# Supplementary material for: Haptic Guidance Needs to Be Intuitive Not Just Informative to Improve Human Motor Accuracy
Source: PLoS One. 2016 Mar 16;11(3):e0150912. doi: 10.1371/journal.pone.0150912 (PMC4794196; doi:10.1371/journal.pone.0150912)
Supplement: S1 Data — (ZIP) [file pone.0150912.s001.zip › Subject6/exp1_0163.txt]

Time	PosX	PosY	PosZ	RotX	RotY	RotZ	ForceX	ForceY	ForceZ	MomentX	MomentY	MomentZ	VelocityX	VelocityY	VelocityZ	CalibratedWeight	ButtonDown	Condition	Trial	Visual
15345.331184	-0.001164	0.530605	0.254470	79.327057	46.873562	60.988728	0.000000	0.000000	0.000000	0.000000	0.000000	0.000000	0.020315	0.026774	-0.026182	0.000000	1.000000	2.000000	163.000000	1.000000
15345.334517	-0.001164	0.530605	0.254470	79.363312	47.067089	61.199486	-1.808640	0.000000	-4.661418	0.000000	0.000000	0.000000	0.020315	0.026774	-0.026182	0.000000	1.000000	2.000000	163.000000	1.000000
15345.337851	-0.001164	0.530605	0.254470	79.363312	47.067089	61.199486	-1.808640	0.000000	-4.661418	0.000000	0.000000	0.000000	0.020315	0.026774	-0.026182	0.000000	1.000000	2.000000	163.000000	1.000000
15345.341184	-0.001332	0.530449	0.253907	79.363312	47.067089	61.199486	-1.808640	0.000000	-4.661418	0.000000	0.000000	0.000000	-0.050358	-0.046851	-0.168946	0.000000	1.000000	2.000000	163.000000	1.000000
15345.344517	-0.001803	0.530511	0.253366	79.397263	47.225227	61.399120	-1.810256	0.000000	-4.660791	0.000000	0.000000	0.000000	-0.141364	0.018638	-0.162032	0.000000	1.000000	2.000000	163.000000	1.000000
15345.347851	-0.001803	0.530511	0.253366	79.397263	47.225227	61.399120	-1.810256	0.000000	-4.660791	0.000000	0.000000	0.000000	-0.141364	0.018638	-0.162032	0.000000	1.000000	2.000000	163.000000	1.000000
15345.351184	-0.001803	0.530511	0.253366	79.397263	47.225227	61.399120	-1.810256	0.000000	-4.660791	0.000000	0.000000	0.000000	-0.141364	0.018638	-0.162032	0.000000	1.000000	2.000000	163.000000	1.000000
15345.354517	-0.002339	0.530235	0.252405	79.456879	47.636238	61.864895	-1.806890	0.000000	-4.662097	0.000000	0.000000	0.000000	-0.160955	-0.082593	-0.288538	0.000000	1.000000	2.000000	163.000000	1.000000
15345.357851	-0.002339	0.530235	0.252405	79.456879	47.636238	61.864895	-1.806890	0.000000	-4.662097	0.000000	0.000000	0.000000	-0.160955	-0.082593	-0.288538	0.000000	1.000000	2.000000	163.000000	1.000000
15345.361184	-0.002339	0.530235	0.252405	79.456879	47.636238	61.864895	-1.806890	0.000000	-4.662097	0.000000	0.000000	0.000000	-0.160955	-0.082593	-0.288538	0.000000	1.000000	2.000000	163.000000	1.000000
15345.364517	-0.002672	0.530149	0.251185	79.471550	48.361084	62.688694	-1.804259	0.000000	-4.663116	0.000000	0.000000	0.000000	-0.099676	-0.025872	-0.365766	0.000000	1.000000	2.000000	163.000000	1.000000
15345.367851	-0.002672	0.530149	0.251185	79.471550	48.361084	62.688694	-1.804259	0.000000	-4.663116	0.000000	0.000000	0.000000	-0.099676	-0.025872	-0.365766	0.000000	1.000000	2.000000	163.000000	1.000000
15345.371184	-0.002672	0.530149	0.251185	79.471550	48.361084	62.688694	-1.804259	0.000000	-4.663116	0.000000	0.000000	0.000000	-0.099676	-0.025872	-0.365766	0.000000	1.000000	2.000000	163.000000	1.000000
15345.374517	-0.003002	0.529650	0.249752	79.449120	49.524200	64.006271	-1.806511	0.000000	-4.662244	0.000000	0.000000	0.000000	-0.099056	-0.149613	-0.429897	0.000000	1.000000	2.000000	163.000000	1.000000
15345.377851	-0.003002	0.529650	0.249752	79.449120	49.524200	64.006271	-1.806511	0.000000	-4.662244	0.000000	0.000000	0.000000	-0.099056	-0.149613	-0.429897	0.000000	1.000000	2.000000	163.000000	1.000000
15345.381184	-0.003002	0.529650	0.249752	79.449120	49.524200	64.006271	-1.806511	0.000000	-4.662244	0.000000	0.000000	0.000000	-0.099056	-0.149613	-0.429897	0.000000	1.000000	2.000000	163.000000	1.000000
15345.384517	-0.003130	0.529194	0.248343	79.390823	50.769756	65.393562	-1.810162	0.000000	-4.660828	0.000000	0.000000	0.000000	-0.038395	-0.136798	-0.422925	0.000000	1.000000	2.000000	163.000000	1.000000
15345.387851	-0.003130	0.529194	0.248343	79.390823	50.769756	65.393562	-1.810162	0.000000	-4.660828	0.000000	0.000000	0.000000	-0.038395	-0.136798	-0.422925	0.000000	1.000000	2.000000	163.000000	1.000000
15345.391184	-0.003130	0.529194	0.248343	79.390823	50.769756	65.393562	-1.810162	0.000000	-4.660828	0.000000	0.000000	0.000000	-0.038395	-0.136798	-0.422925	0.000000	1.000000	2.000000	163.000000	1.000000
15345.394517	-0.003157	0.528635	0.246860	79.319847	51.717625	66.434769	-1.816998	0.000000	-4.658167	0.000000	0.000000	0.000000	-0.008053	-0.167821	-0.444885	0.000000	1.000000	2.000000	163.000000	1.000000
15345.397851	-0.003157	0.528635	0.246860	79.319847	51.717625	66.434769	-1.816998	0.000000	-4.658167	0.000000	0.000000	0.000000	-0.008053	-0.167821	-0.444885	0.000000	1.000000	2.000000	163.000000	1.000000
15345.401184	-0.003157	0.528635	0.246860	79.319847	51.717625	66.434769	-1.816998	0.000000	-4.658167	0.000000	0.000000	0.000000	-0.008053	-0.167821	-0.444885	0.000000	1.000000	2.000000	163.000000	1.000000
15345.404517	-0.003183	0.528171	0.245346	79.180222	51.332092	66.136589	-1.826021	0.000000	-4.654637	0.000000	0.000000	0.000000	-0.007969	-0.139128	-0.454134	0.000000	1.000000	2.000000	163.000000	1.000000
15345.407851	-0.003183	0.528171	0.245346	79.180222	51.332092	66.136589	-1.826021	0.000000	-4.654637	0.000000	0.000000	0.000000	-0.007969	-0.139128	-0.454134	0.000000	1.000000	2.000000	163.000000	1.000000
15345.411184	-0.003183	0.528171	0.245346	79.180222	51.332092	66.136589	-1.826021	0.000000	-4.654637	0.000000	0.000000	0.000000	-0.007969	-0.139128	-0.454134	0.000000	1.000000	2.000000	163.000000	1.000000
15345.414517	-0.003342	0.527587	0.243774	78.966499	49.380749	64.269096	-1.835337	0.000000	-4.650972	0.000000	0.000000	0.000000	-0.047777	-0.175261	-0.471456	0.000000	1.000000	2.000000	163.000000	1.000000
15345.417851	-0.003342	0.527587	0.243774	78.966499	49.380749	64.269096	-1.835337	0.000000	-4.650972	0.000000	0.000000	0.000000	-0.047777	-0.175261	-0.471456	0.000000	1.000000	2.000000	163.000000	1.000000
15345.421184	-0.003342	0.527587	0.243774	78.966499	49.380749	64.269096	-1.835337	0.000000	-4.650972	0.000000	0.000000	0.000000	-0.047777	-0.175261	-0.471456	0.000000	1.000000	2.000000	163.000000	1.000000
15345.424517	-0.003633	0.527033	0.242097	78.670135	46.988293	61.973660	-1.842938	0.000000	-4.647965	0.000000	0.000000	0.000000	-0.087230	-0.166247	-0.503201	0.000000	1.000000	2.000000	163.000000	1.000000
15345.427851	-0.003633	0.527033	0.242097	78.670135	46.988293	61.973660	-1.842938	0.000000	-4.647965	0.000000	0.000000	0.000000	-0.087230	-0.166247	-0.503201	0.000000	1.000000	2.000000	163.000000	1.000000
15345.431184	-0.003633	0.527033	0.242097	78.670135	46.988293	61.973660	-1.842938	0.000000	-4.647965	0.000000	0.000000	0.000000	-0.087230	-0.166247	-0.503201	0.000000	1.000000	2.000000	163.000000	1.000000
15345.434517	-0.004054	0.526479	0.240203	78.341675	44.711609	59.768246	-1.849143	0.000000	-4.645500	0.000000	0.000000	0.000000	-0.126163	-0.166337	-0.568227	0.000000	1.000000	2.000000	163.000000	1.000000
15345.437851	-0.004054	0.526479	0.240203	78.341675	44.711609	59.768246	-1.849143	0.000000	-4.645500	0.000000	0.000000	0.000000	-0.126163	-0.166337	-0.568227	0.000000	1.000000	2.000000	163.000000	1.000000
15345.441184	-0.004054	0.526479	0.240203	78.341675	44.711609	59.768246	-1.849143	0.000000	-4.645500	0.000000	0.000000	0.000000	-0.126163	-0.166337	-0.568227	0.000000	1.000000	2.000000	163.000000	1.000000
15345.444517	-0.004570	0.526003	0.238114	77.999184	42.731735	57.596718	-1.854705	0.000000	-4.643282	0.000000	0.000000	0.000000	-0.154794	-0.142716	-0.626615	0.000000	1.000000	2.000000	163.000000	1.000000
15345.447851	-0.004570	0.526003	0.238114	77.999184	42.731735	57.596718	-1.854705	0.000000	-4.643282	0.000000	0.000000	0.000000	-0.154794	-0.142716	-0.626615	0.000000	1.000000	2.000000	163.000000	1.000000
15345.451184	-0.004570	0.526003	0.238114	77.999184	42.731735	57.596718	-1.854705	0.000000	-4.643282	0.000000	0.000000	0.000000	-0.154794	-0.142716	-0.626615	0.000000	1.000000	2.000000	163.000000	1.000000
15345.454517	-0.005245	0.525637	0.235760	77.659462	41.073914	55.417965	-1.860055	0.000000	-4.641141	0.000000	0.000000	0.000000	-0.202604	-0.109887	-0.706281	0.000000	0.000000	2.000000	163.000000	1.000000
15345.457851	-0.005245	0.525637	0.235760	77.659462	41.073914	55.417965	-1.860055	0.000000	-4.641141	0.000000	0.000000	0.000000	-0.202604	-0.109887	-0.706281	0.000000	0.000000	2.000000	163.000000	1.000000
15345.461184	-0.005245	0.525637	0.235760	77.659462	41.073914	55.417965	-1.860055	0.000000	-4.641141	0.000000	0.000000	0.000000	-0.202604	-0.109887	-0.706281	0.000000	0.000000	2.000000	163.000000	1.000000
15345.464517	-0.006077	0.525340	0.233140	77.335236	39.724045	53.531101	-1.864601	0.000000	-4.639317	0.000000	0.000000	0.000000	-0.249675	-0.088848	-0.785937	0.000000	0.000000	2.000000	163.000000	1.000000
15345.467851	-0.006077	0.525340	0.233140	77.335236	39.724045	53.531101	-1.864601	0.000000	-4.639317	0.000000	0.000000	0.000000	-0.249675	-0.088848	-0.785937	0.000000	0.000000	2.000000	163.000000	1.000000
15345.471184	-0.006077	0.525340	0.233140	77.335236	39.724045	53.531101	-1.864601	0.000000	-4.639317	0.000000	0.000000	0.000000	-0.249675	-0.088848	-0.785937	0.000000	0.000000	2.000000	163.000000	1.000000
15345.474517	-0.007129	0.525195	0.230308	76.998711	38.691803	52.132797	-1.868380	0.000000	-4.637796	0.000000	0.000000	0.000000	-0.315642	-0.043739	-0.849729	0.000000	0.000000	2.000000	163.000000	1.000000
15345.477851	-0.007129	0.525195	0.230308	76.998711	38.691803	52.132797	-1.868380	0.000000	-4.637796	0.000000	0.000000	0.000000	-0.315642	-0.043739	-0.849729	0.000000	0.000000	2.000000	163.000000	1.000000
15345.481184	-0.007129	0.525195	0.230308	76.998711	38.691803	52.132797	-1.868380	0.000000	-4.637796	0.000000	0.000000	0.000000	-0.315642	-0.043739	-0.849729	0.000000	0.000000	2.000000	163.000000	1.000000
15345.484517	-0.008430	0.525101	0.227252	76.644958	38.040520	51.318123	-1.869920	0.000000	-4.637175	0.000000	0.000000	0.000000	-0.390177	-0.027925	-0.916901	0.000000	0.000000	2.000000	163.000000	1.000000
15345.487851	-0.008430	0.525101	0.227252	76.644958	38.040520	51.318123	-1.869920	0.000000	-4.637175	0.000000	0.000000	0.000000	-0.390177	-0.027925	-0.916901	0.000000	0.000000	2.000000	163.000000	1.000000
15345.491184	-0.008430	0.525101	0.227252	76.644958	38.040520	51.318123	-1.869920	0.000000	-4.637175	0.000000	0.000000	0.000000	-0.390177	-0.027925	-0.916901	0.000000	0.000000	2.000000	163.000000	1.000000
15345.494517	-0.009910	0.525063	0.224000	76.262970	37.766689	50.874432	-1.868725	0.000000	-4.637658	0.000000	0.000000	0.000000	-0.444011	-0.011567	-0.975317	0.000000	0.000000	2.000000	163.000000	1.000000
15345.497851	-0.009910	0.525063	0.224000	76.262970	37.766689	50.874432	-1.868725	0.000000	-4.637658	0.000000	0.000000	0.000000	-0.444011	-0.011567	-0.975317	0.000000	0.000000	2.000000	163.000000	1.000000
15345.501184	-0.009910	0.525063	0.224000	76.262970	37.766689	50.874432	-1.868725	0.000000	-4.637658	0.000000	0.000000	0.000000	-0.444011	-0.011567	-0.975317	0.000000	0.000000	2.000000	163.000000	1.000000
15345.504517	-0.011630	0.525081	0.220583	75.844299	37.872311	50.598827	-1.865695	0.000000	-4.638877	0.000000	0.000000	0.000000	-0.516088	0.005294	-1.025334	0.000000	0.000000	2.000000	163.000000	1.000000
15345.507851	-0.011630	0.525081	0.220583	75.844299	37.872311	50.598827	-1.865695	0.000000	-4.638877	0.000000	0.000000	0.000000	-0.516088	0.005294	-1.025334	0.000000	0.000000	2.000000	163.000000	1.000000
15345.511184	-0.011630	0.525081	0.220583	75.844299	37.872311	50.598827	-1.865695	0.000000	-4.638877	0.000000	0.000000	0.000000	-0.516088	0.005294	-1.025334	0.000000	0.000000	2.000000	163.000000	1.000000
15345.514517	-0.013521	0.525149	0.216962	75.407837	38.287277	50.709957	-1.859431	0.000000	-4.641391	0.000000	0.000000	0.000000	-0.567202	0.020674	-1.086239	0.000000	0.000000	2.000000	163.000000	1.000000
15345.517851	-0.013521	0.525149	0.216962	75.407837	38.287277	50.709957	-1.859431	0.000000	-4.641391	0.000000	0.000000	0.000000	-0.567202	0.020674	-1.086239	0.000000	0.000000	2.000000	163.000000	1.000000
15345.521184	-0.013521	0.525149	0.216962	75.407837	38.287277	50.709957	-1.859431	0.000000	-4.641391	0.000000	0.000000	0.000000	-0.567202	0.020674	-1.086239	0.000000	0.000000	2.000000	163.000000	1.000000
15345.524517	-0.015611	0.525238	0.213204	74.963127	38.926945	51.381336	-1.851310	0.000000	-4.644637	0.000000	0.000000	0.000000	-0.626897	0.026572	-1.127478	0.000000	0.000000	2.000000	163.000000	1.000000
15345.527851	-0.015611	0.525238	0.213204	74.963127	38.926945	51.381336	-1.851310	0.000000	-4.644637	0.000000	0.000000	0.000000	-0.626897	0.026572	-1.127478	0.000000	0.000000	2.000000	163.000000	1.000000
15345.531184	-0.015611	0.525238	0.213204	74.963127	38.926945	51.381336	-1.851310	0.000000	-4.644637	0.000000	0.000000	0.000000	-0.626897	0.026572	-1.127478	0.000000	0.000000	2.000000	163.000000	1.000000
15345.534517	-0.017891	0.525351	0.209184	74.514000	39.733963	52.319523	-1.840172	0.000000	-4.649061	0.000000	0.000000	0.000000	-0.684108	0.033966	-1.205890	0.000000	0.000000	2.000000	163.000000	1.000000
15345.537851	-0.017891	0.525351	0.209184	74.514000	39.733963	52.319523	-1.840172	0.000000	-4.649061	0.000000	0.000000	0.000000	-0.684108	0.033966	-1.205890	0.000000	0.000000	2.000000	163.000000	1.000000
15345.541184	-0.017891	0.525351	0.209184	74.514000	39.733963	52.319523	-1.840172	0.000000	-4.649061	0.000000	0.000000	0.000000	-0.684108	0.033966	-1.205890	0.000000	0.000000	2.000000	163.000000	1.000000
15345.544517	-0.020326	0.525514	0.204981	74.064491	40.686310	53.036629	-1.826905	0.000000	-4.654291	0.000000	0.000000	0.000000	-0.730610	0.048844	-1.260960	0.000000	0.000000	2.000000	163.000000	1.000000
15345.547851	-0.020326	0.525514	0.204981	74.064491	40.686310	53.036629	-1.826905	0.000000	-4.654291	0.000000	0.000000	0.000000	-0.730610	0.048844	-1.260960	0.000000	0.000000	2.000000	163.000000	1.000000
15345.551184	-0.020326	0.525514	0.204981	74.064491	40.686310	53.036629	-1.826905	0.000000	-4.654291	0.000000	0.000000	0.000000	-0.730610	0.048844	-1.260960	0.000000	0.000000	2.000000	163.000000	1.000000
15345.554517	-0.022879	0.525705	0.200575	73.589722	41.764576	53.889328	-1.811419	0.000000	-4.660339	0.000000	0.000000	0.000000	-0.765881	0.057158	-1.321637	0.000000	0.000000	2.000000	163.000000	1.000000
15345.557851	-0.022879	0.525705	0.200575	73.589722	41.764576	53.889328	-1.811419	0.000000	-4.660339	0.000000	0.000000	0.000000	-0.765881	0.057158	-1.321637	0.000000	0.000000	2.000000	163.000000	1.000000
15345.561184	-0.022879	0.525705	0.200575	73.589722	41.764576	53.889328	-1.811419	0.000000	-4.660339	0.000000	0.000000	0.000000	-0.765881	0.057158	-1.321637	0.000000	0.000000	2.000000	163.000000	1.000000
15345.564517	-0.025483	0.525960	0.195996	73.109200	42.938553	55.093658	-1.794416	0.000000	-4.666913	0.000000	0.000000	0.000000	-0.781229	0.076748	-1.373745	0.000000	0.000000	2.000000	163.000000	1.000000
15345.567851	-0.025483	0.525960	0.195996	73.109200	42.938553	55.093658	-1.794416	0.000000	-4.666913	0.000000	0.000000	0.000000	-0.781229	0.076748	-1.373745	0.000000	0.000000	2.000000	163.000000	1.000000
15345.571184	-0.025483	0.525960	0.195996	73.109200	42.938553	55.093658	-1.794416	0.000000	-4.666913	0.000000	0.000000	0.000000	-0.781229	0.076748	-1.373745	0.000000	0.000000	2.000000	163.000000	1.000000
15345.574517	-0.028133	0.526240	0.191209	72.661339	44.174931	56.554672	-1.776882	0.000000	-4.673616	0.000000	0.000000	0.000000	-0.794934	0.083772	-1.436127	0.000000	0.000000	2.000000	163.000000	1.000000
15345.577851	-0.028133	0.526240	0.191209	72.661339	44.174931	56.554672	-1.776882	0.000000	-4.673616	0.000000	0.000000	0.000000	-0.794934	0.083772	-1.436127	0.000000	0.000000	2.000000	163.000000	1.000000
15345.581184	-0.028133	0.526240	0.191209	72.661339	44.174931	56.554672	-1.776882	0.000000	-4.673616	0.000000	0.000000	0.000000	-0.794934	0.083772	-1.436127	0.000000	0.000000	2.000000	163.000000	1.000000
15345.584517	-0.030763	0.526595	0.186225	72.304680	45.292500	57.836430	-1.759124	0.000000	-4.680329	0.000000	0.000000	0.000000	-0.789047	0.106547	-1.495267	0.000000	0.000000	2.000000	163.000000	1.000000
15345.587851	-0.030763	0.526595	0.186225	72.304680	45.292500	57.836430	-1.759124	0.000000	-4.680329	0.000000	0.000000	0.000000	-0.789047	0.106547	-1.495267	0.000000	0.000000	2.000000	163.000000	1.000000
15345.591184	-0.030763	0.526595	0.186225	72.304680	45.292500	57.836430	-1.759124	0.000000	-4.680329	0.000000	0.000000	0.000000	-0.789047	0.106547	-1.495267	0.000000	0.000000	2.000000	163.000000	1.000000
15345.594517	-0.033462	0.527042	0.181052	72.136765	46.228535	58.811584	-1.742424	0.000000	-4.686572	0.000000	0.000000	0.000000	-0.809668	0.134116	-1.552000	0.000000	0.000000	2.000000	163.000000	1.000000
15345.597851	-0.033462	0.527042	0.181052	72.136765	46.228535	58.811584	-1.742424	0.000000	-4.686572	0.000000	0.000000	0.000000	-0.809668	0.134116	-1.552000	0.000000	0.000000	2.000000	163.000000	1.000000
15345.601184	-0.033462	0.527042	0.181052	72.136765	46.228535	58.811584	-1.742424	0.000000	-4.686572	0.000000	0.000000	0.000000	-0.809668	0.134116	-1.552000	0.000000	0.000000	2.000000	163.000000	1.000000
15345.604517	-0.036138	0.527620	0.175758	72.159439	46.997665	59.114166	-1.724751	0.000000	-4.693105	0.000000	0.000000	0.000000	-0.802744	0.173315	-1.588159	0.000000	0.000000	2.000000	163.000000	1.000000
15345.607851	-0.036138	0.527620	0.175758	72.159439	46.997665	59.114166	-1.724751	0.000000	-4.693105	0.000000	0.000000	0.000000	-0.802744	0.173315	-1.588159	0.000000	0.000000	2.000000	163.000000	1.000000
15345.611184	-0.036138	0.527620	0.175758	72.159439	46.997665	59.114166	-1.724751	0.000000	-4.693105	0.000000	0.000000	0.000000	-0.802744	0.173315	-1.588159	0.000000	0.000000	2.000000	163.000000	1.000000
15345.614517	-0.038732	0.528278	0.170405	72.268646	47.684010	58.996532	-1.707537	0.000000	-4.699396	0.000000	0.000000	0.000000	-0.778332	0.197543	-1.605735	0.000000	0.000000	2.000000	163.000000	1.000000
15345.617851	-0.038732	0.528278	0.170405	72.268646	47.684010	58.996532	-1.707537	0.000000	-4.699396	0.000000	0.000000	0.000000	-0.778332	0.197543	-1.605735	0.000000	0.000000	2.000000	163.000000	1.000000
15345.621184	-0.038732	0.528278	0.170405	72.268646	47.684010	58.996532	-1.707537	0.000000	-4.699396	0.000000	0.000000	0.000000	-0.778332	0.197543	-1.605735	0.000000	0.000000	2.000000	163.000000	1.000000
15345.624517	-0.041192	0.529110	0.165079	72.389977	48.291817	58.953106	-1.691682	0.000000	-4.705126	0.000000	0.000000	0.000000	-0.737806	0.249616	-1.597828	0.000000	0.000000	2.000000	163.000000	1.000000
15345.627851	-0.041192	0.529110	0.165079	72.389977	48.291817	58.953106	-1.691682	0.000000	-4.705126	0.000000	0.000000	0.000000	-0.737806	0.249616	-1.597828	0.000000	0.000000	2.000000	163.000000	1.000000
15345.631184	-0.041192	0.529110	0.165079	72.389977	48.291817	58.953106	-1.691682	0.000000	-4.705126	0.000000	0.000000	0.000000	-0.737806	0.249616	-1.597828	0.000000	0.000000	2.000000	163.000000	1.000000
15345.634517	-0.043582	0.530034	0.159842	72.512711	48.824623	59.221584	-1.677920	0.000000	-4.710052	0.000000	0.000000	0.000000	-0.717042	0.277031	-1.571017	0.000000	0.000000	2.000000	163.000000	1.000000
15345.637851	-0.043582	0.530034	0.159842	72.512711	48.824623	59.221584	-1.677920	0.000000	-4.710052	0.000000	0.000000	0.000000	-0.717042	0.277031	-1.571017	0.000000	0.000000	2.000000	163.000000	1.000000
15345.641184	-0.043582	0.530034	0.159842	72.512711	48.824623	59.221584	-1.677920	0.000000	-4.710052	0.000000	0.000000	0.000000	-0.717042	0.277031	-1.571017	0.000000	0.000000	2.000000	163.000000	1.000000
15345.644517	-0.045964	0.531100	0.154706	72.659203	49.152493	59.497524	-1.664181	0.000000	-4.714923	0.000000	0.000000	0.000000	-0.714641	0.319861	-1.540858	0.000000	0.000000	2.000000	163.000000	1.000000
15345.647851	-0.045964	0.531100	0.154706	72.659203	49.152493	59.497524	-1.664181	0.000000	-4.714923	0.000000	0.000000	0.000000	-0.714641	0.319861	-1.540858	0.000000	0.000000	2.000000	163.000000	1.000000
15345.651184	-0.045964	0.531100	0.154706	72.659203	49.152493	59.497524	-1.664181	0.000000	-4.714923	0.000000	0.000000	0.000000	-0.714641	0.319861	-1.540858	0.000000	0.000000	2.000000	163.000000	1.000000
15345.654517	-0.048290	0.532320	0.149788	72.778244	49.061661	59.415897	-1.648727	0.000000	-4.720349	0.000000	0.000000	0.000000	-0.697863	0.366082	-1.475584	0.000000	0.000000	2.000000	163.000000	1.000000
15345.657851	-0.048290	0.532320	0.149788	72.778244	49.061661	59.415897	-1.648727	0.000000	-4.720349	0.000000	0.000000	0.000000	-0.697863	0.366082	-1.475584	0.000000	0.000000	2.000000	163.000000	1.000000
15345.661184	-0.048290	0.532320	0.149788	72.778244	49.061661	59.415897	-1.648727	0.000000	-4.720349	0.000000	0.000000	0.000000	-0.697863	0.366082	-1.475584	0.000000	0.000000	2.000000	163.000000	1.000000
15345.664517	-0.050670	0.533647	0.144975	72.902939	48.590691	58.985645	-1.631611	0.000000	-4.726293	0.000000	0.000000	0.000000	-0.713905	0.397994	-1.443716	0.000000	0.000000	2.000000	163.000000	1.000000
15345.667851	-0.050670	0.533647	0.144975	72.902939	48.590691	58.985645	-1.631611	0.000000	-4.726293	0.000000	0.000000	0.000000	-0.713905	0.397994	-1.443716	0.000000	0.000000	2.000000	163.000000	1.000000
15345.671184	-0.050670	0.533647	0.144975	72.902939	48.590691	58.985645	-1.631611	0.000000	-4.726293	0.000000	0.000000	0.000000	-0.713905	0.397994	-1.443716	0.000000	0.000000	2.000000	163.000000	1.000000
15345.674517	-0.053020	0.535065	0.140299	73.062119	47.960903	58.371487	-1.610639	0.000000	-4.733481	0.000000	0.000000	0.000000	-0.704906	0.425417	-1.402971	0.000000	0.000000	2.000000	163.000000	1.000000
15345.677851	-0.053020	0.535065	0.140299	73.062119	47.960903	58.371487	-1.610639	0.000000	-4.733481	0.000000	0.000000	0.000000	-0.704906	0.425417	-1.402971	0.000000	0.000000	2.000000	163.000000	1.000000
15345.681184	-0.053020	0.535065	0.140299	73.062119	47.960903	58.371487	-1.610639	0.000000	-4.733481	0.000000	0.000000	0.000000	-0.704906	0.425417	-1.402971	0.000000	0.000000	2.000000	163.000000	1.000000
15345.684517	-0.055308	0.536550	0.135709	73.260689	47.344566	57.738842	-1.587649	0.000000	-4.741241	0.000000	0.000000	0.000000	-0.686612	0.445679	-1.376753	0.000000	0.000000	2.000000	163.000000	1.000000
15345.687851	-0.055308	0.536550	0.135709	73.260689	47.344566	57.738842	-1.587649	0.000000	-4.741241	0.000000	0.000000	0.000000	-0.686612	0.445679	-1.376753	0.000000	0.000000	2.000000	163.000000	1.000000
15345.691184	-0.055308	0.536550	0.135709	73.260689	47.344566	57.738842	-1.587649	0.000000	-4.741241	0.000000	0.000000	0.000000	-0.686612	0.445679	-1.376753	0.000000	0.000000	2.000000	163.000000	1.000000
15345.694517	-0.057639	0.538088	0.131087	73.485268	46.831421	57.199650	-1.563967	0.000000	-4.749105	0.000000	0.000000	0.000000	-0.699161	0.461173	-1.386788	0.000000	0.000000	2.000000	163.000000	1.000000
15345.697851	-0.057639	0.538088	0.131087	73.485268	46.831421	57.199650	-1.563967	0.000000	-4.749105	0.000000	0.000000	0.000000	-0.699161	0.461173	-1.386788	0.000000	0.000000	2.000000	163.000000	1.000000
15345.701184	-0.057639	0.538088	0.131087	73.485268	46.831421	57.199650	-1.563967	0.000000	-4.749105	0.000000	0.000000	0.000000	-0.699161	0.461173	-1.386788	0.000000	0.000000	2.000000	163.000000	1.000000
15345.704517	-0.059957	0.539680	0.126473	73.716759	46.508430	56.885250	-1.537479	0.000000	-4.757747	0.000000	0.000000	0.000000	-0.695567	0.477753	-1.384079	0.000000	0.000000	2.000000	163.000000	1.000000
15345.707851	-0.059957	0.539680	0.126473	73.716759	46.508430	56.885250	-1.537479	0.000000	-4.757747	0.000000	0.000000	0.000000	-0.695567	0.477753	-1.384079	0.000000	0.000000	2.000000	163.000000	1.000000
15345.711184	-0.059957	0.539680	0.126473	73.716759	46.508430	56.885250	-1.537479	0.000000	-4.757747	0.000000	0.000000	0.000000	-0.695567	0.477753	-1.384079	0.000000	0.000000	2.000000	163.000000	1.000000
15345.714517	-0.062229	0.541366	0.121809	73.940071	46.312298	56.710686	-1.509207	0.000000	-4.766791	0.000000	0.000000	0.000000	-0.681581	0.505790	-1.399364	0.000000	0.000000	2.000000	163.000000	1.000000
15345.717851	-0.062229	0.541366	0.121809	73.940071	46.312298	56.710686	-1.509207	0.000000	-4.766791	0.000000	0.000000	0.000000	-0.681581	0.505790	-1.399364	0.000000	0.000000	2.000000	163.000000	1.000000
15345.721184	-0.062229	0.541366	0.121809	73.940071	46.312298	56.710686	-1.509207	0.000000	-4.766791	0.000000	0.000000	0.000000	-0.681581	0.505790	-1.399364	0.000000	0.000000	2.000000	163.000000	1.000000
15345.724517	-0.064480	0.543061	0.117083	74.144356	46.141243	56.553074	-1.480847	0.000000	-4.775677	0.000000	0.000000	0.000000	-0.675318	0.508389	-1.417840	0.000000	0.000000	2.000000	163.000000	1.000000
15345.727851	-0.064480	0.543061	0.117083	74.144356	46.141243	56.553074	-1.480847	0.000000	-4.775677	0.000000	0.000000	0.000000	-0.675318	0.508389	-1.417840	0.000000	0.000000	2.000000	163.000000	1.000000
15345.731184	-0.064480	0.543061	0.117083	74.144356	46.141243	56.553074	-1.480847	0.000000	-4.775677	0.000000	0.000000	0.000000	-0.675318	0.508389	-1.417840	0.000000	0.000000	2.000000	163.000000	1.000000
15345.734517	-0.066767	0.544800	0.112321	74.340500	45.955086	56.477711	-1.451533	0.000000	-4.784669	0.000000	0.000000	0.000000	-0.686007	0.521652	-1.428342	0.000000	0.000000	2.000000	163.000000	1.000000
15345.737851	-0.066767	0.544800	0.112321	74.340500	45.955086	56.477711	-1.451533	0.000000	-4.784669	0.000000	0.000000	0.000000	-0.686007	0.521652	-1.428342	0.000000	0.000000	2.000000	163.000000	1.000000
15345.741184	-0.066767	0.544800	0.112321	74.340500	45.955086	56.477711	-1.451533	0.000000	-4.784669	0.000000	0.000000	0.000000	-0.686007	0.521652	-1.428342	0.000000	0.000000	2.000000	163.000000	1.000000
15345.744517	-0.069007	0.546581	0.107534	74.527534	45.733757	56.346088	-1.418574	0.000000	-4.794544	0.000000	0.000000	0.000000	-0.671870	0.534355	-1.436101	0.000000	0.000000	2.000000	163.000000	1.000000
15345.747851	-0.069007	0.546581	0.107534	74.527534	45.733757	56.346088	-1.418574	0.000000	-4.794544	0.000000	0.000000	0.000000	-0.671870	0.534355	-1.436101	0.000000	0.000000	2.000000	163.000000	1.000000
15345.751184	-0.069007	0.546581	0.107534	74.527534	45.733757	56.346088	-1.418574	0.000000	-4.794544	0.000000	0.000000	0.000000	-0.671870	0.534355	-1.436101	0.000000	0.000000	2.000000	163.000000	1.000000
15345.754517	-0.071172	0.548433	0.102720	74.705910	45.489925	56.106403	-1.384719	0.000000	-4.804430	0.000000	0.000000	0.000000	-0.649485	0.555822	-1.444244	0.000000	0.000000	2.000000	163.000000	1.000000
15345.757851	-0.071172	0.548433	0.102720	74.705910	45.489925	56.106403	-1.384719	0.000000	-4.804430	0.000000	0.000000	0.000000	-0.649485	0.555822	-1.444244	0.000000	0.000000	2.000000	163.000000	1.000000
15345.761184	-0.071172	0.548433	0.102720	74.705910	45.489925	56.106403	-1.384719	0.000000	-4.804430	0.000000	0.000000	0.000000	-0.649485	0.555822	-1.444244	0.000000	0.000000	2.000000	163.000000	1.000000
15345.764517	-0.073295	0.550300	0.097924	74.858856	45.244247	55.784245	-1.351045	0.000000	-4.814008	0.000000	0.000000	0.000000	-0.637000	0.560043	-1.438833	0.000000	0.000000	2.000000	163.000000	1.000000
15345.767851	-0.073295	0.550300	0.097924	74.858856	45.244247	55.784245	-1.351045	0.000000	-4.814008	0.000000	0.000000	0.000000	-0.637000	0.560043	-1.438833	0.000000	0.000000	2.000000	163.000000	1.000000
15345.771184	-0.073295	0.550300	0.097924	74.858856	45.244247	55.784245	-1.351045	0.000000	-4.814008	0.000000	0.000000	0.000000	-0.637000	0.560043	-1.438833	0.000000	0.000000	2.000000	163.000000	1.000000
15345.774517	-0.075274	0.552230	0.093173	75.006287	44.950329	55.449440	-1.315513	0.000000	-4.823839	0.000000	0.000000	0.000000	-0.593777	0.578831	-1.425410	0.000000	0.000000	2.000000	163.000000	1.000000
15345.777851	-0.075274	0.552230	0.093173	75.006287	44.950329	55.449440	-1.315513	0.000000	-4.823839	0.000000	0.000000	0.000000	-0.593777	0.578831	-1.425410	0.000000	0.000000	2.000000	163.000000	1.000000
15345.781184	-0.075274	0.552230	0.093173	75.006287	44.950329	55.449440	-1.315513	0.000000	-4.823839	0.000000	0.000000	0.000000	-0.593777	0.578831	-1.425410	0.000000	0.000000	2.000000	163.000000	1.000000
15345.784517	-0.077197	0.554197	0.088501	75.148628	44.588654	55.193661	-1.236287	0.000000	-4.658640	0.000000	0.000000	0.000000	-0.576698	0.590251	-1.401644	0.000000	0.000000	2.000000	163.000000	1.000000
15345.787851	-0.077197	0.554197	0.088501	75.148628	44.588654	55.193661	-1.236287	0.000000	-4.658640	0.000000	0.000000	0.000000	-0.576698	0.590251	-1.401644	0.000000	0.000000	2.000000	163.000000	1.000000
15345.791184	-0.077197	0.554197	0.088501	75.148628	44.588654	55.193661	-1.236287	0.000000	-4.658640	0.000000	0.000000	0.000000	-0.576698	0.590251	-1.401644	0.000000	0.000000	2.000000	163.000000	1.000000
15345.794517	-0.079019	0.556180	0.083961	75.294594	44.030998	54.719372	-1.140170	0.000000	-4.425033	0.000000	0.000000	0.000000	-0.546713	0.594969	-1.362021	0.000000	0.000000	2.000000	163.000000	1.000000
15345.797851	-0.079019	0.556180	0.083961	75.294594	44.030998	54.719372	-1.140170	0.000000	-4.425033	0.000000	0.000000	0.000000	-0.546713	0.594969	-1.362021	0.000000	0.000000	2.000000	163.000000	1.000000
15345.801184	-0.079019	0.556180	0.083961	75.294594	44.030998	54.719372	-1.140170	0.000000	-4.425033	0.000000	0.000000	0.000000	-0.546713	0.594969	-1.362021	0.000000	0.000000	2.000000	163.000000	1.000000
15345.804517	-0.080721	0.558151	0.079564	75.444794	43.178139	53.897415	-1.049052	0.000000	-4.198030	0.000000	0.000000	0.000000	-0.510487	0.591249	-1.318897	0.000000	0.000000	2.000000	163.000000	1.000000
15345.807851	-0.080721	0.558151	0.079564	75.444794	43.178139	53.897415	-1.049052	0.000000	-4.198030	0.000000	0.000000	0.000000	-0.510487	0.591249	-1.318897	0.000000	0.000000	2.000000	163.000000	1.000000
15345.811184	-0.080721	0.558151	0.079564	75.444794	43.178139	53.897415	-1.049052	0.000000	-4.198030	0.000000	0.000000	0.000000	-0.510487	0.591249	-1.318897	0.000000	0.000000	2.000000	163.000000	1.000000
15345.814517	-0.082336	0.560149	0.075344	75.598846	42.008133	52.702637	-0.963971	0.000000	-3.978214	0.000000	0.000000	0.000000	-0.484731	0.599323	-1.266168	0.000000	0.000000	2.000000	163.000000	1.000000
15345.817851	-0.082336	0.560149	0.075344	75.598846	42.008133	52.702637	-0.963971	0.000000	-3.978214	0.000000	0.000000	0.000000	-0.484731	0.599323	-1.266168	0.000000	0.000000	2.000000	163.000000	1.000000
15345.821184	-0.082336	0.560149	0.075344	75.598846	42.008133	52.702637	-0.963971	0.000000	-3.978214	0.000000	0.000000	0.000000	-0.484731	0.599323	-1.266168	0.000000	0.000000	2.000000	163.000000	1.000000
15345.824517	-0.083800	0.562136	0.071341	75.757675	40.625595	51.242359	-0.883182	0.000000	-3.767186	0.000000	0.000000	0.000000	-0.438965	0.596165	-1.200822	0.000000	0.000000	2.000000	163.000000	1.000000
15345.827851	-0.083800	0.562136	0.071341	75.757675	40.625595	51.242359	-0.883182	0.000000	-3.767186	0.000000	0.000000	0.000000	-0.438965	0.596165	-1.200822	0.000000	0.000000	2.000000	163.000000	1.000000
15345.831184	-0.083800	0.562136	0.071341	75.757675	40.625595	51.242359	-0.883182	0.000000	-3.767186	0.000000	0.000000	0.000000	-0.438965	0.596165	-1.200822	0.000000	0.000000	2.000000	163.000000	1.000000
15345.834517	-0.085111	0.564080	0.067526	75.934708	39.201630	49.686596	-0.810021	0.000000	-3.567049	0.000000	0.000000	0.000000	-0.393395	0.583026	-1.144498	0.000000	0.000000	2.000000	163.000000	1.000000
15345.837851	-0.085111	0.564080	0.067526	75.934708	39.201630	49.686596	-0.810021	0.000000	-3.567049	0.000000	0.000000	0.000000	-0.393395	0.583026	-1.144498	0.000000	0.000000	2.000000	163.000000	1.000000
15345.841184	-0.085111	0.564080	0.067526	75.934708	39.201630	49.686596	-0.810021	0.000000	-3.567049	0.000000	0.000000	0.000000	-0.393395	0.583026	-1.144498	0.000000	0.000000	2.000000	163.000000	1.000000
15345.844517	-0.086344	0.565946	0.063856	76.158646	37.761715	48.045990	-0.744455	0.000000	-3.376299	0.000000	0.000000	0.000000	-0.370051	0.559848	-1.100931	0.000000	0.000000	2.000000	163.000000	1.000000
15345.847851	-0.086344	0.565946	0.063856	76.158646	37.761715	48.045990	-0.744455	0.000000	-3.376299	0.000000	0.000000	0.000000	-0.370051	0.559848	-1.100931	0.000000	0.000000	2.000000	163.000000	1.000000
15345.851184	-0.086344	0.565946	0.063856	76.158646	37.761715	48.045990	-0.744455	0.000000	-3.376299	0.000000	0.000000	0.000000	-0.370051	0.559848	-1.100931	0.000000	0.000000	2.000000	163.000000	1.000000
15345.854517	-0.087535	0.567732	0.060225	76.425606	36.319424	46.349857	-0.682780	0.000000	-3.192810	0.000000	0.000000	0.000000	-0.357319	0.535766	-1.089349	0.000000	0.000000	2.000000	163.000000	1.000000
15345.857851	-0.087535	0.567732	0.060225	76.425606	36.319424	46.349857	-0.682780	0.000000	-3.192810	0.000000	0.000000	0.000000	-0.357319	0.535766	-1.089349	0.000000	0.000000	2.000000	163.000000	1.000000
15345.861184	-0.087535	0.567732	0.060225	76.425606	36.319424	46.349857	-0.682780	0.000000	-3.192810	0.000000	0.000000	0.000000	-0.357319	0.535766	-1.089349	0.000000	0.000000	2.000000	163.000000	1.000000
15345.864517	-0.088623	0.569438	0.056708	76.729462	34.913181	44.647488	-0.623227	0.000000	-3.011252	0.000000	0.000000	0.000000	-0.326149	0.511747	-1.055094	0.000000	0.000000	2.000000	163.000000	1.000000
15345.867851	-0.088623	0.569438	0.056708	76.729462	34.913181	44.647488	-0.623227	0.000000	-3.011252	0.000000	0.000000	0.000000	-0.326149	0.511747	-1.055094	0.000000	0.000000	2.000000	163.000000	1.000000
15345.871184	-0.088623	0.569438	0.056708	76.729462	34.913181	44.647488	-0.623227	0.000000	-3.011252	0.000000	0.000000	0.000000	-0.326149	0.511747	-1.055094	0.000000	0.000000	2.000000	163.000000	1.000000
15345.874517	-0.089647	0.571067	0.053237	77.059311	33.555386	42.967247	-0.568869	0.000000	-2.835403	0.000000	0.000000	0.000000	-0.307225	0.488836	-1.041318	0.000000	0.000000	2.000000	163.000000	1.000000
15345.877851	-0.089647	0.571067	0.053237	77.059311	33.555386	42.967247	-0.568869	0.000000	-2.835403	0.000000	0.000000	0.000000	-0.307225	0.488836	-1.041318	0.000000	0.000000	2.000000	163.000000	1.000000
15345.881184	-0.089647	0.571067	0.053237	77.059311	33.555386	42.967247	-0.568869	0.000000	-2.835403	0.000000	0.000000	0.000000	-0.307225	0.488836	-1.041318	0.000000	0.000000	2.000000	163.000000	1.000000
15345.884517	-0.090613	0.572612	0.049836	77.369598	32.184498	41.292305	-0.517664	0.000000	-2.661850	0.000000	0.000000	0.000000	-0.289978	0.463526	-1.020352	0.000000	0.000000	2.000000	163.000000	1.000000
15345.887851	-0.090613	0.572612	0.049836	77.369598	32.184498	41.292305	-0.517664	0.000000	-2.661850	0.000000	0.000000	0.000000	-0.289978	0.463526	-1.020352	0.000000	0.000000	2.000000	163.000000	1.000000
15345.891184	-0.090613	0.572612	0.049836	77.369598	32.184498	41.292305	-0.517664	0.000000	-2.661850	0.000000	0.000000	0.000000	-0.289978	0.463526	-1.020352	0.000000	0.000000	2.000000	163.000000	1.000000
15345.894517	-0.091510	0.574103	0.046566	77.636841	30.872339	39.711838	-0.469335	0.000000	-2.491791	0.000000	0.000000	0.000000	-0.269110	0.447130	-0.980956	0.000000	0.000000	2.000000	163.000000	1.000000
15345.897851	-0.091510	0.574103	0.046566	77.636841	30.872339	39.711838	-0.469335	0.000000	-2.491791	0.000000	0.000000	0.000000	-0.269110	0.447130	-0.980956	0.000000	0.000000	2.000000	163.000000	1.000000
15345.901184	-0.091510	0.574103	0.046566	77.636841	30.872339	39.711838	-0.469335	0.000000	-2.491791	0.000000	0.000000	0.000000	-0.269110	0.447130	-0.980956	0.000000	0.000000	2.000000	163.000000	1.000000
15345.904517	-0.092317	0.575541	0.043433	77.855980	29.656235	38.281384	-0.424483	0.000000	-2.328299	0.000000	0.000000	0.000000	-0.241907	0.431493	-0.939794	0.000000	0.000000	2.000000	163.000000	1.000000
15345.907851	-0.092317	0.575541	0.043433	77.855980	29.656235	38.281384	-0.424483	0.000000	-2.328299	0.000000	0.000000	0.000000	-0.241907	0.431493	-0.939794	0.000000	0.000000	2.000000	163.000000	1.000000
15345.911184	-0.092317	0.575541	0.043433	77.855980	29.656235	38.281384	-0.424483	0.000000	-2.328299	0.000000	0.000000	0.000000	-0.241907	0.431493	-0.939794	0.000000	0.000000	2.000000	163.000000	1.000000
15345.914517	-0.093112	0.576893	0.040455	78.032608	28.561583	37.024754	-0.384165	0.000000	-2.171667	0.000000	0.000000	0.000000	-0.238498	0.405576	-0.893375	0.000000	0.000000	2.000000	163.000000	1.000000
15345.917851	-0.093112	0.576893	0.040455	78.032608	28.561583	37.024754	-0.384165	0.000000	-2.171667	0.000000	0.000000	0.000000	-0.238498	0.405576	-0.893375	0.000000	0.000000	2.000000	163.000000	1.000000
15345.921184	-0.093112	0.576893	0.040455	78.032608	28.561583	37.024754	-0.384165	0.000000	-2.171667	0.000000	0.000000	0.000000	-0.238498	0.405576	-0.893375	0.000000	0.000000	2.000000	163.000000	1.000000
15345.924517	-0.093847	0.578143	0.037626	78.178596	27.583858	35.922970	-0.344416	0.000000	-2.022771	0.000000	0.000000	0.000000	-0.220626	0.375118	-0.848786	0.000000	0.000000	2.000000	163.000000	1.000000
15345.927851	-0.093847	0.578143	0.037626	78.178596	27.583858	35.922970	-0.344416	0.000000	-2.022771	0.000000	0.000000	0.000000	-0.220626	0.375118	-0.848786	0.000000	0.000000	2.000000	163.000000	1.000000
15345.931184	-0.093847	0.578143	0.037626	78.178596	27.583858	35.922970	-0.344416	0.000000	-2.022771	0.000000	0.000000	0.000000	-0.220626	0.375118	-0.848786	0.000000	0.000000	2.000000	163.000000	1.000000
15345.934517	-0.094525	0.579295	0.034947	78.305931	26.682276	34.920994	-0.307645	0.000000	-1.881306	0.000000	0.000000	0.000000	-0.203498	0.345577	-0.803736	0.000000	0.000000	2.000000	163.000000	1.000000
15345.937851	-0.094525	0.579295	0.034947	78.305931	26.682276	34.920994	-0.307645	0.000000	-1.881306	0.000000	0.000000	0.000000	-0.203498	0.345577	-0.803736	0.000000	0.000000	2.000000	163.000000	1.000000
15345.941184	-0.094525	0.579295	0.034947	78.305931	26.682276	34.920994	-0.307645	0.000000	-1.881306	0.000000	0.000000	0.000000	-0.203498	0.345577	-0.803736	0.000000	0.000000	2.000000	163.000000	1.000000
15345.944517	-0.095208	0.580323	0.032350	78.431900	25.822355	33.968796	-0.273729	0.000000	-1.747351	0.000000	0.000000	0.000000	-0.204738	0.308369	-0.779063	0.000000	0.000000	2.000000	163.000000	1.000000
15345.947851	-0.095208	0.580323	0.032350	78.431900	25.822355	33.968796	-0.273729	0.000000	-1.747351	0.000000	0.000000	0.000000	-0.204738	0.308369	-0.779063	0.000000	0.000000	2.000000	163.000000	1.000000
15345.951184	-0.095208	0.580323	0.032350	78.431900	25.822355	33.968796	-0.273729	0.000000	-1.747351	0.000000	0.000000	0.000000	-0.204738	0.308369	-0.779063	0.000000	0.000000	2.000000	163.000000	1.000000
15345.954517	-0.095818	0.581219	0.029811	78.560959	24.990030	33.040073	-0.239606	0.000000	-1.617507	0.000000	0.000000	0.000000	-0.183076	0.268895	-0.761831	0.000000	0.000000	2.000000	163.000000	1.000000
15345.957851	-0.095818	0.581219	0.029811	78.560959	24.990030	33.040073	-0.239606	0.000000	-1.617507	0.000000	0.000000	0.000000	-0.183076	0.268895	-0.761831	0.000000	0.000000	2.000000	163.000000	1.000000
15345.961184	-0.095818	0.581219	0.029811	78.560959	24.990030	33.040073	-0.239606	0.000000	-1.617507	0.000000	0.000000	0.000000	-0.183076	0.268895	-0.761831	0.000000	0.000000	2.000000	163.000000	1.000000
15345.964517	-0.096360	0.582031	0.027339	78.696358	24.166311	32.113449	-0.209093	0.000000	-1.490535	0.000000	0.000000	0.000000	-0.162455	0.243635	-0.741382	0.000000	0.000000	2.000000	163.000000	1.000000
15345.967851	-0.096360	0.582031	0.027339	78.696358	24.166311	32.113449	-0.209093	0.000000	-1.490535	0.000000	0.000000	0.000000	-0.162455	0.243635	-0.741382	0.000000	0.000000	2.000000	163.000000	1.000000
15345.971184	-0.096360	0.582031	0.027339	78.696358	24.166311	32.113449	-0.209093	0.000000	-1.490535	0.000000	0.000000	0.000000	-0.162455	0.243635	-0.741382	0.000000	0.000000	2.000000	163.000000	1.000000
15345.974517	-0.096791	0.582707	0.024960	78.837204	23.366455	31.194925	-0.182017	0.000000	-1.366971	0.000000	0.000000	0.000000	-0.129365	0.202735	-0.713907	0.000000	0.000000	2.000000	163.000000	1.000000
15345.977851	-0.096791	0.582707	0.024960	78.837204	23.366455	31.194925	-0.182017	0.000000	-1.366971	0.000000	0.000000	0.000000	-0.129365	0.202735	-0.713907	0.000000	0.000000	2.000000	163.000000	1.000000
15345.981184	-0.096791	0.582707	0.024960	78.837204	23.366455	31.194925	-0.182017	0.000000	-1.366971	0.000000	0.000000	0.000000	-0.129365	0.202735	-0.713907	0.000000	0.000000	2.000000	163.000000	1.000000
15345.984517	-0.097116	0.583294	0.022682	78.983597	22.584278	30.283714	-0.160456	0.000000	-1.247987	0.000000	0.000000	0.000000	-0.097524	0.176052	-0.683245	0.000000	0.000000	2.000000	163.000000	1.000000
15345.987851	-0.097116	0.583294	0.022682	78.983597	22.584278	30.283714	-0.160456	0.000000	-1.247987	0.000000	0.000000	0.000000	-0.097524	0.176052	-0.683245	0.000000	0.000000	2.000000	163.000000	1.000000
15345.991184	-0.097116	0.583294	0.022682	78.983597	22.584278	30.283714	-0.160456	0.000000	-1.247987	0.000000	0.000000	0.000000	-0.097524	0.176052	-0.683245	0.000000	0.000000	2.000000	163.000000	1.000000
15345.994517	-0.097408	0.583812	0.020510	79.126595	21.822008	29.391142	-0.144203	0.000000	-1.134112	0.000000	0.000000	0.000000	-0.087729	0.155467	-0.651604	0.000000	0.000000	2.000000	163.000000	1.000000
15345.997851	-0.097408	0.583812	0.020510	79.126595	21.822008	29.391142	-0.144203	0.000000	-1.134112	0.000000	0.000000	0.000000	-0.087729	0.155467	-0.651604	0.000000	0.000000	2.000000	163.000000	1.000000
15346.001184	-0.097408	0.583812	0.020510	79.126595	21.822008	29.391142	-0.144203	0.000000	-1.134112	0.000000	0.000000	0.000000	-0.087729	0.155467	-0.651604	0.000000	0.000000	2.000000	163.000000	1.000000
15346.004517	-0.097689	0.584245	0.018423	79.275581	21.041748	28.473072	-0.129581	0.000000	-1.025512	0.000000	0.000000	0.000000	-0.084044	0.129791	-0.626100	0.000000	0.000000	2.000000	163.000000	1.000000
15346.007851	-0.097689	0.584245	0.018423	79.275581	21.041748	28.473072	-0.129581	0.000000	-1.025512	0.000000	0.000000	0.000000	-0.084044	0.129791	-0.626100	0.000000	0.000000	2.000000	163.000000	1.000000
15346.011184	-0.097689	0.584245	0.018423	79.275581	21.041748	28.473072	-0.129581	0.000000	-1.025512	0.000000	0.000000	0.000000	-0.084044	0.129791	-0.626100	0.000000	0.000000	2.000000	163.000000	1.000000
15346.014517	-0.097929	0.584615	0.016510	79.419662	20.263783	27.556860	-0.115574	0.000000	-0.921162	0.000000	0.000000	0.000000	-0.071998	0.110970	-0.573912	0.000000	0.000000	2.000000	163.000000	1.000000
15346.017851	-0.097929	0.584615	0.016510	79.419662	20.263783	27.556860	-0.115574	0.000000	-0.921162	0.000000	0.000000	0.000000	-0.071998	0.110970	-0.573912	0.000000	0.000000	2.000000	163.000000	1.000000
15346.021184	-0.097929	0.584615	0.016510	79.419662	20.263783	27.556860	-0.115574	0.000000	-0.921162	0.000000	0.000000	0.000000	-0.071998	0.110970	-0.573912	0.000000	0.000000	2.000000	163.000000	1.000000
15346.024517	-0.098167	0.584913	0.014723	79.551743	19.568373	26.741470	-0.103574	0.000000	-0.825510	0.000000	0.000000	0.000000	-0.071401	0.089481	-0.536217	0.000000	0.000000	2.000000	163.000000	1.000000
15346.027851	-0.098167	0.584913	0.014723	79.551743	19.568373	26.741470	-0.103574	0.000000	-0.825510	0.000000	0.000000	0.000000	-0.071401	0.089481	-0.536217	0.000000	0.000000	2.000000	163.000000	1.000000
15346.031184	-0.098167	0.584913	0.014723	79.551743	19.568373	26.741470	-0.103574	0.000000	-0.825510	0.000000	0.000000	0.000000	-0.071401	0.089481	-0.536217	0.000000	0.000000	2.000000	163.000000	1.000000
15346.034517	-0.098357	0.585167	0.013064	79.655731	19.059687	26.155205	-0.091674	0.000000	-0.736140	0.000000	0.000000	0.000000	-0.057214	0.076340	-0.497648	0.000000	0.000000	2.000000	163.000000	1.000000
15346.037851	-0.098357	0.585167	0.013064	79.655731	19.059687	26.155205	-0.091674	0.000000	-0.736140	0.000000	0.000000	0.000000	-0.057214	0.076340	-0.497648	0.000000	0.000000	2.000000	163.000000	1.000000
15346.041184	-0.098357	0.585167	0.013064	79.655731	19.059687	26.155205	-0.091674	0.000000	-0.736140	0.000000	0.000000	0.000000	-0.057214	0.076340	-0.497648	0.000000	0.000000	2.000000	163.000000	1.000000
15346.044517	-0.098462	0.585372	0.011567	79.736206	18.726810	25.774979	-0.082138	0.000000	-0.653199	0.000000	0.000000	0.000000	-0.031492	0.061234	-0.449176	0.000000	0.000000	2.000000	163.000000	1.000000
15346.047851	-0.098462	0.585372	0.011567	79.736206	18.726810	25.774979	-0.082138	0.000000	-0.653199	0.000000	0.000000	0.000000	-0.031492	0.061234	-0.449176	0.000000	0.000000	2.000000	163.000000	1.000000
15346.051184	-0.098462	0.585372	0.011567	79.736206	18.726810	25.774979	-0.082138	0.000000	-0.653199	0.000000	0.000000	0.000000	-0.031492	0.061234	-0.449176	0.000000	0.000000	2.000000	163.000000	1.000000
15346.054517	-0.098435	0.585508	0.010224	79.812096	18.467615	25.465717	-0.076890	0.000000	-0.578336	0.000000	0.000000	0.000000	0.008125	0.040969	-0.402705	0.000000	0.000000	2.000000	163.000000	1.000000
15346.057851	-0.098435	0.585508	0.010224	79.812096	18.467615	25.465717	-0.076890	0.000000	-0.578336	0.000000	0.000000	0.000000	0.008125	0.040969	-0.402705	0.000000	0.000000	2.000000	163.000000	1.000000
15346.061184	-0.098435	0.585508	0.010224	79.812096	18.467615	25.465717	-0.076890	0.000000	-0.578336	0.000000	0.000000	0.000000	0.008125	0.040969	-0.402705	0.000000	0.000000	2.000000	163.000000	1.000000
15346.064517	-0.098339	0.585586	0.009000	79.897308	18.173016	25.094042	-0.078244	0.000000	-0.511218	0.000000	0.000000	0.000000	0.028821	0.023276	-0.367348	0.000000	0.000000	2.000000	163.000000	1.000000
15346.067851	-0.098339	0.585586	0.009000	79.897308	18.173016	25.094042	-0.078244	0.000000	-0.511218	0.000000	0.000000	0.000000	0.028821	0.023276	-0.367348	0.000000	0.000000	2.000000	163.000000	1.000000
15346.071184	-0.098339	0.585586	0.009000	79.897308	18.173016	25.094042	-0.078244	0.000000	-0.511218	0.000000	0.000000	0.000000	0.028821	0.023276	-0.367348	0.000000	0.000000	2.000000	163.000000	1.000000
15346.074517	-0.098212	0.585568	0.007851	80.015602	17.669306	24.452293	-0.083047	0.000000	-0.449994	0.000000	0.000000	0.000000	0.038104	-0.005225	-0.344614	0.000000	0.000000	2.000000	163.000000	1.000000
15346.077851	-0.098212	0.585568	0.007851	80.015602	17.669306	24.452293	-0.083047	0.000000	-0.449994	0.000000	0.000000	0.000000	0.038104	-0.005225	-0.344614	0.000000	0.000000	2.000000	163.000000	1.000000
15346.081184	-0.098212	0.585568	0.007851	80.015602	17.669306	24.452293	-0.083047	0.000000	-0.449994	0.000000	0.000000	0.000000	0.038104	-0.005225	-0.344614	0.000000	0.000000	2.000000	163.000000	1.000000
15346.084517	-0.098102	0.585475	0.006785	80.180878	16.839466	23.403614	-0.089398	0.000000	-0.392558	0.000000	0.000000	0.000000	0.033006	-0.027945	-0.319721	0.000000	0.000000	2.000000	163.000000	1.000000
15346.087851	-0.098102	0.585475	0.006785	80.180878	16.839466	23.403614	-0.089398	0.000000	-0.392558	0.000000	0.000000	0.000000	0.033006	-0.027945	-0.319721	0.000000	0.000000	2.000000	163.000000	1.000000
15346.091184	-0.098102	0.585475	0.006785	80.180878	16.839466	23.403614	-0.089398	0.000000	-0.392558	0.000000	0.000000	0.000000	0.033006	-0.027945	-0.319721	0.000000	0.000000	2.000000	163.000000	1.000000
15346.094517	-0.098009	0.585307	0.005803	80.377670	15.729507	22.016788	-0.094899	0.000000	-0.339271	0.000000	0.000000	0.000000	0.027889	-0.050442	-0.294805	0.000000	0.000000	2.000000	163.000000	1.000000
15346.097851	-0.098009	0.585307	0.005803	80.377670	15.729507	22.016788	-0.094899	0.000000	-0.339271	0.000000	0.000000	0.000000	0.027889	-0.050442	-0.294805	0.000000	0.000000	2.000000	163.000000	1.000000
15346.101184	-0.098009	0.585307	0.005803	80.377670	15.729507	22.016788	-0.094899	0.000000	-0.339271	0.000000	0.000000	0.000000	0.027889	-0.050442	-0.294805	0.000000	0.000000	2.000000	163.000000	1.000000
15346.104517	-0.098009	0.585307	0.005803	80.583656	14.505838	20.502918	-0.099548	0.000000	-0.290137	0.000000	0.000000	0.000000	0.027889	-0.050442	-0.294805	0.000000	0.000000	2.000000	163.000000	1.000000
15346.107851	-0.097923	0.585079	0.004856	80.583656	14.505838	20.502918	-0.099548	0.000000	-0.290137	0.000000	0.000000	0.000000	0.025718	-0.068315	-0.283885	0.000000	0.000000	2.000000	163.000000	1.000000
15346.111184	-0.097923	0.585079	0.004856	80.583656	14.505838	20.502918	-0.099548	0.000000	-0.290137	0.000000	0.000000	0.000000	0.025718	-0.068315	-0.283885	0.000000	0.000000	2.000000	163.000000	1.000000
15346.114517	-0.097853	0.584803	0.003986	80.772285	13.393997	19.123850	-0.099548	0.000000	-0.290137	0.000000	0.000000	0.000000	0.021000	-0.082754	-0.261015	0.000000	0.000000	2.000000	163.000000	1.000000
15346.117851	-0.097853	0.584803	0.003986	80.772285	13.393997	19.123850	-0.099548	0.000000	-0.290137	0.000000	0.000000	0.000000	0.021000	-0.082754	-0.261015	0.000000	0.000000	2.000000	163.000000	1.000000
15346.121184	-0.097853	0.584803	0.003986	80.772285	13.393997	19.123850	-0.099548	0.000000	-0.290137	0.000000	0.000000	0.000000	0.021000	-0.082754	-0.261015	0.000000	0.000000	2.000000	163.000000	1.000000
15346.124517	-0.097853	0.584803	0.003986	80.921127	12.641320	18.196251	-0.107334	0.000000	-0.199320	0.000000	0.000000	0.000000	0.021000	-0.082754	-0.261015	0.000000	0.000000	2.000000	163.000000	1.000000
15346.127851	-0.097786	0.584491	0.003237	80.921127	12.641320	18.196251	-0.107334	0.000000	-0.199320	0.000000	0.000000	0.000000	0.020284	-0.093767	-0.224777	0.000000	0.000000	2.000000	163.000000	1.000000
15346.131184	-0.097786	0.584491	0.003237	80.921127	12.641320	18.196251	-0.107334	0.000000	-0.199320	0.000000	0.000000	0.000000	0.020284	-0.093767	-0.224777	0.000000	0.000000	2.000000	163.000000	1.000000
15346.134517	-0.097747	0.584120	0.002520	81.029030	12.362657	17.849571	-0.107334	0.000000	-0.199320	0.000000	0.000000	0.000000	0.011503	-0.111307	-0.215261	0.000000	0.000000	2.000000	163.000000	1.000000
15346.137851	-0.097747	0.584120	0.002520	81.029030	12.362657	17.849571	-0.107334	0.000000	-0.199320	0.000000	0.000000	0.000000	0.011503	-0.111307	-0.215261	0.000000	0.000000	2.000000	163.000000	1.000000
15346.141184	-0.097747	0.584120	0.002520	81.029030	12.362657	17.849571	-0.107334	0.000000	-0.199320	0.000000	0.000000	0.000000	0.011503	-0.111307	-0.215261	0.000000	0.000000	2.000000	163.000000	1.000000
15346.144517	-0.097747	0.584120	0.002520	81.104530	12.541482	18.054659	-0.112631	0.000000	-0.125981	0.000000	0.000000	0.000000	0.011503	-0.111307	-0.215261	0.000000	0.000000	2.000000	163.000000	1.000000
15346.147851	-0.097794	0.583720	0.001881	81.104530	12.541482	18.054659	-0.112631	0.000000	-0.125981	0.000000	0.000000	0.000000	-0.013931	-0.119966	-0.191593	0.000000	0.000000	2.000000	163.000000	1.000000
15346.151184	-0.097794	0.583720	0.001881	81.104530	12.541482	18.054659	-0.112631	0.000000	-0.125981	0.000000	0.000000	0.000000	-0.013931	-0.119966	-0.191593	0.000000	0.000000	2.000000	163.000000	1.000000
15346.154517	-0.097874	0.583255	0.001297	81.179916	12.760156	18.311916	-0.112631	0.000000	-0.125981	0.000000	0.000000	0.000000	-0.024135	-0.139581	-0.175112	0.000000	0.000000	2.000000	163.000000	1.000000
15346.157851	-0.097874	0.583255	0.001297	81.179916	12.760156	18.311916	-0.112631	0.000000	-0.125981	0.000000	0.000000	0.000000	-0.024135	-0.139581	-0.175112	0.000000	0.000000	2.000000	163.000000	1.000000
15346.161184	-0.097874	0.583255	0.001297	81.179916	12.760156	18.311916	-0.112631	0.000000	-0.125981	0.000000	0.000000	0.000000	-0.024135	-0.139581	-0.175112	0.000000	0.000000	2.000000	163.000000	1.000000
15346.164517	-0.097874	0.583255	0.001297	81.253647	12.999825	18.609510	-0.106287	0.000000	-0.064863	0.000000	0.000000	0.000000	-0.024135	-0.139581	-0.175112	0.000000	0.000000	2.000000	163.000000	1.000000
15346.167851	-0.097966	0.582750	0.000766	81.253647	12.999825	18.609510	-0.106287	0.000000	-0.064863	0.000000	0.000000	0.000000	-0.027372	-0.151427	-0.159297	0.000000	0.000000	2.000000	163.000000	1.000000
15346.171184	-0.097966	0.582750	0.000766	81.253647	12.999825	18.609510	-0.106287	0.000000	-0.064863	0.000000	0.000000	0.000000	-0.027372	-0.151427	-0.159297	0.000000	0.000000	2.000000	163.000000	1.000000
15346.174517	-0.098024	0.582206	0.000297	81.330727	13.289641	18.951860	-0.106287	0.000000	-0.064863	0.000000	0.000000	0.000000	-0.017594	-0.163282	-0.140716	0.000000	0.000000	2.000000	163.000000	1.000000
15346.177851	-0.098024	0.582206	0.000297	81.330727	13.289641	18.951860	-0.106287	0.000000	-0.064863	0.000000	0.000000	0.000000	-0.017594	-0.163282	-0.140716	0.000000	0.000000	2.000000	163.000000	1.000000
15346.181184	-0.098024	0.582206	0.000297	81.330727	13.289641	18.951860	-0.106287	0.000000	-0.064863	0.000000	0.000000	0.000000	-0.017594	-0.163282	-0.140716	0.000000	0.000000	2.000000	163.000000	1.000000
15346.184517	-0.098024	0.582206	0.000297	81.411125	13.596430	19.298735	-0.098793	0.000000	-0.014861	0.000000	0.000000	0.000000	-0.017594	-0.163282	-0.140716	0.000000	0.000000	2.000000	163.000000	1.000000
15346.187851	-0.098029	0.581622	-0.000105	81.411125	13.596430	19.298735	-0.098793	0.000000	-0.014861	0.000000	0.000000	0.000000	-0.001360	-0.175111	-0.120766	0.000000	0.000000	2.000000	163.000000	1.000000
15346.191184	-0.098029	0.581622	-0.000105	81.411125	13.596430	19.298735	-0.098793	0.000000	-0.014861	0.000000	0.000000	0.000000	-0.001360	-0.175111	-0.120766	0.000000	0.000000	2.000000	163.000000	1.000000
15346.194517	-0.097954	0.580981	-0.000454	81.496773	13.938423	19.694069	-0.098793	0.000000	-0.014861	0.000000	0.000000	0.000000	0.022406	-0.192351	-0.104472	0.000000	0.000000	2.000000	163.000000	1.000000
15346.197851	-0.097954	0.580981	-0.000454	81.496773	13.938423	19.694069	-0.098793	0.000000	-0.014861	0.000000	0.000000	0.000000	0.022406	-0.192351	-0.104472	0.000000	0.000000	2.000000	163.000000	1.000000
15346.201184	-0.097954	0.580981	-0.000454	81.496773	13.938423	19.694069	-0.098793	0.000000	-0.014861	0.000000	0.000000	0.000000	0.022406	-0.192351	-0.104472	0.000000	0.000000	2.000000	163.000000	1.000000
15346.204517	-0.097954	0.580981	-0.000454	81.586670	14.243877	20.074409	-0.102300	0.000000	0.022679	0.000000	0.000000	0.000000	0.022406	-0.192351	-0.104472	0.000000	0.000000	2.000000	163.000000	1.000000
15346.207851	-0.097826	0.580300	-0.000736	81.586670	14.243877	20.074409	-0.102300	0.000000	0.022679	0.000000	0.000000	0.000000	0.038547	-0.204145	-0.084619	0.000000	0.000000	2.000000	163.000000	1.000000
15346.211184	-0.097826	0.580300	-0.000736	81.586670	14.243877	20.074409	-0.102300	0.000000	0.022679	0.000000	0.000000	0.000000	0.038547	-0.204145	-0.084619	0.000000	0.000000	2.000000	163.000000	1.000000
15346.214517	-0.097685	0.579606	-0.000968	81.681923	14.577702	20.616234	-0.102300	0.000000	0.022679	0.000000	0.000000	0.000000	0.042088	-0.208312	-0.069563	0.000000	0.000000	2.000000	163.000000	1.000000
15346.217851	-0.097685	0.579606	-0.000968	81.681923	14.577702	20.616234	-0.102300	0.000000	0.022679	0.000000	0.000000	0.000000	0.042088	-0.208312	-0.069563	0.000000	0.000000	2.000000	163.000000	1.000000
15346.221184	-0.097685	0.579606	-0.000968	81.681923	14.577702	20.616234	-0.102300	0.000000	0.022679	0.000000	0.000000	0.000000	0.042088	-0.208312	-0.069563	0.000000	0.000000	2.000000	163.000000	1.000000
15346.224517	-0.097548	0.578861	-0.001188	81.776886	14.919003	21.396887	-0.115739	0.000000	0.048376	0.000000	0.000000	0.000000	0.041299	-0.223346	-0.066010	0.000000	0.000000	2.000000	163.000000	1.000000
15346.227851	-0.097548	0.578861	-0.001188	81.776886	14.919003	21.396887	-0.115739	0.000000	0.048376	0.000000	0.000000	0.000000	0.041299	-0.223346	-0.066010	0.000000	0.000000	2.000000	163.000000	1.000000
15346.231184	-0.097548	0.578861	-0.001188	81.776886	14.919003	21.396887	-0.115739	0.000000	0.048376	0.000000	0.000000	0.000000	0.041299	-0.223346	-0.066010	0.000000	0.000000	2.000000	163.000000	1.000000
15346.234517	-0.097463	0.578103	-0.001371	81.878700	15.265118	22.479771	-0.122623	0.000000	0.059377	0.000000	0.000000	0.000000	0.025381	-0.227534	-0.055180	0.000000	0.000000	2.000000	163.000000	1.000000
15346.237851	-0.097463	0.578103	-0.001371	81.878700	15.265118	22.479771	-0.122623	0.000000	0.059377	0.000000	0.000000	0.000000	0.025381	-0.227534	-0.055180	0.000000	0.000000	2.000000	163.000000	1.000000
15346.241184	-0.097463	0.578103	-0.001371	81.878700	15.265118	22.479771	-0.122623	0.000000	0.059377	0.000000	0.000000	0.000000	0.025381	-0.227534	-0.055180	0.000000	0.000000	2.000000	163.000000	1.000000
15346.244517	-0.097384	0.577312	-0.001527	81.980484	15.573904	23.446581	-0.126853	0.000000	0.068574	0.000000	0.000000	0.000000	0.023545	-0.237170	-0.046651	0.000000	0.000000	2.000000	163.000000	1.000000
15346.247851	-0.097384	0.577312	-0.001527	81.980484	15.573904	23.446581	-0.126853	0.000000	0.068574	0.000000	0.000000	0.000000	0.023545	-0.237170	-0.046651	0.000000	0.000000	2.000000	163.000000	1.000000
15346.251184	-0.097384	0.577312	-0.001527	81.980484	15.573904	23.446581	-0.126853	0.000000	0.068574	0.000000	0.000000	0.000000	0.023545	-0.237170	-0.046651	0.000000	0.000000	2.000000	163.000000	1.000000
15346.254517	-0.097314	0.576533	-0.001644	82.082870	15.881551	24.243002	-0.130777	0.000000	0.076349	0.000000	0.000000	0.000000	0.021046	-0.233762	-0.034996	0.000000	0.000000	2.000000	163.000000	1.000000
15346.257851	-0.097314	0.576533	-0.001644	82.082870	15.881551	24.243002	-0.130777	0.000000	0.076349	0.000000	0.000000	0.000000	0.021046	-0.233762	-0.034996	0.000000	0.000000	2.000000	163.000000	1.000000
15346.261184	-0.097314	0.576533	-0.001644	82.082870	15.881551	24.243002	-0.130777	0.000000	0.076349	0.000000	0.000000	0.000000	0.021046	-0.233762	-0.034996	0.000000	0.000000	2.000000	163.000000	1.000000
15346.264517	-0.097314	0.576533	-0.001644	82.178322	16.234461	24.938805	-0.134285	0.000000	0.082182	0.000000	0.000000	0.000000	0.021046	-0.233762	-0.034996	0.000000	0.000000	2.000000	163.000000	1.000000
15346.267851	-0.097236	0.575758	-0.001693	82.178322	16.234461	24.938805	-0.134285	0.000000	0.082182	0.000000	0.000000	0.000000	0.023540	-0.232671	-0.014940	0.000000	0.000000	2.000000	163.000000	1.000000
15346.271184	-0.097236	0.575758	-0.001693	82.178322	16.234461	24.938805	-0.134285	0.000000	0.082182	0.000000	0.000000	0.000000	0.023540	-0.232671	-0.014940	0.000000	0.000000	2.000000	163.000000	1.000000
15346.274517	-0.097117	0.575000	-0.001718	82.271912	16.619637	25.489342	-0.134285	0.000000	0.082182	0.000000	0.000000	0.000000	0.035503	-0.227177	-0.007466	0.000000	0.000000	2.000000	163.000000	1.000000
15346.277851	-0.097117	0.575000	-0.001718	82.271912	16.619637	25.489342	-0.134285	0.000000	0.082182	0.000000	0.000000	0.000000	0.035503	-0.227177	-0.007466	0.000000	0.000000	2.000000	163.000000	1.000000
15346.281184	-0.097117	0.575000	-0.001718	82.271912	16.619637	25.489342	-0.134285	0.000000	0.082182	0.000000	0.000000	0.000000	0.035503	-0.227177	-0.007466	0.000000	0.000000	2.000000	163.000000	1.000000
15346.284517	-0.096917	0.574236	-0.001703	82.362389	17.010754	25.933853	-0.144125	0.000000	0.085916	0.000000	0.000000	0.000000	0.060033	-0.229297	0.004663	0.000000	0.000000	2.000000	163.000000	1.000000
15346.287851	-0.096917	0.574236	-0.001703	82.362389	17.010754	25.933853	-0.144125	0.000000	0.085916	0.000000	0.000000	0.000000	0.060033	-0.229297	0.004663	0.000000	0.000000	2.000000	163.000000	1.000000
15346.291184	-0.096917	0.574236	-0.001703	82.362389	17.010754	25.933853	-0.144125	0.000000	0.085916	0.000000	0.000000	0.000000	0.060033	-0.229297	0.004663	0.000000	0.000000	2.000000	163.000000	1.000000
15346.294517	-0.096767	0.573439	-0.001668	82.453323	17.401447	26.408129	-0.154130	0.000000	0.085139	0.000000	0.000000	0.000000	0.045262	-0.239103	0.010354	0.000000	0.000000	2.000000	163.000000	1.000000
15346.297851	-0.096767	0.573439	-0.001668	82.453323	17.401447	26.408129	-0.154130	0.000000	0.085139	0.000000	0.000000	0.000000	0.045262	-0.239103	0.010354	0.000000	0.000000	2.000000	163.000000	1.000000
15346.301184	-0.096767	0.573439	-0.001668	82.453323	17.401447	26.408129	-0.154130	0.000000	0.085139	0.000000	0.000000	0.000000	0.045262	-0.239103	0.010354	0.000000	0.000000	2.000000	163.000000	1.000000
15346.304517	-0.096767	0.573439	-0.001668	82.549965	17.770184	26.978794	-0.161674	0.000000	0.083413	0.000000	0.000000	0.000000	0.045262	-0.239103	0.010354	0.000000	0.000000	2.000000	163.000000	1.000000
15346.307851	-0.096620	0.572635	-0.001612	82.549965	17.770184	26.978794	-0.161674	0.000000	0.083413	0.000000	0.000000	0.000000	0.043867	-0.241289	0.016914	0.000000	0.000000	2.000000	163.000000	1.000000
15346.311184	-0.096620	0.572635	-0.001612	82.549965	17.770184	26.978794	-0.161674	0.000000	0.083413	0.000000	0.000000	0.000000	0.043867	-0.241289	0.016914	0.000000	0.000000	2.000000	163.000000	1.000000
15346.314517	-0.096560	0.571831	-0.001575	82.654610	18.048182	27.534750	-0.161674	0.000000	0.083413	0.000000	0.000000	0.000000	0.018010	-0.241239	0.010989	0.000000	0.000000	2.000000	163.000000	1.000000
15346.317851	-0.096560	0.571831	-0.001575	82.654610	18.048182	27.534750	-0.161674	0.000000	0.083413	0.000000	0.000000	0.000000	0.018010	-0.241239	0.010989	0.000000	0.000000	2.000000	163.000000	1.000000
15346.321184	-0.096560	0.571831	-0.001575	82.654610	18.048182	27.534750	-0.161674	0.000000	0.083413	0.000000	0.000000	0.000000	0.018010	-0.241239	0.010989	0.000000	0.000000	2.000000	163.000000	1.000000
15346.324517	-0.096560	0.571831	-0.001575	82.763809	18.227068	27.912352	-0.171987	0.000000	0.078763	0.000000	0.000000	0.000000	0.018010	-0.241239	0.010989	0.000000	0.000000	2.000000	163.000000	1.000000
15346.327851	-0.096542	0.571052	-0.001555	82.763809	18.227068	27.912352	-0.171987	0.000000	0.078763	0.000000	0.000000	0.000000	0.005506	-0.233516	0.005999	0.000000	0.000000	2.000000	163.000000	1.000000
15346.331184	-0.096542	0.571052	-0.001555	82.763809	18.227068	27.912352	-0.171987	0.000000	0.078763	0.000000	0.000000	0.000000	0.005506	-0.233516	0.005999	0.000000	0.000000	2.000000	163.000000	1.000000
15346.334517	-0.096588	0.570274	-0.001550	82.880653	18.357439	28.087746	-0.171987	0.000000	0.078763	0.000000	0.000000	0.000000	-0.013874	-0.233462	0.001487	0.000000	0.000000	2.000000	163.000000	1.000000
15346.337851	-0.096588	0.570274	-0.001550	82.880653	18.357439	28.087746	-0.171987	0.000000	0.078763	0.000000	0.000000	0.000000	-0.013874	-0.233462	0.001487	0.000000	0.000000	2.000000	163.000000	1.000000
15346.341184	-0.096588	0.570274	-0.001550	82.880653	18.357439	28.087746	-0.171987	0.000000	0.078763	0.000000	0.000000	0.000000	-0.013874	-0.233462	0.001487	0.000000	0.000000	2.000000	163.000000	1.000000
15346.344517	-0.096588	0.570274	-0.001550	82.984680	18.595089	28.313816	-0.170593	0.000000	0.077515	0.000000	0.000000	0.000000	-0.013874	-0.233462	0.001487	0.000000	0.000000	2.000000	163.000000	1.000000
15346.347851	-0.096664	0.569494	-0.001620	82.984680	18.595089	28.313816	-0.170593	0.000000	0.077515	0.000000	0.000000	0.000000	-0.022717	-0.234066	-0.020763	0.000000	0.000000	2.000000	163.000000	1.000000
15346.351184	-0.096664	0.569494	-0.001620	82.984680	18.595089	28.313816	-0.170593	0.000000	0.077515	0.000000	0.000000	0.000000	-0.022717	-0.234066	-0.020763	0.000000	0.000000	2.000000	163.000000	1.000000
15346.354517	-0.096805	0.568783	-0.001698	83.071594	18.985287	28.732433	-0.170593	0.000000	0.077515	0.000000	0.000000	0.000000	-0.042428	-0.213372	-0.023693	0.000000	0.000000	2.000000	163.000000	1.000000
15346.357851	-0.096805	0.568783	-0.001698	83.071594	18.985287	28.732433	-0.170593	0.000000	0.077515	0.000000	0.000000	0.000000	-0.042428	-0.213372	-0.023693	0.000000	0.000000	2.000000	163.000000	1.000000
15346.361184	-0.096805	0.568783	-0.001698	83.071594	18.985287	28.732433	-0.170593	0.000000	0.077515	0.000000	0.000000	0.000000	-0.042428	-0.213372	-0.023693	0.000000	0.000000	2.000000	163.000000	1.000000
15346.364517	-0.096937	0.568087	-0.001825	83.153755	19.392305	29.163235	-0.159735	0.000000	0.084924	0.000000	0.000000	0.000000	-0.039382	-0.208568	-0.037961	0.000000	0.000000	2.000000	163.000000	1.000000
15346.367851	-0.096937	0.568087	-0.001825	83.153755	19.392305	29.163235	-0.159735	0.000000	0.084924	0.000000	0.000000	0.000000	-0.039382	-0.208568	-0.037961	0.000000	0.000000	2.000000	163.000000	1.000000
15346.371184	-0.096937	0.568087	-0.001825	83.153755	19.392305	29.163235	-0.159735	0.000000	0.084924	0.000000	0.000000	0.000000	-0.039382	-0.208568	-0.037961	0.000000	0.000000	2.000000	163.000000	1.000000
15346.374517	-0.097072	0.567479	-0.001930	83.222313	19.781492	29.583712	-0.153172	0.000000	0.091251	0.000000	0.000000	0.000000	-0.040753	-0.182629	-0.031435	0.000000	0.000000	2.000000	163.000000	1.000000
15346.377851	-0.097072	0.567479	-0.001930	83.222313	19.781492	29.583712	-0.153172	0.000000	0.091251	0.000000	0.000000	0.000000	-0.040753	-0.182629	-0.031435	0.000000	0.000000	2.000000	163.000000	1.000000
15346.381184	-0.097072	0.567479	-0.001930	83.222313	19.781492	29.583712	-0.153172	0.000000	0.091251	0.000000	0.000000	0.000000	-0.040753	-0.182629	-0.031435	0.000000	0.000000	2.000000	163.000000	1.000000
15346.384517	-0.097072	0.567479	-0.001930	83.276459	20.262270	30.109930	-0.146380	0.000000	0.096490	0.000000	0.000000	0.000000	-0.040753	-0.182629	-0.031435	0.000000	0.000000	2.000000	163.000000	1.000000
15346.387851	-0.097171	0.566931	-0.001997	83.276459	20.262270	30.109930	-0.146380	0.000000	0.096490	0.000000	0.000000	0.000000	-0.029563	-0.164325	-0.020278	0.000000	0.000000	2.000000	163.000000	1.000000
15346.391184	-0.097171	0.566931	-0.001997	83.276459	20.262270	30.109930	-0.146380	0.000000	0.096490	0.000000	0.000000	0.000000	-0.029563	-0.164325	-0.020278	0.000000	0.000000	2.000000	163.000000	1.000000
15346.394517	-0.097159	0.566434	-0.002054	83.316956	20.776012	30.679024	-0.146380	0.000000	0.096490	0.000000	0.000000	0.000000	0.003641	-0.149007	-0.017058	0.000000	0.000000	2.000000	163.000000	1.000000
15346.397851	-0.097159	0.566434	-0.002054	83.316956	20.776012	30.679024	-0.146380	0.000000	0.096490	0.000000	0.000000	0.000000	0.003641	-0.149007	-0.017058	0.000000	0.000000	2.000000	163.000000	1.000000
15346.401184	-0.097159	0.566434	-0.002054	83.316956	20.776012	30.679024	-0.146380	0.000000	0.096490	0.000000	0.000000	0.000000	0.003641	-0.149007	-0.017058	0.000000	0.000000	2.000000	163.000000	1.000000
15346.404517	-0.097159	0.566434	-0.002054	83.353500	21.212318	31.246630	-0.142059	0.000000	0.102713	0.000000	0.000000	0.000000	0.003641	-0.149007	-0.017058	0.000000	0.000000	2.000000	163.000000	1.000000
15346.407851	-0.097087	0.566024	-0.002075	83.353500	21.212318	31.246630	-0.142059	0.000000	0.102713	0.000000	0.000000	0.000000	0.021638	-0.123158	-0.006133	0.000000	0.000000	2.000000	163.000000	1.000000
15346.411184	-0.097087	0.566024	-0.002075	83.353500	21.212318	31.246630	-0.142059	0.000000	0.102713	0.000000	0.000000	0.000000	0.021638	-0.123158	-0.006133	0.000000	0.000000	2.000000	163.000000	1.000000
15346.414517	-0.097087	0.566024	-0.002075	83.392708	21.442747	31.661861	-0.142059	0.000000	0.102713	0.000000	0.000000	0.000000	0.021638	-0.123158	-0.006133	0.000000	0.000000	2.000000	163.000000	1.000000
15346.417851	-0.097087	0.566024	-0.002075	83.392708	21.442747	31.661861	-0.142059	0.000000	0.102713	0.000000	0.000000	0.000000	0.021638	-0.123158	-0.006133	0.000000	0.000000	2.000000	163.000000	1.000000
15346.421184	-0.097012	0.565664	-0.002107	83.392708	21.442747	31.661861	-0.142059	0.000000	0.102713	0.000000	0.000000	0.000000	0.022400	-0.107876	-0.009722	0.000000	0.000000	2.000000	163.000000	1.000000
15346.424517	-0.096922	0.565365	-0.002106	83.426605	21.648390	32.001522	-0.145666	0.000000	0.103735	0.000000	0.000000	0.000000	0.027039	-0.089664	0.000278	0.000000	0.000000	2.000000	163.000000	1.000000
15346.427851	-0.096922	0.565365	-0.002106	83.426605	21.648390	32.001522	-0.145666	0.000000	0.103735	0.000000	0.000000	0.000000	0.027039	-0.089664	0.000278	0.000000	0.000000	2.000000	163.000000	1.000000
15346.431184	-0.096922	0.565365	-0.002106	83.426605	21.648390	32.001522	-0.145666	0.000000	0.103735	0.000000	0.000000	0.000000	0.027039	-0.089664	0.000278	0.000000	0.000000	2.000000	163.000000	1.000000
15346.434517	-0.096922	0.565365	-0.002106	83.460548	21.805067	32.156754	-0.153906	0.000000	0.105309	0.000000	0.000000	0.000000	0.027039	-0.089664	0.000278	0.000000	0.000000	2.000000	163.000000	1.000000
15346.437851	-0.096851	0.565117	-0.002122	83.460548	21.805067	32.156754	-0.153906	0.000000	0.105309	0.000000	0.000000	0.000000	0.021309	-0.074421	-0.004624	0.000000	0.000000	2.000000	163.000000	1.000000
15346.441184	-0.096851	0.565117	-0.002122	83.460548	21.805067	32.156754	-0.153906	0.000000	0.105309	0.000000	0.000000	0.000000	0.021309	-0.074421	-0.004624	0.000000	0.000000	2.000000	163.000000	1.000000
15346.444517	-0.096851	0.565117	-0.002122	83.485878	21.876324	32.228146	-0.153906	0.000000	0.105309	0.000000	0.000000	0.000000	0.021309	-0.074421	-0.004624	0.000000	0.000000	2.000000	163.000000	1.000000
15346.447851	-0.096851	0.565117	-0.002122	83.485878	21.876324	32.228146	-0.153906	0.000000	0.105309	0.000000	0.000000	0.000000	0.021309	-0.074421	-0.004624	0.000000	0.000000	2.000000	163.000000	1.000000
15346.451184	-0.096867	0.564937	-0.002150	83.485878	21.876324	32.228146	-0.153906	0.000000	0.105309	0.000000	0.000000	0.000000	-0.004986	-0.053905	-0.008410	0.000000	0.000000	2.000000	163.000000	1.000000
15346.454517	-0.096867	0.564937	-0.002150	83.510391	21.904196	32.252769	-0.157458	0.000000	0.106080	0.000000	0.000000	0.000000	-0.004986	-0.053905	-0.008410	0.000000	0.000000	2.000000	163.000000	1.000000
15346.457851	-0.096867	0.564937	-0.002150	83.510391	21.904196	32.252769	-0.157458	0.000000	0.106080	0.000000	0.000000	0.000000	-0.004986	-0.053905	-0.008410	0.000000	0.000000	2.000000	163.000000	1.000000
15346.461184	-0.096867	0.564937	-0.002150	83.510391	21.904196	32.252769	-0.157458	0.000000	0.106080	0.000000	0.000000	0.000000	-0.004986	-0.053905	-0.008410	0.000000	0.000000	2.000000	163.000000	1.000000
15346.464517	-0.096976	0.564713	-0.002276	83.522583	21.937159	32.298809	-0.156626	0.000000	0.107481	0.000000	0.000000	0.000000	-0.032551	-0.067247	-0.037968	0.000000	0.000000	2.000000	163.000000	1.000000
15346.467851	-0.096976	0.564713	-0.002276	83.522583	21.937159	32.298809	-0.156626	0.000000	0.107481	0.000000	0.000000	0.000000	-0.032551	-0.067247	-0.037968	0.000000	0.000000	2.000000	163.000000	1.000000
15346.471184	-0.096976	0.564713	-0.002276	83.522583	21.937159	32.298809	-0.156626	0.000000	0.107481	0.000000	0.000000	0.000000	-0.032551	-0.067247	-0.037968	0.000000	0.000000	2.000000	163.000000	1.000000
15346.474517	-0.096976	0.564713	-0.002276	83.530342	21.977995	32.345383	-0.151201	0.000000	0.113809	0.000000	0.000000	0.000000	-0.032551	-0.067247	-0.037968	0.000000	0.000000	2.000000	163.000000	1.000000
15346.477851	-0.097012	0.564678	-0.002320	83.530342	21.977995	32.345383	-0.151201	0.000000	0.113809	0.000000	0.000000	0.000000	-0.010728	-0.010506	-0.013219	0.000000	0.000000	2.000000	163.000000	1.000000
15346.481184	-0.097012	0.564678	-0.002320	83.530342	21.977995	32.345383	-0.151201	0.000000	0.113809	0.000000	0.000000	0.000000	-0.010728	-0.010506	-0.013219	0.000000	0.000000	2.000000	163.000000	1.000000
15346.484517	-0.097012	0.564678	-0.002320	83.531197	21.978003	32.356266	-0.151201	0.000000	0.113809	0.000000	0.000000	0.000000	-0.010728	-0.010506	-0.013219	0.000000	0.000000	2.000000	163.000000	1.000000
15346.487851	-0.097012	0.564678	-0.002320	83.531197	21.978003	32.356266	-0.151201	0.000000	0.113809	0.000000	0.000000	0.000000	-0.010728	-0.010506	-0.013219	0.000000	0.000000	2.000000	163.000000	1.000000
15346.491184	-0.097046	0.564669	-0.002370	83.531197	21.978003	32.356266	-0.151201	0.000000	0.113809	0.000000	0.000000	0.000000	-0.010356	-0.002866	-0.014944	0.000000	0.000000	2.000000	163.000000	1.000000
15346.494517	-0.097046	0.564669	-0.002370	83.531128	21.977974	32.364212	-0.149413	0.000000	0.116013	0.000000	0.000000	0.000000	-0.010356	-0.002866	-0.014944	0.000000	0.000000	2.000000	163.000000	1.000000
15346.497851	-0.097046	0.564669	-0.002370	83.531128	21.977974	32.364212	-0.149413	0.000000	0.116013	0.000000	0.000000	0.000000	-0.010356	-0.002866	-0.014944	0.000000	0.000000	2.000000	163.000000	1.000000
15346.501184	-0.097046	0.564669	-0.002370	83.531128	21.977974	32.364212	-0.149413	0.000000	0.116013	0.000000	0.000000	0.000000	-0.010356	-0.002866	-0.014944	0.000000	0.000000	2.000000	163.000000	1.000000
15346.504517	-0.097006	0.564712	-0.002349	83.525978	21.949842	32.357098	-0.147687	0.000000	0.118503	0.000000	0.000000	0.000000	0.012208	0.012867	0.006269	0.000000	0.000000	2.000000	163.000000	1.000000
15346.507851	-0.097006	0.564712	-0.002349	83.525978	21.949842	32.357098	-0.147687	0.000000	0.118503	0.000000	0.000000	0.000000	0.012208	0.012867	0.006269	0.000000	0.000000	2.000000	163.000000	1.000000
15346.511184	-0.097006	0.564712	-0.002349	83.525978	21.949842	32.357098	-0.147687	0.000000	0.118503	0.000000	0.000000	0.000000	0.012208	0.012867	0.006269	0.000000	0.000000	2.000000	163.000000	1.000000
15346.514517	-0.097006	0.564712	-0.002349	83.518143	21.906330	32.374386	-0.149722	0.000000	0.117458	0.000000	0.000000	0.000000	0.012208	0.012867	0.006269	0.000000	0.000000	2.000000	163.000000	1.000000
15346.517851	-0.096995	0.564764	-0.002292	83.518143	21.906330	32.374386	-0.149722	0.000000	0.117458	0.000000	0.000000	0.000000	0.003133	0.015740	0.017065	0.000000	0.000000	2.000000	163.000000	1.000000
15346.521184	-0.096995	0.564764	-0.002292	83.518143	21.906330	32.374386	-0.149722	0.000000	0.117458	0.000000	0.000000	0.000000	0.003133	0.015740	0.017065	0.000000	0.000000	2.000000	163.000000	1.000000
15346.524517	-0.096995	0.564764	-0.002292	83.510521	21.817020	32.356564	-0.149722	0.000000	0.117458	0.000000	0.000000	0.000000	0.003133	0.015740	0.017065	0.000000	0.000000	2.000000	163.000000	1.000000
15346.527851	-0.096995	0.564764	-0.002292	83.510521	21.817020	32.356564	-0.149722	0.000000	0.117458	0.000000	0.000000	0.000000	0.003133	0.015740	0.017065	0.000000	0.000000	2.000000	163.000000	1.000000
15346.531184	-0.096967	0.564834	-0.002213	83.510521	21.817020	32.356564	-0.149722	0.000000	0.117458	0.000000	0.000000	0.000000	0.008500	0.021025	0.023671	0.000000	0.000000	2.000000	163.000000	1.000000
15346.534517	-0.096967	0.564834	-0.002213	83.506416	21.689838	32.219425	-0.150244	0.000000	0.114614	0.000000	0.000000	0.000000	0.008500	0.021025	0.023671	0.000000	0.000000	2.000000	163.000000	1.000000
15346.537851	-0.096967	0.564834	-0.002213	83.506416	21.689838	32.219425	-0.150244	0.000000	0.114614	0.000000	0.000000	0.000000	0.008500	0.021025	0.023671	0.000000	0.000000	2.000000	163.000000	1.000000
15346.541184	-0.096967	0.564834	-0.002213	83.506416	21.689838	32.219425	-0.150244	0.000000	0.114614	0.000000	0.000000	0.000000	0.008500	0.021025	0.023671	0.000000	0.000000	2.000000	163.000000	1.000000
15346.544517	-0.096975	0.564974	-0.002069	83.505928	21.552143	32.070965	-0.151661	0.000000	0.110669	0.000000	0.000000	0.000000	-0.002429	0.042019	0.043185	0.000000	0.000000	2.000000	163.000000	1.000000
15346.547851	-0.096975	0.564974	-0.002069	83.505928	21.552143	32.070965	-0.151661	0.000000	0.110669	0.000000	0.000000	0.000000	-0.002429	0.042019	0.043185	0.000000	0.000000	2.000000	163.000000	1.000000
15346.551184	-0.096975	0.564974	-0.002069	83.505928	21.552143	32.070965	-0.151661	0.000000	0.110669	0.000000	0.000000	0.000000	-0.002429	0.042019	0.043185	0.000000	0.000000	2.000000	163.000000	1.000000
15346.554517	-0.096975	0.564974	-0.002069	83.509705	21.416529	31.920593	-0.151256	0.000000	0.103472	0.000000	0.000000	0.000000	-0.002429	0.042019	0.043185	0.000000	0.000000	2.000000	163.000000	1.000000
15346.557851	-0.096982	0.565009	-0.002035	83.509705	21.416529	31.920593	-0.151256	0.000000	0.103472	0.000000	0.000000	0.000000	-0.002226	0.010508	0.010448	0.000000	0.000000	2.000000	163.000000	1.000000
15346.561184	-0.096982	0.565009	-0.002035	83.509705	21.416529	31.920593	-0.151256	0.000000	0.103472	0.000000	0.000000	0.000000	-0.002226	0.010508	0.010448	0.000000	0.000000	2.000000	163.000000	1.000000
15346.564517	-0.096982	0.565009	-0.002035	83.508041	21.342443	31.842127	-0.151256	0.000000	0.103472	0.000000	0.000000	0.000000	-0.002226	0.010508	0.010448	0.000000	0.000000	2.000000	163.000000	1.000000
15346.567851	-0.096982	0.565009	-0.002035	83.508041	21.342443	31.842127	-0.151256	0.000000	0.103472	0.000000	0.000000	0.000000	-0.002226	0.010508	0.010448	0.000000	0.000000	2.000000	163.000000	1.000000
15346.571184	-0.097006	0.565052	-0.002028	83.508041	21.342443	31.842127	-0.151256	0.000000	0.103472	0.000000	0.000000	0.000000	-0.007226	0.012884	0.002114	0.000000	0.000000	2.000000	163.000000	1.000000
15346.574517	-0.097006	0.565052	-0.002028	83.508011	21.339722	31.842117	-0.150885	0.000000	0.101730	0.000000	0.000000	0.000000	-0.007226	0.012884	0.002114	0.000000	0.000000	2.000000	163.000000	1.000000
15346.577851	-0.097006	0.565052	-0.002028	83.508011	21.339722	31.842117	-0.150885	0.000000	0.101730	0.000000	0.000000	0.000000	-0.007226	0.012884	0.002114	0.000000	0.000000	2.000000	163.000000	1.000000
15346.581184	-0.097006	0.565052	-0.002028	83.508011	21.339722	31.842117	-0.150885	0.000000	0.101730	0.000000	0.000000	0.000000	-0.007226	0.012884	0.002114	0.000000	0.000000	2.000000	163.000000	1.000000
15346.584517	-0.097049	0.565041	-0.002146	83.510643	21.349421	31.857359	-0.149681	0.000000	0.101378	0.000000	0.000000	0.000000	-0.012771	-0.003414	-0.035448	0.000000	0.000000	2.000000	163.000000	1.000000
15346.587851	-0.097049	0.565041	-0.002146	83.510643	21.349421	31.857359	-0.149681	0.000000	0.101378	0.000000	0.000000	0.000000	-0.012771	-0.003414	-0.035448	0.000000	0.000000	2.000000	163.000000	1.000000
15346.591184	-0.097049	0.565041	-0.002146	83.510643	21.349421	31.857359	-0.149681	0.000000	0.101378	0.000000	0.000000	0.000000	-0.012771	-0.003414	-0.035448	0.000000	0.000000	2.000000	163.000000	1.000000
15346.594517	-0.097049	0.565041	-0.002146	83.518471	21.389469	31.903137	-0.147552	0.000000	0.107286	0.000000	0.000000	0.000000	-0.012771	-0.003414	-0.035448	0.000000	0.000000	2.000000	163.000000	1.000000
15346.597851	-0.097101	0.565014	-0.002218	83.518471	21.389469	31.903137	-0.147552	0.000000	0.107286	0.000000	0.000000	0.000000	-0.015726	-0.008129	-0.021547	0.000000	0.000000	2.000000	163.000000	1.000000
15346.601184	-0.097101	0.565014	-0.002218	83.518471	21.389469	31.903137	-0.147552	0.000000	0.107286	0.000000	0.000000	0.000000	-0.015726	-0.008129	-0.021547	0.000000	0.000000	2.000000	163.000000	1.000000
15346.604517	-0.097101	0.565014	-0.002218	83.523682	21.411673	31.933689	-0.147552	0.000000	0.107286	0.000000	0.000000	0.000000	-0.015726	-0.008129	-0.021547	0.000000	0.000000	2.000000	163.000000	1.000000
15346.607851	-0.097101	0.565014	-0.002218	83.523682	21.411673	31.933689	-0.147552	0.000000	0.107286	0.000000	0.000000	0.000000	-0.015726	-0.008129	-0.021547	0.000000	0.000000	2.000000	163.000000	1.000000
15346.611184	-0.097159	0.564979	-0.002266	83.523682	21.411673	31.933689	-0.147552	0.000000	0.107286	0.000000	0.000000	0.000000	-0.017204	-0.010503	-0.014598	0.000000	0.000000	2.000000	163.000000	1.000000
15346.614517	-0.097159	0.564979	-0.002266	83.528885	21.431223	31.964310	-0.144931	0.000000	0.110877	0.000000	0.000000	0.000000	-0.017204	-0.010503	-0.014598	0.000000	0.000000	2.000000	163.000000	1.000000
15346.617851	-0.097159	0.564979	-0.002266	83.528885	21.431223	31.964310	-0.144931	0.000000	0.110877	0.000000	0.000000	0.000000	-0.017204	-0.010503	-0.014598	0.000000	0.000000	2.000000	163.000000	1.000000
15346.621184	-0.097159	0.564979	-0.002266	83.528885	21.431223	31.964310	-0.144931	0.000000	0.110877	0.000000	0.000000	0.000000	-0.017204	-0.010503	-0.014598	0.000000	0.000000	2.000000	163.000000	1.000000
15346.624517	-0.097283	0.564893	-0.002317	83.534126	21.453581	31.995031	-0.142063	0.000000	0.113310	0.000000	0.000000	0.000000	-0.037376	-0.025769	-0.015303	0.000000	0.000000	2.000000	163.000000	1.000000
15346.627851	-0.097283	0.564893	-0.002317	83.534126	21.453581	31.995031	-0.142063	0.000000	0.113310	0.000000	0.000000	0.000000	-0.037376	-0.025769	-0.015303	0.000000	0.000000	2.000000	163.000000	1.000000
15346.631184	-0.097283	0.564893	-0.002317	83.534126	21.453581	31.995031	-0.142063	0.000000	0.113310	0.000000	0.000000	0.000000	-0.037376	-0.025769	-0.015303	0.000000	0.000000	2.000000	163.000000	1.000000
15346.634517	-0.097283	0.564893	-0.002317	83.536736	21.463377	32.010361	-0.135834	0.000000	0.115861	0.000000	0.000000	0.000000	-0.037376	-0.025769	-0.015303	0.000000	0.000000	2.000000	163.000000	1.000000
15346.637851	-0.097354	0.564859	-0.002302	83.536736	21.463377	32.010361	-0.135834	0.000000	0.115861	0.000000	0.000000	0.000000	-0.021290	-0.010000	0.004519	0.000000	0.000000	2.000000	163.000000	1.000000
15346.641184	-0.097354	0.564859	-0.002302	83.536736	21.463377	32.010361	-0.135834	0.000000	0.115861	0.000000	0.000000	0.000000	-0.021290	-0.010000	0.004519	0.000000	0.000000	2.000000	163.000000	1.000000
15346.644517	-0.097354	0.564859	-0.002302	83.541992	21.488497	32.041122	-0.135834	0.000000	0.115861	0.000000	0.000000	0.000000	-0.021290	-0.010000	0.004519	0.000000	0.000000	2.000000	163.000000	1.000000
15346.647851	-0.097354	0.564859	-0.002302	83.541992	21.488497	32.041122	-0.135834	0.000000	0.115861	0.000000	0.000000	0.000000	-0.021290	-0.010000	0.004519	0.000000	0.000000	2.000000	163.000000	1.000000
15346.651184	-0.097378	0.564809	-0.002295	83.541992	21.488497	32.041122	-0.135834	0.000000	0.115861	0.000000	0.000000	0.000000	-0.007215	-0.015257	0.002063	0.000000	0.000000	2.000000	163.000000	1.000000
15346.654517	-0.097378	0.564809	-0.002295	83.547157	21.513660	32.071915	-0.132286	0.000000	0.115108	0.000000	0.000000	0.000000	-0.007215	-0.015257	0.002063	0.000000	0.000000	2.000000	163.000000	1.000000
15346.657851	-0.097378	0.564809	-0.002295	83.547157	21.513660	32.071915	-0.132286	0.000000	0.115108	0.000000	0.000000	0.000000	-0.007215	-0.015257	0.002063	0.000000	0.000000	2.000000	163.000000	1.000000
15346.661184	-0.097378	0.564809	-0.002295	83.547157	21.513660	32.071915	-0.132286	0.000000	0.115108	0.000000	0.000000	0.000000	-0.007215	-0.015257	0.002063	0.000000	0.000000	2.000000	163.000000	1.000000
15346.664517	-0.097450	0.564739	-0.002383	83.552353	21.538898	32.102787	-0.131083	0.000000	0.114764	0.000000	0.000000	0.000000	-0.021434	-0.021006	-0.026454	0.000000	0.000000	2.000000	163.000000	1.000000
15346.667851	-0.097450	0.564739	-0.002383	83.552353	21.538898	32.102787	-0.131083	0.000000	0.114764	0.000000	0.000000	0.000000	-0.021434	-0.021006	-0.026454	0.000000	0.000000	2.000000	163.000000	1.000000
15346.671184	-0.097450	0.564739	-0.002383	83.552353	21.538898	32.102787	-0.131083	0.000000	0.114764	0.000000	0.000000	0.000000	-0.021434	-0.021006	-0.026454	0.000000	0.000000	2.000000	163.000000	1.000000
15346.674517	-0.097450	0.564739	-0.002383	83.556732	21.579901	32.145714	-0.127511	0.000000	0.119173	0.000000	0.000000	0.000000	-0.021434	-0.021006	-0.026454	0.000000	0.000000	2.000000	163.000000	1.000000
15346.677851	-0.097454	0.564719	-0.002469	83.556732	21.579901	32.145714	-0.127511	0.000000	0.119173	0.000000	0.000000	0.000000	-0.001255	-0.005745	-0.025742	0.000000	0.000000	2.000000	163.000000	1.000000
15346.681184	-0.097454	0.564719	-0.002469	83.556732	21.579901	32.145714	-0.127511	0.000000	0.119173	0.000000	0.000000	0.000000	-0.001255	-0.005745	-0.025742	0.000000	0.000000	2.000000	163.000000	1.000000
15346.684517	-0.097454	0.564719	-0.002469	83.561882	21.607920	32.176640	-0.127511	0.000000	0.119173	0.000000	0.000000	0.000000	-0.001255	-0.005745	-0.025742	0.000000	0.000000	2.000000	163.000000	1.000000
15346.687851	-0.097454	0.564719	-0.002469	83.561882	21.607920	32.176640	-0.127511	0.000000	0.119173	0.000000	0.000000	0.000000	-0.001255	-0.005745	-0.025742	0.000000	0.000000	2.000000	163.000000	1.000000
15346.691184	-0.097427	0.564716	-0.002597	83.561882	21.607920	32.176640	-0.127511	0.000000	0.119173	0.000000	0.000000	0.000000	0.008199	-0.001031	-0.038258	0.000000	0.000000	2.000000	163.000000	1.000000
15346.694517	-0.097427	0.564716	-0.002597	83.564529	21.623346	32.192177	-0.127301	0.000000	0.123463	0.000000	0.000000	0.000000	0.008199	-0.001031	-0.038258	0.000000	0.000000	2.000000	163.000000	1.000000
15346.697851	-0.097427	0.564716	-0.002597	83.564529	21.623346	32.192177	-0.127301	0.000000	0.123463	0.000000	0.000000	0.000000	0.008199	-0.001031	-0.038258	0.000000	0.000000	2.000000	163.000000	1.000000
15346.701184	-0.097427	0.564716	-0.002597	83.564529	21.623346	32.192177	-0.127301	0.000000	0.123463	0.000000	0.000000	0.000000	0.008199	-0.001031	-0.038258	0.000000	0.000000	2.000000	163.000000	1.000000
15346.704517	-0.097378	0.564770	-0.002823	83.564529	21.623346	32.192177	-0.128668	0.000000	0.129839	0.000000	0.000000	0.000000	0.014528	0.016065	-0.067791	0.000000	0.000000	2.000000	163.000000	1.000000
15346.707851	-0.097378	0.564770	-0.002823	83.564529	21.623346	32.192177	-0.128668	0.000000	0.129839	0.000000	0.000000	0.000000	0.014528	0.016065	-0.067791	0.000000	0.000000	2.000000	163.000000	1.000000
15346.711184	-0.097378	0.564770	-0.002823	83.564529	21.623346	32.192177	-0.128668	0.000000	0.129839	0.000000	0.000000	0.000000	0.014528	0.016065	-0.067791	0.000000	0.000000	2.000000	163.000000	1.000000
15346.714517	-0.097378	0.564770	-0.002823	83.564529	21.626062	32.192173	-0.131089	0.000000	0.141138	0.000000	0.000000	0.000000	0.014528	0.016065	-0.067791	0.000000	0.000000	2.000000	163.000000	1.000000
15346.717851	-0.097336	0.564826	-0.002917	83.564529	21.626062	32.192173	-0.131089	0.000000	0.141138	0.000000	0.000000	0.000000	0.012798	0.017091	-0.028147	0.000000	0.000000	2.000000	163.000000	1.000000
15346.721184	-0.097336	0.564826	-0.002917	83.564529	21.626062	32.192173	-0.131089	0.000000	0.141138	0.000000	0.000000	0.000000	0.012798	0.017091	-0.028147	0.000000	0.000000	2.000000	163.000000	1.000000
15346.724517	-0.097336	0.564826	-0.002917	83.561905	21.613382	32.184650	-0.131089	0.000000	0.141138	0.000000	0.000000	0.000000	0.012798	0.017091	-0.028147	0.000000	0.000000	2.000000	163.000000	1.000000
15346.727851	-0.097336	0.564826	-0.002917	83.561905	21.613382	32.184650	-0.131089	0.000000	0.141138	0.000000	0.000000	0.000000	0.012798	0.017091	-0.028147	0.000000	0.000000	2.000000	163.000000	1.000000
15346.731184	-0.097294	0.564858	-0.003005	83.561905	21.613382	32.184650	-0.131089	0.000000	0.141138	0.000000	0.000000	0.000000	0.012428	0.009445	-0.026426	0.000000	0.000000	2.000000	163.000000	1.000000
15346.734517	-0.097294	0.564858	-0.003005	83.559319	21.600737	32.177170	-0.133222	0.000000	0.145829	0.000000	0.000000	0.000000	0.012428	0.009445	-0.026426	0.000000	0.000000	2.000000	163.000000	1.000000
15346.737851	-0.097294	0.564858	-0.003005	83.559319	21.600737	32.177170	-0.133222	0.000000	0.145829	0.000000	0.000000	0.000000	0.012428	0.009445	-0.026426	0.000000	0.000000	2.000000	163.000000	1.000000
15346.741184	-0.097294	0.564858	-0.003005	83.559319	21.600737	32.177170	-0.133222	0.000000	0.145829	0.000000	0.000000	0.000000	0.012428	0.009445	-0.026426	0.000000	0.000000	2.000000	163.000000	1.000000
15346.744517	-0.097254	0.564958	-0.003087	83.554085	21.569979	32.178120	-0.135294	0.000000	0.150233	0.000000	0.000000	0.000000	0.012044	0.029923	-0.024654	0.000000	0.000000	2.000000	163.000000	1.000000
15346.747851	-0.097254	0.564958	-0.003087	83.554085	21.569979	32.178120	-0.135294	0.000000	0.150233	0.000000	0.000000	0.000000	0.012044	0.029923	-0.024654	0.000000	0.000000	2.000000	163.000000	1.000000
15346.751184	-0.097254	0.564958	-0.003087	83.554085	21.569979	32.178120	-0.135294	0.000000	0.150233	0.000000	0.000000	0.000000	0.012044	0.029923	-0.024654	0.000000	0.000000	2.000000	163.000000	1.000000
15346.754517	-0.097254	0.564958	-0.003087	83.548920	21.539310	32.211086	-0.137301	0.000000	0.154342	0.000000	0.000000	0.000000	0.012044	0.029923	-0.024654	0.000000	0.000000	2.000000	163.000000	1.000000
15346.757851	-0.097252	0.565008	-0.003098	83.548920	21.539310	32.211086	-0.137301	0.000000	0.154342	0.000000	0.000000	0.000000	0.000743	0.015242	-0.003455	0.000000	0.000000	2.000000	163.000000	1.000000
15346.761184	-0.097252	0.565008	-0.003098	83.548920	21.539310	32.211086	-0.137301	0.000000	0.154342	0.000000	0.000000	0.000000	0.000743	0.015242	-0.003455	0.000000	0.000000	2.000000	163.000000	1.000000
15346.764517	-0.097252	0.565008	-0.003098	83.543655	21.511364	32.291908	-0.137301	0.000000	0.154342	0.000000	0.000000	0.000000	0.000743	0.015242	-0.003455	0.000000	0.000000	2.000000	163.000000	1.000000
15346.767851	-0.097252	0.565008	-0.003098	83.543655	21.511364	32.291908	-0.137301	0.000000	0.154342	0.000000	0.000000	0.000000	0.000743	0.015242	-0.003455	0.000000	0.000000	2.000000	163.000000	1.000000
15346.771184	-0.097227	0.565059	-0.003105	83.543655	21.511364	32.291908	-0.137301	0.000000	0.154342	0.000000	0.000000	0.000000	0.007206	0.015223	-0.002072	0.000000	0.000000	2.000000	163.000000	1.000000
15346.774517	-0.097184	0.565059	-0.003096	83.543655	21.516817	32.387665	-0.137424	0.000000	0.154918	0.000000	0.000000	0.000000	0.012934	0.000006	0.002769	0.000000	0.000000	2.000000	163.000000	1.000000
15346.777851	-0.097184	0.565059	-0.003096	83.543655	21.516817	32.387665	-0.137424	0.000000	0.154918	0.000000	0.000000	0.000000	0.012934	0.000006	0.002769	0.000000	0.000000	2.000000	163.000000	1.000000
15346.781184	-0.097184	0.565059	-0.003096	83.543655	21.516817	32.387665	-0.137424	0.000000	0.154918	0.000000	0.000000	0.000000	0.012934	0.000006	0.002769	0.000000	0.000000	2.000000	163.000000	1.000000
15346.784517	-0.097184	0.565059	-0.003096	83.543655	21.522242	32.411572	-0.140781	0.000000	0.154802	0.000000	0.000000	0.000000	0.012934	0.000006	0.002769	0.000000	0.000000	2.000000	163.000000	1.000000
15346.787851	-0.097115	0.565067	-0.003105	83.543655	21.522242	32.411572	-0.140781	0.000000	0.154802	0.000000	0.000000	0.000000	0.020889	0.002368	-0.002804	0.000000	0.000000	2.000000	163.000000	1.000000
15346.791184	-0.097115	0.565067	-0.003105	83.543655	21.522242	32.411572	-0.140781	0.000000	0.154802	0.000000	0.000000	0.000000	0.020889	0.002368	-0.002804	0.000000	0.000000	2.000000	163.000000	1.000000
15346.794517	-0.097115	0.565067	-0.003105	83.548882	21.555609	32.450397	-0.140781	0.000000	0.154802	0.000000	0.000000	0.000000	0.020889	0.002368	-0.002804	0.000000	0.000000	2.000000	163.000000	1.000000
15346.797851	-0.097115	0.565067	-0.003105	83.548882	21.555609	32.450397	-0.140781	0.000000	0.154802	0.000000	0.000000	0.000000	0.020889	0.002368	-0.002804	0.000000	0.000000	2.000000	163.000000	1.000000
15346.801184	-0.097102	0.565040	-0.003163	83.548882	21.555609	32.450397	-0.140781	0.000000	0.154802	0.000000	0.000000	0.000000	0.003725	-0.008141	-0.017408	0.000000	0.000000	2.000000	163.000000	1.000000
15346.804517	-0.097102	0.565040	-0.003163	83.556702	21.601671	32.496750	-0.144262	0.000000	0.155269	0.000000	0.000000	0.000000	0.003725	-0.008141	-0.017408	0.000000	0.000000	2.000000	163.000000	1.000000
15346.807851	-0.097102	0.565040	-0.003163	83.556702	21.601671	32.496750	-0.144262	0.000000	0.155269	0.000000	0.000000	0.000000	0.003725	-0.008141	-0.017408	0.000000	0.000000	2.000000	163.000000	1.000000
15346.811184	-0.097102	0.565040	-0.003163	83.556702	21.601671	32.496750	-0.144262	0.000000	0.155269	0.000000	0.000000	0.000000	0.003725	-0.008141	-0.017408	0.000000	0.000000	2.000000	163.000000	1.000000
15346.814517	-0.097114	0.564925	-0.003318	83.564499	21.642376	32.551163	-0.144883	0.000000	0.158171	0.000000	0.000000	0.000000	-0.003613	-0.034410	-0.046316	0.000000	0.000000	2.000000	163.000000	1.000000
15346.817851	-0.097114	0.564925	-0.003318	83.564499	21.642376	32.551163	-0.144883	0.000000	0.158171	0.000000	0.000000	0.000000	-0.003613	-0.034410	-0.046316	0.000000	0.000000	2.000000	163.000000	1.000000
15346.821184	-0.097114	0.564925	-0.003318	83.564499	21.642376	32.551163	-0.144883	0.000000	0.158171	0.000000	0.000000	0.000000	-0.003613	-0.034410	-0.046316	0.000000	0.000000	2.000000	163.000000	1.000000
15346.824517	-0.097114	0.564925	-0.003318	83.577522	21.716860	32.628868	-0.144281	0.000000	0.165890	0.000000	0.000000	0.000000	-0.003613	-0.034410	-0.046316	0.000000	0.000000	2.000000	163.000000	1.000000
15346.827851	-0.097121	0.564855	-0.003392	83.577522	21.716860	32.628868	-0.144281	0.000000	0.165890	0.000000	0.000000	0.000000	-0.001988	-0.020990	-0.022300	0.000000	0.000000	2.000000	163.000000	1.000000
15346.831184	-0.097121	0.564855	-0.003392	83.577522	21.716860	32.628868	-0.144281	0.000000	0.165890	0.000000	0.000000	0.000000	-0.001988	-0.020990	-0.022300	0.000000	0.000000	2.000000	163.000000	1.000000
15346.834517	-0.097121	0.564855	-0.003392	83.586998	21.789137	32.703255	-0.144281	0.000000	0.165890	0.000000	0.000000	0.000000	-0.001988	-0.020990	-0.022300	0.000000	0.000000	2.000000	163.000000	1.000000
15346.837851	-0.097121	0.564855	-0.003392	83.586998	21.789137	32.703255	-0.144281	0.000000	0.165890	0.000000	0.000000	0.000000	-0.001988	-0.020990	-0.022300	0.000000	0.000000	2.000000	163.000000	1.000000
15346.841184	-0.097107	0.564760	-0.003456	83.586998	21.789137	32.703255	-0.144281	0.000000	0.165890	0.000000	0.000000	0.000000	0.004108	-0.028599	-0.019198	0.000000	0.000000	2.000000	163.000000	1.000000
15346.844517	-0.097107	0.564760	-0.003456	83.600029	21.866903	32.789494	-0.143950	0.000000	0.169607	0.000000	0.000000	0.000000	0.004108	-0.028599	-0.019198	0.000000	0.000000	2.000000	163.000000	1.000000
15346.847851	-0.097107	0.564760	-0.003456	83.600029	21.866903	32.789494	-0.143950	0.000000	0.169607	0.000000	0.000000	0.000000	0.004108	-0.028599	-0.019198	0.000000	0.000000	2.000000	163.000000	1.000000
15346.851184	-0.097107	0.564760	-0.003456	83.600029	21.866903	32.789494	-0.143950	0.000000	0.169607	0.000000	0.000000	0.000000	0.004108	-0.028599	-0.019198	0.000000	0.000000	2.000000	163.000000	1.000000
15346.854517	-0.097076	0.564552	-0.003602	83.615578	21.960629	32.883804	-0.144634	0.000000	0.172806	0.000000	0.000000	0.000000	0.009340	-0.062427	-0.043651	0.000000	0.000000	2.000000	163.000000	1.000000
15346.857851	-0.097076	0.564552	-0.003602	83.615578	21.960629	32.883804	-0.144634	0.000000	0.172806	0.000000	0.000000	0.000000	0.009340	-0.062427	-0.043651	0.000000	0.000000	2.000000	163.000000	1.000000
15346.861184	-0.097076	0.564552	-0.003602	83.615578	21.960629	32.883804	-0.144634	0.000000	0.172806	0.000000	0.000000	0.000000	0.009340	-0.062427	-0.043651	0.000000	0.000000	2.000000	163.000000	1.000000
15346.864517	-0.097076	0.564552	-0.003602	83.631142	22.054838	32.986580	-0.146191	0.000000	0.180082	0.000000	0.000000	0.000000	0.009340	-0.062427	-0.043651	0.000000	0.000000	2.000000	163.000000	1.000000
15346.867851	-0.097041	0.564457	-0.003661	83.631142	22.054838	32.986580	-0.146191	0.000000	0.180082	0.000000	0.000000	0.000000	0.010574	-0.028567	-0.017838	0.000000	0.000000	2.000000	163.000000	1.000000
15346.871184	-0.097041	0.564457	-0.003661	83.631142	22.054838	32.986580	-0.146191	0.000000	0.180082	0.000000	0.000000	0.000000	0.010574	-0.028567	-0.017838	0.000000	0.000000	2.000000	163.000000	1.000000
15346.874517	-0.097050	0.564336	-0.003724	83.644081	22.133663	33.065887	-0.146191	0.000000	0.180082	0.000000	0.000000	0.000000	-0.002713	-0.036156	-0.018892	0.000000	0.000000	2.000000	163.000000	1.000000
15346.877851	-0.097050	0.564336	-0.003724	83.644081	22.133663	33.065887	-0.146191	0.000000	0.180082	0.000000	0.000000	0.000000	-0.002713	-0.036156	-0.018892	0.000000	0.000000	2.000000	163.000000	1.000000
15346.881184	-0.097050	0.564336	-0.003724	83.644081	22.133663	33.065887	-0.146191	0.000000	0.180082	0.000000	0.000000	0.000000	-0.002713	-0.036156	-0.018892	0.000000	0.000000	2.000000	163.000000	1.000000
15346.884517	-0.097050	0.564336	-0.003724	83.659584	22.225983	33.161510	-0.147501	0.000000	0.186203	0.000000	0.000000	0.000000	-0.002713	-0.036156	-0.018892	0.000000	0.000000	2.000000	163.000000	1.000000
15346.887851	-0.097058	0.564241	-0.003793	83.659584	22.225983	33.161510	-0.147501	0.000000	0.186203	0.000000	0.000000	0.000000	-0.002341	-0.028565	-0.020618	0.000000	0.000000	2.000000	163.000000	1.000000
15346.891184	-0.097058	0.564241	-0.003793	83.659584	22.225983	33.161510	-0.147501	0.000000	0.186203	0.000000	0.000000	0.000000	-0.002341	-0.028565	-0.020618	0.000000	0.000000	2.000000	163.000000	1.000000
15346.894517	-0.097058	0.564241	-0.003793	83.672531	22.300083	33.249527	-0.147501	0.000000	0.186203	0.000000	0.000000	0.000000	-0.002341	-0.028565	-0.020618	0.000000	0.000000	2.000000	163.000000	1.000000
15346.897851	-0.097058	0.564241	-0.003793	83.672531	22.300083	33.249527	-0.147501	0.000000	0.186203	0.000000	0.000000	0.000000	-0.002341	-0.028565	-0.020618	0.000000	0.000000	2.000000	163.000000	1.000000
15346.901184	-0.097082	0.564154	-0.003889	83.672531	22.300083	33.249527	-0.147501	0.000000	0.186203	0.000000	0.000000	0.000000	-0.007302	-0.026192	-0.028962	0.000000	0.000000	2.000000	163.000000	1.000000
15346.904517	-0.097082	0.564154	-0.003889	83.682854	22.358543	33.313816	-0.147111	0.000000	0.189640	0.000000	0.000000	0.000000	-0.007302	-0.026192	-0.028962	0.000000	0.000000	2.000000	163.000000	1.000000
15346.907851	-0.097082	0.564154	-0.003889	83.682854	22.358543	33.313816	-0.147111	0.000000	0.189640	0.000000	0.000000	0.000000	-0.007302	-0.026192	-0.028962	0.000000	0.000000	2.000000	163.000000	1.000000
15346.911184	-0.097082	0.564154	-0.003889	83.682854	22.358543	33.313816	-0.147111	0.000000	0.189640	0.000000	0.000000	0.000000	-0.007302	-0.026192	-0.028962	0.000000	0.000000	2.000000	163.000000	1.000000
15346.914517	-0.097122	0.564006	-0.004020	83.692268	22.430315	33.390427	-0.145894	0.000000	0.194467	0.000000	0.000000	0.000000	-0.011872	-0.044252	-0.039123	0.000000	0.000000	2.000000	163.000000	1.000000
15346.917851	-0.097122	0.564006	-0.004020	83.692268	22.430315	33.390427	-0.145894	0.000000	0.194467	0.000000	0.000000	0.000000	-0.011872	-0.044252	-0.039123	0.000000	0.000000	2.000000	163.000000	1.000000
15346.921184	-0.097122	0.564006	-0.004020	83.692268	22.430315	33.390427	-0.145894	0.000000	0.194467	0.000000	0.000000	0.000000	-0.011872	-0.044252	-0.039123	0.000000	0.000000	2.000000	163.000000	1.000000
15346.924517	-0.097122	0.564006	-0.004020	83.696526	22.472836	33.434872	-0.143916	0.000000	0.200987	0.000000	0.000000	0.000000	-0.011872	-0.044252	-0.039123	0.000000	0.000000	2.000000	163.000000	1.000000
15346.927851	-0.097109	0.563979	-0.004078	83.696526	22.472836	33.434872	-0.143916	0.000000	0.200987	0.000000	0.000000	0.000000	0.003737	-0.008108	-0.017439	0.000000	0.000000	2.000000	163.000000	1.000000
15346.931184	-0.097109	0.563979	-0.004078	83.696526	22.472836	33.434872	-0.143916	0.000000	0.200987	0.000000	0.000000	0.000000	0.003737	-0.008108	-0.017439	0.000000	0.000000	2.000000	163.000000	1.000000
15346.934517	-0.097109	0.563979	-0.004078	83.698143	22.499325	33.463192	-0.143916	0.000000	0.200987	0.000000	0.000000	0.000000	0.003737	-0.008108	-0.017439	0.000000	0.000000	2.000000	163.000000	1.000000
15346.937851	-0.097109	0.563979	-0.004078	83.698143	22.499325	33.463192	-0.143916	0.000000	0.200987	0.000000	0.000000	0.000000	0.003737	-0.008108	-0.017439	0.000000	0.000000	2.000000	163.000000	1.000000
15346.941184	-0.097102	0.563944	-0.004113	83.698143	22.499325	33.463192	-0.143916	0.000000	0.200987	0.000000	0.000000	0.000000	0.002247	-0.010481	-0.010486	0.000000	0.000000	2.000000	163.000000	1.000000
15346.944517	-0.097102	0.563944	-0.004113	83.700722	22.518147	33.479389	-0.144539	0.000000	0.203894	0.000000	0.000000	0.000000	0.002247	-0.010481	-0.010486	0.000000	0.000000	2.000000	163.000000	1.000000
15346.947851	-0.097102	0.563944	-0.004113	83.700722	22.518147	33.479389	-0.144539	0.000000	0.203894	0.000000	0.000000	0.000000	0.002247	-0.010481	-0.010486	0.000000	0.000000	2.000000	163.000000	1.000000
15346.951184	-0.097102	0.563944	-0.004113	83.700722	22.518147	33.479389	-0.144539	0.000000	0.203894	0.000000	0.000000	0.000000	0.002247	-0.010481	-0.010486	0.000000	0.000000	2.000000	163.000000	1.000000
15346.954517	-0.097048	0.563985	-0.004156	83.698174	22.504759	33.463188	-0.144913	0.000000	0.205641	0.000000	0.000000	0.000000	0.016251	0.012321	-0.012854	0.000000	0.000000	2.000000	163.000000	1.000000
15346.957851	-0.097048	0.563985	-0.004156	83.698174	22.504759	33.463188	-0.144913	0.000000	0.205641	0.000000	0.000000	0.000000	0.016251	0.012321	-0.012854	0.000000	0.000000	2.000000	163.000000	1.000000
15346.961184	-0.097048	0.563985	-0.004156	83.698174	22.504759	33.463188	-0.144913	0.000000	0.205641	0.000000	0.000000	0.000000	0.016251	0.012321	-0.012854	0.000000	0.000000	2.000000	163.000000	1.000000
15346.964517	-0.097048	0.563985	-0.004156	83.693077	22.475353	33.430874	-0.147622	0.000000	0.207784	0.000000	0.000000	0.000000	0.016251	0.012321	-0.012854	0.000000	0.000000	2.000000	163.000000	1.000000
15346.967851	-0.097006	0.564053	-0.004140	83.693077	22.475353	33.430874	-0.147622	0.000000	0.207784	0.000000	0.000000	0.000000	0.012512	0.020417	0.004583	0.000000	0.000000	2.000000	163.000000	1.000000
15346.971184	-0.097006	0.564053	-0.004140	83.693077	22.475353	33.430874	-0.147622	0.000000	0.207784	0.000000	0.000000	0.000000	0.012512	0.020417	0.004583	0.000000	0.000000	2.000000	163.000000	1.000000
15346.974517	-0.097006	0.564053	-0.004140	83.685272	22.429893	33.382389	-0.147622	0.000000	0.207784	0.000000	0.000000	0.000000	0.012512	0.020417	0.004583	0.000000	0.000000	2.000000	163.000000	1.000000
15346.977851	-0.097006	0.564053	-0.004140	83.685272	22.429893	33.382389	-0.147622	0.000000	0.207784	0.000000	0.000000	0.000000	0.012512	0.020417	0.004583	0.000000	0.000000	2.000000	163.000000	1.000000
15346.981184	-0.096986	0.564121	-0.004130	83.685272	22.429893	33.382389	-0.147622	0.000000	0.207784	0.000000	0.000000	0.000000	0.006063	0.020412	0.003197	0.000000	0.000000	2.000000	163.000000	1.000000
15346.984517	-0.096986	0.564121	-0.004130	83.674950	22.368631	33.318016	-0.149707	0.000000	0.207020	0.000000	0.000000	0.000000	0.006063	0.020412	0.003197	0.000000	0.000000	2.000000	163.000000	1.000000
15346.987851	-0.096986	0.564121	-0.004130	83.674950	22.368631	33.318016	-0.149707	0.000000	0.207020	0.000000	0.000000	0.000000	0.006063	0.020412	0.003197	0.000000	0.000000	2.000000	163.000000	1.000000
15346.991184	-0.096986	0.564121	-0.004130	83.674950	22.368631	33.318016	-0.149707	0.000000	0.207020	0.000000	0.000000	0.000000	0.006063	0.020412	0.003197	0.000000	0.000000	2.000000	163.000000	1.000000
15346.994517	-0.096983	0.564302	-0.004037	83.662033	22.291630	33.237804	-0.150718	0.000000	0.206487	0.000000	0.000000	0.000000	0.000825	0.054209	0.027678	0.000000	0.000000	2.000000	163.000000	1.000000
15346.997851	-0.096983	0.564302	-0.004037	83.662033	22.291630	33.237804	-0.150718	0.000000	0.206487	0.000000	0.000000	0.000000	0.000825	0.054209	0.027678	0.000000	0.000000	2.000000	163.000000	1.000000
15347.001184	-0.096983	0.564302	-0.004037	83.662033	22.291630	33.237804	-0.150718	0.000000	0.206487	0.000000	0.000000	0.000000	0.000825	0.054209	0.027678	0.000000	0.000000	2.000000	163.000000	1.000000
15347.004517	-0.096983	0.564302	-0.004037	83.650970	22.225292	33.170898	-0.150855	0.000000	0.201874	0.000000	0.000000	0.000000	0.000825	0.054209	0.027678	0.000000	0.000000	2.000000	163.000000	1.000000
15347.007851	-0.096997	0.564397	-0.003973	83.650970	22.225292	33.170898	-0.150855	0.000000	0.201874	0.000000	0.000000	0.000000	-0.004117	0.028539	0.019236	0.000000	0.000000	2.000000	163.000000	1.000000
15347.011184	-0.096997	0.564397	-0.003973	83.650970	22.225292	33.170898	-0.150855	0.000000	0.201874	0.000000	0.000000	0.000000	-0.004117	0.028539	0.019236	0.000000	0.000000	2.000000	163.000000	1.000000
15347.014517	-0.096997	0.564397	-0.003973	83.637947	22.143438	33.091278	-0.150855	0.000000	0.201874	0.000000	0.000000	0.000000	-0.004117	0.028539	0.019236	0.000000	0.000000	2.000000	163.000000	1.000000
15347.017851	-0.096997	0.564397	-0.003973	83.637947	22.143438	33.091278	-0.150855	0.000000	0.201874	0.000000	0.000000	0.000000	-0.004117	0.028539	0.019236	0.000000	0.000000	2.000000	163.000000	1.000000
15347.021184	-0.097032	0.564492	-0.003914	83.637947	22.143438	33.091278	-0.150855	0.000000	0.201874	0.000000	0.000000	0.000000	-0.010570	0.028565	0.017848	0.000000	0.000000	2.000000	163.000000	1.000000
15347.024517	-0.097032	0.564492	-0.003914	83.627632	22.077658	33.027821	-0.150169	0.000000	0.198668	0.000000	0.000000	0.000000	-0.010570	0.028565	0.017848	0.000000	0.000000	2.000000	163.000000	1.000000
15347.027851	-0.097032	0.564492	-0.003914	83.627632	22.077658	33.027821	-0.150169	0.000000	0.198668	0.000000	0.000000	0.000000	-0.010570	0.028565	0.017848	0.000000	0.000000	2.000000	163.000000	1.000000
15347.031184	-0.097032	0.564492	-0.003914	83.627632	22.077658	33.027821	-0.150169	0.000000	0.198668	0.000000	0.000000	0.000000	-0.010570	0.028565	0.017848	0.000000	0.000000	2.000000	163.000000	1.000000
15347.034517	-0.097143	0.564640	-0.003816	83.619057	22.022291	32.977425	-0.148407	0.000000	0.195693	0.000000	0.000000	0.000000	-0.033304	0.044301	0.029394	0.000000	0.000000	2.000000	163.000000	1.000000
15347.037851	-0.097143	0.564640	-0.003816	83.619057	22.022291	32.977425	-0.148407	0.000000	0.195693	0.000000	0.000000	0.000000	-0.033304	0.044301	0.029394	0.000000	0.000000	2.000000	163.000000	1.000000
15347.041184	-0.097143	0.564640	-0.003816	83.619057	22.022291	32.977425	-0.148407	0.000000	0.195693	0.000000	0.000000	0.000000	-0.033304	0.044301	0.029394	0.000000	0.000000	2.000000	163.000000	1.000000
15347.044517	-0.097143	0.564640	-0.003816	83.612206	21.990358	32.955013	-0.142857	0.000000	0.190794	0.000000	0.000000	0.000000	-0.033304	0.044301	0.029394	0.000000	0.000000	2.000000	163.000000	1.000000
15347.047851	-0.097192	0.564700	-0.003796	83.612206	21.990358	32.955013	-0.142857	0.000000	0.190794	0.000000	0.000000	0.000000	-0.014786	0.018082	0.005977	0.000000	0.000000	2.000000	163.000000	1.000000
15347.051184	-0.097192	0.564700	-0.003796	83.612206	21.990358	32.955013	-0.142857	0.000000	0.190794	0.000000	0.000000	0.000000	-0.014786	0.018082	0.005977	0.000000	0.000000	2.000000	163.000000	1.000000
15347.054517	-0.097192	0.564700	-0.003796	83.604446	21.971493	32.944672	-0.142857	0.000000	0.190794	0.000000	0.000000	0.000000	-0.014786	0.018082	0.005977	0.000000	0.000000	2.000000	163.000000	1.000000
15347.057851	-0.097192	0.564700	-0.003796	83.604446	21.971493	32.944672	-0.142857	0.000000	0.190794	0.000000	0.000000	0.000000	-0.014786	0.018082	0.005977	0.000000	0.000000	2.000000	163.000000	1.000000
15347.061184	-0.097243	0.564735	-0.003770	83.604446	21.971493	32.944672	-0.142857	0.000000	0.190794	0.000000	0.000000	0.000000	-0.015159	0.010496	0.007696	0.000000	0.000000	2.000000	163.000000	1.000000
15347.064517	-0.097243	0.564735	-0.003770	83.598221	22.022472	33.013996	-0.140392	0.000000	0.189798	0.000000	0.000000	0.000000	-0.015159	0.010496	0.007696	0.000000	0.000000	2.000000	163.000000	1.000000
15347.067851	-0.097243	0.564735	-0.003770	83.598221	22.022472	33.013996	-0.140392	0.000000	0.189798	0.000000	0.000000	0.000000	-0.015159	0.010496	0.007696	0.000000	0.000000	2.000000	163.000000	1.000000
15347.071184	-0.097243	0.564735	-0.003770	83.598221	22.022472	33.013996	-0.140392	0.000000	0.189798	0.000000	0.000000	0.000000	-0.015159	0.010496	0.007696	0.000000	0.000000	2.000000	163.000000	1.000000
15347.074517	-0.097396	0.564778	-0.003791	83.582863	22.142647	33.166439	-0.137866	0.000000	0.188516	0.000000	0.000000	0.000000	-0.045953	0.012854	-0.006193	0.000000	0.000000	2.000000	163.000000	1.000000
15347.077851	-0.097396	0.564778	-0.003791	83.582863	22.142647	33.166439	-0.137866	0.000000	0.188516	0.000000	0.000000	0.000000	-0.045953	0.012854	-0.006193	0.000000	0.000000	2.000000	163.000000	1.000000
15347.081184	-0.097396	0.564778	-0.003791	83.582863	22.142647	33.166439	-0.137866	0.000000	0.188516	0.000000	0.000000	0.000000	-0.045953	0.012854	-0.006193	0.000000	0.000000	2.000000	163.000000	1.000000
15347.084517	-0.097396	0.564778	-0.003791	83.560112	22.379826	33.450378	-0.130207	0.000000	0.189548	0.000000	0.000000	0.000000	-0.045953	0.012854	-0.006193	0.000000	0.000000	2.000000	163.000000	1.000000
15347.087851	-0.097438	0.564804	-0.003806	83.560112	22.379826	33.450378	-0.130207	0.000000	0.189548	0.000000	0.000000	0.000000	-0.012542	0.007596	-0.004499	0.000000	0.000000	2.000000	163.000000	1.000000
15347.091184	-0.097438	0.564804	-0.003806	83.560112	22.379826	33.450378	-0.130207	0.000000	0.189548	0.000000	0.000000	0.000000	-0.012542	0.007596	-0.004499	0.000000	0.000000	2.000000	163.000000	1.000000
15347.094517	-0.097438	0.564804	-0.003806	83.535248	22.648272	33.770947	-0.130207	0.000000	0.189548	0.000000	0.000000	0.000000	-0.012542	0.007596	-0.004499	0.000000	0.000000	2.000000	163.000000	1.000000
15347.097851	-0.097438	0.564804	-0.003806	83.535248	22.648272	33.770947	-0.130207	0.000000	0.189548	0.000000	0.000000	0.000000	-0.012542	0.007596	-0.004499	0.000000	0.000000	2.000000	163.000000	1.000000
15347.101184	-0.097459	0.564804	-0.003811	83.535248	22.648272	33.770947	-0.130207	0.000000	0.189548	0.000000	0.000000	0.000000	-0.006458	-0.000004	-0.001388	0.000000	0.000000	2.000000	163.000000	1.000000
15347.104517	-0.097459	0.564804	-0.003811	83.512871	22.922850	34.090405	-0.128117	0.000000	0.190298	0.000000	0.000000	0.000000	-0.006458	-0.000004	-0.001388	0.000000	0.000000	2.000000	163.000000	1.000000
15347.107851	-0.097459	0.564804	-0.003811	83.512871	22.922850	34.090405	-0.128117	0.000000	0.190298	0.000000	0.000000	0.000000	-0.006458	-0.000004	-0.001388	0.000000	0.000000	2.000000	163.000000	1.000000
15347.111184	-0.097459	0.564804	-0.003811	83.512871	22.922850	34.090405	-0.128117	0.000000	0.190298	0.000000	0.000000	0.000000	-0.006458	-0.000004	-0.001388	0.000000	0.000000	2.000000	163.000000	1.000000
15347.114517	-0.097428	0.564819	-0.003852	83.502571	23.035595	34.219437	-0.127041	0.000000	0.190529	0.000000	0.000000	0.000000	0.009446	0.004702	-0.012523	0.000000	0.000000	2.000000	163.000000	1.000000
15347.117851	-0.097428	0.564819	-0.003852	83.502571	23.035595	34.219437	-0.127041	0.000000	0.190529	0.000000	0.000000	0.000000	0.009446	0.004702	-0.012523	0.000000	0.000000	2.000000	163.000000	1.000000
15347.121184	-0.097428	0.564819	-0.003852	83.502571	23.035595	34.219437	-0.127041	0.000000	0.190529	0.000000	0.000000	0.000000	0.009446	0.004702	-0.012523	0.000000	0.000000	2.000000	163.000000	1.000000
15347.124517	-0.097428	0.564819	-0.003852	83.501671	23.051027	34.239147	-0.128615	0.000000	0.192616	0.000000	0.000000	0.000000	0.009446	0.004702	-0.012523	0.000000	0.000000	2.000000	163.000000	1.000000
15347.127851	-0.097380	0.564827	-0.003866	83.501671	23.051027	34.239147	-0.128615	0.000000	0.192616	0.000000	0.000000	0.000000	0.014406	0.002343	-0.004181	0.000000	0.000000	2.000000	163.000000	1.000000
15347.131184	-0.097380	0.564827	-0.003866	83.501671	23.051027	34.239147	-0.128615	0.000000	0.192616	0.000000	0.000000	0.000000	0.014406	0.002343	-0.004181	0.000000	0.000000	2.000000	163.000000	1.000000
15347.134517	-0.097380	0.564827	-0.003866	83.501671	23.059181	34.239136	-0.128615	0.000000	0.192616	0.000000	0.000000	0.000000	0.014406	0.002343	-0.004181	0.000000	0.000000	2.000000	163.000000	1.000000
15347.137851	-0.097380	0.564827	-0.003866	83.501671	23.059181	34.239136	-0.128615	0.000000	0.192616	0.000000	0.000000	0.000000	0.014406	0.002343	-0.004181	0.000000	0.000000	2.000000	163.000000	1.000000
15347.141184	-0.097305	0.564843	-0.003899	83.501671	23.059181	34.239136	-0.128615	0.000000	0.192616	0.000000	0.000000	0.000000	0.022355	0.004706	-0.009753	0.000000	0.000000	2.000000	163.000000	1.000000
15347.144517	-0.097305	0.564843	-0.003899	83.501701	23.070101	34.239182	-0.131016	0.000000	0.193313	0.000000	0.000000	0.000000	0.022355	0.004706	-0.009753	0.000000	0.000000	2.000000	163.000000	1.000000
15347.147851	-0.097305	0.564843	-0.003899	83.501701	23.070101	34.239182	-0.131016	0.000000	0.193313	0.000000	0.000000	0.000000	0.022355	0.004706	-0.009753	0.000000	0.000000	2.000000	163.000000	1.000000
15347.151184	-0.097305	0.564843	-0.003899	83.501701	23.070101	34.239182	-0.131016	0.000000	0.193313	0.000000	0.000000	0.000000	0.022355	0.004706	-0.009753	0.000000	0.000000	2.000000	163.000000	1.000000
15347.154517	-0.097105	0.564876	-0.003886	83.499107	23.067854	34.223228	-0.134741	0.000000	0.194938	0.000000	0.000000	0.000000	0.059961	0.009964	0.003777	0.000000	0.000000	2.000000	163.000000	1.000000
15347.157851	-0.097105	0.564876	-0.003886	83.499107	23.067854	34.223228	-0.134741	0.000000	0.194938	0.000000	0.000000	0.000000	0.059961	0.009964	0.003777	0.000000	0.000000	2.000000	163.000000	1.000000
15347.161184	-0.097105	0.564876	-0.003886	83.499107	23.067854	34.223228	-0.134741	0.000000	0.194938	0.000000	0.000000	0.000000	0.059961	0.009964	0.003777	0.000000	0.000000	2.000000	163.000000	1.000000
15347.164517	-0.097105	0.564876	-0.003886	83.496513	23.062904	34.207294	-0.144735	0.000000	0.194309	0.000000	0.000000	0.000000	0.059961	0.009964	0.003777	0.000000	0.000000	2.000000	163.000000	1.000000
15347.167851	-0.096996	0.564901	-0.003869	83.496513	23.062904	34.207294	-0.144735	0.000000	0.194309	0.000000	0.000000	0.000000	0.032648	0.007603	0.005185	0.000000	0.000000	2.000000	163.000000	1.000000
15347.171184	-0.096996	0.564901	-0.003869	83.496513	23.062904	34.207294	-0.144735	0.000000	0.194309	0.000000	0.000000	0.000000	0.032648	0.007603	0.005185	0.000000	0.000000	2.000000	163.000000	1.000000
15347.174517	-0.096996	0.564901	-0.003869	83.496567	23.073776	34.207294	-0.144735	0.000000	0.194309	0.000000	0.000000	0.000000	0.032648	0.007603	0.005185	0.000000	0.000000	2.000000	163.000000	1.000000
15347.177851	-0.096996	0.564901	-0.003869	83.496567	23.073776	34.207294	-0.144735	0.000000	0.194309	0.000000	0.000000	0.000000	0.032648	0.007603	0.005185	0.000000	0.000000	2.000000	163.000000	1.000000
15347.181184	-0.096910	0.564901	-0.003850	83.496567	23.073776	34.207294	-0.144735	0.000000	0.194309	0.000000	0.000000	0.000000	0.025826	0.000004	0.005523	0.000000	0.000000	2.000000	163.000000	1.000000
15347.184517	-0.096910	0.564901	-0.003850	83.496567	23.079229	34.207306	-0.150176	0.000000	0.193445	0.000000	0.000000	0.000000	0.025826	0.000004	0.005523	0.000000	0.000000	2.000000	163.000000	1.000000
15347.187851	-0.096910	0.564901	-0.003850	83.496567	23.079229	34.207306	-0.150176	0.000000	0.193445	0.000000	0.000000	0.000000	0.025826	0.000004	0.005523	0.000000	0.000000	2.000000	163.000000	1.000000
15347.191184	-0.096910	0.564901	-0.003850	83.496567	23.079229	34.207306	-0.150176	0.000000	0.193445	0.000000	0.000000	0.000000	0.025826	0.000004	0.005523	0.000000	0.000000	2.000000	163.000000	1.000000
15347.194517	-0.096889	0.564901	-0.003846	83.496567	23.079229	34.207306	-0.154480	0.000000	0.192524	0.000000	0.000000	0.000000	0.006457	0.000004	0.001380	0.000000	0.000000	2.000000	163.000000	1.000000
15347.197851	-0.096889	0.564901	-0.003846	83.496567	23.079229	34.207306	-0.154480	0.000000	0.192524	0.000000	0.000000	0.000000	0.006457	0.000004	0.001380	0.000000	0.000000	2.000000	163.000000	1.000000
15347.201184	-0.096889	0.564901	-0.003846	83.496567	23.079229	34.207306	-0.154480	0.000000	0.192524	0.000000	0.000000	0.000000	0.006457	0.000004	0.001380	0.000000	0.000000	2.000000	163.000000	1.000000
15347.204517	-0.096889	0.564901	-0.003846	83.496567	23.076511	34.207302	-0.155556	0.000000	0.192294	0.000000	0.000000	0.000000	0.006457	0.000004	0.001380	0.000000	0.000000	2.000000	163.000000	1.000000
15347.207851	-0.096910	0.564901	-0.003850	83.496567	23.076511	34.207302	-0.155556	0.000000	0.192294	0.000000	0.000000	0.000000	-0.006457	0.000004	-0.001380	0.000000	0.000000	2.000000	163.000000	1.000000
15347.211184	-0.096910	0.564901	-0.003850	83.496567	23.076511	34.207302	-0.155556	0.000000	0.192294	0.000000	0.000000	0.000000	-0.006457	0.000004	-0.001380	0.000000	0.000000	2.000000	163.000000	1.000000
15347.214517	-0.096910	0.564901	-0.003850	83.496567	23.073776	34.207294	-0.155556	0.000000	0.192294	0.000000	0.000000	0.000000	-0.006457	0.000004	-0.001380	0.000000	0.000000	2.000000	163.000000	1.000000
15347.217851	-0.096910	0.564901	-0.003850	83.496567	23.073776	34.207294	-0.155556	0.000000	0.192294	0.000000	0.000000	0.000000	-0.006457	0.000004	-0.001380	0.000000	0.000000	2.000000	163.000000	1.000000
15347.221184	-0.096932	0.564901	-0.003855	83.496567	23.073776	34.207294	-0.155556	0.000000	0.192294	0.000000	0.000000	0.000000	-0.006456	0.000004	-0.001380	0.000000	0.000000	2.000000	163.000000	1.000000
15347.224517	-0.096932	0.564901	-0.003855	83.494041	23.055285	34.191422	-0.154480	0.000000	0.192524	0.000000	0.000000	0.000000	-0.006456	0.000004	-0.001380	0.000000	0.000000	2.000000	163.000000	1.000000
15347.227851	-0.096932	0.564901	-0.003855	83.494041	23.055285	34.191422	-0.154480	0.000000	0.192524	0.000000	0.000000	0.000000	-0.006456	0.000004	-0.001380	0.000000	0.000000	2.000000	163.000000	1.000000
15347.231184	-0.096932	0.564901	-0.003855	83.494041	23.055285	34.191422	-0.154480	0.000000	0.192524	0.000000	0.000000	0.000000	-0.006456	0.000004	-0.001380	0.000000	0.000000	2.000000	163.000000	1.000000
15347.234517	-0.096934	0.564944	-0.003843	83.491417	23.042196	34.175503	-0.153404	0.000000	0.192754	0.000000	0.000000	0.000000	-0.000749	0.012839	0.003505	0.000000	0.000000	2.000000	163.000000	1.000000
15347.237851	-0.096934	0.564944	-0.003843	83.491417	23.042196	34.175503	-0.153404	0.000000	0.192754	0.000000	0.000000	0.000000	-0.000749	0.012839	0.003505	0.000000	0.000000	2.000000	163.000000	1.000000
15347.241184	-0.096934	0.564944	-0.003843	83.491417	23.042196	34.175503	-0.153404	0.000000	0.192754	0.000000	0.000000	0.000000	-0.000749	0.012839	0.003505	0.000000	0.000000	2.000000	163.000000	1.000000
15347.244517	-0.096934	0.564944	-0.003843	83.486336	23.010683	34.143787	-0.153280	0.000000	0.192170	0.000000	0.000000	0.000000	-0.000749	0.012839	0.003505	0.000000	0.000000	2.000000	163.000000	1.000000
15347.247851	-0.096932	0.564995	-0.003855	83.486336	23.010683	34.143787	-0.153280	0.000000	0.192170	0.000000	0.000000	0.000000	0.000736	0.015198	-0.003454	0.000000	0.000000	2.000000	163.000000	1.000000
15347.251184	-0.096932	0.564995	-0.003855	83.486336	23.010683	34.143787	-0.153280	0.000000	0.192170	0.000000	0.000000	0.000000	0.000736	0.015198	-0.003454	0.000000	0.000000	2.000000	163.000000	1.000000
15347.254517	-0.096932	0.564995	-0.003855	83.481216	22.981924	34.112106	-0.153280	0.000000	0.192170	0.000000	0.000000	0.000000	0.000736	0.015198	-0.003454	0.000000	0.000000	2.000000	163.000000	1.000000
15347.257851	-0.096932	0.564995	-0.003855	83.481216	22.981924	34.112106	-0.153280	0.000000	0.192170	0.000000	0.000000	0.000000	0.000736	0.015198	-0.003454	0.000000	0.000000	2.000000	163.000000	1.000000
15347.261184	-0.096913	0.565038	-0.003839	83.481216	22.981924	34.112106	-0.153280	0.000000	0.192170	0.000000	0.000000	0.000000	0.005709	0.012853	0.004882	0.000000	0.000000	2.000000	163.000000	1.000000
15347.264517	-0.096913	0.565038	-0.003839	83.478630	22.968893	34.096252	-0.153402	0.000000	0.192746	0.000000	0.000000	0.000000	0.005709	0.012853	0.004882	0.000000	0.000000	2.000000	163.000000	1.000000
15347.267851	-0.096913	0.565038	-0.003839	83.478630	22.968893	34.096252	-0.153402	0.000000	0.192746	0.000000	0.000000	0.000000	0.005709	0.012853	0.004882	0.000000	0.000000	2.000000	163.000000	1.000000
15347.271184	-0.096913	0.565038	-0.003839	83.478630	22.968893	34.096252	-0.153402	0.000000	0.192746	0.000000	0.000000	0.000000	0.005709	0.012853	0.004882	0.000000	0.000000	2.000000	163.000000	1.000000
15347.274517	-0.096911	0.565145	-0.003953	83.474449	22.922087	34.052956	-0.154354	0.000000	0.191932	0.000000	0.000000	0.000000	0.000605	0.032186	-0.034402	0.000000	0.000000	2.000000	163.000000	1.000000
15347.277851	-0.096911	0.565145	-0.003953	83.474449	22.922087	34.052956	-0.154354	0.000000	0.191932	0.000000	0.000000	0.000000	0.000605	0.032186	-0.034402	0.000000	0.000000	2.000000	163.000000	1.000000
15347.281184	-0.096911	0.565145	-0.003953	83.474449	22.922087	34.052956	-0.154354	0.000000	0.191932	0.000000	0.000000	0.000000	0.000605	0.032186	-0.034402	0.000000	0.000000	2.000000	163.000000	1.000000
15347.284517	-0.096911	0.565145	-0.003953	83.471840	22.900930	34.037125	-0.154455	0.000000	0.197666	0.000000	0.000000	0.000000	0.000605	0.032186	-0.034402	0.000000	0.000000	2.000000	163.000000	1.000000
15347.287851	-0.096959	0.565194	-0.004042	83.471840	22.900930	34.037125	-0.154455	0.000000	0.197666	0.000000	0.000000	0.000000	-0.014528	0.014630	-0.026749	0.000000	0.000000	2.000000	163.000000	1.000000
15347.291184	-0.096959	0.565194	-0.004042	83.471840	22.900930	34.037125	-0.154455	0.000000	0.197666	0.000000	0.000000	0.000000	-0.014528	0.014630	-0.026749	0.000000	0.000000	2.000000	163.000000	1.000000
15347.294517	-0.096998	0.565258	-0.004178	83.469315	22.874424	34.021404	-0.154455	0.000000	0.197666	0.000000	0.000000	0.000000	-0.011537	0.019321	-0.040672	0.000000	0.000000	2.000000	163.000000	1.000000
15347.297851	-0.096998	0.565258	-0.004178	83.469315	22.874424	34.021404	-0.154455	0.000000	0.197666	0.000000	0.000000	0.000000	-0.011537	0.019321	-0.040672	0.000000	0.000000	2.000000	163.000000	1.000000
15347.301184	-0.096998	0.565258	-0.004178	83.469315	22.874424	34.021404	-0.154455	0.000000	0.197666	0.000000	0.000000	0.000000	-0.011537	0.019321	-0.040672	0.000000	0.000000	2.000000	163.000000	1.000000
15347.304517	-0.096998	0.565258	-0.004178	83.464180	22.837631	33.989838	-0.150110	0.000000	0.208903	0.000000	0.000000	0.000000	-0.011537	0.019321	-0.040672	0.000000	0.000000	2.000000	163.000000	1.000000
15347.307851	-0.097045	0.565332	-0.004273	83.464180	22.837631	33.989838	-0.150110	0.000000	0.208903	0.000000	0.000000	0.000000	-0.014137	0.022219	-0.028490	0.000000	0.000000	2.000000	163.000000	1.000000
15347.311184	-0.097045	0.565332	-0.004273	83.464180	22.837631	33.989838	-0.150110	0.000000	0.208903	0.000000	0.000000	0.000000	-0.014137	0.022219	-0.028490	0.000000	0.000000	2.000000	163.000000	1.000000
15347.314517	-0.097045	0.565332	-0.004273	83.456474	22.788054	33.942680	-0.150110	0.000000	0.208903	0.000000	0.000000	0.000000	-0.014137	0.022219	-0.028490	0.000000	0.000000	2.000000	163.000000	1.000000
15347.317851	-0.097045	0.565332	-0.004273	83.456474	22.788054	33.942680	-0.150110	0.000000	0.208903	0.000000	0.000000	0.000000	-0.014137	0.022219	-0.028490	0.000000	0.000000	2.000000	163.000000	1.000000
15347.321184	-0.097026	0.565431	-0.004360	83.456474	22.788054	33.942680	-0.150110	0.000000	0.208903	0.000000	0.000000	0.000000	0.005589	0.029784	-0.026083	0.000000	0.000000	2.000000	163.000000	1.000000
15347.324517	-0.097026	0.565431	-0.004360	83.448807	22.744038	33.895641	-0.147754	0.000000	0.213651	0.000000	0.000000	0.000000	0.005589	0.029784	-0.026083	0.000000	0.000000	2.000000	163.000000	1.000000
15347.327851	-0.097026	0.565431	-0.004360	83.448807	22.744038	33.895641	-0.147754	0.000000	0.213651	0.000000	0.000000	0.000000	0.005589	0.029784	-0.026083	0.000000	0.000000	2.000000	163.000000	1.000000
15347.331184	-0.097026	0.565431	-0.004360	83.448807	22.744038	33.895641	-0.147754	0.000000	0.213651	0.000000	0.000000	0.000000	0.005589	0.029784	-0.026083	0.000000	0.000000	2.000000	163.000000	1.000000
15347.334517	-0.096978	0.565626	-0.004374	83.437744	22.649134	33.794041	-0.148686	0.000000	0.217998	0.000000	0.000000	0.000000	0.014380	0.058368	-0.004164	0.000000	0.000000	2.000000	163.000000	1.000000
15347.337851	-0.096978	0.565626	-0.004374	83.437744	22.649134	33.794041	-0.148686	0.000000	0.217998	0.000000	0.000000	0.000000	0.014380	0.058368	-0.004164	0.000000	0.000000	2.000000	163.000000	1.000000
15347.341184	-0.096978	0.565626	-0.004374	83.437744	22.649134	33.794041	-0.148686	0.000000	0.217998	0.000000	0.000000	0.000000	0.014380	0.058368	-0.004164	0.000000	0.000000	2.000000	163.000000	1.000000
15347.344517	-0.096978	0.565626	-0.004374	83.426750	22.551912	33.692863	-0.151082	0.000000	0.218692	0.000000	0.000000	0.000000	0.014380	0.058368	-0.004164	0.000000	0.000000	2.000000	163.000000	1.000000
15347.347851	-0.096982	0.565737	-0.004356	83.426750	22.551912	33.692863	-0.151082	0.000000	0.218692	0.000000	0.000000	0.000000	-0.001118	0.033291	0.005232	0.000000	0.000000	2.000000	163.000000	1.000000
15347.351184	-0.096982	0.565737	-0.004356	83.426750	22.551912	33.692863	-0.151082	0.000000	0.218692	0.000000	0.000000	0.000000	-0.001118	0.033291	0.005232	0.000000	0.000000	2.000000	163.000000	1.000000
15347.354517	-0.096982	0.565737	-0.004356	83.413849	22.472103	33.615250	-0.151082	0.000000	0.218692	0.000000	0.000000	0.000000	-0.001118	0.033291	0.005232	0.000000	0.000000	2.000000	163.000000	1.000000
15347.357851	-0.096982	0.565737	-0.004356	83.413849	22.472103	33.615250	-0.151082	0.000000	0.218692	0.000000	0.000000	0.000000	-0.001118	0.033291	0.005232	0.000000	0.000000	2.000000	163.000000	1.000000
15347.361184	-0.097002	0.565856	-0.004367	83.413849	22.472103	33.615250	-0.151082	0.000000	0.218692	0.000000	0.000000	0.000000	-0.006077	0.035610	-0.003120	0.000000	0.000000	2.000000	163.000000	1.000000
15347.364517	-0.097002	0.565856	-0.004367	83.405365	22.415218	33.566036	-0.150896	0.000000	0.217820	0.000000	0.000000	0.000000	-0.006077	0.035610	-0.003120	0.000000	0.000000	2.000000	163.000000	1.000000
15347.367851	-0.097002	0.565856	-0.004367	83.405365	22.415218	33.566036	-0.150896	0.000000	0.217820	0.000000	0.000000	0.000000	-0.006077	0.035610	-0.003120	0.000000	0.000000	2.000000	163.000000	1.000000
15347.371184	-0.097002	0.565856	-0.004367	83.405365	22.415218	33.566036	-0.150896	0.000000	0.217820	0.000000	0.000000	0.000000	-0.006077	0.035610	-0.003120	0.000000	0.000000	2.000000	163.000000	1.000000
15347.374517	-0.097116	0.566066	-0.004464	83.398621	22.371037	33.529442	-0.149883	0.000000	0.218340	0.000000	0.000000	0.000000	-0.034206	0.063052	-0.029200	0.000000	0.000000	2.000000	163.000000	1.000000
15347.377851	-0.097116	0.566066	-0.004464	83.398621	22.371037	33.529442	-0.149883	0.000000	0.218340	0.000000	0.000000	0.000000	-0.034206	0.063052	-0.029200	0.000000	0.000000	2.000000	163.000000	1.000000
15347.381184	-0.097116	0.566066	-0.004464	83.398621	22.371037	33.529442	-0.149883	0.000000	0.218340	0.000000	0.000000	0.000000	-0.034206	0.063052	-0.029200	0.000000	0.000000	2.000000	163.000000	1.000000
15347.384517	-0.097144	0.566182	-0.004543	83.390099	22.317068	33.480412	-0.144182	0.000000	0.223207	0.000000	0.000000	0.000000	-0.008406	0.035012	-0.023676	0.000000	0.000000	2.000000	163.000000	1.000000
15347.387851	-0.097144	0.566182	-0.004543	83.390099	22.317068	33.480412	-0.144182	0.000000	0.223207	0.000000	0.000000	0.000000	-0.008406	0.035012	-0.023676	0.000000	0.000000	2.000000	163.000000	1.000000
15347.391184	-0.097144	0.566182	-0.004543	83.390099	22.317068	33.480412	-0.144182	0.000000	0.223207	0.000000	0.000000	0.000000	-0.008406	0.035012	-0.023676	0.000000	0.000000	2.000000	163.000000	1.000000
15347.394517	-0.097144	0.566182	-0.004543	83.382362	22.268587	33.434349	-0.142781	0.000000	0.227153	0.000000	0.000000	0.000000	-0.008406	0.035012	-0.023676	0.000000	0.000000	2.000000	163.000000	1.000000
15347.397851	-0.097152	0.566274	-0.004612	83.382362	22.268587	33.434349	-0.142781	0.000000	0.227153	0.000000	0.000000	0.000000	-0.002332	0.027411	-0.020554	0.000000	0.000000	2.000000	163.000000	1.000000
15347.401184	-0.097152	0.566274	-0.004612	83.382362	22.268587	33.434349	-0.142781	0.000000	0.227153	0.000000	0.000000	0.000000	-0.002332	0.027411	-0.020554	0.000000	0.000000	2.000000	163.000000	1.000000
15347.404517	-0.097152	0.566274	-0.004612	83.374634	22.220217	33.388390	-0.142781	0.000000	0.227153	0.000000	0.000000	0.000000	-0.002332	0.027411	-0.020554	0.000000	0.000000	2.000000	163.000000	1.000000
15347.407851	-0.097152	0.566274	-0.004612	83.374634	22.220217	33.388390	-0.142781	0.000000	0.227153	0.000000	0.000000	0.000000	-0.002332	0.027411	-0.020554	0.000000	0.000000	2.000000	163.000000	1.000000
15347.411184	-0.097164	0.566383	-0.004663	83.374634	22.220217	33.388390	-0.142781	0.000000	0.227153	0.000000	0.000000	0.000000	-0.003448	0.032683	-0.015343	0.000000	0.000000	2.000000	163.000000	1.000000
15347.414517	-0.097164	0.566383	-0.004663	83.361679	22.147081	33.312027	-0.142392	0.000000	0.230579	0.000000	0.000000	0.000000	-0.003448	0.032683	-0.015343	0.000000	0.000000	2.000000	163.000000	1.000000
15347.417851	-0.097164	0.566383	-0.004663	83.361679	22.147081	33.312027	-0.142392	0.000000	0.230579	0.000000	0.000000	0.000000	-0.003448	0.032683	-0.015343	0.000000	0.000000	2.000000	163.000000	1.000000
15347.421184	-0.097164	0.566383	-0.004663	83.361679	22.147081	33.312027	-0.142392	0.000000	0.230579	0.000000	0.000000	0.000000	-0.003448	0.032683	-0.015343	0.000000	0.000000	2.000000	163.000000	1.000000
15347.424517	-0.097119	0.566595	-0.004660	83.350578	22.086699	33.248333	-0.141818	0.000000	0.233136	0.000000	0.000000	0.000000	0.013281	0.063607	0.000937	0.000000	0.000000	2.000000	163.000000	1.000000
15347.427851	-0.097119	0.566595	-0.004660	83.350578	22.086699	33.248333	-0.141818	0.000000	0.233136	0.000000	0.000000	0.000000	0.013281	0.063607	0.000937	0.000000	0.000000	2.000000	163.000000	1.000000
15347.431184	-0.097119	0.566595	-0.004660	83.350578	22.086699	33.248333	-0.141818	0.000000	0.233136	0.000000	0.000000	0.000000	0.013281	0.063607	0.000937	0.000000	0.000000	2.000000	163.000000	1.000000
15347.434517	-0.097119	0.566595	-0.004660	83.353889	22.129005	33.283932	-0.144031	0.000000	0.232980	0.000000	0.000000	0.000000	0.013281	0.063607	0.000937	0.000000	0.000000	2.000000	163.000000	1.000000
15347.437851	-0.097085	0.566698	-0.004610	83.353889	22.129005	33.283932	-0.144031	0.000000	0.232980	0.000000	0.000000	0.000000	0.010286	0.030984	0.014896	0.000000	0.000000	2.000000	163.000000	1.000000
15347.441184	-0.097085	0.566698	-0.004610	83.353889	22.129005	33.283932	-0.144031	0.000000	0.232980	0.000000	0.000000	0.000000	0.010286	0.030984	0.014896	0.000000	0.000000	2.000000	163.000000	1.000000
15347.444517	-0.097085	0.566698	-0.004610	83.386925	22.372313	33.522099	-0.144031	0.000000	0.232980	0.000000	0.000000	0.000000	0.010286	0.030984	0.014896	0.000000	0.000000	2.000000	163.000000	1.000000
15347.447851	-0.097085	0.566698	-0.004610	83.386925	22.372313	33.522099	-0.144031	0.000000	0.232980	0.000000	0.000000	0.000000	0.010286	0.030984	0.014896	0.000000	0.000000	2.000000	163.000000	1.000000
15347.451184	-0.097072	0.566801	-0.004565	83.386925	22.372313	33.522099	-0.144031	0.000000	0.232980	0.000000	0.000000	0.000000	0.003845	0.030959	0.013505	0.000000	0.000000	2.000000	163.000000	1.000000
15347.454517	-0.097072	0.566801	-0.004565	83.461121	22.907684	34.055832	-0.145746	0.000000	0.230497	0.000000	0.000000	0.000000	0.003845	0.030959	0.013505	0.000000	0.000000	2.000000	163.000000	1.000000
15347.457851	-0.097072	0.566801	-0.004565	83.461121	22.907684	34.055832	-0.145746	0.000000	0.230497	0.000000	0.000000	0.000000	0.003845	0.030959	0.013505	0.000000	0.000000	2.000000	163.000000	1.000000
15347.461184	-0.097072	0.566801	-0.004565	83.461121	22.907684	34.055832	-0.145746	0.000000	0.230497	0.000000	0.000000	0.000000	0.003845	0.030959	0.013505	0.000000	0.000000	2.000000	163.000000	1.000000
15347.464517	-0.097166	0.566930	-0.004549	83.556557	23.645092	34.799572	-0.146386	0.000000	0.228246	0.000000	0.000000	0.000000	-0.028006	0.038586	0.004824	0.000000	0.000000	2.000000	163.000000	1.000000
15347.467851	-0.097166	0.566930	-0.004549	83.556557	23.645092	34.799572	-0.146386	0.000000	0.228246	0.000000	0.000000	0.000000	-0.028006	0.038586	0.004824	0.000000	0.000000	2.000000	163.000000	1.000000
15347.471184	-0.097166	0.566930	-0.004549	83.556557	23.645092	34.799572	-0.146386	0.000000	0.228246	0.000000	0.000000	0.000000	-0.028006	0.038586	0.004824	0.000000	0.000000	2.000000	163.000000	1.000000
15347.474517	-0.097166	0.566930	-0.004549	83.639275	24.523312	35.707470	-0.141719	0.000000	0.227442	0.000000	0.000000	0.000000	-0.028006	0.038586	0.004824	0.000000	0.000000	2.000000	163.000000	1.000000
15347.477851	-0.097253	0.566998	-0.004562	83.639275	24.523312	35.707470	-0.141719	0.000000	0.227442	0.000000	0.000000	0.000000	-0.026147	0.020433	-0.003847	0.000000	0.000000	2.000000	163.000000	1.000000
15347.481184	-0.097253	0.566998	-0.004562	83.639275	24.523312	35.707470	-0.141719	0.000000	0.227442	0.000000	0.000000	0.000000	-0.026147	0.020433	-0.003847	0.000000	0.000000	2.000000	163.000000	1.000000
15347.484517	-0.097253	0.566998	-0.004562	83.684067	25.488241	36.737415	-0.141719	0.000000	0.227442	0.000000	0.000000	0.000000	-0.026147	0.020433	-0.003847	0.000000	0.000000	2.000000	163.000000	1.000000
15347.487851	-0.097253	0.566998	-0.004562	83.684067	25.488241	36.737415	-0.141719	0.000000	0.227442	0.000000	0.000000	0.000000	-0.026147	0.020433	-0.003847	0.000000	0.000000	2.000000	163.000000	1.000000
15347.491184	-0.097348	0.567064	-0.004643	83.684067	25.488241	36.737415	-0.141719	0.000000	0.227442	0.000000	0.000000	0.000000	-0.028472	0.019806	-0.024382	0.000000	0.000000	2.000000	163.000000	1.000000
15347.494517	-0.097473	0.567140	-0.004688	83.664078	26.505589	37.879677	-0.137361	0.000000	0.228083	0.000000	0.000000	0.000000	-0.037531	0.022754	-0.013606	0.000000	1.000000	2.000000	163.000000	1.000000
15347.497851	-0.097473	0.567140	-0.004688	83.664078	26.505589	37.879677	-0.137361	0.000000	0.228083	0.000000	0.000000	0.000000	-0.037531	0.022754	-0.013606	0.000000	1.000000	2.000000	163.000000	1.000000
