# Supplementary material for: Haptic Guidance Needs to Be Intuitive Not Just Informative to Improve Human Motor Accuracy
Source: PLoS One. 2016 Mar 16;11(3):e0150912. doi: 10.1371/journal.pone.0150912 (PMC4794196; doi:10.1371/journal.pone.0150912)
Supplement: S1 Data — (ZIP) [file pone.0150912.s001.zip › Subject6/exp1_0164.txt]

Time	PosX	PosY	PosZ	RotX	RotY	RotZ	ForceX	ForceY	ForceZ	MomentX	MomentY	MomentZ	VelocityX	VelocityY	VelocityZ	CalibratedWeight	ButtonDown	Condition	Trial	Visual
15348.581649	-0.001301	0.554221	0.255715	82.520027	94.232903	100.368385	0.000000	0.000000	0.000000	0.000000	0.000000	0.000000	-0.081074	-0.013722	-0.100904	0.000000	1.000000	2.000000	164.000000	0.000000
15348.584982	-0.001908	0.554109	0.254888	82.517296	94.643250	100.824974	-1.802633	0.000000	-4.663744	0.000000	0.000000	0.000000	-0.182081	-0.033717	-0.248089	0.000000	1.000000	2.000000	164.000000	0.000000
15348.588316	-0.001908	0.554109	0.254888	82.517296	94.643250	100.824974	-1.802633	0.000000	-4.663744	0.000000	0.000000	0.000000	-0.182081	-0.033717	-0.248089	0.000000	1.000000	2.000000	164.000000	0.000000
15348.591649	-0.001908	0.554109	0.254888	82.517296	94.643250	100.824974	-1.802633	0.000000	-4.663744	0.000000	0.000000	0.000000	-0.182081	-0.033717	-0.248089	0.000000	1.000000	2.000000	164.000000	0.000000
15348.594982	-0.002817	0.553914	0.254038	82.507599	95.415779	101.681847	-1.795821	0.000000	-4.666372	0.000000	0.000000	0.000000	-0.272792	-0.058330	-0.255077	0.000000	1.000000	2.000000	164.000000	0.000000
15348.598316	-0.002817	0.553914	0.254038	82.507599	95.415779	101.681847	-1.795821	0.000000	-4.666372	0.000000	0.000000	0.000000	-0.272792	-0.058330	-0.255077	0.000000	1.000000	2.000000	164.000000	0.000000
15348.601649	-0.002817	0.553914	0.254038	82.507599	95.415779	101.681847	-1.795821	0.000000	-4.666372	0.000000	0.000000	0.000000	-0.272792	-0.058330	-0.255077	0.000000	1.000000	2.000000	164.000000	0.000000
15348.604982	-0.003789	0.553618	0.252729	82.504097	95.727829	102.085678	-1.786498	0.000000	-4.669950	0.000000	0.000000	0.000000	-0.291640	-0.088789	-0.392793	0.000000	1.000000	2.000000	164.000000	0.000000
15348.608316	-0.003789	0.553618	0.252729	82.504097	95.727829	102.085678	-1.786498	0.000000	-4.669950	0.000000	0.000000	0.000000	-0.291640	-0.088789	-0.392793	0.000000	1.000000	2.000000	164.000000	0.000000
15348.611649	-0.003789	0.553618	0.252729	82.504097	95.727829	102.085678	-1.786498	0.000000	-4.669950	0.000000	0.000000	0.000000	-0.291640	-0.088789	-0.392793	0.000000	1.000000	2.000000	164.000000	0.000000
15348.614982	-0.004688	0.553337	0.250941	82.494598	94.993156	101.479012	-1.778895	0.000000	-4.672851	0.000000	0.000000	0.000000	-0.269429	-0.084438	-0.536299	0.000000	1.000000	2.000000	164.000000	0.000000
15348.618316	-0.004688	0.553337	0.250941	82.494598	94.993156	101.479012	-1.778895	0.000000	-4.672851	0.000000	0.000000	0.000000	-0.269429	-0.084438	-0.536299	0.000000	1.000000	2.000000	164.000000	0.000000
15348.621649	-0.004688	0.553337	0.250941	82.494598	94.993156	101.479012	-1.778895	0.000000	-4.672851	0.000000	0.000000	0.000000	-0.269429	-0.084438	-0.536299	0.000000	1.000000	2.000000	164.000000	0.000000
15348.624982	-0.005847	0.552700	0.248844	82.422081	92.260628	98.970406	-1.775354	0.000000	-4.674197	0.000000	0.000000	0.000000	-0.347767	-0.191127	-0.629233	0.000000	1.000000	2.000000	164.000000	0.000000
15348.628316	-0.005847	0.552700	0.248844	82.422081	92.260628	98.970406	-1.775354	0.000000	-4.674197	0.000000	0.000000	0.000000	-0.347767	-0.191127	-0.629233	0.000000	1.000000	2.000000	164.000000	0.000000
15348.631649	-0.005847	0.552700	0.248844	82.422081	92.260628	98.970406	-1.775354	0.000000	-4.674197	0.000000	0.000000	0.000000	-0.347767	-0.191127	-0.629233	0.000000	1.000000	2.000000	164.000000	0.000000
15348.634982	-0.006864	0.552141	0.246582	82.264114	86.626678	93.656601	-1.769398	0.000000	-4.676455	0.000000	0.000000	0.000000	-0.305102	-0.167736	-0.678534	0.000000	1.000000	2.000000	164.000000	0.000000
15348.638316	-0.006864	0.552141	0.246582	82.264114	86.626678	93.656601	-1.769398	0.000000	-4.676455	0.000000	0.000000	0.000000	-0.305102	-0.167736	-0.678534	0.000000	1.000000	2.000000	164.000000	0.000000
15348.641649	-0.006864	0.552141	0.246582	82.264114	86.626678	93.656601	-1.769398	0.000000	-4.676455	0.000000	0.000000	0.000000	-0.305102	-0.167736	-0.678534	0.000000	1.000000	2.000000	164.000000	0.000000
15348.644982	-0.007803	0.551335	0.243926	81.955849	79.221680	86.627510	-1.766722	0.000000	-4.677466	0.000000	0.000000	0.000000	-0.281815	-0.241653	-0.796799	0.000000	1.000000	2.000000	164.000000	0.000000
15348.648316	-0.007803	0.551335	0.243926	81.955849	79.221680	86.627510	-1.766722	0.000000	-4.677466	0.000000	0.000000	0.000000	-0.281815	-0.241653	-0.796799	0.000000	1.000000	2.000000	164.000000	0.000000
15348.651649	-0.007803	0.551335	0.243926	81.955849	79.221680	86.627510	-1.766722	0.000000	-4.677466	0.000000	0.000000	0.000000	-0.281815	-0.241653	-0.796799	0.000000	1.000000	2.000000	164.000000	0.000000
15348.654982	-0.008798	0.550493	0.240967	81.494209	71.624107	79.455162	-1.767793	0.000000	-4.677062	0.000000	0.000000	0.000000	-0.298383	-0.252634	-0.887544	0.000000	1.000000	2.000000	164.000000	0.000000
15348.658316	-0.008798	0.550493	0.240967	81.494209	71.624107	79.455162	-1.767793	0.000000	-4.677062	0.000000	0.000000	0.000000	-0.298383	-0.252634	-0.887544	0.000000	1.000000	2.000000	164.000000	0.000000
15348.661649	-0.008798	0.550493	0.240967	81.494209	71.624107	79.455162	-1.767793	0.000000	-4.677062	0.000000	0.000000	0.000000	-0.298383	-0.252634	-0.887544	0.000000	1.000000	2.000000	164.000000	0.000000
15348.664982	-0.009846	0.549542	0.237743	80.915672	64.719505	72.990250	-1.769892	0.000000	-4.676269	0.000000	0.000000	0.000000	-0.314455	-0.285193	-0.967416	0.000000	0.000000	2.000000	164.000000	0.000000
15348.668316	-0.009846	0.549542	0.237743	80.915672	64.719505	72.990250	-1.769892	0.000000	-4.676269	0.000000	0.000000	0.000000	-0.314455	-0.285193	-0.967416	0.000000	0.000000	2.000000	164.000000	0.000000
15348.671649	-0.009846	0.549542	0.237743	80.915672	64.719505	72.990250	-1.769892	0.000000	-4.676269	0.000000	0.000000	0.000000	-0.314455	-0.285193	-0.967416	0.000000	0.000000	2.000000	164.000000	0.000000
15348.674982	-0.010814	0.548560	0.234238	80.297775	58.746040	67.427727	-1.772856	0.000000	-4.675145	0.000000	0.000000	0.000000	-0.290418	-0.294802	-1.051379	0.000000	0.000000	2.000000	164.000000	0.000000
15348.678316	-0.010814	0.548560	0.234238	80.297775	58.746040	67.427727	-1.772856	0.000000	-4.675145	0.000000	0.000000	0.000000	-0.290418	-0.294802	-1.051379	0.000000	0.000000	2.000000	164.000000	0.000000
15348.681649	-0.010814	0.548560	0.234238	80.297775	58.746040	67.427727	-1.772856	0.000000	-4.675145	0.000000	0.000000	0.000000	-0.290418	-0.294802	-1.051379	0.000000	0.000000	2.000000	164.000000	0.000000
15348.684982	-0.011671	0.547579	0.230559	79.675583	53.515724	62.566704	-1.779149	0.000000	-4.672754	0.000000	0.000000	0.000000	-0.257053	-0.294315	-1.103575	0.000000	0.000000	2.000000	164.000000	0.000000
15348.688316	-0.011671	0.547579	0.230559	79.675583	53.515724	62.566704	-1.779149	0.000000	-4.672754	0.000000	0.000000	0.000000	-0.257053	-0.294315	-1.103575	0.000000	0.000000	2.000000	164.000000	0.000000
15348.691649	-0.011671	0.547579	0.230559	79.675583	53.515724	62.566704	-1.779149	0.000000	-4.672754	0.000000	0.000000	0.000000	-0.257053	-0.294315	-1.103575	0.000000	0.000000	2.000000	164.000000	0.000000
15348.694982	-0.012418	0.546566	0.226742	79.104599	48.890099	58.229630	-1.788763	0.000000	-4.669082	0.000000	0.000000	0.000000	-0.224137	-0.303906	-1.145359	0.000000	0.000000	2.000000	164.000000	0.000000
15348.698316	-0.012418	0.546566	0.226742	79.104599	48.890099	58.229630	-1.788763	0.000000	-4.669082	0.000000	0.000000	0.000000	-0.224137	-0.303906	-1.145359	0.000000	0.000000	2.000000	164.000000	0.000000
15348.701649	-0.012418	0.546566	0.226742	79.104599	48.890099	58.229630	-1.788763	0.000000	-4.669082	0.000000	0.000000	0.000000	-0.224137	-0.303906	-1.145359	0.000000	0.000000	2.000000	164.000000	0.000000
15348.704982	-0.013057	0.545542	0.222796	78.579628	44.616795	54.163418	-1.801591	0.000000	-4.664147	0.000000	0.000000	0.000000	-0.191626	-0.307153	-1.183600	0.000000	0.000000	2.000000	164.000000	0.000000
15348.708316	-0.013057	0.545542	0.222796	78.579628	44.616795	54.163418	-1.801591	0.000000	-4.664147	0.000000	0.000000	0.000000	-0.191626	-0.307153	-1.183600	0.000000	0.000000	2.000000	164.000000	0.000000
15348.711649	-0.013057	0.545542	0.222796	78.579628	44.616795	54.163418	-1.801591	0.000000	-4.664147	0.000000	0.000000	0.000000	-0.191626	-0.307153	-1.183600	0.000000	0.000000	2.000000	164.000000	0.000000
15348.714982	-0.013653	0.544511	0.218753	78.040291	40.848454	50.585415	-1.817683	0.000000	-4.657899	0.000000	0.000000	0.000000	-0.178939	-0.309159	-1.212863	0.000000	0.000000	2.000000	164.000000	0.000000
15348.718316	-0.013653	0.544511	0.218753	78.040291	40.848454	50.585415	-1.817683	0.000000	-4.657899	0.000000	0.000000	0.000000	-0.178939	-0.309159	-1.212863	0.000000	0.000000	2.000000	164.000000	0.000000
15348.721649	-0.013653	0.544511	0.218753	78.040291	40.848454	50.585415	-1.817683	0.000000	-4.657899	0.000000	0.000000	0.000000	-0.178939	-0.309159	-1.212863	0.000000	0.000000	2.000000	164.000000	0.000000
15348.724982	-0.014176	0.543495	0.214627	77.478607	37.473492	47.387260	-1.835774	0.000000	-4.650799	0.000000	0.000000	0.000000	-0.156852	-0.304988	-1.238016	0.000000	0.000000	2.000000	164.000000	0.000000
15348.728316	-0.014176	0.543495	0.214627	77.478607	37.473492	47.387260	-1.835774	0.000000	-4.650799	0.000000	0.000000	0.000000	-0.156852	-0.304988	-1.238016	0.000000	0.000000	2.000000	164.000000	0.000000
15348.731649	-0.014176	0.543495	0.214627	77.478607	37.473492	47.387260	-1.835774	0.000000	-4.650799	0.000000	0.000000	0.000000	-0.156852	-0.304988	-1.238016	0.000000	0.000000	2.000000	164.000000	0.000000
15348.734982	-0.014785	0.542569	0.210436	76.892616	34.429134	44.527096	-1.856456	0.000000	-4.642582	0.000000	0.000000	0.000000	-0.182740	-0.277701	-1.257164	0.000000	0.000000	2.000000	164.000000	0.000000
15348.738316	-0.014785	0.542569	0.210436	76.892616	34.429134	44.527096	-1.856456	0.000000	-4.642582	0.000000	0.000000	0.000000	-0.182740	-0.277701	-1.257164	0.000000	0.000000	2.000000	164.000000	0.000000
15348.741649	-0.014785	0.542569	0.210436	76.892616	34.429134	44.527096	-1.856456	0.000000	-4.642582	0.000000	0.000000	0.000000	-0.182740	-0.277701	-1.257164	0.000000	0.000000	2.000000	164.000000	0.000000
15348.744982	-0.015448	0.541737	0.206216	76.268066	31.650961	41.938744	-1.876689	0.000000	-4.634440	0.000000	0.000000	0.000000	-0.198824	-0.249649	-1.265976	0.000000	0.000000	2.000000	164.000000	0.000000
15348.748316	-0.015448	0.541737	0.206216	76.268066	31.650961	41.938744	-1.876689	0.000000	-4.634440	0.000000	0.000000	0.000000	-0.198824	-0.249649	-1.265976	0.000000	0.000000	2.000000	164.000000	0.000000
15348.751649	-0.015448	0.541737	0.206216	76.268066	31.650961	41.938744	-1.876689	0.000000	-4.634440	0.000000	0.000000	0.000000	-0.198824	-0.249649	-1.265976	0.000000	0.000000	2.000000	164.000000	0.000000
15348.754982	-0.016258	0.540965	0.202004	75.621399	29.113316	39.605873	-1.896833	0.000000	-4.626232	0.000000	0.000000	0.000000	-0.242972	-0.231599	-1.263680	0.000000	0.000000	2.000000	164.000000	0.000000
15348.758316	-0.016258	0.540965	0.202004	75.621399	29.113316	39.605873	-1.896833	0.000000	-4.626232	0.000000	0.000000	0.000000	-0.242972	-0.231599	-1.263680	0.000000	0.000000	2.000000	164.000000	0.000000
15348.761649	-0.016258	0.540965	0.202004	75.621399	29.113316	39.605873	-1.896833	0.000000	-4.626232	0.000000	0.000000	0.000000	-0.242972	-0.231599	-1.263680	0.000000	0.000000	2.000000	164.000000	0.000000
15348.764982	-0.017243	0.540252	0.197799	74.969864	26.828165	37.528637	-1.914772	0.000000	-4.618836	0.000000	0.000000	0.000000	-0.295574	-0.213775	-1.261347	0.000000	0.000000	2.000000	164.000000	0.000000
15348.768316	-0.017243	0.540252	0.197799	74.969864	26.828165	37.528637	-1.914772	0.000000	-4.618836	0.000000	0.000000	0.000000	-0.295574	-0.213775	-1.261347	0.000000	0.000000	2.000000	164.000000	0.000000
15348.771649	-0.017243	0.540252	0.197799	74.969864	26.828165	37.528637	-1.914772	0.000000	-4.618836	0.000000	0.000000	0.000000	-0.295574	-0.213775	-1.261347	0.000000	0.000000	2.000000	164.000000	0.000000
15348.774982	-0.018430	0.539665	0.193559	74.320786	24.764950	35.641438	-1.929841	0.000000	-4.612561	0.000000	0.000000	0.000000	-0.356030	-0.176223	-1.272132	0.000000	0.000000	2.000000	164.000000	0.000000
15348.778316	-0.018430	0.539665	0.193559	74.320786	24.764950	35.641438	-1.929841	0.000000	-4.612561	0.000000	0.000000	0.000000	-0.356030	-0.176223	-1.272132	0.000000	0.000000	2.000000	164.000000	0.000000
15348.781649	-0.018430	0.539665	0.193559	74.320786	24.764950	35.641438	-1.929841	0.000000	-4.612561	0.000000	0.000000	0.000000	-0.356030	-0.176223	-1.272132	0.000000	0.000000	2.000000	164.000000	0.000000
15348.784982	-0.019722	0.539200	0.189285	73.661346	23.005293	34.115692	-1.941734	0.000000	-4.607566	0.000000	0.000000	0.000000	-0.387554	-0.139345	-1.282142	0.000000	0.000000	2.000000	164.000000	0.000000
15348.788316	-0.019722	0.539200	0.189285	73.661346	23.005293	34.115692	-1.941734	0.000000	-4.607566	0.000000	0.000000	0.000000	-0.387554	-0.139345	-1.282142	0.000000	0.000000	2.000000	164.000000	0.000000
15348.791649	-0.019722	0.539200	0.189285	73.661346	23.005293	34.115692	-1.941734	0.000000	-4.607566	0.000000	0.000000	0.000000	-0.387554	-0.139345	-1.282142	0.000000	0.000000	2.000000	164.000000	0.000000
15348.794982	-0.021146	0.538837	0.184962	72.986443	21.702684	33.204510	-1.952245	0.000000	-4.603123	0.000000	0.000000	0.000000	-0.427295	-0.109127	-1.296987	0.000000	0.000000	2.000000	164.000000	0.000000
15348.798316	-0.021146	0.538837	0.184962	72.986443	21.702684	33.204510	-1.952245	0.000000	-4.603123	0.000000	0.000000	0.000000	-0.427295	-0.109127	-1.296987	0.000000	0.000000	2.000000	164.000000	0.000000
15348.801649	-0.021146	0.538837	0.184962	72.986443	21.702684	33.204510	-1.952245	0.000000	-4.603123	0.000000	0.000000	0.000000	-0.427295	-0.109127	-1.296987	0.000000	0.000000	2.000000	164.000000	0.000000
15348.804982	-0.022668	0.538637	0.180546	72.294716	20.761364	32.773746	-1.960867	0.000000	-4.599457	0.000000	0.000000	0.000000	-0.456470	-0.059982	-1.324906	0.000000	0.000000	2.000000	164.000000	0.000000
15348.808316	-0.022668	0.538637	0.180546	72.294716	20.761364	32.773746	-1.960867	0.000000	-4.599457	0.000000	0.000000	0.000000	-0.456470	-0.059982	-1.324906	0.000000	0.000000	2.000000	164.000000	0.000000
15348.811649	-0.022668	0.538637	0.180546	72.294716	20.761364	32.773746	-1.960867	0.000000	-4.599457	0.000000	0.000000	0.000000	-0.456470	-0.059982	-1.324906	0.000000	0.000000	2.000000	164.000000	0.000000
15348.814982	-0.024282	0.538523	0.176008	71.635376	20.235056	32.888988	-1.968646	0.000000	-4.596133	0.000000	0.000000	0.000000	-0.484376	-0.034065	-1.361107	0.000000	0.000000	2.000000	164.000000	0.000000
15348.818316	-0.024282	0.538523	0.176008	71.635376	20.235056	32.888988	-1.968646	0.000000	-4.596133	0.000000	0.000000	0.000000	-0.484376	-0.034065	-1.361107	0.000000	0.000000	2.000000	164.000000	0.000000
15348.821649	-0.024282	0.538523	0.176008	71.635376	20.235056	32.888988	-1.968646	0.000000	-4.596133	0.000000	0.000000	0.000000	-0.484376	-0.034065	-1.361107	0.000000	0.000000	2.000000	164.000000	0.000000
15348.824982	-0.026073	0.538504	0.171289	71.193916	20.430513	33.851025	-1.975892	0.000000	-4.593022	0.000000	0.000000	0.000000	-0.537367	-0.005879	-1.415696	0.000000	0.000000	2.000000	164.000000	0.000000
15348.828316	-0.026073	0.538504	0.171289	71.193916	20.430513	33.851025	-1.975892	0.000000	-4.593022	0.000000	0.000000	0.000000	-0.537367	-0.005879	-1.415696	0.000000	0.000000	2.000000	164.000000	0.000000
15348.831649	-0.026073	0.538504	0.171289	71.193916	20.430513	33.851025	-1.975892	0.000000	-4.593022	0.000000	0.000000	0.000000	-0.537367	-0.005879	-1.415696	0.000000	0.000000	2.000000	164.000000	0.000000
15348.834982	-0.027977	0.538579	0.166423	71.055481	21.422127	35.667542	-1.981292	0.000000	-4.590695	0.000000	0.000000	0.000000	-0.571157	0.022746	-1.459881	0.000000	0.000000	2.000000	164.000000	0.000000
15348.838316	-0.027977	0.538579	0.166423	71.055481	21.422127	35.667542	-1.981292	0.000000	-4.590695	0.000000	0.000000	0.000000	-0.571157	0.022746	-1.459881	0.000000	0.000000	2.000000	164.000000	0.000000
15348.841649	-0.027977	0.538579	0.166423	71.055481	21.422127	35.667542	-1.981292	0.000000	-4.590695	0.000000	0.000000	0.000000	-0.571157	0.022746	-1.459881	0.000000	0.000000	2.000000	164.000000	0.000000
15348.844982	-0.030021	0.538771	0.161458	71.023758	22.724045	37.726612	-1.985856	0.000000	-4.588723	0.000000	0.000000	0.000000	-0.613034	0.057551	-1.489704	0.000000	0.000000	2.000000	164.000000	0.000000
15348.848316	-0.030021	0.538771	0.161458	71.023758	22.724045	37.726612	-1.985856	0.000000	-4.588723	0.000000	0.000000	0.000000	-0.613034	0.057551	-1.489704	0.000000	0.000000	2.000000	164.000000	0.000000
15348.851649	-0.030021	0.538771	0.161458	71.023758	22.724045	37.726612	-1.985856	0.000000	-4.588723	0.000000	0.000000	0.000000	-0.613034	0.057551	-1.489704	0.000000	0.000000	2.000000	164.000000	0.000000
15348.854982	-0.032199	0.539095	0.156406	71.020782	24.072559	39.354187	-1.988381	0.000000	-4.587629	0.000000	0.000000	0.000000	-0.653593	0.097091	-1.515364	0.000000	0.000000	2.000000	164.000000	0.000000
15348.858316	-0.032199	0.539095	0.156406	71.020782	24.072559	39.354187	-1.988381	0.000000	-4.587629	0.000000	0.000000	0.000000	-0.653593	0.097091	-1.515364	0.000000	0.000000	2.000000	164.000000	0.000000
15348.861649	-0.032199	0.539095	0.156406	71.020782	24.072559	39.354187	-1.988381	0.000000	-4.587629	0.000000	0.000000	0.000000	-0.653593	0.097091	-1.515364	0.000000	0.000000	2.000000	164.000000	0.000000
15348.864982	-0.034483	0.539504	0.151331	71.019417	25.309278	40.098934	-1.988645	0.000000	-4.587515	0.000000	0.000000	0.000000	-0.684979	0.122657	-1.522619	0.000000	0.000000	2.000000	164.000000	0.000000
15348.868316	-0.034483	0.539504	0.151331	71.019417	25.309278	40.098934	-1.988645	0.000000	-4.587515	0.000000	0.000000	0.000000	-0.684979	0.122657	-1.522619	0.000000	0.000000	2.000000	164.000000	0.000000
15348.871649	-0.034483	0.539504	0.151331	71.019417	25.309278	40.098934	-1.988645	0.000000	-4.587515	0.000000	0.000000	0.000000	-0.684979	0.122657	-1.522619	0.000000	0.000000	2.000000	164.000000	0.000000
15348.874982	-0.036838	0.540029	0.146228	71.003311	26.439501	40.512157	-1.986523	0.000000	-4.588434	0.000000	0.000000	0.000000	-0.706578	0.157516	-1.530863	0.000000	0.000000	2.000000	164.000000	0.000000
15348.878316	-0.036838	0.540029	0.146228	71.003311	26.439501	40.512157	-1.986523	0.000000	-4.588434	0.000000	0.000000	0.000000	-0.706578	0.157516	-1.530863	0.000000	0.000000	2.000000	164.000000	0.000000
15348.881649	-0.036838	0.540029	0.146228	71.003311	26.439501	40.512157	-1.986523	0.000000	-4.588434	0.000000	0.000000	0.000000	-0.706578	0.157516	-1.530863	0.000000	0.000000	2.000000	164.000000	0.000000
15348.884982	-0.039180	0.540639	0.141144	70.982536	27.469419	41.240089	-1.982662	0.000000	-4.590104	0.000000	0.000000	0.000000	-0.702516	0.183123	-1.525086	0.000000	0.000000	2.000000	164.000000	0.000000
15348.888316	-0.039180	0.540639	0.141144	70.982536	27.469419	41.240089	-1.982662	0.000000	-4.590104	0.000000	0.000000	0.000000	-0.702516	0.183123	-1.525086	0.000000	0.000000	2.000000	164.000000	0.000000
15348.891649	-0.039180	0.540639	0.141144	70.982536	27.469419	41.240089	-1.982662	0.000000	-4.590104	0.000000	0.000000	0.000000	-0.702516	0.183123	-1.525086	0.000000	0.000000	2.000000	164.000000	0.000000
15348.894982	-0.041538	0.541403	0.136107	70.952942	28.370613	42.365379	-1.978661	0.000000	-4.591829	0.000000	0.000000	0.000000	-0.707410	0.229229	-1.511105	0.000000	0.000000	2.000000	164.000000	0.000000
15348.898316	-0.041538	0.541403	0.136107	70.952942	28.370613	42.365379	-1.978661	0.000000	-4.591829	0.000000	0.000000	0.000000	-0.707410	0.229229	-1.511105	0.000000	0.000000	2.000000	164.000000	0.000000
15348.901649	-0.041538	0.541403	0.136107	70.952942	28.370613	42.365379	-1.978661	0.000000	-4.591829	0.000000	0.000000	0.000000	-0.707410	0.229229	-1.511105	0.000000	0.000000	2.000000	164.000000	0.000000
15348.904982	-0.043912	0.542286	0.131123	70.932953	29.101715	43.506699	-1.973321	0.000000	-4.594127	0.000000	0.000000	0.000000	-0.712247	0.264796	-1.495388	0.000000	0.000000	2.000000	164.000000	0.000000
15348.908316	-0.043912	0.542286	0.131123	70.932953	29.101715	43.506699	-1.973321	0.000000	-4.594127	0.000000	0.000000	0.000000	-0.712247	0.264796	-1.495388	0.000000	0.000000	2.000000	164.000000	0.000000
15348.911649	-0.043912	0.542286	0.131123	70.932953	29.101715	43.506699	-1.973321	0.000000	-4.594127	0.000000	0.000000	0.000000	-0.712247	0.264796	-1.495388	0.000000	0.000000	2.000000	164.000000	0.000000
15348.914982	-0.046414	0.543304	0.126199	70.960983	29.577974	44.321239	-1.966419	0.000000	-4.597085	0.000000	0.000000	0.000000	-0.750577	0.305300	-1.477033	0.000000	0.000000	2.000000	164.000000	0.000000
15348.918316	-0.046414	0.543304	0.126199	70.960983	29.577974	44.321239	-1.966419	0.000000	-4.597085	0.000000	0.000000	0.000000	-0.750577	0.305300	-1.477033	0.000000	0.000000	2.000000	164.000000	0.000000
15348.921649	-0.046414	0.543304	0.126199	70.960983	29.577974	44.321239	-1.966419	0.000000	-4.597085	0.000000	0.000000	0.000000	-0.750577	0.305300	-1.477033	0.000000	0.000000	2.000000	164.000000	0.000000
15348.924982	-0.048987	0.544473	0.121358	71.024765	29.842278	44.880840	-1.954208	0.000000	-4.602290	0.000000	0.000000	0.000000	-0.771985	0.350732	-1.452425	0.000000	0.000000	2.000000	164.000000	0.000000
15348.928316	-0.048987	0.544473	0.121358	71.024765	29.842278	44.880840	-1.954208	0.000000	-4.602290	0.000000	0.000000	0.000000	-0.771985	0.350732	-1.452425	0.000000	0.000000	2.000000	164.000000	0.000000
15348.931649	-0.048987	0.544473	0.121358	71.024765	29.842278	44.880840	-1.954208	0.000000	-4.602290	0.000000	0.000000	0.000000	-0.771985	0.350732	-1.452425	0.000000	0.000000	2.000000	164.000000	0.000000
15348.934982	-0.051498	0.545766	0.116654	71.089783	29.981461	45.061829	-1.937541	0.000000	-4.609331	0.000000	0.000000	0.000000	-0.753348	0.387860	-1.411230	0.000000	0.000000	2.000000	164.000000	0.000000
15348.938316	-0.051498	0.545766	0.116654	71.089783	29.981461	45.061829	-1.937541	0.000000	-4.609331	0.000000	0.000000	0.000000	-0.753348	0.387860	-1.411230	0.000000	0.000000	2.000000	164.000000	0.000000
15348.941649	-0.051498	0.545766	0.116654	71.089783	29.981461	45.061829	-1.937541	0.000000	-4.609331	0.000000	0.000000	0.000000	-0.753348	0.387860	-1.411230	0.000000	0.000000	2.000000	164.000000	0.000000
15348.944982	-0.053920	0.547144	0.112059	71.144241	30.054869	44.713818	-1.919573	0.000000	-4.616843	0.000000	0.000000	0.000000	-0.726570	0.413539	-1.378452	0.000000	0.000000	2.000000	164.000000	0.000000
15348.948316	-0.053920	0.547144	0.112059	71.144241	30.054869	44.713818	-1.919573	0.000000	-4.616843	0.000000	0.000000	0.000000	-0.726570	0.413539	-1.378452	0.000000	0.000000	2.000000	164.000000	0.000000
15348.951649	-0.053920	0.547144	0.112059	71.144241	30.054869	44.713818	-1.919573	0.000000	-4.616843	0.000000	0.000000	0.000000	-0.726570	0.413539	-1.378452	0.000000	0.000000	2.000000	164.000000	0.000000
15348.954982	-0.056278	0.548633	0.107530	71.194702	30.072414	43.922512	-1.901563	0.000000	-4.624290	0.000000	0.000000	0.000000	-0.707482	0.446590	-1.358686	0.000000	0.000000	2.000000	164.000000	0.000000
15348.958316	-0.056278	0.548633	0.107530	71.194702	30.072414	43.922512	-1.901563	0.000000	-4.624290	0.000000	0.000000	0.000000	-0.707482	0.446590	-1.358686	0.000000	0.000000	2.000000	164.000000	0.000000
15348.961649	-0.056278	0.548633	0.107530	71.194702	30.072414	43.922512	-1.901563	0.000000	-4.624290	0.000000	0.000000	0.000000	-0.707482	0.446590	-1.358686	0.000000	0.000000	2.000000	164.000000	0.000000
15348.964982	-0.058653	0.550211	0.103043	71.251152	29.989405	43.132256	-1.883277	0.000000	-4.631768	0.000000	0.000000	0.000000	-0.712333	0.473605	-1.346028	0.000000	0.000000	2.000000	164.000000	0.000000
15348.968316	-0.058653	0.550211	0.103043	71.251152	29.989405	43.132256	-1.883277	0.000000	-4.631768	0.000000	0.000000	0.000000	-0.712333	0.473605	-1.346028	0.000000	0.000000	2.000000	164.000000	0.000000
15348.971649	-0.058653	0.550211	0.103043	71.251152	29.989405	43.132256	-1.883277	0.000000	-4.631768	0.000000	0.000000	0.000000	-0.712333	0.473605	-1.346028	0.000000	0.000000	2.000000	164.000000	0.000000
15348.974982	-0.061017	0.551848	0.098607	71.315468	29.831589	42.752697	-1.861997	0.000000	-4.640363	0.000000	0.000000	0.000000	-0.709318	0.491069	-1.330945	0.000000	0.000000	2.000000	164.000000	0.000000
15348.978316	-0.061017	0.551848	0.098607	71.315468	29.831589	42.752697	-1.861997	0.000000	-4.640363	0.000000	0.000000	0.000000	-0.709318	0.491069	-1.330945	0.000000	0.000000	2.000000	164.000000	0.000000
15348.981649	-0.061017	0.551848	0.098607	71.315468	29.831589	42.752697	-1.861997	0.000000	-4.640363	0.000000	0.000000	0.000000	-0.709318	0.491069	-1.330945	0.000000	0.000000	2.000000	164.000000	0.000000
15348.984982	-0.063497	0.553597	0.094157	71.366051	29.615219	42.715111	-1.838245	0.000000	-4.649823	0.000000	0.000000	0.000000	-0.743981	0.524571	-1.334894	0.000000	0.000000	2.000000	164.000000	0.000000
15348.988316	-0.063497	0.553597	0.094157	71.366051	29.615219	42.715111	-1.838245	0.000000	-4.649823	0.000000	0.000000	0.000000	-0.743981	0.524571	-1.334894	0.000000	0.000000	2.000000	164.000000	0.000000
15348.991649	-0.063497	0.553597	0.094157	71.366051	29.615219	42.715111	-1.838245	0.000000	-4.649823	0.000000	0.000000	0.000000	-0.743981	0.524571	-1.334894	0.000000	0.000000	2.000000	164.000000	0.000000
15348.994982	-0.066015	0.555383	0.089734	71.416626	29.338074	42.571423	-1.807339	0.000000	-4.661923	0.000000	0.000000	0.000000	-0.755362	0.535842	-1.326874	0.000000	0.000000	2.000000	164.000000	0.000000
15348.998316	-0.066015	0.555383	0.089734	71.416626	29.338074	42.571423	-1.807339	0.000000	-4.661923	0.000000	0.000000	0.000000	-0.755362	0.535842	-1.326874	0.000000	0.000000	2.000000	164.000000	0.000000
15349.001649	-0.066015	0.555383	0.089734	71.416626	29.338074	42.571423	-1.807339	0.000000	-4.661923	0.000000	0.000000	0.000000	-0.755362	0.535842	-1.326874	0.000000	0.000000	2.000000	164.000000	0.000000
15349.004982	-0.068591	0.557277	0.085302	71.450516	29.038410	42.057262	-1.699253	0.000000	-4.486711	0.000000	0.000000	0.000000	-0.772891	0.568313	-1.329784	0.000000	0.000000	2.000000	164.000000	0.000000
15349.008316	-0.068591	0.557277	0.085302	71.450516	29.038410	42.057262	-1.699253	0.000000	-4.486711	0.000000	0.000000	0.000000	-0.772891	0.568313	-1.329784	0.000000	0.000000	2.000000	164.000000	0.000000
15349.011649	-0.068591	0.557277	0.085302	71.450516	29.038410	42.057262	-1.699253	0.000000	-4.486711	0.000000	0.000000	0.000000	-0.772891	0.568313	-1.329784	0.000000	0.000000	2.000000	164.000000	0.000000
15349.014982	-0.071131	0.559215	0.080943	71.460632	28.736818	41.362526	-1.570438	0.000000	-4.265080	0.000000	0.000000	0.000000	-0.761907	0.581201	-1.307513	0.000000	0.000000	2.000000	164.000000	0.000000
15349.018316	-0.071131	0.559215	0.080943	71.460632	28.736818	41.362526	-1.570438	0.000000	-4.265080	0.000000	0.000000	0.000000	-0.761907	0.581201	-1.307513	0.000000	0.000000	2.000000	164.000000	0.000000
15349.021649	-0.071131	0.559215	0.080943	71.460632	28.736818	41.362526	-1.570438	0.000000	-4.265080	0.000000	0.000000	0.000000	-0.761907	0.581201	-1.307513	0.000000	0.000000	2.000000	164.000000	0.000000
15349.024982	-0.073632	0.561236	0.076632	71.455559	28.404839	40.728611	-1.443453	0.000000	-4.047161	0.000000	0.000000	0.000000	-0.750216	0.606319	-1.293321	0.000000	0.000000	2.000000	164.000000	0.000000
15349.028316	-0.073632	0.561236	0.076632	71.455559	28.404839	40.728611	-1.443453	0.000000	-4.047161	0.000000	0.000000	0.000000	-0.750216	0.606319	-1.293321	0.000000	0.000000	2.000000	164.000000	0.000000
15349.031649	-0.073632	0.561236	0.076632	71.455559	28.404839	40.728611	-1.443453	0.000000	-4.047161	0.000000	0.000000	0.000000	-0.750216	0.606319	-1.293321	0.000000	0.000000	2.000000	164.000000	0.000000
15349.034982	-0.076025	0.563347	0.072418	71.442467	28.000681	40.394897	-1.318417	0.000000	-3.831608	0.000000	0.000000	0.000000	-0.717865	0.633524	-1.264128	0.000000	0.000000	2.000000	164.000000	0.000000
15349.038316	-0.076025	0.563347	0.072418	71.442467	28.000681	40.394897	-1.318417	0.000000	-3.831608	0.000000	0.000000	0.000000	-0.717865	0.633524	-1.264128	0.000000	0.000000	2.000000	164.000000	0.000000
15349.041649	-0.076025	0.563347	0.072418	71.442467	28.000681	40.394897	-1.318417	0.000000	-3.831608	0.000000	0.000000	0.000000	-0.717865	0.633524	-1.264128	0.000000	0.000000	2.000000	164.000000	0.000000
15349.044982	-0.078372	0.565547	0.068357	71.460518	27.450102	40.041019	-1.198773	0.000000	-3.620920	0.000000	0.000000	0.000000	-0.704246	0.660008	-1.218353	0.000000	0.000000	2.000000	164.000000	0.000000
15349.048316	-0.078372	0.565547	0.068357	71.460518	27.450102	40.041019	-1.198773	0.000000	-3.620920	0.000000	0.000000	0.000000	-0.704246	0.660008	-1.218353	0.000000	0.000000	2.000000	164.000000	0.000000
15349.051649	-0.078372	0.565547	0.068357	71.460518	27.450102	40.041019	-1.198773	0.000000	-3.620920	0.000000	0.000000	0.000000	-0.704246	0.660008	-1.218353	0.000000	0.000000	2.000000	164.000000	0.000000
15349.054982	-0.080671	0.567829	0.064410	71.512306	26.702574	39.391453	-1.081398	0.000000	-3.417861	0.000000	0.000000	0.000000	-0.689786	0.684472	-1.184028	0.000000	0.000000	2.000000	164.000000	0.000000
15349.058316	-0.080671	0.567829	0.064410	71.512306	26.702574	39.391453	-1.081398	0.000000	-3.417861	0.000000	0.000000	0.000000	-0.689786	0.684472	-1.184028	0.000000	0.000000	2.000000	164.000000	0.000000
15349.061649	-0.080671	0.567829	0.064410	71.512306	26.702574	39.391453	-1.081398	0.000000	-3.417861	0.000000	0.000000	0.000000	-0.689786	0.684472	-1.184028	0.000000	0.000000	2.000000	164.000000	0.000000
15349.064982	-0.082878	0.570212	0.060603	71.585503	25.797867	38.496292	-0.966434	0.000000	-3.220523	0.000000	0.000000	0.000000	-0.662119	0.714797	-1.142263	0.000000	0.000000	2.000000	164.000000	0.000000
15349.068316	-0.082878	0.570212	0.060603	71.585503	25.797867	38.496292	-0.966434	0.000000	-3.220523	0.000000	0.000000	0.000000	-0.662119	0.714797	-1.142263	0.000000	0.000000	2.000000	164.000000	0.000000
15349.071649	-0.082878	0.570212	0.060603	71.585503	25.797867	38.496292	-0.966434	0.000000	-3.220523	0.000000	0.000000	0.000000	-0.662119	0.714797	-1.142263	0.000000	0.000000	2.000000	164.000000	0.000000
15349.074982	-0.085026	0.572658	0.056960	71.685692	24.740168	37.366405	-0.856081	0.000000	-3.030146	0.000000	0.000000	0.000000	-0.644323	0.733984	-1.092820	0.000000	0.000000	2.000000	164.000000	0.000000
15349.078316	-0.085026	0.572658	0.056960	71.685692	24.740168	37.366405	-0.856081	0.000000	-3.030146	0.000000	0.000000	0.000000	-0.644323	0.733984	-1.092820	0.000000	0.000000	2.000000	164.000000	0.000000
15349.081649	-0.085026	0.572658	0.056960	71.685692	24.740168	37.366405	-0.856081	0.000000	-3.030146	0.000000	0.000000	0.000000	-0.644323	0.733984	-1.092820	0.000000	0.000000	2.000000	164.000000	0.000000
15349.084982	-0.087179	0.575125	0.053399	71.805618	23.521362	35.989388	-0.748694	0.000000	-2.848009	0.000000	0.000000	0.000000	-0.645758	0.740046	-1.068408	0.000000	0.000000	2.000000	164.000000	0.000000
15349.088316	-0.087179	0.575125	0.053399	71.805618	23.521362	35.989388	-0.748694	0.000000	-2.848009	0.000000	0.000000	0.000000	-0.645758	0.740046	-1.068408	0.000000	0.000000	2.000000	164.000000	0.000000
15349.091649	-0.087179	0.575125	0.053399	71.805618	23.521362	35.989388	-0.748694	0.000000	-2.848009	0.000000	0.000000	0.000000	-0.645758	0.740046	-1.068408	0.000000	0.000000	2.000000	164.000000	0.000000
15349.094982	-0.089293	0.577604	0.049950	71.935944	22.186394	34.454361	-0.641068	0.000000	-2.669941	0.000000	0.000000	0.000000	-0.634251	0.743744	-1.034608	0.000000	0.000000	2.000000	164.000000	0.000000
15349.098316	-0.089293	0.577604	0.049950	71.935944	22.186394	34.454361	-0.641068	0.000000	-2.669941	0.000000	0.000000	0.000000	-0.634251	0.743744	-1.034608	0.000000	0.000000	2.000000	164.000000	0.000000
15349.101649	-0.089293	0.577604	0.049950	71.935944	22.186394	34.454361	-0.641068	0.000000	-2.669941	0.000000	0.000000	0.000000	-0.634251	0.743744	-1.034608	0.000000	0.000000	2.000000	164.000000	0.000000
15349.104982	-0.091302	0.580069	0.046506	72.074539	20.832922	32.879536	-0.535359	0.000000	-2.497506	0.000000	0.000000	0.000000	-0.602726	0.739530	-1.033158	0.000000	0.000000	2.000000	164.000000	0.000000
15349.108316	-0.091302	0.580069	0.046506	72.074539	20.832922	32.879536	-0.535359	0.000000	-2.497506	0.000000	0.000000	0.000000	-0.602726	0.739530	-1.033158	0.000000	0.000000	2.000000	164.000000	0.000000
15349.111649	-0.091302	0.580069	0.046506	72.074539	20.832922	32.879536	-0.535359	0.000000	-2.497506	0.000000	0.000000	0.000000	-0.602726	0.739530	-1.033158	0.000000	0.000000	2.000000	164.000000	0.000000
15349.114982	-0.093237	0.582484	0.043094	72.237152	19.564930	31.377619	-0.434905	0.000000	-2.325313	0.000000	0.000000	0.000000	-0.580426	0.724301	-1.023769	0.000000	0.000000	2.000000	164.000000	0.000000
15349.118316	-0.093237	0.582484	0.043094	72.237152	19.564930	31.377619	-0.434905	0.000000	-2.325313	0.000000	0.000000	0.000000	-0.580426	0.724301	-1.023769	0.000000	0.000000	2.000000	164.000000	0.000000
15349.121649	-0.093237	0.582484	0.043094	72.237152	19.564930	31.377619	-0.434905	0.000000	-2.325313	0.000000	0.000000	0.000000	-0.580426	0.724301	-1.023769	0.000000	0.000000	2.000000	164.000000	0.000000
15349.124982	-0.095112	0.584893	0.039657	72.457329	18.520164	30.109840	-0.338167	0.000000	-2.154685	0.000000	0.000000	0.000000	-0.562635	0.722971	-1.031122	0.000000	0.000000	2.000000	164.000000	0.000000
15349.128316	-0.095112	0.584893	0.039657	72.457329	18.520164	30.109840	-0.338167	0.000000	-2.154685	0.000000	0.000000	0.000000	-0.562635	0.722971	-1.031122	0.000000	0.000000	2.000000	164.000000	0.000000
15349.131649	-0.095112	0.584893	0.039657	72.457329	18.520164	30.109840	-0.338167	0.000000	-2.154685	0.000000	0.000000	0.000000	-0.562635	0.722971	-1.031122	0.000000	0.000000	2.000000	164.000000	0.000000
15349.134982	-0.096928	0.587224	0.036193	72.729469	17.743294	29.143820	-0.244395	0.000000	-1.982831	0.000000	0.000000	0.000000	-0.544757	0.699306	-1.038965	0.000000	0.000000	2.000000	164.000000	0.000000
15349.138316	-0.096928	0.587224	0.036193	72.729469	17.743294	29.143820	-0.244395	0.000000	-1.982831	0.000000	0.000000	0.000000	-0.544757	0.699306	-1.038965	0.000000	0.000000	2.000000	164.000000	0.000000
15349.141649	-0.096928	0.587224	0.036193	72.729469	17.743294	29.143820	-0.244395	0.000000	-1.982831	0.000000	0.000000	0.000000	-0.544757	0.699306	-1.038965	0.000000	0.000000	2.000000	164.000000	0.000000
15349.144982	-0.098702	0.589544	0.032792	72.990936	17.139273	28.420464	-0.153602	0.000000	-1.809671	0.000000	0.000000	0.000000	-0.532224	0.695911	-1.020301	0.000000	0.000000	2.000000	164.000000	0.000000
15349.148316	-0.098702	0.589544	0.032792	72.990936	17.139273	28.420464	-0.153602	0.000000	-1.809671	0.000000	0.000000	0.000000	-0.532224	0.695911	-1.020301	0.000000	0.000000	2.000000	164.000000	0.000000
15349.151649	-0.098702	0.589544	0.032792	72.990936	17.139273	28.420464	-0.153602	0.000000	-1.809671	0.000000	0.000000	0.000000	-0.532224	0.695911	-1.020301	0.000000	0.000000	2.000000	164.000000	0.000000
15349.154982	-0.100429	0.591816	0.029422	73.202095	16.677202	27.922976	-0.064898	0.000000	-1.639620	0.000000	0.000000	0.000000	-0.518161	0.681558	-1.010973	0.000000	0.000000	2.000000	164.000000	0.000000
15349.158316	-0.100429	0.591816	0.029422	73.202095	16.677202	27.922976	-0.064898	0.000000	-1.639620	0.000000	0.000000	0.000000	-0.518161	0.681558	-1.010973	0.000000	0.000000	2.000000	164.000000	0.000000
15349.161649	-0.100429	0.591816	0.029422	73.202095	16.677202	27.922976	-0.064898	0.000000	-1.639620	0.000000	0.000000	0.000000	-0.518161	0.681558	-1.010973	0.000000	0.000000	2.000000	164.000000	0.000000
15349.164982	-0.102089	0.594074	0.026211	73.354675	16.319414	27.602776	0.021462	0.000000	-1.471125	0.000000	0.000000	0.000000	-0.498065	0.677463	-0.963313	0.000000	0.000000	2.000000	164.000000	0.000000
15349.168316	-0.102089	0.594074	0.026211	73.354675	16.319414	27.602776	0.021462	0.000000	-1.471125	0.000000	0.000000	0.000000	-0.498065	0.677463	-0.963313	0.000000	0.000000	2.000000	164.000000	0.000000
15349.171649	-0.102089	0.594074	0.026211	73.354675	16.319414	27.602776	0.021462	0.000000	-1.471125	0.000000	0.000000	0.000000	-0.498065	0.677463	-0.963313	0.000000	0.000000	2.000000	164.000000	0.000000
15349.174982	-0.103593	0.596276	0.023172	73.474915	16.008116	27.351410	0.104473	0.000000	-1.310573	0.000000	0.000000	0.000000	-0.451148	0.660617	-0.911884	0.000000	0.000000	2.000000	164.000000	0.000000
15349.178316	-0.103593	0.596276	0.023172	73.474915	16.008116	27.351410	0.104473	0.000000	-1.310573	0.000000	0.000000	0.000000	-0.451148	0.660617	-0.911884	0.000000	0.000000	2.000000	164.000000	0.000000
15349.181649	-0.103593	0.596276	0.023172	73.474915	16.008116	27.351410	0.104473	0.000000	-1.310573	0.000000	0.000000	0.000000	-0.451148	0.660617	-0.911884	0.000000	0.000000	2.000000	164.000000	0.000000
15349.184982	-0.104960	0.598414	0.020262	73.607201	15.634569	26.991344	0.179664	0.000000	-1.158592	0.000000	0.000000	0.000000	-0.409992	0.641370	-0.872899	0.000000	0.000000	2.000000	164.000000	0.000000
15349.188316	-0.104960	0.598414	0.020262	73.607201	15.634569	26.991344	0.179664	0.000000	-1.158592	0.000000	0.000000	0.000000	-0.409992	0.641370	-0.872899	0.000000	0.000000	2.000000	164.000000	0.000000
15349.191649	-0.104960	0.598414	0.020262	73.607201	15.634569	26.991344	0.179664	0.000000	-1.158592	0.000000	0.000000	0.000000	-0.409992	0.641370	-0.872899	0.000000	0.000000	2.000000	164.000000	0.000000
15349.194982	-0.106233	0.600426	0.017451	73.784538	15.095686	26.380033	0.247996	0.000000	-1.013109	0.000000	0.000000	0.000000	-0.381959	0.603461	-0.843398	0.000000	0.000000	2.000000	164.000000	0.000000
15349.198316	-0.106233	0.600426	0.017451	73.784538	15.095686	26.380033	0.247996	0.000000	-1.013109	0.000000	0.000000	0.000000	-0.381959	0.603461	-0.843398	0.000000	0.000000	2.000000	164.000000	0.000000
15349.201649	-0.106233	0.600426	0.017451	73.784538	15.095686	26.380033	0.247996	0.000000	-1.013109	0.000000	0.000000	0.000000	-0.381959	0.603461	-0.843398	0.000000	0.000000	2.000000	164.000000	0.000000
15349.204982	-0.107435	0.602367	0.014720	74.021469	14.350754	25.456015	0.311656	0.000000	-0.872543	0.000000	0.000000	0.000000	-0.360460	0.582257	-0.819387	0.000000	0.000000	2.000000	164.000000	0.000000
15349.208316	-0.107435	0.602367	0.014720	74.021469	14.350754	25.456015	0.311656	0.000000	-0.872543	0.000000	0.000000	0.000000	-0.360460	0.582257	-0.819387	0.000000	0.000000	2.000000	164.000000	0.000000
15349.211649	-0.107435	0.602367	0.014720	74.021469	14.350754	25.456015	0.311656	0.000000	-0.872543	0.000000	0.000000	0.000000	-0.360460	0.582257	-0.819387	0.000000	0.000000	2.000000	164.000000	0.000000
15349.214982	-0.108544	0.604239	0.012075	74.280159	13.336212	24.172852	0.371733	0.000000	-0.735978	0.000000	0.000000	0.000000	-0.332916	0.561624	-0.793413	0.000000	0.000000	2.000000	164.000000	0.000000
15349.218316	-0.108544	0.604239	0.012075	74.280159	13.336212	24.172852	0.371733	0.000000	-0.735978	0.000000	0.000000	0.000000	-0.332916	0.561624	-0.793413	0.000000	0.000000	2.000000	164.000000	0.000000
15349.221649	-0.108544	0.604239	0.012075	74.280159	13.336212	24.172852	0.371733	0.000000	-0.735978	0.000000	0.000000	0.000000	-0.332916	0.561624	-0.793413	0.000000	0.000000	2.000000	164.000000	0.000000
15349.224982	-0.109489	0.606031	0.009495	74.523453	12.162333	22.697306	0.427219	0.000000	-0.603743	0.000000	0.000000	0.000000	-0.283427	0.537841	-0.773973	0.000000	0.000000	2.000000	164.000000	0.000000
15349.228316	-0.109489	0.606031	0.009495	74.523453	12.162333	22.697306	0.427219	0.000000	-0.603743	0.000000	0.000000	0.000000	-0.283427	0.537841	-0.773973	0.000000	0.000000	2.000000	164.000000	0.000000
15349.231649	-0.109489	0.606031	0.009495	74.523453	12.162333	22.697306	0.427219	0.000000	-0.603743	0.000000	0.000000	0.000000	-0.283427	0.537841	-0.773973	0.000000	0.000000	2.000000	164.000000	0.000000
15349.234982	-0.110311	0.607726	0.007047	74.718803	10.963745	21.210094	0.474457	0.000000	-0.474747	0.000000	0.000000	0.000000	-0.246471	0.508342	-0.734505	0.000000	0.000000	2.000000	164.000000	0.000000
15349.238316	-0.110311	0.607726	0.007047	74.718803	10.963745	21.210094	0.474457	0.000000	-0.474747	0.000000	0.000000	0.000000	-0.246471	0.508342	-0.734505	0.000000	0.000000	2.000000	164.000000	0.000000
15349.241649	-0.110311	0.607726	0.007047	74.718803	10.963745	21.210094	0.474457	0.000000	-0.474747	0.000000	0.000000	0.000000	-0.246471	0.508342	-0.734505	0.000000	0.000000	2.000000	164.000000	0.000000
15349.244982	-0.111009	0.609305	0.004716	74.864555	9.808001	19.799782	0.515535	0.000000	-0.352330	0.000000	0.000000	0.000000	-0.209382	0.473795	-0.699119	0.000000	0.000000	2.000000	164.000000	0.000000
15349.248316	-0.111009	0.609305	0.004716	74.864555	9.808001	19.799782	0.515535	0.000000	-0.352330	0.000000	0.000000	0.000000	-0.209382	0.473795	-0.699119	0.000000	0.000000	2.000000	164.000000	0.000000
15349.251649	-0.111009	0.609305	0.004716	74.864555	9.808001	19.799782	0.515535	0.000000	-0.352330	0.000000	0.000000	0.000000	-0.209382	0.473795	-0.699119	0.000000	0.000000	2.000000	164.000000	0.000000
15349.254982	-0.111577	0.610759	0.002467	74.977318	8.757100	18.534788	0.550432	0.000000	-0.235810	0.000000	0.000000	0.000000	-0.170359	0.436076	-0.674846	0.000000	0.000000	2.000000	164.000000	0.000000
15349.258316	-0.111577	0.610759	0.002467	74.977318	8.757100	18.534788	0.550432	0.000000	-0.235810	0.000000	0.000000	0.000000	-0.170359	0.436076	-0.674846	0.000000	0.000000	2.000000	164.000000	0.000000
15349.261649	-0.111577	0.610759	0.002467	74.977318	8.757100	18.534788	0.550432	0.000000	-0.235810	0.000000	0.000000	0.000000	-0.170359	0.436076	-0.674846	0.000000	0.000000	2.000000	164.000000	0.000000
15349.264982	-0.112084	0.612134	0.000291	75.065361	7.790442	17.384748	0.578825	0.000000	-0.123336	0.000000	0.000000	0.000000	-0.152164	0.412466	-0.652780	0.000000	0.000000	2.000000	164.000000	0.000000
15349.268316	-0.112084	0.612134	0.000291	75.065361	7.790442	17.384748	0.578825	0.000000	-0.123336	0.000000	0.000000	0.000000	-0.152164	0.412466	-0.652780	0.000000	0.000000	2.000000	164.000000	0.000000
15349.271649	-0.112084	0.612134	0.000291	75.065361	7.790442	17.384748	0.578825	0.000000	-0.123336	0.000000	0.000000	0.000000	-0.152164	0.412466	-0.652780	0.000000	0.000000	2.000000	164.000000	0.000000
15349.274982	-0.112473	0.613354	-0.001770	75.119827	6.869587	16.300240	0.604186	0.000000	-0.014539	0.000000	0.000000	0.000000	-0.116794	0.366188	-0.618186	0.000000	0.000000	2.000000	164.000000	0.000000
15349.278316	-0.112473	0.613354	-0.001770	75.119827	6.869587	16.300240	0.604186	0.000000	-0.014539	0.000000	0.000000	0.000000	-0.116794	0.366188	-0.618186	0.000000	0.000000	2.000000	164.000000	0.000000
15349.281649	-0.112473	0.613354	-0.001770	75.119827	6.869587	16.300240	0.604186	0.000000	-0.014539	0.000000	0.000000	0.000000	-0.116794	0.366188	-0.618186	0.000000	0.000000	2.000000	164.000000	0.000000
15349.284982	-0.112755	0.614461	-0.003774	75.184906	5.996748	15.258093	0.623652	0.000000	0.088492	0.000000	0.000000	0.000000	-0.084511	0.331910	-0.601366	0.000000	0.000000	2.000000	164.000000	0.000000
15349.288316	-0.112755	0.614461	-0.003774	75.184906	5.996748	15.258093	0.623652	0.000000	0.088492	0.000000	0.000000	0.000000	-0.084511	0.331910	-0.601366	0.000000	0.000000	2.000000	164.000000	0.000000
15349.291649	-0.112755	0.614461	-0.003774	75.184906	5.996748	15.258093	0.623652	0.000000	0.088492	0.000000	0.000000	0.000000	-0.084511	0.331910	-0.601366	0.000000	0.000000	2.000000	164.000000	0.000000
15349.294982	-0.112954	0.615429	-0.005719	75.293221	5.237090	14.322772	0.637737	0.000000	0.188720	0.000000	0.000000	0.000000	-0.059818	0.290401	-0.583356	0.000000	0.000000	2.000000	164.000000	0.000000
15349.298316	-0.112954	0.615429	-0.005719	75.293221	5.237090	14.322772	0.637737	0.000000	0.188720	0.000000	0.000000	0.000000	-0.059818	0.290401	-0.583356	0.000000	0.000000	2.000000	164.000000	0.000000
15349.301649	-0.112954	0.615429	-0.005719	75.293221	5.237090	14.322772	0.637737	0.000000	0.188720	0.000000	0.000000	0.000000	-0.059818	0.290401	-0.583356	0.000000	0.000000	2.000000	164.000000	0.000000
15349.304982	-0.113073	0.616262	-0.007511	75.469940	4.580067	13.474141	0.647707	0.000000	0.285946	0.000000	0.000000	0.000000	-0.035639	0.249910	-0.537725	0.000000	0.000000	2.000000	164.000000	0.000000
15349.308316	-0.113073	0.616262	-0.007511	75.469940	4.580067	13.474141	0.647707	0.000000	0.285946	0.000000	0.000000	0.000000	-0.035639	0.249910	-0.537725	0.000000	0.000000	2.000000	164.000000	0.000000
15349.311649	-0.113073	0.616262	-0.007511	75.469940	4.580067	13.474141	0.647707	0.000000	0.285946	0.000000	0.000000	0.000000	-0.035639	0.249910	-0.537725	0.000000	0.000000	2.000000	164.000000	0.000000
15349.314982	-0.113115	0.616935	-0.009234	75.701675	4.013604	12.703437	0.653647	0.000000	0.375567	0.000000	0.000000	0.000000	-0.012560	0.201910	-0.516659	0.000000	0.000000	2.000000	164.000000	0.000000
15349.318316	-0.113115	0.616935	-0.009234	75.701675	4.013604	12.703437	0.653647	0.000000	0.375567	0.000000	0.000000	0.000000	-0.012560	0.201910	-0.516659	0.000000	0.000000	2.000000	164.000000	0.000000
15349.321649	-0.113115	0.616935	-0.009234	75.701675	4.013604	12.703437	0.653647	0.000000	0.375567	0.000000	0.000000	0.000000	-0.012560	0.201910	-0.516659	0.000000	0.000000	2.000000	164.000000	0.000000
15349.324982	-0.113086	0.617404	-0.010685	75.951294	3.571721	12.070483	0.655740	0.000000	0.461677	0.000000	0.000000	0.000000	0.008500	0.140820	-0.435560	0.000000	0.000000	2.000000	164.000000	0.000000
15349.328316	-0.113086	0.617404	-0.010685	75.951294	3.571721	12.070483	0.655740	0.000000	0.461677	0.000000	0.000000	0.000000	0.008500	0.140820	-0.435560	0.000000	0.000000	2.000000	164.000000	0.000000
15349.331649	-0.113086	0.617404	-0.010685	75.951294	3.571721	12.070483	0.655740	0.000000	0.461677	0.000000	0.000000	0.000000	0.008500	0.140820	-0.435560	0.000000	0.000000	2.000000	164.000000	0.000000
15349.334982	-0.112955	0.617785	-0.012360	76.304047	3.148612	11.418546	0.654323	0.000000	0.534270	0.000000	0.000000	0.000000	0.039559	0.114152	-0.502277	0.000000	0.000000	2.000000	164.000000	0.000000
15349.338316	-0.112955	0.617785	-0.012360	76.304047	3.148612	11.418546	0.654323	0.000000	0.534270	0.000000	0.000000	0.000000	0.039559	0.114152	-0.502277	0.000000	0.000000	2.000000	164.000000	0.000000
15349.341649	-0.112955	0.617785	-0.012360	76.304047	3.148612	11.418546	0.654323	0.000000	0.534270	0.000000	0.000000	0.000000	0.039559	0.114152	-0.502277	0.000000	0.000000	2.000000	164.000000	0.000000
15349.344982	-0.112753	0.617990	-0.013771	76.637199	2.891773	10.989917	0.647730	0.000000	0.617983	0.000000	0.000000	0.000000	0.060472	0.061703	-0.423486	0.000000	0.000000	2.000000	164.000000	0.000000
15349.348316	-0.112753	0.617990	-0.013771	76.637199	2.891773	10.989917	0.647730	0.000000	0.617983	0.000000	0.000000	0.000000	0.060472	0.061703	-0.423486	0.000000	0.000000	2.000000	164.000000	0.000000
15349.351649	-0.112753	0.617990	-0.013771	76.637199	2.891773	10.989917	0.647730	0.000000	0.617983	0.000000	0.000000	0.000000	0.060472	0.061703	-0.423486	0.000000	0.000000	2.000000	164.000000	0.000000
15349.354982	-0.112520	0.617998	-0.015128	76.987755	2.805910	10.744619	0.637651	0.000000	0.688564	0.000000	0.000000	0.000000	0.070012	0.002302	-0.407142	0.000000	0.000000	2.000000	164.000000	0.000000
15349.358316	-0.112520	0.617998	-0.015128	76.987755	2.805910	10.744619	0.637651	0.000000	0.688564	0.000000	0.000000	0.000000	0.070012	0.002302	-0.407142	0.000000	0.000000	2.000000	164.000000	0.000000
15349.361649	-0.112520	0.617998	-0.015128	76.987755	2.805910	10.744619	0.637651	0.000000	0.688564	0.000000	0.000000	0.000000	0.070012	0.002302	-0.407142	0.000000	0.000000	2.000000	164.000000	0.000000
15349.364982	-0.112240	0.617873	-0.016404	77.343651	2.827649	10.640027	0.625982	0.000000	0.756421	0.000000	0.000000	0.000000	0.084038	-0.037450	-0.382698	0.000000	0.000000	2.000000	164.000000	0.000000
15349.368316	-0.112240	0.617873	-0.016404	77.343651	2.827649	10.640027	0.625982	0.000000	0.756421	0.000000	0.000000	0.000000	0.084038	-0.037450	-0.382698	0.000000	0.000000	2.000000	164.000000	0.000000
15349.371649	-0.112240	0.617873	-0.016404	77.343651	2.827649	10.640027	0.625982	0.000000	0.756421	0.000000	0.000000	0.000000	0.084038	-0.037450	-0.382698	0.000000	0.000000	2.000000	164.000000	0.000000
15349.374982	-0.111938	0.617637	-0.017589	77.684769	2.895077	10.583284	0.611976	0.000000	0.820204	0.000000	0.000000	0.000000	0.090484	-0.070978	-0.355356	0.000000	0.000000	2.000000	164.000000	0.000000
15349.378316	-0.111938	0.617637	-0.017589	77.684769	2.895077	10.583284	0.611976	0.000000	0.820204	0.000000	0.000000	0.000000	0.090484	-0.070978	-0.355356	0.000000	0.000000	2.000000	164.000000	0.000000
15349.381649	-0.111938	0.617637	-0.017589	77.684769	2.895077	10.583284	0.611976	0.000000	0.820204	0.000000	0.000000	0.000000	0.090484	-0.070978	-0.355356	0.000000	0.000000	2.000000	164.000000	0.000000
15349.384982	-0.111630	0.617295	-0.018711	78.011330	2.963329	10.540803	0.596895	0.000000	0.879430	0.000000	0.000000	0.000000	0.092397	-0.102637	-0.336753	0.000000	0.000000	2.000000	164.000000	0.000000
15349.388316	-0.111630	0.617295	-0.018711	78.011330	2.963329	10.540803	0.596895	0.000000	0.879430	0.000000	0.000000	0.000000	0.092397	-0.102637	-0.336753	0.000000	0.000000	2.000000	164.000000	0.000000
15349.391649	-0.111630	0.617295	-0.018711	78.011330	2.963329	10.540803	0.596895	0.000000	0.879430	0.000000	0.000000	0.000000	0.092397	-0.102637	-0.336753	0.000000	0.000000	2.000000	164.000000	0.000000
15349.394982	-0.111329	0.616882	-0.019718	78.317299	3.042797	10.522660	0.581496	0.000000	0.935555	0.000000	0.000000	0.000000	0.090147	-0.123887	-0.301988	0.000000	0.000000	2.000000	164.000000	0.000000
15349.398316	-0.111329	0.616882	-0.019718	78.317299	3.042797	10.522660	0.581496	0.000000	0.935555	0.000000	0.000000	0.000000	0.090147	-0.123887	-0.301988	0.000000	0.000000	2.000000	164.000000	0.000000
15349.401649	-0.111329	0.616882	-0.019718	78.317299	3.042797	10.522660	0.581496	0.000000	0.935555	0.000000	0.000000	0.000000	0.090147	-0.123887	-0.301988	0.000000	0.000000	2.000000	164.000000	0.000000
15349.404982	-0.111057	0.616398	-0.020614	78.593727	3.246250	10.660296	0.566471	0.000000	0.985887	0.000000	0.000000	0.000000	0.081649	-0.144970	-0.268829	0.000000	0.000000	2.000000	164.000000	0.000000
15349.408316	-0.111057	0.616398	-0.020614	78.593727	3.246250	10.660296	0.566471	0.000000	0.985887	0.000000	0.000000	0.000000	0.081649	-0.144970	-0.268829	0.000000	0.000000	2.000000	164.000000	0.000000
15349.411649	-0.111057	0.616398	-0.020614	78.593727	3.246250	10.660296	0.566471	0.000000	0.985887	0.000000	0.000000	0.000000	0.081649	-0.144970	-0.268829	0.000000	0.000000	2.000000	164.000000	0.000000
15349.414982	-0.111057	0.616398	-0.020614	78.835526	3.627735	11.024250	0.552863	0.000000	1.030691	0.000000	0.000000	0.000000	0.081649	-0.144970	-0.268829	0.000000	0.000000	2.000000	164.000000	0.000000
15349.418316	-0.110791	0.615870	-0.021403	78.835526	3.627735	11.024250	0.552863	0.000000	1.030691	0.000000	0.000000	0.000000	0.080017	-0.158483	-0.236636	0.000000	0.000000	2.000000	164.000000	0.000000
15349.421649	-0.110791	0.615870	-0.021403	78.835526	3.627735	11.024250	0.552863	0.000000	1.030691	0.000000	0.000000	0.000000	0.080017	-0.158483	-0.236636	0.000000	0.000000	2.000000	164.000000	0.000000
15349.424982	-0.110552	0.615273	-0.022081	79.053604	4.055999	11.447147	0.552863	0.000000	1.030691	0.000000	0.000000	0.000000	0.071533	-0.179224	-0.203526	0.000000	0.000000	2.000000	164.000000	0.000000
15349.428316	-0.110552	0.615273	-0.022081	79.053604	4.055999	11.447147	0.552863	0.000000	1.030691	0.000000	0.000000	0.000000	0.071533	-0.179224	-0.203526	0.000000	0.000000	2.000000	164.000000	0.000000
15349.431649	-0.110552	0.615273	-0.022081	79.053604	4.055999	11.447147	0.552863	0.000000	1.030691	0.000000	0.000000	0.000000	0.071533	-0.179224	-0.203526	0.000000	0.000000	2.000000	164.000000	0.000000
15349.434982	-0.110552	0.615273	-0.022081	79.258766	4.468199	11.858124	0.527605	0.000000	1.104052	0.000000	0.000000	0.000000	0.071533	-0.179224	-0.203526	0.000000	0.000000	2.000000	164.000000	0.000000
15349.438316	-0.110370	0.614645	-0.022624	79.258766	4.468199	11.858124	0.527605	0.000000	1.104052	0.000000	0.000000	0.000000	0.054545	-0.188268	-0.162824	0.000000	0.000000	2.000000	164.000000	0.000000
15349.441649	-0.110370	0.614645	-0.022624	79.258766	4.468199	11.858124	0.527605	0.000000	1.104052	0.000000	0.000000	0.000000	0.054545	-0.188268	-0.162824	0.000000	0.000000	2.000000	164.000000	0.000000
15349.444982	-0.110173	0.613973	-0.023054	79.464188	4.896716	12.277632	0.527605	0.000000	1.104052	0.000000	0.000000	0.000000	0.059118	-0.201557	-0.129117	0.000000	0.000000	2.000000	164.000000	0.000000
15349.448316	-0.110173	0.613973	-0.023054	79.464188	4.896716	12.277632	0.527605	0.000000	1.104052	0.000000	0.000000	0.000000	0.059118	-0.201557	-0.129117	0.000000	0.000000	2.000000	164.000000	0.000000
15349.451649	-0.110173	0.613973	-0.023054	79.464188	4.896716	12.277632	0.527605	0.000000	1.104052	0.000000	0.000000	0.000000	0.059118	-0.201557	-0.129117	0.000000	0.000000	2.000000	164.000000	0.000000
15349.454982	-0.110173	0.613973	-0.023054	79.665604	5.335086	12.704628	0.508661	0.000000	1.152709	0.000000	0.000000	0.000000	0.059118	-0.201557	-0.129117	0.000000	0.000000	2.000000	164.000000	0.000000
15349.458316	-0.110019	0.613238	-0.023403	79.665604	5.335086	12.704628	0.508661	0.000000	1.152709	0.000000	0.000000	0.000000	0.046317	-0.220585	-0.104784	0.000000	0.000000	2.000000	164.000000	0.000000
15349.461649	-0.110019	0.613238	-0.023403	79.665604	5.335086	12.704628	0.508661	0.000000	1.152709	0.000000	0.000000	0.000000	0.046317	-0.220585	-0.104784	0.000000	0.000000	2.000000	164.000000	0.000000
15349.464982	-0.109909	0.612483	-0.023665	79.867210	5.785687	13.149486	0.508661	0.000000	1.152709	0.000000	0.000000	0.000000	0.033011	-0.226538	-0.078344	0.000000	0.000000	2.000000	164.000000	0.000000
15349.468316	-0.109909	0.612483	-0.023665	79.867210	5.785687	13.149486	0.508661	0.000000	1.152709	0.000000	0.000000	0.000000	0.033011	-0.226538	-0.078344	0.000000	0.000000	2.000000	164.000000	0.000000
15349.471649	-0.109909	0.612483	-0.023665	79.867210	5.785687	13.149486	0.508661	0.000000	1.152709	0.000000	0.000000	0.000000	0.033011	-0.226538	-0.078344	0.000000	0.000000	2.000000	164.000000	0.000000
15349.474982	-0.109909	0.612483	-0.023665	80.058311	6.239659	13.599504	0.495439	0.000000	1.183230	0.000000	0.000000	0.000000	0.033011	-0.226538	-0.078344	0.000000	0.000000	2.000000	164.000000	0.000000
15349.478316	-0.109820	0.611732	-0.023841	80.058311	6.239659	13.599504	0.495439	0.000000	1.183230	0.000000	0.000000	0.000000	0.026520	-0.225182	-0.052801	0.000000	0.000000	2.000000	164.000000	0.000000
15349.481649	-0.109820	0.611732	-0.023841	80.058311	6.239659	13.599504	0.495439	0.000000	1.183230	0.000000	0.000000	0.000000	0.026520	-0.225182	-0.052801	0.000000	0.000000	2.000000	164.000000	0.000000
15349.484982	-0.109791	0.610967	-0.023957	80.239487	6.738503	14.110036	0.495439	0.000000	1.183230	0.000000	0.000000	0.000000	0.008874	-0.229689	-0.035019	0.000000	0.000000	2.000000	164.000000	0.000000
15349.488316	-0.109791	0.610967	-0.023957	80.239487	6.738503	14.110036	0.495439	0.000000	1.183230	0.000000	0.000000	0.000000	0.008874	-0.229689	-0.035019	0.000000	0.000000	2.000000	164.000000	0.000000
15349.491649	-0.109791	0.610967	-0.023957	80.239487	6.738503	14.110036	0.495439	0.000000	1.183230	0.000000	0.000000	0.000000	0.008874	-0.229689	-0.035019	0.000000	0.000000	2.000000	164.000000	0.000000
15349.494982	-0.109791	0.610967	-0.023957	80.397820	7.318458	14.721354	0.489540	0.000000	1.197867	0.000000	0.000000	0.000000	0.008874	-0.229689	-0.035019	0.000000	0.000000	2.000000	164.000000	0.000000
15349.498316	-0.109777	0.610210	-0.024013	80.397820	7.318458	14.721354	0.489540	0.000000	1.197867	0.000000	0.000000	0.000000	0.004195	-0.226925	-0.016550	0.000000	0.000000	2.000000	164.000000	0.000000
15349.501649	-0.109777	0.610210	-0.024013	80.397820	7.318458	14.721354	0.489540	0.000000	1.197867	0.000000	0.000000	0.000000	0.004195	-0.226925	-0.016550	0.000000	0.000000	2.000000	164.000000	0.000000
15349.504982	-0.109781	0.609438	-0.023998	80.512993	7.950139	15.409901	0.489540	0.000000	1.197867	0.000000	0.000000	0.000000	-0.001106	-0.231548	0.004358	0.000000	0.000000	2.000000	164.000000	0.000000
15349.508316	-0.109781	0.609438	-0.023998	80.512993	7.950139	15.409901	0.489540	0.000000	1.197867	0.000000	0.000000	0.000000	-0.001106	-0.231548	0.004358	0.000000	0.000000	2.000000	164.000000	0.000000
15349.511649	-0.109781	0.609438	-0.023998	80.512993	7.950139	15.409901	0.489540	0.000000	1.197867	0.000000	0.000000	0.000000	-0.001106	-0.231548	0.004358	0.000000	0.000000	2.000000	164.000000	0.000000
15349.514982	-0.109781	0.609438	-0.023998	80.598511	8.524957	16.041477	0.489026	0.000000	1.199899	0.000000	0.000000	0.000000	-0.001106	-0.231548	0.004358	0.000000	0.000000	2.000000	164.000000	0.000000
15349.518316	-0.109793	0.608708	-0.023862	80.598511	8.524957	16.041477	0.489026	0.000000	1.199899	0.000000	0.000000	0.000000	-0.003792	-0.219106	0.040879	0.000000	0.000000	2.000000	164.000000	0.000000
15349.521649	-0.109793	0.608708	-0.023862	80.598511	8.524957	16.041477	0.489026	0.000000	1.199899	0.000000	0.000000	0.000000	-0.003792	-0.219106	0.040879	0.000000	0.000000	2.000000	164.000000	0.000000
15349.524982	-0.109801	0.607986	-0.023658	80.675209	9.056886	16.625320	0.489026	0.000000	1.199899	0.000000	0.000000	0.000000	-0.002310	-0.216637	0.060979	0.000000	0.000000	2.000000	164.000000	0.000000
15349.528316	-0.109801	0.607986	-0.023658	80.675209	9.056886	16.625320	0.489026	0.000000	1.199899	0.000000	0.000000	0.000000	-0.002310	-0.216637	0.060979	0.000000	0.000000	2.000000	164.000000	0.000000
15349.531649	-0.109801	0.607986	-0.023658	80.675209	9.056886	16.625320	0.489026	0.000000	1.199899	0.000000	0.000000	0.000000	-0.002310	-0.216637	0.060979	0.000000	0.000000	2.000000	164.000000	0.000000
15349.534982	-0.109801	0.607986	-0.023658	80.778442	9.684822	17.294317	0.490043	0.000000	1.182922	0.000000	0.000000	0.000000	-0.002310	-0.216637	0.060979	0.000000	0.000000	2.000000	164.000000	0.000000
15349.538316	-0.109779	0.607253	-0.023399	80.778442	9.684822	17.294317	0.490043	0.000000	1.182922	0.000000	0.000000	0.000000	0.006554	-0.219950	0.077951	0.000000	0.000000	2.000000	164.000000	0.000000
15349.541649	-0.109779	0.607253	-0.023399	80.778442	9.684822	17.294317	0.490043	0.000000	1.182922	0.000000	0.000000	0.000000	0.006554	-0.219950	0.077951	0.000000	0.000000	2.000000	164.000000	0.000000
15349.544982	-0.109767	0.606533	-0.023101	80.927910	10.472898	18.115299	0.490043	0.000000	1.182922	0.000000	0.000000	0.000000	0.003685	-0.216019	0.089408	0.000000	0.000000	2.000000	164.000000	0.000000
15349.548316	-0.109767	0.606533	-0.023101	80.927910	10.472898	18.115299	0.490043	0.000000	1.182922	0.000000	0.000000	0.000000	0.003685	-0.216019	0.089408	0.000000	0.000000	2.000000	164.000000	0.000000
15349.551649	-0.109767	0.606533	-0.023101	80.927910	10.472898	18.115299	0.490043	0.000000	1.182922	0.000000	0.000000	0.000000	0.003685	-0.216019	0.089408	0.000000	0.000000	2.000000	164.000000	0.000000
15349.554982	-0.109767	0.606533	-0.023101	81.115555	11.382727	19.042822	0.488336	0.000000	1.155029	0.000000	0.000000	0.000000	0.003685	-0.216019	0.089408	0.000000	0.000000	2.000000	164.000000	0.000000
15349.558316	-0.109704	0.605801	-0.022741	81.115555	11.382727	19.042822	0.488336	0.000000	1.155029	0.000000	0.000000	0.000000	0.018781	-0.219464	0.107936	0.000000	0.000000	2.000000	164.000000	0.000000
15349.561649	-0.109704	0.605801	-0.022741	81.115555	11.382727	19.042822	0.488336	0.000000	1.155029	0.000000	0.000000	0.000000	0.018781	-0.219464	0.107936	0.000000	0.000000	2.000000	164.000000	0.000000
15349.564982	-0.109575	0.605050	-0.022382	81.328194	12.252384	19.898232	0.488336	0.000000	1.155029	0.000000	0.000000	0.000000	0.038708	-0.225390	0.107536	0.000000	0.000000	2.000000	164.000000	0.000000
15349.568316	-0.109575	0.605050	-0.022382	81.328194	12.252384	19.898232	0.488336	0.000000	1.155029	0.000000	0.000000	0.000000	0.038708	-0.225390	0.107536	0.000000	0.000000	2.000000	164.000000	0.000000
15349.571649	-0.109575	0.605050	-0.022382	81.328194	12.252384	19.898232	0.488336	0.000000	1.155029	0.000000	0.000000	0.000000	0.038708	-0.225390	0.107536	0.000000	0.000000	2.000000	164.000000	0.000000
15349.574982	-0.109491	0.604317	-0.022020	81.523399	12.989973	20.610428	0.478754	0.000000	1.119117	0.000000	0.000000	0.000000	0.025304	-0.219887	0.108788	0.000000	0.000000	2.000000	164.000000	0.000000
15349.578316	-0.109491	0.604317	-0.022020	81.523399	12.989973	20.610428	0.478754	0.000000	1.119117	0.000000	0.000000	0.000000	0.025304	-0.219887	0.108788	0.000000	0.000000	2.000000	164.000000	0.000000
15349.581649	-0.109491	0.604317	-0.022020	81.523399	12.989973	20.610428	0.478754	0.000000	1.119117	0.000000	0.000000	0.000000	0.025304	-0.219887	0.108788	0.000000	0.000000	2.000000	164.000000	0.000000
15349.584982	-0.109445	0.603608	-0.021676	81.690903	13.643975	21.245453	0.474537	0.000000	1.100986	0.000000	0.000000	0.000000	0.013653	-0.212731	0.102994	0.000000	0.000000	2.000000	164.000000	0.000000
15349.588316	-0.109445	0.603608	-0.021676	81.690903	13.643975	21.245453	0.474537	0.000000	1.100986	0.000000	0.000000	0.000000	0.013653	-0.212731	0.102994	0.000000	0.000000	2.000000	164.000000	0.000000
15349.591649	-0.109445	0.603608	-0.021676	81.690903	13.643975	21.245453	0.474537	0.000000	1.100986	0.000000	0.000000	0.000000	0.013653	-0.212731	0.102994	0.000000	0.000000	2.000000	164.000000	0.000000
15349.594982	-0.109445	0.603608	-0.021676	81.836678	14.196828	21.787746	0.472261	0.000000	1.083820	0.000000	0.000000	0.000000	0.013653	-0.212731	0.102994	0.000000	0.000000	2.000000	164.000000	0.000000
15349.598316	-0.109507	0.602917	-0.021344	81.836678	14.196828	21.787746	0.472261	0.000000	1.083820	0.000000	0.000000	0.000000	-0.018439	-0.207290	0.099637	0.000000	0.000000	2.000000	164.000000	0.000000
15349.601649	-0.109507	0.602917	-0.021344	81.836678	14.196828	21.787746	0.472261	0.000000	1.083820	0.000000	0.000000	0.000000	-0.018439	-0.207290	0.099637	0.000000	0.000000	2.000000	164.000000	0.000000
15349.604982	-0.109626	0.602274	-0.021044	81.957794	14.665521	22.258968	0.472261	0.000000	1.083820	0.000000	0.000000	0.000000	-0.035827	-0.192764	0.090035	0.000000	0.000000	2.000000	164.000000	0.000000
15349.608316	-0.109626	0.602274	-0.021044	81.957794	14.665521	22.258968	0.472261	0.000000	1.083820	0.000000	0.000000	0.000000	-0.035827	-0.192764	0.090035	0.000000	0.000000	2.000000	164.000000	0.000000
15349.611649	-0.109626	0.602274	-0.021044	81.957794	14.665521	22.258968	0.472261	0.000000	1.083820	0.000000	0.000000	0.000000	-0.035827	-0.192764	0.090035	0.000000	0.000000	2.000000	164.000000	0.000000
15349.614982	-0.109626	0.602274	-0.021044	82.055740	15.066474	22.671650	0.481306	0.000000	1.052208	0.000000	0.000000	0.000000	-0.035827	-0.192764	0.090035	0.000000	0.000000	2.000000	164.000000	0.000000
15349.618316	-0.109787	0.601699	-0.020755	82.055740	15.066474	22.671650	0.481306	0.000000	1.052208	0.000000	0.000000	0.000000	-0.048255	-0.172543	0.086817	0.000000	0.000000	2.000000	164.000000	0.000000
15349.621649	-0.109787	0.601699	-0.020755	82.055740	15.066474	22.671650	0.481306	0.000000	1.052208	0.000000	0.000000	0.000000	-0.048255	-0.172543	0.086817	0.000000	0.000000	2.000000	164.000000	0.000000
15349.624982	-0.109967	0.601148	-0.020479	82.115044	15.296290	22.914492	0.481306	0.000000	1.052208	0.000000	0.000000	0.000000	-0.053876	-0.165349	0.082733	0.000000	0.000000	2.000000	164.000000	0.000000
15349.628316	-0.109967	0.601148	-0.020479	82.115044	15.296290	22.914492	0.481306	0.000000	1.052208	0.000000	0.000000	0.000000	-0.053876	-0.165349	0.082733	0.000000	0.000000	2.000000	164.000000	0.000000
15349.631649	-0.109967	0.601148	-0.020479	82.115044	15.296290	22.914492	0.481306	0.000000	1.052208	0.000000	0.000000	0.000000	-0.053876	-0.165349	0.082733	0.000000	0.000000	2.000000	164.000000	0.000000
15349.634982	-0.109967	0.601148	-0.020479	82.166794	15.497802	23.128897	0.498328	0.000000	1.023950	0.000000	0.000000	0.000000	-0.053876	-0.165349	0.082733	0.000000	0.000000	2.000000	164.000000	0.000000
15349.638316	-0.110111	0.600658	-0.020169	82.166794	15.497802	23.128897	0.498328	0.000000	1.023950	0.000000	0.000000	0.000000	-0.043261	-0.146851	0.092945	0.000000	0.000000	2.000000	164.000000	0.000000
15349.641649	-0.110111	0.600658	-0.020169	82.166794	15.497802	23.128897	0.498328	0.000000	1.023950	0.000000	0.000000	0.000000	-0.043261	-0.146851	0.092945	0.000000	0.000000	2.000000	164.000000	0.000000
15349.644982	-0.110226	0.600199	-0.019886	82.212151	15.682927	23.321062	0.498328	0.000000	1.023950	0.000000	0.000000	0.000000	-0.034665	-0.137887	0.085011	0.000000	0.000000	2.000000	164.000000	0.000000
15349.648316	-0.110226	0.600199	-0.019886	82.212151	15.682927	23.321062	0.498328	0.000000	1.023950	0.000000	0.000000	0.000000	-0.034665	-0.137887	0.085011	0.000000	0.000000	2.000000	164.000000	0.000000
15349.651649	-0.110226	0.600199	-0.019886	82.212151	15.682927	23.321062	0.498328	0.000000	1.023950	0.000000	0.000000	0.000000	-0.034665	-0.137887	0.085011	0.000000	0.000000	2.000000	164.000000	0.000000
15349.654982	-0.110226	0.600199	-0.019886	82.255547	15.863369	23.505915	0.511315	0.000000	0.994290	0.000000	0.000000	0.000000	-0.034665	-0.137887	0.085011	0.000000	0.000000	2.000000	164.000000	0.000000
15349.658316	-0.110317	0.599788	-0.019613	82.255547	15.863369	23.505915	0.511315	0.000000	0.994290	0.000000	0.000000	0.000000	-0.027271	-0.123252	0.081905	0.000000	0.000000	2.000000	164.000000	0.000000
15349.661649	-0.110317	0.599788	-0.019613	82.255547	15.863369	23.505915	0.511315	0.000000	0.994290	0.000000	0.000000	0.000000	-0.027271	-0.123252	0.081905	0.000000	0.000000	2.000000	164.000000	0.000000
15349.664982	-0.110317	0.599788	-0.019613	82.293373	15.987694	23.624008	0.511315	0.000000	0.994290	0.000000	0.000000	0.000000	-0.027271	-0.123252	0.081905	0.000000	0.000000	2.000000	164.000000	0.000000
15349.668316	-0.110317	0.599788	-0.019613	82.293373	15.987694	23.624008	0.511315	0.000000	0.994290	0.000000	0.000000	0.000000	-0.027271	-0.123252	0.081905	0.000000	0.000000	2.000000	164.000000	0.000000
15349.671649	-0.110363	0.599426	-0.019345	82.293373	15.987694	23.624008	0.511315	0.000000	0.994290	0.000000	0.000000	0.000000	-0.013641	-0.108559	0.080415	0.000000	0.000000	2.000000	164.000000	0.000000
15349.674982	-0.110426	0.599088	-0.019182	82.339943	16.011473	23.630674	0.515860	0.000000	0.980640	0.000000	0.000000	0.000000	-0.018972	-0.101569	0.048953	0.000000	0.000000	2.000000	164.000000	0.000000
15349.678316	-0.110426	0.599088	-0.019182	82.339943	16.011473	23.630674	0.515860	0.000000	0.980640	0.000000	0.000000	0.000000	-0.018972	-0.101569	0.048953	0.000000	0.000000	2.000000	164.000000	0.000000
15349.681649	-0.110426	0.599088	-0.019182	82.339943	16.011473	23.630674	0.515860	0.000000	0.980640	0.000000	0.000000	0.000000	-0.018972	-0.101569	0.048953	0.000000	0.000000	2.000000	164.000000	0.000000
15349.684982	-0.110426	0.599088	-0.019182	82.404564	15.746646	23.307165	0.521296	0.000000	0.959078	0.000000	0.000000	0.000000	-0.018972	-0.101569	0.048953	0.000000	0.000000	2.000000	164.000000	0.000000
15349.688316	-0.110506	0.598798	-0.019039	82.404564	15.746646	23.307165	0.521296	0.000000	0.959078	0.000000	0.000000	0.000000	-0.024064	-0.086795	0.042803	0.000000	0.000000	2.000000	164.000000	0.000000
15349.691649	-0.110506	0.598798	-0.019039	82.404564	15.746646	23.307165	0.521296	0.000000	0.959078	0.000000	0.000000	0.000000	-0.024064	-0.086795	0.042803	0.000000	0.000000	2.000000	164.000000	0.000000
15349.694982	-0.110506	0.598798	-0.019039	82.484146	15.251915	22.724770	0.521296	0.000000	0.959078	0.000000	0.000000	0.000000	-0.024064	-0.086795	0.042803	0.000000	0.000000	2.000000	164.000000	0.000000
15349.698316	-0.110506	0.598798	-0.019039	82.484146	15.251915	22.724770	0.521296	0.000000	0.959078	0.000000	0.000000	0.000000	-0.024064	-0.086795	0.042803	0.000000	0.000000	2.000000	164.000000	0.000000
15349.701649	-0.110629	0.598551	-0.018990	82.484146	15.251915	22.724770	0.521296	0.000000	0.959078	0.000000	0.000000	0.000000	-0.036873	-0.074065	0.014610	0.000000	0.000000	2.000000	164.000000	0.000000
15349.704982	-0.110629	0.598551	-0.018990	82.565155	14.626649	22.002348	0.525307	0.000000	0.951944	0.000000	0.000000	0.000000	-0.036873	-0.074065	0.014610	0.000000	0.000000	2.000000	164.000000	0.000000
15349.708316	-0.110629	0.598551	-0.018990	82.565155	14.626649	22.002348	0.525307	0.000000	0.951944	0.000000	0.000000	0.000000	-0.036873	-0.074065	0.014610	0.000000	0.000000	2.000000	164.000000	0.000000
15349.711649	-0.110629	0.598551	-0.018990	82.565155	14.626649	22.002348	0.525307	0.000000	0.951944	0.000000	0.000000	0.000000	-0.036873	-0.074065	0.014610	0.000000	0.000000	2.000000	164.000000	0.000000
15349.714982	-0.110829	0.598242	-0.018987	82.624001	14.165156	21.469053	0.531452	0.000000	0.949510	0.000000	0.000000	0.000000	-0.059971	-0.092725	0.000868	0.000000	0.000000	2.000000	164.000000	0.000000
15349.718316	-0.110829	0.598242	-0.018987	82.624001	14.165156	21.469053	0.531452	0.000000	0.949510	0.000000	0.000000	0.000000	-0.059971	-0.092725	0.000868	0.000000	0.000000	2.000000	164.000000	0.000000
15349.721649	-0.110829	0.598242	-0.018987	82.624001	14.165156	21.469053	0.531452	0.000000	0.949510	0.000000	0.000000	0.000000	-0.059971	-0.092725	0.000868	0.000000	0.000000	2.000000	164.000000	0.000000
15349.724982	-0.110872	0.598150	-0.018991	82.654762	13.958498	21.229029	0.541448	0.000000	0.949365	0.000000	0.000000	0.000000	-0.012963	-0.027824	-0.001249	0.000000	0.000000	2.000000	164.000000	0.000000
15349.728316	-0.110872	0.598150	-0.018991	82.654762	13.958498	21.229029	0.541448	0.000000	0.949365	0.000000	0.000000	0.000000	-0.012963	-0.027824	-0.001249	0.000000	0.000000	2.000000	164.000000	0.000000
15349.731649	-0.110872	0.598150	-0.018991	82.654762	13.958498	21.229029	0.541448	0.000000	0.949365	0.000000	0.000000	0.000000	-0.012963	-0.027824	-0.001249	0.000000	0.000000	2.000000	164.000000	0.000000
15349.734982	-0.110872	0.598150	-0.018991	82.662697	13.944960	21.216215	0.543608	0.000000	0.949573	0.000000	0.000000	0.000000	-0.012963	-0.027824	-0.001249	0.000000	0.000000	2.000000	164.000000	0.000000
15349.738316	-0.110918	0.598100	-0.018987	82.662697	13.944960	21.216215	0.543608	0.000000	0.949573	0.000000	0.000000	0.000000	-0.013613	-0.014832	0.001320	0.000000	0.000000	2.000000	164.000000	0.000000
15349.741649	-0.110918	0.598100	-0.018987	82.662697	13.944960	21.216215	0.543608	0.000000	0.949573	0.000000	0.000000	0.000000	-0.013613	-0.014832	0.001320	0.000000	0.000000	2.000000	164.000000	0.000000
15349.744982	-0.110918	0.598100	-0.018987	82.666344	13.943378	21.215824	0.543608	0.000000	0.949573	0.000000	0.000000	0.000000	-0.013613	-0.014832	0.001320	0.000000	0.000000	2.000000	164.000000	0.000000
15349.748316	-0.110918	0.598100	-0.018987	82.666344	13.943378	21.215824	0.543608	0.000000	0.949573	0.000000	0.000000	0.000000	-0.013613	-0.014832	0.001320	0.000000	0.000000	2.000000	164.000000	0.000000
15349.751649	-0.110940	0.598075	-0.018985	82.666344	13.943378	21.215824	0.543608	0.000000	0.949573	0.000000	0.000000	0.000000	-0.006808	-0.007406	0.000659	0.000000	0.000000	2.000000	164.000000	0.000000
15349.754982	-0.110940	0.598075	-0.018985	82.666344	13.937935	21.223799	0.545877	0.000000	0.949353	0.000000	0.000000	0.000000	-0.006808	-0.007406	0.000659	0.000000	0.000000	2.000000	164.000000	0.000000
15349.758316	-0.110940	0.598075	-0.018985	82.666344	13.937935	21.223799	0.545877	0.000000	0.949353	0.000000	0.000000	0.000000	-0.006808	-0.007406	0.000659	0.000000	0.000000	2.000000	164.000000	0.000000
15349.761649	-0.110940	0.598075	-0.018985	82.666344	13.937935	21.223799	0.545877	0.000000	0.949353	0.000000	0.000000	0.000000	-0.006808	-0.007406	0.000659	0.000000	0.000000	2.000000	164.000000	0.000000
15349.764982	-0.111025	0.598076	-0.018914	82.663536	13.923736	21.220194	0.547012	0.000000	0.949243	0.000000	0.000000	0.000000	-0.025298	0.000217	0.021228	0.000000	0.000000	2.000000	164.000000	0.000000
15349.768316	-0.111025	0.598076	-0.018914	82.663536	13.923736	21.220194	0.547012	0.000000	0.949243	0.000000	0.000000	0.000000	-0.025298	0.000217	0.021228	0.000000	0.000000	2.000000	164.000000	0.000000
15349.771649	-0.111025	0.598076	-0.018914	82.663536	13.923736	21.220194	0.547012	0.000000	0.949243	0.000000	0.000000	0.000000	-0.025298	0.000217	0.021228	0.000000	0.000000	2.000000	164.000000	0.000000
15349.774982	-0.111025	0.598076	-0.018914	82.660805	13.909569	21.208656	0.551228	0.000000	0.945705	0.000000	0.000000	0.000000	-0.025298	0.000217	0.021228	0.000000	0.000000	2.000000	164.000000	0.000000
15349.778316	-0.111055	0.598089	-0.018880	82.660805	13.909569	21.208656	0.551228	0.000000	0.945705	0.000000	0.000000	0.000000	-0.009249	0.003811	0.010283	0.000000	0.000000	2.000000	164.000000	0.000000
15349.781649	-0.111055	0.598089	-0.018880	82.660805	13.909569	21.208656	0.551228	0.000000	0.945705	0.000000	0.000000	0.000000	-0.009249	0.003811	0.010283	0.000000	0.000000	2.000000	164.000000	0.000000
15349.784982	-0.111055	0.598089	-0.018880	82.661606	13.899212	21.204643	0.551228	0.000000	0.945705	0.000000	0.000000	0.000000	-0.009249	0.003811	0.010283	0.000000	0.000000	2.000000	164.000000	0.000000
15349.788316	-0.111055	0.598089	-0.018880	82.661606	13.899212	21.204643	0.551228	0.000000	0.945705	0.000000	0.000000	0.000000	-0.009249	0.003811	0.010283	0.000000	0.000000	2.000000	164.000000	0.000000
15349.791649	-0.111061	0.598083	-0.018856	82.661606	13.899212	21.204643	0.551228	0.000000	0.945705	0.000000	0.000000	0.000000	-0.001785	-0.001792	0.007051	0.000000	0.000000	2.000000	164.000000	0.000000
15349.794982	-0.111061	0.598083	-0.018856	82.666817	13.870070	21.174152	0.552769	0.000000	0.943992	0.000000	0.000000	0.000000	-0.001785	-0.001792	0.007051	0.000000	0.000000	2.000000	164.000000	0.000000
15349.798316	-0.111061	0.598083	-0.018856	82.666817	13.870070	21.174152	0.552769	0.000000	0.943992	0.000000	0.000000	0.000000	-0.001785	-0.001792	0.007051	0.000000	0.000000	2.000000	164.000000	0.000000
15349.801649	-0.111061	0.598083	-0.018856	82.666817	13.870070	21.174152	0.552769	0.000000	0.943992	0.000000	0.000000	0.000000	-0.001785	-0.001792	0.007051	0.000000	0.000000	2.000000	164.000000	0.000000
15349.804982	-0.110986	0.598052	-0.018804	82.681343	13.774683	21.059000	0.553067	0.000000	0.942816	0.000000	0.000000	0.000000	0.022619	-0.009214	0.015614	0.000000	0.000000	2.000000	164.000000	0.000000
15349.808316	-0.110986	0.598052	-0.018804	82.681343	13.774683	21.059000	0.553067	0.000000	0.942816	0.000000	0.000000	0.000000	0.022619	-0.009214	0.015614	0.000000	0.000000	2.000000	164.000000	0.000000
15349.811649	-0.110986	0.598052	-0.018804	82.681343	13.774683	21.059000	0.553067	0.000000	0.942816	0.000000	0.000000	0.000000	0.022619	-0.009214	0.015614	0.000000	0.000000	2.000000	164.000000	0.000000
15349.814982	-0.110986	0.598052	-0.018804	82.706711	13.583136	20.826204	0.549297	0.000000	0.940214	0.000000	0.000000	0.000000	0.022619	-0.009214	0.015614	0.000000	0.000000	2.000000	164.000000	0.000000
15349.818316	-0.110927	0.598003	-0.018774	82.706711	13.583136	20.826204	0.549297	0.000000	0.940214	0.000000	0.000000	0.000000	0.017597	-0.014837	0.009216	0.000000	0.000000	2.000000	164.000000	0.000000
15349.821649	-0.110927	0.598003	-0.018774	82.706711	13.583136	20.826204	0.549297	0.000000	0.940214	0.000000	0.000000	0.000000	0.017597	-0.014837	0.009216	0.000000	0.000000	2.000000	164.000000	0.000000
15349.824982	-0.110927	0.598003	-0.018774	82.742424	13.265625	20.448015	0.549297	0.000000	0.940214	0.000000	0.000000	0.000000	0.017597	-0.014837	0.009216	0.000000	0.000000	2.000000	164.000000	0.000000
15349.828316	-0.110927	0.598003	-0.018774	82.742424	13.265625	20.448015	0.549297	0.000000	0.940214	0.000000	0.000000	0.000000	0.017597	-0.014837	0.009216	0.000000	0.000000	2.000000	164.000000	0.000000
15349.831649	-0.110887	0.597910	-0.018757	82.742424	13.265625	20.448015	0.549297	0.000000	0.940214	0.000000	0.000000	0.000000	0.012009	-0.027846	0.005054	0.000000	0.000000	2.000000	164.000000	0.000000
15349.834982	-0.110887	0.597910	-0.018757	82.787651	12.860097	19.967190	0.546365	0.000000	0.938678	0.000000	0.000000	0.000000	0.012009	-0.027846	0.005054	0.000000	0.000000	2.000000	164.000000	0.000000
15349.838316	-0.110887	0.597910	-0.018757	82.787651	12.860097	19.967190	0.546365	0.000000	0.938678	0.000000	0.000000	0.000000	0.012009	-0.027846	0.005054	0.000000	0.000000	2.000000	164.000000	0.000000
15349.841649	-0.110887	0.597910	-0.018757	82.787651	12.860097	19.967190	0.546365	0.000000	0.938678	0.000000	0.000000	0.000000	0.012009	-0.027846	0.005054	0.000000	0.000000	2.000000	164.000000	0.000000
15349.844982	-0.110863	0.597688	-0.018679	82.829498	12.587264	19.639910	0.544363	0.000000	0.937836	0.000000	0.000000	0.000000	0.007404	-0.066710	0.023264	0.000000	0.000000	2.000000	164.000000	0.000000
15349.848316	-0.110863	0.597688	-0.018679	82.829498	12.587264	19.639910	0.544363	0.000000	0.937836	0.000000	0.000000	0.000000	0.007404	-0.066710	0.023264	0.000000	0.000000	2.000000	164.000000	0.000000
15349.851649	-0.110863	0.597688	-0.018679	82.829498	12.587264	19.639910	0.544363	0.000000	0.937836	0.000000	0.000000	0.000000	0.007404	-0.066710	0.023264	0.000000	0.000000	2.000000	164.000000	0.000000
15349.854982	-0.110863	0.597688	-0.018679	82.856743	12.462516	19.485113	0.543129	0.000000	0.933958	0.000000	0.000000	0.000000	0.007404	-0.066710	0.023264	0.000000	0.000000	2.000000	164.000000	0.000000
15349.858316	-0.110865	0.597527	-0.018582	82.856743	12.462516	19.485113	0.543129	0.000000	0.933958	0.000000	0.000000	0.000000	-0.000702	-0.048096	0.029066	0.000000	0.000000	2.000000	164.000000	0.000000
15349.861649	-0.110865	0.597527	-0.018582	82.856743	12.462516	19.485113	0.543129	0.000000	0.933958	0.000000	0.000000	0.000000	-0.000702	-0.048096	0.029066	0.000000	0.000000	2.000000	164.000000	0.000000
15349.864982	-0.110865	0.597527	-0.018582	82.873077	12.488833	19.504250	0.543129	0.000000	0.933958	0.000000	0.000000	0.000000	-0.000702	-0.048096	0.029066	0.000000	0.000000	2.000000	164.000000	0.000000
15349.868316	-0.110865	0.597527	-0.018582	82.873077	12.488833	19.504250	0.543129	0.000000	0.933958	0.000000	0.000000	0.000000	-0.000702	-0.048096	0.029066	0.000000	0.000000	2.000000	164.000000	0.000000
15349.871649	-0.110871	0.597386	-0.018469	82.873077	12.488833	19.504250	0.543129	0.000000	0.933958	0.000000	0.000000	0.000000	-0.001915	-0.042494	0.033871	0.000000	0.000000	2.000000	164.000000	0.000000
15349.874982	-0.110885	0.597213	-0.018326	82.894661	12.579823	19.593061	0.543246	0.000000	0.929114	0.000000	0.000000	0.000000	-0.004250	-0.051772	0.043132	0.000000	0.000000	2.000000	164.000000	0.000000
15349.878316	-0.110885	0.597213	-0.018326	82.894661	12.579823	19.593061	0.543246	0.000000	0.929114	0.000000	0.000000	0.000000	-0.004250	-0.051772	0.043132	0.000000	0.000000	2.000000	164.000000	0.000000
15349.881649	-0.110885	0.597213	-0.018326	82.894661	12.579823	19.593061	0.543246	0.000000	0.929114	0.000000	0.000000	0.000000	-0.004250	-0.051772	0.043132	0.000000	0.000000	2.000000	164.000000	0.000000
15349.884982	-0.110885	0.597213	-0.018326	82.915428	12.666697	19.688293	0.544274	0.000000	0.916281	0.000000	0.000000	0.000000	-0.004250	-0.051772	0.043132	0.000000	0.000000	2.000000	164.000000	0.000000
15349.888316	-0.110928	0.597010	-0.018156	82.915428	12.666697	19.688293	0.544274	0.000000	0.916281	0.000000	0.000000	0.000000	-0.012835	-0.061053	0.050802	0.000000	0.000000	2.000000	164.000000	0.000000
15349.891649	-0.110928	0.597010	-0.018156	82.915428	12.666697	19.688293	0.544274	0.000000	0.916281	0.000000	0.000000	0.000000	-0.012835	-0.061053	0.050802	0.000000	0.000000	2.000000	164.000000	0.000000
15349.894982	-0.110928	0.597010	-0.018156	82.944977	12.796813	19.815943	0.544274	0.000000	0.916281	0.000000	0.000000	0.000000	-0.012835	-0.061053	0.050802	0.000000	0.000000	2.000000	164.000000	0.000000
15349.898316	-0.110928	0.597010	-0.018156	82.944977	12.796813	19.815943	0.544274	0.000000	0.916281	0.000000	0.000000	0.000000	-0.012835	-0.061053	0.050802	0.000000	0.000000	2.000000	164.000000	0.000000
15349.901649	-0.110954	0.596825	-0.017966	82.944977	12.796813	19.815943	0.544274	0.000000	0.916281	0.000000	0.000000	0.000000	-0.007794	-0.055468	0.057182	0.000000	0.000000	2.000000	164.000000	0.000000
15349.904982	-0.110954	0.596825	-0.017966	82.993637	13.022274	20.038055	0.546413	0.000000	0.907813	0.000000	0.000000	0.000000	-0.007794	-0.055468	0.057182	0.000000	0.000000	2.000000	164.000000	0.000000
15349.908316	-0.110954	0.596825	-0.017966	82.993637	13.022274	20.038055	0.546413	0.000000	0.907813	0.000000	0.000000	0.000000	-0.007794	-0.055468	0.057182	0.000000	0.000000	2.000000	164.000000	0.000000
15349.911649	-0.110954	0.596825	-0.017966	82.993637	13.022274	20.038055	0.546413	0.000000	0.907813	0.000000	0.000000	0.000000	-0.007794	-0.055468	0.057182	0.000000	0.000000	2.000000	164.000000	0.000000
15349.914982	-0.110972	0.596423	-0.017543	83.077995	13.430595	20.446989	0.547712	0.000000	0.898283	0.000000	0.000000	0.000000	-0.005365	-0.120374	0.126710	0.000000	0.000000	2.000000	164.000000	0.000000
15349.918316	-0.110972	0.596423	-0.017543	83.077995	13.430595	20.446989	0.547712	0.000000	0.898283	0.000000	0.000000	0.000000	-0.005365	-0.120374	0.126710	0.000000	0.000000	2.000000	164.000000	0.000000
15349.921649	-0.110972	0.596423	-0.017543	83.077995	13.430595	20.446989	0.547712	0.000000	0.898283	0.000000	0.000000	0.000000	-0.005365	-0.120374	0.126710	0.000000	0.000000	2.000000	164.000000	0.000000
15349.924982	-0.110972	0.596423	-0.017543	83.214157	14.121681	21.139517	0.548606	0.000000	0.877165	0.000000	0.000000	0.000000	-0.005365	-0.120374	0.126710	0.000000	0.000000	2.000000	164.000000	0.000000
15349.928316	-0.110964	0.596207	-0.017312	83.214157	14.121681	21.139517	0.548606	0.000000	0.877165	0.000000	0.000000	0.000000	0.002442	-0.064889	0.069521	0.000000	0.000000	2.000000	164.000000	0.000000
15349.931649	-0.110964	0.596207	-0.017312	83.214157	14.121681	21.139517	0.548606	0.000000	0.877165	0.000000	0.000000	0.000000	0.002442	-0.064889	0.069521	0.000000	0.000000	2.000000	164.000000	0.000000
15349.934982	-0.110964	0.596207	-0.017312	83.392296	15.077277	22.094978	0.548606	0.000000	0.877165	0.000000	0.000000	0.000000	0.002442	-0.064889	0.069521	0.000000	0.000000	2.000000	164.000000	0.000000
15349.938316	-0.110964	0.596207	-0.017312	83.392296	15.077277	22.094978	0.548606	0.000000	0.877165	0.000000	0.000000	0.000000	0.002442	-0.064889	0.069521	0.000000	0.000000	2.000000	164.000000	0.000000
15349.941649	-0.110920	0.595984	-0.017046	83.392296	15.077277	22.094978	0.548606	0.000000	0.877165	0.000000	0.000000	0.000000	0.013230	-0.066812	0.079690	0.000000	0.000000	2.000000	164.000000	0.000000
15349.944982	-0.110877	0.595737	-0.016773	83.586533	16.207489	23.207670	0.548199	0.000000	0.865578	0.000000	0.000000	0.000000	0.012722	-0.074348	0.081857	0.000000	0.000000	2.000000	164.000000	0.000000
15349.948316	-0.110877	0.595737	-0.016773	83.586533	16.207489	23.207670	0.548199	0.000000	0.865578	0.000000	0.000000	0.000000	0.012722	-0.074348	0.081857	0.000000	0.000000	2.000000	164.000000	0.000000
15349.951649	-0.110877	0.595737	-0.016773	83.586533	16.207489	23.207670	0.548199	0.000000	0.865578	0.000000	0.000000	0.000000	0.012722	-0.074348	0.081857	0.000000	0.000000	2.000000	164.000000	0.000000
15349.954982	-0.110873	0.595470	-0.016527	83.777290	17.380007	24.371828	0.543874	0.000000	0.838654	0.000000	0.000000	0.000000	0.001437	-0.079996	0.073815	0.000000	0.000000	2.000000	164.000000	0.000000
15349.958316	-0.110873	0.595470	-0.016527	83.777290	17.380007	24.371828	0.543874	0.000000	0.838654	0.000000	0.000000	0.000000	0.001437	-0.079996	0.073815	0.000000	0.000000	2.000000	164.000000	0.000000
15349.961649	-0.110873	0.595470	-0.016527	83.777290	17.380007	24.371828	0.543874	0.000000	0.838654	0.000000	0.000000	0.000000	0.001437	-0.079996	0.073815	0.000000	0.000000	2.000000	164.000000	0.000000
15349.964982	-0.110873	0.595470	-0.016527	83.948288	18.518583	25.501940	0.543634	0.000000	0.826351	0.000000	0.000000	0.000000	0.001437	-0.079996	0.073815	0.000000	0.000000	2.000000	164.000000	0.000000
15349.968316	-0.110886	0.595159	-0.016295	83.948288	18.518583	25.501940	0.543634	0.000000	0.826351	0.000000	0.000000	0.000000	-0.004143	-0.093122	0.069538	0.000000	0.000000	2.000000	164.000000	0.000000
15349.971649	-0.110886	0.595159	-0.016295	83.948288	18.518583	25.501940	0.543634	0.000000	0.826351	0.000000	0.000000	0.000000	-0.004143	-0.093122	0.069538	0.000000	0.000000	2.000000	164.000000	0.000000
15349.974982	-0.110879	0.594849	-0.016058	84.085136	19.509907	26.485085	0.543634	0.000000	0.826351	0.000000	0.000000	0.000000	0.002168	-0.093197	0.071054	0.000000	0.000000	2.000000	164.000000	0.000000
15349.978316	-0.110879	0.594849	-0.016058	84.085136	19.509907	26.485085	0.543634	0.000000	0.826351	0.000000	0.000000	0.000000	0.002168	-0.093197	0.071054	0.000000	0.000000	2.000000	164.000000	0.000000
15349.981649	-0.110879	0.594849	-0.016058	84.085136	19.509907	26.485085	0.543634	0.000000	0.826351	0.000000	0.000000	0.000000	0.002168	-0.093197	0.071054	0.000000	0.000000	2.000000	164.000000	0.000000
15349.984982	-0.110879	0.594849	-0.016058	84.188744	20.360109	27.335995	0.543964	0.000000	0.802919	0.000000	0.000000	0.000000	0.002168	-0.093197	0.071054	0.000000	0.000000	2.000000	164.000000	0.000000
15349.988316	-0.110883	0.594526	-0.015867	84.188744	20.360109	27.335995	0.543964	0.000000	0.802919	0.000000	0.000000	0.000000	-0.001096	-0.096990	0.057526	0.000000	0.000000	2.000000	164.000000	0.000000
15349.991649	-0.110883	0.594526	-0.015867	84.188744	20.360109	27.335995	0.543964	0.000000	0.802919	0.000000	0.000000	0.000000	-0.001096	-0.096990	0.057526	0.000000	0.000000	2.000000	164.000000	0.000000
15349.994982	-0.110883	0.594526	-0.015867	84.259872	21.068132	28.057714	0.543964	0.000000	0.802919	0.000000	0.000000	0.000000	-0.001096	-0.096990	0.057526	0.000000	0.000000	2.000000	164.000000	0.000000
15349.998316	-0.110883	0.594526	-0.015867	84.259872	21.068132	28.057714	0.543964	0.000000	0.802919	0.000000	0.000000	0.000000	-0.001096	-0.096990	0.057526	0.000000	0.000000	2.000000	164.000000	0.000000
15350.001649	-0.110918	0.594190	-0.015725	84.259872	21.068132	28.057714	0.543964	0.000000	0.802919	0.000000	0.000000	0.000000	-0.010653	-0.100727	0.042411	0.000000	0.000000	2.000000	164.000000	0.000000
15350.004982	-0.110943	0.593866	-0.015539	84.310974	21.677485	28.682175	0.544147	0.000000	0.793331	0.000000	0.000000	0.000000	-0.007336	-0.097102	0.055811	0.000000	0.000000	2.000000	164.000000	0.000000
15350.008316	-0.110943	0.593866	-0.015539	84.310974	21.677485	28.682175	0.544147	0.000000	0.793331	0.000000	0.000000	0.000000	-0.007336	-0.097102	0.055811	0.000000	0.000000	2.000000	164.000000	0.000000
15350.011649	-0.110943	0.593866	-0.015539	84.310974	21.677485	28.682175	0.544147	0.000000	0.793331	0.000000	0.000000	0.000000	-0.007336	-0.097102	0.055811	0.000000	0.000000	2.000000	164.000000	0.000000
15350.014982	-0.110943	0.593866	-0.015539	84.331268	22.170809	29.203814	0.547145	0.000000	0.776961	0.000000	0.000000	0.000000	-0.007336	-0.097102	0.055811	0.000000	0.000000	2.000000	164.000000	0.000000
15350.018316	-0.110978	0.593530	-0.015398	84.331268	22.170809	29.203814	0.547145	0.000000	0.776961	0.000000	0.000000	0.000000	-0.010618	-0.100842	0.042269	0.000000	0.000000	2.000000	164.000000	0.000000
15350.021649	-0.110978	0.593530	-0.015398	84.331268	22.170809	29.203814	0.547145	0.000000	0.776961	0.000000	0.000000	0.000000	-0.010618	-0.100842	0.042269	0.000000	0.000000	2.000000	164.000000	0.000000
15350.024982	-0.110978	0.593530	-0.015398	84.338356	22.724707	29.799389	0.547145	0.000000	0.776961	0.000000	0.000000	0.000000	-0.010618	-0.100842	0.042269	0.000000	0.000000	2.000000	164.000000	0.000000
15350.028316	-0.110978	0.593530	-0.015398	84.338356	22.724707	29.799389	0.547145	0.000000	0.776961	0.000000	0.000000	0.000000	-0.010618	-0.100842	0.042269	0.000000	0.000000	2.000000	164.000000	0.000000
15350.031649	-0.111029	0.593200	-0.015195	84.338356	22.724707	29.799389	0.547145	0.000000	0.776961	0.000000	0.000000	0.000000	-0.015352	-0.099106	0.061122	0.000000	0.000000	2.000000	164.000000	0.000000
15350.034982	-0.111081	0.592869	-0.014991	84.340263	23.285017	30.404533	0.548915	0.000000	0.769916	0.000000	0.000000	0.000000	-0.015336	-0.099196	0.061050	0.000000	0.000000	2.000000	164.000000	0.000000
15350.038316	-0.111081	0.592869	-0.014991	84.340263	23.285017	30.404533	0.548915	0.000000	0.769916	0.000000	0.000000	0.000000	-0.015336	-0.099196	0.061050	0.000000	0.000000	2.000000	164.000000	0.000000
15350.041649	-0.111081	0.592869	-0.014991	84.340263	23.285017	30.404533	0.548915	0.000000	0.769916	0.000000	0.000000	0.000000	-0.015336	-0.099196	0.061050	0.000000	0.000000	2.000000	164.000000	0.000000
15350.044982	-0.111081	0.592869	-0.014991	84.354691	23.746096	30.891668	0.554029	0.000000	0.749554	0.000000	0.000000	0.000000	-0.015336	-0.099196	0.061050	0.000000	0.000000	2.000000	164.000000	0.000000
15350.048316	-0.111107	0.592520	-0.014799	84.354691	23.746096	30.891668	0.554029	0.000000	0.749554	0.000000	0.000000	0.000000	-0.007794	-0.104836	0.057687	0.000000	0.000000	2.000000	164.000000	0.000000
15350.051649	-0.111107	0.592520	-0.014799	84.354691	23.746096	30.891668	0.554029	0.000000	0.749554	0.000000	0.000000	0.000000	-0.007794	-0.104836	0.057687	0.000000	0.000000	2.000000	164.000000	0.000000
15350.054982	-0.111107	0.592520	-0.014799	84.381416	24.069159	31.215899	0.554029	0.000000	0.749554	0.000000	0.000000	0.000000	-0.007794	-0.104836	0.057687	0.000000	0.000000	2.000000	164.000000	0.000000
15350.058316	-0.111107	0.592520	-0.014799	84.381416	24.069159	31.215899	0.554029	0.000000	0.749554	0.000000	0.000000	0.000000	-0.007794	-0.104836	0.057687	0.000000	0.000000	2.000000	164.000000	0.000000
15350.061649	-0.111096	0.592163	-0.014573	84.381416	24.069159	31.215899	0.554029	0.000000	0.749554	0.000000	0.000000	0.000000	0.003076	-0.106821	0.067797	0.000000	0.000000	2.000000	164.000000	0.000000
15350.064982	-0.111070	0.591802	-0.014410	84.415802	24.354231	31.494139	0.555328	0.000000	0.739940	0.000000	0.000000	0.000000	0.007863	-0.108579	0.048789	0.000000	0.000000	2.000000	164.000000	0.000000
15350.068316	-0.111070	0.591802	-0.014410	84.415802	24.354231	31.494139	0.555328	0.000000	0.739940	0.000000	0.000000	0.000000	0.007863	-0.108579	0.048789	0.000000	0.000000	2.000000	164.000000	0.000000
15350.071649	-0.111070	0.591802	-0.014410	84.415802	24.354231	31.494139	0.555328	0.000000	0.739940	0.000000	0.000000	0.000000	0.007863	-0.108579	0.048789	0.000000	0.000000	2.000000	164.000000	0.000000
15350.074982	-0.111070	0.591802	-0.014410	84.447655	24.622601	31.755585	0.553505	0.000000	0.720509	0.000000	0.000000	0.000000	0.007863	-0.108579	0.048789	0.000000	0.000000	2.000000	164.000000	0.000000
15350.078316	-0.111017	0.591446	-0.014266	84.447655	24.622601	31.755585	0.553505	0.000000	0.720509	0.000000	0.000000	0.000000	0.015964	-0.106699	0.043265	0.000000	0.000000	2.000000	164.000000	0.000000
15350.081649	-0.111017	0.591446	-0.014266	84.447655	24.622601	31.755585	0.553505	0.000000	0.720509	0.000000	0.000000	0.000000	0.015964	-0.106699	0.043265	0.000000	0.000000	2.000000	164.000000	0.000000
15350.084982	-0.111017	0.591446	-0.014266	84.479301	24.891233	32.020000	0.553505	0.000000	0.720509	0.000000	0.000000	0.000000	0.015964	-0.106699	0.043265	0.000000	0.000000	2.000000	164.000000	0.000000
15350.088316	-0.111017	0.591446	-0.014266	84.479301	24.891233	32.020000	0.553505	0.000000	0.720509	0.000000	0.000000	0.000000	0.015964	-0.106699	0.043265	0.000000	0.000000	2.000000	164.000000	0.000000
15350.091649	-0.111025	0.591115	-0.014145	84.479301	24.891233	32.020000	0.553505	0.000000	0.720509	0.000000	0.000000	0.000000	-0.002396	-0.099244	0.036312	0.000000	0.000000	2.000000	164.000000	0.000000
15350.094982	-0.111042	0.590797	-0.014076	84.510948	25.157516	32.287529	0.550844	0.000000	0.713298	0.000000	0.000000	0.000000	-0.005168	-0.095381	0.020625	0.000000	0.000000	2.000000	164.000000	0.000000
15350.098316	-0.111042	0.590797	-0.014076	84.510948	25.157516	32.287529	0.550844	0.000000	0.713298	0.000000	0.000000	0.000000	-0.005168	-0.095381	0.020625	0.000000	0.000000	2.000000	164.000000	0.000000
15350.101649	-0.111042	0.590797	-0.014076	84.510948	25.157516	32.287529	0.550844	0.000000	0.713298	0.000000	0.000000	0.000000	-0.005168	-0.095381	0.020625	0.000000	0.000000	2.000000	164.000000	0.000000
15350.104982	-0.111042	0.590797	-0.014076	84.539116	25.460884	32.599720	0.552105	0.000000	0.703809	0.000000	0.000000	0.000000	-0.005168	-0.095381	0.020625	0.000000	0.000000	2.000000	164.000000	0.000000
15350.108316	-0.111074	0.590486	-0.014036	84.539116	25.460884	32.599720	0.552105	0.000000	0.703809	0.000000	0.000000	0.000000	-0.009705	-0.093441	0.011961	0.000000	0.000000	2.000000	164.000000	0.000000
15350.111649	-0.111074	0.590486	-0.014036	84.539116	25.460884	32.599720	0.552105	0.000000	0.703809	0.000000	0.000000	0.000000	-0.009705	-0.093441	0.011961	0.000000	0.000000	2.000000	164.000000	0.000000
15350.114982	-0.111128	0.590174	-0.014002	84.563034	25.859169	33.019398	0.552105	0.000000	0.703809	0.000000	0.000000	0.000000	-0.016001	-0.093431	0.010316	0.000000	0.000000	2.000000	164.000000	0.000000
15350.118316	-0.111128	0.590174	-0.014002	84.563034	25.859169	33.019398	0.552105	0.000000	0.703809	0.000000	0.000000	0.000000	-0.016001	-0.093431	0.010316	0.000000	0.000000	2.000000	164.000000	0.000000
15350.121649	-0.111128	0.590174	-0.014002	84.563034	25.859169	33.019398	0.552105	0.000000	0.703809	0.000000	0.000000	0.000000	-0.016001	-0.093431	0.010316	0.000000	0.000000	2.000000	164.000000	0.000000
15350.124982	-0.111128	0.590174	-0.014002	84.580872	26.276134	33.462543	0.556389	0.000000	0.700096	0.000000	0.000000	0.000000	-0.016001	-0.093431	0.010316	0.000000	0.000000	2.000000	164.000000	0.000000
15350.128316	-0.111181	0.589863	-0.013968	84.580872	26.276134	33.462543	0.556389	0.000000	0.700096	0.000000	0.000000	0.000000	-0.015989	-0.093440	0.010252	0.000000	0.000000	2.000000	164.000000	0.000000
15350.131649	-0.111181	0.589863	-0.013968	84.580872	26.276134	33.462543	0.556389	0.000000	0.700096	0.000000	0.000000	0.000000	-0.015989	-0.093440	0.010252	0.000000	0.000000	2.000000	164.000000	0.000000
15350.134982	-0.111144	0.589558	-0.013936	84.601776	26.667583	33.867146	0.556389	0.000000	0.700096	0.000000	0.000000	0.000000	0.011033	-0.091471	0.009508	0.000000	0.000000	2.000000	164.000000	0.000000
15350.138316	-0.111144	0.589558	-0.013936	84.601776	26.667583	33.867146	0.556389	0.000000	0.700096	0.000000	0.000000	0.000000	0.011033	-0.091471	0.009508	0.000000	0.000000	2.000000	164.000000	0.000000
15350.141649	-0.111144	0.589558	-0.013936	84.601776	26.667583	33.867146	0.556389	0.000000	0.700096	0.000000	0.000000	0.000000	0.011033	-0.091471	0.009508	0.000000	0.000000	2.000000	164.000000	0.000000
15350.144982	-0.111144	0.589558	-0.013936	84.629143	26.997507	34.192322	0.557215	0.000000	0.696802	0.000000	0.000000	0.000000	0.011033	-0.091471	0.009508	0.000000	0.000000	2.000000	164.000000	0.000000
15350.148316	-0.111092	0.589246	-0.013876	84.629143	26.997507	34.192322	0.557215	0.000000	0.696802	0.000000	0.000000	0.000000	0.015608	-0.093447	0.018042	0.000000	0.000000	2.000000	164.000000	0.000000
15350.151649	-0.111092	0.589246	-0.013876	84.629143	26.997507	34.192322	0.557215	0.000000	0.696802	0.000000	0.000000	0.000000	0.015608	-0.093447	0.018042	0.000000	0.000000	2.000000	164.000000	0.000000
15350.154982	-0.111092	0.589246	-0.013876	84.659805	27.294390	34.479576	0.557215	0.000000	0.696802	0.000000	0.000000	0.000000	0.015608	-0.093447	0.018042	0.000000	0.000000	2.000000	164.000000	0.000000
15350.158316	-0.111092	0.589246	-0.013876	84.659805	27.294390	34.479576	0.557215	0.000000	0.696802	0.000000	0.000000	0.000000	0.015608	-0.093447	0.018042	0.000000	0.000000	2.000000	164.000000	0.000000
15350.161649	-0.111019	0.588935	-0.013811	84.659805	27.294390	34.479576	0.557215	0.000000	0.696802	0.000000	0.000000	0.000000	0.021938	-0.093437	0.019560	0.000000	0.000000	2.000000	164.000000	0.000000
15350.164982	-0.110890	0.588593	-0.013791	84.692642	27.619654	34.792595	0.554614	0.000000	0.693796	0.000000	0.000000	0.000000	0.038809	-0.102491	0.005797	0.000000	0.000000	2.000000	164.000000	0.000000
15350.168316	-0.110890	0.588593	-0.013791	84.692642	27.619654	34.792595	0.554614	0.000000	0.693796	0.000000	0.000000	0.000000	0.038809	-0.102491	0.005797	0.000000	0.000000	2.000000	164.000000	0.000000
15350.171649	-0.110890	0.588593	-0.013791	84.692642	27.619654	34.792595	0.554614	0.000000	0.693796	0.000000	0.000000	0.000000	0.038809	-0.102491	0.005797	0.000000	0.000000	2.000000	164.000000	0.000000
15350.174982	-0.110890	0.588593	-0.013791	84.727570	27.974152	35.132217	0.544489	0.000000	0.689569	0.000000	0.000000	0.000000	0.038809	-0.102491	0.005797	0.000000	0.000000	2.000000	164.000000	0.000000
15350.178316	-0.110781	0.588252	-0.013778	84.727570	27.974152	35.132217	0.544489	0.000000	0.689569	0.000000	0.000000	0.000000	0.032512	-0.102479	0.004132	0.000000	0.000000	2.000000	164.000000	0.000000
15350.181649	-0.110781	0.588252	-0.013778	84.727570	27.974152	35.132217	0.544489	0.000000	0.689569	0.000000	0.000000	0.000000	0.032512	-0.102479	0.004132	0.000000	0.000000	2.000000	164.000000	0.000000
15350.184982	-0.110781	0.588252	-0.013778	84.764709	28.348082	35.499531	0.544489	0.000000	0.689569	0.000000	0.000000	0.000000	0.032512	-0.102479	0.004132	0.000000	0.000000	2.000000	164.000000	0.000000
15350.188316	-0.110781	0.588252	-0.013778	84.764709	28.348082	35.499531	0.544489	0.000000	0.689569	0.000000	0.000000	0.000000	0.032512	-0.102479	0.004132	0.000000	0.000000	2.000000	164.000000	0.000000
15350.191649	-0.110709	0.587917	-0.013798	84.764709	28.348082	35.499531	0.544489	0.000000	0.689569	0.000000	0.000000	0.000000	0.021652	-0.100452	-0.006115	0.000000	0.000000	2.000000	164.000000	0.000000
15350.194982	-0.110669	0.587570	-0.013869	84.799301	28.698406	35.848587	0.539070	0.000000	0.688881	0.000000	0.000000	0.000000	0.012023	-0.103944	-0.021291	0.000000	0.000000	2.000000	164.000000	0.000000
15350.198316	-0.110669	0.587570	-0.013869	84.799301	28.698406	35.848587	0.539070	0.000000	0.688881	0.000000	0.000000	0.000000	0.012023	-0.103944	-0.021291	0.000000	0.000000	2.000000	164.000000	0.000000
15350.201649	-0.110669	0.587570	-0.013869	84.799301	28.698406	35.848587	0.539070	0.000000	0.688881	0.000000	0.000000	0.000000	0.012023	-0.103944	-0.021291	0.000000	0.000000	2.000000	164.000000	0.000000
15350.204982	-0.110669	0.587570	-0.013869	84.836014	29.074303	36.226021	0.533458	0.000000	0.693448	0.000000	0.000000	0.000000	0.012023	-0.103944	-0.021291	0.000000	0.000000	2.000000	164.000000	0.000000
15350.208316	-0.110644	0.587231	-0.013969	84.836014	29.074303	36.226021	0.533458	0.000000	0.693448	0.000000	0.000000	0.000000	0.007477	-0.101897	-0.029957	0.000000	0.000000	2.000000	164.000000	0.000000
15350.211649	-0.110644	0.587231	-0.013969	84.836014	29.074303	36.226021	0.533458	0.000000	0.693448	0.000000	0.000000	0.000000	0.007477	-0.101897	-0.029957	0.000000	0.000000	2.000000	164.000000	0.000000
15350.214982	-0.110644	0.587231	-0.013969	84.870232	29.428923	36.584812	0.533458	0.000000	0.693448	0.000000	0.000000	0.000000	0.007477	-0.101897	-0.029957	0.000000	0.000000	2.000000	164.000000	0.000000
15350.218316	-0.110644	0.587231	-0.013969	84.870232	29.428923	36.584812	0.533458	0.000000	0.693448	0.000000	0.000000	0.000000	0.007477	-0.101897	-0.029957	0.000000	0.000000	2.000000	164.000000	0.000000
15350.221649	-0.110633	0.586923	-0.014104	84.870232	29.428923	36.584812	0.533458	0.000000	0.693448	0.000000	0.000000	0.000000	0.003455	-0.092368	-0.040683	0.000000	0.000000	2.000000	164.000000	0.000000
15350.224982	-0.110640	0.586640	-0.014252	84.901955	29.761280	36.923965	0.532212	0.000000	0.698441	0.000000	0.000000	0.000000	-0.002322	-0.084825	-0.044384	0.000000	0.000000	2.000000	164.000000	0.000000
15350.228316	-0.110640	0.586640	-0.014252	84.901955	29.761280	36.923965	0.532212	0.000000	0.698441	0.000000	0.000000	0.000000	-0.002322	-0.084825	-0.044384	0.000000	0.000000	2.000000	164.000000	0.000000
15350.231649	-0.110640	0.586640	-0.014252	84.901955	29.761280	36.923965	0.532212	0.000000	0.698441	0.000000	0.000000	0.000000	-0.002322	-0.084825	-0.044384	0.000000	0.000000	2.000000	164.000000	0.000000
15350.234982	-0.110640	0.586640	-0.014252	84.928970	30.051432	37.217987	0.532023	0.000000	0.712619	0.000000	0.000000	0.000000	-0.002322	-0.084825	-0.044384	0.000000	0.000000	2.000000	164.000000	0.000000
15350.238316	-0.110655	0.586419	-0.014374	84.928970	30.051432	37.217987	0.532023	0.000000	0.712619	0.000000	0.000000	0.000000	-0.004259	-0.066335	-0.036590	0.000000	0.000000	2.000000	164.000000	0.000000
15350.241649	-0.110655	0.586419	-0.014374	84.928970	30.051432	37.217987	0.532023	0.000000	0.712619	0.000000	0.000000	0.000000	-0.004259	-0.066335	-0.036590	0.000000	0.000000	2.000000	164.000000	0.000000
15350.244982	-0.110655	0.586419	-0.014374	84.951385	30.295155	37.465393	0.532023	0.000000	0.712619	0.000000	0.000000	0.000000	-0.004259	-0.066335	-0.036590	0.000000	0.000000	2.000000	164.000000	0.000000
15350.248316	-0.110655	0.586419	-0.014374	84.951385	30.295155	37.465393	0.532023	0.000000	0.712619	0.000000	0.000000	0.000000	-0.004259	-0.066335	-0.036590	0.000000	0.000000	2.000000	164.000000	0.000000
15350.251649	-0.110631	0.586216	-0.014469	84.951385	30.295155	37.465393	0.532023	0.000000	0.712619	0.000000	0.000000	0.000000	0.007124	-0.060823	-0.028519	0.000000	0.000000	2.000000	164.000000	0.000000
15350.254982	-0.110631	0.586216	-0.014469	84.973793	30.546583	37.715069	0.532733	0.000000	0.718718	0.000000	0.000000	0.000000	0.007124	-0.060823	-0.028519	0.000000	0.000000	2.000000	164.000000	0.000000
15350.258316	-0.110631	0.586216	-0.014469	84.973793	30.546583	37.715069	0.532733	0.000000	0.718718	0.000000	0.000000	0.000000	0.007124	-0.060823	-0.028519	0.000000	0.000000	2.000000	164.000000	0.000000
15350.261649	-0.110631	0.586216	-0.014469	84.973793	30.546583	37.715069	0.532733	0.000000	0.718718	0.000000	0.000000	0.000000	0.007124	-0.060823	-0.028519	0.000000	0.000000	2.000000	164.000000	0.000000
15350.264982	-0.110519	0.585834	-0.014559	84.991524	30.755266	37.916363	0.531545	0.000000	0.723471	0.000000	0.000000	0.000000	0.033509	-0.114651	-0.026896	0.000000	0.000000	2.000000	164.000000	0.000000
15350.268316	-0.110519	0.585834	-0.014559	84.991524	30.755266	37.916363	0.531545	0.000000	0.723471	0.000000	0.000000	0.000000	0.033509	-0.114651	-0.026896	0.000000	0.000000	2.000000	164.000000	0.000000
15350.271649	-0.110519	0.585834	-0.014559	84.991524	30.755266	37.916363	0.531545	0.000000	0.723471	0.000000	0.000000	0.000000	0.033509	-0.114651	-0.026896	0.000000	0.000000	2.000000	164.000000	0.000000
15350.274982	-0.110452	0.585655	-0.014559	85.009346	30.965424	38.127113	0.525960	0.000000	0.727954	0.000000	0.000000	0.000000	0.020074	-0.053810	0.000054	0.000000	0.000000	2.000000	164.000000	0.000000
15350.278316	-0.110452	0.585655	-0.014559	85.009346	30.965424	38.127113	0.525960	0.000000	0.727954	0.000000	0.000000	0.000000	0.020074	-0.053810	0.000054	0.000000	0.000000	2.000000	164.000000	0.000000
15350.281649	-0.110452	0.585655	-0.014559	85.009346	30.965424	38.127113	0.525960	0.000000	0.727954	0.000000	0.000000	0.000000	0.020074	-0.053810	0.000054	0.000000	0.000000	2.000000	164.000000	0.000000
15350.284982	-0.110452	0.585655	-0.014559	85.026970	31.174234	38.331249	0.522615	0.000000	0.727945	0.000000	0.000000	0.000000	0.020074	-0.053810	0.000054	0.000000	0.000000	2.000000	164.000000	0.000000
15350.288316	-0.110412	0.585469	-0.014541	85.026970	31.174234	38.331249	0.522615	0.000000	0.727945	0.000000	0.000000	0.000000	0.012030	-0.055815	0.005463	0.000000	0.000000	2.000000	164.000000	0.000000
15350.291649	-0.110412	0.585469	-0.014541	85.026970	31.174234	38.331249	0.522615	0.000000	0.727945	0.000000	0.000000	0.000000	0.012030	-0.055815	0.005463	0.000000	0.000000	2.000000	164.000000	0.000000
15350.294982	-0.110412	0.585469	-0.014541	85.046783	31.410244	38.570667	0.522615	0.000000	0.727945	0.000000	0.000000	0.000000	0.012030	-0.055815	0.005463	0.000000	0.000000	2.000000	164.000000	0.000000
15350.298316	-0.110412	0.585469	-0.014541	85.046783	31.410244	38.570667	0.522615	0.000000	0.727945	0.000000	0.000000	0.000000	0.012030	-0.055815	0.005463	0.000000	0.000000	2.000000	164.000000	0.000000
15350.301649	-0.110374	0.585258	-0.014516	85.046783	31.410244	38.570667	0.522615	0.000000	0.727945	0.000000	0.000000	0.000000	0.011527	-0.063289	0.007476	0.000000	0.000000	2.000000	164.000000	0.000000
15350.304982	-0.110374	0.585258	-0.014516	85.064301	31.619476	38.785931	0.520610	0.000000	0.727034	0.000000	0.000000	0.000000	0.011527	-0.063289	0.007476	0.000000	0.000000	2.000000	164.000000	0.000000
15350.308316	-0.110374	0.585258	-0.014516	85.064301	31.619476	38.785931	0.520610	0.000000	0.727034	0.000000	0.000000	0.000000	0.011527	-0.063289	0.007476	0.000000	0.000000	2.000000	164.000000	0.000000
15350.311649	-0.110374	0.585258	-0.014516	85.064301	31.619476	38.785931	0.520610	0.000000	0.727034	0.000000	0.000000	0.000000	0.011527	-0.063289	0.007476	0.000000	0.000000	2.000000	164.000000	0.000000
15350.314982	-0.110359	0.584859	-0.014397	85.081833	31.830198	39.002686	0.518689	0.000000	0.725788	0.000000	0.000000	0.000000	0.004502	-0.119666	0.035676	0.000000	0.000000	2.000000	164.000000	0.000000
15350.318316	-0.110359	0.584859	-0.014397	85.081833	31.830198	39.002686	0.518689	0.000000	0.725788	0.000000	0.000000	0.000000	0.004502	-0.119666	0.035676	0.000000	0.000000	2.000000	164.000000	0.000000
15350.321649	-0.110359	0.584859	-0.014397	85.081833	31.830198	39.002686	0.518689	0.000000	0.725788	0.000000	0.000000	0.000000	0.004502	-0.119666	0.035676	0.000000	0.000000	2.000000	164.000000	0.000000
15350.324982	-0.110359	0.584859	-0.014397	85.099236	32.042366	39.212902	0.517938	0.000000	0.719842	0.000000	0.000000	0.000000	0.004502	-0.119666	0.035676	0.000000	0.000000	2.000000	164.000000	0.000000
15350.328316	-0.110350	0.584684	-0.014344	85.099236	32.042366	39.212902	0.517938	0.000000	0.719842	0.000000	0.000000	0.000000	0.002768	-0.052353	0.015773	0.000000	0.000000	2.000000	164.000000	0.000000
15350.331649	-0.110350	0.584684	-0.014344	85.099236	32.042366	39.212902	0.517938	0.000000	0.719842	0.000000	0.000000	0.000000	0.002768	-0.052353	0.015773	0.000000	0.000000	2.000000	164.000000	0.000000
15350.334982	-0.110334	0.584446	-0.014226	85.115364	32.270794	39.446270	0.517938	0.000000	0.719842	0.000000	0.000000	0.000000	0.004585	-0.071371	0.035377	0.000000	0.000000	2.000000	164.000000	0.000000
15350.338316	-0.110334	0.584446	-0.014226	85.115364	32.270794	39.446270	0.517938	0.000000	0.719842	0.000000	0.000000	0.000000	0.004585	-0.071371	0.035377	0.000000	0.000000	2.000000	164.000000	0.000000
15350.341649	-0.110334	0.584446	-0.014226	85.115364	32.270794	39.446270	0.517938	0.000000	0.719842	0.000000	0.000000	0.000000	0.004585	-0.071371	0.035377	0.000000	0.000000	2.000000	164.000000	0.000000
15350.344982	-0.110334	0.584446	-0.014226	85.129311	32.476841	39.662426	0.516713	0.000000	0.711317	0.000000	0.000000	0.000000	0.004585	-0.071371	0.035377	0.000000	0.000000	2.000000	164.000000	0.000000
15350.348316	-0.110278	0.584276	-0.014095	85.129311	32.476841	39.662426	0.516713	0.000000	0.711317	0.000000	0.000000	0.000000	0.016986	-0.050965	0.039422	0.000000	0.000000	2.000000	164.000000	0.000000
15350.351649	-0.110278	0.584276	-0.014095	85.129311	32.476841	39.662426	0.516713	0.000000	0.711317	0.000000	0.000000	0.000000	0.016986	-0.050965	0.039422	0.000000	0.000000	2.000000	164.000000	0.000000
15350.354982	-0.110278	0.584276	-0.014095	85.137840	32.597103	39.785423	0.516713	0.000000	0.711317	0.000000	0.000000	0.000000	0.016986	-0.050965	0.039422	0.000000	0.000000	2.000000	164.000000	0.000000
15350.358316	-0.110278	0.584276	-0.014095	85.137840	32.597103	39.785423	0.516713	0.000000	0.711317	0.000000	0.000000	0.000000	0.016986	-0.050965	0.039422	0.000000	0.000000	2.000000	164.000000	0.000000
15350.361649	-0.110210	0.584118	-0.013918	85.137840	32.597103	39.785423	0.516713	0.000000	0.711317	0.000000	0.000000	0.000000	0.020337	-0.047555	0.052953	0.000000	0.000000	2.000000	164.000000	0.000000
15350.364982	-0.110210	0.584118	-0.013918	85.144333	32.693680	39.873951	0.513882	0.000000	0.704746	0.000000	0.000000	0.000000	0.020337	-0.047555	0.052953	0.000000	0.000000	2.000000	164.000000	0.000000
15350.368316	-0.110210	0.584118	-0.013918	85.144333	32.693680	39.873951	0.513882	0.000000	0.704746	0.000000	0.000000	0.000000	0.020337	-0.047555	0.052953	0.000000	0.000000	2.000000	164.000000	0.000000
15350.371649	-0.110210	0.584118	-0.013918	85.144333	32.693680	39.873951	0.513882	0.000000	0.704746	0.000000	0.000000	0.000000	0.020337	-0.047555	0.052953	0.000000	0.000000	2.000000	164.000000	0.000000
15350.374982	-0.110109	0.583921	-0.013426	85.146515	32.734112	39.916843	0.510492	0.000000	0.695921	0.000000	0.000000	0.000000	0.030363	-0.059060	0.147737	0.000000	0.000000	2.000000	164.000000	0.000000
15350.378316	-0.110109	0.583921	-0.013426	85.146515	32.734112	39.916843	0.510492	0.000000	0.695921	0.000000	0.000000	0.000000	0.030363	-0.059060	0.147737	0.000000	0.000000	2.000000	164.000000	0.000000
15350.381649	-0.110109	0.583921	-0.013426	85.146515	32.734112	39.916843	0.510492	0.000000	0.695921	0.000000	0.000000	0.000000	0.030363	-0.059060	0.147737	0.000000	0.000000	2.000000	164.000000	0.000000
15350.384982	-0.110113	0.583865	-0.013137	85.144333	32.715485	39.905910	0.505432	0.000000	0.671298	0.000000	0.000000	0.000000	-0.001366	-0.016954	0.086673	0.000000	0.000000	2.000000	164.000000	0.000000
15350.388316	-0.110113	0.583865	-0.013137	85.144333	32.715485	39.905910	0.505432	0.000000	0.671298	0.000000	0.000000	0.000000	-0.001366	-0.016954	0.086673	0.000000	0.000000	2.000000	164.000000	0.000000
15350.391649	-0.110113	0.583865	-0.013137	85.144333	32.715485	39.905910	0.505432	0.000000	0.671298	0.000000	0.000000	0.000000	-0.001366	-0.016954	0.086673	0.000000	0.000000	2.000000	164.000000	0.000000
15350.394982	-0.110113	0.583865	-0.013137	85.137840	32.637894	39.841274	0.505659	0.000000	0.656853	0.000000	0.000000	0.000000	-0.001366	-0.016954	0.086673	0.000000	0.000000	2.000000	164.000000	0.000000
15350.398316	-0.110172	0.583862	-0.012809	85.137840	32.637894	39.841274	0.505659	0.000000	0.656853	0.000000	0.000000	0.000000	-0.017700	-0.000643	0.098473	0.000000	0.000000	2.000000	164.000000	0.000000
15350.401649	-0.110172	0.583862	-0.012809	85.137840	32.637894	39.841274	0.505659	0.000000	0.656853	0.000000	0.000000	0.000000	-0.017700	-0.000643	0.098473	0.000000	0.000000	2.000000	164.000000	0.000000
15350.404982	-0.110172	0.583862	-0.012809	85.127136	32.501949	39.731506	0.505659	0.000000	0.656853	0.000000	0.000000	0.000000	-0.017700	-0.000643	0.098473	0.000000	0.000000	2.000000	164.000000	0.000000
15350.408316	-0.110172	0.583862	-0.012809	85.127136	32.501949	39.731506	0.505659	0.000000	0.656853	0.000000	0.000000	0.000000	-0.017700	-0.000643	0.098473	0.000000	0.000000	2.000000	164.000000	0.000000
15350.411649	-0.110279	0.583853	-0.012468	85.127136	32.501949	39.731506	0.505659	0.000000	0.656853	0.000000	0.000000	0.000000	-0.032089	-0.002727	0.102313	0.000000	0.000000	2.000000	164.000000	0.000000
15350.414982	-0.110390	0.583862	-0.012110	85.116287	32.366470	39.622185	0.508609	0.000000	0.640440	0.000000	0.000000	0.000000	-0.033328	0.002700	0.107270	0.000000	0.000000	2.000000	164.000000	0.000000
15350.418316	-0.110390	0.583862	-0.012110	85.116287	32.366470	39.622185	0.508609	0.000000	0.640440	0.000000	0.000000	0.000000	-0.033328	0.002700	0.107270	0.000000	0.000000	2.000000	164.000000	0.000000
15350.421649	-0.110390	0.583862	-0.012110	85.116287	32.366470	39.622185	0.508609	0.000000	0.640440	0.000000	0.000000	0.000000	-0.033328	0.002700	0.107270	0.000000	0.000000	2.000000	164.000000	0.000000
15350.424982	-0.110390	0.583862	-0.012110	85.103310	32.202549	39.510994	0.519512	0.000000	0.605510	0.000000	0.000000	0.000000	-0.033328	0.002700	0.107270	0.000000	0.000000	2.000000	164.000000	0.000000
15350.428316	-0.110525	0.583914	-0.011748	85.103310	32.202549	39.510994	0.519512	0.000000	0.605510	0.000000	0.000000	0.000000	-0.040408	0.015619	0.108632	0.000000	0.000000	2.000000	164.000000	0.000000
15350.431649	-0.110525	0.583914	-0.011748	85.103310	32.202549	39.510994	0.519512	0.000000	0.605510	0.000000	0.000000	0.000000	-0.040408	0.015619	0.108632	0.000000	0.000000	2.000000	164.000000	0.000000
15350.434982	-0.110525	0.583914	-0.011748	85.090248	32.042152	39.432514	0.519512	0.000000	0.605510	0.000000	0.000000	0.000000	-0.040408	0.015619	0.108632	0.000000	0.000000	2.000000	164.000000	0.000000
15350.438316	-0.110525	0.583914	-0.011748	85.090248	32.042152	39.432514	0.519512	0.000000	0.605510	0.000000	0.000000	0.000000	-0.040408	0.015619	0.108632	0.000000	0.000000	2.000000	164.000000	0.000000
15350.441649	-0.110629	0.583955	-0.011421	85.090248	32.042152	39.432514	0.519512	0.000000	0.605510	0.000000	0.000000	0.000000	-0.031108	0.012185	0.098207	0.000000	0.000000	2.000000	164.000000	0.000000
15350.444982	-0.110725	0.584027	-0.011123	85.075027	31.856607	39.416550	0.526247	0.000000	0.587404	0.000000	0.000000	0.000000	-0.028873	0.021761	0.089175	0.000000	0.000000	2.000000	164.000000	0.000000
15350.448316	-0.110725	0.584027	-0.011123	85.075027	31.856607	39.416550	0.526247	0.000000	0.587404	0.000000	0.000000	0.000000	-0.028873	0.021761	0.089175	0.000000	0.000000	2.000000	164.000000	0.000000
15350.451649	-0.110725	0.584027	-0.011123	85.075027	31.856607	39.416550	0.526247	0.000000	0.587404	0.000000	0.000000	0.000000	-0.028873	0.021761	0.089175	0.000000	0.000000	2.000000	164.000000	0.000000
15350.454982	-0.110725	0.584027	-0.011123	85.057556	31.649010	39.599094	0.536244	0.000000	0.556174	0.000000	0.000000	0.000000	-0.028873	0.021761	0.089175	0.000000	0.000000	2.000000	164.000000	0.000000
15350.458316	-0.110788	0.584114	-0.010868	85.057556	31.649010	39.599094	0.536244	0.000000	0.556174	0.000000	0.000000	0.000000	-0.019053	0.025872	0.076750	0.000000	0.000000	2.000000	164.000000	0.000000
15350.461649	-0.110788	0.584114	-0.010868	85.057556	31.649010	39.599094	0.536244	0.000000	0.556174	0.000000	0.000000	0.000000	-0.019053	0.025872	0.076750	0.000000	0.000000	2.000000	164.000000	0.000000
15350.464982	-0.110849	0.584250	-0.010625	85.039948	31.442883	39.942665	0.536244	0.000000	0.556174	0.000000	0.000000	0.000000	-0.018043	0.040958	0.072690	0.000000	0.000000	2.000000	164.000000	0.000000
15350.468316	-0.110849	0.584250	-0.010625	85.039948	31.442883	39.942665	0.536244	0.000000	0.556174	0.000000	0.000000	0.000000	-0.018043	0.040958	0.072690	0.000000	0.000000	2.000000	164.000000	0.000000
15350.471649	-0.110849	0.584250	-0.010625	85.039948	31.442883	39.942665	0.536244	0.000000	0.556174	0.000000	0.000000	0.000000	-0.018043	0.040958	0.072690	0.000000	0.000000	2.000000	164.000000	0.000000
15350.474982	-0.110849	0.584250	-0.010625	85.019135	31.175207	40.031391	0.542426	0.000000	0.531268	0.000000	0.000000	0.000000	-0.018043	0.040958	0.072690	0.000000	0.000000	2.000000	164.000000	0.000000
15350.478316	-0.110890	0.584433	-0.010460	85.019135	31.175207	40.031391	0.542426	0.000000	0.531268	0.000000	0.000000	0.000000	-0.012331	0.054722	0.049673	0.000000	0.000000	2.000000	164.000000	0.000000
15350.481649	-0.110890	0.584433	-0.010460	85.019135	31.175207	40.031391	0.542426	0.000000	0.531268	0.000000	0.000000	0.000000	-0.012331	0.054722	0.049673	0.000000	0.000000	2.000000	164.000000	0.000000
15350.484982	-0.110946	0.584622	-0.010323	85.000565	30.882721	39.999031	0.542426	0.000000	0.531268	0.000000	0.000000	0.000000	-0.016950	0.056841	0.041075	0.000000	0.000000	2.000000	164.000000	0.000000
15350.488316	-0.110946	0.584622	-0.010323	85.000565	30.882721	39.999031	0.542426	0.000000	0.531268	0.000000	0.000000	0.000000	-0.016950	0.056841	0.041075	0.000000	0.000000	2.000000	164.000000	0.000000
15350.491649	-0.110946	0.584622	-0.010323	85.000565	30.882721	39.999031	0.542426	0.000000	0.531268	0.000000	0.000000	0.000000	-0.016950	0.056841	0.041075	0.000000	0.000000	2.000000	164.000000	0.000000
15350.494982	-0.110946	0.584622	-0.010323	84.980896	30.552509	39.778362	0.547306	0.000000	0.516143	0.000000	0.000000	0.000000	-0.016950	0.056841	0.041075	0.000000	0.000000	2.000000	164.000000	0.000000
15350.498316	-0.111011	0.584851	-0.010245	84.980896	30.552509	39.778362	0.547306	0.000000	0.516143	0.000000	0.000000	0.000000	-0.019339	0.068532	0.023453	0.000000	0.000000	2.000000	164.000000	0.000000
15350.501649	-0.111011	0.584851	-0.010245	84.980896	30.552509	39.778362	0.547306	0.000000	0.516143	0.000000	0.000000	0.000000	-0.019339	0.068532	0.023453	0.000000	0.000000	2.000000	164.000000	0.000000
15350.504982	-0.111011	0.584851	-0.010245	84.959702	30.286177	39.538807	0.547306	0.000000	0.516143	0.000000	0.000000	0.000000	-0.019339	0.068532	0.023453	0.000000	0.000000	2.000000	164.000000	0.000000
15350.508316	-0.111011	0.584851	-0.010245	84.959702	30.286177	39.538807	0.547306	0.000000	0.516143	0.000000	0.000000	0.000000	-0.019339	0.068532	0.023453	0.000000	0.000000	2.000000	164.000000	0.000000
15350.511649	-0.111065	0.585068	-0.010206	84.959702	30.286177	39.538807	0.547306	0.000000	0.516143	0.000000	0.000000	0.000000	-0.016365	0.065142	0.011467	0.000000	0.000000	2.000000	164.000000	0.000000
15350.514982	-0.111065	0.585068	-0.010206	84.937286	30.034235	39.299324	0.550529	0.000000	0.512234	0.000000	0.000000	0.000000	-0.016365	0.065142	0.011467	0.000000	0.000000	2.000000	164.000000	0.000000
15350.518316	-0.111065	0.585068	-0.010206	84.937286	30.034235	39.299324	0.550529	0.000000	0.512234	0.000000	0.000000	0.000000	-0.016365	0.065142	0.011467	0.000000	0.000000	2.000000	164.000000	0.000000
15350.521649	-0.111065	0.585068	-0.010206	84.937286	30.034235	39.299324	0.550529	0.000000	0.512234	0.000000	0.000000	0.000000	-0.016365	0.065142	0.011467	0.000000	0.000000	2.000000	164.000000	0.000000
15350.524982	-0.111190	0.585509	-0.010159	84.914658	29.781763	39.054047	0.553257	0.000000	0.510323	0.000000	0.000000	0.000000	-0.037339	0.132422	0.014259	0.000000	0.000000	2.000000	164.000000	0.000000
15350.528316	-0.111190	0.585509	-0.010159	84.914658	29.781763	39.054047	0.553257	0.000000	0.510323	0.000000	0.000000	0.000000	-0.037339	0.132422	0.014259	0.000000	0.000000	2.000000	164.000000	0.000000
15350.531649	-0.111190	0.585509	-0.010159	84.914658	29.781763	39.054047	0.553257	0.000000	0.510323	0.000000	0.000000	0.000000	-0.037339	0.132422	0.014259	0.000000	0.000000	2.000000	164.000000	0.000000
15350.534982	-0.111261	0.585708	-0.010143	84.894241	29.555548	38.835129	0.559480	0.000000	0.507946	0.000000	0.000000	0.000000	-0.021486	0.059703	0.004833	0.000000	0.000000	2.000000	164.000000	0.000000
15350.538316	-0.111261	0.585708	-0.010143	84.894241	29.555548	38.835129	0.559480	0.000000	0.507946	0.000000	0.000000	0.000000	-0.021486	0.059703	0.004833	0.000000	0.000000	2.000000	164.000000	0.000000
15350.541649	-0.111261	0.585708	-0.010143	84.894241	29.555548	38.835129	0.559480	0.000000	0.507946	0.000000	0.000000	0.000000	-0.021486	0.059703	0.004833	0.000000	0.000000	2.000000	164.000000	0.000000
15350.544982	-0.111261	0.585708	-0.010143	84.871536	29.309883	38.601913	0.563061	0.000000	0.507141	0.000000	0.000000	0.000000	-0.021486	0.059703	0.004833	0.000000	0.000000	2.000000	164.000000	0.000000
15350.548316	-0.111343	0.585919	-0.010087	84.871536	29.309883	38.601913	0.563061	0.000000	0.507141	0.000000	0.000000	0.000000	-0.024450	0.063150	0.016739	0.000000	0.000000	2.000000	164.000000	0.000000
15350.551649	-0.111343	0.585919	-0.010087	84.871536	29.309883	38.601913	0.563061	0.000000	0.507141	0.000000	0.000000	0.000000	-0.024450	0.063150	0.016739	0.000000	0.000000	2.000000	164.000000	0.000000
15350.554982	-0.111343	0.585919	-0.010087	84.848740	29.066393	38.362907	0.563061	0.000000	0.507141	0.000000	0.000000	0.000000	-0.024450	0.063150	0.016739	0.000000	0.000000	2.000000	164.000000	0.000000
15350.558316	-0.111343	0.585919	-0.010087	84.848740	29.066393	38.362907	0.563061	0.000000	0.507141	0.000000	0.000000	0.000000	-0.024450	0.063150	0.016739	0.000000	0.000000	2.000000	164.000000	0.000000
15350.561649	-0.111415	0.586116	-0.009979	84.848740	29.066393	38.362907	0.563061	0.000000	0.507141	0.000000	0.000000	0.000000	-0.021565	0.059063	0.032275	0.000000	0.000000	2.000000	164.000000	0.000000
15350.564982	-0.111415	0.586116	-0.009979	84.828049	28.848444	38.173462	0.567136	0.000000	0.504351	0.000000	0.000000	0.000000	-0.021565	0.059063	0.032275	0.000000	0.000000	2.000000	164.000000	0.000000
15350.568316	-0.111415	0.586116	-0.009979	84.828049	28.848444	38.173462	0.567136	0.000000	0.504351	0.000000	0.000000	0.000000	-0.021565	0.059063	0.032275	0.000000	0.000000	2.000000	164.000000	0.000000
15350.571649	-0.111415	0.586116	-0.009979	84.828049	28.848444	38.173462	0.567136	0.000000	0.504351	0.000000	0.000000	0.000000	-0.021565	0.059063	0.032275	0.000000	0.000000	2.000000	164.000000	0.000000
15350.574982	-0.111498	0.586459	-0.009735	84.807365	28.637661	38.009682	0.570731	0.000000	0.498972	0.000000	0.000000	0.000000	-0.025035	0.103107	0.073329	0.000000	0.000000	2.000000	164.000000	0.000000
15350.578316	-0.111498	0.586459	-0.009735	84.807365	28.637661	38.009682	0.570731	0.000000	0.498972	0.000000	0.000000	0.000000	-0.025035	0.103107	0.073329	0.000000	0.000000	2.000000	164.000000	0.000000
15350.581649	-0.111498	0.586459	-0.009735	84.807365	28.637661	38.009682	0.570731	0.000000	0.498972	0.000000	0.000000	0.000000	-0.025035	0.103107	0.073329	0.000000	0.000000	2.000000	164.000000	0.000000
15350.584982	-0.111573	0.586606	-0.009614	84.788948	28.446270	37.910725	0.574903	0.000000	0.486750	0.000000	0.000000	0.000000	-0.022585	0.044022	0.036303	0.000000	0.000000	2.000000	164.000000	0.000000
15350.588316	-0.111573	0.586606	-0.009614	84.788948	28.446270	37.910725	0.574903	0.000000	0.486750	0.000000	0.000000	0.000000	-0.022585	0.044022	0.036303	0.000000	0.000000	2.000000	164.000000	0.000000
15350.591649	-0.111573	0.586606	-0.009614	84.788948	28.446270	37.910725	0.574903	0.000000	0.486750	0.000000	0.000000	0.000000	-0.022585	0.044022	0.036303	0.000000	0.000000	2.000000	164.000000	0.000000
15350.594982	-0.111672	0.586728	-0.009491	84.772057	28.271694	37.887058	0.578667	0.000000	0.480700	0.000000	0.000000	0.000000	-0.029479	0.036472	0.036752	0.000000	0.000000	2.000000	164.000000	0.000000
15350.598316	-0.111672	0.586728	-0.009491	84.772057	28.271694	37.887058	0.578667	0.000000	0.480700	0.000000	0.000000	0.000000	-0.029479	0.036472	0.036752	0.000000	0.000000	2.000000	164.000000	0.000000
15350.601649	-0.111672	0.586728	-0.009491	84.772057	28.271694	37.887058	0.578667	0.000000	0.480700	0.000000	0.000000	0.000000	-0.029479	0.036472	0.036752	0.000000	0.000000	2.000000	164.000000	0.000000
15350.604982	-0.111672	0.586728	-0.009491	84.762054	28.164179	37.909538	0.583581	0.000000	0.474575	0.000000	0.000000	0.000000	-0.029479	0.036472	0.036752	0.000000	0.000000	2.000000	164.000000	0.000000
15350.608316	-0.111787	0.586831	-0.009391	84.762054	28.164179	37.909538	0.583581	0.000000	0.474575	0.000000	0.000000	0.000000	-0.034631	0.030994	0.030210	0.000000	0.000000	2.000000	164.000000	0.000000
15350.611649	-0.111787	0.586831	-0.009391	84.762054	28.164179	37.909538	0.583581	0.000000	0.474575	0.000000	0.000000	0.000000	-0.034631	0.030994	0.030210	0.000000	0.000000	2.000000	164.000000	0.000000
15350.614982	-0.111787	0.586831	-0.009391	84.754395	28.079885	37.899479	0.583581	0.000000	0.474575	0.000000	0.000000	0.000000	-0.034631	0.030994	0.030210	0.000000	0.000000	2.000000	164.000000	0.000000
15350.618316	-0.111787	0.586831	-0.009391	84.754395	28.079885	37.899479	0.583581	0.000000	0.474575	0.000000	0.000000	0.000000	-0.034631	0.030994	0.030210	0.000000	0.000000	2.000000	164.000000	0.000000
15350.621649	-0.111883	0.586911	-0.009370	84.754395	28.079885	37.899479	0.583581	0.000000	0.474575	0.000000	0.000000	0.000000	-0.028687	0.024084	0.006354	0.000000	0.000000	2.000000	164.000000	0.000000
15350.624982	-0.111883	0.586911	-0.009370	84.746704	27.998486	37.825783	0.589353	0.000000	0.469540	0.000000	0.000000	0.000000	-0.028687	0.024084	0.006354	0.000000	0.000000	2.000000	164.000000	0.000000
15350.628316	-0.111883	0.586911	-0.009370	84.746704	27.998486	37.825783	0.589353	0.000000	0.469540	0.000000	0.000000	0.000000	-0.028687	0.024084	0.006354	0.000000	0.000000	2.000000	164.000000	0.000000
15350.631649	-0.111883	0.586911	-0.009370	84.746704	27.998486	37.825783	0.589353	0.000000	0.469540	0.000000	0.000000	0.000000	-0.028687	0.024084	0.006354	0.000000	0.000000	2.000000	164.000000	0.000000
15350.634982	-0.112019	0.587017	-0.009366	84.742081	27.947538	37.780079	0.594134	0.000000	0.468481	0.000000	0.000000	0.000000	-0.040930	0.031657	0.001089	0.000000	0.000000	2.000000	164.000000	0.000000
15350.638316	-0.112019	0.587017	-0.009366	84.742081	27.947538	37.780079	0.594134	0.000000	0.468481	0.000000	0.000000	0.000000	-0.040930	0.031657	0.001089	0.000000	0.000000	2.000000	164.000000	0.000000
15350.641649	-0.112019	0.587017	-0.009366	84.742081	27.947538	37.780079	0.594134	0.000000	0.468481	0.000000	0.000000	0.000000	-0.040930	0.031657	0.001089	0.000000	0.000000	2.000000	164.000000	0.000000
15350.644982	-0.112019	0.587017	-0.009366	84.736267	27.908806	37.756195	0.600955	0.000000	0.468299	0.000000	0.000000	0.000000	-0.040930	0.031657	0.001089	0.000000	0.000000	2.000000	164.000000	0.000000
15350.648316	-0.112058	0.587067	-0.009390	84.736267	27.908806	37.756195	0.600955	0.000000	0.468299	0.000000	0.000000	0.000000	-0.011720	0.015149	-0.007320	0.000000	0.000000	2.000000	164.000000	0.000000
15350.651649	-0.112058	0.587067	-0.009390	84.736267	27.908806	37.756195	0.600955	0.000000	0.468299	0.000000	0.000000	0.000000	-0.011720	0.015149	-0.007320	0.000000	0.000000	2.000000	164.000000	0.000000
15350.654982	-0.112058	0.587067	-0.009390	84.730461	27.872856	37.724407	0.600955	0.000000	0.468299	0.000000	0.000000	0.000000	-0.011720	0.015149	-0.007320	0.000000	0.000000	2.000000	164.000000	0.000000
15350.658316	-0.112058	0.587067	-0.009390	84.730461	27.872856	37.724407	0.600955	0.000000	0.468299	0.000000	0.000000	0.000000	-0.011720	0.015149	-0.007320	0.000000	0.000000	2.000000	164.000000	0.000000
15350.661649	-0.112049	0.587124	-0.009427	84.730461	27.872856	37.724407	0.600955	0.000000	0.468299	0.000000	0.000000	0.000000	0.002784	0.017179	-0.011121	0.000000	0.000000	2.000000	164.000000	0.000000
15350.664982	-0.112049	0.587124	-0.009427	84.718987	27.900501	37.793537	0.602909	0.000000	0.469519	0.000000	0.000000	0.000000	0.002784	0.017179	-0.011121	0.000000	0.000000	2.000000	164.000000	0.000000
15350.668316	-0.112049	0.587124	-0.009427	84.718987	27.900501	37.793537	0.602909	0.000000	0.469519	0.000000	0.000000	0.000000	0.002784	0.017179	-0.011121	0.000000	0.000000	2.000000	164.000000	0.000000
15350.671649	-0.112049	0.587124	-0.009427	84.718987	27.900501	37.793537	0.602909	0.000000	0.469519	0.000000	0.000000	0.000000	0.002784	0.017179	-0.011121	0.000000	0.000000	2.000000	164.000000	0.000000
15350.674982	-0.112073	0.587239	-0.009512	84.693779	28.067421	38.074772	0.602445	0.000000	0.471373	0.000000	0.000000	0.000000	-0.007185	0.034364	-0.025440	0.000000	0.000000	2.000000	164.000000	0.000000
15350.678316	-0.112073	0.587239	-0.009512	84.693779	28.067421	38.074772	0.602445	0.000000	0.471373	0.000000	0.000000	0.000000	-0.007185	0.034364	-0.025440	0.000000	0.000000	2.000000	164.000000	0.000000
15350.681649	-0.112073	0.587239	-0.009512	84.693779	28.067421	38.074772	0.602445	0.000000	0.471373	0.000000	0.000000	0.000000	-0.007185	0.034364	-0.025440	0.000000	0.000000	2.000000	164.000000	0.000000
15350.684982	-0.112073	0.587239	-0.009512	84.649063	28.432074	38.584137	0.603642	0.000000	0.475613	0.000000	0.000000	0.000000	-0.007185	0.034364	-0.025440	0.000000	0.000000	2.000000	164.000000	0.000000
15350.688316	-0.112143	0.587303	-0.009594	84.649063	28.432074	38.584137	0.603642	0.000000	0.475613	0.000000	0.000000	0.000000	-0.020960	0.019222	-0.024505	0.000000	0.000000	2.000000	164.000000	0.000000
15350.691649	-0.112143	0.587303	-0.009594	84.649063	28.432074	38.584137	0.603642	0.000000	0.475613	0.000000	0.000000	0.000000	-0.020960	0.019222	-0.024505	0.000000	0.000000	2.000000	164.000000	0.000000
15350.694982	-0.112245	0.587356	-0.009726	84.583000	29.036528	39.302296	0.603642	0.000000	0.475613	0.000000	0.000000	0.000000	-0.030712	0.015765	-0.039621	0.000000	1.000000	2.000000	164.000000	0.000000
15350.698316	-0.112245	0.587356	-0.009726	84.583000	29.036528	39.302296	0.603642	0.000000	0.475613	0.000000	0.000000	0.000000	-0.030712	0.015765	-0.039621	0.000000	1.000000	2.000000	164.000000	0.000000
