# Supplementary material for: Haptic Guidance Needs to Be Intuitive Not Just Informative to Improve Human Motor Accuracy
Source: PLoS One. 2016 Mar 16;11(3):e0150912. doi: 10.1371/journal.pone.0150912 (PMC4794196; doi:10.1371/journal.pone.0150912)
Supplement: S1 Data — (ZIP) [file pone.0150912.s001.zip › Subject6/exp1_0165.txt]

Time	PosX	PosY	PosZ	RotX	RotY	RotZ	ForceX	ForceY	ForceZ	MomentX	MomentY	MomentZ	VelocityX	VelocityY	VelocityZ	CalibratedWeight	ButtonDown	Condition	Trial	Visual
15352.621993	-0.001222	0.510088	0.248961	79.616226	33.592205	40.144985	0.000000	0.000000	0.000000	0.000000	0.000000	0.000000	-0.020068	-0.013695	-0.027528	0.000000	1.000000	2.000000	165.000000	1.000000
15352.625326	-0.001222	0.510088	0.248961	79.627563	33.733799	40.301079	1.881519	0.000000	-4.632482	0.000000	0.000000	0.000000	-0.020068	-0.013695	-0.027528	0.000000	1.000000	2.000000	165.000000	1.000000
15352.628660	-0.001222	0.510088	0.248961	79.627563	33.733799	40.301079	1.881519	0.000000	-4.632482	0.000000	0.000000	0.000000	-0.020068	-0.013695	-0.027528	0.000000	1.000000	2.000000	165.000000	1.000000
15352.631993	-0.001222	0.510088	0.248961	79.627563	33.733799	40.301079	1.881519	0.000000	-4.632482	0.000000	0.000000	0.000000	-0.020068	-0.013695	-0.027528	0.000000	1.000000	2.000000	165.000000	1.000000
15352.635326	-0.000651	0.509651	0.247789	79.713501	34.266064	40.815659	1.883182	0.000000	-4.631806	0.000000	0.000000	0.000000	0.171283	-0.130928	-0.351750	0.000000	1.000000	2.000000	165.000000	1.000000
15352.638660	-0.000651	0.509651	0.247789	79.713501	34.266064	40.815659	1.883182	0.000000	-4.631806	0.000000	0.000000	0.000000	0.171283	-0.130928	-0.351750	0.000000	1.000000	2.000000	165.000000	1.000000
15352.641993	-0.000651	0.509651	0.247789	79.713501	34.266064	40.815659	1.883182	0.000000	-4.631806	0.000000	0.000000	0.000000	0.171283	-0.130928	-0.351750	0.000000	1.000000	2.000000	165.000000	1.000000
15352.645326	-0.000048	0.509297	0.246670	79.773529	34.843227	41.390388	1.881670	0.000000	-4.632420	0.000000	0.000000	0.000000	0.180736	-0.106174	-0.335582	0.000000	1.000000	2.000000	165.000000	1.000000
15352.648660	-0.000048	0.509297	0.246670	79.773529	34.843227	41.390388	1.881670	0.000000	-4.632420	0.000000	0.000000	0.000000	0.180736	-0.106174	-0.335582	0.000000	1.000000	2.000000	165.000000	1.000000
15352.651993	-0.000048	0.509297	0.246670	79.773529	34.843227	41.390388	1.881670	0.000000	-4.632420	0.000000	0.000000	0.000000	0.180736	-0.106174	-0.335582	0.000000	1.000000	2.000000	165.000000	1.000000
15352.655326	0.000419	0.509074	0.245219	79.788795	34.826382	41.360355	1.879282	0.000000	-4.633389	0.000000	0.000000	0.000000	0.140072	-0.066937	-0.435253	0.000000	1.000000	2.000000	165.000000	1.000000
15352.658660	0.000419	0.509074	0.245219	79.788795	34.826382	41.360355	1.879282	0.000000	-4.633389	0.000000	0.000000	0.000000	0.140072	-0.066937	-0.435253	0.000000	1.000000	2.000000	165.000000	1.000000
15352.661993	0.000419	0.509074	0.245219	79.788795	34.826382	41.360355	1.879282	0.000000	-4.633389	0.000000	0.000000	0.000000	0.140072	-0.066937	-0.435253	0.000000	1.000000	2.000000	165.000000	1.000000
15352.665326	0.001216	0.508531	0.243594	79.585312	33.301704	39.753292	1.881254	0.000000	-4.632589	0.000000	0.000000	0.000000	0.239227	-0.163008	-0.487465	0.000000	1.000000	2.000000	165.000000	1.000000
15352.668660	0.001216	0.508531	0.243594	79.585312	33.301704	39.753292	1.881254	0.000000	-4.632589	0.000000	0.000000	0.000000	0.239227	-0.163008	-0.487465	0.000000	1.000000	2.000000	165.000000	1.000000
15352.671993	0.001216	0.508531	0.243594	79.585312	33.301704	39.753292	1.881254	0.000000	-4.632589	0.000000	0.000000	0.000000	0.239227	-0.163008	-0.487465	0.000000	1.000000	2.000000	165.000000	1.000000
15352.675326	0.002142	0.507995	0.241785	79.076523	30.123959	36.437496	1.879008	0.000000	-4.633502	0.000000	0.000000	0.000000	0.277775	-0.160649	-0.542881	0.000000	1.000000	2.000000	165.000000	1.000000
15352.678660	0.002142	0.507995	0.241785	79.076523	30.123959	36.437496	1.879008	0.000000	-4.633502	0.000000	0.000000	0.000000	0.277775	-0.160649	-0.542881	0.000000	1.000000	2.000000	165.000000	1.000000
15352.681993	0.002142	0.507995	0.241785	79.076523	30.123959	36.437496	1.879008	0.000000	-4.633502	0.000000	0.000000	0.000000	0.277775	-0.160649	-0.542881	0.000000	1.000000	2.000000	165.000000	1.000000
15352.685326	0.003227	0.507357	0.239586	78.199959	25.568228	31.688015	1.875845	0.000000	-4.634782	0.000000	0.000000	0.000000	0.325436	-0.191347	-0.659699	0.000000	1.000000	2.000000	165.000000	1.000000
15352.688660	0.003227	0.507357	0.239586	78.199959	25.568228	31.688015	1.875845	0.000000	-4.634782	0.000000	0.000000	0.000000	0.325436	-0.191347	-0.659699	0.000000	1.000000	2.000000	165.000000	1.000000
15352.691993	0.003227	0.507357	0.239586	78.199959	25.568228	31.688015	1.875845	0.000000	-4.634782	0.000000	0.000000	0.000000	0.325436	-0.191347	-0.659699	0.000000	1.000000	2.000000	165.000000	1.000000
15352.695326	0.004339	0.506801	0.237677	77.337326	21.759527	27.668365	1.872606	0.000000	-4.636092	0.000000	0.000000	0.000000	0.333810	-0.167009	-0.572649	0.000000	1.000000	2.000000	165.000000	1.000000
15352.698660	0.004339	0.506801	0.237677	77.337326	21.759527	27.668365	1.872606	0.000000	-4.636092	0.000000	0.000000	0.000000	0.333810	-0.167009	-0.572649	0.000000	1.000000	2.000000	165.000000	1.000000
15352.701993	0.004339	0.506801	0.237677	77.337326	21.759527	27.668365	1.872606	0.000000	-4.636092	0.000000	0.000000	0.000000	0.333810	-0.167009	-0.572649	0.000000	1.000000	2.000000	165.000000	1.000000
15352.705326	0.005706	0.506029	0.235381	76.362061	18.032408	23.642248	1.866872	0.000000	-4.638404	0.000000	0.000000	0.000000	0.409963	-0.231488	-0.688859	0.000000	1.000000	2.000000	165.000000	1.000000
15352.708660	0.005706	0.506029	0.235381	76.362061	18.032408	23.642248	1.866872	0.000000	-4.638404	0.000000	0.000000	0.000000	0.409963	-0.231488	-0.688859	0.000000	1.000000	2.000000	165.000000	1.000000
15352.711993	0.005706	0.506029	0.235381	76.362061	18.032408	23.642248	1.866872	0.000000	-4.638404	0.000000	0.000000	0.000000	0.409963	-0.231488	-0.688859	0.000000	1.000000	2.000000	165.000000	1.000000
15352.715326	0.007225	0.505263	0.232823	75.408363	14.869734	20.438400	1.859362	0.000000	-4.641419	0.000000	0.000000	0.000000	0.455565	-0.229958	-0.767331	0.000000	1.000000	2.000000	165.000000	1.000000
15352.718660	0.007225	0.505263	0.232823	75.408363	14.869734	20.438400	1.859362	0.000000	-4.641419	0.000000	0.000000	0.000000	0.455565	-0.229958	-0.767331	0.000000	1.000000	2.000000	165.000000	1.000000
15352.721993	0.007225	0.505263	0.232823	75.408363	14.869734	20.438400	1.859362	0.000000	-4.641419	0.000000	0.000000	0.000000	0.455565	-0.229958	-0.767331	0.000000	1.000000	2.000000	165.000000	1.000000
15352.725326	0.008828	0.504471	0.230101	74.494797	12.098947	18.817036	1.850868	0.000000	-4.644813	0.000000	0.000000	0.000000	0.480903	-0.237601	-0.816687	0.000000	1.000000	2.000000	165.000000	1.000000
15352.728660	0.008828	0.504471	0.230101	74.494797	12.098947	18.817036	1.850868	0.000000	-4.644813	0.000000	0.000000	0.000000	0.480903	-0.237601	-0.816687	0.000000	1.000000	2.000000	165.000000	1.000000
15352.731993	0.008828	0.504471	0.230101	74.494797	12.098947	18.817036	1.850868	0.000000	-4.644813	0.000000	0.000000	0.000000	0.480903	-0.237601	-0.816687	0.000000	1.000000	2.000000	165.000000	1.000000
15352.735326	0.010833	0.503633	0.226909	73.542099	9.297083	18.128708	1.841830	0.000000	-4.648405	0.000000	0.000000	0.000000	0.601594	-0.251122	-0.957430	0.000000	0.000000	2.000000	165.000000	1.000000
15352.738660	0.010833	0.503633	0.226909	73.542099	9.297083	18.128708	1.841830	0.000000	-4.648405	0.000000	0.000000	0.000000	0.601594	-0.251122	-0.957430	0.000000	0.000000	2.000000	165.000000	1.000000
15352.741993	0.010833	0.503633	0.226909	73.542099	9.297083	18.128708	1.841830	0.000000	-4.648405	0.000000	0.000000	0.000000	0.601594	-0.251122	-0.957430	0.000000	0.000000	2.000000	165.000000	1.000000
15352.745326	0.012665	0.503036	0.224128	72.825478	7.107282	17.334608	1.828692	0.000000	-4.653589	0.000000	0.000000	0.000000	0.549713	-0.179375	-0.834240	0.000000	0.000000	2.000000	165.000000	1.000000
15352.748660	0.012665	0.503036	0.224128	72.825478	7.107282	17.334608	1.828692	0.000000	-4.653589	0.000000	0.000000	0.000000	0.549713	-0.179375	-0.834240	0.000000	0.000000	2.000000	165.000000	1.000000
15352.751993	0.012665	0.503036	0.224128	72.825478	7.107282	17.334608	1.828692	0.000000	-4.653589	0.000000	0.000000	0.000000	0.549713	-0.179375	-0.834240	0.000000	0.000000	2.000000	165.000000	1.000000
15352.755326	0.014985	0.502476	0.220745	72.093498	4.693752	15.664311	1.815367	0.000000	-4.658803	0.000000	0.000000	0.000000	0.695864	-0.167786	-1.014937	0.000000	0.000000	2.000000	165.000000	1.000000
15352.758660	0.014985	0.502476	0.220745	72.093498	4.693752	15.664311	1.815367	0.000000	-4.658803	0.000000	0.000000	0.000000	0.695864	-0.167786	-1.014937	0.000000	0.000000	2.000000	165.000000	1.000000
15352.761993	0.014985	0.502476	0.220745	72.093498	4.693752	15.664311	1.815367	0.000000	-4.658803	0.000000	0.000000	0.000000	0.695864	-0.167786	-1.014937	0.000000	0.000000	2.000000	165.000000	1.000000
15352.765326	0.017405	0.502021	0.217189	71.412796	2.315549	12.756847	1.796979	0.000000	-4.665926	0.000000	0.000000	0.000000	0.725946	-0.136702	-1.067036	0.000000	0.000000	2.000000	165.000000	1.000000
15352.768660	0.017405	0.502021	0.217189	71.412796	2.315549	12.756847	1.796979	0.000000	-4.665926	0.000000	0.000000	0.000000	0.725946	-0.136702	-1.067036	0.000000	0.000000	2.000000	165.000000	1.000000
15352.771993	0.017405	0.502021	0.217189	71.412796	2.315549	12.756847	1.796979	0.000000	-4.665926	0.000000	0.000000	0.000000	0.725946	-0.136702	-1.067036	0.000000	0.000000	2.000000	165.000000	1.000000
15352.775326	0.020048	0.501647	0.213435	70.740692	0.013967	9.288678	1.777287	0.000000	-4.673462	0.000000	0.000000	0.000000	0.792914	-0.111968	-1.126002	0.000000	0.000000	2.000000	165.000000	1.000000
15352.778660	0.020048	0.501647	0.213435	70.740692	0.013967	9.288678	1.777287	0.000000	-4.673462	0.000000	0.000000	0.000000	0.792914	-0.111968	-1.126002	0.000000	0.000000	2.000000	165.000000	1.000000
15352.781993	0.020048	0.501647	0.213435	70.740692	0.013967	9.288678	1.777287	0.000000	-4.673462	0.000000	0.000000	0.000000	0.792914	-0.111968	-1.126002	0.000000	0.000000	2.000000	165.000000	1.000000
15352.785326	0.022846	0.501449	0.209527	70.055466	-2.059904	7.074444	1.753966	0.000000	-4.682265	0.000000	0.000000	0.000000	0.839368	-0.059376	-1.172467	0.000000	0.000000	2.000000	165.000000	1.000000
15352.788660	0.022846	0.501449	0.209527	70.055466	-2.059904	7.074444	1.753966	0.000000	-4.682265	0.000000	0.000000	0.000000	0.839368	-0.059376	-1.172467	0.000000	0.000000	2.000000	165.000000	1.000000
15352.791993	0.022846	0.501449	0.209527	70.055466	-2.059904	7.074444	1.753966	0.000000	-4.682265	0.000000	0.000000	0.000000	0.839368	-0.059376	-1.172467	0.000000	0.000000	2.000000	165.000000	1.000000
15352.795326	0.025701	0.501445	0.205514	69.374390	-3.854551	5.698174	1.727744	0.000000	-4.692003	0.000000	0.000000	0.000000	0.856517	-0.001292	-1.203944	0.000000	0.000000	2.000000	165.000000	1.000000
15352.798660	0.025701	0.501445	0.205514	69.374390	-3.854551	5.698174	1.727744	0.000000	-4.692003	0.000000	0.000000	0.000000	0.856517	-0.001292	-1.203944	0.000000	0.000000	2.000000	165.000000	1.000000
15352.801993	0.025701	0.501445	0.205514	69.374390	-3.854551	5.698174	1.727744	0.000000	-4.692003	0.000000	0.000000	0.000000	0.856517	-0.001292	-1.203944	0.000000	0.000000	2.000000	165.000000	1.000000
15352.805326	0.028765	0.501684	0.201366	68.714111	-5.397298	4.283574	1.699965	0.000000	-4.702140	0.000000	0.000000	0.000000	0.919380	0.071517	-1.244260	0.000000	0.000000	2.000000	165.000000	1.000000
15352.808660	0.028765	0.501684	0.201366	68.714111	-5.397298	4.283574	1.699965	0.000000	-4.702140	0.000000	0.000000	0.000000	0.919380	0.071517	-1.244260	0.000000	0.000000	2.000000	165.000000	1.000000
15352.811993	0.028765	0.501684	0.201366	68.714111	-5.397298	4.283574	1.699965	0.000000	-4.702140	0.000000	0.000000	0.000000	0.919380	0.071517	-1.244260	0.000000	0.000000	2.000000	165.000000	1.000000
15352.815326	0.031881	0.502200	0.197154	68.137856	-6.641078	3.083250	1.667521	0.000000	-4.713743	0.000000	0.000000	0.000000	0.934684	0.155036	-1.263625	0.000000	0.000000	2.000000	165.000000	1.000000
15352.818660	0.031881	0.502200	0.197154	68.137856	-6.641078	3.083250	1.667521	0.000000	-4.713743	0.000000	0.000000	0.000000	0.934684	0.155036	-1.263625	0.000000	0.000000	2.000000	165.000000	1.000000
15352.821993	0.031881	0.502200	0.197154	68.137856	-6.641078	3.083250	1.667521	0.000000	-4.713743	0.000000	0.000000	0.000000	0.934684	0.155036	-1.263625	0.000000	0.000000	2.000000	165.000000	1.000000
15352.825326	0.035042	0.503004	0.192823	67.749031	-7.612324	2.534750	1.632845	0.000000	-4.725867	0.000000	0.000000	0.000000	0.948344	0.241172	-1.299500	0.000000	0.000000	2.000000	165.000000	1.000000
15352.828660	0.035042	0.503004	0.192823	67.749031	-7.612324	2.534750	1.632845	0.000000	-4.725867	0.000000	0.000000	0.000000	0.948344	0.241172	-1.299500	0.000000	0.000000	2.000000	165.000000	1.000000
15352.831993	0.035042	0.503004	0.192823	67.749031	-7.612324	2.534750	1.632845	0.000000	-4.725867	0.000000	0.000000	0.000000	0.948344	0.241172	-1.299500	0.000000	0.000000	2.000000	165.000000	1.000000
15352.835326	0.038308	0.504002	0.188389	67.656677	-8.441709	2.302980	1.596255	0.000000	-4.738351	0.000000	0.000000	0.000000	0.979742	0.299319	-1.330139	0.000000	0.000000	2.000000	165.000000	1.000000
15352.838660	0.038308	0.504002	0.188389	67.656677	-8.441709	2.302980	1.596255	0.000000	-4.738351	0.000000	0.000000	0.000000	0.979742	0.299319	-1.330139	0.000000	0.000000	2.000000	165.000000	1.000000
15352.841993	0.038308	0.504002	0.188389	67.656677	-8.441709	2.302980	1.596255	0.000000	-4.738351	0.000000	0.000000	0.000000	0.979742	0.299319	-1.330139	0.000000	0.000000	2.000000	165.000000	1.000000
15352.845326	0.041641	0.505186	0.183816	67.830658	-9.156013	2.001368	1.556055	0.000000	-4.751704	0.000000	0.000000	0.000000	0.999942	0.355273	-1.371753	0.000000	0.000000	2.000000	165.000000	1.000000
15352.848660	0.041641	0.505186	0.183816	67.830658	-9.156013	2.001368	1.556055	0.000000	-4.751704	0.000000	0.000000	0.000000	0.999942	0.355273	-1.371753	0.000000	0.000000	2.000000	165.000000	1.000000
15352.851993	0.041641	0.505186	0.183816	67.830658	-9.156013	2.001368	1.556055	0.000000	-4.751704	0.000000	0.000000	0.000000	0.999942	0.355273	-1.371753	0.000000	0.000000	2.000000	165.000000	1.000000
15352.855326	0.045056	0.506487	0.178944	68.136398	-9.587800	1.982477	1.513007	0.000000	-4.765586	0.000000	0.000000	0.000000	1.024462	0.390331	-1.461804	0.000000	0.000000	2.000000	165.000000	1.000000
15352.858660	0.045056	0.506487	0.178944	68.136398	-9.587800	1.982477	1.513007	0.000000	-4.765586	0.000000	0.000000	0.000000	1.024462	0.390331	-1.461804	0.000000	0.000000	2.000000	165.000000	1.000000
15352.861993	0.045056	0.506487	0.178944	68.136398	-9.587800	1.982477	1.513007	0.000000	-4.765586	0.000000	0.000000	0.000000	1.024462	0.390331	-1.461804	0.000000	0.000000	2.000000	165.000000	1.000000
15352.865326	0.048513	0.507934	0.173763	68.515961	-9.752297	2.438280	1.467615	0.000000	-4.779760	0.000000	0.000000	0.000000	1.037313	0.434013	-1.554053	0.000000	0.000000	2.000000	165.000000	1.000000
15352.868660	0.048513	0.507934	0.173763	68.515961	-9.752297	2.438280	1.467615	0.000000	-4.779760	0.000000	0.000000	0.000000	1.037313	0.434013	-1.554053	0.000000	0.000000	2.000000	165.000000	1.000000
15352.871993	0.048513	0.507934	0.173763	68.515961	-9.752297	2.438280	1.467615	0.000000	-4.779760	0.000000	0.000000	0.000000	1.037313	0.434013	-1.554053	0.000000	0.000000	2.000000	165.000000	1.000000
15352.875326	0.051943	0.509516	0.168238	68.927567	-9.786313	2.905521	1.420469	0.000000	-4.793983	0.000000	0.000000	0.000000	1.028872	0.474670	-1.657621	0.000000	0.000000	2.000000	165.000000	1.000000
15352.878660	0.051943	0.509516	0.168238	68.927567	-9.786313	2.905521	1.420469	0.000000	-4.793983	0.000000	0.000000	0.000000	1.028872	0.474670	-1.657621	0.000000	0.000000	2.000000	165.000000	1.000000
15352.881993	0.051943	0.509516	0.168238	68.927567	-9.786313	2.905521	1.420469	0.000000	-4.793983	0.000000	0.000000	0.000000	1.028872	0.474670	-1.657621	0.000000	0.000000	2.000000	165.000000	1.000000
15352.885326	0.055277	0.511226	0.162366	69.331619	-9.787762	3.108225	1.373314	0.000000	-4.807703	0.000000	0.000000	0.000000	1.000333	0.512914	-1.761587	0.000000	0.000000	2.000000	165.000000	1.000000
15352.888660	0.055277	0.511226	0.162366	69.331619	-9.787762	3.108225	1.373314	0.000000	-4.807703	0.000000	0.000000	0.000000	1.000333	0.512914	-1.761587	0.000000	0.000000	2.000000	165.000000	1.000000
15352.891993	0.055277	0.511226	0.162366	69.331619	-9.787762	3.108225	1.373314	0.000000	-4.807703	0.000000	0.000000	0.000000	1.000333	0.512914	-1.761587	0.000000	0.000000	2.000000	165.000000	1.000000
15352.895326	0.058488	0.513027	0.156221	69.696732	-9.760043	3.342402	1.327765	0.000000	-4.820481	0.000000	0.000000	0.000000	0.963195	0.540385	-1.843654	0.000000	0.000000	2.000000	165.000000	1.000000
15352.898660	0.058488	0.513027	0.156221	69.696732	-9.760043	3.342402	1.327765	0.000000	-4.820481	0.000000	0.000000	0.000000	0.963195	0.540385	-1.843654	0.000000	0.000000	2.000000	165.000000	1.000000
15352.901993	0.058488	0.513027	0.156221	69.696732	-9.760043	3.342402	1.327765	0.000000	-4.820481	0.000000	0.000000	0.000000	0.963195	0.540385	-1.843654	0.000000	0.000000	2.000000	165.000000	1.000000
15352.905326	0.061555	0.514942	0.149928	70.018463	-9.691415	3.876958	1.284069	0.000000	-4.832305	0.000000	0.000000	0.000000	0.919941	0.574320	-1.887833	0.000000	0.000000	2.000000	165.000000	1.000000
15352.908660	0.061555	0.514942	0.149928	70.018463	-9.691415	3.876958	1.284069	0.000000	-4.832305	0.000000	0.000000	0.000000	0.919941	0.574320	-1.887833	0.000000	0.000000	2.000000	165.000000	1.000000
15352.911993	0.061555	0.514942	0.149928	70.018463	-9.691415	3.876958	1.284069	0.000000	-4.832305	0.000000	0.000000	0.000000	0.919941	0.574320	-1.887833	0.000000	0.000000	2.000000	165.000000	1.000000
15352.915326	0.064533	0.516930	0.143484	70.295280	-9.581599	4.897588	1.241948	0.000000	-4.843301	0.000000	0.000000	0.000000	0.893602	0.596416	-1.933076	0.000000	0.000000	2.000000	165.000000	1.000000
15352.918660	0.064533	0.516930	0.143484	70.295280	-9.581599	4.897588	1.241948	0.000000	-4.843301	0.000000	0.000000	0.000000	0.893602	0.596416	-1.933076	0.000000	0.000000	2.000000	165.000000	1.000000
15352.921993	0.064533	0.516930	0.143484	70.295280	-9.581599	4.897588	1.241948	0.000000	-4.843301	0.000000	0.000000	0.000000	0.893602	0.596416	-1.933076	0.000000	0.000000	2.000000	165.000000	1.000000
15352.925326	0.067457	0.518943	0.136946	70.533287	-9.416793	5.687963	1.199800	0.000000	-4.853914	0.000000	0.000000	0.000000	0.876968	0.603864	-1.961379	0.000000	0.000000	2.000000	165.000000	1.000000
15352.928660	0.067457	0.518943	0.136946	70.533287	-9.416793	5.687963	1.199800	0.000000	-4.853914	0.000000	0.000000	0.000000	0.876968	0.603864	-1.961379	0.000000	0.000000	2.000000	165.000000	1.000000
15352.931993	0.067457	0.518943	0.136946	70.533287	-9.416793	5.687963	1.199800	0.000000	-4.853914	0.000000	0.000000	0.000000	0.876968	0.603864	-1.961379	0.000000	0.000000	2.000000	165.000000	1.000000
15352.935326	0.070437	0.521046	0.130331	70.763435	-9.192706	5.949631	1.155993	0.000000	-4.864533	0.000000	0.000000	0.000000	0.894168	0.630900	-1.984539	0.000000	0.000000	2.000000	165.000000	1.000000
15352.938660	0.070437	0.521046	0.130331	70.763435	-9.192706	5.949631	1.155993	0.000000	-4.864533	0.000000	0.000000	0.000000	0.894168	0.630900	-1.984539	0.000000	0.000000	2.000000	165.000000	1.000000
15352.941993	0.070437	0.521046	0.130331	70.763435	-9.192706	5.949631	1.155993	0.000000	-4.864533	0.000000	0.000000	0.000000	0.894168	0.630900	-1.984539	0.000000	0.000000	2.000000	165.000000	1.000000
15352.945326	0.073447	0.523206	0.123682	71.000992	-8.820770	6.084128	1.106050	0.000000	-4.876131	0.000000	0.000000	0.000000	0.902955	0.648202	-1.994727	0.000000	0.000000	2.000000	165.000000	1.000000
15352.948660	0.073447	0.523206	0.123682	71.000992	-8.820770	6.084128	1.106050	0.000000	-4.876131	0.000000	0.000000	0.000000	0.902955	0.648202	-1.994727	0.000000	0.000000	2.000000	165.000000	1.000000
15352.951993	0.073447	0.523206	0.123682	71.000992	-8.820770	6.084128	1.106050	0.000000	-4.876131	0.000000	0.000000	0.000000	0.902955	0.648202	-1.994727	0.000000	0.000000	2.000000	165.000000	1.000000
15352.955326	0.076356	0.525430	0.117093	71.240799	-8.273732	6.938061	1.049527	0.000000	-4.888608	0.000000	0.000000	0.000000	0.872715	0.667183	-1.976788	0.000000	0.000000	2.000000	165.000000	1.000000
15352.958660	0.076356	0.525430	0.117093	71.240799	-8.273732	6.938061	1.049527	0.000000	-4.888608	0.000000	0.000000	0.000000	0.872715	0.667183	-1.976788	0.000000	0.000000	2.000000	165.000000	1.000000
15352.961993	0.076356	0.525430	0.117093	71.240799	-8.273732	6.938061	1.049527	0.000000	-4.888608	0.000000	0.000000	0.000000	0.872715	0.667183	-1.976788	0.000000	0.000000	2.000000	165.000000	1.000000
15352.965326	0.079115	0.527765	0.110587	71.460220	-7.634212	8.370857	0.989654	0.000000	-4.901080	0.000000	0.000000	0.000000	0.827626	0.700462	-1.951641	0.000000	0.000000	2.000000	165.000000	1.000000
15352.968660	0.079115	0.527765	0.110587	71.460220	-7.634212	8.370857	0.989654	0.000000	-4.901080	0.000000	0.000000	0.000000	0.827626	0.700462	-1.951641	0.000000	0.000000	2.000000	165.000000	1.000000
15352.971993	0.079115	0.527765	0.110587	71.460220	-7.634212	8.370857	0.989654	0.000000	-4.901080	0.000000	0.000000	0.000000	0.827626	0.700462	-1.951641	0.000000	0.000000	2.000000	165.000000	1.000000
15352.975326	0.081710	0.530169	0.104236	71.662025	-6.851174	9.465680	0.927887	0.000000	-4.913148	0.000000	0.000000	0.000000	0.778687	0.721210	-1.905296	0.000000	0.000000	2.000000	165.000000	1.000000
15352.978660	0.081710	0.530169	0.104236	71.662025	-6.851174	9.465680	0.927887	0.000000	-4.913148	0.000000	0.000000	0.000000	0.778687	0.721210	-1.905296	0.000000	0.000000	2.000000	165.000000	1.000000
15352.981993	0.081710	0.530169	0.104236	71.662025	-6.851174	9.465680	0.927887	0.000000	-4.913148	0.000000	0.000000	0.000000	0.778687	0.721210	-1.905296	0.000000	0.000000	2.000000	165.000000	1.000000
15352.985326	0.084124	0.532611	0.098053	71.875313	-5.795798	10.641289	0.864116	0.000000	-4.924764	0.000000	0.000000	0.000000	0.724064	0.732715	-1.855078	0.000000	0.000000	2.000000	165.000000	1.000000
15352.988660	0.084124	0.532611	0.098053	71.875313	-5.795798	10.641289	0.864116	0.000000	-4.924764	0.000000	0.000000	0.000000	0.724064	0.732715	-1.855078	0.000000	0.000000	2.000000	165.000000	1.000000
15352.991993	0.084124	0.532611	0.098053	71.875313	-5.795798	10.641289	0.864116	0.000000	-4.924764	0.000000	0.000000	0.000000	0.724064	0.732715	-1.855078	0.000000	0.000000	2.000000	165.000000	1.000000
15352.995326	0.086445	0.535081	0.092051	72.106796	-4.350526	12.413204	0.793805	0.000000	-4.902635	0.000000	0.000000	0.000000	0.696215	0.740888	-1.800599	0.000000	0.000000	2.000000	165.000000	1.000000
15352.998660	0.086445	0.535081	0.092051	72.106796	-4.350526	12.413204	0.793805	0.000000	-4.902635	0.000000	0.000000	0.000000	0.696215	0.740888	-1.800599	0.000000	0.000000	2.000000	165.000000	1.000000
15353.001993	0.086445	0.535081	0.092051	72.106796	-4.350526	12.413204	0.793805	0.000000	-4.902635	0.000000	0.000000	0.000000	0.696215	0.740888	-1.800599	0.000000	0.000000	2.000000	165.000000	1.000000
15353.005326	0.088616	0.537587	0.086183	72.325127	-2.640576	14.583320	0.677770	0.000000	-4.602534	0.000000	0.000000	0.000000	0.651554	0.751619	-1.760421	0.000000	0.000000	2.000000	165.000000	1.000000
15353.008660	0.088616	0.537587	0.086183	72.325127	-2.640576	14.583320	0.677770	0.000000	-4.602534	0.000000	0.000000	0.000000	0.651554	0.751619	-1.760421	0.000000	0.000000	2.000000	165.000000	1.000000
15353.011993	0.088616	0.537587	0.086183	72.325127	-2.640576	14.583320	0.677770	0.000000	-4.602534	0.000000	0.000000	0.000000	0.651554	0.751619	-1.760421	0.000000	0.000000	2.000000	165.000000	1.000000
15353.015326	0.090601	0.540135	0.080500	72.513176	-0.718534	17.073198	0.569177	0.000000	-4.309131	0.000000	0.000000	0.000000	0.595279	0.764403	-1.704929	0.000000	0.000000	2.000000	165.000000	1.000000
15353.018660	0.090601	0.540135	0.080500	72.513176	-0.718534	17.073198	0.569177	0.000000	-4.309131	0.000000	0.000000	0.000000	0.595279	0.764403	-1.704929	0.000000	0.000000	2.000000	165.000000	1.000000
15353.021993	0.090601	0.540135	0.080500	72.513176	-0.718534	17.073198	0.569177	0.000000	-4.309131	0.000000	0.000000	0.000000	0.595279	0.764403	-1.704929	0.000000	0.000000	2.000000	165.000000	1.000000
15353.025326	0.092404	0.542756	0.075001	72.654213	1.222426	19.590809	0.469964	0.000000	-4.024976	0.000000	0.000000	0.000000	0.541134	0.786521	-1.649577	0.000000	0.000000	2.000000	165.000000	1.000000
15353.028660	0.092404	0.542756	0.075001	72.654213	1.222426	19.590809	0.469964	0.000000	-4.024976	0.000000	0.000000	0.000000	0.541134	0.786521	-1.649577	0.000000	0.000000	2.000000	165.000000	1.000000
15353.031993	0.092404	0.542756	0.075001	72.654213	1.222426	19.590809	0.469964	0.000000	-4.024976	0.000000	0.000000	0.000000	0.541134	0.786521	-1.649577	0.000000	0.000000	2.000000	165.000000	1.000000
15353.035326	0.093991	0.545383	0.069730	72.744370	3.054399	21.953415	0.379775	0.000000	-3.750047	0.000000	0.000000	0.000000	0.475901	0.788094	-1.581151	0.000000	0.000000	2.000000	165.000000	1.000000
15353.038660	0.093991	0.545383	0.069730	72.744370	3.054399	21.953415	0.379775	0.000000	-3.750047	0.000000	0.000000	0.000000	0.475901	0.788094	-1.581151	0.000000	0.000000	2.000000	165.000000	1.000000
15353.041993	0.093991	0.545383	0.069730	72.744370	3.054399	21.953415	0.379775	0.000000	-3.750047	0.000000	0.000000	0.000000	0.475901	0.788094	-1.581151	0.000000	0.000000	2.000000	165.000000	1.000000
15353.045326	0.095314	0.548088	0.064670	72.777840	4.670964	24.019785	0.300458	0.000000	-3.486521	0.000000	0.000000	0.000000	0.396825	0.811476	-1.518224	0.000000	0.000000	2.000000	165.000000	1.000000
15353.048660	0.095314	0.548088	0.064670	72.777840	4.670964	24.019785	0.300458	0.000000	-3.486521	0.000000	0.000000	0.000000	0.396825	0.811476	-1.518224	0.000000	0.000000	2.000000	165.000000	1.000000
15353.051993	0.095314	0.548088	0.064670	72.777840	4.670964	24.019785	0.300458	0.000000	-3.486521	0.000000	0.000000	0.000000	0.396825	0.811476	-1.518224	0.000000	0.000000	2.000000	165.000000	1.000000
15353.055326	0.096415	0.550851	0.059861	72.762405	6.094942	25.831200	0.234321	0.000000	-3.233484	0.000000	0.000000	0.000000	0.330450	0.828827	-1.442500	0.000000	0.000000	2.000000	165.000000	1.000000
15353.058660	0.096415	0.550851	0.059861	72.762405	6.094942	25.831200	0.234321	0.000000	-3.233484	0.000000	0.000000	0.000000	0.330450	0.828827	-1.442500	0.000000	0.000000	2.000000	165.000000	1.000000
15353.061993	0.096415	0.550851	0.059861	72.762405	6.094942	25.831200	0.234321	0.000000	-3.233484	0.000000	0.000000	0.000000	0.330450	0.828827	-1.442500	0.000000	0.000000	2.000000	165.000000	1.000000
15353.065326	0.097376	0.553600	0.055288	72.712471	7.365725	27.431950	0.179246	0.000000	-2.993068	0.000000	0.000000	0.000000	0.288242	0.824732	-1.372100	0.000000	0.000000	2.000000	165.000000	1.000000
15353.068660	0.097376	0.553600	0.055288	72.712471	7.365725	27.431950	0.179246	0.000000	-2.993068	0.000000	0.000000	0.000000	0.288242	0.824732	-1.372100	0.000000	0.000000	2.000000	165.000000	1.000000
15353.071993	0.097376	0.553600	0.055288	72.712471	7.365725	27.431950	0.179246	0.000000	-2.993068	0.000000	0.000000	0.000000	0.288242	0.824732	-1.372100	0.000000	0.000000	2.000000	165.000000	1.000000
15353.075326	0.098173	0.556379	0.050929	72.656296	8.512930	28.879536	0.131205	0.000000	-2.764384	0.000000	0.000000	0.000000	0.239145	0.833667	-1.307720	0.000000	0.000000	2.000000	165.000000	1.000000
15353.078660	0.098173	0.556379	0.050929	72.656296	8.512930	28.879536	0.131205	0.000000	-2.764384	0.000000	0.000000	0.000000	0.239145	0.833667	-1.307720	0.000000	0.000000	2.000000	165.000000	1.000000
15353.081993	0.098173	0.556379	0.050929	72.656296	8.512930	28.879536	0.131205	0.000000	-2.764384	0.000000	0.000000	0.000000	0.239145	0.833667	-1.307720	0.000000	0.000000	2.000000	165.000000	1.000000
15353.085326	0.098828	0.559109	0.046736	72.670006	9.572845	30.228088	0.091348	0.000000	-2.546431	0.000000	0.000000	0.000000	0.196439	0.818995	-1.257821	0.000000	0.000000	2.000000	165.000000	1.000000
15353.088660	0.098828	0.559109	0.046736	72.670006	9.572845	30.228088	0.091348	0.000000	-2.546431	0.000000	0.000000	0.000000	0.196439	0.818995	-1.257821	0.000000	0.000000	2.000000	165.000000	1.000000
15353.091993	0.098828	0.559109	0.046736	72.670006	9.572845	30.228088	0.091348	0.000000	-2.546431	0.000000	0.000000	0.000000	0.196439	0.818995	-1.257821	0.000000	0.000000	2.000000	165.000000	1.000000
15353.095326	0.099385	0.561786	0.042663	72.853905	10.567933	31.500364	0.058608	0.000000	-2.336794	0.000000	0.000000	0.000000	0.167151	0.803019	-1.221897	0.000000	0.000000	2.000000	165.000000	1.000000
15353.098660	0.099385	0.561786	0.042663	72.853905	10.567933	31.500364	0.058608	0.000000	-2.336794	0.000000	0.000000	0.000000	0.167151	0.803019	-1.221897	0.000000	0.000000	2.000000	165.000000	1.000000
15353.101993	0.099385	0.561786	0.042663	72.853905	10.567933	31.500364	0.058608	0.000000	-2.336794	0.000000	0.000000	0.000000	0.167151	0.803019	-1.221897	0.000000	0.000000	2.000000	165.000000	1.000000
15353.105326	0.099813	0.564385	0.038660	73.252235	11.534934	32.726807	0.030749	0.000000	-2.133145	0.000000	0.000000	0.000000	0.128433	0.779939	-1.200926	0.000000	0.000000	2.000000	165.000000	1.000000
15353.108660	0.099813	0.564385	0.038660	73.252235	11.534934	32.726807	0.030749	0.000000	-2.133145	0.000000	0.000000	0.000000	0.128433	0.779939	-1.200926	0.000000	0.000000	2.000000	165.000000	1.000000
15353.111993	0.099813	0.564385	0.038660	73.252235	11.534934	32.726807	0.030749	0.000000	-2.133145	0.000000	0.000000	0.000000	0.128433	0.779939	-1.200926	0.000000	0.000000	2.000000	165.000000	1.000000
15353.115326	0.100170	0.566919	0.034758	73.786072	12.500189	33.926788	0.009344	0.000000	-1.932990	0.000000	0.000000	0.000000	0.107174	0.760132	-1.170424	0.000000	0.000000	2.000000	165.000000	1.000000
15353.118660	0.100170	0.566919	0.034758	73.786072	12.500189	33.926788	0.009344	0.000000	-1.932990	0.000000	0.000000	0.000000	0.107174	0.760132	-1.170424	0.000000	0.000000	2.000000	165.000000	1.000000
15353.121993	0.100170	0.566919	0.034758	73.786072	12.500189	33.926788	0.009344	0.000000	-1.932990	0.000000	0.000000	0.000000	0.107174	0.760132	-1.170424	0.000000	0.000000	2.000000	165.000000	1.000000
15353.125326	0.100481	0.569417	0.030949	74.377380	13.458018	35.078030	-0.008519	0.000000	-1.737919	0.000000	0.000000	0.000000	0.093271	0.749317	-1.142671	0.000000	0.000000	2.000000	165.000000	1.000000
15353.128660	0.100481	0.569417	0.030949	74.377380	13.458018	35.078030	-0.008519	0.000000	-1.737919	0.000000	0.000000	0.000000	0.093271	0.749317	-1.142671	0.000000	0.000000	2.000000	165.000000	1.000000
15353.131993	0.100481	0.569417	0.030949	74.377380	13.458018	35.078030	-0.008519	0.000000	-1.737919	0.000000	0.000000	0.000000	0.093271	0.749317	-1.142671	0.000000	0.000000	2.000000	165.000000	1.000000
15353.135326	0.100778	0.571917	0.027263	74.951378	14.438016	36.222588	-0.024064	0.000000	-1.547474	0.000000	0.000000	0.000000	0.088904	0.750088	-1.105985	0.000000	0.000000	2.000000	165.000000	1.000000
15353.138660	0.100778	0.571917	0.027263	74.951378	14.438016	36.222588	-0.024064	0.000000	-1.547474	0.000000	0.000000	0.000000	0.088904	0.750088	-1.105985	0.000000	0.000000	2.000000	165.000000	1.000000
15353.141993	0.100778	0.571917	0.027263	74.951378	14.438016	36.222588	-0.024064	0.000000	-1.547474	0.000000	0.000000	0.000000	0.088904	0.750088	-1.105985	0.000000	0.000000	2.000000	165.000000	1.000000
15353.145326	0.101055	0.574343	0.023785	75.473221	15.455009	37.391594	-0.038881	0.000000	-1.363143	0.000000	0.000000	0.000000	0.083240	0.727752	-1.043254	0.000000	0.000000	2.000000	165.000000	1.000000
15353.148660	0.101055	0.574343	0.023785	75.473221	15.455009	37.391594	-0.038881	0.000000	-1.363143	0.000000	0.000000	0.000000	0.083240	0.727752	-1.043254	0.000000	0.000000	2.000000	165.000000	1.000000
15353.151993	0.101055	0.574343	0.023785	75.473221	15.455009	37.391594	-0.038881	0.000000	-1.363143	0.000000	0.000000	0.000000	0.083240	0.727752	-1.043254	0.000000	0.000000	2.000000	165.000000	1.000000
15353.155326	0.101290	0.576697	0.020394	75.941093	16.549635	38.644253	-0.052755	0.000000	-1.189268	0.000000	0.000000	0.000000	0.070392	0.706162	-1.017537	0.000000	0.000000	2.000000	165.000000	1.000000
15353.158660	0.101290	0.576697	0.020394	75.941093	16.549635	38.644253	-0.052755	0.000000	-1.189268	0.000000	0.000000	0.000000	0.070392	0.706162	-1.017537	0.000000	0.000000	2.000000	165.000000	1.000000
15353.161993	0.101290	0.576697	0.020394	75.941093	16.549635	38.644253	-0.052755	0.000000	-1.189268	0.000000	0.000000	0.000000	0.070392	0.706162	-1.017537	0.000000	0.000000	2.000000	165.000000	1.000000
15353.165326	0.101473	0.579010	0.017150	76.346443	17.690851	39.942600	-0.064487	0.000000	-1.019678	0.000000	0.000000	0.000000	0.054899	0.693941	-0.973107	0.000000	0.000000	2.000000	165.000000	1.000000
15353.168660	0.101473	0.579010	0.017150	76.346443	17.690851	39.942600	-0.064487	0.000000	-1.019678	0.000000	0.000000	0.000000	0.054899	0.693941	-0.973107	0.000000	0.000000	2.000000	165.000000	1.000000
15353.171993	0.101473	0.579010	0.017150	76.346443	17.690851	39.942600	-0.064487	0.000000	-1.019678	0.000000	0.000000	0.000000	0.054899	0.693941	-0.973107	0.000000	0.000000	2.000000	165.000000	1.000000
15353.175326	0.101625	0.581267	0.014034	76.684853	18.876247	41.292778	-0.073637	0.000000	-0.857494	0.000000	0.000000	0.000000	0.045750	0.677161	-0.934748	0.000000	0.000000	2.000000	165.000000	1.000000
15353.178660	0.101625	0.581267	0.014034	76.684853	18.876247	41.292778	-0.073637	0.000000	-0.857494	0.000000	0.000000	0.000000	0.045750	0.677161	-0.934748	0.000000	0.000000	2.000000	165.000000	1.000000
15353.181993	0.101625	0.581267	0.014034	76.684853	18.876247	41.292778	-0.073637	0.000000	-0.857494	0.000000	0.000000	0.000000	0.045750	0.677161	-0.934748	0.000000	0.000000	2.000000	165.000000	1.000000
15353.185326	0.101749	0.583472	0.011047	76.965508	20.094152	42.678810	-0.081262	0.000000	-0.701702	0.000000	0.000000	0.000000	0.037125	0.661351	-0.896045	0.000000	0.000000	2.000000	165.000000	1.000000
15353.188660	0.101749	0.583472	0.011047	76.965508	20.094152	42.678810	-0.081262	0.000000	-0.701702	0.000000	0.000000	0.000000	0.037125	0.661351	-0.896045	0.000000	0.000000	2.000000	165.000000	1.000000
15353.191993	0.101749	0.583472	0.011047	76.965508	20.094152	42.678810	-0.081262	0.000000	-0.701702	0.000000	0.000000	0.000000	0.037125	0.661351	-0.896045	0.000000	0.000000	2.000000	165.000000	1.000000
15353.195326	0.101849	0.585575	0.008204	77.198196	21.306021	44.053768	-0.087449	0.000000	-0.552361	0.000000	0.000000	0.000000	0.029893	0.630916	-0.852914	0.000000	0.000000	2.000000	165.000000	1.000000
15353.198660	0.101849	0.585575	0.008204	77.198196	21.306021	44.053768	-0.087449	0.000000	-0.552361	0.000000	0.000000	0.000000	0.029893	0.630916	-0.852914	0.000000	0.000000	2.000000	165.000000	1.000000
15353.201993	0.101849	0.585575	0.008204	77.198196	21.306021	44.053768	-0.087449	0.000000	-0.552361	0.000000	0.000000	0.000000	0.029893	0.630916	-0.852914	0.000000	0.000000	2.000000	165.000000	1.000000
15353.205326	0.101938	0.587595	0.005455	77.399490	22.464506	45.353767	-0.092432	0.000000	-0.410209	0.000000	0.000000	0.000000	0.026704	0.606031	-0.824740	0.000000	0.000000	2.000000	165.000000	1.000000
15353.208660	0.101938	0.587595	0.005455	77.399490	22.464506	45.353767	-0.092432	0.000000	-0.410209	0.000000	0.000000	0.000000	0.026704	0.606031	-0.824740	0.000000	0.000000	2.000000	165.000000	1.000000
15353.211993	0.101938	0.587595	0.005455	77.399490	22.464506	45.353767	-0.092432	0.000000	-0.410209	0.000000	0.000000	0.000000	0.026704	0.606031	-0.824740	0.000000	0.000000	2.000000	165.000000	1.000000
15353.215326	0.101988	0.589498	0.002773	77.595039	23.472305	46.452194	-0.096882	0.000000	-0.272752	0.000000	0.000000	0.000000	0.015106	0.570789	-0.804540	0.000000	0.000000	2.000000	165.000000	1.000000
15353.218660	0.101988	0.589498	0.002773	77.595039	23.472305	46.452194	-0.096882	0.000000	-0.272752	0.000000	0.000000	0.000000	0.015106	0.570789	-0.804540	0.000000	0.000000	2.000000	165.000000	1.000000
15353.221993	0.101988	0.589498	0.002773	77.595039	23.472305	46.452194	-0.096882	0.000000	-0.272752	0.000000	0.000000	0.000000	0.015106	0.570789	-0.804540	0.000000	0.000000	2.000000	165.000000	1.000000
15353.225326	0.102035	0.591315	0.000211	77.804680	24.233427	47.230507	-0.099400	0.000000	-0.138662	0.000000	0.000000	0.000000	0.014158	0.545322	-0.768593	0.000000	0.000000	2.000000	165.000000	1.000000
15353.228660	0.102035	0.591315	0.000211	77.804680	24.233427	47.230507	-0.099400	0.000000	-0.138662	0.000000	0.000000	0.000000	0.014158	0.545322	-0.768593	0.000000	0.000000	2.000000	165.000000	1.000000
15353.231993	0.102035	0.591315	0.000211	77.804680	24.233427	47.230507	-0.099400	0.000000	-0.138662	0.000000	0.000000	0.000000	0.014158	0.545322	-0.768593	0.000000	0.000000	2.000000	165.000000	1.000000
15353.235326	0.102051	0.593014	-0.002257	78.021858	24.734180	47.679394	-0.101760	0.000000	-0.010564	0.000000	0.000000	0.000000	0.004873	0.509576	-0.740570	0.000000	0.000000	2.000000	165.000000	1.000000
15353.238660	0.102051	0.593014	-0.002257	78.021858	24.734180	47.679394	-0.101760	0.000000	-0.010564	0.000000	0.000000	0.000000	0.004873	0.509576	-0.740570	0.000000	0.000000	2.000000	165.000000	1.000000
15353.241993	0.102051	0.593014	-0.002257	78.021858	24.734180	47.679394	-0.101760	0.000000	-0.010564	0.000000	0.000000	0.000000	0.004873	0.509576	-0.740570	0.000000	0.000000	2.000000	165.000000	1.000000
15353.245326	0.102090	0.594608	-0.004601	78.238579	25.122015	47.984943	-0.102572	0.000000	0.112865	0.000000	0.000000	0.000000	0.011559	0.478245	-0.703157	0.000000	0.000000	2.000000	165.000000	1.000000
15353.248660	0.102090	0.594608	-0.004601	78.238579	25.122015	47.984943	-0.102572	0.000000	0.112865	0.000000	0.000000	0.000000	0.011559	0.478245	-0.703157	0.000000	0.000000	2.000000	165.000000	1.000000
15353.251993	0.102090	0.594608	-0.004601	78.238579	25.122015	47.984943	-0.102572	0.000000	0.112865	0.000000	0.000000	0.000000	0.011559	0.478245	-0.703157	0.000000	0.000000	2.000000	165.000000	1.000000
15353.255326	0.102114	0.596094	-0.006786	78.433922	25.491589	48.280251	-0.104498	0.000000	0.230058	0.000000	0.000000	0.000000	0.007236	0.445924	-0.655417	0.000000	0.000000	2.000000	165.000000	1.000000
15353.258660	0.102114	0.596094	-0.006786	78.433922	25.491589	48.280251	-0.104498	0.000000	0.230058	0.000000	0.000000	0.000000	0.007236	0.445924	-0.655417	0.000000	0.000000	2.000000	165.000000	1.000000
15353.261993	0.102114	0.596094	-0.006786	78.433922	25.491589	48.280251	-0.104498	0.000000	0.230058	0.000000	0.000000	0.000000	0.007236	0.445924	-0.655417	0.000000	0.000000	2.000000	165.000000	1.000000
15353.265326	0.102061	0.597476	-0.008796	78.623901	25.851137	48.576839	-0.105704	0.000000	0.339294	0.000000	0.000000	0.000000	-0.015822	0.414567	-0.602952	0.000000	0.000000	2.000000	165.000000	1.000000
15353.268660	0.102061	0.597476	-0.008796	78.623901	25.851137	48.576839	-0.105704	0.000000	0.339294	0.000000	0.000000	0.000000	-0.015822	0.414567	-0.602952	0.000000	0.000000	2.000000	165.000000	1.000000
15353.271993	0.102061	0.597476	-0.008796	78.623901	25.851137	48.576839	-0.105704	0.000000	0.339294	0.000000	0.000000	0.000000	-0.015822	0.414567	-0.602952	0.000000	0.000000	2.000000	165.000000	1.000000
15353.275326	0.101945	0.598745	-0.010582	78.817444	26.208406	48.887642	-0.103067	0.000000	0.439786	0.000000	0.000000	0.000000	-0.035025	0.380461	-0.536019	0.000000	0.000000	2.000000	165.000000	1.000000
15353.278660	0.101945	0.598745	-0.010582	78.817444	26.208406	48.887642	-0.103067	0.000000	0.439786	0.000000	0.000000	0.000000	-0.035025	0.380461	-0.536019	0.000000	0.000000	2.000000	165.000000	1.000000
15353.281993	0.101945	0.598745	-0.010582	78.817444	26.208406	48.887642	-0.103067	0.000000	0.439786	0.000000	0.000000	0.000000	-0.035025	0.380461	-0.536019	0.000000	0.000000	2.000000	165.000000	1.000000
15353.285326	0.101741	0.599884	-0.012156	79.016350	26.575182	49.226078	-0.097229	0.000000	0.529122	0.000000	0.000000	0.000000	-0.061084	0.341765	-0.472113	0.000000	0.000000	2.000000	165.000000	1.000000
15353.288660	0.101741	0.599884	-0.012156	79.016350	26.575182	49.226078	-0.097229	0.000000	0.529122	0.000000	0.000000	0.000000	-0.061084	0.341765	-0.472113	0.000000	0.000000	2.000000	165.000000	1.000000
15353.291993	0.101741	0.599884	-0.012156	79.016350	26.575182	49.226078	-0.097229	0.000000	0.529122	0.000000	0.000000	0.000000	-0.061084	0.341765	-0.472113	0.000000	0.000000	2.000000	165.000000	1.000000
15353.295326	0.101500	0.600891	-0.013502	79.249077	26.998802	49.629120	-0.087049	0.000000	0.607808	0.000000	0.000000	0.000000	-0.072346	0.302250	-0.403716	0.000000	0.000000	2.000000	165.000000	1.000000
15353.298660	0.101500	0.600891	-0.013502	79.249077	26.998802	49.629120	-0.087049	0.000000	0.607808	0.000000	0.000000	0.000000	-0.072346	0.302250	-0.403716	0.000000	0.000000	2.000000	165.000000	1.000000
15353.301993	0.101500	0.600891	-0.013502	79.249077	26.998802	49.629120	-0.087049	0.000000	0.607808	0.000000	0.000000	0.000000	-0.072346	0.302250	-0.403716	0.000000	0.000000	2.000000	165.000000	1.000000
15353.305326	0.101227	0.601788	-0.014694	79.529724	27.545534	50.171654	-0.074991	0.000000	0.675094	0.000000	0.000000	0.000000	-0.081842	0.268964	-0.357763	0.000000	0.000000	2.000000	165.000000	1.000000
15353.308660	0.101227	0.601788	-0.014694	79.529724	27.545534	50.171654	-0.074991	0.000000	0.675094	0.000000	0.000000	0.000000	-0.081842	0.268964	-0.357763	0.000000	0.000000	2.000000	165.000000	1.000000
15353.311993	0.101227	0.601788	-0.014694	79.529724	27.545534	50.171654	-0.074991	0.000000	0.675094	0.000000	0.000000	0.000000	-0.081842	0.268964	-0.357763	0.000000	0.000000	2.000000	165.000000	1.000000
15353.315326	0.100941	0.602557	-0.015754	79.895920	28.336390	50.973495	-0.061351	0.000000	0.734721	0.000000	0.000000	0.000000	-0.085937	0.230614	-0.317829	0.000000	0.000000	2.000000	165.000000	1.000000
15353.318660	0.100941	0.602557	-0.015754	79.895920	28.336390	50.973495	-0.061351	0.000000	0.734721	0.000000	0.000000	0.000000	-0.085937	0.230614	-0.317829	0.000000	0.000000	2.000000	165.000000	1.000000
15353.321993	0.100941	0.602557	-0.015754	79.895920	28.336390	50.973495	-0.061351	0.000000	0.734721	0.000000	0.000000	0.000000	-0.085937	0.230614	-0.317829	0.000000	0.000000	2.000000	165.000000	1.000000
15353.325326	0.100601	0.603243	-0.016662	80.314163	29.534882	52.232296	-0.047028	0.000000	0.787692	0.000000	0.000000	0.000000	-0.101892	0.205826	-0.272390	0.000000	0.000000	2.000000	165.000000	1.000000
15353.328660	0.100601	0.603243	-0.016662	80.314163	29.534882	52.232296	-0.047028	0.000000	0.787692	0.000000	0.000000	0.000000	-0.101892	0.205826	-0.272390	0.000000	0.000000	2.000000	165.000000	1.000000
15353.331993	0.100601	0.603243	-0.016662	80.314163	29.534882	52.232296	-0.047028	0.000000	0.787692	0.000000	0.000000	0.000000	-0.101892	0.205826	-0.272390	0.000000	0.000000	2.000000	165.000000	1.000000
15353.335326	0.100182	0.603785	-0.017437	80.755539	31.267019	54.100449	-0.030046	0.000000	0.833091	0.000000	0.000000	0.000000	-0.125596	0.162738	-0.232628	0.000000	0.000000	2.000000	165.000000	1.000000
15353.338660	0.100182	0.603785	-0.017437	80.755539	31.267019	54.100449	-0.030046	0.000000	0.833091	0.000000	0.000000	0.000000	-0.125596	0.162738	-0.232628	0.000000	0.000000	2.000000	165.000000	1.000000
15353.341993	0.100182	0.603785	-0.017437	80.755539	31.267019	54.100449	-0.030046	0.000000	0.833091	0.000000	0.000000	0.000000	-0.125596	0.162738	-0.232628	0.000000	0.000000	2.000000	165.000000	1.000000
15353.345326	0.100182	0.603785	-0.017437	81.170143	33.532578	56.566975	-0.009113	0.000000	0.871862	0.000000	0.000000	0.000000	-0.125596	0.162738	-0.232628	0.000000	0.000000	2.000000	165.000000	1.000000
15353.348660	0.099748	0.604253	-0.018094	81.170143	33.532578	56.566975	-0.009113	0.000000	0.871862	0.000000	0.000000	0.000000	-0.130368	0.140423	-0.196966	0.000000	0.000000	2.000000	165.000000	1.000000
15353.351993	0.099748	0.604253	-0.018094	81.170143	33.532578	56.566975	-0.009113	0.000000	0.871862	0.000000	0.000000	0.000000	-0.130368	0.140423	-0.196966	0.000000	0.000000	2.000000	165.000000	1.000000
15353.355326	0.099304	0.604572	-0.018699	81.529419	36.395222	59.698250	-0.009113	0.000000	0.871862	0.000000	0.000000	0.000000	-0.133200	0.095655	-0.181710	0.000000	0.000000	2.000000	165.000000	1.000000
15353.358660	0.099304	0.604572	-0.018699	81.529419	36.395222	59.698250	-0.009113	0.000000	0.871862	0.000000	0.000000	0.000000	-0.133200	0.095655	-0.181710	0.000000	0.000000	2.000000	165.000000	1.000000
15353.361993	0.099304	0.604572	-0.018699	81.529419	36.395222	59.698250	-0.009113	0.000000	0.871862	0.000000	0.000000	0.000000	-0.133200	0.095655	-0.181710	0.000000	0.000000	2.000000	165.000000	1.000000
15353.365326	0.099304	0.604572	-0.018699	81.818733	39.731266	63.357704	0.034815	0.000000	0.934975	0.000000	0.000000	0.000000	-0.133200	0.095655	-0.181710	0.000000	0.000000	2.000000	165.000000	1.000000
15353.368660	0.098856	0.604805	-0.019230	81.818733	39.731266	63.357704	0.034815	0.000000	0.934975	0.000000	0.000000	0.000000	-0.134389	0.069825	-0.159204	0.000000	0.000000	2.000000	165.000000	1.000000
15353.371993	0.098856	0.604805	-0.019230	81.818733	39.731266	63.357704	0.034815	0.000000	0.934975	0.000000	0.000000	0.000000	-0.134389	0.069825	-0.159204	0.000000	0.000000	2.000000	165.000000	1.000000
15353.375326	0.098398	0.604957	-0.019709	82.047470	43.214287	67.169075	0.034815	0.000000	0.934975	0.000000	0.000000	0.000000	-0.137198	0.045793	-0.143784	0.000000	0.000000	2.000000	165.000000	1.000000
15353.378660	0.098398	0.604957	-0.019709	82.047470	43.214287	67.169075	0.034815	0.000000	0.934975	0.000000	0.000000	0.000000	-0.137198	0.045793	-0.143784	0.000000	0.000000	2.000000	165.000000	1.000000
15353.381993	0.098398	0.604957	-0.019709	82.047470	43.214287	67.169075	0.034815	0.000000	0.934975	0.000000	0.000000	0.000000	-0.137198	0.045793	-0.143784	0.000000	0.000000	2.000000	165.000000	1.000000
15353.385326	0.098398	0.604957	-0.019709	82.232239	46.450703	70.695671	0.080080	0.000000	0.985473	0.000000	0.000000	0.000000	-0.137198	0.045793	-0.143784	0.000000	0.000000	2.000000	165.000000	1.000000
15353.388660	0.097930	0.605055	-0.020145	82.232239	46.450703	70.695671	0.080080	0.000000	0.985473	0.000000	0.000000	0.000000	-0.140541	0.029222	-0.130713	0.000000	0.000000	2.000000	165.000000	1.000000
15353.391993	0.097930	0.605055	-0.020145	82.232239	46.450703	70.695671	0.080080	0.000000	0.985473	0.000000	0.000000	0.000000	-0.140541	0.029222	-0.130713	0.000000	0.000000	2.000000	165.000000	1.000000
15353.395326	0.097530	0.605078	-0.020572	82.401466	49.229107	73.681755	0.080080	0.000000	0.985473	0.000000	0.000000	0.000000	-0.120081	0.007054	-0.127960	0.000000	0.000000	2.000000	165.000000	1.000000
15353.398660	0.097530	0.605078	-0.020572	82.401466	49.229107	73.681755	0.080080	0.000000	0.985473	0.000000	0.000000	0.000000	-0.120081	0.007054	-0.127960	0.000000	0.000000	2.000000	165.000000	1.000000
15353.401993	0.097530	0.605078	-0.020572	82.401466	49.229107	73.681755	0.080080	0.000000	0.985473	0.000000	0.000000	0.000000	-0.120081	0.007054	-0.127960	0.000000	0.000000	2.000000	165.000000	1.000000
15353.405326	0.097222	0.605093	-0.020878	82.579124	51.401348	75.973053	0.123516	0.000000	1.028585	0.000000	0.000000	0.000000	-0.092258	0.004385	-0.091799	0.000000	0.000000	2.000000	165.000000	1.000000
15353.408660	0.097222	0.605093	-0.020878	82.579124	51.401348	75.973053	0.123516	0.000000	1.028585	0.000000	0.000000	0.000000	-0.092258	0.004385	-0.091799	0.000000	0.000000	2.000000	165.000000	1.000000
15353.411993	0.097222	0.605093	-0.020878	82.579124	51.401348	75.973053	0.123516	0.000000	1.028585	0.000000	0.000000	0.000000	-0.092258	0.004385	-0.091799	0.000000	0.000000	2.000000	165.000000	1.000000
15353.415326	0.097222	0.605093	-0.020878	82.761932	52.982044	77.580528	0.138893	0.000000	1.043885	0.000000	0.000000	0.000000	-0.092258	0.004385	-0.091799	0.000000	0.000000	2.000000	165.000000	1.000000
15353.418660	0.097019	0.605085	-0.021107	82.761932	52.982044	77.580528	0.138893	0.000000	1.043885	0.000000	0.000000	0.000000	-0.060969	-0.002230	-0.068853	0.000000	0.000000	2.000000	165.000000	1.000000
15353.421993	0.097019	0.605085	-0.021107	82.761932	52.982044	77.580528	0.138893	0.000000	1.043885	0.000000	0.000000	0.000000	-0.060969	-0.002230	-0.068853	0.000000	0.000000	2.000000	165.000000	1.000000
15353.425326	0.097019	0.605085	-0.021107	82.917061	54.238449	78.841133	0.138893	0.000000	1.043885	0.000000	0.000000	0.000000	-0.060969	-0.002230	-0.068853	0.000000	0.000000	2.000000	165.000000	1.000000
15353.428660	0.097019	0.605085	-0.021107	82.917061	54.238449	78.841133	0.138893	0.000000	1.043885	0.000000	0.000000	0.000000	-0.060969	-0.002230	-0.068853	0.000000	0.000000	2.000000	165.000000	1.000000
15353.431993	0.096904	0.605051	-0.021232	82.917061	54.238449	78.841133	0.138893	0.000000	1.043885	0.000000	0.000000	0.000000	-0.034369	-0.010469	-0.037339	0.000000	0.000000	2.000000	165.000000	1.000000
15353.435326	0.096904	0.605051	-0.021232	83.037361	55.279148	79.877251	0.149054	0.000000	1.055360	0.000000	0.000000	0.000000	-0.034369	-0.010469	-0.037339	0.000000	0.000000	2.000000	165.000000	1.000000
15353.438660	0.096904	0.605051	-0.021232	83.037361	55.279148	79.877251	0.149054	0.000000	1.055360	0.000000	0.000000	0.000000	-0.034369	-0.010469	-0.037339	0.000000	0.000000	2.000000	165.000000	1.000000
15353.441993	0.096904	0.605051	-0.021232	83.037361	55.279148	79.877251	0.149054	0.000000	1.055360	0.000000	0.000000	0.000000	-0.034369	-0.010469	-0.037339	0.000000	0.000000	2.000000	165.000000	1.000000
15353.445326	0.096901	0.605010	-0.021148	83.134956	56.154102	80.744186	0.154782	0.000000	1.061583	0.000000	0.000000	0.000000	-0.000925	-0.012258	0.025156	0.000000	0.000000	2.000000	165.000000	1.000000
15353.448660	0.096901	0.605010	-0.021148	83.134956	56.154102	80.744186	0.154782	0.000000	1.061583	0.000000	0.000000	0.000000	-0.000925	-0.012258	0.025156	0.000000	0.000000	2.000000	165.000000	1.000000
15353.451993	0.096901	0.605010	-0.021148	83.134956	56.154102	80.744186	0.154782	0.000000	1.061583	0.000000	0.000000	0.000000	-0.000925	-0.012258	0.025156	0.000000	0.000000	2.000000	165.000000	1.000000
15353.455326	0.096901	0.605010	-0.021148	83.224564	56.910263	81.486488	0.154937	0.000000	1.057391	0.000000	0.000000	0.000000	-0.000925	-0.012258	0.025156	0.000000	0.000000	2.000000	165.000000	1.000000
15353.458660	0.096937	0.604996	-0.020989	83.224564	56.910263	81.486488	0.154937	0.000000	1.057391	0.000000	0.000000	0.000000	0.010577	-0.004166	0.047593	0.000000	0.000000	2.000000	165.000000	1.000000
15353.461993	0.096937	0.604996	-0.020989	83.224564	56.910263	81.486488	0.154937	0.000000	1.057391	0.000000	0.000000	0.000000	0.010577	-0.004166	0.047593	0.000000	0.000000	2.000000	165.000000	1.000000
15353.465326	0.096937	0.604996	-0.020989	83.338440	57.755867	82.300018	0.154937	0.000000	1.057391	0.000000	0.000000	0.000000	0.010577	-0.004166	0.047593	0.000000	0.000000	2.000000	165.000000	1.000000
15353.468660	0.096937	0.604996	-0.020989	83.338440	57.755867	82.300018	0.154937	0.000000	1.057391	0.000000	0.000000	0.000000	0.010577	-0.004166	0.047593	0.000000	0.000000	2.000000	165.000000	1.000000
15353.471993	0.097007	0.604990	-0.020772	83.338440	57.755867	82.300018	0.154937	0.000000	1.057391	0.000000	0.000000	0.000000	0.021023	-0.001812	0.065251	0.000000	0.000000	2.000000	165.000000	1.000000
15353.475326	0.097103	0.604978	-0.020535	83.526619	59.063446	83.542244	0.153174	0.000000	1.049459	0.000000	0.000000	0.000000	0.028833	-0.003504	0.070995	0.000000	0.000000	2.000000	165.000000	1.000000
15353.478660	0.097103	0.604978	-0.020535	83.526619	59.063446	83.542244	0.153174	0.000000	1.049459	0.000000	0.000000	0.000000	0.028833	-0.003504	0.070995	0.000000	0.000000	2.000000	165.000000	1.000000
15353.481993	0.097103	0.604978	-0.020535	83.526619	59.063446	83.542244	0.153174	0.000000	1.049459	0.000000	0.000000	0.000000	0.028833	-0.003504	0.070995	0.000000	0.000000	2.000000	165.000000	1.000000
15353.485326	0.097103	0.604978	-0.020535	83.787003	61.037228	85.428520	0.144865	0.000000	1.026751	0.000000	0.000000	0.000000	0.028833	-0.003504	0.070995	0.000000	0.000000	2.000000	165.000000	1.000000
15353.488660	0.097239	0.604991	-0.020316	83.787003	61.037228	85.428520	0.144865	0.000000	1.026751	0.000000	0.000000	0.000000	0.040761	0.003828	0.065849	0.000000	0.000000	2.000000	165.000000	1.000000
15353.491993	0.097239	0.604991	-0.020316	83.787003	61.037228	85.428520	0.144865	0.000000	1.026751	0.000000	0.000000	0.000000	0.040761	0.003828	0.065849	0.000000	0.000000	2.000000	165.000000	1.000000
15353.495326	0.097239	0.604991	-0.020316	84.084274	63.791714	88.087151	0.144865	0.000000	1.026751	0.000000	0.000000	0.000000	0.040761	0.003828	0.065849	0.000000	0.000000	2.000000	165.000000	1.000000
15353.498660	0.097239	0.604991	-0.020316	84.084274	63.791714	88.087151	0.144865	0.000000	1.026751	0.000000	0.000000	0.000000	0.040761	0.003828	0.065849	0.000000	0.000000	2.000000	165.000000	1.000000
15353.501993	0.097367	0.605034	-0.020128	84.084274	63.791714	88.087151	0.144865	0.000000	1.026751	0.000000	0.000000	0.000000	0.038670	0.012801	0.056332	0.000000	0.000000	2.000000	165.000000	1.000000
15353.505326	0.097450	0.605082	-0.019955	84.365982	67.117493	91.332489	0.138071	0.000000	1.015776	0.000000	0.000000	0.000000	0.024645	0.014426	0.051959	0.000000	0.000000	2.000000	165.000000	1.000000
15353.508660	0.097450	0.605082	-0.019955	84.365982	67.117493	91.332489	0.138071	0.000000	1.015776	0.000000	0.000000	0.000000	0.024645	0.014426	0.051959	0.000000	0.000000	2.000000	165.000000	1.000000
15353.511993	0.097450	0.605082	-0.019955	84.365982	67.117493	91.332489	0.138071	0.000000	1.015776	0.000000	0.000000	0.000000	0.024645	0.014426	0.051959	0.000000	0.000000	2.000000	165.000000	1.000000
15353.515326	0.097450	0.605082	-0.019955	84.594086	70.763916	94.925270	0.127518	0.000000	0.997727	0.000000	0.000000	0.000000	0.024645	0.014426	0.051959	0.000000	0.000000	2.000000	165.000000	1.000000
15353.518660	0.097551	0.605154	-0.019794	84.594086	70.763916	94.925270	0.127518	0.000000	0.997727	0.000000	0.000000	0.000000	0.030357	0.021785	0.048192	0.000000	0.000000	2.000000	165.000000	1.000000
15353.521993	0.097551	0.605154	-0.019794	84.594086	70.763916	94.925270	0.127518	0.000000	0.997727	0.000000	0.000000	0.000000	0.030357	0.021785	0.048192	0.000000	0.000000	2.000000	165.000000	1.000000
15353.525326	0.097551	0.605154	-0.019794	84.764565	74.613510	98.762558	0.127518	0.000000	0.997727	0.000000	0.000000	0.000000	0.030357	0.021785	0.048192	0.000000	0.000000	2.000000	165.000000	1.000000
15353.528660	0.097551	0.605154	-0.019794	84.764565	74.613510	98.762558	0.127518	0.000000	0.997727	0.000000	0.000000	0.000000	0.030357	0.021785	0.048192	0.000000	0.000000	2.000000	165.000000	1.000000
15353.531993	0.097626	0.605232	-0.019652	84.764565	74.613510	98.762558	0.127518	0.000000	0.997727	0.000000	0.000000	0.000000	0.022548	0.023443	0.042436	0.000000	0.000000	2.000000	165.000000	1.000000
15353.535326	0.097645	0.605303	-0.019565	84.896118	78.277008	102.407196	0.122459	0.000000	0.989695	0.000000	0.000000	0.000000	0.005841	0.021095	0.026182	0.000000	0.000000	2.000000	165.000000	1.000000
15353.538660	0.097645	0.605303	-0.019565	84.896118	78.277008	102.407196	0.122459	0.000000	0.989695	0.000000	0.000000	0.000000	0.005841	0.021095	0.026182	0.000000	0.000000	2.000000	165.000000	1.000000
15353.541993	0.097645	0.605303	-0.019565	84.896118	78.277008	102.407196	0.122459	0.000000	0.989695	0.000000	0.000000	0.000000	0.005841	0.021095	0.026182	0.000000	0.000000	2.000000	165.000000	1.000000
15353.545326	0.097645	0.605303	-0.019565	84.991402	81.554268	105.670433	0.117728	0.000000	0.978259	0.000000	0.000000	0.000000	0.005841	0.021095	0.026182	0.000000	0.000000	2.000000	165.000000	1.000000
15353.548660	0.097663	0.605397	-0.019486	84.991402	81.554268	105.670433	0.117728	0.000000	0.978259	0.000000	0.000000	0.000000	0.005312	0.028431	0.023808	0.000000	0.000000	2.000000	165.000000	1.000000
15353.551993	0.097663	0.605397	-0.019486	84.991402	81.554268	105.670433	0.117728	0.000000	0.978259	0.000000	0.000000	0.000000	0.005312	0.028431	0.023808	0.000000	0.000000	2.000000	165.000000	1.000000
15353.555326	0.097663	0.605397	-0.019486	85.056442	84.301460	108.406258	0.117728	0.000000	0.978259	0.000000	0.000000	0.000000	0.005312	0.028431	0.023808	0.000000	0.000000	2.000000	165.000000	1.000000
15353.558660	0.097663	0.605397	-0.019486	85.056442	84.301460	108.406258	0.117728	0.000000	0.978259	0.000000	0.000000	0.000000	0.005312	0.028431	0.023808	0.000000	0.000000	2.000000	165.000000	1.000000
15353.561993	0.097667	0.605484	-0.019470	85.056442	84.301460	108.406258	0.117728	0.000000	0.978259	0.000000	0.000000	0.000000	0.001066	0.026074	0.004777	0.000000	0.000000	2.000000	165.000000	1.000000
15353.565326	0.097667	0.605484	-0.019470	85.098747	86.495140	110.590561	0.116842	0.000000	0.974291	0.000000	0.000000	0.000000	0.001066	0.026074	0.004777	0.000000	0.000000	2.000000	165.000000	1.000000
15353.568660	0.097667	0.605484	-0.019470	85.098747	86.495140	110.590561	0.116842	0.000000	0.974291	0.000000	0.000000	0.000000	0.001066	0.026074	0.004777	0.000000	0.000000	2.000000	165.000000	1.000000
15353.571993	0.097667	0.605484	-0.019470	85.098747	86.495140	110.590561	0.116842	0.000000	0.974291	0.000000	0.000000	0.000000	0.001066	0.026074	0.004777	0.000000	0.000000	2.000000	165.000000	1.000000
15353.575326	0.097637	0.605743	-0.019505	85.125366	88.156570	112.247375	0.116664	0.000000	0.973495	0.000000	0.000000	0.000000	-0.008879	0.077529	-0.010460	0.000000	0.000000	2.000000	165.000000	1.000000
15353.578660	0.097637	0.605743	-0.019505	85.125366	88.156570	112.247375	0.116664	0.000000	0.973495	0.000000	0.000000	0.000000	-0.008879	0.077529	-0.010460	0.000000	0.000000	2.000000	165.000000	1.000000
15353.581993	0.097637	0.605743	-0.019505	85.125366	88.156570	112.247375	0.116664	0.000000	0.973495	0.000000	0.000000	0.000000	-0.008879	0.077529	-0.010460	0.000000	0.000000	2.000000	165.000000	1.000000
15353.585326	0.097637	0.605743	-0.019505	85.137558	89.192085	113.279396	0.118144	0.000000	0.975238	0.000000	0.000000	0.000000	-0.008879	0.077529	-0.010460	0.000000	0.000000	2.000000	165.000000	1.000000
15353.588660	0.097628	0.605865	-0.019544	85.137558	89.192085	113.279396	0.118144	0.000000	0.975238	0.000000	0.000000	0.000000	-0.002651	0.036745	-0.011885	0.000000	0.000000	2.000000	165.000000	1.000000
15353.591993	0.097628	0.605865	-0.019544	85.137558	89.192085	113.279396	0.118144	0.000000	0.975238	0.000000	0.000000	0.000000	-0.002651	0.036745	-0.011885	0.000000	0.000000	2.000000	165.000000	1.000000
15353.595326	0.097628	0.605865	-0.019544	85.141266	89.571007	113.655411	0.118144	0.000000	0.975238	0.000000	0.000000	0.000000	-0.002651	0.036745	-0.011885	0.000000	0.000000	2.000000	165.000000	1.000000
15353.598660	0.097628	0.605865	-0.019544	85.141266	89.571007	113.655411	0.118144	0.000000	0.975238	0.000000	0.000000	0.000000	-0.002651	0.036745	-0.011885	0.000000	0.000000	2.000000	165.000000	1.000000
15353.601993	0.097619	0.605988	-0.019584	85.141266	89.571007	113.655411	0.118144	0.000000	0.975238	0.000000	0.000000	0.000000	-0.002655	0.036748	-0.011896	0.000000	0.000000	2.000000	165.000000	1.000000
15353.605326	0.097619	0.605988	-0.019584	85.139130	89.502457	113.583115	0.118586	0.000000	0.977219	0.000000	0.000000	0.000000	-0.002655	0.036748	-0.011896	0.000000	0.000000	2.000000	165.000000	1.000000
15353.608660	0.097619	0.605988	-0.019584	85.139130	89.502457	113.583115	0.118586	0.000000	0.977219	0.000000	0.000000	0.000000	-0.002655	0.036748	-0.011896	0.000000	0.000000	2.000000	165.000000	1.000000
15353.611993	0.097619	0.605988	-0.019584	85.139130	89.502457	113.583115	0.118586	0.000000	0.977219	0.000000	0.000000	0.000000	-0.002655	0.036748	-0.011896	0.000000	0.000000	2.000000	165.000000	1.000000
15353.615326	0.097610	0.606268	-0.019724	85.135582	89.323212	113.403214	0.119029	0.000000	0.979202	0.000000	0.000000	0.000000	-0.002797	0.084120	-0.041863	0.000000	0.000000	2.000000	165.000000	1.000000
15353.618660	0.097610	0.606268	-0.019724	85.135582	89.323212	113.403214	0.119029	0.000000	0.979202	0.000000	0.000000	0.000000	-0.002797	0.084120	-0.041863	0.000000	0.000000	2.000000	165.000000	1.000000
15353.621993	0.097610	0.606268	-0.019724	85.135582	89.323212	113.403214	0.119029	0.000000	0.979202	0.000000	0.000000	0.000000	-0.002797	0.084120	-0.041863	0.000000	0.000000	2.000000	165.000000	1.000000
15353.625326	0.097573	0.606375	-0.019890	85.134819	89.203865	113.281723	0.119495	0.000000	0.986179	0.000000	0.000000	0.000000	-0.011149	0.031922	-0.049964	0.000000	0.000000	2.000000	165.000000	1.000000
15353.628660	0.097573	0.606375	-0.019890	85.134819	89.203865	113.281723	0.119495	0.000000	0.986179	0.000000	0.000000	0.000000	-0.011149	0.031922	-0.049964	0.000000	0.000000	2.000000	165.000000	1.000000
15353.631993	0.097573	0.606375	-0.019890	85.134819	89.203865	113.281723	0.119495	0.000000	0.986179	0.000000	0.000000	0.000000	-0.011149	0.031922	-0.049964	0.000000	0.000000	2.000000	165.000000	1.000000
15353.635326	0.097573	0.606375	-0.019890	85.133690	89.159180	113.236687	0.121353	0.000000	0.994506	0.000000	0.000000	0.000000	-0.011149	0.031922	-0.049964	0.000000	0.000000	2.000000	165.000000	1.000000
15353.638660	0.097527	0.606467	-0.020096	85.133690	89.159180	113.236687	0.121353	0.000000	0.994506	0.000000	0.000000	0.000000	-0.013802	0.027835	-0.061858	0.000000	0.000000	2.000000	165.000000	1.000000
15353.641993	0.097527	0.606467	-0.020096	85.133690	89.159180	113.236687	0.121353	0.000000	0.994506	0.000000	0.000000	0.000000	-0.013802	0.027835	-0.061858	0.000000	0.000000	2.000000	165.000000	1.000000
15353.645326	0.097527	0.606467	-0.020096	85.139214	89.176277	113.257095	0.121353	0.000000	0.994506	0.000000	0.000000	0.000000	-0.013802	0.027835	-0.061858	0.000000	0.000000	2.000000	165.000000	1.000000
15353.648660	0.097527	0.606467	-0.020096	85.139214	89.176277	113.257095	0.121353	0.000000	0.994506	0.000000	0.000000	0.000000	-0.013802	0.027835	-0.061858	0.000000	0.000000	2.000000	165.000000	1.000000
15353.651993	0.097463	0.606533	-0.020382	85.139214	89.176277	113.257095	0.121353	0.000000	0.994506	0.000000	0.000000	0.000000	-0.019107	0.019660	-0.085638	0.000000	0.000000	2.000000	165.000000	1.000000
15353.655326	0.097463	0.606533	-0.020382	85.145821	89.235321	113.314568	0.123653	0.000000	1.004816	0.000000	0.000000	0.000000	-0.019107	0.019660	-0.085638	0.000000	0.000000	2.000000	165.000000	1.000000
15353.658660	0.097463	0.606533	-0.020382	85.145821	89.235321	113.314568	0.123653	0.000000	1.004816	0.000000	0.000000	0.000000	-0.019107	0.019660	-0.085638	0.000000	0.000000	2.000000	165.000000	1.000000
15353.661993	0.097463	0.606533	-0.020382	85.145821	89.235321	113.314568	0.123653	0.000000	1.004816	0.000000	0.000000	0.000000	-0.019107	0.019660	-0.085638	0.000000	0.000000	2.000000	165.000000	1.000000
15353.665326	0.097215	0.606587	-0.021201	85.152130	89.367043	113.449196	0.126837	0.000000	1.019089	0.000000	0.000000	0.000000	-0.074359	0.016341	-0.245629	0.000000	0.000000	2.000000	165.000000	1.000000
15353.668660	0.097215	0.606587	-0.021201	85.152130	89.367043	113.449196	0.126837	0.000000	1.019089	0.000000	0.000000	0.000000	-0.074359	0.016341	-0.245629	0.000000	0.000000	2.000000	165.000000	1.000000
15353.671993	0.097215	0.606587	-0.021201	85.152130	89.367043	113.449196	0.126837	0.000000	1.019089	0.000000	0.000000	0.000000	-0.074359	0.016341	-0.245629	0.000000	0.000000	2.000000	165.000000	1.000000
15353.675326	0.097215	0.606587	-0.021201	85.155678	89.538681	113.629631	0.139231	0.000000	1.060027	0.000000	0.000000	0.000000	-0.074359	0.016341	-0.245629	0.000000	0.000000	2.000000	165.000000	1.000000
15353.678660	0.097011	0.606576	-0.021729	85.155678	89.538681	113.629631	0.139231	0.000000	1.060027	0.000000	0.000000	0.000000	-0.061413	-0.003408	-0.158652	0.000000	0.000000	2.000000	165.000000	1.000000
15353.681993	0.097011	0.606576	-0.021729	85.155678	89.538681	113.629631	0.139231	0.000000	1.060027	0.000000	0.000000	0.000000	-0.061413	-0.003408	-0.158652	0.000000	0.000000	2.000000	165.000000	1.000000
15353.685326	0.096844	0.606545	-0.022283	85.160492	89.782539	113.882568	0.139231	0.000000	1.060027	0.000000	0.000000	0.000000	-0.050031	-0.009222	-0.166225	0.000000	0.000000	2.000000	165.000000	1.000000
15353.688660	0.096844	0.606545	-0.022283	85.160492	89.782539	113.882568	0.139231	0.000000	1.060027	0.000000	0.000000	0.000000	-0.050031	-0.009222	-0.166225	0.000000	0.000000	2.000000	165.000000	1.000000
15353.691993	0.096844	0.606545	-0.022283	85.160492	89.782539	113.882568	0.139231	0.000000	1.060027	0.000000	0.000000	0.000000	-0.050031	-0.009222	-0.166225	0.000000	0.000000	2.000000	165.000000	1.000000
15353.695326	0.096844	0.606545	-0.022283	85.166046	90.068779	114.172539	0.157805	0.000000	1.114173	0.000000	0.000000	0.000000	-0.050031	-0.009222	-0.166225	0.000000	0.000000	2.000000	165.000000	1.000000
15353.698660	0.096694	0.606495	-0.022858	85.166046	90.068779	114.172539	0.157805	0.000000	1.114173	0.000000	0.000000	0.000000	-0.044885	-0.015046	-0.172413	0.000000	0.000000	2.000000	165.000000	1.000000
15353.701993	0.096694	0.606495	-0.022858	85.166046	90.068779	114.172539	0.157805	0.000000	1.114173	0.000000	0.000000	0.000000	-0.044885	-0.015046	-0.172413	0.000000	0.000000	2.000000	165.000000	1.000000
15353.705326	0.096621	0.606453	-0.023383	85.170746	90.327324	114.426559	0.157805	0.000000	1.114173	0.000000	0.000000	0.000000	-0.022103	-0.012697	-0.157541	0.000000	0.000000	2.000000	165.000000	1.000000
15353.708660	0.096621	0.606453	-0.023383	85.170746	90.327324	114.426559	0.157805	0.000000	1.114173	0.000000	0.000000	0.000000	-0.022103	-0.012697	-0.157541	0.000000	0.000000	2.000000	165.000000	1.000000
15353.711993	0.096621	0.606453	-0.023383	85.170746	90.327324	114.426559	0.157805	0.000000	1.114173	0.000000	0.000000	0.000000	-0.022103	-0.012697	-0.157541	0.000000	0.000000	2.000000	165.000000	1.000000
15353.715326	0.096621	0.606453	-0.023383	85.172935	90.553001	114.649101	0.168969	0.000000	1.169166	0.000000	0.000000	0.000000	-0.022103	-0.012697	-0.157541	0.000000	0.000000	2.000000	165.000000	1.000000
15353.718660	0.096572	0.606408	-0.023797	85.172935	90.553001	114.649101	0.168969	0.000000	1.169166	0.000000	0.000000	0.000000	-0.014710	-0.013441	-0.124223	0.000000	0.000000	2.000000	165.000000	1.000000
15353.721993	0.096572	0.606408	-0.023797	85.172935	90.553001	114.649101	0.168969	0.000000	1.169166	0.000000	0.000000	0.000000	-0.014710	-0.013441	-0.124223	0.000000	0.000000	2.000000	165.000000	1.000000
15353.725326	0.096572	0.606408	-0.023797	85.176796	90.776108	114.867538	0.168969	0.000000	1.169166	0.000000	0.000000	0.000000	-0.014710	-0.013441	-0.124223	0.000000	0.000000	2.000000	165.000000	1.000000
15353.728660	0.096572	0.606408	-0.023797	85.176796	90.776108	114.867538	0.168969	0.000000	1.169166	0.000000	0.000000	0.000000	-0.014710	-0.013441	-0.124223	0.000000	0.000000	2.000000	165.000000	1.000000
15353.731993	0.096570	0.606336	-0.024097	85.176796	90.776108	114.867538	0.168969	0.000000	1.169166	0.000000	0.000000	0.000000	-0.000604	-0.021436	-0.089878	0.000000	0.000000	2.000000	165.000000	1.000000
15353.735326	0.096570	0.606336	-0.024097	85.178909	91.007767	115.090614	0.171421	0.000000	1.189869	0.000000	0.000000	0.000000	-0.000604	-0.021436	-0.089878	0.000000	0.000000	2.000000	165.000000	1.000000
15353.738660	0.096570	0.606336	-0.024097	85.178909	91.007767	115.090614	0.171421	0.000000	1.189869	0.000000	0.000000	0.000000	-0.000604	-0.021436	-0.089878	0.000000	0.000000	2.000000	165.000000	1.000000
15353.741993	0.096570	0.606336	-0.024097	85.178909	91.007767	115.090614	0.171421	0.000000	1.189869	0.000000	0.000000	0.000000	-0.000604	-0.021436	-0.089878	0.000000	0.000000	2.000000	165.000000	1.000000
15353.745326	0.096706	0.606117	-0.024261	85.182037	91.200554	115.273155	0.171522	0.000000	1.204849	0.000000	0.000000	0.000000	0.040827	-0.065695	-0.049116	0.000000	0.000000	2.000000	165.000000	1.000000
15353.748660	0.096706	0.606117	-0.024261	85.182037	91.200554	115.273155	0.171522	0.000000	1.204849	0.000000	0.000000	0.000000	0.040827	-0.065695	-0.049116	0.000000	0.000000	2.000000	165.000000	1.000000
15353.751993	0.096706	0.606117	-0.024261	85.182037	91.200554	115.273155	0.171522	0.000000	1.204849	0.000000	0.000000	0.000000	0.040827	-0.065695	-0.049116	0.000000	0.000000	2.000000	165.000000	1.000000
15353.755326	0.096706	0.606117	-0.024261	85.185738	91.432777	115.492569	0.164717	0.000000	1.213035	0.000000	0.000000	0.000000	0.040827	-0.065695	-0.049116	0.000000	0.000000	2.000000	165.000000	1.000000
15353.758660	0.096818	0.605975	-0.024144	85.185738	91.432777	115.492569	0.164717	0.000000	1.213035	0.000000	0.000000	0.000000	0.033714	-0.042717	0.034979	0.000000	0.000000	2.000000	165.000000	1.000000
15353.761993	0.096818	0.605975	-0.024144	85.185738	91.432777	115.492569	0.164717	0.000000	1.213035	0.000000	0.000000	0.000000	0.033714	-0.042717	0.034979	0.000000	0.000000	2.000000	165.000000	1.000000
15353.765326	0.096818	0.605975	-0.024144	85.190948	91.657349	115.708229	0.164717	0.000000	1.213035	0.000000	0.000000	0.000000	0.033714	-0.042717	0.034979	0.000000	0.000000	2.000000	165.000000	1.000000
15353.768660	0.096818	0.605975	-0.024144	85.190948	91.657349	115.708229	0.164717	0.000000	1.213035	0.000000	0.000000	0.000000	0.033714	-0.042717	0.034979	0.000000	0.000000	2.000000	165.000000	1.000000
15353.771993	0.096940	0.605758	-0.023888	85.190948	91.657349	115.708229	0.164717	0.000000	1.213035	0.000000	0.000000	0.000000	0.036610	-0.065257	0.076814	0.000000	0.000000	2.000000	165.000000	1.000000
15353.775326	0.097051	0.605464	-0.023488	85.204941	91.977531	116.019218	0.159098	0.000000	1.207205	0.000000	0.000000	0.000000	0.033332	-0.087953	0.119992	0.000000	0.000000	2.000000	165.000000	1.000000
15353.778660	0.097051	0.605464	-0.023488	85.204941	91.977531	116.019218	0.159098	0.000000	1.207205	0.000000	0.000000	0.000000	0.033332	-0.087953	0.119992	0.000000	0.000000	2.000000	165.000000	1.000000
15353.781993	0.097051	0.605464	-0.023488	85.204941	91.977531	116.019218	0.159098	0.000000	1.207205	0.000000	0.000000	0.000000	0.033332	-0.087953	0.119992	0.000000	0.000000	2.000000	165.000000	1.000000
15353.785326	0.097051	0.605464	-0.023488	85.240540	92.343651	116.360825	0.147441	0.000000	1.174404	0.000000	0.000000	0.000000	0.033332	-0.087953	0.119992	0.000000	0.000000	2.000000	165.000000	1.000000
15353.788660	0.097135	0.605111	-0.023016	85.240540	92.343651	116.360825	0.147441	0.000000	1.174404	0.000000	0.000000	0.000000	0.025213	-0.105940	0.141700	0.000000	0.000000	2.000000	165.000000	1.000000
15353.791993	0.097135	0.605111	-0.023016	85.240540	92.343651	116.360825	0.147441	0.000000	1.174404	0.000000	0.000000	0.000000	0.025213	-0.105940	0.141700	0.000000	0.000000	2.000000	165.000000	1.000000
15353.795326	0.097208	0.604681	-0.022400	85.326553	92.681847	116.638542	0.147441	0.000000	1.174404	0.000000	0.000000	0.000000	0.021835	-0.128935	0.184780	0.000000	0.000000	2.000000	165.000000	1.000000
15353.798660	0.097208	0.604681	-0.022400	85.326553	92.681847	116.638542	0.147441	0.000000	1.174404	0.000000	0.000000	0.000000	0.021835	-0.128935	0.184780	0.000000	0.000000	2.000000	165.000000	1.000000
15353.801993	0.097208	0.604681	-0.022400	85.326553	92.681847	116.638542	0.147441	0.000000	1.174404	0.000000	0.000000	0.000000	0.021835	-0.128935	0.184780	0.000000	0.000000	2.000000	165.000000	1.000000
15353.805326	0.097208	0.604681	-0.022400	85.467239	93.039261	116.902161	0.139600	0.000000	1.119991	0.000000	0.000000	0.000000	0.021835	-0.128935	0.184780	0.000000	0.000000	2.000000	165.000000	1.000000
15353.808660	0.097205	0.604198	-0.021635	85.467239	93.039261	116.902161	0.139600	0.000000	1.119991	0.000000	0.000000	0.000000	-0.000771	-0.144902	0.229587	0.000000	0.000000	2.000000	165.000000	1.000000
15353.811993	0.097205	0.604198	-0.021635	85.467239	93.039261	116.902161	0.139600	0.000000	1.119991	0.000000	0.000000	0.000000	-0.000771	-0.144902	0.229587	0.000000	0.000000	2.000000	165.000000	1.000000
15353.815326	0.097120	0.603624	-0.020752	85.653412	93.422348	117.162552	0.139600	0.000000	1.119991	0.000000	0.000000	0.000000	-0.025727	-0.172458	0.264749	0.000000	0.000000	2.000000	165.000000	1.000000
15353.818660	0.097120	0.603624	-0.020752	85.653412	93.422348	117.162552	0.139600	0.000000	1.119991	0.000000	0.000000	0.000000	-0.025727	-0.172458	0.264749	0.000000	0.000000	2.000000	165.000000	1.000000
15353.821993	0.097120	0.603624	-0.020752	85.653412	93.422348	117.162552	0.139600	0.000000	1.119991	0.000000	0.000000	0.000000	-0.025727	-0.172458	0.264749	0.000000	0.000000	2.000000	165.000000	1.000000
15353.825326	0.097016	0.602975	-0.019751	85.864830	93.923721	117.530930	0.144016	0.000000	1.037601	0.000000	0.000000	0.000000	-0.031203	-0.194633	0.300434	0.000000	0.000000	2.000000	165.000000	1.000000
15353.828660	0.097016	0.602975	-0.019751	85.864830	93.923721	117.530930	0.144016	0.000000	1.037601	0.000000	0.000000	0.000000	-0.031203	-0.194633	0.300434	0.000000	0.000000	2.000000	165.000000	1.000000
15353.831993	0.097016	0.602975	-0.019751	85.864830	93.923721	117.530930	0.144016	0.000000	1.037601	0.000000	0.000000	0.000000	-0.031203	-0.194633	0.300434	0.000000	0.000000	2.000000	165.000000	1.000000
15353.835326	0.096855	0.602270	-0.018605	86.052116	94.542351	118.043289	0.149216	0.000000	0.987529	0.000000	0.000000	0.000000	-0.048290	-0.211536	0.343567	0.000000	0.000000	2.000000	165.000000	1.000000
15353.838660	0.096855	0.602270	-0.018605	86.052116	94.542351	118.043289	0.149216	0.000000	0.987529	0.000000	0.000000	0.000000	-0.048290	-0.211536	0.343567	0.000000	0.000000	2.000000	165.000000	1.000000
15353.841993	0.096855	0.602270	-0.018605	86.052116	94.542351	118.043289	0.149216	0.000000	0.987529	0.000000	0.000000	0.000000	-0.048290	-0.211536	0.343567	0.000000	0.000000	2.000000	165.000000	1.000000
15353.845326	0.096629	0.601537	-0.017348	86.176331	95.269852	118.733032	0.157265	0.000000	0.930268	0.000000	0.000000	0.000000	-0.067775	-0.219689	0.377147	0.000000	0.000000	2.000000	165.000000	1.000000
15353.848660	0.096629	0.601537	-0.017348	86.176331	95.269852	118.733032	0.157265	0.000000	0.930268	0.000000	0.000000	0.000000	-0.067775	-0.219689	0.377147	0.000000	0.000000	2.000000	165.000000	1.000000
15353.851993	0.096629	0.601537	-0.017348	86.176331	95.269852	118.733032	0.157265	0.000000	0.930268	0.000000	0.000000	0.000000	-0.067775	-0.219689	0.377147	0.000000	0.000000	2.000000	165.000000	1.000000
15353.855326	0.096339	0.600752	-0.015972	86.222130	96.145905	119.651024	0.168560	0.000000	0.867410	0.000000	0.000000	0.000000	-0.087076	-0.235545	0.412933	0.000000	0.000000	2.000000	165.000000	1.000000
15353.858660	0.096339	0.600752	-0.015972	86.222130	96.145905	119.651024	0.168560	0.000000	0.867410	0.000000	0.000000	0.000000	-0.087076	-0.235545	0.412933	0.000000	0.000000	2.000000	165.000000	1.000000
15353.861993	0.096339	0.600752	-0.015972	86.222130	96.145905	119.651024	0.168560	0.000000	0.867410	0.000000	0.000000	0.000000	-0.087076	-0.235545	0.412933	0.000000	0.000000	2.000000	165.000000	1.000000
15353.865326	0.096018	0.599944	-0.014517	86.226852	97.062042	120.647003	0.183073	0.000000	0.798588	0.000000	0.000000	0.000000	-0.096186	-0.242572	0.436441	0.000000	0.000000	2.000000	165.000000	1.000000
15353.868660	0.096018	0.599944	-0.014517	86.226852	97.062042	120.647003	0.183073	0.000000	0.798588	0.000000	0.000000	0.000000	-0.096186	-0.242572	0.436441	0.000000	0.000000	2.000000	165.000000	1.000000
15353.871993	0.096018	0.599944	-0.014517	86.226852	97.062042	120.647003	0.183073	0.000000	0.798588	0.000000	0.000000	0.000000	-0.096186	-0.242572	0.436441	0.000000	0.000000	2.000000	165.000000	1.000000
15353.875326	0.095681	0.599142	-0.013020	86.232048	97.927139	121.603737	0.199104	0.000000	0.725848	0.000000	0.000000	0.000000	-0.101216	-0.240593	0.449128	0.000000	0.000000	2.000000	165.000000	1.000000
15353.878660	0.095681	0.599142	-0.013020	86.232048	97.927139	121.603737	0.199104	0.000000	0.725848	0.000000	0.000000	0.000000	-0.101216	-0.240593	0.449128	0.000000	0.000000	2.000000	165.000000	1.000000
15353.881993	0.095681	0.599142	-0.013020	86.232048	97.927139	121.603737	0.199104	0.000000	0.725848	0.000000	0.000000	0.000000	-0.101216	-0.240593	0.449128	0.000000	0.000000	2.000000	165.000000	1.000000
15353.885326	0.095370	0.598321	-0.011482	86.236099	98.797241	122.554771	0.215973	0.000000	0.650993	0.000000	0.000000	0.000000	-0.093180	-0.246166	0.461345	0.000000	0.000000	2.000000	165.000000	1.000000
15353.888660	0.095370	0.598321	-0.011482	86.236099	98.797241	122.554771	0.215973	0.000000	0.650993	0.000000	0.000000	0.000000	-0.093180	-0.246166	0.461345	0.000000	0.000000	2.000000	165.000000	1.000000
15353.891993	0.095370	0.598321	-0.011482	86.236099	98.797241	122.554771	0.215973	0.000000	0.650993	0.000000	0.000000	0.000000	-0.093180	-0.246166	0.461345	0.000000	0.000000	2.000000	165.000000	1.000000
15353.895326	0.095101	0.597512	-0.009939	86.239067	99.627090	123.459999	0.231503	0.000000	0.574102	0.000000	0.000000	0.000000	-0.080766	-0.242553	0.462834	0.000000	0.000000	2.000000	165.000000	1.000000
15353.898660	0.095101	0.597512	-0.009939	86.239067	99.627090	123.459999	0.231503	0.000000	0.574102	0.000000	0.000000	0.000000	-0.080766	-0.242553	0.462834	0.000000	0.000000	2.000000	165.000000	1.000000
15353.901993	0.095101	0.597512	-0.009939	86.239067	99.627090	123.459999	0.231503	0.000000	0.574102	0.000000	0.000000	0.000000	-0.080766	-0.242553	0.462834	0.000000	0.000000	2.000000	165.000000	1.000000
15353.905326	0.094952	0.596747	-0.008441	86.239120	100.375679	124.271698	0.244964	0.000000	0.496963	0.000000	0.000000	0.000000	-0.044641	-0.229533	0.449622	0.000000	0.000000	2.000000	165.000000	1.000000
15353.908660	0.094952	0.596747	-0.008441	86.239120	100.375679	124.271698	0.244964	0.000000	0.496963	0.000000	0.000000	0.000000	-0.044641	-0.229533	0.449622	0.000000	0.000000	2.000000	165.000000	1.000000
15353.911993	0.094952	0.596747	-0.008441	86.239120	100.375679	124.271698	0.244964	0.000000	0.496963	0.000000	0.000000	0.000000	-0.044641	-0.229533	0.449622	0.000000	0.000000	2.000000	165.000000	1.000000
15353.915326	0.094882	0.596026	-0.006976	86.240219	101.088539	125.035164	0.252404	0.000000	0.422026	0.000000	0.000000	0.000000	-0.020925	-0.216383	0.439212	0.000000	0.000000	2.000000	165.000000	1.000000
15353.918660	0.094882	0.596026	-0.006976	86.240219	101.088539	125.035164	0.252404	0.000000	0.422026	0.000000	0.000000	0.000000	-0.020925	-0.216383	0.439212	0.000000	0.000000	2.000000	165.000000	1.000000
15353.921993	0.094882	0.596026	-0.006976	86.240219	101.088539	125.035164	0.252404	0.000000	0.422026	0.000000	0.000000	0.000000	-0.020925	-0.216383	0.439212	0.000000	0.000000	2.000000	165.000000	1.000000
15353.925326	0.094935	0.595349	-0.005556	86.242249	101.676559	125.655632	0.255892	0.000000	0.348824	0.000000	0.000000	0.000000	0.015931	-0.203064	0.426170	0.000000	0.000000	2.000000	165.000000	1.000000
15353.928660	0.094935	0.595349	-0.005556	86.242249	101.676559	125.655632	0.255892	0.000000	0.348824	0.000000	0.000000	0.000000	0.015931	-0.203064	0.426170	0.000000	0.000000	2.000000	165.000000	1.000000
15353.931993	0.094935	0.595349	-0.005556	86.242249	101.676559	125.655632	0.255892	0.000000	0.348824	0.000000	0.000000	0.000000	0.015931	-0.203064	0.426170	0.000000	0.000000	2.000000	165.000000	1.000000
15353.935326	0.095065	0.594724	-0.004193	86.249130	102.188599	126.181679	0.253237	0.000000	0.277796	0.000000	0.000000	0.000000	0.038778	-0.187650	0.408806	0.000000	0.000000	2.000000	165.000000	1.000000
15353.938660	0.095065	0.594724	-0.004193	86.249130	102.188599	126.181679	0.253237	0.000000	0.277796	0.000000	0.000000	0.000000	0.038778	-0.187650	0.408806	0.000000	0.000000	2.000000	165.000000	1.000000
15353.941993	0.095065	0.594724	-0.004193	86.249130	102.188599	126.181679	0.253237	0.000000	0.277796	0.000000	0.000000	0.000000	0.038778	-0.187650	0.408806	0.000000	0.000000	2.000000	165.000000	1.000000
15353.945326	0.095228	0.594150	-0.002879	86.293930	102.656929	126.621849	0.246774	0.000000	0.209661	0.000000	0.000000	0.000000	0.048954	-0.171993	0.394206	0.000000	0.000000	2.000000	165.000000	1.000000
15353.948660	0.095228	0.594150	-0.002879	86.293930	102.656929	126.621849	0.246774	0.000000	0.209661	0.000000	0.000000	0.000000	0.048954	-0.171993	0.394206	0.000000	0.000000	2.000000	165.000000	1.000000
15353.951993	0.095228	0.594150	-0.002879	86.293930	102.656929	126.621849	0.246774	0.000000	0.209661	0.000000	0.000000	0.000000	0.048954	-0.171993	0.394206	0.000000	0.000000	2.000000	165.000000	1.000000
15353.955326	0.095439	0.593635	-0.001550	86.387024	103.098167	126.991661	0.238615	0.000000	0.143960	0.000000	0.000000	0.000000	0.063239	-0.154625	0.398652	0.000000	0.000000	2.000000	165.000000	1.000000
15353.958660	0.095439	0.593635	-0.001550	86.387024	103.098167	126.991661	0.238615	0.000000	0.143960	0.000000	0.000000	0.000000	0.063239	-0.154625	0.398652	0.000000	0.000000	2.000000	165.000000	1.000000
15353.961993	0.095439	0.593635	-0.001550	86.387024	103.098167	126.991661	0.238615	0.000000	0.143960	0.000000	0.000000	0.000000	0.063239	-0.154625	0.398652	0.000000	0.000000	2.000000	165.000000	1.000000
15353.965326	0.095657	0.593180	-0.000289	86.516541	103.463104	127.247108	0.228075	0.000000	0.077518	0.000000	0.000000	0.000000	0.065681	-0.136619	0.378440	0.000000	0.000000	2.000000	165.000000	1.000000
15353.968660	0.095657	0.593180	-0.000289	86.516541	103.463104	127.247108	0.228075	0.000000	0.077518	0.000000	0.000000	0.000000	0.065681	-0.136619	0.378440	0.000000	0.000000	2.000000	165.000000	1.000000
15353.971993	0.095657	0.593180	-0.000289	86.516541	103.463104	127.247108	0.228075	0.000000	0.077518	0.000000	0.000000	0.000000	0.065681	-0.136619	0.378440	0.000000	0.000000	2.000000	165.000000	1.000000
15353.975326	0.095916	0.592771	0.000948	86.684128	103.807068	127.442139	0.217128	0.000000	0.014445	0.000000	0.000000	0.000000	0.077676	-0.122521	0.371025	0.000000	0.000000	2.000000	165.000000	1.000000
15353.978660	0.095916	0.592771	0.000948	86.684128	103.807068	127.442139	0.217128	0.000000	0.014445	0.000000	0.000000	0.000000	0.077676	-0.122521	0.371025	0.000000	0.000000	2.000000	165.000000	1.000000
15353.981993	0.095916	0.592771	0.000948	86.684128	103.807068	127.442139	0.217128	0.000000	0.014445	0.000000	0.000000	0.000000	0.077676	-0.122521	0.371025	0.000000	0.000000	2.000000	165.000000	1.000000
15353.985326	0.096206	0.592424	0.002113	86.872757	104.104874	127.566910	0.204182	0.000000	-0.047392	0.000000	0.000000	0.000000	0.086835	-0.104075	0.349538	0.000000	0.000000	2.000000	165.000000	1.000000
15353.988660	0.096206	0.592424	0.002113	86.872757	104.104874	127.566910	0.204182	0.000000	-0.047392	0.000000	0.000000	0.000000	0.086835	-0.104075	0.349538	0.000000	0.000000	2.000000	165.000000	1.000000
15353.991993	0.096206	0.592424	0.002113	86.872757	104.104874	127.566910	0.204182	0.000000	-0.047392	0.000000	0.000000	0.000000	0.086835	-0.104075	0.349538	0.000000	0.000000	2.000000	165.000000	1.000000
15353.995326	0.096493	0.592109	0.003155	87.069824	104.444580	127.725975	0.189710	0.000000	-0.105649	0.000000	0.000000	0.000000	0.086024	-0.094524	0.312684	0.000000	0.000000	2.000000	165.000000	1.000000
15353.998660	0.096493	0.592109	0.003155	87.069824	104.444580	127.725975	0.189710	0.000000	-0.105649	0.000000	0.000000	0.000000	0.086024	-0.094524	0.312684	0.000000	0.000000	2.000000	165.000000	1.000000
15354.001993	0.096493	0.592109	0.003155	87.069824	104.444580	127.725975	0.189710	0.000000	-0.105649	0.000000	0.000000	0.000000	0.086024	-0.094524	0.312684	0.000000	0.000000	2.000000	165.000000	1.000000
15354.005326	0.096777	0.591827	0.004075	87.247932	104.788010	127.900200	0.175372	0.000000	-0.157763	0.000000	0.000000	0.000000	0.085262	-0.084690	0.275894	0.000000	0.000000	2.000000	165.000000	1.000000
15354.008660	0.096777	0.591827	0.004075	87.247932	104.788010	127.900200	0.175372	0.000000	-0.157763	0.000000	0.000000	0.000000	0.085262	-0.084690	0.275894	0.000000	0.000000	2.000000	165.000000	1.000000
15354.011993	0.096777	0.591827	0.004075	87.247932	104.788010	127.900200	0.175372	0.000000	-0.157763	0.000000	0.000000	0.000000	0.085262	-0.084690	0.275894	0.000000	0.000000	2.000000	165.000000	1.000000
15354.015326	0.096777	0.591827	0.004075	87.401657	105.114037	128.078568	0.161162	0.000000	-0.203745	0.000000	0.000000	0.000000	0.085262	-0.084690	0.275894	0.000000	0.000000	2.000000	165.000000	1.000000
15354.018660	0.097037	0.591578	0.004877	87.401657	105.114037	128.078568	0.161162	0.000000	-0.203745	0.000000	0.000000	0.000000	0.077949	-0.074619	0.240545	0.000000	0.000000	2.000000	165.000000	1.000000
15354.021993	0.097037	0.591578	0.004877	87.401657	105.114037	128.078568	0.161162	0.000000	-0.203745	0.000000	0.000000	0.000000	0.077949	-0.074619	0.240545	0.000000	0.000000	2.000000	165.000000	1.000000
15354.025326	0.097250	0.591364	0.005566	87.519272	105.386513	128.235641	0.161162	0.000000	-0.203745	0.000000	0.000000	0.000000	0.064038	-0.064325	0.206644	0.000000	0.000000	2.000000	165.000000	1.000000
15354.028660	0.097250	0.591364	0.005566	87.519272	105.386513	128.235641	0.161162	0.000000	-0.203745	0.000000	0.000000	0.000000	0.064038	-0.064325	0.206644	0.000000	0.000000	2.000000	165.000000	1.000000
15354.031993	0.097250	0.591364	0.005566	87.519272	105.386513	128.235641	0.161162	0.000000	-0.203745	0.000000	0.000000	0.000000	0.064038	-0.064325	0.206644	0.000000	0.000000	2.000000	165.000000	1.000000
15354.035326	0.097250	0.591364	0.005566	87.603630	105.667732	128.436172	0.137498	0.000000	-0.278276	0.000000	0.000000	0.000000	0.064038	-0.064325	0.206644	0.000000	0.000000	2.000000	165.000000	1.000000
15354.038660	0.097420	0.591132	0.006156	87.603630	105.667732	128.436172	0.137498	0.000000	-0.278276	0.000000	0.000000	0.000000	0.050998	-0.069421	0.177103	0.000000	0.000000	2.000000	165.000000	1.000000
15354.041993	0.097420	0.591132	0.006156	87.603630	105.667732	128.436172	0.137498	0.000000	-0.278276	0.000000	0.000000	0.000000	0.050998	-0.069421	0.177103	0.000000	0.000000	2.000000	165.000000	1.000000
15354.045326	0.097530	0.590948	0.006678	87.660248	105.964500	128.682358	0.137498	0.000000	-0.278276	0.000000	0.000000	0.000000	0.032922	-0.055413	0.156588	0.000000	0.000000	2.000000	165.000000	1.000000
15354.048660	0.097530	0.590948	0.006678	87.660248	105.964500	128.682358	0.137498	0.000000	-0.278276	0.000000	0.000000	0.000000	0.032922	-0.055413	0.156588	0.000000	0.000000	2.000000	165.000000	1.000000
15354.051993	0.097530	0.590948	0.006678	87.660248	105.964500	128.682358	0.137498	0.000000	-0.278276	0.000000	0.000000	0.000000	0.032922	-0.055413	0.156588	0.000000	0.000000	2.000000	165.000000	1.000000
15354.055326	0.097530	0.590948	0.006678	87.701263	106.231171	128.912262	0.123511	0.000000	-0.333892	0.000000	0.000000	0.000000	0.032922	-0.055413	0.156588	0.000000	0.000000	2.000000	165.000000	1.000000
15354.058660	0.097621	0.590765	0.007113	87.701263	106.231171	128.912262	0.123511	0.000000	-0.333892	0.000000	0.000000	0.000000	0.027459	-0.054674	0.130604	0.000000	0.000000	2.000000	165.000000	1.000000
15354.061993	0.097621	0.590765	0.007113	87.701263	106.231171	128.912262	0.123511	0.000000	-0.333892	0.000000	0.000000	0.000000	0.027459	-0.054674	0.130604	0.000000	0.000000	2.000000	165.000000	1.000000
15354.065326	0.097621	0.590765	0.007113	87.723335	106.369904	129.033813	0.123511	0.000000	-0.333892	0.000000	0.000000	0.000000	0.027459	-0.054674	0.130604	0.000000	0.000000	2.000000	165.000000	1.000000
15354.068660	0.097621	0.590765	0.007113	87.723335	106.369904	129.033813	0.123511	0.000000	-0.333892	0.000000	0.000000	0.000000	0.027459	-0.054674	0.130604	0.000000	0.000000	2.000000	165.000000	1.000000
15354.071993	0.097694	0.590601	0.007569	87.723335	106.369904	129.033813	0.123511	0.000000	-0.333892	0.000000	0.000000	0.000000	0.021856	-0.049229	0.136822	0.000000	0.000000	2.000000	165.000000	1.000000
15354.075326	0.097759	0.590425	0.007986	87.724541	106.529305	129.194519	0.118935	0.000000	-0.355659	0.000000	0.000000	0.000000	0.019337	-0.052791	0.124890	0.000000	0.000000	2.000000	165.000000	1.000000
15354.078660	0.097759	0.590425	0.007986	87.724541	106.529305	129.194519	0.118935	0.000000	-0.355659	0.000000	0.000000	0.000000	0.019337	-0.052791	0.124890	0.000000	0.000000	2.000000	165.000000	1.000000
15354.081993	0.097759	0.590425	0.007986	87.724541	106.529305	129.194519	0.118935	0.000000	-0.355659	0.000000	0.000000	0.000000	0.019337	-0.052791	0.124890	0.000000	0.000000	2.000000	165.000000	1.000000
15354.085326	0.097759	0.590425	0.007986	87.724709	106.526649	129.194565	0.112069	0.000000	-0.399278	0.000000	0.000000	0.000000	0.019337	-0.052791	0.124890	0.000000	0.000000	2.000000	165.000000	1.000000
15354.088660	0.097825	0.590294	0.008411	87.724709	106.526649	129.194565	0.112069	0.000000	-0.399278	0.000000	0.000000	0.000000	0.019890	-0.039538	0.127590	0.000000	0.000000	2.000000	165.000000	1.000000
15354.091993	0.097825	0.590294	0.008411	87.724709	106.526649	129.194565	0.112069	0.000000	-0.399278	0.000000	0.000000	0.000000	0.019890	-0.039538	0.127590	0.000000	0.000000	2.000000	165.000000	1.000000
15354.095326	0.097825	0.590294	0.008411	87.724884	106.448059	129.115952	0.112069	0.000000	-0.399278	0.000000	0.000000	0.000000	0.019890	-0.039538	0.127590	0.000000	0.000000	2.000000	165.000000	1.000000
15354.098660	0.097825	0.590294	0.008411	87.724884	106.448059	129.115952	0.112069	0.000000	-0.399278	0.000000	0.000000	0.000000	0.019890	-0.039538	0.127590	0.000000	0.000000	2.000000	165.000000	1.000000
15354.101993	0.097922	0.590173	0.008871	87.724884	106.448059	129.115952	0.112069	0.000000	-0.399278	0.000000	0.000000	0.000000	0.029001	-0.036294	0.138043	0.000000	0.000000	2.000000	165.000000	1.000000
15354.105326	0.098058	0.590059	0.009298	87.725052	106.372231	129.037323	0.108754	0.000000	-0.420543	0.000000	0.000000	0.000000	0.040809	-0.034199	0.128202	0.000000	0.000000	2.000000	165.000000	1.000000
15354.108660	0.098058	0.590059	0.009298	87.725052	106.372231	129.037323	0.108754	0.000000	-0.420543	0.000000	0.000000	0.000000	0.040809	-0.034199	0.128202	0.000000	0.000000	2.000000	165.000000	1.000000
15354.111993	0.098058	0.590059	0.009298	87.725052	106.372231	129.037323	0.108754	0.000000	-0.420543	0.000000	0.000000	0.000000	0.040809	-0.034199	0.128202	0.000000	0.000000	2.000000	165.000000	1.000000
15354.115326	0.098058	0.590059	0.009298	87.725571	106.223267	128.880066	0.097119	0.000000	-0.464917	0.000000	0.000000	0.000000	0.040809	-0.034199	0.128202	0.000000	0.000000	2.000000	165.000000	1.000000
15354.118660	0.098192	0.589970	0.009718	87.725571	106.223267	128.880066	0.097119	0.000000	-0.464917	0.000000	0.000000	0.000000	0.040376	-0.026487	0.126028	0.000000	0.000000	2.000000	165.000000	1.000000
15354.121993	0.098192	0.589970	0.009718	87.725571	106.223267	128.880066	0.097119	0.000000	-0.464917	0.000000	0.000000	0.000000	0.040376	-0.026487	0.126028	0.000000	0.000000	2.000000	165.000000	1.000000
15354.125326	0.098192	0.589970	0.009718	87.733238	106.011658	128.656662	0.097119	0.000000	-0.464917	0.000000	0.000000	0.000000	0.040376	-0.026487	0.126028	0.000000	0.000000	2.000000	165.000000	1.000000
15354.128660	0.098192	0.589970	0.009718	87.733238	106.011658	128.656662	0.097119	0.000000	-0.464917	0.000000	0.000000	0.000000	0.040376	-0.026487	0.126028	0.000000	0.000000	2.000000	165.000000	1.000000
15354.131993	0.098320	0.589915	0.010108	87.733238	106.011658	128.656662	0.097119	0.000000	-0.464917	0.000000	0.000000	0.000000	0.038473	-0.016575	0.116856	0.000000	0.000000	2.000000	165.000000	1.000000
15354.135326	0.098453	0.589863	0.010406	87.747452	105.898659	128.523132	0.090390	0.000000	-0.485921	0.000000	0.000000	0.000000	0.039703	-0.015563	0.089548	0.000000	0.000000	2.000000	165.000000	1.000000
15354.138660	0.098453	0.589863	0.010406	87.747452	105.898659	128.523132	0.090390	0.000000	-0.485921	0.000000	0.000000	0.000000	0.039703	-0.015563	0.089548	0.000000	0.000000	2.000000	165.000000	1.000000
15354.141993	0.098453	0.589863	0.010406	87.747452	105.898659	128.523132	0.090390	0.000000	-0.485921	0.000000	0.000000	0.000000	0.039703	-0.015563	0.089548	0.000000	0.000000	2.000000	165.000000	1.000000
15354.145326	0.098453	0.589863	0.010406	87.764893	105.873199	128.474075	0.077360	0.000000	-0.520322	0.000000	0.000000	0.000000	0.039703	-0.015563	0.089548	0.000000	0.000000	2.000000	165.000000	1.000000
15354.148660	0.098557	0.589830	0.010572	87.764893	105.873199	128.474075	0.077360	0.000000	-0.520322	0.000000	0.000000	0.000000	0.031326	-0.010022	0.049658	0.000000	0.000000	2.000000	165.000000	1.000000
15354.151993	0.098557	0.589830	0.010572	87.764893	105.873199	128.474075	0.077360	0.000000	-0.520322	0.000000	0.000000	0.000000	0.031326	-0.010022	0.049658	0.000000	0.000000	2.000000	165.000000	1.000000
15354.155326	0.098557	0.589830	0.010572	87.780441	105.917824	128.502136	0.077360	0.000000	-0.520322	0.000000	0.000000	0.000000	0.031326	-0.010022	0.049658	0.000000	0.000000	2.000000	165.000000	1.000000
15354.158660	0.098557	0.589830	0.010572	87.780441	105.917824	128.502136	0.077360	0.000000	-0.520322	0.000000	0.000000	0.000000	0.031326	-0.010022	0.049658	0.000000	0.000000	2.000000	165.000000	1.000000
15354.161993	0.098618	0.589781	0.010640	87.780441	105.917824	128.502136	0.077360	0.000000	-0.520322	0.000000	0.000000	0.000000	0.018197	-0.014566	0.020314	0.000000	0.000000	2.000000	165.000000	1.000000
15354.165326	0.098618	0.589781	0.010640	87.805634	106.235497	128.794250	0.072139	0.000000	-0.528598	0.000000	0.000000	0.000000	0.018197	-0.014566	0.020314	0.000000	0.000000	2.000000	165.000000	1.000000
15354.168660	0.098618	0.589781	0.010640	87.805634	106.235497	128.794250	0.072139	0.000000	-0.528598	0.000000	0.000000	0.000000	0.018197	-0.014566	0.020314	0.000000	0.000000	2.000000	165.000000	1.000000
15354.171993	0.098618	0.589781	0.010640	87.805634	106.235497	128.794250	0.072139	0.000000	-0.528598	0.000000	0.000000	0.000000	0.018197	-0.014566	0.020314	0.000000	0.000000	2.000000	165.000000	1.000000
15354.175326	0.098573	0.589707	0.010426	87.847961	106.610611	129.139084	0.069107	0.000000	-0.531984	0.000000	0.000000	0.000000	-0.013538	-0.022405	-0.064228	0.000000	0.000000	2.000000	165.000000	1.000000
15354.178660	0.098573	0.589707	0.010426	87.847961	106.610611	129.139084	0.069107	0.000000	-0.531984	0.000000	0.000000	0.000000	-0.013538	-0.022405	-0.064228	0.000000	0.000000	2.000000	165.000000	1.000000
15354.181993	0.098573	0.589707	0.010426	87.847961	106.610611	129.139084	0.069107	0.000000	-0.531984	0.000000	0.000000	0.000000	-0.013538	-0.022405	-0.064228	0.000000	0.000000	2.000000	165.000000	1.000000
15354.185326	0.098573	0.589707	0.010426	87.907349	107.142853	129.617752	0.071363	0.000000	-0.521279	0.000000	0.000000	0.000000	-0.013538	-0.022405	-0.064228	0.000000	0.000000	2.000000	165.000000	1.000000
15354.188660	0.098520	0.589691	0.010174	87.907349	107.142853	129.617752	0.071363	0.000000	-0.521279	0.000000	0.000000	0.000000	-0.015912	-0.004522	-0.075490	0.000000	0.000000	2.000000	165.000000	1.000000
15354.191993	0.098520	0.589691	0.010174	87.907349	107.142853	129.617752	0.071363	0.000000	-0.521279	0.000000	0.000000	0.000000	-0.015912	-0.004522	-0.075490	0.000000	0.000000	2.000000	165.000000	1.000000
15354.195326	0.098520	0.589691	0.010174	87.981903	107.763130	130.170624	0.071363	0.000000	-0.521279	0.000000	0.000000	0.000000	-0.015912	-0.004522	-0.075490	0.000000	0.000000	2.000000	165.000000	1.000000
15354.198660	0.098520	0.589691	0.010174	87.981903	107.763130	130.170624	0.071363	0.000000	-0.521279	0.000000	0.000000	0.000000	-0.015912	-0.004522	-0.075490	0.000000	0.000000	2.000000	165.000000	1.000000
15354.201993	0.098470	0.589695	0.009939	87.981903	107.763130	130.170624	0.071363	0.000000	-0.521279	0.000000	0.000000	0.000000	-0.014888	0.001046	-0.070626	0.000000	0.000000	2.000000	165.000000	1.000000
15354.205326	0.098470	0.589695	0.009939	88.060226	108.259003	130.595917	0.074015	0.000000	-0.508698	0.000000	0.000000	0.000000	-0.014888	0.001046	-0.070626	0.000000	0.000000	2.000000	165.000000	1.000000
15354.208660	0.098470	0.589695	0.009939	88.060226	108.259003	130.595917	0.074015	0.000000	-0.508698	0.000000	0.000000	0.000000	-0.014888	0.001046	-0.070626	0.000000	0.000000	2.000000	165.000000	1.000000
15354.211993	0.098470	0.589695	0.009939	88.060226	108.259003	130.595917	0.074015	0.000000	-0.508698	0.000000	0.000000	0.000000	-0.014888	0.001046	-0.070626	0.000000	0.000000	2.000000	165.000000	1.000000
15354.215326	0.098423	0.589728	0.009605	88.137329	108.693031	130.958084	0.076497	0.000000	-0.496926	0.000000	0.000000	0.000000	-0.014145	0.009915	-0.100045	0.000000	0.000000	2.000000	165.000000	1.000000
15354.218660	0.098423	0.589728	0.009605	88.137329	108.693031	130.958084	0.076497	0.000000	-0.496926	0.000000	0.000000	0.000000	-0.014145	0.009915	-0.100045	0.000000	0.000000	2.000000	165.000000	1.000000
15354.221993	0.098423	0.589728	0.009605	88.137329	108.693031	130.958084	0.076497	0.000000	-0.496926	0.000000	0.000000	0.000000	-0.014145	0.009915	-0.100045	0.000000	0.000000	2.000000	165.000000	1.000000
15354.225326	0.098423	0.589728	0.009605	88.220177	108.990028	131.175797	0.078854	0.000000	-0.480252	0.000000	0.000000	0.000000	-0.014145	0.009915	-0.100045	0.000000	0.000000	2.000000	165.000000	1.000000
15354.228660	0.098451	0.589776	0.009519	88.220177	108.990028	131.175797	0.078854	0.000000	-0.480252	0.000000	0.000000	0.000000	0.008415	0.014510	-0.025935	0.000000	0.000000	2.000000	165.000000	1.000000
15354.231993	0.098451	0.589776	0.009519	88.220177	108.990028	131.175797	0.078854	0.000000	-0.480252	0.000000	0.000000	0.000000	0.008415	0.014510	-0.025935	0.000000	0.000000	2.000000	165.000000	1.000000
15354.235326	0.098451	0.589776	0.009519	88.314026	109.155487	131.252655	0.078854	0.000000	-0.480252	0.000000	0.000000	0.000000	0.008415	0.014510	-0.025935	0.000000	0.000000	2.000000	165.000000	1.000000
15354.238660	0.098451	0.589776	0.009519	88.314026	109.155487	131.252655	0.078854	0.000000	-0.480252	0.000000	0.000000	0.000000	0.008415	0.014510	-0.025935	0.000000	0.000000	2.000000	165.000000	1.000000
15354.241993	0.098491	0.589854	0.009488	88.314026	109.155487	131.252655	0.078854	0.000000	-0.480252	0.000000	0.000000	0.000000	0.011945	0.023446	-0.009185	0.000000	0.000000	2.000000	165.000000	1.000000
15354.245326	0.098491	0.589854	0.009488	88.419716	109.399345	131.399963	0.077451	0.000000	-0.475930	0.000000	0.000000	0.000000	0.011945	0.023446	-0.009185	0.000000	0.000000	2.000000	165.000000	1.000000
15354.248660	0.098491	0.589854	0.009488	88.419716	109.399345	131.399963	0.077451	0.000000	-0.475930	0.000000	0.000000	0.000000	0.011945	0.023446	-0.009185	0.000000	0.000000	2.000000	165.000000	1.000000
15354.251993	0.098491	0.589854	0.009488	88.419716	109.399345	131.399963	0.077451	0.000000	-0.475930	0.000000	0.000000	0.000000	0.011945	0.023446	-0.009185	0.000000	0.000000	2.000000	165.000000	1.000000
15354.255326	0.098586	0.590044	0.009392	88.534729	109.609390	131.500214	0.075461	0.000000	-0.474399	0.000000	0.000000	0.000000	0.028602	0.056949	-0.028920	0.000000	0.000000	2.000000	165.000000	1.000000
15354.258660	0.098586	0.590044	0.009392	88.534729	109.609390	131.500214	0.075461	0.000000	-0.474399	0.000000	0.000000	0.000000	0.028602	0.056949	-0.028920	0.000000	0.000000	2.000000	165.000000	1.000000
15354.261993	0.098586	0.590044	0.009392	88.534729	109.609390	131.500214	0.075461	0.000000	-0.474399	0.000000	0.000000	0.000000	0.028602	0.056949	-0.028920	0.000000	0.000000	2.000000	165.000000	1.000000
15354.265326	0.098586	0.590044	0.009392	88.649689	109.847260	131.625671	0.070694	0.000000	-0.469579	0.000000	0.000000	0.000000	0.028602	0.056949	-0.028920	0.000000	0.000000	2.000000	165.000000	1.000000
15354.268660	0.098662	0.590182	0.009314	88.649689	109.847260	131.625671	0.070694	0.000000	-0.469579	0.000000	0.000000	0.000000	0.022845	0.041287	-0.023278	0.000000	0.000000	2.000000	165.000000	1.000000
15354.271993	0.098662	0.590182	0.009314	88.649689	109.847260	131.625671	0.070694	0.000000	-0.469579	0.000000	0.000000	0.000000	0.022845	0.041287	-0.023278	0.000000	0.000000	2.000000	165.000000	1.000000
15354.275326	0.098662	0.590182	0.009314	88.771240	110.173088	131.830261	0.070694	0.000000	-0.469579	0.000000	0.000000	0.000000	0.022845	0.041287	-0.023278	0.000000	0.000000	2.000000	165.000000	1.000000
15354.278660	0.098662	0.590182	0.009314	88.771240	110.173088	131.830261	0.070694	0.000000	-0.469579	0.000000	0.000000	0.000000	0.022845	0.041287	-0.023278	0.000000	0.000000	2.000000	165.000000	1.000000
15354.281993	0.098725	0.590316	0.009173	88.771240	110.173088	131.830261	0.070694	0.000000	-0.469579	0.000000	0.000000	0.000000	0.018836	0.040118	-0.042171	0.000000	0.000000	2.000000	165.000000	1.000000
15354.285326	0.098725	0.590316	0.009173	88.911774	110.722397	132.241470	0.066886	0.000000	-0.465699	0.000000	0.000000	0.000000	0.018836	0.040118	-0.042171	0.000000	0.000000	2.000000	165.000000	1.000000
15354.288660	0.098725	0.590316	0.009173	88.911774	110.722397	132.241470	0.066886	0.000000	-0.465699	0.000000	0.000000	0.000000	0.018836	0.040118	-0.042171	0.000000	0.000000	2.000000	165.000000	1.000000
15354.291993	0.098725	0.590316	0.009173	88.911774	110.722397	132.241470	0.066886	0.000000	-0.465699	0.000000	0.000000	0.000000	0.018836	0.040118	-0.042171	0.000000	0.000000	2.000000	165.000000	1.000000
15354.295326	0.098844	0.590601	0.008754	89.071060	111.620140	132.986862	0.063747	0.000000	-0.458671	0.000000	0.000000	0.000000	0.035795	0.085557	-0.125688	0.000000	0.000000	2.000000	165.000000	1.000000
15354.298660	0.098844	0.590601	0.008754	89.071060	111.620140	132.986862	0.063747	0.000000	-0.458671	0.000000	0.000000	0.000000	0.035795	0.085557	-0.125688	0.000000	0.000000	2.000000	165.000000	1.000000
15354.301993	0.098844	0.590601	0.008754	89.071060	111.620140	132.986862	0.063747	0.000000	-0.458671	0.000000	0.000000	0.000000	0.035795	0.085557	-0.125688	0.000000	0.000000	2.000000	165.000000	1.000000
15354.305326	0.098870	0.590756	0.008548	89.256638	113.517159	134.709808	0.057781	0.000000	-0.437723	0.000000	0.000000	0.000000	0.007676	0.046632	-0.061829	0.000000	0.000000	2.000000	165.000000	1.000000
15354.308660	0.098870	0.590756	0.008548	89.256638	113.517159	134.709808	0.057781	0.000000	-0.437723	0.000000	0.000000	0.000000	0.007676	0.046632	-0.061829	0.000000	0.000000	2.000000	165.000000	1.000000
15354.311993	0.098870	0.590756	0.008548	89.256638	113.517159	134.709808	0.057781	0.000000	-0.437723	0.000000	0.000000	0.000000	0.007676	0.046632	-0.061829	0.000000	0.000000	2.000000	165.000000	1.000000
15354.315326	0.098870	0.590756	0.008548	89.458603	115.099602	136.117905	0.056501	0.000000	-0.427418	0.000000	0.000000	0.000000	0.007676	0.046632	-0.061829	0.000000	0.000000	2.000000	165.000000	1.000000
15354.318660	0.098870	0.590893	0.008331	89.458603	115.099602	136.117905	0.056501	0.000000	-0.427418	0.000000	0.000000	0.000000	-0.000004	0.040976	-0.065304	0.000000	0.000000	2.000000	165.000000	1.000000
15354.321993	0.098870	0.590893	0.008331	89.458603	115.099602	136.117905	0.056501	0.000000	-0.427418	0.000000	0.000000	0.000000	-0.000004	0.040976	-0.065304	0.000000	0.000000	2.000000	165.000000	1.000000
15354.325326	0.098870	0.590893	0.008331	89.714012	98.925621	119.807205	0.056501	0.000000	-0.427418	0.000000	0.000000	0.000000	-0.000004	0.040976	-0.065304	0.000000	0.000000	2.000000	165.000000	1.000000
15354.328660	0.098870	0.590893	0.008331	89.714012	98.925621	119.807205	0.056501	0.000000	-0.427418	0.000000	0.000000	0.000000	-0.000004	0.040976	-0.065304	0.000000	0.000000	2.000000	165.000000	1.000000
15354.331993	0.098804	0.591029	0.008127	89.714012	98.925621	119.807205	0.056501	0.000000	-0.427418	0.000000	0.000000	0.000000	-0.019901	0.040934	-0.061097	0.000000	0.000000	2.000000	165.000000	1.000000
15354.335326	0.098804	0.591029	0.008127	89.821960	67.886909	88.692482	0.056502	0.000000	-0.416534	0.000000	0.000000	0.000000	-0.019901	0.040934	-0.061097	0.000000	0.000000	2.000000	165.000000	1.000000
15354.338660	0.098804	0.591029	0.008127	89.821960	67.886909	88.692482	0.056502	0.000000	-0.416534	0.000000	0.000000	0.000000	-0.019901	0.040934	-0.061097	0.000000	0.000000	2.000000	165.000000	1.000000
15354.341993	0.098804	0.591029	0.008127	89.821960	67.886909	88.692482	0.056502	0.000000	-0.416534	0.000000	0.000000	0.000000	-0.019901	0.040934	-0.061097	0.000000	0.000000	2.000000	165.000000	1.000000
15354.345326	0.098577	0.591254	0.007820	89.829826	57.487011	78.292542	0.059819	0.000000	-0.406351	0.000000	0.000000	0.000000	-0.067986	0.067405	-0.092041	0.000000	0.000000	2.000000	165.000000	1.000000
15354.348660	0.098577	0.591254	0.007820	89.829826	57.487011	78.292542	0.059819	0.000000	-0.406351	0.000000	0.000000	0.000000	-0.067986	0.067405	-0.092041	0.000000	0.000000	2.000000	165.000000	1.000000
15354.351993	0.098577	0.591254	0.007820	89.829826	57.487011	78.292542	0.059819	0.000000	-0.406351	0.000000	0.000000	0.000000	-0.067986	0.067405	-0.092041	0.000000	0.000000	2.000000	165.000000	1.000000
15354.355326	0.098400	0.591335	0.007745	89.823059	56.193542	77.016777	0.071150	0.000000	-0.391011	0.000000	0.000000	0.000000	-0.053203	0.024308	-0.022533	0.000000	0.000000	2.000000	165.000000	1.000000
15354.358660	0.098400	0.591335	0.007745	89.823059	56.193542	77.016777	0.071150	0.000000	-0.391011	0.000000	0.000000	0.000000	-0.053203	0.024308	-0.022533	0.000000	0.000000	2.000000	165.000000	1.000000
15354.361993	0.098400	0.591335	0.007745	89.823059	56.193542	77.016777	0.071150	0.000000	-0.391011	0.000000	0.000000	0.000000	-0.053203	0.024308	-0.022533	0.000000	0.000000	2.000000	165.000000	1.000000
15354.365326	0.098400	0.591335	0.007745	89.816544	53.076748	73.916443	0.080017	0.000000	-0.387255	0.000000	0.000000	0.000000	-0.053203	0.024308	-0.022533	0.000000	0.000000	2.000000	165.000000	1.000000
15354.368660	0.098254	0.591402	0.007712	89.816544	53.076748	73.916443	0.080017	0.000000	-0.387255	0.000000	0.000000	0.000000	-0.043603	0.019948	-0.009929	0.000000	0.000000	2.000000	165.000000	1.000000
15354.371993	0.098254	0.591402	0.007712	89.816544	53.076748	73.916443	0.080017	0.000000	-0.387255	0.000000	0.000000	0.000000	-0.043603	0.019948	-0.009929	0.000000	0.000000	2.000000	165.000000	1.000000
15354.375326	0.098254	0.591402	0.007712	89.811295	52.209568	73.061646	0.080017	0.000000	-0.387255	0.000000	0.000000	0.000000	-0.043603	0.019948	-0.009929	0.000000	0.000000	2.000000	165.000000	1.000000
15354.378660	0.098254	0.591402	0.007712	89.811295	52.209568	73.061646	0.080017	0.000000	-0.387255	0.000000	0.000000	0.000000	-0.043603	0.019948	-0.009929	0.000000	0.000000	2.000000	165.000000	1.000000
15354.381993	0.098153	0.591468	0.007670	89.811295	52.209568	73.061646	0.080017	0.000000	-0.387255	0.000000	0.000000	0.000000	-0.030354	0.019914	-0.012740	0.000000	0.000000	2.000000	165.000000	1.000000
15354.385326	0.098153	0.591468	0.007670	89.808205	51.406994	72.264404	0.087285	0.000000	-0.385600	0.000000	0.000000	0.000000	-0.030354	0.019914	-0.012740	0.000000	0.000000	2.000000	165.000000	1.000000
15354.388660	0.098153	0.591468	0.007670	89.808205	51.406994	72.264404	0.087285	0.000000	-0.385600	0.000000	0.000000	0.000000	-0.030354	0.019914	-0.012740	0.000000	0.000000	2.000000	165.000000	1.000000
15354.391993	0.098153	0.591468	0.007670	89.808205	51.406994	72.264404	0.087285	0.000000	-0.385600	0.000000	0.000000	0.000000	-0.030354	0.019914	-0.012740	0.000000	0.000000	2.000000	165.000000	1.000000
15354.395326	0.098103	0.591556	0.007543	89.804169	50.439754	71.296997	0.092344	0.000000	-0.383477	0.000000	0.000000	0.000000	-0.014934	0.026453	-0.037988	0.000000	0.000000	2.000000	165.000000	1.000000
15354.398660	0.098103	0.591556	0.007543	89.804169	50.439754	71.296997	0.092344	0.000000	-0.383477	0.000000	0.000000	0.000000	-0.014934	0.026453	-0.037988	0.000000	0.000000	2.000000	165.000000	1.000000
15354.401993	0.098103	0.591556	0.007543	89.804169	50.439754	71.296997	0.092344	0.000000	-0.383477	0.000000	0.000000	0.000000	-0.014934	0.026453	-0.037988	0.000000	0.000000	2.000000	165.000000	1.000000
15354.405326	0.098103	0.591556	0.007543	89.804169	50.439754	71.296997	0.094833	0.000000	-0.377146	0.000000	0.000000	0.000000	-0.014934	0.026453	-0.037988	0.000000	0.000000	2.000000	165.000000	1.000000
15354.408660	0.098084	0.591585	0.007449	89.804169	50.439754	71.296997	0.094833	0.000000	-0.377146	0.000000	0.000000	0.000000	-0.005922	0.008704	-0.028065	0.000000	0.000000	2.000000	165.000000	1.000000
15354.411993	0.098084	0.591585	0.007449	89.804169	50.439754	71.296997	0.094833	0.000000	-0.377146	0.000000	0.000000	0.000000	-0.005922	0.008704	-0.028065	0.000000	0.000000	2.000000	165.000000	1.000000
15354.415326	0.098084	0.591585	0.007449	89.803169	49.500912	70.358482	0.094833	0.000000	-0.377146	0.000000	0.000000	0.000000	-0.005922	0.008704	-0.028065	0.000000	0.000000	2.000000	165.000000	1.000000
15354.418660	0.098084	0.591585	0.007449	89.803169	49.500912	70.358482	0.094833	0.000000	-0.377146	0.000000	0.000000	0.000000	-0.005922	0.008704	-0.028065	0.000000	0.000000	2.000000	165.000000	1.000000
15354.421993	0.098072	0.591626	0.007395	89.803169	49.500912	70.358482	0.094833	0.000000	-0.377146	0.000000	0.000000	0.000000	-0.003416	0.012135	-0.016188	0.000000	0.000000	2.000000	165.000000	1.000000
15354.425326	0.098072	0.591626	0.007395	89.803169	49.500912	70.358482	0.095820	0.000000	-0.372468	0.000000	0.000000	0.000000	-0.003416	0.012135	-0.016188	0.000000	0.000000	2.000000	165.000000	1.000000
15354.428660	0.098072	0.591626	0.007395	89.803169	49.500912	70.358482	0.095820	0.000000	-0.372468	0.000000	0.000000	0.000000	-0.003416	0.012135	-0.016188	0.000000	0.000000	2.000000	165.000000	1.000000
15354.431993	0.098072	0.591626	0.007395	89.803169	49.500912	70.358482	0.095820	0.000000	-0.372468	0.000000	0.000000	0.000000	-0.003416	0.012135	-0.016188	0.000000	0.000000	2.000000	165.000000	1.000000
15354.435326	0.098030	0.591655	0.007307	89.802177	50.264767	71.126472	0.096389	0.000000	-0.369770	0.000000	0.000000	0.000000	-0.012542	0.008673	-0.026672	0.000000	0.000000	2.000000	165.000000	1.000000
15354.438660	0.098030	0.591655	0.007307	89.802177	50.264767	71.126472	0.096389	0.000000	-0.369770	0.000000	0.000000	0.000000	-0.012542	0.008673	-0.026672	0.000000	0.000000	2.000000	165.000000	1.000000
15354.441993	0.098030	0.591655	0.007307	89.802177	50.264767	71.126472	0.096389	0.000000	-0.369770	0.000000	0.000000	0.000000	-0.012542	0.008673	-0.026672	0.000000	0.000000	2.000000	165.000000	1.000000
15354.445326	0.098030	0.591655	0.007307	89.802177	51.961983	72.826859	0.098479	0.000000	-0.365325	0.000000	0.000000	0.000000	-0.012542	0.008673	-0.026672	0.000000	0.000000	2.000000	165.000000	1.000000
15354.448660	0.098035	0.591647	0.007330	89.802177	51.961983	72.826859	0.098479	0.000000	-0.365325	0.000000	0.000000	0.000000	0.001481	-0.002160	0.007017	0.000000	0.000000	2.000000	165.000000	1.000000
15354.451993	0.098035	0.591647	0.007330	89.802177	51.961983	72.826859	0.098479	0.000000	-0.365325	0.000000	0.000000	0.000000	0.001481	-0.002160	0.007017	0.000000	0.000000	2.000000	165.000000	1.000000
15354.455326	0.098035	0.591647	0.007330	89.799232	54.544411	75.411072	0.098479	0.000000	-0.365325	0.000000	0.000000	0.000000	0.001481	-0.002160	0.007017	0.000000	0.000000	2.000000	165.000000	1.000000
15354.458660	0.098035	0.591647	0.007330	89.799232	54.544411	75.411072	0.098479	0.000000	-0.365325	0.000000	0.000000	0.000000	0.001481	-0.002160	0.007017	0.000000	0.000000	2.000000	165.000000	1.000000
15354.461993	0.098062	0.591640	0.007349	89.799232	54.544411	75.411072	0.098479	0.000000	-0.365325	0.000000	0.000000	0.000000	0.008095	-0.002175	0.005621	0.000000	0.000000	2.000000	165.000000	1.000000
15354.465326	0.098062	0.591640	0.007349	89.801193	56.252750	77.118332	0.098232	0.000000	-0.366495	0.000000	0.000000	0.000000	0.008095	-0.002175	0.005621	0.000000	0.000000	2.000000	165.000000	1.000000
15354.468660	0.098062	0.591640	0.007349	89.801193	56.252750	77.118332	0.098232	0.000000	-0.366495	0.000000	0.000000	0.000000	0.008095	-0.002175	0.005621	0.000000	0.000000	2.000000	165.000000	1.000000
15354.471993	0.098062	0.591640	0.007349	89.801193	56.252750	77.118332	0.098232	0.000000	-0.366495	0.000000	0.000000	0.000000	0.008095	-0.002175	0.005621	0.000000	0.000000	2.000000	165.000000	1.000000
15354.475326	0.098159	0.591581	0.007368	89.803169	58.695526	79.558823	0.096884	0.000000	-0.367431	0.000000	0.000000	0.000000	0.028856	-0.017737	0.005739	0.000000	0.000000	2.000000	165.000000	1.000000
15354.478660	0.098159	0.591581	0.007368	89.803169	58.695526	79.558823	0.096884	0.000000	-0.367431	0.000000	0.000000	0.000000	0.028856	-0.017737	0.005739	0.000000	0.000000	2.000000	165.000000	1.000000
15354.481993	0.098159	0.591581	0.007368	89.803169	58.695526	79.558823	0.096884	0.000000	-0.367431	0.000000	0.000000	0.000000	0.028856	-0.017737	0.005739	0.000000	0.000000	2.000000	165.000000	1.000000
15354.485326	0.098159	0.591581	0.007368	89.806175	61.314255	82.170914	0.092074	0.000000	-0.368388	0.000000	0.000000	0.000000	0.028856	-0.017737	0.005739	0.000000	0.000000	2.000000	165.000000	1.000000
15354.488660	0.098207	0.591503	0.007380	89.806175	61.314255	82.170914	0.092074	0.000000	-0.368388	0.000000	0.000000	0.000000	0.014598	-0.023344	0.003666	0.000000	0.000000	2.000000	165.000000	1.000000
15354.491993	0.098207	0.591503	0.007380	89.806175	61.314255	82.170914	0.092074	0.000000	-0.368388	0.000000	0.000000	0.000000	0.014598	-0.023344	0.003666	0.000000	0.000000	2.000000	165.000000	1.000000
15354.495326	0.098207	0.591503	0.007380	89.810257	65.128120	85.978127	0.092074	0.000000	-0.368388	0.000000	0.000000	0.000000	0.014598	-0.023344	0.003666	0.000000	0.000000	2.000000	165.000000	1.000000
15354.498660	0.098207	0.591503	0.007380	89.810257	65.128120	85.978127	0.092074	0.000000	-0.368388	0.000000	0.000000	0.000000	0.014598	-0.023344	0.003666	0.000000	0.000000	2.000000	165.000000	1.000000
15354.501993	0.098273	0.591433	0.007364	89.810257	65.128120	85.978127	0.092074	0.000000	-0.368388	0.000000	0.000000	0.000000	0.019730	-0.021158	-0.004754	0.000000	0.000000	2.000000	165.000000	1.000000
15354.505326	0.098273	0.591433	0.007364	89.815483	70.027740	90.869362	0.089641	0.000000	-0.368999	0.000000	0.000000	0.000000	0.019730	-0.021158	-0.004754	0.000000	0.000000	2.000000	165.000000	1.000000
15354.508660	0.098273	0.591433	0.007364	89.815483	70.027740	90.869362	0.089641	0.000000	-0.368999	0.000000	0.000000	0.000000	0.019730	-0.021158	-0.004754	0.000000	0.000000	2.000000	165.000000	1.000000
15354.511993	0.098273	0.591433	0.007364	89.815483	70.027740	90.869362	0.089641	0.000000	-0.368999	0.000000	0.000000	0.000000	0.019730	-0.021158	-0.004754	0.000000	0.000000	2.000000	165.000000	1.000000
15354.515326	0.098374	0.591264	0.007190	89.824173	76.359512	97.195801	0.086353	0.000000	-0.368207	0.000000	0.000000	0.000000	0.030421	-0.050468	-0.052179	0.000000	0.000000	2.000000	165.000000	1.000000
15354.518660	0.098374	0.591264	0.007190	89.824173	76.359512	97.195801	0.086353	0.000000	-0.368207	0.000000	0.000000	0.000000	0.030421	-0.050468	-0.052179	0.000000	0.000000	2.000000	165.000000	1.000000
15354.521993	0.098374	0.591264	0.007190	89.824173	76.359512	97.195801	0.086353	0.000000	-0.368207	0.000000	0.000000	0.000000	0.030421	-0.050468	-0.052179	0.000000	0.000000	2.000000	165.000000	1.000000
15354.525326	0.098374	0.591264	0.007190	89.832146	84.929222	105.762756	0.081283	0.000000	-0.359510	0.000000	0.000000	0.000000	0.030421	-0.050468	-0.052179	0.000000	0.000000	2.000000	165.000000	1.000000
15354.528660	0.098335	0.591155	0.007006	89.832146	84.929222	105.762756	0.081283	0.000000	-0.359510	0.000000	0.000000	0.000000	-0.011675	-0.032710	-0.055111	0.000000	0.000000	2.000000	165.000000	1.000000
15354.531993	0.098335	0.591155	0.007006	89.832146	84.929222	105.762756	0.081283	0.000000	-0.359510	0.000000	0.000000	0.000000	-0.011675	-0.032710	-0.055111	0.000000	0.000000	2.000000	165.000000	1.000000
15354.535326	0.098283	0.591042	0.006760	89.828682	92.210609	113.045799	0.081283	0.000000	-0.359510	0.000000	0.000000	0.000000	-0.015682	-0.033952	-0.074028	0.000000	0.000000	2.000000	165.000000	1.000000
15354.538660	0.098283	0.591042	0.006760	89.828682	92.210609	113.045799	0.081283	0.000000	-0.359510	0.000000	0.000000	0.000000	-0.015682	-0.033952	-0.074028	0.000000	0.000000	2.000000	165.000000	1.000000
15354.541993	0.098283	0.591042	0.006760	89.828682	92.210609	113.045799	0.081283	0.000000	-0.359510	0.000000	0.000000	0.000000	-0.015682	-0.033952	-0.074028	0.000000	0.000000	2.000000	165.000000	1.000000
15354.545326	0.098283	0.591042	0.006760	89.811295	92.063042	112.912003	0.085842	0.000000	-0.337987	0.000000	0.000000	0.000000	-0.015682	-0.033952	-0.074028	0.000000	0.000000	2.000000	165.000000	1.000000
15354.548660	0.098178	0.590918	0.006483	89.811295	92.063042	112.912003	0.085842	0.000000	-0.337987	0.000000	0.000000	0.000000	-0.031412	-0.037368	-0.083142	0.000000	0.000000	2.000000	165.000000	1.000000
15354.551993	0.098178	0.590918	0.006483	89.811295	92.063042	112.912003	0.085842	0.000000	-0.337987	0.000000	0.000000	0.000000	-0.031412	-0.037368	-0.083142	0.000000	0.000000	2.000000	165.000000	1.000000
15354.555326	0.098178	0.590918	0.006483	89.764267	84.640030	105.530914	0.085842	0.000000	-0.337987	0.000000	0.000000	0.000000	-0.031412	-0.037368	-0.083142	0.000000	0.000000	2.000000	165.000000	1.000000
15354.558660	0.098178	0.590918	0.006483	89.764267	84.640030	105.530914	0.085842	0.000000	-0.337987	0.000000	0.000000	0.000000	-0.031412	-0.037368	-0.083142	0.000000	0.000000	2.000000	165.000000	1.000000
15354.561993	0.098047	0.590800	0.006187	89.764267	84.640030	105.530914	0.085842	0.000000	-0.337987	0.000000	0.000000	0.000000	-0.039485	-0.035188	-0.088796	0.000000	0.000000	2.000000	165.000000	1.000000
15354.565326	0.098047	0.590800	0.006187	89.644463	81.291939	102.262123	0.091077	0.000000	-0.324130	0.000000	0.000000	0.000000	-0.039485	-0.035188	-0.088796	0.000000	0.000000	2.000000	165.000000	1.000000
15354.568660	0.098047	0.590800	0.006187	89.644463	81.291939	102.262123	0.091077	0.000000	-0.324130	0.000000	0.000000	0.000000	-0.039485	-0.035188	-0.088796	0.000000	0.000000	2.000000	165.000000	1.000000
15354.571993	0.098047	0.590800	0.006187	89.644463	81.291939	102.262123	0.091077	0.000000	-0.324130	0.000000	0.000000	0.000000	-0.039485	-0.035188	-0.088796	0.000000	0.000000	2.000000	165.000000	1.000000
15354.575326	0.097791	0.590522	0.005739	89.446800	84.789886	105.876686	0.097658	0.000000	-0.309331	0.000000	0.000000	0.000000	-0.076607	-0.083347	-0.134198	0.000000	0.000000	2.000000	165.000000	1.000000
15354.578660	0.097791	0.590522	0.005739	89.446800	84.789886	105.876686	0.097658	0.000000	-0.309331	0.000000	0.000000	0.000000	-0.076607	-0.083347	-0.134198	0.000000	0.000000	2.000000	165.000000	1.000000
15354.581993	0.097791	0.590522	0.005739	89.446800	84.789886	105.876686	0.097658	0.000000	-0.309331	0.000000	0.000000	0.000000	-0.076607	-0.083347	-0.134198	0.000000	0.000000	2.000000	165.000000	1.000000
15354.585326	0.097791	0.590522	0.005739	89.250092	77.278244	98.502998	0.110426	0.000000	-0.286964	0.000000	0.000000	0.000000	-0.076607	-0.083347	-0.134198	0.000000	0.000000	2.000000	165.000000	1.000000
15354.588660	0.097690	0.590362	0.005583	89.250092	77.278244	98.502998	0.110426	0.000000	-0.286964	0.000000	0.000000	0.000000	-0.030534	-0.048159	-0.046788	0.000000	0.000000	2.000000	165.000000	1.000000
15354.591993	0.097690	0.590362	0.005583	89.250092	77.278244	98.502998	0.110426	0.000000	-0.286964	0.000000	0.000000	0.000000	-0.030534	-0.048159	-0.046788	0.000000	0.000000	2.000000	165.000000	1.000000
15354.595326	0.097690	0.590362	0.005583	89.027031	72.281212	93.665909	0.110426	0.000000	-0.286964	0.000000	0.000000	0.000000	-0.030534	-0.048159	-0.046788	0.000000	0.000000	2.000000	165.000000	1.000000
15354.598660	0.097690	0.590362	0.005583	89.027031	72.281212	93.665909	0.110426	0.000000	-0.286964	0.000000	0.000000	0.000000	-0.030534	-0.048159	-0.046788	0.000000	0.000000	2.000000	165.000000	1.000000
15354.601993	0.097606	0.590183	0.005406	89.027031	72.281212	93.665909	0.110426	0.000000	-0.286964	0.000000	0.000000	0.000000	-0.024971	-0.053709	-0.053095	0.000000	0.000000	2.000000	165.000000	1.000000
15354.605326	0.097606	0.590183	0.005406	88.812050	70.685043	92.233658	0.115515	0.000000	-0.279166	0.000000	0.000000	0.000000	-0.024971	-0.053709	-0.053095	0.000000	0.000000	2.000000	165.000000	1.000000
15354.608660	0.097606	0.590183	0.005406	88.812050	70.685043	92.233658	0.115515	0.000000	-0.279166	0.000000	0.000000	0.000000	-0.024971	-0.053709	-0.053095	0.000000	0.000000	2.000000	165.000000	1.000000
15354.611993	0.097606	0.590183	0.005406	88.812050	70.685043	92.233658	0.115515	0.000000	-0.279166	0.000000	0.000000	0.000000	-0.024971	-0.053709	-0.053095	0.000000	0.000000	2.000000	165.000000	1.000000
15354.615326	0.097468	0.589722	0.005076	88.617043	70.673630	92.380676	0.119677	0.000000	-0.270317	0.000000	0.000000	0.000000	-0.041553	-0.138293	-0.099174	0.000000	0.000000	2.000000	165.000000	1.000000
15354.618660	0.097468	0.589722	0.005076	88.617043	70.673630	92.380676	0.119677	0.000000	-0.270317	0.000000	0.000000	0.000000	-0.041553	-0.138293	-0.099174	0.000000	0.000000	2.000000	165.000000	1.000000
15354.621993	0.097468	0.589722	0.005076	88.617043	70.673630	92.380676	0.119677	0.000000	-0.270317	0.000000	0.000000	0.000000	-0.041553	-0.138293	-0.099174	0.000000	0.000000	2.000000	165.000000	1.000000
15354.625326	0.097468	0.589722	0.005076	88.449844	71.244766	93.093956	0.126602	0.000000	-0.253788	0.000000	0.000000	0.000000	-0.041553	-0.138293	-0.099174	0.000000	0.000000	2.000000	165.000000	1.000000
15354.628660	0.097408	0.589432	0.004791	88.449844	71.244766	93.093956	0.126602	0.000000	-0.253788	0.000000	0.000000	0.000000	-0.018000	-0.087083	-0.085370	0.000000	0.000000	2.000000	165.000000	1.000000
15354.631993	0.097408	0.589432	0.004791	88.449844	71.244766	93.093956	0.126602	0.000000	-0.253788	0.000000	0.000000	0.000000	-0.018000	-0.087083	-0.085370	0.000000	0.000000	2.000000	165.000000	1.000000
15354.635326	0.097334	0.589067	0.004441	88.328720	72.359482	94.322868	0.126602	0.000000	-0.253788	0.000000	0.000000	0.000000	-0.022154	-0.109278	-0.105065	0.000000	0.000000	2.000000	165.000000	1.000000
15354.638660	0.097334	0.589067	0.004441	88.328720	72.359482	94.322868	0.126602	0.000000	-0.253788	0.000000	0.000000	0.000000	-0.022154	-0.109278	-0.105065	0.000000	0.000000	2.000000	165.000000	1.000000
15354.641993	0.097334	0.589067	0.004441	88.328720	72.359482	94.322868	0.126602	0.000000	-0.253788	0.000000	0.000000	0.000000	-0.022154	-0.109278	-0.105065	0.000000	0.000000	2.000000	165.000000	1.000000
15354.645326	0.097250	0.588632	0.003934	88.248329	74.217422	96.278526	0.133295	0.000000	-0.222049	0.000000	0.000000	0.000000	-0.025230	-0.130504	-0.152189	0.000000	0.000000	2.000000	165.000000	1.000000
15354.648660	0.097250	0.588632	0.003934	88.248329	74.217422	96.278526	0.133295	0.000000	-0.222049	0.000000	0.000000	0.000000	-0.025230	-0.130504	-0.152189	0.000000	0.000000	2.000000	165.000000	1.000000
15354.651993	0.097250	0.588632	0.003934	88.248329	74.217422	96.278526	0.133295	0.000000	-0.222049	0.000000	0.000000	0.000000	-0.025230	-0.130504	-0.152189	0.000000	0.000000	2.000000	165.000000	1.000000
15354.655326	0.097250	0.588632	0.003934	88.197777	75.189049	97.306236	0.137500	0.000000	-0.196684	0.000000	0.000000	0.000000	-0.025230	-0.130504	-0.152189	0.000000	0.000000	2.000000	165.000000	1.000000
15354.658660	0.097164	0.588138	0.003309	88.197777	75.189049	97.306236	0.137500	0.000000	-0.196684	0.000000	0.000000	0.000000	-0.025838	-0.148248	-0.187482	0.000000	0.000000	2.000000	165.000000	1.000000
15354.661993	0.097164	0.588138	0.003309	88.197777	75.189049	97.306236	0.137500	0.000000	-0.196684	0.000000	0.000000	0.000000	-0.025838	-0.148248	-0.187482	0.000000	0.000000	2.000000	165.000000	1.000000
15354.665326	0.097066	0.587615	0.002627	88.144173	73.743874	95.884834	0.137500	0.000000	-0.196684	0.000000	0.000000	0.000000	-0.029491	-0.156951	-0.204611	0.000000	0.000000	2.000000	165.000000	1.000000
15354.668660	0.097066	0.587615	0.002627	88.144173	73.743874	95.884834	0.137500	0.000000	-0.196684	0.000000	0.000000	0.000000	-0.029491	-0.156951	-0.204611	0.000000	0.000000	2.000000	165.000000	1.000000
15354.671993	0.097066	0.587615	0.002627	88.144173	73.743874	95.884834	0.137500	0.000000	-0.196684	0.000000	0.000000	0.000000	-0.029491	-0.156951	-0.204611	0.000000	0.000000	2.000000	165.000000	1.000000
15354.675326	0.097066	0.587615	0.002627	88.042557	69.406609	91.565315	0.146721	0.000000	-0.131336	0.000000	0.000000	0.000000	-0.029491	-0.156951	-0.204611	0.000000	0.000000	2.000000	165.000000	1.000000
15354.678660	0.097012	0.587067	0.001941	88.042557	69.406609	91.565315	0.146721	0.000000	-0.131336	0.000000	0.000000	0.000000	-0.016075	-0.164399	-0.205574	0.000000	0.000000	2.000000	165.000000	1.000000
15354.681993	0.097012	0.587067	0.001941	88.042557	69.406609	91.565315	0.146721	0.000000	-0.131336	0.000000	0.000000	0.000000	-0.016075	-0.164399	-0.205574	0.000000	0.000000	2.000000	165.000000	1.000000
15354.685326	0.096999	0.586476	0.001236	87.871002	63.406136	85.579338	0.146721	0.000000	-0.131336	0.000000	0.000000	0.000000	-0.003767	-0.177335	-0.211508	0.000000	0.000000	2.000000	165.000000	1.000000
15354.688660	0.096999	0.586476	0.001236	87.871002	63.406136	85.579338	0.146721	0.000000	-0.131336	0.000000	0.000000	0.000000	-0.003767	-0.177335	-0.211508	0.000000	0.000000	2.000000	165.000000	1.000000
15354.691993	0.096999	0.586476	0.001236	87.871002	63.406136	85.579338	0.146721	0.000000	-0.131336	0.000000	0.000000	0.000000	-0.003767	-0.177335	-0.211508	0.000000	0.000000	2.000000	165.000000	1.000000
15354.695326	0.096999	0.586476	0.001236	87.615257	56.883247	79.073425	0.150028	0.000000	-0.061822	0.000000	0.000000	0.000000	-0.003767	-0.177335	-0.211508	0.000000	0.000000	2.000000	165.000000	1.000000
15354.698660	0.097040	0.585871	0.000568	87.615257	56.883247	79.073425	0.150028	0.000000	-0.061822	0.000000	0.000000	0.000000	0.012057	-0.181353	-0.200558	0.000000	0.000000	2.000000	165.000000	1.000000
15354.701993	0.097040	0.585871	0.000568	87.615257	56.883247	79.073425	0.150028	0.000000	-0.061822	0.000000	0.000000	0.000000	0.012057	-0.181353	-0.200558	0.000000	0.000000	2.000000	165.000000	1.000000
15354.705326	0.097062	0.585261	-0.000074	87.297089	51.244980	73.462700	0.150028	0.000000	-0.061822	0.000000	0.000000	0.000000	0.006817	-0.183160	-0.192485	0.000000	0.000000	2.000000	165.000000	1.000000
15354.708660	0.097062	0.585261	-0.000074	87.297089	51.244980	73.462700	0.150028	0.000000	-0.061822	0.000000	0.000000	0.000000	0.006817	-0.183160	-0.192485	0.000000	0.000000	2.000000	165.000000	1.000000
15354.711993	0.097062	0.585261	-0.000074	87.297089	51.244980	73.462700	0.150028	0.000000	-0.061822	0.000000	0.000000	0.000000	0.006817	-0.183160	-0.192485	0.000000	0.000000	2.000000	165.000000	1.000000
15354.715326	0.097062	0.585261	-0.000074	86.956566	46.941231	69.195999	0.146883	0.000000	0.003685	0.000000	0.000000	0.000000	0.006817	-0.183160	-0.192485	0.000000	0.000000	2.000000	165.000000	1.000000
15354.718660	0.097086	0.584626	-0.000710	86.956566	46.941231	69.195999	0.146883	0.000000	0.003685	0.000000	0.000000	0.000000	0.007051	-0.190504	-0.190772	0.000000	0.000000	2.000000	165.000000	1.000000
15354.721993	0.097086	0.584626	-0.000710	86.956566	46.941231	69.195999	0.146883	0.000000	0.003685	0.000000	0.000000	0.000000	0.007051	-0.190504	-0.190772	0.000000	0.000000	2.000000	165.000000	1.000000
15354.725326	0.097114	0.583985	-0.001323	86.624901	43.913811	66.216637	0.146883	0.000000	0.003685	0.000000	0.000000	0.000000	0.008349	-0.192293	-0.184101	0.000000	0.000000	2.000000	165.000000	1.000000
15354.728660	0.097114	0.583985	-0.001323	86.624901	43.913811	66.216637	0.146883	0.000000	0.003685	0.000000	0.000000	0.000000	0.008349	-0.192293	-0.184101	0.000000	0.000000	2.000000	165.000000	1.000000
15354.731993	0.097114	0.583985	-0.001323	86.624901	43.913811	66.216637	0.146883	0.000000	0.003685	0.000000	0.000000	0.000000	0.008349	-0.192293	-0.184101	0.000000	0.000000	2.000000	165.000000	1.000000
15354.735326	0.097114	0.583985	-0.001323	86.319427	41.740509	64.091293	0.144316	0.000000	0.066164	0.000000	0.000000	0.000000	0.008349	-0.192293	-0.184101	0.000000	0.000000	2.000000	165.000000	1.000000
15354.738660	0.097091	0.583309	-0.001962	86.319427	41.740509	64.091293	0.144316	0.000000	0.066164	0.000000	0.000000	0.000000	-0.006946	-0.202914	-0.191682	0.000000	0.000000	2.000000	165.000000	1.000000
15354.741993	0.097091	0.583309	-0.001962	86.319427	41.740509	64.091293	0.144316	0.000000	0.066164	0.000000	0.000000	0.000000	-0.006946	-0.202914	-0.191682	0.000000	0.000000	2.000000	165.000000	1.000000
15354.745326	0.097010	0.582629	-0.002657	86.065971	40.134338	62.527931	0.144316	0.000000	0.066164	0.000000	0.000000	0.000000	-0.024132	-0.203719	-0.208359	0.000000	0.000000	2.000000	165.000000	1.000000
15354.748660	0.097010	0.582629	-0.002657	86.065971	40.134338	62.527931	0.144316	0.000000	0.066164	0.000000	0.000000	0.000000	-0.024132	-0.203719	-0.208359	0.000000	0.000000	2.000000	165.000000	1.000000
15354.751993	0.097010	0.582629	-0.002657	86.065971	40.134338	62.527931	0.144316	0.000000	0.066164	0.000000	0.000000	0.000000	-0.024132	-0.203719	-0.208359	0.000000	0.000000	2.000000	165.000000	1.000000
15354.755326	0.097010	0.582629	-0.002657	85.863602	38.917206	61.342693	0.149496	0.000000	0.132838	0.000000	0.000000	0.000000	-0.024132	-0.203719	-0.208359	0.000000	0.000000	2.000000	165.000000	1.000000
15354.758660	0.096914	0.581919	-0.003318	85.863602	38.917206	61.342693	0.149496	0.000000	0.132838	0.000000	0.000000	0.000000	-0.028820	-0.213058	-0.198371	0.000000	0.000000	2.000000	165.000000	1.000000
15354.761993	0.096914	0.581919	-0.003318	85.863602	38.917206	61.342693	0.149496	0.000000	0.132838	0.000000	0.000000	0.000000	-0.028820	-0.213058	-0.198371	0.000000	0.000000	2.000000	165.000000	1.000000
15354.765326	0.096795	0.581236	-0.003983	85.703491	37.997734	60.448929	0.149496	0.000000	0.132838	0.000000	0.000000	0.000000	-0.035831	-0.205042	-0.199417	0.000000	0.000000	2.000000	165.000000	1.000000
15354.768660	0.096795	0.581236	-0.003983	85.703491	37.997734	60.448929	0.149496	0.000000	0.132838	0.000000	0.000000	0.000000	-0.035831	-0.205042	-0.199417	0.000000	0.000000	2.000000	165.000000	1.000000
15354.771993	0.096795	0.581236	-0.003983	85.703491	37.997734	60.448929	0.149496	0.000000	0.132838	0.000000	0.000000	0.000000	-0.035831	-0.205042	-0.199417	0.000000	0.000000	2.000000	165.000000	1.000000
15354.775326	0.096795	0.581236	-0.003983	85.572472	37.386650	59.868851	0.160271	0.000000	0.199136	0.000000	0.000000	0.000000	-0.035831	-0.205042	-0.199417	0.000000	0.000000	2.000000	165.000000	1.000000
15354.778660	0.096680	0.580561	-0.004517	85.572472	37.386650	59.868851	0.160271	0.000000	0.199136	0.000000	0.000000	0.000000	-0.034233	-0.202346	-0.160290	0.000000	0.000000	2.000000	165.000000	1.000000
15354.781993	0.096680	0.580561	-0.004517	85.572472	37.386650	59.868851	0.160271	0.000000	0.199136	0.000000	0.000000	0.000000	-0.034233	-0.202346	-0.160290	0.000000	0.000000	2.000000	165.000000	1.000000
15354.785326	0.096590	0.579946	-0.004938	85.459206	37.193497	59.725864	0.160271	0.000000	0.199136	0.000000	0.000000	0.000000	-0.026998	-0.184589	-0.126418	0.000000	0.000000	2.000000	165.000000	1.000000
15354.788660	0.096590	0.579946	-0.004938	85.459206	37.193497	59.725864	0.160271	0.000000	0.199136	0.000000	0.000000	0.000000	-0.026998	-0.184589	-0.126418	0.000000	0.000000	2.000000	165.000000	1.000000
15354.791993	0.096590	0.579946	-0.004938	85.459206	37.193497	59.725864	0.160271	0.000000	0.199136	0.000000	0.000000	0.000000	-0.026998	-0.184589	-0.126418	0.000000	0.000000	2.000000	165.000000	1.000000
15354.795326	0.096590	0.579946	-0.004938	85.358429	37.371323	59.974812	0.170477	0.000000	0.246921	0.000000	0.000000	0.000000	-0.026998	-0.184589	-0.126418	0.000000	0.000000	2.000000	165.000000	1.000000
15354.798660	0.096540	0.579368	-0.005176	85.358429	37.371323	59.974812	0.170477	0.000000	0.246921	0.000000	0.000000	0.000000	-0.015245	-0.173418	-0.071382	0.000000	0.000000	2.000000	165.000000	1.000000
15354.801993	0.096540	0.579368	-0.005176	85.358429	37.371323	59.974812	0.170477	0.000000	0.246921	0.000000	0.000000	0.000000	-0.015245	-0.173418	-0.071382	0.000000	0.000000	2.000000	165.000000	1.000000
15354.805326	0.096497	0.578841	-0.005273	85.274658	37.820713	60.510540	0.170477	0.000000	0.246921	0.000000	0.000000	0.000000	-0.012906	-0.158043	-0.028925	0.000000	0.000000	2.000000	165.000000	1.000000
15354.808660	0.096497	0.578841	-0.005273	85.274658	37.820713	60.510540	0.170477	0.000000	0.246921	0.000000	0.000000	0.000000	-0.012906	-0.158043	-0.028925	0.000000	0.000000	2.000000	165.000000	1.000000
15354.811993	0.096497	0.578841	-0.005273	85.274658	37.820713	60.510540	0.170477	0.000000	0.246921	0.000000	0.000000	0.000000	-0.012906	-0.158043	-0.028925	0.000000	0.000000	2.000000	165.000000	1.000000
15354.815326	0.096497	0.578841	-0.005273	85.235474	38.398335	61.164433	0.175169	0.000000	0.263639	0.000000	0.000000	0.000000	-0.012906	-0.158043	-0.028925	0.000000	0.000000	2.000000	165.000000	1.000000
15354.818660	0.096435	0.578372	-0.005246	85.235474	38.398335	61.164433	0.175169	0.000000	0.263639	0.000000	0.000000	0.000000	-0.018489	-0.140669	0.007960	0.000000	0.000000	2.000000	165.000000	1.000000
15354.821993	0.096435	0.578372	-0.005246	85.235474	38.398335	61.164433	0.175169	0.000000	0.263639	0.000000	0.000000	0.000000	-0.018489	-0.140669	0.007960	0.000000	0.000000	2.000000	165.000000	1.000000
15354.825326	0.096435	0.578372	-0.005246	85.236465	39.093006	61.925270	0.175169	0.000000	0.263639	0.000000	0.000000	0.000000	-0.018489	-0.140669	0.007960	0.000000	0.000000	2.000000	165.000000	1.000000
15354.828660	0.096435	0.578372	-0.005246	85.236465	39.093006	61.925270	0.175169	0.000000	0.263639	0.000000	0.000000	0.000000	-0.018489	-0.140669	0.007960	0.000000	0.000000	2.000000	165.000000	1.000000
15354.831993	0.096409	0.577975	-0.005157	85.236465	39.093006	61.925270	0.175169	0.000000	0.263639	0.000000	0.000000	0.000000	-0.007752	-0.119033	0.026757	0.000000	0.000000	2.000000	165.000000	1.000000
15354.835326	0.096414	0.577658	-0.005028	85.256989	39.702271	62.576328	0.178250	0.000000	0.262312	0.000000	0.000000	0.000000	0.001501	-0.095266	0.038599	0.000000	0.000000	2.000000	165.000000	1.000000
15354.838660	0.096414	0.577658	-0.005028	85.256989	39.702271	62.576328	0.178250	0.000000	0.262312	0.000000	0.000000	0.000000	0.001501	-0.095266	0.038599	0.000000	0.000000	2.000000	165.000000	1.000000
15354.841993	0.096414	0.577658	-0.005028	85.256989	39.702271	62.576328	0.178250	0.000000	0.262312	0.000000	0.000000	0.000000	0.001501	-0.095266	0.038599	0.000000	0.000000	2.000000	165.000000	1.000000
15354.845326	0.096414	0.577658	-0.005028	85.280838	40.106335	63.003830	0.179292	0.000000	0.251419	0.000000	0.000000	0.000000	0.001501	-0.095266	0.038599	0.000000	0.000000	2.000000	165.000000	1.000000
15354.848660	0.096414	0.577348	-0.004923	85.280838	40.106335	63.003830	0.179292	0.000000	0.251419	0.000000	0.000000	0.000000	-0.000012	-0.093103	0.031525	0.000000	0.000000	2.000000	165.000000	1.000000
15354.851993	0.096414	0.577348	-0.004923	85.280838	40.106335	63.003830	0.179292	0.000000	0.251419	0.000000	0.000000	0.000000	-0.000012	-0.093103	0.031525	0.000000	0.000000	2.000000	165.000000	1.000000
15354.855326	0.096414	0.577348	-0.004923	85.306061	40.337399	63.237793	0.179292	0.000000	0.251419	0.000000	0.000000	0.000000	-0.000012	-0.093103	0.031525	0.000000	0.000000	2.000000	165.000000	1.000000
15354.858660	0.096414	0.577348	-0.004923	85.306061	40.337399	63.237793	0.179292	0.000000	0.251419	0.000000	0.000000	0.000000	-0.000012	-0.093103	0.031525	0.000000	0.000000	2.000000	165.000000	1.000000
15354.861993	0.096449	0.577095	-0.004864	85.306061	40.337399	63.237793	0.179292	0.000000	0.251419	0.000000	0.000000	0.000000	0.010541	-0.075801	0.017865	0.000000	0.000000	2.000000	165.000000	1.000000
15354.865326	0.096449	0.577095	-0.004864	85.333595	40.527397	63.420246	0.179294	0.000000	0.246165	0.000000	0.000000	0.000000	0.010541	-0.075801	0.017865	0.000000	0.000000	2.000000	165.000000	1.000000
15354.868660	0.096449	0.577095	-0.004864	85.333595	40.527397	63.420246	0.179294	0.000000	0.246165	0.000000	0.000000	0.000000	0.010541	-0.075801	0.017865	0.000000	0.000000	2.000000	165.000000	1.000000
15354.871993	0.096449	0.577095	-0.004864	85.333595	40.527397	63.420246	0.179294	0.000000	0.246165	0.000000	0.000000	0.000000	0.010541	-0.075801	0.017865	0.000000	0.000000	2.000000	165.000000	1.000000
15354.875326	0.096524	0.576677	-0.005039	85.361046	40.716721	63.604729	0.177537	0.000000	0.243188	0.000000	0.000000	0.000000	0.022444	-0.125319	-0.052608	0.000000	0.000000	2.000000	165.000000	1.000000
15354.878660	0.096524	0.576677	-0.005039	85.361046	40.716721	63.604729	0.177537	0.000000	0.243188	0.000000	0.000000	0.000000	0.022444	-0.125319	-0.052608	0.000000	0.000000	2.000000	165.000000	1.000000
15354.881993	0.096524	0.576677	-0.005039	85.361046	40.716721	63.604729	0.177537	0.000000	0.243188	0.000000	0.000000	0.000000	0.022444	-0.125319	-0.052608	0.000000	0.000000	2.000000	165.000000	1.000000
15354.885326	0.096509	0.576498	-0.005214	85.389343	40.889175	63.773407	0.173796	0.000000	0.251956	0.000000	0.000000	0.000000	-0.004439	-0.053857	-0.052320	0.000000	0.000000	2.000000	165.000000	1.000000
15354.888660	0.096509	0.576498	-0.005214	85.389343	40.889175	63.773407	0.173796	0.000000	0.251956	0.000000	0.000000	0.000000	-0.004439	-0.053857	-0.052320	0.000000	0.000000	2.000000	165.000000	1.000000
15354.891993	0.096509	0.576498	-0.005214	85.389343	40.889175	63.773407	0.173796	0.000000	0.251956	0.000000	0.000000	0.000000	-0.004439	-0.053857	-0.052320	0.000000	0.000000	2.000000	165.000000	1.000000
15354.895326	0.096509	0.576498	-0.005214	85.420242	41.079880	63.963112	0.174536	0.000000	0.260676	0.000000	0.000000	0.000000	-0.004439	-0.053857	-0.052320	0.000000	0.000000	2.000000	165.000000	1.000000
15354.898660	0.096459	0.576315	-0.005447	85.420242	41.079880	63.963112	0.174536	0.000000	0.260676	0.000000	0.000000	0.000000	-0.014964	-0.054839	-0.070090	0.000000	0.000000	2.000000	165.000000	1.000000
15354.901993	0.096459	0.576315	-0.005447	85.420242	41.079880	63.963112	0.174536	0.000000	0.260676	0.000000	0.000000	0.000000	-0.014964	-0.054839	-0.070090	0.000000	0.000000	2.000000	165.000000	1.000000
15354.905326	0.096459	0.576315	-0.005447	85.451149	41.267742	64.155411	0.174536	0.000000	0.260676	0.000000	0.000000	0.000000	-0.014964	-0.054839	-0.070090	0.000000	0.000000	2.000000	165.000000	1.000000
15354.908660	0.096459	0.576315	-0.005447	85.451149	41.267742	64.155411	0.174536	0.000000	0.260676	0.000000	0.000000	0.000000	-0.014964	-0.054839	-0.070090	0.000000	0.000000	2.000000	165.000000	1.000000
15354.911993	0.096340	0.576139	-0.005691	85.451149	41.267742	64.155411	0.174536	0.000000	0.260676	0.000000	0.000000	0.000000	-0.035760	-0.052621	-0.073017	0.000000	0.000000	2.000000	165.000000	1.000000
15354.915326	0.096340	0.576139	-0.005691	85.485558	41.452858	64.351517	0.177030	0.000000	0.272357	0.000000	0.000000	0.000000	-0.035760	-0.052621	-0.073017	0.000000	0.000000	2.000000	165.000000	1.000000
15354.918660	0.096340	0.576139	-0.005691	85.485558	41.452858	64.351517	0.177030	0.000000	0.272357	0.000000	0.000000	0.000000	-0.035760	-0.052621	-0.073017	0.000000	0.000000	2.000000	165.000000	1.000000
15354.921993	0.096340	0.576139	-0.005691	85.485558	41.452858	64.351517	0.177030	0.000000	0.272357	0.000000	0.000000	0.000000	-0.035760	-0.052621	-0.073017	0.000000	0.000000	2.000000	165.000000	1.000000
15354.925326	0.096005	0.575774	-0.006108	85.510788	41.616798	64.532417	0.182990	0.000000	0.284527	0.000000	0.000000	0.000000	-0.100607	-0.109493	-0.125303	0.000000	0.000000	2.000000	165.000000	1.000000
15354.928660	0.096005	0.575774	-0.006108	85.510788	41.616798	64.532417	0.182990	0.000000	0.284527	0.000000	0.000000	0.000000	-0.100607	-0.109493	-0.125303	0.000000	0.000000	2.000000	165.000000	1.000000
15354.931993	0.096005	0.575774	-0.006108	85.510788	41.616798	64.532417	0.182990	0.000000	0.284527	0.000000	0.000000	0.000000	-0.100607	-0.109493	-0.125303	0.000000	0.000000	2.000000	165.000000	1.000000
15354.935326	0.096005	0.575774	-0.006108	85.533272	41.765568	64.695381	0.199758	0.000000	0.305411	0.000000	0.000000	0.000000	-0.100607	-0.109493	-0.125303	0.000000	0.000000	2.000000	165.000000	1.000000
15354.938660	0.095860	0.575621	-0.006262	85.533272	41.765568	64.695381	0.199758	0.000000	0.305411	0.000000	0.000000	0.000000	-0.043389	-0.046166	-0.046177	0.000000	0.000000	2.000000	165.000000	1.000000
15354.941993	0.095860	0.575621	-0.006262	85.533272	41.765568	64.695381	0.199758	0.000000	0.305411	0.000000	0.000000	0.000000	-0.043389	-0.046166	-0.046177	0.000000	0.000000	2.000000	165.000000	1.000000
15354.945326	0.095860	0.575621	-0.006262	85.552391	41.894558	64.835686	0.199758	0.000000	0.305411	0.000000	0.000000	0.000000	-0.043389	-0.046166	-0.046177	0.000000	0.000000	2.000000	165.000000	1.000000
15354.948660	0.095860	0.575621	-0.006262	85.552391	41.894558	64.835686	0.199758	0.000000	0.305411	0.000000	0.000000	0.000000	-0.043389	-0.046166	-0.046177	0.000000	0.000000	2.000000	165.000000	1.000000
15354.951993	0.095758	0.575506	-0.006323	85.552391	41.894558	64.835686	0.199758	0.000000	0.305411	0.000000	0.000000	0.000000	-0.030713	-0.034402	-0.018211	0.000000	0.000000	2.000000	165.000000	1.000000
15354.955326	0.095758	0.575506	-0.006323	85.558517	41.930695	64.880211	0.206990	0.000000	0.313107	0.000000	0.000000	0.000000	-0.030713	-0.034402	-0.018211	0.000000	0.000000	2.000000	165.000000	1.000000
15354.958660	0.095758	0.575506	-0.006323	85.558517	41.930695	64.880211	0.206990	0.000000	0.313107	0.000000	0.000000	0.000000	-0.030713	-0.034402	-0.018211	0.000000	0.000000	2.000000	165.000000	1.000000
15354.961993	0.095758	0.575506	-0.006323	85.558517	41.930695	64.880211	0.206990	0.000000	0.313107	0.000000	0.000000	0.000000	-0.030713	-0.034402	-0.018211	0.000000	0.000000	2.000000	165.000000	1.000000
15354.965326	0.095707	0.575402	-0.006352	85.565529	41.937080	64.883362	0.212109	0.000000	0.316142	0.000000	0.000000	0.000000	-0.015296	-0.031199	-0.008826	0.000000	0.000000	2.000000	165.000000	1.000000
15354.968660	0.095707	0.575402	-0.006352	85.565529	41.937080	64.883362	0.212109	0.000000	0.316142	0.000000	0.000000	0.000000	-0.015296	-0.031199	-0.008826	0.000000	0.000000	2.000000	165.000000	1.000000
15354.971993	0.095707	0.575402	-0.006352	85.565529	41.937080	64.883362	0.212109	0.000000	0.316142	0.000000	0.000000	0.000000	-0.015296	-0.031199	-0.008826	0.000000	0.000000	2.000000	165.000000	1.000000
15354.975326	0.095707	0.575402	-0.006352	85.573883	41.767632	64.697205	0.214658	0.000000	0.317613	0.000000	0.000000	0.000000	-0.015296	-0.031199	-0.008826	0.000000	0.000000	2.000000	165.000000	1.000000
15354.978660	0.095712	0.575395	-0.006329	85.573883	41.767632	64.697205	0.214658	0.000000	0.317613	0.000000	0.000000	0.000000	0.001489	-0.002175	0.007011	0.000000	0.000000	2.000000	165.000000	1.000000
15354.981993	0.095712	0.575395	-0.006329	85.573883	41.767632	64.697205	0.214658	0.000000	0.317613	0.000000	0.000000	0.000000	0.001489	-0.002175	0.007011	0.000000	0.000000	2.000000	165.000000	1.000000
15354.985326	0.095712	0.575395	-0.006329	85.591530	41.321014	64.208710	0.214658	0.000000	0.317613	0.000000	0.000000	0.000000	0.001489	-0.002175	0.007011	0.000000	0.000000	2.000000	165.000000	1.000000
15354.988660	0.095712	0.575395	-0.006329	85.591530	41.321014	64.208710	0.214658	0.000000	0.317613	0.000000	0.000000	0.000000	0.001489	-0.002175	0.007011	0.000000	0.000000	2.000000	165.000000	1.000000
15354.991993	0.095719	0.575430	-0.006295	85.591530	41.321014	64.208710	0.214658	0.000000	0.317613	0.000000	0.000000	0.000000	0.002173	0.010736	0.010231	0.000000	0.000000	2.000000	165.000000	1.000000
15354.995326	0.095719	0.575430	-0.006295	85.615547	40.571346	63.391998	0.214410	0.000000	0.316444	0.000000	0.000000	0.000000	0.002173	0.010736	0.010231	0.000000	0.000000	2.000000	165.000000	1.000000
15354.998660	0.095719	0.575430	-0.006295	85.615547	40.571346	63.391998	0.214410	0.000000	0.316444	0.000000	0.000000	0.000000	0.002173	0.010736	0.010231	0.000000	0.000000	2.000000	165.000000	1.000000
15355.001993	0.095719	0.575430	-0.006295	85.615547	40.571346	63.391998	0.214410	0.000000	0.316444	0.000000	0.000000	0.000000	0.002173	0.010736	0.010231	0.000000	0.000000	2.000000	165.000000	1.000000
15355.005326	0.095752	0.575552	-0.006244	85.645126	39.581993	62.315491	0.214048	0.000000	0.314739	0.000000	0.000000	0.000000	0.009959	0.036592	0.015301	0.000000	0.000000	2.000000	165.000000	1.000000
15355.008660	0.095752	0.575552	-0.006244	85.645126	39.581993	62.315491	0.214048	0.000000	0.314739	0.000000	0.000000	0.000000	0.009959	0.036592	0.015301	0.000000	0.000000	2.000000	165.000000	1.000000
15355.011993	0.095752	0.575552	-0.006244	85.645126	39.581993	62.315491	0.214048	0.000000	0.314739	0.000000	0.000000	0.000000	0.009959	0.036592	0.015301	0.000000	0.000000	2.000000	165.000000	1.000000
15355.015326	0.095752	0.575552	-0.006244	85.671021	38.635323	61.283962	0.212388	0.000000	0.312189	0.000000	0.000000	0.000000	0.009959	0.036592	0.015301	0.000000	0.000000	2.000000	165.000000	1.000000
15355.018660	0.095752	0.575646	-0.006246	85.671021	38.635323	61.283962	0.212388	0.000000	0.312189	0.000000	0.000000	0.000000	-0.000125	0.028040	-0.000582	0.000000	0.000000	2.000000	165.000000	1.000000
15355.021993	0.095752	0.575646	-0.006246	85.671021	38.635323	61.283962	0.212388	0.000000	0.312189	0.000000	0.000000	0.000000	-0.000125	0.028040	-0.000582	0.000000	0.000000	2.000000	165.000000	1.000000
15355.025326	0.095752	0.575646	-0.006246	85.687614	37.968262	60.557201	0.212388	0.000000	0.312189	0.000000	0.000000	0.000000	-0.000125	0.028040	-0.000582	0.000000	0.000000	2.000000	165.000000	1.000000
15355.028660	0.095752	0.575646	-0.006246	85.687614	37.968262	60.557201	0.212388	0.000000	0.312189	0.000000	0.000000	0.000000	-0.000125	0.028040	-0.000582	0.000000	0.000000	2.000000	165.000000	1.000000
15355.031993	0.095769	0.575721	-0.006269	85.687614	37.968262	60.557201	0.212388	0.000000	0.312189	0.000000	0.000000	0.000000	0.005212	0.022671	-0.007062	0.000000	0.000000	2.000000	165.000000	1.000000
15355.035326	0.095769	0.575721	-0.006269	85.695023	37.604012	60.162758	0.212409	0.000000	0.312286	0.000000	0.000000	0.000000	0.005212	0.022671	-0.007062	0.000000	0.000000	2.000000	165.000000	1.000000
15355.038660	0.095769	0.575721	-0.006269	85.695023	37.604012	60.162758	0.212409	0.000000	0.312286	0.000000	0.000000	0.000000	0.005212	0.022671	-0.007062	0.000000	0.000000	2.000000	165.000000	1.000000
15355.041993	0.095769	0.575721	-0.006269	85.695023	37.604012	60.162758	0.212409	0.000000	0.312286	0.000000	0.000000	0.000000	0.005212	0.022671	-0.007062	0.000000	0.000000	2.000000	165.000000	1.000000
15355.045326	0.095719	0.575833	-0.006401	85.695793	37.491943	60.045006	0.211540	0.000000	0.313463	0.000000	0.000000	0.000000	-0.015077	0.033560	-0.039399	0.000000	0.000000	2.000000	165.000000	1.000000
15355.048660	0.095719	0.575833	-0.006401	85.695793	37.491943	60.045006	0.211540	0.000000	0.313463	0.000000	0.000000	0.000000	-0.015077	0.033560	-0.039399	0.000000	0.000000	2.000000	165.000000	1.000000
15355.051993	0.095719	0.575833	-0.006401	85.695793	37.491943	60.045006	0.211540	0.000000	0.313463	0.000000	0.000000	0.000000	-0.015077	0.033560	-0.039399	0.000000	0.000000	2.000000	165.000000	1.000000
15355.055326	0.095719	0.575833	-0.006401	85.695793	37.489231	60.045013	0.214052	0.000000	0.320030	0.000000	0.000000	0.000000	-0.015077	0.033560	-0.039399	0.000000	0.000000	2.000000	165.000000	1.000000
15355.058660	0.095678	0.575862	-0.006490	85.695793	37.489231	60.045013	0.214052	0.000000	0.320030	0.000000	0.000000	0.000000	-0.012376	0.008731	-0.026688	0.000000	0.000000	2.000000	165.000000	1.000000
15355.061993	0.095678	0.575862	-0.006490	85.695793	37.489231	60.045013	0.214052	0.000000	0.320030	0.000000	0.000000	0.000000	-0.012376	0.008731	-0.026688	0.000000	0.000000	2.000000	165.000000	1.000000
15355.065326	0.095678	0.575862	-0.006490	85.695793	37.486519	60.045021	0.214052	0.000000	0.320030	0.000000	0.000000	0.000000	-0.012376	0.008731	-0.026688	0.000000	0.000000	2.000000	165.000000	1.000000
15355.068660	0.095678	0.575862	-0.006490	85.695793	37.486519	60.045021	0.214052	0.000000	0.320030	0.000000	0.000000	0.000000	-0.012376	0.008731	-0.026688	0.000000	0.000000	2.000000	165.000000	1.000000
15355.071993	0.095636	0.575891	-0.006579	85.695793	37.486519	60.045021	0.214052	0.000000	0.320030	0.000000	0.000000	0.000000	-0.012371	0.008721	-0.026690	0.000000	0.000000	2.000000	165.000000	1.000000
15355.075326	0.095636	0.575891	-0.006579	85.693657	37.447590	60.007084	0.216115	0.000000	0.324478	0.000000	0.000000	0.000000	-0.012371	0.008721	-0.026690	0.000000	0.000000	2.000000	165.000000	1.000000
15355.078660	0.095636	0.575891	-0.006579	85.693657	37.447590	60.007084	0.216115	0.000000	0.324478	0.000000	0.000000	0.000000	-0.012371	0.008721	-0.026690	0.000000	0.000000	2.000000	165.000000	1.000000
15355.081993	0.095636	0.575891	-0.006579	85.693657	37.447590	60.007084	0.216115	0.000000	0.324478	0.000000	0.000000	0.000000	-0.012371	0.008721	-0.026690	0.000000	0.000000	2.000000	165.000000	1.000000
15355.085326	0.095558	0.575967	-0.006739	85.695747	37.389942	59.947144	0.218177	0.000000	0.328926	0.000000	0.000000	0.000000	-0.023654	0.022773	-0.048279	0.000000	0.000000	2.000000	165.000000	1.000000
15355.088660	0.095558	0.575967	-0.006739	85.695747	37.389942	59.947144	0.218177	0.000000	0.328926	0.000000	0.000000	0.000000	-0.023654	0.022773	-0.048279	0.000000	0.000000	2.000000	165.000000	1.000000
15355.091993	0.095558	0.575967	-0.006739	85.695747	37.389942	59.947144	0.218177	0.000000	0.328926	0.000000	0.000000	0.000000	-0.023654	0.022773	-0.048279	0.000000	0.000000	2.000000	165.000000	1.000000
15355.095326	0.095558	0.575967	-0.006739	85.700714	37.261604	59.807098	0.222120	0.000000	0.336973	0.000000	0.000000	0.000000	-0.023654	0.022773	-0.048279	0.000000	0.000000	2.000000	165.000000	1.000000
15355.098660	0.095533	0.576004	-0.006856	85.700714	37.261604	59.807098	0.222120	0.000000	0.336973	0.000000	0.000000	0.000000	-0.007440	0.010868	-0.035074	0.000000	0.000000	2.000000	165.000000	1.000000
15355.101993	0.095533	0.576004	-0.006856	85.700714	37.261604	59.807098	0.222120	0.000000	0.336973	0.000000	0.000000	0.000000	-0.007440	0.010868	-0.035074	0.000000	0.000000	2.000000	165.000000	1.000000
15355.105326	0.095477	0.576054	-0.007016	85.712708	36.945881	59.465698	0.222120	0.000000	0.336973	0.000000	0.000000	0.000000	-0.016827	0.015194	-0.047749	0.000000	0.000000	2.000000	165.000000	1.000000
15355.108660	0.095477	0.576054	-0.007016	85.712708	36.945881	59.465698	0.222120	0.000000	0.336973	0.000000	0.000000	0.000000	-0.016827	0.015194	-0.047749	0.000000	0.000000	2.000000	165.000000	1.000000
15355.111993	0.095477	0.576054	-0.007016	85.712708	36.945881	59.465698	0.222120	0.000000	0.336973	0.000000	0.000000	0.000000	-0.016827	0.015194	-0.047749	0.000000	0.000000	2.000000	165.000000	1.000000
15355.115326	0.095477	0.576054	-0.007016	85.730797	36.463715	58.940086	0.226164	0.000000	0.350776	0.000000	0.000000	0.000000	-0.016827	0.015194	-0.047749	0.000000	0.000000	2.000000	165.000000	1.000000
15355.118660	0.095432	0.576119	-0.007226	85.730797	36.463715	58.940086	0.226164	0.000000	0.350776	0.000000	0.000000	0.000000	-0.013392	0.019514	-0.063149	0.000000	0.000000	2.000000	165.000000	1.000000
15355.121993	0.095432	0.576119	-0.007226	85.730797	36.463715	58.940086	0.226164	0.000000	0.350776	0.000000	0.000000	0.000000	-0.013392	0.019514	-0.063149	0.000000	0.000000	2.000000	165.000000	1.000000
15355.125326	0.095432	0.576119	-0.007226	85.751717	35.785347	58.208599	0.226164	0.000000	0.350776	0.000000	0.000000	0.000000	-0.013392	0.019514	-0.063149	0.000000	0.000000	2.000000	165.000000	1.000000
15355.128660	0.095432	0.576119	-0.007226	85.751717	35.785347	58.208599	0.226164	0.000000	0.350776	0.000000	0.000000	0.000000	-0.013392	0.019514	-0.063149	0.000000	0.000000	2.000000	165.000000	1.000000
15355.131993	0.095343	0.576209	-0.007434	85.751717	35.785347	58.208599	0.226164	0.000000	0.350776	0.000000	0.000000	0.000000	-0.026609	0.027032	-0.062350	0.000000	0.000000	2.000000	165.000000	1.000000
15355.135326	0.095343	0.576209	-0.007434	85.780724	34.945133	57.300308	0.228396	0.000000	0.361301	0.000000	0.000000	0.000000	-0.026609	0.027032	-0.062350	0.000000	0.000000	2.000000	165.000000	1.000000
15355.138660	0.095343	0.576209	-0.007434	85.780724	34.945133	57.300308	0.228396	0.000000	0.361301	0.000000	0.000000	0.000000	-0.026609	0.027032	-0.062350	0.000000	0.000000	2.000000	165.000000	1.000000
15355.141993	0.095343	0.576209	-0.007434	85.780724	34.945133	57.300308	0.228396	0.000000	0.361301	0.000000	0.000000	0.000000	-0.026609	0.027032	-0.062350	0.000000	0.000000	2.000000	165.000000	1.000000
15355.145326	0.095143	0.576400	-0.007960	85.800400	34.090023	56.380489	0.232831	0.000000	0.371693	0.000000	0.000000	0.000000	-0.060220	0.057161	-0.157942	0.000000	0.000000	2.000000	165.000000	1.000000
15355.148660	0.095143	0.576400	-0.007960	85.800400	34.090023	56.380489	0.232831	0.000000	0.371693	0.000000	0.000000	0.000000	-0.060220	0.057161	-0.157942	0.000000	0.000000	2.000000	165.000000	1.000000
15355.151993	0.095143	0.576400	-0.007960	85.800400	34.090023	56.380489	0.232831	0.000000	0.371693	0.000000	0.000000	0.000000	-0.060220	0.057161	-0.157942	0.000000	0.000000	2.000000	165.000000	1.000000
15355.155326	0.095143	0.576400	-0.007960	85.815956	33.165836	55.385601	0.242868	0.000000	0.398016	0.000000	0.000000	0.000000	-0.060220	0.057161	-0.157942	0.000000	0.000000	2.000000	165.000000	1.000000
15355.158660	0.095034	0.576518	-0.008262	85.815956	33.165836	55.385601	0.242868	0.000000	0.398016	0.000000	0.000000	0.000000	-0.032524	0.035480	-0.090493	0.000000	0.000000	2.000000	165.000000	1.000000
15355.161993	0.095034	0.576518	-0.008262	85.815956	33.165836	55.385601	0.242868	0.000000	0.398016	0.000000	0.000000	0.000000	-0.032524	0.035480	-0.090493	0.000000	0.000000	2.000000	165.000000	1.000000
15355.165326	0.095034	0.576518	-0.008262	85.818817	32.169983	54.321812	0.242868	0.000000	0.398016	0.000000	0.000000	0.000000	-0.032524	0.035480	-0.090493	0.000000	0.000000	2.000000	165.000000	1.000000
15355.168660	0.095034	0.576518	-0.008262	85.818817	32.169983	54.321812	0.242868	0.000000	0.398016	0.000000	0.000000	0.000000	-0.032524	0.035480	-0.090493	0.000000	0.000000	2.000000	165.000000	1.000000
15355.171993	0.094961	0.576640	-0.008504	85.818817	32.169983	54.321812	0.242868	0.000000	0.398016	0.000000	0.000000	0.000000	-0.022069	0.036496	-0.072714	0.000000	0.000000	2.000000	165.000000	1.000000
15355.175326	0.094961	0.576640	-0.008504	85.801613	31.190794	53.283195	0.248289	0.000000	0.413099	0.000000	0.000000	0.000000	-0.022069	0.036496	-0.072714	0.000000	0.000000	2.000000	165.000000	1.000000
15355.178660	0.094961	0.576640	-0.008504	85.801613	31.190794	53.283195	0.248289	0.000000	0.413099	0.000000	0.000000	0.000000	-0.022069	0.036496	-0.072714	0.000000	0.000000	2.000000	165.000000	1.000000
15355.181993	0.094961	0.576640	-0.008504	85.801613	31.190794	53.283195	0.248289	0.000000	0.413099	0.000000	0.000000	0.000000	-0.022069	0.036496	-0.072714	0.000000	0.000000	2.000000	165.000000	1.000000
15355.185326	0.094818	0.576915	-0.008863	85.758965	30.173922	52.209370	0.251967	0.000000	0.425218	0.000000	0.000000	0.000000	-0.042811	0.082544	-0.107730	0.000000	0.000000	2.000000	165.000000	1.000000
15355.188660	0.094818	0.576915	-0.008863	85.758965	30.173922	52.209370	0.251967	0.000000	0.425218	0.000000	0.000000	0.000000	-0.042811	0.082544	-0.107730	0.000000	0.000000	2.000000	165.000000	1.000000
15355.191993	0.094818	0.576915	-0.008863	85.758965	30.173922	52.209370	0.251967	0.000000	0.425218	0.000000	0.000000	0.000000	-0.042811	0.082544	-0.107730	0.000000	0.000000	2.000000	165.000000	1.000000
15355.195326	0.094818	0.576915	-0.008863	85.694931	29.197294	51.184364	0.259102	0.000000	0.443173	0.000000	0.000000	0.000000	-0.042811	0.082544	-0.107730	0.000000	0.000000	2.000000	165.000000	1.000000
15355.198660	0.094766	0.577051	-0.009002	85.694931	29.197294	51.184364	0.259102	0.000000	0.443173	0.000000	0.000000	0.000000	-0.015437	0.040708	-0.041472	0.000000	0.000000	2.000000	165.000000	1.000000
15355.201993	0.094766	0.577051	-0.009002	85.694931	29.197294	51.184364	0.259102	0.000000	0.443173	0.000000	0.000000	0.000000	-0.015437	0.040708	-0.041472	0.000000	0.000000	2.000000	165.000000	1.000000
15355.205326	0.094766	0.577051	-0.009002	85.624893	28.146315	50.078323	0.259102	0.000000	0.443173	0.000000	0.000000	0.000000	-0.015437	0.040708	-0.041472	0.000000	0.000000	2.000000	165.000000	1.000000
15355.208660	0.094766	0.577051	-0.009002	85.624893	28.146315	50.078323	0.259102	0.000000	0.443173	0.000000	0.000000	0.000000	-0.015437	0.040708	-0.041472	0.000000	0.000000	2.000000	165.000000	1.000000
15355.211993	0.094702	0.577197	-0.009095	85.624893	28.146315	50.078323	0.259102	0.000000	0.443173	0.000000	0.000000	0.000000	-0.019254	0.043919	-0.028003	0.000000	0.000000	2.000000	165.000000	1.000000
15355.215326	0.094623	0.577311	-0.009154	85.546974	26.937216	48.806156	0.261675	0.000000	0.450085	0.000000	0.000000	0.000000	-0.023740	0.034280	-0.017716	0.000000	0.000000	2.000000	165.000000	1.000000
15355.218660	0.094623	0.577311	-0.009154	85.546974	26.937216	48.806156	0.261675	0.000000	0.450085	0.000000	0.000000	0.000000	-0.023740	0.034280	-0.017716	0.000000	0.000000	2.000000	165.000000	1.000000
15355.221993	0.094623	0.577311	-0.009154	85.546974	26.937216	48.806156	0.261675	0.000000	0.450085	0.000000	0.000000	0.000000	-0.023740	0.034280	-0.017716	0.000000	0.000000	2.000000	165.000000	1.000000
15355.225326	0.094623	0.577311	-0.009154	85.489761	25.598991	47.392673	0.268841	0.000000	0.457705	0.000000	0.000000	0.000000	-0.023740	0.034280	-0.017716	0.000000	0.000000	2.000000	165.000000	1.000000
15355.228660	0.094514	0.577454	-0.009147	85.489761	25.598991	47.392673	0.268841	0.000000	0.457705	0.000000	0.000000	0.000000	-0.032861	0.042921	0.002201	0.000000	0.000000	2.000000	165.000000	1.000000
15355.231993	0.094514	0.577454	-0.009147	85.489761	25.598991	47.392673	0.268841	0.000000	0.457705	0.000000	0.000000	0.000000	-0.032861	0.042921	0.002201	0.000000	0.000000	2.000000	165.000000	1.000000
15355.235326	0.094514	0.577454	-0.009147	85.454338	24.351166	46.067516	0.268841	0.000000	0.457705	0.000000	0.000000	0.000000	-0.032861	0.042921	0.002201	0.000000	0.000000	2.000000	165.000000	1.000000
15355.238660	0.094514	0.577454	-0.009147	85.454338	24.351166	46.067516	0.268841	0.000000	0.457705	0.000000	0.000000	0.000000	-0.032861	0.042921	0.002201	0.000000	0.000000	2.000000	165.000000	1.000000
15355.241993	0.094371	0.577583	-0.009084	85.454338	24.351166	46.067516	0.268841	0.000000	0.457705	0.000000	0.000000	0.000000	-0.042661	0.038659	0.018932	0.000000	0.000000	2.000000	165.000000	1.000000
15355.245326	0.094371	0.577583	-0.009084	85.440956	23.362490	45.021786	0.274318	0.000000	0.457338	0.000000	0.000000	0.000000	-0.042661	0.038659	0.018932	0.000000	0.000000	2.000000	165.000000	1.000000
15355.248660	0.094371	0.577583	-0.009084	85.440956	23.362490	45.021786	0.274318	0.000000	0.457338	0.000000	0.000000	0.000000	-0.042661	0.038659	0.018932	0.000000	0.000000	2.000000	165.000000	1.000000
15355.251993	0.094371	0.577583	-0.009084	85.440956	23.362490	45.021786	0.274318	0.000000	0.457338	0.000000	0.000000	0.000000	-0.042661	0.038659	0.018932	0.000000	0.000000	2.000000	165.000000	1.000000
15355.255326	0.094124	0.577741	-0.008781	85.438080	22.569904	44.182762	0.281428	0.000000	0.454183	0.000000	0.000000	0.000000	-0.074215	0.047461	0.090890	0.000000	0.000000	2.000000	165.000000	1.000000
15355.258660	0.094124	0.577741	-0.008781	85.438080	22.569904	44.182762	0.281428	0.000000	0.454183	0.000000	0.000000	0.000000	-0.074215	0.047461	0.090890	0.000000	0.000000	2.000000	165.000000	1.000000
15355.261993	0.094124	0.577741	-0.008781	85.438080	22.569904	44.182762	0.281428	0.000000	0.454183	0.000000	0.000000	0.000000	-0.074215	0.047461	0.090890	0.000000	0.000000	2.000000	165.000000	1.000000
15355.265326	0.094124	0.577741	-0.008781	85.438461	21.921648	43.502567	0.293797	0.000000	0.439034	0.000000	0.000000	0.000000	-0.074215	0.047461	0.090890	0.000000	0.000000	2.000000	165.000000	1.000000
15355.268660	0.093966	0.577785	-0.008579	85.438461	21.921648	43.502567	0.293797	0.000000	0.439034	0.000000	0.000000	0.000000	-0.047311	0.013059	0.060580	0.000000	0.000000	2.000000	165.000000	1.000000
15355.271993	0.093966	0.577785	-0.008579	85.438461	21.921648	43.502567	0.293797	0.000000	0.439034	0.000000	0.000000	0.000000	-0.047311	0.013059	0.060580	0.000000	0.000000	2.000000	165.000000	1.000000
15355.275326	0.093966	0.577785	-0.008579	85.437126	21.343775	42.904915	0.293797	0.000000	0.439034	0.000000	0.000000	0.000000	-0.047311	0.013059	0.060580	0.000000	0.000000	2.000000	165.000000	1.000000
15355.278660	0.093966	0.577785	-0.008579	85.437126	21.343775	42.904915	0.293797	0.000000	0.439034	0.000000	0.000000	0.000000	-0.047311	0.013059	0.060580	0.000000	0.000000	2.000000	165.000000	1.000000
15355.281993	0.093754	0.577800	-0.008425	85.437126	21.343775	42.904915	0.293797	0.000000	0.439034	0.000000	0.000000	0.000000	-0.063742	0.004400	0.045999	0.000000	0.000000	2.000000	165.000000	1.000000
15355.285326	0.093754	0.577800	-0.008425	85.443878	20.833447	42.388054	0.301682	0.000000	0.428938	0.000000	0.000000	0.000000	-0.063742	0.004400	0.045999	0.000000	0.000000	2.000000	165.000000	1.000000
15355.288660	0.093754	0.577800	-0.008425	85.443878	20.833447	42.388054	0.301682	0.000000	0.428938	0.000000	0.000000	0.000000	-0.063742	0.004400	0.045999	0.000000	0.000000	2.000000	165.000000	1.000000
15355.291993	0.093754	0.577800	-0.008425	85.443878	20.833447	42.388054	0.301682	0.000000	0.428938	0.000000	0.000000	0.000000	-0.063742	0.004400	0.045999	0.000000	0.000000	2.000000	165.000000	1.000000
15355.295326	0.093250	0.577757	-0.008174	85.445213	20.526684	42.093216	0.312306	0.000000	0.421271	0.000000	0.000000	0.000000	-0.151027	-0.012780	0.075492	0.000000	0.000000	2.000000	165.000000	1.000000
15355.298660	0.093250	0.577757	-0.008174	85.445213	20.526684	42.093216	0.312306	0.000000	0.421271	0.000000	0.000000	0.000000	-0.151027	-0.012780	0.075492	0.000000	0.000000	2.000000	165.000000	1.000000
15355.301993	0.093250	0.577757	-0.008174	85.445213	20.526684	42.093216	0.312306	0.000000	0.421271	0.000000	0.000000	0.000000	-0.151027	-0.012780	0.075492	0.000000	0.000000	2.000000	165.000000	1.000000
15355.305326	0.093250	0.577757	-0.008174	85.440956	20.229696	41.807217	0.337477	0.000000	0.408689	0.000000	0.000000	0.000000	-0.151027	-0.012780	0.075492	0.000000	0.000000	2.000000	165.000000	1.000000
15355.308660	0.092963	0.577703	-0.008167	85.440956	20.229696	41.807217	0.337477	0.000000	0.408689	0.000000	0.000000	0.000000	-0.086303	-0.016144	0.001935	0.000000	0.000000	2.000000	165.000000	1.000000
15355.311993	0.092963	0.577703	-0.008167	85.440956	20.229696	41.807217	0.337477	0.000000	0.408689	0.000000	0.000000	0.000000	-0.086303	-0.016144	0.001935	0.000000	0.000000	2.000000	165.000000	1.000000
15355.315326	0.092963	0.577703	-0.008167	85.411919	19.461094	41.010170	0.337477	0.000000	0.408689	0.000000	0.000000	0.000000	-0.086303	-0.016144	0.001935	0.000000	0.000000	2.000000	165.000000	1.000000
15355.318660	0.092963	0.577703	-0.008167	85.411919	19.461094	41.010170	0.337477	0.000000	0.408689	0.000000	0.000000	0.000000	-0.086303	-0.016144	0.001935	0.000000	0.000000	2.000000	165.000000	1.000000
15355.321993	0.092747	0.577660	-0.008134	85.411919	19.461094	41.010170	0.337477	0.000000	0.408689	0.000000	0.000000	0.000000	-0.064605	-0.012907	0.010055	0.000000	0.000000	2.000000	165.000000	1.000000
15355.325326	0.092747	0.577660	-0.008134	85.347176	17.855518	39.297653	0.351860	0.000000	0.408367	0.000000	0.000000	0.000000	-0.064605	-0.012907	0.010055	0.000000	0.000000	2.000000	165.000000	1.000000
15355.328660	0.092747	0.577660	-0.008134	85.347176	17.855518	39.297653	0.351860	0.000000	0.408367	0.000000	0.000000	0.000000	-0.064605	-0.012907	0.010055	0.000000	0.000000	2.000000	165.000000	1.000000
15355.331993	0.092747	0.577660	-0.008134	85.347176	17.855518	39.297653	0.351860	0.000000	0.408367	0.000000	0.000000	0.000000	-0.064605	-0.012907	0.010055	0.000000	0.000000	2.000000	165.000000	1.000000
15355.335326	0.092545	0.577729	-0.007930	85.244453	15.368966	36.610878	0.362628	0.000000	0.406691	0.000000	0.000000	0.000000	-0.060745	0.020548	0.061130	0.000000	0.000000	2.000000	165.000000	1.000000
15355.338660	0.092545	0.577729	-0.007930	85.244453	15.368966	36.610878	0.362628	0.000000	0.406691	0.000000	0.000000	0.000000	-0.060745	0.020548	0.061130	0.000000	0.000000	2.000000	165.000000	1.000000
15355.341993	0.092545	0.577729	-0.007930	85.244453	15.368966	36.610878	0.362628	0.000000	0.406691	0.000000	0.000000	0.000000	-0.060745	0.020548	0.061130	0.000000	0.000000	2.000000	165.000000	1.000000
15355.345326	0.092545	0.577729	-0.007930	85.104309	12.159122	33.116062	0.372752	0.000000	0.396502	0.000000	0.000000	0.000000	-0.060745	0.020548	0.061130	0.000000	0.000000	2.000000	165.000000	1.000000
15355.348660	0.092592	0.577859	-0.007591	85.104309	12.159122	33.116062	0.372752	0.000000	0.396502	0.000000	0.000000	0.000000	0.014249	0.038967	0.101569	0.000000	0.000000	2.000000	165.000000	1.000000
15355.351993	0.092592	0.577859	-0.007591	85.104309	12.159122	33.116062	0.372752	0.000000	0.396502	0.000000	0.000000	0.000000	0.014249	0.038967	0.101569	0.000000	0.000000	2.000000	165.000000	1.000000
15355.355326	0.092791	0.578086	-0.007062	84.950882	8.456216	29.042528	0.372752	0.000000	0.396502	0.000000	0.000000	0.000000	0.059419	0.068174	0.158734	0.000000	0.000000	2.000000	165.000000	1.000000
15355.358660	0.092791	0.578086	-0.007062	84.950882	8.456216	29.042528	0.372752	0.000000	0.396502	0.000000	0.000000	0.000000	0.059419	0.068174	0.158734	0.000000	0.000000	2.000000	165.000000	1.000000
15355.361993	0.092791	0.578086	-0.007062	84.950882	8.456216	29.042528	0.372752	0.000000	0.396502	0.000000	0.000000	0.000000	0.059419	0.068174	0.158734	0.000000	0.000000	2.000000	165.000000	1.000000
15355.365326	0.093133	0.578375	-0.006377	84.797562	4.272555	24.404089	0.360474	0.000000	0.353118	0.000000	0.000000	0.000000	0.102614	0.086638	0.205559	0.000000	0.000000	2.000000	165.000000	1.000000
15355.368660	0.093133	0.578375	-0.006377	84.797562	4.272555	24.404089	0.360474	0.000000	0.353118	0.000000	0.000000	0.000000	0.102614	0.086638	0.205559	0.000000	0.000000	2.000000	165.000000	1.000000
15355.371993	0.093133	0.578375	-0.006377	84.797562	4.272555	24.404089	0.360474	0.000000	0.353118	0.000000	0.000000	0.000000	0.102614	0.086638	0.205559	0.000000	0.000000	2.000000	165.000000	1.000000
15355.375326	0.093600	0.578675	-0.005519	84.635529	-0.143860	19.475636	0.343371	0.000000	0.318859	0.000000	0.000000	0.000000	0.140375	0.090017	0.257412	0.000000	0.000000	2.000000	165.000000	1.000000
15355.378660	0.093600	0.578675	-0.005519	84.635529	-0.143860	19.475636	0.343371	0.000000	0.318859	0.000000	0.000000	0.000000	0.140375	0.090017	0.257412	0.000000	0.000000	2.000000	165.000000	1.000000
15355.381993	0.093600	0.578675	-0.005519	84.635529	-0.143860	19.475636	0.343371	0.000000	0.318859	0.000000	0.000000	0.000000	0.140375	0.090017	0.257412	0.000000	0.000000	2.000000	165.000000	1.000000
15355.385326	0.094093	0.579032	-0.004548	84.426735	-4.555212	14.522068	0.319976	0.000000	0.275957	0.000000	0.000000	0.000000	0.147793	0.107339	0.291390	0.000000	0.000000	2.000000	165.000000	1.000000
15355.388660	0.094093	0.579032	-0.004548	84.426735	-4.555212	14.522068	0.319976	0.000000	0.275957	0.000000	0.000000	0.000000	0.147793	0.107339	0.291390	0.000000	0.000000	2.000000	165.000000	1.000000
15355.391993	0.094093	0.579032	-0.004548	84.426735	-4.555212	14.522068	0.319976	0.000000	0.275957	0.000000	0.000000	0.000000	0.147793	0.107339	0.291390	0.000000	0.000000	2.000000	165.000000	1.000000
15355.395326	0.094526	0.579408	-0.003548	84.187561	-8.762013	9.763428	0.295344	0.000000	0.227392	0.000000	0.000000	0.000000	0.129777	0.112808	0.300054	0.000000	0.000000	2.000000	165.000000	1.000000
15355.398660	0.094526	0.579408	-0.003548	84.187561	-8.762013	9.763428	0.295344	0.000000	0.227392	0.000000	0.000000	0.000000	0.129777	0.112808	0.300054	0.000000	0.000000	2.000000	165.000000	1.000000
15355.401993	0.094526	0.579408	-0.003548	84.187561	-8.762013	9.763428	0.295344	0.000000	0.227392	0.000000	0.000000	0.000000	0.129777	0.112808	0.300054	0.000000	0.000000	2.000000	165.000000	1.000000
15355.405326	0.094942	0.579763	-0.002629	84.023384	-12.852855	5.155122	0.273714	0.000000	0.177383	0.000000	0.000000	0.000000	0.124956	0.106342	0.275500	0.000000	0.000000	2.000000	165.000000	1.000000
15355.408660	0.094942	0.579763	-0.002629	84.023384	-12.852855	5.155122	0.273714	0.000000	0.177383	0.000000	0.000000	0.000000	0.124956	0.106342	0.275500	0.000000	0.000000	2.000000	165.000000	1.000000
15355.411993	0.094942	0.579763	-0.002629	84.023384	-12.852855	5.155122	0.273714	0.000000	0.177383	0.000000	0.000000	0.000000	0.124956	0.106342	0.275500	0.000000	0.000000	2.000000	165.000000	1.000000
15355.415326	0.094942	0.579763	-0.002629	84.035797	-17.421408	0.144302	0.252888	0.000000	0.131466	0.000000	0.000000	0.000000	0.124956	0.106342	0.275500	0.000000	0.000000	2.000000	165.000000	1.000000
15355.418660	0.095243	0.580092	-0.001838	84.035797	-17.421408	0.144302	0.252888	0.000000	0.131466	0.000000	0.000000	0.000000	0.090187	0.098823	0.237368	0.000000	0.000000	2.000000	165.000000	1.000000
15355.421993	0.095243	0.580092	-0.001838	84.035797	-17.421408	0.144302	0.252888	0.000000	0.131466	0.000000	0.000000	0.000000	0.090187	0.098823	0.237368	0.000000	0.000000	2.000000	165.000000	1.000000
15355.425326	0.095384	0.580382	-0.001273	84.232315	-22.404842	-5.149651	0.252888	0.000000	0.131466	0.000000	0.000000	0.000000	0.042254	0.086968	0.169623	0.000000	0.000000	2.000000	165.000000	1.000000
15355.428660	0.095384	0.580382	-0.001273	84.232315	-22.404842	-5.149651	0.252888	0.000000	0.131466	0.000000	0.000000	0.000000	0.042254	0.086968	0.169623	0.000000	0.000000	2.000000	165.000000	1.000000
15355.431993	0.095384	0.580382	-0.001273	84.232315	-22.404842	-5.149651	0.252888	0.000000	0.131466	0.000000	0.000000	0.000000	0.042254	0.086968	0.169623	0.000000	0.000000	2.000000	165.000000	1.000000
15355.435326	0.095384	0.580382	-0.001273	84.550758	-27.248497	-10.134963	0.230815	0.000000	0.063634	0.000000	0.000000	0.000000	0.042254	0.086968	0.169623	0.000000	0.000000	2.000000	165.000000	1.000000
15355.438660	0.095463	0.580662	-0.000894	84.550758	-27.248497	-10.134963	0.230815	0.000000	0.063634	0.000000	0.000000	0.000000	0.023781	0.083855	0.113670	0.000000	0.000000	2.000000	165.000000	1.000000
15355.441993	0.095463	0.580662	-0.000894	84.550758	-27.248497	-10.134963	0.230815	0.000000	0.063634	0.000000	0.000000	0.000000	0.023781	0.083855	0.113670	0.000000	0.000000	2.000000	165.000000	1.000000
15355.445326	0.095487	0.580898	-0.000671	84.940956	-31.812767	-14.693614	0.230815	0.000000	0.063634	0.000000	0.000000	0.000000	0.007184	0.070871	0.066771	0.000000	0.000000	2.000000	165.000000	1.000000
15355.448660	0.095487	0.580898	-0.000671	84.940956	-31.812767	-14.693614	0.230815	0.000000	0.063634	0.000000	0.000000	0.000000	0.007184	0.070871	0.066771	0.000000	0.000000	2.000000	165.000000	1.000000
15355.451993	0.095487	0.580898	-0.000671	84.940956	-31.812767	-14.693614	0.230815	0.000000	0.063634	0.000000	0.000000	0.000000	0.007184	0.070871	0.066771	0.000000	0.000000	2.000000	165.000000	1.000000
15355.455326	0.095447	0.581095	-0.000537	85.289398	-36.577507	-19.425995	0.225654	0.000000	0.033561	0.000000	0.000000	0.000000	-0.011927	0.058931	0.040334	0.000000	0.000000	2.000000	165.000000	1.000000
15355.458660	0.095447	0.581095	-0.000537	85.289398	-36.577507	-19.425995	0.225654	0.000000	0.033561	0.000000	0.000000	0.000000	-0.011927	0.058931	0.040334	0.000000	0.000000	2.000000	165.000000	1.000000
15355.461993	0.095447	0.581095	-0.000537	85.289398	-36.577507	-19.425995	0.225654	0.000000	0.033561	0.000000	0.000000	0.000000	-0.011927	0.058931	0.040334	0.000000	0.000000	2.000000	165.000000	1.000000
15355.465326	0.095447	0.581095	-0.000537	85.570610	-41.599182	-24.415796	0.227642	0.000000	0.026838	0.000000	0.000000	0.000000	-0.011927	0.058931	0.040334	0.000000	0.000000	2.000000	165.000000	1.000000
15355.468660	0.095300	0.581251	-0.000481	85.570610	-41.599182	-24.415796	0.227642	0.000000	0.026838	0.000000	0.000000	0.000000	-0.044040	0.046960	0.016630	0.000000	0.000000	2.000000	165.000000	1.000000
15355.471993	0.095300	0.581251	-0.000481	85.570610	-41.599182	-24.415796	0.227642	0.000000	0.026838	0.000000	0.000000	0.000000	-0.044040	0.046960	0.016630	0.000000	0.000000	2.000000	165.000000	1.000000
15355.475326	0.095120	0.581378	-0.000478	85.788528	-46.590599	-29.363878	0.227642	0.000000	0.026838	0.000000	0.000000	0.000000	-0.054108	0.038236	0.000890	0.000000	0.000000	2.000000	165.000000	1.000000
15355.478660	0.095120	0.581378	-0.000478	85.788528	-46.590599	-29.363878	0.227642	0.000000	0.026838	0.000000	0.000000	0.000000	-0.054108	0.038236	0.000890	0.000000	0.000000	2.000000	165.000000	1.000000
15355.481993	0.095120	0.581378	-0.000478	85.788528	-46.590599	-29.363878	0.227642	0.000000	0.026838	0.000000	0.000000	0.000000	-0.054108	0.038236	0.000890	0.000000	0.000000	2.000000	165.000000	1.000000
15355.485326	0.095120	0.581378	-0.000478	85.938858	-50.930458	-33.669750	0.243999	0.000000	0.023918	0.000000	0.000000	0.000000	-0.054108	0.038236	0.000890	0.000000	0.000000	2.000000	165.000000	1.000000
15355.488660	0.094949	0.581491	-0.000429	85.938858	-50.930458	-33.669750	0.243999	0.000000	0.023918	0.000000	0.000000	0.000000	-0.051190	0.033862	0.014894	0.000000	0.000000	2.000000	165.000000	1.000000
15355.491993	0.094949	0.581491	-0.000429	85.938858	-50.930458	-33.669750	0.243999	0.000000	0.023918	0.000000	0.000000	0.000000	-0.051190	0.033862	0.014894	0.000000	0.000000	2.000000	165.000000	1.000000
15355.495326	0.094949	0.581491	-0.000429	86.018524	-53.753536	-36.455051	0.243999	0.000000	0.023918	0.000000	0.000000	0.000000	-0.051190	0.033862	0.014894	0.000000	0.000000	2.000000	165.000000	1.000000
15355.498660	0.094949	0.581491	-0.000429	86.018524	-53.753536	-36.455051	0.243999	0.000000	0.023918	0.000000	0.000000	0.000000	-0.051190	0.033862	0.014894	0.000000	0.000000	2.000000	165.000000	1.000000
15355.501993	0.094732	0.581601	-0.000279	86.018524	-53.753536	-36.455051	0.243999	0.000000	0.023918	0.000000	0.000000	0.000000	-0.065309	0.032770	0.044992	0.000000	0.000000	2.000000	165.000000	1.000000
15355.505326	0.094589	0.581695	-0.000096	86.038490	-54.592854	-37.261486	0.252531	0.000000	0.021436	0.000000	0.000000	0.000000	-0.042917	0.028394	0.054949	0.000000	0.000000	2.000000	165.000000	1.000000
15355.508660	0.094589	0.581695	-0.000096	86.038490	-54.592854	-37.261486	0.252531	0.000000	0.021436	0.000000	0.000000	0.000000	-0.042917	0.028394	0.054949	0.000000	0.000000	2.000000	165.000000	1.000000
15355.511993	0.094589	0.581695	-0.000096	86.038490	-54.592854	-37.261486	0.252531	0.000000	0.021436	0.000000	0.000000	0.000000	-0.042917	0.028394	0.054949	0.000000	0.000000	2.000000	165.000000	1.000000
15355.515326	0.094589	0.581695	-0.000096	86.032959	-54.433994	-37.085735	0.270569	0.000000	0.004779	0.000000	0.000000	0.000000	-0.042917	0.028394	0.054949	0.000000	0.000000	2.000000	165.000000	1.000000
15355.518660	0.094485	0.581772	0.000062	86.032959	-54.433994	-37.085735	0.270569	0.000000	0.004779	0.000000	0.000000	0.000000	-0.030970	0.022959	0.047216	0.000000	0.000000	2.000000	165.000000	1.000000
15355.521993	0.094485	0.581772	0.000062	86.032959	-54.433994	-37.085735	0.270569	0.000000	0.004779	0.000000	0.000000	0.000000	-0.030970	0.022959	0.047216	0.000000	0.000000	2.000000	165.000000	1.000000
15355.525326	0.094485	0.581772	0.000062	86.027878	-54.279953	-36.920425	0.270569	0.000000	0.004779	0.000000	0.000000	0.000000	-0.030970	0.022959	0.047216	0.000000	0.000000	2.000000	165.000000	1.000000
15355.528660	0.094485	0.581772	0.000062	86.027878	-54.279953	-36.920425	0.270569	0.000000	0.004779	0.000000	0.000000	0.000000	-0.030970	0.022959	0.047216	0.000000	0.000000	2.000000	165.000000	1.000000
15355.531993	0.094440	0.581812	0.000172	86.027878	-54.279953	-36.920425	0.270569	0.000000	0.004779	0.000000	0.000000	0.000000	-0.013528	0.012030	0.033131	0.000000	0.000000	2.000000	165.000000	1.000000
15355.535326	0.094440	0.581812	0.000172	86.025322	-54.200417	-36.837948	0.275731	0.000000	-0.003090	0.000000	0.000000	0.000000	-0.013528	0.012030	0.033131	0.000000	0.000000	2.000000	165.000000	1.000000
15355.538660	0.094440	0.581812	0.000172	86.025322	-54.200417	-36.837948	0.275731	0.000000	-0.003090	0.000000	0.000000	0.000000	-0.013528	0.012030	0.033131	0.000000	0.000000	2.000000	165.000000	1.000000
15355.541993	0.094440	0.581812	0.000172	86.025322	-54.200417	-36.837948	0.275731	0.000000	-0.003090	0.000000	0.000000	0.000000	-0.013528	0.012030	0.033131	0.000000	0.000000	2.000000	165.000000	1.000000
15355.545326	0.094442	0.581856	0.000182	86.023743	-54.206013	-36.839912	0.277986	0.000000	-0.008612	0.000000	0.000000	0.000000	0.000624	0.013106	0.003018	0.000000	0.000000	2.000000	165.000000	1.000000
15355.548660	0.094442	0.581856	0.000182	86.023743	-54.206013	-36.839912	0.277986	0.000000	-0.008612	0.000000	0.000000	0.000000	0.000624	0.013106	0.003018	0.000000	0.000000	2.000000	165.000000	1.000000
15355.551993	0.094442	0.581856	0.000182	86.023743	-54.206013	-36.839912	0.277986	0.000000	-0.008612	0.000000	0.000000	0.000000	0.000624	0.013106	0.003018	0.000000	0.000000	2.000000	165.000000	1.000000
15355.555326	0.094442	0.581856	0.000182	86.018127	-54.317284	-36.961971	0.277882	0.000000	-0.009115	0.000000	0.000000	0.000000	0.000624	0.013106	0.003018	0.000000	0.000000	2.000000	165.000000	1.000000
15355.558660	0.094436	0.581874	0.000044	86.018127	-54.317284	-36.961971	0.277882	0.000000	-0.009115	0.000000	0.000000	0.000000	-0.001772	0.005474	-0.041459	0.000000	0.000000	2.000000	165.000000	1.000000
15355.561993	0.094436	0.581874	0.000044	86.018127	-54.317284	-36.961971	0.277882	0.000000	-0.009115	0.000000	0.000000	0.000000	-0.001772	0.005474	-0.041459	0.000000	0.000000	2.000000	165.000000	1.000000
15355.565326	0.094436	0.581874	0.000044	85.989517	-54.612499	-37.291245	0.277882	0.000000	-0.009115	0.000000	0.000000	0.000000	-0.001772	0.005474	-0.041459	0.000000	0.000000	2.000000	165.000000	1.000000
15355.568660	0.094436	0.581874	0.000044	85.989517	-54.612499	-37.291245	0.277882	0.000000	-0.009115	0.000000	0.000000	0.000000	-0.001772	0.005474	-0.041459	0.000000	0.000000	2.000000	165.000000	1.000000
15355.571993	0.094392	0.581870	-0.000170	85.989517	-54.612499	-37.291245	0.277882	0.000000	-0.009115	0.000000	0.000000	0.000000	-0.013256	-0.001115	-0.064196	0.000000	0.000000	2.000000	165.000000	1.000000
15355.575326	0.094392	0.581870	-0.000170	85.915718	-55.130325	-37.881813	0.278177	0.000000	-0.002205	0.000000	0.000000	0.000000	-0.013256	-0.001115	-0.064196	0.000000	0.000000	2.000000	165.000000	1.000000
15355.578660	0.094392	0.581870	-0.000170	85.915718	-55.130325	-37.881813	0.278177	0.000000	-0.002205	0.000000	0.000000	0.000000	-0.013256	-0.001115	-0.064196	0.000000	0.000000	2.000000	165.000000	1.000000
15355.581993	0.094392	0.581870	-0.000170	85.915718	-55.130325	-37.881813	0.278177	0.000000	-0.002205	0.000000	0.000000	0.000000	-0.013256	-0.001115	-0.064196	0.000000	0.000000	2.000000	165.000000	1.000000
15355.585326	0.094282	0.581863	-0.000593	85.803017	-55.766972	-38.626976	0.280387	0.000000	0.008494	0.000000	0.000000	0.000000	-0.033024	-0.002295	-0.127074	0.000000	0.000000	2.000000	165.000000	1.000000
15355.588660	0.094282	0.581863	-0.000593	85.803017	-55.766972	-38.626976	0.280387	0.000000	0.008494	0.000000	0.000000	0.000000	-0.033024	-0.002295	-0.127074	0.000000	0.000000	2.000000	165.000000	1.000000
15355.591993	0.094282	0.581863	-0.000593	85.803017	-55.766972	-38.626976	0.280387	0.000000	0.008494	0.000000	0.000000	0.000000	-0.033024	-0.002295	-0.127074	0.000000	0.000000	2.000000	165.000000	1.000000
15355.595326	0.094282	0.581863	-0.000593	85.682350	-56.358624	-39.338768	0.285891	0.000000	0.029673	0.000000	0.000000	0.000000	-0.033024	-0.002295	-0.127074	0.000000	0.000000	2.000000	165.000000	1.000000
15355.598660	0.094220	0.581892	-0.000678	85.682350	-56.358624	-39.338768	0.285891	0.000000	0.029673	0.000000	0.000000	0.000000	-0.018802	0.008709	-0.025405	0.000000	0.000000	2.000000	165.000000	1.000000
15355.601993	0.094220	0.581892	-0.000678	85.682350	-56.358624	-39.338768	0.285891	0.000000	0.029673	0.000000	0.000000	0.000000	-0.018802	0.008709	-0.025405	0.000000	0.000000	2.000000	165.000000	1.000000
15355.605326	0.094220	0.581892	-0.000678	85.599586	-56.666561	-39.722263	0.285891	0.000000	0.029673	0.000000	0.000000	0.000000	-0.018802	0.008709	-0.025405	0.000000	0.000000	2.000000	165.000000	1.000000
15355.608660	0.094220	0.581892	-0.000678	85.599586	-56.666561	-39.722263	0.285891	0.000000	0.029673	0.000000	0.000000	0.000000	-0.018802	0.008709	-0.025405	0.000000	0.000000	2.000000	165.000000	1.000000
15355.611993	0.094218	0.581917	-0.000685	85.599586	-56.666561	-39.722263	0.285891	0.000000	0.029673	0.000000	0.000000	0.000000	-0.000414	0.007637	-0.002002	0.000000	0.000000	2.000000	165.000000	1.000000
15355.615326	0.094218	0.581917	-0.000685	85.557983	-56.750271	-39.840717	0.289024	0.000000	0.033907	0.000000	0.000000	0.000000	-0.000414	0.007637	-0.002002	0.000000	0.000000	2.000000	165.000000	1.000000
15355.618660	0.094218	0.581917	-0.000685	85.557983	-56.750271	-39.840717	0.289024	0.000000	0.033907	0.000000	0.000000	0.000000	-0.000414	0.007637	-0.002002	0.000000	0.000000	2.000000	165.000000	1.000000
15355.621993	0.094218	0.581917	-0.000685	85.557983	-56.750271	-39.840717	0.289024	0.000000	0.033907	0.000000	0.000000	0.000000	-0.000414	0.007637	-0.002002	0.000000	0.000000	2.000000	165.000000	1.000000
15355.625326	0.094287	0.582019	-0.000570	85.552917	-56.641636	-39.736069	0.289093	0.000000	0.034241	0.000000	0.000000	0.000000	0.020672	0.030617	0.034458	0.000000	0.000000	2.000000	165.000000	1.000000
15355.628660	0.094287	0.582019	-0.000570	85.552917	-56.641636	-39.736069	0.289093	0.000000	0.034241	0.000000	0.000000	0.000000	0.020672	0.030617	0.034458	0.000000	0.000000	2.000000	165.000000	1.000000
15355.631993	0.094287	0.582019	-0.000570	85.552917	-56.641636	-39.736069	0.289093	0.000000	0.034241	0.000000	0.000000	0.000000	0.020672	0.030617	0.034458	0.000000	0.000000	2.000000	165.000000	1.000000
15355.635326	0.094287	0.582019	-0.000570	85.548340	-56.489525	-39.578247	0.285648	0.000000	0.028498	0.000000	0.000000	0.000000	0.020672	0.030617	0.034458	0.000000	0.000000	2.000000	165.000000	1.000000
15355.638660	0.094332	0.582077	-0.000461	85.548340	-56.489525	-39.578247	0.285648	0.000000	0.028498	0.000000	0.000000	0.000000	0.013551	0.017527	0.032775	0.000000	0.000000	2.000000	165.000000	1.000000
15355.641993	0.094332	0.582077	-0.000461	85.548340	-56.489525	-39.578247	0.285648	0.000000	0.028498	0.000000	0.000000	0.000000	0.013551	0.017527	0.032775	0.000000	0.000000	2.000000	165.000000	1.000000
15355.645326	0.094332	0.582077	-0.000461	85.540955	-56.301567	-39.399483	0.285648	0.000000	0.028498	0.000000	0.000000	0.000000	0.013551	0.017527	0.032775	0.000000	0.000000	2.000000	165.000000	1.000000
15355.648660	0.094332	0.582077	-0.000461	85.540955	-56.301567	-39.399483	0.285648	0.000000	0.028498	0.000000	0.000000	0.000000	0.013551	0.017527	0.032775	0.000000	0.000000	2.000000	165.000000	1.000000
15355.651993	0.094421	0.582136	-0.000360	85.540955	-56.301567	-39.399483	0.285648	0.000000	0.028498	0.000000	0.000000	0.000000	0.026563	0.017526	0.030081	0.000000	0.000000	2.000000	165.000000	1.000000
15355.655326	0.094421	0.582136	-0.000360	85.524071	-56.153637	-39.270416	0.283390	0.000000	0.023035	0.000000	0.000000	0.000000	0.026563	0.017526	0.030081	0.000000	0.000000	2.000000	165.000000	1.000000
15355.658660	0.094421	0.582136	-0.000360	85.524071	-56.153637	-39.270416	0.283390	0.000000	0.023035	0.000000	0.000000	0.000000	0.026563	0.017526	0.030081	0.000000	0.000000	2.000000	165.000000	1.000000
15355.661993	0.094421	0.582136	-0.000360	85.524071	-56.153637	-39.270416	0.283390	0.000000	0.023035	0.000000	0.000000	0.000000	0.026563	0.017526	0.030081	0.000000	0.000000	2.000000	165.000000	1.000000
15355.665326	0.094587	0.582293	-0.000213	85.484558	-56.184967	-39.346531	0.278963	0.000000	0.018022	0.000000	0.000000	0.000000	0.049830	0.047042	0.044082	0.000000	0.000000	2.000000	165.000000	1.000000
15355.668660	0.094587	0.582293	-0.000213	85.484558	-56.184967	-39.346531	0.278963	0.000000	0.018022	0.000000	0.000000	0.000000	0.049830	0.047042	0.044082	0.000000	0.000000	2.000000	165.000000	1.000000
15355.671993	0.094587	0.582293	-0.000213	85.484558	-56.184967	-39.346531	0.278963	0.000000	0.018022	0.000000	0.000000	0.000000	0.049830	0.047042	0.044082	0.000000	0.000000	2.000000	165.000000	1.000000
15355.675326	0.094587	0.582293	-0.000213	85.410423	-56.352013	-39.596470	0.270658	0.000000	0.010675	0.000000	0.000000	0.000000	0.049830	0.047042	0.044082	0.000000	0.000000	2.000000	165.000000	1.000000
15355.678660	0.094681	0.582329	-0.000198	85.410423	-56.352013	-39.596470	0.270658	0.000000	0.010675	0.000000	0.000000	0.000000	0.028108	0.010946	0.004636	0.000000	0.000000	2.000000	165.000000	1.000000
15355.681993	0.094681	0.582329	-0.000198	85.410423	-56.352013	-39.596470	0.270658	0.000000	0.010675	0.000000	0.000000	0.000000	0.028108	0.010946	0.004636	0.000000	0.000000	2.000000	165.000000	1.000000
15355.685326	0.094681	0.582329	-0.000198	85.307182	-56.707359	-40.064362	0.270658	0.000000	0.010675	0.000000	0.000000	0.000000	0.028108	0.010946	0.004636	0.000000	0.000000	2.000000	165.000000	1.000000
15355.688660	0.094681	0.582329	-0.000198	85.307182	-56.707359	-40.064362	0.270658	0.000000	0.010675	0.000000	0.000000	0.000000	0.028108	0.010946	0.004636	0.000000	0.000000	2.000000	165.000000	1.000000
15355.691993	0.094756	0.582369	-0.000270	85.307182	-56.707359	-40.064362	0.270658	0.000000	0.010675	0.000000	0.000000	0.000000	0.022706	0.012014	-0.021446	0.000000	0.000000	2.000000	165.000000	1.000000
15355.695326	0.094832	0.582409	-0.000341	85.181549	-57.118938	-40.616444	0.265973	0.000000	0.009902	0.000000	0.000000	0.000000	0.022697	0.011991	-0.021451	0.000000	0.000000	2.000000	165.000000	1.000000
15355.698660	0.094832	0.582409	-0.000341	85.181549	-57.118938	-40.616444	0.265973	0.000000	0.009902	0.000000	0.000000	0.000000	0.022697	0.011991	-0.021451	0.000000	0.000000	2.000000	165.000000	1.000000
15355.701993	0.094832	0.582409	-0.000341	85.181549	-57.118938	-40.616444	0.265973	0.000000	0.009902	0.000000	0.000000	0.000000	0.022697	0.011991	-0.021451	0.000000	0.000000	2.000000	165.000000	1.000000
15355.705326	0.094832	0.582409	-0.000341	85.043663	-57.618580	-41.274036	0.258407	0.000000	0.017052	0.000000	0.000000	0.000000	0.022697	0.011991	-0.021451	0.000000	0.000000	2.000000	165.000000	1.000000
15355.708660	0.094939	0.582420	-0.000478	85.043663	-57.618580	-41.274036	0.258407	0.000000	0.017052	0.000000	0.000000	0.000000	0.032156	0.003216	-0.041204	0.000000	0.000000	2.000000	165.000000	1.000000
15355.711993	0.094939	0.582420	-0.000478	85.043663	-57.618580	-41.274036	0.258407	0.000000	0.017052	0.000000	0.000000	0.000000	0.032156	0.003216	-0.041204	0.000000	0.000000	2.000000	165.000000	1.000000
15355.715326	0.095055	0.582442	-0.000576	84.902496	-58.058254	-41.873158	0.258407	0.000000	0.017052	0.000000	0.000000	0.000000	0.034640	0.006516	-0.029180	0.000000	0.000000	2.000000	165.000000	1.000000
15355.718660	0.095055	0.582442	-0.000576	84.902496	-58.058254	-41.873158	0.258407	0.000000	0.017052	0.000000	0.000000	0.000000	0.034640	0.006516	-0.029180	0.000000	0.000000	2.000000	165.000000	1.000000
15355.721993	0.095055	0.582442	-0.000576	84.902496	-58.058254	-41.873158	0.258407	0.000000	0.017052	0.000000	0.000000	0.000000	0.034640	0.006516	-0.029180	0.000000	0.000000	2.000000	165.000000	1.000000
15355.725326	0.095055	0.582442	-0.000576	84.747223	-58.474617	-42.461716	0.247274	0.000000	0.028783	0.000000	0.000000	0.000000	0.034640	0.006516	-0.029180	0.000000	0.000000	2.000000	165.000000	1.000000
15355.728660	0.095205	0.582467	-0.000614	84.747223	-58.474617	-42.461716	0.247274	0.000000	0.028783	0.000000	0.000000	0.000000	0.045098	0.007642	-0.011493	0.000000	0.000000	2.000000	165.000000	1.000000
15355.731993	0.095205	0.582467	-0.000614	84.747223	-58.474617	-42.461716	0.247274	0.000000	0.028783	0.000000	0.000000	0.000000	0.045098	0.007642	-0.011493	0.000000	0.000000	2.000000	165.000000	1.000000
15355.735326	0.095205	0.582467	-0.000614	84.559036	-58.972210	-43.176323	0.247274	0.000000	0.028783	0.000000	0.000000	0.000000	0.045098	0.007642	-0.011493	0.000000	0.000000	2.000000	165.000000	1.000000
15355.738660	0.095205	0.582467	-0.000614	84.559036	-58.972210	-43.176323	0.247274	0.000000	0.028783	0.000000	0.000000	0.000000	0.045098	0.007642	-0.011493	0.000000	0.000000	2.000000	165.000000	1.000000
15355.741993	0.095425	0.582485	-0.000643	84.559036	-58.972210	-43.176323	0.247274	0.000000	0.028783	0.000000	0.000000	0.000000	0.066063	0.005482	-0.008563	0.000000	0.000000	2.000000	165.000000	1.000000
15355.745326	0.095701	0.582533	-0.000623	84.325562	-59.434647	-43.902641	0.239757	0.000000	0.030698	0.000000	0.000000	0.000000	0.082638	0.014238	0.005717	0.000000	0.000000	2.000000	165.000000	1.000000
15355.748660	0.095701	0.582533	-0.000623	84.325562	-59.434647	-43.902641	0.239757	0.000000	0.030698	0.000000	0.000000	0.000000	0.082638	0.014238	0.005717	0.000000	0.000000	2.000000	165.000000	1.000000
15355.751993	0.095701	0.582533	-0.000623	84.325562	-59.434647	-43.902641	0.239757	0.000000	0.030698	0.000000	0.000000	0.000000	0.082638	0.014238	0.005717	0.000000	0.000000	2.000000	165.000000	1.000000
15355.755326	0.095701	0.582533	-0.000623	84.066475	-59.878738	-44.629154	0.214974	0.000000	0.031172	0.000000	0.000000	0.000000	0.082638	0.014238	0.005717	0.000000	0.000000	2.000000	165.000000	1.000000
15355.758660	0.095933	0.582580	-0.000595	84.066475	-59.878738	-44.629154	0.214974	0.000000	0.031172	0.000000	0.000000	0.000000	0.069648	0.014268	0.008397	0.000000	0.000000	2.000000	165.000000	1.000000
15355.761993	0.095933	0.582580	-0.000595	84.066475	-59.878738	-44.629154	0.214974	0.000000	0.031172	0.000000	0.000000	0.000000	0.069648	0.014268	0.008397	0.000000	0.000000	2.000000	165.000000	1.000000
15355.765326	0.096082	0.582646	-0.000533	83.802864	-60.318077	-45.347752	0.214974	0.000000	0.031172	0.000000	0.000000	0.000000	0.044703	0.019719	0.018841	0.000000	0.000000	2.000000	165.000000	1.000000
15355.768660	0.096082	0.582646	-0.000533	83.802864	-60.318077	-45.347752	0.214974	0.000000	0.031172	0.000000	0.000000	0.000000	0.044703	0.019719	0.018841	0.000000	0.000000	2.000000	165.000000	1.000000
15355.771993	0.096082	0.582646	-0.000533	83.802864	-60.318077	-45.347752	0.214974	0.000000	0.031172	0.000000	0.000000	0.000000	0.044703	0.019719	0.018841	0.000000	0.000000	2.000000	165.000000	1.000000
15355.775326	0.096082	0.582646	-0.000533	83.570045	-60.633121	-45.901543	0.195915	0.000000	0.026633	0.000000	0.000000	0.000000	0.044703	0.019719	0.018841	0.000000	0.000000	2.000000	165.000000	1.000000
15355.778660	0.096201	0.582701	-0.000505	83.570045	-60.633121	-45.901543	0.195915	0.000000	0.026633	0.000000	0.000000	0.000000	0.035678	0.016421	0.008170	0.000000	0.000000	2.000000	165.000000	1.000000
15355.781993	0.096201	0.582701	-0.000505	83.570045	-60.633121	-45.901543	0.195915	0.000000	0.026633	0.000000	0.000000	0.000000	0.035678	0.016421	0.008170	0.000000	0.000000	2.000000	165.000000	1.000000
15355.785326	0.096255	0.582756	-0.000465	83.399155	-60.842171	-46.285641	0.195915	0.000000	0.026633	0.000000	0.000000	0.000000	0.016170	0.016430	0.012272	0.000000	0.000000	2.000000	165.000000	1.000000
15355.788660	0.096255	0.582756	-0.000465	83.399155	-60.842171	-46.285641	0.195915	0.000000	0.026633	0.000000	0.000000	0.000000	0.016170	0.016430	0.012272	0.000000	0.000000	2.000000	165.000000	1.000000
15355.791993	0.096255	0.582756	-0.000465	83.399155	-60.842171	-46.285641	0.195915	0.000000	0.026633	0.000000	0.000000	0.000000	0.016170	0.016430	0.012272	0.000000	0.000000	2.000000	165.000000	1.000000
15355.795326	0.096255	0.582756	-0.000465	83.346245	-60.852692	-46.342815	0.187274	0.000000	0.023226	0.000000	0.000000	0.000000	0.016170	0.016430	0.012272	0.000000	0.000000	2.000000	165.000000	1.000000
15355.798660	0.096243	0.582810	-0.000410	83.346245	-60.852692	-46.342815	0.187274	0.000000	0.023226	0.000000	0.000000	0.000000	-0.003343	0.016440	0.016380	0.000000	0.000000	2.000000	165.000000	1.000000
15355.801993	0.096243	0.582810	-0.000410	83.346245	-60.852692	-46.342815	0.187274	0.000000	0.023226	0.000000	0.000000	0.000000	-0.003343	0.016440	0.016380	0.000000	0.000000	2.000000	165.000000	1.000000
15355.805326	0.096243	0.582810	-0.000410	83.396362	-60.778301	-46.199669	0.187274	0.000000	0.023226	0.000000	0.000000	0.000000	-0.003343	0.016440	0.016380	0.000000	0.000000	2.000000	165.000000	1.000000
15355.808660	0.096243	0.582810	-0.000410	83.396362	-60.778301	-46.199669	0.187274	0.000000	0.023226	0.000000	0.000000	0.000000	-0.003343	0.016440	0.016380	0.000000	0.000000	2.000000	165.000000	1.000000
15355.811993	0.096152	0.582818	-0.000415	83.396362	-60.778301	-46.199669	0.187274	0.000000	0.023226	0.000000	0.000000	0.000000	-0.027499	0.002186	-0.001538	0.000000	0.000000	2.000000	165.000000	1.000000
15355.815326	0.096152	0.582818	-0.000415	83.500679	-60.636665	-45.941612	0.187831	0.000000	0.020496	0.000000	0.000000	0.000000	-0.027499	0.002186	-0.001538	0.000000	0.000000	2.000000	165.000000	1.000000
15355.818660	0.096152	0.582818	-0.000415	83.500679	-60.636665	-45.941612	0.187831	0.000000	0.020496	0.000000	0.000000	0.000000	-0.027499	0.002186	-0.001538	0.000000	0.000000	2.000000	165.000000	1.000000
15355.821993	0.096152	0.582818	-0.000415	83.500679	-60.636665	-45.941612	0.187831	0.000000	0.020496	0.000000	0.000000	0.000000	-0.027499	0.002186	-0.001538	0.000000	0.000000	2.000000	165.000000	1.000000
15355.825326	0.095776	0.582752	-0.000587	83.664291	-60.473568	-45.595375	0.192414	0.000000	0.020752	0.000000	0.000000	0.000000	-0.112715	-0.019844	-0.051638	0.000000	0.000000	2.000000	165.000000	1.000000
15355.828660	0.095776	0.582752	-0.000587	83.664291	-60.473568	-45.595375	0.192414	0.000000	0.020752	0.000000	0.000000	0.000000	-0.112715	-0.019844	-0.051638	0.000000	0.000000	2.000000	165.000000	1.000000
15355.831993	0.095776	0.582752	-0.000587	83.664291	-60.473568	-45.595375	0.192414	0.000000	0.020752	0.000000	0.000000	0.000000	-0.112715	-0.019844	-0.051638	0.000000	0.000000	2.000000	165.000000	1.000000
15355.835326	0.095776	0.582752	-0.000587	83.920715	-60.199097	-45.037430	0.211200	0.000000	0.029358	0.000000	0.000000	0.000000	-0.112715	-0.019844	-0.051638	0.000000	0.000000	2.000000	165.000000	1.000000
15355.838660	0.095501	0.582674	-0.000822	83.920715	-60.199097	-45.037430	0.211200	0.000000	0.029358	0.000000	0.000000	0.000000	-0.082646	-0.023141	-0.070569	0.000000	0.000000	2.000000	165.000000	1.000000
15355.841993	0.095501	0.582674	-0.000822	83.920715	-60.199097	-45.037430	0.211200	0.000000	0.029358	0.000000	0.000000	0.000000	-0.082646	-0.023141	-0.070569	0.000000	0.000000	2.000000	165.000000	1.000000
15355.845326	0.095210	0.582535	-0.001240	84.300476	-59.757919	-44.141273	0.211200	0.000000	0.029358	0.000000	0.000000	0.000000	-0.087180	-0.041860	-0.125140	0.000000	0.000000	2.000000	165.000000	1.000000
15355.848660	0.095210	0.582535	-0.001240	84.300476	-59.757919	-44.141273	0.211200	0.000000	0.029358	0.000000	0.000000	0.000000	-0.087180	-0.041860	-0.125140	0.000000	0.000000	2.000000	165.000000	1.000000
15355.851993	0.095210	0.582535	-0.001240	84.300476	-59.757919	-44.141273	0.211200	0.000000	0.029358	0.000000	0.000000	0.000000	-0.087180	-0.041860	-0.125140	0.000000	0.000000	2.000000	165.000000	1.000000
15355.855326	0.095210	0.582535	-0.001240	84.789322	-58.907841	-42.743877	0.239504	0.000000	0.061977	0.000000	0.000000	0.000000	-0.087180	-0.041860	-0.125140	0.000000	0.000000	2.000000	165.000000	1.000000
15355.858660	0.094850	0.582388	-0.001775	84.789322	-58.907841	-42.743877	0.239504	0.000000	0.061977	0.000000	0.000000	0.000000	-0.107997	-0.044165	-0.160676	0.000000	0.000000	2.000000	165.000000	1.000000
15355.861993	0.094850	0.582388	-0.001775	84.789322	-58.907841	-42.743877	0.239504	0.000000	0.061977	0.000000	0.000000	0.000000	-0.107997	-0.044165	-0.160676	0.000000	0.000000	2.000000	165.000000	1.000000
15355.865326	0.094422	0.582207	-0.002423	85.326805	-57.215229	-40.474068	0.239504	0.000000	0.061977	0.000000	0.000000	0.000000	-0.128297	-0.054142	-0.194294	0.000000	0.000000	2.000000	165.000000	1.000000
15355.868660	0.094422	0.582207	-0.002423	85.326805	-57.215229	-40.474068	0.239504	0.000000	0.061977	0.000000	0.000000	0.000000	-0.128297	-0.054142	-0.194294	0.000000	0.000000	2.000000	165.000000	1.000000
15355.871993	0.094422	0.582207	-0.002423	85.326805	-57.215229	-40.474068	0.239504	0.000000	0.061977	0.000000	0.000000	0.000000	-0.128297	-0.054142	-0.194294	0.000000	0.000000	2.000000	165.000000	1.000000
15355.875326	0.094422	0.582207	-0.002423	85.820877	-53.116013	-35.787395	0.278886	0.000000	0.121138	0.000000	0.000000	0.000000	-0.128297	-0.054142	-0.194294	0.000000	0.000000	2.000000	165.000000	1.000000
15355.878660	0.093936	0.582004	-0.003143	85.820877	-53.116013	-35.787395	0.278886	0.000000	0.121138	0.000000	0.000000	0.000000	-0.146000	-0.060806	-0.215965	0.000000	0.000000	2.000000	165.000000	1.000000
15355.881993	0.093936	0.582004	-0.003143	85.820877	-53.116013	-35.787395	0.278886	0.000000	0.121138	0.000000	0.000000	0.000000	-0.146000	-0.060806	-0.215965	0.000000	0.000000	2.000000	165.000000	1.000000
15355.885326	0.093433	0.581794	-0.003836	86.133247	-44.655075	-26.767262	0.278886	0.000000	0.121138	0.000000	0.000000	0.000000	-0.150712	-0.062998	-0.207889	0.000000	0.000000	2.000000	165.000000	1.000000
15355.888660	0.093433	0.581794	-0.003836	86.133247	-44.655075	-26.767262	0.278886	0.000000	0.121138	0.000000	0.000000	0.000000	-0.150712	-0.062998	-0.207889	0.000000	0.000000	2.000000	165.000000	1.000000
15355.891993	0.093433	0.581794	-0.003836	86.133247	-44.655075	-26.767262	0.278886	0.000000	0.121138	0.000000	0.000000	0.000000	-0.150712	-0.062998	-0.207889	0.000000	0.000000	2.000000	165.000000	1.000000
15355.895326	0.093433	0.581794	-0.003836	86.148621	-32.982525	-14.584136	0.328338	0.000000	0.191780	0.000000	0.000000	0.000000	-0.150712	-0.062998	-0.207889	0.000000	0.000000	2.000000	165.000000	1.000000
15355.898660	0.092910	0.581599	-0.004417	86.148621	-32.982525	-14.584136	0.328338	0.000000	0.191780	0.000000	0.000000	0.000000	-0.156904	-0.058541	-0.174343	0.000000	0.000000	2.000000	165.000000	1.000000
15355.901993	0.092910	0.581599	-0.004417	86.148621	-32.982525	-14.584136	0.328338	0.000000	0.191780	0.000000	0.000000	0.000000	-0.156904	-0.058541	-0.174343	0.000000	0.000000	2.000000	165.000000	1.000000
15355.905326	0.092385	0.581401	-0.004907	85.876877	-21.532354	-2.664394	0.328338	0.000000	0.191780	0.000000	0.000000	0.000000	-0.157701	-0.059470	-0.147140	0.000000	0.000000	2.000000	165.000000	1.000000
15355.908660	0.092385	0.581401	-0.004907	85.876877	-21.532354	-2.664394	0.328338	0.000000	0.191780	0.000000	0.000000	0.000000	-0.157701	-0.059470	-0.147140	0.000000	0.000000	2.000000	165.000000	1.000000
15355.911993	0.092385	0.581401	-0.004907	85.876877	-21.532354	-2.664394	0.328338	0.000000	0.191780	0.000000	0.000000	0.000000	-0.157701	-0.059470	-0.147140	0.000000	0.000000	2.000000	165.000000	1.000000
15355.915326	0.092385	0.581401	-0.004907	85.419136	-12.452508	6.820523	0.380772	0.000000	0.245361	0.000000	0.000000	0.000000	-0.157701	-0.059470	-0.147140	0.000000	0.000000	2.000000	165.000000	1.000000
15355.918660	0.091950	0.581211	-0.005284	85.419136	-12.452508	6.820523	0.380772	0.000000	0.245361	0.000000	0.000000	0.000000	-0.130344	-0.057070	-0.113059	0.000000	0.000000	2.000000	165.000000	1.000000
15355.921993	0.091950	0.581211	-0.005284	85.419136	-12.452508	6.820523	0.380772	0.000000	0.245361	0.000000	0.000000	0.000000	-0.130344	-0.057070	-0.113059	0.000000	0.000000	2.000000	165.000000	1.000000
15355.925326	0.091637	0.581015	-0.005504	84.875778	-5.944158	13.675399	0.380772	0.000000	0.245361	0.000000	0.000000	0.000000	-0.093823	-0.058880	-0.066083	0.000000	0.000000	2.000000	165.000000	1.000000
15355.928660	0.091637	0.581015	-0.005504	84.875778	-5.944158	13.675399	0.380772	0.000000	0.245361	0.000000	0.000000	0.000000	-0.093823	-0.058880	-0.066083	0.000000	0.000000	2.000000	165.000000	1.000000
15355.931993	0.091637	0.581015	-0.005504	84.875778	-5.944158	13.675399	0.380772	0.000000	0.245361	0.000000	0.000000	0.000000	-0.093823	-0.058880	-0.066083	0.000000	0.000000	2.000000	165.000000	1.000000
15355.935326	0.091637	0.581015	-0.005504	84.307770	-1.506292	18.386074	0.418133	0.000000	0.275218	0.000000	0.000000	0.000000	-0.093823	-0.058880	-0.066083	0.000000	1.000000	2.000000	165.000000	1.000000
15355.938660	0.091443	0.580863	-0.005581	84.307770	-1.506292	18.386074	0.418133	0.000000	0.275218	0.000000	0.000000	0.000000	-0.058225	-0.045590	-0.022980	0.000000	1.000000	2.000000	165.000000	1.000000
