# Supplementary material for: Haptic Guidance Needs to Be Intuitive Not Just Informative to Improve Human Motor Accuracy
Source: PLoS One. 2016 Mar 16;11(3):e0150912. doi: 10.1371/journal.pone.0150912 (PMC4794196; doi:10.1371/journal.pone.0150912)
Supplement: S1 Data — (ZIP) [file pone.0150912.s001.zip › Subject6/exp1_0166.txt]

Time	PosX	PosY	PosZ	RotX	RotY	RotZ	ForceX	ForceY	ForceZ	MomentX	MomentY	MomentZ	VelocityX	VelocityY	VelocityZ	CalibratedWeight	ButtonDown	Condition	Trial	Visual
15358.252663	0.002277	0.490017	0.252889	78.377914	46.028187	67.729424	1.802253	0.000000	-4.663892	0.000000	0.000000	0.000000	-0.020378	-0.013812	-0.046463	0.000000	1.000000	2.000000	166.000000	0.000000
15358.255997	0.002343	0.489954	0.252356	78.377914	46.028187	67.729424	1.802253	0.000000	-4.663892	0.000000	0.000000	0.000000	0.019698	-0.019032	-0.159703	0.000000	1.000000	2.000000	166.000000	0.000000
15358.259330	0.002343	0.489954	0.252356	78.377914	46.028187	67.729424	1.802253	0.000000	-4.663892	0.000000	0.000000	0.000000	0.019698	-0.019032	-0.159703	0.000000	1.000000	2.000000	166.000000	0.000000
15358.262663	0.002343	0.489954	0.252356	78.469917	46.541859	67.844116	1.804504	0.000000	-4.663021	0.000000	0.000000	0.000000	0.019698	-0.019032	-0.159703	0.000000	1.000000	2.000000	166.000000	0.000000
15358.265997	0.002343	0.489954	0.252356	78.469917	46.541859	67.844116	1.804504	0.000000	-4.663021	0.000000	0.000000	0.000000	0.019698	-0.019032	-0.159703	0.000000	1.000000	2.000000	166.000000	0.000000
15358.269330	0.002643	0.489530	0.251587	78.469917	46.541859	67.844116	1.804504	0.000000	-4.663021	0.000000	0.000000	0.000000	0.090082	-0.127045	-0.230877	0.000000	1.000000	2.000000	166.000000	0.000000
15358.272663	0.002643	0.489530	0.251587	78.543671	47.161400	67.725021	1.804504	0.000000	-4.663021	0.000000	0.000000	0.000000	0.090082	-0.127045	-0.230877	0.000000	1.000000	2.000000	166.000000	0.000000
15358.275997	0.003008	0.489086	0.250342	78.543671	47.161400	67.725021	1.804504	0.000000	-4.663021	0.000000	0.000000	0.000000	0.109445	-0.133216	-0.373436	0.000000	1.000000	2.000000	166.000000	0.000000
15358.279330	0.003008	0.489086	0.250342	78.543671	47.161400	67.725021	1.804504	0.000000	-4.663021	0.000000	0.000000	0.000000	0.109445	-0.133216	-0.373436	0.000000	1.000000	2.000000	166.000000	0.000000
15358.282663	0.003008	0.489086	0.250342	78.660698	47.831322	67.872604	1.806357	0.000000	-4.662303	0.000000	0.000000	0.000000	0.109445	-0.133216	-0.373436	0.000000	1.000000	2.000000	166.000000	0.000000
15358.285997	0.003202	0.488779	0.248676	78.660698	47.831322	67.872604	1.806357	0.000000	-4.662303	0.000000	0.000000	0.000000	0.058190	-0.092075	-0.499902	0.000000	1.000000	2.000000	166.000000	0.000000
15358.289330	0.003202	0.488779	0.248676	78.660698	47.831322	67.872604	1.806357	0.000000	-4.662303	0.000000	0.000000	0.000000	0.058190	-0.092075	-0.499902	0.000000	1.000000	2.000000	166.000000	0.000000
15358.292663	0.003202	0.488779	0.248676	78.817413	48.705772	68.726837	1.813713	0.000000	-4.659447	0.000000	0.000000	0.000000	0.058190	-0.092075	-0.499902	0.000000	1.000000	2.000000	166.000000	0.000000
15358.295997	0.003627	0.488094	0.246716	78.817413	48.705772	68.726837	1.813713	0.000000	-4.659447	0.000000	0.000000	0.000000	0.127653	-0.205448	-0.587865	0.000000	1.000000	2.000000	166.000000	0.000000
15358.299330	0.003627	0.488094	0.246716	78.817413	48.705772	68.726837	1.813713	0.000000	-4.659447	0.000000	0.000000	0.000000	0.127653	-0.205448	-0.587865	0.000000	1.000000	2.000000	166.000000	0.000000
15358.302663	0.003627	0.488094	0.246716	78.877747	48.629452	68.606850	1.819240	0.000000	-4.657291	0.000000	0.000000	0.000000	0.127653	-0.205448	-0.587865	0.000000	1.000000	2.000000	166.000000	0.000000
15358.305997	0.004282	0.487420	0.244474	78.877747	48.629452	68.606850	1.819240	0.000000	-4.657291	0.000000	0.000000	0.000000	0.196388	-0.202303	-0.672740	0.000000	1.000000	2.000000	166.000000	0.000000
15358.309330	0.004282	0.487420	0.244474	78.877747	48.629452	68.606850	1.819240	0.000000	-4.657291	0.000000	0.000000	0.000000	0.196388	-0.202303	-0.672740	0.000000	1.000000	2.000000	166.000000	0.000000
15358.312663	0.004282	0.487420	0.244474	78.652611	45.773697	65.676598	1.822897	0.000000	-4.655861	0.000000	0.000000	0.000000	0.196388	-0.202303	-0.672740	0.000000	1.000000	2.000000	166.000000	0.000000
15358.315997	0.005098	0.486707	0.242123	78.652611	45.773697	65.676598	1.822897	0.000000	-4.655861	0.000000	0.000000	0.000000	0.244683	-0.214016	-0.705045	0.000000	1.000000	2.000000	166.000000	0.000000
15358.319330	0.005098	0.486707	0.242123	78.652611	45.773697	65.676598	1.822897	0.000000	-4.655861	0.000000	0.000000	0.000000	0.244683	-0.214016	-0.705045	0.000000	1.000000	2.000000	166.000000	0.000000
15358.322663	0.005098	0.486707	0.242123	78.100304	40.647503	60.410625	1.824639	0.000000	-4.655179	0.000000	0.000000	0.000000	0.244683	-0.214016	-0.705045	0.000000	1.000000	2.000000	166.000000	0.000000
15358.325997	0.006006	0.486032	0.239693	78.100304	40.647503	60.410625	1.824639	0.000000	-4.655179	0.000000	0.000000	0.000000	0.272585	-0.202307	-0.729061	0.000000	1.000000	2.000000	166.000000	0.000000
15358.329330	0.006006	0.486032	0.239693	78.100304	40.647503	60.410625	1.824639	0.000000	-4.655179	0.000000	0.000000	0.000000	0.272585	-0.202307	-0.729061	0.000000	1.000000	2.000000	166.000000	0.000000
15358.332663	0.006006	0.486032	0.239693	77.325134	35.140121	54.700970	1.825379	0.000000	-4.654890	0.000000	0.000000	0.000000	0.272585	-0.202307	-0.729061	0.000000	1.000000	2.000000	166.000000	0.000000
15358.335997	0.007104	0.485279	0.237088	77.325134	35.140121	54.700970	1.825379	0.000000	-4.654890	0.000000	0.000000	0.000000	0.329461	-0.225976	-0.781541	0.000000	1.000000	2.000000	166.000000	0.000000
15358.339330	0.007104	0.485279	0.237088	77.325134	35.140121	54.700970	1.825379	0.000000	-4.654890	0.000000	0.000000	0.000000	0.329461	-0.225976	-0.781541	0.000000	1.000000	2.000000	166.000000	0.000000
15358.342663	0.007104	0.485279	0.237088	76.455078	30.369665	49.689888	1.824075	0.000000	-4.655400	0.000000	0.000000	0.000000	0.329461	-0.225976	-0.781541	0.000000	1.000000	2.000000	166.000000	0.000000
15358.345997	0.008421	0.484539	0.234219	76.455078	30.369665	49.689888	1.824075	0.000000	-4.655400	0.000000	0.000000	0.000000	0.394944	-0.221924	-0.860814	0.000000	1.000000	2.000000	166.000000	0.000000
15358.349330	0.008421	0.484539	0.234219	76.455078	30.369665	49.689888	1.824075	0.000000	-4.655400	0.000000	0.000000	0.000000	0.394944	-0.221924	-0.860814	0.000000	1.000000	2.000000	166.000000	0.000000
15358.352663	0.008421	0.484539	0.234219	75.542877	26.316723	45.352745	1.820762	0.000000	-4.656697	0.000000	0.000000	0.000000	0.394944	-0.221924	-0.860814	0.000000	1.000000	2.000000	166.000000	0.000000
15358.355997	0.009887	0.483874	0.231193	75.542877	26.316723	45.352745	1.820762	0.000000	-4.656697	0.000000	0.000000	0.000000	0.439977	-0.199510	-0.907585	0.000000	1.000000	2.000000	166.000000	0.000000
15358.359330	0.009887	0.483874	0.231193	75.542877	26.316723	45.352745	1.820762	0.000000	-4.656697	0.000000	0.000000	0.000000	0.439977	-0.199510	-0.907585	0.000000	1.000000	2.000000	166.000000	0.000000
15358.362663	0.009887	0.483874	0.231193	74.620979	22.860460	41.564484	1.815802	0.000000	-4.658633	0.000000	0.000000	0.000000	0.439977	-0.199510	-0.907585	0.000000	1.000000	2.000000	166.000000	0.000000
15358.365997	0.011404	0.483323	0.228075	74.620979	22.860460	41.564484	1.815802	0.000000	-4.658633	0.000000	0.000000	0.000000	0.455105	-0.165333	-0.935386	0.000000	1.000000	2.000000	166.000000	0.000000
15358.369330	0.011404	0.483323	0.228075	74.620979	22.860460	41.564484	1.815802	0.000000	-4.658633	0.000000	0.000000	0.000000	0.455105	-0.165333	-0.935386	0.000000	1.000000	2.000000	166.000000	0.000000
15358.372663	0.011404	0.483323	0.228075	73.737038	19.875074	38.151779	1.810448	0.000000	-4.660717	0.000000	0.000000	0.000000	0.455105	-0.165333	-0.935386	0.000000	1.000000	2.000000	166.000000	0.000000
15358.375997	0.013067	0.482901	0.224811	73.737038	19.875074	38.151779	1.810448	0.000000	-4.660717	0.000000	0.000000	0.000000	0.498626	-0.126546	-0.979250	0.000000	0.000000	2.000000	166.000000	0.000000
15358.379330	0.013067	0.482901	0.224811	73.737038	19.875074	38.151779	1.810448	0.000000	-4.660717	0.000000	0.000000	0.000000	0.498626	-0.126546	-0.979250	0.000000	0.000000	2.000000	166.000000	0.000000
15358.382663	0.013067	0.482901	0.224811	72.938873	17.241587	34.972397	1.803342	0.000000	-4.663471	0.000000	0.000000	0.000000	0.498626	-0.126546	-0.979250	0.000000	0.000000	2.000000	166.000000	0.000000
15358.385997	0.014901	0.482697	0.221310	72.938873	17.241587	34.972397	1.803342	0.000000	-4.663471	0.000000	0.000000	0.000000	0.550210	-0.061413	-1.050290	0.000000	0.000000	2.000000	166.000000	0.000000
15358.389330	0.014901	0.482697	0.221310	72.938873	17.241587	34.972397	1.803342	0.000000	-4.663471	0.000000	0.000000	0.000000	0.550210	-0.061413	-1.050290	0.000000	0.000000	2.000000	166.000000	0.000000
15358.392663	0.014901	0.482697	0.221310	72.344658	14.964898	32.006031	1.794529	0.000000	-4.666869	0.000000	0.000000	0.000000	0.550210	-0.061413	-1.050290	0.000000	0.000000	2.000000	166.000000	0.000000
15358.395997	0.016840	0.482653	0.217655	72.344658	14.964898	32.006031	1.794529	0.000000	-4.666869	0.000000	0.000000	0.000000	0.581716	-0.012972	-1.096472	0.000000	0.000000	2.000000	166.000000	0.000000
15358.399330	0.016840	0.482653	0.217655	72.344658	14.964898	32.006031	1.794529	0.000000	-4.666869	0.000000	0.000000	0.000000	0.581716	-0.012972	-1.096472	0.000000	0.000000	2.000000	166.000000	0.000000
15358.402663	0.016840	0.482653	0.217655	72.011490	12.997048	29.261822	1.784549	0.000000	-4.670694	0.000000	0.000000	0.000000	0.581716	-0.012972	-1.096472	0.000000	0.000000	2.000000	166.000000	0.000000
15358.405997	0.018910	0.482821	0.213756	72.011490	12.997048	29.261822	1.784549	0.000000	-4.670694	0.000000	0.000000	0.000000	0.621005	0.050172	-1.169878	0.000000	0.000000	2.000000	166.000000	0.000000
15358.409330	0.018910	0.482821	0.213756	72.011490	12.997048	29.261822	1.784549	0.000000	-4.670694	0.000000	0.000000	0.000000	0.621005	0.050172	-1.169878	0.000000	0.000000	2.000000	166.000000	0.000000
15358.412663	0.018910	0.482821	0.213756	71.844070	11.266978	27.099329	1.773473	0.000000	-4.674911	0.000000	0.000000	0.000000	0.621005	0.050172	-1.169878	0.000000	0.000000	2.000000	166.000000	0.000000
15358.415997	0.020983	0.483199	0.209746	71.844070	11.266978	27.099329	1.773473	0.000000	-4.674911	0.000000	0.000000	0.000000	0.622038	0.113632	-1.202802	0.000000	0.000000	2.000000	166.000000	0.000000
15358.419330	0.020983	0.483199	0.209746	71.844070	11.266978	27.099329	1.773473	0.000000	-4.674911	0.000000	0.000000	0.000000	0.622038	0.113632	-1.202802	0.000000	0.000000	2.000000	166.000000	0.000000
15358.422663	0.020983	0.483199	0.209746	71.711212	9.722944	25.795925	1.762694	0.000000	-4.678986	0.000000	0.000000	0.000000	0.622038	0.113632	-1.202802	0.000000	0.000000	2.000000	166.000000	0.000000
15358.425997	0.023029	0.483825	0.205694	71.711212	9.722944	25.795925	1.762694	0.000000	-4.678986	0.000000	0.000000	0.000000	0.613836	0.187541	-1.215762	0.000000	0.000000	2.000000	166.000000	0.000000
15358.429330	0.023029	0.483825	0.205694	71.711212	9.722944	25.795925	1.762694	0.000000	-4.678986	0.000000	0.000000	0.000000	0.613836	0.187541	-1.215762	0.000000	0.000000	2.000000	166.000000	0.000000
15358.432663	0.023029	0.483825	0.205694	71.591743	8.428153	24.594254	1.752334	0.000000	-4.682876	0.000000	0.000000	0.000000	0.613836	0.187541	-1.215762	0.000000	0.000000	2.000000	166.000000	0.000000
15358.435997	0.025081	0.484712	0.201648	71.591743	8.428153	24.594254	1.752334	0.000000	-4.682876	0.000000	0.000000	0.000000	0.615478	0.266108	-1.213886	0.000000	0.000000	2.000000	166.000000	0.000000
15358.439330	0.025081	0.484712	0.201648	71.591743	8.428153	24.594254	1.752334	0.000000	-4.682876	0.000000	0.000000	0.000000	0.615478	0.266108	-1.213886	0.000000	0.000000	2.000000	166.000000	0.000000
15358.442663	0.025081	0.484712	0.201648	71.509789	7.455101	23.458109	1.741371	0.000000	-4.686964	0.000000	0.000000	0.000000	0.615478	0.266108	-1.213886	0.000000	0.000000	2.000000	166.000000	0.000000
15358.445997	0.027104	0.485836	0.197558	71.509789	7.455101	23.458109	1.741371	0.000000	-4.686964	0.000000	0.000000	0.000000	0.607021	0.337195	-1.227039	0.000000	0.000000	2.000000	166.000000	0.000000
15358.449330	0.027104	0.485836	0.197558	71.509789	7.455101	23.458109	1.741371	0.000000	-4.686964	0.000000	0.000000	0.000000	0.607021	0.337195	-1.227039	0.000000	0.000000	2.000000	166.000000	0.000000
15358.452663	0.027104	0.485836	0.197558	71.511406	6.925113	22.647152	1.730856	0.000000	-4.690856	0.000000	0.000000	0.000000	0.607021	0.337195	-1.227039	0.000000	0.000000	2.000000	166.000000	0.000000
15358.455997	0.029067	0.487138	0.193409	71.511406	6.925113	22.647152	1.730856	0.000000	-4.690856	0.000000	0.000000	0.000000	0.588965	0.390625	-1.244563	0.000000	0.000000	2.000000	166.000000	0.000000
15358.459330	0.029067	0.487138	0.193409	71.511406	6.925113	22.647152	1.730856	0.000000	-4.690856	0.000000	0.000000	0.000000	0.588965	0.390625	-1.244563	0.000000	0.000000	2.000000	166.000000	0.000000
15358.462663	0.029067	0.487138	0.193409	71.686890	7.016140	22.496078	1.721614	0.000000	-4.694257	0.000000	0.000000	0.000000	0.588965	0.390625	-1.244563	0.000000	0.000000	2.000000	166.000000	0.000000
15358.465997	0.031000	0.488666	0.189180	71.686890	7.016140	22.496078	1.721614	0.000000	-4.694257	0.000000	0.000000	0.000000	0.579819	0.458511	-1.268838	0.000000	0.000000	2.000000	166.000000	0.000000
15358.469330	0.031000	0.488666	0.189180	71.686890	7.016140	22.496078	1.721614	0.000000	-4.694257	0.000000	0.000000	0.000000	0.579819	0.458511	-1.268838	0.000000	0.000000	2.000000	166.000000	0.000000
15358.472663	0.031000	0.488666	0.189180	71.990822	7.580008	23.003668	1.713260	0.000000	-4.697312	0.000000	0.000000	0.000000	0.579819	0.458511	-1.268838	0.000000	0.000000	2.000000	166.000000	0.000000
15358.475997	0.032987	0.490321	0.184743	71.990822	7.580008	23.003668	1.713260	0.000000	-4.697312	0.000000	0.000000	0.000000	0.596005	0.496551	-1.330908	0.000000	0.000000	2.000000	166.000000	0.000000
15358.479330	0.032987	0.490321	0.184743	71.990822	7.580008	23.003668	1.713260	0.000000	-4.697312	0.000000	0.000000	0.000000	0.596005	0.496551	-1.330908	0.000000	0.000000	2.000000	166.000000	0.000000
15358.482663	0.032987	0.490321	0.184743	72.390602	8.463210	23.945753	1.704980	0.000000	-4.700324	0.000000	0.000000	0.000000	0.596005	0.496551	-1.330908	0.000000	0.000000	2.000000	166.000000	0.000000
15358.485997	0.035019	0.492129	0.180022	72.390602	8.463210	23.945753	1.704980	0.000000	-4.700324	0.000000	0.000000	0.000000	0.609742	0.542407	-1.416285	0.000000	0.000000	2.000000	166.000000	0.000000
15358.489330	0.035019	0.492129	0.180022	72.390602	8.463210	23.945753	1.704980	0.000000	-4.700324	0.000000	0.000000	0.000000	0.609742	0.542407	-1.416285	0.000000	0.000000	2.000000	166.000000	0.000000
15358.492663	0.035019	0.492129	0.180022	72.866783	9.640132	25.269815	1.697590	0.000000	-4.702998	0.000000	0.000000	0.000000	0.609742	0.542407	-1.416285	0.000000	0.000000	2.000000	166.000000	0.000000
15358.495997	0.037094	0.493998	0.175033	72.866783	9.640132	25.269815	1.697590	0.000000	-4.702998	0.000000	0.000000	0.000000	0.622290	0.560542	-1.496688	0.000000	0.000000	2.000000	166.000000	0.000000
15358.499330	0.037094	0.493998	0.175033	72.866783	9.640132	25.269815	1.697590	0.000000	-4.702998	0.000000	0.000000	0.000000	0.622290	0.560542	-1.496688	0.000000	0.000000	2.000000	166.000000	0.000000
15358.502663	0.037094	0.493998	0.175033	73.366638	10.998338	26.815701	1.691084	0.000000	-4.705341	0.000000	0.000000	0.000000	0.622290	0.560542	-1.496688	0.000000	0.000000	2.000000	166.000000	0.000000
15358.505997	0.039112	0.495970	0.169719	73.366638	10.998338	26.815701	1.691084	0.000000	-4.705341	0.000000	0.000000	0.000000	0.605389	0.591555	-1.594238	0.000000	0.000000	2.000000	166.000000	0.000000
15358.509330	0.039112	0.495970	0.169719	73.366638	10.998338	26.815701	1.691084	0.000000	-4.705341	0.000000	0.000000	0.000000	0.605389	0.591555	-1.594238	0.000000	0.000000	2.000000	166.000000	0.000000
15358.512663	0.039112	0.495970	0.169719	73.853424	12.398457	28.384268	1.688429	0.000000	-4.706295	0.000000	0.000000	0.000000	0.605389	0.591555	-1.594238	0.000000	0.000000	2.000000	166.000000	0.000000
15358.515997	0.041104	0.498008	0.164147	73.853424	12.398457	28.384268	1.688429	0.000000	-4.706295	0.000000	0.000000	0.000000	0.597623	0.611575	-1.671771	0.000000	0.000000	2.000000	166.000000	0.000000
15358.519330	0.041104	0.498008	0.164147	73.853424	12.398457	28.384268	1.688429	0.000000	-4.706295	0.000000	0.000000	0.000000	0.597623	0.611575	-1.671771	0.000000	0.000000	2.000000	166.000000	0.000000
15358.522663	0.041104	0.498008	0.164147	74.302063	13.784440	29.902184	1.688611	0.000000	-4.706230	0.000000	0.000000	0.000000	0.597623	0.611575	-1.671771	0.000000	0.000000	2.000000	166.000000	0.000000
15358.525997	0.043036	0.500055	0.158298	74.302063	13.784440	29.902184	1.688611	0.000000	-4.706230	0.000000	0.000000	0.000000	0.579588	0.614187	-1.754557	0.000000	0.000000	2.000000	166.000000	0.000000
15358.529330	0.043036	0.500055	0.158298	74.302063	13.784440	29.902184	1.688611	0.000000	-4.706230	0.000000	0.000000	0.000000	0.579588	0.614187	-1.754557	0.000000	0.000000	2.000000	166.000000	0.000000
15358.532663	0.043036	0.500055	0.158298	74.720634	15.139847	31.348349	1.692994	0.000000	-4.704654	0.000000	0.000000	0.000000	0.579588	0.614187	-1.754557	0.000000	0.000000	2.000000	166.000000	0.000000
15358.535997	0.044992	0.502158	0.152177	74.720634	15.139847	31.348349	1.692994	0.000000	-4.704654	0.000000	0.000000	0.000000	0.586893	0.630657	-1.836158	0.000000	0.000000	2.000000	166.000000	0.000000
15358.539330	0.044992	0.502158	0.152177	74.720634	15.139847	31.348349	1.692994	0.000000	-4.704654	0.000000	0.000000	0.000000	0.586893	0.630657	-1.836158	0.000000	0.000000	2.000000	166.000000	0.000000
15358.542663	0.044992	0.502158	0.152177	75.094978	16.359083	32.598572	1.699728	0.000000	-4.702225	0.000000	0.000000	0.000000	0.586893	0.630657	-1.836158	0.000000	0.000000	2.000000	166.000000	0.000000
15358.545997	0.046942	0.504329	0.145836	75.094978	16.359083	32.598572	1.699728	0.000000	-4.702225	0.000000	0.000000	0.000000	0.585064	0.651332	-1.902354	0.000000	0.000000	2.000000	166.000000	0.000000
15358.549330	0.046942	0.504329	0.145836	75.094978	16.359083	32.598572	1.699728	0.000000	-4.702225	0.000000	0.000000	0.000000	0.585064	0.651332	-1.902354	0.000000	0.000000	2.000000	166.000000	0.000000
15358.552663	0.046942	0.504329	0.145836	75.435471	17.370901	33.545887	1.709468	0.000000	-4.698693	0.000000	0.000000	0.000000	0.585064	0.651332	-1.902354	0.000000	0.000000	2.000000	166.000000	0.000000
15358.555997	0.048884	0.506630	0.139302	75.435471	17.370901	33.545887	1.709468	0.000000	-4.698693	0.000000	0.000000	0.000000	0.582625	0.690530	-1.960145	0.000000	0.000000	2.000000	166.000000	0.000000
15358.559330	0.048884	0.506630	0.139302	75.435471	17.370901	33.545887	1.709468	0.000000	-4.698693	0.000000	0.000000	0.000000	0.582625	0.690530	-1.960145	0.000000	0.000000	2.000000	166.000000	0.000000
15358.562663	0.048884	0.506630	0.139302	75.661507	17.953030	33.965027	1.722407	0.000000	-4.693966	0.000000	0.000000	0.000000	0.582625	0.690530	-1.960145	0.000000	0.000000	2.000000	166.000000	0.000000
15358.565997	0.050883	0.509035	0.132721	75.661507	17.953030	33.965027	1.722407	0.000000	-4.693966	0.000000	0.000000	0.000000	0.599625	0.721366	-1.974473	0.000000	0.000000	2.000000	166.000000	0.000000
15358.569330	0.050883	0.509035	0.132721	75.661507	17.953030	33.965027	1.722407	0.000000	-4.693966	0.000000	0.000000	0.000000	0.599625	0.721366	-1.974473	0.000000	0.000000	2.000000	166.000000	0.000000
15358.572663	0.050883	0.509035	0.132721	75.738663	18.212900	34.085850	1.735363	0.000000	-4.689191	0.000000	0.000000	0.000000	0.599625	0.721366	-1.974473	0.000000	0.000000	2.000000	166.000000	0.000000
15358.575997	0.052884	0.511526	0.126154	75.738663	18.212900	34.085850	1.735363	0.000000	-4.689191	0.000000	0.000000	0.000000	0.600341	0.747413	-1.970062	0.000000	0.000000	2.000000	166.000000	0.000000
15358.579330	0.052884	0.511526	0.126154	75.738663	18.212900	34.085850	1.735363	0.000000	-4.689191	0.000000	0.000000	0.000000	0.600341	0.747413	-1.970062	0.000000	0.000000	2.000000	166.000000	0.000000
15358.582663	0.052884	0.511526	0.126154	75.650284	18.272535	34.484566	1.749369	0.000000	-4.683984	0.000000	0.000000	0.000000	0.600341	0.747413	-1.970062	0.000000	0.000000	2.000000	166.000000	0.000000
15358.585997	0.054919	0.514091	0.119659	75.650284	18.272535	34.484566	1.749369	0.000000	-4.683984	0.000000	0.000000	0.000000	0.610520	0.769306	-1.948511	0.000000	0.000000	2.000000	166.000000	0.000000
15358.589330	0.054919	0.514091	0.119659	75.650284	18.272535	34.484566	1.749369	0.000000	-4.683984	0.000000	0.000000	0.000000	0.610520	0.769306	-1.948511	0.000000	0.000000	2.000000	166.000000	0.000000
15358.592663	0.054919	0.514091	0.119659	75.471138	18.193300	36.194538	1.762769	0.000000	-4.678958	0.000000	0.000000	0.000000	0.610520	0.769306	-1.948511	0.000000	0.000000	2.000000	166.000000	0.000000
15358.595997	0.056927	0.516673	0.113190	75.471138	18.193300	36.194538	1.762769	0.000000	-4.678958	0.000000	0.000000	0.000000	0.602452	0.774659	-1.940623	0.000000	0.000000	2.000000	166.000000	0.000000
15358.599330	0.056927	0.516673	0.113190	75.471138	18.193300	36.194538	1.762769	0.000000	-4.678958	0.000000	0.000000	0.000000	0.602452	0.774659	-1.940623	0.000000	0.000000	2.000000	166.000000	0.000000
15358.602663	0.056927	0.516673	0.113190	75.302109	17.931479	38.417042	1.778265	0.000000	-4.673090	0.000000	0.000000	0.000000	0.602452	0.774659	-1.940623	0.000000	0.000000	2.000000	166.000000	0.000000
15358.605997	0.059011	0.519267	0.106700	75.302109	17.931479	38.417042	1.778265	0.000000	-4.673090	0.000000	0.000000	0.000000	0.625218	0.778346	-1.947116	0.000000	0.000000	2.000000	166.000000	0.000000
15358.609330	0.059011	0.519267	0.106700	75.302109	17.931479	38.417042	1.778265	0.000000	-4.673090	0.000000	0.000000	0.000000	0.625218	0.778346	-1.947116	0.000000	0.000000	2.000000	166.000000	0.000000
15358.612663	0.059011	0.519267	0.106700	75.192177	17.318594	39.518806	1.792996	0.000000	-4.667459	0.000000	0.000000	0.000000	0.625218	0.778346	-1.947116	0.000000	0.000000	2.000000	166.000000	0.000000
15358.615997	0.061262	0.521845	0.100081	75.192177	17.318594	39.518806	1.792996	0.000000	-4.667459	0.000000	0.000000	0.000000	0.675228	0.773387	-1.985679	0.000000	0.000000	2.000000	166.000000	0.000000
15358.619330	0.061262	0.521845	0.100081	75.192177	17.318594	39.518806	1.792996	0.000000	-4.667459	0.000000	0.000000	0.000000	0.675228	0.773387	-1.985679	0.000000	0.000000	2.000000	166.000000	0.000000
15358.622663	0.061262	0.521845	0.100081	75.153519	16.405603	39.599194	1.804841	0.000000	-4.662891	0.000000	0.000000	0.000000	0.675228	0.773387	-1.985679	0.000000	0.000000	2.000000	166.000000	0.000000
15358.625997	0.063672	0.524421	0.093349	75.153519	16.405603	39.599194	1.804841	0.000000	-4.662891	0.000000	0.000000	0.000000	0.722836	0.772668	-2.019726	0.000000	0.000000	2.000000	166.000000	0.000000
15358.629330	0.063672	0.524421	0.093349	75.153519	16.405603	39.599194	1.804841	0.000000	-4.662891	0.000000	0.000000	0.000000	0.722836	0.772668	-2.019726	0.000000	0.000000	2.000000	166.000000	0.000000
15358.632663	0.063672	0.524421	0.093349	75.167595	15.247597	38.698280	1.813365	0.000000	-4.659582	0.000000	0.000000	0.000000	0.722836	0.772668	-2.019726	0.000000	0.000000	2.000000	166.000000	0.000000
15358.635997	0.066127	0.526990	0.086513	75.167595	15.247597	38.698280	1.813365	0.000000	-4.659582	0.000000	0.000000	0.000000	0.736465	0.770796	-2.050770	0.000000	0.000000	2.000000	166.000000	0.000000
15358.639330	0.066127	0.526990	0.086513	75.167595	15.247597	38.698280	1.813365	0.000000	-4.659582	0.000000	0.000000	0.000000	0.736465	0.770796	-2.050770	0.000000	0.000000	2.000000	166.000000	0.000000
15358.642663	0.066127	0.526990	0.086513	75.210045	13.805082	36.482853	1.693674	0.000000	-4.325632	0.000000	0.000000	0.000000	0.736465	0.770796	-2.050770	0.000000	0.000000	2.000000	166.000000	0.000000
15358.645997	0.068759	0.529531	0.079639	75.210045	13.805082	36.482853	1.693674	0.000000	-4.325632	0.000000	0.000000	0.000000	0.789599	0.762122	-2.062213	0.000000	0.000000	2.000000	166.000000	0.000000
15358.649330	0.068759	0.529531	0.079639	75.210045	13.805082	36.482853	1.693674	0.000000	-4.325632	0.000000	0.000000	0.000000	0.789599	0.762122	-2.062213	0.000000	0.000000	2.000000	166.000000	0.000000
15358.652663	0.068759	0.529531	0.079639	75.248009	11.993877	33.488567	1.562074	0.000000	-3.981929	0.000000	0.000000	0.000000	0.789599	0.762122	-2.062213	0.000000	0.000000	2.000000	166.000000	0.000000
15358.655997	0.071384	0.532059	0.072766	75.248009	11.993877	33.488567	1.562074	0.000000	-3.981929	0.000000	0.000000	0.000000	0.787758	0.758385	-2.061630	0.000000	0.000000	2.000000	166.000000	0.000000
15358.659330	0.071384	0.532059	0.072766	75.248009	11.993877	33.488567	1.562074	0.000000	-3.981929	0.000000	0.000000	0.000000	0.787758	0.758385	-2.061630	0.000000	0.000000	2.000000	166.000000	0.000000
15358.662663	0.071384	0.532059	0.072766	75.228172	9.914587	30.758364	1.430781	0.000000	-3.638324	0.000000	0.000000	0.000000	0.787758	0.758385	-2.061630	0.000000	0.000000	2.000000	166.000000	0.000000
15358.665997	0.073963	0.534614	0.065980	75.228172	9.914587	30.758364	1.430781	0.000000	-3.638324	0.000000	0.000000	0.000000	0.773529	0.766479	-2.035976	0.000000	0.000000	2.000000	166.000000	0.000000
15358.669330	0.073963	0.534614	0.065980	75.228172	9.914587	30.758364	1.430781	0.000000	-3.638324	0.000000	0.000000	0.000000	0.773529	0.766479	-2.035976	0.000000	0.000000	2.000000	166.000000	0.000000
15358.672663	0.073963	0.534614	0.065980	75.137444	7.783174	29.036001	1.301859	0.000000	-3.298995	0.000000	0.000000	0.000000	0.773529	0.766479	-2.035976	0.000000	0.000000	2.000000	166.000000	0.000000
15358.675997	0.076484	0.537253	0.059378	75.137444	7.783174	29.036001	1.301859	0.000000	-3.298995	0.000000	0.000000	0.000000	0.756470	0.791943	-1.980526	0.000000	0.000000	2.000000	166.000000	0.000000
15358.679330	0.076484	0.537253	0.059378	75.137444	7.783174	29.036001	1.301859	0.000000	-3.298995	0.000000	0.000000	0.000000	0.756470	0.791943	-1.980526	0.000000	0.000000	2.000000	166.000000	0.000000
15358.682663	0.076484	0.537253	0.059378	74.990311	5.812563	27.896353	1.175781	0.000000	-2.968908	0.000000	0.000000	0.000000	0.756470	0.791943	-1.980526	0.000000	0.000000	2.000000	166.000000	0.000000
15358.685997	0.079002	0.539979	0.052957	74.990311	5.812563	27.896353	1.175781	0.000000	-2.968908	0.000000	0.000000	0.000000	0.755219	0.817633	-1.926433	0.000000	0.000000	2.000000	166.000000	0.000000
15358.689330	0.079002	0.539979	0.052957	74.990311	5.812563	27.896353	1.175781	0.000000	-2.968908	0.000000	0.000000	0.000000	0.755219	0.817633	-1.926433	0.000000	0.000000	2.000000	166.000000	0.000000
15358.692663	0.079002	0.539979	0.052957	74.803345	4.112271	26.438204	1.049911	0.000000	-2.647835	0.000000	0.000000	0.000000	0.755219	0.817633	-1.926433	0.000000	0.000000	2.000000	166.000000	0.000000
15358.695997	0.081620	0.542770	0.046747	74.803345	4.112271	26.438204	1.049911	0.000000	-2.647835	0.000000	0.000000	0.000000	0.785580	0.837329	-1.863026	0.000000	0.000000	2.000000	166.000000	0.000000
15358.699330	0.081620	0.542770	0.046747	74.803345	4.112271	26.438204	1.049911	0.000000	-2.647835	0.000000	0.000000	0.000000	0.785580	0.837329	-1.863026	0.000000	0.000000	2.000000	166.000000	0.000000
15358.702663	0.081620	0.542770	0.046747	74.598869	2.831604	25.343143	0.918981	0.000000	-2.337331	0.000000	0.000000	0.000000	0.785580	0.837329	-1.863026	0.000000	0.000000	2.000000	166.000000	0.000000
15358.705997	0.084272	0.545647	0.040778	74.598869	2.831604	25.343143	0.918981	0.000000	-2.337331	0.000000	0.000000	0.000000	0.795633	0.863211	-1.790530	0.000000	0.000000	2.000000	166.000000	0.000000
15358.709330	0.084272	0.545647	0.040778	74.598869	2.831604	25.343143	0.918981	0.000000	-2.337331	0.000000	0.000000	0.000000	0.795633	0.863211	-1.790530	0.000000	0.000000	2.000000	166.000000	0.000000
15358.712663	0.084272	0.545647	0.040778	74.411644	1.907532	25.431805	0.786376	0.000000	-2.038909	0.000000	0.000000	0.000000	0.795633	0.863211	-1.790530	0.000000	0.000000	2.000000	166.000000	0.000000
15358.715997	0.086816	0.548553	0.035047	74.411644	1.907532	25.431805	0.786376	0.000000	-2.038909	0.000000	0.000000	0.000000	0.763047	0.871642	-1.719423	0.000000	0.000000	2.000000	166.000000	0.000000
15358.719330	0.086816	0.548553	0.035047	74.411644	1.907532	25.431805	0.786376	0.000000	-2.038909	0.000000	0.000000	0.000000	0.763047	0.871642	-1.719423	0.000000	0.000000	2.000000	166.000000	0.000000
15358.722663	0.086816	0.548553	0.035047	74.227592	1.158226	25.941189	0.659201	0.000000	-1.752339	0.000000	0.000000	0.000000	0.763047	0.871642	-1.719423	0.000000	0.000000	2.000000	166.000000	0.000000
15358.725997	0.089344	0.551578	0.029631	74.227592	1.158226	25.941189	0.659201	0.000000	-1.752339	0.000000	0.000000	0.000000	0.758438	0.907612	-1.624697	0.000000	0.000000	2.000000	166.000000	0.000000
15358.729330	0.089344	0.551578	0.029631	74.227592	1.158226	25.941189	0.659201	0.000000	-1.752339	0.000000	0.000000	0.000000	0.758438	0.907612	-1.624697	0.000000	0.000000	2.000000	166.000000	0.000000
15358.732663	0.089344	0.551578	0.029631	73.992966	0.403227	26.067165	0.532795	0.000000	-1.481556	0.000000	0.000000	0.000000	0.758438	0.907612	-1.624697	0.000000	0.000000	2.000000	166.000000	0.000000
15358.735997	0.091855	0.554650	0.024485	73.992966	0.403227	26.067165	0.532795	0.000000	-1.481556	0.000000	0.000000	0.000000	0.753226	0.921540	-1.543924	0.000000	0.000000	2.000000	166.000000	0.000000
15358.739330	0.091855	0.554650	0.024485	73.992966	0.403227	26.067165	0.532795	0.000000	-1.481556	0.000000	0.000000	0.000000	0.753226	0.921540	-1.543924	0.000000	0.000000	2.000000	166.000000	0.000000
15358.742663	0.091855	0.554650	0.024485	73.728119	-0.472245	25.540749	0.407258	0.000000	-1.224235	0.000000	0.000000	0.000000	0.753226	0.921540	-1.543924	0.000000	0.000000	2.000000	166.000000	0.000000
15358.745997	0.094236	0.557810	0.019603	73.728119	-0.472245	25.540749	0.407258	0.000000	-1.224235	0.000000	0.000000	0.000000	0.714222	0.948069	-1.464523	0.000000	0.000000	2.000000	166.000000	0.000000
15358.749330	0.094236	0.557810	0.019603	73.728119	-0.472245	25.540749	0.407258	0.000000	-1.224235	0.000000	0.000000	0.000000	0.714222	0.948069	-1.464523	0.000000	0.000000	2.000000	166.000000	0.000000
15358.752663	0.094236	0.557810	0.019603	73.540573	-1.636448	24.212587	0.288220	0.000000	-0.980148	0.000000	0.000000	0.000000	0.714222	0.948069	-1.464523	0.000000	0.000000	2.000000	166.000000	0.000000
15358.755997	0.096429	0.561038	0.015007	73.540573	-1.636448	24.212587	0.288220	0.000000	-0.980148	0.000000	0.000000	0.000000	0.657970	0.968205	-1.378827	0.000000	0.000000	2.000000	166.000000	0.000000
15358.759330	0.096429	0.561038	0.015007	73.540573	-1.636448	24.212587	0.288220	0.000000	-0.980148	0.000000	0.000000	0.000000	0.657970	0.968205	-1.378827	0.000000	0.000000	2.000000	166.000000	0.000000
15358.762663	0.096429	0.561038	0.015007	73.549133	-3.138750	22.559343	0.178559	0.000000	-0.750344	0.000000	0.000000	0.000000	0.657970	0.968205	-1.378827	0.000000	0.000000	2.000000	166.000000	0.000000
15358.765997	0.098375	0.564320	0.010696	73.549133	-3.138750	22.559343	0.178559	0.000000	-0.750344	0.000000	0.000000	0.000000	0.583708	0.984850	-1.293367	0.000000	0.000000	2.000000	166.000000	0.000000
15358.769330	0.098375	0.564320	0.010696	73.549133	-3.138750	22.559343	0.178559	0.000000	-0.750344	0.000000	0.000000	0.000000	0.583708	0.984850	-1.293367	0.000000	0.000000	2.000000	166.000000	0.000000
15358.772663	0.098375	0.564320	0.010696	73.802719	-4.858022	20.921906	0.081274	0.000000	-0.534782	0.000000	0.000000	0.000000	0.583708	0.984850	-1.293367	0.000000	0.000000	2.000000	166.000000	0.000000
15358.775997	0.100057	0.567673	0.006654	73.802719	-4.858022	20.921906	0.081274	0.000000	-0.534782	0.000000	0.000000	0.000000	0.504649	1.005758	-1.212551	0.000000	0.000000	2.000000	166.000000	0.000000
15358.779330	0.100057	0.567673	0.006654	73.802719	-4.858022	20.921906	0.081274	0.000000	-0.534782	0.000000	0.000000	0.000000	0.504649	1.005758	-1.212551	0.000000	0.000000	2.000000	166.000000	0.000000
15358.782663	0.100057	0.567673	0.006654	74.264694	-6.419148	19.252588	-0.002834	0.000000	-0.332690	0.000000	0.000000	0.000000	0.504649	1.005758	-1.212551	0.000000	0.000000	2.000000	166.000000	0.000000
15358.785997	0.101576	0.571049	0.002876	74.264694	-6.419148	19.252588	-0.002834	0.000000	-0.332690	0.000000	0.000000	0.000000	0.455672	1.012813	-1.133254	0.000000	0.000000	2.000000	166.000000	0.000000
15358.789330	0.101576	0.571049	0.002876	74.264694	-6.419148	19.252588	-0.002834	0.000000	-0.332690	0.000000	0.000000	0.000000	0.455672	1.012813	-1.133254	0.000000	0.000000	2.000000	166.000000	0.000000
15358.792663	0.101576	0.571049	0.002876	74.872246	-7.377189	18.282396	-0.078779	0.000000	-0.143815	0.000000	0.000000	0.000000	0.455672	1.012813	-1.133254	0.000000	0.000000	2.000000	166.000000	0.000000
15358.795997	0.102937	0.574412	-0.000646	74.872246	-7.377189	18.282396	-0.078779	0.000000	-0.143815	0.000000	0.000000	0.000000	0.408294	1.008775	-1.056682	0.000000	0.000000	2.000000	166.000000	0.000000
15358.799330	0.102937	0.574412	-0.000646	74.872246	-7.377189	18.282396	-0.078779	0.000000	-0.143815	0.000000	0.000000	0.000000	0.408294	1.008775	-1.056682	0.000000	0.000000	2.000000	166.000000	0.000000
15358.802663	0.102937	0.574412	-0.000646	75.519890	-7.888941	17.911625	-0.146828	0.000000	0.032299	0.000000	0.000000	0.000000	0.408294	1.008775	-1.056682	0.000000	0.000000	2.000000	166.000000	0.000000
15358.805997	0.104158	0.577822	-0.003860	75.519890	-7.888941	17.911625	-0.146828	0.000000	0.032299	0.000000	0.000000	0.000000	0.366548	1.023007	-0.964356	0.000000	0.000000	2.000000	166.000000	0.000000
15358.809330	0.104158	0.577822	-0.003860	75.519890	-7.888941	17.911625	-0.146828	0.000000	0.032299	0.000000	0.000000	0.000000	0.366548	1.023007	-0.964356	0.000000	0.000000	2.000000	166.000000	0.000000
15358.812663	0.104158	0.577822	-0.003860	76.183258	-8.060239	18.015760	-0.207919	0.000000	0.193025	0.000000	0.000000	0.000000	0.366548	1.023007	-0.964356	0.000000	0.000000	2.000000	166.000000	0.000000
15358.815997	0.105106	0.581189	-0.006797	76.183258	-8.060239	18.015760	-0.207919	0.000000	0.193025	0.000000	0.000000	0.000000	0.284166	1.010169	-0.880983	0.000000	0.000000	2.000000	166.000000	0.000000
15358.819330	0.105106	0.581189	-0.006797	76.183258	-8.060239	18.015760	-0.207919	0.000000	0.193025	0.000000	0.000000	0.000000	0.284166	1.010169	-0.880983	0.000000	0.000000	2.000000	166.000000	0.000000
15358.822663	0.105106	0.581189	-0.006797	76.831718	-8.036356	18.385128	-0.255280	0.000000	0.339855	0.000000	0.000000	0.000000	0.284166	1.010169	-0.880983	0.000000	0.000000	2.000000	166.000000	0.000000
15358.825997	0.105796	0.584531	-0.009413	76.831718	-8.036356	18.385128	-0.255280	0.000000	0.339855	0.000000	0.000000	0.000000	0.207108	1.002718	-0.784810	0.000000	0.000000	2.000000	166.000000	0.000000
15358.829330	0.105796	0.584531	-0.009413	76.831718	-8.036356	18.385128	-0.255280	0.000000	0.339855	0.000000	0.000000	0.000000	0.207108	1.002718	-0.784810	0.000000	0.000000	2.000000	166.000000	0.000000
15358.832663	0.105796	0.584531	-0.009413	77.448807	-7.901607	18.884661	-0.289798	0.000000	0.470657	0.000000	0.000000	0.000000	0.207108	1.002718	-0.784810	0.000000	0.000000	2.000000	166.000000	0.000000
15358.835997	0.106252	0.587795	-0.011738	77.448807	-7.901607	18.884661	-0.289798	0.000000	0.470657	0.000000	0.000000	0.000000	0.136783	0.978992	-0.697417	0.000000	0.000000	2.000000	166.000000	0.000000
15358.839330	0.106252	0.587795	-0.011738	77.448807	-7.901607	18.884661	-0.289798	0.000000	0.470657	0.000000	0.000000	0.000000	0.136783	0.978992	-0.697417	0.000000	0.000000	2.000000	166.000000	0.000000
15358.842663	0.106252	0.587795	-0.011738	78.051498	-7.623442	19.564817	-0.312596	0.000000	0.586893	0.000000	0.000000	0.000000	0.136783	0.978992	-0.697417	0.000000	0.000000	2.000000	166.000000	0.000000
15358.845997	0.106491	0.590974	-0.013814	78.051498	-7.623442	19.564817	-0.312596	0.000000	0.586893	0.000000	0.000000	0.000000	0.071756	0.953745	-0.622791	0.000000	0.000000	2.000000	166.000000	0.000000
15358.849330	0.106491	0.590974	-0.013814	78.051498	-7.623442	19.564817	-0.312596	0.000000	0.586893	0.000000	0.000000	0.000000	0.071756	0.953745	-0.622791	0.000000	0.000000	2.000000	166.000000	0.000000
15358.852663	0.106491	0.590974	-0.013814	78.642426	-7.115529	20.517136	-0.324555	0.000000	0.690692	0.000000	0.000000	0.000000	0.071756	0.953745	-0.622791	0.000000	0.000000	2.000000	166.000000	0.000000
15358.855997	0.106552	0.594037	-0.015682	78.642426	-7.115529	20.517136	-0.324555	0.000000	0.690692	0.000000	0.000000	0.000000	0.018411	0.919030	-0.560356	0.000000	0.000000	2.000000	166.000000	0.000000
15358.859330	0.106552	0.594037	-0.015682	78.642426	-7.115529	20.517136	-0.324555	0.000000	0.690692	0.000000	0.000000	0.000000	0.018411	0.919030	-0.560356	0.000000	0.000000	2.000000	166.000000	0.000000
15358.862663	0.106552	0.594037	-0.015682	79.215408	-6.323317	21.792824	-0.327623	0.000000	0.784084	0.000000	0.000000	0.000000	0.018411	0.919030	-0.560356	0.000000	0.000000	2.000000	166.000000	0.000000
15358.865997	0.106457	0.596971	-0.017360	79.215408	-6.323317	21.792824	-0.327623	0.000000	0.784084	0.000000	0.000000	0.000000	-0.028722	0.880095	-0.503612	0.000000	0.000000	2.000000	166.000000	0.000000
15358.869330	0.106457	0.596971	-0.017360	79.215408	-6.323317	21.792824	-0.327623	0.000000	0.784084	0.000000	0.000000	0.000000	-0.028722	0.880095	-0.503612	0.000000	0.000000	2.000000	166.000000	0.000000
15358.872663	0.106457	0.596971	-0.017360	79.777840	-5.176939	23.459915	-0.322836	0.000000	0.868020	0.000000	0.000000	0.000000	-0.028722	0.880095	-0.503612	0.000000	0.000000	2.000000	166.000000	0.000000
15358.875997	0.106258	0.599723	-0.018911	79.777840	-5.176939	23.459915	-0.322836	0.000000	0.868020	0.000000	0.000000	0.000000	-0.059725	0.825539	-0.465167	0.000000	0.000000	2.000000	166.000000	0.000000
15358.879330	0.106258	0.599723	-0.018911	79.777840	-5.176939	23.459915	-0.322836	0.000000	0.868020	0.000000	0.000000	0.000000	-0.059725	0.825539	-0.465167	0.000000	0.000000	2.000000	166.000000	0.000000
15358.882663	0.106258	0.599723	-0.018911	80.328537	-3.719033	25.454245	-0.312882	0.000000	0.945547	0.000000	0.000000	0.000000	-0.059725	0.825539	-0.465167	0.000000	0.000000	2.000000	166.000000	0.000000
15358.885997	0.106016	0.602277	-0.020361	80.328537	-3.719033	25.454245	-0.312882	0.000000	0.945547	0.000000	0.000000	0.000000	-0.072561	0.766214	-0.435147	0.000000	0.000000	2.000000	166.000000	0.000000
15358.889330	0.106016	0.602277	-0.020361	80.328537	-3.719033	25.454245	-0.312882	0.000000	0.945547	0.000000	0.000000	0.000000	-0.072561	0.766214	-0.435147	0.000000	0.000000	2.000000	166.000000	0.000000
15358.892663	0.106016	0.602277	-0.020361	80.852867	-2.074643	27.612827	-0.300789	0.000000	1.018072	0.000000	0.000000	0.000000	-0.072561	0.766214	-0.435147	0.000000	0.000000	2.000000	166.000000	0.000000
15358.895997	0.105666	0.604614	-0.021801	80.852867	-2.074643	27.612827	-0.300789	0.000000	1.018072	0.000000	0.000000	0.000000	-0.104844	0.701308	-0.432001	0.000000	0.000000	2.000000	166.000000	0.000000
15358.899330	0.105666	0.604614	-0.021801	80.852867	-2.074643	27.612827	-0.300789	0.000000	1.018072	0.000000	0.000000	0.000000	-0.104844	0.701308	-0.432001	0.000000	0.000000	2.000000	166.000000	0.000000
15358.902663	0.105666	0.604614	-0.021801	81.340912	-0.458277	29.681831	-0.283315	0.000000	1.090072	0.000000	0.000000	0.000000	-0.104844	0.701308	-0.432001	0.000000	0.000000	2.000000	166.000000	0.000000
15358.905997	0.105316	0.606783	-0.023153	81.340912	-0.458277	29.681831	-0.283315	0.000000	1.090072	0.000000	0.000000	0.000000	-0.104973	0.650482	-0.405586	0.000000	0.000000	2.000000	166.000000	0.000000
15358.909330	0.105316	0.606783	-0.023153	81.340912	-0.458277	29.681831	-0.283315	0.000000	1.090072	0.000000	0.000000	0.000000	-0.104973	0.650482	-0.405586	0.000000	0.000000	2.000000	166.000000	0.000000
15358.912663	0.105316	0.606783	-0.023153	81.771088	0.817436	31.310032	-0.265819	0.000000	1.157670	0.000000	0.000000	0.000000	-0.104973	0.650482	-0.405586	0.000000	0.000000	2.000000	166.000000	0.000000
15358.915997	0.104910	0.608775	-0.024468	81.771088	0.817436	31.310032	-0.265819	0.000000	1.157670	0.000000	0.000000	0.000000	-0.121807	0.597759	-0.394437	0.000000	0.000000	2.000000	166.000000	0.000000
15358.919330	0.104910	0.608775	-0.024468	81.771088	0.817436	31.310032	-0.265819	0.000000	1.157670	0.000000	0.000000	0.000000	-0.121807	0.597759	-0.394437	0.000000	0.000000	2.000000	166.000000	0.000000
15358.922663	0.104910	0.608775	-0.024468	82.136559	1.359350	32.062164	-0.245518	0.000000	1.223409	0.000000	0.000000	0.000000	-0.121807	0.597759	-0.394437	0.000000	0.000000	2.000000	166.000000	0.000000
15358.925997	0.104483	0.610626	-0.025694	82.136559	1.359350	32.062164	-0.245518	0.000000	1.223409	0.000000	0.000000	0.000000	-0.128171	0.555287	-0.367671	0.000000	0.000000	2.000000	166.000000	0.000000
15358.929330	0.104483	0.610626	-0.025694	82.136559	1.359350	32.062164	-0.245518	0.000000	1.223409	0.000000	0.000000	0.000000	-0.128171	0.555287	-0.367671	0.000000	0.000000	2.000000	166.000000	0.000000
15358.932663	0.104483	0.610626	-0.025694	82.433868	0.889666	31.641081	-0.224156	0.000000	1.284688	0.000000	0.000000	0.000000	-0.128171	0.555287	-0.367671	0.000000	0.000000	2.000000	166.000000	0.000000
15358.935997	0.104065	0.612351	-0.026794	82.433868	0.889666	31.641081	-0.224156	0.000000	1.284688	0.000000	0.000000	0.000000	-0.125348	0.517620	-0.330112	0.000000	0.000000	2.000000	166.000000	0.000000
15358.939330	0.104065	0.612351	-0.026794	82.433868	0.889666	31.641081	-0.224156	0.000000	1.284688	0.000000	0.000000	0.000000	-0.125348	0.517620	-0.330112	0.000000	0.000000	2.000000	166.000000	0.000000
15358.942663	0.104065	0.612351	-0.026794	82.677528	0.062445	30.807138	-0.203265	0.000000	1.339706	0.000000	0.000000	0.000000	-0.125348	0.517620	-0.330112	0.000000	0.000000	2.000000	166.000000	0.000000
15358.945997	0.103709	0.613939	-0.027822	82.677528	0.062445	30.807138	-0.203265	0.000000	1.339706	0.000000	0.000000	0.000000	-0.106913	0.476319	-0.308349	0.000000	0.000000	2.000000	166.000000	0.000000
15358.949330	0.103709	0.613939	-0.027822	82.677528	0.062445	30.807138	-0.203265	0.000000	1.339706	0.000000	0.000000	0.000000	-0.106913	0.476319	-0.308349	0.000000	0.000000	2.000000	166.000000	0.000000
15358.952663	0.103709	0.613939	-0.027822	82.873878	-0.816981	29.902349	-0.185446	0.000000	1.391098	0.000000	0.000000	0.000000	-0.106913	0.476319	-0.308349	0.000000	0.000000	2.000000	166.000000	0.000000
15358.955997	0.103411	0.615444	-0.028701	82.873878	-0.816981	29.902349	-0.185446	0.000000	1.391098	0.000000	0.000000	0.000000	-0.089504	0.451404	-0.263617	0.000000	0.000000	2.000000	166.000000	0.000000
15358.959330	0.103411	0.615444	-0.028701	82.873878	-0.816981	29.902349	-0.185446	0.000000	1.391098	0.000000	0.000000	0.000000	-0.089504	0.451404	-0.263617	0.000000	0.000000	2.000000	166.000000	0.000000
15358.962663	0.103411	0.615444	-0.028701	83.030411	-1.816983	28.857607	-0.170529	0.000000	1.435034	0.000000	0.000000	0.000000	-0.089504	0.451404	-0.263617	0.000000	0.000000	2.000000	166.000000	0.000000
15358.965997	0.103134	0.616819	-0.029403	83.030411	-1.816983	28.857607	-0.170529	0.000000	1.435034	0.000000	0.000000	0.000000	-0.083053	0.412671	-0.210584	0.000000	0.000000	2.000000	166.000000	0.000000
15358.969330	0.103134	0.616819	-0.029403	83.030411	-1.816983	28.857607	-0.170529	0.000000	1.435034	0.000000	0.000000	0.000000	-0.083053	0.412671	-0.210584	0.000000	0.000000	2.000000	166.000000	0.000000
15358.972663	0.103134	0.616819	-0.029403	83.138611	-2.981215	27.621677	-0.156687	0.000000	1.470131	0.000000	0.000000	0.000000	-0.083053	0.412671	-0.210584	0.000000	0.000000	2.000000	166.000000	0.000000
15358.975997	0.102911	0.618097	-0.029969	83.138611	-2.981215	27.621677	-0.156687	0.000000	1.470131	0.000000	0.000000	0.000000	-0.066699	0.383189	-0.169851	0.000000	0.000000	2.000000	166.000000	0.000000
15358.979330	0.102911	0.618097	-0.029969	83.138611	-2.981215	27.621677	-0.156687	0.000000	1.470131	0.000000	0.000000	0.000000	-0.066699	0.383189	-0.169851	0.000000	0.000000	2.000000	166.000000	0.000000
15358.982663	0.102911	0.618097	-0.029969	83.205345	-4.203019	26.314074	-0.145570	0.000000	1.498440	0.000000	0.000000	0.000000	-0.066699	0.383189	-0.169851	0.000000	0.000000	2.000000	166.000000	0.000000
15358.985997	0.102749	0.619273	-0.030374	83.205345	-4.203019	26.314074	-0.145570	0.000000	1.498440	0.000000	0.000000	0.000000	-0.048605	0.352744	-0.121688	0.000000	0.000000	2.000000	166.000000	0.000000
15358.989330	0.102749	0.619273	-0.030374	83.205345	-4.203019	26.314074	-0.145570	0.000000	1.498440	0.000000	0.000000	0.000000	-0.048605	0.352744	-0.121688	0.000000	0.000000	2.000000	166.000000	0.000000
15358.992663	0.102749	0.619273	-0.030374	83.229721	-5.491912	24.924744	-0.137469	0.000000	1.518721	0.000000	0.000000	0.000000	-0.048605	0.352744	-0.121688	0.000000	0.000000	2.000000	166.000000	0.000000
15358.995997	0.102585	0.620372	-0.030613	83.229721	-5.491912	24.924744	-0.137469	0.000000	1.518721	0.000000	0.000000	0.000000	-0.049346	0.329899	-0.071497	0.000000	0.000000	2.000000	166.000000	0.000000
15358.999330	0.102585	0.620372	-0.030613	83.229721	-5.491912	24.924744	-0.137469	0.000000	1.518721	0.000000	0.000000	0.000000	-0.049346	0.329899	-0.071497	0.000000	0.000000	2.000000	166.000000	0.000000
15359.002663	0.102585	0.620372	-0.030613	83.226158	-6.711910	23.607073	-0.129245	0.000000	1.530637	0.000000	0.000000	0.000000	-0.049346	0.329899	-0.071497	0.000000	0.000000	2.000000	166.000000	0.000000
15359.005997	0.102403	0.621386	-0.030746	83.226158	-6.711910	23.607073	-0.129245	0.000000	1.530637	0.000000	0.000000	0.000000	-0.054595	0.304253	-0.040043	0.000000	0.000000	2.000000	166.000000	0.000000
15359.009330	0.102403	0.621386	-0.030746	83.226158	-6.711910	23.607073	-0.129245	0.000000	1.530637	0.000000	0.000000	0.000000	-0.054595	0.304253	-0.040043	0.000000	0.000000	2.000000	166.000000	0.000000
15359.012663	0.102403	0.621386	-0.030746	83.196663	-7.637114	22.605385	-0.120146	0.000000	1.537311	0.000000	0.000000	0.000000	-0.054595	0.304253	-0.040043	0.000000	0.000000	2.000000	166.000000	0.000000
15359.015997	0.102403	0.621386	-0.030746	83.196663	-7.637114	22.605385	-0.120146	0.000000	1.537311	0.000000	0.000000	0.000000	-0.054595	0.304253	-0.040043	0.000000	0.000000	2.000000	166.000000	0.000000
15359.019330	0.102279	0.622326	-0.030726	83.196663	-7.637114	22.605385	-0.120146	0.000000	1.537311	0.000000	0.000000	0.000000	-0.037077	0.281910	0.006086	0.000000	0.000000	2.000000	166.000000	0.000000
15359.022663	0.102279	0.622326	-0.030726	83.159889	-8.256852	21.931223	-0.120146	0.000000	1.537311	0.000000	0.000000	0.000000	-0.037077	0.281910	0.006086	0.000000	0.000000	2.000000	166.000000	0.000000
15359.025997	0.102217	0.623205	-0.030628	83.159889	-8.256852	21.931223	-0.120146	0.000000	1.537311	0.000000	0.000000	0.000000	-0.018649	0.263737	0.029378	0.000000	0.000000	2.000000	166.000000	0.000000
15359.029330	0.102217	0.623205	-0.030628	83.159889	-8.256852	21.931223	-0.120146	0.000000	1.537311	0.000000	0.000000	0.000000	-0.018649	0.263737	0.029378	0.000000	0.000000	2.000000	166.000000	0.000000
15359.032663	0.102217	0.623205	-0.030628	83.146103	-8.685790	21.475561	-0.110858	0.000000	1.531400	0.000000	0.000000	0.000000	-0.018649	0.263737	0.029378	0.000000	0.000000	2.000000	166.000000	0.000000
15359.035997	0.102217	0.623205	-0.030628	83.146103	-8.685790	21.475561	-0.110858	0.000000	1.531400	0.000000	0.000000	0.000000	-0.018649	0.263737	0.029378	0.000000	0.000000	2.000000	166.000000	0.000000
15359.039330	0.102195	0.623980	-0.030453	83.146103	-8.685790	21.475561	-0.110858	0.000000	1.531400	0.000000	0.000000	0.000000	-0.006728	0.232567	0.052375	0.000000	0.000000	2.000000	166.000000	0.000000
15359.042663	0.102195	0.623980	-0.030453	83.194420	-9.089313	21.067102	-0.110858	0.000000	1.531400	0.000000	0.000000	0.000000	-0.006728	0.232567	0.052375	0.000000	0.000000	2.000000	166.000000	0.000000
15359.045997	0.102206	0.624656	-0.030226	83.194420	-9.089313	21.067102	-0.110858	0.000000	1.531400	0.000000	0.000000	0.000000	0.003511	0.202717	0.068352	0.000000	0.000000	2.000000	166.000000	0.000000
15359.049330	0.102206	0.624656	-0.030226	83.194420	-9.089313	21.067102	-0.110858	0.000000	1.531400	0.000000	0.000000	0.000000	0.003511	0.202717	0.068352	0.000000	0.000000	2.000000	166.000000	0.000000
15359.052663	0.102206	0.624656	-0.030226	83.336296	-9.714163	20.449093	-0.110322	0.000000	1.511279	0.000000	0.000000	0.000000	0.003511	0.202717	0.068352	0.000000	0.000000	2.000000	166.000000	0.000000
15359.055997	0.102206	0.624656	-0.030226	83.336296	-9.714163	20.449093	-0.110322	0.000000	1.511279	0.000000	0.000000	0.000000	0.003511	0.202717	0.068352	0.000000	0.000000	2.000000	166.000000	0.000000
15359.059330	0.102299	0.625228	-0.029930	83.336296	-9.714163	20.449093	-0.110322	0.000000	1.511279	0.000000	0.000000	0.000000	0.027671	0.171493	0.088726	0.000000	0.000000	2.000000	166.000000	0.000000
15359.062663	0.102299	0.625228	-0.029930	83.560471	-10.805401	19.356043	-0.110322	0.000000	1.511279	0.000000	0.000000	0.000000	0.027671	0.171493	0.088726	0.000000	0.000000	2.000000	166.000000	0.000000
15359.065997	0.102379	0.625704	-0.029594	83.560471	-10.805401	19.356043	-0.110322	0.000000	1.511279	0.000000	0.000000	0.000000	0.024105	0.142869	0.100680	0.000000	0.000000	2.000000	166.000000	0.000000
15359.069330	0.102379	0.625704	-0.029594	83.560471	-10.805401	19.356043	-0.110322	0.000000	1.511279	0.000000	0.000000	0.000000	0.024105	0.142869	0.100680	0.000000	0.000000	2.000000	166.000000	0.000000
15359.072663	0.102379	0.625704	-0.029594	83.807007	-12.443162	17.686737	-0.118952	0.000000	1.479712	0.000000	0.000000	0.000000	0.024105	0.142869	0.100680	0.000000	0.000000	2.000000	166.000000	0.000000
15359.075997	0.102379	0.625704	-0.029594	83.807007	-12.443162	17.686737	-0.118952	0.000000	1.479712	0.000000	0.000000	0.000000	0.024105	0.142869	0.100680	0.000000	0.000000	2.000000	166.000000	0.000000
15359.079330	0.102485	0.626065	-0.029243	83.807007	-12.443162	17.686737	-0.118952	0.000000	1.479712	0.000000	0.000000	0.000000	0.031660	0.108267	0.105327	0.000000	0.000000	2.000000	166.000000	0.000000
15359.082663	0.102485	0.626065	-0.029243	84.016533	-14.602648	15.450115	-0.118952	0.000000	1.479712	0.000000	0.000000	0.000000	0.031660	0.108267	0.105327	0.000000	0.000000	2.000000	166.000000	0.000000
15359.085997	0.102604	0.626325	-0.028833	84.016533	-14.602648	15.450115	-0.118952	0.000000	1.479712	0.000000	0.000000	0.000000	0.035945	0.078163	0.123171	0.000000	0.000000	2.000000	166.000000	0.000000
15359.089330	0.102604	0.626325	-0.028833	84.016533	-14.602648	15.450115	-0.118952	0.000000	1.479712	0.000000	0.000000	0.000000	0.035945	0.078163	0.123171	0.000000	0.000000	2.000000	166.000000	0.000000
15359.092663	0.102604	0.626325	-0.028833	84.178429	-17.292519	12.638674	-0.130219	0.000000	1.441629	0.000000	0.000000	0.000000	0.035945	0.078163	0.123171	0.000000	0.000000	2.000000	166.000000	0.000000
15359.095997	0.102604	0.626325	-0.028833	84.178429	-17.292519	12.638674	-0.130219	0.000000	1.441629	0.000000	0.000000	0.000000	0.035945	0.078163	0.123171	0.000000	0.000000	2.000000	166.000000	0.000000
15359.099330	0.102697	0.626479	-0.028444	84.178429	-17.292519	12.638674	-0.130219	0.000000	1.441629	0.000000	0.000000	0.000000	0.027913	0.046000	0.116527	0.000000	0.000000	2.000000	166.000000	0.000000
15359.102663	0.102697	0.626479	-0.028444	84.283821	-20.269854	9.510250	-0.130219	0.000000	1.441629	0.000000	0.000000	0.000000	0.027913	0.046000	0.116527	0.000000	0.000000	2.000000	166.000000	0.000000
15359.105997	0.102766	0.626501	-0.028069	84.283821	-20.269854	9.510250	-0.130219	0.000000	1.441629	0.000000	0.000000	0.000000	0.020515	0.006564	0.112627	0.000000	0.000000	2.000000	166.000000	0.000000
15359.109330	0.102766	0.626501	-0.028069	84.283821	-20.269854	9.510250	-0.130219	0.000000	1.441629	0.000000	0.000000	0.000000	0.020515	0.006564	0.112627	0.000000	0.000000	2.000000	166.000000	0.000000
15359.112663	0.102766	0.626501	-0.028069	84.338463	-23.155190	6.464206	-0.138290	0.000000	1.403436	0.000000	0.000000	0.000000	0.020515	0.006564	0.112627	0.000000	0.000000	2.000000	166.000000	0.000000
15359.115997	0.102855	0.626454	-0.027695	84.338463	-23.155190	6.464206	-0.138290	0.000000	1.403436	0.000000	0.000000	0.000000	0.026839	-0.013896	0.112071	0.000000	0.000000	2.000000	166.000000	0.000000
15359.119330	0.102855	0.626454	-0.027695	84.338463	-23.155190	6.464206	-0.138290	0.000000	1.403436	0.000000	0.000000	0.000000	0.026839	-0.013896	0.112071	0.000000	0.000000	2.000000	166.000000	0.000000
15359.122663	0.102855	0.626454	-0.027695	84.380470	-25.548838	3.947221	-0.142764	0.000000	1.384758	0.000000	0.000000	0.000000	0.026839	-0.013896	0.112071	0.000000	0.000000	2.000000	166.000000	0.000000
15359.125997	0.102855	0.626454	-0.027695	84.380470	-25.548838	3.947221	-0.142764	0.000000	1.384758	0.000000	0.000000	0.000000	0.026839	-0.013896	0.112071	0.000000	0.000000	2.000000	166.000000	0.000000
15359.129330	0.102924	0.626296	-0.027320	84.380470	-25.548838	3.947221	-0.142764	0.000000	1.384758	0.000000	0.000000	0.000000	0.020505	-0.047555	0.112659	0.000000	0.000000	2.000000	166.000000	0.000000
15359.132663	0.102924	0.626296	-0.027320	84.419563	-27.247410	2.168020	-0.142764	0.000000	1.384758	0.000000	0.000000	0.000000	0.020505	-0.047555	0.112659	0.000000	0.000000	2.000000	166.000000	0.000000
15359.135997	0.102924	0.626296	-0.027320	84.419563	-27.247410	2.168020	-0.142764	0.000000	1.384758	0.000000	0.000000	0.000000	0.020505	-0.047555	0.112659	0.000000	0.000000	2.000000	166.000000	0.000000
15359.139330	0.102924	0.626296	-0.027320	84.419563	-27.247410	2.168020	-0.142764	0.000000	1.384758	0.000000	0.000000	0.000000	0.020505	-0.047555	0.112659	0.000000	0.000000	2.000000	166.000000	0.000000
15359.142663	0.103052	0.625646	-0.026602	84.475258	-28.154078	1.245187	-0.146181	0.000000	1.365981	0.000000	0.000000	0.000000	0.038598	-0.194924	0.215372	0.000000	0.000000	2.000000	166.000000	0.000000
15359.145997	0.103052	0.625646	-0.026602	84.475258	-28.154078	1.245187	-0.146181	0.000000	1.365981	0.000000	0.000000	0.000000	0.000001	0.000001	-0.000000	0.000000	0.000000	2.000000	166.000000	0.000000
15359.149330	0.103052	0.625646	-0.026602	84.475258	-28.154078	1.245187	-0.146181	0.000000	1.365981	0.000000	0.000000	0.000000	0.000001	0.000001	-0.000000	0.000000	0.000000	2.000000	166.000000	0.000000
15359.152663	0.103052	0.625646	-0.026602	84.522667	-28.586321	0.821196	-0.152614	0.000000	1.330086	0.000000	0.000000	0.000000	0.000001	0.000001	-0.000000	0.000000	0.000000	2.000000	166.000000	0.000000
15359.155997	0.103052	0.625646	-0.026602	84.522667	-28.586321	0.821196	-0.152614	0.000000	1.330086	0.000000	0.000000	0.000000	0.000001	0.000001	-0.000000	0.000000	0.000000	2.000000	166.000000	0.000000
15359.159330	0.103079	0.625194	-0.026220	84.522667	-28.586321	0.821196	-0.152614	0.000000	1.330086	0.000000	0.000000	0.000000	0.007936	-0.135607	0.114495	0.000000	0.000000	2.000000	166.000000	0.000000
15359.162663	0.103079	0.625194	-0.026220	84.577324	-29.044443	0.376221	-0.152614	0.000000	1.330086	0.000000	0.000000	0.000000	0.007936	-0.135607	0.114495	0.000000	0.000000	2.000000	166.000000	0.000000
15359.165997	0.103089	0.624625	-0.025813	84.577324	-29.044443	0.376221	-0.152614	0.000000	1.330086	0.000000	0.000000	0.000000	0.003204	-0.170777	0.122012	0.000000	0.000000	2.000000	166.000000	0.000000
15359.169330	0.103089	0.624625	-0.025813	84.577324	-29.044443	0.376221	-0.152614	0.000000	1.330086	0.000000	0.000000	0.000000	0.003204	-0.170777	0.122012	0.000000	0.000000	2.000000	166.000000	0.000000
15359.172663	0.103089	0.624625	-0.025813	84.642181	-29.538795	-0.103504	-0.154471	0.000000	1.290668	0.000000	0.000000	0.000000	0.003204	-0.170777	0.122012	0.000000	0.000000	2.000000	166.000000	0.000000
15359.175997	0.103089	0.624625	-0.025813	84.642181	-29.538795	-0.103504	-0.154471	0.000000	1.290668	0.000000	0.000000	0.000000	0.003204	-0.170777	0.122012	0.000000	0.000000	2.000000	166.000000	0.000000
15359.179330	0.103123	0.623962	-0.025401	84.642181	-29.538795	-0.103504	-0.154471	0.000000	1.290668	0.000000	0.000000	0.000000	0.010085	-0.198734	0.123805	0.000000	0.000000	2.000000	166.000000	0.000000
15359.182663	0.103123	0.623962	-0.025401	84.724335	-30.089207	-0.640474	-0.154471	0.000000	1.290668	0.000000	0.000000	0.000000	0.010085	-0.198734	0.123805	0.000000	0.000000	2.000000	166.000000	0.000000
15359.185997	0.103221	0.623207	-0.024992	84.724335	-30.089207	-0.640474	-0.154471	0.000000	1.290668	0.000000	0.000000	0.000000	0.029265	-0.226722	0.122539	0.000000	0.000000	2.000000	166.000000	0.000000
15359.189330	0.103221	0.623207	-0.024992	84.724335	-30.089207	-0.640474	-0.154471	0.000000	1.290668	0.000000	0.000000	0.000000	0.029265	-0.226722	0.122539	0.000000	0.000000	2.000000	166.000000	0.000000
15359.192663	0.103221	0.623207	-0.024992	84.817451	-30.724384	-1.262303	-0.161029	0.000000	1.249611	0.000000	0.000000	0.000000	0.029265	-0.226722	0.122539	0.000000	0.000000	2.000000	166.000000	0.000000
15359.195997	0.103332	0.622342	-0.024618	84.817451	-30.724384	-1.262303	-0.161029	0.000000	1.249611	0.000000	0.000000	0.000000	0.033352	-0.259244	0.112386	0.000000	0.000000	2.000000	166.000000	0.000000
15359.199330	0.103332	0.622342	-0.024618	84.817451	-30.724384	-1.262303	-0.161029	0.000000	1.249611	0.000000	0.000000	0.000000	0.033352	-0.259244	0.112386	0.000000	0.000000	2.000000	166.000000	0.000000
15359.202663	0.103332	0.622342	-0.024618	84.919159	-31.431271	-1.953054	-0.166588	0.000000	1.230880	0.000000	0.000000	0.000000	0.033352	-0.259244	0.112386	0.000000	0.000000	2.000000	166.000000	0.000000
15359.205997	0.103452	0.621424	-0.024203	84.919159	-31.431271	-1.953054	-0.166588	0.000000	1.230880	0.000000	0.000000	0.000000	0.036204	-0.275519	0.124283	0.000000	0.000000	2.000000	166.000000	0.000000
15359.209330	0.103452	0.621424	-0.024203	84.919159	-31.431271	-1.953054	-0.166588	0.000000	1.230880	0.000000	0.000000	0.000000	0.036204	-0.275519	0.124283	0.000000	0.000000	2.000000	166.000000	0.000000
15359.212663	0.103452	0.621424	-0.024203	85.021332	-32.296383	-2.808328	-0.172622	0.000000	1.210166	0.000000	0.000000	0.000000	0.036204	-0.275519	0.124283	0.000000	0.000000	2.000000	166.000000	0.000000
15359.215997	0.103600	0.620432	-0.023770	85.021332	-32.296383	-2.808328	-0.172622	0.000000	1.210166	0.000000	0.000000	0.000000	0.044124	-0.297768	0.130057	0.000000	0.000000	2.000000	166.000000	0.000000
15359.219330	0.103600	0.620432	-0.023770	85.021332	-32.296383	-2.808328	-0.172622	0.000000	1.210166	0.000000	0.000000	0.000000	0.044124	-0.297768	0.130057	0.000000	0.000000	2.000000	166.000000	0.000000
15359.222663	0.103600	0.620432	-0.023770	85.118782	-33.329468	-3.840723	-0.179976	0.000000	1.188490	0.000000	0.000000	0.000000	0.044124	-0.297768	0.130057	0.000000	0.000000	2.000000	166.000000	0.000000
15359.225997	0.103698	0.619399	-0.023359	85.118782	-33.329468	-3.840723	-0.179976	0.000000	1.188490	0.000000	0.000000	0.000000	0.029457	-0.309840	0.123235	0.000000	0.000000	2.000000	166.000000	0.000000
15359.229330	0.103698	0.619399	-0.023359	85.118782	-33.329468	-3.840723	-0.179976	0.000000	1.188490	0.000000	0.000000	0.000000	0.029457	-0.309840	0.123235	0.000000	0.000000	2.000000	166.000000	0.000000
15359.232663	0.103698	0.619399	-0.023359	85.211327	-34.486889	-5.000810	-0.184885	0.000000	1.167951	0.000000	0.000000	0.000000	0.029457	-0.309840	0.123235	0.000000	0.000000	2.000000	166.000000	0.000000
15359.235997	0.103794	0.618321	-0.022957	85.211327	-34.486889	-5.000810	-0.184885	0.000000	1.167951	0.000000	0.000000	0.000000	0.028809	-0.323282	0.120531	0.000000	0.000000	2.000000	166.000000	0.000000
15359.239330	0.103794	0.618321	-0.022957	85.211327	-34.486889	-5.000810	-0.184885	0.000000	1.167951	0.000000	0.000000	0.000000	0.028809	-0.323282	0.120531	0.000000	0.000000	2.000000	166.000000	0.000000
15359.242663	0.103794	0.618321	-0.022957	85.307312	-35.736977	-6.249506	-0.189687	0.000000	1.147862	0.000000	0.000000	0.000000	0.028809	-0.323282	0.120531	0.000000	0.000000	2.000000	166.000000	0.000000
15359.245997	0.103869	0.617242	-0.022553	85.307312	-35.736977	-6.249506	-0.189687	0.000000	1.147862	0.000000	0.000000	0.000000	0.022437	-0.323625	0.121250	0.000000	0.000000	2.000000	166.000000	0.000000
15359.249330	0.103869	0.617242	-0.022553	85.307312	-35.736977	-6.249506	-0.189687	0.000000	1.147862	0.000000	0.000000	0.000000	0.022437	-0.323625	0.121250	0.000000	0.000000	2.000000	166.000000	0.000000
15359.252663	0.103869	0.617242	-0.022553	85.405815	-36.947350	-7.448168	-0.193426	0.000000	1.127654	0.000000	0.000000	0.000000	0.022437	-0.323625	0.121250	0.000000	0.000000	2.000000	166.000000	0.000000
15359.255997	0.103911	0.616173	-0.022194	85.405815	-36.947350	-7.448168	-0.193426	0.000000	1.127654	0.000000	0.000000	0.000000	0.012641	-0.320882	0.107698	0.000000	0.000000	2.000000	166.000000	0.000000
15359.259330	0.103911	0.616173	-0.022194	85.405815	-36.947350	-7.448168	-0.193426	0.000000	1.127654	0.000000	0.000000	0.000000	0.012641	-0.320882	0.107698	0.000000	0.000000	2.000000	166.000000	0.000000
15359.262663	0.103911	0.616173	-0.022194	85.518562	-38.013252	-8.482601	-0.195533	0.000000	1.109704	0.000000	0.000000	0.000000	0.012641	-0.320882	0.107698	0.000000	0.000000	2.000000	166.000000	0.000000
15359.265997	0.103924	0.615132	-0.021865	85.518562	-38.013252	-8.482601	-0.195533	0.000000	1.109704	0.000000	0.000000	0.000000	0.003936	-0.312250	0.098784	0.000000	0.000000	2.000000	166.000000	0.000000
15359.269330	0.103924	0.615132	-0.021865	85.518562	-38.013252	-8.482601	-0.195533	0.000000	1.109704	0.000000	0.000000	0.000000	0.003936	-0.312250	0.098784	0.000000	0.000000	2.000000	166.000000	0.000000
15359.272663	0.103924	0.615132	-0.021865	85.651878	-38.885372	-9.294612	-0.196190	0.000000	1.093240	0.000000	0.000000	0.000000	0.003936	-0.312250	0.098784	0.000000	0.000000	2.000000	166.000000	0.000000
15359.275997	0.103934	0.614115	-0.021546	85.651878	-38.885372	-9.294612	-0.196190	0.000000	1.093240	0.000000	0.000000	0.000000	0.003145	-0.305113	0.095580	0.000000	0.000000	2.000000	166.000000	0.000000
15359.279330	0.103934	0.614115	-0.021546	85.651878	-38.885372	-9.294612	-0.196190	0.000000	1.093240	0.000000	0.000000	0.000000	0.003145	-0.305113	0.095580	0.000000	0.000000	2.000000	166.000000	0.000000
15359.282663	0.103934	0.614115	-0.021546	85.810295	-39.470158	-9.784451	-0.196714	0.000000	1.077310	0.000000	0.000000	0.000000	0.003145	-0.305113	0.095580	0.000000	0.000000	2.000000	166.000000	0.000000
15359.285997	0.103940	0.613146	-0.021246	85.810295	-39.470158	-9.784451	-0.196714	0.000000	1.077310	0.000000	0.000000	0.000000	0.001771	-0.290610	0.089937	0.000000	0.000000	2.000000	166.000000	0.000000
15359.289330	0.103940	0.613146	-0.021246	85.810295	-39.470158	-9.784451	-0.196714	0.000000	1.077310	0.000000	0.000000	0.000000	0.001771	-0.290610	0.089937	0.000000	0.000000	2.000000	166.000000	0.000000
15359.292663	0.103940	0.613146	-0.021246	85.979225	-39.937489	-10.145623	-0.197009	0.000000	1.062320	0.000000	0.000000	0.000000	0.001771	-0.290610	0.089937	0.000000	0.000000	2.000000	166.000000	0.000000
15359.295997	0.103940	0.613146	-0.021246	85.979225	-39.937489	-10.145623	-0.197009	0.000000	1.062320	0.000000	0.000000	0.000000	0.001771	-0.290610	0.089937	0.000000	0.000000	2.000000	166.000000	0.000000
15359.299330	0.103942	0.612226	-0.020965	85.979225	-39.937489	-10.145623	-0.197009	0.000000	1.062320	0.000000	0.000000	0.000000	0.000422	-0.276051	0.084386	0.000000	0.000000	2.000000	166.000000	0.000000
15359.302663	0.103942	0.612226	-0.020965	86.142227	-40.150368	-10.245914	-0.197009	0.000000	1.062320	0.000000	0.000000	0.000000	0.000422	-0.276051	0.084386	0.000000	0.000000	2.000000	166.000000	0.000000
15359.305997	0.103950	0.611344	-0.020655	86.142227	-40.150368	-10.245914	-0.197009	0.000000	1.062320	0.000000	0.000000	0.000000	0.002490	-0.264677	0.093167	0.000000	0.000000	2.000000	166.000000	0.000000
15359.309330	0.103950	0.611344	-0.020655	86.142227	-40.150368	-10.245914	-0.197009	0.000000	1.062320	0.000000	0.000000	0.000000	0.002490	-0.264677	0.093167	0.000000	0.000000	2.000000	166.000000	0.000000
15359.312663	0.103950	0.611344	-0.020655	86.288383	-40.002995	-9.986174	-0.197494	0.000000	1.032728	0.000000	0.000000	0.000000	0.002490	-0.264677	0.093167	0.000000	0.000000	2.000000	166.000000	0.000000
15359.315997	0.103950	0.611344	-0.020655	86.288383	-40.002995	-9.986174	-0.197494	0.000000	1.032728	0.000000	0.000000	0.000000	0.002490	-0.264677	0.093167	0.000000	0.000000	2.000000	166.000000	0.000000
15359.319330	0.103961	0.610548	-0.020331	86.288383	-40.002995	-9.986174	-0.197494	0.000000	1.032728	0.000000	0.000000	0.000000	0.003406	-0.238638	0.097125	0.000000	0.000000	2.000000	166.000000	0.000000
15359.322663	0.103961	0.610548	-0.020331	86.385399	-39.341949	-9.235820	-0.197494	0.000000	1.032728	0.000000	0.000000	0.000000	0.003406	-0.238638	0.097125	0.000000	0.000000	2.000000	166.000000	0.000000
15359.325997	0.104004	0.609810	-0.019967	86.385399	-39.341949	-9.235820	-0.197494	0.000000	1.032728	0.000000	0.000000	0.000000	0.012849	-0.221606	0.109288	0.000000	0.000000	2.000000	166.000000	0.000000
15359.329330	0.104004	0.609810	-0.019967	86.385399	-39.341949	-9.235820	-0.197494	0.000000	1.032728	0.000000	0.000000	0.000000	0.012849	-0.221606	0.109288	0.000000	0.000000	2.000000	166.000000	0.000000
15359.332663	0.104004	0.609810	-0.019967	86.440804	-38.404297	-8.232930	-0.200204	0.000000	0.998326	0.000000	0.000000	0.000000	0.012849	-0.221606	0.109288	0.000000	0.000000	2.000000	166.000000	0.000000
15359.335997	0.104004	0.609810	-0.019967	86.440804	-38.404297	-8.232930	-0.200204	0.000000	0.998326	0.000000	0.000000	0.000000	0.012849	-0.221606	0.109288	0.000000	0.000000	2.000000	166.000000	0.000000
15359.339330	0.104052	0.609130	-0.019672	86.440804	-38.404297	-8.232930	-0.200204	0.000000	0.998326	0.000000	0.000000	0.000000	0.014439	-0.203853	0.088381	0.000000	0.000000	2.000000	166.000000	0.000000
15359.342663	0.104052	0.609130	-0.019672	86.471855	-37.543404	-7.329056	-0.200204	0.000000	0.998326	0.000000	0.000000	0.000000	0.014439	-0.203853	0.088381	0.000000	0.000000	2.000000	166.000000	0.000000
15359.345997	0.104119	0.608543	-0.019392	86.471855	-37.543404	-7.329056	-0.200204	0.000000	0.998326	0.000000	0.000000	0.000000	0.019990	-0.176153	0.084061	0.000000	0.000000	2.000000	166.000000	0.000000
15359.349330	0.104119	0.608543	-0.019392	86.471855	-37.543404	-7.329056	-0.200204	0.000000	0.998326	0.000000	0.000000	0.000000	0.019990	-0.176153	0.084061	0.000000	0.000000	2.000000	166.000000	0.000000
15359.352663	0.104119	0.608543	-0.019392	86.496803	-36.981419	-6.739799	-0.205942	0.000000	0.969585	0.000000	0.000000	0.000000	0.019990	-0.176153	0.084061	0.000000	0.000000	2.000000	166.000000	0.000000
15359.355997	0.104119	0.608543	-0.019392	86.496803	-36.981419	-6.739799	-0.205942	0.000000	0.969585	0.000000	0.000000	0.000000	0.019990	-0.176153	0.084061	0.000000	0.000000	2.000000	166.000000	0.000000
15359.359330	0.104187	0.607996	-0.019196	86.496803	-36.981419	-6.739799	-0.205942	0.000000	0.969585	0.000000	0.000000	0.000000	0.020532	-0.163956	0.058621	0.000000	0.000000	2.000000	166.000000	0.000000
15359.362663	0.104187	0.607996	-0.019196	86.506210	-36.559406	-6.302611	-0.205942	0.000000	0.969585	0.000000	0.000000	0.000000	0.020532	-0.163956	0.058621	0.000000	0.000000	2.000000	166.000000	0.000000
15359.365997	0.104229	0.607524	-0.019021	86.506210	-36.559406	-6.302611	-0.205942	0.000000	0.969585	0.000000	0.000000	0.000000	0.012540	-0.141890	0.052720	0.000000	0.000000	2.000000	166.000000	0.000000
15359.369330	0.104229	0.607524	-0.019021	86.506210	-36.559406	-6.302611	-0.205942	0.000000	0.969585	0.000000	0.000000	0.000000	0.012540	-0.141890	0.052720	0.000000	0.000000	2.000000	166.000000	0.000000
15359.372663	0.104229	0.607524	-0.019021	86.506996	-36.416401	-6.162066	-0.211454	0.000000	0.951029	0.000000	0.000000	0.000000	0.012540	-0.141890	0.052720	0.000000	0.000000	2.000000	166.000000	0.000000
15359.375997	0.104229	0.607524	-0.019021	86.506996	-36.416401	-6.162066	-0.211454	0.000000	0.951029	0.000000	0.000000	0.000000	0.012540	-0.141890	0.052720	0.000000	0.000000	2.000000	166.000000	0.000000
15359.379330	0.104262	0.607103	-0.018977	86.506996	-36.416401	-6.162066	-0.211454	0.000000	0.951029	0.000000	0.000000	0.000000	0.009726	-0.126215	0.013169	0.000000	0.000000	2.000000	166.000000	0.000000
15359.382663	0.104262	0.607103	-0.018977	86.502174	-36.120934	-5.864740	-0.211454	0.000000	0.951029	0.000000	0.000000	0.000000	0.009726	-0.126215	0.013169	0.000000	0.000000	2.000000	166.000000	0.000000
15359.385997	0.104262	0.607103	-0.018977	86.502174	-36.120934	-5.864740	-0.211454	0.000000	0.951029	0.000000	0.000000	0.000000	0.009726	-0.126215	0.013169	0.000000	0.000000	2.000000	166.000000	0.000000
15359.389330	0.104262	0.607103	-0.018977	86.502174	-36.120934	-5.864740	-0.211454	0.000000	0.951029	0.000000	0.000000	0.000000	0.009726	-0.126215	0.013169	0.000000	0.000000	2.000000	166.000000	0.000000
15359.392663	0.104256	0.606426	-0.018999	86.494240	-35.411747	-5.141821	-0.213075	0.000000	0.948834	0.000000	0.000000	0.000000	-0.001574	-0.203072	-0.006622	0.000000	0.000000	2.000000	166.000000	0.000000
15359.395997	0.104256	0.606426	-0.018999	86.494240	-35.411747	-5.141821	-0.213075	0.000000	0.948834	0.000000	0.000000	0.000000	-0.000000	0.000007	0.000000	0.000000	0.000000	2.000000	166.000000	0.000000
15359.399330	0.104256	0.606426	-0.018999	86.494240	-35.411747	-5.141821	-0.213075	0.000000	0.948834	0.000000	0.000000	0.000000	-0.000000	0.000007	0.000000	0.000000	0.000000	2.000000	166.000000	0.000000
15359.402663	0.104256	0.606426	-0.018999	86.485367	-34.015759	-3.710488	-0.212813	0.000000	0.949938	0.000000	0.000000	0.000000	-0.000000	0.000007	0.000000	0.000000	0.000000	2.000000	166.000000	0.000000
15359.405997	0.104256	0.606426	-0.018999	86.485367	-34.015759	-3.710488	-0.212813	0.000000	0.949938	0.000000	0.000000	0.000000	-0.000000	0.000007	0.000000	0.000000	0.000000	2.000000	166.000000	0.000000
15359.409330	0.104260	0.606170	-0.019074	86.485367	-34.015759	-3.710488	-0.212813	0.000000	0.949938	0.000000	0.000000	0.000000	0.001194	-0.076824	-0.022690	0.000000	0.000000	2.000000	166.000000	0.000000
15359.412663	0.104260	0.606170	-0.019074	86.489998	-32.093414	-1.721699	-0.212813	0.000000	0.949938	0.000000	0.000000	0.000000	0.001194	-0.076824	-0.022690	0.000000	0.000000	2.000000	166.000000	0.000000
15359.415997	0.104260	0.606170	-0.019074	86.489998	-32.093414	-1.721699	-0.212813	0.000000	0.949938	0.000000	0.000000	0.000000	0.001194	-0.076824	-0.022690	0.000000	0.000000	2.000000	166.000000	0.000000
15359.419330	0.104260	0.606170	-0.019074	86.489998	-32.093414	-1.721699	-0.212813	0.000000	0.949938	0.000000	0.000000	0.000000	0.001194	-0.076824	-0.022690	0.000000	0.000000	2.000000	166.000000	0.000000
15359.422663	0.104277	0.605808	-0.019187	86.490440	-29.779331	0.674167	-0.213012	0.000000	0.953719	0.000000	0.000000	0.000000	0.005167	-0.108679	-0.033681	0.000000	0.000000	2.000000	166.000000	0.000000
15359.425997	0.104277	0.605808	-0.019187	86.490440	-29.779331	0.674167	-0.213012	0.000000	0.953719	0.000000	0.000000	0.000000	-0.000001	0.000004	0.000000	0.000000	0.000000	2.000000	166.000000	0.000000
15359.429330	0.104277	0.605808	-0.019187	86.490440	-29.779331	0.674167	-0.213012	0.000000	0.953719	0.000000	0.000000	0.000000	-0.000001	0.000004	0.000000	0.000000	0.000000	2.000000	166.000000	0.000000
15359.432663	0.104277	0.605808	-0.019187	86.473244	-27.525763	3.000762	-0.213873	0.000000	0.959333	0.000000	0.000000	0.000000	-0.000001	0.000004	0.000000	0.000000	0.000000	2.000000	166.000000	0.000000
15359.435997	0.104277	0.605808	-0.019187	86.473244	-27.525763	3.000762	-0.213873	0.000000	0.959333	0.000000	0.000000	0.000000	-0.000001	0.000004	0.000000	0.000000	0.000000	2.000000	166.000000	0.000000
15359.439330	0.104285	0.605707	-0.019247	86.473244	-27.525763	3.000762	-0.213873	0.000000	0.959333	0.000000	0.000000	0.000000	0.002290	-0.030172	-0.018056	0.000000	0.000000	2.000000	166.000000	0.000000
15359.442663	0.104285	0.605707	-0.019247	86.431908	-25.662319	4.914011	-0.213873	0.000000	0.959333	0.000000	0.000000	0.000000	0.002290	-0.030172	-0.018056	0.000000	0.000000	2.000000	166.000000	0.000000
15359.445997	0.104285	0.605707	-0.019247	86.431908	-25.662319	4.914011	-0.213873	0.000000	0.959333	0.000000	0.000000	0.000000	0.002290	-0.030172	-0.018056	0.000000	0.000000	2.000000	166.000000	0.000000
15359.449330	0.104285	0.605707	-0.019247	86.431908	-25.662319	4.914011	-0.213873	0.000000	0.959333	0.000000	0.000000	0.000000	0.002290	-0.030172	-0.018056	0.000000	0.000000	2.000000	166.000000	0.000000
15359.452663	0.104242	0.605593	-0.019337	86.384529	-24.656595	5.936145	-0.214255	0.000000	0.962342	0.000000	0.000000	0.000000	-0.013004	-0.034173	-0.026936	0.000000	0.000000	2.000000	166.000000	0.000000
15359.455997	0.104242	0.605593	-0.019337	86.384529	-24.656595	5.936145	-0.214255	0.000000	0.962342	0.000000	0.000000	0.000000	-0.013004	-0.034173	-0.026936	0.000000	0.000000	2.000000	166.000000	0.000000
15359.459330	0.104242	0.605593	-0.019337	86.384529	-24.656595	5.936145	-0.214255	0.000000	0.962342	0.000000	0.000000	0.000000	-0.013004	-0.034173	-0.026936	0.000000	0.000000	2.000000	166.000000	0.000000
15359.462663	0.104242	0.605593	-0.019337	86.346390	-24.121311	6.471889	-0.212088	0.000000	0.966831	0.000000	0.000000	0.000000	-0.013004	-0.034173	-0.026936	0.000000	0.000000	2.000000	166.000000	0.000000
15359.465997	0.104236	0.605599	-0.019360	86.346390	-24.121311	6.471889	-0.212088	0.000000	0.966831	0.000000	0.000000	0.000000	-0.001689	0.001683	-0.007103	0.000000	0.000000	2.000000	166.000000	0.000000
15359.469330	0.104236	0.605599	-0.019360	86.346390	-24.121311	6.471889	-0.212088	0.000000	0.966831	0.000000	0.000000	0.000000	-0.001689	0.001683	-0.007103	0.000000	0.000000	2.000000	166.000000	0.000000
15359.472663	0.104236	0.605599	-0.019360	86.333870	-23.959841	6.633023	-0.211806	0.000000	0.968015	0.000000	0.000000	0.000000	-0.001689	0.001683	-0.007103	0.000000	0.000000	2.000000	166.000000	0.000000
15359.475997	0.104236	0.605599	-0.019360	86.333870	-23.959841	6.633023	-0.211806	0.000000	0.968015	0.000000	0.000000	0.000000	-0.001689	0.001683	-0.007103	0.000000	0.000000	2.000000	166.000000	0.000000
15359.479330	0.104219	0.605615	-0.019431	86.333870	-23.959841	6.633023	-0.211806	0.000000	0.968015	0.000000	0.000000	0.000000	-0.005073	0.005037	-0.021311	0.000000	0.000000	2.000000	166.000000	0.000000
15359.482663	0.104219	0.605615	-0.019431	86.332428	-23.907124	6.684616	-0.211806	0.000000	0.968015	0.000000	0.000000	0.000000	-0.005073	0.005037	-0.021311	0.000000	0.000000	2.000000	166.000000	0.000000
15359.485997	0.104219	0.605615	-0.019431	86.332428	-23.907124	6.684616	-0.211806	0.000000	0.968015	0.000000	0.000000	0.000000	-0.005073	0.005037	-0.021311	0.000000	0.000000	2.000000	166.000000	0.000000
15359.489330	0.104219	0.605615	-0.019431	86.332428	-23.907124	6.684616	-0.211806	0.000000	0.968015	0.000000	0.000000	0.000000	-0.005073	0.005037	-0.021311	0.000000	0.000000	2.000000	166.000000	0.000000
15359.492663	0.104248	0.605719	-0.019496	86.327522	-23.845341	6.743872	-0.210960	0.000000	0.971567	0.000000	0.000000	0.000000	0.008522	0.031177	-0.019541	0.000000	0.000000	2.000000	166.000000	0.000000
15359.495997	0.104248	0.605719	-0.019496	86.327522	-23.845341	6.743872	-0.210960	0.000000	0.971567	0.000000	0.000000	0.000000	0.008522	0.031177	-0.019541	0.000000	0.000000	2.000000	166.000000	0.000000
15359.499330	0.104248	0.605719	-0.019496	86.327522	-23.845341	6.743872	-0.210960	0.000000	0.971567	0.000000	0.000000	0.000000	0.008522	0.031177	-0.019541	0.000000	0.000000	2.000000	166.000000	0.000000
15359.502663	0.104248	0.605719	-0.019496	86.319962	-23.759705	6.832390	-0.212381	0.000000	0.974824	0.000000	0.000000	0.000000	0.008522	0.031177	-0.019541	0.000000	0.000000	2.000000	166.000000	0.000000
15359.505997	0.104223	0.605769	-0.019507	86.319962	-23.759705	6.832390	-0.212381	0.000000	0.974824	0.000000	0.000000	0.000000	-0.007362	0.014751	-0.003253	0.000000	0.000000	2.000000	166.000000	0.000000
15359.509330	0.104223	0.605769	-0.019507	86.319962	-23.759705	6.832390	-0.212381	0.000000	0.974824	0.000000	0.000000	0.000000	-0.007362	0.014751	-0.003253	0.000000	0.000000	2.000000	166.000000	0.000000
15359.512663	0.104223	0.605769	-0.019507	86.317513	-23.733047	6.861819	-0.211154	0.000000	0.975366	0.000000	0.000000	0.000000	-0.007362	0.014751	-0.003253	0.000000	0.000000	2.000000	166.000000	0.000000
15359.515997	0.104223	0.605769	-0.019507	86.317513	-23.733047	6.861819	-0.211154	0.000000	0.975366	0.000000	0.000000	0.000000	-0.007362	0.014751	-0.003253	0.000000	0.000000	2.000000	166.000000	0.000000
15359.519330	0.104195	0.605799	-0.019534	86.317513	-23.733047	6.861819	-0.211154	0.000000	0.975366	0.000000	0.000000	0.000000	-0.008488	0.009044	-0.007990	0.000000	0.000000	2.000000	166.000000	0.000000
15359.522663	0.104195	0.605799	-0.019534	86.314911	-23.706387	6.891214	-0.211154	0.000000	0.975366	0.000000	0.000000	0.000000	-0.008488	0.009044	-0.007990	0.000000	0.000000	2.000000	166.000000	0.000000
15359.525997	0.104195	0.605799	-0.019534	86.314911	-23.706387	6.891214	-0.211154	0.000000	0.975366	0.000000	0.000000	0.000000	-0.008488	0.009044	-0.007990	0.000000	0.000000	2.000000	166.000000	0.000000
15359.529330	0.104195	0.605799	-0.019534	86.314911	-23.706387	6.891214	-0.211154	0.000000	0.975366	0.000000	0.000000	0.000000	-0.008488	0.009044	-0.007990	0.000000	0.000000	2.000000	166.000000	0.000000
15359.532663	0.104121	0.605810	-0.019566	86.317513	-23.741232	6.861818	-0.209739	0.000000	0.976698	0.000000	0.000000	0.000000	-0.022079	0.003347	-0.009760	0.000000	0.000000	2.000000	166.000000	0.000000
15359.535997	0.104121	0.605810	-0.019566	86.317513	-23.741232	6.861818	-0.209739	0.000000	0.976698	0.000000	0.000000	0.000000	-0.022079	0.003347	-0.009760	0.000000	0.000000	2.000000	166.000000	0.000000
15359.539330	0.104121	0.605810	-0.019566	86.317513	-23.741232	6.861818	-0.209739	0.000000	0.976698	0.000000	0.000000	0.000000	-0.022079	0.003347	-0.009760	0.000000	0.000000	2.000000	166.000000	0.000000
15359.542663	0.104121	0.605810	-0.019566	86.319962	-23.776007	6.832403	-0.206059	0.000000	0.978324	0.000000	0.000000	0.000000	-0.022079	0.003347	-0.009760	0.000000	0.000000	2.000000	166.000000	0.000000
15359.545997	0.104072	0.605772	-0.019588	86.319962	-23.776007	6.832403	-0.206059	0.000000	0.978324	0.000000	0.000000	0.000000	-0.014717	-0.011386	-0.006507	0.000000	0.000000	2.000000	166.000000	0.000000
15359.549330	0.104072	0.605772	-0.019588	86.319962	-23.776007	6.832403	-0.206059	0.000000	0.978324	0.000000	0.000000	0.000000	-0.014717	-0.011386	-0.006507	0.000000	0.000000	2.000000	166.000000	0.000000
15359.552663	0.104072	0.605772	-0.019588	86.327522	-23.872566	6.743846	-0.203606	0.000000	0.979409	0.000000	0.000000	0.000000	-0.014717	-0.011386	-0.006507	0.000000	0.000000	2.000000	166.000000	0.000000
15359.555997	0.104072	0.605772	-0.019588	86.327522	-23.872566	6.743846	-0.203606	0.000000	0.979409	0.000000	0.000000	0.000000	-0.014717	-0.011386	-0.006507	0.000000	0.000000	2.000000	166.000000	0.000000
15359.559330	0.103976	0.605740	-0.019624	86.327522	-23.872566	6.743846	-0.203606	0.000000	0.979409	0.000000	0.000000	0.000000	-0.028868	-0.009719	-0.010653	0.000000	0.000000	2.000000	166.000000	0.000000
15359.562663	0.103976	0.605740	-0.019624	86.332428	-23.942537	6.684618	-0.203606	0.000000	0.979409	0.000000	0.000000	0.000000	-0.028868	-0.009719	-0.010653	0.000000	0.000000	2.000000	166.000000	0.000000
15359.565997	0.103885	0.605702	-0.019636	86.332428	-23.942537	6.684618	-0.203606	0.000000	0.979409	0.000000	0.000000	0.000000	-0.027178	-0.011380	-0.003555	0.000000	0.000000	2.000000	166.000000	0.000000
15359.569330	0.103885	0.605702	-0.019636	86.332428	-23.942537	6.684618	-0.203606	0.000000	0.979409	0.000000	0.000000	0.000000	-0.027178	-0.011380	-0.003555	0.000000	0.000000	2.000000	166.000000	0.000000
15359.572663	0.103885	0.605702	-0.019636	86.339912	-24.042364	6.595462	-0.194265	0.000000	0.981777	0.000000	0.000000	0.000000	-0.027178	-0.011380	-0.003555	0.000000	0.000000	2.000000	166.000000	0.000000
15359.575997	0.103885	0.605702	-0.019636	86.339912	-24.042364	6.595462	-0.194265	0.000000	0.981777	0.000000	0.000000	0.000000	-0.027178	-0.011380	-0.003555	0.000000	0.000000	2.000000	166.000000	0.000000
15359.579330	0.103817	0.605639	-0.019644	86.339912	-24.042364	6.595462	-0.194265	0.000000	0.981777	0.000000	0.000000	0.000000	-0.020380	-0.018758	-0.002673	0.000000	0.000000	2.000000	166.000000	0.000000
15359.582663	0.103817	0.605639	-0.019644	86.350945	-24.149319	6.498004	-0.194265	0.000000	0.981777	0.000000	0.000000	0.000000	-0.020380	-0.018758	-0.002673	0.000000	0.000000	2.000000	166.000000	0.000000
15359.585997	0.103817	0.605639	-0.019644	86.350945	-24.149319	6.498004	-0.194265	0.000000	0.981777	0.000000	0.000000	0.000000	-0.020380	-0.018758	-0.002673	0.000000	0.000000	2.000000	166.000000	0.000000
15359.589330	0.103817	0.605639	-0.019644	86.350945	-24.149319	6.498004	-0.194265	0.000000	0.981777	0.000000	0.000000	0.000000	-0.020380	-0.018758	-0.002673	0.000000	0.000000	2.000000	166.000000	0.000000
15359.592663	0.103676	0.605451	-0.019686	86.363640	-24.243174	6.414996	-0.190869	0.000000	0.982222	0.000000	0.000000	0.000000	-0.042446	-0.056287	-0.012482	0.000000	0.000000	2.000000	166.000000	0.000000
15359.595997	0.103676	0.605451	-0.019686	86.363640	-24.243174	6.414996	-0.190869	0.000000	0.982222	0.000000	0.000000	0.000000	-0.042446	-0.056287	-0.012482	0.000000	0.000000	2.000000	166.000000	0.000000
15359.599330	0.103676	0.605451	-0.019686	86.363640	-24.243174	6.414996	-0.190869	0.000000	0.982222	0.000000	0.000000	0.000000	-0.042446	-0.056287	-0.012482	0.000000	0.000000	2.000000	166.000000	0.000000
15359.602663	0.103676	0.605451	-0.019686	86.375389	-24.355476	6.309401	-0.183794	0.000000	0.984303	0.000000	0.000000	0.000000	-0.042446	-0.056287	-0.012482	0.000000	0.000000	2.000000	166.000000	0.000000
15359.605997	0.103629	0.605321	-0.019700	86.375389	-24.355476	6.309401	-0.183794	0.000000	0.984303	0.000000	0.000000	0.000000	-0.014154	-0.039163	-0.004187	0.000000	0.000000	2.000000	166.000000	0.000000
15359.609330	0.103629	0.605321	-0.019700	86.375389	-24.355476	6.309401	-0.183794	0.000000	0.984303	0.000000	0.000000	0.000000	-0.014154	-0.039163	-0.004187	0.000000	0.000000	2.000000	166.000000	0.000000
15359.612663	0.103629	0.605321	-0.019700	86.389145	-24.523392	6.143690	-0.181435	0.000000	0.985000	0.000000	0.000000	0.000000	-0.014154	-0.039163	-0.004187	0.000000	0.000000	2.000000	166.000000	0.000000
15359.615997	0.103629	0.605321	-0.019700	86.389145	-24.523392	6.143690	-0.181435	0.000000	0.985000	0.000000	0.000000	0.000000	-0.014154	-0.039163	-0.004187	0.000000	0.000000	2.000000	166.000000	0.000000
15359.619330	0.103634	0.605179	-0.019676	86.389145	-24.523392	6.143690	-0.181435	0.000000	0.985000	0.000000	0.000000	0.000000	0.001673	-0.042538	0.007060	0.000000	0.000000	2.000000	166.000000	0.000000
15359.622663	0.103634	0.605179	-0.019676	86.401855	-24.670338	5.993371	-0.181435	0.000000	0.985000	0.000000	0.000000	0.000000	0.001673	-0.042538	0.007060	0.000000	0.000000	2.000000	166.000000	0.000000
15359.625997	0.103634	0.605179	-0.019676	86.401855	-24.670338	5.993371	-0.181435	0.000000	0.985000	0.000000	0.000000	0.000000	0.001673	-0.042538	0.007060	0.000000	0.000000	2.000000	166.000000	0.000000
15359.629330	0.103634	0.605179	-0.019676	86.401855	-24.670338	5.993371	-0.181435	0.000000	0.985000	0.000000	0.000000	0.000000	0.001673	-0.042538	0.007060	0.000000	0.000000	2.000000	166.000000	0.000000
15359.632663	0.103630	0.604752	-0.019693	86.410515	-24.763304	5.899348	-0.181714	0.000000	0.983824	0.000000	0.000000	0.000000	-0.001174	-0.128227	-0.004962	0.000000	0.000000	2.000000	166.000000	0.000000
15359.635997	0.103630	0.604752	-0.019693	86.410515	-24.763304	5.899348	-0.181714	0.000000	0.983824	0.000000	0.000000	0.000000	-0.001174	-0.128227	-0.004962	0.000000	0.000000	2.000000	166.000000	0.000000
15359.639330	0.103630	0.604752	-0.019693	86.410515	-24.763304	5.899348	-0.181714	0.000000	0.983824	0.000000	0.000000	0.000000	-0.001174	-0.128227	-0.004962	0.000000	0.000000	2.000000	166.000000	0.000000
15359.642663	0.103630	0.604752	-0.019693	86.414551	-24.754429	5.908350	-0.181519	0.000000	0.984650	0.000000	0.000000	0.000000	-0.001174	-0.128227	-0.004962	0.000000	0.000000	2.000000	166.000000	0.000000
15359.645997	0.103621	0.604466	-0.019733	86.414551	-24.754429	5.908350	-0.181519	0.000000	0.984650	0.000000	0.000000	0.000000	-0.002859	-0.085674	-0.012065	0.000000	0.000000	2.000000	166.000000	0.000000
15359.649330	0.103621	0.604466	-0.019733	86.414551	-24.754429	5.908350	-0.181519	0.000000	0.984650	0.000000	0.000000	0.000000	-0.002859	-0.085674	-0.012065	0.000000	0.000000	2.000000	166.000000	0.000000
15359.652663	0.103621	0.604466	-0.019733	86.405449	-24.596373	6.064270	-0.181042	0.000000	0.986661	0.000000	0.000000	0.000000	-0.002859	-0.085674	-0.012065	0.000000	0.000000	2.000000	166.000000	0.000000
15359.655997	0.103621	0.604466	-0.019733	86.405449	-24.596373	6.064270	-0.181042	0.000000	0.986661	0.000000	0.000000	0.000000	-0.002859	-0.085674	-0.012065	0.000000	0.000000	2.000000	166.000000	0.000000
15359.659330	0.103594	0.604131	-0.019753	86.405449	-24.596373	6.064270	-0.181042	0.000000	0.986661	0.000000	0.000000	0.000000	-0.007990	-0.100401	-0.005957	0.000000	0.000000	2.000000	166.000000	0.000000
15359.662663	0.103594	0.604131	-0.019753	86.381012	-24.237146	6.423560	-0.181042	0.000000	0.986661	0.000000	0.000000	0.000000	-0.007990	-0.100401	-0.005957	0.000000	0.000000	2.000000	166.000000	0.000000
15359.665997	0.103594	0.604131	-0.019753	86.381012	-24.237146	6.423560	-0.181042	0.000000	0.986661	0.000000	0.000000	0.000000	-0.007990	-0.100401	-0.005957	0.000000	0.000000	2.000000	166.000000	0.000000
15359.669330	0.103594	0.604131	-0.019753	86.381012	-24.237146	6.423560	-0.181042	0.000000	0.986661	0.000000	0.000000	0.000000	-0.007990	-0.100401	-0.005957	0.000000	0.000000	2.000000	166.000000	0.000000
15359.672663	0.103550	0.603408	-0.019754	86.352776	-23.839417	6.824026	-0.179710	0.000000	0.987654	0.000000	0.000000	0.000000	-0.013245	-0.217105	-0.000376	0.000000	0.000000	2.000000	166.000000	0.000000
15359.675997	0.103550	0.603408	-0.019754	86.352776	-23.839417	6.824026	-0.179710	0.000000	0.987654	0.000000	0.000000	0.000000	0.000001	-0.000007	-0.000000	0.000000	0.000000	2.000000	166.000000	0.000000
15359.679330	0.103550	0.603408	-0.019754	86.352776	-23.839417	6.824026	-0.179710	0.000000	0.987654	0.000000	0.000000	0.000000	0.000001	-0.000007	-0.000000	0.000000	0.000000	2.000000	166.000000	0.000000
15359.682663	0.103550	0.603408	-0.019754	86.329872	-23.515896	7.150417	-0.177503	0.000000	0.987717	0.000000	0.000000	0.000000	0.000001	-0.000007	-0.000000	0.000000	0.000000	2.000000	166.000000	0.000000
15359.685997	0.103550	0.603408	-0.019754	86.329872	-23.515896	7.150417	-0.177503	0.000000	0.987717	0.000000	0.000000	0.000000	0.000001	-0.000007	-0.000000	0.000000	0.000000	2.000000	166.000000	0.000000
15359.689330	0.103521	0.603032	-0.019691	86.329872	-23.515896	7.150417	-0.177503	0.000000	0.987717	0.000000	0.000000	0.000000	-0.008683	-0.112782	0.018907	0.000000	0.000000	2.000000	166.000000	0.000000
15359.692663	0.103521	0.603032	-0.019691	86.311455	-23.218235	7.449834	-0.177503	0.000000	0.987717	0.000000	0.000000	0.000000	-0.008683	-0.112782	0.018907	0.000000	0.000000	2.000000	166.000000	0.000000
15359.695997	0.103521	0.603032	-0.019691	86.311455	-23.218235	7.449834	-0.177503	0.000000	0.987717	0.000000	0.000000	0.000000	-0.008683	-0.112782	0.018907	0.000000	0.000000	2.000000	166.000000	0.000000
15359.699330	0.103521	0.603032	-0.019691	86.311455	-23.218235	7.449834	-0.177503	0.000000	0.987717	0.000000	0.000000	0.000000	-0.008683	-0.112782	0.018907	0.000000	0.000000	2.000000	166.000000	0.000000
15359.702663	0.103546	0.602283	-0.019402	86.294609	-22.850134	7.824636	-0.176055	0.000000	0.984566	0.000000	0.000000	0.000000	0.007359	-0.224565	0.086746	0.000000	0.000000	2.000000	166.000000	0.000000
15359.705997	0.103546	0.602283	-0.019402	86.294609	-22.850134	7.824636	-0.176055	0.000000	0.984566	0.000000	0.000000	0.000000	0.000001	0.000008	0.000000	0.000000	0.000000	2.000000	166.000000	0.000000
15359.709330	0.103546	0.602283	-0.019402	86.294609	-22.850134	7.824636	-0.176055	0.000000	0.984566	0.000000	0.000000	0.000000	0.000001	0.000008	0.000000	0.000000	0.000000	2.000000	166.000000	0.000000
15359.712663	0.103546	0.602283	-0.019402	86.288017	-22.509602	8.174060	-0.177282	0.000000	0.970108	0.000000	0.000000	0.000000	0.000001	0.000008	0.000000	0.000000	0.000000	2.000000	166.000000	0.000000
15359.715997	0.103546	0.602283	-0.019402	86.288017	-22.509602	8.174060	-0.177282	0.000000	0.970108	0.000000	0.000000	0.000000	0.000001	0.000008	0.000000	0.000000	0.000000	2.000000	166.000000	0.000000
15359.719330	0.103578	0.601910	-0.019171	86.288017	-22.509602	8.174060	-0.177282	0.000000	0.970108	0.000000	0.000000	0.000000	0.009806	-0.111851	0.069315	0.000000	0.000000	2.000000	166.000000	0.000000
15359.722663	0.103578	0.601910	-0.019171	86.293396	-22.221079	8.479087	-0.177282	0.000000	0.970108	0.000000	0.000000	0.000000	0.009806	-0.111851	0.069315	0.000000	0.000000	2.000000	166.000000	0.000000
15359.725997	0.103578	0.601910	-0.019171	86.293396	-22.221079	8.479087	-0.177282	0.000000	0.970108	0.000000	0.000000	0.000000	0.009806	-0.111851	0.069315	0.000000	0.000000	2.000000	166.000000	0.000000
15359.729330	0.103578	0.601910	-0.019171	86.293396	-22.221079	8.479087	-0.177282	0.000000	0.970108	0.000000	0.000000	0.000000	0.009806	-0.111851	0.069315	0.000000	0.000000	2.000000	166.000000	0.000000
15359.732663	0.103673	0.601178	-0.018583	86.310608	-22.206947	8.506810	-0.178916	0.000000	0.958555	0.000000	0.000000	0.000000	0.028503	-0.219675	0.176320	0.000000	0.000000	2.000000	166.000000	0.000000
15359.735997	0.103673	0.601178	-0.018583	86.310608	-22.206947	8.506810	-0.178916	0.000000	0.958555	0.000000	0.000000	0.000000	0.000000	-0.000002	0.000000	0.000000	0.000000	2.000000	166.000000	0.000000
15359.739330	0.103673	0.601178	-0.018583	86.310608	-22.206947	8.506810	-0.178916	0.000000	0.958555	0.000000	0.000000	0.000000	0.000000	-0.000002	0.000000	0.000000	0.000000	2.000000	166.000000	0.000000
15359.742663	0.103673	0.601178	-0.018583	86.346184	-22.413965	8.313807	-0.183667	0.000000	0.929169	0.000000	0.000000	0.000000	0.000000	-0.000002	0.000000	0.000000	0.000000	2.000000	166.000000	0.000000
15359.745997	0.103673	0.601178	-0.018583	86.346184	-22.413965	8.313807	-0.183667	0.000000	0.929169	0.000000	0.000000	0.000000	0.000000	-0.000002	0.000000	0.000000	0.000000	2.000000	166.000000	0.000000
15359.749330	0.103694	0.600817	-0.018309	86.346184	-22.413965	8.313807	-0.183667	0.000000	0.929169	0.000000	0.000000	0.000000	0.006283	-0.108272	0.082412	0.000000	0.000000	2.000000	166.000000	0.000000
15359.752663	0.103694	0.600817	-0.018309	86.381126	-22.755907	7.982365	-0.183667	0.000000	0.929169	0.000000	0.000000	0.000000	0.006283	-0.108272	0.082412	0.000000	0.000000	2.000000	166.000000	0.000000
15359.755997	0.103694	0.600817	-0.018309	86.381126	-22.755907	7.982365	-0.183667	0.000000	0.929169	0.000000	0.000000	0.000000	0.006283	-0.108272	0.082412	0.000000	0.000000	2.000000	166.000000	0.000000
15359.759330	0.103694	0.600817	-0.018309	86.381126	-22.755907	7.982365	-0.183667	0.000000	0.929169	0.000000	0.000000	0.000000	0.006283	-0.108272	0.082412	0.000000	0.000000	2.000000	166.000000	0.000000
15359.762663	0.103636	0.600111	-0.017903	86.418541	-23.136786	7.614707	-0.184714	0.000000	0.915433	0.000000	0.000000	0.000000	-0.017489	-0.211945	0.121661	0.000000	0.000000	2.000000	166.000000	0.000000
15359.765997	0.103636	0.600111	-0.017903	86.418541	-23.136786	7.614707	-0.184714	0.000000	0.915433	0.000000	0.000000	0.000000	-0.000001	0.000003	0.000000	0.000000	0.000000	2.000000	166.000000	0.000000
15359.769330	0.103636	0.600111	-0.017903	86.418541	-23.136786	7.614707	-0.184714	0.000000	0.915433	0.000000	0.000000	0.000000	-0.000001	0.000003	0.000000	0.000000	0.000000	2.000000	166.000000	0.000000
15359.772663	0.103636	0.600111	-0.017903	86.456902	-23.504478	7.261786	-0.181799	0.000000	0.895157	0.000000	0.000000	0.000000	-0.000001	0.000003	0.000000	0.000000	0.000000	2.000000	166.000000	0.000000
15359.775997	0.103636	0.600111	-0.017903	86.456902	-23.504478	7.261786	-0.181799	0.000000	0.895157	0.000000	0.000000	0.000000	-0.000001	0.000003	0.000000	0.000000	0.000000	2.000000	166.000000	0.000000
15359.779330	0.103557	0.599764	-0.017864	86.456902	-23.504478	7.261786	-0.181799	0.000000	0.895157	0.000000	0.000000	0.000000	-0.023658	-0.103909	0.011704	0.000000	0.000000	2.000000	166.000000	0.000000
15359.782663	0.103557	0.599764	-0.017864	86.499939	-23.802380	6.984853	-0.181799	0.000000	0.895157	0.000000	0.000000	0.000000	-0.023658	-0.103909	0.011704	0.000000	0.000000	2.000000	166.000000	0.000000
15359.785997	0.103557	0.599764	-0.017864	86.499939	-23.802380	6.984853	-0.181799	0.000000	0.895157	0.000000	0.000000	0.000000	-0.023658	-0.103909	0.011704	0.000000	0.000000	2.000000	166.000000	0.000000
15359.789330	0.103557	0.599764	-0.017864	86.499939	-23.802380	6.984853	-0.181799	0.000000	0.895157	0.000000	0.000000	0.000000	-0.023658	-0.103909	0.011704	0.000000	0.000000	2.000000	166.000000	0.000000
15359.792663	0.103341	0.599157	-0.017939	86.537735	-23.829363	6.990859	-0.177856	0.000000	0.893206	0.000000	0.000000	0.000000	-0.064706	-0.182318	-0.022415	0.000000	0.000000	2.000000	166.000000	0.000000
15359.795997	0.103341	0.599157	-0.017939	86.537735	-23.829363	6.990859	-0.177856	0.000000	0.893206	0.000000	0.000000	0.000000	-0.064706	-0.182318	-0.022415	0.000000	0.000000	2.000000	166.000000	0.000000
15359.799330	0.103341	0.599157	-0.017939	86.537735	-23.829363	6.990859	-0.177856	0.000000	0.893206	0.000000	0.000000	0.000000	-0.064706	-0.182318	-0.022415	0.000000	0.000000	2.000000	166.000000	0.000000
15359.802663	0.103341	0.599157	-0.017939	86.564590	-23.317726	7.549644	-0.167072	0.000000	0.896942	0.000000	0.000000	0.000000	-0.064706	-0.182318	-0.022415	0.000000	0.000000	2.000000	166.000000	0.000000
15359.805997	0.103231	0.598890	-0.018034	86.564590	-23.317726	7.549644	-0.167072	0.000000	0.896942	0.000000	0.000000	0.000000	-0.033101	-0.080163	-0.028483	0.000000	0.000000	2.000000	166.000000	0.000000
15359.809330	0.103231	0.598890	-0.018034	86.564590	-23.317726	7.549644	-0.167072	0.000000	0.896942	0.000000	0.000000	0.000000	-0.033101	-0.080163	-0.028483	0.000000	0.000000	2.000000	166.000000	0.000000
15359.812663	0.103231	0.598890	-0.018034	86.564873	-22.114643	8.815115	-0.161555	0.000000	0.901689	0.000000	0.000000	0.000000	-0.033101	-0.080163	-0.028483	0.000000	0.000000	2.000000	166.000000	0.000000
15359.815997	0.103231	0.598890	-0.018034	86.564873	-22.114643	8.815115	-0.161555	0.000000	0.901689	0.000000	0.000000	0.000000	-0.033101	-0.080163	-0.028483	0.000000	0.000000	2.000000	166.000000	0.000000
15359.819330	0.103096	0.598672	-0.018139	86.564873	-22.114643	8.815115	-0.161555	0.000000	0.901689	0.000000	0.000000	0.000000	-0.040414	-0.065333	-0.031588	0.000000	0.000000	2.000000	166.000000	0.000000
15359.822663	0.103096	0.598672	-0.018139	86.537560	-20.435476	10.564111	-0.161555	0.000000	0.901689	0.000000	0.000000	0.000000	-0.040414	-0.065333	-0.031588	0.000000	0.000000	2.000000	166.000000	0.000000
15359.825997	0.103096	0.598672	-0.018139	86.537560	-20.435476	10.564111	-0.161555	0.000000	0.901689	0.000000	0.000000	0.000000	-0.040414	-0.065333	-0.031588	0.000000	0.000000	2.000000	166.000000	0.000000
15359.829330	0.103096	0.598672	-0.018139	86.537560	-20.435476	10.564111	-0.161555	0.000000	0.901689	0.000000	0.000000	0.000000	-0.040414	-0.065333	-0.031588	0.000000	0.000000	2.000000	166.000000	0.000000
15359.832663	0.102888	0.598330	-0.018279	86.487877	-18.777449	12.282661	-0.154819	0.000000	0.906954	0.000000	0.000000	0.000000	-0.062635	-0.102533	-0.042071	0.000000	0.000000	2.000000	166.000000	0.000000
15359.835997	0.102888	0.598330	-0.018279	86.487877	-18.777449	12.282661	-0.154819	0.000000	0.906954	0.000000	0.000000	0.000000	-0.062635	-0.102533	-0.042071	0.000000	0.000000	2.000000	166.000000	0.000000
15359.839330	0.102888	0.598330	-0.018279	86.487877	-18.777449	12.282661	-0.154819	0.000000	0.906954	0.000000	0.000000	0.000000	-0.062635	-0.102533	-0.042071	0.000000	0.000000	2.000000	166.000000	0.000000
15359.842663	0.102888	0.598330	-0.018279	86.405991	-17.470119	13.620494	-0.144380	0.000000	0.913966	0.000000	0.000000	0.000000	-0.062635	-0.102533	-0.042071	0.000000	0.000000	2.000000	166.000000	0.000000
15359.845997	0.102802	0.598218	-0.018361	86.405991	-17.470119	13.620494	-0.144380	0.000000	0.913966	0.000000	0.000000	0.000000	-0.025549	-0.033675	-0.024624	0.000000	0.000000	2.000000	166.000000	0.000000
15359.849330	0.102802	0.598218	-0.018361	86.405991	-17.470119	13.620494	-0.144380	0.000000	0.913966	0.000000	0.000000	0.000000	-0.025549	-0.033675	-0.024624	0.000000	0.000000	2.000000	166.000000	0.000000
15359.852663	0.102802	0.598218	-0.018361	86.316124	-16.556431	14.541618	-0.140122	0.000000	0.918070	0.000000	0.000000	0.000000	-0.025549	-0.033675	-0.024624	0.000000	0.000000	2.000000	166.000000	0.000000
15359.855997	0.102802	0.598218	-0.018361	86.316124	-16.556431	14.541618	-0.140122	0.000000	0.918070	0.000000	0.000000	0.000000	-0.025549	-0.033675	-0.024624	0.000000	0.000000	2.000000	166.000000	0.000000
15359.859330	0.102704	0.598143	-0.018406	86.316124	-16.556431	14.541618	-0.140122	0.000000	0.918070	0.000000	0.000000	0.000000	-0.029529	-0.022434	-0.013499	0.000000	0.000000	2.000000	166.000000	0.000000
15359.862663	0.102704	0.598143	-0.018406	86.247772	-15.919703	15.184721	-0.140122	0.000000	0.918070	0.000000	0.000000	0.000000	-0.029529	-0.022434	-0.013499	0.000000	0.000000	2.000000	166.000000	0.000000
15359.865997	0.102621	0.598074	-0.018480	86.247772	-15.919703	15.184721	-0.140122	0.000000	0.918070	0.000000	0.000000	0.000000	-0.024932	-0.020648	-0.022059	0.000000	0.000000	2.000000	166.000000	0.000000
15359.869330	0.102621	0.598074	-0.018480	86.247772	-15.919703	15.184721	-0.140122	0.000000	0.918070	0.000000	0.000000	0.000000	-0.024932	-0.020648	-0.022059	0.000000	0.000000	2.000000	166.000000	0.000000
15359.872663	0.102621	0.598074	-0.018480	86.198212	-15.477106	15.634238	-0.131045	0.000000	0.923996	0.000000	0.000000	0.000000	-0.024932	-0.020648	-0.022059	0.000000	0.000000	2.000000	166.000000	0.000000
15359.875997	0.102557	0.598030	-0.018566	86.198212	-15.477106	15.634238	-0.131045	0.000000	0.923996	0.000000	0.000000	0.000000	-0.019204	-0.013251	-0.025776	0.000000	0.000000	2.000000	166.000000	0.000000
15359.879330	0.102557	0.598030	-0.018566	86.198212	-15.477106	15.634238	-0.131045	0.000000	0.923996	0.000000	0.000000	0.000000	-0.019204	-0.013251	-0.025776	0.000000	0.000000	2.000000	166.000000	0.000000
15359.882663	0.102557	0.598030	-0.018566	86.166458	-15.199102	15.916715	-0.127844	0.000000	0.928292	0.000000	0.000000	0.000000	-0.019204	-0.013251	-0.025776	0.000000	0.000000	2.000000	166.000000	0.000000
15359.885997	0.102557	0.598030	-0.018566	86.166458	-15.199102	15.916715	-0.127844	0.000000	0.928292	0.000000	0.000000	0.000000	-0.019204	-0.013251	-0.025776	0.000000	0.000000	2.000000	166.000000	0.000000
15359.889330	0.102493	0.597986	-0.018652	86.166458	-15.199102	15.916715	-0.127844	0.000000	0.928292	0.000000	0.000000	0.000000	-0.019201	-0.013276	-0.025782	0.000000	0.000000	2.000000	166.000000	0.000000
15359.892663	0.102493	0.597986	-0.018652	86.145424	-14.990331	16.131798	-0.127844	0.000000	0.928292	0.000000	0.000000	0.000000	-0.019201	-0.013276	-0.025782	0.000000	0.000000	2.000000	166.000000	0.000000
15359.895997	0.102493	0.597986	-0.018652	86.145424	-14.990331	16.131798	-0.127844	0.000000	0.928292	0.000000	0.000000	0.000000	-0.019201	-0.013276	-0.025782	0.000000	0.000000	2.000000	166.000000	0.000000
15359.899330	0.102493	0.597986	-0.018652	86.145424	-14.990331	16.131798	-0.127844	0.000000	0.928292	0.000000	0.000000	0.000000	-0.019201	-0.013276	-0.025782	0.000000	0.000000	2.000000	166.000000	0.000000
15359.902663	0.102374	0.597842	-0.018785	86.128395	-14.843637	16.283211	-0.124644	0.000000	0.932589	0.000000	0.000000	0.000000	-0.035686	-0.043075	-0.040000	0.000000	0.000000	2.000000	166.000000	0.000000
15359.905997	0.102374	0.597842	-0.018785	86.128395	-14.843637	16.283211	-0.124644	0.000000	0.932589	0.000000	0.000000	0.000000	-0.035686	-0.043075	-0.040000	0.000000	0.000000	2.000000	166.000000	0.000000
15359.909330	0.102374	0.597842	-0.018785	86.128395	-14.843637	16.283211	-0.124644	0.000000	0.932589	0.000000	0.000000	0.000000	-0.035686	-0.043075	-0.040000	0.000000	0.000000	2.000000	166.000000	0.000000
15359.912663	0.102374	0.597842	-0.018785	86.108864	-14.642759	16.484798	-0.118697	0.000000	0.939256	0.000000	0.000000	0.000000	-0.035686	-0.043075	-0.040000	0.000000	0.000000	2.000000	166.000000	0.000000
15359.915997	0.102364	0.597761	-0.018826	86.108864	-14.642759	16.484798	-0.118697	0.000000	0.939256	0.000000	0.000000	0.000000	-0.002871	-0.024187	-0.012292	0.000000	0.000000	2.000000	166.000000	0.000000
15359.919330	0.102364	0.597761	-0.018826	86.108864	-14.642759	16.484798	-0.118697	0.000000	0.939256	0.000000	0.000000	0.000000	-0.002871	-0.024187	-0.012292	0.000000	0.000000	2.000000	166.000000	0.000000
15359.922663	0.102364	0.597761	-0.018826	86.086281	-14.450840	16.678455	-0.118218	0.000000	0.941304	0.000000	0.000000	0.000000	-0.002871	-0.024187	-0.012292	0.000000	0.000000	2.000000	166.000000	0.000000
15359.925997	0.102364	0.597761	-0.018826	86.086281	-14.450840	16.678455	-0.118218	0.000000	0.941304	0.000000	0.000000	0.000000	-0.002871	-0.024187	-0.012292	0.000000	0.000000	2.000000	166.000000	0.000000
15359.929330	0.102332	0.597638	-0.018871	86.086281	-14.450840	16.678455	-0.118218	0.000000	0.941304	0.000000	0.000000	0.000000	-0.009722	-0.037145	-0.013444	0.000000	0.000000	2.000000	166.000000	0.000000
15359.932663	0.102332	0.597638	-0.018871	86.077484	-14.366460	16.761917	-0.118218	0.000000	0.941304	0.000000	0.000000	0.000000	-0.009722	-0.037145	-0.013444	0.000000	0.000000	2.000000	166.000000	0.000000
15359.935997	0.102332	0.597638	-0.018871	86.077484	-14.366460	16.761917	-0.118218	0.000000	0.941304	0.000000	0.000000	0.000000	-0.009722	-0.037145	-0.013444	0.000000	0.000000	2.000000	166.000000	0.000000
15359.939330	0.102332	0.597638	-0.018871	86.077484	-14.366460	16.761917	-0.118218	0.000000	0.941304	0.000000	0.000000	0.000000	-0.009722	-0.037145	-0.013444	0.000000	0.000000	2.000000	166.000000	0.000000
15359.942663	0.102325	0.597304	-0.018901	86.073395	-14.319979	16.807484	-0.116598	0.000000	0.943545	0.000000	0.000000	0.000000	-0.002089	-0.100000	-0.008950	0.000000	0.000000	2.000000	166.000000	0.000000
15359.945997	0.102325	0.597304	-0.018901	86.073395	-14.319979	16.807484	-0.116598	0.000000	0.943545	0.000000	0.000000	0.000000	-0.002089	-0.100000	-0.008950	0.000000	0.000000	2.000000	166.000000	0.000000
15359.949330	0.102325	0.597304	-0.018901	86.073395	-14.319979	16.807484	-0.116598	0.000000	0.943545	0.000000	0.000000	0.000000	-0.002089	-0.100000	-0.008950	0.000000	0.000000	2.000000	166.000000	0.000000
15359.952663	0.102325	0.597304	-0.018901	86.064835	-14.233223	16.893097	-0.116250	0.000000	0.945037	0.000000	0.000000	0.000000	-0.002089	-0.100000	-0.008950	0.000000	0.000000	2.000000	166.000000	0.000000
15359.955997	0.102320	0.597082	-0.018921	86.064835	-14.233223	16.893097	-0.116250	0.000000	0.945037	0.000000	0.000000	0.000000	-0.001402	-0.066639	-0.006009	0.000000	0.000000	2.000000	166.000000	0.000000
15359.959330	0.102320	0.597082	-0.018921	86.064835	-14.233223	16.893097	-0.116250	0.000000	0.945037	0.000000	0.000000	0.000000	-0.001402	-0.066639	-0.006009	0.000000	0.000000	2.000000	166.000000	0.000000
15359.962663	0.102320	0.597082	-0.018921	86.048393	-14.053386	17.072943	-0.116016	0.000000	0.946038	0.000000	0.000000	0.000000	-0.001402	-0.066639	-0.006009	0.000000	0.000000	2.000000	166.000000	0.000000
15359.965997	0.102320	0.597082	-0.018921	86.048393	-14.053386	17.072943	-0.116016	0.000000	0.946038	0.000000	0.000000	0.000000	-0.001402	-0.066639	-0.006009	0.000000	0.000000	2.000000	166.000000	0.000000
15359.969330	0.102314	0.596817	-0.018950	86.048393	-14.053386	17.072943	-0.116016	0.000000	0.946038	0.000000	0.000000	0.000000	-0.002026	-0.079591	-0.008671	0.000000	0.000000	2.000000	166.000000	0.000000
15359.972663	0.102314	0.596817	-0.018950	86.013603	-13.758330	17.368734	-0.116016	0.000000	0.946038	0.000000	0.000000	0.000000	-0.002026	-0.079591	-0.008671	0.000000	0.000000	2.000000	166.000000	0.000000
15359.975997	0.102314	0.596817	-0.018950	86.013603	-13.758330	17.368734	-0.116016	0.000000	0.946038	0.000000	0.000000	0.000000	-0.002026	-0.079591	-0.008671	0.000000	0.000000	2.000000	166.000000	0.000000
15359.979330	0.102314	0.596817	-0.018950	86.013603	-13.758330	17.368734	-0.116016	0.000000	0.946038	0.000000	0.000000	0.000000	-0.002026	-0.079591	-0.008671	0.000000	0.000000	2.000000	166.000000	0.000000
15359.982663	0.102235	0.596176	-0.018912	85.959793	-13.323351	17.806616	-0.115679	0.000000	0.947483	0.000000	0.000000	0.000000	-0.023667	-0.192225	0.011388	0.000000	0.000000	2.000000	166.000000	0.000000
15359.985997	0.102235	0.596176	-0.018912	85.959793	-13.323351	17.806616	-0.115679	0.000000	0.947483	0.000000	0.000000	0.000000	-0.023667	-0.192225	0.011388	0.000000	0.000000	2.000000	166.000000	0.000000
15359.989330	0.102235	0.596176	-0.018912	85.959793	-13.323351	17.806616	-0.115679	0.000000	0.947483	0.000000	0.000000	0.000000	-0.023667	-0.192225	0.011388	0.000000	0.000000	2.000000	166.000000	0.000000
15359.992663	0.102235	0.596176	-0.018912	85.882774	-12.732821	18.404821	-0.111734	0.000000	0.945585	0.000000	0.000000	0.000000	-0.023667	-0.192225	0.011388	0.000000	0.000000	2.000000	166.000000	0.000000
15359.995997	0.102176	0.595764	-0.018882	85.882774	-12.732821	18.404821	-0.111734	0.000000	0.945585	0.000000	0.000000	0.000000	-0.017689	-0.123779	0.008811	0.000000	0.000000	2.000000	166.000000	0.000000
15359.999330	0.102176	0.595764	-0.018882	85.882774	-12.732821	18.404821	-0.111734	0.000000	0.945585	0.000000	0.000000	0.000000	-0.017689	-0.123779	0.008811	0.000000	0.000000	2.000000	166.000000	0.000000
15360.002663	0.102176	0.595764	-0.018882	85.799843	-12.127741	19.020121	-0.108786	0.000000	0.944117	0.000000	0.000000	0.000000	-0.017689	-0.123779	0.008811	0.000000	0.000000	2.000000	166.000000	0.000000
15360.005997	0.102176	0.595764	-0.018882	85.799843	-12.127741	19.020121	-0.108786	0.000000	0.944117	0.000000	0.000000	0.000000	-0.017689	-0.123779	0.008811	0.000000	0.000000	2.000000	166.000000	0.000000
15360.009330	0.102086	0.595339	-0.018796	85.799843	-12.127741	19.020121	-0.108786	0.000000	0.944117	0.000000	0.000000	0.000000	-0.026903	-0.127391	0.025771	0.000000	0.000000	2.000000	166.000000	0.000000
15360.012663	0.102086	0.595339	-0.018796	85.722130	-11.578693	19.576544	-0.108786	0.000000	0.944117	0.000000	0.000000	0.000000	-0.026903	-0.127391	0.025771	0.000000	0.000000	2.000000	166.000000	0.000000
15360.015997	0.102086	0.595339	-0.018796	85.722130	-11.578693	19.576544	-0.108786	0.000000	0.944117	0.000000	0.000000	0.000000	-0.026903	-0.127391	0.025771	0.000000	0.000000	2.000000	166.000000	0.000000
15360.019330	0.102086	0.595339	-0.018796	85.722130	-11.578693	19.576544	-0.108786	0.000000	0.944117	0.000000	0.000000	0.000000	-0.026903	-0.127391	0.025771	0.000000	0.000000	2.000000	166.000000	0.000000
15360.022663	0.101933	0.594392	-0.018510	85.643242	-11.048845	20.116604	-0.104302	0.000000	0.939822	0.000000	0.000000	0.000000	-0.045811	-0.284183	0.086069	0.000000	0.000000	2.000000	166.000000	0.000000
15360.025997	0.101933	0.594392	-0.018510	85.643242	-11.048845	20.116604	-0.104302	0.000000	0.939822	0.000000	0.000000	0.000000	-0.000001	0.000006	0.000000	0.000000	0.000000	2.000000	166.000000	0.000000
15360.029330	0.101933	0.594392	-0.018510	85.643242	-11.048845	20.116604	-0.104302	0.000000	0.939822	0.000000	0.000000	0.000000	-0.000001	0.000006	0.000000	0.000000	0.000000	2.000000	166.000000	0.000000
15360.032663	0.101933	0.594392	-0.018510	85.588554	-10.689649	20.488989	-0.096667	0.000000	0.925477	0.000000	0.000000	0.000000	-0.000001	0.000006	0.000000	0.000000	0.000000	2.000000	166.000000	0.000000
15360.035997	0.101933	0.594392	-0.018510	85.588554	-10.689649	20.488989	-0.096667	0.000000	0.925477	0.000000	0.000000	0.000000	-0.000001	0.000006	0.000000	0.000000	0.000000	2.000000	166.000000	0.000000
15360.039330	0.101865	0.593875	-0.018332	85.588554	-10.689649	20.488989	-0.096667	0.000000	0.925477	0.000000	0.000000	0.000000	-0.020582	-0.155030	0.053164	0.000000	0.000000	2.000000	166.000000	0.000000
15360.042663	0.101865	0.593875	-0.018332	85.570663	-10.565989	20.626631	-0.096667	0.000000	0.925477	0.000000	0.000000	0.000000	-0.020582	-0.155030	0.053164	0.000000	0.000000	2.000000	166.000000	0.000000
15360.045997	0.101784	0.593370	-0.018111	85.570663	-10.565989	20.626631	-0.096667	0.000000	0.925477	0.000000	0.000000	0.000000	-0.024122	-0.151371	0.066418	0.000000	0.000000	2.000000	166.000000	0.000000
15360.049330	0.101784	0.593370	-0.018111	85.570663	-10.565989	20.626631	-0.096667	0.000000	0.925477	0.000000	0.000000	0.000000	-0.024122	-0.151371	0.066418	0.000000	0.000000	2.000000	166.000000	0.000000
15360.052663	0.101784	0.593370	-0.018111	85.584785	-10.639389	20.567654	-0.089216	0.000000	0.905546	0.000000	0.000000	0.000000	-0.024122	-0.151371	0.066418	0.000000	0.000000	2.000000	166.000000	0.000000
15360.055997	0.101784	0.593370	-0.018111	85.584785	-10.639389	20.567654	-0.089216	0.000000	0.905546	0.000000	0.000000	0.000000	-0.024122	-0.151371	0.066418	0.000000	0.000000	2.000000	166.000000	0.000000
15360.059330	0.101684	0.592841	-0.017878	85.584785	-10.639389	20.567654	-0.089216	0.000000	0.905546	0.000000	0.000000	0.000000	-0.029950	-0.158849	0.069864	0.000000	0.000000	2.000000	166.000000	0.000000
15360.062663	0.101684	0.592841	-0.017878	85.630318	-10.915026	20.312489	-0.089216	0.000000	0.905546	0.000000	0.000000	0.000000	-0.029950	-0.158849	0.069864	0.000000	0.000000	2.000000	166.000000	0.000000
15360.065997	0.101547	0.592330	-0.017712	85.630318	-10.915026	20.312489	-0.089216	0.000000	0.905546	0.000000	0.000000	0.000000	-0.041197	-0.153379	0.049900	0.000000	0.000000	2.000000	166.000000	0.000000
15360.069330	0.101547	0.592330	-0.017712	85.630318	-10.915026	20.312489	-0.089216	0.000000	0.905546	0.000000	0.000000	0.000000	-0.041197	-0.153379	0.049900	0.000000	0.000000	2.000000	166.000000	0.000000
15360.072663	0.101547	0.592330	-0.017712	85.688248	-11.279773	19.971199	-0.077359	0.000000	0.885586	0.000000	0.000000	0.000000	-0.041197	-0.153379	0.049900	0.000000	0.000000	2.000000	166.000000	0.000000
15360.075997	0.101547	0.592330	-0.017712	85.688248	-11.279773	19.971199	-0.077359	0.000000	0.885586	0.000000	0.000000	0.000000	-0.041197	-0.153379	0.049900	0.000000	0.000000	2.000000	166.000000	0.000000
15360.079330	0.101389	0.591818	-0.017541	85.688248	-11.279773	19.971199	-0.077359	0.000000	0.885586	0.000000	0.000000	0.000000	-0.047532	-0.153398	0.051163	0.000000	0.000000	2.000000	166.000000	0.000000
15360.082663	0.101389	0.591818	-0.017541	85.741867	-11.625963	19.648338	-0.077359	0.000000	0.885586	0.000000	0.000000	0.000000	-0.047532	-0.153398	0.051163	0.000000	0.000000	2.000000	166.000000	0.000000
15360.085997	0.101235	0.591325	-0.017447	85.741867	-11.625963	19.648338	-0.077359	0.000000	0.885586	0.000000	0.000000	0.000000	-0.046226	-0.147851	0.028320	0.000000	0.000000	2.000000	166.000000	0.000000
15360.089330	0.101235	0.591325	-0.017447	85.741867	-11.625963	19.648338	-0.077359	0.000000	0.885586	0.000000	0.000000	0.000000	-0.046226	-0.147851	0.028320	0.000000	0.000000	2.000000	166.000000	0.000000
15360.092663	0.101235	0.591325	-0.017447	85.776634	-11.850407	19.444141	-0.061732	0.000000	0.872339	0.000000	0.000000	0.000000	-0.046226	-0.147851	0.028320	0.000000	0.000000	2.000000	166.000000	0.000000
15360.095997	0.101235	0.591325	-0.017447	85.776634	-11.850407	19.444141	-0.061732	0.000000	0.872339	0.000000	0.000000	0.000000	-0.046226	-0.147851	0.028320	0.000000	0.000000	2.000000	166.000000	0.000000
15360.099330	0.101045	0.590827	-0.017412	85.776634	-11.850407	19.444141	-0.061732	0.000000	0.872339	0.000000	0.000000	0.000000	-0.056931	-0.149605	0.010507	0.000000	0.000000	2.000000	166.000000	0.000000
15360.102663	0.101045	0.590827	-0.017412	85.764595	-11.759444	19.557163	-0.061732	0.000000	0.872339	0.000000	0.000000	0.000000	-0.056931	-0.149605	0.010507	0.000000	0.000000	2.000000	166.000000	0.000000
15360.105997	0.100859	0.590346	-0.017361	85.764595	-11.759444	19.557163	-0.061732	0.000000	0.872339	0.000000	0.000000	0.000000	-0.055839	-0.144059	0.015260	0.000000	0.000000	2.000000	166.000000	0.000000
15360.109330	0.100859	0.590346	-0.017361	85.764595	-11.759444	19.557163	-0.061732	0.000000	0.872339	0.000000	0.000000	0.000000	-0.055839	-0.144059	0.015260	0.000000	0.000000	2.000000	166.000000	0.000000
15360.112663	0.100859	0.590346	-0.017361	85.680267	-11.194985	20.139820	-0.042937	0.000000	0.868044	0.000000	0.000000	0.000000	-0.055839	-0.144059	0.015260	0.000000	0.000000	2.000000	166.000000	0.000000
15360.115997	0.100859	0.590346	-0.017361	85.680267	-11.194985	20.139820	-0.042937	0.000000	0.868044	0.000000	0.000000	0.000000	-0.055839	-0.144059	0.015260	0.000000	0.000000	2.000000	166.000000	0.000000
15360.119330	0.100692	0.589891	-0.017322	85.680267	-11.194985	20.139820	-0.042937	0.000000	0.868044	0.000000	0.000000	0.000000	-0.050100	-0.136621	0.011531	0.000000	0.000000	2.000000	166.000000	0.000000
15360.122663	0.100692	0.589891	-0.017322	85.554985	-10.406639	20.945759	-0.042937	0.000000	0.868044	0.000000	0.000000	0.000000	-0.050100	-0.136621	0.011531	0.000000	0.000000	2.000000	166.000000	0.000000
15360.125997	0.100692	0.589891	-0.017322	85.554985	-10.406639	20.945759	-0.042937	0.000000	0.868044	0.000000	0.000000	0.000000	-0.050100	-0.136621	0.011531	0.000000	0.000000	2.000000	166.000000	0.000000
15360.129330	0.100692	0.589891	-0.017322	85.554985	-10.406639	20.945759	-0.042937	0.000000	0.868044	0.000000	0.000000	0.000000	-0.050100	-0.136621	0.011531	0.000000	0.000000	2.000000	166.000000	0.000000
15360.132663	0.100342	0.589042	-0.017216	85.405518	-9.534328	21.837898	-0.034588	0.000000	0.866122	0.000000	0.000000	0.000000	-0.104789	-0.254762	0.031840	0.000000	0.000000	2.000000	166.000000	0.000000
15360.135997	0.100342	0.589042	-0.017216	85.405518	-9.534328	21.837898	-0.034588	0.000000	0.866122	0.000000	0.000000	0.000000	0.000000	-0.000006	-0.000000	0.000000	0.000000	2.000000	166.000000	0.000000
15360.139330	0.100342	0.589042	-0.017216	85.405518	-9.534328	21.837898	-0.034588	0.000000	0.866122	0.000000	0.000000	0.000000	0.000000	-0.000006	-0.000000	0.000000	0.000000	2.000000	166.000000	0.000000
15360.142663	0.100342	0.589042	-0.017216	85.255669	-8.726794	22.668255	-0.017123	0.000000	0.860816	0.000000	0.000000	0.000000	0.000000	-0.000006	-0.000000	0.000000	0.000000	2.000000	166.000000	0.000000
15360.145997	0.100342	0.589042	-0.017216	85.255669	-8.726794	22.668255	-0.017123	0.000000	0.860816	0.000000	0.000000	0.000000	0.000000	-0.000006	-0.000000	0.000000	0.000000	2.000000	166.000000	0.000000
15360.149330	0.100125	0.588642	-0.017207	85.255669	-8.726794	22.668255	-0.017123	0.000000	0.860816	0.000000	0.000000	0.000000	-0.065302	-0.119848	0.002665	0.000000	0.000000	2.000000	166.000000	0.000000
15360.152663	0.100125	0.588642	-0.017207	85.119019	-8.043715	23.377268	-0.017123	0.000000	0.860816	0.000000	0.000000	0.000000	-0.065302	-0.119848	0.002665	0.000000	0.000000	2.000000	166.000000	0.000000
15360.155997	0.099883	0.588292	-0.017208	85.119019	-8.043715	23.377268	-0.017123	0.000000	0.860816	0.000000	0.000000	0.000000	-0.072539	-0.105000	-0.000241	0.000000	0.000000	2.000000	166.000000	0.000000
15360.159330	0.099883	0.588292	-0.017208	85.119019	-8.043715	23.377268	-0.017123	0.000000	0.860816	0.000000	0.000000	0.000000	-0.072539	-0.105000	-0.000241	0.000000	0.000000	2.000000	166.000000	0.000000
15360.162663	0.099883	0.588292	-0.017208	85.007385	-7.516157	23.928391	0.005851	0.000000	0.860412	0.000000	0.000000	0.000000	-0.072539	-0.105000	-0.000241	0.000000	0.000000	2.000000	166.000000	0.000000
15360.165997	0.099657	0.587949	-0.017238	85.007385	-7.516157	23.928391	0.005851	0.000000	0.860412	0.000000	0.000000	0.000000	-0.067887	-0.103070	-0.008851	0.000000	0.000000	2.000000	166.000000	0.000000
15360.169330	0.099657	0.587949	-0.017238	85.007385	-7.516157	23.928391	0.005851	0.000000	0.860412	0.000000	0.000000	0.000000	-0.067887	-0.103070	-0.008851	0.000000	0.000000	2.000000	166.000000	0.000000
15360.172663	0.099657	0.587949	-0.017238	84.929787	-7.167028	24.301773	0.017165	0.000000	0.861887	0.000000	0.000000	0.000000	-0.067887	-0.103070	-0.008851	0.000000	0.000000	2.000000	166.000000	0.000000
15360.175997	0.099657	0.587949	-0.017238	84.929787	-7.167028	24.301773	0.017165	0.000000	0.861887	0.000000	0.000000	0.000000	-0.067887	-0.103070	-0.008851	0.000000	0.000000	2.000000	166.000000	0.000000
15360.179330	0.099414	0.587625	-0.017338	84.929787	-7.167028	24.301773	0.017165	0.000000	0.861887	0.000000	0.000000	0.000000	-0.072682	-0.097286	-0.030170	0.000000	0.000000	2.000000	166.000000	0.000000
15360.182663	0.099414	0.587625	-0.017338	84.864922	-6.880284	24.607538	0.017165	0.000000	0.861887	0.000000	0.000000	0.000000	-0.072682	-0.097286	-0.030170	0.000000	0.000000	2.000000	166.000000	0.000000
15360.185997	0.099414	0.587625	-0.017338	84.864922	-6.880284	24.607538	0.017165	0.000000	0.861887	0.000000	0.000000	0.000000	-0.072682	-0.097286	-0.030170	0.000000	0.000000	2.000000	166.000000	0.000000
15360.189330	0.099414	0.587625	-0.017338	84.864922	-6.880284	24.607538	0.017165	0.000000	0.861887	0.000000	0.000000	0.000000	-0.072682	-0.097286	-0.030170	0.000000	0.000000	2.000000	166.000000	0.000000
15360.192663	0.099033	0.587001	-0.017571	84.814995	-6.663144	24.841263	0.029279	0.000000	0.866915	0.000000	0.000000	0.000000	-0.114469	-0.186999	-0.069813	0.000000	0.000000	2.000000	166.000000	0.000000
15360.195997	0.099033	0.587001	-0.017571	84.814995	-6.663144	24.841263	0.029279	0.000000	0.866915	0.000000	0.000000	0.000000	0.000001	0.000005	-0.000000	0.000000	0.000000	2.000000	166.000000	0.000000
15360.199330	0.099033	0.587001	-0.017571	84.814995	-6.663144	24.841263	0.029279	0.000000	0.866915	0.000000	0.000000	0.000000	0.000001	0.000005	-0.000000	0.000000	0.000000	2.000000	166.000000	0.000000
15360.202663	0.099033	0.587001	-0.017571	84.790230	-6.552372	24.963717	0.048357	0.000000	0.878550	0.000000	0.000000	0.000000	0.000001	0.000005	-0.000000	0.000000	0.000000	2.000000	166.000000	0.000000
15360.205997	0.099033	0.587001	-0.017571	84.790230	-6.552372	24.963717	0.048357	0.000000	0.878550	0.000000	0.000000	0.000000	0.000001	0.000005	-0.000000	0.000000	0.000000	2.000000	166.000000	0.000000
15360.209330	0.098890	0.586684	-0.017720	84.790230	-6.552372	24.963717	0.048357	0.000000	0.878550	0.000000	0.000000	0.000000	-0.042926	-0.095192	-0.044604	0.000000	0.000000	2.000000	166.000000	0.000000
15360.212663	0.098890	0.586684	-0.017720	84.795647	-6.565145	24.957760	0.048357	0.000000	0.878550	0.000000	0.000000	0.000000	-0.042926	-0.095192	-0.044604	0.000000	0.000000	2.000000	166.000000	0.000000
15360.215997	0.098890	0.586684	-0.017720	84.795647	-6.565145	24.957760	0.048357	0.000000	0.878550	0.000000	0.000000	0.000000	-0.042926	-0.095192	-0.044604	0.000000	0.000000	2.000000	166.000000	0.000000
15360.219330	0.098890	0.586684	-0.017720	84.795647	-6.565145	24.957760	0.048357	0.000000	0.878550	0.000000	0.000000	0.000000	-0.042926	-0.095192	-0.044604	0.000000	0.000000	2.000000	166.000000	0.000000
15360.222663	0.098747	0.586074	-0.017966	84.816162	-6.639705	24.887476	0.055512	0.000000	0.885984	0.000000	0.000000	0.000000	-0.042883	-0.183097	-0.073756	0.000000	0.000000	2.000000	166.000000	0.000000
15360.225997	0.098747	0.586074	-0.017966	84.816162	-6.639705	24.887476	0.055512	0.000000	0.885984	0.000000	0.000000	0.000000	-0.000001	0.000009	0.000000	0.000000	0.000000	2.000000	166.000000	0.000000
15360.229330	0.098747	0.586074	-0.017966	84.816162	-6.639705	24.887476	0.055512	0.000000	0.885984	0.000000	0.000000	0.000000	-0.000001	0.000009	0.000000	0.000000	0.000000	2.000000	166.000000	0.000000
15360.232663	0.098747	0.586074	-0.017966	84.834572	-6.702827	24.825941	0.062659	0.000000	0.898277	0.000000	0.000000	0.000000	-0.000001	0.000009	0.000000	0.000000	0.000000	2.000000	166.000000	0.000000
15360.235997	0.098747	0.586074	-0.017966	84.834572	-6.702827	24.825941	0.062659	0.000000	0.898277	0.000000	0.000000	0.000000	-0.000001	0.000009	0.000000	0.000000	0.000000	2.000000	166.000000	0.000000
15360.239330	0.098700	0.585787	-0.018077	84.834572	-6.702827	24.825941	0.062659	0.000000	0.898277	0.000000	0.000000	0.000000	-0.014075	-0.085996	-0.033379	0.000000	0.000000	2.000000	166.000000	0.000000
15360.242663	0.098700	0.585787	-0.018077	84.833549	-6.682377	24.847630	0.062659	0.000000	0.898277	0.000000	0.000000	0.000000	-0.014075	-0.085996	-0.033379	0.000000	0.000000	2.000000	166.000000	0.000000
15360.245997	0.098700	0.585787	-0.018077	84.833549	-6.682377	24.847630	0.062659	0.000000	0.898277	0.000000	0.000000	0.000000	-0.014075	-0.085996	-0.033379	0.000000	0.000000	2.000000	166.000000	0.000000
15360.249330	0.098700	0.585787	-0.018077	84.833549	-6.682377	24.847630	0.062659	0.000000	0.898277	0.000000	0.000000	0.000000	-0.014075	-0.085996	-0.033379	0.000000	0.000000	2.000000	166.000000	0.000000
15360.252663	0.098619	0.585178	-0.018338	84.797112	-6.509501	25.018463	0.065004	0.000000	0.903840	0.000000	0.000000	0.000000	-0.024181	-0.182798	-0.078383	0.000000	0.000000	2.000000	166.000000	0.000000
15360.255997	0.098619	0.585178	-0.018338	84.797112	-6.509501	25.018463	0.065004	0.000000	0.903840	0.000000	0.000000	0.000000	-0.024181	-0.182798	-0.078383	0.000000	0.000000	2.000000	166.000000	0.000000
15360.259330	0.098619	0.585178	-0.018338	84.797112	-6.509501	25.018463	0.065004	0.000000	0.903840	0.000000	0.000000	0.000000	-0.024181	-0.182798	-0.078383	0.000000	0.000000	2.000000	166.000000	0.000000
15360.262663	0.098619	0.585178	-0.018338	84.741890	-6.262867	25.265398	0.069034	0.000000	0.916904	0.000000	0.000000	0.000000	-0.024181	-0.182798	-0.078383	0.000000	0.000000	2.000000	166.000000	0.000000
15360.265997	0.098569	0.584873	-0.018467	84.741890	-6.262867	25.265398	0.069034	0.000000	0.916904	0.000000	0.000000	0.000000	-0.015238	-0.091312	-0.038592	0.000000	0.000000	2.000000	166.000000	0.000000
15360.269330	0.098569	0.584873	-0.018467	84.741890	-6.262867	25.265398	0.069034	0.000000	0.916904	0.000000	0.000000	0.000000	-0.015238	-0.091312	-0.038592	0.000000	0.000000	2.000000	166.000000	0.000000
15360.272663	0.098569	0.584873	-0.018467	84.675789	-5.977620	25.550735	0.071574	0.000000	0.923336	0.000000	0.000000	0.000000	-0.015238	-0.091312	-0.038592	0.000000	0.000000	2.000000	166.000000	0.000000
15360.275997	0.098569	0.584873	-0.018467	84.675789	-5.977620	25.550735	0.071574	0.000000	0.923336	0.000000	0.000000	0.000000	-0.015238	-0.091312	-0.038592	0.000000	0.000000	2.000000	166.000000	0.000000
15360.279330	0.098516	0.584594	-0.018602	84.675789	-5.977620	25.550735	0.071574	0.000000	0.923336	0.000000	0.000000	0.000000	-0.015704	-0.083890	-0.040698	0.000000	0.000000	2.000000	166.000000	0.000000
15360.282663	0.098516	0.584594	-0.018602	84.616135	-5.724926	25.803654	0.071574	0.000000	0.923336	0.000000	0.000000	0.000000	-0.015704	-0.083890	-0.040698	0.000000	0.000000	2.000000	166.000000	0.000000
15360.285997	0.098516	0.584594	-0.018602	84.616135	-5.724926	25.803654	0.071574	0.000000	0.923336	0.000000	0.000000	0.000000	-0.015704	-0.083890	-0.040698	0.000000	0.000000	2.000000	166.000000	0.000000
15360.289330	0.098516	0.584594	-0.018602	84.616135	-5.724926	25.803654	0.071574	0.000000	0.923336	0.000000	0.000000	0.000000	-0.015704	-0.083890	-0.040698	0.000000	0.000000	2.000000	166.000000	0.000000
15360.292663	0.098397	0.584029	-0.018938	84.553307	-5.467583	26.061256	0.074191	0.000000	0.930119	0.000000	0.000000	0.000000	-0.035740	-0.169216	-0.100740	0.000000	0.000000	2.000000	166.000000	0.000000
15360.295997	0.098397	0.584029	-0.018938	84.553307	-5.467583	26.061256	0.074191	0.000000	0.930119	0.000000	0.000000	0.000000	-0.035740	-0.169216	-0.100740	0.000000	0.000000	2.000000	166.000000	0.000000
15360.299330	0.098397	0.584029	-0.018938	84.553307	-5.467583	26.061256	0.074191	0.000000	0.930119	0.000000	0.000000	0.000000	-0.035740	-0.169216	-0.100740	0.000000	0.000000	2.000000	166.000000	0.000000
15360.302663	0.098397	0.584029	-0.018938	84.476563	-5.165555	26.363415	0.080148	0.000000	0.946909	0.000000	0.000000	0.000000	-0.035740	-0.169216	-0.100740	0.000000	0.000000	2.000000	166.000000	0.000000
15360.305997	0.098343	0.583775	-0.019081	84.476563	-5.165555	26.363415	0.080148	0.000000	0.946909	0.000000	0.000000	0.000000	-0.016186	-0.076396	-0.042905	0.000000	0.000000	2.000000	166.000000	0.000000
15360.309330	0.098343	0.583775	-0.019081	84.476563	-5.165555	26.363415	0.080148	0.000000	0.946909	0.000000	0.000000	0.000000	-0.016186	-0.076396	-0.042905	0.000000	0.000000	2.000000	166.000000	0.000000
15360.312663	0.098343	0.583775	-0.019081	84.380508	-4.805603	26.723349	0.082846	0.000000	0.954060	0.000000	0.000000	0.000000	-0.016186	-0.076396	-0.042905	0.000000	0.000000	2.000000	166.000000	0.000000
15360.315997	0.098343	0.583775	-0.019081	84.380508	-4.805603	26.723349	0.082846	0.000000	0.954060	0.000000	0.000000	0.000000	-0.016186	-0.076396	-0.042905	0.000000	0.000000	2.000000	166.000000	0.000000
15360.319330	0.098297	0.583557	-0.019191	84.380508	-4.805603	26.723349	0.082846	0.000000	0.954060	0.000000	0.000000	0.000000	-0.013931	-0.065486	-0.032867	0.000000	0.000000	2.000000	166.000000	0.000000
15360.322663	0.098297	0.583557	-0.019191	84.291473	-4.487493	27.044497	0.082846	0.000000	0.954060	0.000000	0.000000	0.000000	-0.013931	-0.065486	-0.032867	0.000000	0.000000	2.000000	166.000000	0.000000
15360.325997	0.098297	0.583557	-0.019191	84.291473	-4.487493	27.044497	0.082846	0.000000	0.954060	0.000000	0.000000	0.000000	-0.013931	-0.065486	-0.032867	0.000000	0.000000	2.000000	166.000000	0.000000
15360.329330	0.098297	0.583557	-0.019191	84.291473	-4.487493	27.044497	0.082846	0.000000	0.954060	0.000000	0.000000	0.000000	-0.013931	-0.065486	-0.032867	0.000000	0.000000	2.000000	166.000000	0.000000
15360.332663	0.098180	0.583235	-0.019323	84.213791	-4.217489	27.315222	0.085167	0.000000	0.959538	0.000000	0.000000	0.000000	-0.035134	-0.096446	-0.039818	0.000000	0.000000	2.000000	166.000000	0.000000
15360.335997	0.098180	0.583235	-0.019323	84.213791	-4.217489	27.315222	0.085167	0.000000	0.959538	0.000000	0.000000	0.000000	-0.035134	-0.096446	-0.039818	0.000000	0.000000	2.000000	166.000000	0.000000
15360.339330	0.098180	0.583235	-0.019323	84.213791	-4.217489	27.315222	0.085167	0.000000	0.959538	0.000000	0.000000	0.000000	-0.035134	-0.096446	-0.039818	0.000000	0.000000	2.000000	166.000000	0.000000
15360.342663	0.098180	0.583235	-0.019323	84.149712	-4.007442	27.531818	0.091023	0.000000	0.966174	0.000000	0.000000	0.000000	-0.035134	-0.096446	-0.039818	0.000000	0.000000	2.000000	166.000000	0.000000
15360.345997	0.098118	0.583143	-0.019306	84.149712	-4.007442	27.531818	0.091023	0.000000	0.966174	0.000000	0.000000	0.000000	-0.018484	-0.027477	0.005189	0.000000	0.000000	2.000000	166.000000	0.000000
15360.349330	0.098118	0.583143	-0.019306	84.149712	-4.007442	27.531818	0.091023	0.000000	0.966174	0.000000	0.000000	0.000000	-0.018484	-0.027477	0.005189	0.000000	0.000000	2.000000	166.000000	0.000000
15360.352663	0.098118	0.583143	-0.019306	84.094154	-3.838372	27.713362	0.094104	0.000000	0.965309	0.000000	0.000000	0.000000	-0.018484	-0.027477	0.005189	0.000000	0.000000	2.000000	166.000000	0.000000
15360.355997	0.098118	0.583143	-0.019306	84.094154	-3.838372	27.713362	0.094104	0.000000	0.965309	0.000000	0.000000	0.000000	-0.018484	-0.027477	0.005189	0.000000	0.000000	2.000000	166.000000	0.000000
15360.359330	0.098043	0.583088	-0.019251	84.094154	-3.838372	27.713362	0.094104	0.000000	0.965309	0.000000	0.000000	0.000000	-0.022462	-0.016638	0.016679	0.000000	0.000000	2.000000	166.000000	0.000000
15360.362663	0.098043	0.583088	-0.019251	84.060394	-3.744940	27.819910	0.094104	0.000000	0.965309	0.000000	0.000000	0.000000	-0.022462	-0.016638	0.016679	0.000000	0.000000	2.000000	166.000000	0.000000
15360.365997	0.098043	0.583088	-0.019251	84.060394	-3.744940	27.819910	0.094104	0.000000	0.965309	0.000000	0.000000	0.000000	-0.022462	-0.016638	0.016679	0.000000	0.000000	2.000000	166.000000	0.000000
15360.369330	0.098043	0.583088	-0.019251	84.060394	-3.744940	27.819910	0.094104	0.000000	0.965309	0.000000	0.000000	0.000000	-0.022462	-0.016638	0.016679	0.000000	0.000000	2.000000	166.000000	0.000000
15360.372663	0.097831	0.583136	-0.019125	84.052185	-3.734630	27.843857	0.097847	0.000000	0.962529	0.000000	0.000000	0.000000	-0.063648	0.014311	0.037556	0.000000	0.000000	2.000000	166.000000	0.000000
15360.375997	0.097831	0.583136	-0.019125	84.052185	-3.734630	27.843857	0.097847	0.000000	0.962529	0.000000	0.000000	0.000000	0.000001	0.000005	-0.000000	0.000000	0.000000	2.000000	166.000000	0.000000
15360.379330	0.097831	0.583136	-0.019125	84.052185	-3.734630	27.843857	0.097847	0.000000	0.962529	0.000000	0.000000	0.000000	0.000001	0.000005	-0.000000	0.000000	0.000000	2.000000	166.000000	0.000000
15360.382663	0.097831	0.583136	-0.019125	84.043129	-3.722940	27.869282	0.108455	0.000000	0.956270	0.000000	0.000000	0.000000	0.000001	0.000005	-0.000000	0.000000	0.000000	2.000000	166.000000	0.000000
15360.385997	0.097831	0.583136	-0.019125	84.043129	-3.722940	27.869282	0.108455	0.000000	0.956270	0.000000	0.000000	0.000000	0.000001	0.000005	-0.000000	0.000000	0.000000	2.000000	166.000000	0.000000
15360.389330	0.097737	0.583214	-0.019058	84.043129	-3.722940	27.869282	0.108455	0.000000	0.956270	0.000000	0.000000	0.000000	-0.028261	0.023626	0.020097	0.000000	0.000000	2.000000	166.000000	0.000000
15360.392663	0.097737	0.583214	-0.019058	84.028107	-3.697262	27.911520	0.108455	0.000000	0.956270	0.000000	0.000000	0.000000	-0.028261	0.023626	0.020097	0.000000	0.000000	2.000000	166.000000	0.000000
15360.395997	0.097737	0.583214	-0.019058	84.028107	-3.697262	27.911520	0.108455	0.000000	0.956270	0.000000	0.000000	0.000000	-0.028261	0.023626	0.020097	0.000000	0.000000	2.000000	166.000000	0.000000
15360.399330	0.097737	0.583214	-0.019058	84.028107	-3.697262	27.911520	0.108455	0.000000	0.956270	0.000000	0.000000	0.000000	-0.028261	0.023626	0.020097	0.000000	0.000000	2.000000	166.000000	0.000000
15360.402663	0.097524	0.583447	-0.019032	84.010117	-3.660777	27.961891	0.113166	0.000000	0.952920	0.000000	0.000000	0.000000	-0.063744	0.069713	0.007857	0.000000	0.000000	2.000000	166.000000	0.000000
15360.405997	0.097524	0.583447	-0.019032	84.010117	-3.660777	27.961891	0.113166	0.000000	0.952920	0.000000	0.000000	0.000000	-0.063744	0.069713	0.007857	0.000000	0.000000	2.000000	166.000000	0.000000
15360.409330	0.097524	0.583447	-0.019032	84.010117	-3.660777	27.961891	0.113166	0.000000	0.952920	0.000000	0.000000	0.000000	-0.063744	0.069713	0.007857	0.000000	0.000000	2.000000	166.000000	0.000000
15360.412663	0.097524	0.583447	-0.019032	83.989075	-3.610822	28.020344	0.123789	0.000000	0.951611	0.000000	0.000000	0.000000	-0.063744	0.069713	0.007857	0.000000	0.000000	2.000000	166.000000	0.000000
15360.415997	0.097436	0.583612	-0.019037	83.989075	-3.610822	28.020344	0.123789	0.000000	0.951611	0.000000	0.000000	0.000000	-0.026537	0.049560	-0.001528	0.000000	0.000000	2.000000	166.000000	0.000000
15360.419330	0.097436	0.583612	-0.019037	83.989075	-3.610822	28.020344	0.123789	0.000000	0.951611	0.000000	0.000000	0.000000	-0.026537	0.049560	-0.001528	0.000000	0.000000	2.000000	166.000000	0.000000
15360.422663	0.097436	0.583612	-0.019037	83.968048	-3.561326	28.078320	0.128212	0.000000	0.951866	0.000000	0.000000	0.000000	-0.026537	0.049560	-0.001528	0.000000	0.000000	2.000000	166.000000	0.000000
15360.425997	0.097436	0.583612	-0.019037	83.968048	-3.561326	28.078320	0.128212	0.000000	0.951866	0.000000	0.000000	0.000000	-0.026537	0.049560	-0.001528	0.000000	0.000000	2.000000	166.000000	0.000000
15360.429330	0.097384	0.583784	-0.019075	83.968048	-3.561326	28.078320	0.128212	0.000000	0.951866	0.000000	0.000000	0.000000	-0.015627	0.051482	-0.011392	0.000000	0.000000	2.000000	166.000000	0.000000
15360.432663	0.097384	0.583784	-0.019075	83.945343	-3.457773	28.189968	0.128212	0.000000	0.951866	0.000000	0.000000	0.000000	-0.015627	0.051482	-0.011392	0.000000	0.000000	2.000000	166.000000	0.000000
15360.435997	0.097356	0.583973	-0.019101	83.945343	-3.457773	28.189968	0.128212	0.000000	0.951866	0.000000	0.000000	0.000000	-0.008273	0.056929	-0.007758	0.000000	0.000000	2.000000	166.000000	0.000000
15360.439330	0.097356	0.583973	-0.019101	83.945343	-3.457773	28.189968	0.128212	0.000000	0.951866	0.000000	0.000000	0.000000	-0.008273	0.056929	-0.007758	0.000000	0.000000	2.000000	166.000000	0.000000
15360.442663	0.097356	0.583973	-0.019101	83.923073	-3.338719	28.316107	0.132196	0.000000	0.955057	0.000000	0.000000	0.000000	-0.008273	0.056929	-0.007758	0.000000	0.000000	2.000000	166.000000	0.000000
15360.445997	0.097356	0.583973	-0.019101	83.923073	-3.338719	28.316107	0.132196	0.000000	0.955057	0.000000	0.000000	0.000000	-0.008273	0.056929	-0.007758	0.000000	0.000000	2.000000	166.000000	0.000000
15360.449330	0.097353	0.584181	-0.019115	83.923073	-3.338719	28.316107	0.132196	0.000000	0.955057	0.000000	0.000000	0.000000	-0.000918	0.062342	-0.004130	0.000000	0.000000	2.000000	166.000000	0.000000
15360.452663	0.097353	0.584181	-0.019115	83.899185	-3.169278	28.495029	0.132196	0.000000	0.955057	0.000000	0.000000	0.000000	-0.000918	0.062342	-0.004130	0.000000	0.000000	2.000000	166.000000	0.000000
15360.455997	0.097353	0.584181	-0.019115	83.899185	-3.169278	28.495029	0.132196	0.000000	0.955057	0.000000	0.000000	0.000000	-0.000918	0.062342	-0.004130	0.000000	0.000000	2.000000	166.000000	0.000000
15360.459330	0.097353	0.584181	-0.019115	83.899185	-3.169278	28.495029	0.132196	0.000000	0.955057	0.000000	0.000000	0.000000	-0.000918	0.062342	-0.004130	0.000000	0.000000	2.000000	166.000000	0.000000
15360.462663	0.097395	0.584592	-0.019221	83.877304	-3.033198	28.634405	0.132349	0.000000	0.955746	0.000000	0.000000	0.000000	0.012596	0.123109	-0.031683	0.000000	0.000000	2.000000	166.000000	0.000000
15360.465997	0.097395	0.584592	-0.019221	83.877304	-3.033198	28.634405	0.132349	0.000000	0.955746	0.000000	0.000000	0.000000	0.012596	0.123109	-0.031683	0.000000	0.000000	2.000000	166.000000	0.000000
15360.469330	0.097395	0.584592	-0.019221	83.877304	-3.033198	28.634405	0.132349	0.000000	0.955746	0.000000	0.000000	0.000000	0.012596	0.123109	-0.031683	0.000000	0.000000	2.000000	166.000000	0.000000
15360.472663	0.097395	0.584592	-0.019221	83.850624	-2.944154	28.720110	0.130249	0.000000	0.961026	0.000000	0.000000	0.000000	0.012596	0.123109	-0.031683	0.000000	0.000000	2.000000	166.000000	0.000000
15360.475997	0.097449	0.584806	-0.019272	83.850624	-2.944154	28.720110	0.130249	0.000000	0.961026	0.000000	0.000000	0.000000	0.016201	0.064266	-0.015448	0.000000	0.000000	2.000000	166.000000	0.000000
15360.479330	0.097449	0.584806	-0.019272	83.850624	-2.944154	28.720110	0.130249	0.000000	0.961026	0.000000	0.000000	0.000000	0.016201	0.064266	-0.015448	0.000000	0.000000	2.000000	166.000000	0.000000
15360.482663	0.097449	0.584806	-0.019272	83.826920	-2.863471	28.797382	0.127549	0.000000	0.963601	0.000000	0.000000	0.000000	0.016201	0.064266	-0.015448	0.000000	0.000000	2.000000	166.000000	0.000000
15360.485997	0.097443	0.584996	-0.019395	83.826920	-2.863471	28.797382	0.127549	0.000000	0.963601	0.000000	0.000000	0.000000	-0.001668	0.057184	-0.036906	0.000000	0.000000	2.000000	166.000000	0.000000
15360.489330	0.097443	0.584996	-0.019395	83.826920	-2.863471	28.797382	0.127549	0.000000	0.963601	0.000000	0.000000	0.000000	-0.001668	0.057184	-0.036906	0.000000	0.000000	2.000000	166.000000	0.000000
15360.492663	0.097443	0.584996	-0.019395	83.810204	-2.771956	28.888784	0.127827	0.000000	0.969752	0.000000	0.000000	0.000000	-0.001668	0.057184	-0.036906	0.000000	0.000000	2.000000	166.000000	0.000000
15360.495997	0.097443	0.584996	-0.019395	83.810204	-2.771956	28.888784	0.127827	0.000000	0.969752	0.000000	0.000000	0.000000	-0.001668	0.057184	-0.036906	0.000000	0.000000	2.000000	166.000000	0.000000
15360.499330	0.097459	0.585187	-0.019523	83.810204	-2.771956	28.888784	0.127827	0.000000	0.969752	0.000000	0.000000	0.000000	0.004554	0.057183	-0.038318	0.000000	0.000000	2.000000	166.000000	0.000000
15360.502663	0.097459	0.585187	-0.019523	83.801285	-2.544194	29.137569	0.127827	0.000000	0.969752	0.000000	0.000000	0.000000	0.004554	0.057183	-0.038318	0.000000	0.000000	2.000000	166.000000	0.000000
15360.505997	0.097459	0.585187	-0.019523	83.801285	-2.544194	29.137569	0.127827	0.000000	0.969752	0.000000	0.000000	0.000000	0.004554	0.057183	-0.038318	0.000000	1.000000	2.000000	166.000000	0.000000
15360.509330	0.097459	0.585187	-0.019523	83.801285	-2.544194	29.137569	0.127827	0.000000	0.969752	0.000000	0.000000	0.000000	0.004554	0.057183	-0.038318	0.000000	1.000000	2.000000	166.000000	0.000000
