# Supplementary material for: Haptic Guidance Needs to Be Intuitive Not Just Informative to Improve Human Motor Accuracy
Source: PLoS One. 2016 Mar 16;11(3):e0150912. doi: 10.1371/journal.pone.0150912 (PMC4794196; doi:10.1371/journal.pone.0150912)
Supplement: S1 Data — (ZIP) [file pone.0150912.s001.zip › Subject6/exp1_0167.txt]

Time	PosX	PosY	PosZ	RotX	RotY	RotZ	ForceX	ForceY	ForceZ	MomentX	MomentY	MomentZ	VelocityX	VelocityY	VelocityZ	CalibratedWeight	ButtonDown	Condition	Trial	Visual
15362.133428	-0.001060	0.539219	0.252745	80.231949	43.980534	64.082825	-1.822636	0.000000	-4.655963	0.000000	0.000000	0.000000	0.010241	-0.121853	-0.084661	0.000000	1.000000	2.000000	167.000000	1.000000
15362.136761	-0.001161	0.539077	0.252542	80.231949	43.980534	64.082825	-1.822636	0.000000	-4.655963	0.000000	0.000000	0.000000	-0.030231	-0.042399	-0.061049	0.000000	1.000000	2.000000	167.000000	1.000000
15362.140094	-0.001161	0.539077	0.252542	80.231949	43.980534	64.082825	-1.822636	0.000000	-4.655963	0.000000	0.000000	0.000000	-0.030231	-0.042399	-0.061049	0.000000	1.000000	2.000000	167.000000	1.000000
15362.143428	-0.001161	0.539077	0.252542	80.264412	44.868793	65.100243	-1.822299	0.000000	-4.656096	0.000000	0.000000	0.000000	-0.030231	-0.042399	-0.061049	0.000000	1.000000	2.000000	167.000000	1.000000
15362.146761	-0.001832	0.538484	0.251650	80.264412	44.868793	65.100243	-1.822299	0.000000	-4.656096	0.000000	0.000000	0.000000	-0.201456	-0.177944	-0.267418	0.000000	1.000000	2.000000	167.000000	1.000000
15362.150094	-0.001832	0.538484	0.251650	80.264412	44.868793	65.100243	-1.822299	0.000000	-4.656096	0.000000	0.000000	0.000000	-0.201456	-0.177944	-0.267418	0.000000	1.000000	2.000000	167.000000	1.000000
15362.153428	-0.001832	0.538484	0.251650	80.237892	45.555462	65.930092	-1.817118	0.000000	-4.658120	0.000000	0.000000	0.000000	-0.201456	-0.177944	-0.267418	0.000000	1.000000	2.000000	167.000000	1.000000
15362.156761	-0.002468	0.538356	0.250703	80.237892	45.555462	65.930092	-1.817118	0.000000	-4.658120	0.000000	0.000000	0.000000	-0.190809	-0.038404	-0.284223	0.000000	1.000000	2.000000	167.000000	1.000000
15362.160094	-0.002468	0.538356	0.250703	80.237892	45.555462	65.930092	-1.817118	0.000000	-4.658120	0.000000	0.000000	0.000000	-0.190809	-0.038404	-0.284223	0.000000	1.000000	2.000000	167.000000	1.000000
15362.163428	-0.002468	0.538356	0.250703	80.160110	47.123257	67.755333	-1.812819	0.000000	-4.659795	0.000000	0.000000	0.000000	-0.190809	-0.038404	-0.284223	0.000000	1.000000	2.000000	167.000000	1.000000
15362.166761	-0.003234	0.537841	0.249275	80.160110	47.123257	67.755333	-1.812819	0.000000	-4.659795	0.000000	0.000000	0.000000	-0.229909	-0.154572	-0.428273	0.000000	1.000000	2.000000	167.000000	1.000000
15362.170094	-0.003234	0.537841	0.249275	80.160110	47.123257	67.755333	-1.812819	0.000000	-4.659795	0.000000	0.000000	0.000000	-0.229909	-0.154572	-0.428273	0.000000	1.000000	2.000000	167.000000	1.000000
15362.173428	-0.003234	0.537841	0.249275	79.958031	49.372200	70.392990	-1.809392	0.000000	-4.661127	0.000000	0.000000	0.000000	-0.229909	-0.154572	-0.428273	0.000000	1.000000	2.000000	167.000000	1.000000
15362.176761	-0.003963	0.537165	0.247622	79.958031	49.372200	70.392990	-1.809392	0.000000	-4.661127	0.000000	0.000000	0.000000	-0.218556	-0.202740	-0.495831	0.000000	1.000000	2.000000	167.000000	1.000000
15362.180094	-0.003963	0.537165	0.247622	79.958031	49.372200	70.392990	-1.809392	0.000000	-4.661127	0.000000	0.000000	0.000000	-0.218556	-0.202740	-0.495831	0.000000	1.000000	2.000000	167.000000	1.000000
15362.183428	-0.003963	0.537165	0.247622	79.627701	51.281067	72.699715	-1.807970	0.000000	-4.661678	0.000000	0.000000	0.000000	-0.218556	-0.202740	-0.495831	0.000000	1.000000	2.000000	167.000000	1.000000
15362.186761	-0.004686	0.536459	0.245679	79.627701	51.281067	72.699715	-1.807970	0.000000	-4.661678	0.000000	0.000000	0.000000	-0.216941	-0.211835	-0.583011	0.000000	1.000000	2.000000	167.000000	1.000000
15362.190094	-0.004686	0.536459	0.245679	79.627701	51.281067	72.699715	-1.807970	0.000000	-4.661678	0.000000	0.000000	0.000000	-0.216941	-0.211835	-0.583011	0.000000	1.000000	2.000000	167.000000	1.000000
15362.193428	-0.004686	0.536459	0.245679	79.074829	51.255280	73.000710	-1.808474	0.000000	-4.661483	0.000000	0.000000	0.000000	-0.216941	-0.211835	-0.583011	0.000000	1.000000	2.000000	167.000000	1.000000
15362.196761	-0.005306	0.535779	0.243772	79.074829	51.255280	73.000710	-1.808474	0.000000	-4.661483	0.000000	0.000000	0.000000	-0.185861	-0.203974	-0.572169	0.000000	1.000000	2.000000	167.000000	1.000000
15362.200094	-0.005306	0.535779	0.243772	79.074829	51.255280	73.000710	-1.808474	0.000000	-4.661483	0.000000	0.000000	0.000000	-0.185861	-0.203974	-0.572169	0.000000	1.000000	2.000000	167.000000	1.000000
15362.203428	-0.005306	0.535779	0.243772	78.284302	48.831909	71.071884	-1.810475	0.000000	-4.660706	0.000000	0.000000	0.000000	-0.185861	-0.203974	-0.572169	0.000000	1.000000	2.000000	167.000000	1.000000
15362.206761	-0.006054	0.535000	0.241817	78.284302	48.831909	71.071884	-1.810475	0.000000	-4.660706	0.000000	0.000000	0.000000	-0.224533	-0.233716	-0.586341	0.000000	1.000000	2.000000	167.000000	1.000000
15362.210094	-0.006054	0.535000	0.241817	78.284302	48.831909	71.071884	-1.810475	0.000000	-4.660706	0.000000	0.000000	0.000000	-0.224533	-0.233716	-0.586341	0.000000	1.000000	2.000000	167.000000	1.000000
15362.213428	-0.006054	0.535000	0.241817	77.464233	45.302456	67.851173	-1.810655	0.000000	-4.660636	0.000000	0.000000	0.000000	-0.224533	-0.233716	-0.586341	0.000000	1.000000	2.000000	167.000000	1.000000
15362.216761	-0.006632	0.534182	0.239827	77.464233	45.302456	67.851173	-1.810655	0.000000	-4.660636	0.000000	0.000000	0.000000	-0.173515	-0.245533	-0.597167	0.000000	1.000000	2.000000	167.000000	1.000000
15362.220094	-0.006632	0.534182	0.239827	77.464233	45.302456	67.851173	-1.810655	0.000000	-4.660636	0.000000	0.000000	0.000000	-0.173515	-0.245533	-0.597167	0.000000	1.000000	2.000000	167.000000	1.000000
15362.223428	-0.006632	0.534182	0.239827	76.705452	41.598507	64.212791	-1.813946	0.000000	-4.659357	0.000000	0.000000	0.000000	-0.173515	-0.245533	-0.597167	0.000000	1.000000	2.000000	167.000000	1.000000
15362.226761	-0.007141	0.533359	0.237763	76.705452	41.598507	64.212791	-1.813946	0.000000	-4.659357	0.000000	0.000000	0.000000	-0.152474	-0.246921	-0.619162	0.000000	1.000000	2.000000	167.000000	1.000000
15362.230094	-0.007141	0.533359	0.237763	76.705452	41.598507	64.212791	-1.813946	0.000000	-4.659357	0.000000	0.000000	0.000000	-0.152474	-0.246921	-0.619162	0.000000	1.000000	2.000000	167.000000	1.000000
15362.233428	-0.007141	0.533359	0.237763	76.004051	38.118698	60.733017	-1.818966	0.000000	-4.657398	0.000000	0.000000	0.000000	-0.152474	-0.246921	-0.619162	0.000000	1.000000	2.000000	167.000000	1.000000
15362.236761	-0.007579	0.532590	0.235635	76.004051	38.118698	60.733017	-1.818966	0.000000	-4.657398	0.000000	0.000000	0.000000	-0.131588	-0.230673	-0.638394	0.000000	0.000000	2.000000	167.000000	1.000000
15362.240094	-0.007579	0.532590	0.235635	76.004051	38.118698	60.733017	-1.818966	0.000000	-4.657398	0.000000	0.000000	0.000000	-0.131588	-0.230673	-0.638394	0.000000	0.000000	2.000000	167.000000	1.000000
15362.243428	-0.007579	0.532590	0.235635	75.318100	35.083797	57.643349	-1.825691	0.000000	-4.654767	0.000000	0.000000	0.000000	-0.131588	-0.230673	-0.638394	0.000000	0.000000	2.000000	167.000000	1.000000
15362.246761	-0.007883	0.531833	0.233415	75.318100	35.083797	57.643349	-1.825691	0.000000	-4.654767	0.000000	0.000000	0.000000	-0.091076	-0.226944	-0.665956	0.000000	0.000000	2.000000	167.000000	1.000000
15362.250094	-0.007883	0.531833	0.233415	75.318100	35.083797	57.643349	-1.825691	0.000000	-4.654767	0.000000	0.000000	0.000000	-0.091076	-0.226944	-0.665956	0.000000	0.000000	2.000000	167.000000	1.000000
15362.253428	-0.007883	0.531833	0.233415	74.630188	32.422955	54.774830	-1.835480	0.000000	-4.650915	0.000000	0.000000	0.000000	-0.091076	-0.226944	-0.665956	0.000000	0.000000	2.000000	167.000000	1.000000
15362.256761	-0.008118	0.531072	0.231120	74.630188	32.422955	54.774830	-1.835480	0.000000	-4.650915	0.000000	0.000000	0.000000	-0.070570	-0.228381	-0.688521	0.000000	0.000000	2.000000	167.000000	1.000000
15362.260094	-0.008118	0.531072	0.231120	74.630188	32.422955	54.774830	-1.835480	0.000000	-4.650915	0.000000	0.000000	0.000000	-0.070570	-0.228381	-0.688521	0.000000	0.000000	2.000000	167.000000	1.000000
15362.263428	-0.008118	0.531072	0.231120	73.964417	30.110765	52.189949	-1.847138	0.000000	-4.646297	0.000000	0.000000	0.000000	-0.070570	-0.228381	-0.688521	0.000000	0.000000	2.000000	167.000000	1.000000
15362.266761	-0.008415	0.530299	0.228682	73.964417	30.110765	52.189949	-1.847138	0.000000	-4.646297	0.000000	0.000000	0.000000	-0.089064	-0.231866	-0.731367	0.000000	0.000000	2.000000	167.000000	1.000000
15362.270094	-0.008415	0.530299	0.228682	73.964417	30.110765	52.189949	-1.847138	0.000000	-4.646297	0.000000	0.000000	0.000000	-0.089064	-0.231866	-0.731367	0.000000	0.000000	2.000000	167.000000	1.000000
15362.273428	-0.008415	0.530299	0.228682	73.344498	28.136812	50.095963	-1.858915	0.000000	-4.641599	0.000000	0.000000	0.000000	-0.089064	-0.231866	-0.731367	0.000000	0.000000	2.000000	167.000000	1.000000
15362.276761	-0.008903	0.529542	0.226178	73.344498	28.136812	50.095963	-1.858915	0.000000	-4.641599	0.000000	0.000000	0.000000	-0.146517	-0.227122	-0.751319	0.000000	0.000000	2.000000	167.000000	1.000000
15362.280094	-0.008903	0.529542	0.226178	73.344498	28.136812	50.095963	-1.858915	0.000000	-4.641599	0.000000	0.000000	0.000000	-0.146517	-0.227122	-0.751319	0.000000	0.000000	2.000000	167.000000	1.000000
15362.283428	-0.008903	0.529542	0.226178	72.774841	26.453979	48.341812	-1.868005	0.000000	-4.637948	0.000000	0.000000	0.000000	-0.146517	-0.227122	-0.751319	0.000000	0.000000	2.000000	167.000000	1.000000
15362.286761	-0.009515	0.528868	0.223533	72.774841	26.453979	48.341812	-1.868005	0.000000	-4.637948	0.000000	0.000000	0.000000	-0.183582	-0.202178	-0.793415	0.000000	0.000000	2.000000	167.000000	1.000000
15362.290094	-0.009515	0.528868	0.223533	72.774841	26.453979	48.341812	-1.868005	0.000000	-4.637948	0.000000	0.000000	0.000000	-0.183582	-0.202178	-0.793415	0.000000	0.000000	2.000000	167.000000	1.000000
15362.293428	-0.009515	0.528868	0.223533	72.295883	25.169889	47.140705	-1.876089	0.000000	-4.634684	0.000000	0.000000	0.000000	-0.183582	-0.202178	-0.793415	0.000000	0.000000	2.000000	167.000000	1.000000
15362.296761	-0.010248	0.528273	0.220713	72.295883	25.169889	47.140705	-1.876089	0.000000	-4.634684	0.000000	0.000000	0.000000	-0.219921	-0.178576	-0.845970	0.000000	0.000000	2.000000	167.000000	1.000000
15362.300094	-0.010248	0.528273	0.220713	72.295883	25.169889	47.140705	-1.876089	0.000000	-4.634684	0.000000	0.000000	0.000000	-0.219921	-0.178576	-0.845970	0.000000	0.000000	2.000000	167.000000	1.000000
15362.303428	-0.010248	0.528273	0.220713	71.994743	24.527933	46.522369	-1.883450	0.000000	-4.631697	0.000000	0.000000	0.000000	-0.219921	-0.178576	-0.845970	0.000000	0.000000	2.000000	167.000000	1.000000
15362.306761	-0.011102	0.527745	0.217801	71.994743	24.527933	46.522369	-1.883450	0.000000	-4.631697	0.000000	0.000000	0.000000	-0.256011	-0.158271	-0.873726	0.000000	0.000000	2.000000	167.000000	1.000000
15362.310094	-0.011102	0.527745	0.217801	71.994743	24.527933	46.522369	-1.883450	0.000000	-4.631697	0.000000	0.000000	0.000000	-0.256011	-0.158271	-0.873726	0.000000	0.000000	2.000000	167.000000	1.000000
15362.313428	-0.011102	0.527745	0.217801	71.877251	24.596888	46.303787	-1.889484	0.000000	-4.629239	0.000000	0.000000	0.000000	-0.256011	-0.158271	-0.873726	0.000000	0.000000	2.000000	167.000000	1.000000
15362.316761	-0.012169	0.527281	0.214759	71.877251	24.596888	46.303787	-1.889484	0.000000	-4.629239	0.000000	0.000000	0.000000	-0.320017	-0.139291	-0.912424	0.000000	0.000000	2.000000	167.000000	1.000000
15362.320094	-0.012169	0.527281	0.214759	71.877251	24.596888	46.303787	-1.889484	0.000000	-4.629239	0.000000	0.000000	0.000000	-0.320017	-0.139291	-0.912424	0.000000	0.000000	2.000000	167.000000	1.000000
15362.323428	-0.012169	0.527281	0.214759	71.852356	25.215183	46.215958	-1.892710	0.000000	-4.627920	0.000000	0.000000	0.000000	-0.320017	-0.139291	-0.912424	0.000000	0.000000	2.000000	167.000000	1.000000
15362.326761	-0.013350	0.526899	0.211603	71.852356	25.215183	46.215958	-1.892710	0.000000	-4.627920	0.000000	0.000000	0.000000	-0.354437	-0.114619	-0.946810	0.000000	0.000000	2.000000	167.000000	1.000000
15362.330094	-0.013350	0.526899	0.211603	71.852356	25.215183	46.215958	-1.892710	0.000000	-4.627920	0.000000	0.000000	0.000000	-0.354437	-0.114619	-0.946810	0.000000	0.000000	2.000000	167.000000	1.000000
15362.333428	-0.013350	0.526899	0.211603	71.876045	26.247858	46.530128	-1.894758	0.000000	-4.627083	0.000000	0.000000	0.000000	-0.354437	-0.114619	-0.946810	0.000000	0.000000	2.000000	167.000000	1.000000
15362.336761	-0.014548	0.526594	0.208299	71.876045	26.247858	46.530128	-1.894758	0.000000	-4.627083	0.000000	0.000000	0.000000	-0.359470	-0.091460	-0.991264	0.000000	0.000000	2.000000	167.000000	1.000000
15362.340094	-0.014548	0.526594	0.208299	71.876045	26.247858	46.530128	-1.894758	0.000000	-4.627083	0.000000	0.000000	0.000000	-0.359470	-0.091460	-0.991264	0.000000	0.000000	2.000000	167.000000	1.000000
15362.343428	-0.014548	0.526594	0.208299	71.892914	27.581739	47.753162	-1.897702	0.000000	-4.625876	0.000000	0.000000	0.000000	-0.359470	-0.091460	-0.991264	0.000000	0.000000	2.000000	167.000000	1.000000
15362.346761	-0.015886	0.526430	0.204766	71.892914	27.581739	47.753162	-1.897702	0.000000	-4.625876	0.000000	0.000000	0.000000	-0.401266	-0.049161	-1.059897	0.000000	0.000000	2.000000	167.000000	1.000000
15362.350094	-0.015886	0.526430	0.204766	71.892914	27.581739	47.753162	-1.897702	0.000000	-4.625876	0.000000	0.000000	0.000000	-0.401266	-0.049161	-1.059897	0.000000	0.000000	2.000000	167.000000	1.000000
15362.353428	-0.015886	0.526430	0.204766	71.853600	29.037741	49.833557	-1.899863	0.000000	-4.624989	0.000000	0.000000	0.000000	-0.401266	-0.049161	-1.059897	0.000000	0.000000	2.000000	167.000000	1.000000
15362.356761	-0.017452	0.526440	0.200994	71.853600	29.037741	49.833557	-1.899863	0.000000	-4.624989	0.000000	0.000000	0.000000	-0.469943	0.002980	-1.131591	0.000000	0.000000	2.000000	167.000000	1.000000
15362.360094	-0.017452	0.526440	0.200994	71.853600	29.037741	49.833557	-1.899863	0.000000	-4.624989	0.000000	0.000000	0.000000	-0.469943	0.002980	-1.131591	0.000000	0.000000	2.000000	167.000000	1.000000
15362.363428	-0.017452	0.526440	0.200994	71.774757	30.515848	52.007092	-1.899528	0.000000	-4.625126	0.000000	0.000000	0.000000	-0.469943	0.002980	-1.131591	0.000000	0.000000	2.000000	167.000000	1.000000
15362.366761	-0.019181	0.526679	0.197026	71.774757	30.515848	52.007092	-1.899528	0.000000	-4.625126	0.000000	0.000000	0.000000	-0.518551	0.071606	-1.190440	0.000000	0.000000	2.000000	167.000000	1.000000
15362.370094	-0.019181	0.526679	0.197026	71.774757	30.515848	52.007092	-1.899528	0.000000	-4.625126	0.000000	0.000000	0.000000	-0.518551	0.071606	-1.190440	0.000000	0.000000	2.000000	167.000000	1.000000
15362.373428	-0.019181	0.526679	0.197026	71.681412	31.915808	53.845558	-1.897543	0.000000	-4.625941	0.000000	0.000000	0.000000	-0.518551	0.071606	-1.190440	0.000000	0.000000	2.000000	167.000000	1.000000
15362.376761	-0.021035	0.527086	0.192847	71.681412	31.915808	53.845558	-1.897543	0.000000	-4.625941	0.000000	0.000000	0.000000	-0.556270	0.122159	-1.253691	0.000000	0.000000	2.000000	167.000000	1.000000
15362.380094	-0.021035	0.527086	0.192847	71.681412	31.915808	53.845558	-1.897543	0.000000	-4.625941	0.000000	0.000000	0.000000	-0.556270	0.122159	-1.253691	0.000000	0.000000	2.000000	167.000000	1.000000
15362.383428	-0.021035	0.527086	0.192847	71.608917	33.114765	54.692410	-1.894666	0.000000	-4.627120	0.000000	0.000000	0.000000	-0.556270	0.122159	-1.253691	0.000000	0.000000	2.000000	167.000000	1.000000
15362.386761	-0.022952	0.527704	0.188556	71.608917	33.114765	54.692410	-1.894666	0.000000	-4.627120	0.000000	0.000000	0.000000	-0.575193	0.185278	-1.287314	0.000000	0.000000	2.000000	167.000000	1.000000
15362.390094	-0.022952	0.527704	0.188556	71.608917	33.114765	54.692410	-1.894666	0.000000	-4.627120	0.000000	0.000000	0.000000	-0.575193	0.185278	-1.287314	0.000000	0.000000	2.000000	167.000000	1.000000
15362.393428	-0.022952	0.527704	0.188556	71.539009	34.157658	54.882000	-1.891297	0.000000	-4.628498	0.000000	0.000000	0.000000	-0.575193	0.185278	-1.287314	0.000000	0.000000	2.000000	167.000000	1.000000
15362.396761	-0.024901	0.528566	0.184183	71.539009	34.157658	54.882000	-1.891297	0.000000	-4.628498	0.000000	0.000000	0.000000	-0.584479	0.258591	-1.311842	0.000000	0.000000	2.000000	167.000000	1.000000
15362.400094	-0.024901	0.528566	0.184183	71.539009	34.157658	54.882000	-1.891297	0.000000	-4.628498	0.000000	0.000000	0.000000	-0.584479	0.258591	-1.311842	0.000000	0.000000	2.000000	167.000000	1.000000
15362.403428	-0.024901	0.528566	0.184183	71.465431	35.083702	55.321556	-1.887818	0.000000	-4.629918	0.000000	0.000000	0.000000	-0.584479	0.258591	-1.311842	0.000000	0.000000	2.000000	167.000000	1.000000
15362.406761	-0.026790	0.529570	0.179813	71.465431	35.083702	55.321556	-1.887818	0.000000	-4.629918	0.000000	0.000000	0.000000	-0.566984	0.301345	-1.310925	0.000000	0.000000	2.000000	167.000000	1.000000
15362.410094	-0.026790	0.529570	0.179813	71.465431	35.083702	55.321556	-1.887818	0.000000	-4.629918	0.000000	0.000000	0.000000	-0.566984	0.301345	-1.310925	0.000000	0.000000	2.000000	167.000000	1.000000
15362.413428	-0.026790	0.529570	0.179813	71.446175	35.796375	56.153397	-1.885429	0.000000	-4.630892	0.000000	0.000000	0.000000	-0.566984	0.301345	-1.310925	0.000000	0.000000	2.000000	167.000000	1.000000
15362.416761	-0.028620	0.530706	0.175376	71.446175	35.796375	56.153397	-1.885429	0.000000	-4.630892	0.000000	0.000000	0.000000	-0.548735	0.340730	-1.331067	0.000000	0.000000	2.000000	167.000000	1.000000
15362.420094	-0.028620	0.530706	0.175376	71.446175	35.796375	56.153397	-1.885429	0.000000	-4.630892	0.000000	0.000000	0.000000	-0.548735	0.340730	-1.331067	0.000000	0.000000	2.000000	167.000000	1.000000
15362.423428	-0.028620	0.530706	0.175376	71.557030	36.110779	56.655796	-1.884915	0.000000	-4.631101	0.000000	0.000000	0.000000	-0.548735	0.340730	-1.331067	0.000000	0.000000	2.000000	167.000000	1.000000
15362.426761	-0.030421	0.531978	0.170942	71.557030	36.110779	56.655796	-1.884915	0.000000	-4.631101	0.000000	0.000000	0.000000	-0.540460	0.381592	-1.330333	0.000000	0.000000	2.000000	167.000000	1.000000
15362.430094	-0.030421	0.531978	0.170942	71.557030	36.110779	56.655796	-1.884915	0.000000	-4.631101	0.000000	0.000000	0.000000	-0.540460	0.381592	-1.330333	0.000000	0.000000	2.000000	167.000000	1.000000
15362.433428	-0.030421	0.531978	0.170942	71.777641	36.125202	56.618099	-1.884993	0.000000	-4.631069	0.000000	0.000000	0.000000	-0.540460	0.381592	-1.330333	0.000000	0.000000	2.000000	167.000000	1.000000
15362.436761	-0.032222	0.533359	0.166457	71.777641	36.125202	56.618099	-1.884993	0.000000	-4.631069	0.000000	0.000000	0.000000	-0.540286	0.414517	-1.345488	0.000000	0.000000	2.000000	167.000000	1.000000
15362.440094	-0.032222	0.533359	0.166457	71.777641	36.125202	56.618099	-1.884993	0.000000	-4.631069	0.000000	0.000000	0.000000	-0.540286	0.414517	-1.345488	0.000000	0.000000	2.000000	167.000000	1.000000
15362.443428	-0.032222	0.533359	0.166457	72.043747	36.004902	56.315174	-1.885579	0.000000	-4.630831	0.000000	0.000000	0.000000	-0.540286	0.414517	-1.345488	0.000000	0.000000	2.000000	167.000000	1.000000
15362.446761	-0.034048	0.534790	0.161871	72.043747	36.004902	56.315174	-1.885579	0.000000	-4.630831	0.000000	0.000000	0.000000	-0.547806	0.429245	-1.375684	0.000000	0.000000	2.000000	167.000000	1.000000
15362.450094	-0.034048	0.534790	0.161871	72.043747	36.004902	56.315174	-1.885579	0.000000	-4.630831	0.000000	0.000000	0.000000	-0.547806	0.429245	-1.375684	0.000000	0.000000	2.000000	167.000000	1.000000
15362.453428	-0.034048	0.534790	0.161871	72.308990	35.839535	56.142006	-1.886588	0.000000	-4.630419	0.000000	0.000000	0.000000	-0.547806	0.429245	-1.375684	0.000000	0.000000	2.000000	167.000000	1.000000
15362.456761	-0.035900	0.536325	0.157232	72.308990	35.839535	56.142006	-1.886588	0.000000	-4.630419	0.000000	0.000000	0.000000	-0.555475	0.460384	-1.391923	0.000000	0.000000	2.000000	167.000000	1.000000
15362.460094	-0.035900	0.536325	0.157232	72.308990	35.839535	56.142006	-1.886588	0.000000	-4.630419	0.000000	0.000000	0.000000	-0.555475	0.460384	-1.391923	0.000000	0.000000	2.000000	167.000000	1.000000
15362.463428	-0.035900	0.536325	0.157232	72.538666	35.719242	56.071266	-1.887569	0.000000	-4.630020	0.000000	0.000000	0.000000	-0.555475	0.460384	-1.391923	0.000000	0.000000	2.000000	167.000000	1.000000
15362.466761	-0.037860	0.537922	0.152499	72.538666	35.719242	56.071266	-1.887569	0.000000	-4.630020	0.000000	0.000000	0.000000	-0.588042	0.479105	-1.419708	0.000000	0.000000	2.000000	167.000000	1.000000
15362.470094	-0.037860	0.537922	0.152499	72.538666	35.719242	56.071266	-1.887569	0.000000	-4.630020	0.000000	0.000000	0.000000	-0.588042	0.479105	-1.419708	0.000000	0.000000	2.000000	167.000000	1.000000
15362.473428	-0.037860	0.537922	0.152499	72.701553	35.736576	56.138107	-1.886765	0.000000	-4.630347	0.000000	0.000000	0.000000	-0.588042	0.479105	-1.419708	0.000000	0.000000	2.000000	167.000000	1.000000
15362.476761	-0.039868	0.539564	0.147697	72.701553	35.736576	56.138107	-1.886765	0.000000	-4.630347	0.000000	0.000000	0.000000	-0.602492	0.492691	-1.440826	0.000000	0.000000	2.000000	167.000000	1.000000
15362.480094	-0.039868	0.539564	0.147697	72.701553	35.736576	56.138107	-1.886765	0.000000	-4.630347	0.000000	0.000000	0.000000	-0.602492	0.492691	-1.440826	0.000000	0.000000	2.000000	167.000000	1.000000
15362.483428	-0.039868	0.539564	0.147697	72.825729	35.851231	56.062428	-1.885386	0.000000	-4.630909	0.000000	0.000000	0.000000	-0.602492	0.492691	-1.440826	0.000000	0.000000	2.000000	167.000000	1.000000
15362.486761	-0.041918	0.541225	0.142769	72.825729	35.851231	56.062428	-1.885386	0.000000	-4.630909	0.000000	0.000000	0.000000	-0.614999	0.498345	-1.478212	0.000000	0.000000	2.000000	167.000000	1.000000
15362.490094	-0.041918	0.541225	0.142769	72.825729	35.851231	56.062428	-1.885386	0.000000	-4.630909	0.000000	0.000000	0.000000	-0.614999	0.498345	-1.478212	0.000000	0.000000	2.000000	167.000000	1.000000
15362.493428	-0.041918	0.541225	0.142769	72.950562	35.966740	55.716011	-1.884164	0.000000	-4.631407	0.000000	0.000000	0.000000	-0.614999	0.498345	-1.478212	0.000000	0.000000	2.000000	167.000000	1.000000
15362.496761	-0.044034	0.542851	0.137702	72.950562	35.966740	55.716011	-1.884164	0.000000	-4.631407	0.000000	0.000000	0.000000	-0.634655	0.487655	-1.520253	0.000000	0.000000	2.000000	167.000000	1.000000
15362.500094	-0.044034	0.542851	0.137702	72.950562	35.966740	55.716011	-1.884164	0.000000	-4.631407	0.000000	0.000000	0.000000	-0.634655	0.487655	-1.520253	0.000000	0.000000	2.000000	167.000000	1.000000
15362.503428	-0.044034	0.542851	0.137702	73.068062	36.113255	55.642063	-1.882607	0.000000	-4.632040	0.000000	0.000000	0.000000	-0.634655	0.487655	-1.520253	0.000000	0.000000	2.000000	167.000000	1.000000
15362.506761	-0.046265	0.544503	0.132478	73.068062	36.113255	55.642063	-1.882607	0.000000	-4.632040	0.000000	0.000000	0.000000	-0.669518	0.495734	-1.567057	0.000000	0.000000	2.000000	167.000000	1.000000
15362.510094	-0.046265	0.544503	0.132478	73.068062	36.113255	55.642063	-1.882607	0.000000	-4.632040	0.000000	0.000000	0.000000	-0.669518	0.495734	-1.567057	0.000000	0.000000	2.000000	167.000000	1.000000
15362.513428	-0.046265	0.544503	0.132478	73.157013	36.295139	56.065620	-1.879343	0.000000	-4.633365	0.000000	0.000000	0.000000	-0.669518	0.495734	-1.567057	0.000000	0.000000	2.000000	167.000000	1.000000
15362.516761	-0.048610	0.546185	0.127133	73.157013	36.295139	56.065620	-1.879343	0.000000	-4.633365	0.000000	0.000000	0.000000	-0.703386	0.504427	-1.603580	0.000000	0.000000	2.000000	167.000000	1.000000
15362.520094	-0.048610	0.546185	0.127133	73.157013	36.295139	56.065620	-1.879343	0.000000	-4.633365	0.000000	0.000000	0.000000	-0.703386	0.504427	-1.603580	0.000000	0.000000	2.000000	167.000000	1.000000
15362.523428	-0.048610	0.546185	0.127133	73.210709	36.501930	56.552338	-1.873815	0.000000	-4.635603	0.000000	0.000000	0.000000	-0.703386	0.504427	-1.603580	0.000000	0.000000	2.000000	167.000000	1.000000
15362.526761	-0.050955	0.547898	0.121711	73.210709	36.501930	56.552338	-1.873815	0.000000	-4.635603	0.000000	0.000000	0.000000	-0.703443	0.513915	-1.626682	0.000000	0.000000	2.000000	167.000000	1.000000
15362.530094	-0.050955	0.547898	0.121711	73.210709	36.501930	56.552338	-1.873815	0.000000	-4.635603	0.000000	0.000000	0.000000	-0.703443	0.513915	-1.626682	0.000000	0.000000	2.000000	167.000000	1.000000
15362.533428	-0.053027	0.549479	0.116848	73.225281	36.611801	56.610104	-1.873815	0.000000	-4.635603	0.000000	0.000000	0.000000	-0.621580	0.474430	-1.458685	0.000000	0.000000	2.000000	167.000000	1.000000
15362.536761	-0.053027	0.549479	0.116848	73.225281	36.611801	56.610104	-1.873815	0.000000	-4.635603	0.000000	0.000000	0.000000	-0.621580	0.474430	-1.458685	0.000000	0.000000	2.000000	167.000000	1.000000
15362.540094	-0.053027	0.549479	0.116848	73.225281	36.611801	56.610104	-1.873815	0.000000	-4.635603	0.000000	0.000000	0.000000	-0.621580	0.474430	-1.458685	0.000000	0.000000	2.000000	167.000000	1.000000
15362.543428	-0.055307	0.551265	0.111456	73.192810	36.567951	55.807583	-1.864956	0.000000	-4.639174	0.000000	0.000000	0.000000	-0.684008	0.535822	-1.617672	0.000000	0.000000	2.000000	167.000000	1.000000
15362.546761	-0.055307	0.551265	0.111456	73.192810	36.567951	55.807583	-1.864956	0.000000	-4.639174	0.000000	0.000000	0.000000	-0.684008	0.535822	-1.617672	0.000000	0.000000	2.000000	167.000000	1.000000
15362.550094	-0.055307	0.551265	0.111456	73.192810	36.567951	55.807583	-1.864956	0.000000	-4.639174	0.000000	0.000000	0.000000	-0.684008	0.535822	-1.617672	0.000000	0.000000	2.000000	167.000000	1.000000
15362.553428	-0.057540	0.553047	0.106096	73.103477	36.289093	54.508587	-1.860928	0.000000	-4.640791	0.000000	0.000000	0.000000	-0.669958	0.534454	-1.608097	0.000000	0.000000	2.000000	167.000000	1.000000
15362.556761	-0.057540	0.553047	0.106096	73.103477	36.289093	54.508587	-1.860928	0.000000	-4.640791	0.000000	0.000000	0.000000	-0.669958	0.534454	-1.608097	0.000000	0.000000	2.000000	167.000000	1.000000
15362.560094	-0.057540	0.553047	0.106096	73.103477	36.289093	54.508587	-1.860928	0.000000	-4.640791	0.000000	0.000000	0.000000	-0.669958	0.534454	-1.608097	0.000000	0.000000	2.000000	167.000000	1.000000
15362.563428	-0.059781	0.554793	0.100769	72.974106	35.825775	53.533344	-1.857772	0.000000	-4.642056	0.000000	0.000000	0.000000	-0.672182	0.523899	-1.598141	0.000000	0.000000	2.000000	167.000000	1.000000
15362.566761	-0.059781	0.554793	0.100769	72.974106	35.825775	53.533344	-1.857772	0.000000	-4.642056	0.000000	0.000000	0.000000	-0.672182	0.523899	-1.598141	0.000000	0.000000	2.000000	167.000000	1.000000
15362.570094	-0.059781	0.554793	0.100769	72.974106	35.825775	53.533344	-1.857772	0.000000	-4.642056	0.000000	0.000000	0.000000	-0.672182	0.523899	-1.598141	0.000000	0.000000	2.000000	167.000000	1.000000
15362.573428	-0.062024	0.556498	0.095438	72.828583	35.190510	53.005352	-1.853455	0.000000	-4.643782	0.000000	0.000000	0.000000	-0.672908	0.511552	-1.599337	0.000000	0.000000	2.000000	167.000000	1.000000
15362.576761	-0.062024	0.556498	0.095438	72.828583	35.190510	53.005352	-1.853455	0.000000	-4.643782	0.000000	0.000000	0.000000	-0.672908	0.511552	-1.599337	0.000000	0.000000	2.000000	167.000000	1.000000
15362.580094	-0.062024	0.556498	0.095438	72.828583	35.190510	53.005352	-1.853455	0.000000	-4.643782	0.000000	0.000000	0.000000	-0.672908	0.511552	-1.599337	0.000000	0.000000	2.000000	167.000000	1.000000
15362.583428	-0.064243	0.558212	0.090117	72.688484	34.431332	52.456055	-1.848615	0.000000	-4.645710	0.000000	0.000000	0.000000	-0.665848	0.513941	-1.596069	0.000000	0.000000	2.000000	167.000000	1.000000
15362.586761	-0.064243	0.558212	0.090117	72.688484	34.431332	52.456055	-1.848615	0.000000	-4.645710	0.000000	0.000000	0.000000	-0.665848	0.513941	-1.596069	0.000000	0.000000	2.000000	167.000000	1.000000
15362.590094	-0.064243	0.558212	0.090117	72.688484	34.431332	52.456055	-1.848615	0.000000	-4.645710	0.000000	0.000000	0.000000	-0.665848	0.513941	-1.596069	0.000000	0.000000	2.000000	167.000000	1.000000
15362.593428	-0.066393	0.559880	0.084865	72.563477	33.613293	51.572906	-1.787845	0.000000	-4.505867	0.000000	0.000000	0.000000	-0.645084	0.500440	-1.575690	0.000000	0.000000	2.000000	167.000000	1.000000
15362.596761	-0.066393	0.559880	0.084865	72.563477	33.613293	51.572906	-1.787845	0.000000	-4.505867	0.000000	0.000000	0.000000	-0.645084	0.500440	-1.575690	0.000000	0.000000	2.000000	167.000000	1.000000
15362.600094	-0.066393	0.559880	0.084865	72.563477	33.613293	51.572906	-1.787845	0.000000	-4.505867	0.000000	0.000000	0.000000	-0.645084	0.500440	-1.575690	0.000000	0.000000	2.000000	167.000000	1.000000
15362.603428	-0.068396	0.561545	0.079665	72.444870	32.803185	50.424854	-1.680331	0.000000	-4.243252	0.000000	0.000000	0.000000	-0.600928	0.499652	-1.560042	0.000000	0.000000	2.000000	167.000000	1.000000
15362.606761	-0.068396	0.561545	0.079665	72.444870	32.803185	50.424854	-1.680331	0.000000	-4.243252	0.000000	0.000000	0.000000	-0.600928	0.499652	-1.560042	0.000000	0.000000	2.000000	167.000000	1.000000
15362.610094	-0.068396	0.561545	0.079665	72.444870	32.803185	50.424854	-1.680331	0.000000	-4.243252	0.000000	0.000000	0.000000	-0.600928	0.499652	-1.560042	0.000000	0.000000	2.000000	167.000000	1.000000
15362.613428	-0.070289	0.563128	0.074572	72.319611	32.008591	49.435749	-1.580176	0.000000	-3.983245	0.000000	0.000000	0.000000	-0.567706	0.474858	-1.527781	0.000000	0.000000	2.000000	167.000000	1.000000
15362.616761	-0.070289	0.563128	0.074572	72.319611	32.008591	49.435749	-1.580176	0.000000	-3.983245	0.000000	0.000000	0.000000	-0.567706	0.474858	-1.527781	0.000000	0.000000	2.000000	167.000000	1.000000
15362.620094	-0.070289	0.563128	0.074572	72.319611	32.008591	49.435749	-1.580176	0.000000	-3.983245	0.000000	0.000000	0.000000	-0.567706	0.474858	-1.527781	0.000000	0.000000	2.000000	167.000000	1.000000
15362.623428	-0.072082	0.564658	0.069646	72.205116	31.180279	48.382565	-1.485558	0.000000	-3.728614	0.000000	0.000000	0.000000	-0.537951	0.459026	-1.477860	0.000000	0.000000	2.000000	167.000000	1.000000
15362.626761	-0.072082	0.564658	0.069646	72.205116	31.180279	48.382565	-1.485558	0.000000	-3.728614	0.000000	0.000000	0.000000	-0.537951	0.459026	-1.477860	0.000000	0.000000	2.000000	167.000000	1.000000
15362.630094	-0.072082	0.564658	0.069646	72.205116	31.180279	48.382565	-1.485558	0.000000	-3.728614	0.000000	0.000000	0.000000	-0.537951	0.459026	-1.477860	0.000000	0.000000	2.000000	167.000000	1.000000
15362.633428	-0.073780	0.566168	0.064884	72.106407	30.382677	47.104141	-1.395900	0.000000	-3.482305	0.000000	0.000000	0.000000	-0.509350	0.452923	-1.428693	0.000000	0.000000	2.000000	167.000000	1.000000
15362.636761	-0.073780	0.566168	0.064884	72.106407	30.382677	47.104141	-1.395900	0.000000	-3.482305	0.000000	0.000000	0.000000	-0.509350	0.452923	-1.428693	0.000000	0.000000	2.000000	167.000000	1.000000
15362.640094	-0.073780	0.566168	0.064884	72.106407	30.382677	47.104141	-1.395900	0.000000	-3.482305	0.000000	0.000000	0.000000	-0.509350	0.452923	-1.428693	0.000000	0.000000	2.000000	167.000000	1.000000
15362.643428	-0.075474	0.567620	0.060368	72.012566	29.593269	45.663273	-1.311008	0.000000	-3.244189	0.000000	0.000000	0.000000	-0.508146	0.435613	-1.354756	0.000000	0.000000	2.000000	167.000000	1.000000
15362.646761	-0.075474	0.567620	0.060368	72.012566	29.593269	45.663273	-1.311008	0.000000	-3.244189	0.000000	0.000000	0.000000	-0.508146	0.435613	-1.354756	0.000000	0.000000	2.000000	167.000000	1.000000
15362.650094	-0.075474	0.567620	0.060368	72.012566	29.593269	45.663273	-1.311008	0.000000	-3.244189	0.000000	0.000000	0.000000	-0.508146	0.435613	-1.354756	0.000000	0.000000	2.000000	167.000000	1.000000
15362.653428	-0.077130	0.569031	0.056020	71.957329	28.876528	44.337177	-1.226317	0.000000	-3.018397	0.000000	0.000000	0.000000	-0.496947	0.423308	-1.304249	0.000000	0.000000	2.000000	167.000000	1.000000
15362.656761	-0.077130	0.569031	0.056020	71.957329	28.876528	44.337177	-1.226317	0.000000	-3.018397	0.000000	0.000000	0.000000	-0.496947	0.423308	-1.304249	0.000000	0.000000	2.000000	167.000000	1.000000
15362.660094	-0.077130	0.569031	0.056020	71.957329	28.876528	44.337177	-1.226317	0.000000	-3.018397	0.000000	0.000000	0.000000	-0.496947	0.423308	-1.304249	0.000000	0.000000	2.000000	167.000000	1.000000
15362.663428	-0.078733	0.570367	0.051876	71.948578	28.219479	43.304180	-1.143493	0.000000	-2.801022	0.000000	0.000000	0.000000	-0.480790	0.400691	-1.243302	0.000000	0.000000	2.000000	167.000000	1.000000
15362.666761	-0.078733	0.570367	0.051876	71.948578	28.219479	43.304180	-1.143493	0.000000	-2.801022	0.000000	0.000000	0.000000	-0.480790	0.400691	-1.243302	0.000000	0.000000	2.000000	167.000000	1.000000
15362.670094	-0.078733	0.570367	0.051876	71.948578	28.219479	43.304180	-1.143493	0.000000	-2.801022	0.000000	0.000000	0.000000	-0.480790	0.400691	-1.243302	0.000000	0.000000	2.000000	167.000000	1.000000
15362.673428	-0.080327	0.571622	0.047890	71.990929	27.636028	42.595448	-1.063361	0.000000	-2.593805	0.000000	0.000000	0.000000	-0.478365	0.376781	-1.195684	0.000000	0.000000	2.000000	167.000000	1.000000
15362.676761	-0.080327	0.571622	0.047890	71.990929	27.636028	42.595448	-1.063361	0.000000	-2.593805	0.000000	0.000000	0.000000	-0.478365	0.376781	-1.195684	0.000000	0.000000	2.000000	167.000000	1.000000
15362.680094	-0.080327	0.571622	0.047890	71.990929	27.636028	42.595448	-1.063361	0.000000	-2.593805	0.000000	0.000000	0.000000	-0.478365	0.376781	-1.195684	0.000000	0.000000	2.000000	167.000000	1.000000
15362.683428	-0.081902	0.572830	0.044125	72.079735	27.204395	42.221195	-0.983633	0.000000	-2.394524	0.000000	0.000000	0.000000	-0.472277	0.362294	-1.129517	0.000000	0.000000	2.000000	167.000000	1.000000
15362.686761	-0.081902	0.572830	0.044125	72.079735	27.204395	42.221195	-0.983633	0.000000	-2.394524	0.000000	0.000000	0.000000	-0.472277	0.362294	-1.129517	0.000000	0.000000	2.000000	167.000000	1.000000
15362.690094	-0.081902	0.572830	0.044125	72.079735	27.204395	42.221195	-0.983633	0.000000	-2.394524	0.000000	0.000000	0.000000	-0.472277	0.362294	-1.129517	0.000000	0.000000	2.000000	167.000000	1.000000
15362.693428	-0.083422	0.573975	0.040508	72.185509	26.769960	41.865311	-0.904921	0.000000	-2.206271	0.000000	0.000000	0.000000	-0.456221	0.343505	-1.085297	0.000000	0.000000	2.000000	167.000000	1.000000
15362.696761	-0.083422	0.573975	0.040508	72.185509	26.769960	41.865311	-0.904921	0.000000	-2.206271	0.000000	0.000000	0.000000	-0.456221	0.343505	-1.085297	0.000000	0.000000	2.000000	167.000000	1.000000
15362.700094	-0.083422	0.573975	0.040508	72.185509	26.769960	41.865311	-0.904921	0.000000	-2.206271	0.000000	0.000000	0.000000	-0.456221	0.343505	-1.085297	0.000000	0.000000	2.000000	167.000000	1.000000
15362.703428	-0.084903	0.575061	0.037102	72.288879	26.320820	41.488636	-0.828884	0.000000	-2.025388	0.000000	0.000000	0.000000	-0.444303	0.325785	-1.021780	0.000000	0.000000	2.000000	167.000000	1.000000
15362.706761	-0.084903	0.575061	0.037102	72.288879	26.320820	41.488636	-0.828884	0.000000	-2.025388	0.000000	0.000000	0.000000	-0.444303	0.325785	-1.021780	0.000000	0.000000	2.000000	167.000000	1.000000
15362.710094	-0.084903	0.575061	0.037102	72.288879	26.320820	41.488636	-0.828884	0.000000	-2.025388	0.000000	0.000000	0.000000	-0.444303	0.325785	-1.021780	0.000000	0.000000	2.000000	167.000000	1.000000
15362.713428	-0.086315	0.576064	0.033857	72.396240	25.873940	41.100452	-0.754833	0.000000	-1.855092	0.000000	0.000000	0.000000	-0.423559	0.300810	-0.973356	0.000000	0.000000	2.000000	167.000000	1.000000
15362.716761	-0.086315	0.576064	0.033857	72.396240	25.873940	41.100452	-0.754833	0.000000	-1.855092	0.000000	0.000000	0.000000	-0.423559	0.300810	-0.973356	0.000000	0.000000	2.000000	167.000000	1.000000
15362.720094	-0.086315	0.576064	0.033857	72.396240	25.873940	41.100452	-0.754833	0.000000	-1.855092	0.000000	0.000000	0.000000	-0.423559	0.300810	-0.973356	0.000000	0.000000	2.000000	167.000000	1.000000
15362.723428	-0.087589	0.576968	0.030772	72.512131	25.431719	40.684147	-0.684240	0.000000	-1.692866	0.000000	0.000000	0.000000	-0.382098	0.271316	-0.925631	0.000000	0.000000	2.000000	167.000000	1.000000
15362.726761	-0.087589	0.576968	0.030772	72.512131	25.431719	40.684147	-0.684240	0.000000	-1.692866	0.000000	0.000000	0.000000	-0.382098	0.271316	-0.925631	0.000000	0.000000	2.000000	167.000000	1.000000
15362.730094	-0.087589	0.576968	0.030772	72.512131	25.431719	40.684147	-0.684240	0.000000	-1.692866	0.000000	0.000000	0.000000	-0.382098	0.271316	-0.925631	0.000000	0.000000	2.000000	167.000000	1.000000
15362.733428	-0.088794	0.577786	0.027812	72.698944	25.102554	40.328457	-0.620557	0.000000	-1.538594	0.000000	0.000000	0.000000	-0.361392	0.245272	-0.887976	0.000000	0.000000	2.000000	167.000000	1.000000
15362.736761	-0.088794	0.577786	0.027812	72.698944	25.102554	40.328457	-0.620557	0.000000	-1.538594	0.000000	0.000000	0.000000	-0.361392	0.245272	-0.887976	0.000000	0.000000	2.000000	167.000000	1.000000
15362.740094	-0.088794	0.577786	0.027812	72.698944	25.102554	40.328457	-0.620557	0.000000	-1.538594	0.000000	0.000000	0.000000	-0.361392	0.245272	-0.887976	0.000000	0.000000	2.000000	167.000000	1.000000
15362.743428	-0.089929	0.578501	0.024962	73.026741	25.063921	40.173351	-0.560325	0.000000	-1.390598	0.000000	0.000000	0.000000	-0.340554	0.214464	-0.854887	0.000000	0.000000	2.000000	167.000000	1.000000
15362.746761	-0.089929	0.578501	0.024962	73.026741	25.063921	40.173351	-0.560325	0.000000	-1.390598	0.000000	0.000000	0.000000	-0.340554	0.214464	-0.854887	0.000000	0.000000	2.000000	167.000000	1.000000
15362.750094	-0.089929	0.578501	0.024962	73.026741	25.063921	40.173351	-0.560325	0.000000	-1.390598	0.000000	0.000000	0.000000	-0.340554	0.214464	-0.854887	0.000000	0.000000	2.000000	167.000000	1.000000
15362.753428	-0.090942	0.579132	0.022187	73.494873	25.400131	40.319828	-0.503566	0.000000	-1.248117	0.000000	0.000000	0.000000	-0.304136	0.189381	-0.832722	0.000000	0.000000	2.000000	167.000000	1.000000
15362.756761	-0.090942	0.579132	0.022187	73.494873	25.400131	40.319828	-0.503566	0.000000	-1.248117	0.000000	0.000000	0.000000	-0.304136	0.189381	-0.832722	0.000000	0.000000	2.000000	167.000000	1.000000
15362.760094	-0.090942	0.579132	0.022187	73.494873	25.400131	40.319828	-0.503566	0.000000	-1.248117	0.000000	0.000000	0.000000	-0.304136	0.189381	-0.832722	0.000000	0.000000	2.000000	167.000000	1.000000
15362.763428	-0.091841	0.579699	0.019503	74.041611	25.960806	40.637638	-0.452877	0.000000	-1.109330	0.000000	0.000000	0.000000	-0.269456	0.170250	-0.805199	0.000000	0.000000	2.000000	167.000000	1.000000
15362.766761	-0.091841	0.579699	0.019503	74.041611	25.960806	40.637638	-0.452877	0.000000	-1.109330	0.000000	0.000000	0.000000	-0.269456	0.170250	-0.805199	0.000000	0.000000	2.000000	167.000000	1.000000
15362.770094	-0.091841	0.579699	0.019503	74.041611	25.960806	40.637638	-0.452877	0.000000	-1.109330	0.000000	0.000000	0.000000	-0.269456	0.170250	-0.805199	0.000000	0.000000	2.000000	167.000000	1.000000
15362.773428	-0.092683	0.580136	0.016962	74.606125	26.569851	40.986156	-0.407967	0.000000	-0.975130	0.000000	0.000000	0.000000	-0.252561	0.130940	-0.762098	0.000000	0.000000	2.000000	167.000000	1.000000
15362.776761	-0.092683	0.580136	0.016962	74.606125	26.569851	40.986156	-0.407967	0.000000	-0.975130	0.000000	0.000000	0.000000	-0.252561	0.130940	-0.762098	0.000000	0.000000	2.000000	167.000000	1.000000
15362.780094	-0.092683	0.580136	0.016962	74.606125	26.569851	40.986156	-0.407967	0.000000	-0.975130	0.000000	0.000000	0.000000	-0.252561	0.130940	-0.762098	0.000000	0.000000	2.000000	167.000000	1.000000
15362.783428	-0.093437	0.580486	0.014518	75.158363	27.122566	41.272480	-0.365874	0.000000	-0.848114	0.000000	0.000000	0.000000	-0.226490	0.105097	-0.733277	0.000000	0.000000	2.000000	167.000000	1.000000
15362.786761	-0.093437	0.580486	0.014518	75.158363	27.122566	41.272480	-0.365874	0.000000	-0.848114	0.000000	0.000000	0.000000	-0.226490	0.105097	-0.733277	0.000000	0.000000	2.000000	167.000000	1.000000
15362.790094	-0.093437	0.580486	0.014518	75.158363	27.122566	41.272480	-0.365874	0.000000	-0.848114	0.000000	0.000000	0.000000	-0.226490	0.105097	-0.733277	0.000000	0.000000	2.000000	167.000000	1.000000
15362.793428	-0.094137	0.580692	0.012203	75.673828	27.640224	41.545956	-0.328125	0.000000	-0.725901	0.000000	0.000000	0.000000	-0.209926	0.061751	-0.694601	0.000000	0.000000	2.000000	167.000000	1.000000
15362.796761	-0.094137	0.580692	0.012203	75.673828	27.640224	41.545956	-0.328125	0.000000	-0.725901	0.000000	0.000000	0.000000	-0.209926	0.061751	-0.694601	0.000000	0.000000	2.000000	167.000000	1.000000
15362.800094	-0.094137	0.580692	0.012203	75.673828	27.640224	41.545956	-0.328125	0.000000	-0.725901	0.000000	0.000000	0.000000	-0.209926	0.061751	-0.694601	0.000000	0.000000	2.000000	167.000000	1.000000
15362.803428	-0.094747	0.580779	0.009952	76.133347	28.133221	41.837868	-0.293138	0.000000	-0.610134	0.000000	0.000000	0.000000	-0.183039	0.026118	-0.675309	0.000000	0.000000	2.000000	167.000000	1.000000
15362.806761	-0.094747	0.580779	0.009952	76.133347	28.133221	41.837868	-0.293138	0.000000	-0.610134	0.000000	0.000000	0.000000	-0.183039	0.026118	-0.675309	0.000000	0.000000	2.000000	167.000000	1.000000
15362.810094	-0.094747	0.580779	0.009952	76.133347	28.133221	41.837868	-0.293138	0.000000	-0.610134	0.000000	0.000000	0.000000	-0.183039	0.026118	-0.675309	0.000000	0.000000	2.000000	167.000000	1.000000
15362.813428	-0.095276	0.580715	0.007795	76.545364	28.614174	42.156582	-0.262631	0.000000	-0.497582	0.000000	0.000000	0.000000	-0.158477	-0.019123	-0.646901	0.000000	0.000000	2.000000	167.000000	1.000000
15362.816761	-0.095276	0.580715	0.007795	76.545364	28.614174	42.156582	-0.262631	0.000000	-0.497582	0.000000	0.000000	0.000000	-0.158477	-0.019123	-0.646901	0.000000	0.000000	2.000000	167.000000	1.000000
15362.820094	-0.095276	0.580715	0.007795	76.545364	28.614174	42.156582	-0.262631	0.000000	-0.497582	0.000000	0.000000	0.000000	-0.158477	-0.019123	-0.646901	0.000000	0.000000	2.000000	167.000000	1.000000
15362.823428	-0.095699	0.580555	0.005725	76.912224	29.045486	42.447983	-0.236219	0.000000	-0.389766	0.000000	0.000000	0.000000	-0.127016	-0.048183	-0.620982	0.000000	0.000000	2.000000	167.000000	1.000000
15362.826761	-0.095699	0.580555	0.005725	76.912224	29.045486	42.447983	-0.236219	0.000000	-0.389766	0.000000	0.000000	0.000000	-0.127016	-0.048183	-0.620982	0.000000	0.000000	2.000000	167.000000	1.000000
15362.830094	-0.095699	0.580555	0.005725	76.912224	29.045486	42.447983	-0.236219	0.000000	-0.389766	0.000000	0.000000	0.000000	-0.127016	-0.048183	-0.620982	0.000000	0.000000	2.000000	167.000000	1.000000
15362.833428	-0.096011	0.580288	0.003702	77.251724	29.433537	42.701252	-0.215049	0.000000	-0.286269	0.000000	0.000000	0.000000	-0.093601	-0.080065	-0.606981	0.000000	0.000000	2.000000	167.000000	1.000000
15362.836761	-0.096011	0.580288	0.003702	77.251724	29.433537	42.701252	-0.215049	0.000000	-0.286269	0.000000	0.000000	0.000000	-0.093601	-0.080065	-0.606981	0.000000	0.000000	2.000000	167.000000	1.000000
15362.840094	-0.096011	0.580288	0.003702	77.251724	29.433537	42.701252	-0.215049	0.000000	-0.286269	0.000000	0.000000	0.000000	-0.093601	-0.080065	-0.606981	0.000000	0.000000	2.000000	167.000000	1.000000
15362.843428	-0.096215	0.579890	0.001732	77.567207	29.695898	42.823830	-0.199449	0.000000	-0.185105	0.000000	0.000000	0.000000	-0.061056	-0.119230	-0.590995	0.000000	0.000000	2.000000	167.000000	1.000000
15362.846761	-0.096215	0.579890	0.001732	77.567207	29.695898	42.823830	-0.199449	0.000000	-0.185105	0.000000	0.000000	0.000000	-0.061056	-0.119230	-0.590995	0.000000	0.000000	2.000000	167.000000	1.000000
15362.850094	-0.096215	0.579890	0.001732	77.567207	29.695898	42.823830	-0.199449	0.000000	-0.185105	0.000000	0.000000	0.000000	-0.061056	-0.119230	-0.590995	0.000000	0.000000	2.000000	167.000000	1.000000
15362.853428	-0.096340	0.579400	-0.000156	77.866379	29.800323	42.770428	-0.189273	0.000000	-0.086606	0.000000	0.000000	0.000000	-0.037582	-0.147085	-0.566345	0.000000	0.000000	2.000000	167.000000	1.000000
15362.856761	-0.096340	0.579400	-0.000156	77.866379	29.800323	42.770428	-0.189273	0.000000	-0.086606	0.000000	0.000000	0.000000	-0.037582	-0.147085	-0.566345	0.000000	0.000000	2.000000	167.000000	1.000000
15362.860094	-0.096340	0.579400	-0.000156	77.866379	29.800323	42.770428	-0.189273	0.000000	-0.086606	0.000000	0.000000	0.000000	-0.037582	-0.147085	-0.566345	0.000000	0.000000	2.000000	167.000000	1.000000
15362.863428	-0.096406	0.578800	-0.001983	78.166138	29.634090	42.399483	-0.183009	0.000000	0.007785	0.000000	0.000000	0.000000	-0.019896	-0.179967	-0.548150	0.000000	0.000000	2.000000	167.000000	1.000000
15362.866761	-0.096406	0.578800	-0.001983	78.166138	29.634090	42.399483	-0.183009	0.000000	0.007785	0.000000	0.000000	0.000000	-0.019896	-0.179967	-0.548150	0.000000	0.000000	2.000000	167.000000	1.000000
15362.870094	-0.096406	0.578800	-0.001983	78.166138	29.634090	42.399483	-0.183009	0.000000	0.007785	0.000000	0.000000	0.000000	-0.019896	-0.179967	-0.548150	0.000000	0.000000	2.000000	167.000000	1.000000
15362.873428	-0.096400	0.578128	-0.003711	78.486450	29.288694	41.798317	-0.179693	0.000000	0.099143	0.000000	0.000000	0.000000	0.001832	-0.201627	-0.518537	0.000000	0.000000	2.000000	167.000000	1.000000
15362.876761	-0.096400	0.578128	-0.003711	78.486450	29.288694	41.798317	-0.179693	0.000000	0.099143	0.000000	0.000000	0.000000	0.001832	-0.201627	-0.518537	0.000000	0.000000	2.000000	167.000000	1.000000
15362.880094	-0.096400	0.578128	-0.003711	78.486450	29.288694	41.798317	-0.179693	0.000000	0.099143	0.000000	0.000000	0.000000	0.001832	-0.201627	-0.518537	0.000000	0.000000	2.000000	167.000000	1.000000
15362.883428	-0.096318	0.577392	-0.005365	78.838722	28.831762	41.026817	-0.179999	0.000000	0.185566	0.000000	0.000000	0.000000	0.024719	-0.220858	-0.495974	0.000000	0.000000	2.000000	167.000000	1.000000
15362.886761	-0.096318	0.577392	-0.005365	78.838722	28.831762	41.026817	-0.179999	0.000000	0.185566	0.000000	0.000000	0.000000	0.024719	-0.220858	-0.495974	0.000000	0.000000	2.000000	167.000000	1.000000
15362.890094	-0.096318	0.577392	-0.005365	78.838722	28.831762	41.026817	-0.179999	0.000000	0.185566	0.000000	0.000000	0.000000	0.024719	-0.220858	-0.495974	0.000000	0.000000	2.000000	167.000000	1.000000
15362.893428	-0.096169	0.576603	-0.006902	79.206413	28.271198	40.112389	-0.184119	0.000000	0.268228	0.000000	0.000000	0.000000	0.044712	-0.236632	-0.461361	0.000000	0.000000	2.000000	167.000000	1.000000
15362.896761	-0.096169	0.576603	-0.006902	79.206413	28.271198	40.112389	-0.184119	0.000000	0.268228	0.000000	0.000000	0.000000	0.044712	-0.236632	-0.461361	0.000000	0.000000	2.000000	167.000000	1.000000
15362.900094	-0.096169	0.576603	-0.006902	79.206413	28.271198	40.112389	-0.184119	0.000000	0.268228	0.000000	0.000000	0.000000	0.044712	-0.236632	-0.461361	0.000000	0.000000	2.000000	167.000000	1.000000
15362.903428	-0.095977	0.575805	-0.008319	79.576248	27.673412	39.148506	-0.191571	0.000000	0.345122	0.000000	0.000000	0.000000	0.057330	-0.239308	-0.424933	0.000000	0.000000	2.000000	167.000000	1.000000
15362.906761	-0.095977	0.575805	-0.008319	79.576248	27.673412	39.148506	-0.191571	0.000000	0.345122	0.000000	0.000000	0.000000	0.057330	-0.239308	-0.424933	0.000000	0.000000	2.000000	167.000000	1.000000
15362.910094	-0.095977	0.575805	-0.008319	79.576248	27.673412	39.148506	-0.191571	0.000000	0.345122	0.000000	0.000000	0.000000	0.057330	-0.239308	-0.424933	0.000000	0.000000	2.000000	167.000000	1.000000
15362.913428	-0.095750	0.574992	-0.009590	79.933426	27.035940	38.147038	-0.201126	0.000000	0.415944	0.000000	0.000000	0.000000	0.068225	-0.244081	-0.381437	0.000000	0.000000	2.000000	167.000000	1.000000
15362.916761	-0.095750	0.574992	-0.009590	79.933426	27.035940	38.147038	-0.201126	0.000000	0.415944	0.000000	0.000000	0.000000	0.068225	-0.244081	-0.381437	0.000000	0.000000	2.000000	167.000000	1.000000
15362.920094	-0.095750	0.574992	-0.009590	79.933426	27.035940	38.147038	-0.201126	0.000000	0.415944	0.000000	0.000000	0.000000	0.068225	-0.244081	-0.381437	0.000000	0.000000	2.000000	167.000000	1.000000
15362.923428	-0.095553	0.574205	-0.010719	80.270676	26.395422	37.159527	-0.212496	0.000000	0.479517	0.000000	0.000000	0.000000	0.059155	-0.235987	-0.338708	0.000000	0.000000	2.000000	167.000000	1.000000
15362.926761	-0.095553	0.574205	-0.010719	80.270676	26.395422	37.159527	-0.212496	0.000000	0.479517	0.000000	0.000000	0.000000	0.059155	-0.235987	-0.338708	0.000000	0.000000	2.000000	167.000000	1.000000
15362.930094	-0.095553	0.574205	-0.010719	80.270676	26.395422	37.159527	-0.212496	0.000000	0.479517	0.000000	0.000000	0.000000	0.059155	-0.235987	-0.338708	0.000000	0.000000	2.000000	167.000000	1.000000
15362.933428	-0.095341	0.573403	-0.011707	80.568062	25.836702	36.295986	-0.222356	0.000000	0.535968	0.000000	0.000000	0.000000	0.063438	-0.240753	-0.296418	0.000000	0.000000	2.000000	167.000000	1.000000
15362.936761	-0.095341	0.573403	-0.011707	80.568062	25.836702	36.295986	-0.222356	0.000000	0.535968	0.000000	0.000000	0.000000	0.063438	-0.240753	-0.296418	0.000000	0.000000	2.000000	167.000000	1.000000
15362.940094	-0.095341	0.573403	-0.011707	80.568062	25.836702	36.295986	-0.222356	0.000000	0.535968	0.000000	0.000000	0.000000	0.063438	-0.240753	-0.296418	0.000000	0.000000	2.000000	167.000000	1.000000
15362.943428	-0.095173	0.572655	-0.012494	80.827164	25.388292	35.592125	-0.232929	0.000000	0.585371	0.000000	0.000000	0.000000	0.050530	-0.224284	-0.236116	0.000000	0.000000	2.000000	167.000000	1.000000
15362.946761	-0.095173	0.572655	-0.012494	80.827164	25.388292	35.592125	-0.232929	0.000000	0.585371	0.000000	0.000000	0.000000	0.050530	-0.224284	-0.236116	0.000000	0.000000	2.000000	167.000000	1.000000
15362.950094	-0.095173	0.572655	-0.012494	80.827164	25.388292	35.592125	-0.232929	0.000000	0.585371	0.000000	0.000000	0.000000	0.050530	-0.224284	-0.236116	0.000000	0.000000	2.000000	167.000000	1.000000
15362.953428	-0.095173	0.572655	-0.012494	81.034874	25.104839	35.110649	-0.241351	0.000000	0.624724	0.000000	0.000000	0.000000	0.050530	-0.224284	-0.236116	0.000000	0.000000	2.000000	167.000000	1.000000
15362.956761	-0.094972	0.571934	-0.013124	81.034874	25.104839	35.110649	-0.241351	0.000000	0.624724	0.000000	0.000000	0.000000	0.060278	-0.216428	-0.188951	0.000000	0.000000	2.000000	167.000000	1.000000
15362.960094	-0.094972	0.571934	-0.013124	81.034874	25.104839	35.110649	-0.241351	0.000000	0.624724	0.000000	0.000000	0.000000	0.060278	-0.216428	-0.188951	0.000000	0.000000	2.000000	167.000000	1.000000
15362.963428	-0.094756	0.571220	-0.013618	81.193733	25.009943	34.888615	-0.241351	0.000000	0.624724	0.000000	0.000000	0.000000	0.064734	-0.213987	-0.148250	0.000000	0.000000	2.000000	167.000000	1.000000
15362.966761	-0.094756	0.571220	-0.013618	81.193733	25.009943	34.888615	-0.241351	0.000000	0.624724	0.000000	0.000000	0.000000	0.064734	-0.213987	-0.148250	0.000000	0.000000	2.000000	167.000000	1.000000
15362.970094	-0.094756	0.571220	-0.013618	81.193733	25.009943	34.888615	-0.241351	0.000000	0.624724	0.000000	0.000000	0.000000	0.064734	-0.213987	-0.148250	0.000000	0.000000	2.000000	167.000000	1.000000
15362.973428	-0.094756	0.571220	-0.013618	81.308891	25.019361	34.822159	-0.262186	0.000000	0.680924	0.000000	0.000000	0.000000	0.064734	-0.213987	-0.148250	0.000000	0.000000	2.000000	167.000000	1.000000
15362.976761	-0.094550	0.570533	-0.013964	81.308891	25.019361	34.822159	-0.262186	0.000000	0.680924	0.000000	0.000000	0.000000	0.061738	-0.206342	-0.103647	0.000000	0.000000	2.000000	167.000000	1.000000
15362.980094	-0.094550	0.570533	-0.013964	81.308891	25.019361	34.822159	-0.262186	0.000000	0.680924	0.000000	0.000000	0.000000	0.061738	-0.206342	-0.103647	0.000000	0.000000	2.000000	167.000000	1.000000
15362.983428	-0.094358	0.569849	-0.014247	81.405777	24.972244	34.703968	-0.262186	0.000000	0.680924	0.000000	0.000000	0.000000	0.057653	-0.205087	-0.084777	0.000000	0.000000	2.000000	167.000000	1.000000
15362.986761	-0.094358	0.569849	-0.014247	81.405777	24.972244	34.703968	-0.262186	0.000000	0.680924	0.000000	0.000000	0.000000	0.057653	-0.205087	-0.084777	0.000000	0.000000	2.000000	167.000000	1.000000
15362.990094	-0.094358	0.569849	-0.014247	81.405777	24.972244	34.703968	-0.262186	0.000000	0.680924	0.000000	0.000000	0.000000	0.057653	-0.205087	-0.084777	0.000000	0.000000	2.000000	167.000000	1.000000
15362.993428	-0.094358	0.569849	-0.014247	81.501785	24.729502	34.414253	-0.282084	0.000000	0.712328	0.000000	0.000000	0.000000	0.057653	-0.205087	-0.084777	0.000000	0.000000	2.000000	167.000000	1.000000
15362.996761	-0.094207	0.569137	-0.014441	81.501785	24.729502	34.414253	-0.282084	0.000000	0.712328	0.000000	0.000000	0.000000	0.045397	-0.213451	-0.058412	0.000000	0.000000	2.000000	167.000000	1.000000
15363.000094	-0.094207	0.569137	-0.014441	81.501785	24.729502	34.414253	-0.282084	0.000000	0.712328	0.000000	0.000000	0.000000	0.045397	-0.213451	-0.058412	0.000000	0.000000	2.000000	167.000000	1.000000
15363.003428	-0.094116	0.568423	-0.014559	81.610191	24.344145	33.932961	-0.282084	0.000000	0.712328	0.000000	0.000000	0.000000	0.027254	-0.214472	-0.035180	0.000000	0.000000	2.000000	167.000000	1.000000
15363.006761	-0.094116	0.568423	-0.014559	81.610191	24.344145	33.932961	-0.282084	0.000000	0.712328	0.000000	0.000000	0.000000	0.027254	-0.214472	-0.035180	0.000000	0.000000	2.000000	167.000000	1.000000
15363.010094	-0.094116	0.568423	-0.014559	81.610191	24.344145	33.932961	-0.282084	0.000000	0.712328	0.000000	0.000000	0.000000	0.027254	-0.214472	-0.035180	0.000000	0.000000	2.000000	167.000000	1.000000
15363.013428	-0.094116	0.568423	-0.014559	81.713379	23.961975	33.440800	-0.294193	0.000000	0.727927	0.000000	0.000000	0.000000	0.027254	-0.214472	-0.035180	0.000000	0.000000	2.000000	167.000000	1.000000
15363.016761	-0.094103	0.567686	-0.014620	81.713379	23.961975	33.440800	-0.294193	0.000000	0.727927	0.000000	0.000000	0.000000	0.003935	-0.220828	-0.018511	0.000000	0.000000	2.000000	167.000000	1.000000
15363.020094	-0.094103	0.567686	-0.014620	81.713379	23.961975	33.440800	-0.294193	0.000000	0.727927	0.000000	0.000000	0.000000	0.003935	-0.220828	-0.018511	0.000000	0.000000	2.000000	167.000000	1.000000
15363.023428	-0.094107	0.566971	-0.014601	81.812614	23.667589	33.062271	-0.294193	0.000000	0.727927	0.000000	0.000000	0.000000	-0.001198	-0.214611	0.005650	0.000000	0.000000	2.000000	167.000000	1.000000
15363.026761	-0.094107	0.566971	-0.014601	81.812614	23.667589	33.062271	-0.294193	0.000000	0.727927	0.000000	0.000000	0.000000	-0.001198	-0.214611	0.005650	0.000000	0.000000	2.000000	167.000000	1.000000
15363.030094	-0.094107	0.566971	-0.014601	81.812614	23.667589	33.062271	-0.294193	0.000000	0.727927	0.000000	0.000000	0.000000	-0.001198	-0.214611	0.005650	0.000000	0.000000	2.000000	167.000000	1.000000
15363.033428	-0.094107	0.566971	-0.014601	81.900681	23.555462	32.887569	-0.294649	0.000000	0.730070	0.000000	0.000000	0.000000	-0.001198	-0.214611	0.005650	0.000000	0.000000	2.000000	167.000000	1.000000
15363.036761	-0.094162	0.566266	-0.014552	81.900681	23.555462	32.887569	-0.294649	0.000000	0.730070	0.000000	0.000000	0.000000	-0.016347	-0.211540	0.014898	0.000000	0.000000	2.000000	167.000000	1.000000
15363.040094	-0.094162	0.566266	-0.014552	81.900681	23.555462	32.887569	-0.294649	0.000000	0.730070	0.000000	0.000000	0.000000	-0.016347	-0.211540	0.014898	0.000000	0.000000	2.000000	167.000000	1.000000
15363.043428	-0.094238	0.565574	-0.014398	81.979439	23.834040	33.159740	-0.294649	0.000000	0.730070	0.000000	0.000000	0.000000	-0.022992	-0.207718	0.046117	0.000000	0.000000	2.000000	167.000000	1.000000
15363.046761	-0.094238	0.565574	-0.014398	81.979439	23.834040	33.159740	-0.294649	0.000000	0.730070	0.000000	0.000000	0.000000	-0.022992	-0.207718	0.046117	0.000000	0.000000	2.000000	167.000000	1.000000
15363.050094	-0.094238	0.565574	-0.014398	81.979439	23.834040	33.159740	-0.294649	0.000000	0.730070	0.000000	0.000000	0.000000	-0.022992	-0.207718	0.046117	0.000000	0.000000	2.000000	167.000000	1.000000
15363.053428	-0.094238	0.565574	-0.014398	82.045197	24.166904	33.504101	-0.288092	0.000000	0.719901	0.000000	0.000000	0.000000	-0.022992	-0.207718	0.046117	0.000000	0.000000	2.000000	167.000000	1.000000
15363.056761	-0.094369	0.564908	-0.014196	82.045197	24.166904	33.504101	-0.288092	0.000000	0.719901	0.000000	0.000000	0.000000	-0.039287	-0.199611	0.060663	0.000000	0.000000	2.000000	167.000000	1.000000
15363.060094	-0.094369	0.564908	-0.014196	82.045197	24.166904	33.504101	-0.288092	0.000000	0.719901	0.000000	0.000000	0.000000	-0.039287	-0.199611	0.060663	0.000000	0.000000	2.000000	167.000000	1.000000
15363.063428	-0.094512	0.564270	-0.013936	82.105713	24.473198	33.827076	-0.288092	0.000000	0.719901	0.000000	0.000000	0.000000	-0.042995	-0.191584	0.077921	0.000000	0.000000	2.000000	167.000000	1.000000
15363.066761	-0.094512	0.564270	-0.013936	82.105713	24.473198	33.827076	-0.288092	0.000000	0.719901	0.000000	0.000000	0.000000	-0.042995	-0.191584	0.077921	0.000000	0.000000	2.000000	167.000000	1.000000
15363.070094	-0.094512	0.564270	-0.013936	82.105713	24.473198	33.827076	-0.288092	0.000000	0.719901	0.000000	0.000000	0.000000	-0.042995	-0.191584	0.077921	0.000000	0.000000	2.000000	167.000000	1.000000
15363.073428	-0.094512	0.564270	-0.013936	82.163506	24.773527	34.141239	-0.274378	0.000000	0.696804	0.000000	0.000000	0.000000	-0.042995	-0.191584	0.077921	0.000000	0.000000	2.000000	167.000000	1.000000
15363.076761	-0.094664	0.563640	-0.013636	82.163506	24.773527	34.141239	-0.274378	0.000000	0.696804	0.000000	0.000000	0.000000	-0.045592	-0.188803	0.089921	0.000000	0.000000	2.000000	167.000000	1.000000
15363.080094	-0.094664	0.563640	-0.013636	82.163506	24.773527	34.141239	-0.274378	0.000000	0.696804	0.000000	0.000000	0.000000	-0.045592	-0.188803	0.089921	0.000000	0.000000	2.000000	167.000000	1.000000
15363.083428	-0.094840	0.563052	-0.013330	82.216034	25.050817	34.432110	-0.274378	0.000000	0.696804	0.000000	0.000000	0.000000	-0.052658	-0.176397	0.091892	0.000000	0.000000	2.000000	167.000000	1.000000
15363.086761	-0.094840	0.563052	-0.013330	82.216034	25.050817	34.432110	-0.274378	0.000000	0.696804	0.000000	0.000000	0.000000	-0.052658	-0.176397	0.091892	0.000000	0.000000	2.000000	167.000000	1.000000
15363.090094	-0.094840	0.563052	-0.013330	82.216034	25.050817	34.432110	-0.274378	0.000000	0.696804	0.000000	0.000000	0.000000	-0.052658	-0.176397	0.091892	0.000000	0.000000	2.000000	167.000000	1.000000
15363.093428	-0.095027	0.562515	-0.012972	82.263382	25.301329	34.698662	-0.258003	0.000000	0.666501	0.000000	0.000000	0.000000	-0.056052	-0.161093	0.107533	0.000000	0.000000	2.000000	167.000000	1.000000
15363.096761	-0.095027	0.562515	-0.012972	82.263382	25.301329	34.698662	-0.258003	0.000000	0.666501	0.000000	0.000000	0.000000	-0.056052	-0.161093	0.107533	0.000000	0.000000	2.000000	167.000000	1.000000
15363.100094	-0.095027	0.562515	-0.012972	82.263382	25.301329	34.698662	-0.258003	0.000000	0.666501	0.000000	0.000000	0.000000	-0.056052	-0.161093	0.107533	0.000000	0.000000	2.000000	167.000000	1.000000
15363.103428	-0.095191	0.562002	-0.012615	82.303101	25.512651	34.925644	-0.248662	0.000000	0.648579	0.000000	0.000000	0.000000	-0.049373	-0.153900	0.106992	0.000000	0.000000	2.000000	167.000000	1.000000
15363.106761	-0.095191	0.562002	-0.012615	82.303101	25.512651	34.925644	-0.248662	0.000000	0.648579	0.000000	0.000000	0.000000	-0.049373	-0.153900	0.106992	0.000000	0.000000	2.000000	167.000000	1.000000
15363.110094	-0.095191	0.562002	-0.012615	82.303101	25.512651	34.925644	-0.248662	0.000000	0.648579	0.000000	0.000000	0.000000	-0.049373	-0.153900	0.106992	0.000000	0.000000	2.000000	167.000000	1.000000
15363.113428	-0.095191	0.562002	-0.012615	82.341888	25.729450	35.152416	-0.240433	0.000000	0.630747	0.000000	0.000000	0.000000	-0.049373	-0.153900	0.106992	0.000000	0.000000	2.000000	167.000000	1.000000
15363.116761	-0.095346	0.561540	-0.012201	82.341888	25.729450	35.152416	-0.240433	0.000000	0.630747	0.000000	0.000000	0.000000	-0.046449	-0.138624	0.124068	0.000000	0.000000	2.000000	167.000000	1.000000
15363.120094	-0.095346	0.561540	-0.012201	82.341888	25.729450	35.152416	-0.240433	0.000000	0.630747	0.000000	0.000000	0.000000	-0.046449	-0.138624	0.124068	0.000000	0.000000	2.000000	167.000000	1.000000
15363.123428	-0.095474	0.561110	-0.011813	82.373032	25.918129	35.357948	-0.240433	0.000000	0.630747	0.000000	0.000000	0.000000	-0.038256	-0.129152	0.116623	0.000000	0.000000	2.000000	167.000000	1.000000
15363.126761	-0.095474	0.561110	-0.011813	82.373032	25.918129	35.357948	-0.240433	0.000000	0.630747	0.000000	0.000000	0.000000	-0.038256	-0.129152	0.116623	0.000000	0.000000	2.000000	167.000000	1.000000
15363.130094	-0.095474	0.561110	-0.011813	82.373032	25.918129	35.357948	-0.240433	0.000000	0.630747	0.000000	0.000000	0.000000	-0.038256	-0.129152	0.116623	0.000000	0.000000	2.000000	167.000000	1.000000
15363.133428	-0.095474	0.561110	-0.011813	82.400146	26.077057	35.550198	-0.226315	0.000000	0.590632	0.000000	0.000000	0.000000	-0.038256	-0.129152	0.116623	0.000000	0.000000	2.000000	167.000000	1.000000
15363.136761	-0.095566	0.560713	-0.011380	82.400146	26.077057	35.550198	-0.226315	0.000000	0.590632	0.000000	0.000000	0.000000	-0.027830	-0.119031	0.129825	0.000000	0.000000	2.000000	167.000000	1.000000
15363.140094	-0.095566	0.560713	-0.011380	82.400146	26.077057	35.550198	-0.226315	0.000000	0.590632	0.000000	0.000000	0.000000	-0.027830	-0.119031	0.129825	0.000000	0.000000	2.000000	167.000000	1.000000
15363.143428	-0.095614	0.560365	-0.010949	82.422256	26.213354	35.746037	-0.226315	0.000000	0.590632	0.000000	0.000000	0.000000	-0.014385	-0.104328	0.129120	0.000000	0.000000	2.000000	167.000000	1.000000
15363.146761	-0.095614	0.560365	-0.010949	82.422256	26.213354	35.746037	-0.226315	0.000000	0.590632	0.000000	0.000000	0.000000	-0.014385	-0.104328	0.129120	0.000000	0.000000	2.000000	167.000000	1.000000
15363.150094	-0.095614	0.560365	-0.010949	82.422256	26.213354	35.746037	-0.226315	0.000000	0.590632	0.000000	0.000000	0.000000	-0.014385	-0.104328	0.129120	0.000000	0.000000	2.000000	167.000000	1.000000
15363.153428	-0.095614	0.560365	-0.010949	82.445343	26.342720	35.981041	-0.219279	0.000000	0.547474	0.000000	0.000000	0.000000	-0.014385	-0.104328	0.129120	0.000000	0.000000	2.000000	167.000000	1.000000
15363.156761	-0.095662	0.560017	-0.010519	82.445343	26.342720	35.981041	-0.219279	0.000000	0.547474	0.000000	0.000000	0.000000	-0.014339	-0.104562	0.129024	0.000000	0.000000	2.000000	167.000000	1.000000
15363.160094	-0.095662	0.560017	-0.010519	82.445343	26.342720	35.981041	-0.219279	0.000000	0.547474	0.000000	0.000000	0.000000	-0.014339	-0.104562	0.129024	0.000000	0.000000	2.000000	167.000000	1.000000
15363.163428	-0.095708	0.559717	-0.010101	82.464485	26.435625	36.233421	-0.219279	0.000000	0.547474	0.000000	0.000000	0.000000	-0.013589	-0.089786	0.125643	0.000000	0.000000	2.000000	167.000000	1.000000
15363.166761	-0.095708	0.559717	-0.010101	82.464485	26.435625	36.233421	-0.219279	0.000000	0.547474	0.000000	0.000000	0.000000	-0.013589	-0.089786	0.125643	0.000000	0.000000	2.000000	167.000000	1.000000
15363.170094	-0.095708	0.559717	-0.010101	82.464485	26.435625	36.233421	-0.219279	0.000000	0.547474	0.000000	0.000000	0.000000	-0.013589	-0.089786	0.125643	0.000000	0.000000	2.000000	167.000000	1.000000
15363.173428	-0.095708	0.559717	-0.010101	82.487045	26.533270	36.563412	-0.214625	0.000000	0.505030	0.000000	0.000000	0.000000	-0.013589	-0.089786	0.125643	0.000000	0.000000	2.000000	167.000000	1.000000
15363.176761	-0.095774	0.559417	-0.009687	82.487045	26.533270	36.563412	-0.214625	0.000000	0.505030	0.000000	0.000000	0.000000	-0.019921	-0.089982	0.124203	0.000000	0.000000	2.000000	167.000000	1.000000
15363.180094	-0.095774	0.559417	-0.009687	82.487045	26.533270	36.563412	-0.214625	0.000000	0.505030	0.000000	0.000000	0.000000	-0.019921	-0.089982	0.124203	0.000000	0.000000	2.000000	167.000000	1.000000
15363.183428	-0.095857	0.559125	-0.009301	82.506714	26.583513	36.884834	-0.214625	0.000000	0.505030	0.000000	0.000000	0.000000	-0.024785	-0.087820	0.115805	0.000000	0.000000	2.000000	167.000000	1.000000
15363.186761	-0.095857	0.559125	-0.009301	82.506714	26.583513	36.884834	-0.214625	0.000000	0.505030	0.000000	0.000000	0.000000	-0.024785	-0.087820	0.115805	0.000000	0.000000	2.000000	167.000000	1.000000
15363.190094	-0.095857	0.559125	-0.009301	82.506714	26.583513	36.884834	-0.214625	0.000000	0.505030	0.000000	0.000000	0.000000	-0.024785	-0.087820	0.115805	0.000000	0.000000	2.000000	167.000000	1.000000
15363.193428	-0.095857	0.559125	-0.009301	82.533180	26.648275	36.986141	-0.207173	0.000000	0.465028	0.000000	0.000000	0.000000	-0.024785	-0.087820	0.115805	0.000000	0.000000	2.000000	167.000000	1.000000
15363.196761	-0.095939	0.558831	-0.008915	82.533180	26.648275	36.986141	-0.207173	0.000000	0.465028	0.000000	0.000000	0.000000	-0.024766	-0.087987	0.115731	0.000000	0.000000	2.000000	167.000000	1.000000
15363.200094	-0.095939	0.558831	-0.008915	82.533180	26.648275	36.986141	-0.207173	0.000000	0.465028	0.000000	0.000000	0.000000	-0.024766	-0.087987	0.115731	0.000000	0.000000	2.000000	167.000000	1.000000
15363.203428	-0.095939	0.558831	-0.008915	82.556267	26.706324	37.034500	-0.207173	0.000000	0.465028	0.000000	0.000000	0.000000	-0.024766	-0.087987	0.115731	0.000000	0.000000	2.000000	167.000000	1.000000
15363.206761	-0.095939	0.558831	-0.008915	82.556267	26.706324	37.034500	-0.207173	0.000000	0.465028	0.000000	0.000000	0.000000	-0.024766	-0.087987	0.115731	0.000000	0.000000	2.000000	167.000000	1.000000
15363.210094	-0.096013	0.558528	-0.008570	82.556267	26.706324	37.034500	-0.207173	0.000000	0.465028	0.000000	0.000000	0.000000	-0.022124	-0.090922	0.103380	0.000000	0.000000	2.000000	167.000000	1.000000
15363.213428	-0.096108	0.558225	-0.008230	82.582191	26.807791	37.132774	-0.203046	0.000000	0.445740	0.000000	0.000000	0.000000	-0.028503	-0.091072	0.101938	0.000000	0.000000	2.000000	167.000000	1.000000
15363.216761	-0.096108	0.558225	-0.008230	82.582191	26.807791	37.132774	-0.203046	0.000000	0.445740	0.000000	0.000000	0.000000	-0.028503	-0.091072	0.101938	0.000000	0.000000	2.000000	167.000000	1.000000
15363.220094	-0.096108	0.558225	-0.008230	82.582191	26.807791	37.132774	-0.203046	0.000000	0.445740	0.000000	0.000000	0.000000	-0.028503	-0.091072	0.101938	0.000000	0.000000	2.000000	167.000000	1.000000
15363.223428	-0.096108	0.558225	-0.008230	82.609100	26.904903	37.222206	-0.194608	0.000000	0.411520	0.000000	0.000000	0.000000	-0.028503	-0.091072	0.101938	0.000000	0.000000	2.000000	167.000000	1.000000
15363.226761	-0.096148	0.557894	-0.007940	82.609100	26.904903	37.222206	-0.194608	0.000000	0.411520	0.000000	0.000000	0.000000	-0.011932	-0.099136	0.086995	0.000000	0.000000	2.000000	167.000000	1.000000
15363.230094	-0.096148	0.557894	-0.007940	82.609100	26.904903	37.222206	-0.194608	0.000000	0.411520	0.000000	0.000000	0.000000	-0.011932	-0.099136	0.086995	0.000000	0.000000	2.000000	167.000000	1.000000
15363.233428	-0.096148	0.557894	-0.007940	82.638832	27.054417	37.362381	-0.194608	0.000000	0.411520	0.000000	0.000000	0.000000	-0.011932	-0.099136	0.086995	0.000000	0.000000	2.000000	167.000000	1.000000
15363.236761	-0.096148	0.557894	-0.007940	82.638832	27.054417	37.362381	-0.194608	0.000000	0.411520	0.000000	0.000000	0.000000	-0.011932	-0.099136	0.086995	0.000000	0.000000	2.000000	167.000000	1.000000
15363.240094	-0.096193	0.557530	-0.007622	82.638832	27.054417	37.362381	-0.194608	0.000000	0.411520	0.000000	0.000000	0.000000	-0.013738	-0.109187	0.095468	0.000000	0.000000	2.000000	167.000000	1.000000
15363.243428	-0.096222	0.557148	-0.007386	82.674370	27.225294	37.525127	-0.192619	0.000000	0.397021	0.000000	0.000000	0.000000	-0.008453	-0.114792	0.070820	0.000000	0.000000	2.000000	167.000000	1.000000
15363.246761	-0.096222	0.557148	-0.007386	82.674370	27.225294	37.525127	-0.192619	0.000000	0.397021	0.000000	0.000000	0.000000	-0.008453	-0.114792	0.070820	0.000000	0.000000	2.000000	167.000000	1.000000
15363.250094	-0.096222	0.557148	-0.007386	82.674370	27.225294	37.525127	-0.192619	0.000000	0.397021	0.000000	0.000000	0.000000	-0.008453	-0.114792	0.070820	0.000000	0.000000	2.000000	167.000000	1.000000
15363.253428	-0.096222	0.557148	-0.007386	82.713875	27.360899	37.650970	-0.188921	0.000000	0.369306	0.000000	0.000000	0.000000	-0.008453	-0.114792	0.070820	0.000000	0.000000	2.000000	167.000000	1.000000
15363.256761	-0.096292	0.556765	-0.007160	82.713875	27.360899	37.650970	-0.188921	0.000000	0.369306	0.000000	0.000000	0.000000	-0.021245	-0.114892	0.067982	0.000000	0.000000	2.000000	167.000000	1.000000
15363.260094	-0.096292	0.556765	-0.007160	82.713875	27.360899	37.650970	-0.188921	0.000000	0.369306	0.000000	0.000000	0.000000	-0.021245	-0.114892	0.067982	0.000000	0.000000	2.000000	167.000000	1.000000
15363.263428	-0.096292	0.556765	-0.007160	82.756386	27.476952	37.749241	-0.188921	0.000000	0.369306	0.000000	0.000000	0.000000	-0.021245	-0.114892	0.067982	0.000000	0.000000	2.000000	167.000000	1.000000
15363.266761	-0.096292	0.556765	-0.007160	82.756386	27.476952	37.749241	-0.188921	0.000000	0.369306	0.000000	0.000000	0.000000	-0.021245	-0.114892	0.067982	0.000000	0.000000	2.000000	167.000000	1.000000
15363.270094	-0.096333	0.556372	-0.006970	82.756386	27.476952	37.749241	-0.188921	0.000000	0.369306	0.000000	0.000000	0.000000	-0.012190	-0.117723	0.056975	0.000000	0.000000	2.000000	167.000000	1.000000
15363.273428	-0.096361	0.555989	-0.006735	82.802246	27.602228	37.855072	-0.185380	0.000000	0.357976	0.000000	0.000000	0.000000	-0.008381	-0.115073	0.070528	0.000000	0.000000	2.000000	167.000000	1.000000
15363.276761	-0.096361	0.555989	-0.006735	82.802246	27.602228	37.855072	-0.185380	0.000000	0.357976	0.000000	0.000000	0.000000	-0.008381	-0.115073	0.070528	0.000000	0.000000	2.000000	167.000000	1.000000
15363.280094	-0.096361	0.555989	-0.006735	82.802246	27.602228	37.855072	-0.185380	0.000000	0.357976	0.000000	0.000000	0.000000	-0.008381	-0.115073	0.070528	0.000000	0.000000	2.000000	167.000000	1.000000
15363.283428	-0.096361	0.555989	-0.006735	82.853149	27.691809	37.913631	-0.181952	0.000000	0.336726	0.000000	0.000000	0.000000	-0.008381	-0.115073	0.070528	0.000000	0.000000	2.000000	167.000000	1.000000
15363.286761	-0.096406	0.555588	-0.006522	82.853149	27.691809	37.913631	-0.181952	0.000000	0.336726	0.000000	0.000000	0.000000	-0.013629	-0.120325	0.063705	0.000000	0.000000	2.000000	167.000000	1.000000
15363.290094	-0.096406	0.555588	-0.006522	82.853149	27.691809	37.913631	-0.181952	0.000000	0.336726	0.000000	0.000000	0.000000	-0.013629	-0.120325	0.063705	0.000000	0.000000	2.000000	167.000000	1.000000
15363.293428	-0.096406	0.555588	-0.006522	82.914185	27.704647	37.875046	-0.181952	0.000000	0.336726	0.000000	0.000000	0.000000	-0.013629	-0.120325	0.063705	0.000000	0.000000	2.000000	167.000000	1.000000
15363.296761	-0.096406	0.555588	-0.006522	82.914185	27.704647	37.875046	-0.181952	0.000000	0.336726	0.000000	0.000000	0.000000	-0.013629	-0.120325	0.063705	0.000000	0.000000	2.000000	167.000000	1.000000
15363.300094	-0.096414	0.555178	-0.006278	82.914185	27.704647	37.875046	-0.181952	0.000000	0.336726	0.000000	0.000000	0.000000	-0.002246	-0.122865	0.073273	0.000000	0.000000	2.000000	167.000000	1.000000
15363.303428	-0.096396	0.554751	-0.006047	82.992264	27.581135	37.675247	-0.179680	0.000000	0.326108	0.000000	0.000000	0.000000	0.005365	-0.128084	0.069176	0.000000	0.000000	2.000000	167.000000	1.000000
15363.306761	-0.096396	0.554751	-0.006047	82.992264	27.581135	37.675247	-0.179680	0.000000	0.326108	0.000000	0.000000	0.000000	0.005365	-0.128084	0.069176	0.000000	0.000000	2.000000	167.000000	1.000000
15363.310094	-0.096396	0.554751	-0.006047	82.992264	27.581135	37.675247	-0.179680	0.000000	0.326108	0.000000	0.000000	0.000000	0.005365	-0.128084	0.069176	0.000000	0.000000	2.000000	167.000000	1.000000
15363.313428	-0.096396	0.554751	-0.006047	83.091187	27.353518	37.335270	-0.180200	0.000000	0.302367	0.000000	0.000000	0.000000	0.005365	-0.128084	0.069176	0.000000	0.000000	2.000000	167.000000	1.000000
15363.316761	-0.096388	0.554307	-0.005771	83.091187	27.353518	37.335270	-0.180200	0.000000	0.302367	0.000000	0.000000	0.000000	0.002455	-0.133099	0.082901	0.000000	0.000000	2.000000	167.000000	1.000000
15363.320094	-0.096388	0.554307	-0.005771	83.091187	27.353518	37.335270	-0.180200	0.000000	0.302367	0.000000	0.000000	0.000000	0.002455	-0.133099	0.082901	0.000000	0.000000	2.000000	167.000000	1.000000
15363.323428	-0.096388	0.553838	-0.005559	83.197815	27.047127	36.905014	-0.180200	0.000000	0.302367	0.000000	0.000000	0.000000	-0.000160	-0.140981	0.063742	0.000000	0.000000	2.000000	167.000000	1.000000
15363.326761	-0.096388	0.553838	-0.005559	83.197815	27.047127	36.905014	-0.180200	0.000000	0.302367	0.000000	0.000000	0.000000	-0.000160	-0.140981	0.063742	0.000000	0.000000	2.000000	167.000000	1.000000
15363.330094	-0.096388	0.553838	-0.005559	83.197815	27.047127	36.905014	-0.180200	0.000000	0.302367	0.000000	0.000000	0.000000	-0.000160	-0.140981	0.063742	0.000000	0.000000	2.000000	167.000000	1.000000
15363.333428	-0.096388	0.553838	-0.005559	83.315430	26.661947	36.385506	-0.180582	0.000000	0.277926	0.000000	0.000000	0.000000	-0.000160	-0.140981	0.063742	0.000000	0.000000	2.000000	167.000000	1.000000
15363.336761	-0.096432	0.553367	-0.005356	83.315430	26.661947	36.385506	-0.180582	0.000000	0.277926	0.000000	0.000000	0.000000	-0.012988	-0.141068	0.060855	0.000000	0.000000	2.000000	167.000000	1.000000
15363.340094	-0.096432	0.553367	-0.005356	83.315430	26.661947	36.385506	-0.180582	0.000000	0.277926	0.000000	0.000000	0.000000	-0.012988	-0.141068	0.060855	0.000000	0.000000	2.000000	167.000000	1.000000
15363.343428	-0.096491	0.552905	-0.005181	83.429558	26.285912	35.883087	-0.180582	0.000000	0.277926	0.000000	0.000000	0.000000	-0.017919	-0.138686	0.052425	0.000000	0.000000	2.000000	167.000000	1.000000
15363.346761	-0.096491	0.552905	-0.005181	83.429558	26.285912	35.883087	-0.180582	0.000000	0.277926	0.000000	0.000000	0.000000	-0.017919	-0.138686	0.052425	0.000000	0.000000	2.000000	167.000000	1.000000
15363.350094	-0.096491	0.552905	-0.005181	83.429558	26.285912	35.883087	-0.180582	0.000000	0.277926	0.000000	0.000000	0.000000	-0.017919	-0.138686	0.052425	0.000000	0.000000	2.000000	167.000000	1.000000
15363.353428	-0.096491	0.552905	-0.005181	83.519051	26.043020	35.551651	-0.175431	0.000000	0.259046	0.000000	0.000000	0.000000	-0.017919	-0.138686	0.052425	0.000000	0.000000	2.000000	167.000000	1.000000
15363.356761	-0.096570	0.552493	-0.005021	83.519051	26.043020	35.551651	-0.175431	0.000000	0.259046	0.000000	0.000000	0.000000	-0.023679	-0.123613	0.047857	0.000000	0.000000	2.000000	167.000000	1.000000
15363.360094	-0.096570	0.552493	-0.005021	83.519051	26.043020	35.551651	-0.175431	0.000000	0.259046	0.000000	0.000000	0.000000	-0.023679	-0.123613	0.047857	0.000000	0.000000	2.000000	167.000000	1.000000
15363.363428	-0.096570	0.552493	-0.005021	83.576790	26.049746	35.528267	-0.175431	0.000000	0.259046	0.000000	0.000000	0.000000	-0.023679	-0.123613	0.047857	0.000000	0.000000	2.000000	167.000000	1.000000
15363.366761	-0.096570	0.552493	-0.005021	83.576790	26.049746	35.528267	-0.175431	0.000000	0.259046	0.000000	0.000000	0.000000	-0.023679	-0.123613	0.047857	0.000000	0.000000	2.000000	167.000000	1.000000
15363.370094	-0.096696	0.552098	-0.004853	83.576790	26.049746	35.528267	-0.175431	0.000000	0.259046	0.000000	0.000000	0.000000	-0.037704	-0.118596	0.050378	0.000000	0.000000	2.000000	167.000000	1.000000
15363.373428	-0.096816	0.551736	-0.004714	83.607758	26.275082	35.764938	-0.171484	0.000000	0.251070	0.000000	0.000000	0.000000	-0.035901	-0.108588	0.041848	0.000000	0.000000	2.000000	167.000000	1.000000
15363.376761	-0.096816	0.551736	-0.004714	83.607758	26.275082	35.764938	-0.171484	0.000000	0.251070	0.000000	0.000000	0.000000	-0.035901	-0.108588	0.041848	0.000000	0.000000	2.000000	167.000000	1.000000
15363.380094	-0.096816	0.551736	-0.004714	83.607758	26.275082	35.764938	-0.171484	0.000000	0.251070	0.000000	0.000000	0.000000	-0.035901	-0.108588	0.041848	0.000000	0.000000	2.000000	167.000000	1.000000
15363.383428	-0.096816	0.551736	-0.004714	83.637146	26.473186	35.975224	-0.159217	0.000000	0.235699	0.000000	0.000000	0.000000	-0.035901	-0.108588	0.041848	0.000000	0.000000	2.000000	167.000000	1.000000
15363.386761	-0.096913	0.551399	-0.004575	83.637146	26.473186	35.975224	-0.159217	0.000000	0.235699	0.000000	0.000000	0.000000	-0.029129	-0.101069	0.041625	0.000000	0.000000	2.000000	167.000000	1.000000
15363.390094	-0.096913	0.551399	-0.004575	83.637146	26.473186	35.975224	-0.159217	0.000000	0.235699	0.000000	0.000000	0.000000	-0.029129	-0.101069	0.041625	0.000000	0.000000	2.000000	167.000000	1.000000
15363.393428	-0.096913	0.551399	-0.004575	83.664078	26.663784	36.169739	-0.159217	0.000000	0.235699	0.000000	0.000000	0.000000	-0.029129	-0.101069	0.041625	0.000000	0.000000	2.000000	167.000000	1.000000
15363.396761	-0.096913	0.551399	-0.004575	83.664078	26.663784	36.169739	-0.159217	0.000000	0.235699	0.000000	0.000000	0.000000	-0.029129	-0.101069	0.041625	0.000000	0.000000	2.000000	167.000000	1.000000
15363.400094	-0.096996	0.551096	-0.004396	83.664078	26.663784	36.169739	-0.159217	0.000000	0.235699	0.000000	0.000000	0.000000	-0.024990	-0.090988	0.053719	0.000000	0.000000	2.000000	167.000000	1.000000
15363.403428	-0.097025	0.550834	-0.004259	83.687454	26.847485	36.359009	-0.154362	0.000000	0.228761	0.000000	0.000000	0.000000	-0.008810	-0.078413	0.041122	0.000000	0.000000	2.000000	167.000000	1.000000
15363.406761	-0.097025	0.550834	-0.004259	83.687454	26.847485	36.359009	-0.154362	0.000000	0.228761	0.000000	0.000000	0.000000	-0.008810	-0.078413	0.041122	0.000000	0.000000	2.000000	167.000000	1.000000
15363.410094	-0.097025	0.550834	-0.004259	83.687454	26.847485	36.359009	-0.154362	0.000000	0.228761	0.000000	0.000000	0.000000	-0.008810	-0.078413	0.041122	0.000000	0.000000	2.000000	167.000000	1.000000
15363.413428	-0.097025	0.550834	-0.004259	83.703499	26.984341	36.503658	-0.148729	0.000000	0.212954	0.000000	0.000000	0.000000	-0.008810	-0.078413	0.041122	0.000000	0.000000	2.000000	167.000000	1.000000
15363.416761	-0.097037	0.550590	-0.004100	83.703499	26.984341	36.503658	-0.148729	0.000000	0.212954	0.000000	0.000000	0.000000	-0.003501	-0.073374	0.047859	0.000000	0.000000	2.000000	167.000000	1.000000
15363.420094	-0.097037	0.550590	-0.004100	83.703499	26.984341	36.503658	-0.148729	0.000000	0.212954	0.000000	0.000000	0.000000	-0.003501	-0.073374	0.047859	0.000000	0.000000	2.000000	167.000000	1.000000
15363.423428	-0.097037	0.550590	-0.004100	83.720490	27.120733	36.645885	-0.148729	0.000000	0.212954	0.000000	0.000000	0.000000	-0.003501	-0.073374	0.047859	0.000000	0.000000	2.000000	167.000000	1.000000
15363.426761	-0.097037	0.550590	-0.004100	83.720490	27.120733	36.645885	-0.148729	0.000000	0.212954	0.000000	0.000000	0.000000	-0.003501	-0.073374	0.047859	0.000000	0.000000	2.000000	167.000000	1.000000
15363.430094	-0.096962	0.550370	-0.003927	83.720490	27.120733	36.645885	-0.148729	0.000000	0.212954	0.000000	0.000000	0.000000	0.022647	-0.065851	0.051853	0.000000	0.000000	2.000000	167.000000	1.000000
15363.433428	-0.096962	0.550370	-0.003927	83.735062	27.245173	36.794556	-0.148145	0.000000	0.204978	0.000000	0.000000	0.000000	0.022647	-0.065851	0.051853	0.000000	0.000000	2.000000	167.000000	1.000000
15363.436761	-0.096962	0.550370	-0.003927	83.735062	27.245173	36.794556	-0.148145	0.000000	0.204978	0.000000	0.000000	0.000000	0.022647	-0.065851	0.051853	0.000000	0.000000	2.000000	167.000000	1.000000
15363.440094	-0.096962	0.550370	-0.003927	83.735062	27.245173	36.794556	-0.148145	0.000000	0.204978	0.000000	0.000000	0.000000	0.022647	-0.065851	0.051853	0.000000	0.000000	2.000000	167.000000	1.000000
15363.443428	-0.096767	0.550015	-0.003679	83.749535	27.367388	36.967636	-0.151920	0.000000	0.196336	0.000000	0.000000	0.000000	0.058365	-0.106397	0.074428	0.000000	0.000000	2.000000	167.000000	1.000000
15363.446761	-0.096767	0.550015	-0.003679	83.749535	27.367388	36.967636	-0.151920	0.000000	0.196336	0.000000	0.000000	0.000000	0.058365	-0.106397	0.074428	0.000000	0.000000	2.000000	167.000000	1.000000
15363.450094	-0.096767	0.550015	-0.003679	83.749535	27.367388	36.967636	-0.151920	0.000000	0.196336	0.000000	0.000000	0.000000	0.058365	-0.106397	0.074428	0.000000	0.000000	2.000000	167.000000	1.000000
15363.453428	-0.096767	0.550015	-0.003679	83.765045	27.480766	37.177982	-0.161647	0.000000	0.183931	0.000000	0.000000	0.000000	0.058365	-0.106397	0.074428	0.000000	0.000000	2.000000	167.000000	1.000000
15363.456761	-0.096670	0.549880	-0.003608	83.765045	27.480766	37.177982	-0.161647	0.000000	0.183931	0.000000	0.000000	0.000000	0.029240	-0.040560	0.021214	0.000000	0.000000	2.000000	167.000000	1.000000
15363.460094	-0.096670	0.549880	-0.003608	83.765045	27.480766	37.177982	-0.161647	0.000000	0.183931	0.000000	0.000000	0.000000	0.029240	-0.040560	0.021214	0.000000	0.000000	2.000000	167.000000	1.000000
15363.463428	-0.096670	0.549880	-0.003608	83.780510	27.591948	37.556389	-0.161647	0.000000	0.183931	0.000000	0.000000	0.000000	0.029240	-0.040560	0.021214	0.000000	0.000000	2.000000	167.000000	1.000000
15363.466761	-0.096670	0.549880	-0.003608	83.780510	27.591948	37.556389	-0.161647	0.000000	0.183931	0.000000	0.000000	0.000000	0.029240	-0.040560	0.021214	0.000000	0.000000	2.000000	167.000000	1.000000
15363.470094	-0.096606	0.549737	-0.003587	83.780510	27.591948	37.556389	-0.161647	0.000000	0.183931	0.000000	0.000000	0.000000	0.018951	-0.043053	0.006142	0.000000	0.000000	2.000000	167.000000	1.000000
15363.473428	-0.096606	0.549737	-0.003587	83.805336	27.653841	38.282764	-0.166521	0.000000	0.180395	0.000000	0.000000	0.000000	0.018951	-0.043053	0.006142	0.000000	0.000000	2.000000	167.000000	1.000000
15363.476761	-0.096606	0.549737	-0.003587	83.805336	27.653841	38.282764	-0.166521	0.000000	0.180395	0.000000	0.000000	0.000000	0.018951	-0.043053	0.006142	0.000000	0.000000	2.000000	167.000000	1.000000
15363.480094	-0.096606	0.549737	-0.003587	83.805336	27.653841	38.282764	-0.166521	0.000000	0.180395	0.000000	0.000000	0.000000	0.018951	-0.043053	0.006142	0.000000	0.000000	2.000000	167.000000	1.000000
15363.483428	-0.096511	0.549484	-0.003716	83.850281	27.435019	38.588276	-0.169679	0.000000	0.179372	0.000000	0.000000	0.000000	0.028485	-0.075874	-0.038652	0.000000	0.000000	2.000000	167.000000	1.000000
15363.486761	-0.096511	0.549484	-0.003716	83.850281	27.435019	38.588276	-0.169679	0.000000	0.179372	0.000000	0.000000	0.000000	0.028485	-0.075874	-0.038652	0.000000	0.000000	2.000000	167.000000	1.000000
15363.490094	-0.096511	0.549484	-0.003716	83.850281	27.435019	38.588276	-0.169679	0.000000	0.179372	0.000000	0.000000	0.000000	0.028485	-0.075874	-0.038652	0.000000	0.000000	2.000000	167.000000	1.000000
15363.493428	-0.096511	0.549484	-0.003716	83.904457	27.078831	38.232395	-0.174427	0.000000	0.185814	0.000000	0.000000	0.000000	0.028485	-0.075874	-0.038652	0.000000	0.000000	2.000000	167.000000	1.000000
15363.496761	-0.096510	0.549416	-0.003724	83.904457	27.078831	38.232395	-0.174427	0.000000	0.185814	0.000000	0.000000	0.000000	0.000522	-0.020254	-0.002456	0.000000	0.000000	2.000000	167.000000	1.000000
15363.500094	-0.096510	0.549416	-0.003724	83.904457	27.078831	38.232395	-0.174427	0.000000	0.185814	0.000000	0.000000	0.000000	0.000522	-0.020254	-0.002456	0.000000	0.000000	2.000000	167.000000	1.000000
15363.503428	-0.096510	0.549416	-0.003724	83.927979	26.934793	38.052116	-0.174427	0.000000	0.185814	0.000000	0.000000	0.000000	0.000522	-0.020254	-0.002456	0.000000	0.000000	2.000000	167.000000	1.000000
15363.506761	-0.096510	0.549416	-0.003724	83.927979	26.934793	38.052116	-0.174427	0.000000	0.185814	0.000000	0.000000	0.000000	0.000522	-0.020254	-0.002456	0.000000	0.000000	2.000000	167.000000	1.000000
15363.510094	-0.096485	0.549374	-0.003733	83.927979	26.934793	38.052116	-0.174427	0.000000	0.185814	0.000000	0.000000	0.000000	0.007294	-0.012647	-0.002562	0.000000	0.000000	2.000000	167.000000	1.000000
15363.513428	-0.096485	0.549374	-0.003733	83.932854	26.974541	38.089348	-0.174514	0.000000	0.186223	0.000000	0.000000	0.000000	0.007294	-0.012647	-0.002562	0.000000	0.000000	2.000000	167.000000	1.000000
15363.516761	-0.096485	0.549374	-0.003733	83.932854	26.974541	38.089348	-0.174514	0.000000	0.186223	0.000000	0.000000	0.000000	0.007294	-0.012647	-0.002562	0.000000	0.000000	2.000000	167.000000	1.000000
15363.520094	-0.096485	0.549374	-0.003733	83.932854	26.974541	38.089348	-0.174514	0.000000	0.186223	0.000000	0.000000	0.000000	0.007294	-0.012647	-0.002562	0.000000	0.000000	2.000000	167.000000	1.000000
15363.523428	-0.096439	0.549273	-0.003636	83.935280	26.998503	38.107971	-0.175729	0.000000	0.186650	0.000000	0.000000	0.000000	0.014035	-0.030456	0.029228	0.000000	0.000000	2.000000	167.000000	1.000000
15363.526761	-0.096439	0.549273	-0.003636	83.935280	26.998503	38.107971	-0.175729	0.000000	0.186650	0.000000	0.000000	0.000000	0.014035	-0.030456	0.029228	0.000000	0.000000	2.000000	167.000000	1.000000
15363.530094	-0.096439	0.549273	-0.003636	83.935280	26.998503	38.107971	-0.175729	0.000000	0.186650	0.000000	0.000000	0.000000	0.014035	-0.030456	0.029228	0.000000	0.000000	2.000000	167.000000	1.000000
15363.533428	-0.096439	0.549273	-0.003636	83.936737	27.029505	38.146114	-0.178068	0.000000	0.181779	0.000000	0.000000	0.000000	0.014035	-0.030456	0.029228	0.000000	0.000000	2.000000	167.000000	1.000000
15363.536761	-0.096433	0.549222	-0.003557	83.936737	27.029505	38.146114	-0.178068	0.000000	0.181779	0.000000	0.000000	0.000000	0.001752	-0.015256	0.023523	0.000000	0.000000	2.000000	167.000000	1.000000
15363.540094	-0.096433	0.549222	-0.003557	83.936737	27.029505	38.146114	-0.178068	0.000000	0.181779	0.000000	0.000000	0.000000	0.001752	-0.015256	0.023523	0.000000	0.000000	2.000000	167.000000	1.000000
15363.543428	-0.096433	0.549222	-0.003557	83.938217	27.057781	38.208187	-0.178068	0.000000	0.181779	0.000000	0.000000	0.000000	0.001752	-0.015256	0.023523	0.000000	0.000000	2.000000	167.000000	1.000000
15363.546761	-0.096433	0.549222	-0.003557	83.938217	27.057781	38.208187	-0.178068	0.000000	0.181779	0.000000	0.000000	0.000000	0.001752	-0.015256	0.023523	0.000000	0.000000	2.000000	167.000000	1.000000
15363.550094	-0.096444	0.549179	-0.003506	83.938217	27.057781	38.208187	-0.178068	0.000000	0.181779	0.000000	0.000000	0.000000	-0.003244	-0.012711	0.015257	0.000000	0.000000	2.000000	167.000000	1.000000
15363.553428	-0.096444	0.549179	-0.003506	83.936119	27.162739	38.429489	-0.178360	0.000000	0.177858	0.000000	0.000000	0.000000	-0.003244	-0.012711	0.015257	0.000000	0.000000	2.000000	167.000000	1.000000
15363.556761	-0.096444	0.549179	-0.003506	83.936119	27.162739	38.429489	-0.178360	0.000000	0.177858	0.000000	0.000000	0.000000	-0.003244	-0.012711	0.015257	0.000000	0.000000	2.000000	167.000000	1.000000
15363.560094	-0.096444	0.549179	-0.003506	83.936119	27.162739	38.429489	-0.178360	0.000000	0.177858	0.000000	0.000000	0.000000	-0.003244	-0.012711	0.015257	0.000000	0.000000	2.000000	167.000000	1.000000
15363.563428	-0.096502	0.549036	-0.003445	83.928596	27.360733	38.848629	-0.177820	0.000000	0.175315	0.000000	0.000000	0.000000	-0.017419	-0.043119	0.018400	0.000000	0.000000	2.000000	167.000000	1.000000
15363.566761	-0.096502	0.549036	-0.003445	83.928596	27.360733	38.848629	-0.177820	0.000000	0.175315	0.000000	0.000000	0.000000	-0.017419	-0.043119	0.018400	0.000000	0.000000	2.000000	167.000000	1.000000
15363.570094	-0.096502	0.549036	-0.003445	83.928596	27.360733	38.848629	-0.177820	0.000000	0.175315	0.000000	0.000000	0.000000	-0.017419	-0.043119	0.018400	0.000000	0.000000	2.000000	167.000000	1.000000
15363.573428	-0.096502	0.549036	-0.003445	83.916466	27.638414	39.413307	-0.174917	0.000000	0.172249	0.000000	0.000000	0.000000	-0.017419	-0.043119	0.018400	0.000000	0.000000	2.000000	167.000000	1.000000
15363.576761	-0.096534	0.548960	-0.003503	83.916466	27.638414	39.413307	-0.174917	0.000000	0.172249	0.000000	0.000000	0.000000	-0.009778	-0.022748	-0.017531	0.000000	0.000000	2.000000	167.000000	1.000000
15363.580094	-0.096534	0.548960	-0.003503	83.916466	27.638414	39.413307	-0.174917	0.000000	0.172249	0.000000	0.000000	0.000000	-0.009778	-0.022748	-0.017531	0.000000	0.000000	2.000000	167.000000	1.000000
15363.583428	-0.096534	0.548960	-0.003503	83.900085	27.949949	39.878063	-0.174917	0.000000	0.172249	0.000000	0.000000	0.000000	-0.009778	-0.022748	-0.017531	0.000000	0.000000	2.000000	167.000000	1.000000
15363.586761	-0.096534	0.548960	-0.003503	83.900085	27.949949	39.878063	-0.174917	0.000000	0.172249	0.000000	0.000000	0.000000	-0.009778	-0.022748	-0.017531	0.000000	0.000000	2.000000	167.000000	1.000000
15363.590094	-0.096618	0.548884	-0.003640	83.900085	27.949949	39.878063	-0.174917	0.000000	0.172249	0.000000	0.000000	0.000000	-0.025066	-0.022672	-0.040861	0.000000	0.000000	2.000000	167.000000	1.000000
15363.593428	-0.096618	0.548884	-0.003640	83.876831	28.360079	40.364510	-0.173287	0.000000	0.175171	0.000000	0.000000	0.000000	-0.025066	-0.022672	-0.040861	0.000000	0.000000	2.000000	167.000000	1.000000
15363.596761	-0.096618	0.548884	-0.003640	83.876831	28.360079	40.364510	-0.173287	0.000000	0.175171	0.000000	0.000000	0.000000	-0.025066	-0.022672	-0.040861	0.000000	0.000000	2.000000	167.000000	1.000000
15363.600094	-0.096618	0.548884	-0.003640	83.876831	28.360079	40.364510	-0.173287	0.000000	0.175171	0.000000	0.000000	0.000000	-0.025066	-0.022672	-0.040861	0.000000	0.000000	2.000000	167.000000	1.000000
15363.603428	-0.096741	0.548810	-0.004119	83.832100	28.997196	41.118931	-0.169109	0.000000	0.181981	0.000000	0.000000	0.000000	-0.036832	-0.022337	-0.143760	0.000000	0.000000	2.000000	167.000000	1.000000
15363.606761	-0.096741	0.548810	-0.004119	83.832100	28.997196	41.118931	-0.169109	0.000000	0.181981	0.000000	0.000000	0.000000	-0.036832	-0.022337	-0.143760	0.000000	0.000000	2.000000	167.000000	1.000000
15363.610094	-0.096741	0.548810	-0.004119	83.832100	28.997196	41.118931	-0.169109	0.000000	0.181981	0.000000	0.000000	0.000000	-0.036832	-0.022337	-0.143760	0.000000	0.000000	2.000000	167.000000	1.000000
15363.613428	-0.096759	0.548786	-0.004452	83.754021	29.863503	42.162003	-0.162971	0.000000	0.205941	0.000000	0.000000	0.000000	-0.005602	-0.007291	-0.100060	0.000000	0.000000	2.000000	167.000000	1.000000
15363.616761	-0.096759	0.548786	-0.004452	83.754021	29.863503	42.162003	-0.162971	0.000000	0.205941	0.000000	0.000000	0.000000	-0.005602	-0.007291	-0.100060	0.000000	0.000000	2.000000	167.000000	1.000000
15363.620094	-0.096759	0.548786	-0.004452	83.754021	29.863503	42.162003	-0.162971	0.000000	0.205941	0.000000	0.000000	0.000000	-0.005602	-0.007291	-0.100060	0.000000	0.000000	2.000000	167.000000	1.000000
15363.623428	-0.096759	0.548786	-0.004452	83.645813	30.972767	43.491760	-0.162037	0.000000	0.222618	0.000000	0.000000	0.000000	-0.005602	-0.007291	-0.100060	0.000000	0.000000	2.000000	167.000000	1.000000
15363.626761	-0.096793	0.548795	-0.004818	83.645813	30.972767	43.491760	-0.162037	0.000000	0.222618	0.000000	0.000000	0.000000	-0.010216	0.002825	-0.109816	0.000000	0.000000	2.000000	167.000000	1.000000
15363.630094	-0.096793	0.548795	-0.004818	83.645813	30.972767	43.491760	-0.162037	0.000000	0.222618	0.000000	0.000000	0.000000	-0.010216	0.002825	-0.109816	0.000000	0.000000	2.000000	167.000000	1.000000
15363.633428	-0.096793	0.548795	-0.004818	83.511971	32.139641	44.909191	-0.162037	0.000000	0.222618	0.000000	0.000000	0.000000	-0.010216	0.002825	-0.109816	0.000000	0.000000	2.000000	167.000000	1.000000
15363.636761	-0.096793	0.548795	-0.004818	83.511971	32.139641	44.909191	-0.162037	0.000000	0.222618	0.000000	0.000000	0.000000	-0.010216	0.002825	-0.109816	0.000000	0.000000	2.000000	167.000000	1.000000
15363.640094	-0.096822	0.548813	-0.005208	83.511971	32.139641	44.909191	-0.162037	0.000000	0.222618	0.000000	0.000000	0.000000	-0.008685	0.005309	-0.116730	0.000000	0.000000	2.000000	167.000000	1.000000
15363.643428	-0.096811	0.548872	-0.005574	83.373802	33.268879	46.282681	-0.160335	0.000000	0.240920	0.000000	0.000000	0.000000	0.003391	0.017870	-0.110037	0.000000	0.000000	2.000000	167.000000	1.000000
15363.646761	-0.096811	0.548872	-0.005574	83.373802	33.268879	46.282681	-0.160335	0.000000	0.240920	0.000000	0.000000	0.000000	0.003391	0.017870	-0.110037	0.000000	0.000000	2.000000	167.000000	1.000000
15363.650094	-0.096811	0.548872	-0.005574	83.373802	33.268879	46.282681	-0.160335	0.000000	0.240920	0.000000	0.000000	0.000000	0.003391	0.017870	-0.110037	0.000000	0.000000	2.000000	167.000000	1.000000
15363.653428	-0.096719	0.548923	-0.005900	83.247589	34.188492	47.410675	-0.159452	0.000000	0.278715	0.000000	0.000000	0.000000	0.027654	0.015296	-0.097651	0.000000	0.000000	2.000000	167.000000	1.000000
15363.656761	-0.096719	0.548923	-0.005900	83.247589	34.188492	47.410675	-0.159452	0.000000	0.278715	0.000000	0.000000	0.000000	0.027654	0.015296	-0.097651	0.000000	0.000000	2.000000	167.000000	1.000000
15363.660094	-0.096719	0.548923	-0.005900	83.247589	34.188492	47.410675	-0.159452	0.000000	0.278715	0.000000	0.000000	0.000000	0.027654	0.015296	-0.097651	0.000000	0.000000	2.000000	167.000000	1.000000
15363.663428	-0.096719	0.548923	-0.005900	83.145538	34.915371	48.296902	-0.164061	0.000000	0.294990	0.000000	0.000000	0.000000	0.027654	0.015296	-0.097651	0.000000	0.000000	2.000000	167.000000	1.000000
15363.666761	-0.096596	0.548999	-0.006157	83.145538	34.915371	48.296902	-0.164061	0.000000	0.294990	0.000000	0.000000	0.000000	0.036694	0.022785	-0.077170	0.000000	0.000000	2.000000	167.000000	1.000000
15363.670094	-0.096596	0.548999	-0.006157	83.145538	34.915371	48.296902	-0.164061	0.000000	0.294990	0.000000	0.000000	0.000000	0.036694	0.022785	-0.077170	0.000000	0.000000	2.000000	167.000000	1.000000
15363.673428	-0.096596	0.548999	-0.006157	83.073547	35.371807	48.851826	-0.164061	0.000000	0.294990	0.000000	0.000000	0.000000	0.036694	0.022785	-0.077170	0.000000	0.000000	2.000000	167.000000	1.000000
15363.676761	-0.096596	0.548999	-0.006157	83.073547	35.371807	48.851826	-0.164061	0.000000	0.294990	0.000000	0.000000	0.000000	0.036694	0.022785	-0.077170	0.000000	0.000000	2.000000	167.000000	1.000000
15363.680094	-0.096445	0.549075	-0.006341	83.073547	35.371807	48.851826	-0.164061	0.000000	0.294990	0.000000	0.000000	0.000000	0.045398	0.022710	-0.055220	0.000000	0.000000	2.000000	167.000000	1.000000
15363.683428	-0.096287	0.549125	-0.006452	83.047150	35.547256	49.051884	-0.170177	0.000000	0.307852	0.000000	0.000000	0.000000	0.047369	0.015125	-0.033169	0.000000	0.000000	2.000000	167.000000	1.000000
15363.686761	-0.096287	0.549125	-0.006452	83.047150	35.547256	49.051884	-0.170177	0.000000	0.307852	0.000000	0.000000	0.000000	0.047369	0.015125	-0.033169	0.000000	0.000000	2.000000	167.000000	1.000000
15363.690094	-0.096287	0.549125	-0.006452	83.047150	35.547256	49.051884	-0.170177	0.000000	0.307852	0.000000	0.000000	0.000000	0.047369	0.015125	-0.033169	0.000000	0.000000	2.000000	167.000000	1.000000
15363.693428	-0.096287	0.549125	-0.006452	83.045990	35.567764	49.060577	-0.185639	0.000000	0.322583	0.000000	0.000000	0.000000	0.047369	0.015125	-0.033169	0.000000	0.000000	2.000000	167.000000	1.000000
15363.696761	-0.096161	0.549159	-0.006521	83.045990	35.567764	49.060577	-0.185639	0.000000	0.322583	0.000000	0.000000	0.000000	0.037987	0.010086	-0.020755	0.000000	0.000000	2.000000	167.000000	1.000000
15363.700094	-0.096161	0.549159	-0.006521	83.045990	35.567764	49.060577	-0.185639	0.000000	0.322583	0.000000	0.000000	0.000000	0.037987	0.010086	-0.020755	0.000000	0.000000	2.000000	167.000000	1.000000
15363.703428	-0.096161	0.549159	-0.006521	83.046021	35.578625	49.060562	-0.185639	0.000000	0.322583	0.000000	0.000000	0.000000	0.037987	0.010086	-0.020755	0.000000	0.000000	2.000000	167.000000	1.000000
15363.706761	-0.096161	0.549159	-0.006521	83.046021	35.578625	49.060562	-0.185639	0.000000	0.322583	0.000000	0.000000	0.000000	0.037987	0.010086	-0.020755	0.000000	0.000000	2.000000	167.000000	1.000000
15363.710094	-0.096070	0.549167	-0.006526	83.046021	35.578625	49.060562	-0.185639	0.000000	0.322583	0.000000	0.000000	0.000000	0.027143	0.002510	-0.001427	0.000000	0.000000	2.000000	167.000000	1.000000
15363.713428	-0.096070	0.549167	-0.006526	83.040237	35.621170	49.103832	-0.191970	0.000000	0.326042	0.000000	0.000000	0.000000	0.027143	0.002510	-0.001427	0.000000	0.000000	2.000000	167.000000	1.000000
15363.716761	-0.096070	0.549167	-0.006526	83.040237	35.621170	49.103832	-0.191970	0.000000	0.326042	0.000000	0.000000	0.000000	0.027143	0.002510	-0.001427	0.000000	0.000000	2.000000	167.000000	1.000000
15363.720094	-0.096070	0.549167	-0.006526	83.040237	35.621170	49.103832	-0.191970	0.000000	0.326042	0.000000	0.000000	0.000000	0.027143	0.002510	-0.001427	0.000000	0.000000	2.000000	167.000000	1.000000
15363.723428	-0.095961	0.549134	-0.006406	83.016045	35.770386	49.284981	-0.196494	0.000000	0.326280	0.000000	0.000000	0.000000	0.032631	-0.010065	0.035814	0.000000	0.000000	2.000000	167.000000	1.000000
15363.726761	-0.095961	0.549134	-0.006406	83.016045	35.770386	49.284981	-0.196494	0.000000	0.326280	0.000000	0.000000	0.000000	0.032631	-0.010065	0.035814	0.000000	0.000000	2.000000	167.000000	1.000000
15363.730094	-0.095961	0.549134	-0.006406	83.016045	35.770386	49.284981	-0.196494	0.000000	0.326280	0.000000	0.000000	0.000000	0.032631	-0.010065	0.035814	0.000000	0.000000	2.000000	167.000000	1.000000
15363.733428	-0.095961	0.549134	-0.006406	82.964325	36.047829	49.633362	-0.201932	0.000000	0.320311	0.000000	0.000000	0.000000	0.032631	-0.010065	0.035814	0.000000	0.000000	2.000000	167.000000	1.000000
15363.736761	-0.095968	0.549108	-0.006269	82.964325	36.047829	49.633362	-0.201932	0.000000	0.320311	0.000000	0.000000	0.000000	-0.002081	-0.007560	0.041305	0.000000	0.000000	2.000000	167.000000	1.000000
15363.740094	-0.095968	0.549108	-0.006269	82.964325	36.047829	49.633362	-0.201932	0.000000	0.320311	0.000000	0.000000	0.000000	-0.002081	-0.007560	0.041305	0.000000	0.000000	2.000000	167.000000	1.000000
15363.743428	-0.095968	0.549108	-0.006269	82.883209	36.485161	50.186123	-0.201932	0.000000	0.320311	0.000000	0.000000	0.000000	-0.002081	-0.007560	0.041305	0.000000	0.000000	2.000000	167.000000	1.000000
15363.746761	-0.095968	0.549108	-0.006269	82.883209	36.485161	50.186123	-0.201932	0.000000	0.320311	0.000000	0.000000	0.000000	-0.002081	-0.007560	0.041305	0.000000	0.000000	2.000000	167.000000	1.000000
15363.750094	-0.095954	0.549083	-0.006126	82.883209	36.485161	50.186123	-0.201932	0.000000	0.320311	0.000000	0.000000	0.000000	0.004348	-0.007576	0.042669	0.000000	0.000000	2.000000	167.000000	1.000000
15363.753428	-0.095954	0.549083	-0.006126	82.774742	37.076458	50.938156	-0.201585	0.000000	0.313427	0.000000	0.000000	0.000000	0.004348	-0.007576	0.042669	0.000000	0.000000	2.000000	167.000000	1.000000
15363.756761	-0.095954	0.549083	-0.006126	82.774742	37.076458	50.938156	-0.201585	0.000000	0.313427	0.000000	0.000000	0.000000	0.004348	-0.007576	0.042669	0.000000	0.000000	2.000000	167.000000	1.000000
15363.760094	-0.095954	0.549083	-0.006126	82.774742	37.076458	50.938156	-0.201585	0.000000	0.313427	0.000000	0.000000	0.000000	0.004348	-0.007576	0.042669	0.000000	0.000000	2.000000	167.000000	1.000000
15363.763428	-0.095952	0.548999	-0.005819	82.659302	37.775703	51.813023	-0.202310	0.000000	0.306316	0.000000	0.000000	0.000000	0.000516	-0.025263	0.092333	0.000000	0.000000	2.000000	167.000000	1.000000
15363.766761	-0.095952	0.548999	-0.005819	82.659302	37.775703	51.813023	-0.202310	0.000000	0.306316	0.000000	0.000000	0.000000	0.000516	-0.025263	0.092333	0.000000	0.000000	2.000000	167.000000	1.000000
15363.770094	-0.095952	0.548999	-0.005819	82.659302	37.775703	51.813023	-0.202310	0.000000	0.306316	0.000000	0.000000	0.000000	0.000516	-0.025263	0.092333	0.000000	0.000000	2.000000	167.000000	1.000000
15363.773428	-0.095960	0.548948	-0.005676	82.554657	38.473160	52.677612	-0.202396	0.000000	0.290927	0.000000	0.000000	0.000000	-0.002372	-0.015176	0.042763	0.000000	0.000000	2.000000	167.000000	1.000000
15363.776761	-0.095960	0.548948	-0.005676	82.554657	38.473160	52.677612	-0.202396	0.000000	0.290927	0.000000	0.000000	0.000000	-0.002372	-0.015176	0.042763	0.000000	0.000000	2.000000	167.000000	1.000000
15363.780094	-0.095960	0.548948	-0.005676	82.554657	38.473160	52.677612	-0.202396	0.000000	0.290927	0.000000	0.000000	0.000000	-0.002372	-0.015176	0.042763	0.000000	0.000000	2.000000	167.000000	1.000000
15363.783428	-0.095960	0.548948	-0.005676	82.480881	39.067123	53.397652	-0.202001	0.000000	0.283800	0.000000	0.000000	0.000000	-0.002372	-0.015176	0.042763	0.000000	0.000000	2.000000	167.000000	1.000000
15363.786761	-0.095959	0.548889	-0.005575	82.480881	39.067123	53.397652	-0.202001	0.000000	0.283800	0.000000	0.000000	0.000000	0.000256	-0.017683	0.030432	0.000000	0.000000	2.000000	167.000000	1.000000
15363.790094	-0.095959	0.548889	-0.005575	82.480881	39.067123	53.397652	-0.202001	0.000000	0.283800	0.000000	0.000000	0.000000	0.000256	-0.017683	0.030432	0.000000	0.000000	2.000000	167.000000	1.000000
15363.793428	-0.095959	0.548805	-0.005468	82.428841	39.552002	53.976852	-0.202001	0.000000	0.283800	0.000000	0.000000	0.000000	-0.000056	-0.025285	0.031897	0.000000	0.000000	2.000000	167.000000	1.000000
15363.796761	-0.095959	0.548805	-0.005468	82.428841	39.552002	53.976852	-0.202001	0.000000	0.283800	0.000000	0.000000	0.000000	-0.000056	-0.025285	0.031897	0.000000	0.000000	2.000000	167.000000	1.000000
15363.800094	-0.095959	0.548805	-0.005468	82.428841	39.552002	53.976852	-0.202001	0.000000	0.283800	0.000000	0.000000	0.000000	-0.000056	-0.025285	0.031897	0.000000	0.000000	2.000000	167.000000	1.000000
15363.803428	-0.095959	0.548805	-0.005468	82.393410	39.912312	54.403244	-0.202034	0.000000	0.273411	0.000000	0.000000	0.000000	-0.000056	-0.025285	0.031897	0.000000	0.000000	2.000000	167.000000	1.000000
15363.806761	-0.095928	0.548738	-0.005403	82.393410	39.912312	54.403244	-0.202034	0.000000	0.273411	0.000000	0.000000	0.000000	0.009313	-0.020197	0.019464	0.000000	0.000000	2.000000	167.000000	1.000000
15363.810094	-0.095928	0.548738	-0.005403	82.393410	39.912312	54.403244	-0.202034	0.000000	0.273411	0.000000	0.000000	0.000000	0.009313	-0.020197	0.019464	0.000000	0.000000	2.000000	167.000000	1.000000
15363.813428	-0.095928	0.548738	-0.005403	82.368866	40.144012	54.672993	-0.202034	0.000000	0.273411	0.000000	0.000000	0.000000	0.009313	-0.020197	0.019464	0.000000	0.000000	2.000000	167.000000	1.000000
15363.816761	-0.095928	0.548738	-0.005403	82.368866	40.144012	54.672993	-0.202034	0.000000	0.273411	0.000000	0.000000	0.000000	0.009313	-0.020197	0.019464	0.000000	0.000000	2.000000	167.000000	1.000000
15363.820094	-0.095897	0.548670	-0.005338	82.368866	40.144012	54.672993	-0.202034	0.000000	0.273411	0.000000	0.000000	0.000000	0.009317	-0.020206	0.019460	0.000000	0.000000	2.000000	167.000000	1.000000
15363.823428	-0.095897	0.548670	-0.005338	82.355789	40.319889	54.866093	-0.203587	0.000000	0.270167	0.000000	0.000000	0.000000	0.009317	-0.020206	0.019460	0.000000	0.000000	2.000000	167.000000	1.000000
15363.826761	-0.095897	0.548670	-0.005338	82.355789	40.319889	54.866093	-0.203587	0.000000	0.270167	0.000000	0.000000	0.000000	0.009317	-0.020206	0.019460	0.000000	0.000000	2.000000	167.000000	1.000000
15363.830094	-0.095897	0.548670	-0.005338	82.355789	40.319889	54.866093	-0.203587	0.000000	0.270167	0.000000	0.000000	0.000000	0.009317	-0.020206	0.019460	0.000000	0.000000	2.000000	167.000000	1.000000
15363.833428	-0.095730	0.548603	-0.005178	82.353859	40.540386	55.093948	-0.205139	0.000000	0.266924	0.000000	0.000000	0.000000	0.050305	-0.020270	0.048230	0.000000	0.000000	2.000000	167.000000	1.000000
15363.836761	-0.095730	0.548603	-0.005178	82.353859	40.540386	55.093948	-0.205139	0.000000	0.266924	0.000000	0.000000	0.000000	0.050305	-0.020270	0.048230	0.000000	0.000000	2.000000	167.000000	1.000000
15363.840094	-0.095730	0.548603	-0.005178	82.353859	40.540386	55.093948	-0.205139	0.000000	0.266924	0.000000	0.000000	0.000000	0.050305	-0.020270	0.048230	0.000000	0.000000	2.000000	167.000000	1.000000
15363.843428	-0.095730	0.548603	-0.005178	82.373550	40.887066	55.426525	-0.213524	0.000000	0.258886	0.000000	0.000000	0.000000	0.050305	-0.020270	0.048230	0.000000	0.000000	2.000000	167.000000	1.000000
15363.846761	-0.095614	0.548603	-0.005086	82.373550	40.887066	55.426525	-0.213524	0.000000	0.258886	0.000000	0.000000	0.000000	0.034559	-0.000047	0.027399	0.000000	0.000000	2.000000	167.000000	1.000000
15363.850094	-0.095614	0.548603	-0.005086	82.373550	40.887066	55.426525	-0.213524	0.000000	0.258886	0.000000	0.000000	0.000000	0.034559	-0.000047	0.027399	0.000000	0.000000	2.000000	167.000000	1.000000
15363.853428	-0.095614	0.548603	-0.005086	82.412895	41.445637	55.971325	-0.213524	0.000000	0.258886	0.000000	0.000000	0.000000	0.034559	-0.000047	0.027399	0.000000	0.000000	2.000000	167.000000	1.000000
15363.856761	-0.095614	0.548603	-0.005086	82.412895	41.445637	55.971325	-0.213524	0.000000	0.258886	0.000000	0.000000	0.000000	0.034559	-0.000047	0.027399	0.000000	0.000000	2.000000	167.000000	1.000000
15363.860094	-0.095503	0.548619	-0.004977	82.412895	41.445637	55.971325	-0.213524	0.000000	0.258886	0.000000	0.000000	0.000000	0.033424	0.005005	0.032821	0.000000	0.000000	2.000000	167.000000	1.000000
15363.863428	-0.095503	0.548619	-0.004977	82.461777	42.161304	56.679539	-0.219283	0.000000	0.254319	0.000000	0.000000	0.000000	0.033424	0.005005	0.032821	0.000000	0.000000	2.000000	167.000000	1.000000
15363.866761	-0.095503	0.548619	-0.004977	82.461777	42.161304	56.679539	-0.219283	0.000000	0.254319	0.000000	0.000000	0.000000	0.033424	0.005005	0.032821	0.000000	0.000000	2.000000	167.000000	1.000000
15363.870094	-0.095503	0.548619	-0.004977	82.461777	42.161304	56.679539	-0.219283	0.000000	0.254319	0.000000	0.000000	0.000000	0.033424	0.005005	0.032821	0.000000	0.000000	2.000000	167.000000	1.000000
15363.873428	-0.095311	0.548720	-0.004823	82.511818	42.914776	57.412079	-0.224854	0.000000	0.248849	0.000000	0.000000	0.000000	0.057538	0.030192	0.046170	0.000000	0.000000	2.000000	167.000000	1.000000
15363.876761	-0.095311	0.548720	-0.004823	82.511818	42.914776	57.412079	-0.224854	0.000000	0.248849	0.000000	0.000000	0.000000	0.057538	0.030192	0.046170	0.000000	0.000000	2.000000	167.000000	1.000000
15363.880094	-0.095311	0.548720	-0.004823	82.511818	42.914776	57.412079	-0.224854	0.000000	0.248849	0.000000	0.000000	0.000000	0.057538	0.030192	0.046170	0.000000	0.000000	2.000000	167.000000	1.000000
15363.883428	-0.095311	0.548720	-0.004823	82.551445	43.541237	58.023796	-0.234444	0.000000	0.241154	0.000000	0.000000	0.000000	0.057538	0.030192	0.046170	0.000000	0.000000	2.000000	167.000000	1.000000
15363.886761	-0.095252	0.548804	-0.004783	82.551445	43.541237	58.023796	-0.234444	0.000000	0.241154	0.000000	0.000000	0.000000	0.017659	0.025240	0.011993	0.000000	0.000000	2.000000	167.000000	1.000000
15363.890094	-0.095252	0.548804	-0.004783	82.551445	43.541237	58.023796	-0.234444	0.000000	0.241154	0.000000	0.000000	0.000000	0.017659	0.025240	0.011993	0.000000	0.000000	2.000000	167.000000	1.000000
15363.893428	-0.095219	0.548905	-0.004730	82.571304	43.900841	58.386124	-0.234444	0.000000	0.241154	0.000000	0.000000	0.000000	0.010078	0.030259	0.016058	0.000000	0.000000	2.000000	167.000000	1.000000
15363.896761	-0.095219	0.548905	-0.004730	82.571304	43.900841	58.386124	-0.234444	0.000000	0.241154	0.000000	0.000000	0.000000	0.010078	0.030259	0.016058	0.000000	0.000000	2.000000	167.000000	1.000000
15363.900094	-0.095219	0.548905	-0.004730	82.571304	43.900841	58.386124	-0.234444	0.000000	0.241154	0.000000	0.000000	0.000000	0.010078	0.030259	0.016058	0.000000	0.000000	2.000000	167.000000	1.000000
15363.903428	-0.095219	0.548905	-0.004730	82.577042	44.028534	58.508377	-0.239066	0.000000	0.236479	0.000000	0.000000	0.000000	0.010078	0.030259	0.016058	0.000000	0.000000	2.000000	167.000000	1.000000
15363.906761	-0.095224	0.548989	-0.004703	82.577042	44.028534	58.508377	-0.239066	0.000000	0.236479	0.000000	0.000000	0.000000	-0.001664	0.025236	0.007912	0.000000	0.000000	2.000000	167.000000	1.000000
15363.910094	-0.095224	0.548989	-0.004703	82.577042	44.028534	58.508377	-0.239066	0.000000	0.236479	0.000000	0.000000	0.000000	-0.001664	0.025236	0.007912	0.000000	0.000000	2.000000	167.000000	1.000000
15363.913428	-0.095224	0.548989	-0.004703	82.573868	44.000965	58.480034	-0.239066	0.000000	0.236479	0.000000	0.000000	0.000000	-0.001664	0.025236	0.007912	0.000000	0.000000	2.000000	167.000000	1.000000
15363.916761	-0.095224	0.548989	-0.004703	82.573868	44.000965	58.480034	-0.239066	0.000000	0.236479	0.000000	0.000000	0.000000	-0.001664	0.025236	0.007912	0.000000	0.000000	2.000000	167.000000	1.000000
15363.920094	-0.095225	0.549082	-0.004700	82.573868	44.000965	58.480034	-0.239066	0.000000	0.236479	0.000000	0.000000	0.000000	-0.000214	0.027782	0.001007	0.000000	0.000000	2.000000	167.000000	1.000000
15363.923428	-0.095225	0.549082	-0.004700	82.566788	43.921467	58.399860	-0.238789	0.000000	0.235160	0.000000	0.000000	0.000000	-0.000214	0.027782	0.001007	0.000000	0.000000	2.000000	167.000000	1.000000
15363.926761	-0.095225	0.549082	-0.004700	82.566788	43.921467	58.399860	-0.238789	0.000000	0.235160	0.000000	0.000000	0.000000	-0.000214	0.027782	0.001007	0.000000	0.000000	2.000000	167.000000	1.000000
15363.930094	-0.095225	0.549082	-0.004700	82.566788	43.921467	58.399860	-0.238789	0.000000	0.235160	0.000000	0.000000	0.000000	-0.000214	0.027782	0.001007	0.000000	0.000000	2.000000	167.000000	1.000000
15363.933428	-0.095229	0.549275	-0.004785	82.559746	43.839443	58.319885	-0.238753	0.000000	0.234992	0.000000	0.000000	0.000000	-0.001364	0.058112	-0.025482	0.000000	0.000000	2.000000	167.000000	1.000000
15363.936761	-0.095229	0.549275	-0.004785	82.559746	43.839443	58.319885	-0.238753	0.000000	0.234992	0.000000	0.000000	0.000000	-0.001364	0.058112	-0.025482	0.000000	0.000000	2.000000	167.000000	1.000000
15363.940094	-0.095229	0.549275	-0.004785	82.559746	43.839443	58.319885	-0.238753	0.000000	0.234992	0.000000	0.000000	0.000000	-0.001364	0.058112	-0.025482	0.000000	0.000000	2.000000	167.000000	1.000000
15363.943428	-0.095229	0.549275	-0.004785	82.552650	43.754837	58.240032	-0.238526	0.000000	0.239239	0.000000	0.000000	0.000000	-0.001364	0.058112	-0.025482	0.000000	0.000000	2.000000	167.000000	1.000000
15363.946761	-0.095263	0.549385	-0.004837	82.552650	43.754837	58.240032	-0.238526	0.000000	0.239239	0.000000	0.000000	0.000000	-0.010188	0.032847	-0.015524	0.000000	0.000000	2.000000	167.000000	1.000000
15363.950094	-0.095263	0.549385	-0.004837	82.552650	43.754837	58.240032	-0.238526	0.000000	0.239239	0.000000	0.000000	0.000000	-0.010188	0.032847	-0.015524	0.000000	0.000000	2.000000	167.000000	1.000000
15363.953428	-0.095263	0.549385	-0.004837	82.545654	43.670441	58.160416	-0.238526	0.000000	0.239239	0.000000	0.000000	0.000000	-0.010188	0.032847	-0.015524	0.000000	0.000000	2.000000	167.000000	1.000000
15363.956761	-0.095263	0.549385	-0.004837	82.545654	43.670441	58.160416	-0.238526	0.000000	0.239239	0.000000	0.000000	0.000000	-0.010188	0.032847	-0.015524	0.000000	0.000000	2.000000	167.000000	1.000000
15363.960094	-0.095319	0.549494	-0.004893	82.545654	43.670441	58.160416	-0.238526	0.000000	0.239239	0.000000	0.000000	0.000000	-0.016626	0.032830	-0.016889	0.000000	0.000000	2.000000	167.000000	1.000000
15363.963428	-0.095319	0.549494	-0.004893	82.535942	43.593437	58.110390	-0.236828	0.000000	0.241827	0.000000	0.000000	0.000000	-0.016626	0.032830	-0.016889	0.000000	0.000000	2.000000	167.000000	1.000000
15363.966761	-0.095319	0.549494	-0.004893	82.535942	43.593437	58.110390	-0.236828	0.000000	0.241827	0.000000	0.000000	0.000000	-0.016626	0.032830	-0.016889	0.000000	0.000000	2.000000	167.000000	1.000000
15363.970094	-0.095319	0.549494	-0.004893	82.535942	43.593437	58.110390	-0.236828	0.000000	0.241827	0.000000	0.000000	0.000000	-0.016626	0.032830	-0.016889	0.000000	0.000000	2.000000	167.000000	1.000000
15363.973428	-0.095431	0.549688	-0.005001	82.524727	43.573433	58.119534	-0.234057	0.000000	0.244642	0.000000	0.000000	0.000000	-0.033545	0.058080	-0.032325	0.000000	0.000000	2.000000	167.000000	1.000000
15363.976761	-0.095431	0.549688	-0.005001	82.524727	43.573433	58.119534	-0.234057	0.000000	0.244642	0.000000	0.000000	0.000000	-0.033545	0.058080	-0.032325	0.000000	0.000000	2.000000	167.000000	1.000000
15363.980094	-0.095431	0.549688	-0.005001	82.524727	43.573433	58.119534	-0.234057	0.000000	0.244642	0.000000	0.000000	0.000000	-0.033545	0.058080	-0.032325	0.000000	0.000000	2.000000	167.000000	1.000000
15363.983428	-0.095431	0.549688	-0.005001	82.502686	43.568836	58.156296	-0.228466	0.000000	0.250029	0.000000	0.000000	0.000000	-0.033545	0.058080	-0.032325	0.000000	0.000000	2.000000	167.000000	1.000000
15363.986761	-0.095513	0.549764	-0.005034	82.502686	43.568836	58.156296	-0.228466	0.000000	0.250029	0.000000	0.000000	0.000000	-0.024818	0.022725	-0.009890	0.000000	0.000000	2.000000	167.000000	1.000000
15363.990094	-0.095513	0.549764	-0.005034	82.502686	43.568836	58.156296	-0.228466	0.000000	0.250029	0.000000	0.000000	0.000000	-0.024818	0.022725	-0.009890	0.000000	0.000000	2.000000	167.000000	1.000000
15363.993428	-0.095581	0.549806	-0.005034	82.474182	43.591797	58.218750	-0.228466	0.000000	0.250029	0.000000	0.000000	0.000000	-0.020149	0.012632	-0.000149	0.000000	0.000000	2.000000	167.000000	1.000000
15363.996761	-0.095581	0.549806	-0.005034	82.474182	43.591797	58.218750	-0.228466	0.000000	0.250029	0.000000	0.000000	0.000000	-0.020149	0.012632	-0.000149	0.000000	0.000000	2.000000	167.000000	1.000000
15364.000094	-0.095581	0.549806	-0.005034	82.474182	43.591797	58.218750	-0.228466	0.000000	0.250029	0.000000	0.000000	0.000000	-0.020149	0.012632	-0.000149	0.000000	0.000000	2.000000	167.000000	1.000000
15364.003428	-0.095581	0.549806	-0.005034	82.439293	43.644554	58.314426	-0.220972	0.000000	0.251702	0.000000	0.000000	0.000000	-0.020149	0.012632	-0.000149	0.000000	0.000000	2.000000	167.000000	1.000000
15364.006761	-0.095613	0.549856	-0.004984	82.439293	43.644554	58.314426	-0.220972	0.000000	0.251702	0.000000	0.000000	0.000000	-0.009875	0.015151	0.014889	0.000000	0.000000	2.000000	167.000000	1.000000
15364.010094	-0.095613	0.549856	-0.004984	82.439293	43.644554	58.314426	-0.220972	0.000000	0.251702	0.000000	0.000000	0.000000	-0.009875	0.015151	0.014889	0.000000	0.000000	2.000000	167.000000	1.000000
15364.013428	-0.095613	0.549856	-0.004984	82.407410	43.708473	58.422371	-0.220972	0.000000	0.251702	0.000000	0.000000	0.000000	-0.009875	0.015151	0.014889	0.000000	0.000000	2.000000	167.000000	1.000000
15364.016761	-0.095613	0.549856	-0.004984	82.407410	43.708473	58.422371	-0.220972	0.000000	0.251702	0.000000	0.000000	0.000000	-0.009875	0.015151	0.014889	0.000000	0.000000	2.000000	167.000000	1.000000
15364.020094	-0.095668	0.549907	-0.004939	82.407410	43.708473	58.422371	-0.220972	0.000000	0.251702	0.000000	0.000000	0.000000	-0.016317	0.015148	0.013524	0.000000	0.000000	2.000000	167.000000	1.000000
15364.023428	-0.095668	0.549907	-0.004939	82.383591	43.694542	58.430752	-0.219326	0.000000	0.249221	0.000000	0.000000	0.000000	-0.016317	0.015148	0.013524	0.000000	1.000000	2.000000	167.000000	1.000000
15364.026761	-0.095668	0.549907	-0.004939	82.383591	43.694542	58.430752	-0.219326	0.000000	0.249221	0.000000	0.000000	0.000000	-0.016317	0.015148	0.013524	0.000000	1.000000	2.000000	167.000000	1.000000
