# Supplementary material for: Haptic Guidance Needs to Be Intuitive Not Just Informative to Improve Human Motor Accuracy
Source: PLoS One. 2016 Mar 16;11(3):e0150912. doi: 10.1371/journal.pone.0150912 (PMC4794196; doi:10.1371/journal.pone.0150912)
Supplement: S1 Data — (ZIP) [file pone.0150912.s001.zip › Subject6/exp1_0168.txt]

Time	PosX	PosY	PosZ	RotX	RotY	RotZ	ForceX	ForceY	ForceZ	MomentX	MomentY	MomentZ	VelocityX	VelocityY	VelocityZ	CalibratedWeight	ButtonDown	Condition	Trial	Visual
15365.660662	-0.000385	0.546883	0.251268	87.203407	35.465191	49.420444	0.000000	0.000000	0.000000	0.000000	0.000000	0.000000	-0.050447	-0.034830	0.004394	0.000000	1.000000	2.000000	168.000000	0.000000
15365.663996	-0.000385	0.546883	0.251268	87.231262	35.854069	49.834278	-1.842716	0.000000	-4.648053	0.000000	0.000000	0.000000	-0.050447	-0.034830	0.004394	0.000000	1.000000	2.000000	168.000000	0.000000
15365.667329	-0.000687	0.546691	0.250836	87.231262	35.854069	49.834278	-1.842716	0.000000	-4.648053	0.000000	0.000000	0.000000	-0.090677	-0.057676	-0.129639	0.000000	1.000000	2.000000	168.000000	0.000000
15365.670662	-0.000687	0.546691	0.250836	87.231262	35.854069	49.834278	-1.842716	0.000000	-4.648053	0.000000	0.000000	0.000000	-0.090677	-0.057676	-0.129639	0.000000	1.000000	2.000000	168.000000	0.000000
15365.673996	-0.001359	0.546387	0.250448	87.299988	36.857380	50.895988	-1.842716	0.000000	-4.648053	0.000000	0.000000	0.000000	-0.201438	-0.091250	-0.116322	0.000000	1.000000	2.000000	168.000000	0.000000
15365.677329	-0.001359	0.546387	0.250448	87.299988	36.857380	50.895988	-1.842716	0.000000	-4.648053	0.000000	0.000000	0.000000	-0.201438	-0.091250	-0.116322	0.000000	1.000000	2.000000	168.000000	0.000000
15365.680662	-0.001359	0.546387	0.250448	87.299988	36.857380	50.895988	-1.842716	0.000000	-4.648053	0.000000	0.000000	0.000000	-0.201438	-0.091250	-0.116322	0.000000	1.000000	2.000000	168.000000	0.000000
15365.683996	-0.002062	0.546024	0.249594	87.322701	37.402405	51.501053	-1.832299	0.000000	-4.652170	0.000000	0.000000	0.000000	-0.210881	-0.108747	-0.256470	0.000000	1.000000	2.000000	168.000000	0.000000
15365.687329	-0.002062	0.546024	0.249594	87.322701	37.402405	51.501053	-1.832299	0.000000	-4.652170	0.000000	0.000000	0.000000	-0.210881	-0.108747	-0.256470	0.000000	1.000000	2.000000	168.000000	0.000000
15365.690662	-0.002062	0.546024	0.249594	87.322701	37.402405	51.501053	-1.832299	0.000000	-4.652170	0.000000	0.000000	0.000000	-0.210881	-0.108747	-0.256470	0.000000	1.000000	2.000000	168.000000	0.000000
15365.693996	-0.002728	0.545667	0.248308	87.189095	38.157387	52.395378	-1.826385	0.000000	-4.654494	0.000000	0.000000	0.000000	-0.199818	-0.107091	-0.385539	0.000000	1.000000	2.000000	168.000000	0.000000
15365.697329	-0.002728	0.545667	0.248308	87.189095	38.157387	52.395378	-1.826385	0.000000	-4.654494	0.000000	0.000000	0.000000	-0.199818	-0.107091	-0.385539	0.000000	1.000000	2.000000	168.000000	0.000000
15365.700662	-0.002728	0.545667	0.248308	87.189095	38.157387	52.395378	-1.826385	0.000000	-4.654494	0.000000	0.000000	0.000000	-0.199818	-0.107091	-0.385539	0.000000	1.000000	2.000000	168.000000	0.000000
15365.703996	-0.003691	0.545002	0.246738	86.730553	37.308544	51.803265	-1.823756	0.000000	-4.655525	0.000000	0.000000	0.000000	-0.288900	-0.199511	-0.471046	0.000000	1.000000	2.000000	168.000000	0.000000
15365.707329	-0.003691	0.545002	0.246738	86.730553	37.308544	51.803265	-1.823756	0.000000	-4.655525	0.000000	0.000000	0.000000	-0.288900	-0.199511	-0.471046	0.000000	1.000000	2.000000	168.000000	0.000000
15365.710662	-0.003691	0.545002	0.246738	86.730553	37.308544	51.803265	-1.823756	0.000000	-4.655525	0.000000	0.000000	0.000000	-0.288900	-0.199511	-0.471046	0.000000	1.000000	2.000000	168.000000	0.000000
15365.713996	-0.004481	0.544353	0.244969	85.975716	34.887657	49.709064	-1.818061	0.000000	-4.657752	0.000000	0.000000	0.000000	-0.237212	-0.194613	-0.530925	0.000000	1.000000	2.000000	168.000000	0.000000
15365.717329	-0.004481	0.544353	0.244969	85.975716	34.887657	49.709064	-1.818061	0.000000	-4.657752	0.000000	0.000000	0.000000	-0.237212	-0.194613	-0.530925	0.000000	1.000000	2.000000	168.000000	0.000000
15365.720662	-0.004481	0.544353	0.244969	85.975716	34.887657	49.709064	-1.818061	0.000000	-4.657752	0.000000	0.000000	0.000000	-0.237212	-0.194613	-0.530925	0.000000	1.000000	2.000000	168.000000	0.000000
15365.723996	-0.005233	0.543556	0.242921	85.081154	32.788296	47.985809	-1.816411	0.000000	-4.658395	0.000000	0.000000	0.000000	-0.225408	-0.239146	-0.614282	0.000000	1.000000	2.000000	168.000000	0.000000
15365.727329	-0.005233	0.543556	0.242921	85.081154	32.788296	47.985809	-1.816411	0.000000	-4.658395	0.000000	0.000000	0.000000	-0.225408	-0.239146	-0.614282	0.000000	1.000000	2.000000	168.000000	0.000000
15365.730662	-0.005233	0.543556	0.242921	85.081154	32.788296	47.985809	-1.816411	0.000000	-4.658395	0.000000	0.000000	0.000000	-0.225408	-0.239146	-0.614282	0.000000	1.000000	2.000000	168.000000	0.000000
15365.733996	-0.006044	0.542671	0.240599	84.180519	31.206800	46.801884	-1.817195	0.000000	-4.658090	0.000000	0.000000	0.000000	-0.243242	-0.265613	-0.696476	0.000000	1.000000	2.000000	168.000000	0.000000
15365.737329	-0.006044	0.542671	0.240599	84.180519	31.206800	46.801884	-1.817195	0.000000	-4.658090	0.000000	0.000000	0.000000	-0.243242	-0.265613	-0.696476	0.000000	1.000000	2.000000	168.000000	0.000000
15365.740662	-0.006044	0.542671	0.240599	84.180519	31.206800	46.801884	-1.817195	0.000000	-4.658090	0.000000	0.000000	0.000000	-0.243242	-0.265613	-0.696476	0.000000	1.000000	2.000000	168.000000	0.000000
15365.743996	-0.006912	0.541740	0.238027	83.325676	29.521433	45.474506	-1.818789	0.000000	-4.657468	0.000000	0.000000	0.000000	-0.260655	-0.279275	-0.771826	0.000000	1.000000	2.000000	168.000000	0.000000
15365.747329	-0.006912	0.541740	0.238027	83.325676	29.521433	45.474506	-1.818789	0.000000	-4.657468	0.000000	0.000000	0.000000	-0.260655	-0.279275	-0.771826	0.000000	1.000000	2.000000	168.000000	0.000000
15365.750662	-0.006912	0.541740	0.238027	83.325676	29.521433	45.474506	-1.818789	0.000000	-4.657468	0.000000	0.000000	0.000000	-0.260655	-0.279275	-0.771826	0.000000	1.000000	2.000000	168.000000	0.000000
15365.753996	-0.007772	0.540860	0.235204	82.563705	27.739933	43.995750	-1.821094	0.000000	-4.656567	0.000000	0.000000	0.000000	-0.257841	-0.263858	-0.846838	0.000000	0.000000	2.000000	168.000000	0.000000
15365.757329	-0.007772	0.540860	0.235204	82.563705	27.739933	43.995750	-1.821094	0.000000	-4.656567	0.000000	0.000000	0.000000	-0.257841	-0.263858	-0.846838	0.000000	0.000000	2.000000	168.000000	0.000000
15365.760662	-0.007772	0.540860	0.235204	82.563705	27.739933	43.995750	-1.821094	0.000000	-4.656567	0.000000	0.000000	0.000000	-0.257841	-0.263858	-0.846838	0.000000	0.000000	2.000000	168.000000	0.000000
15365.763996	-0.008654	0.539977	0.232150	81.878441	25.794575	42.287777	-1.825290	0.000000	-4.654924	0.000000	0.000000	0.000000	-0.264629	-0.265046	-0.916179	0.000000	0.000000	2.000000	168.000000	0.000000
15365.767329	-0.008654	0.539977	0.232150	81.878441	25.794575	42.287777	-1.825290	0.000000	-4.654924	0.000000	0.000000	0.000000	-0.264629	-0.265046	-0.916179	0.000000	0.000000	2.000000	168.000000	0.000000
15365.770662	-0.008654	0.539977	0.232150	81.878441	25.794575	42.287777	-1.825290	0.000000	-4.654924	0.000000	0.000000	0.000000	-0.264629	-0.265046	-0.916179	0.000000	0.000000	2.000000	168.000000	0.000000
15365.773996	-0.009525	0.539189	0.228899	81.272263	23.985903	40.672703	-1.830768	0.000000	-4.652772	0.000000	0.000000	0.000000	-0.261382	-0.236452	-0.975274	0.000000	0.000000	2.000000	168.000000	0.000000
15365.777329	-0.009525	0.539189	0.228899	81.272263	23.985903	40.672703	-1.830768	0.000000	-4.652772	0.000000	0.000000	0.000000	-0.261382	-0.236452	-0.975274	0.000000	0.000000	2.000000	168.000000	0.000000
15365.780662	-0.009525	0.539189	0.228899	81.272263	23.985903	40.672703	-1.830768	0.000000	-4.652772	0.000000	0.000000	0.000000	-0.261382	-0.236452	-0.975274	0.000000	0.000000	2.000000	168.000000	0.000000
15365.783996	-0.010417	0.538532	0.225443	80.727463	22.396271	39.256100	-1.837941	0.000000	-4.649944	0.000000	0.000000	0.000000	-0.267589	-0.197174	-1.036652	0.000000	0.000000	2.000000	168.000000	0.000000
15365.787329	-0.010417	0.538532	0.225443	80.727463	22.396271	39.256100	-1.837941	0.000000	-4.649944	0.000000	0.000000	0.000000	-0.267589	-0.197174	-1.036652	0.000000	0.000000	2.000000	168.000000	0.000000
15365.790662	-0.010417	0.538532	0.225443	80.727463	22.396271	39.256100	-1.837941	0.000000	-4.649944	0.000000	0.000000	0.000000	-0.267589	-0.197174	-1.036652	0.000000	0.000000	2.000000	168.000000	0.000000
15365.793996	-0.011328	0.537982	0.221766	80.239845	20.941612	37.951744	-1.846385	0.000000	-4.646597	0.000000	0.000000	0.000000	-0.273311	-0.164736	-1.103156	0.000000	0.000000	2.000000	168.000000	0.000000
15365.797329	-0.011328	0.537982	0.221766	80.239845	20.941612	37.951744	-1.846385	0.000000	-4.646597	0.000000	0.000000	0.000000	-0.273311	-0.164736	-1.103156	0.000000	0.000000	2.000000	168.000000	0.000000
15365.800662	-0.011328	0.537982	0.221766	80.239845	20.941612	37.951744	-1.846385	0.000000	-4.646597	0.000000	0.000000	0.000000	-0.273311	-0.164736	-1.103156	0.000000	0.000000	2.000000	168.000000	0.000000
15365.803996	-0.012385	0.537633	0.217867	79.802444	19.665474	36.824558	-1.856327	0.000000	-4.642634	0.000000	0.000000	0.000000	-0.317061	-0.104786	-1.169700	0.000000	0.000000	2.000000	168.000000	0.000000
15365.807329	-0.012385	0.537633	0.217867	79.802444	19.665474	36.824558	-1.856327	0.000000	-4.642634	0.000000	0.000000	0.000000	-0.317061	-0.104786	-1.169700	0.000000	0.000000	2.000000	168.000000	0.000000
15365.810662	-0.012385	0.537633	0.217867	79.802444	19.665474	36.824558	-1.856327	0.000000	-4.642634	0.000000	0.000000	0.000000	-0.317061	-0.104786	-1.169700	0.000000	0.000000	2.000000	168.000000	0.000000
15365.813996	-0.013520	0.537459	0.213729	79.417213	18.530996	35.781601	-1.865541	0.000000	-4.638939	0.000000	0.000000	0.000000	-0.340435	-0.052259	-1.241334	0.000000	0.000000	2.000000	168.000000	0.000000
15365.817329	-0.013520	0.537459	0.213729	79.417213	18.530996	35.781601	-1.865541	0.000000	-4.638939	0.000000	0.000000	0.000000	-0.340435	-0.052259	-1.241334	0.000000	0.000000	2.000000	168.000000	0.000000
15365.820662	-0.013520	0.537459	0.213729	79.417213	18.530996	35.781601	-1.865541	0.000000	-4.638939	0.000000	0.000000	0.000000	-0.340435	-0.052259	-1.241334	0.000000	0.000000	2.000000	168.000000	0.000000
15365.823996	-0.014792	0.537451	0.209314	79.073814	17.586954	34.768570	-1.875416	0.000000	-4.634956	0.000000	0.000000	0.000000	-0.381633	-0.002244	-1.324707	0.000000	0.000000	2.000000	168.000000	0.000000
15365.827329	-0.014792	0.537451	0.209314	79.073814	17.586954	34.768570	-1.875416	0.000000	-4.634956	0.000000	0.000000	0.000000	-0.381633	-0.002244	-1.324707	0.000000	0.000000	2.000000	168.000000	0.000000
15365.830662	-0.014792	0.537451	0.209314	79.073814	17.586954	34.768570	-1.875416	0.000000	-4.634956	0.000000	0.000000	0.000000	-0.381633	-0.002244	-1.324707	0.000000	0.000000	2.000000	168.000000	0.000000
15365.833996	-0.016259	0.537694	0.204585	78.772804	16.916332	33.738792	-1.885195	0.000000	-4.630987	0.000000	0.000000	0.000000	-0.439994	0.072702	-1.418591	0.000000	0.000000	2.000000	168.000000	0.000000
15365.837329	-0.016259	0.537694	0.204585	78.772804	16.916332	33.738792	-1.885195	0.000000	-4.630987	0.000000	0.000000	0.000000	-0.439994	0.072702	-1.418591	0.000000	0.000000	2.000000	168.000000	0.000000
15365.840662	-0.016259	0.537694	0.204585	78.772804	16.916332	33.738792	-1.885195	0.000000	-4.630987	0.000000	0.000000	0.000000	-0.439994	0.072702	-1.418591	0.000000	0.000000	2.000000	168.000000	0.000000
15365.843996	-0.017914	0.538147	0.199575	78.490952	16.606716	32.591019	-1.894084	0.000000	-4.627358	0.000000	0.000000	0.000000	-0.496557	0.135842	-1.502968	0.000000	0.000000	2.000000	168.000000	0.000000
15365.847329	-0.017914	0.538147	0.199575	78.490952	16.606716	32.591019	-1.894084	0.000000	-4.627358	0.000000	0.000000	0.000000	-0.496557	0.135842	-1.502968	0.000000	0.000000	2.000000	168.000000	0.000000
15365.850662	-0.017914	0.538147	0.199575	78.490952	16.606716	32.591019	-1.894084	0.000000	-4.627358	0.000000	0.000000	0.000000	-0.496557	0.135842	-1.502968	0.000000	0.000000	2.000000	168.000000	0.000000
15365.853996	-0.019781	0.538858	0.194287	78.206703	16.833469	31.931360	-1.901929	0.000000	-4.624140	0.000000	0.000000	0.000000	-0.560283	0.213388	-1.586427	0.000000	0.000000	2.000000	168.000000	0.000000
15365.857329	-0.019781	0.538858	0.194287	78.206703	16.833469	31.931360	-1.901929	0.000000	-4.624140	0.000000	0.000000	0.000000	-0.560283	0.213388	-1.586427	0.000000	0.000000	2.000000	168.000000	0.000000
15365.860662	-0.019781	0.538858	0.194287	78.206703	16.833469	31.931360	-1.901929	0.000000	-4.624140	0.000000	0.000000	0.000000	-0.560283	0.213388	-1.586427	0.000000	0.000000	2.000000	168.000000	0.000000
15365.863996	-0.021823	0.539803	0.188734	77.910240	17.629768	32.464657	-1.908182	0.000000	-4.621562	0.000000	0.000000	0.000000	-0.612405	0.283530	-1.665805	0.000000	0.000000	2.000000	168.000000	0.000000
15365.867329	-0.021823	0.539803	0.188734	77.910240	17.629768	32.464657	-1.908182	0.000000	-4.621562	0.000000	0.000000	0.000000	-0.612405	0.283530	-1.665805	0.000000	0.000000	2.000000	168.000000	0.000000
15365.870662	-0.021823	0.539803	0.188734	77.910240	17.629768	32.464657	-1.908182	0.000000	-4.621562	0.000000	0.000000	0.000000	-0.612405	0.283530	-1.665805	0.000000	0.000000	2.000000	168.000000	0.000000
15365.873996	-0.024001	0.540942	0.182951	77.608528	18.861732	34.196674	-1.913435	0.000000	-4.619390	0.000000	0.000000	0.000000	-0.653359	0.341788	-1.734995	0.000000	0.000000	2.000000	168.000000	0.000000
15365.877329	-0.024001	0.540942	0.182951	77.608528	18.861732	34.196674	-1.913435	0.000000	-4.619390	0.000000	0.000000	0.000000	-0.653359	0.341788	-1.734995	0.000000	0.000000	2.000000	168.000000	0.000000
15365.880662	-0.024001	0.540942	0.182951	77.608528	18.861732	34.196674	-1.913435	0.000000	-4.619390	0.000000	0.000000	0.000000	-0.653359	0.341788	-1.734995	0.000000	0.000000	2.000000	168.000000	0.000000
15365.883996	-0.026339	0.542307	0.176961	77.307838	20.332020	36.299721	-1.918124	0.000000	-4.617445	0.000000	0.000000	0.000000	-0.701458	0.409280	-1.797055	0.000000	0.000000	2.000000	168.000000	0.000000
15365.887329	-0.026339	0.542307	0.176961	77.307838	20.332020	36.299721	-1.918124	0.000000	-4.617445	0.000000	0.000000	0.000000	-0.701458	0.409280	-1.797055	0.000000	0.000000	2.000000	168.000000	0.000000
15365.890662	-0.026339	0.542307	0.176961	77.307838	20.332020	36.299721	-1.918124	0.000000	-4.617445	0.000000	0.000000	0.000000	-0.701458	0.409280	-1.797055	0.000000	0.000000	2.000000	168.000000	0.000000
15365.893996	-0.028832	0.543808	0.170823	77.063187	21.843218	38.197357	-1.921464	0.000000	-4.616056	0.000000	0.000000	0.000000	-0.747910	0.450341	-1.841260	0.000000	0.000000	2.000000	168.000000	0.000000
15365.897329	-0.028832	0.543808	0.170823	77.063187	21.843218	38.197357	-1.921464	0.000000	-4.616056	0.000000	0.000000	0.000000	-0.747910	0.450341	-1.841260	0.000000	0.000000	2.000000	168.000000	0.000000
15365.900662	-0.028832	0.543808	0.170823	77.063187	21.843218	38.197357	-1.921464	0.000000	-4.616056	0.000000	0.000000	0.000000	-0.747910	0.450341	-1.841260	0.000000	0.000000	2.000000	168.000000	0.000000
15365.903996	-0.031470	0.545400	0.164504	76.916962	23.341341	39.645824	-1.922886	0.000000	-4.615464	0.000000	0.000000	0.000000	-0.791506	0.477683	-1.895961	0.000000	0.000000	2.000000	168.000000	0.000000
15365.907329	-0.031470	0.545400	0.164504	76.916962	23.341341	39.645824	-1.922886	0.000000	-4.615464	0.000000	0.000000	0.000000	-0.791506	0.477683	-1.895961	0.000000	0.000000	2.000000	168.000000	0.000000
15365.910662	-0.031470	0.545400	0.164504	76.916962	23.341341	39.645824	-1.922886	0.000000	-4.615464	0.000000	0.000000	0.000000	-0.791506	0.477683	-1.895961	0.000000	0.000000	2.000000	168.000000	0.000000
15365.913996	-0.034214	0.547125	0.157973	76.886665	24.828779	40.704197	-1.922758	0.000000	-4.615518	0.000000	0.000000	0.000000	-0.823286	0.517456	-1.959188	0.000000	0.000000	2.000000	168.000000	0.000000
15365.917329	-0.034214	0.547125	0.157973	76.886665	24.828779	40.704197	-1.922758	0.000000	-4.615518	0.000000	0.000000	0.000000	-0.823286	0.517456	-1.959188	0.000000	0.000000	2.000000	168.000000	0.000000
15365.920662	-0.034214	0.547125	0.157973	76.886665	24.828779	40.704197	-1.922758	0.000000	-4.615518	0.000000	0.000000	0.000000	-0.823286	0.517456	-1.959188	0.000000	0.000000	2.000000	168.000000	0.000000
15365.923996	-0.037035	0.548976	0.151358	76.920235	26.289202	41.826008	-1.922167	0.000000	-4.615764	0.000000	0.000000	0.000000	-0.846168	0.555436	-1.984415	0.000000	0.000000	2.000000	168.000000	0.000000
15365.927329	-0.037035	0.548976	0.151358	76.920235	26.289202	41.826008	-1.922167	0.000000	-4.615764	0.000000	0.000000	0.000000	-0.846168	0.555436	-1.984415	0.000000	0.000000	2.000000	168.000000	0.000000
15365.930662	-0.037035	0.548976	0.151358	76.920235	26.289202	41.826008	-1.922167	0.000000	-4.615764	0.000000	0.000000	0.000000	-0.846168	0.555436	-1.984415	0.000000	0.000000	2.000000	168.000000	0.000000
15365.933996	-0.039810	0.550876	0.144639	76.959663	27.585928	43.247227	-1.920452	0.000000	-4.616477	0.000000	0.000000	0.000000	-0.832509	0.570067	-2.015827	0.000000	0.000000	2.000000	168.000000	0.000000
15365.937329	-0.039810	0.550876	0.144639	76.959663	27.585928	43.247227	-1.920452	0.000000	-4.616477	0.000000	0.000000	0.000000	-0.832509	0.570067	-2.015827	0.000000	0.000000	2.000000	168.000000	0.000000
15365.940662	-0.039810	0.550876	0.144639	76.959663	27.585928	43.247227	-1.920452	0.000000	-4.616477	0.000000	0.000000	0.000000	-0.832509	0.570067	-2.015827	0.000000	0.000000	2.000000	168.000000	0.000000
15365.943996	-0.042539	0.552859	0.137846	77.004646	28.667608	44.671715	-1.921003	0.000000	-4.616249	0.000000	0.000000	0.000000	-0.818786	0.594881	-2.037785	0.000000	0.000000	2.000000	168.000000	0.000000
15365.947329	-0.042539	0.552859	0.137846	77.004646	28.667608	44.671715	-1.921003	0.000000	-4.616249	0.000000	0.000000	0.000000	-0.818786	0.594881	-2.037785	0.000000	0.000000	2.000000	168.000000	0.000000
15365.950662	-0.042539	0.552859	0.137846	77.004646	28.667608	44.671715	-1.921003	0.000000	-4.616249	0.000000	0.000000	0.000000	-0.818786	0.594881	-2.037785	0.000000	0.000000	2.000000	168.000000	0.000000
15365.953996	-0.045202	0.554938	0.131094	77.061142	29.490408	45.609707	-1.923782	0.000000	-4.615091	0.000000	0.000000	0.000000	-0.798670	0.623697	-2.025571	0.000000	0.000000	2.000000	168.000000	0.000000
15365.957329	-0.045202	0.554938	0.131094	77.061142	29.490408	45.609707	-1.923782	0.000000	-4.615091	0.000000	0.000000	0.000000	-0.798670	0.623697	-2.025571	0.000000	0.000000	2.000000	168.000000	0.000000
15365.960662	-0.045202	0.554938	0.131094	77.061142	29.490408	45.609707	-1.923782	0.000000	-4.615091	0.000000	0.000000	0.000000	-0.798670	0.623697	-2.025571	0.000000	0.000000	2.000000	168.000000	0.000000
15365.963996	-0.047860	0.557059	0.124467	77.151863	29.983591	46.110054	-1.928346	0.000000	-4.613186	0.000000	0.000000	0.000000	-0.797526	0.636303	-1.988191	0.000000	0.000000	2.000000	168.000000	0.000000
15365.967329	-0.047860	0.557059	0.124467	77.151863	29.983591	46.110054	-1.928346	0.000000	-4.613186	0.000000	0.000000	0.000000	-0.797526	0.636303	-1.988191	0.000000	0.000000	2.000000	168.000000	0.000000
15365.970662	-0.047860	0.557059	0.124467	77.151863	29.983591	46.110054	-1.928346	0.000000	-4.613186	0.000000	0.000000	0.000000	-0.797526	0.636303	-1.988191	0.000000	0.000000	2.000000	168.000000	0.000000
15365.973996	-0.050463	0.559211	0.117994	77.276787	30.145880	46.395802	-1.931873	0.000000	-4.611710	0.000000	0.000000	0.000000	-0.780783	0.645477	-1.941773	0.000000	0.000000	2.000000	168.000000	0.000000
15365.977329	-0.050463	0.559211	0.117994	77.276787	30.145880	46.395802	-1.931873	0.000000	-4.611710	0.000000	0.000000	0.000000	-0.780783	0.645477	-1.941773	0.000000	0.000000	2.000000	168.000000	0.000000
15365.980662	-0.050463	0.559211	0.117994	77.276787	30.145880	46.395802	-1.931873	0.000000	-4.611710	0.000000	0.000000	0.000000	-0.780783	0.645477	-1.941773	0.000000	0.000000	2.000000	168.000000	0.000000
15365.983996	-0.052985	0.561395	0.111684	77.390228	30.185028	46.504879	-1.935489	0.000000	-4.610193	0.000000	0.000000	0.000000	-0.756854	0.655165	-1.893189	0.000000	0.000000	2.000000	168.000000	0.000000
15365.987329	-0.052985	0.561395	0.111684	77.390228	30.185028	46.504879	-1.935489	0.000000	-4.610193	0.000000	0.000000	0.000000	-0.756854	0.655165	-1.893189	0.000000	0.000000	2.000000	168.000000	0.000000
15365.990662	-0.052985	0.561395	0.111684	77.390228	30.185028	46.504879	-1.935489	0.000000	-4.610193	0.000000	0.000000	0.000000	-0.756854	0.655165	-1.893189	0.000000	0.000000	2.000000	168.000000	0.000000
15365.993996	-0.055434	0.563551	0.105551	77.491501	30.189741	46.403877	-1.939927	0.000000	-4.608328	0.000000	0.000000	0.000000	-0.734464	0.646975	-1.839734	0.000000	0.000000	2.000000	168.000000	0.000000
15365.997329	-0.055434	0.563551	0.105551	77.491501	30.189741	46.403877	-1.939927	0.000000	-4.608328	0.000000	0.000000	0.000000	-0.734464	0.646975	-1.839734	0.000000	0.000000	2.000000	168.000000	0.000000
15366.000662	-0.055434	0.563551	0.105551	77.491501	30.189741	46.403877	-1.939927	0.000000	-4.608328	0.000000	0.000000	0.000000	-0.734464	0.646975	-1.839734	0.000000	0.000000	2.000000	168.000000	0.000000
15366.003996	-0.057777	0.565700	0.099523	77.588654	30.135803	46.138237	-1.944867	0.000000	-4.606245	0.000000	0.000000	0.000000	-0.702869	0.644704	-1.808607	0.000000	0.000000	2.000000	168.000000	0.000000
15366.007329	-0.057777	0.565700	0.099523	77.588654	30.135803	46.138237	-1.944867	0.000000	-4.606245	0.000000	0.000000	0.000000	-0.702869	0.644704	-1.808607	0.000000	0.000000	2.000000	168.000000	0.000000
15366.010662	-0.057777	0.565700	0.099523	77.588654	30.135803	46.138237	-1.944867	0.000000	-4.606245	0.000000	0.000000	0.000000	-0.702869	0.644704	-1.808607	0.000000	0.000000	2.000000	168.000000	0.000000
15366.013996	-0.060068	0.567824	0.093580	77.694176	29.925770	46.086025	-1.952815	0.000000	-4.602881	0.000000	0.000000	0.000000	-0.687533	0.637215	-1.782914	0.000000	0.000000	2.000000	168.000000	0.000000
15366.017329	-0.060068	0.567824	0.093580	77.694176	29.925770	46.086025	-1.952815	0.000000	-4.602881	0.000000	0.000000	0.000000	-0.687533	0.637215	-1.782914	0.000000	0.000000	2.000000	168.000000	0.000000
15366.020662	-0.060068	0.567824	0.093580	77.694176	29.925770	46.086025	-1.952815	0.000000	-4.602881	0.000000	0.000000	0.000000	-0.687533	0.637215	-1.782914	0.000000	0.000000	2.000000	168.000000	0.000000
15366.023996	-0.062319	0.569971	0.087796	77.824867	29.468309	45.808174	-1.962374	0.000000	-4.598814	0.000000	0.000000	0.000000	-0.675149	0.644049	-1.735156	0.000000	0.000000	2.000000	168.000000	0.000000
15366.027329	-0.062319	0.569971	0.087796	77.824867	29.468309	45.808174	-1.962374	0.000000	-4.598814	0.000000	0.000000	0.000000	-0.675149	0.644049	-1.735156	0.000000	0.000000	2.000000	168.000000	0.000000
15366.030662	-0.062319	0.569971	0.087796	77.824867	29.468309	45.808174	-1.962374	0.000000	-4.598814	0.000000	0.000000	0.000000	-0.675149	0.644049	-1.735156	0.000000	0.000000	2.000000	168.000000	0.000000
15366.033996	-0.064481	0.572114	0.082187	77.977455	28.790491	45.257702	-1.884057	0.000000	-4.389786	0.000000	0.000000	0.000000	-0.648512	0.642734	-1.682752	0.000000	0.000000	2.000000	168.000000	0.000000
15366.037329	-0.064481	0.572114	0.082187	77.977455	28.790491	45.257702	-1.884057	0.000000	-4.389786	0.000000	0.000000	0.000000	-0.648512	0.642734	-1.682752	0.000000	0.000000	2.000000	168.000000	0.000000
15366.040662	-0.064481	0.572114	0.082187	77.977455	28.790491	45.257702	-1.884057	0.000000	-4.389786	0.000000	0.000000	0.000000	-0.648512	0.642734	-1.682752	0.000000	0.000000	2.000000	168.000000	0.000000
15366.043996	-0.066562	0.574216	0.076785	78.124794	27.958738	44.506252	-1.775971	0.000000	-4.109328	0.000000	0.000000	0.000000	-0.624354	0.630547	-1.620567	0.000000	0.000000	2.000000	168.000000	0.000000
15366.047329	-0.066562	0.574216	0.076785	78.124794	27.958738	44.506252	-1.775971	0.000000	-4.109328	0.000000	0.000000	0.000000	-0.624354	0.630547	-1.620567	0.000000	0.000000	2.000000	168.000000	0.000000
15366.050662	-0.066562	0.574216	0.076785	78.124794	27.958738	44.506252	-1.775971	0.000000	-4.109328	0.000000	0.000000	0.000000	-0.624354	0.630547	-1.620567	0.000000	0.000000	2.000000	168.000000	0.000000
15366.053996	-0.068549	0.576339	0.071646	78.258133	27.046675	43.665653	-1.671912	0.000000	-3.839233	0.000000	0.000000	0.000000	-0.596089	0.636910	-1.541634	0.000000	0.000000	2.000000	168.000000	0.000000
15366.057329	-0.068549	0.576339	0.071646	78.258133	27.046675	43.665653	-1.671912	0.000000	-3.839233	0.000000	0.000000	0.000000	-0.596089	0.636910	-1.541634	0.000000	0.000000	2.000000	168.000000	0.000000
15366.060662	-0.068549	0.576339	0.071646	78.258133	27.046675	43.665653	-1.671912	0.000000	-3.839233	0.000000	0.000000	0.000000	-0.596089	0.636910	-1.541634	0.000000	0.000000	2.000000	168.000000	0.000000
15366.063996	-0.070461	0.578422	0.066684	78.380379	26.061661	42.744400	-1.572564	0.000000	-3.582294	0.000000	0.000000	0.000000	-0.573689	0.625114	-1.488713	0.000000	0.000000	2.000000	168.000000	0.000000
15366.067329	-0.070461	0.578422	0.066684	78.380379	26.061661	42.744400	-1.572564	0.000000	-3.582294	0.000000	0.000000	0.000000	-0.573689	0.625114	-1.488713	0.000000	0.000000	2.000000	168.000000	0.000000
15366.070662	-0.070461	0.578422	0.066684	78.380379	26.061661	42.744400	-1.572564	0.000000	-3.582294	0.000000	0.000000	0.000000	-0.573689	0.625114	-1.488713	0.000000	0.000000	2.000000	168.000000	0.000000
15366.073996	-0.072240	0.580490	0.061989	78.501503	24.942497	41.636482	-1.476949	0.000000	-3.334175	0.000000	0.000000	0.000000	-0.533654	0.620159	-1.408417	0.000000	0.000000	2.000000	168.000000	0.000000
15366.077329	-0.072240	0.580490	0.061989	78.501503	24.942497	41.636482	-1.476949	0.000000	-3.334175	0.000000	0.000000	0.000000	-0.533654	0.620159	-1.408417	0.000000	0.000000	2.000000	168.000000	0.000000
15366.080662	-0.072240	0.580490	0.061989	78.501503	24.942497	41.636482	-1.476949	0.000000	-3.334175	0.000000	0.000000	0.000000	-0.533654	0.620159	-1.408417	0.000000	0.000000	2.000000	168.000000	0.000000
15366.083996	-0.073901	0.582565	0.057455	78.639359	23.562218	40.201450	-1.388007	0.000000	-3.099439	0.000000	0.000000	0.000000	-0.498486	0.622610	-1.360275	0.000000	0.000000	2.000000	168.000000	0.000000
15366.087329	-0.073901	0.582565	0.057455	78.639359	23.562218	40.201450	-1.388007	0.000000	-3.099439	0.000000	0.000000	0.000000	-0.498486	0.622610	-1.360275	0.000000	0.000000	2.000000	168.000000	0.000000
15366.090662	-0.073901	0.582565	0.057455	78.639359	23.562218	40.201450	-1.388007	0.000000	-3.099439	0.000000	0.000000	0.000000	-0.498486	0.622610	-1.360275	0.000000	0.000000	2.000000	168.000000	0.000000
15366.093996	-0.075432	0.584586	0.053124	78.807068	21.812424	38.304756	-1.304926	0.000000	-2.872727	0.000000	0.000000	0.000000	-0.459116	0.606260	-1.299311	0.000000	0.000000	2.000000	168.000000	0.000000
15366.097329	-0.075432	0.584586	0.053124	78.807068	21.812424	38.304756	-1.304926	0.000000	-2.872727	0.000000	0.000000	0.000000	-0.459116	0.606260	-1.299311	0.000000	0.000000	2.000000	168.000000	0.000000
15366.100662	-0.075432	0.584586	0.053124	78.807068	21.812424	38.304756	-1.304926	0.000000	-2.872727	0.000000	0.000000	0.000000	-0.459116	0.606260	-1.299311	0.000000	0.000000	2.000000	168.000000	0.000000
15366.103996	-0.076886	0.586604	0.049001	78.993858	19.649549	35.904823	-1.228407	0.000000	-2.656175	0.000000	0.000000	0.000000	-0.436311	0.605447	-1.236846	0.000000	0.000000	2.000000	168.000000	0.000000
15366.107329	-0.076886	0.586604	0.049001	78.993858	19.649549	35.904823	-1.228407	0.000000	-2.656175	0.000000	0.000000	0.000000	-0.436311	0.605447	-1.236846	0.000000	0.000000	2.000000	168.000000	0.000000
15366.110662	-0.076886	0.586604	0.049001	78.993858	19.649549	35.904823	-1.228407	0.000000	-2.656175	0.000000	0.000000	0.000000	-0.436311	0.605447	-1.236846	0.000000	0.000000	2.000000	168.000000	0.000000
15366.113996	-0.078294	0.588596	0.045092	79.179291	17.168613	33.116245	-1.155688	0.000000	-2.450034	0.000000	0.000000	0.000000	-0.422315	0.597584	-1.172731	0.000000	0.000000	2.000000	168.000000	0.000000
15366.117329	-0.078294	0.588596	0.045092	79.179291	17.168613	33.116245	-1.155688	0.000000	-2.450034	0.000000	0.000000	0.000000	-0.422315	0.597584	-1.172731	0.000000	0.000000	2.000000	168.000000	0.000000
15366.120662	-0.078294	0.588596	0.045092	79.179291	17.168613	33.116245	-1.155688	0.000000	-2.450034	0.000000	0.000000	0.000000	-0.422315	0.597584	-1.172731	0.000000	0.000000	2.000000	168.000000	0.000000
15366.123996	-0.079707	0.590539	0.041398	79.340782	14.559740	30.201696	-1.085303	0.000000	-2.254579	0.000000	0.000000	0.000000	-0.424023	0.582867	-1.108127	0.000000	0.000000	2.000000	168.000000	0.000000
15366.127329	-0.079707	0.590539	0.041398	79.340782	14.559740	30.201696	-1.085303	0.000000	-2.254579	0.000000	0.000000	0.000000	-0.424023	0.582867	-1.108127	0.000000	0.000000	2.000000	168.000000	0.000000
15366.130662	-0.079707	0.590539	0.041398	79.340782	14.559740	30.201696	-1.085303	0.000000	-2.254579	0.000000	0.000000	0.000000	-0.424023	0.582867	-1.108127	0.000000	0.000000	2.000000	168.000000	0.000000
15366.133996	-0.081128	0.592465	0.037914	79.437668	12.219427	27.638556	-1.014632	0.000000	-2.069891	0.000000	0.000000	0.000000	-0.426225	0.577923	-1.045212	0.000000	0.000000	2.000000	168.000000	0.000000
15366.137329	-0.081128	0.592465	0.037914	79.437668	12.219427	27.638556	-1.014632	0.000000	-2.069891	0.000000	0.000000	0.000000	-0.426225	0.577923	-1.045212	0.000000	0.000000	2.000000	168.000000	0.000000
15366.140662	-0.081128	0.592465	0.037914	79.437668	12.219427	27.638556	-1.014632	0.000000	-2.069891	0.000000	0.000000	0.000000	-0.426225	0.577923	-1.045212	0.000000	0.000000	2.000000	168.000000	0.000000
15366.143996	-0.082596	0.594350	0.034578	79.509445	10.533270	25.862677	-0.943594	0.000000	-1.895689	0.000000	0.000000	0.000000	-0.440481	0.565297	-1.000823	0.000000	0.000000	2.000000	168.000000	0.000000
15366.147329	-0.082596	0.594350	0.034578	79.509445	10.533270	25.862677	-0.943594	0.000000	-1.895689	0.000000	0.000000	0.000000	-0.440481	0.565297	-1.000823	0.000000	0.000000	2.000000	168.000000	0.000000
15366.150662	-0.082596	0.594350	0.034578	79.509445	10.533270	25.862677	-0.943594	0.000000	-1.895689	0.000000	0.000000	0.000000	-0.440481	0.565297	-1.000823	0.000000	0.000000	2.000000	168.000000	0.000000
15366.153996	-0.084056	0.596192	0.031336	79.684204	9.818872	25.190472	-0.870181	0.000000	-1.728885	0.000000	0.000000	0.000000	-0.437940	0.552809	-0.972589	0.000000	0.000000	2.000000	168.000000	0.000000
15366.157329	-0.084056	0.596192	0.031336	79.684204	9.818872	25.190472	-0.870181	0.000000	-1.728885	0.000000	0.000000	0.000000	-0.437940	0.552809	-0.972589	0.000000	0.000000	2.000000	168.000000	0.000000
15366.160662	-0.084056	0.596192	0.031336	79.684204	9.818872	25.190472	-0.870181	0.000000	-1.728885	0.000000	0.000000	0.000000	-0.437940	0.552809	-0.972589	0.000000	0.000000	2.000000	168.000000	0.000000
15366.163996	-0.085490	0.597988	0.028216	79.985374	10.007386	25.523932	-0.797191	0.000000	-1.566787	0.000000	0.000000	0.000000	-0.430121	0.538720	-0.935874	0.000000	0.000000	2.000000	168.000000	0.000000
15366.167329	-0.085490	0.597988	0.028216	79.985374	10.007386	25.523932	-0.797191	0.000000	-1.566787	0.000000	0.000000	0.000000	-0.430121	0.538720	-0.935874	0.000000	0.000000	2.000000	168.000000	0.000000
15366.170662	-0.085490	0.597988	0.028216	79.985374	10.007386	25.523932	-0.797191	0.000000	-1.566787	0.000000	0.000000	0.000000	-0.430121	0.538720	-0.935874	0.000000	0.000000	2.000000	168.000000	0.000000
15366.173996	-0.086910	0.599770	0.025275	80.326096	10.577930	26.272692	-0.725504	0.000000	-1.410808	0.000000	0.000000	0.000000	-0.425890	0.534657	-0.882359	0.000000	0.000000	2.000000	168.000000	0.000000
15366.177329	-0.086910	0.599770	0.025275	80.326096	10.577930	26.272692	-0.725504	0.000000	-1.410808	0.000000	0.000000	0.000000	-0.425890	0.534657	-0.882359	0.000000	0.000000	2.000000	168.000000	0.000000
15366.180662	-0.086910	0.599770	0.025275	80.326096	10.577930	26.272692	-0.725504	0.000000	-1.410808	0.000000	0.000000	0.000000	-0.425890	0.534657	-0.882359	0.000000	0.000000	2.000000	168.000000	0.000000
15366.183996	-0.088338	0.601523	0.022493	80.647858	11.103241	26.968725	-0.654522	0.000000	-1.263748	0.000000	0.000000	0.000000	-0.428411	0.525882	-0.834570	0.000000	0.000000	2.000000	168.000000	0.000000
15366.187329	-0.088338	0.601523	0.022493	80.647858	11.103241	26.968725	-0.654522	0.000000	-1.263748	0.000000	0.000000	0.000000	-0.428411	0.525882	-0.834570	0.000000	0.000000	2.000000	168.000000	0.000000
15366.190662	-0.088338	0.601523	0.022493	80.647858	11.103241	26.968725	-0.654522	0.000000	-1.263748	0.000000	0.000000	0.000000	-0.428411	0.525882	-0.834570	0.000000	0.000000	2.000000	168.000000	0.000000
15366.193996	-0.089755	0.603223	0.019883	80.935341	11.331944	27.322035	-0.583120	0.000000	-1.124653	0.000000	0.000000	0.000000	-0.425203	0.510085	-0.782962	0.000000	0.000000	2.000000	168.000000	0.000000
15366.197329	-0.089755	0.603223	0.019883	80.935341	11.331944	27.322035	-0.583120	0.000000	-1.124653	0.000000	0.000000	0.000000	-0.425203	0.510085	-0.782962	0.000000	0.000000	2.000000	168.000000	0.000000
15366.200662	-0.089755	0.603223	0.019883	80.935341	11.331944	27.322035	-0.583120	0.000000	-1.124653	0.000000	0.000000	0.000000	-0.425203	0.510085	-0.782962	0.000000	0.000000	2.000000	168.000000	0.000000
15366.203996	-0.091103	0.604913	0.017490	81.194778	11.210773	27.285633	-0.512253	0.000000	-0.994159	0.000000	0.000000	0.000000	-0.404269	0.506928	-0.717816	0.000000	0.000000	2.000000	168.000000	0.000000
15366.207329	-0.091103	0.604913	0.017490	81.194778	11.210773	27.285633	-0.512253	0.000000	-0.994159	0.000000	0.000000	0.000000	-0.404269	0.506928	-0.717816	0.000000	0.000000	2.000000	168.000000	0.000000
15366.210662	-0.091103	0.604913	0.017490	81.194778	11.210773	27.285633	-0.512253	0.000000	-0.994159	0.000000	0.000000	0.000000	-0.404269	0.506928	-0.717816	0.000000	0.000000	2.000000	168.000000	0.000000
15366.213996	-0.092424	0.606531	0.015284	81.418831	10.873690	27.013359	-0.444875	0.000000	-0.874523	0.000000	0.000000	0.000000	-0.396560	0.485330	-0.661895	0.000000	0.000000	2.000000	168.000000	0.000000
15366.217329	-0.092424	0.606531	0.015284	81.418831	10.873690	27.013359	-0.444875	0.000000	-0.874523	0.000000	0.000000	0.000000	-0.396560	0.485330	-0.661895	0.000000	0.000000	2.000000	168.000000	0.000000
15366.220662	-0.092424	0.606531	0.015284	81.418831	10.873690	27.013359	-0.444875	0.000000	-0.874523	0.000000	0.000000	0.000000	-0.396560	0.485330	-0.661895	0.000000	0.000000	2.000000	168.000000	0.000000
15366.223996	-0.093669	0.608094	0.013227	81.621193	10.338570	26.518526	-0.378781	0.000000	-0.764208	0.000000	0.000000	0.000000	-0.373464	0.468834	-0.617094	0.000000	0.000000	2.000000	168.000000	0.000000
15366.227329	-0.093669	0.608094	0.013227	81.621193	10.338570	26.518526	-0.378781	0.000000	-0.764208	0.000000	0.000000	0.000000	-0.373464	0.468834	-0.617094	0.000000	0.000000	2.000000	168.000000	0.000000
15366.230662	-0.093669	0.608094	0.013227	81.621193	10.338570	26.518526	-0.378781	0.000000	-0.764208	0.000000	0.000000	0.000000	-0.373464	0.468834	-0.617094	0.000000	0.000000	2.000000	168.000000	0.000000
15366.233996	-0.094822	0.609597	0.011349	81.795631	9.639935	25.843187	-0.316537	0.000000	-0.661359	0.000000	0.000000	0.000000	-0.345934	0.451064	-0.563490	0.000000	0.000000	2.000000	168.000000	0.000000
15366.237329	-0.094822	0.609597	0.011349	81.795631	9.639935	25.843187	-0.316537	0.000000	-0.661359	0.000000	0.000000	0.000000	-0.345934	0.451064	-0.563490	0.000000	0.000000	2.000000	168.000000	0.000000
15366.240662	-0.094822	0.609597	0.011349	81.795631	9.639935	25.843187	-0.316537	0.000000	-0.661359	0.000000	0.000000	0.000000	-0.345934	0.451064	-0.563490	0.000000	0.000000	2.000000	168.000000	0.000000
15366.243996	-0.095921	0.611057	0.009594	81.971581	8.898938	25.112719	-0.258882	0.000000	-0.567444	0.000000	0.000000	0.000000	-0.329691	0.438068	-0.526368	0.000000	0.000000	2.000000	168.000000	0.000000
15366.247329	-0.095921	0.611057	0.009594	81.971581	8.898938	25.112719	-0.258882	0.000000	-0.567444	0.000000	0.000000	0.000000	-0.329691	0.438068	-0.526368	0.000000	0.000000	2.000000	168.000000	0.000000
15366.250662	-0.095921	0.611057	0.009594	81.971581	8.898938	25.112719	-0.258882	0.000000	-0.567444	0.000000	0.000000	0.000000	-0.329691	0.438068	-0.526368	0.000000	0.000000	2.000000	168.000000	0.000000
15366.253996	-0.096993	0.612495	0.007975	82.166618	8.072680	24.270060	-0.203933	0.000000	-0.479716	0.000000	0.000000	0.000000	-0.321584	0.431388	-0.485782	0.000000	0.000000	2.000000	168.000000	0.000000
15366.257329	-0.096993	0.612495	0.007975	82.166618	8.072680	24.270060	-0.203933	0.000000	-0.479716	0.000000	0.000000	0.000000	-0.321584	0.431388	-0.485782	0.000000	0.000000	2.000000	168.000000	0.000000
15366.260662	-0.096993	0.612495	0.007975	82.166618	8.072680	24.270060	-0.203933	0.000000	-0.479716	0.000000	0.000000	0.000000	-0.321584	0.431388	-0.485782	0.000000	0.000000	2.000000	168.000000	0.000000
15366.263996	-0.098010	0.613900	0.006457	82.392715	7.183440	23.350983	-0.150336	0.000000	-0.398752	0.000000	0.000000	0.000000	-0.304908	0.421343	-0.455325	0.000000	0.000000	2.000000	168.000000	0.000000
15366.267329	-0.098010	0.613900	0.006457	82.392715	7.183440	23.350983	-0.150336	0.000000	-0.398752	0.000000	0.000000	0.000000	-0.304908	0.421343	-0.455325	0.000000	0.000000	2.000000	168.000000	0.000000
15366.270662	-0.098010	0.613900	0.006457	82.392715	7.183440	23.350983	-0.150336	0.000000	-0.398752	0.000000	0.000000	0.000000	-0.304908	0.421343	-0.455325	0.000000	0.000000	2.000000	168.000000	0.000000
15366.273996	-0.098992	0.615227	0.005030	82.635902	6.233727	22.363783	-0.099518	0.000000	-0.322864	0.000000	0.000000	0.000000	-0.294817	0.398075	-0.428101	0.000000	0.000000	2.000000	168.000000	0.000000
15366.277329	-0.098992	0.615227	0.005030	82.635902	6.233727	22.363783	-0.099518	0.000000	-0.322864	0.000000	0.000000	0.000000	-0.294817	0.398075	-0.428101	0.000000	0.000000	2.000000	168.000000	0.000000
15366.280662	-0.098992	0.615227	0.005030	82.635902	6.233727	22.363783	-0.099518	0.000000	-0.322864	0.000000	0.000000	0.000000	-0.294817	0.398075	-0.428101	0.000000	0.000000	2.000000	168.000000	0.000000
15366.283996	-0.099981	0.616483	0.003662	82.882301	5.354970	21.457546	-0.050382	0.000000	-0.251514	0.000000	0.000000	0.000000	-0.296681	0.377032	-0.410563	0.000000	0.000000	2.000000	168.000000	0.000000
15366.287329	-0.099981	0.616483	0.003662	82.882301	5.354970	21.457546	-0.050382	0.000000	-0.251514	0.000000	0.000000	0.000000	-0.296681	0.377032	-0.410563	0.000000	0.000000	2.000000	168.000000	0.000000
15366.290662	-0.099981	0.616483	0.003662	82.882301	5.354970	21.457546	-0.050382	0.000000	-0.251514	0.000000	0.000000	0.000000	-0.296681	0.377032	-0.410563	0.000000	0.000000	2.000000	168.000000	0.000000
15366.293996	-0.100898	0.617685	0.002410	83.113190	4.629558	20.728790	-0.000935	0.000000	-0.183087	0.000000	0.000000	0.000000	-0.275100	0.360336	-0.375499	0.000000	0.000000	2.000000	168.000000	0.000000
15366.297329	-0.100898	0.617685	0.002410	83.113190	4.629558	20.728790	-0.000935	0.000000	-0.183087	0.000000	0.000000	0.000000	-0.275100	0.360336	-0.375499	0.000000	0.000000	2.000000	168.000000	0.000000
15366.300662	-0.100898	0.617685	0.002410	83.113190	4.629558	20.728790	-0.000935	0.000000	-0.183087	0.000000	0.000000	0.000000	-0.275100	0.360336	-0.375499	0.000000	0.000000	2.000000	168.000000	0.000000
15366.303996	-0.101783	0.618837	0.001243	83.318130	4.156317	20.286636	0.044915	0.000000	-0.120504	0.000000	0.000000	0.000000	-0.265468	0.345803	-0.350177	0.000000	0.000000	2.000000	168.000000	0.000000
15366.307329	-0.101783	0.618837	0.001243	83.318130	4.156317	20.286636	0.044915	0.000000	-0.120504	0.000000	0.000000	0.000000	-0.265468	0.345803	-0.350177	0.000000	0.000000	2.000000	168.000000	0.000000
15366.310662	-0.101783	0.618837	0.001243	83.318130	4.156317	20.286636	0.044915	0.000000	-0.120504	0.000000	0.000000	0.000000	-0.265468	0.345803	-0.350177	0.000000	0.000000	2.000000	168.000000	0.000000
15366.313996	-0.102637	0.619942	0.000161	83.489700	3.856559	20.040155	0.089160	0.000000	-0.062141	0.000000	0.000000	0.000000	-0.256122	0.331544	-0.324694	0.000000	0.000000	2.000000	168.000000	0.000000
15366.317329	-0.102637	0.619942	0.000161	83.489700	3.856559	20.040155	0.089160	0.000000	-0.062141	0.000000	0.000000	0.000000	-0.256122	0.331544	-0.324694	0.000000	0.000000	2.000000	168.000000	0.000000
15366.320662	-0.102637	0.619942	0.000161	83.489700	3.856559	20.040155	0.089160	0.000000	-0.062141	0.000000	0.000000	0.000000	-0.256122	0.331544	-0.324694	0.000000	0.000000	2.000000	168.000000	0.000000
15366.323996	-0.103484	0.620975	-0.000833	83.637085	3.724139	19.975664	0.131847	0.000000	-0.008025	0.000000	0.000000	0.000000	-0.254143	0.309892	-0.297917	0.000000	0.000000	2.000000	168.000000	0.000000
15366.327329	-0.103484	0.620975	-0.000833	83.637085	3.724139	19.975664	0.131847	0.000000	-0.008025	0.000000	0.000000	0.000000	-0.254143	0.309892	-0.297917	0.000000	0.000000	2.000000	168.000000	0.000000
15366.330662	-0.103484	0.620975	-0.000833	83.637085	3.724139	19.975664	0.131847	0.000000	-0.008025	0.000000	0.000000	0.000000	-0.254143	0.309892	-0.297917	0.000000	0.000000	2.000000	168.000000	0.000000
15366.333996	-0.104300	0.621917	-0.001746	83.762123	3.749449	20.093578	0.174204	0.000000	0.041627	0.000000	0.000000	0.000000	-0.244903	0.282576	-0.273978	0.000000	0.000000	2.000000	168.000000	0.000000
15366.337329	-0.104300	0.621917	-0.001746	83.762123	3.749449	20.093578	0.174204	0.000000	0.041627	0.000000	0.000000	0.000000	-0.244903	0.282576	-0.273978	0.000000	0.000000	2.000000	168.000000	0.000000
15366.340662	-0.104300	0.621917	-0.001746	83.762123	3.749449	20.093578	0.174204	0.000000	0.041627	0.000000	0.000000	0.000000	-0.244903	0.282576	-0.273978	0.000000	0.000000	2.000000	168.000000	0.000000
15366.343996	-0.105062	0.622749	-0.002588	83.881851	3.801023	20.233145	0.215021	0.000000	0.087290	0.000000	0.000000	0.000000	-0.228408	0.249533	-0.252799	0.000000	0.000000	2.000000	168.000000	0.000000
15366.347329	-0.105062	0.622749	-0.002588	83.881851	3.801023	20.233145	0.215021	0.000000	0.087290	0.000000	0.000000	0.000000	-0.228408	0.249533	-0.252799	0.000000	0.000000	2.000000	168.000000	0.000000
15366.350662	-0.105062	0.622749	-0.002588	83.881851	3.801023	20.233145	0.215021	0.000000	0.087290	0.000000	0.000000	0.000000	-0.228408	0.249533	-0.252799	0.000000	0.000000	2.000000	168.000000	0.000000
15366.353996	-0.105783	0.623502	-0.003397	84.003838	3.731415	20.234497	0.253089	0.000000	0.129424	0.000000	0.000000	0.000000	-0.216352	0.226042	-0.242638	0.000000	0.000000	2.000000	168.000000	0.000000
15366.357329	-0.105783	0.623502	-0.003397	84.003838	3.731415	20.234497	0.253089	0.000000	0.129424	0.000000	0.000000	0.000000	-0.216352	0.226042	-0.242638	0.000000	0.000000	2.000000	168.000000	0.000000
15366.360662	-0.105783	0.623502	-0.003397	84.003838	3.731415	20.234497	0.253089	0.000000	0.129424	0.000000	0.000000	0.000000	-0.216352	0.226042	-0.242638	0.000000	0.000000	2.000000	168.000000	0.000000
15366.363996	-0.106461	0.624158	-0.004186	84.149879	3.443158	19.986658	0.289148	0.000000	0.169863	0.000000	0.000000	0.000000	-0.203392	0.196676	-0.236757	0.000000	0.000000	2.000000	168.000000	0.000000
15366.367329	-0.106461	0.624158	-0.004186	84.149879	3.443158	19.986658	0.289148	0.000000	0.169863	0.000000	0.000000	0.000000	-0.203392	0.196676	-0.236757	0.000000	0.000000	2.000000	168.000000	0.000000
15366.370662	-0.106461	0.624158	-0.004186	84.149879	3.443158	19.986658	0.289148	0.000000	0.169863	0.000000	0.000000	0.000000	-0.203392	0.196676	-0.236757	0.000000	0.000000	2.000000	168.000000	0.000000
15366.373996	-0.107173	0.624750	-0.004917	84.309181	2.928112	19.494221	0.323046	0.000000	0.209323	0.000000	0.000000	0.000000	-0.213645	0.177611	-0.219301	0.000000	0.000000	2.000000	168.000000	0.000000
15366.377329	-0.107173	0.624750	-0.004917	84.309181	2.928112	19.494221	0.323046	0.000000	0.209323	0.000000	0.000000	0.000000	-0.213645	0.177611	-0.219301	0.000000	0.000000	2.000000	168.000000	0.000000
15366.380662	-0.107173	0.624750	-0.004917	84.309181	2.928112	19.494221	0.323046	0.000000	0.209323	0.000000	0.000000	0.000000	-0.213645	0.177611	-0.219301	0.000000	0.000000	2.000000	168.000000	0.000000
15366.383996	-0.107839	0.625225	-0.005643	84.473663	2.399993	18.986692	0.358654	0.000000	0.245873	0.000000	0.000000	0.000000	-0.199833	0.142488	-0.217607	0.000000	0.000000	2.000000	168.000000	0.000000
15366.387329	-0.107839	0.625225	-0.005643	84.473663	2.399993	18.986692	0.358654	0.000000	0.245873	0.000000	0.000000	0.000000	-0.199833	0.142488	-0.217607	0.000000	0.000000	2.000000	168.000000	0.000000
15366.390662	-0.107839	0.625225	-0.005643	84.473663	2.399993	18.986692	0.358654	0.000000	0.245873	0.000000	0.000000	0.000000	-0.199833	0.142488	-0.217607	0.000000	0.000000	2.000000	168.000000	0.000000
15366.393996	-0.108509	0.625623	-0.006343	84.625717	2.222029	18.857388	0.391959	0.000000	0.282141	0.000000	0.000000	0.000000	-0.201063	0.119339	-0.209999	0.000000	0.000000	2.000000	168.000000	0.000000
15366.397329	-0.108509	0.625623	-0.006343	84.625717	2.222029	18.857388	0.391959	0.000000	0.282141	0.000000	0.000000	0.000000	-0.201063	0.119339	-0.209999	0.000000	0.000000	2.000000	168.000000	0.000000
15366.400662	-0.108509	0.625623	-0.006343	84.625717	2.222029	18.857388	0.391959	0.000000	0.282141	0.000000	0.000000	0.000000	-0.201063	0.119339	-0.209999	0.000000	0.000000	2.000000	168.000000	0.000000
15366.403996	-0.108509	0.625623	-0.006343	84.750618	2.496471	19.217333	0.425470	0.000000	0.317141	0.000000	0.000000	0.000000	-0.201063	0.119339	-0.209999	0.000000	0.000000	2.000000	168.000000	0.000000
15366.407329	-0.109131	0.625933	-0.006954	84.750618	2.496471	19.217333	0.425470	0.000000	0.317141	0.000000	0.000000	0.000000	-0.186566	0.092998	-0.183464	0.000000	0.000000	2.000000	168.000000	0.000000
15366.410662	-0.109131	0.625933	-0.006954	84.750618	2.496471	19.217333	0.425470	0.000000	0.317141	0.000000	0.000000	0.000000	-0.186566	0.092998	-0.183464	0.000000	0.000000	2.000000	168.000000	0.000000
15366.413996	-0.109690	0.626146	-0.007539	84.869431	2.830940	19.636616	0.425470	0.000000	0.317141	0.000000	0.000000	0.000000	-0.167723	0.064066	-0.175444	0.000000	0.000000	2.000000	168.000000	0.000000
15366.417329	-0.109690	0.626146	-0.007539	84.869431	2.830940	19.636616	0.425470	0.000000	0.317141	0.000000	0.000000	0.000000	-0.167723	0.064066	-0.175444	0.000000	0.000000	2.000000	168.000000	0.000000
15366.420662	-0.109690	0.626146	-0.007539	84.869431	2.830940	19.636616	0.425470	0.000000	0.317141	0.000000	0.000000	0.000000	-0.167723	0.064066	-0.175444	0.000000	0.000000	2.000000	168.000000	0.000000
15366.423996	-0.109690	0.626146	-0.007539	84.986008	3.183264	20.065876	0.484518	0.000000	0.376959	0.000000	0.000000	0.000000	-0.167723	0.064066	-0.175444	0.000000	0.000000	2.000000	168.000000	0.000000
15366.427329	-0.110215	0.626304	-0.008073	84.986008	3.183264	20.065876	0.484518	0.000000	0.376959	0.000000	0.000000	0.000000	-0.157542	0.047110	-0.160063	0.000000	0.000000	2.000000	168.000000	0.000000
15366.430662	-0.110215	0.626304	-0.008073	84.986008	3.183264	20.065876	0.484518	0.000000	0.376959	0.000000	0.000000	0.000000	-0.157542	0.047110	-0.160063	0.000000	0.000000	2.000000	168.000000	0.000000
15366.433996	-0.110634	0.626390	-0.008577	85.093681	3.530251	20.479315	0.484518	0.000000	0.376959	0.000000	0.000000	0.000000	-0.125452	0.025883	-0.151416	0.000000	0.000000	2.000000	168.000000	0.000000
15366.437329	-0.110634	0.626390	-0.008577	85.093681	3.530251	20.479315	0.484518	0.000000	0.376959	0.000000	0.000000	0.000000	-0.125452	0.025883	-0.151416	0.000000	0.000000	2.000000	168.000000	0.000000
15366.440662	-0.110634	0.626390	-0.008577	85.093681	3.530251	20.479315	0.484518	0.000000	0.376959	0.000000	0.000000	0.000000	-0.125452	0.025883	-0.151416	0.000000	0.000000	2.000000	168.000000	0.000000
15366.443996	-0.110634	0.626390	-0.008577	85.191772	3.863523	20.871176	0.531684	0.000000	0.428872	0.000000	0.000000	0.000000	-0.125452	0.025883	-0.151416	0.000000	0.000000	2.000000	168.000000	0.000000
15366.447329	-0.111040	0.626420	-0.009036	85.191772	3.863523	20.871176	0.531684	0.000000	0.428872	0.000000	0.000000	0.000000	-0.121858	0.009037	-0.137479	0.000000	0.000000	2.000000	168.000000	0.000000
15366.450662	-0.111040	0.626420	-0.009036	85.191772	3.863523	20.871176	0.531684	0.000000	0.428872	0.000000	0.000000	0.000000	-0.121858	0.009037	-0.137479	0.000000	0.000000	2.000000	168.000000	0.000000
15366.453996	-0.111401	0.626405	-0.009490	85.278015	4.161883	21.228455	0.531684	0.000000	0.428872	0.000000	0.000000	0.000000	-0.108415	-0.004535	-0.136146	0.000000	0.000000	2.000000	168.000000	0.000000
15366.457329	-0.111401	0.626405	-0.009490	85.278015	4.161883	21.228455	0.531684	0.000000	0.428872	0.000000	0.000000	0.000000	-0.108415	-0.004535	-0.136146	0.000000	0.000000	2.000000	168.000000	0.000000
15366.460662	-0.111401	0.626405	-0.009490	85.278015	4.161883	21.228455	0.531684	0.000000	0.428872	0.000000	0.000000	0.000000	-0.108415	-0.004535	-0.136146	0.000000	0.000000	2.000000	168.000000	0.000000
15366.463996	-0.111401	0.626405	-0.009490	85.354591	4.407636	21.523903	0.570062	0.000000	0.474476	0.000000	0.000000	0.000000	-0.108415	-0.004535	-0.136146	0.000000	0.000000	2.000000	168.000000	0.000000
15366.467329	-0.111782	0.626345	-0.009955	85.354591	4.407636	21.523903	0.570062	0.000000	0.474476	0.000000	0.000000	0.000000	-0.114109	-0.018102	-0.139560	0.000000	0.000000	2.000000	168.000000	0.000000
15366.470662	-0.111782	0.626345	-0.009955	85.354591	4.407636	21.523903	0.570062	0.000000	0.474476	0.000000	0.000000	0.000000	-0.114109	-0.018102	-0.139560	0.000000	0.000000	2.000000	168.000000	0.000000
15366.473996	-0.112194	0.626273	-0.010378	85.413841	4.604583	21.775059	0.570062	0.000000	0.474476	0.000000	0.000000	0.000000	-0.123776	-0.021338	-0.127069	0.000000	0.000000	2.000000	168.000000	0.000000
15366.477329	-0.112194	0.626273	-0.010378	85.413841	4.604583	21.775059	0.570062	0.000000	0.474476	0.000000	0.000000	0.000000	-0.123776	-0.021338	-0.127069	0.000000	0.000000	2.000000	168.000000	0.000000
15366.480662	-0.112194	0.626273	-0.010378	85.413841	4.604583	21.775059	0.570062	0.000000	0.474476	0.000000	0.000000	0.000000	-0.123776	-0.021338	-0.127069	0.000000	0.000000	2.000000	168.000000	0.000000
15366.483996	-0.112194	0.626273	-0.010378	85.441124	4.665373	21.877218	0.609710	0.000000	0.518914	0.000000	0.000000	0.000000	-0.123776	-0.021338	-0.127069	0.000000	0.000000	2.000000	168.000000	0.000000
15366.487329	-0.112551	0.626172	-0.010754	85.441124	4.665373	21.877218	0.609710	0.000000	0.518914	0.000000	0.000000	0.000000	-0.106932	-0.030511	-0.112603	0.000000	0.000000	2.000000	168.000000	0.000000
15366.490662	-0.112551	0.626172	-0.010754	85.441124	4.665373	21.877218	0.609710	0.000000	0.518914	0.000000	0.000000	0.000000	-0.106932	-0.030511	-0.112603	0.000000	0.000000	2.000000	168.000000	0.000000
15366.493996	-0.112551	0.626172	-0.010754	85.461792	4.710838	21.950512	0.609710	0.000000	0.518914	0.000000	0.000000	0.000000	-0.106932	-0.030511	-0.112603	0.000000	0.000000	2.000000	168.000000	0.000000
15366.497329	-0.112551	0.626172	-0.010754	85.461792	4.710838	21.950512	0.609710	0.000000	0.518914	0.000000	0.000000	0.000000	-0.106932	-0.030511	-0.112603	0.000000	0.000000	2.000000	168.000000	0.000000
15366.500662	-0.112840	0.626054	-0.011037	85.461792	4.710838	21.950512	0.609710	0.000000	0.518914	0.000000	0.000000	0.000000	-0.086718	-0.035289	-0.084979	0.000000	0.000000	2.000000	168.000000	0.000000
15366.503996	-0.113047	0.625915	-0.011199	85.482513	4.770765	21.992760	0.627532	0.000000	0.537681	0.000000	0.000000	0.000000	-0.062050	-0.041630	-0.048608	0.000000	0.000000	2.000000	168.000000	0.000000
15366.507329	-0.113047	0.625915	-0.011199	85.482513	4.770765	21.992760	0.627532	0.000000	0.537681	0.000000	0.000000	0.000000	-0.062050	-0.041630	-0.048608	0.000000	0.000000	2.000000	168.000000	0.000000
15366.510662	-0.113047	0.625915	-0.011199	85.482513	4.770765	21.992760	0.627532	0.000000	0.537681	0.000000	0.000000	0.000000	-0.062050	-0.041630	-0.048608	0.000000	0.000000	2.000000	168.000000	0.000000
15366.513996	-0.113047	0.625915	-0.011199	85.503296	4.845128	22.011930	0.652327	0.000000	0.559946	0.000000	0.000000	0.000000	-0.062050	-0.041630	-0.048608	0.000000	0.000000	2.000000	168.000000	0.000000
15366.517329	-0.113148	0.625780	-0.011243	85.503296	4.845128	22.011930	0.652327	0.000000	0.559946	0.000000	0.000000	0.000000	-0.030431	-0.040468	-0.013269	0.000000	0.000000	2.000000	168.000000	0.000000
15366.520662	-0.113148	0.625780	-0.011243	85.503296	4.845128	22.011930	0.652327	0.000000	0.559946	0.000000	0.000000	0.000000	-0.030431	-0.040468	-0.013269	0.000000	0.000000	2.000000	168.000000	0.000000
15366.523996	-0.113148	0.625780	-0.011243	85.523941	4.933919	22.039902	0.652327	0.000000	0.559946	0.000000	0.000000	0.000000	-0.030431	-0.040468	-0.013269	0.000000	0.000000	2.000000	168.000000	0.000000
15366.527329	-0.113148	0.625780	-0.011243	85.523941	4.933919	22.039902	0.652327	0.000000	0.559946	0.000000	0.000000	0.000000	-0.030431	-0.040468	-0.013269	0.000000	0.000000	2.000000	168.000000	0.000000
15366.530662	-0.113181	0.625585	-0.011201	85.523941	4.933919	22.039902	0.652327	0.000000	0.559946	0.000000	0.000000	0.000000	-0.009983	-0.058743	0.012704	0.000000	0.000000	2.000000	168.000000	0.000000
15366.533996	-0.113181	0.625585	-0.011201	85.553001	4.974713	22.037796	0.657399	0.000000	0.562157	0.000000	0.000000	0.000000	-0.009983	-0.058743	0.012704	0.000000	0.000000	2.000000	168.000000	0.000000
15366.537329	-0.113181	0.625585	-0.011201	85.553001	4.974713	22.037796	0.657399	0.000000	0.562157	0.000000	0.000000	0.000000	-0.009983	-0.058743	0.012704	0.000000	0.000000	2.000000	168.000000	0.000000
15366.540662	-0.113181	0.625585	-0.011201	85.553001	4.974713	22.037796	0.657399	0.000000	0.562157	0.000000	0.000000	0.000000	-0.009983	-0.058743	0.012704	0.000000	0.000000	2.000000	168.000000	0.000000
15366.543996	-0.113143	0.625127	-0.010995	85.587410	4.826496	21.857277	0.659062	0.000000	0.560040	0.000000	0.000000	0.000000	0.011413	-0.137368	0.061626	0.000000	0.000000	2.000000	168.000000	0.000000
15366.547329	-0.113143	0.625127	-0.010995	85.587410	4.826496	21.857277	0.659062	0.000000	0.560040	0.000000	0.000000	0.000000	0.011413	-0.137368	0.061626	0.000000	0.000000	2.000000	168.000000	0.000000
15366.550662	-0.113143	0.625127	-0.010995	85.587410	4.826496	21.857277	0.659062	0.000000	0.560040	0.000000	0.000000	0.000000	0.011413	-0.137368	0.061626	0.000000	0.000000	2.000000	168.000000	0.000000
15366.553996	-0.113137	0.624836	-0.010931	85.631348	4.571754	21.572155	0.657160	0.000000	0.549769	0.000000	0.000000	0.000000	0.001843	-0.087326	0.019408	0.000000	0.000000	2.000000	168.000000	0.000000
15366.557329	-0.113137	0.624836	-0.010931	85.631348	4.571754	21.572155	0.657160	0.000000	0.549769	0.000000	0.000000	0.000000	0.001843	-0.087326	0.019408	0.000000	0.000000	2.000000	168.000000	0.000000
15366.560662	-0.113137	0.624836	-0.010931	85.631348	4.571754	21.572155	0.657160	0.000000	0.549769	0.000000	0.000000	0.000000	0.001843	-0.087326	0.019408	0.000000	0.000000	2.000000	168.000000	0.000000
15366.563996	-0.113137	0.624836	-0.010931	85.683983	4.348549	21.321375	0.656853	0.000000	0.546534	0.000000	0.000000	0.000000	0.001843	-0.087326	0.019408	0.000000	0.000000	2.000000	168.000000	0.000000
15366.567329	-0.113148	0.624525	-0.010886	85.683983	4.348549	21.321375	0.656853	0.000000	0.546534	0.000000	0.000000	0.000000	-0.003375	-0.093267	0.013308	0.000000	0.000000	2.000000	168.000000	0.000000
15366.570662	-0.113148	0.624525	-0.010886	85.683983	4.348549	21.321375	0.656853	0.000000	0.546534	0.000000	0.000000	0.000000	-0.003375	-0.093267	0.013308	0.000000	0.000000	2.000000	168.000000	0.000000
15366.573996	-0.113148	0.624525	-0.010886	85.730797	4.464162	21.428917	0.656853	0.000000	0.546534	0.000000	0.000000	0.000000	-0.003375	-0.093267	0.013308	0.000000	0.000000	2.000000	168.000000	0.000000
15366.577329	-0.113148	0.624525	-0.010886	85.730797	4.464162	21.428917	0.656853	0.000000	0.546534	0.000000	0.000000	0.000000	-0.003375	-0.093267	0.013308	0.000000	0.000000	2.000000	168.000000	0.000000
15366.580662	-0.113131	0.624174	-0.010866	85.730797	4.464162	21.428917	0.656853	0.000000	0.546534	0.000000	0.000000	0.000000	0.005249	-0.105119	0.005978	0.000000	0.000000	2.000000	168.000000	0.000000
15366.583996	-0.113038	0.623765	-0.010875	85.781235	4.706176	21.660688	0.657415	0.000000	0.544316	0.000000	0.000000	0.000000	0.027716	-0.122895	-0.002605	0.000000	0.000000	2.000000	168.000000	0.000000
15366.587329	-0.113038	0.623765	-0.010875	85.781235	4.706176	21.660688	0.657415	0.000000	0.544316	0.000000	0.000000	0.000000	0.027716	-0.122895	-0.002605	0.000000	0.000000	2.000000	168.000000	0.000000
15366.590662	-0.113038	0.623765	-0.010875	85.781235	4.706176	21.660688	0.657415	0.000000	0.544316	0.000000	0.000000	0.000000	0.027716	-0.122895	-0.002605	0.000000	0.000000	2.000000	168.000000	0.000000
15366.593996	-0.113038	0.623765	-0.010875	85.834488	4.973320	21.912176	0.651921	0.000000	0.543754	0.000000	0.000000	0.000000	0.027716	-0.122895	-0.002605	0.000000	0.000000	2.000000	168.000000	0.000000
15366.597329	-0.112898	0.623361	-0.010897	85.834488	4.973320	21.912176	0.651921	0.000000	0.543754	0.000000	0.000000	0.000000	0.042249	-0.121212	-0.006597	0.000000	0.000000	2.000000	168.000000	0.000000
15366.600662	-0.112898	0.623361	-0.010897	85.834488	4.973320	21.912176	0.651921	0.000000	0.543754	0.000000	0.000000	0.000000	0.042249	-0.121212	-0.006597	0.000000	0.000000	2.000000	168.000000	0.000000
15366.603996	-0.112898	0.623361	-0.010897	85.894157	5.253355	22.175156	0.651921	0.000000	0.543754	0.000000	0.000000	0.000000	0.042249	-0.121212	-0.006597	0.000000	0.000000	2.000000	168.000000	0.000000
15366.607329	-0.112898	0.623361	-0.010897	85.894157	5.253355	22.175156	0.651921	0.000000	0.543754	0.000000	0.000000	0.000000	0.042249	-0.121212	-0.006597	0.000000	0.000000	2.000000	168.000000	0.000000
15366.610662	-0.112734	0.622912	-0.010920	85.894157	5.253355	22.175156	0.651921	0.000000	0.543754	0.000000	0.000000	0.000000	0.049086	-0.134631	-0.006938	0.000000	0.000000	2.000000	168.000000	0.000000
15366.613996	-0.112600	0.622433	-0.010917	85.956688	5.556087	22.460875	0.644880	0.000000	0.544853	0.000000	0.000000	0.000000	0.040303	-0.143740	0.001024	0.000000	0.000000	2.000000	168.000000	0.000000
15366.617329	-0.112600	0.622433	-0.010917	85.956688	5.556087	22.460875	0.644880	0.000000	0.544853	0.000000	0.000000	0.000000	0.040303	-0.143740	0.001024	0.000000	0.000000	2.000000	168.000000	0.000000
15366.620662	-0.112600	0.622433	-0.010917	85.956688	5.556087	22.460875	0.644880	0.000000	0.544853	0.000000	0.000000	0.000000	0.040303	-0.143740	0.001024	0.000000	0.000000	2.000000	168.000000	0.000000
15366.623996	-0.112600	0.622433	-0.010917	86.018524	5.891051	22.780313	0.629982	0.000000	0.545839	0.000000	0.000000	0.000000	0.040303	-0.143740	0.001024	0.000000	0.000000	2.000000	168.000000	0.000000
15366.627329	-0.112465	0.621954	-0.010914	86.018524	5.891051	22.780313	0.629982	0.000000	0.545839	0.000000	0.000000	0.000000	0.040341	-0.143692	0.000862	0.000000	0.000000	2.000000	168.000000	0.000000
15366.630662	-0.112465	0.621954	-0.010914	86.018524	5.891051	22.780313	0.629982	0.000000	0.545839	0.000000	0.000000	0.000000	0.040341	-0.143692	0.000862	0.000000	0.000000	2.000000	168.000000	0.000000
15366.633996	-0.112360	0.621444	-0.010885	86.083138	6.251986	23.125750	0.629982	0.000000	0.545839	0.000000	0.000000	0.000000	0.031579	-0.152836	0.008800	0.000000	0.000000	2.000000	168.000000	0.000000
15366.637329	-0.112360	0.621444	-0.010885	86.083138	6.251986	23.125750	0.629982	0.000000	0.545839	0.000000	0.000000	0.000000	0.031579	-0.152836	0.008800	0.000000	0.000000	2.000000	168.000000	0.000000
15366.640662	-0.112360	0.621444	-0.010885	86.083138	6.251986	23.125750	0.629982	0.000000	0.545839	0.000000	0.000000	0.000000	0.031579	-0.152836	0.008800	0.000000	0.000000	2.000000	168.000000	0.000000
15366.643996	-0.112360	0.621444	-0.010885	86.147606	6.624463	23.482695	0.617995	0.000000	0.544229	0.000000	0.000000	0.000000	0.031579	-0.152836	0.008800	0.000000	0.000000	2.000000	168.000000	0.000000
15366.647329	-0.112218	0.620929	-0.010822	86.147606	6.624463	23.482695	0.617995	0.000000	0.544229	0.000000	0.000000	0.000000	0.042552	-0.154435	0.018910	0.000000	0.000000	2.000000	168.000000	0.000000
15366.650662	-0.112218	0.620929	-0.010822	86.147606	6.624463	23.482695	0.617995	0.000000	0.544229	0.000000	0.000000	0.000000	0.042552	-0.154435	0.018910	0.000000	0.000000	2.000000	168.000000	0.000000
15366.653996	-0.112063	0.620384	-0.010722	86.214882	7.031552	23.868895	0.617995	0.000000	0.544229	0.000000	0.000000	0.000000	0.046535	-0.163579	0.030004	0.000000	0.000000	2.000000	168.000000	0.000000
15366.657329	-0.112063	0.620384	-0.010722	86.214882	7.031552	23.868895	0.617995	0.000000	0.544229	0.000000	0.000000	0.000000	0.046535	-0.163579	0.030004	0.000000	0.000000	2.000000	168.000000	0.000000
15366.660662	-0.112063	0.620384	-0.010722	86.214882	7.031552	23.868895	0.617995	0.000000	0.544229	0.000000	0.000000	0.000000	0.046535	-0.163579	0.030004	0.000000	0.000000	2.000000	168.000000	0.000000
15366.663996	-0.112063	0.620384	-0.010722	86.281960	7.452552	24.268999	0.603148	0.000000	0.536076	0.000000	0.000000	0.000000	0.046535	-0.163579	0.030004	0.000000	0.000000	2.000000	168.000000	0.000000
15366.667329	-0.111929	0.619839	-0.010628	86.281960	7.452552	24.268999	0.603148	0.000000	0.536076	0.000000	0.000000	0.000000	0.040238	-0.163587	0.028204	0.000000	0.000000	2.000000	168.000000	0.000000
15366.670662	-0.111929	0.619839	-0.010628	86.281960	7.452552	24.268999	0.603148	0.000000	0.536076	0.000000	0.000000	0.000000	0.040238	-0.163587	0.028204	0.000000	0.000000	2.000000	168.000000	0.000000
15366.673996	-0.111806	0.619283	-0.010487	86.348160	7.907769	24.710253	0.603148	0.000000	0.536076	0.000000	0.000000	0.000000	0.036755	-0.166909	0.042174	0.000000	0.000000	2.000000	168.000000	0.000000
15366.677329	-0.111806	0.619283	-0.010487	86.348160	7.907769	24.710253	0.603148	0.000000	0.536076	0.000000	0.000000	0.000000	0.036755	-0.166909	0.042174	0.000000	0.000000	2.000000	168.000000	0.000000
15366.680662	-0.111806	0.619283	-0.010487	86.348160	7.907769	24.710253	0.603148	0.000000	0.536076	0.000000	0.000000	0.000000	0.036755	-0.166909	0.042174	0.000000	0.000000	2.000000	168.000000	0.000000
15366.683996	-0.111806	0.619283	-0.010487	86.414825	8.353826	25.140850	0.590316	0.000000	0.524347	0.000000	0.000000	0.000000	0.036755	-0.166909	0.042174	0.000000	0.000000	2.000000	168.000000	0.000000
15366.687329	-0.111711	0.618721	-0.010329	86.414825	8.353826	25.140850	0.590316	0.000000	0.524347	0.000000	0.000000	0.000000	0.028692	-0.168589	0.047462	0.000000	0.000000	2.000000	168.000000	0.000000
15366.690662	-0.111711	0.618721	-0.010329	86.414825	8.353826	25.140850	0.590316	0.000000	0.524347	0.000000	0.000000	0.000000	0.028692	-0.168589	0.047462	0.000000	0.000000	2.000000	168.000000	0.000000
15366.693996	-0.111609	0.618164	-0.010195	86.478409	8.921678	25.696478	0.590316	0.000000	0.524347	0.000000	0.000000	0.000000	0.030537	-0.166940	0.040172	0.000000	0.000000	2.000000	168.000000	0.000000
15366.697329	-0.111609	0.618164	-0.010195	86.478409	8.921678	25.696478	0.590316	0.000000	0.524347	0.000000	0.000000	0.000000	0.030537	-0.166940	0.040172	0.000000	0.000000	2.000000	168.000000	0.000000
15366.700662	-0.111609	0.618164	-0.010195	86.478409	8.921678	25.696478	0.590316	0.000000	0.524347	0.000000	0.000000	0.000000	0.030537	-0.166940	0.040172	0.000000	0.000000	2.000000	168.000000	0.000000
15366.703996	-0.111609	0.618164	-0.010195	86.536659	9.691750	26.464821	0.580444	0.000000	0.509741	0.000000	0.000000	0.000000	0.030537	-0.166940	0.040172	0.000000	0.000000	2.000000	168.000000	0.000000
15366.707329	-0.111486	0.617608	-0.010056	86.536659	9.691750	26.464821	0.580444	0.000000	0.509741	0.000000	0.000000	0.000000	0.036971	-0.166937	0.041557	0.000000	0.000000	2.000000	168.000000	0.000000
15366.710662	-0.111486	0.617608	-0.010056	86.536659	9.691750	26.464821	0.580444	0.000000	0.509741	0.000000	0.000000	0.000000	0.036971	-0.166937	0.041557	0.000000	0.000000	2.000000	168.000000	0.000000
15366.713996	-0.111372	0.617063	-0.009971	86.584648	10.698280	27.477758	0.580444	0.000000	0.509741	0.000000	0.000000	0.000000	0.034205	-0.163546	0.025602	0.000000	0.000000	2.000000	168.000000	0.000000
15366.717329	-0.111372	0.617063	-0.009971	86.584648	10.698280	27.477758	0.580444	0.000000	0.509741	0.000000	0.000000	0.000000	0.034205	-0.163546	0.025602	0.000000	0.000000	2.000000	168.000000	0.000000
15366.720662	-0.111372	0.617063	-0.009971	86.584648	10.698280	27.477758	0.580444	0.000000	0.509741	0.000000	0.000000	0.000000	0.034205	-0.163546	0.025602	0.000000	0.000000	2.000000	168.000000	0.000000
15366.723996	-0.111372	0.617063	-0.009971	86.621361	12.067094	28.885929	0.568581	0.000000	0.498548	0.000000	0.000000	0.000000	0.034205	-0.163546	0.025602	0.000000	0.000000	2.000000	168.000000	0.000000
15366.727329	-0.111302	0.616562	-0.009890	86.621361	12.067094	28.885929	0.568581	0.000000	0.498548	0.000000	0.000000	0.000000	0.021021	-0.150113	0.024245	0.000000	0.000000	2.000000	168.000000	0.000000
15366.730662	-0.111302	0.616562	-0.009890	86.621361	12.067094	28.885929	0.568581	0.000000	0.498548	0.000000	0.000000	0.000000	0.021021	-0.150113	0.024245	0.000000	0.000000	2.000000	168.000000	0.000000
15366.733996	-0.111302	0.616562	-0.009890	86.644089	13.719207	30.599329	0.568581	0.000000	0.498548	0.000000	0.000000	0.000000	0.021021	-0.150113	0.024245	0.000000	0.000000	2.000000	168.000000	0.000000
15366.737329	-0.111302	0.616562	-0.009890	86.644089	13.719207	30.599329	0.568581	0.000000	0.498548	0.000000	0.000000	0.000000	0.021021	-0.150113	0.024245	0.000000	0.000000	2.000000	168.000000	0.000000
15366.740662	-0.111260	0.616098	-0.009876	86.644089	13.719207	30.599329	0.568581	0.000000	0.498548	0.000000	0.000000	0.000000	0.012478	-0.139140	0.004228	0.000000	0.000000	2.000000	168.000000	0.000000
15366.743996	-0.111234	0.615640	-0.009891	86.661057	15.259689	32.199291	0.565078	0.000000	0.494507	0.000000	0.000000	0.000000	0.007902	-0.137389	-0.004575	0.000000	0.000000	2.000000	168.000000	0.000000
15366.747329	-0.111234	0.615640	-0.009891	86.661057	15.259689	32.199291	0.565078	0.000000	0.494507	0.000000	0.000000	0.000000	0.007902	-0.137389	-0.004575	0.000000	0.000000	2.000000	168.000000	0.000000
15366.750662	-0.111234	0.615640	-0.009891	86.661057	15.259689	32.199291	0.565078	0.000000	0.494507	0.000000	0.000000	0.000000	0.007902	-0.137389	-0.004575	0.000000	0.000000	2.000000	168.000000	0.000000
15366.753996	-0.111234	0.615640	-0.009891	86.689384	16.333197	33.302635	0.561681	0.000000	0.494565	0.000000	0.000000	0.000000	0.007902	-0.137389	-0.004575	0.000000	0.000000	2.000000	168.000000	0.000000
15366.757329	-0.111191	0.615247	-0.009880	86.689384	16.333197	33.302635	0.561681	0.000000	0.494565	0.000000	0.000000	0.000000	0.012662	-0.118109	0.003487	0.000000	0.000000	2.000000	168.000000	0.000000
15366.760662	-0.111191	0.615247	-0.009880	86.689384	16.333197	33.302635	0.561681	0.000000	0.494565	0.000000	0.000000	0.000000	0.012662	-0.118109	0.003487	0.000000	0.000000	2.000000	168.000000	0.000000
15366.763996	-0.111191	0.615247	-0.009880	86.722305	17.065386	34.043892	0.561681	0.000000	0.494565	0.000000	0.000000	0.000000	0.012662	-0.118109	0.003487	0.000000	0.000000	2.000000	168.000000	0.000000
15366.767329	-0.111191	0.615247	-0.009880	86.722305	17.065386	34.043892	0.561681	0.000000	0.494565	0.000000	0.000000	0.000000	0.012662	-0.118109	0.003487	0.000000	0.000000	2.000000	168.000000	0.000000
15366.770662	-0.111122	0.614859	-0.009887	86.722305	17.065386	34.043892	0.561681	0.000000	0.494565	0.000000	0.000000	0.000000	0.020815	-0.116385	-0.002110	0.000000	0.000000	2.000000	168.000000	0.000000
15366.773996	-0.111043	0.614529	-0.009843	86.758766	17.500761	34.470505	0.559571	0.000000	0.493984	0.000000	0.000000	0.000000	0.023802	-0.098835	0.013093	0.000000	0.000000	2.000000	168.000000	0.000000
15366.777329	-0.111043	0.614529	-0.009843	86.758766	17.500761	34.470505	0.559571	0.000000	0.493984	0.000000	0.000000	0.000000	0.023802	-0.098835	0.013093	0.000000	0.000000	2.000000	168.000000	0.000000
15366.780662	-0.111043	0.614529	-0.009843	86.758766	17.500761	34.470505	0.559571	0.000000	0.493984	0.000000	0.000000	0.000000	0.023802	-0.098835	0.013093	0.000000	0.000000	2.000000	168.000000	0.000000
15366.783996	-0.111043	0.614529	-0.009843	86.793503	17.896000	34.850025	0.552135	0.000000	0.492153	0.000000	0.000000	0.000000	0.023802	-0.098835	0.013093	0.000000	0.000000	2.000000	168.000000	0.000000
15366.787329	-0.110923	0.614244	-0.009782	86.793503	17.896000	34.850025	0.552135	0.000000	0.492153	0.000000	0.000000	0.000000	0.036049	-0.085478	0.018259	0.000000	0.000000	2.000000	168.000000	0.000000
15366.790662	-0.110923	0.614244	-0.009782	86.793503	17.896000	34.850025	0.552135	0.000000	0.492153	0.000000	0.000000	0.000000	0.036049	-0.085478	0.018259	0.000000	0.000000	2.000000	168.000000	0.000000
15366.793996	-0.110923	0.614244	-0.009782	86.822754	18.239386	35.177620	0.552135	0.000000	0.492153	0.000000	0.000000	0.000000	0.036049	-0.085478	0.018259	0.000000	0.000000	2.000000	168.000000	0.000000
15366.797329	-0.110923	0.614244	-0.009782	86.822754	18.239386	35.177620	0.552135	0.000000	0.492153	0.000000	0.000000	0.000000	0.036049	-0.085478	0.018259	0.000000	0.000000	2.000000	168.000000	0.000000
15366.800662	-0.110800	0.613985	-0.009730	86.822754	18.239386	35.177620	0.552135	0.000000	0.492153	0.000000	0.000000	0.000000	0.036689	-0.077898	0.015704	0.000000	0.000000	2.000000	168.000000	0.000000
15366.803996	-0.110800	0.613985	-0.009730	86.849174	18.552795	35.480602	0.546127	0.000000	0.489110	0.000000	0.000000	0.000000	0.036689	-0.077898	0.015704	0.000000	0.000000	2.000000	168.000000	0.000000
15366.807329	-0.110800	0.613985	-0.009730	86.849174	18.552795	35.480602	0.546127	0.000000	0.489110	0.000000	0.000000	0.000000	0.036689	-0.077898	0.015704	0.000000	0.000000	2.000000	168.000000	0.000000
15366.810662	-0.110800	0.613985	-0.009730	86.849174	18.552795	35.480602	0.546127	0.000000	0.489110	0.000000	0.000000	0.000000	0.036689	-0.077898	0.015704	0.000000	0.000000	2.000000	168.000000	0.000000
15366.813996	-0.110694	0.613524	-0.009611	86.873001	18.834942	35.757763	0.540012	0.000000	0.486493	0.000000	0.000000	0.000000	0.031779	-0.138361	0.035560	0.000000	0.000000	2.000000	168.000000	0.000000
15366.817329	-0.110694	0.613524	-0.009611	86.873001	18.834942	35.757763	0.540012	0.000000	0.486493	0.000000	0.000000	0.000000	0.031779	-0.138361	0.035560	0.000000	0.000000	2.000000	168.000000	0.000000
15366.820662	-0.110694	0.613524	-0.009611	86.873001	18.834942	35.757763	0.540012	0.000000	0.486493	0.000000	0.000000	0.000000	0.031779	-0.138361	0.035560	0.000000	0.000000	2.000000	168.000000	0.000000
15366.823996	-0.110694	0.613524	-0.009611	86.896629	19.118525	36.039013	0.534715	0.000000	0.480566	0.000000	0.000000	0.000000	0.031779	-0.138361	0.035560	0.000000	0.000000	2.000000	168.000000	0.000000
15366.827329	-0.110686	0.613303	-0.009555	86.896629	19.118525	36.039013	0.534715	0.000000	0.480566	0.000000	0.000000	0.000000	0.002593	-0.066261	0.016870	0.000000	0.000000	2.000000	168.000000	0.000000
15366.830662	-0.110686	0.613303	-0.009555	86.896629	19.118525	36.039013	0.534715	0.000000	0.480566	0.000000	0.000000	0.000000	0.002593	-0.066261	0.016870	0.000000	0.000000	2.000000	168.000000	0.000000
15366.833996	-0.110686	0.613303	-0.009555	86.920189	19.403801	36.324726	0.534715	0.000000	0.480566	0.000000	0.000000	0.000000	0.002593	-0.066261	0.016870	0.000000	0.000000	2.000000	168.000000	0.000000
15366.837329	-0.110686	0.613303	-0.009555	86.920189	19.403801	36.324726	0.534715	0.000000	0.480566	0.000000	0.000000	0.000000	0.002593	-0.066261	0.016870	0.000000	0.000000	2.000000	168.000000	0.000000
15366.840662	-0.110700	0.613057	-0.009496	86.920189	19.403801	36.324726	0.534715	0.000000	0.480566	0.000000	0.000000	0.000000	-0.004388	-0.073839	0.017743	0.000000	0.000000	2.000000	168.000000	0.000000
15366.843996	-0.110700	0.613057	-0.009496	86.947830	19.787575	36.707775	0.534283	0.000000	0.477755	0.000000	0.000000	0.000000	-0.004388	-0.073839	0.017743	0.000000	0.000000	2.000000	168.000000	0.000000
15366.847329	-0.110700	0.613057	-0.009496	86.947830	19.787575	36.707775	0.534283	0.000000	0.477755	0.000000	0.000000	0.000000	-0.004388	-0.073839	0.017743	0.000000	0.000000	2.000000	168.000000	0.000000
15366.850662	-0.110700	0.613057	-0.009496	86.947830	19.787575	36.707775	0.534283	0.000000	0.477755	0.000000	0.000000	0.000000	-0.004388	-0.073839	0.017743	0.000000	0.000000	2.000000	168.000000	0.000000
15366.853996	-0.110703	0.612500	-0.009395	86.981758	20.215565	37.136379	0.535014	0.000000	0.474797	0.000000	0.000000	0.000000	-0.000705	-0.166852	0.030218	0.000000	0.000000	2.000000	168.000000	0.000000
15366.857329	-0.110703	0.612500	-0.009395	86.981758	20.215565	37.136379	0.535014	0.000000	0.474797	0.000000	0.000000	0.000000	-0.000705	-0.166852	0.030218	0.000000	0.000000	2.000000	168.000000	0.000000
15366.860662	-0.110703	0.612500	-0.009395	86.981758	20.215565	37.136379	0.535014	0.000000	0.474797	0.000000	0.000000	0.000000	-0.000705	-0.166852	0.030218	0.000000	0.000000	2.000000	168.000000	0.000000
15366.863996	-0.110703	0.612500	-0.009395	87.017838	20.684357	37.608509	0.535132	0.000000	0.469761	0.000000	0.000000	0.000000	-0.000705	-0.166852	0.030218	0.000000	0.000000	2.000000	168.000000	0.000000
15366.867329	-0.110731	0.612146	-0.009371	87.017838	20.684357	37.608509	0.535132	0.000000	0.469761	0.000000	0.000000	0.000000	-0.008538	-0.106385	0.007160	0.000000	0.000000	2.000000	168.000000	0.000000
15366.870662	-0.110731	0.612146	-0.009371	87.017838	20.684357	37.608509	0.535132	0.000000	0.469761	0.000000	0.000000	0.000000	-0.008538	-0.106385	0.007160	0.000000	0.000000	2.000000	168.000000	0.000000
15366.873996	-0.110750	0.611778	-0.009387	87.058960	21.237598	38.162510	0.535132	0.000000	0.469761	0.000000	0.000000	0.000000	-0.005630	-0.110403	-0.004601	0.000000	0.000000	2.000000	168.000000	0.000000
15366.877329	-0.110750	0.611778	-0.009387	87.058960	21.237598	38.162510	0.535132	0.000000	0.469761	0.000000	0.000000	0.000000	-0.005630	-0.110403	-0.004601	0.000000	0.000000	2.000000	168.000000	0.000000
15366.880662	-0.110750	0.611778	-0.009387	87.058960	21.237598	38.162510	0.535132	0.000000	0.469761	0.000000	0.000000	0.000000	-0.005630	-0.110403	-0.004601	0.000000	0.000000	2.000000	168.000000	0.000000
15366.883996	-0.110813	0.611385	-0.009405	87.104904	21.870466	38.804363	0.537493	0.000000	0.469334	0.000000	0.000000	0.000000	-0.018967	-0.117923	-0.005392	0.000000	0.000000	2.000000	168.000000	0.000000
15366.887329	-0.110813	0.611385	-0.009405	87.104904	21.870466	38.804363	0.537493	0.000000	0.469334	0.000000	0.000000	0.000000	-0.018967	-0.117923	-0.005392	0.000000	0.000000	2.000000	168.000000	0.000000
15366.890662	-0.110813	0.611385	-0.009405	87.104904	21.870466	38.804363	0.537493	0.000000	0.469334	0.000000	0.000000	0.000000	-0.018967	-0.117923	-0.005392	0.000000	0.000000	2.000000	168.000000	0.000000
15366.893996	-0.110813	0.611385	-0.009405	87.150291	22.521095	39.466694	0.540654	0.000000	0.470233	0.000000	0.000000	0.000000	-0.018967	-0.117923	-0.005392	0.000000	0.000000	2.000000	168.000000	0.000000
15366.897329	-0.110890	0.610953	-0.009459	87.150291	22.521095	39.466694	0.540654	0.000000	0.470233	0.000000	0.000000	0.000000	-0.023032	-0.129488	-0.016314	0.000000	0.000000	2.000000	168.000000	0.000000
15366.900662	-0.110890	0.610953	-0.009459	87.150291	22.521095	39.466694	0.540654	0.000000	0.470233	0.000000	0.000000	0.000000	-0.023032	-0.129488	-0.016314	0.000000	0.000000	2.000000	168.000000	0.000000
15366.903996	-0.110890	0.610953	-0.009459	87.195786	23.289787	40.247429	0.540654	0.000000	0.470233	0.000000	0.000000	0.000000	-0.023032	-0.129488	-0.016314	0.000000	0.000000	2.000000	168.000000	0.000000
15366.907329	-0.110890	0.610953	-0.009459	87.195786	23.289787	40.247429	0.540654	0.000000	0.470233	0.000000	0.000000	0.000000	-0.023032	-0.129488	-0.016314	0.000000	0.000000	2.000000	168.000000	0.000000
15366.910662	-0.110951	0.610516	-0.009485	87.195786	23.289787	40.247429	0.540654	0.000000	0.470233	0.000000	0.000000	0.000000	-0.018371	-0.131204	-0.007795	0.000000	0.000000	2.000000	168.000000	0.000000
15366.913996	-0.110950	0.610053	-0.009488	87.244301	24.101679	41.064514	0.544493	0.000000	0.472952	0.000000	0.000000	0.000000	0.000185	-0.138747	-0.000749	0.000000	0.000000	2.000000	168.000000	0.000000
15366.917329	-0.110950	0.610053	-0.009488	87.244301	24.101679	41.064514	0.544493	0.000000	0.472952	0.000000	0.000000	0.000000	0.000185	-0.138747	-0.000749	0.000000	0.000000	2.000000	168.000000	0.000000
15366.920662	-0.110950	0.610053	-0.009488	87.244301	24.101679	41.064514	0.544493	0.000000	0.472952	0.000000	0.000000	0.000000	0.000185	-0.138747	-0.000749	0.000000	0.000000	2.000000	168.000000	0.000000
15366.923996	-0.110950	0.610053	-0.009488	87.292313	24.948000	41.910538	0.547524	0.000000	0.474376	0.000000	0.000000	0.000000	0.000185	-0.138747	-0.000749	0.000000	0.000000	2.000000	168.000000	0.000000
15366.927329	-0.110913	0.609585	-0.009456	87.292313	24.948000	41.910538	0.547524	0.000000	0.474376	0.000000	0.000000	0.000000	0.011222	-0.140484	0.009336	0.000000	0.000000	2.000000	168.000000	0.000000
15366.930662	-0.110913	0.609585	-0.009456	87.292313	24.948000	41.910538	0.547524	0.000000	0.474376	0.000000	0.000000	0.000000	0.011222	-0.140484	0.009336	0.000000	0.000000	2.000000	168.000000	0.000000
15366.933996	-0.110913	0.609585	-0.009456	87.340820	25.801960	42.757282	0.547524	0.000000	0.474376	0.000000	0.000000	0.000000	0.011222	-0.140484	0.009336	0.000000	0.000000	2.000000	168.000000	0.000000
15366.937329	-0.110913	0.609585	-0.009456	87.340820	25.801960	42.757282	0.547524	0.000000	0.474376	0.000000	0.000000	0.000000	0.011222	-0.140484	0.009336	0.000000	0.000000	2.000000	168.000000	0.000000
15366.940662	-0.110860	0.609111	-0.009397	87.340820	25.801960	42.757282	0.547524	0.000000	0.474376	0.000000	0.000000	0.000000	0.015886	-0.142262	0.017835	0.000000	0.000000	2.000000	168.000000	0.000000
15366.943996	-0.110809	0.608612	-0.009330	87.390984	26.734390	43.679779	0.545653	0.000000	0.472820	0.000000	0.000000	0.000000	0.015331	-0.149796	0.020098	0.000000	0.000000	2.000000	168.000000	0.000000
15366.947329	-0.110809	0.608612	-0.009330	87.390984	26.734390	43.679779	0.545653	0.000000	0.472820	0.000000	0.000000	0.000000	0.015331	-0.149796	0.020098	0.000000	0.000000	2.000000	168.000000	0.000000
15366.950662	-0.110809	0.608612	-0.009330	87.390984	26.734390	43.679779	0.545653	0.000000	0.472820	0.000000	0.000000	0.000000	0.015331	-0.149796	0.020098	0.000000	0.000000	2.000000	168.000000	0.000000
15366.953996	-0.110809	0.608612	-0.009330	87.442734	27.746628	44.684864	0.540451	0.000000	0.466498	0.000000	0.000000	0.000000	0.015331	-0.149796	0.020098	0.000000	0.000000	2.000000	168.000000	0.000000
15366.957329	-0.110750	0.608074	-0.009295	87.442734	27.746628	44.684864	0.540451	0.000000	0.466498	0.000000	0.000000	0.000000	0.017679	-0.161301	0.010620	0.000000	0.000000	2.000000	168.000000	0.000000
15366.960662	-0.110750	0.608074	-0.009295	87.442734	27.746628	44.684864	0.540451	0.000000	0.466498	0.000000	0.000000	0.000000	0.017679	-0.161301	0.010620	0.000000	0.000000	2.000000	168.000000	0.000000
15366.963996	-0.110755	0.607536	-0.009276	87.498451	28.889256	45.828636	0.540451	0.000000	0.466498	0.000000	0.000000	0.000000	-0.001409	-0.161236	0.005701	0.000000	0.000000	2.000000	168.000000	0.000000
15366.967329	-0.110755	0.607536	-0.009276	87.498451	28.889256	45.828636	0.540451	0.000000	0.466498	0.000000	0.000000	0.000000	-0.001409	-0.161236	0.005701	0.000000	0.000000	2.000000	168.000000	0.000000
15366.970662	-0.110755	0.607536	-0.009276	87.498451	28.889256	45.828636	0.540451	0.000000	0.466498	0.000000	0.000000	0.000000	-0.001409	-0.161236	0.005701	0.000000	0.000000	2.000000	168.000000	0.000000
15366.973996	-0.110755	0.607536	-0.009276	87.553032	30.080481	47.023682	0.537739	0.000000	0.463778	0.000000	0.000000	0.000000	-0.001409	-0.161236	0.005701	0.000000	0.000000	2.000000	168.000000	0.000000
15366.977329	-0.110792	0.606986	-0.009307	87.553032	30.080481	47.023682	0.537739	0.000000	0.463778	0.000000	0.000000	0.000000	-0.011221	-0.165142	-0.009369	0.000000	0.000000	2.000000	168.000000	0.000000
15366.980662	-0.110792	0.606986	-0.009307	87.553032	30.080481	47.023682	0.537739	0.000000	0.463778	0.000000	0.000000	0.000000	-0.011221	-0.165142	-0.009369	0.000000	0.000000	2.000000	168.000000	0.000000
15366.983996	-0.110847	0.606417	-0.009360	87.608864	31.373583	48.326164	0.537739	0.000000	0.463778	0.000000	0.000000	0.000000	-0.016390	-0.170827	-0.015826	0.000000	0.000000	2.000000	168.000000	0.000000
15366.987329	-0.110847	0.606417	-0.009360	87.608864	31.373583	48.326164	0.537739	0.000000	0.463778	0.000000	0.000000	0.000000	-0.016390	-0.170827	-0.015826	0.000000	0.000000	2.000000	168.000000	0.000000
15366.990662	-0.110847	0.606417	-0.009360	87.608864	31.373583	48.326164	0.537739	0.000000	0.463778	0.000000	0.000000	0.000000	-0.016390	-0.170827	-0.015826	0.000000	0.000000	2.000000	168.000000	0.000000
15366.993996	-0.110847	0.606417	-0.009360	87.659325	32.812614	49.779015	0.542341	0.000000	0.467977	0.000000	0.000000	0.000000	-0.016390	-0.170827	-0.015826	0.000000	0.000000	2.000000	168.000000	0.000000
15366.997329	-0.110870	0.605834	-0.009447	87.659325	32.812614	49.779015	0.542341	0.000000	0.467977	0.000000	0.000000	0.000000	-0.007049	-0.174652	-0.026202	0.000000	0.000000	2.000000	168.000000	0.000000
15367.000662	-0.110870	0.605834	-0.009447	87.659325	32.812614	49.779015	0.542341	0.000000	0.467977	0.000000	0.000000	0.000000	-0.007049	-0.174652	-0.026202	0.000000	0.000000	2.000000	168.000000	0.000000
15367.003996	-0.110876	0.605272	-0.009514	87.707825	34.434341	51.412277	0.542341	0.000000	0.467977	0.000000	0.000000	0.000000	-0.001776	-0.168809	-0.020151	0.000000	0.000000	2.000000	168.000000	0.000000
15367.007329	-0.110876	0.605272	-0.009514	87.707825	34.434341	51.412277	0.542341	0.000000	0.467977	0.000000	0.000000	0.000000	-0.001776	-0.168809	-0.020151	0.000000	0.000000	2.000000	168.000000	0.000000
15367.010662	-0.110876	0.605272	-0.009514	87.707825	34.434341	51.412277	0.542341	0.000000	0.467977	0.000000	0.000000	0.000000	-0.001776	-0.168809	-0.020151	0.000000	0.000000	2.000000	168.000000	0.000000
15367.013996	-0.110876	0.605272	-0.009514	87.744759	36.117619	53.107620	0.543812	0.000000	0.475702	0.000000	0.000000	0.000000	-0.001776	-0.168809	-0.020151	0.000000	0.000000	2.000000	168.000000	0.000000
15367.017329	-0.110834	0.604715	-0.009595	87.744759	36.117619	53.107620	0.543812	0.000000	0.475702	0.000000	0.000000	0.000000	0.012771	-0.166891	-0.024253	0.000000	0.000000	2.000000	168.000000	0.000000
15367.020662	-0.110834	0.604715	-0.009595	87.744759	36.117619	53.107620	0.543812	0.000000	0.475702	0.000000	0.000000	0.000000	0.012771	-0.166891	-0.024253	0.000000	0.000000	2.000000	168.000000	0.000000
15367.023996	-0.110768	0.604185	-0.009679	87.779831	37.858067	54.857452	0.543812	0.000000	0.475702	0.000000	0.000000	0.000000	0.019774	-0.159251	-0.025220	0.000000	0.000000	2.000000	168.000000	0.000000
15367.027329	-0.110768	0.604185	-0.009679	87.779831	37.858067	54.857452	0.543812	0.000000	0.475702	0.000000	0.000000	0.000000	0.019774	-0.159251	-0.025220	0.000000	0.000000	2.000000	168.000000	0.000000
15367.030662	-0.110768	0.604185	-0.009679	87.779831	37.858067	54.857452	0.543812	0.000000	0.475702	0.000000	0.000000	0.000000	0.019774	-0.159251	-0.025220	0.000000	0.000000	2.000000	168.000000	0.000000
15367.033996	-0.110768	0.604185	-0.009679	87.819496	39.357048	56.352474	0.538388	0.000000	0.483948	0.000000	0.000000	0.000000	0.019774	-0.159251	-0.025220	0.000000	0.000000	2.000000	168.000000	0.000000
15367.037329	-0.110667	0.603692	-0.009722	87.819496	39.357048	56.352474	0.538388	0.000000	0.483948	0.000000	0.000000	0.000000	0.030223	-0.147729	-0.012823	0.000000	0.000000	2.000000	168.000000	0.000000
15367.040662	-0.110667	0.603692	-0.009722	87.819496	39.357048	56.352474	0.538388	0.000000	0.483948	0.000000	0.000000	0.000000	0.030223	-0.147729	-0.012823	0.000000	0.000000	2.000000	168.000000	0.000000
15367.043996	-0.110574	0.603238	-0.009734	87.855064	40.659584	57.642391	0.538388	0.000000	0.483948	0.000000	0.000000	0.000000	0.027921	-0.136241	-0.003541	0.000000	0.000000	2.000000	168.000000	0.000000
15367.047329	-0.110574	0.603238	-0.009734	87.855064	40.659584	57.642391	0.538388	0.000000	0.483948	0.000000	0.000000	0.000000	0.027921	-0.136241	-0.003541	0.000000	0.000000	2.000000	168.000000	0.000000
15367.050662	-0.110574	0.603238	-0.009734	87.855064	40.659584	57.642391	0.538388	0.000000	0.483948	0.000000	0.000000	0.000000	0.027921	-0.136241	-0.003541	0.000000	0.000000	2.000000	168.000000	0.000000
15367.053996	-0.110506	0.602803	-0.009735	87.881599	41.665241	58.640991	0.528697	0.000000	0.486675	0.000000	0.000000	0.000000	0.020415	-0.130521	-0.000525	0.000000	0.000000	2.000000	168.000000	0.000000
15367.057329	-0.110506	0.602803	-0.009735	87.881599	41.665241	58.640991	0.528697	0.000000	0.486675	0.000000	0.000000	0.000000	0.020415	-0.130521	-0.000525	0.000000	0.000000	2.000000	168.000000	0.000000
15367.060662	-0.110506	0.602803	-0.009735	87.881599	41.665241	58.640991	0.528697	0.000000	0.486675	0.000000	0.000000	0.000000	0.020415	-0.130521	-0.000525	0.000000	0.000000	2.000000	168.000000	0.000000
15367.063996	-0.110506	0.602803	-0.009735	87.890205	41.966511	58.935543	0.525294	0.000000	0.486763	0.000000	0.000000	0.000000	0.020415	-0.130521	-0.000525	0.000000	0.000000	2.000000	168.000000	0.000000
15367.067329	-0.110457	0.602393	-0.009659	87.890205	41.966511	58.935543	0.525294	0.000000	0.486763	0.000000	0.000000	0.000000	0.014627	-0.122850	0.022911	0.000000	0.000000	2.000000	168.000000	0.000000
15367.070662	-0.110457	0.602393	-0.009659	87.890205	41.966511	58.935543	0.525294	0.000000	0.486763	0.000000	0.000000	0.000000	0.014627	-0.122850	0.022911	0.000000	0.000000	2.000000	168.000000	0.000000
15367.073996	-0.110457	0.602393	-0.009659	87.885025	41.684090	58.649483	0.525294	0.000000	0.486763	0.000000	0.000000	0.000000	0.014627	-0.122850	0.022911	0.000000	0.000000	2.000000	168.000000	0.000000
15367.077329	-0.110457	0.602393	-0.009659	87.885025	41.684090	58.649483	0.525294	0.000000	0.486763	0.000000	0.000000	0.000000	0.014627	-0.122850	0.022911	0.000000	0.000000	2.000000	168.000000	0.000000
15367.080662	-0.110430	0.601984	-0.009588	87.885025	41.684090	58.649483	0.525294	0.000000	0.486763	0.000000	0.000000	0.000000	0.008285	-0.122832	0.021231	0.000000	0.000000	2.000000	168.000000	0.000000
15367.083996	-0.110464	0.601600	-0.009450	87.869255	40.963509	57.930954	0.522856	0.000000	0.482944	0.000000	0.000000	0.000000	-0.010254	-0.115251	0.041556	0.000000	0.000000	2.000000	168.000000	0.000000
15367.087329	-0.110464	0.601600	-0.009450	87.869255	40.963509	57.930954	0.522856	0.000000	0.482944	0.000000	0.000000	0.000000	-0.010254	-0.115251	0.041556	0.000000	0.000000	2.000000	168.000000	0.000000
15367.090662	-0.110464	0.601600	-0.009450	87.869255	40.963509	57.930954	0.522856	0.000000	0.482944	0.000000	0.000000	0.000000	-0.010254	-0.115251	0.041556	0.000000	0.000000	2.000000	168.000000	0.000000
15367.093996	-0.110464	0.601600	-0.009450	87.841873	39.830814	56.800426	0.523185	0.000000	0.472480	0.000000	0.000000	0.000000	-0.010254	-0.115251	0.041556	0.000000	0.000000	2.000000	168.000000	0.000000
15367.097329	-0.110498	0.601216	-0.009311	87.841873	39.830814	56.800426	0.523185	0.000000	0.472480	0.000000	0.000000	0.000000	-0.010228	-0.115270	0.041463	0.000000	0.000000	2.000000	168.000000	0.000000
15367.100662	-0.110498	0.601216	-0.009311	87.841873	39.830814	56.800426	0.523185	0.000000	0.472480	0.000000	0.000000	0.000000	-0.010228	-0.115270	0.041463	0.000000	0.000000	2.000000	168.000000	0.000000
15367.103996	-0.110498	0.601216	-0.009311	87.811974	38.661724	55.633530	0.523185	0.000000	0.472480	0.000000	0.000000	0.000000	-0.010228	-0.115270	0.041463	0.000000	0.000000	2.000000	168.000000	0.000000
15367.107329	-0.110498	0.601216	-0.009311	87.811974	38.661724	55.633530	0.523185	0.000000	0.472480	0.000000	0.000000	0.000000	-0.010228	-0.115270	0.041463	0.000000	0.000000	2.000000	168.000000	0.000000
15367.110662	-0.110532	0.600831	-0.009173	87.811974	38.661724	55.633530	0.523185	0.000000	0.472480	0.000000	0.000000	0.000000	-0.010206	-0.115327	0.041369	0.000000	0.000000	2.000000	168.000000	0.000000
15367.113996	-0.110581	0.600453	-0.008973	87.778946	37.444580	54.418709	0.524889	0.000000	0.465569	0.000000	0.000000	0.000000	-0.014829	-0.113481	0.060110	0.000000	0.000000	2.000000	168.000000	0.000000
15367.117329	-0.110581	0.600453	-0.008973	87.778946	37.444580	54.418709	0.524889	0.000000	0.465569	0.000000	0.000000	0.000000	-0.014829	-0.113481	0.060110	0.000000	0.000000	2.000000	168.000000	0.000000
15367.120662	-0.110581	0.600453	-0.008973	87.778946	37.444580	54.418709	0.524889	0.000000	0.465569	0.000000	0.000000	0.000000	-0.014829	-0.113481	0.060110	0.000000	0.000000	2.000000	168.000000	0.000000
15367.123996	-0.110581	0.600453	-0.008973	87.748573	36.390171	53.363686	0.529062	0.000000	0.448656	0.000000	0.000000	0.000000	-0.014829	-0.113481	0.060110	0.000000	0.000000	2.000000	168.000000	0.000000
15367.127329	-0.110615	0.600068	-0.008744	87.748573	36.390171	53.363686	0.529062	0.000000	0.448656	0.000000	0.000000	0.000000	-0.010159	-0.115472	0.068630	0.000000	0.000000	2.000000	168.000000	0.000000
15367.130662	-0.110615	0.600068	-0.008744	87.748573	36.390171	53.363686	0.529062	0.000000	0.448656	0.000000	0.000000	0.000000	-0.010159	-0.115472	0.068630	0.000000	0.000000	2.000000	168.000000	0.000000
15367.133996	-0.110615	0.600068	-0.008744	87.727295	35.661064	52.639137	0.529062	0.000000	0.448656	0.000000	0.000000	0.000000	-0.010159	-0.115472	0.068630	0.000000	0.000000	2.000000	168.000000	0.000000
15367.137329	-0.110615	0.600068	-0.008744	87.727295	35.661064	52.639137	0.529062	0.000000	0.448656	0.000000	0.000000	0.000000	-0.010159	-0.115472	0.068630	0.000000	0.000000	2.000000	168.000000	0.000000
15367.140662	-0.110691	0.599683	-0.008526	87.727295	35.661064	52.639137	0.529062	0.000000	0.448656	0.000000	0.000000	0.000000	-0.022904	-0.115551	0.065384	0.000000	0.000000	2.000000	168.000000	0.000000
15367.143996	-0.110776	0.599335	-0.008277	87.712784	35.168892	52.151268	0.530755	0.000000	0.437218	0.000000	0.000000	0.000000	-0.025244	-0.104335	0.074828	0.000000	0.000000	2.000000	168.000000	0.000000
15367.147329	-0.110776	0.599335	-0.008277	87.712784	35.168892	52.151268	0.530755	0.000000	0.437218	0.000000	0.000000	0.000000	-0.025244	-0.104335	0.074828	0.000000	0.000000	2.000000	168.000000	0.000000
15367.150662	-0.110776	0.599335	-0.008277	87.712784	35.168892	52.151268	0.530755	0.000000	0.437218	0.000000	0.000000	0.000000	-0.025244	-0.104335	0.074828	0.000000	0.000000	2.000000	168.000000	0.000000
15367.153996	-0.110776	0.599335	-0.008277	87.710991	35.069317	52.055653	0.538779	0.000000	0.413849	0.000000	0.000000	0.000000	-0.025244	-0.104335	0.074828	0.000000	0.000000	2.000000	168.000000	0.000000
15367.157329	-0.110881	0.598987	-0.008033	87.710991	35.069317	52.055653	0.538779	0.000000	0.413849	0.000000	0.000000	0.000000	-0.031627	-0.104441	0.073167	0.000000	0.000000	2.000000	168.000000	0.000000
15367.160662	-0.110881	0.598987	-0.008033	87.710991	35.069317	52.055653	0.538779	0.000000	0.413849	0.000000	0.000000	0.000000	-0.031627	-0.104441	0.073167	0.000000	0.000000	2.000000	168.000000	0.000000
15367.163996	-0.110881	0.598987	-0.008033	87.724106	35.429962	52.425087	0.538779	0.000000	0.413849	0.000000	0.000000	0.000000	-0.031627	-0.104441	0.073167	0.000000	0.000000	2.000000	168.000000	0.000000
15367.167329	-0.110881	0.598987	-0.008033	87.724106	35.429962	52.425087	0.538779	0.000000	0.413849	0.000000	0.000000	0.000000	-0.031627	-0.104441	0.073167	0.000000	0.000000	2.000000	168.000000	0.000000
15367.170662	-0.110994	0.598676	-0.007758	87.724106	35.429962	52.425087	0.538779	0.000000	0.413849	0.000000	0.000000	0.000000	-0.033979	-0.093233	0.082636	0.000000	0.000000	2.000000	168.000000	0.000000
15367.173996	-0.111098	0.598353	-0.007522	87.746231	36.087761	53.088829	0.544051	0.000000	0.401655	0.000000	0.000000	0.000000	-0.031063	-0.097063	0.070758	0.000000	0.000000	2.000000	168.000000	0.000000
15367.177329	-0.111098	0.598353	-0.007522	87.746231	36.087761	53.088829	0.544051	0.000000	0.401655	0.000000	0.000000	0.000000	-0.031063	-0.097063	0.070758	0.000000	0.000000	2.000000	168.000000	0.000000
15367.180662	-0.111098	0.598353	-0.007522	87.746231	36.087761	53.088829	0.544051	0.000000	0.401655	0.000000	0.000000	0.000000	-0.031063	-0.097063	0.070758	0.000000	0.000000	2.000000	168.000000	0.000000
15367.183996	-0.111098	0.598353	-0.007522	87.768394	36.756142	53.765896	0.554891	0.000000	0.376089	0.000000	0.000000	0.000000	-0.031063	-0.097063	0.070758	0.000000	0.000000	2.000000	168.000000	0.000000
15367.187329	-0.111217	0.598035	-0.007315	87.768394	36.756142	53.765896	0.554891	0.000000	0.376089	0.000000	0.000000	0.000000	-0.035730	-0.095200	0.062076	0.000000	0.000000	2.000000	168.000000	0.000000
15367.190662	-0.111217	0.598035	-0.007315	87.768394	36.756142	53.765896	0.554891	0.000000	0.376089	0.000000	0.000000	0.000000	-0.035730	-0.095200	0.062076	0.000000	0.000000	2.000000	168.000000	0.000000
15367.193996	-0.111217	0.598035	-0.007315	87.788132	37.374607	54.393009	0.554891	0.000000	0.376089	0.000000	0.000000	0.000000	-0.035730	-0.095200	0.062076	0.000000	0.000000	2.000000	168.000000	0.000000
15367.197329	-0.111217	0.598035	-0.007315	87.788132	37.374607	54.393009	0.554891	0.000000	0.376089	0.000000	0.000000	0.000000	-0.035730	-0.095200	0.062076	0.000000	0.000000	2.000000	168.000000	0.000000
15367.200662	-0.111334	0.597743	-0.007116	87.788132	37.374607	54.393009	0.554891	0.000000	0.376089	0.000000	0.000000	0.000000	-0.035180	-0.087688	0.059767	0.000000	0.000000	2.000000	168.000000	0.000000
15367.203996	-0.111444	0.597413	-0.006949	87.808578	38.038326	55.062763	0.560846	0.000000	0.365743	0.000000	0.000000	0.000000	-0.032813	-0.099040	0.050125	0.000000	0.000000	2.000000	168.000000	0.000000
15367.207329	-0.111444	0.597413	-0.006949	87.808578	38.038326	55.062763	0.560846	0.000000	0.365743	0.000000	0.000000	0.000000	-0.032813	-0.099040	0.050125	0.000000	0.000000	2.000000	168.000000	0.000000
15367.210662	-0.111444	0.597413	-0.006949	87.808578	38.038326	55.062763	0.560846	0.000000	0.365743	0.000000	0.000000	0.000000	-0.032813	-0.099040	0.050125	0.000000	0.000000	2.000000	168.000000	0.000000
15367.213996	-0.111444	0.597413	-0.006949	87.824257	38.553001	55.580841	0.572178	0.000000	0.347428	0.000000	0.000000	0.000000	-0.032813	-0.099040	0.050125	0.000000	0.000000	2.000000	168.000000	0.000000
15367.217329	-0.111483	0.597089	-0.006789	87.824257	38.553001	55.580841	0.572178	0.000000	0.347428	0.000000	0.000000	0.000000	-0.011831	-0.097132	0.047795	0.000000	0.000000	2.000000	168.000000	0.000000
15367.220662	-0.111483	0.597089	-0.006789	87.824257	38.553001	55.580841	0.572178	0.000000	0.347428	0.000000	0.000000	0.000000	-0.011831	-0.097132	0.047795	0.000000	0.000000	2.000000	168.000000	0.000000
15367.223996	-0.111483	0.597089	-0.006789	87.834091	38.860687	55.889542	0.572178	0.000000	0.347428	0.000000	0.000000	0.000000	-0.011831	-0.097132	0.047795	0.000000	0.000000	2.000000	168.000000	0.000000
15367.227329	-0.111483	0.597089	-0.006789	87.834091	38.860687	55.889542	0.572178	0.000000	0.347428	0.000000	0.000000	0.000000	-0.011831	-0.097132	0.047795	0.000000	0.000000	2.000000	168.000000	0.000000
15367.230662	-0.111517	0.596772	-0.006654	87.834091	38.860687	55.889542	0.572178	0.000000	0.347428	0.000000	0.000000	0.000000	-0.010078	-0.095215	0.040712	0.000000	0.000000	2.000000	168.000000	0.000000
15367.233996	-0.111498	0.596442	-0.006547	87.823364	38.427425	55.455097	0.574150	0.000000	0.339462	0.000000	0.000000	0.000000	0.005699	-0.098892	0.032009	0.000000	0.000000	2.000000	168.000000	0.000000
15367.237329	-0.111498	0.596442	-0.006547	87.823364	38.427425	55.455097	0.574150	0.000000	0.339462	0.000000	0.000000	0.000000	0.005699	-0.098892	0.032009	0.000000	0.000000	2.000000	168.000000	0.000000
15367.240662	-0.111498	0.596442	-0.006547	87.823364	38.427425	55.455097	0.574150	0.000000	0.339462	0.000000	0.000000	0.000000	0.005699	-0.098892	0.032009	0.000000	0.000000	2.000000	168.000000	0.000000
15367.243996	-0.111498	0.596442	-0.006547	87.800377	37.565079	54.589165	0.574880	0.000000	0.327342	0.000000	0.000000	0.000000	0.005699	-0.098892	0.032009	0.000000	0.000000	2.000000	168.000000	0.000000
15367.247329	-0.111500	0.596112	-0.006446	87.800377	37.565079	54.589165	0.574880	0.000000	0.327342	0.000000	0.000000	0.000000	-0.000698	-0.098940	0.030353	0.000000	0.000000	2.000000	168.000000	0.000000
15367.250662	-0.111500	0.596112	-0.006446	87.800377	37.565079	54.589165	0.574880	0.000000	0.327342	0.000000	0.000000	0.000000	-0.000698	-0.098940	0.030353	0.000000	0.000000	2.000000	168.000000	0.000000
15367.253996	-0.111500	0.596112	-0.006446	87.770943	36.532639	53.553284	0.574880	0.000000	0.327342	0.000000	0.000000	0.000000	-0.000698	-0.098940	0.030353	0.000000	0.000000	2.000000	168.000000	0.000000
15367.257329	-0.111500	0.596112	-0.006446	87.770943	36.532639	53.553284	0.574880	0.000000	0.327342	0.000000	0.000000	0.000000	-0.000698	-0.098940	0.030353	0.000000	0.000000	2.000000	168.000000	0.000000
15367.260662	-0.111475	0.595789	-0.006363	87.770943	36.532639	53.553284	0.574880	0.000000	0.327342	0.000000	0.000000	0.000000	0.007477	-0.096957	0.024860	0.000000	0.000000	2.000000	168.000000	0.000000
15367.263996	-0.111467	0.595447	-0.006301	87.741119	35.524723	52.544670	0.574996	0.000000	0.322283	0.000000	0.000000	0.000000	0.002266	-0.102579	0.018394	0.000000	0.000000	2.000000	168.000000	0.000000
15367.267329	-0.111467	0.595447	-0.006301	87.741119	35.524723	52.544670	0.574996	0.000000	0.322283	0.000000	0.000000	0.000000	0.002266	-0.102579	0.018394	0.000000	0.000000	2.000000	168.000000	0.000000
15367.270662	-0.111467	0.595447	-0.006301	87.741119	35.524723	52.544670	0.574996	0.000000	0.322283	0.000000	0.000000	0.000000	0.002266	-0.102579	0.018394	0.000000	0.000000	2.000000	168.000000	0.000000
15367.273996	-0.111467	0.595447	-0.006301	87.707825	34.471695	51.488323	0.573372	0.000000	0.315074	0.000000	0.000000	0.000000	0.002266	-0.102579	0.018394	0.000000	0.000000	2.000000	168.000000	0.000000
15367.277329	-0.111433	0.595112	-0.006258	87.707825	34.471695	51.488323	0.573372	0.000000	0.315074	0.000000	0.000000	0.000000	0.010439	-0.100592	0.012897	0.000000	0.000000	2.000000	168.000000	0.000000
15367.280662	-0.111433	0.595112	-0.006258	87.707825	34.471695	51.488323	0.573372	0.000000	0.315074	0.000000	0.000000	0.000000	0.010439	-0.100592	0.012897	0.000000	0.000000	2.000000	168.000000	0.000000
15367.283996	-0.111433	0.595112	-0.006258	87.663765	33.160103	50.176453	0.573372	0.000000	0.315074	0.000000	0.000000	0.000000	0.010439	-0.100592	0.012897	0.000000	0.000000	2.000000	168.000000	0.000000
15367.287329	-0.111433	0.595112	-0.006258	87.663765	33.160103	50.176453	0.573372	0.000000	0.315074	0.000000	0.000000	0.000000	0.010439	-0.100592	0.012897	0.000000	0.000000	2.000000	168.000000	0.000000
15367.290662	-0.111425	0.594770	-0.006198	87.663765	33.160103	50.176453	0.573372	0.000000	0.315074	0.000000	0.000000	0.000000	0.002305	-0.102585	0.018248	0.000000	0.000000	2.000000	168.000000	0.000000
15367.293996	-0.111407	0.594416	-0.006177	87.604523	31.530951	48.547409	0.571632	0.000000	0.312924	0.000000	0.000000	0.000000	0.005249	-0.106183	0.006340	0.000000	0.000000	2.000000	168.000000	0.000000
15367.297329	-0.111407	0.594416	-0.006177	87.604523	31.530951	48.547409	0.571632	0.000000	0.312924	0.000000	0.000000	0.000000	0.005249	-0.106183	0.006340	0.000000	0.000000	2.000000	168.000000	0.000000
15367.300662	-0.111407	0.594416	-0.006177	87.604523	31.530951	48.547409	0.571632	0.000000	0.312924	0.000000	0.000000	0.000000	0.005249	-0.106183	0.006340	0.000000	0.000000	2.000000	168.000000	0.000000
15367.303996	-0.111407	0.594416	-0.006177	87.542259	29.955124	46.971733	0.570374	0.000000	0.308826	0.000000	0.000000	0.000000	0.005249	-0.106183	0.006340	0.000000	0.000000	2.000000	168.000000	0.000000
15367.307329	-0.111397	0.594030	-0.006125	87.542259	29.955124	46.971733	0.570374	0.000000	0.308826	0.000000	0.000000	0.000000	0.003002	-0.115817	0.015445	0.000000	0.000000	2.000000	168.000000	0.000000
15367.310662	-0.111397	0.594030	-0.006125	87.542259	29.955124	46.971733	0.570374	0.000000	0.308826	0.000000	0.000000	0.000000	0.003002	-0.115817	0.015445	0.000000	0.000000	2.000000	168.000000	0.000000
15367.313996	-0.111397	0.594030	-0.006125	87.475006	28.490788	45.508129	0.570374	0.000000	0.308826	0.000000	0.000000	0.000000	0.003002	-0.115817	0.015445	0.000000	0.000000	2.000000	168.000000	0.000000
15367.317329	-0.111397	0.594030	-0.006125	87.475006	28.490788	45.508129	0.570374	0.000000	0.308826	0.000000	0.000000	0.000000	0.003002	-0.115817	0.015445	0.000000	0.000000	2.000000	168.000000	0.000000
15367.320662	-0.111352	0.593613	-0.006124	87.475006	28.490788	45.508129	0.570374	0.000000	0.308826	0.000000	0.000000	0.000000	0.013568	-0.124987	0.000260	0.000000	0.000000	2.000000	168.000000	0.000000
15367.323996	-0.111334	0.593190	-0.006106	87.401207	27.096386	44.120468	0.569873	0.000000	0.306252	0.000000	0.000000	0.000000	0.005441	-0.126961	0.005567	0.000000	0.000000	2.000000	168.000000	0.000000
15367.327329	-0.111334	0.593190	-0.006106	87.401207	27.096386	44.120468	0.569873	0.000000	0.306252	0.000000	0.000000	0.000000	0.005441	-0.126961	0.005567	0.000000	0.000000	2.000000	168.000000	0.000000
15367.330662	-0.111334	0.593190	-0.006106	87.401207	27.096386	44.120468	0.569873	0.000000	0.306252	0.000000	0.000000	0.000000	0.005441	-0.126961	0.005567	0.000000	0.000000	2.000000	168.000000	0.000000
15367.333996	-0.111334	0.593190	-0.006106	87.326729	25.982513	43.022259	0.566705	0.000000	0.305281	0.000000	0.000000	0.000000	0.005441	-0.126961	0.005567	0.000000	0.000000	2.000000	168.000000	0.000000
15367.337329	-0.111316	0.592767	-0.006087	87.326729	25.982513	43.022259	0.566705	0.000000	0.305281	0.000000	0.000000	0.000000	0.005471	-0.126951	0.005452	0.000000	0.000000	2.000000	168.000000	0.000000
15367.340662	-0.111316	0.592767	-0.006087	87.326729	25.982513	43.022259	0.566705	0.000000	0.305281	0.000000	0.000000	0.000000	0.005471	-0.126951	0.005452	0.000000	0.000000	2.000000	168.000000	0.000000
15367.343996	-0.111316	0.592767	-0.006087	87.260689	25.279104	42.335350	0.566705	0.000000	0.305281	0.000000	0.000000	0.000000	0.005471	-0.126951	0.005452	0.000000	0.000000	2.000000	168.000000	0.000000
15367.347329	-0.111316	0.592767	-0.006087	87.260689	25.279104	42.335350	0.566705	0.000000	0.305281	0.000000	0.000000	0.000000	0.005471	-0.126951	0.005452	0.000000	0.000000	2.000000	168.000000	0.000000
15367.350662	-0.111290	0.592306	-0.006102	87.260689	25.279104	42.335350	0.566705	0.000000	0.305281	0.000000	0.000000	0.000000	0.007891	-0.138091	-0.004367	0.000000	0.000000	2.000000	168.000000	0.000000
15367.353996	-0.111242	0.591846	-0.006112	87.193489	24.772345	41.851376	0.565793	0.000000	0.304372	0.000000	0.000000	0.000000	0.014349	-0.138036	-0.002920	0.000000	0.000000	2.000000	168.000000	0.000000
15367.357329	-0.111242	0.591846	-0.006112	87.193489	24.772345	41.851376	0.565793	0.000000	0.304372	0.000000	0.000000	0.000000	0.014349	-0.138036	-0.002920	0.000000	0.000000	2.000000	168.000000	0.000000
15367.360662	-0.111242	0.591846	-0.006112	87.193489	24.772345	41.851376	0.565793	0.000000	0.304372	0.000000	0.000000	0.000000	0.014349	-0.138036	-0.002920	0.000000	0.000000	2.000000	168.000000	0.000000
15367.363996	-0.111242	0.591846	-0.006112	87.105583	24.247084	41.362984	0.562087	0.000000	0.305587	0.000000	0.000000	0.000000	0.014349	-0.138036	-0.002920	0.000000	0.000000	2.000000	168.000000	0.000000
15367.367329	-0.111213	0.591412	-0.006134	87.105583	24.247084	41.362984	0.562087	0.000000	0.305587	0.000000	0.000000	0.000000	0.008486	-0.130399	-0.006777	0.000000	0.000000	2.000000	168.000000	0.000000
15367.370662	-0.111213	0.591412	-0.006134	87.105583	24.247084	41.362984	0.562087	0.000000	0.305587	0.000000	0.000000	0.000000	0.008486	-0.130399	-0.006777	0.000000	0.000000	2.000000	168.000000	0.000000
15367.373996	-0.111213	0.591412	-0.006134	87.014107	24.064091	41.231251	0.562087	0.000000	0.305587	0.000000	0.000000	0.000000	0.008486	-0.130399	-0.006777	0.000000	0.000000	2.000000	168.000000	0.000000
15367.377329	-0.111213	0.591412	-0.006134	87.014107	24.064091	41.231251	0.562087	0.000000	0.305587	0.000000	0.000000	0.000000	0.008486	-0.130399	-0.006777	0.000000	0.000000	2.000000	168.000000	0.000000
15367.380662	-0.111193	0.590945	-0.006127	87.014107	24.064091	41.231251	0.562087	0.000000	0.305587	0.000000	0.000000	0.000000	0.006264	-0.140011	0.002228	0.000000	0.000000	2.000000	168.000000	0.000000
15367.383996	-0.111170	0.590504	-0.006127	86.927757	24.088493	41.311554	0.560672	0.000000	0.306716	0.000000	0.000000	0.000000	0.006824	-0.132385	-0.000033	0.000000	0.000000	2.000000	168.000000	0.000000
15367.387329	-0.111170	0.590504	-0.006127	86.927757	24.088493	41.311554	0.560672	0.000000	0.306716	0.000000	0.000000	0.000000	0.006824	-0.132385	-0.000033	0.000000	0.000000	2.000000	168.000000	0.000000
15367.390662	-0.111170	0.590504	-0.006127	86.927757	24.088493	41.311554	0.560672	0.000000	0.306716	0.000000	0.000000	0.000000	0.006824	-0.132385	-0.000033	0.000000	0.000000	2.000000	168.000000	0.000000
15367.393996	-0.111170	0.590504	-0.006127	86.836960	24.076672	41.357506	0.558491	0.000000	0.306350	0.000000	0.000000	0.000000	0.006824	-0.132385	-0.000033	0.000000	0.000000	2.000000	168.000000	0.000000
15367.397329	-0.111158	0.590049	-0.006081	86.836960	24.076672	41.357506	0.558491	0.000000	0.306350	0.000000	0.000000	0.000000	0.003403	-0.136459	0.013833	0.000000	0.000000	2.000000	168.000000	0.000000
15367.400662	-0.111158	0.590049	-0.006081	86.836960	24.076672	41.357506	0.558491	0.000000	0.306350	0.000000	0.000000	0.000000	0.003403	-0.136459	0.013833	0.000000	0.000000	2.000000	168.000000	0.000000
15367.403996	-0.111158	0.590049	-0.006081	86.747429	24.082447	41.418407	0.558491	0.000000	0.306350	0.000000	0.000000	0.000000	0.003403	-0.136459	0.013833	0.000000	0.000000	2.000000	168.000000	0.000000
15367.407329	-0.111158	0.590049	-0.006081	86.747429	24.082447	41.418407	0.558491	0.000000	0.306350	0.000000	0.000000	0.000000	0.003403	-0.136459	0.013833	0.000000	0.000000	2.000000	168.000000	0.000000
15367.410662	-0.111102	0.589620	-0.006032	86.747429	24.082447	41.418407	0.558491	0.000000	0.306350	0.000000	0.000000	0.000000	0.016808	-0.128821	0.014760	0.000000	0.000000	2.000000	168.000000	0.000000
15367.413996	-0.111036	0.589176	-0.005931	86.678871	24.280716	41.661304	0.557924	0.000000	0.304045	0.000000	0.000000	0.000000	0.019823	-0.132956	0.030209	0.000000	0.000000	2.000000	168.000000	0.000000
15367.417329	-0.111036	0.589176	-0.005931	86.678871	24.280716	41.661304	0.557924	0.000000	0.304045	0.000000	0.000000	0.000000	0.019823	-0.132956	0.030209	0.000000	0.000000	2.000000	168.000000	0.000000
15367.420662	-0.111036	0.589176	-0.005931	86.678871	24.280716	41.661304	0.557924	0.000000	0.304045	0.000000	0.000000	0.000000	0.019823	-0.132956	0.030209	0.000000	0.000000	2.000000	168.000000	0.000000
15367.423996	-0.111036	0.589176	-0.005931	86.632156	24.604361	42.016010	0.551818	0.000000	0.296550	0.000000	0.000000	0.000000	0.019823	-0.132956	0.030209	0.000000	0.000000	2.000000	168.000000	0.000000
15367.427329	-0.110943	0.588740	-0.005849	86.632156	24.604361	42.016010	0.551818	0.000000	0.296550	0.000000	0.000000	0.000000	0.028010	-0.130910	0.024671	0.000000	0.000000	2.000000	168.000000	0.000000
15367.430662	-0.110943	0.588740	-0.005849	86.632156	24.604361	42.016010	0.551818	0.000000	0.296550	0.000000	0.000000	0.000000	0.028010	-0.130910	0.024671	0.000000	0.000000	2.000000	168.000000	0.000000
15367.433996	-0.110943	0.588740	-0.005849	86.600159	24.769966	42.196445	0.551818	0.000000	0.296550	0.000000	0.000000	0.000000	0.028010	-0.130910	0.024671	0.000000	0.000000	2.000000	168.000000	0.000000
15367.437329	-0.110943	0.588740	-0.005849	86.600159	24.769966	42.196445	0.551818	0.000000	0.296550	0.000000	0.000000	0.000000	0.028010	-0.130910	0.024671	0.000000	0.000000	2.000000	168.000000	0.000000
15367.440662	-0.110807	0.588304	-0.005756	86.600159	24.769966	42.196445	0.551818	0.000000	0.296550	0.000000	0.000000	0.000000	0.040911	-0.130884	0.027702	0.000000	0.000000	2.000000	168.000000	0.000000
15367.443996	-0.110684	0.587897	-0.005608	86.583267	24.579050	41.989372	0.547150	0.000000	0.292438	0.000000	0.000000	0.000000	0.036833	-0.121904	0.044378	0.000000	0.000000	2.000000	168.000000	0.000000
15367.447329	-0.110684	0.587897	-0.005608	86.583267	24.579050	41.989372	0.547150	0.000000	0.292438	0.000000	0.000000	0.000000	0.036833	-0.121904	0.044378	0.000000	0.000000	2.000000	168.000000	0.000000
15367.450662	-0.110684	0.587897	-0.005608	86.583267	24.579050	41.989372	0.547150	0.000000	0.292438	0.000000	0.000000	0.000000	0.036833	-0.121904	0.044378	0.000000	0.000000	2.000000	168.000000	0.000000
15367.453996	-0.110684	0.587897	-0.005608	86.572517	24.400763	41.799576	0.534193	0.000000	0.280425	0.000000	0.000000	0.000000	0.036833	-0.121904	0.044378	0.000000	0.000000	2.000000	168.000000	0.000000
15367.457329	-0.110575	0.587523	-0.005496	86.572517	24.400763	41.799576	0.534193	0.000000	0.280425	0.000000	0.000000	0.000000	0.032670	-0.112232	0.033628	0.000000	0.000000	2.000000	168.000000	0.000000
15367.460662	-0.110575	0.587523	-0.005496	86.572517	24.400763	41.799576	0.534193	0.000000	0.280425	0.000000	0.000000	0.000000	0.032670	-0.112232	0.033628	0.000000	0.000000	2.000000	168.000000	0.000000
15367.463996	-0.110575	0.587523	-0.005496	86.575089	24.410517	41.802769	0.534193	0.000000	0.280425	0.000000	0.000000	0.000000	0.032670	-0.112232	0.033628	0.000000	0.000000	2.000000	168.000000	0.000000
15367.467329	-0.110575	0.587523	-0.005496	86.575089	24.410517	41.802769	0.534193	0.000000	0.280425	0.000000	0.000000	0.000000	0.032670	-0.112232	0.033628	0.000000	0.000000	2.000000	168.000000	0.000000
15367.470662	-0.110550	0.587175	-0.005413	86.575089	24.410517	41.802769	0.534193	0.000000	0.280425	0.000000	0.000000	0.000000	0.007478	-0.104616	0.025168	0.000000	0.000000	2.000000	168.000000	0.000000
15367.473996	-0.110588	0.586851	-0.005351	86.591133	24.606119	41.999519	0.528748	0.000000	0.274820	0.000000	0.000000	0.000000	-0.011301	-0.097002	0.018305	0.000000	0.000000	2.000000	168.000000	0.000000
15367.477329	-0.110588	0.586851	-0.005351	86.591133	24.606119	41.999519	0.528748	0.000000	0.274820	0.000000	0.000000	0.000000	-0.011301	-0.097002	0.018305	0.000000	0.000000	2.000000	168.000000	0.000000
15367.480662	-0.110588	0.586851	-0.005351	86.591133	24.606119	41.999519	0.528748	0.000000	0.274820	0.000000	0.000000	0.000000	-0.011301	-0.097002	0.018305	0.000000	0.000000	2.000000	168.000000	0.000000
15367.483996	-0.110588	0.586851	-0.005351	86.618118	24.962267	42.361771	0.529385	0.000000	0.267575	0.000000	0.000000	0.000000	-0.011301	-0.097002	0.018305	0.000000	0.000000	2.000000	168.000000	0.000000
15367.487329	-0.110628	0.586572	-0.005281	86.618118	24.962267	42.361771	0.529385	0.000000	0.267575	0.000000	0.000000	0.000000	-0.011986	-0.083876	0.021104	0.000000	0.000000	2.000000	168.000000	0.000000
15367.490662	-0.110628	0.586572	-0.005281	86.618118	24.962267	42.361771	0.529385	0.000000	0.267575	0.000000	0.000000	0.000000	-0.011986	-0.083876	0.021104	0.000000	0.000000	2.000000	168.000000	0.000000
15367.493996	-0.110628	0.586572	-0.005281	86.638557	25.306475	42.715240	0.529385	0.000000	0.267575	0.000000	0.000000	0.000000	-0.011986	-0.083876	0.021104	0.000000	0.000000	2.000000	168.000000	0.000000
15367.497329	-0.110628	0.586572	-0.005281	86.638557	25.306475	42.715240	0.529385	0.000000	0.267575	0.000000	0.000000	0.000000	-0.011986	-0.083876	0.021104	0.000000	0.000000	2.000000	168.000000	0.000000
15367.500662	-0.110682	0.586324	-0.005246	86.638557	25.306475	42.715240	0.529385	0.000000	0.267575	0.000000	0.000000	0.000000	-0.016199	-0.074133	0.010440	0.000000	0.000000	2.000000	168.000000	0.000000
15367.503996	-0.110682	0.586324	-0.005246	86.654907	25.710114	43.132854	0.531383	0.000000	0.264058	0.000000	0.000000	0.000000	-0.016199	-0.074133	0.010440	0.000000	0.000000	2.000000	168.000000	0.000000
15367.507329	-0.110682	0.586324	-0.005246	86.654907	25.710114	43.132854	0.531383	0.000000	0.264058	0.000000	0.000000	0.000000	-0.016199	-0.074133	0.010440	0.000000	0.000000	2.000000	168.000000	0.000000
15367.510662	-0.110682	0.586324	-0.005246	86.654907	25.710114	43.132854	0.531383	0.000000	0.264058	0.000000	0.000000	0.000000	-0.016199	-0.074133	0.010440	0.000000	0.000000	2.000000	168.000000	0.000000
15367.513996	-0.110761	0.585932	-0.005199	86.666397	26.051645	43.485577	0.534083	0.000000	0.262318	0.000000	0.000000	0.000000	-0.023933	-0.117789	0.014143	0.000000	0.000000	2.000000	168.000000	0.000000
15367.517329	-0.110761	0.585932	-0.005199	86.666397	26.051645	43.485577	0.534083	0.000000	0.262318	0.000000	0.000000	0.000000	-0.023933	-0.117789	0.014143	0.000000	0.000000	2.000000	168.000000	0.000000
15367.520662	-0.110761	0.585932	-0.005199	86.666397	26.051645	43.485577	0.534083	0.000000	0.262318	0.000000	0.000000	0.000000	-0.023933	-0.117789	0.014143	0.000000	0.000000	2.000000	168.000000	0.000000
15367.523996	-0.110748	0.585805	-0.005160	86.677513	26.324383	43.760746	0.538071	0.000000	0.259960	0.000000	0.000000	0.000000	0.003927	-0.038145	0.011818	0.000000	0.000000	2.000000	168.000000	0.000000
15367.527329	-0.110748	0.585805	-0.005160	86.677513	26.324383	43.760746	0.538071	0.000000	0.259960	0.000000	0.000000	0.000000	0.003927	-0.038145	0.011818	0.000000	0.000000	2.000000	168.000000	0.000000
15367.530662	-0.110748	0.585805	-0.005160	86.677513	26.324383	43.760746	0.538071	0.000000	0.259960	0.000000	0.000000	0.000000	0.003927	-0.038145	0.011818	0.000000	0.000000	2.000000	168.000000	0.000000
15367.533996	-0.110748	0.585805	-0.005160	86.683647	26.409729	43.846432	0.537417	0.000000	0.257991	0.000000	0.000000	0.000000	0.003927	-0.038145	0.011818	0.000000	0.000000	2.000000	168.000000	0.000000
15367.537329	-0.110755	0.585703	-0.005133	86.683647	26.409729	43.846432	0.537417	0.000000	0.257991	0.000000	0.000000	0.000000	-0.002005	-0.030528	0.008186	0.000000	0.000000	2.000000	168.000000	0.000000
15367.540662	-0.110755	0.585703	-0.005133	86.683647	26.409729	43.846432	0.537417	0.000000	0.257991	0.000000	0.000000	0.000000	-0.002005	-0.030528	0.008186	0.000000	0.000000	2.000000	168.000000	0.000000
15367.543996	-0.110755	0.585703	-0.005133	86.687431	26.463223	43.897488	0.537417	0.000000	0.257991	0.000000	0.000000	0.000000	-0.002005	-0.030528	0.008186	0.000000	0.000000	2.000000	168.000000	0.000000
15367.547329	-0.110755	0.585703	-0.005133	86.687431	26.463223	43.897488	0.537417	0.000000	0.257991	0.000000	0.000000	0.000000	-0.002005	-0.030528	0.008186	0.000000	0.000000	2.000000	168.000000	0.000000
15367.550662	-0.110735	0.585608	-0.005123	86.687431	26.463223	43.897488	0.537417	0.000000	0.257991	0.000000	0.000000	0.000000	0.006143	-0.028385	0.002776	0.000000	0.000000	2.000000	168.000000	0.000000
15367.553996	-0.110735	0.585608	-0.005123	86.691925	26.524748	43.956654	0.537751	0.000000	0.256626	0.000000	0.000000	0.000000	0.006143	-0.028385	0.002776	0.000000	0.000000	2.000000	168.000000	0.000000
15367.557329	-0.110735	0.585608	-0.005123	86.691925	26.524748	43.956654	0.537751	0.000000	0.256626	0.000000	0.000000	0.000000	0.006143	-0.028385	0.002776	0.000000	0.000000	2.000000	168.000000	0.000000
15367.560662	-0.110735	0.585608	-0.005123	86.691925	26.524748	43.956654	0.537751	0.000000	0.256626	0.000000	0.000000	0.000000	0.006143	-0.028385	0.002776	0.000000	0.000000	2.000000	168.000000	0.000000
15367.563996	-0.110723	0.585456	-0.005077	86.697311	26.602869	44.035011	0.536727	0.000000	0.256164	0.000000	0.000000	0.000000	0.003436	-0.045784	0.013834	0.000000	0.000000	2.000000	168.000000	0.000000
15367.567329	-0.110723	0.585456	-0.005077	86.697311	26.602869	44.035011	0.536727	0.000000	0.256164	0.000000	0.000000	0.000000	0.003436	-0.045784	0.013834	0.000000	0.000000	2.000000	168.000000	0.000000
15367.570662	-0.110723	0.585456	-0.005077	86.697311	26.602869	44.035011	0.536727	0.000000	0.256164	0.000000	0.000000	0.000000	0.003436	-0.045784	0.013834	0.000000	0.000000	2.000000	168.000000	0.000000
15367.573996	-0.110723	0.585456	-0.005077	86.705147	26.716482	44.148880	0.536155	0.000000	0.253858	0.000000	0.000000	0.000000	0.003436	-0.045784	0.013834	0.000000	0.000000	2.000000	168.000000	0.000000
15367.577329	-0.110720	0.585343	-0.005090	86.705147	26.716482	44.148880	0.536155	0.000000	0.253858	0.000000	0.000000	0.000000	0.000921	-0.033901	-0.003755	0.000000	0.000000	2.000000	168.000000	0.000000
15367.580662	-0.110720	0.585343	-0.005090	86.705147	26.716482	44.148880	0.536155	0.000000	0.253858	0.000000	0.000000	0.000000	0.000921	-0.033901	-0.003755	0.000000	0.000000	2.000000	168.000000	0.000000
15367.583996	-0.110720	0.585343	-0.005090	86.714966	26.895151	44.329620	0.536155	0.000000	0.253858	0.000000	0.000000	0.000000	0.000921	-0.033901	-0.003755	0.000000	0.000000	2.000000	168.000000	0.000000
15367.587329	-0.110720	0.585343	-0.005090	86.714966	26.895151	44.329620	0.536155	0.000000	0.253858	0.000000	0.000000	0.000000	0.000921	-0.033901	-0.003755	0.000000	0.000000	2.000000	168.000000	0.000000
15367.590662	-0.110711	0.585237	-0.005125	86.714966	26.895151	44.329620	0.536155	0.000000	0.253858	0.000000	0.000000	0.000000	0.002630	-0.031766	-0.010742	0.000000	0.000000	2.000000	168.000000	0.000000
15367.593996	-0.110711	0.585237	-0.005125	86.723022	27.124794	44.564610	0.536001	0.000000	0.254484	0.000000	0.000000	0.000000	0.002630	-0.031766	-0.010742	0.000000	0.000000	2.000000	168.000000	0.000000
15367.597329	-0.110711	0.585237	-0.005125	86.723022	27.124794	44.564610	0.536001	0.000000	0.254484	0.000000	0.000000	0.000000	0.002630	-0.031766	-0.010742	0.000000	0.000000	2.000000	168.000000	0.000000
15367.600662	-0.110711	0.585237	-0.005125	86.723022	27.124794	44.564610	0.536001	0.000000	0.254484	0.000000	0.000000	0.000000	0.002630	-0.031766	-0.010742	0.000000	0.000000	2.000000	168.000000	0.000000
15367.603996	-0.110665	0.584894	-0.005221	86.717232	27.165527	44.610088	0.535563	0.000000	0.256274	0.000000	0.000000	0.000000	0.013844	-0.102896	-0.028664	0.000000	0.000000	2.000000	168.000000	0.000000
15367.607329	-0.110665	0.584894	-0.005221	86.717232	27.165527	44.610088	0.535563	0.000000	0.256274	0.000000	0.000000	0.000000	0.013844	-0.102896	-0.028664	0.000000	0.000000	2.000000	168.000000	0.000000
15367.610662	-0.110665	0.584894	-0.005221	86.717232	27.165527	44.610088	0.535563	0.000000	0.256274	0.000000	0.000000	0.000000	0.013844	-0.102896	-0.028664	0.000000	0.000000	2.000000	168.000000	0.000000
15367.613996	-0.110599	0.584689	-0.005306	86.690742	26.982479	44.437325	0.533256	0.000000	0.261051	0.000000	0.000000	0.000000	0.019857	-0.061365	-0.025385	0.000000	0.000000	2.000000	168.000000	0.000000
15367.617329	-0.110599	0.584689	-0.005306	86.690742	26.982479	44.437325	0.533256	0.000000	0.261051	0.000000	0.000000	0.000000	0.019857	-0.061365	-0.025385	0.000000	0.000000	2.000000	168.000000	0.000000
15367.620662	-0.110599	0.584689	-0.005306	86.690742	26.982479	44.437325	0.533256	0.000000	0.261051	0.000000	0.000000	0.000000	0.019857	-0.061365	-0.025385	0.000000	0.000000	2.000000	168.000000	0.000000
15367.623996	-0.110599	0.584689	-0.005306	86.639076	26.337973	43.795197	0.529946	0.000000	0.265282	0.000000	0.000000	0.000000	0.019857	-0.061365	-0.025385	0.000000	0.000000	2.000000	168.000000	0.000000
15367.627329	-0.110538	0.584478	-0.005367	86.639076	26.337973	43.795197	0.529946	0.000000	0.265282	0.000000	0.000000	0.000000	0.018152	-0.063442	-0.018440	0.000000	0.000000	2.000000	168.000000	0.000000
15367.630662	-0.110538	0.584478	-0.005367	86.639076	26.337973	43.795197	0.529946	0.000000	0.265282	0.000000	0.000000	0.000000	0.018152	-0.063442	-0.018440	0.000000	0.000000	2.000000	168.000000	0.000000
15367.633996	-0.110538	0.584478	-0.005367	86.560768	25.177908	42.631985	0.529946	0.000000	0.265282	0.000000	0.000000	0.000000	0.018152	-0.063442	-0.018440	0.000000	0.000000	2.000000	168.000000	0.000000
15367.637329	-0.110538	0.584478	-0.005367	86.560768	25.177908	42.631985	0.529946	0.000000	0.265282	0.000000	0.000000	0.000000	0.018152	-0.063442	-0.018440	0.000000	0.000000	2.000000	168.000000	0.000000
15367.640662	-0.110464	0.584234	-0.005393	86.560768	25.177908	42.631985	0.529946	0.000000	0.265282	0.000000	0.000000	0.000000	0.022390	-0.073204	-0.007900	0.000000	0.000000	2.000000	168.000000	0.000000
15367.643996	-0.110464	0.584234	-0.005393	86.469635	23.886305	41.330479	0.526921	0.000000	0.268356	0.000000	0.000000	0.000000	0.022390	-0.073204	-0.007900	0.000000	0.000000	2.000000	168.000000	0.000000
15367.647329	-0.110464	0.584234	-0.005393	86.469635	23.886305	41.330479	0.526921	0.000000	0.268356	0.000000	0.000000	0.000000	0.022390	-0.073204	-0.007900	0.000000	0.000000	2.000000	168.000000	0.000000
15367.650662	-0.110464	0.584234	-0.005393	86.469635	23.886305	41.330479	0.526921	0.000000	0.268356	0.000000	0.000000	0.000000	0.022390	-0.073204	-0.007900	0.000000	0.000000	2.000000	168.000000	0.000000
15367.653996	-0.110217	0.583757	-0.005381	86.370590	22.585962	40.020264	0.523189	0.000000	0.269672	0.000000	0.000000	0.000000	0.074055	-0.142967	0.003862	0.000000	0.000000	2.000000	168.000000	0.000000
15367.657329	-0.110217	0.583757	-0.005381	86.370590	22.585962	40.020264	0.523189	0.000000	0.269672	0.000000	0.000000	0.000000	0.074055	-0.142967	0.003862	0.000000	0.000000	2.000000	168.000000	0.000000
15367.660662	-0.110217	0.583757	-0.005381	86.370590	22.585962	40.020264	0.523189	0.000000	0.269672	0.000000	0.000000	0.000000	0.074055	-0.142967	0.003862	0.000000	0.000000	2.000000	168.000000	0.000000
15367.663996	-0.110217	0.583757	-0.005381	86.266556	21.325018	38.746582	0.510846	0.000000	0.269029	0.000000	0.000000	0.000000	0.074055	-0.142967	0.003862	0.000000	0.000000	2.000000	168.000000	0.000000
15367.667329	-0.110128	0.583547	-0.005277	86.266556	21.325018	38.746582	0.510846	0.000000	0.269029	0.000000	0.000000	0.000000	0.026545	-0.063140	0.030929	0.000000	0.000000	2.000000	168.000000	0.000000
15367.670662	-0.110128	0.583547	-0.005277	86.266556	21.325018	38.746582	0.510846	0.000000	0.269029	0.000000	0.000000	0.000000	0.026545	-0.063140	0.030929	0.000000	0.000000	2.000000	168.000000	0.000000
15367.673996	-0.110128	0.583547	-0.005277	86.175667	20.291510	37.705372	0.510846	0.000000	0.269029	0.000000	0.000000	0.000000	0.026545	-0.063140	0.030929	0.000000	0.000000	2.000000	168.000000	0.000000
15367.677329	-0.110128	0.583547	-0.005277	86.175667	20.291510	37.705372	0.510846	0.000000	0.269029	0.000000	0.000000	0.000000	0.026545	-0.063140	0.030929	0.000000	0.000000	2.000000	168.000000	0.000000
15367.680662	-0.110077	0.583340	-0.005117	86.175667	20.291510	37.705372	0.510846	0.000000	0.269029	0.000000	0.000000	0.000000	0.015522	-0.061945	0.048247	0.000000	0.000000	2.000000	168.000000	0.000000
15367.683996	-0.110077	0.583340	-0.005117	86.109825	19.579807	36.990456	0.506422	0.000000	0.263874	0.000000	0.000000	0.000000	0.015522	-0.061945	0.048247	0.000000	0.000000	2.000000	168.000000	0.000000
15367.687329	-0.110077	0.583340	-0.005117	86.109825	19.579807	36.990456	0.506422	0.000000	0.263874	0.000000	0.000000	0.000000	0.015522	-0.061945	0.048247	0.000000	0.000000	2.000000	168.000000	0.000000
15367.690662	-0.110077	0.583340	-0.005117	86.109825	19.579807	36.990456	0.506422	0.000000	0.263874	0.000000	0.000000	0.000000	0.015522	-0.061945	0.048247	0.000000	0.000000	2.000000	168.000000	0.000000
15367.693996	-0.110162	0.582971	-0.004673	86.081329	19.270248	36.684921	0.503835	0.000000	0.255833	0.000000	0.000000	0.000000	-0.025608	-0.110746	0.133208	0.000000	0.000000	2.000000	168.000000	0.000000
15367.697329	-0.110162	0.582971	-0.004673	86.081329	19.270248	36.684921	0.503835	0.000000	0.255833	0.000000	0.000000	0.000000	-0.025608	-0.110746	0.133208	0.000000	0.000000	2.000000	168.000000	0.000000
15367.700662	-0.110162	0.582971	-0.004673	86.081329	19.270248	36.684921	0.503835	0.000000	0.255833	0.000000	0.000000	0.000000	-0.025608	-0.110746	0.133208	0.000000	0.000000	2.000000	168.000000	0.000000
15367.703996	-0.110162	0.582971	-0.004673	86.085381	19.305748	36.720673	0.508103	0.000000	0.233631	0.000000	0.000000	0.000000	-0.025608	-0.110746	0.133208	0.000000	0.000000	2.000000	168.000000	0.000000
15367.707329	-0.110224	0.582823	-0.004420	86.085381	19.305748	36.720673	0.508103	0.000000	0.233631	0.000000	0.000000	0.000000	-0.018434	-0.044501	0.075722	0.000000	0.000000	2.000000	168.000000	0.000000
15367.710662	-0.110224	0.582823	-0.004420	86.085381	19.305748	36.720673	0.508103	0.000000	0.233631	0.000000	0.000000	0.000000	-0.018434	-0.044501	0.075722	0.000000	0.000000	2.000000	168.000000	0.000000
15367.713996	-0.110224	0.582823	-0.004420	86.088783	19.391277	36.812290	0.508103	0.000000	0.233631	0.000000	0.000000	0.000000	-0.018434	-0.044501	0.075722	0.000000	0.000000	2.000000	168.000000	0.000000
15367.717329	-0.110224	0.582823	-0.004420	86.088783	19.391277	36.812290	0.508103	0.000000	0.233631	0.000000	0.000000	0.000000	-0.018434	-0.044501	0.075722	0.000000	0.000000	2.000000	168.000000	0.000000
15367.720662	-0.110310	0.582693	-0.004157	86.088783	19.391277	36.812290	0.508103	0.000000	0.233631	0.000000	0.000000	0.000000	-0.026091	-0.039088	0.079101	0.000000	0.000000	2.000000	168.000000	0.000000
15367.723996	-0.110310	0.582693	-0.004157	86.084038	19.566591	37.003448	0.511175	0.000000	0.221011	0.000000	0.000000	0.000000	-0.026091	-0.039088	0.079101	0.000000	0.000000	2.000000	168.000000	0.000000
15367.727329	-0.110310	0.582693	-0.004157	86.084038	19.566591	37.003448	0.511175	0.000000	0.221011	0.000000	0.000000	0.000000	-0.026091	-0.039088	0.079101	0.000000	0.000000	2.000000	168.000000	0.000000
15367.730662	-0.110310	0.582693	-0.004157	86.084038	19.566591	37.003448	0.511175	0.000000	0.221011	0.000000	0.000000	0.000000	-0.026091	-0.039088	0.079101	0.000000	0.000000	2.000000	168.000000	0.000000
15367.733996	-0.110463	0.582530	-0.003719	86.067268	19.906019	37.374931	0.515524	0.000000	0.207827	0.000000	0.000000	0.000000	-0.045639	-0.048888	0.131248	0.000000	0.000000	2.000000	168.000000	0.000000
15367.737329	-0.110463	0.582530	-0.003719	86.067268	19.906019	37.374931	0.515524	0.000000	0.207827	0.000000	0.000000	0.000000	-0.045639	-0.048888	0.131248	0.000000	0.000000	2.000000	168.000000	0.000000
15367.740662	-0.110463	0.582530	-0.003719	86.067268	19.906019	37.374931	0.515524	0.000000	0.207827	0.000000	0.000000	0.000000	-0.045639	-0.048888	0.131248	0.000000	0.000000	2.000000	168.000000	0.000000
15367.743996	-0.110463	0.582530	-0.003719	86.042053	20.329376	37.840054	0.523130	0.000000	0.185953	0.000000	0.000000	0.000000	-0.045639	-0.048888	0.131248	0.000000	0.000000	2.000000	168.000000	0.000000
15367.747329	-0.110549	0.582497	-0.003550	86.042053	20.329376	37.840054	0.523130	0.000000	0.185953	0.000000	0.000000	0.000000	-0.026011	-0.009778	0.050589	0.000000	0.000000	2.000000	168.000000	0.000000
15367.750662	-0.110549	0.582497	-0.003550	86.042053	20.329376	37.840054	0.523130	0.000000	0.185953	0.000000	0.000000	0.000000	-0.026011	-0.009778	0.050589	0.000000	0.000000	2.000000	168.000000	0.000000
15367.753996	-0.110549	0.582497	-0.003550	86.009483	20.730473	38.288784	0.523130	0.000000	0.185953	0.000000	0.000000	0.000000	-0.026011	-0.009778	0.050589	0.000000	0.000000	2.000000	168.000000	0.000000
15367.757329	-0.110549	0.582497	-0.003550	86.009483	20.730473	38.288784	0.523130	0.000000	0.185953	0.000000	0.000000	0.000000	-0.026011	-0.009778	0.050589	0.000000	0.000000	2.000000	168.000000	0.000000
15367.760662	-0.110611	0.582516	-0.003390	86.009483	20.730473	38.288784	0.523130	0.000000	0.185953	0.000000	0.000000	0.000000	-0.018583	0.005551	0.048164	0.000000	0.000000	2.000000	168.000000	0.000000
15367.763996	-0.110611	0.582516	-0.003390	85.979027	21.008419	38.606155	0.527465	0.000000	0.177521	0.000000	0.000000	0.000000	-0.018583	0.005551	0.048164	0.000000	0.000000	2.000000	168.000000	0.000000
15367.767329	-0.110611	0.582516	-0.003390	85.979027	21.008419	38.606155	0.527465	0.000000	0.177521	0.000000	0.000000	0.000000	-0.018583	0.005551	0.048164	0.000000	0.000000	2.000000	168.000000	0.000000
15367.770662	-0.110611	0.582516	-0.003390	85.979027	21.008419	38.606155	0.527465	0.000000	0.177521	0.000000	0.000000	0.000000	-0.018583	0.005551	0.048164	0.000000	0.000000	2.000000	168.000000	0.000000
15367.773996	-0.110728	0.582684	-0.003194	85.954651	21.096939	38.716660	0.530563	0.000000	0.169494	0.000000	0.000000	0.000000	-0.034902	0.050417	0.058885	0.000000	0.000000	2.000000	168.000000	0.000000
15367.777329	-0.110728	0.582684	-0.003194	85.954651	21.096939	38.716660	0.530563	0.000000	0.169494	0.000000	0.000000	0.000000	-0.034902	0.050417	0.058885	0.000000	0.000000	2.000000	168.000000	0.000000
15367.780662	-0.110728	0.582684	-0.003194	85.954651	21.096939	38.716660	0.530563	0.000000	0.169494	0.000000	0.000000	0.000000	-0.034902	0.050417	0.058885	0.000000	0.000000	2.000000	168.000000	0.000000
15367.783996	-0.110728	0.582684	-0.003194	85.932732	20.990246	38.618725	0.536380	0.000000	0.159680	0.000000	0.000000	0.000000	-0.034902	0.050417	0.058885	0.000000	0.000000	2.000000	168.000000	0.000000
15367.787329	-0.110766	0.582826	-0.003129	85.932732	20.990246	38.618725	0.536380	0.000000	0.159680	0.000000	0.000000	0.000000	-0.011547	0.042691	0.019253	0.000000	0.000000	2.000000	168.000000	0.000000
15367.790662	-0.110766	0.582826	-0.003129	85.932732	20.990246	38.618725	0.536380	0.000000	0.159680	0.000000	0.000000	0.000000	-0.011547	0.042691	0.019253	0.000000	0.000000	2.000000	168.000000	0.000000
15367.793996	-0.110766	0.582826	-0.003129	85.914673	20.810137	38.443619	0.536380	0.000000	0.159680	0.000000	0.000000	0.000000	-0.011547	0.042691	0.019253	0.000000	0.000000	2.000000	168.000000	0.000000
15367.797329	-0.110766	0.582826	-0.003129	85.914673	20.810137	38.443619	0.536380	0.000000	0.159680	0.000000	0.000000	0.000000	-0.011547	0.042691	0.019253	0.000000	0.000000	2.000000	168.000000	0.000000
15367.800662	-0.110820	0.582976	-0.003094	85.914673	20.810137	38.443619	0.536380	0.000000	0.159680	0.000000	0.000000	0.000000	-0.016312	0.044924	0.010694	0.000000	0.000000	2.000000	168.000000	0.000000
15367.803996	-0.110820	0.582976	-0.003094	85.894722	20.667456	38.309189	0.538304	0.000000	0.156471	0.000000	0.000000	0.000000	-0.016312	0.044924	0.010694	0.000000	0.000000	2.000000	168.000000	0.000000
15367.807329	-0.110820	0.582976	-0.003094	85.894722	20.667456	38.309189	0.538304	0.000000	0.156471	0.000000	0.000000	0.000000	-0.016312	0.044924	0.010694	0.000000	0.000000	2.000000	168.000000	0.000000
15367.810662	-0.110820	0.582976	-0.003094	85.894722	20.667456	38.309189	0.538304	0.000000	0.156471	0.000000	0.000000	0.000000	-0.016312	0.044924	0.010694	0.000000	0.000000	2.000000	168.000000	0.000000
15367.813996	-0.110965	0.583311	-0.003155	85.869949	20.609833	38.273415	0.541023	0.000000	0.154688	0.000000	0.000000	0.000000	-0.043513	0.100733	-0.018231	0.000000	0.000000	2.000000	168.000000	0.000000
15367.817329	-0.110965	0.583311	-0.003155	85.869949	20.609833	38.273415	0.541023	0.000000	0.154688	0.000000	0.000000	0.000000	-0.043513	0.100733	-0.018231	0.000000	0.000000	2.000000	168.000000	0.000000
15367.820662	-0.110965	0.583311	-0.003155	85.869949	20.609833	38.273415	0.541023	0.000000	0.154688	0.000000	0.000000	0.000000	-0.043513	0.100733	-0.018231	0.000000	0.000000	2.000000	168.000000	0.000000
15367.823996	-0.110965	0.583311	-0.003155	85.831062	20.740385	38.445267	0.548275	0.000000	0.157727	0.000000	0.000000	0.000000	-0.043513	0.100733	-0.018231	0.000000	0.000000	2.000000	168.000000	0.000000
15367.827329	-0.111035	0.583497	-0.003246	85.831062	20.740385	38.445267	0.548275	0.000000	0.157727	0.000000	0.000000	0.000000	-0.020719	0.055799	-0.027354	0.000000	0.000000	2.000000	168.000000	0.000000
15367.830662	-0.111035	0.583497	-0.003246	85.831062	20.740385	38.445267	0.548275	0.000000	0.157727	0.000000	0.000000	0.000000	-0.020719	0.055799	-0.027354	0.000000	0.000000	2.000000	168.000000	0.000000
15367.833996	-0.111035	0.583497	-0.003246	85.782715	21.174170	38.947582	0.548275	0.000000	0.157727	0.000000	0.000000	0.000000	-0.020719	0.055799	-0.027354	0.000000	0.000000	2.000000	168.000000	0.000000
15367.837329	-0.111035	0.583497	-0.003246	85.782715	21.174170	38.947582	0.548275	0.000000	0.157727	0.000000	0.000000	0.000000	-0.020719	0.055799	-0.027354	0.000000	0.000000	2.000000	168.000000	0.000000
15367.840662	-0.111104	0.583683	-0.003337	85.782715	21.174170	38.947582	0.548275	0.000000	0.157727	0.000000	0.000000	0.000000	-0.020704	0.055765	-0.027378	0.000000	0.000000	2.000000	168.000000	0.000000
15367.843996	-0.111104	0.583683	-0.003337	85.726387	21.738491	39.588047	0.551728	0.000000	0.162286	0.000000	0.000000	0.000000	-0.020704	0.055765	-0.027378	0.000000	0.000000	2.000000	168.000000	0.000000
15367.847329	-0.111104	0.583683	-0.003337	85.726387	21.738491	39.588047	0.551728	0.000000	0.162286	0.000000	0.000000	0.000000	-0.020704	0.055765	-0.027378	0.000000	0.000000	2.000000	168.000000	0.000000
15367.850662	-0.111104	0.583683	-0.003337	85.726387	21.738491	39.588047	0.551728	0.000000	0.162286	0.000000	0.000000	0.000000	-0.020704	0.055765	-0.027378	0.000000	0.000000	2.000000	168.000000	0.000000
15367.853996	-0.111187	0.584003	-0.003650	85.668900	22.358402	40.291710	0.555179	0.000000	0.166849	0.000000	0.000000	0.000000	-0.024927	0.096032	-0.093951	0.000000	0.000000	2.000000	168.000000	0.000000
15367.857329	-0.111187	0.584003	-0.003650	85.668900	22.358402	40.291710	0.555179	0.000000	0.166849	0.000000	0.000000	0.000000	-0.024927	0.096032	-0.093951	0.000000	0.000000	2.000000	168.000000	0.000000
15367.860662	-0.111187	0.584003	-0.003650	85.668900	22.358402	40.291710	0.555179	0.000000	0.166849	0.000000	0.000000	0.000000	-0.024927	0.096032	-0.093951	0.000000	0.000000	2.000000	168.000000	0.000000
15367.863996	-0.111215	0.584167	-0.003816	85.614922	22.901739	40.906849	0.559333	0.000000	0.182507	0.000000	0.000000	0.000000	-0.008352	0.049063	-0.049695	0.000000	0.000000	2.000000	168.000000	0.000000
15367.867329	-0.111215	0.584167	-0.003816	85.614922	22.901739	40.906849	0.559333	0.000000	0.182507	0.000000	0.000000	0.000000	-0.008352	0.049063	-0.049695	0.000000	0.000000	2.000000	168.000000	0.000000
15367.870662	-0.111215	0.584167	-0.003816	85.614922	22.901739	40.906849	0.559333	0.000000	0.182507	0.000000	0.000000	0.000000	-0.008352	0.049063	-0.049695	0.000000	0.000000	2.000000	168.000000	0.000000
15367.873996	-0.111215	0.584167	-0.003816	85.580971	23.241255	41.293900	0.560726	0.000000	0.190790	0.000000	0.000000	0.000000	-0.008352	0.049063	-0.049695	0.000000	0.000000	2.000000	168.000000	0.000000
15367.877329	-0.111185	0.584301	-0.004027	85.580971	23.241255	41.293900	0.560726	0.000000	0.190790	0.000000	0.000000	0.000000	0.008712	0.040188	-0.063411	0.000000	0.000000	2.000000	168.000000	0.000000
15367.880662	-0.111185	0.584301	-0.004027	85.580971	23.241255	41.293900	0.560726	0.000000	0.190790	0.000000	0.000000	0.000000	0.008712	0.040188	-0.063411	0.000000	0.000000	2.000000	168.000000	0.000000
15367.883996	-0.111185	0.584301	-0.004027	85.564293	23.308826	41.378613	0.560726	0.000000	0.190790	0.000000	0.000000	0.000000	0.008712	0.040188	-0.063411	0.000000	0.000000	2.000000	168.000000	0.000000
15367.887329	-0.111185	0.584301	-0.004027	85.564293	23.308826	41.378613	0.560726	0.000000	0.190790	0.000000	0.000000	0.000000	0.008712	0.040188	-0.063411	0.000000	0.000000	2.000000	168.000000	0.000000
15367.890662	-0.111151	0.584442	-0.004262	85.564293	23.308826	41.378613	0.560726	0.000000	0.190790	0.000000	0.000000	0.000000	0.010434	0.042287	-0.070398	0.000000	0.000000	2.000000	168.000000	0.000000
15367.893996	-0.111151	0.584442	-0.004262	85.561783	23.284517	41.354229	0.559273	0.000000	0.201358	0.000000	0.000000	0.000000	0.010434	0.042287	-0.070398	0.000000	0.000000	2.000000	168.000000	0.000000
15367.897329	-0.111151	0.584442	-0.004262	85.561783	23.284517	41.354229	0.559273	0.000000	0.201358	0.000000	0.000000	0.000000	0.010434	0.042287	-0.070398	0.000000	0.000000	2.000000	168.000000	0.000000
15367.900662	-0.111151	0.584442	-0.004262	85.561783	23.284517	41.354229	0.559273	0.000000	0.201358	0.000000	0.000000	0.000000	0.010434	0.042287	-0.070398	0.000000	0.000000	2.000000	168.000000	0.000000
15367.903996	-0.111005	0.584671	-0.004856	85.559258	23.260202	41.329826	0.557534	0.000000	0.213092	0.000000	0.000000	0.000000	0.043779	0.068846	-0.178394	0.000000	0.000000	2.000000	168.000000	0.000000
15367.907329	-0.111005	0.584671	-0.004856	85.559258	23.260202	41.329826	0.557534	0.000000	0.213092	0.000000	0.000000	0.000000	0.043779	0.068846	-0.178394	0.000000	0.000000	2.000000	168.000000	0.000000
15367.910662	-0.111005	0.584671	-0.004856	85.559258	23.260202	41.329826	0.557534	0.000000	0.213092	0.000000	0.000000	0.000000	0.043779	0.068846	-0.178394	0.000000	0.000000	2.000000	168.000000	0.000000
15367.913996	-0.111005	0.584671	-0.004856	85.559258	23.260202	41.329826	0.550238	0.000000	0.242824	0.000000	0.000000	0.000000	0.043779	0.068846	-0.178394	0.000000	0.000000	2.000000	168.000000	0.000000
15367.917329	-0.110925	0.584771	-0.005182	85.559258	23.260202	41.329826	0.550238	0.000000	0.242824	0.000000	0.000000	0.000000	0.023967	0.029885	-0.097663	0.000000	0.000000	2.000000	168.000000	0.000000
15367.920662	-0.110925	0.584771	-0.005182	85.559258	23.260202	41.329826	0.550238	0.000000	0.242824	0.000000	0.000000	0.000000	0.023967	0.029885	-0.097663	0.000000	0.000000	2.000000	168.000000	0.000000
15367.923996	-0.110925	0.584771	-0.005182	85.559258	23.260202	41.329826	0.550238	0.000000	0.242824	0.000000	0.000000	0.000000	0.023967	0.029885	-0.097663	0.000000	0.000000	2.000000	168.000000	0.000000
15367.927329	-0.110925	0.584771	-0.005182	85.559258	23.260202	41.329826	0.550238	0.000000	0.242824	0.000000	0.000000	0.000000	0.023967	0.029885	-0.097663	0.000000	0.000000	2.000000	168.000000	0.000000
15367.930662	-0.110845	0.584870	-0.005508	85.559258	23.260202	41.329826	0.550238	0.000000	0.242824	0.000000	0.000000	0.000000	0.023970	0.029796	-0.097685	0.000000	0.000000	2.000000	168.000000	0.000000
15367.933996	-0.110765	0.584969	-0.005833	85.559258	23.260202	41.329826	0.546243	0.000000	0.259101	0.000000	0.000000	0.000000	0.023977	0.029742	-0.097707	0.000000	0.000000	2.000000	168.000000	0.000000
15367.937329	-0.110765	0.584969	-0.005833	85.559258	23.260202	41.329826	0.546243	0.000000	0.259101	0.000000	0.000000	0.000000	0.023977	0.029742	-0.097707	0.000000	0.000000	2.000000	168.000000	0.000000
15367.940662	-0.110765	0.584969	-0.005833	85.559258	23.260202	41.329826	0.546243	0.000000	0.259101	0.000000	0.000000	0.000000	0.023977	0.029742	-0.097707	0.000000	0.000000	2.000000	168.000000	0.000000
15367.943996	-0.110765	0.584969	-0.005833	85.559258	23.260202	41.329826	0.538252	0.000000	0.291666	0.000000	0.000000	0.000000	0.023977	0.029742	-0.097707	0.000000	0.000000	2.000000	168.000000	0.000000
15367.947329	-0.110697	0.585054	-0.006113	85.559258	23.260202	41.329826	0.538252	0.000000	0.291666	0.000000	0.000000	0.000000	0.020557	0.025421	-0.083766	0.000000	0.000000	2.000000	168.000000	0.000000
15367.950662	-0.110697	0.585054	-0.006113	85.559258	23.260202	41.329826	0.538252	0.000000	0.291666	0.000000	0.000000	0.000000	0.020557	0.025421	-0.083766	0.000000	0.000000	2.000000	168.000000	0.000000
15367.953996	-0.110697	0.585054	-0.006113	85.558342	23.276108	41.347393	0.538252	0.000000	0.291666	0.000000	0.000000	0.000000	0.020557	0.025421	-0.083766	0.000000	0.000000	2.000000	168.000000	0.000000
15367.957329	-0.110697	0.585054	-0.006113	85.558342	23.276108	41.347393	0.538252	0.000000	0.291666	0.000000	0.000000	0.000000	0.020557	0.025421	-0.083766	0.000000	0.000000	2.000000	168.000000	0.000000
15367.960662	-0.110634	0.585132	-0.006369	85.558342	23.276108	41.347393	0.538252	0.000000	0.291666	0.000000	0.000000	0.000000	0.018846	0.023248	-0.076800	0.000000	0.000000	2.000000	168.000000	0.000000
15367.963996	-0.110634	0.585132	-0.006369	85.554726	23.270403	41.340508	0.534826	0.000000	0.305627	0.000000	0.000000	0.000000	0.018846	0.023248	-0.076800	0.000000	1.000000	2.000000	168.000000	0.000000
15367.967329	-0.110634	0.585132	-0.006369	85.554726	23.270403	41.340508	0.534826	0.000000	0.305627	0.000000	0.000000	0.000000	0.018846	0.023248	-0.076800	0.000000	1.000000	2.000000	168.000000	0.000000
