# Supplementary material for: Haptic Guidance Needs to Be Intuitive Not Just Informative to Improve Human Motor Accuracy
Source: PLoS One. 2016 Mar 16;11(3):e0150912. doi: 10.1371/journal.pone.0150912 (PMC4794196; doi:10.1371/journal.pone.0150912)
Supplement: S1 Data — (ZIP) [file pone.0150912.s001.zip › Subject6/exp1_0169.txt]

Time	PosX	PosY	PosZ	RotX	RotY	RotZ	ForceX	ForceY	ForceZ	MomentX	MomentY	MomentZ	VelocityX	VelocityY	VelocityZ	CalibratedWeight	ButtonDown	Condition	Trial	Visual
15370.031415	-0.001618	0.509073	0.246510	79.584175	23.385612	38.357845	1.905582	0.000000	-4.622635	0.000000	0.000000	0.000000	-0.010089	-0.020964	0.030198	0.000000	1.000000	2.000000	169.000000	1.000000
15370.034749	-0.001618	0.509073	0.246510	79.584175	23.385612	38.357845	1.905582	0.000000	-4.622635	0.000000	0.000000	0.000000	-0.010089	-0.020964	0.030198	0.000000	1.000000	2.000000	169.000000	1.000000
15370.038082	-0.001317	0.508927	0.246107	79.584175	23.385612	38.357845	1.905582	0.000000	-4.622635	0.000000	0.000000	0.000000	0.090420	-0.043705	-0.120895	0.000000	1.000000	2.000000	169.000000	1.000000
15370.041415	-0.001317	0.508927	0.246107	79.650688	23.603050	38.542721	1.905582	0.000000	-4.622635	0.000000	0.000000	0.000000	0.090420	-0.043705	-0.120895	0.000000	1.000000	2.000000	169.000000	1.000000
15370.044749	-0.000816	0.508633	0.245778	79.650688	23.603050	38.542721	1.905582	0.000000	-4.622635	0.000000	0.000000	0.000000	0.150350	-0.088351	-0.098546	0.000000	1.000000	2.000000	169.000000	1.000000
15370.048082	-0.000816	0.508633	0.245778	79.650688	23.603050	38.542721	1.905582	0.000000	-4.622635	0.000000	0.000000	0.000000	0.150350	-0.088351	-0.098546	0.000000	1.000000	2.000000	169.000000	1.000000
15370.051415	-0.000816	0.508633	0.245778	79.650688	23.603050	38.542721	1.897519	0.000000	-4.625951	0.000000	0.000000	0.000000	0.150350	-0.088351	-0.098546	0.000000	1.000000	2.000000	169.000000	1.000000
15370.054749	-0.000816	0.508633	0.245778	79.748657	23.911736	38.819088	1.897519	0.000000	-4.625951	0.000000	0.000000	0.000000	0.150350	-0.088351	-0.098546	0.000000	1.000000	2.000000	169.000000	1.000000
15370.058082	-0.000448	0.508173	0.245030	79.748657	23.911736	38.819088	1.897519	0.000000	-4.625951	0.000000	0.000000	0.000000	0.110264	-0.137923	-0.224562	0.000000	1.000000	2.000000	169.000000	1.000000
15370.061415	-0.000448	0.508173	0.245030	79.900246	23.921824	38.743198	1.897519	0.000000	-4.625951	0.000000	0.000000	0.000000	0.110264	-0.137923	-0.224562	0.000000	1.000000	2.000000	169.000000	1.000000
15370.064749	0.000018	0.507761	0.243860	79.900246	23.921824	38.743198	1.897519	0.000000	-4.625951	0.000000	0.000000	0.000000	0.139996	-0.123664	-0.350975	0.000000	1.000000	2.000000	169.000000	1.000000
15370.068082	0.000018	0.507761	0.243860	79.900246	23.921824	38.743198	1.897519	0.000000	-4.625951	0.000000	0.000000	0.000000	0.139996	-0.123664	-0.350975	0.000000	1.000000	2.000000	169.000000	1.000000
15370.071415	0.000018	0.507761	0.243860	79.900246	23.921824	38.743198	1.897519	0.000000	-4.625951	0.000000	0.000000	0.000000	0.139996	-0.123664	-0.350975	0.000000	1.000000	2.000000	169.000000	1.000000
15370.074749	0.000782	0.506985	0.242423	80.069138	23.106449	37.699799	1.896752	0.000000	-4.626266	0.000000	0.000000	0.000000	0.229143	-0.232760	-0.431025	0.000000	1.000000	2.000000	169.000000	1.000000
15370.078082	0.000782	0.506985	0.242423	80.069138	23.106449	37.699799	1.896752	0.000000	-4.626266	0.000000	0.000000	0.000000	0.229143	-0.232760	-0.431025	0.000000	1.000000	2.000000	169.000000	1.000000
15370.081415	0.000782	0.506985	0.242423	80.069138	23.106449	37.699799	1.893896	0.000000	-4.627436	0.000000	0.000000	0.000000	0.229143	-0.232760	-0.431025	0.000000	1.000000	2.000000	169.000000	1.000000
15370.084749	0.001410	0.506223	0.240867	80.008751	20.901875	35.170959	1.893896	0.000000	-4.627436	0.000000	0.000000	0.000000	0.188359	-0.228670	-0.466872	0.000000	1.000000	2.000000	169.000000	1.000000
15370.088082	0.001410	0.506223	0.240867	80.008751	20.901875	35.170959	1.893896	0.000000	-4.627436	0.000000	0.000000	0.000000	0.188359	-0.228670	-0.466872	0.000000	1.000000	2.000000	169.000000	1.000000
15370.091415	0.001410	0.506223	0.240867	79.573021	17.491274	31.367582	1.894045	0.000000	-4.627375	0.000000	0.000000	0.000000	0.188359	-0.228670	-0.466872	0.000000	1.000000	2.000000	169.000000	1.000000
15370.094749	0.002134	0.505414	0.239145	79.573021	17.491274	31.367582	1.894045	0.000000	-4.627375	0.000000	0.000000	0.000000	0.217122	-0.242663	-0.516428	0.000000	0.000000	2.000000	169.000000	1.000000
15370.098082	0.002134	0.505414	0.239145	79.573021	17.491274	31.367582	1.894045	0.000000	-4.627375	0.000000	0.000000	0.000000	0.217122	-0.242663	-0.516428	0.000000	0.000000	2.000000	169.000000	1.000000
15370.101415	0.002134	0.505414	0.239145	79.573021	17.491274	31.367582	1.894045	0.000000	-4.627375	0.000000	0.000000	0.000000	0.217122	-0.242663	-0.516428	0.000000	0.000000	2.000000	169.000000	1.000000
15370.104749	0.003150	0.504615	0.237236	78.769058	13.865071	27.318449	1.893727	0.000000	-4.627504	0.000000	0.000000	0.000000	0.304819	-0.239698	-0.572905	0.000000	0.000000	2.000000	169.000000	1.000000
15370.108082	0.003150	0.504615	0.237236	78.769058	13.865071	27.318449	1.893727	0.000000	-4.627504	0.000000	0.000000	0.000000	0.304819	-0.239698	-0.572905	0.000000	0.000000	2.000000	169.000000	1.000000
15370.111415	0.003150	0.504615	0.237236	77.739967	10.944608	24.023624	1.889807	0.000000	-4.629107	0.000000	0.000000	0.000000	0.304819	-0.239698	-0.572905	0.000000	0.000000	2.000000	169.000000	1.000000
15370.114749	0.004258	0.503775	0.235221	77.739967	10.944608	24.023624	1.889807	0.000000	-4.629107	0.000000	0.000000	0.000000	0.332530	-0.252061	-0.604512	0.000000	0.000000	2.000000	169.000000	1.000000
15370.118082	0.004258	0.503775	0.235221	77.739967	10.944608	24.023624	1.889807	0.000000	-4.629107	0.000000	0.000000	0.000000	0.332530	-0.252061	-0.604512	0.000000	0.000000	2.000000	169.000000	1.000000
15370.121415	0.004258	0.503775	0.235221	76.630241	8.899991	21.791777	1.884983	0.000000	-4.631073	0.000000	0.000000	0.000000	0.332530	-0.252061	-0.604512	0.000000	0.000000	2.000000	169.000000	1.000000
15370.124749	0.005556	0.502927	0.233030	76.630241	8.899991	21.791777	1.884983	0.000000	-4.631073	0.000000	0.000000	0.000000	0.389156	-0.254247	-0.657193	0.000000	0.000000	2.000000	169.000000	1.000000
15370.128082	0.005556	0.502927	0.233030	76.630241	8.899991	21.791777	1.884983	0.000000	-4.631073	0.000000	0.000000	0.000000	0.389156	-0.254247	-0.657193	0.000000	0.000000	2.000000	169.000000	1.000000
15370.131415	0.005556	0.502927	0.233030	76.630241	8.899991	21.791777	1.878062	0.000000	-4.633884	0.000000	0.000000	0.000000	0.389156	-0.254247	-0.657193	0.000000	0.000000	2.000000	169.000000	1.000000
15370.134749	0.006974	0.502057	0.230711	75.501160	7.378382	20.537722	1.878062	0.000000	-4.633884	0.000000	0.000000	0.000000	0.425481	-0.260980	-0.695525	0.000000	0.000000	2.000000	169.000000	1.000000
15370.138082	0.006974	0.502057	0.230711	75.501160	7.378382	20.537722	1.878062	0.000000	-4.633884	0.000000	0.000000	0.000000	0.425481	-0.260980	-0.695525	0.000000	0.000000	2.000000	169.000000	1.000000
15370.141415	0.006974	0.502057	0.230711	75.501160	7.378382	20.537722	1.869796	0.000000	-4.637226	0.000000	0.000000	0.000000	0.425481	-0.260980	-0.695525	0.000000	0.000000	2.000000	169.000000	1.000000
15370.144749	0.008415	0.501191	0.228378	74.383415	5.964881	19.465849	1.869796	0.000000	-4.637226	0.000000	0.000000	0.000000	0.432303	-0.259727	-0.700027	0.000000	0.000000	2.000000	169.000000	1.000000
15370.148082	0.008415	0.501191	0.228378	74.383415	5.964881	19.465849	1.869796	0.000000	-4.637226	0.000000	0.000000	0.000000	0.432303	-0.259727	-0.700027	0.000000	0.000000	2.000000	169.000000	1.000000
15370.151415	0.008415	0.501191	0.228378	74.383415	5.964881	19.465849	1.869796	0.000000	-4.637226	0.000000	0.000000	0.000000	0.432303	-0.259727	-0.700027	0.000000	0.000000	2.000000	169.000000	1.000000
15370.154749	0.009879	0.500409	0.226091	73.303307	4.487350	17.770403	1.861051	0.000000	-4.640742	0.000000	0.000000	0.000000	0.439267	-0.234814	-0.686157	0.000000	0.000000	2.000000	169.000000	1.000000
15370.158082	0.009879	0.500409	0.226091	73.303307	4.487350	17.770403	1.861051	0.000000	-4.640742	0.000000	0.000000	0.000000	0.439267	-0.234814	-0.686157	0.000000	0.000000	2.000000	169.000000	1.000000
15370.161415	0.009879	0.500409	0.226091	73.303307	4.487350	17.770403	1.851367	0.000000	-4.644614	0.000000	0.000000	0.000000	0.439267	-0.234814	-0.686157	0.000000	0.000000	2.000000	169.000000	1.000000
15370.164749	0.011398	0.499669	0.223820	72.252365	2.949805	15.746701	1.851367	0.000000	-4.644614	0.000000	0.000000	0.000000	0.455780	-0.221938	-0.681412	0.000000	0.000000	2.000000	169.000000	1.000000
15370.168082	0.011398	0.499669	0.223820	72.252365	2.949805	15.746701	1.851367	0.000000	-4.644614	0.000000	0.000000	0.000000	0.455780	-0.221938	-0.681412	0.000000	0.000000	2.000000	169.000000	1.000000
15370.171415	0.011398	0.499669	0.223820	72.252365	2.949805	15.746701	1.851367	0.000000	-4.644614	0.000000	0.000000	0.000000	0.455780	-0.221938	-0.681412	0.000000	0.000000	2.000000	169.000000	1.000000
15370.174749	0.012973	0.499050	0.221626	71.227089	1.418630	14.033961	1.840358	0.000000	-4.648987	0.000000	0.000000	0.000000	0.472495	-0.185718	-0.657996	0.000000	0.000000	2.000000	169.000000	1.000000
15370.178082	0.012973	0.499050	0.221626	71.227089	1.418630	14.033961	1.840358	0.000000	-4.648987	0.000000	0.000000	0.000000	0.472495	-0.185718	-0.657996	0.000000	0.000000	2.000000	169.000000	1.000000
15370.181415	0.012973	0.499050	0.221626	71.227089	1.418630	14.033961	1.840358	0.000000	-4.648987	0.000000	0.000000	0.000000	0.472495	-0.185718	-0.657996	0.000000	0.000000	2.000000	169.000000	1.000000
15370.184749	0.014636	0.498531	0.219496	70.233871	-0.036405	12.475729	1.827521	0.000000	-4.654048	0.000000	0.000000	0.000000	0.498743	-0.155678	-0.639121	0.000000	0.000000	2.000000	169.000000	1.000000
15370.188082	0.014636	0.498531	0.219496	70.233871	-0.036405	12.475729	1.827521	0.000000	-4.654048	0.000000	0.000000	0.000000	0.498743	-0.155678	-0.639121	0.000000	0.000000	2.000000	169.000000	1.000000
15370.191415	0.014636	0.498531	0.219496	69.319138	-1.310843	10.577010	1.812319	0.000000	-4.659989	0.000000	0.000000	0.000000	0.498743	-0.155678	-0.639121	0.000000	0.000000	2.000000	169.000000	1.000000
15370.194749	0.016481	0.498148	0.217424	69.319138	-1.310843	10.577010	1.812319	0.000000	-4.659989	0.000000	0.000000	0.000000	0.553686	-0.114874	-0.621460	0.000000	0.000000	2.000000	169.000000	1.000000
15370.198082	0.016481	0.498148	0.217424	69.319138	-1.310843	10.577010	1.812319	0.000000	-4.659989	0.000000	0.000000	0.000000	0.553686	-0.114874	-0.621460	0.000000	0.000000	2.000000	169.000000	1.000000
15370.201415	0.016481	0.498148	0.217424	68.666512	-2.351915	9.053339	1.792911	0.000000	-4.667491	0.000000	0.000000	0.000000	0.553686	-0.114874	-0.621460	0.000000	0.000000	2.000000	169.000000	1.000000
15370.204749	0.018379	0.497970	0.215343	68.666512	-2.351915	9.053339	1.792911	0.000000	-4.667491	0.000000	0.000000	0.000000	0.569369	-0.053580	-0.624409	0.000000	0.000000	2.000000	169.000000	1.000000
15370.208082	0.018379	0.497970	0.215343	68.666512	-2.351915	9.053339	1.792911	0.000000	-4.667491	0.000000	0.000000	0.000000	0.569369	-0.053580	-0.624409	0.000000	0.000000	2.000000	169.000000	1.000000
15370.211415	0.018379	0.497970	0.215343	68.500793	-3.243927	8.556653	1.772112	0.000000	-4.675427	0.000000	0.000000	0.000000	0.569369	-0.053580	-0.624409	0.000000	0.000000	2.000000	169.000000	1.000000
15370.214749	0.020265	0.497957	0.213256	68.500793	-3.243927	8.556653	1.772112	0.000000	-4.675427	0.000000	0.000000	0.000000	0.565791	-0.003844	-0.626138	0.000000	0.000000	2.000000	169.000000	1.000000
15370.218082	0.020265	0.497957	0.213256	68.500793	-3.243927	8.556653	1.772112	0.000000	-4.675427	0.000000	0.000000	0.000000	0.565791	-0.003844	-0.626138	0.000000	0.000000	2.000000	169.000000	1.000000
15370.221415	0.020265	0.497957	0.213256	68.663628	-3.950953	8.588350	1.751069	0.000000	-4.683349	0.000000	0.000000	0.000000	0.565791	-0.003844	-0.626138	0.000000	0.000000	2.000000	169.000000	1.000000
15370.224749	0.022264	0.498160	0.211105	68.663628	-3.950953	8.588350	1.751069	0.000000	-4.683349	0.000000	0.000000	0.000000	0.599738	0.060975	-0.645326	0.000000	0.000000	2.000000	169.000000	1.000000
15370.228082	0.022264	0.498160	0.211105	68.663628	-3.950953	8.588350	1.751069	0.000000	-4.683349	0.000000	0.000000	0.000000	0.599738	0.060975	-0.645326	0.000000	0.000000	2.000000	169.000000	1.000000
15370.231415	0.022264	0.498160	0.211105	68.663628	-3.950953	8.588350	1.727748	0.000000	-4.692003	0.000000	0.000000	0.000000	0.599738	0.060975	-0.645326	0.000000	0.000000	2.000000	169.000000	1.000000
15370.234749	0.024469	0.498558	0.208869	68.881355	-4.294364	8.851214	1.727748	0.000000	-4.692003	0.000000	0.000000	0.000000	0.661437	0.119347	-0.670812	0.000000	0.000000	2.000000	169.000000	1.000000
15370.238082	0.024469	0.498558	0.208869	68.881355	-4.294364	8.851214	1.727748	0.000000	-4.692003	0.000000	0.000000	0.000000	0.661437	0.119347	-0.670812	0.000000	0.000000	2.000000	169.000000	1.000000
15370.241415	0.024469	0.498558	0.208869	69.140671	-4.262436	9.353922	1.700334	0.000000	-4.702006	0.000000	0.000000	0.000000	0.661437	0.119347	-0.670812	0.000000	0.000000	2.000000	169.000000	1.000000
15370.244749	0.026780	0.499163	0.206496	69.140671	-4.262436	9.353922	1.700334	0.000000	-4.702006	0.000000	0.000000	0.000000	0.693242	0.181575	-0.711745	0.000000	0.000000	2.000000	169.000000	1.000000
15370.248082	0.026780	0.499163	0.206496	69.140671	-4.262436	9.353922	1.700334	0.000000	-4.702006	0.000000	0.000000	0.000000	0.693242	0.181575	-0.711745	0.000000	0.000000	2.000000	169.000000	1.000000
15370.251415	0.026780	0.499163	0.206496	69.439697	-4.126616	9.824526	1.670979	0.000000	-4.712519	0.000000	0.000000	0.000000	0.693242	0.181575	-0.711745	0.000000	0.000000	2.000000	169.000000	1.000000
15370.254749	0.029191	0.499932	0.203918	69.439697	-4.126616	9.824526	1.670979	0.000000	-4.712519	0.000000	0.000000	0.000000	0.723328	0.230802	-0.773422	0.000000	0.000000	2.000000	169.000000	1.000000
15370.258082	0.029191	0.499932	0.203918	69.439697	-4.126616	9.824526	1.670979	0.000000	-4.712519	0.000000	0.000000	0.000000	0.723328	0.230802	-0.773422	0.000000	0.000000	2.000000	169.000000	1.000000
15370.261415	0.029191	0.499932	0.203918	69.789635	-4.042988	10.242942	1.640142	0.000000	-4.723339	0.000000	0.000000	0.000000	0.723328	0.230802	-0.773422	0.000000	0.000000	2.000000	169.000000	1.000000
15370.264749	0.031762	0.500846	0.201146	69.789635	-4.042988	10.242942	1.640142	0.000000	-4.723339	0.000000	0.000000	0.000000	0.771287	0.274116	-0.831617	0.000000	0.000000	2.000000	169.000000	1.000000
15370.268082	0.031762	0.500846	0.201146	69.789635	-4.042988	10.242942	1.640142	0.000000	-4.723339	0.000000	0.000000	0.000000	0.771287	0.274116	-0.831617	0.000000	0.000000	2.000000	169.000000	1.000000
15370.271415	0.031762	0.500846	0.201146	69.789635	-4.042988	10.242942	1.640142	0.000000	-4.723339	0.000000	0.000000	0.000000	0.771287	0.274116	-0.831617	0.000000	0.000000	2.000000	169.000000	1.000000
15370.274749	0.034452	0.501894	0.198073	70.214363	-3.994410	10.919442	1.606313	0.000000	-4.734951	0.000000	0.000000	0.000000	0.806866	0.314432	-0.921793	0.000000	0.000000	2.000000	169.000000	1.000000
15370.278082	0.034452	0.501894	0.198073	70.214363	-3.994410	10.919442	1.606313	0.000000	-4.734951	0.000000	0.000000	0.000000	0.806866	0.314432	-0.921793	0.000000	0.000000	2.000000	169.000000	1.000000
15370.281415	0.034452	0.501894	0.198073	70.214363	-3.994410	10.919442	1.606313	0.000000	-4.734951	0.000000	0.000000	0.000000	0.806866	0.314432	-0.921793	0.000000	0.000000	2.000000	169.000000	1.000000
15370.284749	0.037348	0.503056	0.194708	70.683472	-3.977277	11.497525	1.570868	0.000000	-4.746828	0.000000	0.000000	0.000000	0.868777	0.348575	-1.009706	0.000000	0.000000	2.000000	169.000000	1.000000
15370.288082	0.037348	0.503056	0.194708	70.683472	-3.977277	11.497525	1.570868	0.000000	-4.746828	0.000000	0.000000	0.000000	0.868777	0.348575	-1.009706	0.000000	0.000000	2.000000	169.000000	1.000000
15370.291415	0.037348	0.503056	0.194708	71.183296	-4.049349	12.142471	1.531550	0.000000	-4.759659	0.000000	0.000000	0.000000	0.868777	0.348575	-1.009706	0.000000	0.000000	2.000000	169.000000	1.000000
15370.294749	0.040380	0.504328	0.191046	71.183296	-4.049349	12.142471	1.531550	0.000000	-4.759659	0.000000	0.000000	0.000000	0.909843	0.381522	-1.098598	0.000000	0.000000	2.000000	169.000000	1.000000
15370.298082	0.040380	0.504328	0.191046	71.183296	-4.049349	12.142471	1.531550	0.000000	-4.759659	0.000000	0.000000	0.000000	0.909843	0.381522	-1.098598	0.000000	0.000000	2.000000	169.000000	1.000000
15370.301415	0.040380	0.504328	0.191046	71.183296	-4.049349	12.142471	1.489506	0.000000	-4.772984	0.000000	0.000000	0.000000	0.909843	0.381522	-1.098598	0.000000	0.000000	2.000000	169.000000	1.000000
15370.304749	0.043421	0.505689	0.187108	71.666466	-4.351637	12.610448	1.489506	0.000000	-4.772984	0.000000	0.000000	0.000000	0.912321	0.408257	-1.181315	0.000000	0.000000	2.000000	169.000000	1.000000
15370.308082	0.043421	0.505689	0.187108	71.666466	-4.351637	12.610448	1.489506	0.000000	-4.772984	0.000000	0.000000	0.000000	0.912321	0.408257	-1.181315	0.000000	0.000000	2.000000	169.000000	1.000000
15370.311415	0.043421	0.505689	0.187108	72.096298	-4.963528	12.682292	1.447207	0.000000	-4.785978	0.000000	0.000000	0.000000	0.912321	0.408257	-1.181315	0.000000	0.000000	2.000000	169.000000	1.000000
15370.314749	0.046494	0.507115	0.182871	72.096298	-4.963528	12.682292	1.447207	0.000000	-4.785978	0.000000	0.000000	0.000000	0.921931	0.428043	-1.270965	0.000000	0.000000	2.000000	169.000000	1.000000
15370.318082	0.046494	0.507115	0.182871	72.096298	-4.963528	12.682292	1.447207	0.000000	-4.785978	0.000000	0.000000	0.000000	0.921931	0.428043	-1.270965	0.000000	0.000000	2.000000	169.000000	1.000000
15370.321415	0.046494	0.507115	0.182871	72.467148	-5.844596	12.072222	1.404063	0.000000	-4.798813	0.000000	0.000000	0.000000	0.921931	0.428043	-1.270965	0.000000	0.000000	2.000000	169.000000	1.000000
15370.324749	0.049597	0.508625	0.178382	72.467148	-5.844596	12.072222	1.404063	0.000000	-4.798813	0.000000	0.000000	0.000000	0.930772	0.452974	-1.346709	0.000000	0.000000	2.000000	169.000000	1.000000
15370.328082	0.049597	0.508625	0.178382	72.467148	-5.844596	12.072222	1.404063	0.000000	-4.798813	0.000000	0.000000	0.000000	0.930772	0.452974	-1.346709	0.000000	0.000000	2.000000	169.000000	1.000000
15370.331415	0.049597	0.508625	0.178382	72.467148	-5.844596	12.072222	1.404063	0.000000	-4.798813	0.000000	0.000000	0.000000	0.930772	0.452974	-1.346709	0.000000	0.000000	2.000000	169.000000	1.000000
15370.334749	0.052752	0.510195	0.173617	72.768265	-6.882342	11.148082	1.359548	0.000000	-4.811614	0.000000	0.000000	0.000000	0.946370	0.470913	-1.429531	0.000000	0.000000	2.000000	169.000000	1.000000
15370.338082	0.052752	0.510195	0.173617	72.768265	-6.882342	11.148082	1.359548	0.000000	-4.811614	0.000000	0.000000	0.000000	0.946370	0.470913	-1.429531	0.000000	0.000000	2.000000	169.000000	1.000000
15370.341415	0.052752	0.510195	0.173617	72.768265	-6.882342	11.148082	1.359548	0.000000	-4.811614	0.000000	0.000000	0.000000	0.946370	0.470913	-1.429531	0.000000	0.000000	2.000000	169.000000	1.000000
15370.344749	0.055897	0.511895	0.168642	73.003090	-7.940753	10.593225	1.312954	0.000000	-4.824537	0.000000	0.000000	0.000000	0.943700	0.509891	-1.492647	0.000000	0.000000	2.000000	169.000000	1.000000
15370.348082	0.055897	0.511895	0.168642	73.003090	-7.940753	10.593225	1.312954	0.000000	-4.824537	0.000000	0.000000	0.000000	0.943700	0.509891	-1.492647	0.000000	0.000000	2.000000	169.000000	1.000000
15370.351415	0.055897	0.511895	0.168642	73.003090	-7.940753	10.593225	1.312954	0.000000	-4.824537	0.000000	0.000000	0.000000	0.943700	0.509891	-1.492647	0.000000	0.000000	2.000000	169.000000	1.000000
15370.354749	0.059123	0.513672	0.163502	73.157806	-8.912443	10.252916	1.265042	0.000000	-4.837320	0.000000	0.000000	0.000000	0.967706	0.533280	-1.541823	0.000000	0.000000	2.000000	169.000000	1.000000
15370.358082	0.059123	0.513672	0.163502	73.157806	-8.912443	10.252916	1.265042	0.000000	-4.837320	0.000000	0.000000	0.000000	0.967706	0.533280	-1.541823	0.000000	0.000000	2.000000	169.000000	1.000000
15370.361415	0.059123	0.513672	0.163502	73.157806	-8.912443	10.252916	1.265042	0.000000	-4.837320	0.000000	0.000000	0.000000	0.967706	0.533280	-1.541823	0.000000	0.000000	2.000000	169.000000	1.000000
15370.364749	0.062433	0.515602	0.158298	73.235252	-9.759006	9.700593	1.212718	0.000000	-4.850702	0.000000	0.000000	0.000000	0.992926	0.578781	-1.561381	0.000000	0.000000	2.000000	169.000000	1.000000
15370.368082	0.062433	0.515602	0.158298	73.235252	-9.759006	9.700593	1.212718	0.000000	-4.850702	0.000000	0.000000	0.000000	0.992926	0.578781	-1.561381	0.000000	0.000000	2.000000	169.000000	1.000000
15370.371415	0.062433	0.515602	0.158298	73.235252	-9.759006	9.700593	1.212718	0.000000	-4.850702	0.000000	0.000000	0.000000	0.992926	0.578781	-1.561381	0.000000	0.000000	2.000000	169.000000	1.000000
15370.374749	0.065737	0.517663	0.153055	73.277618	-10.526704	8.570168	1.154534	0.000000	-4.864879	0.000000	0.000000	0.000000	0.991363	0.618472	-1.572968	0.000000	0.000000	2.000000	169.000000	1.000000
15370.378082	0.065737	0.517663	0.153055	73.277618	-10.526704	8.570168	1.154534	0.000000	-4.864879	0.000000	0.000000	0.000000	0.991363	0.618472	-1.572968	0.000000	0.000000	2.000000	169.000000	1.000000
15370.381415	0.065737	0.517663	0.153055	73.302055	-11.198503	7.530076	1.092264	0.000000	-4.879237	0.000000	0.000000	0.000000	0.991363	0.618472	-1.572968	0.000000	0.000000	2.000000	169.000000	1.000000
15370.384749	0.068869	0.519842	0.147848	73.302055	-11.198503	7.530076	1.092264	0.000000	-4.879237	0.000000	0.000000	0.000000	0.939461	0.653713	-1.561908	0.000000	0.000000	2.000000	169.000000	1.000000
15370.388082	0.068869	0.519842	0.147848	73.302055	-11.198503	7.530076	1.092264	0.000000	-4.879237	0.000000	0.000000	0.000000	0.939461	0.653713	-1.561908	0.000000	0.000000	2.000000	169.000000	1.000000
15370.391415	0.068869	0.519842	0.147848	73.302055	-11.198503	7.530076	1.030218	0.000000	-4.892714	0.000000	0.000000	0.000000	0.939461	0.653713	-1.561908	0.000000	0.000000	2.000000	169.000000	1.000000
15370.394749	0.071836	0.522074	0.142725	73.323326	-11.683026	6.769105	1.030218	0.000000	-4.892714	0.000000	0.000000	0.000000	0.890244	0.669585	-1.536863	0.000000	0.000000	2.000000	169.000000	1.000000
15370.398082	0.071836	0.522074	0.142725	73.323326	-11.683026	6.769105	1.030218	0.000000	-4.892714	0.000000	0.000000	0.000000	0.890244	0.669585	-1.536863	0.000000	0.000000	2.000000	169.000000	1.000000
15370.401415	0.071836	0.522074	0.142725	73.323326	-11.683026	6.769105	1.030218	0.000000	-4.892714	0.000000	0.000000	0.000000	0.890244	0.669585	-1.536863	0.000000	0.000000	2.000000	169.000000	1.000000
15370.404749	0.074639	0.524387	0.137649	73.369095	-11.855092	6.665787	0.967974	0.000000	-4.905408	0.000000	0.000000	0.000000	0.840869	0.693931	-1.522913	0.000000	0.000000	2.000000	169.000000	1.000000
15370.408082	0.074639	0.524387	0.137649	73.369095	-11.855092	6.665787	0.967974	0.000000	-4.905408	0.000000	0.000000	0.000000	0.840869	0.693931	-1.522913	0.000000	0.000000	2.000000	169.000000	1.000000
15370.411415	0.074639	0.524387	0.137649	73.369095	-11.855092	6.665787	0.905965	0.000000	-4.917238	0.000000	0.000000	0.000000	0.840869	0.693931	-1.522913	0.000000	0.000000	2.000000	169.000000	1.000000
15370.414749	0.077361	0.526711	0.132581	73.453377	-11.670692	8.084764	0.905965	0.000000	-4.917238	0.000000	0.000000	0.000000	0.816629	0.696999	-1.520384	0.000000	0.000000	2.000000	169.000000	1.000000
15370.418082	0.077361	0.526711	0.132581	73.453377	-11.670692	8.084764	0.905965	0.000000	-4.917238	0.000000	0.000000	0.000000	0.816629	0.696999	-1.520384	0.000000	0.000000	2.000000	169.000000	1.000000
15370.421415	0.077361	0.526711	0.132581	73.534897	-11.434390	10.652859	0.841588	0.000000	-4.928664	0.000000	0.000000	0.000000	0.816629	0.696999	-1.520384	0.000000	0.000000	2.000000	169.000000	1.000000
15370.424749	0.080007	0.529030	0.127544	73.534897	-11.434390	10.652859	0.841588	0.000000	-4.928664	0.000000	0.000000	0.000000	0.793560	0.695709	-1.511188	0.000000	0.000000	2.000000	169.000000	1.000000
15370.428082	0.080007	0.529030	0.127544	73.534897	-11.434390	10.652859	0.841588	0.000000	-4.928664	0.000000	0.000000	0.000000	0.793560	0.695709	-1.511188	0.000000	0.000000	2.000000	169.000000	1.000000
15370.431415	0.080007	0.529030	0.127544	73.534897	-11.434390	10.652859	0.841588	0.000000	-4.928664	0.000000	0.000000	0.000000	0.793560	0.695709	-1.511188	0.000000	0.000000	2.000000	169.000000	1.000000
15370.434749	0.082656	0.531326	0.122510	73.599762	-11.260633	12.760090	0.774334	0.000000	-4.939677	0.000000	0.000000	0.000000	0.794988	0.688950	-1.509971	0.000000	0.000000	2.000000	169.000000	1.000000
15370.438082	0.082656	0.531326	0.122510	73.599762	-11.260633	12.760090	0.774334	0.000000	-4.939677	0.000000	0.000000	0.000000	0.794988	0.688950	-1.509971	0.000000	0.000000	2.000000	169.000000	1.000000
15370.441415	0.082656	0.531326	0.122510	73.599762	-11.260633	12.760090	0.774334	0.000000	-4.939677	0.000000	0.000000	0.000000	0.794988	0.688950	-1.509971	0.000000	0.000000	2.000000	169.000000	1.000000
15370.444749	0.085305	0.533595	0.117444	73.653671	-11.156845	14.111488	0.700851	0.000000	-4.950637	0.000000	0.000000	0.000000	0.794464	0.680766	-1.519811	0.000000	0.000000	2.000000	169.000000	1.000000
15370.448082	0.085305	0.533595	0.117444	73.653671	-11.156845	14.111488	0.700851	0.000000	-4.950637	0.000000	0.000000	0.000000	0.794464	0.680766	-1.519811	0.000000	0.000000	2.000000	169.000000	1.000000
15370.451415	0.085305	0.533595	0.117444	73.653671	-11.156845	14.111488	0.700851	0.000000	-4.950637	0.000000	0.000000	0.000000	0.794464	0.680766	-1.519811	0.000000	0.000000	2.000000	169.000000	1.000000
15370.454749	0.087794	0.535811	0.112413	73.686386	-11.159454	14.762346	0.620788	0.000000	-4.961312	0.000000	0.000000	0.000000	0.746728	0.664585	-1.509448	0.000000	0.000000	2.000000	169.000000	1.000000
15370.458082	0.087794	0.535811	0.112413	73.686386	-11.159454	14.762346	0.620788	0.000000	-4.961312	0.000000	0.000000	0.000000	0.746728	0.664585	-1.509448	0.000000	0.000000	2.000000	169.000000	1.000000
15370.461415	0.087794	0.535811	0.112413	73.686386	-11.159454	14.762346	0.620788	0.000000	-4.961312	0.000000	0.000000	0.000000	0.746728	0.664585	-1.509448	0.000000	0.000000	2.000000	169.000000	1.000000
15370.464749	0.090154	0.537973	0.107415	73.697853	-11.281237	14.551384	0.539747	0.000000	-4.970782	0.000000	0.000000	0.000000	0.708095	0.648711	-1.499411	0.000000	0.000000	2.000000	169.000000	1.000000
15370.468082	0.090154	0.537973	0.107415	73.697853	-11.281237	14.551384	0.539747	0.000000	-4.970782	0.000000	0.000000	0.000000	0.708095	0.648711	-1.499411	0.000000	0.000000	2.000000	169.000000	1.000000
15370.471415	0.090154	0.537973	0.107415	73.697853	-11.281237	14.551384	0.539747	0.000000	-4.970782	0.000000	0.000000	0.000000	0.708095	0.648711	-1.499411	0.000000	0.000000	2.000000	169.000000	1.000000
15370.474749	0.092463	0.540047	0.102406	73.692329	-11.528882	13.770162	0.456399	0.000000	-4.979126	0.000000	0.000000	0.000000	0.692553	0.622111	-1.502563	0.000000	0.000000	2.000000	169.000000	1.000000
15370.478082	0.092463	0.540047	0.102406	73.692329	-11.528882	13.770162	0.456399	0.000000	-4.979126	0.000000	0.000000	0.000000	0.692553	0.622111	-1.502563	0.000000	0.000000	2.000000	169.000000	1.000000
15370.481415	0.092463	0.540047	0.102406	73.692329	-11.528882	13.770162	0.456399	0.000000	-4.979126	0.000000	0.000000	0.000000	0.692553	0.622111	-1.502563	0.000000	0.000000	2.000000	169.000000	1.000000
15370.484749	0.094652	0.542106	0.097470	73.673508	-11.786648	13.131604	0.367022	0.000000	-4.986511	0.000000	0.000000	0.000000	0.656802	0.617852	-1.481059	0.000000	0.000000	2.000000	169.000000	1.000000
15370.488082	0.094652	0.542106	0.097470	73.673508	-11.786648	13.131604	0.367022	0.000000	-4.986511	0.000000	0.000000	0.000000	0.656802	0.617852	-1.481059	0.000000	0.000000	2.000000	169.000000	1.000000
15370.491415	0.094652	0.542106	0.097470	73.673508	-11.786648	13.131604	0.367022	0.000000	-4.986511	0.000000	0.000000	0.000000	0.656802	0.617852	-1.481059	0.000000	0.000000	2.000000	169.000000	1.000000
15370.494749	0.096699	0.544152	0.092611	73.658485	-11.951117	12.947434	0.267403	0.000000	-4.873476	0.000000	0.000000	0.000000	0.614239	0.613858	-1.457413	0.000000	0.000000	2.000000	169.000000	1.000000
15370.498082	0.096699	0.544152	0.092611	73.658485	-11.951117	12.947434	0.267403	0.000000	-4.873476	0.000000	0.000000	0.000000	0.614239	0.613858	-1.457413	0.000000	0.000000	2.000000	169.000000	1.000000
15370.501415	0.096699	0.544152	0.092611	73.658485	-11.951117	12.947434	0.267403	0.000000	-4.873476	0.000000	0.000000	0.000000	0.614239	0.613858	-1.457413	0.000000	0.000000	2.000000	169.000000	1.000000
15370.504749	0.098606	0.546168	0.087818	73.665138	-11.950109	13.255144	0.165030	0.000000	-4.630573	0.000000	0.000000	0.000000	0.571971	0.604658	-1.437981	0.000000	0.000000	2.000000	169.000000	1.000000
15370.508082	0.098606	0.546168	0.087818	73.665138	-11.950109	13.255144	0.165030	0.000000	-4.630573	0.000000	0.000000	0.000000	0.571971	0.604658	-1.437981	0.000000	0.000000	2.000000	169.000000	1.000000
15370.511415	0.098606	0.546168	0.087818	73.665138	-11.950109	13.255144	0.069702	0.000000	-4.390910	0.000000	0.000000	0.000000	0.571971	0.604658	-1.437981	0.000000	0.000000	2.000000	169.000000	1.000000
15370.514749	0.100305	0.548190	0.083140	73.697411	-11.765465	13.807668	0.069702	0.000000	-4.390910	0.000000	0.000000	0.000000	0.509609	0.606737	-1.403450	0.000000	0.000000	2.000000	169.000000	1.000000
15370.518082	0.100305	0.548190	0.083140	73.697411	-11.765465	13.807668	0.069702	0.000000	-4.390910	0.000000	0.000000	0.000000	0.509609	0.606737	-1.403450	0.000000	0.000000	2.000000	169.000000	1.000000
15370.521415	0.100305	0.548190	0.083140	73.697411	-11.765465	13.807668	-0.015233	0.000000	-4.157001	0.000000	0.000000	0.000000	0.509609	0.606737	-1.403450	0.000000	0.000000	2.000000	169.000000	1.000000
15370.524749	0.101875	0.550202	0.078549	73.730011	-11.545232	13.895405	-0.015233	0.000000	-4.157001	0.000000	0.000000	0.000000	0.471007	0.603629	-1.377393	0.000000	0.000000	2.000000	169.000000	1.000000
15370.528082	0.101875	0.550202	0.078549	73.730011	-11.545232	13.895405	-0.015233	0.000000	-4.157001	0.000000	0.000000	0.000000	0.471007	0.603629	-1.377393	0.000000	0.000000	2.000000	169.000000	1.000000
15370.531415	0.101875	0.550202	0.078549	73.730011	-11.545232	13.895405	-0.015233	0.000000	-4.157001	0.000000	0.000000	0.000000	0.471007	0.603629	-1.377393	0.000000	0.000000	2.000000	169.000000	1.000000
15370.534749	0.103302	0.552212	0.074090	73.791901	-11.280834	13.974887	-0.093734	0.000000	-3.927436	0.000000	0.000000	0.000000	0.428227	0.602918	-1.337638	0.000000	0.000000	2.000000	169.000000	1.000000
15370.538082	0.103302	0.552212	0.074090	73.791901	-11.280834	13.974887	-0.093734	0.000000	-3.927436	0.000000	0.000000	0.000000	0.428227	0.602918	-1.337638	0.000000	0.000000	2.000000	169.000000	1.000000
15370.541415	0.103302	0.552212	0.074090	73.791901	-11.280834	13.974887	-0.093734	0.000000	-3.927436	0.000000	0.000000	0.000000	0.428227	0.602918	-1.337638	0.000000	0.000000	2.000000	169.000000	1.000000
15370.544749	0.104568	0.554192	0.069776	73.940659	-10.924265	14.275274	-0.165105	0.000000	-3.704496	0.000000	0.000000	0.000000	0.379707	0.593896	-1.294117	0.000000	0.000000	2.000000	169.000000	1.000000
15370.548082	0.104568	0.554192	0.069776	73.940659	-10.924265	14.275274	-0.165105	0.000000	-3.704496	0.000000	0.000000	0.000000	0.379707	0.593896	-1.294117	0.000000	0.000000	2.000000	169.000000	1.000000
15370.551415	0.104568	0.554192	0.069776	73.940659	-10.924265	14.275274	-0.165105	0.000000	-3.704496	0.000000	0.000000	0.000000	0.379707	0.593896	-1.294117	0.000000	0.000000	2.000000	169.000000	1.000000
15370.554749	0.105754	0.556198	0.065480	74.210266	-10.428249	14.866459	-0.228390	0.000000	-3.488810	0.000000	0.000000	0.000000	0.355890	0.601961	-1.288859	0.000000	0.000000	2.000000	169.000000	1.000000
15370.558082	0.105754	0.556198	0.065480	74.210266	-10.428249	14.866459	-0.228390	0.000000	-3.488810	0.000000	0.000000	0.000000	0.355890	0.601961	-1.288859	0.000000	0.000000	2.000000	169.000000	1.000000
15370.561415	0.105754	0.556198	0.065480	74.210266	-10.428249	14.866459	-0.228390	0.000000	-3.488810	0.000000	0.000000	0.000000	0.355890	0.601961	-1.288859	0.000000	0.000000	2.000000	169.000000	1.000000
15370.564749	0.106850	0.558228	0.061268	74.606873	-9.828316	15.696130	-0.287705	0.000000	-3.274000	0.000000	0.000000	0.000000	0.328868	0.608864	-1.263638	0.000000	0.000000	2.000000	169.000000	1.000000
15370.568082	0.106850	0.558228	0.061268	74.606873	-9.828316	15.696130	-0.287705	0.000000	-3.274000	0.000000	0.000000	0.000000	0.328868	0.608864	-1.263638	0.000000	0.000000	2.000000	169.000000	1.000000
15370.571415	0.106850	0.558228	0.061268	74.606873	-9.828316	15.696130	-0.342516	0.000000	-3.063394	0.000000	0.000000	0.000000	0.328868	0.608864	-1.263638	0.000000	0.000000	2.000000	169.000000	1.000000
15370.574749	0.107853	0.560320	0.057113	75.077103	-9.125117	16.715208	-0.342516	0.000000	-3.063394	0.000000	0.000000	0.000000	0.300909	0.627651	-1.246408	0.000000	0.000000	2.000000	169.000000	1.000000
15370.578082	0.107853	0.560320	0.057113	75.077103	-9.125117	16.715208	-0.342516	0.000000	-3.063394	0.000000	0.000000	0.000000	0.300909	0.627651	-1.246408	0.000000	0.000000	2.000000	169.000000	1.000000
15370.581415	0.107853	0.560320	0.057113	75.077103	-9.125117	16.715208	-0.342516	0.000000	-3.063394	0.000000	0.000000	0.000000	0.300909	0.627651	-1.246408	0.000000	0.000000	2.000000	169.000000	1.000000
15370.584749	0.108730	0.562472	0.053088	75.596336	-8.345880	17.869509	-0.392668	0.000000	-2.855659	0.000000	0.000000	0.000000	0.262997	0.645571	-1.207598	0.000000	0.000000	2.000000	169.000000	1.000000
15370.588082	0.108730	0.562472	0.053088	75.596336	-8.345880	17.869509	-0.392668	0.000000	-2.855659	0.000000	0.000000	0.000000	0.262997	0.645571	-1.207598	0.000000	0.000000	2.000000	169.000000	1.000000
15370.591415	0.108730	0.562472	0.053088	76.110710	-7.482556	19.131435	-0.436501	0.000000	-2.654393	0.000000	0.000000	0.000000	0.262997	0.645571	-1.207598	0.000000	0.000000	2.000000	169.000000	1.000000
15370.594749	0.109429	0.564648	0.049170	76.110710	-7.482556	19.131435	-0.436501	0.000000	-2.654393	0.000000	0.000000	0.000000	0.209690	0.652770	-1.175374	0.000000	0.000000	2.000000	169.000000	1.000000
15370.598082	0.109429	0.564648	0.049170	76.110710	-7.482556	19.131435	-0.436501	0.000000	-2.654393	0.000000	0.000000	0.000000	0.209690	0.652770	-1.175374	0.000000	0.000000	2.000000	169.000000	1.000000
15370.601415	0.109429	0.564648	0.049170	76.110710	-7.482556	19.131435	-0.436501	0.000000	-2.654393	0.000000	0.000000	0.000000	0.209690	0.652770	-1.175374	0.000000	0.000000	2.000000	169.000000	1.000000
15370.604749	0.109947	0.566894	0.045438	76.594803	-6.600691	20.404577	-0.471449	0.000000	-2.458497	0.000000	0.000000	0.000000	0.155358	0.673710	-1.119597	0.000000	0.000000	2.000000	169.000000	1.000000
15370.608082	0.109947	0.566894	0.045438	76.594803	-6.600691	20.404577	-0.471449	0.000000	-2.458497	0.000000	0.000000	0.000000	0.155358	0.673710	-1.119597	0.000000	0.000000	2.000000	169.000000	1.000000
15370.611415	0.109947	0.566894	0.045438	76.594803	-6.600691	20.404577	-0.497342	0.000000	-2.271898	0.000000	0.000000	0.000000	0.155358	0.673710	-1.119597	0.000000	0.000000	2.000000	169.000000	1.000000
15370.614749	0.110313	0.569211	0.041887	77.017197	-5.699889	21.658871	-0.497342	0.000000	-2.271898	0.000000	0.000000	0.000000	0.109755	0.695171	-1.065160	0.000000	0.000000	2.000000	169.000000	1.000000
15370.618082	0.110313	0.569211	0.041887	77.017197	-5.699889	21.658871	-0.497342	0.000000	-2.271898	0.000000	0.000000	0.000000	0.109755	0.695171	-1.065160	0.000000	0.000000	2.000000	169.000000	1.000000
15370.621415	0.110313	0.569211	0.041887	77.372505	-4.864804	22.797171	-0.515635	0.000000	-2.094371	0.000000	0.000000	0.000000	0.109755	0.695171	-1.065160	0.000000	0.000000	2.000000	169.000000	1.000000
15370.624749	0.110556	0.571574	0.038520	77.372505	-4.864804	22.797171	-0.515635	0.000000	-2.094371	0.000000	0.000000	0.000000	0.072981	0.708853	-1.010360	0.000000	0.000000	2.000000	169.000000	1.000000
15370.628082	0.110556	0.571574	0.038520	77.372505	-4.864804	22.797171	-0.515635	0.000000	-2.094371	0.000000	0.000000	0.000000	0.072981	0.708853	-1.010360	0.000000	0.000000	2.000000	169.000000	1.000000
15370.631415	0.110556	0.571574	0.038520	77.654610	-4.167825	23.737013	-0.527798	0.000000	-1.925978	0.000000	0.000000	0.000000	0.072981	0.708853	-1.010360	0.000000	0.000000	2.000000	169.000000	1.000000
15370.634749	0.110592	0.573976	0.035378	77.654610	-4.167825	23.737013	-0.527798	0.000000	-1.925978	0.000000	0.000000	0.000000	0.010819	0.720555	-0.942325	0.000000	0.000000	2.000000	169.000000	1.000000
15370.638082	0.110592	0.573976	0.035378	77.654610	-4.167825	23.737013	-0.527798	0.000000	-1.925978	0.000000	0.000000	0.000000	0.010819	0.720555	-0.942325	0.000000	0.000000	2.000000	169.000000	1.000000
15370.641415	0.110592	0.573976	0.035378	77.654610	-4.167825	23.737013	-0.527798	0.000000	-1.925978	0.000000	0.000000	0.000000	0.010819	0.720555	-0.942325	0.000000	0.000000	2.000000	169.000000	1.000000
15370.644749	0.110483	0.576402	0.032500	77.884087	-3.607209	24.504168	-0.529601	0.000000	-1.768924	0.000000	0.000000	0.000000	-0.032715	0.727832	-0.863679	0.000000	0.000000	2.000000	169.000000	1.000000
15370.648082	0.110483	0.576402	0.032500	77.884087	-3.607209	24.504168	-0.529601	0.000000	-1.768924	0.000000	0.000000	0.000000	-0.032715	0.727832	-0.863679	0.000000	0.000000	2.000000	169.000000	1.000000
15370.651415	0.110483	0.576402	0.032500	77.884087	-3.607209	24.504168	-0.529601	0.000000	-1.768924	0.000000	0.000000	0.000000	-0.032715	0.727832	-0.863679	0.000000	0.000000	2.000000	169.000000	1.000000
15370.654749	0.110267	0.578828	0.029817	78.072113	-3.054725	25.254807	-0.524148	0.000000	-1.624977	0.000000	0.000000	0.000000	-0.064908	0.727924	-0.804680	0.000000	0.000000	2.000000	169.000000	1.000000
15370.658082	0.110267	0.578828	0.029817	78.072113	-3.054725	25.254807	-0.524148	0.000000	-1.624977	0.000000	0.000000	0.000000	-0.064908	0.727924	-0.804680	0.000000	0.000000	2.000000	169.000000	1.000000
15370.661415	0.110267	0.578828	0.029817	78.072113	-3.054725	25.254807	-0.513331	0.000000	-1.490864	0.000000	0.000000	0.000000	-0.064908	0.727924	-0.804680	0.000000	0.000000	2.000000	169.000000	1.000000
15370.664749	0.109933	0.581241	0.027383	78.236420	-2.379535	26.156965	-0.513331	0.000000	-1.490864	0.000000	0.000000	0.000000	-0.100045	0.723934	-0.730269	0.000000	0.000000	2.000000	169.000000	1.000000
15370.668082	0.109933	0.581241	0.027383	78.236420	-2.379535	26.156965	-0.513331	0.000000	-1.490864	0.000000	0.000000	0.000000	-0.100045	0.723934	-0.730269	0.000000	0.000000	2.000000	169.000000	1.000000
15370.671415	0.109933	0.581241	0.027383	78.236420	-2.379535	26.156965	-0.513331	0.000000	-1.490864	0.000000	0.000000	0.000000	-0.100045	0.723934	-0.730269	0.000000	0.000000	2.000000	169.000000	1.000000
15370.674749	0.109557	0.583591	0.025195	78.427315	-1.617410	27.188744	-0.496657	0.000000	-1.369152	0.000000	0.000000	0.000000	-0.112780	0.705108	-0.656336	0.000000	0.000000	2.000000	169.000000	1.000000
15370.678082	0.109557	0.583591	0.025195	78.427315	-1.617410	27.188744	-0.496657	0.000000	-1.369152	0.000000	0.000000	0.000000	-0.112780	0.705108	-0.656336	0.000000	0.000000	2.000000	169.000000	1.000000
15370.681415	0.109557	0.583591	0.025195	78.427315	-1.617410	27.188744	-0.496657	0.000000	-1.369152	0.000000	0.000000	0.000000	-0.112780	0.705108	-0.656336	0.000000	0.000000	2.000000	169.000000	1.000000
15370.684749	0.109093	0.585826	0.023150	78.752052	-0.898323	28.220631	-0.477860	0.000000	-1.259763	0.000000	0.000000	0.000000	-0.139368	0.670266	-0.613656	0.000000	0.000000	2.000000	169.000000	1.000000
15370.688082	0.109093	0.585826	0.023150	78.752052	-0.898323	28.220631	-0.477860	0.000000	-1.259763	0.000000	0.000000	0.000000	-0.139368	0.670266	-0.613656	0.000000	0.000000	2.000000	169.000000	1.000000
15370.691415	0.109093	0.585826	0.023150	79.269547	-0.300894	29.169228	-0.454632	0.000000	-1.157487	0.000000	0.000000	0.000000	-0.139368	0.670266	-0.613656	0.000000	0.000000	2.000000	169.000000	1.000000
15370.694749	0.108558	0.587883	0.021218	79.269547	-0.300894	29.169228	-0.454632	0.000000	-1.157487	0.000000	0.000000	0.000000	-0.160305	0.617102	-0.579666	0.000000	0.000000	2.000000	169.000000	1.000000
15370.698082	0.108558	0.587883	0.021218	79.269547	-0.300894	29.169228	-0.454632	0.000000	-1.157487	0.000000	0.000000	0.000000	-0.160305	0.617102	-0.579666	0.000000	0.000000	2.000000	169.000000	1.000000
15370.701415	0.108558	0.587883	0.021218	79.269547	-0.300894	29.169228	-0.427915	0.000000	-1.060876	0.000000	0.000000	0.000000	-0.160305	0.617102	-0.579666	0.000000	0.000000	2.000000	169.000000	1.000000
15370.704749	0.107954	0.589792	0.019393	79.902931	0.287481	30.130621	-0.427915	0.000000	-1.060876	0.000000	0.000000	0.000000	-0.181256	0.572843	-0.547208	0.000000	0.000000	2.000000	169.000000	1.000000
15370.708082	0.107954	0.589792	0.019393	79.902931	0.287481	30.130621	-0.427915	0.000000	-1.060876	0.000000	0.000000	0.000000	-0.181256	0.572843	-0.547208	0.000000	0.000000	2.000000	169.000000	1.000000
15370.711415	0.107954	0.589792	0.019393	79.902931	0.287481	30.130621	-0.397705	0.000000	-0.969675	0.000000	0.000000	0.000000	-0.181256	0.572843	-0.547208	0.000000	0.000000	2.000000	169.000000	1.000000
15370.714749	0.107328	0.591530	0.017676	80.567123	0.918522	31.126678	-0.397705	0.000000	-0.969675	0.000000	0.000000	0.000000	-0.187792	0.521369	-0.515224	0.000000	0.000000	2.000000	169.000000	1.000000
15370.718082	0.107328	0.591530	0.017676	80.567123	0.918522	31.126678	-0.397705	0.000000	-0.969675	0.000000	0.000000	0.000000	-0.187792	0.521369	-0.515224	0.000000	0.000000	2.000000	169.000000	1.000000
15370.721415	0.107328	0.591530	0.017676	81.218750	1.505844	32.039597	-0.366406	0.000000	-0.883804	0.000000	0.000000	0.000000	-0.187792	0.521369	-0.515224	0.000000	0.000000	2.000000	169.000000	1.000000
15370.724749	0.106688	0.593050	0.015991	81.218750	1.505844	32.039597	-0.366406	0.000000	-0.883804	0.000000	0.000000	0.000000	-0.192164	0.456062	-0.505562	0.000000	0.000000	2.000000	169.000000	1.000000
15370.728082	0.106688	0.593050	0.015991	81.218750	1.505844	32.039597	-0.366406	0.000000	-0.883804	0.000000	0.000000	0.000000	-0.192164	0.456062	-0.505562	0.000000	0.000000	2.000000	169.000000	1.000000
15370.731415	0.106688	0.593050	0.015991	81.218750	1.505844	32.039597	-0.334379	0.000000	-0.799544	0.000000	0.000000	0.000000	-0.192164	0.456062	-0.505562	0.000000	0.000000	2.000000	169.000000	1.000000
15370.734749	0.106059	0.594373	0.014351	81.848427	1.932432	32.734062	-0.334379	0.000000	-0.799544	0.000000	0.000000	0.000000	-0.188562	0.396933	-0.492087	0.000000	0.000000	2.000000	169.000000	1.000000
15370.738082	0.106059	0.594373	0.014351	81.848427	1.932432	32.734062	-0.334379	0.000000	-0.799544	0.000000	0.000000	0.000000	-0.188562	0.396933	-0.492087	0.000000	0.000000	2.000000	169.000000	1.000000
15370.741415	0.106059	0.594373	0.014351	81.848427	1.932432	32.734062	-0.302952	0.000000	-0.717529	0.000000	0.000000	0.000000	-0.188562	0.396933	-0.492087	0.000000	0.000000	2.000000	169.000000	1.000000
15370.744749	0.105443	0.595502	0.012757	82.440933	2.157783	33.171162	-0.302952	0.000000	-0.717529	0.000000	0.000000	0.000000	-0.184877	0.338454	-0.478146	0.000000	0.000000	2.000000	169.000000	1.000000
15370.748082	0.105443	0.595502	0.012757	82.440933	2.157783	33.171162	-0.302952	0.000000	-0.717529	0.000000	0.000000	0.000000	-0.184877	0.338454	-0.478146	0.000000	0.000000	2.000000	169.000000	1.000000
15370.751415	0.105443	0.595502	0.012757	82.440933	2.157783	33.171162	-0.302952	0.000000	-0.717529	0.000000	0.000000	0.000000	-0.184877	0.338454	-0.478146	0.000000	0.000000	2.000000	169.000000	1.000000
15370.754749	0.104912	0.596387	0.011120	82.999825	2.020463	33.171055	-0.272139	0.000000	-0.637838	0.000000	0.000000	0.000000	-0.159212	0.265663	-0.491078	0.000000	0.000000	2.000000	169.000000	1.000000
15370.758082	0.104912	0.596387	0.011120	82.999825	2.020463	33.171055	-0.272139	0.000000	-0.637838	0.000000	0.000000	0.000000	-0.159212	0.265663	-0.491078	0.000000	0.000000	2.000000	169.000000	1.000000
15370.761415	0.104912	0.596387	0.011120	82.999825	2.020463	33.171055	-0.272139	0.000000	-0.637838	0.000000	0.000000	0.000000	-0.159212	0.265663	-0.491078	0.000000	0.000000	2.000000	169.000000	1.000000
15370.764749	0.104484	0.597055	0.009520	83.520348	1.461015	32.675129	-0.245604	0.000000	-0.555992	0.000000	0.000000	0.000000	-0.128481	0.200390	-0.480060	0.000000	0.000000	2.000000	169.000000	1.000000
15370.768082	0.104484	0.597055	0.009520	83.520348	1.461015	32.675129	-0.245604	0.000000	-0.555992	0.000000	0.000000	0.000000	-0.128481	0.200390	-0.480060	0.000000	0.000000	2.000000	169.000000	1.000000
15370.771415	0.104484	0.597055	0.009520	83.520348	1.461015	32.675129	-0.224190	0.000000	-0.475982	0.000000	0.000000	0.000000	-0.128481	0.200390	-0.480060	0.000000	0.000000	2.000000	169.000000	1.000000
15370.774749	0.104152	0.597515	0.007934	83.993973	0.478769	31.689739	-0.224190	0.000000	-0.475982	0.000000	0.000000	0.000000	-0.099544	0.137871	-0.475714	0.000000	0.000000	2.000000	169.000000	1.000000
15370.778082	0.104152	0.597515	0.007934	83.993973	0.478769	31.689739	-0.224190	0.000000	-0.475982	0.000000	0.000000	0.000000	-0.099544	0.137871	-0.475714	0.000000	0.000000	2.000000	169.000000	1.000000
15370.781415	0.104152	0.597515	0.007934	83.993973	0.478769	31.689739	-0.207600	0.000000	-0.396696	0.000000	0.000000	0.000000	-0.099544	0.137871	-0.475714	0.000000	0.000000	2.000000	169.000000	1.000000
15370.784749	0.103949	0.597825	0.006406	84.433731	-0.634908	30.560043	-0.207600	0.000000	-0.396696	0.000000	0.000000	0.000000	-0.061025	0.092987	-0.458325	0.000000	0.000000	2.000000	169.000000	1.000000
15370.788082	0.103949	0.597825	0.006406	84.433731	-0.634908	30.560043	-0.207600	0.000000	-0.396696	0.000000	0.000000	0.000000	-0.061025	0.092987	-0.458325	0.000000	0.000000	2.000000	169.000000	1.000000
15370.791415	0.103949	0.597825	0.006406	84.433731	-0.634908	30.560043	-0.197429	0.000000	-0.320309	0.000000	0.000000	0.000000	-0.061025	0.092987	-0.458325	0.000000	0.000000	2.000000	169.000000	1.000000
15370.794749	0.103873	0.597987	0.004937	84.821541	-2.050857	29.084551	-0.197429	0.000000	-0.320309	0.000000	0.000000	0.000000	-0.022788	0.048600	-0.440778	0.000000	0.000000	2.000000	169.000000	1.000000
15370.798082	0.103873	0.597987	0.004937	84.821541	-2.050857	29.084551	-0.197429	0.000000	-0.320309	0.000000	0.000000	0.000000	-0.022788	0.048600	-0.440778	0.000000	0.000000	2.000000	169.000000	1.000000
15370.801415	0.103873	0.597987	0.004937	85.135704	-4.183988	26.843052	-0.193631	0.000000	-0.246846	0.000000	0.000000	0.000000	-0.022788	0.048600	-0.440778	0.000000	0.000000	2.000000	169.000000	1.000000
15370.804749	0.103770	0.598002	0.003561	85.135704	-4.183988	26.843052	-0.193631	0.000000	-0.246846	0.000000	0.000000	0.000000	-0.030739	0.004704	-0.412793	0.000000	0.000000	2.000000	169.000000	1.000000
15370.808082	0.103770	0.598002	0.003561	85.135704	-4.183988	26.843052	-0.193631	0.000000	-0.246846	0.000000	0.000000	0.000000	-0.030739	0.004704	-0.412793	0.000000	0.000000	2.000000	169.000000	1.000000
15370.811415	0.103770	0.598002	0.003561	85.135704	-4.183988	26.843052	-0.193631	0.000000	-0.246846	0.000000	0.000000	0.000000	-0.030739	0.004704	-0.412793	0.000000	0.000000	2.000000	169.000000	1.000000
15370.814749	0.103653	0.597930	0.002326	85.339783	-6.901782	23.966078	-0.188508	0.000000	-0.178047	0.000000	0.000000	0.000000	-0.035294	-0.021770	-0.370445	0.000000	0.000000	2.000000	169.000000	1.000000
15370.818082	0.103653	0.597930	0.002326	85.339783	-6.901782	23.966078	-0.188508	0.000000	-0.178047	0.000000	0.000000	0.000000	-0.035294	-0.021770	-0.370445	0.000000	0.000000	2.000000	169.000000	1.000000
15370.821415	0.103653	0.597930	0.002326	85.425598	-9.880003	20.787209	-0.182626	0.000000	-0.116306	0.000000	0.000000	0.000000	-0.035294	-0.021770	-0.370445	0.000000	0.000000	2.000000	169.000000	1.000000
15370.824749	0.103528	0.597765	0.001165	85.425598	-9.880003	20.787209	-0.182626	0.000000	-0.116306	0.000000	0.000000	0.000000	-0.037425	-0.049465	-0.348385	0.000000	0.000000	2.000000	169.000000	1.000000
15370.828082	0.103528	0.597765	0.001165	85.425598	-9.880003	20.787209	-0.182626	0.000000	-0.116306	0.000000	0.000000	0.000000	-0.037425	-0.049465	-0.348385	0.000000	0.000000	2.000000	169.000000	1.000000
15370.831415	0.103528	0.597765	0.001165	85.425598	-9.880003	20.787209	-0.182626	0.000000	-0.116306	0.000000	0.000000	0.000000	-0.037425	-0.049465	-0.348385	0.000000	0.000000	2.000000	169.000000	1.000000
15370.834749	0.103385	0.597565	0.000130	85.413460	-12.605975	17.849209	-0.176388	0.000000	-0.058242	0.000000	0.000000	0.000000	-0.042743	-0.059918	-0.310484	0.000000	0.000000	2.000000	169.000000	1.000000
15370.838082	0.103385	0.597565	0.000130	85.413460	-12.605975	17.849209	-0.176388	0.000000	-0.058242	0.000000	0.000000	0.000000	-0.042743	-0.059918	-0.310484	0.000000	0.000000	2.000000	169.000000	1.000000
15370.841415	0.103385	0.597565	0.000130	85.413460	-12.605975	17.849209	-0.176388	0.000000	-0.058242	0.000000	0.000000	0.000000	-0.042743	-0.059918	-0.310484	0.000000	0.000000	2.000000	169.000000	1.000000
15370.844749	0.103233	0.597326	-0.000846	85.385994	-15.022756	15.242614	-0.169264	0.000000	-0.006495	0.000000	0.000000	0.000000	-0.045721	-0.071829	-0.292898	0.000000	0.000000	2.000000	169.000000	1.000000
15370.848082	0.103233	0.597326	-0.000846	85.385994	-15.022756	15.242614	-0.169264	0.000000	-0.006495	0.000000	0.000000	0.000000	-0.045721	-0.071829	-0.292898	0.000000	0.000000	2.000000	169.000000	1.000000
15370.851415	0.103233	0.597326	-0.000846	85.385994	-15.022756	15.242614	-0.161644	0.000000	0.042322	0.000000	0.000000	0.000000	-0.045721	-0.071829	-0.292898	0.000000	0.000000	2.000000	169.000000	1.000000
15370.854749	0.103233	0.597326	-0.000846	85.359917	-16.985992	13.122774	-0.161644	0.000000	0.042322	0.000000	0.000000	0.000000	-0.045721	-0.071829	-0.292898	0.000000	0.000000	2.000000	169.000000	1.000000
15370.858082	0.103107	0.597122	-0.001705	85.359917	-16.985992	13.122774	-0.161644	0.000000	0.042322	0.000000	0.000000	0.000000	-0.037808	-0.061047	-0.257562	0.000000	0.000000	2.000000	169.000000	1.000000
15370.861415	0.103107	0.597122	-0.001705	85.359917	-16.985992	13.122774	-0.161644	0.000000	0.042322	0.000000	0.000000	0.000000	-0.037808	-0.061047	-0.257562	0.000000	0.000000	2.000000	169.000000	1.000000
15370.864749	0.102930	0.596924	-0.002486	85.349197	-18.475586	11.525894	-0.161644	0.000000	0.042322	0.000000	0.000000	0.000000	-0.053064	-0.059528	-0.234418	0.000000	0.000000	2.000000	169.000000	1.000000
15370.868082	0.102930	0.596924	-0.002486	85.349197	-18.475586	11.525894	-0.161644	0.000000	0.042322	0.000000	0.000000	0.000000	-0.053064	-0.059528	-0.234418	0.000000	0.000000	2.000000	169.000000	1.000000
15370.871415	0.102930	0.596924	-0.002486	85.349197	-18.475586	11.525894	-0.161644	0.000000	0.042322	0.000000	0.000000	0.000000	-0.053064	-0.059528	-0.234418	0.000000	0.000000	2.000000	169.000000	1.000000
15370.874749	0.102930	0.596924	-0.002486	85.349701	-19.500162	10.434862	-0.146499	0.000000	0.124318	0.000000	0.000000	0.000000	-0.053064	-0.059528	-0.234418	0.000000	0.000000	2.000000	169.000000	1.000000
15370.878082	0.102753	0.596768	-0.003168	85.349701	-19.500162	10.434862	-0.146499	0.000000	0.124318	0.000000	0.000000	0.000000	-0.053101	-0.046674	-0.204563	0.000000	0.000000	2.000000	169.000000	1.000000
15370.881415	0.102753	0.596768	-0.003168	85.349701	-19.500162	10.434862	-0.146499	0.000000	0.124318	0.000000	0.000000	0.000000	-0.053101	-0.046674	-0.204563	0.000000	0.000000	2.000000	169.000000	1.000000
15370.884749	0.102556	0.596630	-0.003738	85.354591	-20.358038	9.527557	-0.146499	0.000000	0.124318	0.000000	0.000000	0.000000	-0.059059	-0.041440	-0.170972	0.000000	0.000000	2.000000	169.000000	1.000000
15370.888082	0.102556	0.596630	-0.003738	85.354591	-20.358038	9.527557	-0.146499	0.000000	0.124318	0.000000	0.000000	0.000000	-0.059059	-0.041440	-0.170972	0.000000	0.000000	2.000000	169.000000	1.000000
15370.891415	0.102556	0.596630	-0.003738	85.354591	-20.358038	9.527557	-0.127806	0.000000	0.186907	0.000000	0.000000	0.000000	-0.059059	-0.041440	-0.170972	0.000000	0.000000	2.000000	169.000000	1.000000
15370.894749	0.102556	0.596630	-0.003738	85.348946	-21.125784	8.723052	-0.127806	0.000000	0.186907	0.000000	0.000000	0.000000	-0.059059	-0.041440	-0.170972	0.000000	0.000000	2.000000	169.000000	1.000000
15370.898082	0.102336	0.596560	-0.004211	85.348946	-21.125784	8.723052	-0.127806	0.000000	0.186907	0.000000	0.000000	0.000000	-0.065976	-0.020957	-0.141812	0.000000	0.000000	2.000000	169.000000	1.000000
15370.901415	0.102336	0.596560	-0.004211	85.348946	-21.125784	8.723052	-0.127806	0.000000	0.186907	0.000000	0.000000	0.000000	-0.065976	-0.020957	-0.141812	0.000000	0.000000	2.000000	169.000000	1.000000
15370.904749	0.102336	0.596560	-0.004211	85.331299	-21.820234	7.990589	-0.127806	0.000000	0.186907	0.000000	0.000000	0.000000	-0.065976	-0.020957	-0.141812	0.000000	0.000000	2.000000	169.000000	1.000000
15370.908082	0.102336	0.596560	-0.004211	85.331299	-21.820234	7.990589	-0.127806	0.000000	0.186907	0.000000	0.000000	0.000000	-0.065976	-0.020957	-0.141812	0.000000	0.000000	2.000000	169.000000	1.000000
15370.911415	0.102100	0.596527	-0.004555	85.300011	-22.401936	7.373853	-0.116810	0.000000	0.210543	0.000000	0.000000	0.000000	-0.070771	-0.010052	-0.103349	0.000000	0.000000	2.000000	169.000000	1.000000
15370.914749	0.101915	0.596574	-0.004777	85.300011	-22.401936	7.373853	-0.116810	0.000000	0.210543	0.000000	0.000000	0.000000	-0.055651	0.014096	-0.066627	0.000000	0.000000	2.000000	169.000000	1.000000
15370.918082	0.101915	0.596574	-0.004777	85.300011	-22.401936	7.373853	-0.116810	0.000000	0.210543	0.000000	0.000000	0.000000	-0.055651	0.014096	-0.066627	0.000000	0.000000	2.000000	169.000000	1.000000
15370.921415	0.101915	0.596574	-0.004777	85.262276	-22.944614	6.792077	-0.095740	0.000000	0.238872	0.000000	0.000000	0.000000	-0.055651	0.014096	-0.066627	0.000000	0.000000	2.000000	169.000000	1.000000
15370.924749	0.101915	0.596574	-0.004777	85.262276	-22.944614	6.792077	-0.095740	0.000000	0.238872	0.000000	0.000000	0.000000	-0.055651	0.014096	-0.066627	0.000000	0.000000	2.000000	169.000000	1.000000
15370.928082	0.101726	0.596645	-0.004916	85.262276	-22.944614	6.792077	-0.095740	0.000000	0.238872	0.000000	0.000000	0.000000	-0.056707	0.021392	-0.041453	0.000000	0.000000	2.000000	169.000000	1.000000
15370.931415	0.101726	0.596645	-0.004916	85.262276	-22.944614	6.792077	-0.095740	0.000000	0.238872	0.000000	0.000000	0.000000	-0.056707	0.021392	-0.041453	0.000000	0.000000	2.000000	169.000000	1.000000
15370.934749	0.101726	0.596645	-0.004916	85.213860	-23.507946	6.179055	-0.095740	0.000000	0.238872	0.000000	0.000000	0.000000	-0.056707	0.021392	-0.041453	0.000000	0.000000	2.000000	169.000000	1.000000
15370.938082	0.101726	0.596645	-0.004916	85.213860	-23.507946	6.179055	-0.095740	0.000000	0.238872	0.000000	0.000000	0.000000	-0.056707	0.021392	-0.041453	0.000000	0.000000	2.000000	169.000000	1.000000
15370.941415	0.101630	0.596727	-0.004942	85.149452	-24.162094	5.456840	-0.086289	0.000000	0.245781	0.000000	0.000000	0.000000	-0.028854	0.024762	-0.007954	0.000000	0.000000	2.000000	169.000000	1.000000
15370.944749	0.101630	0.596727	-0.004942	85.149452	-24.162094	5.456840	-0.086289	0.000000	0.245781	0.000000	0.000000	0.000000	-0.028854	0.024762	-0.007954	0.000000	0.000000	2.000000	169.000000	1.000000
15370.948082	0.101630	0.596727	-0.004942	85.149452	-24.162094	5.456840	-0.086289	0.000000	0.245781	0.000000	0.000000	0.000000	-0.028854	0.024762	-0.007954	0.000000	0.000000	2.000000	169.000000	1.000000
15370.951415	0.101630	0.596727	-0.004942	85.149452	-24.162094	5.456840	-0.086289	0.000000	0.245781	0.000000	0.000000	0.000000	-0.028854	0.024762	-0.007954	0.000000	0.000000	2.000000	169.000000	1.000000
15370.954749	0.101453	0.596959	-0.004725	85.073479	-24.895269	4.645711	-0.081480	0.000000	0.247107	0.000000	0.000000	0.000000	-0.053016	0.069558	0.065270	0.000000	0.000000	2.000000	169.000000	1.000000
15370.958082	0.101453	0.596959	-0.004725	85.073479	-24.895269	4.645711	-0.081480	0.000000	0.247107	0.000000	0.000000	0.000000	-0.053016	0.069558	0.065270	0.000000	0.000000	2.000000	169.000000	1.000000
15370.961415	0.101453	0.596959	-0.004725	85.073479	-24.895269	4.645711	-0.081480	0.000000	0.247107	0.000000	0.000000	0.000000	-0.053016	0.069558	0.065270	0.000000	0.000000	2.000000	169.000000	1.000000
15370.964749	0.101453	0.596959	-0.004725	85.002800	-25.475658	4.005630	-0.072644	0.000000	0.236228	0.000000	0.000000	0.000000	-0.053016	0.069558	0.065270	0.000000	0.000000	2.000000	169.000000	1.000000
15370.968082	0.101351	0.597066	-0.004576	85.002800	-25.475658	4.005630	-0.072644	0.000000	0.236228	0.000000	0.000000	0.000000	-0.030608	0.031841	0.044639	0.000000	0.000000	2.000000	169.000000	1.000000
15370.971415	0.101351	0.597066	-0.004576	85.002800	-25.475658	4.005630	-0.072644	0.000000	0.236228	0.000000	0.000000	0.000000	-0.030608	0.031841	0.044639	0.000000	0.000000	2.000000	169.000000	1.000000
15370.974749	0.101351	0.597066	-0.004576	84.954613	-25.792393	3.653820	-0.072644	0.000000	0.236228	0.000000	0.000000	0.000000	-0.030608	0.031841	0.044639	0.000000	0.000000	2.000000	169.000000	1.000000
15370.978082	0.101351	0.597066	-0.004576	84.954613	-25.792393	3.653820	-0.072644	0.000000	0.236228	0.000000	0.000000	0.000000	-0.030608	0.031841	0.044639	0.000000	0.000000	2.000000	169.000000	1.000000
15370.981415	0.101259	0.597158	-0.004380	84.954613	-25.792393	3.653820	-0.072644	0.000000	0.236228	0.000000	0.000000	0.000000	-0.027477	0.027900	0.058734	0.000000	0.000000	2.000000	169.000000	1.000000
15370.984749	0.101169	0.597226	-0.004177	84.936974	-25.768488	3.686581	-0.067542	0.000000	0.228788	0.000000	0.000000	0.000000	-0.027010	0.020330	0.060958	0.000000	0.000000	2.000000	169.000000	1.000000
15370.988082	0.101169	0.597226	-0.004177	84.936974	-25.768488	3.686581	-0.067542	0.000000	0.228788	0.000000	0.000000	0.000000	-0.027010	0.020330	0.060958	0.000000	0.000000	2.000000	169.000000	1.000000
15370.991415	0.101169	0.597226	-0.004177	84.936974	-25.768488	3.686581	-0.067542	0.000000	0.228788	0.000000	0.000000	0.000000	-0.027010	0.020330	0.060958	0.000000	0.000000	2.000000	169.000000	1.000000
15370.994749	0.101169	0.597226	-0.004177	84.930672	-25.710644	3.767996	-0.058461	0.000000	0.208840	0.000000	0.000000	0.000000	-0.027010	0.020330	0.060958	0.000000	0.000000	2.000000	169.000000	1.000000
15370.998082	0.101029	0.597256	-0.003996	84.930672	-25.710644	3.767996	-0.058461	0.000000	0.208840	0.000000	0.000000	0.000000	-0.042101	0.009044	0.054191	0.000000	0.000000	2.000000	169.000000	1.000000
15371.001415	0.101029	0.597256	-0.003996	84.930672	-25.710644	3.767996	-0.058461	0.000000	0.208840	0.000000	0.000000	0.000000	-0.042101	0.009044	0.054191	0.000000	0.000000	2.000000	169.000000	1.000000
15371.004749	0.101029	0.597256	-0.003996	84.932755	-25.704557	3.798997	-0.058461	0.000000	0.208840	0.000000	0.000000	0.000000	-0.042101	0.009044	0.054191	0.000000	0.000000	2.000000	169.000000	1.000000
15371.008082	0.101029	0.597256	-0.003996	84.932755	-25.704557	3.798997	-0.058461	0.000000	0.208840	0.000000	0.000000	0.000000	-0.042101	0.009044	0.054191	0.000000	0.000000	2.000000	169.000000	1.000000
15371.011415	0.100883	0.597224	-0.003840	84.949532	-25.613873	3.925974	-0.051444	0.000000	0.199808	0.000000	0.000000	0.000000	-0.043782	-0.009873	0.046783	0.000000	0.000000	2.000000	169.000000	1.000000
15371.014749	0.100883	0.597224	-0.003840	84.949532	-25.613873	3.925974	-0.051444	0.000000	0.199808	0.000000	0.000000	0.000000	-0.043782	-0.009873	0.046783	0.000000	0.000000	2.000000	169.000000	1.000000
15371.018082	0.100883	0.597224	-0.003840	84.949532	-25.613873	3.925974	-0.051444	0.000000	0.199808	0.000000	0.000000	0.000000	-0.043782	-0.009873	0.046783	0.000000	0.000000	2.000000	169.000000	1.000000
15371.021415	0.100883	0.597224	-0.003840	84.949532	-25.613873	3.925974	-0.044147	0.000000	0.192011	0.000000	0.000000	0.000000	-0.043782	-0.009873	0.046783	0.000000	0.000000	2.000000	169.000000	1.000000
15371.024749	0.100677	0.596975	-0.003650	84.994453	-25.364674	4.232724	-0.044147	0.000000	0.192011	0.000000	0.000000	0.000000	-0.061850	-0.074435	0.057100	0.000000	0.000000	2.000000	169.000000	1.000000
15371.028082	0.100677	0.596975	-0.003650	84.994453	-25.364674	4.232724	-0.044147	0.000000	0.192011	0.000000	0.000000	0.000000	-0.061850	-0.074435	0.057100	0.000000	0.000000	2.000000	169.000000	1.000000
15371.031415	0.100677	0.596975	-0.003650	84.994453	-25.364674	4.232724	-0.044147	0.000000	0.192011	0.000000	0.000000	0.000000	-0.061850	-0.074435	0.057100	0.000000	0.000000	2.000000	169.000000	1.000000
15371.034749	0.100677	0.596975	-0.003650	85.066360	-24.845711	4.836883	-0.033839	0.000000	0.182494	0.000000	0.000000	0.000000	-0.061850	-0.074435	0.057100	0.000000	0.000000	2.000000	169.000000	1.000000
15371.038082	0.100615	0.596786	-0.003623	85.066360	-24.845711	4.836883	-0.033839	0.000000	0.182494	0.000000	0.000000	0.000000	-0.018542	-0.056959	0.008068	0.000000	0.000000	2.000000	169.000000	1.000000
15371.041415	0.100615	0.596786	-0.003623	85.066360	-24.845711	4.836883	-0.033839	0.000000	0.182494	0.000000	0.000000	0.000000	-0.018542	-0.056959	0.008068	0.000000	0.000000	2.000000	169.000000	1.000000
15371.044749	0.100600	0.596545	-0.003591	85.163658	-24.050444	5.743541	-0.033839	0.000000	0.182494	0.000000	0.000000	0.000000	-0.004639	-0.072187	0.009638	0.000000	0.000000	2.000000	169.000000	1.000000
15371.048082	0.100600	0.596545	-0.003591	85.163658	-24.050444	5.743541	-0.033839	0.000000	0.182494	0.000000	0.000000	0.000000	-0.004639	-0.072187	0.009638	0.000000	0.000000	2.000000	169.000000	1.000000
15371.051415	0.100600	0.596545	-0.003591	85.163658	-24.050444	5.743541	-0.033839	0.000000	0.182494	0.000000	0.000000	0.000000	-0.004639	-0.072187	0.009638	0.000000	0.000000	2.000000	169.000000	1.000000
15371.054749	0.100600	0.596545	-0.003591	85.263847	-23.283396	6.623049	-0.029975	0.000000	0.179543	0.000000	0.000000	0.000000	-0.004639	-0.072187	0.009638	0.000000	0.000000	2.000000	169.000000	1.000000
15371.058082	0.100566	0.596254	-0.003539	85.263847	-23.283396	6.623049	-0.029975	0.000000	0.179543	0.000000	0.000000	0.000000	-0.010122	-0.087414	0.015484	0.000000	0.000000	2.000000	169.000000	1.000000
15371.061415	0.100566	0.596254	-0.003539	85.263847	-23.283396	6.623049	-0.029975	0.000000	0.179543	0.000000	0.000000	0.000000	-0.010122	-0.087414	0.015484	0.000000	0.000000	2.000000	169.000000	1.000000
15371.064749	0.100566	0.596254	-0.003539	85.364052	-22.592739	7.422388	-0.029975	0.000000	0.179543	0.000000	0.000000	0.000000	-0.010122	-0.087414	0.015484	0.000000	0.000000	2.000000	169.000000	1.000000
15371.068082	0.100566	0.596254	-0.003539	85.364052	-22.592739	7.422388	-0.029975	0.000000	0.179543	0.000000	0.000000	0.000000	-0.010122	-0.087414	0.015484	0.000000	0.000000	2.000000	169.000000	1.000000
15371.071415	0.100487	0.595918	-0.003487	85.364052	-22.592739	7.422388	-0.029975	0.000000	0.179543	0.000000	0.000000	0.000000	-0.023640	-0.100664	0.015679	0.000000	0.000000	2.000000	169.000000	1.000000
15371.074749	0.100423	0.595545	-0.003472	85.467018	-21.878490	8.249673	-0.028288	0.000000	0.176962	0.000000	0.000000	0.000000	-0.019339	-0.111887	0.004498	0.000000	0.000000	2.000000	169.000000	1.000000
15371.078082	0.100423	0.595545	-0.003472	85.467018	-21.878490	8.249673	-0.028288	0.000000	0.176962	0.000000	0.000000	0.000000	-0.019339	-0.111887	0.004498	0.000000	0.000000	2.000000	169.000000	1.000000
15371.081415	0.100423	0.595545	-0.003472	85.467018	-21.878490	8.249673	-0.028288	0.000000	0.176962	0.000000	0.000000	0.000000	-0.019339	-0.111887	0.004498	0.000000	0.000000	2.000000	169.000000	1.000000
15371.084749	0.100423	0.595545	-0.003472	85.579994	-21.065565	9.179661	-0.021125	0.000000	0.173600	0.000000	0.000000	0.000000	-0.019339	-0.111887	0.004498	0.000000	0.000000	2.000000	169.000000	1.000000
15371.088082	0.100381	0.595147	-0.003455	85.579994	-21.065565	9.179661	-0.021125	0.000000	0.173600	0.000000	0.000000	0.000000	-0.012410	-0.119480	0.005184	0.000000	0.000000	2.000000	169.000000	1.000000
15371.091415	0.100381	0.595147	-0.003455	85.579994	-21.065565	9.179661	-0.021125	0.000000	0.173600	0.000000	0.000000	0.000000	-0.012410	-0.119480	0.005184	0.000000	0.000000	2.000000	169.000000	1.000000
15371.094749	0.100381	0.595147	-0.003455	85.697342	-20.174440	10.189979	-0.021125	0.000000	0.173600	0.000000	0.000000	0.000000	-0.012410	-0.119480	0.005184	0.000000	0.000000	2.000000	169.000000	1.000000
15371.098082	0.100381	0.595147	-0.003455	85.697342	-20.174440	10.189979	-0.021125	0.000000	0.173600	0.000000	0.000000	0.000000	-0.012410	-0.119480	0.005184	0.000000	0.000000	2.000000	169.000000	1.000000
15371.101415	0.100358	0.594730	-0.003459	85.697342	-20.174440	10.189979	-0.021125	0.000000	0.173600	0.000000	0.000000	0.000000	-0.007043	-0.125075	-0.001197	0.000000	0.000000	2.000000	169.000000	1.000000
15371.104749	0.100384	0.594281	-0.003442	85.818764	-19.192795	11.290158	-0.019057	0.000000	0.172736	0.000000	0.000000	0.000000	0.007901	-0.134669	0.005074	0.000000	0.000000	2.000000	169.000000	1.000000
15371.108082	0.100384	0.594281	-0.003442	85.818764	-19.192795	11.290158	-0.019057	0.000000	0.172736	0.000000	0.000000	0.000000	0.007901	-0.134669	0.005074	0.000000	0.000000	2.000000	169.000000	1.000000
15371.111415	0.100384	0.594281	-0.003442	85.818764	-19.192795	11.290158	-0.019057	0.000000	0.172736	0.000000	0.000000	0.000000	0.007901	-0.134669	0.005074	0.000000	0.000000	2.000000	169.000000	1.000000
15371.114749	0.100384	0.594281	-0.003442	85.930710	-18.325705	12.261621	-0.019200	0.000000	0.172090	0.000000	0.000000	0.000000	0.007901	-0.134669	0.005074	0.000000	0.000000	2.000000	169.000000	1.000000
15371.118082	0.100405	0.593839	-0.003449	85.930710	-18.325705	12.261621	-0.019200	0.000000	0.172090	0.000000	0.000000	0.000000	0.006312	-0.132646	-0.002102	0.000000	0.000000	2.000000	169.000000	1.000000
15371.121415	0.100405	0.593839	-0.003449	85.930710	-18.325705	12.261621	-0.019200	0.000000	0.172090	0.000000	0.000000	0.000000	0.006312	-0.132646	-0.002102	0.000000	0.000000	2.000000	169.000000	1.000000
15371.124749	0.100405	0.593839	-0.003449	86.039032	-17.546211	13.130517	-0.019200	0.000000	0.172090	0.000000	0.000000	0.000000	0.006312	-0.132646	-0.002102	0.000000	0.000000	2.000000	169.000000	1.000000
15371.128082	0.100405	0.593839	-0.003449	86.039032	-17.546211	13.130517	-0.019200	0.000000	0.172090	0.000000	0.000000	0.000000	0.006312	-0.132646	-0.002102	0.000000	0.000000	2.000000	169.000000	1.000000
15371.131415	0.100471	0.593371	-0.003459	86.039032	-17.546211	13.130517	-0.020252	0.000000	0.172440	0.000000	0.000000	0.000000	0.019691	-0.140224	-0.002910	0.000000	0.000000	2.000000	169.000000	1.000000
15371.134749	0.100584	0.592897	-0.003455	86.142166	-16.823767	13.931801	-0.020252	0.000000	0.172440	0.000000	0.000000	0.000000	0.034146	-0.142216	0.001125	0.000000	0.000000	2.000000	169.000000	1.000000
15371.138082	0.100584	0.592897	-0.003455	86.142166	-16.823767	13.931801	-0.020252	0.000000	0.172440	0.000000	0.000000	0.000000	0.034146	-0.142216	0.001125	0.000000	0.000000	2.000000	169.000000	1.000000
15371.141415	0.100584	0.592897	-0.003455	86.142166	-16.823767	13.931801	-0.020252	0.000000	0.172440	0.000000	0.000000	0.000000	0.034146	-0.142216	0.001125	0.000000	0.000000	2.000000	169.000000	1.000000
15371.144749	0.100584	0.592897	-0.003455	86.237190	-16.249418	14.565302	-0.029225	0.000000	0.172737	0.000000	0.000000	0.000000	0.034146	-0.142216	0.001125	0.000000	0.000000	2.000000	169.000000	1.000000
15371.148082	0.100734	0.592428	-0.003393	86.237190	-16.249418	14.565302	-0.029225	0.000000	0.172737	0.000000	0.000000	0.000000	0.044784	-0.140685	0.018498	0.000000	0.000000	2.000000	169.000000	1.000000
15371.151415	0.100734	0.592428	-0.003393	86.237190	-16.249418	14.565302	-0.029225	0.000000	0.172737	0.000000	0.000000	0.000000	0.044784	-0.140685	0.018498	0.000000	0.000000	2.000000	169.000000	1.000000
15371.154749	0.100734	0.592428	-0.003393	86.310074	-16.129404	14.707936	-0.029225	0.000000	0.172737	0.000000	0.000000	0.000000	0.044784	-0.140685	0.018498	0.000000	0.000000	2.000000	169.000000	1.000000
15371.158082	0.100734	0.592428	-0.003393	86.310074	-16.129404	14.707936	-0.029225	0.000000	0.172737	0.000000	0.000000	0.000000	0.044784	-0.140685	0.018498	0.000000	0.000000	2.000000	169.000000	1.000000
15371.161415	0.100861	0.591959	-0.003327	86.310074	-16.129404	14.707936	-0.029225	0.000000	0.172737	0.000000	0.000000	0.000000	0.038303	-0.140693	0.019781	0.000000	0.000000	2.000000	169.000000	1.000000
15371.164749	0.101021	0.591477	-0.003220	86.361961	-16.474085	14.353564	-0.036689	0.000000	0.169654	0.000000	0.000000	0.000000	0.047877	-0.144820	0.032265	0.000000	0.000000	2.000000	169.000000	1.000000
15371.168082	0.101021	0.591477	-0.003220	86.361961	-16.474085	14.353564	-0.036689	0.000000	0.169654	0.000000	0.000000	0.000000	0.047877	-0.144820	0.032265	0.000000	0.000000	2.000000	169.000000	1.000000
15371.171415	0.101021	0.591477	-0.003220	86.361961	-16.474085	14.353564	-0.036689	0.000000	0.169654	0.000000	0.000000	0.000000	0.047877	-0.144820	0.032265	0.000000	0.000000	2.000000	169.000000	1.000000
15371.174749	0.101021	0.591477	-0.003220	86.413734	-16.920755	13.892329	-0.051052	0.000000	0.160980	0.000000	0.000000	0.000000	0.047877	-0.144820	0.032265	0.000000	0.000000	2.000000	169.000000	1.000000
15371.178082	0.101163	0.591012	-0.003091	86.413734	-16.920755	13.892329	-0.051052	0.000000	0.160980	0.000000	0.000000	0.000000	0.042491	-0.139269	0.038436	0.000000	0.000000	2.000000	169.000000	1.000000
15371.181415	0.101163	0.591012	-0.003091	86.413734	-16.920755	13.892329	-0.051052	0.000000	0.160980	0.000000	0.000000	0.000000	0.042491	-0.139269	0.038436	0.000000	0.000000	2.000000	169.000000	1.000000
15371.184749	0.101266	0.590541	-0.002931	86.460884	-17.310614	13.492421	-0.051052	0.000000	0.160980	0.000000	0.000000	0.000000	0.031110	-0.141402	0.048204	0.000000	0.000000	2.000000	169.000000	1.000000
15371.188082	0.101266	0.590541	-0.002931	86.460884	-17.310614	13.492421	-0.051052	0.000000	0.160980	0.000000	0.000000	0.000000	0.031110	-0.141402	0.048204	0.000000	0.000000	2.000000	169.000000	1.000000
15371.191415	0.101266	0.590541	-0.002931	86.460884	-17.310614	13.492421	-0.051052	0.000000	0.160980	0.000000	0.000000	0.000000	0.031110	-0.141402	0.048204	0.000000	0.000000	2.000000	169.000000	1.000000
15371.194749	0.101266	0.590541	-0.002931	86.510529	-17.739813	13.055797	-0.063319	0.000000	0.146540	0.000000	0.000000	0.000000	0.031110	-0.141402	0.048204	0.000000	0.000000	2.000000	169.000000	1.000000
15371.198082	0.101370	0.590070	-0.002771	86.510529	-17.739813	13.055797	-0.063319	0.000000	0.146540	0.000000	0.000000	0.000000	0.031092	-0.141464	0.048057	0.000000	0.000000	2.000000	169.000000	1.000000
15371.201415	0.101370	0.590070	-0.002771	86.510529	-17.739813	13.055797	-0.063319	0.000000	0.146540	0.000000	0.000000	0.000000	0.031092	-0.141464	0.048057	0.000000	0.000000	2.000000	169.000000	1.000000
15371.204749	0.101482	0.589609	-0.002571	86.560654	-18.063004	12.731564	-0.063319	0.000000	0.146540	0.000000	0.000000	0.000000	0.033738	-0.138066	0.059845	0.000000	0.000000	2.000000	169.000000	1.000000
15371.208082	0.101482	0.589609	-0.002571	86.560654	-18.063004	12.731564	-0.063319	0.000000	0.146540	0.000000	0.000000	0.000000	0.033738	-0.138066	0.059845	0.000000	0.000000	2.000000	169.000000	1.000000
15371.211415	0.101482	0.589609	-0.002571	86.560654	-18.063004	12.731564	-0.074124	0.000000	0.128556	0.000000	0.000000	0.000000	0.033738	-0.138066	0.059845	0.000000	0.000000	2.000000	169.000000	1.000000
15371.214749	0.101482	0.589609	-0.002571	86.620613	-18.333824	12.467670	-0.074124	0.000000	0.128556	0.000000	0.000000	0.000000	0.033738	-0.138066	0.059845	0.000000	0.000000	2.000000	169.000000	1.000000
15371.218082	0.101609	0.589112	-0.002410	86.620613	-18.333824	12.467670	-0.074124	0.000000	0.128556	0.000000	0.000000	0.000000	0.038011	-0.149253	0.048431	0.000000	0.000000	2.000000	169.000000	1.000000
15371.221415	0.101609	0.589112	-0.002410	86.678635	-18.662066	12.143184	-0.074124	0.000000	0.128556	0.000000	0.000000	0.000000	0.038011	-0.149253	0.048431	0.000000	0.000000	2.000000	169.000000	1.000000
15371.224749	0.101719	0.588607	-0.002221	86.678635	-18.662066	12.143184	-0.074124	0.000000	0.128556	0.000000	0.000000	0.000000	0.033085	-0.151425	0.056735	0.000000	0.000000	2.000000	169.000000	1.000000
15371.228082	0.101719	0.588607	-0.002221	86.678635	-18.662066	12.143184	-0.074124	0.000000	0.128556	0.000000	0.000000	0.000000	0.033085	-0.151425	0.056735	0.000000	0.000000	2.000000	169.000000	1.000000
15371.231415	0.101719	0.588607	-0.002221	86.678635	-18.662066	12.143184	-0.074124	0.000000	0.128556	0.000000	0.000000	0.000000	0.033085	-0.151425	0.056735	0.000000	0.000000	2.000000	169.000000	1.000000
15371.234749	0.101719	0.588607	-0.002221	86.734573	-19.246389	11.544272	-0.085973	0.000000	0.111029	0.000000	0.000000	0.000000	0.033085	-0.151425	0.056735	0.000000	0.000000	2.000000	169.000000	1.000000
15371.238082	0.101835	0.588054	-0.002109	86.734573	-19.246389	11.544272	-0.085973	0.000000	0.111029	0.000000	0.000000	0.000000	0.034671	-0.166027	0.033324	0.000000	0.000000	2.000000	169.000000	1.000000
15371.241415	0.101835	0.588054	-0.002109	86.734573	-19.246389	11.544272	-0.085973	0.000000	0.111029	0.000000	0.000000	0.000000	0.034671	-0.166027	0.033324	0.000000	0.000000	2.000000	169.000000	1.000000
15371.244749	0.101968	0.587482	-0.002020	86.795517	-19.914284	10.864428	-0.085973	0.000000	0.111029	0.000000	0.000000	0.000000	0.040018	-0.171586	0.026740	0.000000	0.000000	2.000000	169.000000	1.000000
15371.248082	0.101968	0.587482	-0.002020	86.795517	-19.914284	10.864428	-0.085973	0.000000	0.111029	0.000000	0.000000	0.000000	0.040018	-0.171586	0.026740	0.000000	0.000000	2.000000	169.000000	1.000000
15371.251415	0.101968	0.587482	-0.002020	86.795517	-19.914284	10.864428	-0.085973	0.000000	0.111029	0.000000	0.000000	0.000000	0.040018	-0.171586	0.026740	0.000000	0.000000	2.000000	169.000000	1.000000
15371.254749	0.101968	0.587482	-0.002020	86.861313	-20.670935	10.095735	-0.098421	0.000000	0.101018	0.000000	0.000000	0.000000	0.040018	-0.171586	0.026740	0.000000	0.000000	2.000000	169.000000	1.000000
15371.258082	0.102076	0.586891	-0.001944	86.861313	-20.670935	10.095735	-0.098421	0.000000	0.101018	0.000000	0.000000	0.000000	0.032396	-0.177151	0.023039	0.000000	0.000000	2.000000	169.000000	1.000000
15371.261415	0.102076	0.586891	-0.001944	86.861313	-20.670935	10.095735	-0.098421	0.000000	0.101018	0.000000	0.000000	0.000000	0.032396	-0.177151	0.023039	0.000000	0.000000	2.000000	169.000000	1.000000
15371.264749	0.102157	0.586238	-0.001889	86.931519	-21.528521	9.228688	-0.098421	0.000000	0.101018	0.000000	0.000000	0.000000	0.024116	-0.195850	0.016439	0.000000	0.000000	2.000000	169.000000	1.000000
15371.268082	0.102157	0.586238	-0.001889	86.931519	-21.528521	9.228688	-0.098421	0.000000	0.101018	0.000000	0.000000	0.000000	0.024116	-0.195850	0.016439	0.000000	0.000000	2.000000	169.000000	1.000000
15371.271415	0.102157	0.586238	-0.001889	86.931519	-21.528521	9.228688	-0.098421	0.000000	0.101018	0.000000	0.000000	0.000000	0.024116	-0.195850	0.016439	0.000000	0.000000	2.000000	169.000000	1.000000
15371.274749	0.102157	0.586238	-0.001889	87.005264	-22.520277	8.225863	-0.107841	0.000000	0.094439	0.000000	0.000000	0.000000	0.024116	-0.195850	0.016439	0.000000	0.000000	2.000000	169.000000	1.000000
15371.278082	0.102204	0.585530	-0.001880	87.005264	-22.520277	8.225863	-0.107841	0.000000	0.094439	0.000000	0.000000	0.000000	0.014240	-0.212360	0.002757	0.000000	0.000000	2.000000	169.000000	1.000000
15371.281415	0.102204	0.585530	-0.001880	87.005264	-22.520277	8.225863	-0.107841	0.000000	0.094439	0.000000	0.000000	0.000000	0.014240	-0.212360	0.002757	0.000000	0.000000	2.000000	169.000000	1.000000
15371.284749	0.102217	0.584793	-0.001923	87.086502	-23.651266	7.090586	-0.107841	0.000000	0.094439	0.000000	0.000000	0.000000	0.003882	-0.221174	-0.013041	0.000000	0.000000	2.000000	169.000000	1.000000
15371.288082	0.102217	0.584793	-0.001923	87.086502	-23.651266	7.090586	-0.107841	0.000000	0.094439	0.000000	0.000000	0.000000	0.003882	-0.221174	-0.013041	0.000000	0.000000	2.000000	169.000000	1.000000
15371.291415	0.102217	0.584793	-0.001923	87.086502	-23.651266	7.090586	-0.107841	0.000000	0.094439	0.000000	0.000000	0.000000	0.003882	-0.221174	-0.013041	0.000000	0.000000	2.000000	169.000000	1.000000
15371.294749	0.102217	0.584793	-0.001923	87.173058	-24.991144	5.747507	-0.110861	0.000000	0.096153	0.000000	0.000000	0.000000	0.003882	-0.221174	-0.013041	0.000000	0.000000	2.000000	169.000000	1.000000
15371.298082	0.102202	0.583994	-0.001989	87.173058	-24.991144	5.747507	-0.110861	0.000000	0.096153	0.000000	0.000000	0.000000	-0.004460	-0.239684	-0.019857	0.000000	0.000000	2.000000	169.000000	1.000000
15371.301415	0.102202	0.583994	-0.001989	87.173058	-24.991144	5.747507	-0.110861	0.000000	0.096153	0.000000	0.000000	0.000000	-0.004460	-0.239684	-0.019857	0.000000	0.000000	2.000000	169.000000	1.000000
15371.304749	0.102171	0.583148	-0.002130	87.260620	-26.548994	4.183038	-0.110861	0.000000	0.096153	0.000000	0.000000	0.000000	-0.009481	-0.253805	-0.042227	0.000000	0.000000	2.000000	169.000000	1.000000
15371.308082	0.102171	0.583148	-0.002130	87.260620	-26.548994	4.183038	-0.110861	0.000000	0.096153	0.000000	0.000000	0.000000	-0.009481	-0.253805	-0.042227	0.000000	0.000000	2.000000	169.000000	1.000000
15371.311415	0.102171	0.583148	-0.002130	87.260620	-26.548994	4.183038	-0.110861	0.000000	0.096153	0.000000	0.000000	0.000000	-0.009481	-0.253805	-0.042227	0.000000	0.000000	2.000000	169.000000	1.000000
15371.314749	0.102171	0.583148	-0.002130	87.355515	-28.388577	2.339408	-0.108538	0.000000	0.106500	0.000000	0.000000	0.000000	-0.009481	-0.253805	-0.042227	0.000000	0.000000	2.000000	169.000000	1.000000
15371.318082	0.102084	0.582248	-0.002313	87.355515	-28.388577	2.339408	-0.108538	0.000000	0.106500	0.000000	0.000000	0.000000	-0.025906	-0.269985	-0.054784	0.000000	0.000000	2.000000	169.000000	1.000000
15371.321415	0.102084	0.582248	-0.002313	87.355515	-28.388577	2.339408	-0.108538	0.000000	0.106500	0.000000	0.000000	0.000000	-0.025906	-0.269985	-0.054784	0.000000	0.000000	2.000000	169.000000	1.000000
15371.324749	0.102037	0.581331	-0.002523	87.448563	-30.436703	0.285538	-0.108538	0.000000	0.106500	0.000000	0.000000	0.000000	-0.014196	-0.275146	-0.063244	0.000000	0.000000	2.000000	169.000000	1.000000
15371.328082	0.102037	0.581331	-0.002523	87.448563	-30.436703	0.285538	-0.108538	0.000000	0.106500	0.000000	0.000000	0.000000	-0.014196	-0.275146	-0.063244	0.000000	0.000000	2.000000	169.000000	1.000000
15371.331415	0.102037	0.581331	-0.002523	87.448563	-30.436703	0.285538	-0.101854	0.000000	0.126171	0.000000	0.000000	0.000000	-0.014196	-0.275146	-0.063244	0.000000	0.000000	2.000000	169.000000	1.000000
15371.334749	0.102037	0.581331	-0.002523	87.543770	-32.711613	-1.996321	-0.101854	0.000000	0.126171	0.000000	0.000000	0.000000	-0.014196	-0.275146	-0.063244	0.000000	0.000000	2.000000	169.000000	1.000000
15371.338082	0.101982	0.580379	-0.002770	87.543770	-32.711613	-1.996321	-0.101854	0.000000	0.126171	0.000000	0.000000	0.000000	-0.016574	-0.285723	-0.073854	0.000000	0.000000	2.000000	169.000000	1.000000
15371.341415	0.101982	0.580379	-0.002770	87.543770	-32.711613	-1.996321	-0.101854	0.000000	0.126171	0.000000	0.000000	0.000000	-0.016574	-0.285723	-0.073854	0.000000	0.000000	2.000000	169.000000	1.000000
15371.344749	0.101974	0.579420	-0.003004	87.630486	-35.100819	-4.407581	-0.101854	0.000000	0.126171	0.000000	0.000000	0.000000	-0.002206	-0.287545	-0.070381	0.000000	0.000000	2.000000	169.000000	1.000000
15371.348082	0.101974	0.579420	-0.003004	87.630486	-35.100819	-4.407581	-0.101854	0.000000	0.126171	0.000000	0.000000	0.000000	-0.002206	-0.287545	-0.070381	0.000000	0.000000	2.000000	169.000000	1.000000
15371.351415	0.101974	0.579420	-0.003004	87.630486	-35.100819	-4.407581	-0.101854	0.000000	0.126171	0.000000	0.000000	0.000000	-0.002206	-0.287545	-0.070381	0.000000	0.000000	2.000000	169.000000	1.000000
15371.354749	0.101974	0.579420	-0.003004	87.687424	-37.258827	-6.589716	-0.098724	0.000000	0.150210	0.000000	0.000000	0.000000	-0.002206	-0.287545	-0.070381	0.000000	0.000000	2.000000	169.000000	1.000000
15371.358082	0.101967	0.578463	-0.003241	87.687424	-37.258827	-6.589716	-0.098724	0.000000	0.150210	0.000000	0.000000	0.000000	-0.002358	-0.287177	-0.070996	0.000000	0.000000	2.000000	169.000000	1.000000
15371.361415	0.101967	0.578463	-0.003241	87.687424	-37.258827	-6.589716	-0.098724	0.000000	0.150210	0.000000	0.000000	0.000000	-0.002358	-0.287177	-0.070996	0.000000	0.000000	2.000000	169.000000	1.000000
15371.364749	0.101993	0.577536	-0.003427	87.682182	-38.368313	-7.746860	-0.098724	0.000000	0.150210	0.000000	0.000000	0.000000	0.007796	-0.278231	-0.055958	0.000000	0.000000	2.000000	169.000000	1.000000
15371.368082	0.101993	0.577536	-0.003427	87.682182	-38.368313	-7.746860	-0.098724	0.000000	0.150210	0.000000	0.000000	0.000000	0.007796	-0.278231	-0.055958	0.000000	0.000000	2.000000	169.000000	1.000000
15371.371415	0.101993	0.577536	-0.003427	87.682182	-38.368313	-7.746860	-0.099630	0.000000	0.171369	0.000000	0.000000	0.000000	0.007796	-0.278231	-0.055958	0.000000	0.000000	2.000000	169.000000	1.000000
15371.374749	0.101993	0.577536	-0.003427	87.610664	-38.126820	-7.576342	-0.099630	0.000000	0.171369	0.000000	0.000000	0.000000	0.007796	-0.278231	-0.055958	0.000000	0.000000	2.000000	169.000000	1.000000
15371.378082	0.102052	0.576638	-0.003564	87.610664	-38.126820	-7.576342	-0.099630	0.000000	0.171369	0.000000	0.000000	0.000000	0.017965	-0.269344	-0.040856	0.000000	0.000000	2.000000	169.000000	1.000000
15371.381415	0.102052	0.576638	-0.003564	87.610664	-38.126820	-7.576342	-0.099630	0.000000	0.171369	0.000000	0.000000	0.000000	0.017965	-0.269344	-0.040856	0.000000	0.000000	2.000000	169.000000	1.000000
15371.384749	0.102089	0.575766	-0.003703	87.500015	-37.285141	-6.826643	-0.099630	0.000000	0.171369	0.000000	0.000000	0.000000	0.010946	-0.261527	-0.041828	0.000000	0.000000	2.000000	169.000000	1.000000
15371.388082	0.102089	0.575766	-0.003703	87.500015	-37.285141	-6.826643	-0.099630	0.000000	0.171369	0.000000	0.000000	0.000000	0.010946	-0.261527	-0.041828	0.000000	0.000000	2.000000	169.000000	1.000000
15371.391415	0.102089	0.575766	-0.003703	87.500015	-37.285141	-6.826643	-0.104449	0.000000	0.185150	0.000000	0.000000	0.000000	0.010946	-0.261527	-0.041828	0.000000	0.000000	2.000000	169.000000	1.000000
15371.394749	0.102089	0.575766	-0.003703	87.385513	-36.128941	-5.757383	-0.104449	0.000000	0.185150	0.000000	0.000000	0.000000	0.010946	-0.261527	-0.041828	0.000000	0.000000	2.000000	169.000000	1.000000
15371.398082	0.102174	0.574956	-0.003826	87.385513	-36.128941	-5.757383	-0.104449	0.000000	0.185150	0.000000	0.000000	0.000000	0.025605	-0.242919	-0.036934	0.000000	0.000000	2.000000	169.000000	1.000000
15371.401415	0.102174	0.574956	-0.003826	87.385513	-36.128941	-5.757383	-0.104449	0.000000	0.185150	0.000000	0.000000	0.000000	0.025605	-0.242919	-0.036934	0.000000	0.000000	2.000000	169.000000	1.000000
15371.404749	0.102254	0.574155	-0.003974	87.277748	-34.820656	-4.520559	-0.104449	0.000000	0.185150	0.000000	0.000000	0.000000	0.023920	-0.240491	-0.044340	0.000000	0.000000	2.000000	169.000000	1.000000
15371.408082	0.102254	0.574155	-0.003974	87.277748	-34.820656	-4.520559	-0.104449	0.000000	0.185150	0.000000	0.000000	0.000000	0.023920	-0.240491	-0.044340	0.000000	0.000000	2.000000	169.000000	1.000000
15371.411415	0.102254	0.574155	-0.003974	87.277748	-34.820656	-4.520559	-0.104449	0.000000	0.185150	0.000000	0.000000	0.000000	0.023920	-0.240491	-0.044340	0.000000	0.000000	2.000000	169.000000	1.000000
15371.414749	0.102254	0.574155	-0.003974	87.192574	-33.915794	-3.681123	-0.112703	0.000000	0.198696	0.000000	0.000000	0.000000	0.023920	-0.240491	-0.044340	0.000000	0.000000	2.000000	169.000000	1.000000
15371.418082	0.102334	0.573422	-0.004118	87.192574	-33.915794	-3.681123	-0.112703	0.000000	0.198696	0.000000	0.000000	0.000000	0.024121	-0.219713	-0.043370	0.000000	0.000000	2.000000	169.000000	1.000000
15371.421415	0.102334	0.573422	-0.004118	87.192574	-33.915794	-3.681123	-0.112703	0.000000	0.198696	0.000000	0.000000	0.000000	0.024121	-0.219713	-0.043370	0.000000	0.000000	2.000000	169.000000	1.000000
15371.424749	0.102385	0.572749	-0.004295	87.124176	-33.306797	-3.124108	-0.112703	0.000000	0.198696	0.000000	0.000000	0.000000	0.015162	-0.202061	-0.052930	0.000000	0.000000	2.000000	169.000000	1.000000
15371.428082	0.102385	0.572749	-0.004295	87.124176	-33.306797	-3.124108	-0.112703	0.000000	0.198696	0.000000	0.000000	0.000000	0.015162	-0.202061	-0.052930	0.000000	0.000000	2.000000	169.000000	1.000000
15371.431415	0.102385	0.572749	-0.004295	87.124176	-33.306797	-3.124108	-0.112703	0.000000	0.198696	0.000000	0.000000	0.000000	0.015162	-0.202061	-0.052930	0.000000	0.000000	2.000000	169.000000	1.000000
15371.434749	0.102385	0.572749	-0.004295	87.067551	-33.078674	-2.950754	-0.119250	0.000000	0.214746	0.000000	0.000000	0.000000	0.015162	-0.202061	-0.052930	0.000000	0.000000	2.000000	169.000000	1.000000
15371.438082	0.102420	0.572137	-0.004439	87.067551	-33.078674	-2.950754	-0.119250	0.000000	0.214746	0.000000	0.000000	0.000000	0.010532	-0.183601	-0.043357	0.000000	0.000000	2.000000	169.000000	1.000000
15371.441415	0.102420	0.572137	-0.004439	87.067551	-33.078674	-2.950754	-0.119250	0.000000	0.214746	0.000000	0.000000	0.000000	0.010532	-0.183601	-0.043357	0.000000	0.000000	2.000000	169.000000	1.000000
15371.444749	0.102409	0.571576	-0.004587	87.027832	-33.466656	-3.392787	-0.119250	0.000000	0.214746	0.000000	0.000000	0.000000	-0.003255	-0.168232	-0.044346	0.000000	0.000000	2.000000	169.000000	1.000000
15371.448082	0.102409	0.571576	-0.004587	87.027832	-33.466656	-3.392787	-0.119250	0.000000	0.214746	0.000000	0.000000	0.000000	-0.003255	-0.168232	-0.044346	0.000000	0.000000	2.000000	169.000000	1.000000
15371.451415	0.102409	0.571576	-0.004587	87.027832	-33.466656	-3.392787	-0.119250	0.000000	0.214746	0.000000	0.000000	0.000000	-0.003255	-0.168232	-0.044346	0.000000	0.000000	2.000000	169.000000	1.000000
15371.454749	0.102409	0.571576	-0.004587	86.993713	-34.162922	-4.143676	-0.120463	0.000000	0.229363	0.000000	0.000000	0.000000	-0.003255	-0.168232	-0.044346	0.000000	0.000000	2.000000	169.000000	1.000000
15371.458082	0.102362	0.571076	-0.004698	86.993713	-34.162922	-4.143676	-0.120463	0.000000	0.229363	0.000000	0.000000	0.000000	-0.014281	-0.149876	-0.033176	0.000000	0.000000	2.000000	169.000000	1.000000
15371.461415	0.102362	0.571076	-0.004698	86.993713	-34.162922	-4.143676	-0.120463	0.000000	0.229363	0.000000	0.000000	0.000000	-0.014281	-0.149876	-0.033176	0.000000	0.000000	2.000000	169.000000	1.000000
15371.464749	0.102362	0.571076	-0.004698	86.987144	-34.876965	-4.884890	-0.120463	0.000000	0.229363	0.000000	0.000000	0.000000	-0.014281	-0.149876	-0.033176	0.000000	0.000000	2.000000	169.000000	1.000000
15371.468082	0.102362	0.571076	-0.004698	86.987144	-34.876965	-4.884890	-0.120463	0.000000	0.229363	0.000000	0.000000	0.000000	-0.014281	-0.149876	-0.033176	0.000000	0.000000	2.000000	169.000000	1.000000
15371.471415	0.102268	0.570628	-0.004811	87.007423	-35.370014	-5.372187	-0.118082	0.000000	0.234892	0.000000	0.000000	0.000000	-0.028020	-0.134558	-0.034057	0.000000	0.000000	2.000000	169.000000	1.000000
15371.474749	0.102152	0.570205	-0.004927	87.007423	-35.370014	-5.372187	-0.118082	0.000000	0.234892	0.000000	0.000000	0.000000	-0.034891	-0.126874	-0.034551	0.000000	0.000000	2.000000	169.000000	1.000000
15371.478082	0.102152	0.570205	-0.004927	87.007423	-35.370014	-5.372187	-0.118082	0.000000	0.234892	0.000000	0.000000	0.000000	-0.034891	-0.126874	-0.034551	0.000000	0.000000	2.000000	169.000000	1.000000
15371.481415	0.102152	0.570205	-0.004927	87.007423	-35.370014	-5.372187	-0.118082	0.000000	0.234892	0.000000	0.000000	0.000000	-0.034891	-0.126874	-0.034551	0.000000	0.000000	2.000000	169.000000	1.000000
15371.484749	0.102152	0.570205	-0.004927	87.027245	-35.777927	-5.768197	-0.107597	0.000000	0.246327	0.000000	0.000000	0.000000	-0.034891	-0.126874	-0.034551	0.000000	0.000000	2.000000	169.000000	1.000000
15371.488082	0.102011	0.569833	-0.005049	87.027245	-35.777927	-5.768197	-0.107597	0.000000	0.246327	0.000000	0.000000	0.000000	-0.042153	-0.111609	-0.036830	0.000000	0.000000	2.000000	169.000000	1.000000
15371.491415	0.102011	0.569833	-0.005049	87.027245	-35.777927	-5.768197	-0.107597	0.000000	0.246327	0.000000	0.000000	0.000000	-0.042153	-0.111609	-0.036830	0.000000	0.000000	2.000000	169.000000	1.000000
15371.494749	0.102011	0.569833	-0.005049	87.039780	-36.016396	-5.994906	-0.107597	0.000000	0.246327	0.000000	0.000000	0.000000	-0.042153	-0.111609	-0.036830	0.000000	0.000000	2.000000	169.000000	1.000000
15371.498082	0.102011	0.569833	-0.005049	87.039780	-36.016396	-5.994906	-0.107597	0.000000	0.246327	0.000000	0.000000	0.000000	-0.042153	-0.111609	-0.036830	0.000000	0.000000	2.000000	169.000000	1.000000
15371.501415	0.101870	0.569486	-0.005178	87.039780	-36.016396	-5.994906	-0.100572	0.000000	0.252465	0.000000	0.000000	0.000000	-0.042562	-0.103924	-0.038736	0.000000	0.000000	2.000000	169.000000	1.000000
15371.504749	0.101706	0.569140	-0.005303	87.038391	-35.931175	-5.898281	-0.100572	0.000000	0.252465	0.000000	0.000000	0.000000	-0.048995	-0.103873	-0.037385	0.000000	0.000000	2.000000	169.000000	1.000000
15371.508082	0.101706	0.569140	-0.005303	87.038391	-35.931175	-5.898281	-0.100572	0.000000	0.252465	0.000000	0.000000	0.000000	-0.048995	-0.103873	-0.037385	0.000000	0.000000	2.000000	169.000000	1.000000
15371.511415	0.101706	0.569140	-0.005303	87.038391	-35.931175	-5.898281	-0.085312	0.000000	0.265152	0.000000	0.000000	0.000000	-0.048995	-0.103873	-0.037385	0.000000	0.000000	2.000000	169.000000	1.000000
15371.514749	0.101706	0.569140	-0.005303	87.025398	-35.569145	-5.525215	-0.085312	0.000000	0.265152	0.000000	0.000000	0.000000	-0.048995	-0.103873	-0.037385	0.000000	0.000000	2.000000	169.000000	1.000000
15371.518082	0.101555	0.568784	-0.005473	87.025398	-35.569145	-5.525215	-0.085312	0.000000	0.265152	0.000000	0.000000	0.000000	-0.045286	-0.106787	-0.051069	0.000000	0.000000	2.000000	169.000000	1.000000
15371.521415	0.101555	0.568784	-0.005473	87.025398	-35.569145	-5.525215	-0.085312	0.000000	0.265152	0.000000	0.000000	0.000000	-0.045286	-0.106787	-0.051069	0.000000	0.000000	2.000000	169.000000	1.000000
15371.524749	0.101555	0.568784	-0.005473	87.012268	-35.207592	-5.155334	-0.085312	0.000000	0.265152	0.000000	0.000000	0.000000	-0.045286	-0.106787	-0.051069	0.000000	0.000000	2.000000	169.000000	1.000000
15371.528082	0.101555	0.568784	-0.005473	87.012268	-35.207592	-5.155334	-0.085312	0.000000	0.265152	0.000000	0.000000	0.000000	-0.045286	-0.106787	-0.051069	0.000000	0.000000	2.000000	169.000000	1.000000
15371.531415	0.101451	0.568446	-0.005636	87.012268	-35.207592	-5.155334	-0.077764	0.000000	0.273663	0.000000	0.000000	0.000000	-0.031258	-0.101421	-0.048886	0.000000	0.000000	2.000000	169.000000	1.000000
15371.534749	0.101370	0.568083	-0.005798	86.996513	-34.786434	-4.731514	-0.077764	0.000000	0.273663	0.000000	0.000000	0.000000	-0.024434	-0.108928	-0.048647	0.000000	0.000000	2.000000	169.000000	1.000000
15371.538082	0.101370	0.568083	-0.005798	86.996513	-34.786434	-4.731514	-0.077764	0.000000	0.273663	0.000000	0.000000	0.000000	-0.024434	-0.108928	-0.048647	0.000000	0.000000	2.000000	169.000000	1.000000
15371.541415	0.101370	0.568083	-0.005798	86.996513	-34.786434	-4.731514	-0.068482	0.000000	0.289919	0.000000	0.000000	0.000000	-0.024434	-0.108928	-0.048647	0.000000	0.000000	2.000000	169.000000	1.000000
15371.544749	0.101370	0.568083	-0.005798	86.978447	-34.310398	-4.255687	-0.068482	0.000000	0.289919	0.000000	0.000000	0.000000	-0.024434	-0.108928	-0.048647	0.000000	0.000000	2.000000	169.000000	1.000000
15371.548082	0.101315	0.567713	-0.005942	86.978447	-34.310398	-4.255687	-0.068482	0.000000	0.289919	0.000000	0.000000	0.000000	-0.016458	-0.111139	-0.043231	0.000000	0.000000	2.000000	169.000000	1.000000
15371.551415	0.101315	0.567713	-0.005942	86.978447	-34.310398	-4.255687	-0.068482	0.000000	0.289919	0.000000	0.000000	0.000000	-0.016458	-0.111139	-0.043231	0.000000	0.000000	2.000000	169.000000	1.000000
15371.554749	0.101315	0.567713	-0.005942	86.953873	-33.705940	-3.654435	-0.068482	0.000000	0.289919	0.000000	0.000000	0.000000	-0.016458	-0.111139	-0.043231	0.000000	0.000000	2.000000	169.000000	1.000000
15371.558082	0.101315	0.567713	-0.005942	86.953873	-33.705940	-3.654435	-0.068482	0.000000	0.289919	0.000000	0.000000	0.000000	-0.016458	-0.111139	-0.043231	0.000000	0.000000	2.000000	169.000000	1.000000
15371.561415	0.101274	0.567307	-0.006126	86.926552	-33.056385	-3.008195	-0.065740	0.000000	0.297124	0.000000	0.000000	0.000000	-0.012385	-0.121625	-0.055162	0.000000	0.000000	2.000000	169.000000	1.000000
15371.564749	0.101237	0.566894	-0.006287	86.926552	-33.056385	-3.008195	-0.065740	0.000000	0.297124	0.000000	0.000000	0.000000	-0.010849	-0.123830	-0.048325	0.000000	0.000000	2.000000	169.000000	1.000000
15371.568082	0.101237	0.566894	-0.006287	86.926552	-33.056385	-3.008195	-0.065740	0.000000	0.297124	0.000000	0.000000	0.000000	-0.010849	-0.123830	-0.048325	0.000000	0.000000	2.000000	169.000000	1.000000
15371.571415	0.101237	0.566894	-0.006287	86.926552	-33.056385	-3.008195	-0.065740	0.000000	0.297124	0.000000	0.000000	0.000000	-0.010849	-0.123830	-0.048325	0.000000	0.000000	2.000000	169.000000	1.000000
15371.574749	0.101237	0.566894	-0.006287	86.909531	-32.626995	-2.582071	-0.061867	0.000000	0.314372	0.000000	0.000000	0.000000	-0.010849	-0.123830	-0.048325	0.000000	0.000000	2.000000	169.000000	1.000000
15371.578082	0.101188	0.566455	-0.006507	86.909531	-32.626995	-2.582071	-0.061867	0.000000	0.314372	0.000000	0.000000	0.000000	-0.014776	-0.131947	-0.065815	0.000000	0.000000	2.000000	169.000000	1.000000
15371.581415	0.101188	0.566455	-0.006507	86.909531	-32.626995	-2.582071	-0.061867	0.000000	0.314372	0.000000	0.000000	0.000000	-0.014776	-0.131947	-0.065815	0.000000	0.000000	2.000000	169.000000	1.000000
15371.584749	0.101188	0.566455	-0.006507	86.891716	-32.190147	-2.151104	-0.061867	0.000000	0.314372	0.000000	0.000000	0.000000	-0.014776	-0.131947	-0.065815	0.000000	0.000000	2.000000	169.000000	1.000000
15371.588082	0.101188	0.566455	-0.006507	86.891716	-32.190147	-2.151104	-0.061867	0.000000	0.314372	0.000000	0.000000	0.000000	-0.014776	-0.131947	-0.065815	0.000000	0.000000	2.000000	169.000000	1.000000
15371.591415	0.101160	0.566015	-0.006731	86.891716	-32.190147	-2.151104	-0.059404	0.000000	0.325341	0.000000	0.000000	0.000000	-0.008393	-0.131818	-0.067397	0.000000	0.000000	2.000000	169.000000	1.000000
15371.594749	0.101136	0.565594	-0.006939	86.858383	-31.462095	-1.426747	-0.059404	0.000000	0.325341	0.000000	0.000000	0.000000	-0.007260	-0.126449	-0.062318	0.000000	0.000000	2.000000	169.000000	1.000000
15371.598082	0.101136	0.565594	-0.006939	86.858383	-31.462095	-1.426747	-0.059404	0.000000	0.325341	0.000000	0.000000	0.000000	-0.007260	-0.126449	-0.062318	0.000000	0.000000	2.000000	169.000000	1.000000
15371.601415	0.101136	0.565594	-0.006939	86.858383	-31.462095	-1.426747	-0.059404	0.000000	0.325341	0.000000	0.000000	0.000000	-0.007260	-0.126449	-0.062318	0.000000	0.000000	2.000000	169.000000	1.000000
15371.604749	0.101136	0.565594	-0.006939	86.795822	-30.224192	-0.195854	-0.056795	0.000000	0.346960	0.000000	0.000000	0.000000	-0.007260	-0.126449	-0.062318	0.000000	0.000000	2.000000	169.000000	1.000000
15371.608082	0.101094	0.565190	-0.007125	86.795822	-30.224192	-0.195854	-0.056795	0.000000	0.346960	0.000000	0.000000	0.000000	-0.012529	-0.121098	-0.055781	0.000000	0.000000	2.000000	169.000000	1.000000
15371.611415	0.101094	0.565190	-0.007125	86.795822	-30.224192	-0.195854	-0.056795	0.000000	0.346960	0.000000	0.000000	0.000000	-0.012529	-0.121098	-0.055781	0.000000	0.000000	2.000000	169.000000	1.000000
15371.614749	0.101094	0.565190	-0.007125	86.724396	-28.918636	1.108125	-0.056795	0.000000	0.346960	0.000000	0.000000	0.000000	-0.012529	-0.121098	-0.055781	0.000000	0.000000	2.000000	169.000000	1.000000
15371.618082	0.101094	0.565190	-0.007125	86.724396	-28.918636	1.108125	-0.056795	0.000000	0.346960	0.000000	0.000000	0.000000	-0.012529	-0.121098	-0.055781	0.000000	0.000000	2.000000	169.000000	1.000000
15371.621415	0.101035	0.564804	-0.007289	86.652443	-27.685699	2.336887	-0.054707	0.000000	0.356257	0.000000	0.000000	0.000000	-0.017789	-0.115782	-0.049229	0.000000	0.000000	2.000000	169.000000	1.000000
15371.624749	0.101010	0.564445	-0.007400	86.652443	-27.685699	2.336887	-0.054707	0.000000	0.356257	0.000000	0.000000	0.000000	-0.007489	-0.107557	-0.033354	0.000000	0.000000	2.000000	169.000000	1.000000
15371.628082	0.101010	0.564445	-0.007400	86.652443	-27.685699	2.336887	-0.054707	0.000000	0.356257	0.000000	0.000000	0.000000	-0.007489	-0.107557	-0.033354	0.000000	0.000000	2.000000	169.000000	1.000000
15371.631415	0.101010	0.564445	-0.007400	86.652443	-27.685699	2.336887	-0.054707	0.000000	0.356257	0.000000	0.000000	0.000000	-0.007489	-0.107557	-0.033354	0.000000	0.000000	2.000000	169.000000	1.000000
15371.634749	0.101010	0.564445	-0.007400	86.575150	-26.457306	3.561344	-0.050495	0.000000	0.370021	0.000000	0.000000	0.000000	-0.007489	-0.107557	-0.033354	0.000000	0.000000	2.000000	169.000000	1.000000
15371.638082	0.100994	0.564097	-0.007471	86.575150	-26.457306	3.561344	-0.050495	0.000000	0.370021	0.000000	0.000000	0.000000	-0.004773	-0.104590	-0.021253	0.000000	0.000000	2.000000	169.000000	1.000000
15371.641415	0.100994	0.564097	-0.007471	86.575150	-26.457306	3.561344	-0.050495	0.000000	0.370021	0.000000	0.000000	0.000000	-0.004773	-0.104590	-0.021253	0.000000	0.000000	2.000000	169.000000	1.000000
15371.644749	0.100994	0.564097	-0.007471	86.512154	-25.505291	4.509805	-0.050495	0.000000	0.370021	0.000000	0.000000	0.000000	-0.004773	-0.104590	-0.021253	0.000000	0.000000	2.000000	169.000000	1.000000
15371.648082	0.100994	0.564097	-0.007471	86.512154	-25.505291	4.509805	-0.050495	0.000000	0.370021	0.000000	0.000000	0.000000	-0.004773	-0.104590	-0.021253	0.000000	0.000000	2.000000	169.000000	1.000000
15371.651415	0.100991	0.563775	-0.007484	86.512154	-25.505291	4.509805	-0.050495	0.000000	0.370021	0.000000	0.000000	0.000000	-0.000878	-0.096443	-0.003899	0.000000	0.000000	2.000000	169.000000	1.000000
15371.654749	0.100991	0.563775	-0.007484	86.469360	-24.878910	5.133652	-0.049699	0.000000	0.373563	0.000000	0.000000	0.000000	-0.000878	-0.096443	-0.003899	0.000000	0.000000	2.000000	169.000000	1.000000
15371.658082	0.100991	0.563775	-0.007484	86.469360	-24.878910	5.133652	-0.049699	0.000000	0.373563	0.000000	0.000000	0.000000	-0.000878	-0.096443	-0.003899	0.000000	0.000000	2.000000	169.000000	1.000000
15371.661415	0.100991	0.563775	-0.007484	86.469360	-24.878910	5.133652	-0.049553	0.000000	0.374213	0.000000	0.000000	0.000000	-0.000878	-0.096443	-0.003899	0.000000	0.000000	2.000000	169.000000	1.000000
15371.664749	0.100998	0.563221	-0.007355	86.442566	-24.493612	5.519721	-0.049553	0.000000	0.374213	0.000000	0.000000	0.000000	0.001992	-0.166214	0.038835	0.000000	0.000000	2.000000	169.000000	1.000000
15371.668082	0.100998	0.563221	-0.007355	86.442566	-24.493612	5.519721	-0.049553	0.000000	0.374213	0.000000	0.000000	0.000000	0.001992	-0.166214	0.038835	0.000000	0.000000	2.000000	169.000000	1.000000
15371.671415	0.100998	0.563221	-0.007355	86.442566	-24.493612	5.519721	-0.049553	0.000000	0.374213	0.000000	0.000000	0.000000	0.001992	-0.166214	0.038835	0.000000	0.000000	2.000000	169.000000	1.000000
15371.674749	0.100998	0.563221	-0.007355	86.440697	-24.443913	5.570898	-0.049885	0.000000	0.367740	0.000000	0.000000	0.000000	0.001992	-0.166214	0.038835	0.000000	0.000000	2.000000	169.000000	1.000000
15371.678082	0.100989	0.562970	-0.007294	86.440697	-24.443913	5.570898	-0.049885	0.000000	0.367740	0.000000	0.000000	0.000000	-0.002604	-0.075574	0.018373	0.000000	0.000000	2.000000	169.000000	1.000000
15371.681415	0.100989	0.562970	-0.007294	86.440697	-24.443913	5.570898	-0.049885	0.000000	0.367740	0.000000	0.000000	0.000000	-0.002604	-0.075574	0.018373	0.000000	0.000000	2.000000	169.000000	1.000000
15371.684749	0.100989	0.562970	-0.007294	86.457794	-24.649609	5.367263	-0.049885	0.000000	0.367740	0.000000	0.000000	0.000000	-0.002604	-0.075574	0.018373	0.000000	0.000000	2.000000	169.000000	1.000000
15371.688082	0.100989	0.562970	-0.007294	86.457794	-24.649609	5.367263	-0.049885	0.000000	0.367740	0.000000	0.000000	0.000000	-0.002604	-0.075574	0.018373	0.000000	0.000000	2.000000	169.000000	1.000000
15371.691415	0.100983	0.562760	-0.007221	86.457794	-24.649609	5.367263	-0.049885	0.000000	0.367740	0.000000	0.000000	0.000000	-0.001815	-0.062812	0.021900	0.000000	0.000000	2.000000	169.000000	1.000000
15371.694749	0.100983	0.562760	-0.007221	86.475861	-24.874683	5.144364	-0.049451	0.000000	0.364678	0.000000	0.000000	0.000000	-0.001815	-0.062812	0.021900	0.000000	0.000000	2.000000	169.000000	1.000000
15371.698082	0.100983	0.562760	-0.007221	86.475861	-24.874683	5.144364	-0.049451	0.000000	0.364678	0.000000	0.000000	0.000000	-0.001815	-0.062812	0.021900	0.000000	0.000000	2.000000	169.000000	1.000000
15371.701415	0.100983	0.562760	-0.007221	86.475861	-24.874683	5.144364	-0.049451	0.000000	0.364678	0.000000	0.000000	0.000000	-0.001815	-0.062812	0.021900	0.000000	0.000000	2.000000	169.000000	1.000000
15371.704749	0.100944	0.562406	-0.007196	86.478355	-24.893824	5.127258	-0.049148	0.000000	0.361028	0.000000	0.000000	0.000000	-0.011817	-0.106324	0.007328	0.000000	0.000000	2.000000	169.000000	1.000000
15371.708082	0.100944	0.562406	-0.007196	86.478355	-24.893824	5.127258	-0.049148	0.000000	0.361028	0.000000	0.000000	0.000000	-0.011817	-0.106324	0.007328	0.000000	0.000000	2.000000	169.000000	1.000000
15371.711415	0.100944	0.562406	-0.007196	86.478355	-24.893824	5.127258	-0.049148	0.000000	0.361028	0.000000	0.000000	0.000000	-0.011817	-0.106324	0.007328	0.000000	0.000000	2.000000	169.000000	1.000000
15371.714749	0.100944	0.562406	-0.007196	86.453430	-24.543003	5.476843	-0.047179	0.000000	0.359807	0.000000	0.000000	0.000000	-0.011817	-0.106324	0.007328	0.000000	0.000000	2.000000	169.000000	1.000000
15371.718082	0.100943	0.562313	-0.007197	86.453430	-24.543003	5.476843	-0.047179	0.000000	0.359807	0.000000	0.000000	0.000000	-0.000048	-0.027888	-0.000215	0.000000	0.000000	2.000000	169.000000	1.000000
15371.721415	0.100943	0.562313	-0.007197	86.453430	-24.543003	5.476843	-0.047179	0.000000	0.359807	0.000000	0.000000	0.000000	-0.000048	-0.027888	-0.000215	0.000000	0.000000	2.000000	169.000000	1.000000
15371.724749	0.100943	0.562313	-0.007197	86.394623	-23.797554	6.216132	-0.047179	0.000000	0.359807	0.000000	0.000000	0.000000	-0.000048	-0.027888	-0.000215	0.000000	0.000000	2.000000	169.000000	1.000000
15371.728082	0.100943	0.562313	-0.007197	86.394623	-23.797554	6.216132	-0.047179	0.000000	0.359807	0.000000	0.000000	0.000000	-0.000048	-0.027888	-0.000215	0.000000	0.000000	2.000000	169.000000	1.000000
15371.731415	0.100962	0.562270	-0.007214	86.394623	-23.797554	6.216132	-0.047179	0.000000	0.359807	0.000000	0.000000	0.000000	0.005604	-0.012756	-0.005018	0.000000	0.000000	2.000000	169.000000	1.000000
15371.734749	0.100962	0.562270	-0.007214	86.334839	-23.047625	6.964604	-0.047171	0.000000	0.359843	0.000000	0.000000	0.000000	0.005604	-0.012756	-0.005018	0.000000	0.000000	2.000000	169.000000	1.000000
15371.738082	0.100962	0.562270	-0.007214	86.334839	-23.047625	6.964604	-0.047171	0.000000	0.359843	0.000000	0.000000	0.000000	0.005604	-0.012756	-0.005018	0.000000	0.000000	2.000000	169.000000	1.000000
15371.741415	0.100962	0.562270	-0.007214	86.334839	-23.047625	6.964604	-0.047171	0.000000	0.359843	0.000000	0.000000	0.000000	0.005604	-0.012756	-0.005018	0.000000	0.000000	2.000000	169.000000	1.000000
15371.744749	0.100982	0.562264	-0.007127	86.281052	-22.461552	7.546104	-0.048105	0.000000	0.360679	0.000000	0.000000	0.000000	0.005853	-0.001856	0.026084	0.000000	0.000000	2.000000	169.000000	1.000000
15371.748082	0.100982	0.562264	-0.007127	86.281052	-22.461552	7.546104	-0.048105	0.000000	0.360679	0.000000	0.000000	0.000000	0.005853	-0.001856	0.026084	0.000000	0.000000	2.000000	169.000000	1.000000
15371.751415	0.100982	0.562264	-0.007127	86.281052	-22.461552	7.546104	-0.048105	0.000000	0.360679	0.000000	0.000000	0.000000	0.005853	-0.001856	0.026084	0.000000	0.000000	2.000000	169.000000	1.000000
15371.754749	0.100982	0.562264	-0.007127	86.236412	-22.005114	7.995661	-0.049080	0.000000	0.356332	0.000000	0.000000	0.000000	0.005853	-0.001856	0.026084	0.000000	0.000000	2.000000	169.000000	1.000000
15371.758082	0.101020	0.562308	-0.007056	86.236412	-22.005114	7.995661	-0.049080	0.000000	0.356332	0.000000	0.000000	0.000000	0.011507	0.013261	0.021283	0.000000	0.000000	2.000000	169.000000	1.000000
15371.761415	0.101020	0.562308	-0.007056	86.236412	-22.005114	7.995661	-0.049080	0.000000	0.356332	0.000000	0.000000	0.000000	0.011507	0.013261	0.021283	0.000000	0.000000	2.000000	169.000000	1.000000
15371.764749	0.101020	0.562308	-0.007056	86.209305	-21.789406	8.206006	-0.049080	0.000000	0.356332	0.000000	0.000000	0.000000	0.011507	0.013261	0.021283	0.000000	0.000000	2.000000	169.000000	1.000000
15371.768082	0.101020	0.562308	-0.007056	86.209305	-21.789406	8.206006	-0.049080	0.000000	0.356332	0.000000	0.000000	0.000000	0.011507	0.013261	0.021283	0.000000	0.000000	2.000000	169.000000	1.000000
15371.771415	0.101016	0.562352	-0.006975	86.209305	-21.789406	8.206006	-0.050998	0.000000	0.352785	0.000000	0.000000	0.000000	-0.001313	0.013250	0.024157	0.000000	0.000000	2.000000	169.000000	1.000000
15371.774749	0.101016	0.562352	-0.006975	86.194252	-21.801144	8.186865	-0.050998	0.000000	0.352785	0.000000	0.000000	0.000000	-0.001313	0.013250	0.024157	0.000000	0.000000	2.000000	169.000000	1.000000
15371.778082	0.101016	0.562352	-0.006975	86.194252	-21.801144	8.186865	-0.050998	0.000000	0.352785	0.000000	0.000000	0.000000	-0.001313	0.013250	0.024157	0.000000	0.000000	2.000000	169.000000	1.000000
15371.781415	0.101016	0.562352	-0.006975	86.194252	-21.801144	8.186865	-0.050998	0.000000	0.352785	0.000000	0.000000	0.000000	-0.001313	0.013250	0.024157	0.000000	0.000000	2.000000	169.000000	1.000000
15371.784749	0.101000	0.562438	-0.006947	86.184380	-21.923212	8.053891	-0.050780	0.000000	0.348759	0.000000	0.000000	0.000000	-0.004808	0.025543	0.008591	0.000000	0.000000	2.000000	169.000000	1.000000
15371.788082	0.101000	0.562438	-0.006947	86.184380	-21.923212	8.053891	-0.050780	0.000000	0.348759	0.000000	0.000000	0.000000	-0.004808	0.025543	0.008591	0.000000	0.000000	2.000000	169.000000	1.000000
15371.791415	0.101000	0.562438	-0.006947	86.184380	-21.923212	8.053891	-0.050780	0.000000	0.348759	0.000000	0.000000	0.000000	-0.004808	0.025543	0.008591	0.000000	0.000000	2.000000	169.000000	1.000000
15371.794749	0.101000	0.562438	-0.006947	86.174332	-22.071169	7.895965	-0.049978	0.000000	0.347327	0.000000	0.000000	0.000000	-0.004808	0.025543	0.008591	0.000000	0.000000	2.000000	169.000000	1.000000
15371.798082	0.100941	0.562461	-0.007006	86.174332	-22.071169	7.895965	-0.049978	0.000000	0.347327	0.000000	0.000000	0.000000	-0.017493	0.007058	-0.017947	0.000000	0.000000	2.000000	169.000000	1.000000
15371.801415	0.100941	0.562461	-0.007006	86.174332	-22.071169	7.895965	-0.049978	0.000000	0.347327	0.000000	0.000000	0.000000	-0.017493	0.007058	-0.017947	0.000000	0.000000	2.000000	169.000000	1.000000
15371.804749	0.100941	0.562461	-0.007006	86.157532	-22.085918	7.876987	-0.049978	0.000000	0.347327	0.000000	0.000000	0.000000	-0.017493	0.007058	-0.017947	0.000000	0.000000	2.000000	169.000000	1.000000
15371.808082	0.100941	0.562461	-0.007006	86.157532	-22.085918	7.876987	-0.049978	0.000000	0.347327	0.000000	0.000000	0.000000	-0.017493	0.007058	-0.017947	0.000000	0.000000	2.000000	169.000000	1.000000
15371.811415	0.100842	0.562491	-0.007148	86.157532	-22.085918	7.876987	-0.047063	0.000000	0.350318	0.000000	0.000000	0.000000	-0.029746	0.008912	-0.042599	0.000000	0.000000	2.000000	169.000000	1.000000
15371.814749	0.100842	0.562491	-0.007148	86.104034	-21.526690	8.438769	-0.047063	0.000000	0.350318	0.000000	0.000000	0.000000	-0.029746	0.008912	-0.042599	0.000000	0.000000	2.000000	169.000000	1.000000
15371.818082	0.100842	0.562491	-0.007148	86.104034	-21.526690	8.438769	-0.047063	0.000000	0.350318	0.000000	0.000000	0.000000	-0.029746	0.008912	-0.042599	0.000000	0.000000	2.000000	169.000000	1.000000
15371.821415	0.100842	0.562491	-0.007148	86.104034	-21.526690	8.438769	-0.047063	0.000000	0.350318	0.000000	0.000000	0.000000	-0.029746	0.008912	-0.042599	0.000000	0.000000	2.000000	169.000000	1.000000
15371.824749	0.100692	0.562635	-0.007418	86.015327	-20.592188	9.376529	-0.042105	0.000000	0.357418	0.000000	0.000000	0.000000	-0.045044	0.043311	-0.080951	0.000000	0.000000	2.000000	169.000000	1.000000
15371.828082	0.100692	0.562635	-0.007418	86.015327	-20.592188	9.376529	-0.042105	0.000000	0.357418	0.000000	0.000000	0.000000	-0.045044	0.043311	-0.080951	0.000000	0.000000	2.000000	169.000000	1.000000
15371.831415	0.100692	0.562635	-0.007418	86.015327	-20.592188	9.376529	-0.042105	0.000000	0.357418	0.000000	0.000000	0.000000	-0.045044	0.043311	-0.080951	0.000000	0.000000	2.000000	169.000000	1.000000
15371.834749	0.100692	0.562635	-0.007418	85.895630	-19.406734	10.559428	-0.034598	0.000000	0.370910	0.000000	0.000000	0.000000	-0.045044	0.043311	-0.080951	0.000000	0.000000	2.000000	169.000000	1.000000
15371.838082	0.100678	0.562726	-0.007481	85.895630	-19.406734	10.559428	-0.034598	0.000000	0.370910	0.000000	0.000000	0.000000	-0.004245	0.027358	-0.018950	0.000000	0.000000	2.000000	169.000000	1.000000
15371.841415	0.100678	0.562726	-0.007481	85.895630	-19.406734	10.559428	-0.034598	0.000000	0.370910	0.000000	0.000000	0.000000	-0.004245	0.027358	-0.018950	0.000000	0.000000	2.000000	169.000000	1.000000
15371.844749	0.100678	0.562726	-0.007481	85.777382	-18.318991	11.644801	-0.034598	0.000000	0.370910	0.000000	0.000000	0.000000	-0.004245	0.027358	-0.018950	0.000000	0.000000	2.000000	169.000000	1.000000
15371.848082	0.100678	0.562726	-0.007481	85.777382	-18.318991	11.644801	-0.034598	0.000000	0.370910	0.000000	0.000000	0.000000	-0.004245	0.027358	-0.018950	0.000000	0.000000	2.000000	169.000000	1.000000
15371.851415	0.100698	0.562844	-0.007491	85.777382	-18.318991	11.644801	-0.034598	0.000000	0.370910	0.000000	0.000000	0.000000	0.006070	0.035431	-0.002932	0.000000	0.000000	2.000000	169.000000	1.000000
15371.854749	0.100698	0.562844	-0.007491	85.676811	-17.453789	12.502934	-0.033891	0.000000	0.374068	0.000000	0.000000	0.000000	0.006070	0.035431	-0.002932	0.000000	0.000000	2.000000	169.000000	1.000000
15371.858082	0.100698	0.562844	-0.007491	85.676811	-17.453789	12.502934	-0.033891	0.000000	0.374068	0.000000	0.000000	0.000000	0.006070	0.035431	-0.002932	0.000000	0.000000	2.000000	169.000000	1.000000
15371.861415	0.100698	0.562844	-0.007491	85.676811	-17.453789	12.502934	-0.033891	0.000000	0.374068	0.000000	0.000000	0.000000	0.006070	0.035431	-0.002932	0.000000	0.000000	2.000000	169.000000	1.000000
15371.864749	0.100812	0.563127	-0.007381	85.605019	-16.866335	13.084143	-0.034902	0.000000	0.374557	0.000000	0.000000	0.000000	0.034315	0.084676	0.033085	0.000000	0.000000	2.000000	169.000000	1.000000
15371.868082	0.100812	0.563127	-0.007381	85.605019	-16.866335	13.084143	-0.034902	0.000000	0.374557	0.000000	0.000000	0.000000	0.034315	0.084676	0.033085	0.000000	0.000000	2.000000	169.000000	1.000000
15371.871415	0.100812	0.563127	-0.007381	85.605019	-16.866335	13.084143	-0.034902	0.000000	0.374557	0.000000	0.000000	0.000000	0.034315	0.084676	0.033085	0.000000	0.000000	2.000000	169.000000	1.000000
15371.874749	0.100812	0.563127	-0.007381	85.567429	-16.574881	13.370255	-0.040621	0.000000	0.369043	0.000000	0.000000	0.000000	0.034315	0.084676	0.033085	0.000000	0.000000	2.000000	169.000000	1.000000
15371.878082	0.100856	0.563256	-0.007286	85.567429	-16.574881	13.370255	-0.040621	0.000000	0.369043	0.000000	0.000000	0.000000	0.013091	0.038862	0.028373	0.000000	0.000000	2.000000	169.000000	1.000000
15371.881415	0.100856	0.563256	-0.007286	85.567429	-16.574881	13.370255	-0.040621	0.000000	0.369043	0.000000	0.000000	0.000000	0.013091	0.038862	0.028373	0.000000	0.000000	2.000000	169.000000	1.000000
15371.884749	0.100856	0.563256	-0.007286	85.542007	-16.412210	13.529016	-0.040621	0.000000	0.369043	0.000000	0.000000	0.000000	0.013091	0.038862	0.028373	0.000000	0.000000	2.000000	169.000000	1.000000
15371.888082	0.100856	0.563256	-0.007286	85.542007	-16.412210	13.529016	-0.040621	0.000000	0.369043	0.000000	0.000000	0.000000	0.013091	0.038862	0.028373	0.000000	0.000000	2.000000	169.000000	1.000000
15371.891415	0.100906	0.563446	-0.007162	85.542007	-16.412210	13.529016	-0.040621	0.000000	0.369043	0.000000	0.000000	0.000000	0.015058	0.056860	0.037154	0.000000	0.000000	2.000000	169.000000	1.000000
15371.894749	0.100906	0.563446	-0.007162	85.514633	-16.218458	13.723368	-0.042803	0.000000	0.364314	0.000000	0.000000	0.000000	0.015058	0.056860	0.037154	0.000000	0.000000	2.000000	169.000000	1.000000
15371.898082	0.100906	0.563446	-0.007162	85.514633	-16.218458	13.723368	-0.042803	0.000000	0.364314	0.000000	0.000000	0.000000	0.015058	0.056860	0.037154	0.000000	0.000000	2.000000	169.000000	1.000000
15371.901415	0.100906	0.563446	-0.007162	85.514633	-16.218458	13.723368	-0.045313	0.000000	0.358121	0.000000	0.000000	0.000000	0.015058	0.056860	0.037154	0.000000	0.000000	2.000000	169.000000	1.000000
15371.904749	0.100932	0.563841	-0.006947	85.487160	-16.029768	13.915377	-0.045313	0.000000	0.358121	0.000000	0.000000	0.000000	0.007761	0.118467	0.064641	0.000000	0.000000	2.000000	169.000000	1.000000
15371.908082	0.100932	0.563841	-0.006947	85.487160	-16.029768	13.915377	-0.045313	0.000000	0.358121	0.000000	0.000000	0.000000	0.007761	0.118467	0.064641	0.000000	0.000000	2.000000	169.000000	1.000000
15371.911415	0.100932	0.563841	-0.006947	85.487160	-16.029768	13.915377	-0.045313	0.000000	0.358121	0.000000	0.000000	0.000000	0.007761	0.118467	0.064641	0.000000	0.000000	2.000000	169.000000	1.000000
15371.914749	0.100932	0.563841	-0.006947	85.459686	-15.843396	14.105050	-0.046606	0.000000	0.347348	0.000000	0.000000	0.000000	0.007761	0.118467	0.064641	0.000000	0.000000	2.000000	169.000000	1.000000
15371.918082	0.100934	0.564038	-0.006837	85.459686	-15.843396	14.105050	-0.046606	0.000000	0.347348	0.000000	0.000000	0.000000	0.000659	0.059274	0.032996	0.000000	0.000000	2.000000	169.000000	1.000000
15371.921415	0.100934	0.564038	-0.006837	85.459686	-15.843396	14.105050	-0.046606	0.000000	0.347348	0.000000	0.000000	0.000000	0.000659	0.059274	0.032996	0.000000	0.000000	2.000000	169.000000	1.000000
15371.924749	0.100927	0.564226	-0.006768	85.434944	-15.677896	14.273804	-0.046606	0.000000	0.347348	0.000000	0.000000	0.000000	-0.002078	0.056393	0.020784	0.000000	0.000000	2.000000	169.000000	1.000000
15371.928082	0.100927	0.564226	-0.006768	85.434944	-15.677896	14.273804	-0.046606	0.000000	0.347348	0.000000	0.000000	0.000000	-0.002078	0.056393	0.020784	0.000000	0.000000	2.000000	169.000000	1.000000
15371.931415	0.100927	0.564226	-0.006768	85.434944	-15.677896	14.273804	-0.046606	0.000000	0.347348	0.000000	0.000000	0.000000	-0.002078	0.056393	0.020784	0.000000	0.000000	2.000000	169.000000	1.000000
15371.934749	0.100927	0.564226	-0.006768	85.415634	-15.548301	14.403804	-0.046370	0.000000	0.338384	0.000000	0.000000	0.000000	-0.002078	0.056393	0.020784	0.000000	0.000000	2.000000	169.000000	1.000000
15371.938082	0.100934	0.564379	-0.006738	85.415634	-15.548301	14.403804	-0.046370	0.000000	0.338384	0.000000	0.000000	0.000000	0.001985	0.045955	0.008854	0.000000	0.000000	2.000000	169.000000	1.000000
15371.941415	0.100934	0.564379	-0.006738	85.415634	-15.548301	14.403804	-0.046370	0.000000	0.338384	0.000000	0.000000	0.000000	0.001985	0.045955	0.008854	0.000000	0.000000	2.000000	169.000000	1.000000
15371.944749	0.100934	0.564379	-0.006738	85.401855	-15.456409	14.496001	-0.046370	0.000000	0.338384	0.000000	0.000000	0.000000	0.001985	0.045955	0.008854	0.000000	0.000000	2.000000	169.000000	1.000000
15371.948082	0.100934	0.564379	-0.006738	85.401855	-15.456409	14.496001	-0.046370	0.000000	0.338384	0.000000	0.000000	0.000000	0.001985	0.045955	0.008854	0.000000	0.000000	2.000000	169.000000	1.000000
15371.951415	0.100913	0.564504	-0.006831	85.401855	-15.456409	14.496001	-0.046370	0.000000	0.338384	0.000000	0.000000	0.000000	-0.006210	0.037262	-0.027707	0.000000	0.000000	2.000000	169.000000	1.000000
15371.954749	0.100913	0.564504	-0.006831	85.396271	-15.419815	14.532704	-0.046701	0.000000	0.336909	0.000000	0.000000	0.000000	-0.006210	0.037262	-0.027707	0.000000	0.000000	2.000000	169.000000	1.000000
15371.958082	0.100913	0.564504	-0.006831	85.396271	-15.419815	14.532704	-0.046701	0.000000	0.336909	0.000000	0.000000	0.000000	-0.006210	0.037262	-0.027707	0.000000	0.000000	2.000000	169.000000	1.000000
15371.961415	0.100913	0.564504	-0.006831	85.396271	-15.419815	14.532704	-0.046701	0.000000	0.336909	0.000000	0.000000	0.000000	-0.006210	0.037262	-0.027707	0.000000	0.000000	2.000000	169.000000	1.000000
15371.964749	0.100858	0.564688	-0.007177	85.388962	-15.495128	14.444436	-0.045666	0.000000	0.341527	0.000000	0.000000	0.000000	-0.016549	0.055258	-0.103893	0.000000	0.000000	2.000000	169.000000	1.000000
15371.968082	0.100858	0.564688	-0.007177	85.388962	-15.495128	14.444436	-0.045666	0.000000	0.341527	0.000000	0.000000	0.000000	-0.016549	0.055258	-0.103893	0.000000	0.000000	2.000000	169.000000	1.000000
15371.971415	0.100858	0.564688	-0.007177	85.388962	-15.495128	14.444436	-0.042908	0.000000	0.358842	0.000000	0.000000	0.000000	-0.016549	0.055258	-0.103893	0.000000	0.000000	2.000000	169.000000	1.000000
15371.974749	0.100858	0.564688	-0.007177	85.381447	-15.803769	14.106510	-0.042908	0.000000	0.358842	0.000000	0.000000	0.000000	-0.016549	0.055258	-0.103893	0.000000	0.000000	2.000000	169.000000	1.000000
15371.978082	0.100768	0.564721	-0.007479	85.381447	-15.803769	14.106510	-0.042908	0.000000	0.358842	0.000000	0.000000	0.000000	-0.027060	0.009856	-0.090734	0.000000	0.000000	2.000000	169.000000	1.000000
15371.981415	0.100768	0.564721	-0.007479	85.381447	-15.803769	14.106510	-0.042908	0.000000	0.358842	0.000000	0.000000	0.000000	-0.027060	0.009856	-0.090734	0.000000	0.000000	2.000000	169.000000	1.000000
15371.984749	0.100690	0.564743	-0.007827	85.364349	-16.471535	13.377685	-0.042908	0.000000	0.358842	0.000000	0.000000	0.000000	-0.023388	0.006869	-0.104376	0.000000	0.000000	2.000000	169.000000	1.000000
15371.988082	0.100690	0.564743	-0.007827	85.364349	-16.471535	13.377685	-0.042908	0.000000	0.358842	0.000000	0.000000	0.000000	-0.023388	0.006869	-0.104376	0.000000	0.000000	2.000000	169.000000	1.000000
15371.991415	0.100690	0.564743	-0.007827	85.364349	-16.471535	13.377685	-0.042908	0.000000	0.358842	0.000000	0.000000	0.000000	-0.023388	0.006869	-0.104376	0.000000	0.000000	2.000000	169.000000	1.000000
15371.994749	0.100690	0.564743	-0.007827	85.321861	-17.417656	12.332373	-0.034500	0.000000	0.391360	0.000000	0.000000	0.000000	-0.023388	0.006869	-0.104376	0.000000	0.000000	2.000000	169.000000	1.000000
15371.998082	0.100583	0.564731	-0.008205	85.321861	-17.417656	12.332373	-0.034500	0.000000	0.391360	0.000000	0.000000	0.000000	-0.032132	-0.003622	-0.113437	0.000000	0.000000	2.000000	169.000000	1.000000
15372.001415	0.100583	0.564731	-0.008205	85.321861	-17.417656	12.332373	-0.034500	0.000000	0.391360	0.000000	0.000000	0.000000	-0.032132	-0.003622	-0.113437	0.000000	0.000000	2.000000	169.000000	1.000000
15372.004749	0.100583	0.564731	-0.008205	85.217918	-18.405216	11.201710	-0.034500	0.000000	0.391360	0.000000	0.000000	0.000000	-0.032132	-0.003622	-0.113437	0.000000	0.000000	2.000000	169.000000	1.000000
15372.008082	0.100583	0.564731	-0.008205	85.217918	-18.405216	11.201710	-0.034500	0.000000	0.391360	0.000000	0.000000	0.000000	-0.032132	-0.003622	-0.113437	0.000000	0.000000	2.000000	169.000000	1.000000
15372.011415	0.100486	0.564704	-0.008537	85.217918	-18.405216	11.201710	-0.029144	0.000000	0.410266	0.000000	0.000000	0.000000	-0.029010	-0.008287	-0.099553	0.000000	0.000000	2.000000	169.000000	1.000000
15372.014749	0.100486	0.564704	-0.008537	85.026573	-19.365894	10.037612	-0.029144	0.000000	0.410266	0.000000	0.000000	0.000000	-0.029010	-0.008287	-0.099553	0.000000	0.000000	2.000000	169.000000	1.000000
15372.018082	0.100486	0.564704	-0.008537	85.026573	-19.365894	10.037612	-0.029144	0.000000	0.410266	0.000000	0.000000	0.000000	-0.029010	-0.008287	-0.099553	0.000000	0.000000	2.000000	169.000000	1.000000
15372.021415	0.100486	0.564704	-0.008537	85.026573	-19.365894	10.037612	-0.024309	0.000000	0.426858	0.000000	0.000000	0.000000	-0.029010	-0.008287	-0.099553	0.000000	0.000000	2.000000	169.000000	1.000000
15372.024749	0.100378	0.564624	-0.008921	84.761826	-20.230999	8.916303	-0.024309	0.000000	0.426858	0.000000	0.000000	0.000000	-0.032526	-0.023995	-0.115297	0.000000	0.000000	2.000000	169.000000	1.000000
15372.028082	0.100378	0.564624	-0.008921	84.761826	-20.230999	8.916303	-0.024309	0.000000	0.426858	0.000000	0.000000	0.000000	-0.032526	-0.023995	-0.115297	0.000000	0.000000	2.000000	169.000000	1.000000
15372.031415	0.100378	0.564624	-0.008921	84.761826	-20.230999	8.916303	-0.024309	0.000000	0.426858	0.000000	0.000000	0.000000	-0.032526	-0.023995	-0.115297	0.000000	0.000000	2.000000	169.000000	1.000000
15372.034749	0.100378	0.564624	-0.008921	84.451653	-20.955742	7.908679	-0.018888	0.000000	0.446075	0.000000	0.000000	0.000000	-0.032526	-0.023995	-0.115297	0.000000	0.000000	2.000000	169.000000	1.000000
15372.038082	0.100343	0.564597	-0.008975	84.451653	-20.955742	7.908679	-0.018888	0.000000	0.446075	0.000000	0.000000	0.000000	-0.010288	-0.008146	-0.016010	0.000000	0.000000	2.000000	169.000000	1.000000
15372.041415	0.100343	0.564597	-0.008975	84.451653	-20.955742	7.908679	-0.018888	0.000000	0.446075	0.000000	0.000000	0.000000	-0.010288	-0.008146	-0.016010	0.000000	0.000000	2.000000	169.000000	1.000000
15372.044749	0.100343	0.564597	-0.008975	84.130981	-21.741222	6.816849	-0.018888	0.000000	0.446075	0.000000	0.000000	0.000000	-0.010288	-0.008146	-0.016010	0.000000	0.000000	2.000000	169.000000	1.000000
15372.048082	0.100343	0.564597	-0.008975	84.130981	-21.741222	6.816849	-0.018888	0.000000	0.446075	0.000000	0.000000	0.000000	-0.010288	-0.008146	-0.016010	0.000000	0.000000	2.000000	169.000000	1.000000
15372.051415	0.100316	0.564537	-0.008999	84.130981	-21.741222	6.816849	-0.018888	0.000000	0.446075	0.000000	0.000000	0.000000	-0.008344	-0.017973	-0.007337	0.000000	0.000000	2.000000	169.000000	1.000000
15372.054749	0.100309	0.564477	-0.009029	83.827209	-22.412033	5.850324	-0.017173	0.000000	0.448743	0.000000	0.000000	0.000000	-0.001964	-0.017984	-0.008768	0.000000	0.000000	2.000000	169.000000	1.000000
15372.058082	0.100309	0.564477	-0.009029	83.827209	-22.412033	5.850324	-0.017173	0.000000	0.448743	0.000000	0.000000	0.000000	-0.001964	-0.017984	-0.008768	0.000000	0.000000	2.000000	169.000000	1.000000
15372.061415	0.100309	0.564477	-0.009029	83.827209	-22.412033	5.850324	-0.017173	0.000000	0.448743	0.000000	0.000000	0.000000	-0.001964	-0.017984	-0.008768	0.000000	0.000000	2.000000	169.000000	1.000000
15372.064749	0.100309	0.564477	-0.009029	83.579262	-22.943247	5.077383	-0.015455	0.000000	0.451427	0.000000	0.000000	0.000000	-0.001964	-0.017984	-0.008768	0.000000	0.000000	2.000000	169.000000	1.000000
15372.068082	0.100270	0.564402	-0.009002	83.579262	-22.943247	5.077383	-0.015455	0.000000	0.451427	0.000000	0.000000	0.000000	-0.011613	-0.022572	0.008002	0.000000	0.000000	2.000000	169.000000	1.000000
15372.071415	0.100270	0.564402	-0.009002	83.579262	-22.943247	5.077383	-0.015455	0.000000	0.451427	0.000000	0.000000	0.000000	-0.011613	-0.022572	0.008002	0.000000	0.000000	2.000000	169.000000	1.000000
15372.074749	0.100270	0.564402	-0.009002	83.395767	-23.350632	4.483801	-0.015455	0.000000	0.451427	0.000000	0.000000	0.000000	-0.011613	-0.022572	0.008002	0.000000	0.000000	2.000000	169.000000	1.000000
15372.078082	0.100270	0.564402	-0.009002	83.395767	-23.350632	4.483801	-0.015455	0.000000	0.451427	0.000000	0.000000	0.000000	-0.011613	-0.022572	0.008002	0.000000	0.000000	2.000000	169.000000	1.000000
15372.081415	0.100254	0.564301	-0.008974	83.395767	-23.350632	4.483801	-0.015455	0.000000	0.451427	0.000000	0.000000	0.000000	-0.004849	-0.030126	0.008283	0.000000	0.000000	2.000000	169.000000	1.000000
15372.084749	0.100254	0.564301	-0.008974	83.273026	-23.681601	4.017100	-0.013520	0.000000	0.450094	0.000000	0.000000	0.000000	-0.004849	-0.030126	0.008283	0.000000	0.000000	2.000000	169.000000	1.000000
15372.088082	0.100254	0.564301	-0.008974	83.273026	-23.681601	4.017100	-0.013520	0.000000	0.450094	0.000000	0.000000	0.000000	-0.004849	-0.030126	0.008283	0.000000	0.000000	2.000000	169.000000	1.000000
15372.091415	0.100254	0.564301	-0.008974	83.273026	-23.681601	4.017100	-0.013520	0.000000	0.450094	0.000000	0.000000	0.000000	-0.004849	-0.030126	0.008283	0.000000	0.000000	2.000000	169.000000	1.000000
15372.094749	0.100241	0.564058	-0.008936	83.176880	-24.087652	3.491289	-0.012712	0.000000	0.448713	0.000000	0.000000	0.000000	-0.004112	-0.072964	0.011581	0.000000	0.000000	2.000000	169.000000	1.000000
15372.098082	0.100241	0.564058	-0.008936	83.176880	-24.087652	3.491289	-0.012712	0.000000	0.448713	0.000000	0.000000	0.000000	-0.004112	-0.072964	0.011581	0.000000	0.000000	2.000000	169.000000	1.000000
15372.101415	0.100241	0.564058	-0.008936	83.176880	-24.087652	3.491289	-0.012712	0.000000	0.448713	0.000000	0.000000	0.000000	-0.004112	-0.072964	0.011581	0.000000	0.000000	2.000000	169.000000	1.000000
15372.104749	0.100241	0.564058	-0.008936	83.105591	-24.623724	2.844462	-0.012026	0.000000	0.446783	0.000000	0.000000	0.000000	-0.004112	-0.072964	0.011581	0.000000	0.000000	2.000000	169.000000	1.000000
15372.108082	0.100196	0.563959	-0.008835	83.105591	-24.623724	2.844462	-0.012026	0.000000	0.446783	0.000000	0.000000	0.000000	-0.013343	-0.029524	0.030276	0.000000	0.000000	2.000000	169.000000	1.000000
15372.111415	0.100196	0.563959	-0.008835	83.105591	-24.623724	2.844462	-0.012026	0.000000	0.446783	0.000000	0.000000	0.000000	-0.013343	-0.029524	0.030276	0.000000	0.000000	2.000000	169.000000	1.000000
15372.114749	0.100110	0.563836	-0.008719	83.050308	-25.141329	2.243269	-0.012026	0.000000	0.446783	0.000000	0.000000	0.000000	-0.025743	-0.037063	0.034826	0.000000	0.000000	2.000000	169.000000	1.000000
15372.118082	0.100110	0.563836	-0.008719	83.050308	-25.141329	2.243269	-0.012026	0.000000	0.446783	0.000000	0.000000	0.000000	-0.025743	-0.037063	0.034826	0.000000	0.000000	2.000000	169.000000	1.000000
15372.121415	0.100110	0.563836	-0.008719	83.050308	-25.141329	2.243269	-0.012026	0.000000	0.446783	0.000000	0.000000	0.000000	-0.025743	-0.037063	0.034826	0.000000	0.000000	2.000000	169.000000	1.000000
15372.124749	0.100000	0.563732	-0.008512	83.019051	-25.546108	1.786580	-0.005512	0.000000	0.435933	0.000000	0.000000	0.000000	-0.033100	-0.031269	0.062071	0.000000	0.000000	2.000000	169.000000	1.000000
15372.128082	0.100000	0.563732	-0.008512	83.019051	-25.546108	1.786580	-0.005512	0.000000	0.435933	0.000000	0.000000	0.000000	-0.033100	-0.031269	0.062071	0.000000	0.000000	2.000000	169.000000	1.000000
15372.131415	0.100000	0.563732	-0.008512	83.019051	-25.546108	1.786580	-0.005512	0.000000	0.435933	0.000000	0.000000	0.000000	-0.033100	-0.031269	0.062071	0.000000	0.000000	2.000000	169.000000	1.000000
15372.134749	0.100000	0.563732	-0.008512	83.006081	-25.680719	1.651112	0.000004	0.000000	0.425587	0.000000	0.000000	0.000000	-0.033100	-0.031269	0.062071	0.000000	0.000000	2.000000	169.000000	1.000000
15372.138082	0.099908	0.563647	-0.008224	83.006081	-25.680719	1.651112	0.000004	0.000000	0.425587	0.000000	0.000000	0.000000	-0.027707	-0.025519	0.086465	0.000000	0.000000	2.000000	169.000000	1.000000
15372.141415	0.099908	0.563647	-0.008224	83.006081	-25.680719	1.651112	0.000004	0.000000	0.425587	0.000000	0.000000	0.000000	-0.027707	-0.025519	0.086465	0.000000	0.000000	2.000000	169.000000	1.000000
15372.144749	0.099908	0.563647	-0.008224	83.008636	-25.646069	1.719058	0.000004	0.000000	0.425587	0.000000	0.000000	0.000000	-0.027707	-0.025519	0.086465	0.000000	0.000000	2.000000	169.000000	1.000000
15372.148082	0.099908	0.563647	-0.008224	83.008636	-25.646069	1.719058	0.000004	0.000000	0.425587	0.000000	0.000000	0.000000	-0.027707	-0.025519	0.086465	0.000000	0.000000	2.000000	169.000000	1.000000
15372.151415	0.099765	0.563563	-0.007857	83.008636	-25.646069	1.719058	0.004622	0.000000	0.411176	0.000000	0.000000	0.000000	-0.042703	-0.025015	0.109868	0.000000	0.000000	2.000000	169.000000	1.000000
15372.154749	0.099608	0.563447	-0.007458	83.026527	-25.519396	1.906978	0.004622	0.000000	0.411176	0.000000	0.000000	0.000000	-0.047293	-0.034953	0.119908	0.000000	0.000000	2.000000	169.000000	1.000000
15372.158082	0.099608	0.563447	-0.007458	83.026527	-25.519396	1.906978	0.004622	0.000000	0.411176	0.000000	0.000000	0.000000	-0.047293	-0.034953	0.119908	0.000000	0.000000	2.000000	169.000000	1.000000
15372.161415	0.099608	0.563447	-0.007458	83.026527	-25.519396	1.906978	0.004622	0.000000	0.411176	0.000000	0.000000	0.000000	-0.047293	-0.034953	0.119908	0.000000	0.000000	2.000000	169.000000	1.000000
15372.164749	0.099608	0.563447	-0.007458	83.068535	-25.135530	2.396470	0.019622	0.000000	0.372880	0.000000	0.000000	0.000000	-0.047293	-0.034953	0.119908	0.000000	0.000000	2.000000	169.000000	1.000000
15372.168082	0.099506	0.563332	-0.007004	83.068535	-25.135530	2.396470	0.019622	0.000000	0.372880	0.000000	0.000000	0.000000	-0.030363	-0.034492	0.136189	0.000000	0.000000	2.000000	169.000000	1.000000
15372.171415	0.099506	0.563332	-0.007004	83.068535	-25.135530	2.396470	0.019622	0.000000	0.372880	0.000000	0.000000	0.000000	-0.030363	-0.034492	0.136189	0.000000	0.000000	2.000000	169.000000	1.000000
15372.174749	0.099506	0.563332	-0.007004	83.146454	-24.361368	3.337813	0.019622	0.000000	0.372880	0.000000	0.000000	0.000000	-0.030363	-0.034492	0.136189	0.000000	0.000000	2.000000	169.000000	1.000000
15372.178082	0.099506	0.563332	-0.007004	83.146454	-24.361368	3.337813	0.019622	0.000000	0.372880	0.000000	0.000000	0.000000	-0.030363	-0.034492	0.136189	0.000000	0.000000	2.000000	169.000000	1.000000
15372.181415	0.099462	0.563218	-0.006495	83.146454	-24.361368	3.337813	0.019622	0.000000	0.372880	0.000000	0.000000	0.000000	-0.013420	-0.034093	0.152470	0.000000	0.000000	2.000000	169.000000	1.000000
15372.184749	0.099439	0.563079	-0.005986	83.260208	-23.230600	4.694520	0.024682	0.000000	0.350182	0.000000	0.000000	0.000000	-0.006729	-0.041797	0.152708	0.000000	0.000000	2.000000	169.000000	1.000000
15372.188082	0.099439	0.563079	-0.005986	83.260208	-23.230600	4.694520	0.024682	0.000000	0.350182	0.000000	0.000000	0.000000	-0.006729	-0.041797	0.152708	0.000000	0.000000	2.000000	169.000000	1.000000
15372.191415	0.099439	0.563079	-0.005986	83.260208	-23.230600	4.694520	0.024682	0.000000	0.350182	0.000000	0.000000	0.000000	-0.006729	-0.041797	0.152708	0.000000	0.000000	2.000000	169.000000	1.000000
15372.194749	0.099439	0.563079	-0.005986	83.388977	-21.861341	6.324509	0.028040	0.000000	0.299319	0.000000	0.000000	0.000000	-0.006729	-0.041797	0.152708	0.000000	0.000000	2.000000	169.000000	1.000000
15372.198082	0.099459	0.562939	-0.005487	83.388977	-21.861341	6.324509	0.028040	0.000000	0.299319	0.000000	0.000000	0.000000	0.006039	-0.041975	0.149833	0.000000	0.000000	2.000000	169.000000	1.000000
15372.201415	0.099459	0.562939	-0.005487	83.388977	-21.861341	6.324509	0.028040	0.000000	0.299319	0.000000	0.000000	0.000000	0.006039	-0.041975	0.149833	0.000000	0.000000	2.000000	169.000000	1.000000
15372.204749	0.099459	0.562773	-0.004977	83.526070	-20.322195	8.142379	0.028040	0.000000	0.299319	0.000000	0.000000	0.000000	-0.000094	-0.049721	0.152896	0.000000	0.000000	2.000000	169.000000	1.000000
15372.208082	0.099459	0.562773	-0.004977	83.526070	-20.322195	8.142379	0.028040	0.000000	0.299319	0.000000	0.000000	0.000000	-0.000094	-0.049721	0.152896	0.000000	0.000000	2.000000	169.000000	1.000000
15372.211415	0.099459	0.562773	-0.004977	83.526070	-20.322195	8.142379	0.028040	0.000000	0.299319	0.000000	0.000000	0.000000	-0.000094	-0.049721	0.152896	0.000000	0.000000	2.000000	169.000000	1.000000
15372.214749	0.099459	0.562773	-0.004977	83.659401	-18.784010	9.952130	0.027049	0.000000	0.248865	0.000000	0.000000	0.000000	-0.000094	-0.049721	0.152896	0.000000	0.000000	2.000000	169.000000	1.000000
15372.218082	0.099480	0.562571	-0.004576	83.659401	-18.784010	9.952130	0.027049	0.000000	0.248865	0.000000	0.000000	0.000000	0.006203	-0.060747	0.120375	0.000000	0.000000	2.000000	169.000000	1.000000
15372.221415	0.099480	0.562571	-0.004576	83.659401	-18.784010	9.952130	0.027049	0.000000	0.248865	0.000000	0.000000	0.000000	0.006203	-0.060747	0.120375	0.000000	0.000000	2.000000	169.000000	1.000000
15372.224749	0.099480	0.562571	-0.004576	83.782524	-17.394669	11.582189	0.027049	0.000000	0.248865	0.000000	0.000000	0.000000	0.006203	-0.060747	0.120375	0.000000	0.000000	2.000000	169.000000	1.000000
15372.228082	0.099480	0.562571	-0.004576	83.782524	-17.394669	11.582189	0.027049	0.000000	0.248865	0.000000	0.000000	0.000000	0.006203	-0.060747	0.120375	0.000000	0.000000	2.000000	169.000000	1.000000
15372.231415	0.099470	0.562358	-0.004211	83.782524	-17.394669	11.582189	0.027049	0.000000	0.248865	0.000000	0.000000	0.000000	-0.002971	-0.063743	0.109555	0.000000	0.000000	2.000000	169.000000	1.000000
15372.234749	0.099492	0.562125	-0.004005	83.878494	-16.338854	12.818602	0.026015	0.000000	0.228802	0.000000	0.000000	0.000000	0.006793	-0.069942	0.061749	0.000000	0.000000	2.000000	169.000000	1.000000
15372.238082	0.099492	0.562125	-0.004005	83.878494	-16.338854	12.818602	0.026015	0.000000	0.228802	0.000000	0.000000	0.000000	0.006793	-0.069942	0.061749	0.000000	0.000000	2.000000	169.000000	1.000000
15372.241415	0.099492	0.562125	-0.004005	83.878494	-16.338854	12.818602	0.026015	0.000000	0.228802	0.000000	0.000000	0.000000	0.006793	-0.069942	0.061749	0.000000	0.000000	2.000000	169.000000	1.000000
15372.244749	0.099492	0.562125	-0.004005	83.957169	-15.591421	13.696869	0.025378	0.000000	0.200251	0.000000	0.000000	0.000000	0.006793	-0.069942	0.061749	0.000000	0.000000	2.000000	169.000000	1.000000
15372.248082	0.099474	0.561898	-0.003881	83.957169	-15.591421	13.696869	0.025378	0.000000	0.200251	0.000000	0.000000	0.000000	-0.005394	-0.068032	0.037064	0.000000	0.000000	2.000000	169.000000	1.000000
15372.251415	0.099474	0.561898	-0.003881	83.957169	-15.591421	13.696869	0.025378	0.000000	0.200251	0.000000	0.000000	0.000000	-0.005394	-0.068032	0.037064	0.000000	0.000000	2.000000	169.000000	1.000000
15372.254749	0.099464	0.561670	-0.003827	84.017288	-15.160905	14.211141	0.025378	0.000000	0.200251	0.000000	0.000000	0.000000	-0.003153	-0.068456	0.016485	0.000000	0.000000	2.000000	169.000000	1.000000
15372.258082	0.099464	0.561670	-0.003827	84.017288	-15.160905	14.211141	0.025378	0.000000	0.200251	0.000000	0.000000	0.000000	-0.003153	-0.068456	0.016485	0.000000	0.000000	2.000000	169.000000	1.000000
15372.261415	0.099464	0.561670	-0.003827	84.017288	-15.160905	14.211141	0.025378	0.000000	0.200251	0.000000	0.000000	0.000000	-0.003153	-0.068456	0.016485	0.000000	0.000000	2.000000	169.000000	1.000000
15372.264749	0.099464	0.561670	-0.003827	84.058647	-15.023797	14.388569	0.026803	0.000000	0.191327	0.000000	0.000000	0.000000	-0.003153	-0.068456	0.016485	0.000000	0.000000	2.000000	169.000000	1.000000
15372.268082	0.099474	0.561467	-0.003782	84.058647	-15.023797	14.388569	0.026803	0.000000	0.191327	0.000000	0.000000	0.000000	0.002933	-0.060871	0.013366	0.000000	0.000000	2.000000	169.000000	1.000000
15372.271415	0.099474	0.561467	-0.003782	84.058647	-15.023797	14.388569	0.026803	0.000000	0.191327	0.000000	0.000000	0.000000	0.002933	-0.060871	0.013366	0.000000	0.000000	2.000000	169.000000	1.000000
15372.274749	0.099474	0.561467	-0.003782	84.084244	-14.959079	14.471005	0.026803	0.000000	0.191327	0.000000	0.000000	0.000000	0.002933	-0.060871	0.013366	0.000000	0.000000	2.000000	169.000000	1.000000
15372.278082	0.099474	0.561467	-0.003782	84.084244	-14.959079	14.471005	0.026803	0.000000	0.191327	0.000000	0.000000	0.000000	0.002933	-0.060871	0.013366	0.000000	0.000000	2.000000	169.000000	1.000000
15372.281415	0.099509	0.561282	-0.003725	84.084244	-14.959079	14.471005	0.026803	0.000000	0.191327	0.000000	0.000000	0.000000	0.010541	-0.055648	0.017190	0.000000	0.000000	2.000000	169.000000	1.000000
15372.284749	0.099548	0.561149	-0.003546	84.102692	-14.893091	14.554095	0.026314	0.000000	0.189099	0.000000	0.000000	0.000000	0.011741	-0.039680	0.053515	0.000000	0.000000	2.000000	169.000000	1.000000
15372.288082	0.099548	0.561149	-0.003546	84.102692	-14.893091	14.554095	0.026314	0.000000	0.189099	0.000000	0.000000	0.000000	0.011741	-0.039680	0.053515	0.000000	0.000000	2.000000	169.000000	1.000000
15372.291415	0.099548	0.561149	-0.003546	84.102692	-14.893091	14.554095	0.026314	0.000000	0.189099	0.000000	0.000000	0.000000	0.011741	-0.039680	0.053515	0.000000	0.000000	2.000000	169.000000	1.000000
15372.294749	0.099548	0.561149	-0.003546	84.117233	-14.706273	14.763259	0.022600	0.000000	0.177315	0.000000	0.000000	0.000000	0.011741	-0.039680	0.053515	0.000000	0.000000	2.000000	169.000000	1.000000
15372.298082	0.099648	0.561036	-0.003296	84.117233	-14.706273	14.763259	0.022600	0.000000	0.177315	0.000000	0.000000	0.000000	0.030020	-0.034150	0.075055	0.000000	0.000000	2.000000	169.000000	1.000000
15372.301415	0.099648	0.561036	-0.003296	84.117233	-14.706273	14.763259	0.022600	0.000000	0.177315	0.000000	0.000000	0.000000	0.030020	-0.034150	0.075055	0.000000	0.000000	2.000000	169.000000	1.000000
15372.304749	0.099648	0.561036	-0.003296	84.128441	-14.388491	15.113061	0.022600	0.000000	0.177315	0.000000	0.000000	0.000000	0.030020	-0.034150	0.075055	0.000000	0.000000	2.000000	169.000000	1.000000
15372.308082	0.099648	0.561036	-0.003296	84.128441	-14.388491	15.113061	0.022600	0.000000	0.177315	0.000000	0.000000	0.000000	0.030020	-0.034150	0.075055	0.000000	0.000000	2.000000	169.000000	1.000000
15372.311415	0.099791	0.560958	-0.002952	84.128441	-14.388491	15.113061	0.022600	0.000000	0.177315	0.000000	0.000000	0.000000	0.043013	-0.023398	0.103265	0.000000	0.000000	2.000000	169.000000	1.000000
15372.314749	0.099946	0.560931	-0.002555	84.133148	-13.991628	15.547346	0.017597	0.000000	0.164806	0.000000	0.000000	0.000000	0.046508	-0.007883	0.119024	0.000000	0.000000	2.000000	169.000000	1.000000
15372.318082	0.099946	0.560931	-0.002555	84.133148	-13.991628	15.547346	0.017597	0.000000	0.164806	0.000000	0.000000	0.000000	0.046508	-0.007883	0.119024	0.000000	0.000000	2.000000	169.000000	1.000000
15372.321415	0.099946	0.560931	-0.002555	84.127708	-13.644466	15.924361	0.002677	0.000000	0.127757	0.000000	0.000000	0.000000	0.046508	-0.007883	0.119024	0.000000	0.000000	2.000000	169.000000	1.000000
15372.324749	0.099946	0.560931	-0.002555	84.127708	-13.644466	15.924361	0.002677	0.000000	0.127757	0.000000	0.000000	0.000000	0.046508	-0.007883	0.119024	0.000000	0.000000	2.000000	169.000000	1.000000
15372.328082	0.100093	0.560931	-0.002096	84.127708	-13.644466	15.924361	0.002677	0.000000	0.127757	0.000000	0.000000	0.000000	0.043896	0.000039	0.137855	0.000000	0.000000	2.000000	169.000000	1.000000
15372.331415	0.100093	0.560931	-0.002096	84.127708	-13.644466	15.924361	0.002677	0.000000	0.127757	0.000000	0.000000	0.000000	0.043896	0.000039	0.137855	0.000000	0.000000	2.000000	169.000000	1.000000
15372.334749	0.100093	0.560931	-0.002096	84.108017	-13.485796	16.087849	0.002677	0.000000	0.127757	0.000000	0.000000	0.000000	0.043896	0.000039	0.137855	0.000000	0.000000	2.000000	169.000000	1.000000
15372.338082	0.100093	0.560931	-0.002096	84.108017	-13.485796	16.087849	0.002677	0.000000	0.127757	0.000000	0.000000	0.000000	0.043896	0.000039	0.137855	0.000000	0.000000	2.000000	169.000000	1.000000
15372.341415	0.100220	0.560974	-0.001620	84.108017	-13.485796	16.087849	0.002677	0.000000	0.127757	0.000000	0.000000	0.000000	0.038213	0.012839	0.142832	0.000000	0.000000	2.000000	169.000000	1.000000
15372.344749	0.100290	0.561016	-0.001198	84.085472	-13.382935	16.193968	-0.004640	0.000000	0.104782	0.000000	0.000000	0.000000	0.021031	0.012433	0.126542	0.000000	0.000000	2.000000	169.000000	1.000000
15372.348082	0.100290	0.561016	-0.001198	84.085472	-13.382935	16.193968	-0.004640	0.000000	0.104782	0.000000	0.000000	0.000000	0.021031	0.012433	0.126542	0.000000	0.000000	2.000000	169.000000	1.000000
15372.351415	0.100290	0.561016	-0.001198	84.085472	-13.382935	16.193968	-0.004640	0.000000	0.104782	0.000000	0.000000	0.000000	0.021031	0.012433	0.126542	0.000000	0.000000	2.000000	169.000000	1.000000
15372.354749	0.100290	0.561016	-0.001198	84.059380	-13.220659	16.367628	-0.014513	0.000000	0.059886	0.000000	0.000000	0.000000	0.021031	0.012433	0.126542	0.000000	0.000000	2.000000	169.000000	1.000000
15372.358082	0.100320	0.561100	-0.000755	84.059380	-13.220659	16.367628	-0.014513	0.000000	0.059886	0.000000	0.000000	0.000000	0.008798	0.025274	0.132958	0.000000	0.000000	2.000000	169.000000	1.000000
15372.361415	0.100320	0.561100	-0.000755	84.059380	-13.220659	16.367628	-0.014513	0.000000	0.059886	0.000000	0.000000	0.000000	0.008798	0.025274	0.132958	0.000000	0.000000	2.000000	169.000000	1.000000
15372.364749	0.100320	0.561100	-0.000755	84.047798	-12.869032	16.765532	-0.014513	0.000000	0.059886	0.000000	0.000000	0.000000	0.008798	0.025274	0.132958	0.000000	0.000000	2.000000	169.000000	1.000000
15372.368082	0.100320	0.561100	-0.000755	84.047798	-12.869032	16.765532	-0.014513	0.000000	0.059886	0.000000	0.000000	0.000000	0.008798	0.025274	0.132958	0.000000	0.000000	2.000000	169.000000	1.000000
15372.371415	0.100318	0.561175	-0.000347	84.047798	-12.869032	16.765532	-0.015980	0.000000	0.037726	0.000000	0.000000	0.000000	-0.000425	0.022493	0.122178	0.000000	0.000000	2.000000	169.000000	1.000000
15372.374749	0.100318	0.561224	0.000065	84.048828	-12.331157	17.377542	-0.015980	0.000000	0.037726	0.000000	0.000000	0.000000	-0.000115	0.014812	0.123813	0.000000	0.000000	2.000000	169.000000	1.000000
15372.378082	0.100318	0.561224	0.000065	84.048828	-12.331157	17.377542	-0.015980	0.000000	0.037726	0.000000	0.000000	0.000000	-0.000115	0.014812	0.123813	0.000000	0.000000	2.000000	169.000000	1.000000
15372.381415	0.100318	0.561224	0.000065	84.048828	-12.331157	17.377542	-0.015980	0.000000	0.037726	0.000000	0.000000	0.000000	-0.000115	0.014812	0.123813	0.000000	0.000000	2.000000	169.000000	1.000000
15372.384749	0.100318	0.561224	0.000065	84.069679	-11.634898	18.172956	-0.015890	0.000000	-0.003272	0.000000	0.000000	0.000000	-0.000115	0.014812	0.123813	0.000000	0.000000	2.000000	169.000000	1.000000
15372.388082	0.100361	0.561273	0.000469	84.069679	-11.634898	18.172956	-0.015890	0.000000	-0.003272	0.000000	0.000000	0.000000	0.012869	0.014764	0.120927	0.000000	0.000000	2.000000	169.000000	1.000000
15372.391415	0.100361	0.561273	0.000469	84.069679	-11.634898	18.172956	-0.015890	0.000000	-0.003272	0.000000	0.000000	0.000000	0.012869	0.014764	0.120927	0.000000	0.000000	2.000000	169.000000	1.000000
15372.394749	0.100361	0.561273	0.000469	84.109940	-10.936156	18.981649	-0.015890	0.000000	-0.003272	0.000000	0.000000	0.000000	0.012869	0.014764	0.120927	0.000000	0.000000	2.000000	169.000000	1.000000
15372.398082	0.100361	0.561273	0.000469	84.109940	-10.936156	18.981649	-0.015890	0.000000	-0.003272	0.000000	0.000000	0.000000	0.012869	0.014764	0.120927	0.000000	0.000000	2.000000	169.000000	1.000000
15372.401415	0.100383	0.561297	0.000882	84.109940	-10.936156	18.981649	-0.015890	0.000000	-0.003272	0.000000	0.000000	0.000000	0.006680	0.007062	0.123993	0.000000	0.000000	2.000000	169.000000	1.000000
15372.404749	0.100376	0.561285	0.001265	84.181656	-10.426019	19.599867	-0.018034	0.000000	-0.023427	0.000000	0.000000	0.000000	-0.002189	-0.003444	0.114904	0.000000	0.000000	2.000000	169.000000	1.000000
15372.408082	0.100376	0.561285	0.001265	84.181656	-10.426019	19.599867	-0.018034	0.000000	-0.023427	0.000000	0.000000	0.000000	-0.002189	-0.003444	0.114904	0.000000	0.000000	2.000000	169.000000	1.000000
15372.411415	0.100376	0.561285	0.001265	84.181656	-10.426019	19.599867	-0.018034	0.000000	-0.023427	0.000000	0.000000	0.000000	-0.002189	-0.003444	0.114904	0.000000	0.000000	2.000000	169.000000	1.000000
15372.414749	0.100376	0.561285	0.001265	84.287834	-10.448422	19.644691	-0.018782	0.000000	-0.063243	0.000000	0.000000	0.000000	-0.002189	-0.003444	0.114904	0.000000	0.000000	2.000000	169.000000	1.000000
15372.418082	0.100346	0.561274	0.001653	84.287834	-10.448422	19.644691	-0.018782	0.000000	-0.063243	0.000000	0.000000	0.000000	-0.008770	-0.003471	0.116311	0.000000	0.000000	2.000000	169.000000	1.000000
15372.421415	0.100346	0.561274	0.001653	84.287834	-10.448422	19.644691	-0.018782	0.000000	-0.063243	0.000000	0.000000	0.000000	-0.008770	-0.003471	0.116311	0.000000	0.000000	2.000000	169.000000	1.000000
15372.424749	0.100346	0.561274	0.001653	84.417839	-11.002667	19.115242	-0.018782	0.000000	-0.063243	0.000000	0.000000	0.000000	-0.008770	-0.003471	0.116311	0.000000	0.000000	2.000000	169.000000	1.000000
15372.428082	0.100346	0.561274	0.001653	84.417839	-11.002667	19.115242	-0.018782	0.000000	-0.063243	0.000000	0.000000	0.000000	-0.008770	-0.003471	0.116311	0.000000	0.000000	2.000000	169.000000	1.000000
15372.431415	0.100330	0.561253	0.001995	84.417839	-11.002667	19.115242	-0.018782	0.000000	-0.063243	0.000000	0.000000	0.000000	-0.004947	-0.006283	0.102707	0.000000	0.000000	2.000000	169.000000	1.000000
15372.434749	0.100284	0.561197	0.002307	84.567108	-11.790587	18.344887	-0.017321	0.000000	-0.082628	0.000000	0.000000	0.000000	-0.013823	-0.016797	0.093631	0.000000	0.000000	2.000000	169.000000	1.000000
15372.438082	0.100284	0.561197	0.002307	84.567108	-11.790587	18.344887	-0.017321	0.000000	-0.082628	0.000000	0.000000	0.000000	-0.013823	-0.016797	0.093631	0.000000	0.000000	2.000000	169.000000	1.000000
15372.441415	0.100284	0.561197	0.002307	84.567108	-11.790587	18.344887	-0.017321	0.000000	-0.082628	0.000000	0.000000	0.000000	-0.013823	-0.016797	0.093631	0.000000	0.000000	2.000000	169.000000	1.000000
15372.444749	0.100284	0.561197	0.002307	84.706497	-12.566442	17.583368	-0.014193	0.000000	-0.115351	0.000000	0.000000	0.000000	-0.013823	-0.016797	0.093631	0.000000	0.000000	2.000000	169.000000	1.000000
15372.448082	0.100251	0.561132	0.002574	84.706497	-12.566442	17.583368	-0.014193	0.000000	-0.115351	0.000000	0.000000	0.000000	-0.009968	-0.019599	0.080037	0.000000	0.000000	2.000000	169.000000	1.000000
15372.451415	0.100251	0.561132	0.002574	84.706497	-12.566442	17.583368	-0.014193	0.000000	-0.115351	0.000000	0.000000	0.000000	-0.009968	-0.019599	0.080037	0.000000	0.000000	2.000000	169.000000	1.000000
15372.454749	0.100221	0.561048	0.002755	84.825356	-13.264544	16.899008	-0.014193	0.000000	-0.115351	0.000000	0.000000	0.000000	-0.008745	-0.025105	0.054297	0.000000	0.000000	2.000000	169.000000	1.000000
15372.458082	0.100221	0.561048	0.002755	84.825356	-13.264544	16.899008	-0.014193	0.000000	-0.115351	0.000000	0.000000	0.000000	-0.008745	-0.025105	0.054297	0.000000	0.000000	2.000000	169.000000	1.000000
15372.461415	0.100221	0.561048	0.002755	84.825356	-13.264544	16.899008	-0.014193	0.000000	-0.115351	0.000000	0.000000	0.000000	-0.008745	-0.025105	0.054297	0.000000	0.000000	2.000000	169.000000	1.000000
15372.464749	0.100221	0.561048	0.002755	84.921829	-13.855998	16.317940	-0.011073	0.000000	-0.137740	0.000000	0.000000	0.000000	-0.008745	-0.025105	0.054297	0.000000	0.000000	2.000000	169.000000	1.000000
15372.468082	0.100186	0.560998	0.002907	84.921829	-13.855998	16.317940	-0.011073	0.000000	-0.137740	0.000000	0.000000	0.000000	-0.010626	-0.014922	0.045720	0.000000	0.000000	2.000000	169.000000	1.000000
15372.471415	0.100186	0.560998	0.002907	84.983429	-14.249232	15.934236	-0.011073	0.000000	-0.137740	0.000000	0.000000	0.000000	-0.010626	-0.014922	0.045720	0.000000	0.000000	2.000000	169.000000	1.000000
15372.474749	0.100186	0.560998	0.002907	84.983429	-14.249232	15.934236	-0.011073	0.000000	-0.137740	0.000000	0.000000	0.000000	-0.010626	-0.014922	0.045720	0.000000	0.000000	2.000000	169.000000	1.000000
15372.478082	0.100186	0.560998	0.002907	84.983429	-14.249232	15.934236	-0.011073	0.000000	-0.137740	0.000000	0.000000	0.000000	-0.010626	-0.014922	0.045720	0.000000	0.000000	2.000000	169.000000	1.000000
15372.481415	0.100147	0.560931	0.003042	84.983429	-14.249232	15.934236	-0.011073	0.000000	-0.137740	0.000000	0.000000	0.000000	-0.011783	-0.020151	0.040471	0.000000	0.000000	2.000000	169.000000	1.000000
15372.484749	0.100147	0.560931	0.003042	84.998802	-14.355083	15.834309	-0.009302	0.000000	-0.145360	0.000000	0.000000	0.000000	-0.011783	-0.020151	0.040471	0.000000	0.000000	2.000000	169.000000	1.000000
15372.488082	0.100147	0.560931	0.003042	84.998802	-14.355083	15.834309	-0.009302	0.000000	-0.145360	0.000000	0.000000	0.000000	-0.011783	-0.020151	0.040471	0.000000	0.000000	2.000000	169.000000	1.000000
15372.491415	0.100147	0.560931	0.003042	84.998802	-14.355083	15.834309	-0.009302	0.000000	-0.145360	0.000000	0.000000	0.000000	-0.011783	-0.020151	0.040471	0.000000	0.000000	2.000000	169.000000	1.000000
15372.494749	0.100117	0.560883	0.003326	84.996056	-14.344516	15.850400	-0.007339	0.000000	-0.152105	0.000000	0.000000	0.000000	-0.008925	-0.014464	0.085244	0.000000	0.000000	2.000000	169.000000	1.000000
15372.498082	0.100117	0.560883	0.003326	84.996056	-14.344516	15.850400	-0.007339	0.000000	-0.152105	0.000000	0.000000	0.000000	-0.008925	-0.014464	0.085244	0.000000	0.000000	2.000000	169.000000	1.000000
15372.501415	0.100117	0.560883	0.003326	84.996056	-14.344516	15.850400	-0.007339	0.000000	-0.152105	0.000000	0.000000	0.000000	-0.008925	-0.014464	0.085244	0.000000	0.000000	2.000000	169.000000	1.000000
15372.504749	0.100117	0.560883	0.003326	84.988350	-14.284433	15.915086	-0.005851	0.000000	-0.166312	0.000000	0.000000	0.000000	-0.008925	-0.014464	0.085244	0.000000	0.000000	2.000000	169.000000	1.000000
15372.508082	0.100137	0.560885	0.003522	84.988350	-14.284433	15.915086	-0.005851	0.000000	-0.166312	0.000000	0.000000	0.000000	0.005864	0.000716	0.058583	0.000000	0.000000	2.000000	169.000000	1.000000
15372.511415	0.100137	0.560885	0.003522	84.988350	-14.284433	15.915086	-0.005851	0.000000	-0.166312	0.000000	0.000000	0.000000	0.005864	0.000716	0.058583	0.000000	0.000000	2.000000	169.000000	1.000000
15372.514749	0.100137	0.560885	0.003522	84.979332	-14.179043	16.028624	-0.005851	0.000000	-0.166312	0.000000	0.000000	0.000000	0.005864	0.000716	0.058583	0.000000	0.000000	2.000000	169.000000	1.000000
15372.518082	0.100137	0.560885	0.003522	84.979332	-14.179043	16.028624	-0.005851	0.000000	-0.166312	0.000000	0.000000	0.000000	0.005864	0.000716	0.058583	0.000000	0.000000	2.000000	169.000000	1.000000
15372.521415	0.100174	0.560906	0.003798	84.979332	-14.179043	16.028624	-0.005851	0.000000	-0.166312	0.000000	0.000000	0.000000	0.011136	0.006171	0.082867	0.000000	0.000000	2.000000	169.000000	1.000000
15372.524749	0.100174	0.560906	0.003798	84.965889	-14.046808	16.163797	-0.006829	0.000000	-0.176076	0.000000	0.000000	0.000000	0.011136	0.006171	0.082867	0.000000	0.000000	2.000000	169.000000	1.000000
15372.528082	0.100174	0.560906	0.003798	84.965889	-14.046808	16.163797	-0.006829	0.000000	-0.176076	0.000000	0.000000	0.000000	0.011136	0.006171	0.082867	0.000000	0.000000	2.000000	169.000000	1.000000
15372.531415	0.100174	0.560906	0.003798	84.965889	-14.046808	16.163797	-0.006829	0.000000	-0.176076	0.000000	0.000000	0.000000	0.011136	0.006171	0.082867	0.000000	0.000000	2.000000	169.000000	1.000000
15372.534749	0.100352	0.560991	0.004406	84.973328	-14.102724	16.106110	-0.008684	0.000000	-0.189887	0.000000	0.000000	0.000000	0.053447	0.025490	0.182594	0.000000	0.000000	2.000000	169.000000	1.000000
15372.538082	0.100352	0.560991	0.004406	84.973328	-14.102724	16.106110	-0.008684	0.000000	-0.189887	0.000000	0.000000	0.000000	0.053447	0.025490	0.182594	0.000000	0.000000	2.000000	169.000000	1.000000
15372.541415	0.100352	0.560991	0.004406	84.973328	-14.102724	16.106110	-0.008684	0.000000	-0.189887	0.000000	0.000000	0.000000	0.053447	0.025490	0.182594	0.000000	0.000000	2.000000	169.000000	1.000000
15372.544749	0.100352	0.560991	0.004406	85.055695	-14.638356	15.567839	-0.017592	0.000000	-0.220320	0.000000	0.000000	0.000000	0.053447	0.025490	0.182594	0.000000	0.000000	2.000000	169.000000	1.000000
15372.548082	0.100450	0.561019	0.004645	85.055695	-14.638356	15.567839	-0.017592	0.000000	-0.220320	0.000000	0.000000	0.000000	0.029346	0.008616	0.071627	0.000000	0.000000	2.000000	169.000000	1.000000
15372.551415	0.100450	0.561019	0.004645	85.055695	-14.638356	15.567839	-0.017592	0.000000	-0.220320	0.000000	0.000000	0.000000	0.029346	0.008616	0.071627	0.000000	0.000000	2.000000	169.000000	1.000000
15372.554749	0.100450	0.561019	0.004645	85.217751	-15.747469	14.460353	-0.017592	0.000000	-0.220320	0.000000	0.000000	0.000000	0.029346	0.008616	0.071627	0.000000	0.000000	2.000000	169.000000	1.000000
15372.558082	0.100450	0.561019	0.004645	85.217751	-15.747469	14.460353	-0.017592	0.000000	-0.220320	0.000000	0.000000	0.000000	0.029346	0.008616	0.071627	0.000000	0.000000	2.000000	169.000000	1.000000
15372.561415	0.100503	0.561038	0.004785	85.217751	-15.747469	14.460353	-0.017592	0.000000	-0.220320	0.000000	0.000000	0.000000	0.016000	0.005673	0.041874	0.000000	0.000000	2.000000	169.000000	1.000000
15372.564749	0.100503	0.561038	0.004785	85.403000	-17.121395	13.085723	-0.022483	0.000000	-0.232257	0.000000	0.000000	0.000000	0.016000	0.005673	0.041874	0.000000	0.000000	2.000000	169.000000	1.000000
15372.568082	0.100503	0.561038	0.004785	85.403000	-17.121395	13.085723	-0.022483	0.000000	-0.232257	0.000000	0.000000	0.000000	0.016000	0.005673	0.041874	0.000000	0.000000	2.000000	169.000000	1.000000
15372.571415	0.100503	0.561038	0.004785	85.403000	-17.121395	13.085723	-0.022483	0.000000	-0.232257	0.000000	0.000000	0.000000	0.016000	0.005673	0.041874	0.000000	0.000000	2.000000	169.000000	1.000000
15372.574749	0.100537	0.561055	0.004729	85.563103	-18.421614	11.789593	-0.025150	0.000000	-0.239236	0.000000	0.000000	0.000000	0.010156	0.005022	-0.016661	0.000000	0.000000	2.000000	169.000000	1.000000
15372.578082	0.100537	0.561055	0.004729	85.563103	-18.421614	11.789593	-0.025150	0.000000	-0.239236	0.000000	0.000000	0.000000	0.010156	0.005022	-0.016661	0.000000	0.000000	2.000000	169.000000	1.000000
15372.581415	0.100537	0.561055	0.004729	85.563103	-18.421614	11.789593	-0.025150	0.000000	-0.239236	0.000000	0.000000	0.000000	0.010156	0.005022	-0.016661	0.000000	0.000000	2.000000	169.000000	1.000000
15372.584749	0.100537	0.561055	0.004729	85.699074	-19.637455	10.575102	-0.026843	0.000000	-0.236460	0.000000	0.000000	0.000000	0.010156	0.005022	-0.016661	0.000000	0.000000	2.000000	169.000000	1.000000
15372.588082	0.100494	0.561079	0.004533	85.699074	-19.637455	10.575102	-0.026843	0.000000	-0.236460	0.000000	0.000000	0.000000	-0.012793	0.007083	-0.058768	0.000000	0.000000	2.000000	169.000000	1.000000
15372.591415	0.100494	0.561079	0.004533	85.699074	-19.637455	10.575102	-0.026843	0.000000	-0.236460	0.000000	0.000000	0.000000	-0.012793	0.007083	-0.058768	0.000000	0.000000	2.000000	169.000000	1.000000
15372.594749	0.100494	0.561079	0.004533	85.788712	-20.478256	9.741683	-0.026843	0.000000	-0.236460	0.000000	0.000000	0.000000	-0.012793	0.007083	-0.058768	0.000000	0.000000	2.000000	169.000000	1.000000
15372.598082	0.100494	0.561079	0.004533	85.788712	-20.478256	9.741683	-0.026843	0.000000	-0.236460	0.000000	0.000000	0.000000	-0.012793	0.007083	-0.058768	0.000000	0.000000	2.000000	169.000000	1.000000
15372.601415	0.100390	0.561084	0.004266	85.788712	-20.478256	9.741683	-0.026843	0.000000	-0.236460	0.000000	0.000000	0.000000	-0.031216	0.001614	-0.080192	0.000000	0.000000	2.000000	169.000000	1.000000
15372.604749	0.100294	0.561124	0.004034	85.838013	-20.959391	9.266877	-0.024710	0.000000	-0.226665	0.000000	0.000000	0.000000	-0.028930	0.012034	-0.069735	0.000000	0.000000	2.000000	169.000000	1.000000
15372.608082	0.100294	0.561124	0.004034	85.838013	-20.959391	9.266877	-0.024710	0.000000	-0.226665	0.000000	0.000000	0.000000	-0.028930	0.012034	-0.069735	0.000000	0.000000	2.000000	169.000000	1.000000
15372.611415	0.100294	0.561124	0.004034	85.838013	-20.959391	9.266877	-0.024710	0.000000	-0.226665	0.000000	0.000000	0.000000	-0.028930	0.012034	-0.069735	0.000000	0.000000	2.000000	169.000000	1.000000
15372.614749	0.100294	0.561124	0.004034	85.848900	-21.065538	9.163470	-0.014686	0.000000	-0.201677	0.000000	0.000000	0.000000	-0.028930	0.012034	-0.069735	0.000000	0.000000	2.000000	169.000000	1.000000
15372.618082	0.100219	0.561164	0.003796	85.848900	-21.065538	9.163470	-0.014686	0.000000	-0.201677	0.000000	0.000000	0.000000	-0.022353	0.012030	-0.071178	0.000000	0.000000	2.000000	169.000000	1.000000
15372.621415	0.100219	0.561164	0.003796	85.848900	-21.065538	9.163470	-0.014686	0.000000	-0.201677	0.000000	0.000000	0.000000	-0.022353	0.012030	-0.071178	0.000000	0.000000	2.000000	169.000000	1.000000
15372.624749	0.100219	0.561164	0.003796	85.848007	-21.085217	9.144822	-0.014686	0.000000	-0.201677	0.000000	0.000000	0.000000	-0.022353	0.012030	-0.071178	0.000000	0.000000	2.000000	169.000000	1.000000
15372.628082	0.100219	0.561164	0.003796	85.848007	-21.085217	9.144822	-0.014686	0.000000	-0.201677	0.000000	0.000000	0.000000	-0.022353	0.012030	-0.071178	0.000000	0.000000	2.000000	169.000000	1.000000
15372.631415	0.100167	0.561214	0.003663	85.848007	-21.085217	9.144822	-0.014686	0.000000	-0.201677	0.000000	0.000000	0.000000	-0.015568	0.014956	-0.039999	0.000000	0.000000	2.000000	169.000000	1.000000
15372.634749	0.100167	0.561214	0.003663	85.842819	-21.037920	9.192275	-0.010960	0.000000	-0.189814	0.000000	0.000000	0.000000	-0.015568	0.014956	-0.039999	0.000000	0.000000	2.000000	169.000000	1.000000
15372.638082	0.100167	0.561214	0.003663	85.842819	-21.037920	9.192275	-0.010960	0.000000	-0.189814	0.000000	0.000000	0.000000	-0.015568	0.014956	-0.039999	0.000000	0.000000	2.000000	169.000000	1.000000
15372.641415	0.100167	0.561214	0.003663	85.842819	-21.037920	9.192275	-0.010960	0.000000	-0.189814	0.000000	0.000000	0.000000	-0.015568	0.014956	-0.039999	0.000000	0.000000	2.000000	169.000000	1.000000
15372.644749	0.100177	0.561377	0.003602	85.834961	-20.964369	9.263300	-0.008366	0.000000	-0.183148	0.000000	0.000000	0.000000	0.002889	0.048878	-0.018335	0.000000	0.000000	2.000000	169.000000	1.000000
15372.648082	0.100177	0.561377	0.003602	85.834961	-20.964369	9.263300	-0.008366	0.000000	-0.183148	0.000000	0.000000	0.000000	0.002889	0.048878	-0.018335	0.000000	0.000000	2.000000	169.000000	1.000000
15372.651415	0.100177	0.561377	0.003602	85.834961	-20.964369	9.263300	-0.008366	0.000000	-0.183148	0.000000	0.000000	0.000000	0.002889	0.048878	-0.018335	0.000000	0.000000	2.000000	169.000000	1.000000
15372.654749	0.100177	0.561377	0.003602	85.821861	-20.846947	9.381010	-0.008847	0.000000	-0.180092	0.000000	0.000000	0.000000	0.002889	0.048878	-0.018335	0.000000	0.000000	2.000000	169.000000	1.000000
15372.658082	0.100204	0.561464	0.003621	85.821861	-20.846947	9.381010	-0.008847	0.000000	-0.180092	0.000000	0.000000	0.000000	0.008115	0.025954	0.005708	0.000000	0.000000	2.000000	169.000000	1.000000
15372.661415	0.100204	0.561464	0.003621	85.821861	-20.846947	9.381010	-0.008847	0.000000	-0.180092	0.000000	0.000000	0.000000	0.008115	0.025954	0.005708	0.000000	0.000000	2.000000	169.000000	1.000000
15372.664749	0.100204	0.561464	0.003621	85.813995	-20.774168	9.451279	-0.008847	0.000000	-0.180092	0.000000	0.000000	0.000000	0.008115	0.025954	0.005708	0.000000	0.000000	2.000000	169.000000	1.000000
15372.668082	0.100204	0.561464	0.003621	85.813995	-20.774168	9.451279	-0.008847	0.000000	-0.180092	0.000000	0.000000	0.000000	0.008115	0.025954	0.005708	0.000000	0.000000	2.000000	169.000000	1.000000
15372.671415	0.100205	0.561533	0.003627	85.813995	-20.774168	9.451279	-0.008847	0.000000	-0.180092	0.000000	0.000000	0.000000	0.000413	0.020699	0.001895	0.000000	0.000000	2.000000	169.000000	1.000000
15372.674749	0.100249	0.561627	0.003618	85.806046	-20.698875	9.521264	-0.010199	0.000000	-0.181044	0.000000	0.000000	0.000000	0.013172	0.028410	-0.002635	0.000000	0.000000	2.000000	169.000000	1.000000
15372.678082	0.100249	0.561627	0.003618	85.806046	-20.698875	9.521264	-0.010199	0.000000	-0.181044	0.000000	0.000000	0.000000	0.013172	0.028410	-0.002635	0.000000	0.000000	2.000000	169.000000	1.000000
15372.681415	0.100249	0.561627	0.003618	85.806046	-20.698875	9.521264	-0.010199	0.000000	-0.181044	0.000000	0.000000	0.000000	0.013172	0.028410	-0.002635	0.000000	0.000000	2.000000	169.000000	1.000000
15372.684749	0.100249	0.561627	0.003618	85.796440	-20.728529	9.475081	-0.012463	0.000000	-0.180920	0.000000	0.000000	0.000000	0.013172	0.028410	-0.002635	0.000000	0.000000	2.000000	169.000000	1.000000
15372.688082	0.100299	0.561678	0.003529	85.796440	-20.728529	9.475081	-0.012463	0.000000	-0.180920	0.000000	0.000000	0.000000	0.014813	0.015195	-0.026676	0.000000	0.000000	2.000000	169.000000	1.000000
15372.691415	0.100299	0.561678	0.003529	85.796440	-20.728529	9.475081	-0.012463	0.000000	-0.180920	0.000000	0.000000	0.000000	0.014813	0.015195	-0.026676	0.000000	0.000000	2.000000	169.000000	1.000000
15372.694749	0.100299	0.561678	0.003529	85.779610	-21.038757	9.124305	-0.012463	0.000000	-0.180920	0.000000	0.000000	0.000000	0.014813	0.015195	-0.026676	0.000000	0.000000	2.000000	169.000000	1.000000
15372.698082	0.100299	0.561678	0.003529	85.779610	-21.038757	9.124305	-0.012463	0.000000	-0.180920	0.000000	0.000000	0.000000	0.014813	0.015195	-0.026676	0.000000	0.000000	2.000000	169.000000	1.000000
15372.701415	0.100356	0.561728	0.003372	85.779610	-21.038757	9.124305	-0.012463	0.000000	-0.180920	0.000000	0.000000	0.000000	0.017215	0.014919	-0.047156	0.000000	0.000000	2.000000	169.000000	1.000000
15372.704749	0.100356	0.561728	0.003372	85.740990	-21.741243	8.340300	-0.014932	0.000000	-0.176474	0.000000	0.000000	0.000000	0.017215	0.014919	-0.047156	0.000000	0.000000	2.000000	169.000000	1.000000
15372.708082	0.100356	0.561728	0.003372	85.740990	-21.741243	8.340300	-0.014932	0.000000	-0.176474	0.000000	0.000000	0.000000	0.017215	0.014919	-0.047156	0.000000	0.000000	2.000000	169.000000	1.000000
15372.711415	0.100356	0.561728	0.003372	85.740990	-21.741243	8.340300	-0.014932	0.000000	-0.176474	0.000000	0.000000	0.000000	0.017215	0.014919	-0.047156	0.000000	0.000000	2.000000	169.000000	1.000000
15372.714749	0.100318	0.561791	0.002988	85.691742	-22.813723	7.161880	-0.017801	0.000000	-0.168615	0.000000	0.000000	0.000000	-0.011387	0.019030	-0.115270	0.000000	1.000000	2.000000	169.000000	1.000000
15372.718082	0.100318	0.561791	0.002988	85.691742	-22.813723	7.161880	-0.017801	0.000000	-0.168615	0.000000	0.000000	0.000000	-0.011387	0.019030	-0.115270	0.000000	1.000000	2.000000	169.000000	1.000000
