# Supplementary material for: Haptic Guidance Needs to Be Intuitive Not Just Informative to Improve Human Motor Accuracy
Source: PLoS One. 2016 Mar 16;11(3):e0150912. doi: 10.1371/journal.pone.0150912 (PMC4794196; doi:10.1371/journal.pone.0150912)
Supplement: S1 Data — (ZIP) [file pone.0150912.s001.zip › Subject6/exp1_0170.txt]

Time	PosX	PosY	PosZ	RotX	RotY	RotZ	ForceX	ForceY	ForceZ	MomentX	MomentY	MomentZ	VelocityX	VelocityY	VelocityZ	CalibratedWeight	ButtonDown	Condition	Trial	Visual
15373.903080	-0.004096	0.490039	0.253351	79.503113	43.238861	56.304783	1.900242	0.000000	-4.624834	0.000000	0.000000	0.000000	-0.000000	0.000003	-0.000001	0.000000	1.000000	2.000000	170.000000	0.000000
15373.906413	-0.004094	0.489784	0.252891	79.503113	43.238861	56.304783	1.900242	0.000000	-4.624834	0.000000	0.000000	0.000000	0.000795	-0.076352	-0.137962	0.000000	1.000000	2.000000	170.000000	0.000000
15373.909747	-0.004094	0.489784	0.252891	79.503113	43.238861	56.304783	1.900242	0.000000	-4.624834	0.000000	0.000000	0.000000	0.000795	-0.076352	-0.137962	0.000000	1.000000	2.000000	170.000000	0.000000
15373.913080	-0.004094	0.489784	0.252891	79.615524	44.046696	56.879223	1.903156	0.000000	-4.623635	0.000000	0.000000	0.000000	0.000795	-0.076352	-0.137962	0.000000	1.000000	2.000000	170.000000	0.000000
15373.916413	-0.003481	0.489110	0.251728	79.615524	44.046696	56.879223	1.903156	0.000000	-4.623635	0.000000	0.000000	0.000000	0.183740	-0.202340	-0.348869	0.000000	1.000000	2.000000	170.000000	0.000000
15373.919747	-0.003481	0.489110	0.251728	79.615524	44.046696	56.879223	1.903156	0.000000	-4.623635	0.000000	0.000000	0.000000	0.183740	-0.202340	-0.348869	0.000000	1.000000	2.000000	170.000000	0.000000
15373.923080	-0.003481	0.489110	0.251728	79.669830	44.839844	57.496159	1.901053	0.000000	-4.624499	0.000000	0.000000	0.000000	0.183740	-0.202340	-0.348869	0.000000	1.000000	2.000000	170.000000	0.000000
15373.926413	-0.002803	0.488758	0.250373	79.669830	44.839844	57.496159	1.901053	0.000000	-4.624499	0.000000	0.000000	0.000000	0.203529	-0.105490	-0.406506	0.000000	1.000000	2.000000	170.000000	0.000000
15373.929747	-0.002803	0.488758	0.250373	79.669830	44.839844	57.496159	1.901053	0.000000	-4.624499	0.000000	0.000000	0.000000	0.203529	-0.105490	-0.406506	0.000000	1.000000	2.000000	170.000000	0.000000
15373.933080	-0.002803	0.488758	0.250373	79.803696	45.679497	58.310459	1.899135	0.000000	-4.625288	0.000000	0.000000	0.000000	0.203529	-0.105490	-0.406506	0.000000	1.000000	2.000000	170.000000	0.000000
15373.936413	-0.002461	0.488312	0.248604	79.803696	45.679497	58.310459	1.899135	0.000000	-4.625288	0.000000	0.000000	0.000000	0.102616	-0.133803	-0.530763	0.000000	1.000000	2.000000	170.000000	0.000000
15373.939747	-0.002461	0.488312	0.248604	79.803696	45.679497	58.310459	1.899135	0.000000	-4.625288	0.000000	0.000000	0.000000	0.102616	-0.133803	-0.530763	0.000000	1.000000	2.000000	170.000000	0.000000
15373.943080	-0.002461	0.488312	0.248604	79.990791	46.369965	58.909462	1.905249	0.000000	-4.622772	0.000000	0.000000	0.000000	0.102616	-0.133803	-0.530763	0.000000	1.000000	2.000000	170.000000	0.000000
15373.946413	-0.001685	0.487636	0.246377	79.990791	46.369965	58.909462	1.905249	0.000000	-4.622772	0.000000	0.000000	0.000000	0.232781	-0.202777	-0.668214	0.000000	1.000000	2.000000	170.000000	0.000000
15373.949747	-0.001685	0.487636	0.246377	79.990791	46.369965	58.909462	1.905249	0.000000	-4.622772	0.000000	0.000000	0.000000	0.232781	-0.202777	-0.668214	0.000000	1.000000	2.000000	170.000000	0.000000
15373.953080	-0.001685	0.487636	0.246377	79.999268	45.339653	57.770115	1.907528	0.000000	-4.621833	0.000000	0.000000	0.000000	0.232781	-0.202777	-0.668214	0.000000	1.000000	2.000000	170.000000	0.000000
15373.956413	-0.000713	0.486923	0.243642	79.999268	45.339653	57.770115	1.907528	0.000000	-4.621833	0.000000	0.000000	0.000000	0.291402	-0.213878	-0.820326	0.000000	1.000000	2.000000	170.000000	0.000000
15373.959747	-0.000713	0.486923	0.243642	79.999268	45.339653	57.770115	1.907528	0.000000	-4.621833	0.000000	0.000000	0.000000	0.291402	-0.213878	-0.820326	0.000000	1.000000	2.000000	170.000000	0.000000
15373.963080	-0.000713	0.486923	0.243642	79.608818	41.516228	53.877846	1.910075	0.000000	-4.620780	0.000000	0.000000	0.000000	0.291402	-0.213878	-0.820326	0.000000	1.000000	2.000000	170.000000	0.000000
15373.966413	0.000151	0.486284	0.240726	79.608818	41.516228	53.877846	1.910075	0.000000	-4.620780	0.000000	0.000000	0.000000	0.259306	-0.191801	-0.874878	0.000000	1.000000	2.000000	170.000000	0.000000
15373.969747	0.000151	0.486284	0.240726	79.608818	41.516228	53.877846	1.910075	0.000000	-4.620780	0.000000	0.000000	0.000000	0.259306	-0.191801	-0.874878	0.000000	1.000000	2.000000	170.000000	0.000000
15373.973080	0.000151	0.486284	0.240726	78.803864	36.082336	48.383923	1.915663	0.000000	-4.618467	0.000000	0.000000	0.000000	0.259306	-0.191801	-0.874878	0.000000	1.000000	2.000000	170.000000	0.000000
15373.976413	0.001140	0.485698	0.237610	78.803864	36.082336	48.383923	1.915663	0.000000	-4.618467	0.000000	0.000000	0.000000	0.296638	-0.175833	-0.934826	0.000000	0.000000	2.000000	170.000000	0.000000
15373.979747	0.001140	0.485698	0.237610	78.803864	36.082336	48.383923	1.915663	0.000000	-4.618467	0.000000	0.000000	0.000000	0.296638	-0.175833	-0.934826	0.000000	0.000000	2.000000	170.000000	0.000000
15373.983080	0.001140	0.485698	0.237610	77.740021	30.956440	43.196167	1.920696	0.000000	-4.616376	0.000000	0.000000	0.000000	0.296638	-0.175833	-0.934826	0.000000	0.000000	2.000000	170.000000	0.000000
15373.986413	0.002480	0.485145	0.234274	77.740021	30.956440	43.196167	1.920696	0.000000	-4.616376	0.000000	0.000000	0.000000	0.402095	-0.165862	-1.000772	0.000000	0.000000	2.000000	170.000000	0.000000
15373.989747	0.002480	0.485145	0.234274	77.740021	30.956440	43.196167	1.920696	0.000000	-4.616376	0.000000	0.000000	0.000000	0.402095	-0.165862	-1.000772	0.000000	0.000000	2.000000	170.000000	0.000000
15373.993080	0.002480	0.485145	0.234274	76.602890	26.756519	38.896938	1.921496	0.000000	-4.616043	0.000000	0.000000	0.000000	0.402095	-0.165862	-1.000772	0.000000	0.000000	2.000000	170.000000	0.000000
15373.996413	0.004263	0.484756	0.230690	76.602890	26.756519	38.896938	1.921496	0.000000	-4.616043	0.000000	0.000000	0.000000	0.534945	-0.116751	-1.075112	0.000000	0.000000	2.000000	170.000000	0.000000
15373.999747	0.004263	0.484756	0.230690	76.602890	26.756519	38.896938	1.921496	0.000000	-4.616043	0.000000	0.000000	0.000000	0.534945	-0.116751	-1.075112	0.000000	0.000000	2.000000	170.000000	0.000000
15374.003080	0.004263	0.484756	0.230690	75.475746	23.142803	35.068008	1.916524	0.000000	-4.618110	0.000000	0.000000	0.000000	0.534945	-0.116751	-1.075112	0.000000	0.000000	2.000000	170.000000	0.000000
15374.006413	0.006255	0.484481	0.227071	75.475746	23.142803	35.068008	1.916524	0.000000	-4.618110	0.000000	0.000000	0.000000	0.597471	-0.082630	-1.085873	0.000000	0.000000	2.000000	170.000000	0.000000
15374.009747	0.006255	0.484481	0.227071	75.475746	23.142803	35.068008	1.916524	0.000000	-4.618110	0.000000	0.000000	0.000000	0.597471	-0.082630	-1.085873	0.000000	0.000000	2.000000	170.000000	0.000000
15374.013080	0.006255	0.484481	0.227071	74.415520	19.803185	31.311613	1.908022	0.000000	-4.621629	0.000000	0.000000	0.000000	0.597471	-0.082630	-1.085873	0.000000	0.000000	2.000000	170.000000	0.000000
15374.016413	0.008515	0.484277	0.223348	74.415520	19.803185	31.311613	1.908022	0.000000	-4.621629	0.000000	0.000000	0.000000	0.677974	-0.060993	-1.116901	0.000000	0.000000	2.000000	170.000000	0.000000
15374.019747	0.008515	0.484277	0.223348	74.415520	19.803185	31.311613	1.908022	0.000000	-4.621629	0.000000	0.000000	0.000000	0.677974	-0.060993	-1.116901	0.000000	0.000000	2.000000	170.000000	0.000000
15374.023080	0.008515	0.484277	0.223348	73.445992	16.501076	27.430540	1.895220	0.000000	-4.626893	0.000000	0.000000	0.000000	0.677974	-0.060993	-1.116901	0.000000	0.000000	2.000000	170.000000	0.000000
15374.026413	0.010941	0.484182	0.219517	73.445992	16.501076	27.430540	1.895220	0.000000	-4.626893	0.000000	0.000000	0.000000	0.727828	-0.028628	-1.149085	0.000000	0.000000	2.000000	170.000000	0.000000
15374.029747	0.010941	0.484182	0.219517	73.445992	16.501076	27.430540	1.895220	0.000000	-4.626893	0.000000	0.000000	0.000000	0.727828	-0.028628	-1.149085	0.000000	0.000000	2.000000	170.000000	0.000000
15374.033080	0.010941	0.484182	0.219517	72.587250	13.236245	23.928469	1.879717	0.000000	-4.633213	0.000000	0.000000	0.000000	0.727828	-0.028628	-1.149085	0.000000	0.000000	2.000000	170.000000	0.000000
15374.036413	0.013371	0.484196	0.215681	72.587250	13.236245	23.928469	1.879717	0.000000	-4.633213	0.000000	0.000000	0.000000	0.729064	0.004367	-1.150841	0.000000	0.000000	2.000000	170.000000	0.000000
15374.039747	0.013371	0.484196	0.215681	72.587250	13.236245	23.928469	1.879717	0.000000	-4.633213	0.000000	0.000000	0.000000	0.729064	0.004367	-1.150841	0.000000	0.000000	2.000000	170.000000	0.000000
15374.043080	0.013371	0.484196	0.215681	71.947166	10.067998	20.875414	1.863564	0.000000	-4.639734	0.000000	0.000000	0.000000	0.729064	0.004367	-1.150841	0.000000	0.000000	2.000000	170.000000	0.000000
15374.046413	0.015835	0.484299	0.211789	71.947166	10.067998	20.875414	1.863564	0.000000	-4.639734	0.000000	0.000000	0.000000	0.739315	0.030711	-1.167713	0.000000	0.000000	2.000000	170.000000	0.000000
15374.049747	0.015835	0.484299	0.211789	71.947166	10.067998	20.875414	1.863564	0.000000	-4.639734	0.000000	0.000000	0.000000	0.739315	0.030711	-1.167713	0.000000	0.000000	2.000000	170.000000	0.000000
15374.053080	0.015835	0.484299	0.211789	71.534691	7.022204	17.818447	1.846530	0.000000	-4.646539	0.000000	0.000000	0.000000	0.739315	0.030711	-1.167713	0.000000	0.000000	2.000000	170.000000	0.000000
15374.056413	0.018521	0.484595	0.207796	71.534691	7.022204	17.818447	1.846530	0.000000	-4.646539	0.000000	0.000000	0.000000	0.805566	0.088861	-1.197985	0.000000	0.000000	2.000000	170.000000	0.000000
15374.059747	0.018521	0.484595	0.207796	71.534691	7.022204	17.818447	1.846530	0.000000	-4.646539	0.000000	0.000000	0.000000	0.805566	0.088861	-1.197985	0.000000	0.000000	2.000000	170.000000	0.000000
15374.063080	0.018521	0.484595	0.207796	71.263908	4.181673	14.644917	1.825263	0.000000	-4.654934	0.000000	0.000000	0.000000	0.805566	0.088861	-1.197985	0.000000	0.000000	2.000000	170.000000	0.000000
15374.066413	0.021297	0.485047	0.203737	71.263908	4.181673	14.644917	1.825263	0.000000	-4.654934	0.000000	0.000000	0.000000	0.832808	0.135488	-1.217444	0.000000	0.000000	2.000000	170.000000	0.000000
15374.069747	0.021297	0.485047	0.203737	71.263908	4.181673	14.644917	1.825263	0.000000	-4.654934	0.000000	0.000000	0.000000	0.832808	0.135488	-1.217444	0.000000	0.000000	2.000000	170.000000	0.000000
15374.073080	0.021297	0.485047	0.203737	71.052345	1.575471	11.600963	1.801732	0.000000	-4.664093	0.000000	0.000000	0.000000	0.832808	0.135488	-1.217444	0.000000	0.000000	2.000000	170.000000	0.000000
15374.076413	0.024071	0.485655	0.199720	71.052345	1.575471	11.600963	1.801732	0.000000	-4.664093	0.000000	0.000000	0.000000	0.832221	0.182539	-1.205249	0.000000	0.000000	2.000000	170.000000	0.000000
15374.079747	0.024071	0.485655	0.199720	71.052345	1.575471	11.600963	1.801732	0.000000	-4.664093	0.000000	0.000000	0.000000	0.832221	0.182539	-1.205249	0.000000	0.000000	2.000000	170.000000	0.000000
15374.083080	0.024071	0.485655	0.199720	70.896301	-0.583530	9.106731	1.776821	0.000000	-4.673640	0.000000	0.000000	0.000000	0.832221	0.182539	-1.205249	0.000000	0.000000	2.000000	170.000000	0.000000
15374.086413	0.026871	0.486450	0.195672	70.896301	-0.583530	9.106731	1.776821	0.000000	-4.673640	0.000000	0.000000	0.000000	0.840095	0.238592	-1.214473	0.000000	0.000000	2.000000	170.000000	0.000000
15374.089747	0.026871	0.486450	0.195672	70.896301	-0.583530	9.106731	1.776821	0.000000	-4.673640	0.000000	0.000000	0.000000	0.840095	0.238592	-1.214473	0.000000	0.000000	2.000000	170.000000	0.000000
15374.093080	0.026871	0.486450	0.195672	70.833138	-2.162702	7.422821	1.750415	0.000000	-4.683593	0.000000	0.000000	0.000000	0.840095	0.238592	-1.214473	0.000000	0.000000	2.000000	170.000000	0.000000
15374.096413	0.029542	0.487358	0.191602	70.833138	-2.162702	7.422821	1.750415	0.000000	-4.683593	0.000000	0.000000	0.000000	0.801384	0.272288	-1.220819	0.000000	0.000000	2.000000	170.000000	0.000000
15374.099747	0.029542	0.487358	0.191602	70.833138	-2.162702	7.422821	1.750415	0.000000	-4.683593	0.000000	0.000000	0.000000	0.801384	0.272288	-1.220819	0.000000	0.000000	2.000000	170.000000	0.000000
15374.103080	0.029542	0.487358	0.191602	70.934143	-3.015775	6.735850	1.725668	0.000000	-4.692768	0.000000	0.000000	0.000000	0.801384	0.272288	-1.220819	0.000000	0.000000	2.000000	170.000000	0.000000
15374.106413	0.032113	0.488443	0.187438	70.934143	-3.015775	6.735850	1.725668	0.000000	-4.692768	0.000000	0.000000	0.000000	0.771207	0.325441	-1.249396	0.000000	0.000000	2.000000	170.000000	0.000000
15374.109747	0.032113	0.488443	0.187438	70.934143	-3.015775	6.735850	1.725668	0.000000	-4.692768	0.000000	0.000000	0.000000	0.771207	0.325441	-1.249396	0.000000	0.000000	2.000000	170.000000	0.000000
15374.113080	0.032113	0.488443	0.187438	71.220154	-3.001680	7.489098	1.702687	0.000000	-4.701155	0.000000	0.000000	0.000000	0.771207	0.325441	-1.249396	0.000000	0.000000	2.000000	170.000000	0.000000
15374.116413	0.034701	0.489662	0.183101	71.220154	-3.001680	7.489098	1.702687	0.000000	-4.701155	0.000000	0.000000	0.000000	0.776359	0.365744	-1.300919	0.000000	0.000000	2.000000	170.000000	0.000000
15374.119747	0.034701	0.489662	0.183101	71.220154	-3.001680	7.489098	1.702687	0.000000	-4.701155	0.000000	0.000000	0.000000	0.776359	0.365744	-1.300919	0.000000	0.000000	2.000000	170.000000	0.000000
15374.123080	0.034701	0.489662	0.183101	71.652832	-2.487598	8.747708	1.679536	0.000000	-4.709476	0.000000	0.000000	0.000000	0.776359	0.365744	-1.300919	0.000000	0.000000	2.000000	170.000000	0.000000
15374.126413	0.037237	0.491024	0.178503	71.652832	-2.487598	8.747708	1.679536	0.000000	-4.709476	0.000000	0.000000	0.000000	0.760764	0.408598	-1.379419	0.000000	0.000000	2.000000	170.000000	0.000000
15374.129747	0.037237	0.491024	0.178503	71.652832	-2.487598	8.747708	1.679536	0.000000	-4.709476	0.000000	0.000000	0.000000	0.760764	0.408598	-1.379419	0.000000	0.000000	2.000000	170.000000	0.000000
15374.133080	0.037237	0.491024	0.178503	72.205055	-1.731558	10.097203	1.658512	0.000000	-4.716920	0.000000	0.000000	0.000000	0.760764	0.408598	-1.379419	0.000000	0.000000	2.000000	170.000000	0.000000
15374.136413	0.039657	0.492454	0.173647	72.205055	-1.731558	10.097203	1.658512	0.000000	-4.716920	0.000000	0.000000	0.000000	0.726179	0.429015	-1.456988	0.000000	0.000000	2.000000	170.000000	0.000000
15374.139747	0.039657	0.492454	0.173647	72.205055	-1.731558	10.097203	1.658512	0.000000	-4.716920	0.000000	0.000000	0.000000	0.726179	0.429015	-1.456988	0.000000	0.000000	2.000000	170.000000	0.000000
15374.143080	0.039657	0.492454	0.173647	72.813133	-0.825579	11.218774	1.641243	0.000000	-4.722957	0.000000	0.000000	0.000000	0.726179	0.429015	-1.456988	0.000000	0.000000	2.000000	170.000000	0.000000
15374.146413	0.042048	0.493998	0.168501	72.813133	-0.825579	11.218774	1.641243	0.000000	-4.722957	0.000000	0.000000	0.000000	0.717242	0.463198	-1.543724	0.000000	0.000000	2.000000	170.000000	0.000000
15374.149747	0.042048	0.493998	0.168501	72.813133	-0.825579	11.218774	1.641243	0.000000	-4.722957	0.000000	0.000000	0.000000	0.717242	0.463198	-1.543724	0.000000	0.000000	2.000000	170.000000	0.000000
15374.153080	0.042048	0.493998	0.168501	73.438133	0.220253	12.487354	1.626146	0.000000	-4.728176	0.000000	0.000000	0.000000	0.717242	0.463198	-1.543724	0.000000	0.000000	2.000000	170.000000	0.000000
15374.156413	0.044348	0.495618	0.163103	73.438133	0.220253	12.487354	1.626146	0.000000	-4.728176	0.000000	0.000000	0.000000	0.690035	0.485969	-1.619267	0.000000	0.000000	2.000000	170.000000	0.000000
15374.159747	0.044348	0.495618	0.163103	73.438133	0.220253	12.487354	1.626146	0.000000	-4.728176	0.000000	0.000000	0.000000	0.690035	0.485969	-1.619267	0.000000	0.000000	2.000000	170.000000	0.000000
15374.163080	0.044348	0.495618	0.163103	74.029770	1.338876	13.835830	1.614629	0.000000	-4.732121	0.000000	0.000000	0.000000	0.690035	0.485969	-1.619267	0.000000	0.000000	2.000000	170.000000	0.000000
15374.166413	0.046616	0.497378	0.157478	74.029770	1.338876	13.835830	1.614629	0.000000	-4.732121	0.000000	0.000000	0.000000	0.680242	0.528037	-1.687586	0.000000	0.000000	2.000000	170.000000	0.000000
15374.169747	0.046616	0.497378	0.157478	74.029770	1.338876	13.835830	1.614629	0.000000	-4.732121	0.000000	0.000000	0.000000	0.680242	0.528037	-1.687586	0.000000	0.000000	2.000000	170.000000	0.000000
15374.173080	0.046616	0.497378	0.157478	74.570343	2.522521	15.240522	1.605250	0.000000	-4.735312	0.000000	0.000000	0.000000	0.680242	0.528037	-1.687586	0.000000	0.000000	2.000000	170.000000	0.000000
15374.176413	0.048847	0.499238	0.151623	74.570343	2.522521	15.240522	1.605250	0.000000	-4.735312	0.000000	0.000000	0.000000	0.669301	0.557931	-1.756529	0.000000	0.000000	2.000000	170.000000	0.000000
15374.179747	0.048847	0.499238	0.151623	74.570343	2.522521	15.240522	1.605250	0.000000	-4.735312	0.000000	0.000000	0.000000	0.669301	0.557931	-1.756529	0.000000	0.000000	2.000000	170.000000	0.000000
15374.183080	0.048847	0.499238	0.151623	75.043549	3.683704	16.617172	1.598350	0.000000	-4.737645	0.000000	0.000000	0.000000	0.669301	0.557931	-1.756529	0.000000	0.000000	2.000000	170.000000	0.000000
15374.186413	0.050959	0.501247	0.145630	75.043549	3.683704	16.617172	1.598350	0.000000	-4.737645	0.000000	0.000000	0.000000	0.633643	0.602733	-1.797734	0.000000	0.000000	2.000000	170.000000	0.000000
15374.189747	0.050959	0.501247	0.145630	75.043549	3.683704	16.617172	1.598350	0.000000	-4.737645	0.000000	0.000000	0.000000	0.633643	0.602733	-1.797734	0.000000	0.000000	2.000000	170.000000	0.000000
15374.193080	0.050959	0.501247	0.145630	75.441055	4.769841	18.444056	1.595707	0.000000	-4.738536	0.000000	0.000000	0.000000	0.633643	0.602733	-1.797734	0.000000	0.000000	2.000000	170.000000	0.000000
15374.196413	0.053014	0.503386	0.139551	75.441055	4.769841	18.444056	1.595707	0.000000	-4.738536	0.000000	0.000000	0.000000	0.616421	0.641772	-1.823782	0.000000	0.000000	2.000000	170.000000	0.000000
15374.199747	0.053014	0.503386	0.139551	75.441055	4.769841	18.444056	1.595707	0.000000	-4.738536	0.000000	0.000000	0.000000	0.616421	0.641772	-1.823782	0.000000	0.000000	2.000000	170.000000	0.000000
15374.203080	0.053014	0.503386	0.139551	75.777245	5.717504	21.449131	1.595477	0.000000	-4.738613	0.000000	0.000000	0.000000	0.616421	0.641772	-1.823782	0.000000	0.000000	2.000000	170.000000	0.000000
15374.206413	0.055011	0.505667	0.133401	75.777245	5.717504	21.449131	1.595477	0.000000	-4.738613	0.000000	0.000000	0.000000	0.599331	0.684310	-1.844916	0.000000	0.000000	2.000000	170.000000	0.000000
15374.209747	0.055011	0.505667	0.133401	75.777245	5.717504	21.449131	1.595477	0.000000	-4.738613	0.000000	0.000000	0.000000	0.599331	0.684310	-1.844916	0.000000	0.000000	2.000000	170.000000	0.000000
15374.213080	0.055011	0.505667	0.133401	76.047340	6.292582	24.096827	1.597800	0.000000	-4.737830	0.000000	0.000000	0.000000	0.599331	0.684310	-1.844916	0.000000	0.000000	2.000000	170.000000	0.000000
15374.216413	0.057068	0.508104	0.127225	76.047340	6.292582	24.096827	1.597800	0.000000	-4.737830	0.000000	0.000000	0.000000	0.616860	0.731211	-1.852985	0.000000	0.000000	2.000000	170.000000	0.000000
15374.219747	0.057068	0.508104	0.127225	76.047340	6.292582	24.096827	1.597800	0.000000	-4.737830	0.000000	0.000000	0.000000	0.616860	0.731211	-1.852985	0.000000	0.000000	2.000000	170.000000	0.000000
15374.223080	0.057068	0.508104	0.127225	76.257591	6.488448	25.612579	1.598697	0.000000	-4.737528	0.000000	0.000000	0.000000	0.616860	0.731211	-1.852985	0.000000	0.000000	2.000000	170.000000	0.000000
15374.226413	0.059288	0.510724	0.121006	76.257591	6.488448	25.612579	1.598697	0.000000	-4.737528	0.000000	0.000000	0.000000	0.666114	0.785857	-1.865720	0.000000	0.000000	2.000000	170.000000	0.000000
15374.229747	0.059288	0.510724	0.121006	76.257591	6.488448	25.612579	1.598697	0.000000	-4.737528	0.000000	0.000000	0.000000	0.666114	0.785857	-1.865720	0.000000	0.000000	2.000000	170.000000	0.000000
15374.233080	0.059288	0.510724	0.121006	76.398277	6.573983	26.442858	1.594416	0.000000	-4.738970	0.000000	0.000000	0.000000	0.666114	0.785857	-1.865720	0.000000	0.000000	2.000000	170.000000	0.000000
15374.236413	0.061505	0.513442	0.114785	76.398277	6.573983	26.442858	1.594416	0.000000	-4.738970	0.000000	0.000000	0.000000	0.665134	0.815384	-1.866144	0.000000	0.000000	2.000000	170.000000	0.000000
15374.239747	0.061505	0.513442	0.114785	76.398277	6.573983	26.442858	1.594416	0.000000	-4.738970	0.000000	0.000000	0.000000	0.665134	0.815384	-1.866144	0.000000	0.000000	2.000000	170.000000	0.000000
15374.243080	0.061505	0.513442	0.114785	76.511536	6.506279	26.461517	1.589806	0.000000	-4.740519	0.000000	0.000000	0.000000	0.665134	0.815384	-1.866144	0.000000	0.000000	2.000000	170.000000	0.000000
15374.246413	0.063780	0.516262	0.108634	76.511536	6.506279	26.461517	1.589806	0.000000	-4.740519	0.000000	0.000000	0.000000	0.682392	0.846123	-1.845298	0.000000	0.000000	2.000000	170.000000	0.000000
15374.249747	0.063780	0.516262	0.108634	76.511536	6.506279	26.461517	1.589806	0.000000	-4.740519	0.000000	0.000000	0.000000	0.682392	0.846123	-1.845298	0.000000	0.000000	2.000000	170.000000	0.000000
15374.253080	0.063780	0.516262	0.108634	76.604721	6.179677	25.637716	1.581491	0.000000	-4.743300	0.000000	0.000000	0.000000	0.682392	0.846123	-1.845298	0.000000	0.000000	2.000000	170.000000	0.000000
15374.256413	0.066120	0.519183	0.102413	76.604721	6.179677	25.637716	1.581491	0.000000	-4.743300	0.000000	0.000000	0.000000	0.702162	0.876244	-1.866420	0.000000	0.000000	2.000000	170.000000	0.000000
15374.259747	0.066120	0.519183	0.102413	76.604721	6.179677	25.637716	1.581491	0.000000	-4.743300	0.000000	0.000000	0.000000	0.702162	0.876244	-1.866420	0.000000	0.000000	2.000000	170.000000	0.000000
15374.263080	0.066120	0.519183	0.102413	76.668579	5.563522	24.676188	1.570380	0.000000	-4.746989	0.000000	0.000000	0.000000	0.702162	0.876244	-1.866420	0.000000	0.000000	2.000000	170.000000	0.000000
15374.266413	0.068437	0.522126	0.096298	76.668579	5.563522	24.676188	1.570380	0.000000	-4.746989	0.000000	0.000000	0.000000	0.694961	0.882754	-1.834515	0.000000	0.000000	2.000000	170.000000	0.000000
15374.269747	0.068437	0.522126	0.096298	76.668579	5.563522	24.676188	1.570380	0.000000	-4.746989	0.000000	0.000000	0.000000	0.694961	0.882754	-1.834515	0.000000	0.000000	2.000000	170.000000	0.000000
15374.273080	0.068437	0.522126	0.096298	76.705452	4.689865	23.922476	1.557318	0.000000	-4.751290	0.000000	0.000000	0.000000	0.694961	0.882754	-1.834515	0.000000	0.000000	2.000000	170.000000	0.000000
15374.276413	0.070748	0.525128	0.090224	76.705452	4.689865	23.922476	1.557318	0.000000	-4.751290	0.000000	0.000000	0.000000	0.693481	0.900845	-1.822090	0.000000	0.000000	2.000000	170.000000	0.000000
15374.279747	0.070748	0.525128	0.090224	76.705452	4.689865	23.922476	1.557318	0.000000	-4.751290	0.000000	0.000000	0.000000	0.693481	0.900845	-1.822090	0.000000	0.000000	2.000000	170.000000	0.000000
15374.283080	0.070748	0.525128	0.090224	76.708641	3.622140	23.507507	1.462584	0.000000	-4.511209	0.000000	0.000000	0.000000	0.693481	0.900845	-1.822090	0.000000	0.000000	2.000000	170.000000	0.000000
15374.286413	0.072983	0.528165	0.084246	76.708641	3.622140	23.507507	1.462584	0.000000	-4.511209	0.000000	0.000000	0.000000	0.670395	0.910985	-1.793462	0.000000	0.000000	2.000000	170.000000	0.000000
15374.289747	0.072983	0.528165	0.084246	76.708641	3.622140	23.507507	1.462584	0.000000	-4.511209	0.000000	0.000000	0.000000	0.670395	0.910985	-1.793462	0.000000	0.000000	2.000000	170.000000	0.000000
15374.293080	0.072983	0.528165	0.084246	76.673981	2.368236	22.827742	1.350852	0.000000	-4.212298	0.000000	0.000000	0.000000	0.670395	0.910985	-1.793462	0.000000	0.000000	2.000000	170.000000	0.000000
15374.296413	0.075131	0.531158	0.078460	76.673981	2.368236	22.827742	1.350852	0.000000	-4.212298	0.000000	0.000000	0.000000	0.644313	0.897820	-1.735868	0.000000	0.000000	2.000000	170.000000	0.000000
15374.299747	0.075131	0.531158	0.078460	76.673981	2.368236	22.827742	1.350852	0.000000	-4.212298	0.000000	0.000000	0.000000	0.644313	0.897820	-1.735868	0.000000	0.000000	2.000000	170.000000	0.000000
15374.303080	0.075131	0.531158	0.078460	76.609627	1.033026	21.365021	1.243466	0.000000	-3.922987	0.000000	0.000000	0.000000	0.644313	0.897820	-1.735868	0.000000	0.000000	2.000000	170.000000	0.000000
15374.306413	0.077285	0.534129	0.072772	76.609627	1.033026	21.365021	1.243466	0.000000	-3.922987	0.000000	0.000000	0.000000	0.646387	0.891408	-1.706200	0.000000	0.000000	2.000000	170.000000	0.000000
15374.309747	0.077285	0.534129	0.072772	76.609627	1.033026	21.365021	1.243466	0.000000	-3.922987	0.000000	0.000000	0.000000	0.646387	0.891408	-1.706200	0.000000	0.000000	2.000000	170.000000	0.000000
15374.313080	0.077285	0.534129	0.072772	76.520157	-0.103609	19.842873	1.135735	0.000000	-3.638620	0.000000	0.000000	0.000000	0.646387	0.891408	-1.706200	0.000000	0.000000	2.000000	170.000000	0.000000
15374.316413	0.079376	0.537070	0.067219	76.520157	-0.103609	19.842873	1.135735	0.000000	-3.638620	0.000000	0.000000	0.000000	0.627222	0.882241	-1.665980	0.000000	0.000000	2.000000	170.000000	0.000000
15374.319747	0.079376	0.537070	0.067219	76.520157	-0.103609	19.842873	1.135735	0.000000	-3.638620	0.000000	0.000000	0.000000	0.627222	0.882241	-1.665980	0.000000	0.000000	2.000000	170.000000	0.000000
15374.323080	0.081117	0.539668	0.062377	76.435783	-0.791609	18.561649	1.135735	0.000000	-3.638620	0.000000	0.000000	0.000000	0.522396	0.779435	-1.452628	0.000000	0.000000	2.000000	170.000000	0.000000
15374.326413	0.081117	0.539668	0.062377	76.435783	-0.791609	18.561649	1.135735	0.000000	-3.638620	0.000000	0.000000	0.000000	0.522396	0.779435	-1.452628	0.000000	0.000000	2.000000	170.000000	0.000000
15374.329747	0.081117	0.539668	0.062377	76.435783	-0.791609	18.561649	1.135735	0.000000	-3.638620	0.000000	0.000000	0.000000	0.522396	0.779435	-1.452628	0.000000	0.000000	2.000000	170.000000	0.000000
15374.333080	0.081117	0.539668	0.062377	76.353477	-1.028628	18.042843	0.944132	0.000000	-3.118852	0.000000	0.000000	0.000000	0.522396	0.779435	-1.452628	0.000000	0.000000	2.000000	170.000000	0.000000
15374.336413	0.083045	0.542719	0.056627	76.353477	-1.028628	18.042843	0.944132	0.000000	-3.118852	0.000000	0.000000	0.000000	0.578431	0.915292	-1.724923	0.000000	0.000000	2.000000	170.000000	0.000000
15374.339747	0.083045	0.542719	0.056627	76.353477	-1.028628	18.042843	0.944132	0.000000	-3.118852	0.000000	0.000000	0.000000	0.578431	0.915292	-1.724923	0.000000	0.000000	2.000000	170.000000	0.000000
15374.343080	0.083045	0.542719	0.056627	76.314537	-0.757309	18.714045	0.847727	0.000000	-2.831365	0.000000	0.000000	0.000000	0.578431	0.915292	-1.724923	0.000000	0.000000	2.000000	170.000000	0.000000
15374.346413	0.084594	0.545416	0.051483	76.314537	-0.757309	18.714045	0.847727	0.000000	-2.831365	0.000000	0.000000	0.000000	0.464684	0.809159	-1.543389	0.000000	0.000000	2.000000	170.000000	0.000000
15374.349747	0.084594	0.545416	0.051483	76.314537	-0.757309	18.714045	0.847727	0.000000	-2.831365	0.000000	0.000000	0.000000	0.464684	0.809159	-1.543389	0.000000	0.000000	2.000000	170.000000	0.000000
15374.353080	0.084594	0.545416	0.051483	76.276741	-0.473476	19.089487	0.770280	0.000000	-2.574133	0.000000	0.000000	0.000000	0.464684	0.809159	-1.543389	0.000000	0.000000	2.000000	170.000000	0.000000
15374.356413	0.085918	0.547981	0.046432	76.276741	-0.473476	19.089487	0.770280	0.000000	-2.574133	0.000000	0.000000	0.000000	0.397101	0.769508	-1.515079	0.000000	0.000000	2.000000	170.000000	0.000000
15374.359747	0.085918	0.547981	0.046432	76.276741	-0.473476	19.089487	0.770280	0.000000	-2.574133	0.000000	0.000000	0.000000	0.397101	0.769508	-1.515079	0.000000	0.000000	2.000000	170.000000	0.000000
15374.363080	0.085918	0.547981	0.046432	76.256958	-0.239755	19.223616	0.704096	0.000000	-2.321620	0.000000	0.000000	0.000000	0.397101	0.769508	-1.515079	0.000000	0.000000	2.000000	170.000000	0.000000
15374.366413	0.087077	0.550453	0.041507	76.256958	-0.239755	19.223616	0.704096	0.000000	-2.321620	0.000000	0.000000	0.000000	0.347662	0.741523	-1.477473	0.000000	0.000000	2.000000	170.000000	0.000000
15374.369747	0.087077	0.550453	0.041507	76.256958	-0.239755	19.223616	0.704096	0.000000	-2.321620	0.000000	0.000000	0.000000	0.347662	0.741523	-1.477473	0.000000	0.000000	2.000000	170.000000	0.000000
15374.373080	0.087077	0.550453	0.041507	76.288055	-0.075616	19.325056	0.646153	0.000000	-2.075375	0.000000	0.000000	0.000000	0.347662	0.741523	-1.477473	0.000000	0.000000	2.000000	170.000000	0.000000
15374.376413	0.088042	0.552837	0.036653	76.288055	-0.075616	19.325056	0.646153	0.000000	-2.075375	0.000000	0.000000	0.000000	0.289594	0.715264	-1.456397	0.000000	0.000000	2.000000	170.000000	0.000000
15374.379747	0.088042	0.552837	0.036653	76.288055	-0.075616	19.325056	0.646153	0.000000	-2.075375	0.000000	0.000000	0.000000	0.289594	0.715264	-1.456397	0.000000	0.000000	2.000000	170.000000	0.000000
15374.383080	0.088042	0.552837	0.036653	76.367828	0.036536	19.428247	0.597887	0.000000	-1.832642	0.000000	0.000000	0.000000	0.289594	0.715264	-1.456397	0.000000	0.000000	2.000000	170.000000	0.000000
15374.386413	0.088833	0.555080	0.031945	76.367828	0.036536	19.428247	0.597887	0.000000	-1.832642	0.000000	0.000000	0.000000	0.237202	0.672921	-1.412486	0.000000	0.000000	2.000000	170.000000	0.000000
15374.389747	0.088833	0.555080	0.031945	76.367828	0.036536	19.428247	0.597887	0.000000	-1.832642	0.000000	0.000000	0.000000	0.237202	0.672921	-1.412486	0.000000	0.000000	2.000000	170.000000	0.000000
15374.393080	0.088833	0.555080	0.031945	76.473587	0.195932	19.570772	0.558354	0.000000	-1.597228	0.000000	0.000000	0.000000	0.237202	0.672921	-1.412486	0.000000	0.000000	2.000000	170.000000	0.000000
15374.396413	0.089406	0.557170	0.027377	76.473587	0.195932	19.570772	0.558354	0.000000	-1.597228	0.000000	0.000000	0.000000	0.171955	0.626797	-1.370172	0.000000	0.000000	2.000000	170.000000	0.000000
15374.399747	0.089406	0.557170	0.027377	76.473587	0.195932	19.570772	0.558354	0.000000	-1.597228	0.000000	0.000000	0.000000	0.171955	0.626797	-1.370172	0.000000	0.000000	2.000000	170.000000	0.000000
15374.403080	0.089406	0.557170	0.027377	76.591385	0.505620	19.854799	0.529694	0.000000	-1.368866	0.000000	0.000000	0.000000	0.171955	0.626797	-1.370172	0.000000	0.000000	2.000000	170.000000	0.000000
15374.406413	0.089874	0.559128	0.022887	76.591385	0.505620	19.854799	0.529694	0.000000	-1.368866	0.000000	0.000000	0.000000	0.140498	0.587641	-1.346957	0.000000	0.000000	2.000000	170.000000	0.000000
15374.409747	0.089874	0.559128	0.022887	76.591385	0.505620	19.854799	0.529694	0.000000	-1.368866	0.000000	0.000000	0.000000	0.140498	0.587641	-1.346957	0.000000	0.000000	2.000000	170.000000	0.000000
15374.413080	0.089874	0.559128	0.022887	76.693291	1.105513	20.523859	0.506278	0.000000	-1.144373	0.000000	0.000000	0.000000	0.140498	0.587641	-1.346957	0.000000	0.000000	2.000000	170.000000	0.000000
15374.416413	0.090205	0.560942	0.018532	76.693291	1.105513	20.523859	0.506278	0.000000	-1.144373	0.000000	0.000000	0.000000	0.099125	0.544212	-1.306723	0.000000	0.000000	2.000000	170.000000	0.000000
15374.419747	0.090205	0.560942	0.018532	76.693291	1.105513	20.523859	0.506278	0.000000	-1.144373	0.000000	0.000000	0.000000	0.099125	0.544212	-1.306723	0.000000	0.000000	2.000000	170.000000	0.000000
15374.423080	0.090205	0.560942	0.018532	76.772919	2.029430	21.623533	0.489757	0.000000	-0.926586	0.000000	0.000000	0.000000	0.099125	0.544212	-1.306723	0.000000	0.000000	2.000000	170.000000	0.000000
15374.426413	0.090420	0.562625	0.014285	76.772919	2.029430	21.623533	0.489757	0.000000	-0.926586	0.000000	0.000000	0.000000	0.064625	0.504777	-1.273908	0.000000	0.000000	2.000000	170.000000	0.000000
15374.429747	0.090420	0.562625	0.014285	76.772919	2.029430	21.623533	0.489757	0.000000	-0.926586	0.000000	0.000000	0.000000	0.064625	0.504777	-1.273908	0.000000	0.000000	2.000000	170.000000	0.000000
15374.433080	0.090420	0.562625	0.014285	76.828369	3.185363	23.038710	0.478986	0.000000	-0.714268	0.000000	0.000000	0.000000	0.064625	0.504777	-1.273908	0.000000	0.000000	2.000000	170.000000	0.000000
15374.436413	0.090551	0.564172	0.010169	76.828369	3.185363	23.038710	0.478986	0.000000	-0.714268	0.000000	0.000000	0.000000	0.039310	0.464066	-1.234832	0.000000	0.000000	2.000000	170.000000	0.000000
15374.439747	0.090551	0.564172	0.010169	76.828369	3.185363	23.038710	0.478986	0.000000	-0.714268	0.000000	0.000000	0.000000	0.039310	0.464066	-1.234832	0.000000	0.000000	2.000000	170.000000	0.000000
15374.443080	0.090551	0.564172	0.010169	76.867538	4.469622	24.625355	0.472435	0.000000	-0.508462	0.000000	0.000000	0.000000	0.039310	0.464066	-1.234832	0.000000	0.000000	2.000000	170.000000	0.000000
15374.446413	0.090614	0.565604	0.006135	76.867538	4.469622	24.625355	0.472435	0.000000	-0.508462	0.000000	0.000000	0.000000	0.018887	0.429573	-1.210334	0.000000	0.000000	2.000000	170.000000	0.000000
15374.449747	0.090614	0.565604	0.006135	76.867538	4.469622	24.625355	0.472435	0.000000	-0.508462	0.000000	0.000000	0.000000	0.018887	0.429573	-1.210334	0.000000	0.000000	2.000000	170.000000	0.000000
15374.453080	0.090614	0.565604	0.006135	76.903419	5.786930	26.268627	0.469287	0.000000	-0.306740	0.000000	0.000000	0.000000	0.018887	0.429573	-1.210334	0.000000	0.000000	2.000000	170.000000	0.000000
15374.456413	0.090651	0.566918	0.002266	76.903419	5.786930	26.268627	0.469287	0.000000	-0.306740	0.000000	0.000000	0.000000	0.010876	0.394161	-1.160574	0.000000	0.000000	2.000000	170.000000	0.000000
15374.459747	0.090651	0.566918	0.002266	76.903419	5.786930	26.268627	0.469287	0.000000	-0.306740	0.000000	0.000000	0.000000	0.010876	0.394161	-1.160574	0.000000	0.000000	2.000000	170.000000	0.000000
15374.463080	0.090651	0.566918	0.002266	76.934097	7.094194	27.896311	0.467474	0.000000	-0.113311	0.000000	0.000000	0.000000	0.010876	0.394161	-1.160574	0.000000	0.000000	2.000000	170.000000	0.000000
15374.466413	0.090675	0.568134	-0.001486	76.934097	7.094194	27.896311	0.467474	0.000000	-0.113311	0.000000	0.000000	0.000000	0.007253	0.364894	-1.125524	0.000000	0.000000	2.000000	170.000000	0.000000
15374.469747	0.090675	0.568134	-0.001486	76.934097	7.094194	27.896311	0.467474	0.000000	-0.113311	0.000000	0.000000	0.000000	0.007253	0.364894	-1.125524	0.000000	0.000000	2.000000	170.000000	0.000000
15374.473080	0.090675	0.568134	-0.001486	76.956398	8.377522	29.486351	0.466265	0.000000	0.074276	0.000000	0.000000	0.000000	0.007253	0.364894	-1.125524	0.000000	0.000000	2.000000	170.000000	0.000000
15374.476413	0.090744	0.569259	-0.005064	76.956398	8.377522	29.486351	0.466265	0.000000	0.074276	0.000000	0.000000	0.000000	0.020771	0.337397	-1.073443	0.000000	0.000000	2.000000	170.000000	0.000000
15374.479747	0.090744	0.569259	-0.005064	76.956398	8.377522	29.486351	0.466265	0.000000	0.074276	0.000000	0.000000	0.000000	0.020771	0.337397	-1.073443	0.000000	0.000000	2.000000	170.000000	0.000000
15374.483080	0.090744	0.569259	-0.005064	76.970970	9.640390	31.044058	0.462803	0.000000	0.253183	0.000000	0.000000	0.000000	0.020771	0.337397	-1.073443	0.000000	0.000000	2.000000	170.000000	0.000000
15374.486413	0.090838	0.570296	-0.008462	76.970970	9.640390	31.044058	0.462803	0.000000	0.253183	0.000000	0.000000	0.000000	0.028113	0.311290	-1.019615	0.000000	0.000000	2.000000	170.000000	0.000000
15374.489747	0.090838	0.570296	-0.008462	76.970970	9.640390	31.044058	0.462803	0.000000	0.253183	0.000000	0.000000	0.000000	0.028113	0.311290	-1.019615	0.000000	0.000000	2.000000	170.000000	0.000000
15374.493080	0.090838	0.570296	-0.008462	76.981384	10.859237	32.538567	0.458117	0.000000	0.423119	0.000000	0.000000	0.000000	0.028113	0.311290	-1.019615	0.000000	0.000000	2.000000	170.000000	0.000000
15374.496413	0.090991	0.571241	-0.011730	76.981384	10.859237	32.538567	0.458117	0.000000	0.423119	0.000000	0.000000	0.000000	0.046006	0.283312	-0.980196	0.000000	0.000000	2.000000	170.000000	0.000000
15374.499747	0.090991	0.571241	-0.011730	76.981384	10.859237	32.538567	0.458117	0.000000	0.423119	0.000000	0.000000	0.000000	0.046006	0.283312	-0.980196	0.000000	0.000000	2.000000	170.000000	0.000000
15374.503080	0.090991	0.571241	-0.011730	76.982178	12.035838	33.968964	0.450450	0.000000	0.586485	0.000000	0.000000	0.000000	0.046006	0.283312	-0.980196	0.000000	0.000000	2.000000	170.000000	0.000000
15374.506413	0.091242	0.572117	-0.014787	76.982178	12.035838	33.968964	0.450450	0.000000	0.586485	0.000000	0.000000	0.000000	0.075270	0.262792	-0.917277	0.000000	0.000000	2.000000	170.000000	0.000000
15374.509747	0.091242	0.572117	-0.014787	76.982178	12.035838	33.968964	0.450450	0.000000	0.586485	0.000000	0.000000	0.000000	0.075270	0.262792	-0.917277	0.000000	0.000000	2.000000	170.000000	0.000000
15374.513080	0.091242	0.572117	-0.014787	76.977684	13.119725	35.268330	0.437905	0.000000	0.739365	0.000000	0.000000	0.000000	0.075270	0.262792	-0.917277	0.000000	0.000000	2.000000	170.000000	0.000000
15374.516413	0.091531	0.572932	-0.017713	76.977684	13.119725	35.268330	0.437905	0.000000	0.739365	0.000000	0.000000	0.000000	0.086596	0.244472	-0.877779	0.000000	0.000000	2.000000	170.000000	0.000000
15374.519747	0.091531	0.572932	-0.017713	76.977684	13.119725	35.268330	0.437905	0.000000	0.739365	0.000000	0.000000	0.000000	0.086596	0.244472	-0.877779	0.000000	0.000000	2.000000	170.000000	0.000000
15374.523080	0.091531	0.572932	-0.017713	76.969582	14.020792	36.320011	0.423472	0.000000	0.885661	0.000000	0.000000	0.000000	0.086596	0.244472	-0.877779	0.000000	0.000000	2.000000	170.000000	0.000000
15374.526413	0.091871	0.573692	-0.020442	76.969582	14.020792	36.320011	0.423472	0.000000	0.885661	0.000000	0.000000	0.000000	0.102157	0.228183	-0.818752	0.000000	0.000000	2.000000	170.000000	0.000000
15374.529747	0.091871	0.573692	-0.020442	76.969582	14.020792	36.320011	0.423472	0.000000	0.885661	0.000000	0.000000	0.000000	0.102157	0.228183	-0.818752	0.000000	0.000000	2.000000	170.000000	0.000000
15374.533080	0.091871	0.573692	-0.020442	76.966881	14.594282	36.929901	0.406446	0.000000	1.022120	0.000000	0.000000	0.000000	0.102157	0.228183	-0.818752	0.000000	0.000000	2.000000	170.000000	0.000000
15374.536413	0.092254	0.574415	-0.023021	76.966881	14.594282	36.929901	0.406446	0.000000	1.022120	0.000000	0.000000	0.000000	0.115026	0.216905	-0.773629	0.000000	0.000000	2.000000	170.000000	0.000000
15374.539747	0.092254	0.574415	-0.023021	76.966881	14.594282	36.929901	0.406446	0.000000	1.022120	0.000000	0.000000	0.000000	0.115026	0.216905	-0.773629	0.000000	0.000000	2.000000	170.000000	0.000000
15374.543080	0.092254	0.574415	-0.023021	76.984787	14.736560	36.964897	0.387275	0.000000	1.151058	0.000000	0.000000	0.000000	0.115026	0.216905	-0.773629	0.000000	0.000000	2.000000	170.000000	0.000000
15374.546413	0.092657	0.575149	-0.025365	76.984787	14.736560	36.964897	0.387275	0.000000	1.151058	0.000000	0.000000	0.000000	0.120672	0.220298	-0.703081	0.000000	0.000000	2.000000	170.000000	0.000000
15374.549747	0.092657	0.575149	-0.025365	76.984787	14.736560	36.964897	0.387275	0.000000	1.151058	0.000000	0.000000	0.000000	0.120672	0.220298	-0.703081	0.000000	0.000000	2.000000	170.000000	0.000000
15374.553080	0.092657	0.575149	-0.025365	77.046646	14.647105	36.697536	0.367163	0.000000	1.268238	0.000000	0.000000	0.000000	0.120672	0.220298	-0.703081	0.000000	0.000000	2.000000	170.000000	0.000000
15374.556413	0.093011	0.575862	-0.027494	77.046646	14.647105	36.697536	0.367163	0.000000	1.268238	0.000000	0.000000	0.000000	0.106276	0.213885	-0.638772	0.000000	0.000000	2.000000	170.000000	0.000000
15374.559747	0.093011	0.575862	-0.027494	77.046646	14.647105	36.697536	0.367163	0.000000	1.268238	0.000000	0.000000	0.000000	0.106276	0.213885	-0.638772	0.000000	0.000000	2.000000	170.000000	0.000000
15374.563080	0.093011	0.575862	-0.027494	77.164421	14.424453	36.263790	0.349450	0.000000	1.374701	0.000000	0.000000	0.000000	0.106276	0.213885	-0.638772	0.000000	0.000000	2.000000	170.000000	0.000000
15374.566413	0.093339	0.576581	-0.029419	77.164421	14.424453	36.263790	0.349450	0.000000	1.374701	0.000000	0.000000	0.000000	0.098285	0.215429	-0.577514	0.000000	0.000000	2.000000	170.000000	0.000000
15374.569747	0.093339	0.576581	-0.029419	77.164421	14.424453	36.263790	0.349450	0.000000	1.374701	0.000000	0.000000	0.000000	0.098285	0.215429	-0.577514	0.000000	0.000000	2.000000	170.000000	0.000000
15374.573080	0.093339	0.576581	-0.029419	77.340828	14.120062	35.743523	0.333070	0.000000	1.470953	0.000000	0.000000	0.000000	0.098285	0.215429	-0.577514	0.000000	0.000000	2.000000	170.000000	0.000000
15374.576413	0.093621	0.577306	-0.031135	77.340828	14.120062	35.743523	0.333070	0.000000	1.470953	0.000000	0.000000	0.000000	0.084787	0.217542	-0.514802	0.000000	0.000000	2.000000	170.000000	0.000000
15374.579747	0.093621	0.577306	-0.031135	77.340828	14.120062	35.743523	0.333070	0.000000	1.470953	0.000000	0.000000	0.000000	0.084787	0.217542	-0.514802	0.000000	0.000000	2.000000	170.000000	0.000000
15374.583080	0.093621	0.577306	-0.031135	77.560944	13.801518	35.214111	0.318938	0.000000	1.556753	0.000000	0.000000	0.000000	0.084787	0.217542	-0.514802	0.000000	0.000000	2.000000	170.000000	0.000000
15374.586413	0.093871	0.578028	-0.032594	77.560944	13.801518	35.214111	0.318938	0.000000	1.556753	0.000000	0.000000	0.000000	0.074995	0.216647	-0.437786	0.000000	0.000000	2.000000	170.000000	0.000000
15374.589747	0.093871	0.578028	-0.032594	77.560944	13.801518	35.214111	0.318938	0.000000	1.556753	0.000000	0.000000	0.000000	0.074995	0.216647	-0.437786	0.000000	0.000000	2.000000	170.000000	0.000000
15374.593080	0.093871	0.578028	-0.032594	77.834656	13.540980	34.779446	0.306439	0.000000	1.629717	0.000000	0.000000	0.000000	0.074995	0.216647	-0.437786	0.000000	0.000000	2.000000	170.000000	0.000000
15374.596413	0.094065	0.578755	-0.033816	77.834656	13.540980	34.779446	0.306439	0.000000	1.629717	0.000000	0.000000	0.000000	0.058153	0.218221	-0.366423	0.000000	0.000000	2.000000	170.000000	0.000000
15374.599747	0.094065	0.578755	-0.033816	77.834656	13.540980	34.779446	0.306439	0.000000	1.629717	0.000000	0.000000	0.000000	0.058153	0.218221	-0.366423	0.000000	0.000000	2.000000	170.000000	0.000000
15374.603080	0.094065	0.578755	-0.033816	78.142830	13.374978	34.486843	0.296747	0.000000	1.690788	0.000000	0.000000	0.000000	0.058153	0.218221	-0.366423	0.000000	0.000000	2.000000	170.000000	0.000000
15374.606413	0.094232	0.579460	-0.034866	78.142830	13.374978	34.486843	0.296747	0.000000	1.690788	0.000000	0.000000	0.000000	0.049938	0.211520	-0.315073	0.000000	0.000000	2.000000	170.000000	0.000000
15374.609747	0.094232	0.579460	-0.034866	78.142830	13.374978	34.486843	0.296747	0.000000	1.690788	0.000000	0.000000	0.000000	0.049938	0.211520	-0.315073	0.000000	0.000000	2.000000	170.000000	0.000000
15374.613080	0.094232	0.579460	-0.034866	78.474937	13.357093	34.402172	0.288424	0.000000	1.743300	0.000000	0.000000	0.000000	0.049938	0.211520	-0.315073	0.000000	0.000000	2.000000	170.000000	0.000000
15374.616413	0.094342	0.580133	-0.035688	78.474937	13.357093	34.402172	0.288424	0.000000	1.743300	0.000000	0.000000	0.000000	0.033180	0.201710	-0.246739	0.000000	0.000000	2.000000	170.000000	0.000000
15374.619747	0.094342	0.580133	-0.035688	78.474937	13.357093	34.402172	0.288424	0.000000	1.743300	0.000000	0.000000	0.000000	0.033180	0.201710	-0.246739	0.000000	0.000000	2.000000	170.000000	0.000000
15374.623080	0.094342	0.580133	-0.035688	78.832230	13.416290	34.433369	0.282894	0.000000	1.784423	0.000000	0.000000	0.000000	0.033180	0.201710	-0.246739	0.000000	0.000000	2.000000	170.000000	0.000000
15374.626413	0.094342	0.580133	-0.035688	78.832230	13.416290	34.433369	0.282894	0.000000	1.784423	0.000000	0.000000	0.000000	0.033180	0.201710	-0.246739	0.000000	0.000000	2.000000	170.000000	0.000000
15374.629747	0.094398	0.580773	-0.036376	78.832230	13.416290	34.433369	0.282894	0.000000	1.784423	0.000000	0.000000	0.000000	0.016801	0.192251	-0.206139	0.000000	0.000000	2.000000	170.000000	0.000000
15374.633080	0.094398	0.580773	-0.036376	79.201904	13.473239	34.467739	0.282894	0.000000	1.784423	0.000000	0.000000	0.000000	0.016801	0.192251	-0.206139	0.000000	0.000000	2.000000	170.000000	0.000000
15374.636413	0.094442	0.581360	-0.036930	79.201904	13.473239	34.467739	0.282894	0.000000	1.784423	0.000000	0.000000	0.000000	0.013016	0.176009	-0.166180	0.000000	0.000000	2.000000	170.000000	0.000000
15374.639747	0.094442	0.581360	-0.036930	79.201904	13.473239	34.467739	0.282894	0.000000	1.784423	0.000000	0.000000	0.000000	0.013016	0.176009	-0.166180	0.000000	0.000000	2.000000	170.000000	0.000000
15374.643080	0.094442	0.581360	-0.036930	79.557632	13.528492	34.503159	0.277924	0.000000	1.846476	0.000000	0.000000	0.000000	0.013016	0.176009	-0.166180	0.000000	0.000000	2.000000	170.000000	0.000000
15374.646413	0.094491	0.581917	-0.037361	79.557632	13.528492	34.503159	0.277924	0.000000	1.846476	0.000000	0.000000	0.000000	0.014871	0.167049	-0.129487	0.000000	0.000000	2.000000	170.000000	0.000000
15374.649747	0.094491	0.581917	-0.037361	79.557632	13.528492	34.503159	0.277924	0.000000	1.846476	0.000000	0.000000	0.000000	0.014871	0.167049	-0.129487	0.000000	0.000000	2.000000	170.000000	0.000000
15374.653080	0.094491	0.581917	-0.037361	79.893410	13.581306	34.538902	0.275446	0.000000	1.868057	0.000000	0.000000	0.000000	0.014871	0.167049	-0.129487	0.000000	0.000000	2.000000	170.000000	0.000000
15374.656413	0.094519	0.582409	-0.037700	79.893410	13.581306	34.538902	0.275446	0.000000	1.868057	0.000000	0.000000	0.000000	0.008508	0.147584	-0.101643	0.000000	0.000000	2.000000	170.000000	0.000000
15374.659747	0.094519	0.582409	-0.037700	79.893410	13.581306	34.538902	0.275446	0.000000	1.868057	0.000000	0.000000	0.000000	0.008508	0.147584	-0.101643	0.000000	0.000000	2.000000	170.000000	0.000000
15374.663080	0.094519	0.582409	-0.037700	80.214539	13.632026	34.583282	0.274028	0.000000	1.884998	0.000000	0.000000	0.000000	0.008508	0.147584	-0.101643	0.000000	0.000000	2.000000	170.000000	0.000000
15374.666413	0.094519	0.582409	-0.037700	80.214539	13.632026	34.583282	0.274028	0.000000	1.884998	0.000000	0.000000	0.000000	0.008508	0.147584	-0.101643	0.000000	0.000000	2.000000	170.000000	0.000000
15374.669747	0.094585	0.582860	-0.037966	80.214539	13.632026	34.583282	0.274028	0.000000	1.884998	0.000000	0.000000	0.000000	0.019669	0.135288	-0.079781	0.000000	0.000000	2.000000	170.000000	0.000000
15374.673080	0.094585	0.582860	-0.037966	80.528854	13.681481	34.621193	0.274028	0.000000	1.884998	0.000000	0.000000	0.000000	0.019669	0.135288	-0.079781	0.000000	0.000000	2.000000	170.000000	0.000000
15374.676413	0.094585	0.582860	-0.037966	80.528854	13.681481	34.621193	0.274028	0.000000	1.884998	0.000000	0.000000	0.000000	0.019669	0.135288	-0.079781	0.000000	0.000000	2.000000	170.000000	0.000000
15374.679747	0.094585	0.582860	-0.037966	80.528854	13.681481	34.621193	0.274028	0.000000	1.884998	0.000000	0.000000	0.000000	0.019669	0.135288	-0.079781	0.000000	0.000000	2.000000	170.000000	0.000000
15374.683080	0.094643	0.583581	-0.038266	80.815407	13.718519	34.647694	0.270750	0.000000	1.898295	0.000000	0.000000	0.000000	0.017337	0.216281	-0.089894	0.000000	0.000000	2.000000	170.000000	0.000000
15374.686413	0.094643	0.583581	-0.038266	80.815407	13.718519	34.647694	0.270750	0.000000	1.898295	0.000000	0.000000	0.000000	0.000001	0.000006	0.000000	0.000000	0.000000	2.000000	170.000000	0.000000
15374.689747	0.094643	0.583581	-0.038266	80.815407	13.718519	34.647694	0.270750	0.000000	1.898295	0.000000	0.000000	0.000000	0.000001	0.000006	0.000000	0.000000	0.000000	2.000000	170.000000	0.000000
15374.693080	0.094643	0.583581	-0.038266	81.077377	13.718792	34.640404	0.267861	0.000000	1.913277	0.000000	0.000000	0.000000	0.000001	0.000006	0.000000	0.000000	0.000000	2.000000	170.000000	0.000000
15374.696413	0.094643	0.583581	-0.038266	81.077377	13.718792	34.640404	0.267861	0.000000	1.913277	0.000000	0.000000	0.000000	0.000001	0.000006	0.000000	0.000000	0.000000	2.000000	170.000000	0.000000
15374.699747	0.094643	0.583887	-0.038265	81.077377	13.718792	34.640404	0.267861	0.000000	1.913277	0.000000	0.000000	0.000000	0.000042	0.091870	0.000179	0.000000	0.000000	2.000000	170.000000	0.000000
15374.703080	0.094643	0.583887	-0.038265	81.311081	13.656349	34.562786	0.267861	0.000000	1.913277	0.000000	0.000000	0.000000	0.000042	0.091870	0.000179	0.000000	0.000000	2.000000	170.000000	0.000000
15374.706413	0.094643	0.583887	-0.038265	81.311081	13.656349	34.562786	0.267861	0.000000	1.913277	0.000000	0.000000	0.000000	0.000042	0.091870	0.000179	0.000000	0.000000	2.000000	170.000000	0.000000
15374.709747	0.094643	0.583887	-0.038265	81.311081	13.656349	34.562786	0.267861	0.000000	1.913277	0.000000	0.000000	0.000000	0.000042	0.091870	0.000179	0.000000	0.000000	2.000000	170.000000	0.000000
15374.713080	0.094632	0.584361	-0.038034	81.519371	13.536010	34.421421	0.267853	0.000000	1.913247	0.000000	0.000000	0.000000	-0.003154	0.142250	0.069351	0.000000	0.000000	2.000000	170.000000	0.000000
15374.716413	0.094632	0.584361	-0.038034	81.519371	13.536010	34.421421	0.267853	0.000000	1.913247	0.000000	0.000000	0.000000	-0.003154	0.142250	0.069351	0.000000	0.000000	2.000000	170.000000	0.000000
15374.719747	0.094632	0.584361	-0.038034	81.519371	13.536010	34.421421	0.267853	0.000000	1.913247	0.000000	0.000000	0.000000	-0.003154	0.142250	0.069351	0.000000	0.000000	2.000000	170.000000	0.000000
15374.723080	0.094632	0.584361	-0.038034	81.717651	13.418633	34.294792	0.268379	0.000000	1.901689	0.000000	0.000000	0.000000	-0.003154	0.142250	0.069351	0.000000	0.000000	2.000000	170.000000	0.000000
15374.726413	0.094582	0.584529	-0.037794	81.717651	13.418633	34.294792	0.268379	0.000000	1.901689	0.000000	0.000000	0.000000	-0.015150	0.050431	0.071906	0.000000	0.000000	2.000000	170.000000	0.000000
15374.729747	0.094582	0.584529	-0.037794	81.717651	13.418633	34.294792	0.268379	0.000000	1.901689	0.000000	0.000000	0.000000	-0.015150	0.050431	0.071906	0.000000	0.000000	2.000000	170.000000	0.000000
15374.733080	0.094582	0.584529	-0.037794	81.908203	13.301448	34.172920	0.270904	0.000000	1.889705	0.000000	0.000000	0.000000	-0.015150	0.050431	0.071906	0.000000	0.000000	2.000000	170.000000	0.000000
15374.736413	0.094582	0.584529	-0.037794	81.908203	13.301448	34.172920	0.270904	0.000000	1.889705	0.000000	0.000000	0.000000	-0.015150	0.050431	0.071906	0.000000	0.000000	2.000000	170.000000	0.000000
15374.739747	0.094511	0.584634	-0.037461	81.908203	13.301448	34.172920	0.270904	0.000000	1.889705	0.000000	0.000000	0.000000	-0.021412	0.031353	0.100023	0.000000	0.000000	2.000000	170.000000	0.000000
15374.743080	0.094511	0.584634	-0.037461	82.093437	13.154312	34.020447	0.270904	0.000000	1.889705	0.000000	0.000000	0.000000	-0.021412	0.031353	0.100023	0.000000	0.000000	2.000000	170.000000	0.000000
15374.746413	0.094462	0.584691	-0.037118	82.093437	13.154312	34.020447	0.270904	0.000000	1.889705	0.000000	0.000000	0.000000	-0.014576	0.017237	0.102733	0.000000	0.000000	2.000000	170.000000	0.000000
15374.749747	0.094462	0.584691	-0.037118	82.093437	13.154312	34.020447	0.270904	0.000000	1.889705	0.000000	0.000000	0.000000	-0.014576	0.017237	0.102733	0.000000	0.000000	2.000000	170.000000	0.000000
15374.753080	0.094462	0.584691	-0.037118	82.258789	12.871128	33.711361	0.276902	0.000000	1.855912	0.000000	0.000000	0.000000	-0.014576	0.017237	0.102733	0.000000	0.000000	2.000000	170.000000	0.000000
15374.756413	0.094387	0.584690	-0.036706	82.258789	12.871128	33.711361	0.276902	0.000000	1.855912	0.000000	0.000000	0.000000	-0.022502	-0.000294	0.123735	0.000000	0.000000	2.000000	170.000000	0.000000
15374.759747	0.094387	0.584690	-0.036706	82.258789	12.871128	33.711361	0.276902	0.000000	1.855912	0.000000	0.000000	0.000000	-0.022502	-0.000294	0.123735	0.000000	0.000000	2.000000	170.000000	0.000000
15374.763080	0.094387	0.584690	-0.036706	82.423088	12.375317	33.161507	0.280652	0.000000	1.835290	0.000000	0.000000	0.000000	-0.022502	-0.000294	0.123735	0.000000	0.000000	2.000000	170.000000	0.000000
15374.766413	0.094387	0.584690	-0.036706	82.423088	12.375317	33.161507	0.280652	0.000000	1.835290	0.000000	0.000000	0.000000	-0.022502	-0.000294	0.123735	0.000000	0.000000	2.000000	170.000000	0.000000
15374.769747	0.094333	0.584666	-0.036291	82.423088	12.375317	33.161507	0.280652	0.000000	1.835290	0.000000	0.000000	0.000000	-0.016144	-0.007423	0.124412	0.000000	0.000000	2.000000	170.000000	0.000000
15374.773080	0.094333	0.584666	-0.036291	82.562462	11.646224	32.353905	0.280652	0.000000	1.835290	0.000000	0.000000	0.000000	-0.016144	-0.007423	0.124412	0.000000	0.000000	2.000000	170.000000	0.000000
15374.776413	0.094333	0.584666	-0.036291	82.562462	11.646224	32.353905	0.280652	0.000000	1.835290	0.000000	0.000000	0.000000	-0.016144	-0.007423	0.124412	0.000000	0.000000	2.000000	170.000000	0.000000
15374.779747	0.094333	0.584666	-0.036291	82.562462	11.646224	32.353905	0.280652	0.000000	1.835290	0.000000	0.000000	0.000000	-0.016144	-0.007423	0.124412	0.000000	0.000000	2.000000	170.000000	0.000000
15374.783080	0.094182	0.584487	-0.035274	82.672279	10.811353	31.431396	0.283343	0.000000	1.814554	0.000000	0.000000	0.000000	-0.045203	-0.053579	0.305022	0.000000	0.000000	2.000000	170.000000	0.000000
15374.786413	0.094182	0.584487	-0.035274	82.672279	10.811353	31.431396	0.283343	0.000000	1.814554	0.000000	0.000000	0.000000	0.000001	-0.000006	0.000000	0.000000	0.000000	2.000000	170.000000	0.000000
15374.789747	0.094182	0.584487	-0.035274	82.672279	10.811353	31.431396	0.283343	0.000000	1.814554	0.000000	0.000000	0.000000	0.000001	-0.000006	0.000000	0.000000	0.000000	2.000000	170.000000	0.000000
15374.793080	0.094182	0.584487	-0.035274	82.770317	10.056305	30.604366	0.290877	0.000000	1.763717	0.000000	0.000000	0.000000	0.000001	-0.000006	0.000000	0.000000	0.000000	2.000000	170.000000	0.000000
15374.796413	0.094182	0.584487	-0.035274	82.770317	10.056305	30.604366	0.290877	0.000000	1.763717	0.000000	0.000000	0.000000	0.000001	-0.000006	0.000000	0.000000	0.000000	2.000000	170.000000	0.000000
15374.799747	0.094129	0.584351	-0.034664	82.770317	10.056305	30.604366	0.290877	0.000000	1.763717	0.000000	0.000000	0.000000	-0.016000	-0.040949	0.182986	0.000000	0.000000	2.000000	170.000000	0.000000
15374.803080	0.094129	0.584351	-0.034664	82.864326	9.534579	30.051258	0.290877	0.000000	1.763717	0.000000	0.000000	0.000000	-0.016000	-0.040949	0.182986	0.000000	0.000000	2.000000	170.000000	0.000000
15374.806413	0.094071	0.584196	-0.033979	82.864326	9.534579	30.051258	0.290877	0.000000	1.763717	0.000000	0.000000	0.000000	-0.017446	-0.046344	0.205639	0.000000	0.000000	2.000000	170.000000	0.000000
15374.809747	0.094071	0.584196	-0.033979	82.864326	9.534579	30.051258	0.290877	0.000000	1.763717	0.000000	0.000000	0.000000	-0.017446	-0.046344	0.205639	0.000000	0.000000	2.000000	170.000000	0.000000
15374.813080	0.094071	0.584196	-0.033979	82.954880	9.297098	29.825275	0.296451	0.000000	1.698946	0.000000	0.000000	0.000000	-0.017446	-0.046344	0.205639	0.000000	0.000000	2.000000	170.000000	0.000000
15374.816413	0.094071	0.584196	-0.033979	82.954880	9.297098	29.825275	0.296451	0.000000	1.698946	0.000000	0.000000	0.000000	-0.017446	-0.046344	0.205639	0.000000	0.000000	2.000000	170.000000	0.000000
15374.819747	0.094031	0.583976	-0.033209	82.954880	9.297098	29.825275	0.296451	0.000000	1.698946	0.000000	0.000000	0.000000	-0.012012	-0.066042	0.230995	0.000000	0.000000	2.000000	170.000000	0.000000
15374.823080	0.094031	0.583976	-0.033209	83.035904	9.224936	29.791254	0.296451	0.000000	1.698946	0.000000	0.000000	0.000000	-0.012012	-0.066042	0.230995	0.000000	0.000000	2.000000	170.000000	0.000000
15374.826413	0.093978	0.583701	-0.032398	83.035904	9.224936	29.791254	0.296451	0.000000	1.698946	0.000000	0.000000	0.000000	-0.015825	-0.082477	0.243420	0.000000	0.000000	2.000000	170.000000	0.000000
15374.829747	0.093978	0.583701	-0.032398	83.035904	9.224936	29.791254	0.296451	0.000000	1.698946	0.000000	0.000000	0.000000	-0.015825	-0.082477	0.243420	0.000000	0.000000	2.000000	170.000000	0.000000
15374.833080	0.093978	0.583701	-0.032398	83.125481	9.144794	29.743986	0.301091	0.000000	1.619877	0.000000	0.000000	0.000000	-0.015825	-0.082477	0.243420	0.000000	0.000000	2.000000	170.000000	0.000000
15374.836413	0.093927	0.583377	-0.031480	83.125481	9.144794	29.743986	0.301091	0.000000	1.619877	0.000000	0.000000	0.000000	-0.015439	-0.097163	0.275123	0.000000	0.000000	2.000000	170.000000	0.000000
15374.839747	0.093927	0.583377	-0.031480	83.125481	9.144794	29.743986	0.301091	0.000000	1.619877	0.000000	0.000000	0.000000	-0.015439	-0.097163	0.275123	0.000000	0.000000	2.000000	170.000000	0.000000
15374.843080	0.093927	0.583377	-0.031480	83.232880	9.053811	29.685907	0.303664	0.000000	1.574023	0.000000	0.000000	0.000000	-0.015439	-0.097163	0.275123	0.000000	0.000000	2.000000	170.000000	0.000000
15374.846413	0.093877	0.583003	-0.030550	83.232880	9.053811	29.685907	0.303664	0.000000	1.574023	0.000000	0.000000	0.000000	-0.014889	-0.112093	0.279016	0.000000	0.000000	2.000000	170.000000	0.000000
15374.849747	0.093877	0.583003	-0.030550	83.232880	9.053811	29.685907	0.303664	0.000000	1.574023	0.000000	0.000000	0.000000	-0.014889	-0.112093	0.279016	0.000000	0.000000	2.000000	170.000000	0.000000
15374.853080	0.093877	0.583003	-0.030550	83.378891	8.938684	29.603796	0.306145	0.000000	1.527521	0.000000	0.000000	0.000000	-0.014889	-0.112093	0.279016	0.000000	0.000000	2.000000	170.000000	0.000000
15374.856413	0.093840	0.582568	-0.029560	83.378891	8.938684	29.603796	0.306145	0.000000	1.527521	0.000000	0.000000	0.000000	-0.011241	-0.130732	0.297085	0.000000	0.000000	2.000000	170.000000	0.000000
15374.859747	0.093840	0.582568	-0.029560	83.378891	8.938684	29.603796	0.306145	0.000000	1.527521	0.000000	0.000000	0.000000	-0.011241	-0.130732	0.297085	0.000000	0.000000	2.000000	170.000000	0.000000
15374.863080	0.093840	0.582568	-0.029560	83.557983	8.799448	29.497654	0.308019	0.000000	1.478007	0.000000	0.000000	0.000000	-0.011241	-0.130732	0.297085	0.000000	0.000000	2.000000	170.000000	0.000000
15374.866413	0.093797	0.582111	-0.028588	83.557983	8.799448	29.497654	0.308019	0.000000	1.478007	0.000000	0.000000	0.000000	-0.012735	-0.136927	0.291786	0.000000	0.000000	2.000000	170.000000	0.000000
15374.869747	0.093797	0.582111	-0.028588	83.557983	8.799448	29.497654	0.308019	0.000000	1.478007	0.000000	0.000000	0.000000	-0.012735	-0.136927	0.291786	0.000000	0.000000	2.000000	170.000000	0.000000
15374.873080	0.093797	0.582111	-0.028588	83.747871	8.633955	29.363564	0.310142	0.000000	1.429376	0.000000	0.000000	0.000000	-0.012735	-0.136927	0.291786	0.000000	0.000000	2.000000	170.000000	0.000000
15374.876413	0.093751	0.581610	-0.027626	83.747871	8.633955	29.363564	0.310142	0.000000	1.429376	0.000000	0.000000	0.000000	-0.013787	-0.150321	0.288465	0.000000	0.000000	2.000000	170.000000	0.000000
15374.879747	0.093751	0.581610	-0.027626	83.747871	8.633955	29.363564	0.310142	0.000000	1.429376	0.000000	0.000000	0.000000	-0.013787	-0.150321	0.288465	0.000000	0.000000	2.000000	170.000000	0.000000
15374.883080	0.093751	0.581610	-0.027626	83.941750	8.469032	29.242416	0.312439	0.000000	1.381298	0.000000	0.000000	0.000000	-0.013787	-0.150321	0.288465	0.000000	0.000000	2.000000	170.000000	0.000000
15374.886413	0.093656	0.581071	-0.026690	83.941750	8.469032	29.242416	0.312439	0.000000	1.381298	0.000000	0.000000	0.000000	-0.028650	-0.161876	0.280682	0.000000	0.000000	2.000000	170.000000	0.000000
15374.889747	0.093656	0.581071	-0.026690	83.941750	8.469032	29.242416	0.312439	0.000000	1.381298	0.000000	0.000000	0.000000	-0.028650	-0.161876	0.280682	0.000000	0.000000	2.000000	170.000000	0.000000
15374.893080	0.093656	0.581071	-0.026690	84.129478	8.297706	29.109573	0.317214	0.000000	1.334518	0.000000	0.000000	0.000000	-0.028650	-0.161876	0.280682	0.000000	0.000000	2.000000	170.000000	0.000000
15374.896413	0.093581	0.580504	-0.025753	84.129478	8.297706	29.109573	0.317214	0.000000	1.334518	0.000000	0.000000	0.000000	-0.022498	-0.169936	0.281068	0.000000	0.000000	2.000000	170.000000	0.000000
15374.899747	0.093581	0.580504	-0.025753	84.129478	8.297706	29.109573	0.317214	0.000000	1.334518	0.000000	0.000000	0.000000	-0.022498	-0.169936	0.281068	0.000000	0.000000	2.000000	170.000000	0.000000
15374.903080	0.093581	0.580504	-0.025753	84.281013	8.146663	28.996824	0.320964	0.000000	1.287673	0.000000	0.000000	0.000000	-0.022498	-0.169936	0.281068	0.000000	0.000000	2.000000	170.000000	0.000000
15374.906413	0.093466	0.579912	-0.024894	84.281013	8.146663	28.996824	0.320964	0.000000	1.287673	0.000000	0.000000	0.000000	-0.034331	-0.177695	0.257711	0.000000	0.000000	2.000000	170.000000	0.000000
15374.909747	0.093466	0.579912	-0.024894	84.281013	8.146663	28.996824	0.320964	0.000000	1.287673	0.000000	0.000000	0.000000	-0.034331	-0.177695	0.257711	0.000000	0.000000	2.000000	170.000000	0.000000
15374.913080	0.093466	0.579912	-0.024894	84.401054	8.018696	28.904274	0.326686	0.000000	1.244721	0.000000	0.000000	0.000000	-0.034331	-0.177695	0.257711	0.000000	0.000000	2.000000	170.000000	0.000000
15374.916413	0.093366	0.579323	-0.024064	84.401054	8.018696	28.904274	0.326686	0.000000	1.244721	0.000000	0.000000	0.000000	-0.030085	-0.176576	0.249013	0.000000	0.000000	2.000000	170.000000	0.000000
15374.919747	0.093366	0.579323	-0.024064	84.401054	8.018696	28.904274	0.326686	0.000000	1.244721	0.000000	0.000000	0.000000	-0.030085	-0.176576	0.249013	0.000000	0.000000	2.000000	170.000000	0.000000
15374.923080	0.093366	0.579323	-0.024064	84.476563	7.942742	28.862600	0.331701	0.000000	1.203219	0.000000	0.000000	0.000000	-0.030085	-0.176576	0.249013	0.000000	0.000000	2.000000	170.000000	0.000000
15374.926413	0.093287	0.578774	-0.023229	84.476563	7.942742	28.862600	0.331701	0.000000	1.203219	0.000000	0.000000	0.000000	-0.023582	-0.164664	0.250592	0.000000	0.000000	2.000000	170.000000	0.000000
15374.929747	0.093287	0.578774	-0.023229	84.476563	7.942742	28.862600	0.331701	0.000000	1.203219	0.000000	0.000000	0.000000	-0.023582	-0.164664	0.250592	0.000000	0.000000	2.000000	170.000000	0.000000
15374.933080	0.093287	0.578774	-0.023229	84.523643	7.910852	28.861153	0.335631	0.000000	1.161454	0.000000	0.000000	0.000000	-0.023582	-0.164664	0.250592	0.000000	0.000000	2.000000	170.000000	0.000000
15374.936413	0.093287	0.578774	-0.023229	84.523643	7.910852	28.861153	0.335631	0.000000	1.161454	0.000000	0.000000	0.000000	-0.023582	-0.164664	0.250592	0.000000	0.000000	2.000000	170.000000	0.000000
15374.939747	0.093239	0.578236	-0.022451	84.523643	7.910852	28.861153	0.335631	0.000000	1.161454	0.000000	0.000000	0.000000	-0.014564	-0.161475	0.233537	0.000000	0.000000	2.000000	170.000000	0.000000
15374.943080	0.093239	0.578236	-0.022451	84.565308	8.004371	28.986179	0.335631	0.000000	1.161454	0.000000	0.000000	0.000000	-0.014564	-0.161475	0.233537	0.000000	0.000000	2.000000	170.000000	0.000000
15374.946413	0.093290	0.577744	-0.021708	84.565308	8.004371	28.986179	0.335631	0.000000	1.161454	0.000000	0.000000	0.000000	0.015349	-0.147498	0.222803	0.000000	0.000000	2.000000	170.000000	0.000000
15374.949747	0.093290	0.577744	-0.021708	84.565308	8.004371	28.986179	0.335631	0.000000	1.161454	0.000000	0.000000	0.000000	0.015349	-0.147498	0.222803	0.000000	0.000000	2.000000	170.000000	0.000000
15374.953080	0.093290	0.577744	-0.021708	84.599304	8.369846	29.399567	0.335500	0.000000	1.085397	0.000000	0.000000	0.000000	0.015349	-0.147498	0.222803	0.000000	0.000000	2.000000	170.000000	0.000000
15374.956413	0.093290	0.577744	-0.021708	84.599304	8.369846	29.399567	0.335500	0.000000	1.085397	0.000000	0.000000	0.000000	0.015349	-0.147498	0.222803	0.000000	0.000000	2.000000	170.000000	0.000000
15374.959747	0.093409	0.577311	-0.020951	84.599304	8.369846	29.399567	0.335500	0.000000	1.085397	0.000000	0.000000	0.000000	0.035628	-0.130109	0.226976	0.000000	0.000000	2.000000	170.000000	0.000000
15374.963080	0.093409	0.577311	-0.020951	84.627609	8.879101	29.962257	0.335500	0.000000	1.085397	0.000000	0.000000	0.000000	0.035628	-0.130109	0.226976	0.000000	0.000000	2.000000	170.000000	0.000000
15374.966413	0.093587	0.576924	-0.020221	84.627609	8.879101	29.962257	0.335500	0.000000	1.085397	0.000000	0.000000	0.000000	0.053390	-0.116038	0.218961	0.000000	0.000000	2.000000	170.000000	0.000000
15374.969747	0.093587	0.576924	-0.020221	84.627609	8.879101	29.962257	0.335500	0.000000	1.085397	0.000000	0.000000	0.000000	0.053390	-0.116038	0.218961	0.000000	0.000000	2.000000	170.000000	0.000000
15374.973080	0.093587	0.576924	-0.020221	84.648880	9.354396	30.480450	0.320664	0.000000	1.011074	0.000000	0.000000	0.000000	0.053390	-0.116038	0.218961	0.000000	0.000000	2.000000	170.000000	0.000000
15374.976413	0.093587	0.576924	-0.020221	84.648880	9.354396	30.480450	0.320664	0.000000	1.011074	0.000000	0.000000	0.000000	0.053390	-0.116038	0.218961	0.000000	0.000000	2.000000	170.000000	0.000000
15374.979747	0.093833	0.576595	-0.019478	84.648880	9.354396	30.480450	0.320664	0.000000	1.011074	0.000000	0.000000	0.000000	0.073875	-0.098553	0.223167	0.000000	0.000000	2.000000	170.000000	0.000000
15374.983080	0.093833	0.576595	-0.019478	84.659363	9.587009	30.723301	0.320664	0.000000	1.011074	0.000000	0.000000	0.000000	0.073875	-0.098553	0.223167	0.000000	0.000000	2.000000	170.000000	0.000000
15374.986413	0.094082	0.576307	-0.018723	84.659363	9.587009	30.723301	0.320664	0.000000	1.011074	0.000000	0.000000	0.000000	0.074625	-0.086379	0.226237	0.000000	0.000000	2.000000	170.000000	0.000000
15374.989747	0.094082	0.576307	-0.018723	84.659363	9.587009	30.723301	0.320664	0.000000	1.011074	0.000000	0.000000	0.000000	0.074625	-0.086379	0.226237	0.000000	0.000000	2.000000	170.000000	0.000000
15374.993080	0.094082	0.576307	-0.018723	84.662560	9.615127	30.739527	0.295914	0.000000	0.936174	0.000000	0.000000	0.000000	0.074625	-0.086379	0.226237	0.000000	0.000000	2.000000	170.000000	0.000000
15374.996413	0.094082	0.576307	-0.018723	84.662560	9.615127	30.739527	0.295914	0.000000	0.936174	0.000000	0.000000	0.000000	0.074625	-0.086379	0.226237	0.000000	0.000000	2.000000	170.000000	0.000000
15374.999747	0.094370	0.576067	-0.017992	84.662560	9.615127	30.739527	0.295914	0.000000	0.936174	0.000000	0.000000	0.000000	0.086372	-0.072119	0.219583	0.000000	0.000000	2.000000	170.000000	0.000000
15375.003080	0.094370	0.576067	-0.017992	84.659439	9.627441	30.740965	0.295914	0.000000	0.936174	0.000000	0.000000	0.000000	0.086372	-0.072119	0.219583	0.000000	0.000000	2.000000	170.000000	0.000000
15375.006413	0.094606	0.575879	-0.017195	84.659439	9.627441	30.740965	0.295914	0.000000	0.936174	0.000000	0.000000	0.000000	0.071000	-0.056565	0.238909	0.000000	0.000000	2.000000	170.000000	0.000000
15375.009747	0.094606	0.575879	-0.017195	84.659439	9.627441	30.740965	0.295914	0.000000	0.936174	0.000000	0.000000	0.000000	0.071000	-0.056565	0.238909	0.000000	0.000000	2.000000	170.000000	0.000000
15375.013080	0.094606	0.575879	-0.017195	84.653168	9.633092	30.743898	0.269685	0.000000	0.859758	0.000000	0.000000	0.000000	0.071000	-0.056565	0.238909	0.000000	0.000000	2.000000	170.000000	0.000000
15375.016413	0.094606	0.575879	-0.017195	84.653168	9.633092	30.743898	0.269685	0.000000	0.859758	0.000000	0.000000	0.000000	0.071000	-0.056565	0.238909	0.000000	0.000000	2.000000	170.000000	0.000000
15375.019747	0.094772	0.575678	-0.016426	84.653168	9.633092	30.743898	0.269685	0.000000	0.859758	0.000000	0.000000	0.000000	0.049589	-0.060266	0.230632	0.000000	0.000000	2.000000	170.000000	0.000000
15375.023080	0.094772	0.575678	-0.016426	84.646065	9.633570	30.747114	0.269685	0.000000	0.859758	0.000000	0.000000	0.000000	0.049589	-0.060266	0.230632	0.000000	0.000000	2.000000	170.000000	0.000000
15375.026413	0.094918	0.575518	-0.015643	84.646065	9.633570	30.747114	0.269685	0.000000	0.859758	0.000000	0.000000	0.000000	0.043974	-0.047925	0.235121	0.000000	0.000000	2.000000	170.000000	0.000000
15375.029747	0.094918	0.575518	-0.015643	84.646065	9.633570	30.747114	0.269685	0.000000	0.859758	0.000000	0.000000	0.000000	0.043974	-0.047925	0.235121	0.000000	0.000000	2.000000	170.000000	0.000000
15375.033080	0.094918	0.575518	-0.015643	84.636734	9.632481	30.751507	0.254091	0.000000	0.782133	0.000000	0.000000	0.000000	0.043974	-0.047925	0.235121	0.000000	0.000000	2.000000	170.000000	0.000000
15375.036413	0.094918	0.575518	-0.015643	84.636734	9.632481	30.751507	0.254091	0.000000	0.782133	0.000000	0.000000	0.000000	0.043974	-0.047925	0.235121	0.000000	0.000000	2.000000	170.000000	0.000000
15375.039747	0.095044	0.575357	-0.014855	84.636734	9.632481	30.751507	0.254091	0.000000	0.782133	0.000000	0.000000	0.000000	0.037628	-0.048324	0.236370	0.000000	0.000000	2.000000	170.000000	0.000000
15375.043080	0.095044	0.575357	-0.014855	84.632828	9.623328	30.753244	0.254091	0.000000	0.782133	0.000000	0.000000	0.000000	0.037628	-0.048324	0.236370	0.000000	0.000000	2.000000	170.000000	0.000000
15375.046413	0.095139	0.575184	-0.014103	84.632828	9.623328	30.753244	0.254091	0.000000	0.782133	0.000000	0.000000	0.000000	0.028638	-0.051919	0.225445	0.000000	0.000000	2.000000	170.000000	0.000000
15375.049747	0.095139	0.575184	-0.014103	84.632828	9.623328	30.753244	0.254091	0.000000	0.782133	0.000000	0.000000	0.000000	0.028638	-0.051919	0.225445	0.000000	0.000000	2.000000	170.000000	0.000000
15375.053080	0.095139	0.575184	-0.014103	84.628883	9.614134	30.754955	0.243046	0.000000	0.705164	0.000000	0.000000	0.000000	0.028638	-0.051919	0.225445	0.000000	0.000000	2.000000	170.000000	0.000000
15375.056413	0.095139	0.575184	-0.014103	84.628883	9.614134	30.754955	0.243046	0.000000	0.705164	0.000000	0.000000	0.000000	0.028638	-0.051919	0.225445	0.000000	0.000000	2.000000	170.000000	0.000000
15375.059747	0.095187	0.575017	-0.013366	84.628883	9.614134	30.754955	0.243046	0.000000	0.705164	0.000000	0.000000	0.000000	0.014400	-0.050162	0.221034	0.000000	0.000000	2.000000	170.000000	0.000000
15375.063080	0.095187	0.575017	-0.013366	84.631187	9.599365	30.753794	0.243046	0.000000	0.705164	0.000000	0.000000	0.000000	0.014400	-0.050162	0.221034	0.000000	0.000000	2.000000	170.000000	0.000000
15375.066413	0.095243	0.574820	-0.012692	84.631187	9.599365	30.753794	0.243046	0.000000	0.705164	0.000000	0.000000	0.000000	0.016895	-0.059075	0.202280	0.000000	0.000000	2.000000	170.000000	0.000000
15375.069747	0.095243	0.574820	-0.012692	84.631187	9.599365	30.753794	0.243046	0.000000	0.705164	0.000000	0.000000	0.000000	0.016895	-0.059075	0.202280	0.000000	0.000000	2.000000	170.000000	0.000000
15375.073080	0.095243	0.574820	-0.012692	84.636627	9.604460	30.768736	0.237830	0.000000	0.634611	0.000000	0.000000	0.000000	0.016895	-0.059075	0.202280	0.000000	0.000000	2.000000	170.000000	0.000000
15375.076413	0.095243	0.574820	-0.012692	84.636627	9.604460	30.768736	0.237830	0.000000	0.634611	0.000000	0.000000	0.000000	0.016895	-0.059075	0.202280	0.000000	0.000000	2.000000	170.000000	0.000000
15375.079747	0.095286	0.574618	-0.012082	84.636627	9.604460	30.768736	0.237830	0.000000	0.634611	0.000000	0.000000	0.000000	0.012693	-0.060438	0.183005	0.000000	0.000000	2.000000	170.000000	0.000000
15375.083080	0.095286	0.574618	-0.012082	84.646133	9.623863	30.799665	0.237830	0.000000	0.634611	0.000000	0.000000	0.000000	0.012693	-0.060438	0.183005	0.000000	0.000000	2.000000	170.000000	0.000000
15375.086413	0.095358	0.574387	-0.011539	84.646133	9.623863	30.799665	0.237830	0.000000	0.634611	0.000000	0.000000	0.000000	0.021599	-0.069249	0.162908	0.000000	0.000000	2.000000	170.000000	0.000000
15375.089747	0.095358	0.574387	-0.011539	84.646133	9.623863	30.799665	0.237830	0.000000	0.634611	0.000000	0.000000	0.000000	0.021599	-0.069249	0.162908	0.000000	0.000000	2.000000	170.000000	0.000000
15375.093080	0.095358	0.574387	-0.011539	84.661415	9.710236	30.898956	0.232115	0.000000	0.576959	0.000000	0.000000	0.000000	0.021599	-0.069249	0.162908	0.000000	0.000000	2.000000	170.000000	0.000000
15375.096413	0.095358	0.574387	-0.011539	84.661415	9.710236	30.898956	0.232115	0.000000	0.576959	0.000000	0.000000	0.000000	0.021599	-0.069249	0.162908	0.000000	0.000000	2.000000	170.000000	0.000000
15375.099747	0.095438	0.574127	-0.011059	84.661415	9.710236	30.898956	0.232115	0.000000	0.576959	0.000000	0.000000	0.000000	0.024203	-0.078016	0.144165	0.000000	0.000000	2.000000	170.000000	0.000000
15375.103080	0.095438	0.574127	-0.011059	84.677635	9.828974	31.034044	0.232115	0.000000	0.576959	0.000000	0.000000	0.000000	0.024203	-0.078016	0.144165	0.000000	0.000000	2.000000	170.000000	0.000000
15375.106413	0.095513	0.573899	-0.010608	84.677635	9.828974	31.034044	0.232115	0.000000	0.576959	0.000000	0.000000	0.000000	0.022273	-0.068590	0.135206	0.000000	0.000000	2.000000	170.000000	0.000000
15375.109747	0.095513	0.573899	-0.010608	84.677635	9.828974	31.034044	0.232115	0.000000	0.576959	0.000000	0.000000	0.000000	0.022273	-0.068590	0.135206	0.000000	0.000000	2.000000	170.000000	0.000000
15375.113080	0.095513	0.573899	-0.010608	84.690681	9.968547	31.188936	0.224369	0.000000	0.530397	0.000000	0.000000	0.000000	0.022273	-0.068590	0.135206	0.000000	0.000000	2.000000	170.000000	0.000000
15375.116413	0.095513	0.573899	-0.010608	84.690681	9.968547	31.188936	0.224369	0.000000	0.530397	0.000000	0.000000	0.000000	0.022273	-0.068590	0.135206	0.000000	0.000000	2.000000	170.000000	0.000000
15375.119747	0.095583	0.573652	-0.010175	84.690681	9.968547	31.188936	0.224369	0.000000	0.530397	0.000000	0.000000	0.000000	0.021146	-0.074119	0.129999	0.000000	0.000000	2.000000	170.000000	0.000000
15375.123080	0.095583	0.573652	-0.010175	84.706795	10.104899	31.343306	0.224369	0.000000	0.530397	0.000000	0.000000	0.000000	0.021146	-0.074119	0.129999	0.000000	0.000000	2.000000	170.000000	0.000000
15375.126413	0.095680	0.573397	-0.009723	84.706795	10.104899	31.343306	0.224369	0.000000	0.530397	0.000000	0.000000	0.000000	0.028993	-0.076465	0.135589	0.000000	0.000000	2.000000	170.000000	0.000000
15375.129747	0.095680	0.573397	-0.009723	84.706795	10.104899	31.343306	0.224369	0.000000	0.530397	0.000000	0.000000	0.000000	0.028993	-0.076465	0.135589	0.000000	0.000000	2.000000	170.000000	0.000000
15375.133080	0.095680	0.573397	-0.009723	84.726341	10.324767	31.587006	0.216013	0.000000	0.486133	0.000000	0.000000	0.000000	0.028993	-0.076465	0.135589	0.000000	0.000000	2.000000	170.000000	0.000000
15375.136413	0.095680	0.573397	-0.009723	84.726341	10.324767	31.587006	0.216013	0.000000	0.486133	0.000000	0.000000	0.000000	0.028993	-0.076465	0.135589	0.000000	0.000000	2.000000	170.000000	0.000000
15375.139747	0.095773	0.573123	-0.009288	84.726341	10.324767	31.587006	0.216013	0.000000	0.486133	0.000000	0.000000	0.000000	0.027877	-0.081999	0.130368	0.000000	0.000000	2.000000	170.000000	0.000000
15375.143080	0.095773	0.573123	-0.009288	84.749313	10.724401	32.029236	0.216013	0.000000	0.486133	0.000000	0.000000	0.000000	0.027877	-0.081999	0.130368	0.000000	0.000000	2.000000	170.000000	0.000000
15375.146413	0.095888	0.572824	-0.008852	84.749313	10.724401	32.029236	0.216013	0.000000	0.486133	0.000000	0.000000	0.000000	0.034641	-0.089698	0.130784	0.000000	0.000000	2.000000	170.000000	0.000000
15375.149747	0.095888	0.572824	-0.008852	84.749313	10.724401	32.029236	0.216013	0.000000	0.486133	0.000000	0.000000	0.000000	0.034641	-0.089698	0.130784	0.000000	0.000000	2.000000	170.000000	0.000000
15375.153080	0.095888	0.572824	-0.008852	84.781654	11.243270	32.599915	0.205593	0.000000	0.442607	0.000000	0.000000	0.000000	0.034641	-0.089698	0.130784	0.000000	0.000000	2.000000	170.000000	0.000000
15375.156413	0.095888	0.572824	-0.008852	84.781654	11.243270	32.599915	0.205593	0.000000	0.442607	0.000000	0.000000	0.000000	0.034641	-0.089698	0.130784	0.000000	0.000000	2.000000	170.000000	0.000000
15375.159747	0.095993	0.572471	-0.008468	84.781654	11.243270	32.599915	0.205593	0.000000	0.442607	0.000000	0.000000	0.000000	0.031325	-0.105895	0.115228	0.000000	0.000000	2.000000	170.000000	0.000000
15375.163080	0.095993	0.572471	-0.008468	84.822937	11.803681	33.212860	0.205593	0.000000	0.442607	0.000000	0.000000	0.000000	0.031325	-0.105895	0.115228	0.000000	0.000000	2.000000	170.000000	0.000000
15375.166413	0.096076	0.572079	-0.008183	84.822937	11.803681	33.212860	0.205593	0.000000	0.442607	0.000000	0.000000	0.000000	0.025009	-0.117628	0.085642	0.000000	0.000000	2.000000	170.000000	0.000000
15375.169747	0.096076	0.572079	-0.008183	84.822937	11.803681	33.212860	0.205593	0.000000	0.442607	0.000000	0.000000	0.000000	0.025009	-0.117628	0.085642	0.000000	0.000000	2.000000	170.000000	0.000000
15375.173080	0.096076	0.572079	-0.008183	84.876160	12.256849	33.706673	0.196204	0.000000	0.409129	0.000000	0.000000	0.000000	0.025009	-0.117628	0.085642	0.000000	0.000000	2.000000	170.000000	0.000000
15375.176413	0.096076	0.572079	-0.008183	84.876160	12.256849	33.706673	0.196204	0.000000	0.409129	0.000000	0.000000	0.000000	0.025009	-0.117628	0.085642	0.000000	0.000000	2.000000	170.000000	0.000000
15375.179747	0.096157	0.571606	-0.008011	84.876160	12.256849	33.706673	0.196204	0.000000	0.409129	0.000000	0.000000	0.000000	0.024364	-0.142131	0.051338	0.000000	0.000000	2.000000	170.000000	0.000000
15375.183080	0.096157	0.571606	-0.008011	84.941811	12.487012	33.950878	0.196204	0.000000	0.409129	0.000000	0.000000	0.000000	0.024364	-0.142131	0.051338	0.000000	0.000000	2.000000	170.000000	0.000000
15375.186413	0.096239	0.571093	-0.007944	84.941811	12.487012	33.950878	0.196204	0.000000	0.409129	0.000000	0.000000	0.000000	0.024422	-0.153672	0.020310	0.000000	0.000000	2.000000	170.000000	0.000000
15375.189747	0.096239	0.571093	-0.007944	84.941811	12.487012	33.950878	0.196204	0.000000	0.409129	0.000000	0.000000	0.000000	0.024422	-0.153672	0.020310	0.000000	0.000000	2.000000	170.000000	0.000000
15375.193080	0.096239	0.571093	-0.007944	85.023148	12.501601	33.957310	0.188073	0.000000	0.397188	0.000000	0.000000	0.000000	0.024422	-0.153672	0.020310	0.000000	0.000000	2.000000	170.000000	0.000000
15375.196413	0.096239	0.571093	-0.007944	85.023148	12.501601	33.957310	0.188073	0.000000	0.397188	0.000000	0.000000	0.000000	0.024422	-0.153672	0.020310	0.000000	0.000000	2.000000	170.000000	0.000000
15375.199747	0.096293	0.570482	-0.008004	85.023148	12.501601	33.957310	0.188073	0.000000	0.397188	0.000000	0.000000	0.000000	0.016233	-0.183270	-0.017930	0.000000	0.000000	2.000000	170.000000	0.000000
15375.203080	0.096293	0.570482	-0.008004	85.113922	12.517230	33.964809	0.188073	0.000000	0.397188	0.000000	0.000000	0.000000	0.016233	-0.183270	-0.017930	0.000000	0.000000	2.000000	170.000000	0.000000
15375.206413	0.096355	0.569844	-0.008127	85.113922	12.517230	33.964809	0.188073	0.000000	0.397188	0.000000	0.000000	0.000000	0.018845	-0.191532	-0.036916	0.000000	0.000000	2.000000	170.000000	0.000000
15375.209747	0.096355	0.569844	-0.008127	85.113922	12.517230	33.964809	0.188073	0.000000	0.397188	0.000000	0.000000	0.000000	0.018845	-0.191532	-0.036916	0.000000	0.000000	2.000000	170.000000	0.000000
15375.213080	0.096355	0.569844	-0.008127	85.210953	12.530946	33.973125	0.182227	0.000000	0.406329	0.000000	0.000000	0.000000	0.018845	-0.191532	-0.036916	0.000000	0.000000	2.000000	170.000000	0.000000
15375.216413	0.096347	0.569171	-0.008271	85.210953	12.530946	33.973125	0.182227	0.000000	0.406329	0.000000	0.000000	0.000000	-0.002639	-0.201969	-0.043464	0.000000	0.000000	2.000000	170.000000	0.000000
15375.219747	0.096347	0.569171	-0.008271	85.210953	12.530946	33.973125	0.182227	0.000000	0.406329	0.000000	0.000000	0.000000	-0.002639	-0.201969	-0.043464	0.000000	0.000000	2.000000	170.000000	0.000000
15375.223080	0.096347	0.569171	-0.008271	85.307938	12.536854	33.981758	0.182667	0.000000	0.413573	0.000000	0.000000	0.000000	-0.002639	-0.201969	-0.043464	0.000000	0.000000	2.000000	170.000000	0.000000
15375.226413	0.096290	0.568506	-0.008432	85.307938	12.536854	33.981758	0.182667	0.000000	0.413573	0.000000	0.000000	0.000000	-0.016989	-0.199547	-0.048015	0.000000	0.000000	2.000000	170.000000	0.000000
15375.229747	0.096290	0.568506	-0.008432	85.307938	12.536854	33.981758	0.182667	0.000000	0.413573	0.000000	0.000000	0.000000	-0.016989	-0.199547	-0.048015	0.000000	0.000000	2.000000	170.000000	0.000000
15375.233080	0.096290	0.568506	-0.008432	85.401894	12.537391	33.990520	0.185499	0.000000	0.421575	0.000000	0.000000	0.000000	-0.016989	-0.199547	-0.048015	0.000000	0.000000	2.000000	170.000000	0.000000
15375.236413	0.096290	0.568506	-0.008432	85.401894	12.537391	33.990520	0.185499	0.000000	0.421575	0.000000	0.000000	0.000000	-0.016989	-0.199547	-0.048015	0.000000	0.000000	2.000000	170.000000	0.000000
15375.239747	0.096198	0.567876	-0.008549	85.401894	12.537391	33.990520	0.185499	0.000000	0.421575	0.000000	0.000000	0.000000	-0.027591	-0.188846	-0.035150	0.000000	0.000000	2.000000	170.000000	0.000000
15375.243080	0.096198	0.567876	-0.008549	85.489548	12.534952	33.998962	0.185499	0.000000	0.421575	0.000000	0.000000	0.000000	-0.027591	-0.188846	-0.035150	0.000000	0.000000	2.000000	170.000000	0.000000
15375.246413	0.096098	0.567250	-0.008598	85.489548	12.534952	33.998962	0.185499	0.000000	0.421575	0.000000	0.000000	0.000000	-0.029915	-0.187976	-0.014862	0.000000	0.000000	2.000000	170.000000	0.000000
15375.249747	0.096098	0.567250	-0.008598	85.489548	12.534952	33.998962	0.185499	0.000000	0.421575	0.000000	0.000000	0.000000	-0.029915	-0.187976	-0.014862	0.000000	0.000000	2.000000	170.000000	0.000000
15375.253080	0.096098	0.567250	-0.008598	85.570839	12.592831	34.070168	0.195083	0.000000	0.429911	0.000000	0.000000	0.000000	-0.029915	-0.187976	-0.014862	0.000000	0.000000	2.000000	170.000000	0.000000
15375.256413	0.096098	0.567250	-0.008598	85.570839	12.592831	34.070168	0.195083	0.000000	0.429911	0.000000	0.000000	0.000000	-0.029915	-0.187976	-0.014862	0.000000	0.000000	2.000000	170.000000	0.000000
15375.259747	0.096022	0.566666	-0.008642	85.570839	12.592831	34.070168	0.195083	0.000000	0.429911	0.000000	0.000000	0.000000	-0.022830	-0.175092	-0.013020	0.000000	0.000000	2.000000	170.000000	0.000000
15375.263080	0.096022	0.566666	-0.008642	85.645844	12.753237	34.249790	0.195083	0.000000	0.429911	0.000000	0.000000	0.000000	-0.022830	-0.175092	-0.013020	0.000000	0.000000	2.000000	170.000000	0.000000
15375.266413	0.095970	0.566125	-0.008679	85.645844	12.753237	34.249790	0.195083	0.000000	0.429911	0.000000	0.000000	0.000000	-0.015741	-0.162248	-0.011124	0.000000	0.000000	2.000000	170.000000	0.000000
15375.269747	0.095970	0.566125	-0.008679	85.645844	12.753237	34.249790	0.195083	0.000000	0.429911	0.000000	0.000000	0.000000	-0.015741	-0.162248	-0.011124	0.000000	0.000000	2.000000	170.000000	0.000000
15375.273080	0.095970	0.566125	-0.008679	85.714447	13.023281	34.542187	0.201512	0.000000	0.433935	0.000000	0.000000	0.000000	-0.015741	-0.162248	-0.011124	0.000000	0.000000	2.000000	170.000000	0.000000
15375.276413	0.095970	0.566125	-0.008679	85.714447	13.023281	34.542187	0.201512	0.000000	0.433935	0.000000	0.000000	0.000000	-0.015741	-0.162248	-0.011124	0.000000	0.000000	2.000000	170.000000	0.000000
15375.279747	0.095962	0.565627	-0.008714	85.714447	13.023281	34.542187	0.201512	0.000000	0.433935	0.000000	0.000000	0.000000	-0.002257	-0.149424	-0.010546	0.000000	0.000000	2.000000	170.000000	0.000000
15375.283080	0.095962	0.565627	-0.008714	85.776588	13.303021	34.841576	0.201512	0.000000	0.433935	0.000000	0.000000	0.000000	-0.002257	-0.149424	-0.010546	0.000000	0.000000	2.000000	170.000000	0.000000
15375.286413	0.095962	0.565627	-0.008714	85.776588	13.303021	34.841576	0.201512	0.000000	0.433935	0.000000	0.000000	0.000000	-0.002257	-0.149424	-0.010546	0.000000	0.000000	2.000000	170.000000	0.000000
15375.289747	0.095962	0.565627	-0.008714	85.776588	13.303021	34.841576	0.201512	0.000000	0.433935	0.000000	0.000000	0.000000	-0.002257	-0.149424	-0.010546	0.000000	0.000000	2.000000	170.000000	0.000000
15375.293080	0.095986	0.564855	-0.008915	85.829559	13.446969	34.990433	0.201888	0.000000	0.435692	0.000000	0.000000	0.000000	0.007105	-0.231727	-0.060399	0.000000	0.000000	2.000000	170.000000	0.000000
15375.296413	0.095986	0.564855	-0.008915	85.829559	13.446969	34.990433	0.201888	0.000000	0.435692	0.000000	0.000000	0.000000	-0.000001	-0.000002	0.000000	0.000000	0.000000	2.000000	170.000000	0.000000
15375.299747	0.095986	0.564855	-0.008915	85.829559	13.446969	34.990433	0.201888	0.000000	0.435692	0.000000	0.000000	0.000000	-0.000001	-0.000002	0.000000	0.000000	0.000000	2.000000	170.000000	0.000000
15375.303080	0.095986	0.564855	-0.008915	85.871086	13.463300	35.004089	0.200704	0.000000	0.445759	0.000000	0.000000	0.000000	-0.000001	-0.000002	0.000000	0.000000	0.000000	2.000000	170.000000	0.000000
15375.306413	0.095986	0.564855	-0.008915	85.871086	13.463300	35.004089	0.200704	0.000000	0.445759	0.000000	0.000000	0.000000	-0.000001	-0.000002	0.000000	0.000000	0.000000	2.000000	170.000000	0.000000
15375.309747	0.095975	0.564580	-0.009072	85.871086	13.463300	35.004089	0.200704	0.000000	0.445759	0.000000	0.000000	0.000000	-0.003393	-0.082272	-0.047012	0.000000	0.000000	2.000000	170.000000	0.000000
15375.313080	0.095975	0.564580	-0.009072	85.905525	13.474819	35.015644	0.200704	0.000000	0.445759	0.000000	0.000000	0.000000	-0.003393	-0.082272	-0.047012	0.000000	0.000000	2.000000	170.000000	0.000000
15375.316413	0.095975	0.564580	-0.009072	85.905525	13.474819	35.015644	0.200704	0.000000	0.445759	0.000000	0.000000	0.000000	-0.003393	-0.082272	-0.047012	0.000000	0.000000	2.000000	170.000000	0.000000
15375.319747	0.095975	0.564580	-0.009072	85.905525	13.474819	35.015644	0.200704	0.000000	0.445759	0.000000	0.000000	0.000000	-0.003393	-0.082272	-0.047012	0.000000	0.000000	2.000000	170.000000	0.000000
15375.323080	0.095886	0.564267	-0.009383	85.920425	13.476976	35.020542	0.201269	0.000000	0.453594	0.000000	0.000000	0.000000	-0.026646	-0.093932	-0.093282	0.000000	0.000000	2.000000	170.000000	0.000000
15375.326413	0.095886	0.564267	-0.009383	85.920425	13.476976	35.020542	0.201269	0.000000	0.453594	0.000000	0.000000	0.000000	-0.026646	-0.093932	-0.093282	0.000000	0.000000	2.000000	170.000000	0.000000
15375.329747	0.095886	0.564267	-0.009383	85.920425	13.476976	35.020542	0.201269	0.000000	0.453594	0.000000	0.000000	0.000000	-0.026646	-0.093932	-0.093282	0.000000	0.000000	2.000000	170.000000	0.000000
15375.333080	0.095886	0.564267	-0.009383	85.919891	13.470870	35.019901	0.205710	0.000000	0.469141	0.000000	0.000000	0.000000	-0.026646	-0.093932	-0.093282	0.000000	0.000000	2.000000	170.000000	0.000000
15375.336413	0.095787	0.564228	-0.009532	85.919891	13.470870	35.019901	0.205710	0.000000	0.469141	0.000000	0.000000	0.000000	-0.029609	-0.011702	-0.044859	0.000000	0.000000	2.000000	170.000000	0.000000
15375.339747	0.095787	0.564228	-0.009532	85.919891	13.470870	35.019901	0.205710	0.000000	0.469141	0.000000	0.000000	0.000000	-0.029609	-0.011702	-0.044859	0.000000	0.000000	2.000000	170.000000	0.000000
15375.343080	0.095787	0.564228	-0.009532	85.901413	13.453210	35.013157	0.210645	0.000000	0.476618	0.000000	0.000000	0.000000	-0.029609	-0.011702	-0.044859	0.000000	0.000000	2.000000	170.000000	0.000000
15375.346413	0.095787	0.564228	-0.009532	85.901413	13.453210	35.013157	0.210645	0.000000	0.476618	0.000000	0.000000	0.000000	-0.029609	-0.011702	-0.044859	0.000000	0.000000	2.000000	170.000000	0.000000
15375.349747	0.095703	0.564259	-0.009612	85.901413	13.453210	35.013157	0.210645	0.000000	0.476618	0.000000	0.000000	0.000000	-0.025092	0.009130	-0.023820	0.000000	0.000000	2.000000	170.000000	0.000000
15375.353080	0.095703	0.564259	-0.009612	85.879593	13.434749	35.005539	0.210645	0.000000	0.476618	0.000000	0.000000	0.000000	-0.025092	0.009130	-0.023820	0.000000	0.000000	2.000000	170.000000	0.000000
15375.356413	0.095703	0.564259	-0.009612	85.879593	13.434749	35.005539	0.210645	0.000000	0.476618	0.000000	0.000000	0.000000	-0.025092	0.009130	-0.023820	0.000000	0.000000	2.000000	170.000000	0.000000
15375.359747	0.095703	0.564259	-0.009612	85.879593	13.434749	35.005539	0.210645	0.000000	0.476618	0.000000	0.000000	0.000000	-0.025092	0.009130	-0.023820	0.000000	0.000000	2.000000	170.000000	0.000000
15375.363080	0.095456	0.564534	-0.009625	85.860809	13.409469	34.999287	0.214827	0.000000	0.480588	0.000000	0.000000	0.000000	-0.074151	0.082518	-0.003927	0.000000	0.000000	2.000000	170.000000	0.000000
15375.366413	0.095456	0.564534	-0.009625	85.860809	13.409469	34.999287	0.214827	0.000000	0.480588	0.000000	0.000000	0.000000	-0.074151	0.082518	-0.003927	0.000000	0.000000	2.000000	170.000000	0.000000
15375.369747	0.095456	0.564534	-0.009625	85.860809	13.409469	34.999287	0.214827	0.000000	0.480588	0.000000	0.000000	0.000000	-0.074151	0.082518	-0.003927	0.000000	0.000000	2.000000	170.000000	0.000000
15375.373080	0.095456	0.564534	-0.009625	85.835762	13.382209	34.991043	0.227185	0.000000	0.481242	0.000000	0.000000	0.000000	-0.074151	0.082518	-0.003927	0.000000	0.000000	2.000000	170.000000	0.000000
15375.376413	0.095291	0.564711	-0.009565	85.835762	13.382209	34.991043	0.227185	0.000000	0.481242	0.000000	0.000000	0.000000	-0.049467	0.053151	0.018032	0.000000	0.000000	2.000000	170.000000	0.000000
15375.379747	0.095291	0.564711	-0.009565	85.835762	13.382209	34.991043	0.227185	0.000000	0.481242	0.000000	0.000000	0.000000	-0.049467	0.053151	0.018032	0.000000	0.000000	2.000000	170.000000	0.000000
15375.383080	0.095291	0.564711	-0.009565	85.807632	13.345892	34.981918	0.235430	0.000000	0.478237	0.000000	0.000000	0.000000	-0.049467	0.053151	0.018032	0.000000	0.000000	2.000000	170.000000	0.000000
15375.386413	0.095083	0.564913	-0.009501	85.807632	13.345892	34.981918	0.235430	0.000000	0.478237	0.000000	0.000000	0.000000	-0.062600	0.060670	0.018975	0.000000	0.000000	2.000000	170.000000	0.000000
15375.389747	0.095083	0.564913	-0.009501	85.807632	13.345892	34.981918	0.235430	0.000000	0.478237	0.000000	0.000000	0.000000	-0.062600	0.060670	0.018975	0.000000	0.000000	2.000000	170.000000	0.000000
15375.393080	0.095083	0.564913	-0.009501	85.779510	13.304235	34.972893	0.245863	0.000000	0.475074	0.000000	0.000000	0.000000	-0.062600	0.060670	0.018975	0.000000	0.000000	2.000000	170.000000	0.000000
15375.396413	0.095083	0.564913	-0.009501	85.779510	13.304235	34.972893	0.245863	0.000000	0.475074	0.000000	0.000000	0.000000	-0.062600	0.060670	0.018975	0.000000	0.000000	2.000000	170.000000	0.000000
15375.399747	0.094810	0.565115	-0.009425	85.779510	13.304235	34.972893	0.245863	0.000000	0.475074	0.000000	0.000000	0.000000	-0.081744	0.060680	0.022971	0.000000	0.000000	2.000000	170.000000	0.000000
15375.403080	0.094810	0.565115	-0.009425	85.754440	13.258234	34.964935	0.245863	0.000000	0.475074	0.000000	0.000000	0.000000	-0.081744	0.060680	0.022971	0.000000	0.000000	2.000000	170.000000	0.000000
15375.406413	0.094810	0.565115	-0.009425	85.754440	13.258234	34.964935	0.245863	0.000000	0.475074	0.000000	0.000000	0.000000	-0.081744	0.060680	0.022971	0.000000	0.000000	2.000000	170.000000	0.000000
15375.409747	0.094810	0.565115	-0.009425	85.754440	13.258234	34.964935	0.245863	0.000000	0.475074	0.000000	0.000000	0.000000	-0.081744	0.060680	0.022971	0.000000	0.000000	2.000000	170.000000	0.000000
15375.413080	0.094207	0.565475	-0.009339	85.732491	13.213317	34.958042	0.259487	0.000000	0.471246	0.000000	0.000000	0.000000	-0.181104	0.107985	0.025655	0.000000	0.000000	2.000000	170.000000	0.000000
15375.416413	0.094207	0.565475	-0.009339	85.732491	13.213317	34.958042	0.259487	0.000000	0.471246	0.000000	0.000000	0.000000	0.000001	-0.000000	0.000000	0.000000	0.000000	2.000000	170.000000	0.000000
15375.419747	0.094207	0.565475	-0.009339	85.732491	13.213317	34.958042	0.259487	0.000000	0.471246	0.000000	0.000000	0.000000	0.000001	-0.000000	0.000000	0.000000	0.000000	2.000000	170.000000	0.000000
15375.423080	0.094207	0.565475	-0.009339	85.713760	13.166694	34.952229	0.289671	0.000000	0.466970	0.000000	0.000000	0.000000	0.000001	-0.000000	0.000000	0.000000	0.000000	2.000000	170.000000	0.000000
15375.426413	0.094207	0.565475	-0.009339	85.713760	13.166694	34.952229	0.289671	0.000000	0.466970	0.000000	0.000000	0.000000	0.000001	-0.000000	0.000000	0.000000	0.000000	2.000000	170.000000	0.000000
15375.429747	0.093893	0.565616	-0.009352	85.713760	13.166694	34.952229	0.289671	0.000000	0.466970	0.000000	0.000000	0.000000	-0.094049	0.042041	-0.003916	0.000000	0.000000	2.000000	170.000000	0.000000
15375.433080	0.093893	0.565616	-0.009352	85.704361	13.123043	34.949356	0.289671	0.000000	0.466970	0.000000	0.000000	0.000000	-0.094049	0.042041	-0.003916	0.000000	0.000000	2.000000	170.000000	0.000000
15375.436413	0.093893	0.565616	-0.009352	85.704361	13.123043	34.949356	0.289671	0.000000	0.466970	0.000000	0.000000	0.000000	-0.094049	0.042041	-0.003916	0.000000	0.000000	2.000000	170.000000	0.000000
15375.439747	0.093893	0.565616	-0.009352	85.704361	13.123043	34.949356	0.289671	0.000000	0.466970	0.000000	0.000000	0.000000	-0.094049	0.042041	-0.003916	0.000000	0.000000	2.000000	170.000000	0.000000
15375.443080	0.093167	0.565826	-0.009432	85.698120	13.074874	34.947411	0.305346	0.000000	0.467622	0.000000	0.000000	0.000000	-0.217932	0.063118	-0.023758	0.000000	0.000000	2.000000	170.000000	0.000000
15375.446413	0.093167	0.565826	-0.009432	85.698120	13.074874	34.947411	0.305346	0.000000	0.467622	0.000000	0.000000	0.000000	-0.000000	-0.000003	-0.000000	0.000000	0.000000	2.000000	170.000000	0.000000
15375.449747	0.093167	0.565826	-0.009432	85.698120	13.074874	34.947411	0.305346	0.000000	0.467622	0.000000	0.000000	0.000000	-0.000000	-0.000003	-0.000000	0.000000	0.000000	2.000000	170.000000	0.000000
15375.453080	0.093167	0.565826	-0.009432	85.691841	13.029453	34.945522	0.341668	0.000000	0.471582	0.000000	0.000000	0.000000	-0.000000	-0.000003	-0.000000	0.000000	0.000000	2.000000	170.000000	0.000000
15375.456413	0.093167	0.565826	-0.009432	85.691841	13.029453	34.945522	0.341668	0.000000	0.471582	0.000000	0.000000	0.000000	-0.000000	-0.000003	-0.000000	0.000000	0.000000	2.000000	170.000000	0.000000
15375.459747	0.092785	0.565881	-0.009456	85.691841	13.029453	34.945522	0.341668	0.000000	0.471582	0.000000	0.000000	0.000000	-0.114572	0.016531	-0.007213	0.000000	0.000000	2.000000	170.000000	0.000000
15375.463080	0.092785	0.565881	-0.009456	85.691795	12.983184	34.945461	0.341668	0.000000	0.471582	0.000000	0.000000	0.000000	-0.114572	0.016531	-0.007213	0.000000	0.000000	2.000000	170.000000	0.000000
15375.466413	0.092785	0.565881	-0.009456	85.691795	12.983184	34.945461	0.341668	0.000000	0.471582	0.000000	0.000000	0.000000	-0.114572	0.016531	-0.007213	0.000000	0.000000	2.000000	170.000000	0.000000
15375.469747	0.092785	0.565881	-0.009456	85.691795	12.983184	34.945461	0.341668	0.000000	0.471582	0.000000	0.000000	0.000000	-0.114572	0.016531	-0.007213	0.000000	0.000000	2.000000	170.000000	0.000000
15375.473080	0.092039	0.565894	-0.009417	85.691841	12.936961	34.945488	0.360763	0.000000	0.472784	0.000000	0.000000	0.000000	-0.223662	0.003817	0.011505	0.000000	0.000000	2.000000	170.000000	0.000000
15375.476413	0.092039	0.565894	-0.009417	85.691841	12.936961	34.945488	0.360763	0.000000	0.472784	0.000000	0.000000	0.000000	0.000001	0.000008	-0.000000	0.000000	0.000000	2.000000	170.000000	0.000000
15375.479747	0.092039	0.565894	-0.009417	85.691841	12.936961	34.945488	0.360763	0.000000	0.472784	0.000000	0.000000	0.000000	0.000001	0.000008	-0.000000	0.000000	0.000000	2.000000	170.000000	0.000000
15375.483080	0.092039	0.565894	-0.009417	85.695023	12.894433	34.946487	0.398040	0.000000	0.470867	0.000000	0.000000	0.000000	0.000001	0.000008	-0.000000	0.000000	0.000000	2.000000	170.000000	0.000000
15375.486413	0.092039	0.565894	-0.009417	85.695023	12.894433	34.946487	0.398040	0.000000	0.470867	0.000000	0.000000	0.000000	0.000001	0.000008	-0.000000	0.000000	0.000000	2.000000	170.000000	0.000000
15375.489747	0.091725	0.565886	-0.009329	85.695023	12.894433	34.946487	0.398040	0.000000	0.470867	0.000000	0.000000	0.000000	-0.094225	-0.002262	0.026626	0.000000	0.000000	2.000000	170.000000	0.000000
15375.493080	0.091725	0.565886	-0.009329	85.694931	12.878884	34.968033	0.398040	0.000000	0.470867	0.000000	0.000000	0.000000	-0.094225	-0.002262	0.026626	0.000000	0.000000	2.000000	170.000000	0.000000
15375.496413	0.091725	0.565886	-0.009329	85.694931	12.878884	34.968033	0.398040	0.000000	0.470867	0.000000	0.000000	0.000000	-0.094225	-0.002262	0.026626	0.000000	0.000000	2.000000	170.000000	0.000000
15375.499747	0.091725	0.565886	-0.009329	85.694931	12.878884	34.968033	0.398040	0.000000	0.470867	0.000000	0.000000	0.000000	-0.094225	-0.002262	0.026626	0.000000	0.000000	2.000000	170.000000	0.000000
15375.503080	0.091218	0.565824	-0.009098	85.698067	12.847190	34.968967	0.413745	0.000000	0.466429	0.000000	0.000000	0.000000	-0.151991	-0.018778	0.069309	0.000000	0.000000	2.000000	170.000000	0.000000
15375.506413	0.091218	0.565824	-0.009098	85.698067	12.847190	34.968967	0.413745	0.000000	0.466429	0.000000	0.000000	0.000000	-0.151991	-0.018778	0.069309	0.000000	0.000000	2.000000	170.000000	0.000000
15375.509747	0.091218	0.565824	-0.009098	85.698067	12.847190	34.968967	0.413745	0.000000	0.466429	0.000000	0.000000	0.000000	-0.151991	-0.018778	0.069309	0.000000	0.000000	2.000000	170.000000	0.000000
15375.513080	0.091218	0.565824	-0.009098	85.701210	12.818274	34.969986	0.439077	0.000000	0.454878	0.000000	0.000000	0.000000	-0.151991	-0.018778	0.069309	0.000000	0.000000	2.000000	170.000000	0.000000
15375.516413	0.090995	0.565783	-0.008997	85.701210	12.818274	34.969986	0.439077	0.000000	0.454878	0.000000	0.000000	0.000000	-0.066999	-0.012032	0.030017	0.000000	0.000000	2.000000	170.000000	0.000000
15375.519747	0.090995	0.565783	-0.008997	85.701210	12.818274	34.969986	0.439077	0.000000	0.454878	0.000000	0.000000	0.000000	-0.066999	-0.012032	0.030017	0.000000	0.000000	2.000000	170.000000	0.000000
15375.523080	0.090995	0.565783	-0.008997	85.701210	12.791062	34.969952	0.450243	0.000000	0.449875	0.000000	0.000000	0.000000	-0.066999	-0.012032	0.030017	0.000000	0.000000	2.000000	170.000000	0.000000
15375.526413	0.090995	0.565783	-0.008997	85.701210	12.791062	34.969952	0.450243	0.000000	0.449875	0.000000	0.000000	0.000000	-0.066999	-0.012032	0.030017	0.000000	0.000000	2.000000	170.000000	0.000000
15375.529747	0.090818	0.565761	-0.008889	85.701210	12.791062	34.969952	0.450243	0.000000	0.449875	0.000000	0.000000	0.000000	-0.053195	-0.006791	0.032653	0.000000	0.000000	2.000000	170.000000	0.000000
15375.533080	0.090818	0.565761	-0.008889	85.701210	12.769325	34.969975	0.450243	0.000000	0.449875	0.000000	0.000000	0.000000	-0.053195	-0.006791	0.032653	0.000000	0.000000	2.000000	170.000000	0.000000
15375.536413	0.090818	0.565761	-0.008889	85.701210	12.769325	34.969975	0.450243	0.000000	0.449875	0.000000	0.000000	0.000000	-0.053195	-0.006791	0.032653	0.000000	0.000000	2.000000	170.000000	0.000000
15375.539747	0.090818	0.565761	-0.008889	85.701210	12.769325	34.969975	0.450243	0.000000	0.449875	0.000000	0.000000	0.000000	-0.053195	-0.006791	0.032653	0.000000	0.000000	2.000000	170.000000	0.000000
15375.543080	0.090506	0.565715	-0.008680	85.701172	12.747557	34.969955	0.459109	0.000000	0.444433	0.000000	0.000000	0.000000	-0.093679	-0.013583	0.062663	0.000000	0.000000	2.000000	170.000000	0.000000
15375.546413	0.090506	0.565715	-0.008680	85.701172	12.747557	34.969955	0.459109	0.000000	0.444433	0.000000	0.000000	0.000000	-0.093679	-0.013583	0.062663	0.000000	0.000000	2.000000	170.000000	0.000000
15375.549747	0.090506	0.565715	-0.008680	85.701172	12.747557	34.969955	0.459109	0.000000	0.444433	0.000000	0.000000	0.000000	-0.093679	-0.013583	0.062663	0.000000	0.000000	2.000000	170.000000	0.000000
15375.553080	0.090506	0.565715	-0.008680	85.701172	12.725812	34.969975	0.474722	0.000000	0.433989	0.000000	0.000000	0.000000	-0.093679	-0.013583	0.062663	0.000000	0.000000	2.000000	170.000000	0.000000
15375.556413	0.090349	0.565693	-0.008575	85.701172	12.725812	34.969975	0.474722	0.000000	0.433989	0.000000	0.000000	0.000000	-0.046871	-0.006786	0.031306	0.000000	0.000000	2.000000	170.000000	0.000000
15375.559747	0.090349	0.565693	-0.008575	85.701172	12.725812	34.969975	0.474722	0.000000	0.433989	0.000000	0.000000	0.000000	-0.046871	-0.006786	0.031306	0.000000	0.000000	2.000000	170.000000	0.000000
15375.563080	0.090349	0.565693	-0.008575	85.701210	12.704068	34.970005	0.482534	0.000000	0.428771	0.000000	0.000000	0.000000	-0.046871	-0.006786	0.031306	0.000000	0.000000	2.000000	170.000000	0.000000
15375.566413	0.090349	0.565693	-0.008575	85.701210	12.704068	34.970005	0.482534	0.000000	0.428771	0.000000	0.000000	0.000000	-0.046871	-0.006786	0.031306	0.000000	0.000000	2.000000	170.000000	0.000000
15375.569747	0.090167	0.565678	-0.008490	85.701210	12.704068	34.970005	0.482534	0.000000	0.428771	0.000000	0.000000	0.000000	-0.054688	-0.004532	0.025571	0.000000	0.000000	2.000000	170.000000	0.000000
15375.573080	0.090167	0.565678	-0.008490	85.698067	12.681287	34.968967	0.482534	0.000000	0.428771	0.000000	0.000000	0.000000	-0.054688	-0.004532	0.025571	0.000000	0.000000	2.000000	170.000000	0.000000
15375.576413	0.090014	0.565672	-0.008368	85.698067	12.681287	34.968967	0.482534	0.000000	0.428771	0.000000	0.000000	0.000000	-0.045854	-0.001583	0.036527	0.000000	0.000000	2.000000	170.000000	0.000000
15375.579747	0.090014	0.565672	-0.008368	85.698067	12.681287	34.968967	0.482534	0.000000	0.428771	0.000000	0.000000	0.000000	-0.045854	-0.001583	0.036527	0.000000	0.000000	2.000000	170.000000	0.000000
15375.583080	0.090014	0.565672	-0.008368	85.698067	12.659552	34.969009	0.499291	0.000000	0.418421	0.000000	0.000000	0.000000	-0.045854	-0.001583	0.036527	0.000000	0.000000	2.000000	170.000000	0.000000
15375.586413	0.090014	0.565672	-0.008368	85.698067	12.659552	34.969009	0.499291	0.000000	0.418421	0.000000	0.000000	0.000000	-0.045854	-0.001583	0.036527	0.000000	0.000000	2.000000	170.000000	0.000000
15375.589747	0.089879	0.565650	-0.008269	85.698067	12.659552	34.969009	0.499291	0.000000	0.418421	0.000000	0.000000	0.000000	-0.040537	-0.006803	0.029972	0.000000	0.000000	2.000000	170.000000	0.000000
15375.593080	0.089879	0.565650	-0.008269	85.698067	12.643220	34.968971	0.499291	0.000000	0.418421	0.000000	0.000000	0.000000	-0.040537	-0.006803	0.029972	0.000000	0.000000	2.000000	170.000000	0.000000
15375.596413	0.089879	0.565650	-0.008269	85.698067	12.643220	34.968971	0.499291	0.000000	0.418421	0.000000	0.000000	0.000000	-0.040537	-0.006803	0.029972	0.000000	0.000000	2.000000	170.000000	0.000000
15375.599747	0.089879	0.565650	-0.008269	85.698067	12.643220	34.968971	0.499291	0.000000	0.418421	0.000000	0.000000	0.000000	-0.040537	-0.006803	0.029972	0.000000	0.000000	2.000000	170.000000	0.000000
15375.603080	0.089669	0.565587	-0.008099	85.701172	12.633335	34.969963	0.506047	0.000000	0.413426	0.000000	0.000000	0.000000	-0.062990	-0.018868	0.050815	0.000000	0.000000	2.000000	170.000000	0.000000
15375.606413	0.089669	0.565587	-0.008099	85.701172	12.633335	34.969963	0.506047	0.000000	0.413426	0.000000	0.000000	0.000000	-0.062990	-0.018868	0.050815	0.000000	0.000000	2.000000	170.000000	0.000000
15375.609747	0.089669	0.565587	-0.008099	85.701172	12.633335	34.969963	0.506047	0.000000	0.413426	0.000000	0.000000	0.000000	-0.062990	-0.018868	0.050815	0.000000	0.000000	2.000000	170.000000	0.000000
15375.613080	0.089669	0.565587	-0.008099	85.704262	12.623386	34.970905	0.516546	0.000000	0.404957	0.000000	0.000000	0.000000	-0.062990	-0.018868	0.050815	0.000000	0.000000	2.000000	170.000000	0.000000
15375.616413	0.089611	0.565554	-0.008057	85.704262	12.623386	34.970905	0.516546	0.000000	0.404957	0.000000	0.000000	0.000000	-0.017442	-0.009781	0.012573	0.000000	0.000000	2.000000	170.000000	0.000000
15375.619747	0.089611	0.565554	-0.008057	85.704262	12.623386	34.970905	0.516546	0.000000	0.404957	0.000000	0.000000	0.000000	-0.017442	-0.009781	0.012573	0.000000	0.000000	2.000000	170.000000	0.000000
15375.623080	0.089611	0.565554	-0.008057	85.710609	12.622633	34.972885	0.519453	0.000000	0.402861	0.000000	0.000000	0.000000	-0.017442	-0.009781	0.012573	0.000000	0.000000	2.000000	170.000000	0.000000
15375.626413	0.089611	0.565554	-0.008057	85.710609	12.622633	34.972885	0.519453	0.000000	0.402861	0.000000	0.000000	0.000000	-0.017442	-0.009781	0.012573	0.000000	0.000000	2.000000	170.000000	0.000000
15375.629747	0.089592	0.565504	-0.008041	85.710609	12.622633	34.972885	0.519453	0.000000	0.402861	0.000000	0.000000	0.000000	-0.005704	-0.015015	0.004758	0.000000	0.000000	2.000000	170.000000	0.000000
15375.633080	0.089592	0.565504	-0.008041	85.713669	12.620894	34.973850	0.519453	0.000000	0.402861	0.000000	0.000000	0.000000	-0.005704	-0.015015	0.004758	0.000000	0.000000	2.000000	170.000000	0.000000
15375.636413	0.089592	0.565504	-0.008041	85.713669	12.620894	34.973850	0.519453	0.000000	0.402861	0.000000	0.000000	0.000000	-0.005704	-0.015015	0.004758	0.000000	0.000000	2.000000	170.000000	0.000000
15375.639747	0.089592	0.565504	-0.008041	85.713669	12.620894	34.973850	0.519453	0.000000	0.402861	0.000000	0.000000	0.000000	-0.005704	-0.015015	0.004758	0.000000	0.000000	2.000000	170.000000	0.000000
15375.643080	0.089565	0.565444	-0.008066	85.716866	12.621878	34.974838	0.520403	0.000000	0.402068	0.000000	0.000000	0.000000	-0.008146	-0.017975	-0.007507	0.000000	0.000000	2.000000	170.000000	0.000000
15375.646413	0.089565	0.565444	-0.008066	85.716866	12.621878	34.974838	0.520403	0.000000	0.402068	0.000000	0.000000	0.000000	-0.008146	-0.017975	-0.007507	0.000000	0.000000	2.000000	170.000000	0.000000
15375.649747	0.089565	0.565444	-0.008066	85.716866	12.621878	34.974838	0.520403	0.000000	0.402068	0.000000	0.000000	0.000000	-0.008146	-0.017975	-0.007507	0.000000	0.000000	2.000000	170.000000	0.000000
15375.653080	0.089565	0.565444	-0.008066	85.723045	12.643785	34.998478	0.521761	0.000000	0.403319	0.000000	0.000000	0.000000	-0.008146	-0.017975	-0.007507	0.000000	0.000000	2.000000	170.000000	0.000000
15375.656413	0.089587	0.565419	-0.008065	85.723045	12.643785	34.998478	0.521761	0.000000	0.403319	0.000000	0.000000	0.000000	0.006744	-0.007512	0.000464	0.000000	0.000000	2.000000	170.000000	0.000000
15375.659747	0.089587	0.565419	-0.008065	85.723045	12.643785	34.998478	0.521761	0.000000	0.403319	0.000000	0.000000	0.000000	0.006744	-0.007512	0.000464	0.000000	0.000000	2.000000	170.000000	0.000000
15375.663080	0.089587	0.565419	-0.008065	85.723045	12.649244	34.998486	0.520637	0.000000	0.403242	0.000000	0.000000	0.000000	0.006744	-0.007512	0.000464	0.000000	0.000000	2.000000	170.000000	0.000000
15375.666413	0.089587	0.565419	-0.008065	85.723045	12.649244	34.998486	0.520637	0.000000	0.403242	0.000000	0.000000	0.000000	0.006744	-0.007512	0.000464	0.000000	0.000000	2.000000	170.000000	0.000000
15375.669747	0.089609	0.565419	-0.008069	85.723045	12.649244	34.998486	0.520637	0.000000	0.403242	0.000000	0.000000	0.000000	0.006395	-0.000001	-0.001276	0.000000	0.000000	2.000000	170.000000	0.000000
15375.673080	0.089609	0.565419	-0.008069	85.723099	12.651973	34.998512	0.520637	0.000000	0.403242	0.000000	0.000000	0.000000	0.006395	-0.000001	-0.001276	0.000000	0.000000	2.000000	170.000000	0.000000
15375.676413	0.089609	0.565419	-0.008069	85.723099	12.651973	34.998512	0.520637	0.000000	0.403242	0.000000	0.000000	0.000000	0.006395	-0.000001	-0.001276	0.000000	0.000000	2.000000	170.000000	0.000000
15375.679747	0.089609	0.565419	-0.008069	85.723099	12.651973	34.998512	0.520637	0.000000	0.403242	0.000000	0.000000	0.000000	0.006395	-0.000001	-0.001276	0.000000	0.000000	2.000000	170.000000	0.000000
15375.683080	0.089647	0.565427	-0.008101	85.723045	12.654651	34.998451	0.519571	0.000000	0.403455	0.000000	0.000000	0.000000	0.011394	0.002287	-0.009554	0.000000	0.000000	2.000000	170.000000	0.000000
15375.686413	0.089647	0.565427	-0.008101	85.723045	12.654651	34.998451	0.519571	0.000000	0.403455	0.000000	0.000000	0.000000	0.011394	0.002287	-0.009554	0.000000	0.000000	2.000000	170.000000	0.000000
15375.689747	0.089647	0.565427	-0.008101	85.723045	12.654651	34.998451	0.519571	0.000000	0.403455	0.000000	0.000000	0.000000	0.011394	0.002287	-0.009554	0.000000	0.000000	2.000000	170.000000	0.000000
15375.693080	0.089647	0.565427	-0.008101	85.723099	12.662849	34.998520	0.517672	0.000000	0.405047	0.000000	0.000000	0.000000	0.011394	0.002287	-0.009554	0.000000	0.000000	2.000000	170.000000	0.000000
15375.696413	0.089697	0.565450	-0.008184	85.723099	12.662849	34.998520	0.517672	0.000000	0.405047	0.000000	0.000000	0.000000	0.014991	0.006810	-0.024835	0.000000	0.000000	2.000000	170.000000	0.000000
15375.699747	0.089697	0.565450	-0.008184	85.723099	12.662849	34.998520	0.517672	0.000000	0.405047	0.000000	0.000000	0.000000	0.014991	0.006810	-0.024835	0.000000	0.000000	2.000000	170.000000	0.000000
15375.703080	0.089697	0.565450	-0.008184	85.715271	12.665670	34.995872	0.515174	0.000000	0.409186	0.000000	0.000000	0.000000	0.014991	0.006810	-0.024835	0.000000	0.000000	2.000000	170.000000	0.000000
15375.706413	0.089697	0.565450	-0.008184	85.715271	12.665670	34.995872	0.515174	0.000000	0.409186	0.000000	0.000000	0.000000	0.014991	0.006810	-0.024835	0.000000	0.000000	2.000000	170.000000	0.000000
15375.709747	0.089724	0.565497	-0.008268	85.715271	12.665670	34.995872	0.515174	0.000000	0.409186	0.000000	0.000000	0.000000	0.008242	0.014334	-0.025301	0.000000	0.000000	2.000000	170.000000	0.000000
15375.713080	0.089724	0.565497	-0.008268	85.692017	12.660658	34.988159	0.515174	0.000000	0.409186	0.000000	0.000000	0.000000	0.008242	0.014334	-0.025301	0.000000	0.000000	2.000000	170.000000	0.000000
15375.716413	0.089724	0.565497	-0.008268	85.692017	12.660658	34.988159	0.515174	0.000000	0.409186	0.000000	0.000000	0.000000	0.008242	0.014334	-0.025301	0.000000	0.000000	2.000000	170.000000	0.000000
15375.719747	0.089724	0.565497	-0.008268	85.692017	12.660658	34.988159	0.515174	0.000000	0.409186	0.000000	0.000000	0.000000	0.008242	0.014334	-0.025301	0.000000	0.000000	2.000000	170.000000	0.000000
15375.723080	0.089741	0.565690	-0.008295	85.653999	12.648098	34.975620	0.513800	0.000000	0.413403	0.000000	0.000000	0.000000	0.005009	0.057745	-0.008212	0.000000	0.000000	2.000000	170.000000	0.000000
15375.726413	0.089741	0.565690	-0.008295	85.653999	12.648098	34.975620	0.513800	0.000000	0.413403	0.000000	0.000000	0.000000	0.005009	0.057745	-0.008212	0.000000	0.000000	2.000000	170.000000	0.000000
15375.729747	0.089741	0.565690	-0.008295	85.653999	12.648098	34.975620	0.513800	0.000000	0.413403	0.000000	0.000000	0.000000	0.005009	0.057745	-0.008212	0.000000	0.000000	2.000000	170.000000	0.000000
15375.733080	0.089741	0.565690	-0.008295	85.622169	12.657355	34.986603	0.512965	0.000000	0.414772	0.000000	0.000000	0.000000	0.005009	0.057745	-0.008212	0.000000	0.000000	2.000000	170.000000	0.000000
15375.736413	0.089741	0.565782	-0.008295	85.622169	12.657355	34.986603	0.512965	0.000000	0.414772	0.000000	0.000000	0.000000	0.000004	0.027746	0.000025	0.000000	0.000000	2.000000	170.000000	0.000000
15375.739747	0.089741	0.565782	-0.008295	85.622169	12.657355	34.986603	0.512965	0.000000	0.414772	0.000000	0.000000	0.000000	0.000004	0.027746	0.000025	0.000000	0.000000	2.000000	170.000000	0.000000
15375.743080	0.089741	0.565782	-0.008295	85.603767	12.862352	35.213207	0.512965	0.000000	0.414767	0.000000	0.000000	0.000000	0.000004	0.027746	0.000025	0.000000	0.000000	2.000000	170.000000	0.000000
15375.746413	0.089741	0.565782	-0.008295	85.603767	12.862352	35.213207	0.512965	0.000000	0.414767	0.000000	0.000000	0.000000	0.000004	0.027746	0.000025	0.000000	0.000000	2.000000	170.000000	0.000000
15375.749747	0.089718	0.565900	-0.008297	85.603767	12.862352	35.213207	0.512965	0.000000	0.414767	0.000000	0.000000	0.000000	-0.006739	0.035242	-0.000449	0.000000	0.000000	2.000000	170.000000	0.000000
15375.753080	0.089718	0.565900	-0.008297	85.589760	13.396329	35.798023	0.512965	0.000000	0.414767	0.000000	0.000000	0.000000	-0.006739	0.035242	-0.000449	0.000000	0.000000	2.000000	170.000000	0.000000
15375.756413	0.089718	0.565900	-0.008297	85.589760	13.396329	35.798023	0.512965	0.000000	0.414767	0.000000	0.000000	0.000000	-0.006739	0.035242	-0.000449	0.000000	0.000000	2.000000	170.000000	0.000000
15375.759747	0.089718	0.565900	-0.008297	85.589760	13.396329	35.798023	0.512965	0.000000	0.414767	0.000000	0.000000	0.000000	-0.006739	0.035242	-0.000449	0.000000	0.000000	2.000000	170.000000	0.000000
15375.763080	0.089651	0.566067	-0.008302	85.577377	14.195557	36.674850	0.514088	0.000000	0.414842	0.000000	0.000000	0.000000	-0.020224	0.050242	-0.001403	0.000000	0.000000	2.000000	170.000000	0.000000
15375.766413	0.089651	0.566067	-0.008302	85.577377	14.195557	36.674850	0.514088	0.000000	0.414842	0.000000	0.000000	0.000000	-0.020224	0.050242	-0.001403	0.000000	1.000000	2.000000	170.000000	0.000000
15375.769747	0.089651	0.566067	-0.008302	85.577377	14.195557	36.674850	0.514088	0.000000	0.414842	0.000000	0.000000	0.000000	-0.020224	0.050242	-0.001403	0.000000	1.000000	2.000000	170.000000	0.000000
