# Supplementary material for: Haptic Guidance Needs to Be Intuitive Not Just Informative to Improve Human Motor Accuracy
Source: PLoS One. 2016 Mar 16;11(3):e0150912. doi: 10.1371/journal.pone.0150912 (PMC4794196; doi:10.1371/journal.pone.0150912)
Supplement: S1 Data — (ZIP) [file pone.0150912.s001.zip › Subject6/exp1_0171.txt]

Time	PosX	PosY	PosZ	RotX	RotY	RotZ	ForceX	ForceY	ForceZ	MomentX	MomentY	MomentZ	VelocityX	VelocityY	VelocityZ	CalibratedWeight	ButtonDown	Condition	Trial	Visual
15377.310398	-0.003128	0.511150	0.247875	80.012512	37.445145	51.289864	0.000000	0.000000	0.000000	0.000000	0.000000	0.000000	-0.010045	-0.075483	0.000981	0.000000	1.000000	2.000000	171.000000	1.000000
15377.313731	-0.003128	0.511150	0.247875	80.054558	37.611710	51.478321	-1.820003	0.000000	-4.656994	0.000000	0.000000	0.000000	-0.010045	-0.075483	0.000981	0.000000	1.000000	2.000000	171.000000	1.000000
15377.317064	-0.003393	0.510767	0.247427	80.054558	37.611710	51.478321	-1.820003	0.000000	-4.656994	0.000000	0.000000	0.000000	-0.079680	-0.114813	-0.134617	0.000000	1.000000	2.000000	171.000000	1.000000
15377.320398	-0.003393	0.510767	0.247427	80.054558	37.611710	51.478321	-1.820003	0.000000	-4.656994	0.000000	0.000000	0.000000	-0.079680	-0.114813	-0.134617	0.000000	1.000000	2.000000	171.000000	1.000000
15377.323731	-0.003993	0.510351	0.247042	80.131752	37.904320	51.828083	-1.820003	0.000000	-4.656994	0.000000	0.000000	0.000000	-0.179970	-0.124801	-0.115541	0.000000	1.000000	2.000000	171.000000	1.000000
15377.327064	-0.003993	0.510351	0.247042	80.131752	37.904320	51.828083	-1.820003	0.000000	-4.656994	0.000000	0.000000	0.000000	-0.179970	-0.124801	-0.115541	0.000000	1.000000	2.000000	171.000000	1.000000
15377.330398	-0.003993	0.510351	0.247042	80.131752	37.904320	51.828083	-1.820003	0.000000	-4.656994	0.000000	0.000000	0.000000	-0.179970	-0.124801	-0.115541	0.000000	1.000000	2.000000	171.000000	1.000000
15377.333731	-0.004689	0.509726	0.246177	80.198692	38.387096	52.378925	-1.811168	0.000000	-4.660437	0.000000	0.000000	0.000000	-0.208887	-0.187589	-0.259525	0.000000	1.000000	2.000000	171.000000	1.000000
15377.337064	-0.004689	0.509726	0.246177	80.198692	38.387096	52.378925	-1.811168	0.000000	-4.660437	0.000000	0.000000	0.000000	-0.208887	-0.187589	-0.259525	0.000000	1.000000	2.000000	171.000000	1.000000
15377.340398	-0.004689	0.509726	0.246177	80.198692	38.387096	52.378925	-1.811168	0.000000	-4.660437	0.000000	0.000000	0.000000	-0.208887	-0.187589	-0.259525	0.000000	1.000000	2.000000	171.000000	1.000000
15377.343731	-0.005281	0.509270	0.244977	80.200821	39.640854	53.793060	-1.805242	0.000000	-4.662736	0.000000	0.000000	0.000000	-0.177603	-0.136711	-0.359755	0.000000	1.000000	2.000000	171.000000	1.000000
15377.347064	-0.005281	0.509270	0.244977	80.200821	39.640854	53.793060	-1.805242	0.000000	-4.662736	0.000000	0.000000	0.000000	-0.177603	-0.136711	-0.359755	0.000000	1.000000	2.000000	171.000000	1.000000
15377.350398	-0.005281	0.509270	0.244977	80.200821	39.640854	53.793060	-1.805242	0.000000	-4.662736	0.000000	0.000000	0.000000	-0.177603	-0.136711	-0.359755	0.000000	1.000000	2.000000	171.000000	1.000000
15377.353731	-0.006002	0.508409	0.243483	80.103821	41.688004	56.020756	-1.803127	0.000000	-4.663554	0.000000	0.000000	0.000000	-0.216164	-0.258287	-0.448462	0.000000	1.000000	2.000000	171.000000	1.000000
15377.357064	-0.006002	0.508409	0.243483	80.103821	41.688004	56.020756	-1.803127	0.000000	-4.663554	0.000000	0.000000	0.000000	-0.216164	-0.258287	-0.448462	0.000000	1.000000	2.000000	171.000000	1.000000
15377.360398	-0.006002	0.508409	0.243483	80.103821	41.688004	56.020756	-1.803127	0.000000	-4.663554	0.000000	0.000000	0.000000	-0.216164	-0.258287	-0.448462	0.000000	1.000000	2.000000	171.000000	1.000000
15377.363731	-0.006586	0.507641	0.241895	79.938980	43.860115	58.023129	-1.800750	0.000000	-4.664472	0.000000	0.000000	0.000000	-0.175139	-0.230511	-0.476153	0.000000	1.000000	2.000000	171.000000	1.000000
15377.367064	-0.006586	0.507641	0.241895	79.938980	43.860115	58.023129	-1.800750	0.000000	-4.664472	0.000000	0.000000	0.000000	-0.175139	-0.230511	-0.476153	0.000000	1.000000	2.000000	171.000000	1.000000
15377.370398	-0.006586	0.507641	0.241895	79.938980	43.860115	58.023129	-1.800750	0.000000	-4.664472	0.000000	0.000000	0.000000	-0.175139	-0.230511	-0.476153	0.000000	1.000000	2.000000	171.000000	1.000000
15377.373731	-0.007166	0.506772	0.240196	79.654205	45.045788	58.701275	-1.801236	0.000000	-4.664284	0.000000	0.000000	0.000000	-0.173981	-0.260698	-0.509851	0.000000	1.000000	2.000000	171.000000	1.000000
15377.377064	-0.007166	0.506772	0.240196	79.654205	45.045788	58.701275	-1.801236	0.000000	-4.664284	0.000000	0.000000	0.000000	-0.173981	-0.260698	-0.509851	0.000000	1.000000	2.000000	171.000000	1.000000
15377.380398	-0.007166	0.506772	0.240196	79.654205	45.045788	58.701275	-1.801236	0.000000	-4.664284	0.000000	0.000000	0.000000	-0.173981	-0.260698	-0.509851	0.000000	1.000000	2.000000	171.000000	1.000000
15377.383731	-0.007841	0.505883	0.238440	79.196365	44.522480	57.971737	-1.802527	0.000000	-4.663786	0.000000	0.000000	0.000000	-0.202650	-0.266451	-0.526596	0.000000	1.000000	2.000000	171.000000	1.000000
15377.387064	-0.007841	0.505883	0.238440	79.196365	44.522480	57.971737	-1.802527	0.000000	-4.663786	0.000000	0.000000	0.000000	-0.202650	-0.266451	-0.526596	0.000000	1.000000	2.000000	171.000000	1.000000
15377.390398	-0.007841	0.505883	0.238440	79.196365	44.522480	57.971737	-1.802527	0.000000	-4.663786	0.000000	0.000000	0.000000	-0.202650	-0.266451	-0.526596	0.000000	1.000000	2.000000	171.000000	1.000000
15377.393731	-0.008678	0.505059	0.236719	78.558258	42.618446	56.367592	-1.802576	0.000000	-4.663766	0.000000	0.000000	0.000000	-0.251148	-0.247349	-0.516314	0.000000	0.000000	2.000000	171.000000	1.000000
15377.397064	-0.008678	0.505059	0.236719	78.558258	42.618446	56.367592	-1.802576	0.000000	-4.663766	0.000000	0.000000	0.000000	-0.251148	-0.247349	-0.516314	0.000000	0.000000	2.000000	171.000000	1.000000
15377.400398	-0.008678	0.505059	0.236719	78.558258	42.618446	56.367592	-1.802576	0.000000	-4.663766	0.000000	0.000000	0.000000	-0.251148	-0.247349	-0.516314	0.000000	0.000000	2.000000	171.000000	1.000000
15377.403731	-0.009412	0.504255	0.234974	77.818657	40.306664	54.446323	-1.799628	0.000000	-4.664905	0.000000	0.000000	0.000000	-0.220205	-0.241081	-0.523597	0.000000	0.000000	2.000000	171.000000	1.000000
15377.407064	-0.009412	0.504255	0.234974	77.818657	40.306664	54.446323	-1.799628	0.000000	-4.664905	0.000000	0.000000	0.000000	-0.220205	-0.241081	-0.523597	0.000000	0.000000	2.000000	171.000000	1.000000
15377.410398	-0.009412	0.504255	0.234974	77.818657	40.306664	54.446323	-1.799628	0.000000	-4.664905	0.000000	0.000000	0.000000	-0.220205	-0.241081	-0.523597	0.000000	0.000000	2.000000	171.000000	1.000000
15377.413731	-0.009978	0.503490	0.233188	77.069122	38.187382	52.504684	-1.798579	0.000000	-4.665309	0.000000	0.000000	0.000000	-0.169720	-0.229509	-0.535788	0.000000	0.000000	2.000000	171.000000	1.000000
15377.417064	-0.009978	0.503490	0.233188	77.069122	38.187382	52.504684	-1.798579	0.000000	-4.665309	0.000000	0.000000	0.000000	-0.169720	-0.229509	-0.535788	0.000000	0.000000	2.000000	171.000000	1.000000
15377.420398	-0.009978	0.503490	0.233188	77.069122	38.187382	52.504684	-1.798579	0.000000	-4.665309	0.000000	0.000000	0.000000	-0.169720	-0.229509	-0.535788	0.000000	0.000000	2.000000	171.000000	1.000000
15377.423731	-0.010443	0.502691	0.231398	76.353333	36.421379	50.720375	-1.800717	0.000000	-4.664485	0.000000	0.000000	0.000000	-0.139365	-0.239924	-0.536924	0.000000	0.000000	2.000000	171.000000	1.000000
15377.427064	-0.010443	0.502691	0.231398	76.353333	36.421379	50.720375	-1.800717	0.000000	-4.664485	0.000000	0.000000	0.000000	-0.139365	-0.239924	-0.536924	0.000000	0.000000	2.000000	171.000000	1.000000
15377.430398	-0.010443	0.502691	0.231398	76.353333	36.421379	50.720375	-1.800717	0.000000	-4.664485	0.000000	0.000000	0.000000	-0.139365	-0.239924	-0.536924	0.000000	0.000000	2.000000	171.000000	1.000000
15377.433731	-0.010871	0.501965	0.229531	75.691055	34.865448	49.127029	-1.804686	0.000000	-4.662951	0.000000	0.000000	0.000000	-0.128452	-0.217740	-0.560215	0.000000	0.000000	2.000000	171.000000	1.000000
15377.437064	-0.010871	0.501965	0.229531	75.691055	34.865448	49.127029	-1.804686	0.000000	-4.662951	0.000000	0.000000	0.000000	-0.128452	-0.217740	-0.560215	0.000000	0.000000	2.000000	171.000000	1.000000
15377.440398	-0.010871	0.501965	0.229531	75.691055	34.865448	49.127029	-1.804686	0.000000	-4.662951	0.000000	0.000000	0.000000	-0.128452	-0.217740	-0.560215	0.000000	0.000000	2.000000	171.000000	1.000000
15377.443731	-0.011230	0.501275	0.227589	75.120438	33.323803	47.570492	-1.809887	0.000000	-4.660934	0.000000	0.000000	0.000000	-0.107829	-0.206945	-0.582751	0.000000	0.000000	2.000000	171.000000	1.000000
15377.447064	-0.011230	0.501275	0.227589	75.120438	33.323803	47.570492	-1.809887	0.000000	-4.660934	0.000000	0.000000	0.000000	-0.107829	-0.206945	-0.582751	0.000000	0.000000	2.000000	171.000000	1.000000
15377.450398	-0.011230	0.501275	0.227589	75.120438	33.323803	47.570492	-1.809887	0.000000	-4.660934	0.000000	0.000000	0.000000	-0.107829	-0.206945	-0.582751	0.000000	0.000000	2.000000	171.000000	1.000000
15377.453731	-0.011652	0.500660	0.225599	74.650314	31.680470	45.786144	-1.816908	0.000000	-4.658202	0.000000	0.000000	0.000000	-0.126380	-0.184372	-0.596888	0.000000	0.000000	2.000000	171.000000	1.000000
15377.457064	-0.011652	0.500660	0.225599	74.650314	31.680470	45.786144	-1.816908	0.000000	-4.658202	0.000000	0.000000	0.000000	-0.126380	-0.184372	-0.596888	0.000000	0.000000	2.000000	171.000000	1.000000
15377.460398	-0.011652	0.500660	0.225599	74.650314	31.680470	45.786144	-1.816908	0.000000	-4.658202	0.000000	0.000000	0.000000	-0.126380	-0.184372	-0.596888	0.000000	0.000000	2.000000	171.000000	1.000000
15377.463731	-0.012165	0.500097	0.223479	74.250824	30.125786	43.945530	-1.823261	0.000000	-4.655719	0.000000	0.000000	0.000000	-0.153989	-0.169113	-0.635823	0.000000	0.000000	2.000000	171.000000	1.000000
15377.467064	-0.012165	0.500097	0.223479	74.250824	30.125786	43.945530	-1.823261	0.000000	-4.655719	0.000000	0.000000	0.000000	-0.153989	-0.169113	-0.635823	0.000000	0.000000	2.000000	171.000000	1.000000
15377.470398	-0.012165	0.500097	0.223479	74.250824	30.125786	43.945530	-1.823261	0.000000	-4.655719	0.000000	0.000000	0.000000	-0.153989	-0.169113	-0.635823	0.000000	0.000000	2.000000	171.000000	1.000000
15377.473731	-0.012737	0.499603	0.221245	73.890503	28.793848	42.486523	-1.828977	0.000000	-4.653476	0.000000	0.000000	0.000000	-0.171652	-0.148114	-0.670355	0.000000	0.000000	2.000000	171.000000	1.000000
15377.477064	-0.012737	0.499603	0.221245	73.890503	28.793848	42.486523	-1.828977	0.000000	-4.653476	0.000000	0.000000	0.000000	-0.171652	-0.148114	-0.670355	0.000000	0.000000	2.000000	171.000000	1.000000
15377.480398	-0.012737	0.499603	0.221245	73.890503	28.793848	42.486523	-1.828977	0.000000	-4.653476	0.000000	0.000000	0.000000	-0.171652	-0.148114	-0.670355	0.000000	0.000000	2.000000	171.000000	1.000000
15377.483731	-0.013431	0.499196	0.218875	73.580109	27.677099	41.236099	-1.834550	0.000000	-4.651282	0.000000	0.000000	0.000000	-0.208176	-0.122051	-0.710988	0.000000	0.000000	2.000000	171.000000	1.000000
15377.487064	-0.013431	0.499196	0.218875	73.580109	27.677099	41.236099	-1.834550	0.000000	-4.651282	0.000000	0.000000	0.000000	-0.208176	-0.122051	-0.710988	0.000000	0.000000	2.000000	171.000000	1.000000
15377.490398	-0.013431	0.499196	0.218875	73.580109	27.677099	41.236099	-1.834550	0.000000	-4.651282	0.000000	0.000000	0.000000	-0.208176	-0.122051	-0.710988	0.000000	0.000000	2.000000	171.000000	1.000000
15377.493731	-0.014246	0.498879	0.216435	73.331245	26.815638	39.859604	-1.838976	0.000000	-4.649534	0.000000	0.000000	0.000000	-0.244582	-0.095024	-0.731961	0.000000	0.000000	2.000000	171.000000	1.000000
15377.497064	-0.014246	0.498879	0.216435	73.331245	26.815638	39.859604	-1.838976	0.000000	-4.649534	0.000000	0.000000	0.000000	-0.244582	-0.095024	-0.731961	0.000000	0.000000	2.000000	171.000000	1.000000
15377.500398	-0.014246	0.498879	0.216435	73.331245	26.815638	39.859604	-1.838976	0.000000	-4.649534	0.000000	0.000000	0.000000	-0.244582	-0.095024	-0.731961	0.000000	0.000000	2.000000	171.000000	1.000000
15377.503731	-0.015211	0.498648	0.213856	73.155678	26.369297	38.860542	-1.841757	0.000000	-4.648433	0.000000	0.000000	0.000000	-0.289590	-0.069537	-0.773689	0.000000	0.000000	2.000000	171.000000	1.000000
15377.507064	-0.015211	0.498648	0.213856	73.155678	26.369297	38.860542	-1.841757	0.000000	-4.648433	0.000000	0.000000	0.000000	-0.289590	-0.069537	-0.773689	0.000000	0.000000	2.000000	171.000000	1.000000
15377.510398	-0.015211	0.498648	0.213856	73.155678	26.369297	38.860542	-1.841757	0.000000	-4.648433	0.000000	0.000000	0.000000	-0.289590	-0.069537	-0.773689	0.000000	0.000000	2.000000	171.000000	1.000000
15377.513731	-0.016357	0.498558	0.211183	73.079895	26.457054	38.990810	-1.842818	0.000000	-4.648013	0.000000	0.000000	0.000000	-0.343717	-0.027013	-0.802040	0.000000	0.000000	2.000000	171.000000	1.000000
15377.517064	-0.016357	0.498558	0.211183	73.079895	26.457054	38.990810	-1.842818	0.000000	-4.648013	0.000000	0.000000	0.000000	-0.343717	-0.027013	-0.802040	0.000000	0.000000	2.000000	171.000000	1.000000
15377.520398	-0.016357	0.498558	0.211183	73.079895	26.457054	38.990810	-1.842818	0.000000	-4.648013	0.000000	0.000000	0.000000	-0.343717	-0.027013	-0.802040	0.000000	0.000000	2.000000	171.000000	1.000000
15377.523731	-0.017552	0.498567	0.208350	73.123566	27.204866	40.110813	-1.841187	0.000000	-4.648659	0.000000	0.000000	0.000000	-0.358571	0.002789	-0.849684	0.000000	0.000000	2.000000	171.000000	1.000000
15377.527064	-0.017552	0.498567	0.208350	73.123566	27.204866	40.110813	-1.841187	0.000000	-4.648659	0.000000	0.000000	0.000000	-0.358571	0.002789	-0.849684	0.000000	0.000000	2.000000	171.000000	1.000000
15377.530398	-0.017552	0.498567	0.208350	73.123566	27.204866	40.110813	-1.841187	0.000000	-4.648659	0.000000	0.000000	0.000000	-0.358571	0.002789	-0.849684	0.000000	0.000000	2.000000	171.000000	1.000000
15377.533731	-0.018858	0.498710	0.205353	73.200096	28.409323	41.719044	-1.839770	0.000000	-4.649220	0.000000	0.000000	0.000000	-0.391751	0.042965	-0.899209	0.000000	0.000000	2.000000	171.000000	1.000000
15377.537064	-0.018858	0.498710	0.205353	73.200096	28.409323	41.719044	-1.839770	0.000000	-4.649220	0.000000	0.000000	0.000000	-0.391751	0.042965	-0.899209	0.000000	0.000000	2.000000	171.000000	1.000000
15377.540398	-0.018858	0.498710	0.205353	73.200096	28.409323	41.719044	-1.839770	0.000000	-4.649220	0.000000	0.000000	0.000000	-0.391751	0.042965	-0.899209	0.000000	0.000000	2.000000	171.000000	1.000000
15377.543731	-0.020241	0.499040	0.202203	73.246674	29.875032	43.427071	-1.837425	0.000000	-4.650147	0.000000	0.000000	0.000000	-0.414836	0.099001	-0.945120	0.000000	0.000000	2.000000	171.000000	1.000000
15377.547064	-0.020241	0.499040	0.202203	73.246674	29.875032	43.427071	-1.837425	0.000000	-4.650147	0.000000	0.000000	0.000000	-0.414836	0.099001	-0.945120	0.000000	0.000000	2.000000	171.000000	1.000000
15377.550398	-0.020241	0.499040	0.202203	73.246674	29.875032	43.427071	-1.837425	0.000000	-4.650147	0.000000	0.000000	0.000000	-0.414836	0.099001	-0.945120	0.000000	0.000000	2.000000	171.000000	1.000000
15377.553731	-0.021698	0.499518	0.198899	73.235756	31.417809	44.765823	-1.834680	0.000000	-4.651231	0.000000	0.000000	0.000000	-0.437221	0.143318	-0.991112	0.000000	0.000000	2.000000	171.000000	1.000000
15377.557064	-0.021698	0.499518	0.198899	73.235756	31.417809	44.765823	-1.834680	0.000000	-4.651231	0.000000	0.000000	0.000000	-0.437221	0.143318	-0.991112	0.000000	0.000000	2.000000	171.000000	1.000000
15377.560398	-0.021698	0.499518	0.198899	73.235756	31.417809	44.765823	-1.834680	0.000000	-4.651231	0.000000	0.000000	0.000000	-0.437221	0.143318	-0.991112	0.000000	0.000000	2.000000	171.000000	1.000000
15377.563731	-0.023289	0.500138	0.195402	73.194099	32.915375	45.870636	-1.831557	0.000000	-4.652462	0.000000	0.000000	0.000000	-0.477060	0.186052	-1.049007	0.000000	0.000000	2.000000	171.000000	1.000000
15377.567064	-0.023289	0.500138	0.195402	73.194099	32.915375	45.870636	-1.831557	0.000000	-4.652462	0.000000	0.000000	0.000000	-0.477060	0.186052	-1.049007	0.000000	0.000000	2.000000	171.000000	1.000000
15377.570398	-0.023289	0.500138	0.195402	73.194099	32.915375	45.870636	-1.831557	0.000000	-4.652462	0.000000	0.000000	0.000000	-0.477060	0.186052	-1.049007	0.000000	0.000000	2.000000	171.000000	1.000000
15377.573731	-0.025009	0.500935	0.191741	73.135109	34.236000	46.981747	-1.827151	0.000000	-4.654194	0.000000	0.000000	0.000000	-0.516059	0.239131	-1.098289	0.000000	0.000000	2.000000	171.000000	1.000000
15377.577064	-0.025009	0.500935	0.191741	73.135109	34.236000	46.981747	-1.827151	0.000000	-4.654194	0.000000	0.000000	0.000000	-0.516059	0.239131	-1.098289	0.000000	0.000000	2.000000	171.000000	1.000000
15377.580398	-0.025009	0.500935	0.191741	73.135109	34.236000	46.981747	-1.827151	0.000000	-4.654194	0.000000	0.000000	0.000000	-0.516059	0.239131	-1.098289	0.000000	0.000000	2.000000	171.000000	1.000000
15377.583731	-0.026824	0.501870	0.187916	73.102234	35.286991	48.038479	-1.821195	0.000000	-4.656528	0.000000	0.000000	0.000000	-0.544688	0.280411	-1.147559	0.000000	0.000000	2.000000	171.000000	1.000000
15377.587064	-0.026824	0.501870	0.187916	73.102234	35.286991	48.038479	-1.821195	0.000000	-4.656528	0.000000	0.000000	0.000000	-0.544688	0.280411	-1.147559	0.000000	0.000000	2.000000	171.000000	1.000000
15377.590398	-0.026824	0.501870	0.187916	73.102234	35.286991	48.038479	-1.821195	0.000000	-4.656528	0.000000	0.000000	0.000000	-0.544688	0.280411	-1.147559	0.000000	0.000000	2.000000	171.000000	1.000000
15377.593731	-0.028702	0.502957	0.183941	73.095688	36.075298	48.784908	-1.814321	0.000000	-4.659210	0.000000	0.000000	0.000000	-0.563290	0.326207	-1.192532	0.000000	0.000000	2.000000	171.000000	1.000000
15377.597064	-0.028702	0.502957	0.183941	73.095688	36.075298	48.784908	-1.814321	0.000000	-4.659210	0.000000	0.000000	0.000000	-0.563290	0.326207	-1.192532	0.000000	0.000000	2.000000	171.000000	1.000000
15377.600398	-0.028702	0.502957	0.183941	73.095688	36.075298	48.784908	-1.814321	0.000000	-4.659210	0.000000	0.000000	0.000000	-0.563290	0.326207	-1.192532	0.000000	0.000000	2.000000	171.000000	1.000000
15377.603731	-0.030581	0.504233	0.179884	73.107971	36.703556	49.110428	-1.807062	0.000000	-4.662030	0.000000	0.000000	0.000000	-0.563784	0.382815	-1.217005	0.000000	0.000000	2.000000	171.000000	1.000000
15377.607064	-0.030581	0.504233	0.179884	73.107971	36.703556	49.110428	-1.807062	0.000000	-4.662030	0.000000	0.000000	0.000000	-0.563784	0.382815	-1.217005	0.000000	0.000000	2.000000	171.000000	1.000000
15377.610398	-0.030581	0.504233	0.179884	73.107971	36.703556	49.110428	-1.807062	0.000000	-4.662030	0.000000	0.000000	0.000000	-0.563784	0.382815	-1.217005	0.000000	0.000000	2.000000	171.000000	1.000000
15377.613731	-0.032399	0.505656	0.175714	73.130295	37.244358	49.319599	-1.800142	0.000000	-4.664707	0.000000	0.000000	0.000000	-0.545321	0.426884	-1.251011	0.000000	0.000000	2.000000	171.000000	1.000000
15377.617064	-0.032399	0.505656	0.175714	73.130295	37.244358	49.319599	-1.800142	0.000000	-4.664707	0.000000	0.000000	0.000000	-0.545321	0.426884	-1.251011	0.000000	0.000000	2.000000	171.000000	1.000000
15377.620398	-0.032399	0.505656	0.175714	73.130295	37.244358	49.319599	-1.800142	0.000000	-4.664707	0.000000	0.000000	0.000000	-0.545321	0.426884	-1.251011	0.000000	0.000000	2.000000	171.000000	1.000000
15377.623731	-0.034219	0.507246	0.171514	73.163567	37.672390	49.725082	-1.795322	0.000000	-4.666564	0.000000	0.000000	0.000000	-0.546034	0.477028	-1.259941	0.000000	0.000000	2.000000	171.000000	1.000000
15377.627064	-0.034219	0.507246	0.171514	73.163567	37.672390	49.725082	-1.795322	0.000000	-4.666564	0.000000	0.000000	0.000000	-0.546034	0.477028	-1.259941	0.000000	0.000000	2.000000	171.000000	1.000000
15377.630398	-0.034219	0.507246	0.171514	73.163567	37.672390	49.725082	-1.795322	0.000000	-4.666564	0.000000	0.000000	0.000000	-0.546034	0.477028	-1.259941	0.000000	0.000000	2.000000	171.000000	1.000000
15377.633731	-0.035951	0.508981	0.167272	73.243309	37.936840	50.082214	-1.790476	0.000000	-4.668426	0.000000	0.000000	0.000000	-0.519515	0.520474	-1.272624	0.000000	0.000000	2.000000	171.000000	1.000000
15377.637064	-0.035951	0.508981	0.167272	73.243309	37.936840	50.082214	-1.790476	0.000000	-4.668426	0.000000	0.000000	0.000000	-0.519515	0.520474	-1.272624	0.000000	0.000000	2.000000	171.000000	1.000000
15377.640398	-0.035951	0.508981	0.167272	73.243309	37.936840	50.082214	-1.790476	0.000000	-4.668426	0.000000	0.000000	0.000000	-0.519515	0.520474	-1.272624	0.000000	0.000000	2.000000	171.000000	1.000000
15377.643731	-0.037655	0.510808	0.163007	73.357056	38.063442	50.207386	-1.787926	0.000000	-4.669403	0.000000	0.000000	0.000000	-0.511292	0.548026	-1.279762	0.000000	0.000000	2.000000	171.000000	1.000000
15377.647064	-0.037655	0.510808	0.163007	73.357056	38.063442	50.207386	-1.787926	0.000000	-4.669403	0.000000	0.000000	0.000000	-0.511292	0.548026	-1.279762	0.000000	0.000000	2.000000	171.000000	1.000000
15377.650398	-0.037655	0.510808	0.163007	73.357056	38.063442	50.207386	-1.787926	0.000000	-4.669403	0.000000	0.000000	0.000000	-0.511292	0.548026	-1.279762	0.000000	0.000000	2.000000	171.000000	1.000000
15377.653731	-0.039273	0.512758	0.158717	73.474739	38.133114	50.213608	-1.786155	0.000000	-4.670080	0.000000	0.000000	0.000000	-0.485404	0.584964	-1.286783	0.000000	0.000000	2.000000	171.000000	1.000000
15377.657064	-0.039273	0.512758	0.158717	73.474739	38.133114	50.213608	-1.786155	0.000000	-4.670080	0.000000	0.000000	0.000000	-0.485404	0.584964	-1.286783	0.000000	0.000000	2.000000	171.000000	1.000000
15377.660398	-0.039273	0.512758	0.158717	73.474739	38.133114	50.213608	-1.786155	0.000000	-4.670080	0.000000	0.000000	0.000000	-0.485404	0.584964	-1.286783	0.000000	0.000000	2.000000	171.000000	1.000000
15377.663731	-0.040920	0.514791	0.154363	73.615990	38.110233	50.063313	-1.786732	0.000000	-4.669860	0.000000	0.000000	0.000000	-0.493967	0.609898	-1.306267	0.000000	0.000000	2.000000	171.000000	1.000000
15377.667064	-0.040920	0.514791	0.154363	73.615990	38.110233	50.063313	-1.786732	0.000000	-4.669860	0.000000	0.000000	0.000000	-0.493967	0.609898	-1.306267	0.000000	0.000000	2.000000	171.000000	1.000000
15377.670398	-0.040920	0.514791	0.154363	73.615990	38.110233	50.063313	-1.786732	0.000000	-4.669860	0.000000	0.000000	0.000000	-0.493967	0.609898	-1.306267	0.000000	0.000000	2.000000	171.000000	1.000000
15377.673731	-0.042593	0.516871	0.149946	73.791283	37.946514	49.760632	-1.787244	0.000000	-4.669663	0.000000	0.000000	0.000000	-0.502039	0.623968	-1.325194	0.000000	0.000000	2.000000	171.000000	1.000000
15377.677064	-0.042593	0.516871	0.149946	73.791283	37.946514	49.760632	-1.787244	0.000000	-4.669663	0.000000	0.000000	0.000000	-0.502039	0.623968	-1.325194	0.000000	0.000000	2.000000	171.000000	1.000000
15377.680398	-0.042593	0.516871	0.149946	73.791283	37.946514	49.760632	-1.787244	0.000000	-4.669663	0.000000	0.000000	0.000000	-0.502039	0.623968	-1.325194	0.000000	0.000000	2.000000	171.000000	1.000000
15377.683731	-0.044323	0.519032	0.145496	73.984566	37.702824	49.382393	-1.787711	0.000000	-4.669485	0.000000	0.000000	0.000000	-0.518880	0.648410	-1.334966	0.000000	0.000000	2.000000	171.000000	1.000000
15377.687064	-0.044323	0.519032	0.145496	73.984566	37.702824	49.382393	-1.787711	0.000000	-4.669485	0.000000	0.000000	0.000000	-0.518880	0.648410	-1.334966	0.000000	0.000000	2.000000	171.000000	1.000000
15377.690398	-0.044323	0.519032	0.145496	73.984566	37.702824	49.382393	-1.787711	0.000000	-4.669485	0.000000	0.000000	0.000000	-0.518880	0.648410	-1.334966	0.000000	0.000000	2.000000	171.000000	1.000000
15377.693731	-0.046078	0.521156	0.141008	74.176407	37.441170	49.077152	-1.786984	0.000000	-4.669763	0.000000	0.000000	0.000000	-0.526398	0.637074	-1.346346	0.000000	0.000000	2.000000	171.000000	1.000000
15377.697064	-0.046078	0.521156	0.141008	74.176407	37.441170	49.077152	-1.786984	0.000000	-4.669763	0.000000	0.000000	0.000000	-0.526398	0.637074	-1.346346	0.000000	0.000000	2.000000	171.000000	1.000000
15377.700398	-0.046078	0.521156	0.141008	74.176407	37.441170	49.077152	-1.786984	0.000000	-4.669763	0.000000	0.000000	0.000000	-0.526398	0.637074	-1.346346	0.000000	0.000000	2.000000	171.000000	1.000000
15377.703731	-0.047826	0.523288	0.136460	74.344124	37.223007	48.890686	-1.785907	0.000000	-4.670176	0.000000	0.000000	0.000000	-0.524415	0.639675	-1.364248	0.000000	0.000000	2.000000	171.000000	1.000000
15377.707064	-0.047826	0.523288	0.136460	74.344124	37.223007	48.890686	-1.785907	0.000000	-4.670176	0.000000	0.000000	0.000000	-0.524415	0.639675	-1.364248	0.000000	0.000000	2.000000	171.000000	1.000000
15377.710398	-0.047826	0.523288	0.136460	74.344124	37.223007	48.890686	-1.785907	0.000000	-4.670176	0.000000	0.000000	0.000000	-0.524415	0.639675	-1.364248	0.000000	0.000000	2.000000	171.000000	1.000000
15377.713731	-0.049594	0.525395	0.131854	74.484489	37.072891	48.776852	-1.785636	0.000000	-4.670279	0.000000	0.000000	0.000000	-0.530538	0.632120	-1.381875	0.000000	0.000000	2.000000	171.000000	1.000000
15377.717064	-0.049594	0.525395	0.131854	74.484489	37.072891	48.776852	-1.785636	0.000000	-4.670279	0.000000	0.000000	0.000000	-0.530538	0.632120	-1.381875	0.000000	0.000000	2.000000	171.000000	1.000000
15377.720398	-0.049594	0.525395	0.131854	74.484489	37.072891	48.776852	-1.785636	0.000000	-4.670279	0.000000	0.000000	0.000000	-0.530538	0.632120	-1.381875	0.000000	0.000000	2.000000	171.000000	1.000000
15377.723731	-0.051321	0.527453	0.127139	74.615791	36.972065	48.648674	-1.785411	0.000000	-4.670365	0.000000	0.000000	0.000000	-0.518020	0.617408	-1.414511	0.000000	0.000000	2.000000	171.000000	1.000000
15377.727064	-0.051321	0.527453	0.127139	74.615791	36.972065	48.648674	-1.785411	0.000000	-4.670365	0.000000	0.000000	0.000000	-0.518020	0.617408	-1.414511	0.000000	0.000000	2.000000	171.000000	1.000000
15377.730398	-0.051321	0.527453	0.127139	74.615791	36.972065	48.648674	-1.785411	0.000000	-4.670365	0.000000	0.000000	0.000000	-0.518020	0.617408	-1.414511	0.000000	0.000000	2.000000	171.000000	1.000000
15377.733731	-0.053005	0.529461	0.122315	74.748177	36.883686	48.487000	-1.787838	0.000000	-4.669436	0.000000	0.000000	0.000000	-0.505143	0.602270	-1.447260	0.000000	0.000000	2.000000	171.000000	1.000000
15377.737064	-0.053005	0.529461	0.122315	74.748177	36.883686	48.487000	-1.787838	0.000000	-4.669436	0.000000	0.000000	0.000000	-0.505143	0.602270	-1.447260	0.000000	0.000000	2.000000	171.000000	1.000000
15377.740398	-0.053005	0.529461	0.122315	74.748177	36.883686	48.487000	-1.787838	0.000000	-4.669436	0.000000	0.000000	0.000000	-0.505143	0.602270	-1.447260	0.000000	0.000000	2.000000	171.000000	1.000000
15377.743731	-0.054644	0.531416	0.117381	74.894272	36.813438	48.324226	-1.793271	0.000000	-4.667353	0.000000	0.000000	0.000000	-0.491907	0.586750	-1.480111	0.000000	0.000000	2.000000	171.000000	1.000000
15377.747064	-0.054644	0.531416	0.117381	74.894272	36.813438	48.324226	-1.793271	0.000000	-4.667353	0.000000	0.000000	0.000000	-0.491907	0.586750	-1.480111	0.000000	0.000000	2.000000	171.000000	1.000000
15377.750398	-0.054644	0.531416	0.117381	74.894272	36.813438	48.324226	-1.793271	0.000000	-4.667353	0.000000	0.000000	0.000000	-0.491907	0.586750	-1.480111	0.000000	0.000000	2.000000	171.000000	1.000000
15377.753731	-0.056293	0.533319	0.112332	75.048149	36.721485	48.241772	-1.802128	0.000000	-4.663940	0.000000	0.000000	0.000000	-0.494531	0.570748	-1.514654	0.000000	0.000000	2.000000	171.000000	1.000000
15377.757064	-0.056293	0.533319	0.112332	75.048149	36.721485	48.241772	-1.802128	0.000000	-4.663940	0.000000	0.000000	0.000000	-0.494531	0.570748	-1.514654	0.000000	0.000000	2.000000	171.000000	1.000000
15377.760398	-0.056293	0.533319	0.112332	75.048149	36.721485	48.241772	-1.802128	0.000000	-4.663940	0.000000	0.000000	0.000000	-0.494531	0.570748	-1.514654	0.000000	0.000000	2.000000	171.000000	1.000000
15377.763731	-0.057934	0.535232	0.107298	75.207550	36.602036	48.230808	-1.813038	0.000000	-4.659709	0.000000	0.000000	0.000000	-0.492252	0.573807	-1.510205	0.000000	0.000000	2.000000	171.000000	1.000000
15377.767064	-0.057934	0.535232	0.107298	75.207550	36.602036	48.230808	-1.813038	0.000000	-4.659709	0.000000	0.000000	0.000000	-0.492252	0.573807	-1.510205	0.000000	0.000000	2.000000	171.000000	1.000000
15377.770398	-0.057934	0.535232	0.107298	75.207550	36.602036	48.230808	-1.813038	0.000000	-4.659709	0.000000	0.000000	0.000000	-0.492252	0.573807	-1.510205	0.000000	0.000000	2.000000	171.000000	1.000000
15377.773731	-0.059592	0.537105	0.102264	75.350647	36.480717	48.241459	-1.825008	0.000000	-4.655035	0.000000	0.000000	0.000000	-0.497415	0.562072	-1.510206	0.000000	0.000000	2.000000	171.000000	1.000000
15377.777064	-0.059592	0.537105	0.102264	75.350647	36.480717	48.241459	-1.825008	0.000000	-4.655035	0.000000	0.000000	0.000000	-0.497415	0.562072	-1.510206	0.000000	0.000000	2.000000	171.000000	1.000000
15377.780398	-0.059592	0.537105	0.102264	75.350647	36.480717	48.241459	-1.825008	0.000000	-4.655035	0.000000	0.000000	0.000000	-0.497415	0.562072	-1.510206	0.000000	0.000000	2.000000	171.000000	1.000000
15377.783731	-0.061246	0.538964	0.097290	75.451630	36.307648	48.236362	-1.837438	0.000000	-4.650142	0.000000	0.000000	0.000000	-0.496166	0.557581	-1.492371	0.000000	0.000000	2.000000	171.000000	1.000000
15377.787064	-0.061246	0.538964	0.097290	75.451630	36.307648	48.236362	-1.837438	0.000000	-4.650142	0.000000	0.000000	0.000000	-0.496166	0.557581	-1.492371	0.000000	0.000000	2.000000	171.000000	1.000000
15377.790398	-0.061246	0.538964	0.097290	75.451630	36.307648	48.236362	-1.837438	0.000000	-4.650142	0.000000	0.000000	0.000000	-0.496166	0.557581	-1.492371	0.000000	0.000000	2.000000	171.000000	1.000000
15377.793731	-0.062879	0.540759	0.092466	75.453453	35.770275	47.912174	-1.850305	0.000000	-4.645037	0.000000	0.000000	0.000000	-0.490136	0.538700	-1.447194	0.000000	0.000000	2.000000	171.000000	1.000000
15377.797064	-0.062879	0.540759	0.092466	75.453453	35.770275	47.912174	-1.850305	0.000000	-4.645037	0.000000	0.000000	0.000000	-0.490136	0.538700	-1.447194	0.000000	0.000000	2.000000	171.000000	1.000000
15377.800398	-0.062879	0.540759	0.092466	75.453453	35.770275	47.912174	-1.850305	0.000000	-4.645037	0.000000	0.000000	0.000000	-0.490136	0.538700	-1.447194	0.000000	0.000000	2.000000	171.000000	1.000000
15377.803731	-0.064490	0.542520	0.087752	75.348488	34.816772	47.215782	-1.856034	0.000000	-4.623293	0.000000	0.000000	0.000000	-0.483207	0.528081	-1.414198	0.000000	0.000000	2.000000	171.000000	1.000000
15377.807064	-0.064490	0.542520	0.087752	75.348488	34.816772	47.215782	-1.856034	0.000000	-4.623293	0.000000	0.000000	0.000000	-0.483207	0.528081	-1.414198	0.000000	0.000000	2.000000	171.000000	1.000000
15377.810398	-0.064490	0.542520	0.087752	75.348488	34.816772	47.215782	-1.856034	0.000000	-4.623293	0.000000	0.000000	0.000000	-0.483207	0.528081	-1.414198	0.000000	0.000000	2.000000	171.000000	1.000000
15377.813731	-0.065999	0.544181	0.083130	75.173271	33.553051	46.206528	-1.775499	0.000000	-4.387594	0.000000	0.000000	0.000000	-0.452580	0.498403	-1.386629	0.000000	0.000000	2.000000	171.000000	1.000000
15377.817064	-0.065999	0.544181	0.083130	75.173271	33.553051	46.206528	-1.775499	0.000000	-4.387594	0.000000	0.000000	0.000000	-0.452580	0.498403	-1.386629	0.000000	0.000000	2.000000	171.000000	1.000000
15377.820398	-0.065999	0.544181	0.083130	75.173271	33.553051	46.206528	-1.775499	0.000000	-4.387594	0.000000	0.000000	0.000000	-0.452580	0.498403	-1.386629	0.000000	0.000000	2.000000	171.000000	1.000000
15377.823731	-0.067355	0.545758	0.078587	74.970459	32.150810	45.035427	-1.700069	0.000000	-4.156489	0.000000	0.000000	0.000000	-0.406825	0.473047	-1.362889	0.000000	0.000000	2.000000	171.000000	1.000000
15377.827064	-0.067355	0.545758	0.078587	74.970459	32.150810	45.035427	-1.700069	0.000000	-4.156489	0.000000	0.000000	0.000000	-0.406825	0.473047	-1.362889	0.000000	0.000000	2.000000	171.000000	1.000000
15377.830398	-0.067355	0.545758	0.078587	74.970459	32.150810	45.035427	-1.700069	0.000000	-4.156489	0.000000	0.000000	0.000000	-0.406825	0.473047	-1.362889	0.000000	0.000000	2.000000	171.000000	1.000000
15377.833731	-0.068634	0.547217	0.074082	74.786186	30.717550	43.693916	-1.632265	0.000000	-3.929341	0.000000	0.000000	0.000000	-0.383683	0.437636	-1.351584	0.000000	0.000000	2.000000	171.000000	1.000000
15377.837064	-0.068634	0.547217	0.074082	74.786186	30.717550	43.693916	-1.632265	0.000000	-3.929341	0.000000	0.000000	0.000000	-0.383683	0.437636	-1.351584	0.000000	0.000000	2.000000	171.000000	1.000000
15377.840398	-0.068634	0.547217	0.074082	74.786186	30.717550	43.693916	-1.632265	0.000000	-3.929341	0.000000	0.000000	0.000000	-0.383683	0.437636	-1.351584	0.000000	0.000000	2.000000	171.000000	1.000000
15377.843731	-0.069784	0.548571	0.069600	74.657249	29.248503	42.100239	-1.568318	0.000000	-3.704077	0.000000	0.000000	0.000000	-0.345199	0.406336	-1.344373	0.000000	0.000000	2.000000	171.000000	1.000000
15377.847064	-0.069784	0.548571	0.069600	74.657249	29.248503	42.100239	-1.568318	0.000000	-3.704077	0.000000	0.000000	0.000000	-0.345199	0.406336	-1.344373	0.000000	0.000000	2.000000	171.000000	1.000000
15377.850398	-0.069784	0.548571	0.069600	74.657249	29.248503	42.100239	-1.568318	0.000000	-3.704077	0.000000	0.000000	0.000000	-0.345199	0.406336	-1.344373	0.000000	0.000000	2.000000	171.000000	1.000000
15377.853731	-0.070864	0.549830	0.065178	74.582016	27.736921	40.475895	-1.510785	0.000000	-3.480015	0.000000	0.000000	0.000000	-0.324052	0.377654	-1.326769	0.000000	0.000000	2.000000	171.000000	1.000000
15377.857064	-0.070864	0.549830	0.065178	74.582016	27.736921	40.475895	-1.510785	0.000000	-3.480015	0.000000	0.000000	0.000000	-0.324052	0.377654	-1.326769	0.000000	0.000000	2.000000	171.000000	1.000000
15377.860398	-0.070864	0.549830	0.065178	74.582016	27.736921	40.475895	-1.510785	0.000000	-3.480015	0.000000	0.000000	0.000000	-0.324052	0.377654	-1.326769	0.000000	0.000000	2.000000	171.000000	1.000000
15377.863731	-0.071906	0.551003	0.060852	74.546089	26.177214	38.856022	-1.456776	0.000000	-3.258887	0.000000	0.000000	0.000000	-0.312516	0.351873	-1.297768	0.000000	0.000000	2.000000	171.000000	1.000000
15377.867064	-0.071906	0.551003	0.060852	74.546089	26.177214	38.856022	-1.456776	0.000000	-3.258887	0.000000	0.000000	0.000000	-0.312516	0.351873	-1.297768	0.000000	0.000000	2.000000	171.000000	1.000000
15377.870398	-0.071906	0.551003	0.060852	74.546089	26.177214	38.856022	-1.456776	0.000000	-3.258887	0.000000	0.000000	0.000000	-0.312516	0.351873	-1.297768	0.000000	0.000000	2.000000	171.000000	1.000000
15377.873731	-0.072892	0.552100	0.056668	74.522949	24.638741	37.222282	-1.404690	0.000000	-3.042592	0.000000	0.000000	0.000000	-0.295876	0.329116	-1.255265	0.000000	0.000000	2.000000	171.000000	1.000000
15377.877064	-0.072892	0.552100	0.056668	74.522949	24.638741	37.222282	-1.404690	0.000000	-3.042592	0.000000	0.000000	0.000000	-0.295876	0.329116	-1.255265	0.000000	0.000000	2.000000	171.000000	1.000000
15377.880398	-0.072892	0.552100	0.056668	74.522949	24.638741	37.222282	-1.404690	0.000000	-3.042592	0.000000	0.000000	0.000000	-0.295876	0.329116	-1.255265	0.000000	0.000000	2.000000	171.000000	1.000000
15377.883731	-0.073828	0.553142	0.052645	74.492554	23.203594	35.702339	-1.355378	0.000000	-2.833381	0.000000	0.000000	0.000000	-0.280794	0.312681	-1.206919	0.000000	0.000000	2.000000	171.000000	1.000000
15377.887064	-0.073828	0.553142	0.052645	74.492554	23.203594	35.702339	-1.355378	0.000000	-2.833381	0.000000	0.000000	0.000000	-0.280794	0.312681	-1.206919	0.000000	0.000000	2.000000	171.000000	1.000000
15377.890398	-0.073828	0.553142	0.052645	74.492554	23.203594	35.702339	-1.355378	0.000000	-2.833381	0.000000	0.000000	0.000000	-0.280794	0.312681	-1.206919	0.000000	0.000000	2.000000	171.000000	1.000000
15377.893731	-0.074748	0.554112	0.048826	74.450554	21.914143	34.354221	-1.308578	0.000000	-2.632228	0.000000	0.000000	0.000000	-0.275753	0.291071	-1.145477	0.000000	0.000000	2.000000	171.000000	1.000000
15377.897064	-0.074748	0.554112	0.048826	74.450554	21.914143	34.354221	-1.308578	0.000000	-2.632228	0.000000	0.000000	0.000000	-0.275753	0.291071	-1.145477	0.000000	0.000000	2.000000	171.000000	1.000000
15377.900398	-0.074748	0.554112	0.048826	74.450554	21.914143	34.354221	-1.308578	0.000000	-2.632228	0.000000	0.000000	0.000000	-0.275753	0.291071	-1.145477	0.000000	0.000000	2.000000	171.000000	1.000000
15377.903731	-0.075646	0.555035	0.045170	74.404022	20.806358	33.225845	-1.262620	0.000000	-2.441315	0.000000	0.000000	0.000000	-0.269446	0.276633	-1.096972	0.000000	0.000000	2.000000	171.000000	1.000000
15377.907064	-0.075646	0.555035	0.045170	74.404022	20.806358	33.225845	-1.262620	0.000000	-2.441315	0.000000	0.000000	0.000000	-0.269446	0.276633	-1.096972	0.000000	0.000000	2.000000	171.000000	1.000000
15377.910398	-0.075646	0.555035	0.045170	74.404022	20.806358	33.225845	-1.262620	0.000000	-2.441315	0.000000	0.000000	0.000000	-0.269446	0.276633	-1.096972	0.000000	0.000000	2.000000	171.000000	1.000000
15377.913731	-0.076462	0.555864	0.041738	74.359154	19.873833	32.297569	-1.217712	0.000000	-2.258487	0.000000	0.000000	0.000000	-0.244791	0.248885	-1.029490	0.000000	0.000000	2.000000	171.000000	1.000000
15377.917064	-0.076462	0.555864	0.041738	74.359154	19.873833	32.297569	-1.217712	0.000000	-2.258487	0.000000	0.000000	0.000000	-0.244791	0.248885	-1.029490	0.000000	0.000000	2.000000	171.000000	1.000000
15377.920398	-0.076462	0.555864	0.041738	74.359154	19.873833	32.297569	-1.217712	0.000000	-2.258487	0.000000	0.000000	0.000000	-0.244791	0.248885	-1.029490	0.000000	0.000000	2.000000	171.000000	1.000000
15377.923731	-0.077237	0.556607	0.038463	74.340263	19.083967	31.512421	-1.176913	0.000000	-2.086905	0.000000	0.000000	0.000000	-0.232493	0.222815	-0.982390	0.000000	0.000000	2.000000	171.000000	1.000000
15377.927064	-0.077237	0.556607	0.038463	74.340263	19.083967	31.512421	-1.176913	0.000000	-2.086905	0.000000	0.000000	0.000000	-0.232493	0.222815	-0.982390	0.000000	0.000000	2.000000	171.000000	1.000000
15377.930398	-0.077237	0.556607	0.038463	74.340263	19.083967	31.512421	-1.176913	0.000000	-2.086905	0.000000	0.000000	0.000000	-0.232493	0.222815	-0.982390	0.000000	0.000000	2.000000	171.000000	1.000000
15377.933731	-0.077950	0.557266	0.035351	74.361176	18.415504	30.832283	-1.138164	0.000000	-1.923173	0.000000	0.000000	0.000000	-0.213869	0.197694	-0.933724	0.000000	0.000000	2.000000	171.000000	1.000000
15377.937064	-0.077950	0.557266	0.035351	74.361176	18.415504	30.832283	-1.138164	0.000000	-1.923173	0.000000	0.000000	0.000000	-0.213869	0.197694	-0.933724	0.000000	0.000000	2.000000	171.000000	1.000000
15377.940398	-0.077950	0.557266	0.035351	74.361176	18.415504	30.832283	-1.138164	0.000000	-1.923173	0.000000	0.000000	0.000000	-0.213869	0.197694	-0.933724	0.000000	0.000000	2.000000	171.000000	1.000000
15377.943731	-0.078601	0.557799	0.032390	74.431786	17.820314	30.187162	-1.102520	0.000000	-1.767552	0.000000	0.000000	0.000000	-0.195454	0.160032	-0.888209	0.000000	0.000000	2.000000	171.000000	1.000000
15377.947064	-0.078601	0.557799	0.032390	74.431786	17.820314	30.187162	-1.102520	0.000000	-1.767552	0.000000	0.000000	0.000000	-0.195454	0.160032	-0.888209	0.000000	0.000000	2.000000	171.000000	1.000000
15377.950398	-0.078601	0.557799	0.032390	74.431786	17.820314	30.187162	-1.102520	0.000000	-1.767552	0.000000	0.000000	0.000000	-0.195454	0.160032	-0.888209	0.000000	0.000000	2.000000	171.000000	1.000000
15377.953731	-0.079189	0.558246	0.029554	74.547043	17.246305	29.519600	-1.069944	0.000000	-1.619518	0.000000	0.000000	0.000000	-0.176376	0.134155	-0.850782	0.000000	0.000000	2.000000	171.000000	1.000000
15377.957064	-0.079189	0.558246	0.029554	74.547043	17.246305	29.519600	-1.069944	0.000000	-1.619518	0.000000	0.000000	0.000000	-0.176376	0.134155	-0.850782	0.000000	0.000000	2.000000	171.000000	1.000000
15377.960398	-0.079189	0.558246	0.029554	74.547043	17.246305	29.519600	-1.069944	0.000000	-1.619518	0.000000	0.000000	0.000000	-0.176376	0.134155	-0.850782	0.000000	0.000000	2.000000	171.000000	1.000000
15377.963731	-0.079801	0.558644	0.026931	74.701164	16.671949	28.808331	-1.040548	0.000000	-1.477721	0.000000	0.000000	0.000000	-0.183456	0.119375	-0.786988	0.000000	0.000000	2.000000	171.000000	1.000000
15377.967064	-0.079801	0.558644	0.026931	74.701164	16.671949	28.808331	-1.040548	0.000000	-1.477721	0.000000	0.000000	0.000000	-0.183456	0.119375	-0.786988	0.000000	0.000000	2.000000	171.000000	1.000000
15377.970398	-0.079801	0.558644	0.026931	74.701164	16.671949	28.808331	-1.040548	0.000000	-1.477721	0.000000	0.000000	0.000000	-0.183456	0.119375	-0.786988	0.000000	0.000000	2.000000	171.000000	1.000000
15377.973731	-0.080435	0.558951	0.024510	74.874786	16.113546	28.097406	-1.009972	0.000000	-1.346556	0.000000	0.000000	0.000000	-0.190400	0.092046	-0.726469	0.000000	0.000000	2.000000	171.000000	1.000000
15377.977064	-0.080435	0.558951	0.024510	74.874786	16.113546	28.097406	-1.009972	0.000000	-1.346556	0.000000	0.000000	0.000000	-0.190400	0.092046	-0.726469	0.000000	0.000000	2.000000	171.000000	1.000000
15377.980398	-0.080435	0.558951	0.024510	74.874786	16.113546	28.097406	-1.009972	0.000000	-1.346556	0.000000	0.000000	0.000000	-0.190400	0.092046	-0.726469	0.000000	0.000000	2.000000	171.000000	1.000000
15377.983731	-0.081068	0.559179	0.022272	75.036354	15.580980	27.432192	-0.978239	0.000000	-1.225478	0.000000	0.000000	0.000000	-0.189787	0.068236	-0.671415	0.000000	0.000000	2.000000	171.000000	1.000000
15377.987064	-0.081068	0.559179	0.022272	75.036354	15.580980	27.432192	-0.978239	0.000000	-1.225478	0.000000	0.000000	0.000000	-0.189787	0.068236	-0.671415	0.000000	0.000000	2.000000	171.000000	1.000000
15377.990398	-0.081068	0.559179	0.022272	75.036354	15.580980	27.432192	-0.978239	0.000000	-1.225478	0.000000	0.000000	0.000000	-0.189787	0.068236	-0.671415	0.000000	0.000000	2.000000	171.000000	1.000000
15377.993731	-0.081708	0.559311	0.020264	75.185135	15.146539	26.911255	-0.946608	0.000000	-1.113575	0.000000	0.000000	0.000000	-0.192003	0.039734	-0.602319	0.000000	0.000000	2.000000	171.000000	1.000000
15377.997064	-0.081708	0.559311	0.020264	75.185135	15.146539	26.911255	-0.946608	0.000000	-1.113575	0.000000	0.000000	0.000000	-0.192003	0.039734	-0.602319	0.000000	0.000000	2.000000	171.000000	1.000000
15378.000398	-0.081708	0.559311	0.020264	75.185135	15.146539	26.911255	-0.946608	0.000000	-1.113575	0.000000	0.000000	0.000000	-0.192003	0.039734	-0.602319	0.000000	0.000000	2.000000	171.000000	1.000000
15378.003731	-0.082358	0.559325	0.018493	75.307861	14.837179	26.570343	-0.914607	0.000000	-1.013189	0.000000	0.000000	0.000000	-0.195046	0.004048	-0.531336	0.000000	0.000000	2.000000	171.000000	1.000000
15378.007064	-0.082358	0.559325	0.018493	75.307861	14.837179	26.570343	-0.914607	0.000000	-1.013189	0.000000	0.000000	0.000000	-0.195046	0.004048	-0.531336	0.000000	0.000000	2.000000	171.000000	1.000000
15378.010398	-0.082358	0.559325	0.018493	75.307861	14.837179	26.570343	-0.914607	0.000000	-1.013189	0.000000	0.000000	0.000000	-0.195046	0.004048	-0.531336	0.000000	0.000000	2.000000	171.000000	1.000000
15378.013731	-0.082971	0.559230	0.016944	75.412323	14.683321	26.441397	-0.882100	0.000000	-0.924633	0.000000	0.000000	0.000000	-0.183902	-0.028356	-0.464712	0.000000	0.000000	2.000000	171.000000	1.000000
15378.017064	-0.082971	0.559230	0.016944	75.412323	14.683321	26.441397	-0.882100	0.000000	-0.924633	0.000000	0.000000	0.000000	-0.183902	-0.028356	-0.464712	0.000000	0.000000	2.000000	171.000000	1.000000
15378.020398	-0.082971	0.559230	0.016944	75.412323	14.683321	26.441397	-0.882100	0.000000	-0.924633	0.000000	0.000000	0.000000	-0.183902	-0.028356	-0.464712	0.000000	0.000000	2.000000	171.000000	1.000000
15378.023731	-0.083538	0.559029	0.015685	75.491043	14.690683	26.535400	-0.851449	0.000000	-0.847181	0.000000	0.000000	0.000000	-0.169964	-0.060256	-0.377628	0.000000	0.000000	2.000000	171.000000	1.000000
15378.027064	-0.083538	0.559029	0.015685	75.491043	14.690683	26.535400	-0.851449	0.000000	-0.847181	0.000000	0.000000	0.000000	-0.169964	-0.060256	-0.377628	0.000000	0.000000	2.000000	171.000000	1.000000
15378.030398	-0.083538	0.559029	0.015685	75.491043	14.690683	26.535400	-0.851449	0.000000	-0.847181	0.000000	0.000000	0.000000	-0.169964	-0.060256	-0.377628	0.000000	0.000000	2.000000	171.000000	1.000000
15378.033731	-0.084057	0.558706	0.014699	75.571602	14.756675	26.687153	-0.823122	0.000000	-0.784243	0.000000	0.000000	0.000000	-0.155725	-0.097005	-0.295640	0.000000	0.000000	2.000000	171.000000	1.000000
15378.037064	-0.084057	0.558706	0.014699	75.571602	14.756675	26.687153	-0.823122	0.000000	-0.784243	0.000000	0.000000	0.000000	-0.155725	-0.097005	-0.295640	0.000000	0.000000	2.000000	171.000000	1.000000
15378.040398	-0.084057	0.558706	0.014699	75.571602	14.756675	26.687153	-0.823122	0.000000	-0.784243	0.000000	0.000000	0.000000	-0.155725	-0.097005	-0.295640	0.000000	0.000000	2.000000	171.000000	1.000000
15378.043731	-0.084057	0.558706	0.014699	75.721123	14.962731	26.940163	-0.797168	0.000000	-0.734969	0.000000	0.000000	0.000000	-0.155725	-0.097005	-0.295640	0.000000	0.000000	2.000000	171.000000	1.000000
15378.047064	-0.084453	0.558209	0.013947	75.721123	14.962731	26.940163	-0.797168	0.000000	-0.734969	0.000000	0.000000	0.000000	-0.119028	-0.149174	-0.225793	0.000000	0.000000	2.000000	171.000000	1.000000
15378.050398	-0.084453	0.558209	0.013947	75.721123	14.962731	26.940163	-0.797168	0.000000	-0.734969	0.000000	0.000000	0.000000	-0.119028	-0.149174	-0.225793	0.000000	0.000000	2.000000	171.000000	1.000000
15378.053731	-0.084766	0.557530	0.013247	76.131233	15.737401	27.677219	-0.797168	0.000000	-0.734969	0.000000	0.000000	0.000000	-0.093762	-0.203749	-0.209988	0.000000	0.000000	2.000000	171.000000	1.000000
15378.057064	-0.084766	0.557530	0.013247	76.131233	15.737401	27.677219	-0.797168	0.000000	-0.734969	0.000000	0.000000	0.000000	-0.093762	-0.203749	-0.209988	0.000000	0.000000	2.000000	171.000000	1.000000
15378.060398	-0.084766	0.557530	0.013247	76.131233	15.737401	27.677219	-0.797168	0.000000	-0.734969	0.000000	0.000000	0.000000	-0.093762	-0.203749	-0.209988	0.000000	0.000000	2.000000	171.000000	1.000000
15378.063731	-0.084986	0.556687	0.012553	76.869141	17.376524	29.189503	-0.761703	0.000000	-0.662339	0.000000	0.000000	0.000000	-0.066105	-0.252859	-0.208182	0.000000	0.000000	2.000000	171.000000	1.000000
15378.067064	-0.084986	0.556687	0.012553	76.869141	17.376524	29.189503	-0.761703	0.000000	-0.662339	0.000000	0.000000	0.000000	-0.066105	-0.252859	-0.208182	0.000000	0.000000	2.000000	171.000000	1.000000
15378.070398	-0.084986	0.556687	0.012553	76.869141	17.376524	29.189503	-0.761703	0.000000	-0.662339	0.000000	0.000000	0.000000	-0.066105	-0.252859	-0.208182	0.000000	0.000000	2.000000	171.000000	1.000000
15378.073731	-0.085188	0.555811	0.011889	77.715294	19.433468	31.058601	-0.750685	0.000000	-0.627642	0.000000	0.000000	0.000000	-0.060580	-0.262718	-0.199067	0.000000	0.000000	2.000000	171.000000	1.000000
15378.077064	-0.085188	0.555811	0.011889	77.715294	19.433468	31.058601	-0.750685	0.000000	-0.627642	0.000000	0.000000	0.000000	-0.060580	-0.262718	-0.199067	0.000000	0.000000	2.000000	171.000000	1.000000
15378.080398	-0.085188	0.555811	0.011889	77.715294	19.433468	31.058601	-0.750685	0.000000	-0.627642	0.000000	0.000000	0.000000	-0.060580	-0.262718	-0.199067	0.000000	0.000000	2.000000	171.000000	1.000000
15378.083731	-0.085416	0.554902	0.011248	78.546562	21.652201	33.072674	-0.740589	0.000000	-0.594464	0.000000	0.000000	0.000000	-0.068436	-0.272557	-0.192424	0.000000	0.000000	2.000000	171.000000	1.000000
15378.087064	-0.085416	0.554902	0.011248	78.546562	21.652201	33.072674	-0.740589	0.000000	-0.594464	0.000000	0.000000	0.000000	-0.068436	-0.272557	-0.192424	0.000000	0.000000	2.000000	171.000000	1.000000
15378.090398	-0.085416	0.554902	0.011248	78.546562	21.652201	33.072674	-0.740589	0.000000	-0.594464	0.000000	0.000000	0.000000	-0.068436	-0.272557	-0.192424	0.000000	0.000000	2.000000	171.000000	1.000000
15378.093731	-0.085659	0.553962	0.010565	79.331955	23.916761	35.117840	-0.729183	0.000000	-0.562394	0.000000	0.000000	0.000000	-0.072763	-0.282266	-0.204984	0.000000	0.000000	2.000000	171.000000	1.000000
15378.097064	-0.085659	0.553962	0.010565	79.331955	23.916761	35.117840	-0.729183	0.000000	-0.562394	0.000000	0.000000	0.000000	-0.072763	-0.282266	-0.204984	0.000000	0.000000	2.000000	171.000000	1.000000
15378.100398	-0.085659	0.553962	0.010565	79.331955	23.916761	35.117840	-0.729183	0.000000	-0.562394	0.000000	0.000000	0.000000	-0.072763	-0.282266	-0.204984	0.000000	0.000000	2.000000	171.000000	1.000000
15378.103731	-0.085936	0.553040	0.009825	80.078789	26.266653	37.238716	-0.717055	0.000000	-0.528230	0.000000	0.000000	0.000000	-0.083106	-0.276351	-0.221942	0.000000	0.000000	2.000000	171.000000	1.000000
15378.107064	-0.085936	0.553040	0.009825	80.078789	26.266653	37.238716	-0.717055	0.000000	-0.528230	0.000000	0.000000	0.000000	-0.083106	-0.276351	-0.221942	0.000000	0.000000	2.000000	171.000000	1.000000
15378.110398	-0.085936	0.553040	0.009825	80.078789	26.266653	37.238716	-0.717055	0.000000	-0.528230	0.000000	0.000000	0.000000	-0.083106	-0.276351	-0.221942	0.000000	0.000000	2.000000	171.000000	1.000000
15378.113731	-0.086257	0.552190	0.009082	80.758308	28.656353	39.414288	-0.703204	0.000000	-0.491239	0.000000	0.000000	0.000000	-0.096327	-0.254968	-0.222807	0.000000	0.000000	2.000000	171.000000	1.000000
15378.117064	-0.086257	0.552190	0.009082	80.758308	28.656353	39.414288	-0.703204	0.000000	-0.491239	0.000000	0.000000	0.000000	-0.096327	-0.254968	-0.222807	0.000000	0.000000	2.000000	171.000000	1.000000
15378.120398	-0.086257	0.552190	0.009082	80.758308	28.656353	39.414288	-0.703204	0.000000	-0.491239	0.000000	0.000000	0.000000	-0.096327	-0.254968	-0.222807	0.000000	0.000000	2.000000	171.000000	1.000000
15378.123731	-0.086640	0.551420	0.008310	81.297462	30.611252	41.195923	-0.687150	0.000000	-0.454105	0.000000	0.000000	0.000000	-0.114860	-0.231077	-0.231707	0.000000	0.000000	2.000000	171.000000	1.000000
15378.127064	-0.086640	0.551420	0.008310	81.297462	30.611252	41.195923	-0.687150	0.000000	-0.454105	0.000000	0.000000	0.000000	-0.114860	-0.231077	-0.231707	0.000000	0.000000	2.000000	171.000000	1.000000
15378.130398	-0.086640	0.551420	0.008310	81.297462	30.611252	41.195923	-0.687150	0.000000	-0.454105	0.000000	0.000000	0.000000	-0.114860	-0.231077	-0.231707	0.000000	0.000000	2.000000	171.000000	1.000000
15378.133731	-0.087167	0.550770	0.007704	81.505669	30.750807	41.261162	-0.668007	0.000000	-0.415487	0.000000	0.000000	0.000000	-0.158044	-0.194930	-0.181626	0.000000	0.000000	2.000000	171.000000	1.000000
15378.137064	-0.087167	0.550770	0.007704	81.505669	30.750807	41.261162	-0.668007	0.000000	-0.415487	0.000000	0.000000	0.000000	-0.158044	-0.194930	-0.181626	0.000000	0.000000	2.000000	171.000000	1.000000
15378.140398	-0.087167	0.550770	0.007704	81.505669	30.750807	41.261162	-0.668007	0.000000	-0.415487	0.000000	0.000000	0.000000	-0.158044	-0.194930	-0.181626	0.000000	0.000000	2.000000	171.000000	1.000000
15378.143731	-0.087167	0.550770	0.007704	81.418716	29.552015	40.118820	-0.641666	0.000000	-0.385216	0.000000	0.000000	0.000000	-0.158044	-0.194930	-0.181626	0.000000	0.000000	2.000000	171.000000	1.000000
15378.147064	-0.087752	0.550233	0.007174	81.418716	29.552015	40.118820	-0.641666	0.000000	-0.385216	0.000000	0.000000	0.000000	-0.175575	-0.161320	-0.159173	0.000000	0.000000	2.000000	171.000000	1.000000
15378.150398	-0.087752	0.550233	0.007174	81.418716	29.552015	40.118820	-0.641666	0.000000	-0.385216	0.000000	0.000000	0.000000	-0.175575	-0.161320	-0.159173	0.000000	0.000000	2.000000	171.000000	1.000000
15378.153731	-0.088362	0.549763	0.006778	81.213226	28.230000	38.942944	-0.641666	0.000000	-0.385216	0.000000	0.000000	0.000000	-0.182897	-0.140894	-0.118862	0.000000	0.000000	2.000000	171.000000	1.000000
15378.157064	-0.088362	0.549763	0.006778	81.213226	28.230000	38.942944	-0.641666	0.000000	-0.385216	0.000000	0.000000	0.000000	-0.182897	-0.140894	-0.118862	0.000000	0.000000	2.000000	171.000000	1.000000
15378.160398	-0.088362	0.549763	0.006778	81.213226	28.230000	38.942944	-0.641666	0.000000	-0.385216	0.000000	0.000000	0.000000	-0.182897	-0.140894	-0.118862	0.000000	0.000000	2.000000	171.000000	1.000000
15378.163731	-0.088362	0.549763	0.006778	80.985107	27.226320	38.124432	-0.581920	0.000000	-0.338877	0.000000	0.000000	0.000000	-0.182897	-0.140894	-0.118862	0.000000	0.000000	2.000000	171.000000	1.000000
15378.167064	-0.088874	0.549362	0.006473	80.985107	27.226320	38.124432	-0.581920	0.000000	-0.338877	0.000000	0.000000	0.000000	-0.153709	-0.120380	-0.091328	0.000000	0.000000	2.000000	171.000000	1.000000
15378.170398	-0.088874	0.549362	0.006473	80.985107	27.226320	38.124432	-0.581920	0.000000	-0.338877	0.000000	0.000000	0.000000	-0.153709	-0.120380	-0.091328	0.000000	0.000000	2.000000	171.000000	1.000000
15378.173731	-0.089286	0.549012	0.006243	80.777168	26.539236	37.621529	-0.581920	0.000000	-0.338877	0.000000	0.000000	0.000000	-0.123638	-0.105032	-0.069036	0.000000	0.000000	2.000000	171.000000	1.000000
15378.177064	-0.089286	0.549012	0.006243	80.777168	26.539236	37.621529	-0.581920	0.000000	-0.338877	0.000000	0.000000	0.000000	-0.123638	-0.105032	-0.069036	0.000000	0.000000	2.000000	171.000000	1.000000
15378.180398	-0.089286	0.549012	0.006243	80.777168	26.539236	37.621529	-0.581920	0.000000	-0.338877	0.000000	0.000000	0.000000	-0.123638	-0.105032	-0.069036	0.000000	0.000000	2.000000	171.000000	1.000000
15378.183731	-0.089662	0.548670	0.006062	80.613472	26.066549	37.309586	-0.535696	0.000000	-0.312149	0.000000	0.000000	0.000000	-0.112699	-0.102536	-0.054389	0.000000	0.000000	2.000000	171.000000	1.000000
15378.187064	-0.089662	0.548670	0.006062	80.613472	26.066549	37.309586	-0.535696	0.000000	-0.312149	0.000000	0.000000	0.000000	-0.112699	-0.102536	-0.054389	0.000000	0.000000	2.000000	171.000000	1.000000
15378.190398	-0.089662	0.548670	0.006062	80.613472	26.066549	37.309586	-0.535696	0.000000	-0.312149	0.000000	0.000000	0.000000	-0.112699	-0.102536	-0.054389	0.000000	0.000000	2.000000	171.000000	1.000000
15378.193731	-0.089662	0.548670	0.006062	80.520470	25.568184	36.887028	-0.516913	0.000000	-0.303085	0.000000	0.000000	0.000000	-0.112699	-0.102536	-0.054389	0.000000	0.000000	2.000000	171.000000	1.000000
15378.197064	-0.089969	0.548380	0.005883	80.520470	25.568184	36.887028	-0.516913	0.000000	-0.303085	0.000000	0.000000	0.000000	-0.092259	-0.087015	-0.053647	0.000000	0.000000	2.000000	171.000000	1.000000
15378.200398	-0.089969	0.548380	0.005883	80.520470	25.568184	36.887028	-0.516913	0.000000	-0.303085	0.000000	0.000000	0.000000	-0.092259	-0.087015	-0.053647	0.000000	0.000000	2.000000	171.000000	1.000000
15378.203731	-0.090232	0.548116	0.005707	80.495766	25.233013	36.581284	-0.516913	0.000000	-0.303085	0.000000	0.000000	0.000000	-0.078712	-0.079253	-0.052658	0.000000	0.000000	2.000000	171.000000	1.000000
15378.207064	-0.090232	0.548116	0.005707	80.495766	25.233013	36.581284	-0.516913	0.000000	-0.303085	0.000000	0.000000	0.000000	-0.078712	-0.079253	-0.052658	0.000000	0.000000	2.000000	171.000000	1.000000
15378.210398	-0.090232	0.548116	0.005707	80.495766	25.233013	36.581284	-0.516913	0.000000	-0.303085	0.000000	0.000000	0.000000	-0.078712	-0.079253	-0.052658	0.000000	0.000000	2.000000	171.000000	1.000000
15378.213731	-0.090232	0.548116	0.005707	80.524727	25.073481	36.416111	-0.488418	0.000000	-0.285367	0.000000	0.000000	0.000000	-0.078712	-0.079253	-0.052658	0.000000	0.000000	2.000000	171.000000	1.000000
15378.217064	-0.090442	0.547844	0.005499	80.524727	25.073481	36.416111	-0.488418	0.000000	-0.285367	0.000000	0.000000	0.000000	-0.063069	-0.081612	-0.062468	0.000000	0.000000	2.000000	171.000000	1.000000
15378.220398	-0.090442	0.547844	0.005499	80.524727	25.073481	36.416111	-0.488418	0.000000	-0.285367	0.000000	0.000000	0.000000	-0.063069	-0.081612	-0.062468	0.000000	0.000000	2.000000	171.000000	1.000000
15378.223731	-0.090442	0.547844	0.005499	80.597046	24.965370	36.264877	-0.488418	0.000000	-0.285367	0.000000	0.000000	0.000000	-0.063069	-0.081612	-0.062468	0.000000	0.000000	2.000000	171.000000	1.000000
15378.227064	-0.090442	0.547844	0.005499	80.597046	24.965370	36.264877	-0.488418	0.000000	-0.285367	0.000000	0.000000	0.000000	-0.063069	-0.081612	-0.062468	0.000000	0.000000	2.000000	171.000000	1.000000
15378.230398	-0.090626	0.547555	0.005277	80.597046	24.965370	36.264877	-0.488418	0.000000	-0.285367	0.000000	0.000000	0.000000	-0.055347	-0.086629	-0.066681	0.000000	0.000000	2.000000	171.000000	1.000000
15378.233731	-0.090819	0.547274	0.005095	80.692009	24.734743	35.967335	-0.477906	0.000000	-0.274956	0.000000	0.000000	0.000000	-0.057696	-0.084149	-0.054468	0.000000	0.000000	2.000000	171.000000	1.000000
15378.237064	-0.090819	0.547274	0.005095	80.692009	24.734743	35.967335	-0.477906	0.000000	-0.274956	0.000000	0.000000	0.000000	-0.057696	-0.084149	-0.054468	0.000000	0.000000	2.000000	171.000000	1.000000
15378.240398	-0.090819	0.547274	0.005095	80.692009	24.734743	35.967335	-0.477906	0.000000	-0.274956	0.000000	0.000000	0.000000	-0.057696	-0.084149	-0.054468	0.000000	0.000000	2.000000	171.000000	1.000000
15378.243731	-0.090819	0.547274	0.005095	80.813972	24.309652	35.522083	-0.459066	0.000000	-0.254764	0.000000	0.000000	0.000000	-0.057696	-0.084149	-0.054468	0.000000	0.000000	2.000000	171.000000	1.000000
15378.247064	-0.091056	0.546968	0.004910	80.813972	24.309652	35.522083	-0.459066	0.000000	-0.254764	0.000000	0.000000	0.000000	-0.071084	-0.091826	-0.055698	0.000000	0.000000	2.000000	171.000000	1.000000
15378.250398	-0.091056	0.546968	0.004910	80.813972	24.309652	35.522083	-0.459066	0.000000	-0.254764	0.000000	0.000000	0.000000	-0.071084	-0.091826	-0.055698	0.000000	0.000000	2.000000	171.000000	1.000000
15378.253731	-0.091056	0.546968	0.004910	80.954041	23.737335	35.133511	-0.459066	0.000000	-0.254764	0.000000	0.000000	0.000000	-0.071084	-0.091826	-0.055698	0.000000	0.000000	2.000000	171.000000	1.000000
15378.257064	-0.091056	0.546968	0.004910	80.954041	23.737335	35.133511	-0.459066	0.000000	-0.254764	0.000000	0.000000	0.000000	-0.071084	-0.091826	-0.055698	0.000000	0.000000	2.000000	171.000000	1.000000
15378.260398	-0.091328	0.546636	0.004788	80.954041	23.737335	35.133511	-0.459066	0.000000	-0.254764	0.000000	0.000000	0.000000	-0.081670	-0.099798	-0.036492	0.000000	0.000000	2.000000	171.000000	1.000000
15378.263731	-0.091631	0.546285	0.004707	81.097351	23.080002	34.775551	-0.447218	0.000000	-0.245481	0.000000	0.000000	0.000000	-0.090922	-0.105086	-0.024184	0.000000	0.000000	2.000000	171.000000	1.000000
15378.267064	-0.091631	0.546285	0.004707	81.097351	23.080002	34.775551	-0.447218	0.000000	-0.245481	0.000000	0.000000	0.000000	-0.090922	-0.105086	-0.024184	0.000000	0.000000	2.000000	171.000000	1.000000
15378.270398	-0.091631	0.546285	0.004707	81.097351	23.080002	34.775551	-0.447218	0.000000	-0.245481	0.000000	0.000000	0.000000	-0.090922	-0.105086	-0.024184	0.000000	0.000000	2.000000	171.000000	1.000000
15378.273731	-0.091631	0.546285	0.004707	81.233101	22.483637	34.467369	-0.418453	0.000000	-0.235369	0.000000	0.000000	0.000000	-0.090922	-0.105086	-0.024184	0.000000	0.000000	2.000000	171.000000	1.000000
15378.277064	-0.091904	0.545908	0.004704	81.233101	22.483637	34.467369	-0.418453	0.000000	-0.235369	0.000000	0.000000	0.000000	-0.081830	-0.113101	-0.001112	0.000000	0.000000	2.000000	171.000000	1.000000
15378.280398	-0.091904	0.545908	0.004704	81.233101	22.483637	34.467369	-0.418453	0.000000	-0.235369	0.000000	0.000000	0.000000	-0.081830	-0.113101	-0.001112	0.000000	0.000000	2.000000	171.000000	1.000000
15378.283731	-0.092155	0.545506	0.004709	81.353958	22.043638	34.129498	-0.418453	0.000000	-0.235369	0.000000	0.000000	0.000000	-0.075524	-0.120815	0.001483	0.000000	0.000000	2.000000	171.000000	1.000000
15378.287064	-0.092155	0.545506	0.004709	81.353958	22.043638	34.129498	-0.418453	0.000000	-0.235369	0.000000	0.000000	0.000000	-0.075524	-0.120815	0.001483	0.000000	0.000000	2.000000	171.000000	1.000000
15378.290398	-0.092155	0.545506	0.004709	81.353958	22.043638	34.129498	-0.418453	0.000000	-0.235369	0.000000	0.000000	0.000000	-0.075524	-0.120815	0.001483	0.000000	0.000000	2.000000	171.000000	1.000000
15378.293731	-0.092382	0.545086	0.004699	81.442001	21.858074	33.928692	-0.392227	0.000000	-0.235431	0.000000	0.000000	0.000000	-0.067847	-0.125875	-0.002789	0.000000	0.000000	2.000000	171.000000	1.000000
15378.297064	-0.092382	0.545086	0.004699	81.442001	21.858074	33.928692	-0.392227	0.000000	-0.235431	0.000000	0.000000	0.000000	-0.067847	-0.125875	-0.002789	0.000000	0.000000	2.000000	171.000000	1.000000
15378.300398	-0.092382	0.545086	0.004699	81.442001	21.858074	33.928692	-0.392227	0.000000	-0.235431	0.000000	0.000000	0.000000	-0.067847	-0.125875	-0.002789	0.000000	0.000000	2.000000	171.000000	1.000000
15378.303731	-0.092382	0.545086	0.004699	81.495918	21.981178	34.146549	-0.380919	0.000000	-0.234966	0.000000	0.000000	0.000000	-0.067847	-0.125875	-0.002789	0.000000	0.000000	2.000000	171.000000	1.000000
15378.307064	-0.092600	0.544633	0.004653	81.495918	21.981178	34.146549	-0.380919	0.000000	-0.234966	0.000000	0.000000	0.000000	-0.065642	-0.135927	-0.013833	0.000000	0.000000	2.000000	171.000000	1.000000
15378.310398	-0.092600	0.544633	0.004653	81.495918	21.981178	34.146549	-0.380919	0.000000	-0.234966	0.000000	0.000000	0.000000	-0.065642	-0.135927	-0.013833	0.000000	0.000000	2.000000	171.000000	1.000000
15378.313731	-0.092807	0.544156	0.004547	81.550827	22.197037	34.567822	-0.380919	0.000000	-0.234966	0.000000	0.000000	0.000000	-0.062040	-0.143217	-0.031756	0.000000	0.000000	2.000000	171.000000	1.000000
15378.317064	-0.092807	0.544156	0.004547	81.550827	22.197037	34.567822	-0.380919	0.000000	-0.234966	0.000000	0.000000	0.000000	-0.062040	-0.143217	-0.031756	0.000000	0.000000	2.000000	171.000000	1.000000
15378.320398	-0.092807	0.544156	0.004547	81.550827	22.197037	34.567822	-0.380919	0.000000	-0.234966	0.000000	0.000000	0.000000	-0.062040	-0.143217	-0.031756	0.000000	0.000000	2.000000	171.000000	1.000000
15378.323731	-0.092807	0.544156	0.004547	81.609810	22.411137	35.074284	-0.359639	0.000000	-0.227368	0.000000	0.000000	0.000000	-0.062040	-0.143217	-0.031756	0.000000	0.000000	2.000000	171.000000	1.000000
15378.327064	-0.093049	0.543671	0.004391	81.609810	22.411137	35.074284	-0.359639	0.000000	-0.227368	0.000000	0.000000	0.000000	-0.072652	-0.145483	-0.046891	0.000000	0.000000	2.000000	171.000000	1.000000
15378.330398	-0.093049	0.543671	0.004391	81.609810	22.411137	35.074284	-0.359639	0.000000	-0.227368	0.000000	0.000000	0.000000	-0.072652	-0.145483	-0.046891	0.000000	0.000000	2.000000	171.000000	1.000000
15378.333731	-0.093323	0.543162	0.004166	81.678215	22.609297	35.388622	-0.359639	0.000000	-0.227368	0.000000	0.000000	0.000000	-0.082123	-0.152691	-0.067520	0.000000	0.000000	2.000000	171.000000	1.000000
15378.337064	-0.093323	0.543162	0.004166	81.678215	22.609297	35.388622	-0.359639	0.000000	-0.227368	0.000000	0.000000	0.000000	-0.082123	-0.152691	-0.067520	0.000000	0.000000	2.000000	171.000000	1.000000
15378.340398	-0.093323	0.543162	0.004166	81.678215	22.609297	35.388622	-0.359639	0.000000	-0.227368	0.000000	0.000000	0.000000	-0.082123	-0.152691	-0.067520	0.000000	0.000000	2.000000	171.000000	1.000000
15378.343731	-0.093323	0.543162	0.004166	81.755997	22.794886	35.599228	-0.333843	0.000000	-0.208299	0.000000	0.000000	0.000000	-0.082123	-0.152691	-0.067520	0.000000	0.000000	2.000000	171.000000	1.000000
15378.347064	-0.093633	0.542620	0.003895	81.755997	22.794886	35.599228	-0.333843	0.000000	-0.208299	0.000000	0.000000	0.000000	-0.092922	-0.162563	-0.081355	0.000000	0.000000	2.000000	171.000000	1.000000
15378.350398	-0.093633	0.542620	0.003895	81.755997	22.794886	35.599228	-0.333843	0.000000	-0.208299	0.000000	0.000000	0.000000	-0.092922	-0.162563	-0.081355	0.000000	0.000000	2.000000	171.000000	1.000000
15378.353731	-0.094013	0.542063	0.003523	81.835304	22.993460	35.835617	-0.333843	0.000000	-0.208299	0.000000	0.000000	0.000000	-0.113994	-0.166959	-0.111612	0.000000	0.000000	2.000000	171.000000	1.000000
15378.357064	-0.094013	0.542063	0.003523	81.835304	22.993460	35.835617	-0.333843	0.000000	-0.208299	0.000000	0.000000	0.000000	-0.113994	-0.166959	-0.111612	0.000000	0.000000	2.000000	171.000000	1.000000
15378.360398	-0.094013	0.542063	0.003523	81.835304	22.993460	35.835617	-0.333843	0.000000	-0.208299	0.000000	0.000000	0.000000	-0.113994	-0.166959	-0.111612	0.000000	0.000000	2.000000	171.000000	1.000000
15378.363731	-0.094013	0.542063	0.003523	81.914322	23.259695	36.156254	-0.299357	0.000000	-0.176138	0.000000	0.000000	0.000000	-0.113994	-0.166959	-0.111612	0.000000	0.000000	2.000000	171.000000	1.000000
15378.367064	-0.094427	0.541500	0.003100	81.914322	23.259695	36.156254	-0.299357	0.000000	-0.176138	0.000000	0.000000	0.000000	-0.124344	-0.169007	-0.126941	0.000000	0.000000	2.000000	171.000000	1.000000
15378.370398	-0.094427	0.541500	0.003100	81.914322	23.259695	36.156254	-0.299357	0.000000	-0.176138	0.000000	0.000000	0.000000	-0.124344	-0.169007	-0.126941	0.000000	0.000000	2.000000	171.000000	1.000000
15378.373731	-0.094807	0.540913	0.002620	81.991219	23.583908	36.541370	-0.299357	0.000000	-0.176138	0.000000	0.000000	0.000000	-0.113838	-0.175993	-0.143756	0.000000	0.000000	2.000000	171.000000	1.000000
15378.377064	-0.094807	0.540913	0.002620	81.991219	23.583908	36.541370	-0.299357	0.000000	-0.176138	0.000000	0.000000	0.000000	-0.113838	-0.175993	-0.143756	0.000000	0.000000	2.000000	171.000000	1.000000
15378.380398	-0.094807	0.540913	0.002620	81.991219	23.583908	36.541370	-0.299357	0.000000	-0.176138	0.000000	0.000000	0.000000	-0.113838	-0.175993	-0.143756	0.000000	0.000000	2.000000	171.000000	1.000000
15378.383731	-0.095189	0.540344	0.002158	82.070259	23.928589	36.947086	-0.259660	0.000000	-0.131022	0.000000	0.000000	0.000000	-0.114666	-0.170768	-0.138611	0.000000	0.000000	2.000000	171.000000	1.000000
15378.387064	-0.095189	0.540344	0.002158	82.070259	23.928589	36.947086	-0.259660	0.000000	-0.131022	0.000000	0.000000	0.000000	-0.114666	-0.170768	-0.138611	0.000000	0.000000	2.000000	171.000000	1.000000
15378.390398	-0.095189	0.540344	0.002158	82.070259	23.928589	36.947086	-0.259660	0.000000	-0.131022	0.000000	0.000000	0.000000	-0.114666	-0.170768	-0.138611	0.000000	0.000000	2.000000	171.000000	1.000000
15378.393731	-0.095510	0.539767	0.001732	82.146446	24.276222	37.347469	-0.240549	0.000000	-0.107920	0.000000	0.000000	0.000000	-0.096182	-0.173237	-0.128037	0.000000	0.000000	2.000000	171.000000	1.000000
15378.397064	-0.095510	0.539767	0.001732	82.146446	24.276222	37.347469	-0.240549	0.000000	-0.107920	0.000000	0.000000	0.000000	-0.096182	-0.173237	-0.128037	0.000000	0.000000	2.000000	171.000000	1.000000
15378.400398	-0.095510	0.539767	0.001732	82.146446	24.276222	37.347469	-0.240549	0.000000	-0.107920	0.000000	0.000000	0.000000	-0.096182	-0.173237	-0.128037	0.000000	0.000000	2.000000	171.000000	1.000000
15378.403731	-0.095510	0.539767	0.001732	82.219666	24.623430	37.741852	-0.224519	0.000000	-0.086581	0.000000	0.000000	0.000000	-0.096182	-0.173237	-0.128037	0.000000	0.000000	2.000000	171.000000	1.000000
15378.407064	-0.095772	0.539223	0.001354	82.219666	24.623430	37.741852	-0.224519	0.000000	-0.086581	0.000000	0.000000	0.000000	-0.078644	-0.163112	-0.113232	0.000000	0.000000	2.000000	171.000000	1.000000
15378.410398	-0.095772	0.539223	0.001354	82.219666	24.623430	37.741852	-0.224519	0.000000	-0.086581	0.000000	0.000000	0.000000	-0.078644	-0.163112	-0.113232	0.000000	0.000000	2.000000	171.000000	1.000000
15378.413731	-0.095982	0.538653	0.001058	82.287491	24.961248	38.115726	-0.224519	0.000000	-0.086581	0.000000	0.000000	0.000000	-0.063169	-0.171129	-0.088912	0.000000	0.000000	2.000000	171.000000	1.000000
15378.417064	-0.095982	0.538653	0.001058	82.287491	24.961248	38.115726	-0.224519	0.000000	-0.086581	0.000000	0.000000	0.000000	-0.063169	-0.171129	-0.088912	0.000000	0.000000	2.000000	171.000000	1.000000
15378.420398	-0.095982	0.538653	0.001058	82.287491	24.961248	38.115726	-0.224519	0.000000	-0.086581	0.000000	0.000000	0.000000	-0.063169	-0.171129	-0.088912	0.000000	0.000000	2.000000	171.000000	1.000000
15378.423731	-0.095982	0.538653	0.001058	82.353317	25.304531	38.484287	-0.200883	0.000000	-0.052890	0.000000	0.000000	0.000000	-0.063169	-0.171129	-0.088912	0.000000	0.000000	2.000000	171.000000	1.000000
15378.427064	-0.096118	0.538106	0.000838	82.353317	25.304531	38.484287	-0.200883	0.000000	-0.052890	0.000000	0.000000	0.000000	-0.040691	-0.163828	-0.065813	0.000000	0.000000	2.000000	171.000000	1.000000
15378.430398	-0.096118	0.538106	0.000838	82.353317	25.304531	38.484287	-0.200883	0.000000	-0.052890	0.000000	0.000000	0.000000	-0.040691	-0.163828	-0.065813	0.000000	0.000000	2.000000	171.000000	1.000000
15378.433731	-0.096167	0.537535	0.000641	82.410591	25.594862	38.787483	-0.200883	0.000000	-0.052890	0.000000	0.000000	0.000000	-0.014795	-0.171349	-0.059258	0.000000	0.000000	2.000000	171.000000	1.000000
15378.437064	-0.096167	0.537535	0.000641	82.410591	25.594862	38.787483	-0.200883	0.000000	-0.052890	0.000000	0.000000	0.000000	-0.014795	-0.171349	-0.059258	0.000000	0.000000	2.000000	171.000000	1.000000
15378.440398	-0.096167	0.537535	0.000641	82.410591	25.594862	38.787483	-0.200883	0.000000	-0.052890	0.000000	0.000000	0.000000	-0.014795	-0.171349	-0.059258	0.000000	0.000000	2.000000	171.000000	1.000000
15378.443731	-0.096167	0.537535	0.000641	82.453423	25.677334	38.872105	-0.191636	0.000000	-0.032045	0.000000	0.000000	0.000000	-0.014795	-0.171349	-0.059258	0.000000	0.000000	2.000000	171.000000	1.000000
15378.447064	-0.096150	0.536990	0.000452	82.453423	25.677334	38.872105	-0.191636	0.000000	-0.032045	0.000000	0.000000	0.000000	0.005095	-0.163523	-0.056649	0.000000	0.000000	2.000000	171.000000	1.000000
15378.450398	-0.096150	0.536990	0.000452	82.453423	25.677334	38.872105	-0.191636	0.000000	-0.032045	0.000000	0.000000	0.000000	0.005095	-0.163523	-0.056649	0.000000	0.000000	2.000000	171.000000	1.000000
15378.453731	-0.096134	0.536420	0.000267	82.478455	25.358660	38.512833	-0.191636	0.000000	-0.032045	0.000000	0.000000	0.000000	0.004874	-0.171055	-0.055580	0.000000	0.000000	2.000000	171.000000	1.000000
15378.457064	-0.096134	0.536420	0.000267	82.478455	25.358660	38.512833	-0.191636	0.000000	-0.032045	0.000000	0.000000	0.000000	0.004874	-0.171055	-0.055580	0.000000	0.000000	2.000000	171.000000	1.000000
15378.460398	-0.096134	0.536420	0.000267	82.478455	25.358660	38.512833	-0.191636	0.000000	-0.032045	0.000000	0.000000	0.000000	0.004874	-0.171055	-0.055580	0.000000	0.000000	2.000000	171.000000	1.000000
15378.463731	-0.096134	0.536420	0.000267	82.489632	24.486338	37.544331	-0.193297	0.000000	-0.013340	0.000000	0.000000	0.000000	0.004874	-0.171055	-0.055580	0.000000	0.000000	2.000000	171.000000	1.000000
15378.467064	-0.096135	0.535860	0.000054	82.489632	24.486338	37.544331	-0.193297	0.000000	-0.013340	0.000000	0.000000	0.000000	-0.000150	-0.168129	-0.063984	0.000000	0.000000	2.000000	171.000000	1.000000
15378.470398	-0.096135	0.535860	0.000054	82.489632	24.486338	37.544331	-0.193297	0.000000	-0.013340	0.000000	0.000000	0.000000	-0.000150	-0.168129	-0.063984	0.000000	0.000000	2.000000	171.000000	1.000000
15378.473731	-0.096190	0.535318	-0.000220	82.483025	23.141693	36.063671	-0.193297	0.000000	-0.013340	0.000000	0.000000	0.000000	-0.016755	-0.162441	-0.081933	0.000000	0.000000	2.000000	171.000000	1.000000
15378.477064	-0.096190	0.535318	-0.000220	82.483025	23.141693	36.063671	-0.193297	0.000000	-0.013340	0.000000	0.000000	0.000000	-0.016755	-0.162441	-0.081933	0.000000	0.000000	2.000000	171.000000	1.000000
15378.480398	-0.096190	0.535318	-0.000220	82.483025	23.141693	36.063671	-0.193297	0.000000	-0.013340	0.000000	0.000000	0.000000	-0.016755	-0.162441	-0.081933	0.000000	0.000000	2.000000	171.000000	1.000000
15378.483731	-0.096190	0.535318	-0.000220	82.447708	21.540579	34.313469	-0.190479	0.000000	0.010980	0.000000	0.000000	0.000000	-0.016755	-0.162441	-0.081933	0.000000	0.000000	2.000000	171.000000	1.000000
15378.487064	-0.096279	0.534826	-0.000442	82.447708	21.540579	34.313469	-0.190479	0.000000	0.010980	0.000000	0.000000	0.000000	-0.026697	-0.147644	-0.066812	0.000000	0.000000	2.000000	171.000000	1.000000
15378.490398	-0.096279	0.534826	-0.000442	82.447708	21.540579	34.313469	-0.190479	0.000000	0.010980	0.000000	0.000000	0.000000	-0.026697	-0.147644	-0.066812	0.000000	0.000000	2.000000	171.000000	1.000000
15378.493731	-0.096372	0.534351	-0.000647	82.377563	19.933304	32.572586	-0.190479	0.000000	0.010980	0.000000	0.000000	0.000000	-0.027800	-0.142618	-0.061412	0.000000	0.000000	2.000000	171.000000	1.000000
15378.497064	-0.096372	0.534351	-0.000647	82.377563	19.933304	32.572586	-0.190479	0.000000	0.010980	0.000000	0.000000	0.000000	-0.027800	-0.142618	-0.061412	0.000000	0.000000	2.000000	171.000000	1.000000
15378.500398	-0.096372	0.534351	-0.000647	82.377563	19.933304	32.572586	-0.190479	0.000000	0.010980	0.000000	0.000000	0.000000	-0.027800	-0.142618	-0.061412	0.000000	0.000000	2.000000	171.000000	1.000000
15378.503731	-0.096372	0.534351	-0.000647	82.266983	18.631666	31.202084	-0.181397	0.000000	0.032350	0.000000	0.000000	0.000000	-0.027800	-0.142618	-0.061412	0.000000	0.000000	2.000000	171.000000	1.000000
15378.507064	-0.096407	0.533908	-0.000801	82.266983	18.631666	31.202084	-0.181397	0.000000	0.032350	0.000000	0.000000	0.000000	-0.010596	-0.132766	-0.046297	0.000000	0.000000	2.000000	171.000000	1.000000
15378.510398	-0.096407	0.533908	-0.000801	82.266983	18.631666	31.202084	-0.181397	0.000000	0.032350	0.000000	0.000000	0.000000	-0.010596	-0.132766	-0.046297	0.000000	0.000000	2.000000	171.000000	1.000000
15378.513731	-0.096407	0.533908	-0.000801	82.130768	17.755938	30.328510	-0.181397	0.000000	0.032350	0.000000	0.000000	0.000000	-0.010596	-0.132766	-0.046297	0.000000	0.000000	2.000000	171.000000	1.000000
15378.517064	-0.096407	0.533908	-0.000801	82.130768	17.755938	30.328510	-0.181397	0.000000	0.032350	0.000000	0.000000	0.000000	-0.010596	-0.132766	-0.046297	0.000000	0.000000	2.000000	171.000000	1.000000
15378.520398	-0.096429	0.533498	-0.000914	82.130768	17.755938	30.328510	-0.181397	0.000000	0.032350	0.000000	0.000000	0.000000	-0.006419	-0.122970	-0.033891	0.000000	0.000000	2.000000	171.000000	1.000000
15378.523731	-0.096401	0.533153	-0.000939	82.000854	17.055952	29.638405	-0.179631	0.000000	0.040066	0.000000	0.000000	0.000000	0.008382	-0.103491	-0.007536	0.000000	0.000000	2.000000	171.000000	1.000000
15378.527064	-0.096401	0.533153	-0.000939	82.000854	17.055952	29.638405	-0.179631	0.000000	0.040066	0.000000	0.000000	0.000000	0.008382	-0.103491	-0.007536	0.000000	0.000000	2.000000	171.000000	1.000000
15378.530398	-0.096401	0.533153	-0.000939	82.000854	17.055952	29.638405	-0.179631	0.000000	0.040066	0.000000	0.000000	0.000000	0.008382	-0.103491	-0.007536	0.000000	0.000000	2.000000	171.000000	1.000000
15378.533731	-0.096381	0.532840	-0.000928	81.893028	16.500292	29.085571	-0.179958	0.000000	0.046971	0.000000	0.000000	0.000000	0.006034	-0.093780	0.003567	0.000000	0.000000	2.000000	171.000000	1.000000
15378.537064	-0.096381	0.532840	-0.000928	81.893028	16.500292	29.085571	-0.179958	0.000000	0.046971	0.000000	0.000000	0.000000	0.006034	-0.093780	0.003567	0.000000	0.000000	2.000000	171.000000	1.000000
15378.540398	-0.096381	0.532840	-0.000928	81.893028	16.500292	29.085571	-0.179958	0.000000	0.046971	0.000000	0.000000	0.000000	0.006034	-0.093780	0.003567	0.000000	0.000000	2.000000	171.000000	1.000000
15378.543731	-0.096381	0.532840	-0.000928	81.814583	16.101755	28.688192	-0.180963	0.000000	0.046377	0.000000	0.000000	0.000000	0.006034	-0.093780	0.003567	0.000000	0.000000	2.000000	171.000000	1.000000
15378.547064	-0.096347	0.532560	-0.000874	81.814583	16.101755	28.688192	-0.180963	0.000000	0.046377	0.000000	0.000000	0.000000	0.010184	-0.084056	0.016062	0.000000	0.000000	2.000000	171.000000	1.000000
15378.550398	-0.096347	0.532560	-0.000874	81.814583	16.101755	28.688192	-0.180963	0.000000	0.046377	0.000000	0.000000	0.000000	0.010184	-0.084056	0.016062	0.000000	0.000000	2.000000	171.000000	1.000000
15378.553731	-0.096347	0.532560	-0.000874	81.764595	15.835261	28.419405	-0.180963	0.000000	0.046377	0.000000	0.000000	0.000000	0.010184	-0.084056	0.016062	0.000000	0.000000	2.000000	171.000000	1.000000
15378.557064	-0.096347	0.532560	-0.000874	81.764595	15.835261	28.419405	-0.180963	0.000000	0.046377	0.000000	0.000000	0.000000	0.010184	-0.084056	0.016062	0.000000	0.000000	2.000000	171.000000	1.000000
15378.560398	-0.096317	0.532296	-0.000802	81.764595	15.835261	28.419405	-0.180963	0.000000	0.046377	0.000000	0.000000	0.000000	0.009016	-0.079244	0.021608	0.000000	0.000000	2.000000	171.000000	1.000000
15378.563731	-0.096304	0.532041	-0.000757	81.733406	15.671219	28.256248	-0.182661	0.000000	0.043699	0.000000	0.000000	0.000000	0.003964	-0.076440	0.013394	0.000000	0.000000	2.000000	171.000000	1.000000
15378.567064	-0.096304	0.532041	-0.000757	81.733406	15.671219	28.256248	-0.182661	0.000000	0.043699	0.000000	0.000000	0.000000	0.003964	-0.076440	0.013394	0.000000	0.000000	2.000000	171.000000	1.000000
15378.570398	-0.096304	0.532041	-0.000757	81.733406	15.671219	28.256248	-0.182661	0.000000	0.043699	0.000000	0.000000	0.000000	0.003964	-0.076440	0.013394	0.000000	0.000000	2.000000	171.000000	1.000000
15378.573731	-0.096304	0.532041	-0.000757	81.734993	15.646590	28.231604	-0.184824	0.000000	0.037866	0.000000	0.000000	0.000000	0.003964	-0.076440	0.013394	0.000000	0.000000	2.000000	171.000000	1.000000
15378.577064	-0.096315	0.531828	-0.000703	81.734993	15.646590	28.231604	-0.184824	0.000000	0.037866	0.000000	0.000000	0.000000	-0.003458	-0.063974	0.016385	0.000000	0.000000	2.000000	171.000000	1.000000
15378.580398	-0.096315	0.531828	-0.000703	81.734993	15.646590	28.231604	-0.184824	0.000000	0.037866	0.000000	0.000000	0.000000	-0.003458	-0.063974	0.016385	0.000000	0.000000	2.000000	171.000000	1.000000
15378.583731	-0.096315	0.531828	-0.000703	81.757164	15.723854	28.312418	-0.184824	0.000000	0.037866	0.000000	0.000000	0.000000	-0.003458	-0.063974	0.016385	0.000000	0.000000	2.000000	171.000000	1.000000
15378.587064	-0.096315	0.531828	-0.000703	81.757164	15.723854	28.312418	-0.184824	0.000000	0.037866	0.000000	0.000000	0.000000	-0.003458	-0.063974	0.016385	0.000000	0.000000	2.000000	171.000000	1.000000
15378.590398	-0.096353	0.531605	-0.000630	81.757164	15.723854	28.312418	-0.184824	0.000000	0.037866	0.000000	0.000000	0.000000	-0.011387	-0.066810	0.021780	0.000000	0.000000	2.000000	171.000000	1.000000
15378.593731	-0.096353	0.531605	-0.000630	81.776550	15.794168	28.383471	-0.184248	0.000000	0.035135	0.000000	0.000000	0.000000	-0.011387	-0.066810	0.021780	0.000000	0.000000	2.000000	171.000000	1.000000
15378.597064	-0.096353	0.531605	-0.000630	81.776550	15.794168	28.383471	-0.184248	0.000000	0.035135	0.000000	0.000000	0.000000	-0.011387	-0.066810	0.021780	0.000000	0.000000	2.000000	171.000000	1.000000
15378.600398	-0.096353	0.531605	-0.000630	81.776550	15.794168	28.383471	-0.184248	0.000000	0.035135	0.000000	0.000000	0.000000	-0.011387	-0.066810	0.021780	0.000000	0.000000	2.000000	171.000000	1.000000
15378.603731	-0.096384	0.531211	-0.000484	81.795990	15.864861	28.454901	-0.182350	0.000000	0.031505	0.000000	0.000000	0.000000	-0.009250	-0.118346	0.043836	0.000000	0.000000	2.000000	171.000000	1.000000
15378.607064	-0.096384	0.531211	-0.000484	81.795990	15.864861	28.454901	-0.182350	0.000000	0.031505	0.000000	0.000000	0.000000	-0.009250	-0.118346	0.043836	0.000000	0.000000	2.000000	171.000000	1.000000
15378.610398	-0.096384	0.531211	-0.000484	81.795990	15.864861	28.454901	-0.182350	0.000000	0.031505	0.000000	0.000000	0.000000	-0.009250	-0.118346	0.043836	0.000000	0.000000	2.000000	171.000000	1.000000
15378.613731	-0.096407	0.531046	-0.000374	81.809807	15.915535	28.506086	-0.180808	0.000000	0.024199	0.000000	0.000000	0.000000	-0.006986	-0.049555	0.033095	0.000000	0.000000	2.000000	171.000000	1.000000
15378.617064	-0.096407	0.531046	-0.000374	81.809807	15.915535	28.506086	-0.180808	0.000000	0.024199	0.000000	0.000000	0.000000	-0.006986	-0.049555	0.033095	0.000000	0.000000	2.000000	171.000000	1.000000
15378.620398	-0.096407	0.531046	-0.000374	81.809807	15.915535	28.506086	-0.180808	0.000000	0.024199	0.000000	0.000000	0.000000	-0.006986	-0.049555	0.033095	0.000000	0.000000	2.000000	171.000000	1.000000
15378.623731	-0.096407	0.531046	-0.000374	81.820862	15.956197	28.547171	-0.179644	0.000000	0.018683	0.000000	0.000000	0.000000	-0.006986	-0.049555	0.033095	0.000000	0.000000	2.000000	171.000000	1.000000
15378.627064	-0.096439	0.530887	-0.000222	81.820862	15.956197	28.547171	-0.179644	0.000000	0.018683	0.000000	0.000000	0.000000	-0.009596	-0.047577	0.045474	0.000000	0.000000	2.000000	171.000000	1.000000
15378.630398	-0.096439	0.530887	-0.000222	81.820862	15.956197	28.547171	-0.179644	0.000000	0.018683	0.000000	0.000000	0.000000	-0.009596	-0.047577	0.045474	0.000000	0.000000	2.000000	171.000000	1.000000
15378.633731	-0.096439	0.530887	-0.000222	81.829178	15.992210	28.578058	-0.179644	0.000000	0.018683	0.000000	0.000000	0.000000	-0.009596	-0.047577	0.045474	0.000000	0.000000	2.000000	171.000000	1.000000
15378.637064	-0.096439	0.530887	-0.000222	81.829178	15.992210	28.578058	-0.179644	0.000000	0.018683	0.000000	0.000000	0.000000	-0.009596	-0.047577	0.045474	0.000000	0.000000	2.000000	171.000000	1.000000
15378.640398	-0.096427	0.530754	-0.000065	81.829178	15.992210	28.578058	-0.179644	0.000000	0.018683	0.000000	0.000000	0.000000	0.003675	-0.039930	0.047023	0.000000	0.000000	2.000000	171.000000	1.000000
15378.643731	-0.096427	0.530754	-0.000065	81.834702	16.020794	28.598698	-0.178045	0.000000	0.011104	0.000000	0.000000	0.000000	0.003675	-0.039930	0.047023	0.000000	0.000000	2.000000	171.000000	1.000000
15378.647064	-0.096427	0.530754	-0.000065	81.834702	16.020794	28.598698	-0.178045	0.000000	0.011104	0.000000	0.000000	0.000000	0.003675	-0.039930	0.047023	0.000000	0.000000	2.000000	171.000000	1.000000
15378.650398	-0.096427	0.530754	-0.000065	81.834702	16.020794	28.598698	-0.178045	0.000000	0.011104	0.000000	0.000000	0.000000	0.003675	-0.039930	0.047023	0.000000	0.000000	2.000000	171.000000	1.000000
15378.653731	-0.096358	0.530542	0.000359	81.837494	16.039179	28.609020	-0.178657	0.000000	0.003267	0.000000	0.000000	0.000000	0.020776	-0.063520	0.127348	0.000000	0.000000	2.000000	171.000000	1.000000
15378.657064	-0.096358	0.530542	0.000359	81.837494	16.039179	28.609020	-0.178657	0.000000	0.003267	0.000000	0.000000	0.000000	0.020776	-0.063520	0.127348	0.000000	0.000000	2.000000	171.000000	1.000000
15378.660398	-0.096358	0.530542	0.000359	81.837494	16.039179	28.609020	-0.178657	0.000000	0.003267	0.000000	0.000000	0.000000	0.020776	-0.063520	0.127348	0.000000	0.000000	2.000000	171.000000	1.000000
15378.663731	-0.096314	0.530457	0.000581	81.837471	16.050056	28.609016	-0.182120	0.000000	-0.017958	0.000000	0.000000	0.000000	0.013216	-0.025567	0.066557	0.000000	0.000000	2.000000	171.000000	1.000000
15378.667064	-0.096314	0.530457	0.000581	81.837471	16.050056	28.609016	-0.182120	0.000000	-0.017958	0.000000	0.000000	0.000000	0.013216	-0.025567	0.066557	0.000000	0.000000	2.000000	171.000000	1.000000
15378.670398	-0.096314	0.530457	0.000581	81.837471	16.050056	28.609016	-0.182120	0.000000	-0.017958	0.000000	0.000000	0.000000	0.013216	-0.025567	0.066557	0.000000	0.000000	2.000000	171.000000	1.000000
15378.673731	-0.096314	0.530457	0.000581	81.836777	16.068336	28.618294	-0.184322	0.000000	-0.029051	0.000000	0.000000	0.000000	0.013216	-0.025567	0.066557	0.000000	0.000000	2.000000	171.000000	1.000000
15378.677064	-0.096265	0.530381	0.000780	81.836777	16.068336	28.618294	-0.184322	0.000000	-0.029051	0.000000	0.000000	0.000000	0.014669	-0.022738	0.059761	0.000000	0.000000	2.000000	171.000000	1.000000
15378.680398	-0.096265	0.530381	0.000780	81.836777	16.068336	28.618294	-0.184322	0.000000	-0.029051	0.000000	0.000000	0.000000	0.014669	-0.022738	0.059761	0.000000	0.000000	2.000000	171.000000	1.000000
15378.683731	-0.096265	0.530381	0.000780	81.839539	16.092182	28.636618	-0.184322	0.000000	-0.029051	0.000000	0.000000	0.000000	0.014669	-0.022738	0.059761	0.000000	0.000000	2.000000	171.000000	1.000000
15378.687064	-0.096265	0.530381	0.000780	81.839539	16.092182	28.636618	-0.184322	0.000000	-0.029051	0.000000	0.000000	0.000000	0.014669	-0.022738	0.059761	0.000000	0.000000	2.000000	171.000000	1.000000
15378.690398	-0.096190	0.530289	0.000965	81.839539	16.092182	28.636618	-0.184322	0.000000	-0.029051	0.000000	0.000000	0.000000	0.022395	-0.027587	0.055510	0.000000	0.000000	2.000000	171.000000	1.000000
15378.693731	-0.096190	0.530289	0.000965	81.847816	16.139223	28.667656	-0.186767	0.000000	-0.039011	0.000000	0.000000	0.000000	0.022395	-0.027587	0.055510	0.000000	0.000000	2.000000	171.000000	1.000000
15378.697064	-0.096190	0.530289	0.000965	81.847816	16.139223	28.667656	-0.186767	0.000000	-0.039011	0.000000	0.000000	0.000000	0.022395	-0.027587	0.055510	0.000000	0.000000	2.000000	171.000000	1.000000
15378.700398	-0.096190	0.530289	0.000965	81.847816	16.139223	28.667656	-0.186767	0.000000	-0.039011	0.000000	0.000000	0.000000	0.022395	-0.027587	0.055510	0.000000	0.000000	2.000000	171.000000	1.000000
15378.703731	-0.096028	0.530053	0.001169	81.858864	16.191153	28.717100	-0.190500	0.000000	-0.048263	0.000000	0.000000	0.000000	0.048483	-0.070821	0.061206	0.000000	0.000000	2.000000	171.000000	1.000000
15378.707064	-0.096028	0.530053	0.001169	81.858864	16.191153	28.717100	-0.190500	0.000000	-0.048263	0.000000	0.000000	0.000000	0.048483	-0.070821	0.061206	0.000000	0.000000	2.000000	171.000000	1.000000
15378.710398	-0.096028	0.530053	0.001169	81.858864	16.191153	28.717100	-0.190500	0.000000	-0.048263	0.000000	0.000000	0.000000	0.048483	-0.070821	0.061206	0.000000	0.000000	2.000000	171.000000	1.000000
15378.713731	-0.096028	0.530053	0.001169	81.875465	16.255680	28.787510	-0.198580	0.000000	-0.058464	0.000000	0.000000	0.000000	0.048483	-0.070821	0.061206	0.000000	0.000000	2.000000	171.000000	1.000000
15378.717064	-0.096012	0.529874	0.001201	81.875465	16.255680	28.787510	-0.198580	0.000000	-0.058464	0.000000	0.000000	0.000000	0.004815	-0.053716	0.009538	0.000000	0.000000	2.000000	171.000000	1.000000
15378.720398	-0.096012	0.529874	0.001201	81.875465	16.255680	28.787510	-0.198580	0.000000	-0.058464	0.000000	0.000000	0.000000	0.004815	-0.053716	0.009538	0.000000	0.000000	2.000000	171.000000	1.000000
15378.723731	-0.096012	0.529874	0.001201	81.894089	16.332851	28.877979	-0.198580	0.000000	-0.058464	0.000000	0.000000	0.000000	0.004815	-0.053716	0.009538	0.000000	0.000000	2.000000	171.000000	1.000000
15378.727064	-0.096012	0.529874	0.001201	81.894089	16.332851	28.877979	-0.198580	0.000000	-0.058464	0.000000	0.000000	0.000000	0.004815	-0.053716	0.009538	0.000000	0.000000	2.000000	171.000000	1.000000
15378.730398	-0.096030	0.529714	0.001178	81.894089	16.332851	28.877979	-0.198580	0.000000	-0.058464	0.000000	0.000000	0.000000	-0.005394	-0.048029	-0.006777	0.000000	0.000000	2.000000	171.000000	1.000000
15378.733731	-0.096092	0.529554	0.001147	81.905655	16.479427	29.061970	-0.199383	0.000000	-0.060053	0.000000	0.000000	0.000000	-0.018446	-0.048010	-0.009529	0.000000	0.000000	2.000000	171.000000	1.000000
15378.737064	-0.096092	0.529554	0.001147	81.905655	16.479427	29.061970	-0.199383	0.000000	-0.060053	0.000000	0.000000	0.000000	-0.018446	-0.048010	-0.009529	0.000000	0.000000	2.000000	171.000000	1.000000
15378.740398	-0.096092	0.529554	0.001147	81.905655	16.479427	29.061970	-0.199383	0.000000	-0.060053	0.000000	0.000000	0.000000	-0.018446	-0.048010	-0.009529	0.000000	0.000000	2.000000	171.000000	1.000000
15378.743731	-0.096092	0.529554	0.001147	81.893829	16.793495	29.457191	-0.195409	0.000000	-0.057336	0.000000	0.000000	0.000000	-0.018446	-0.048010	-0.009529	0.000000	0.000000	2.000000	171.000000	1.000000
15378.747064	-0.096144	0.529417	0.001180	81.893829	16.793495	29.457191	-0.195409	0.000000	-0.057336	0.000000	0.000000	0.000000	-0.015691	-0.041233	0.009838	0.000000	0.000000	2.000000	171.000000	1.000000
15378.750398	-0.096144	0.529417	0.001180	81.893829	16.793495	29.457191	-0.195409	0.000000	-0.057336	0.000000	0.000000	0.000000	-0.015691	-0.041233	0.009838	0.000000	0.000000	2.000000	171.000000	1.000000
15378.753731	-0.096144	0.529417	0.001180	81.856033	17.295805	30.079355	-0.195409	0.000000	-0.057336	0.000000	0.000000	0.000000	-0.015691	-0.041233	0.009838	0.000000	0.000000	2.000000	171.000000	1.000000
15378.757064	-0.096144	0.529417	0.001180	81.856033	17.295805	30.079355	-0.195409	0.000000	-0.057336	0.000000	0.000000	0.000000	-0.015691	-0.041233	0.009838	0.000000	0.000000	2.000000	171.000000	1.000000
15378.760398	-0.096165	0.529327	0.001278	81.856033	17.295805	30.079355	-0.195409	0.000000	-0.057336	0.000000	0.000000	0.000000	-0.006171	-0.026805	0.029425	0.000000	0.000000	2.000000	171.000000	1.000000
15378.763731	-0.096165	0.529327	0.001278	81.800491	17.852367	30.772408	-0.192794	0.000000	-0.058975	0.000000	0.000000	0.000000	-0.006171	-0.026805	0.029425	0.000000	0.000000	2.000000	171.000000	1.000000
15378.767064	-0.096165	0.529327	0.001278	81.800491	17.852367	30.772408	-0.192794	0.000000	-0.058975	0.000000	0.000000	0.000000	-0.006171	-0.026805	0.029425	0.000000	0.000000	2.000000	171.000000	1.000000
15378.770398	-0.096165	0.529327	0.001278	81.800491	17.852367	30.772408	-0.192794	0.000000	-0.058975	0.000000	0.000000	0.000000	-0.006171	-0.026805	0.029425	0.000000	0.000000	2.000000	171.000000	1.000000
15378.773731	-0.096113	0.529216	0.001681	81.756523	18.211092	31.219873	-0.191766	0.000000	-0.063880	0.000000	0.000000	0.000000	0.015532	-0.033381	0.121095	0.000000	0.000000	2.000000	171.000000	1.000000
15378.777064	-0.096113	0.529216	0.001681	81.756523	18.211092	31.219873	-0.191766	0.000000	-0.063880	0.000000	0.000000	0.000000	0.015532	-0.033381	0.121095	0.000000	0.000000	2.000000	171.000000	1.000000
15378.780398	-0.096113	0.529216	0.001681	81.756523	18.211092	31.219873	-0.191766	0.000000	-0.063880	0.000000	0.000000	0.000000	0.015532	-0.033381	0.121095	0.000000	0.000000	2.000000	171.000000	1.000000
15378.783731	-0.096113	0.529216	0.001681	81.736015	18.268394	31.292847	-0.194354	0.000000	-0.084062	0.000000	0.000000	0.000000	0.015532	-0.033381	0.121095	0.000000	0.000000	2.000000	171.000000	1.000000
15378.787064	-0.096101	0.529204	0.001951	81.736015	18.268394	31.292847	-0.194354	0.000000	-0.084062	0.000000	0.000000	0.000000	0.003557	-0.003696	0.080780	0.000000	0.000000	2.000000	171.000000	1.000000
15378.790398	-0.096101	0.529204	0.001951	81.736015	18.268394	31.292847	-0.194354	0.000000	-0.084062	0.000000	0.000000	0.000000	0.003557	-0.003696	0.080780	0.000000	0.000000	2.000000	171.000000	1.000000
15378.793731	-0.096123	0.529239	0.002271	81.719734	18.211834	31.227442	-0.194354	0.000000	-0.084062	0.000000	0.000000	0.000000	-0.006486	0.010736	0.096253	0.000000	0.000000	2.000000	171.000000	1.000000
15378.797064	-0.096123	0.529239	0.002271	81.719734	18.211834	31.227442	-0.194354	0.000000	-0.084062	0.000000	0.000000	0.000000	-0.006486	0.010736	0.096253	0.000000	0.000000	2.000000	171.000000	1.000000
15378.800398	-0.096123	0.529239	0.002271	81.719734	18.211834	31.227442	-0.194354	0.000000	-0.084062	0.000000	0.000000	0.000000	-0.006486	0.010736	0.096253	0.000000	0.000000	2.000000	171.000000	1.000000
15378.803731	-0.096123	0.529239	0.002271	81.703484	18.152819	31.162312	-0.193866	0.000000	-0.113568	0.000000	0.000000	0.000000	-0.006486	0.010736	0.096253	0.000000	0.000000	2.000000	171.000000	1.000000
15378.807064	-0.096131	0.529278	0.002528	81.703484	18.152819	31.162312	-0.193866	0.000000	-0.113568	0.000000	0.000000	0.000000	-0.002458	0.011653	0.077073	0.000000	0.000000	2.000000	171.000000	1.000000
15378.810398	-0.096131	0.529278	0.002528	81.703484	18.152819	31.162312	-0.193866	0.000000	-0.113568	0.000000	0.000000	0.000000	-0.002458	0.011653	0.077073	0.000000	0.000000	2.000000	171.000000	1.000000
15378.813731	-0.096131	0.529278	0.002528	81.684471	18.077948	31.086647	-0.193866	0.000000	-0.113568	0.000000	0.000000	0.000000	-0.002458	0.011653	0.077073	0.000000	0.000000	2.000000	171.000000	1.000000
15378.817064	-0.096131	0.529278	0.002528	81.684471	18.077948	31.086647	-0.193866	0.000000	-0.113568	0.000000	0.000000	0.000000	-0.002458	0.011653	0.077073	0.000000	0.000000	2.000000	171.000000	1.000000
15378.820398	-0.096182	0.529343	0.002772	81.684471	18.077948	31.086647	-0.193866	0.000000	-0.113568	0.000000	0.000000	0.000000	-0.015298	0.019348	0.073164	0.000000	0.000000	2.000000	171.000000	1.000000
15378.823731	-0.096182	0.529343	0.002772	81.670883	18.019222	31.032787	-0.193456	0.000000	-0.126413	0.000000	0.000000	0.000000	-0.015298	0.019348	0.073164	0.000000	0.000000	2.000000	171.000000	1.000000
15378.827064	-0.096182	0.529343	0.002772	81.670883	18.019222	31.032787	-0.193456	0.000000	-0.126413	0.000000	0.000000	0.000000	-0.015298	0.019348	0.073164	0.000000	0.000000	2.000000	171.000000	1.000000
15378.830398	-0.096182	0.529343	0.002772	81.670883	18.019222	31.032787	-0.193456	0.000000	-0.126413	0.000000	0.000000	0.000000	-0.015298	0.019348	0.073164	0.000000	0.000000	2.000000	171.000000	1.000000
15378.833731	-0.096355	0.529430	0.003053	81.657341	17.957993	30.979149	-0.190907	0.000000	-0.138607	0.000000	0.000000	0.000000	-0.051830	0.026130	0.084285	0.000000	0.000000	2.000000	171.000000	1.000000
15378.837064	-0.096355	0.529430	0.003053	81.657341	17.957993	30.979149	-0.190907	0.000000	-0.138607	0.000000	0.000000	0.000000	-0.051830	0.026130	0.084285	0.000000	0.000000	2.000000	171.000000	1.000000
15378.840398	-0.096355	0.529430	0.003053	81.657341	17.957993	30.979149	-0.190907	0.000000	-0.138607	0.000000	0.000000	0.000000	-0.051830	0.026130	0.084285	0.000000	0.000000	2.000000	171.000000	1.000000
15378.843731	-0.096355	0.529430	0.003053	81.646446	17.907455	30.936314	-0.182268	0.000000	-0.152655	0.000000	0.000000	0.000000	-0.051830	0.026130	0.084285	0.000000	0.000000	2.000000	171.000000	1.000000
15378.847064	-0.096458	0.529494	0.003110	81.646446	17.907455	30.936314	-0.182268	0.000000	-0.152655	0.000000	0.000000	0.000000	-0.030921	0.019322	0.016952	0.000000	0.000000	2.000000	171.000000	1.000000
15378.850398	-0.096458	0.529494	0.003110	81.646446	17.907455	30.936314	-0.182268	0.000000	-0.152655	0.000000	0.000000	0.000000	-0.030921	0.019322	0.016952	0.000000	0.000000	2.000000	171.000000	1.000000
15378.853731	-0.096513	0.529542	0.003157	81.638321	17.867619	30.904301	-0.182268	0.000000	-0.152655	0.000000	0.000000	0.000000	-0.016639	0.014458	0.014081	0.000000	0.000000	2.000000	171.000000	1.000000
15378.857064	-0.096513	0.529542	0.003157	81.638321	17.867619	30.904301	-0.182268	0.000000	-0.152655	0.000000	0.000000	0.000000	-0.016639	0.014458	0.014081	0.000000	0.000000	2.000000	171.000000	1.000000
15378.860398	-0.096513	0.529542	0.003157	81.638321	17.867619	30.904301	-0.182268	0.000000	-0.152655	0.000000	0.000000	0.000000	-0.016639	0.014458	0.014081	0.000000	0.000000	2.000000	171.000000	1.000000
15378.863731	-0.096513	0.529542	0.003157	81.632874	17.841070	30.882963	-0.174342	0.000000	-0.157827	0.000000	0.000000	0.000000	-0.016639	0.014458	0.014081	0.000000	0.000000	2.000000	171.000000	1.000000
15378.867064	-0.096560	0.529584	0.003162	81.632874	17.841070	30.882963	-0.174342	0.000000	-0.157827	0.000000	0.000000	0.000000	-0.014045	0.012535	0.001699	0.000000	0.000000	2.000000	171.000000	1.000000
15378.870398	-0.096560	0.529584	0.003162	81.632874	17.841070	30.882963	-0.174342	0.000000	-0.157827	0.000000	0.000000	0.000000	-0.014045	0.012535	0.001699	0.000000	0.000000	2.000000	171.000000	1.000000
15378.873731	-0.096560	0.529584	0.003162	81.627426	17.817293	30.861687	-0.174342	0.000000	-0.157827	0.000000	0.000000	0.000000	-0.014045	0.012535	0.001699	0.000000	0.000000	2.000000	171.000000	1.000000
15378.877064	-0.096560	0.529584	0.003162	81.627426	17.817293	30.861687	-0.174342	0.000000	-0.157827	0.000000	0.000000	0.000000	-0.014045	0.012535	0.001699	0.000000	0.000000	2.000000	171.000000	1.000000
15378.880398	-0.096584	0.529652	0.003169	81.627426	17.817293	30.861687	-0.174342	0.000000	-0.157827	0.000000	0.000000	0.000000	-0.007245	0.020251	0.001910	0.000000	0.000000	2.000000	171.000000	1.000000
15378.883731	-0.096584	0.529652	0.003169	81.619247	17.788469	30.829798	-0.172001	0.000000	-0.158110	0.000000	0.000000	0.000000	-0.007245	0.020251	0.001910	0.000000	0.000000	2.000000	171.000000	1.000000
15378.887064	-0.096584	0.529652	0.003169	81.619247	17.788469	30.829798	-0.172001	0.000000	-0.158110	0.000000	0.000000	0.000000	-0.007245	0.020251	0.001910	0.000000	0.000000	2.000000	171.000000	1.000000
15378.890398	-0.096584	0.529652	0.003169	81.619247	17.788469	30.829798	-0.172001	0.000000	-0.158110	0.000000	0.000000	0.000000	-0.007245	0.020251	0.001910	0.000000	0.000000	2.000000	171.000000	1.000000
15378.893731	-0.096528	0.529777	0.003227	81.611122	17.762423	30.797976	-0.170794	0.000000	-0.158428	0.000000	0.000000	0.000000	0.016872	0.037602	0.017457	0.000000	0.000000	2.000000	171.000000	1.000000
15378.897064	-0.096528	0.529777	0.003227	81.611122	17.762423	30.797976	-0.170794	0.000000	-0.158428	0.000000	0.000000	0.000000	0.016872	0.037602	0.017457	0.000000	0.000000	2.000000	171.000000	1.000000
15378.900398	-0.096528	0.529777	0.003227	81.611122	17.762423	30.797976	-0.170794	0.000000	-0.158428	0.000000	0.000000	0.000000	0.016872	0.037602	0.017457	0.000000	0.000000	2.000000	171.000000	1.000000
15378.903731	-0.096528	0.529777	0.003227	81.602936	17.736418	30.766188	-0.173606	0.000000	-0.161338	0.000000	0.000000	0.000000	0.016872	0.037602	0.017457	0.000000	0.000000	2.000000	171.000000	1.000000
15378.907064	-0.096461	0.529828	0.003233	81.602936	17.736418	30.766188	-0.173606	0.000000	-0.161338	0.000000	0.000000	0.000000	0.020157	0.015414	0.001793	0.000000	0.000000	2.000000	171.000000	1.000000
15378.910398	-0.096461	0.529828	0.003233	81.602936	17.736418	30.766188	-0.173606	0.000000	-0.161338	0.000000	0.000000	0.000000	0.020157	0.015414	0.001793	0.000000	0.000000	2.000000	171.000000	1.000000
15378.913731	-0.096461	0.529828	0.003233	81.594803	17.713238	30.734512	-0.173606	0.000000	-0.161338	0.000000	0.000000	0.000000	0.020157	0.015414	0.001793	0.000000	0.000000	2.000000	171.000000	1.000000
15378.917064	-0.096461	0.529828	0.003233	81.594803	17.713238	30.734512	-0.173606	0.000000	-0.161338	0.000000	0.000000	0.000000	0.020157	0.015414	0.001793	0.000000	0.000000	2.000000	171.000000	1.000000
15378.920398	-0.096424	0.529886	0.003275	81.594803	17.713238	30.734512	-0.173606	0.000000	-0.161338	0.000000	0.000000	0.000000	0.011011	0.017377	0.012793	0.000000	0.000000	2.000000	171.000000	1.000000
15378.923731	-0.096424	0.529886	0.003275	81.592041	17.708225	30.723940	-0.176965	0.000000	-0.161637	0.000000	0.000000	0.000000	0.011011	0.017377	0.012793	0.000000	0.000000	2.000000	171.000000	1.000000
15378.927064	-0.096424	0.529886	0.003275	81.592041	17.708225	30.723940	-0.176965	0.000000	-0.161637	0.000000	0.000000	0.000000	0.011011	0.017377	0.012793	0.000000	0.000000	2.000000	171.000000	1.000000
15378.930398	-0.096424	0.529886	0.003275	81.592041	17.708225	30.723940	-0.176965	0.000000	-0.161637	0.000000	0.000000	0.000000	0.011011	0.017377	0.012793	0.000000	0.000000	2.000000	171.000000	1.000000
15378.933731	-0.096352	0.529947	0.003259	81.589333	17.700527	30.713417	-0.178800	0.000000	-0.163769	0.000000	0.000000	0.000000	0.021577	0.018307	-0.004987	0.000000	0.000000	2.000000	171.000000	1.000000
15378.937064	-0.096352	0.529947	0.003259	81.589333	17.700527	30.713417	-0.178800	0.000000	-0.163769	0.000000	0.000000	0.000000	0.021577	0.018307	-0.004987	0.000000	0.000000	2.000000	171.000000	1.000000
15378.940398	-0.096352	0.529947	0.003259	81.589333	17.700527	30.713417	-0.178800	0.000000	-0.163769	0.000000	0.000000	0.000000	0.021577	0.018307	-0.004987	0.000000	0.000000	2.000000	171.000000	1.000000
15378.943731	-0.096352	0.529947	0.003259	81.589333	17.700527	30.713417	-0.182397	0.000000	-0.162938	0.000000	0.000000	0.000000	0.021577	0.018307	-0.004987	0.000000	0.000000	2.000000	171.000000	1.000000
15378.947064	-0.096352	0.529947	0.003259	81.589333	17.700527	30.713417	-0.182397	0.000000	-0.162938	0.000000	0.000000	0.000000	-0.000001	-0.000003	-0.000000	0.000000	0.000000	2.000000	171.000000	1.000000
15378.950398	-0.096352	0.529947	0.003259	81.589333	17.700527	30.713417	-0.182397	0.000000	-0.162938	0.000000	0.000000	0.000000	-0.000001	-0.000003	-0.000000	0.000000	0.000000	2.000000	171.000000	1.000000
15378.953731	-0.096352	0.529947	0.003259	81.589333	17.700527	30.713417	-0.182397	0.000000	-0.162938	0.000000	0.000000	0.000000	-0.000001	-0.000003	-0.000000	0.000000	0.000000	2.000000	171.000000	1.000000
15378.957064	-0.096352	0.529947	0.003259	81.589333	17.700527	30.713417	-0.182397	0.000000	-0.162938	0.000000	0.000000	0.000000	-0.000001	-0.000003	-0.000000	0.000000	0.000000	2.000000	171.000000	1.000000
15378.960398	-0.096347	0.529957	0.003236	81.589333	17.700527	30.713417	-0.182397	0.000000	-0.162938	0.000000	0.000000	0.000000	0.001416	0.002871	-0.006772	0.000000	0.000000	2.000000	171.000000	1.000000
15378.963731	-0.096347	0.529957	0.003236	81.588562	17.704802	30.730244	-0.182397	0.000000	-0.162938	0.000000	0.000000	0.000000	0.001416	0.002871	-0.006772	0.000000	0.000000	2.000000	171.000000	1.000000
15378.967064	-0.096347	0.529957	0.003236	81.588562	17.704802	30.730244	-0.182397	0.000000	-0.162938	0.000000	0.000000	0.000000	0.001416	0.002871	-0.006772	0.000000	0.000000	2.000000	171.000000	1.000000
15378.970398	-0.096347	0.529957	0.003236	81.588562	17.704802	30.730244	-0.182397	0.000000	-0.162938	0.000000	0.000000	0.000000	0.001416	0.002871	-0.006772	0.000000	0.000000	2.000000	171.000000	1.000000
15378.973731	-0.096396	0.529947	0.003250	81.583427	17.751196	30.808378	-0.182633	0.000000	-0.161809	0.000000	0.000000	0.000000	-0.014531	-0.002882	0.004027	0.000000	0.000000	2.000000	171.000000	1.000000
15378.977064	-0.096396	0.529947	0.003250	81.583427	17.751196	30.808378	-0.182633	0.000000	-0.161809	0.000000	0.000000	0.000000	-0.014531	-0.002882	0.004027	0.000000	0.000000	2.000000	171.000000	1.000000
15378.980398	-0.096396	0.529947	0.003250	81.583427	17.751196	30.808378	-0.182633	0.000000	-0.161809	0.000000	0.000000	0.000000	-0.014531	-0.002882	0.004027	0.000000	0.000000	2.000000	171.000000	1.000000
15378.983731	-0.096396	0.529947	0.003250	81.573845	17.844955	30.931652	-0.180211	0.000000	-0.162480	0.000000	0.000000	0.000000	-0.014531	-0.002882	0.004027	0.000000	0.000000	2.000000	171.000000	1.000000
15378.987064	-0.096374	0.529947	0.003254	81.573845	17.844955	30.931652	-0.180211	0.000000	-0.162480	0.000000	0.000000	0.000000	0.006558	-0.000003	0.001373	0.000000	0.000000	2.000000	171.000000	1.000000
15378.990398	-0.096374	0.529947	0.003254	81.573845	17.844955	30.931652	-0.180211	0.000000	-0.162480	0.000000	0.000000	0.000000	0.006558	-0.000003	0.001373	0.000000	0.000000	2.000000	171.000000	1.000000
15378.993731	-0.096374	0.529947	0.003254	81.562729	17.952410	31.072355	-0.180211	0.000000	-0.162480	0.000000	0.000000	0.000000	0.006558	-0.000003	0.001373	0.000000	0.000000	2.000000	171.000000	1.000000
15378.997064	-0.096374	0.529947	0.003254	81.562729	17.952410	31.072355	-0.180211	0.000000	-0.162480	0.000000	0.000000	0.000000	0.006558	-0.000003	0.001373	0.000000	0.000000	2.000000	171.000000	1.000000
15379.000398	-0.096335	0.529938	0.003286	81.562729	17.952410	31.072355	-0.180211	0.000000	-0.162480	0.000000	0.000000	0.000000	0.011698	-0.002896	0.009516	0.000000	0.000000	2.000000	171.000000	1.000000
15379.003731	-0.096335	0.529938	0.003286	81.553825	18.044125	31.178301	-0.181304	0.000000	-0.162709	0.000000	0.000000	0.000000	0.011698	-0.002896	0.009516	0.000000	0.000000	2.000000	171.000000	1.000000
15379.007064	-0.096335	0.529938	0.003286	81.553825	18.044125	31.178301	-0.181304	0.000000	-0.162709	0.000000	0.000000	0.000000	0.011698	-0.002896	0.009516	0.000000	0.000000	2.000000	171.000000	1.000000
15379.010398	-0.096335	0.529938	0.003286	81.553825	18.044125	31.178301	-0.181304	0.000000	-0.162709	0.000000	0.000000	0.000000	0.011698	-0.002896	0.009516	0.000000	0.000000	2.000000	171.000000	1.000000
15379.013731	-0.096276	0.529877	0.003330	81.557037	18.088707	31.225992	-0.183254	0.000000	-0.164295	0.000000	0.000000	0.000000	0.017769	-0.018292	0.013219	0.000000	0.000000	2.000000	171.000000	1.000000
15379.017064	-0.096276	0.529877	0.003330	81.557037	18.088707	31.225992	-0.183254	0.000000	-0.164295	0.000000	0.000000	0.000000	0.017769	-0.018292	0.013219	0.000000	0.000000	2.000000	171.000000	1.000000
15379.020398	-0.096276	0.529877	0.003330	81.557037	18.088707	31.225992	-0.183254	0.000000	-0.164295	0.000000	0.000000	0.000000	0.017769	-0.018292	0.013219	0.000000	0.000000	2.000000	171.000000	1.000000
15379.023731	-0.096276	0.529877	0.003330	81.559731	18.096498	31.236618	-0.186215	0.000000	-0.166498	0.000000	0.000000	0.000000	0.017769	-0.018292	0.013219	0.000000	0.000000	2.000000	171.000000	1.000000
15379.027064	-0.096303	0.529842	0.003352	81.559731	18.096498	31.236618	-0.186215	0.000000	-0.166498	0.000000	0.000000	0.000000	-0.008217	-0.010583	0.006566	0.000000	0.000000	2.000000	171.000000	1.000000
15379.030398	-0.096303	0.529842	0.003352	81.559731	18.096498	31.236618	-0.186215	0.000000	-0.166498	0.000000	0.000000	0.000000	-0.008217	-0.010583	0.006566	0.000000	0.000000	2.000000	171.000000	1.000000
15379.033731	-0.096303	0.529842	0.003352	81.562408	18.104292	31.247242	-0.186215	0.000000	-0.166498	0.000000	0.000000	0.000000	-0.008217	-0.010583	0.006566	0.000000	0.000000	2.000000	171.000000	1.000000
15379.037064	-0.096303	0.529842	0.003352	81.562408	18.104292	31.247242	-0.186215	0.000000	-0.166498	0.000000	0.000000	0.000000	-0.008217	-0.010583	0.006566	0.000000	0.000000	2.000000	171.000000	1.000000
15379.040398	-0.096321	0.529825	0.003329	81.562408	18.104292	31.247242	-0.186215	0.000000	-0.166498	0.000000	0.000000	0.000000	-0.005389	-0.004831	-0.006978	0.000000	0.000000	2.000000	171.000000	1.000000
15379.043731	-0.096321	0.529825	0.003329	81.559708	18.088345	31.236620	-0.184846	0.000000	-0.167593	0.000000	0.000000	0.000000	-0.005389	-0.004831	-0.006978	0.000000	0.000000	2.000000	171.000000	1.000000
15379.047064	-0.096321	0.529825	0.003329	81.559708	18.088345	31.236620	-0.184846	0.000000	-0.167593	0.000000	0.000000	0.000000	-0.005389	-0.004831	-0.006978	0.000000	0.000000	2.000000	171.000000	1.000000
15379.050398	-0.096321	0.529825	0.003329	81.559708	18.088345	31.236620	-0.184846	0.000000	-0.167593	0.000000	0.000000	0.000000	-0.005389	-0.004831	-0.006978	0.000000	0.000000	2.000000	171.000000	1.000000
15379.053731	-0.096376	0.529899	0.003372	81.554291	18.067326	31.215368	-0.183948	0.000000	-0.166430	0.000000	0.000000	0.000000	-0.016390	0.022208	0.012907	0.000000	0.000000	2.000000	171.000000	1.000000
15379.057064	-0.096376	0.529899	0.003372	81.554291	18.067326	31.215368	-0.183948	0.000000	-0.166430	0.000000	0.000000	0.000000	-0.016390	0.022208	0.012907	0.000000	0.000000	2.000000	171.000000	1.000000
15379.060398	-0.096376	0.529899	0.003372	81.554291	18.067326	31.215368	-0.183948	0.000000	-0.166430	0.000000	0.000000	0.000000	-0.016390	0.022208	0.012907	0.000000	0.000000	2.000000	171.000000	1.000000
15379.063731	-0.096376	0.529899	0.003372	81.546135	18.041265	31.183516	-0.181216	0.000000	-0.168581	0.000000	0.000000	0.000000	-0.016390	0.022208	0.012907	0.000000	0.000000	2.000000	171.000000	1.000000
15379.067064	-0.096344	0.529948	0.003437	81.546135	18.041265	31.183516	-0.181216	0.000000	-0.168581	0.000000	0.000000	0.000000	0.009602	0.014501	0.019559	0.000000	0.000000	2.000000	171.000000	1.000000
15379.070398	-0.096344	0.529948	0.003437	81.546135	18.041265	31.183516	-0.181216	0.000000	-0.168581	0.000000	0.000000	0.000000	0.009602	0.014501	0.019559	0.000000	0.000000	2.000000	171.000000	1.000000
15379.073731	-0.096344	0.529948	0.003437	81.529869	17.981222	31.120073	-0.181216	0.000000	-0.168581	0.000000	0.000000	0.000000	0.009602	0.014501	0.019559	0.000000	0.000000	2.000000	171.000000	1.000000
15379.077064	-0.096344	0.529948	0.003437	81.529869	17.981222	31.120073	-0.181216	0.000000	-0.168581	0.000000	0.000000	0.000000	0.009602	0.014501	0.019559	0.000000	0.000000	2.000000	171.000000	1.000000
15379.080398	-0.096341	0.530028	0.003535	81.529869	17.981222	31.120073	-0.181216	0.000000	-0.168581	0.000000	0.000000	0.000000	0.000700	0.024169	0.029391	0.000000	0.000000	2.000000	171.000000	1.000000
15379.083731	-0.096341	0.530028	0.003535	81.516266	17.931801	31.067354	-0.182816	0.000000	-0.171841	0.000000	0.000000	0.000000	0.000700	0.024169	0.029391	0.000000	0.000000	2.000000	171.000000	1.000000
15379.087064	-0.096341	0.530028	0.003535	81.516266	17.931801	31.067354	-0.182816	0.000000	-0.171841	0.000000	0.000000	0.000000	0.000700	0.024169	0.029391	0.000000	0.000000	2.000000	171.000000	1.000000
15379.090398	-0.096341	0.530028	0.003535	81.516266	17.931801	31.067354	-0.182816	0.000000	-0.171841	0.000000	0.000000	0.000000	0.000700	0.024169	0.029391	0.000000	0.000000	2.000000	171.000000	1.000000
15379.093731	-0.096319	0.530206	0.003754	81.499939	17.874889	31.004309	-0.182933	0.000000	-0.176739	0.000000	0.000000	0.000000	0.006808	0.053204	0.065736	0.000000	0.000000	2.000000	171.000000	1.000000
15379.097064	-0.096319	0.530206	0.003754	81.499939	17.874889	31.004309	-0.182933	0.000000	-0.176739	0.000000	0.000000	0.000000	0.006808	0.053204	0.065736	0.000000	0.000000	2.000000	171.000000	1.000000
15379.100398	-0.096319	0.530206	0.003754	81.499939	17.874889	31.004309	-0.182933	0.000000	-0.176739	0.000000	0.000000	0.000000	0.006808	0.053204	0.065736	0.000000	0.000000	2.000000	171.000000	1.000000
15379.103731	-0.096294	0.530286	0.003856	81.486366	17.828579	30.951990	-0.184068	0.000000	-0.187695	0.000000	0.000000	0.000000	0.007280	0.024195	0.030743	0.000000	0.000000	2.000000	171.000000	1.000000
15379.107064	-0.096294	0.530286	0.003856	81.486366	17.828579	30.951990	-0.184068	0.000000	-0.187695	0.000000	0.000000	0.000000	0.007280	0.024195	0.030743	0.000000	0.000000	2.000000	171.000000	1.000000
15379.110398	-0.096294	0.530286	0.003856	81.486366	17.828579	30.951990	-0.184068	0.000000	-0.187695	0.000000	0.000000	0.000000	0.007280	0.024195	0.030743	0.000000	0.000000	2.000000	171.000000	1.000000
15379.113731	-0.096294	0.530286	0.003856	81.475456	17.798164	30.910236	-0.185281	0.000000	-0.192819	0.000000	0.000000	0.000000	0.007280	0.024195	0.030743	0.000000	0.000000	2.000000	171.000000	1.000000
15379.117064	-0.096222	0.530351	0.003949	81.475456	17.798164	30.910236	-0.185281	0.000000	-0.192819	0.000000	0.000000	0.000000	0.021591	0.019374	0.027879	0.000000	0.000000	2.000000	171.000000	1.000000
15379.120398	-0.096222	0.530351	0.003949	81.475456	17.798164	30.910236	-0.185281	0.000000	-0.192819	0.000000	0.000000	0.000000	0.021591	0.019374	0.027879	0.000000	0.000000	2.000000	171.000000	1.000000
15379.123731	-0.096222	0.530351	0.003949	81.470734	17.778788	30.880596	-0.185281	0.000000	-0.192819	0.000000	0.000000	0.000000	0.021591	0.019374	0.027879	0.000000	0.000000	2.000000	171.000000	1.000000
15379.127064	-0.096222	0.530351	0.003949	81.470734	17.778788	30.880596	-0.185281	0.000000	-0.192819	0.000000	0.000000	0.000000	0.021591	0.019374	0.027879	0.000000	0.000000	2.000000	171.000000	1.000000
15379.130398	-0.096151	0.530390	0.004046	81.470734	17.778788	30.880596	-0.185281	0.000000	-0.192819	0.000000	0.000000	0.000000	0.021358	0.011654	0.029046	0.000000	0.000000	2.000000	171.000000	1.000000
15379.133731	-0.096151	0.530390	0.004046	81.466774	17.755268	30.842236	-0.188879	0.000000	-0.197466	0.000000	0.000000	0.000000	0.021358	0.011654	0.029046	0.000000	0.000000	2.000000	171.000000	1.000000
15379.137064	-0.096151	0.530390	0.004046	81.466774	17.755268	30.842236	-0.188879	0.000000	-0.197466	0.000000	0.000000	0.000000	0.021358	0.011654	0.029046	0.000000	0.000000	2.000000	171.000000	1.000000
15379.140398	-0.096151	0.530390	0.004046	81.466774	17.755268	30.842236	-0.188879	0.000000	-0.197466	0.000000	0.000000	0.000000	0.021358	0.011654	0.029046	0.000000	0.000000	2.000000	171.000000	1.000000
15379.143731	-0.096072	0.530400	0.004215	81.462791	17.726339	30.803915	-0.192439	0.000000	-0.202307	0.000000	0.000000	0.000000	0.023708	0.002998	0.050725	0.000000	0.000000	2.000000	171.000000	1.000000
15379.147064	-0.096072	0.530400	0.004215	81.462791	17.726339	30.803915	-0.192439	0.000000	-0.202307	0.000000	0.000000	0.000000	0.023708	0.002998	0.050725	0.000000	0.000000	2.000000	171.000000	1.000000
15379.150398	-0.096072	0.530400	0.004215	81.462791	17.726339	30.803915	-0.192439	0.000000	-0.202307	0.000000	0.000000	0.000000	0.023708	0.002998	0.050725	0.000000	0.000000	2.000000	171.000000	1.000000
15379.153731	-0.096072	0.530400	0.004215	81.465782	17.704107	30.768789	-0.196390	0.000000	-0.210761	0.000000	0.000000	0.000000	0.023708	0.002998	0.050725	0.000000	0.000000	2.000000	171.000000	1.000000
15379.157064	-0.096047	0.530361	0.004315	81.465782	17.704107	30.768789	-0.196390	0.000000	-0.210761	0.000000	0.000000	0.000000	0.007505	-0.011541	0.029823	0.000000	0.000000	2.000000	171.000000	1.000000
15379.160398	-0.096047	0.530361	0.004315	81.465782	17.704107	30.768789	-0.196390	0.000000	-0.210761	0.000000	0.000000	0.000000	0.007505	-0.011541	0.029823	0.000000	0.000000	2.000000	171.000000	1.000000
15379.163731	-0.096047	0.530361	0.004315	81.470024	17.703266	30.761616	-0.196390	0.000000	-0.210761	0.000000	0.000000	0.000000	0.007505	-0.011541	0.029823	0.000000	0.000000	2.000000	171.000000	1.000000
15379.167064	-0.096047	0.530361	0.004315	81.470024	17.703266	30.761616	-0.196390	0.000000	-0.210761	0.000000	0.000000	0.000000	0.007505	-0.011541	0.029823	0.000000	0.000000	2.000000	171.000000	1.000000
15379.170398	-0.096041	0.530281	0.004395	81.470024	17.703266	30.761616	-0.196390	0.000000	-0.210761	0.000000	0.000000	0.000000	0.001856	-0.024105	0.024028	0.000000	0.000000	2.000000	171.000000	1.000000
15379.173731	-0.096041	0.530281	0.004395	81.480827	17.747078	30.803160	-0.197641	0.000000	-0.215731	0.000000	0.000000	0.000000	0.001856	-0.024105	0.024028	0.000000	0.000000	2.000000	171.000000	1.000000
15379.177064	-0.096041	0.530281	0.004395	81.480827	17.747078	30.803160	-0.197641	0.000000	-0.215731	0.000000	0.000000	0.000000	0.001856	-0.024105	0.024028	0.000000	0.000000	2.000000	171.000000	1.000000
15379.180398	-0.096041	0.530281	0.004395	81.480827	17.747078	30.803160	-0.197641	0.000000	-0.215731	0.000000	0.000000	0.000000	0.001856	-0.024105	0.024028	0.000000	0.000000	2.000000	171.000000	1.000000
15379.183731	-0.096001	0.530011	0.004534	81.494484	17.801329	30.855265	-0.197950	0.000000	-0.219736	0.000000	0.000000	0.000000	0.011900	-0.081098	0.041716	0.000000	0.000000	2.000000	171.000000	1.000000
15379.187064	-0.096001	0.530011	0.004534	81.494484	17.801329	30.855265	-0.197950	0.000000	-0.219736	0.000000	0.000000	0.000000	0.011900	-0.081098	0.041716	0.000000	0.000000	2.000000	171.000000	1.000000
15379.190398	-0.096001	0.530011	0.004534	81.494484	17.801329	30.855265	-0.197950	0.000000	-0.219736	0.000000	0.000000	0.000000	0.011900	-0.081098	0.041716	0.000000	0.000000	2.000000	171.000000	1.000000
15379.193731	-0.096001	0.530011	0.004534	81.518974	17.905380	30.949467	-0.199934	0.000000	-0.226689	0.000000	0.000000	0.000000	0.011900	-0.081098	0.041716	0.000000	0.000000	2.000000	171.000000	1.000000
15379.197064	-0.095933	0.529798	0.004537	81.518974	17.905380	30.949467	-0.199934	0.000000	-0.226689	0.000000	0.000000	0.000000	0.020359	-0.063800	0.001063	0.000000	0.000000	2.000000	171.000000	1.000000
15379.200398	-0.095933	0.529798	0.004537	81.518974	17.905380	30.949467	-0.199934	0.000000	-0.226689	0.000000	0.000000	0.000000	0.020359	-0.063800	0.001063	0.000000	0.000000	2.000000	171.000000	1.000000
15379.203731	-0.095841	0.529518	0.004534	81.552338	18.034351	31.067072	-0.199934	0.000000	-0.226689	0.000000	0.000000	0.000000	0.027620	-0.084063	-0.000888	0.000000	0.000000	2.000000	171.000000	1.000000
15379.207064	-0.095841	0.529518	0.004534	81.552338	18.034351	31.067072	-0.199934	0.000000	-0.226689	0.000000	0.000000	0.000000	0.027620	-0.084063	-0.000888	0.000000	0.000000	2.000000	171.000000	1.000000
15379.210398	-0.095841	0.529518	0.004534	81.552338	18.034351	31.067072	-0.199934	0.000000	-0.226689	0.000000	0.000000	0.000000	0.027620	-0.084063	-0.000888	0.000000	0.000000	2.000000	171.000000	1.000000
15379.213731	-0.095841	0.529518	0.004534	81.595314	18.176533	31.199936	-0.207930	0.000000	-0.226718	0.000000	0.000000	0.000000	0.027620	-0.084063	-0.000888	0.000000	0.000000	2.000000	171.000000	1.000000
15379.217064	-0.095777	0.529199	0.004443	81.595314	18.176533	31.199936	-0.207930	0.000000	-0.226718	0.000000	0.000000	0.000000	0.019375	-0.095638	-0.027267	0.000000	0.000000	2.000000	171.000000	1.000000
15379.220398	-0.095777	0.529199	0.004443	81.595314	18.176533	31.199936	-0.207930	0.000000	-0.226718	0.000000	0.000000	0.000000	0.019375	-0.095638	-0.027267	0.000000	0.000000	2.000000	171.000000	1.000000
15379.223731	-0.095777	0.529199	0.004443	81.651550	18.297546	31.304342	-0.207930	0.000000	-0.226718	0.000000	0.000000	0.000000	0.019375	-0.095638	-0.027267	0.000000	0.000000	2.000000	171.000000	1.000000
15379.227064	-0.095777	0.529199	0.004443	81.651550	18.297546	31.304342	-0.207930	0.000000	-0.226718	0.000000	0.000000	0.000000	0.019375	-0.095638	-0.027267	0.000000	0.000000	2.000000	171.000000	1.000000
15379.230398	-0.095745	0.528806	0.004291	81.651550	18.297546	31.304342	-0.207930	0.000000	-0.226718	0.000000	0.000000	0.000000	0.009494	-0.117800	-0.045759	0.000000	0.000000	2.000000	171.000000	1.000000
15379.233731	-0.095819	0.528398	0.004097	81.711746	18.445055	31.450077	-0.211159	0.000000	-0.222173	0.000000	0.000000	0.000000	-0.022166	-0.122532	-0.058304	0.000000	0.000000	2.000000	171.000000	1.000000
15379.237064	-0.095819	0.528398	0.004097	81.711746	18.445055	31.450077	-0.211159	0.000000	-0.222173	0.000000	0.000000	0.000000	-0.022166	-0.122532	-0.058304	0.000000	0.000000	2.000000	171.000000	1.000000
15379.240398	-0.095819	0.528398	0.004097	81.711746	18.445055	31.450077	-0.211159	0.000000	-0.222173	0.000000	0.000000	0.000000	-0.022166	-0.122532	-0.058304	0.000000	0.000000	2.000000	171.000000	1.000000
15379.243731	-0.095819	0.528398	0.004097	81.766510	18.633629	31.660824	-0.209047	0.000000	-0.204830	0.000000	0.000000	0.000000	-0.022166	-0.122532	-0.058304	0.000000	0.000000	2.000000	171.000000	1.000000
15379.247064	-0.095963	0.527980	0.003911	81.766510	18.633629	31.660824	-0.209047	0.000000	-0.204830	0.000000	0.000000	0.000000	-0.043221	-0.125344	-0.055760	0.000000	0.000000	2.000000	171.000000	1.000000
15379.250398	-0.095963	0.527980	0.003911	81.766510	18.633629	31.660824	-0.209047	0.000000	-0.204830	0.000000	0.000000	0.000000	-0.043221	-0.125344	-0.055760	0.000000	0.000000	2.000000	171.000000	1.000000
15379.253731	-0.095963	0.527980	0.003911	81.817772	18.821096	31.872217	-0.209047	0.000000	-0.204830	0.000000	0.000000	0.000000	-0.043221	-0.125344	-0.055760	0.000000	0.000000	2.000000	171.000000	1.000000
15379.257064	-0.095963	0.527980	0.003911	81.817772	18.821096	31.872217	-0.209047	0.000000	-0.204830	0.000000	0.000000	0.000000	-0.043221	-0.125344	-0.055760	0.000000	0.000000	2.000000	171.000000	1.000000
15379.260398	-0.096094	0.527569	0.003770	81.817772	18.821096	31.872217	-0.209047	0.000000	-0.204830	0.000000	0.000000	0.000000	-0.039177	-0.123354	-0.042134	0.000000	0.000000	2.000000	171.000000	1.000000
15379.263731	-0.096170	0.527206	0.003699	81.862015	19.013895	32.081570	-0.201844	0.000000	-0.195536	0.000000	0.000000	0.000000	-0.022965	-0.108901	-0.021246	0.000000	0.000000	2.000000	171.000000	1.000000
15379.267064	-0.096170	0.527206	0.003699	81.862015	19.013895	32.081570	-0.201844	0.000000	-0.195536	0.000000	0.000000	0.000000	-0.022965	-0.108901	-0.021246	0.000000	0.000000	2.000000	171.000000	1.000000
15379.270398	-0.096170	0.527206	0.003699	81.862015	19.013895	32.081570	-0.201844	0.000000	-0.195536	0.000000	0.000000	0.000000	-0.022965	-0.108901	-0.021246	0.000000	0.000000	2.000000	171.000000	1.000000
15379.273731	-0.096170	0.527206	0.003699	81.894310	19.221590	32.303951	-0.191486	0.000000	-0.184973	0.000000	0.000000	0.000000	-0.022965	-0.108901	-0.021246	0.000000	0.000000	2.000000	171.000000	1.000000
15379.277064	-0.096167	0.526875	0.003684	81.894310	19.221590	32.303951	-0.191486	0.000000	-0.184973	0.000000	0.000000	0.000000	0.000956	-0.099283	-0.004580	0.000000	0.000000	2.000000	171.000000	1.000000
15379.280398	-0.096167	0.526875	0.003684	81.894310	19.221590	32.303951	-0.191486	0.000000	-0.184973	0.000000	0.000000	0.000000	0.000956	-0.099283	-0.004580	0.000000	0.000000	2.000000	171.000000	1.000000
15379.283731	-0.096167	0.526875	0.003684	81.922241	19.371767	32.448250	-0.191486	0.000000	-0.184973	0.000000	0.000000	0.000000	0.000956	-0.099283	-0.004580	0.000000	0.000000	2.000000	171.000000	1.000000
15379.287064	-0.096167	0.526875	0.003684	81.922241	19.371767	32.448250	-0.191486	0.000000	-0.184973	0.000000	0.000000	0.000000	0.000956	-0.099283	-0.004580	0.000000	0.000000	2.000000	171.000000	1.000000
15379.290398	-0.096066	0.526592	0.003748	81.922241	19.371767	32.448250	-0.191486	0.000000	-0.184973	0.000000	0.000000	0.000000	0.030262	-0.084893	0.019116	0.000000	0.000000	2.000000	171.000000	1.000000
15379.293731	-0.096066	0.526592	0.003748	81.945534	19.492361	32.550617	-0.191645	0.000000	-0.184210	0.000000	0.000000	0.000000	0.030262	-0.084893	0.019116	0.000000	0.000000	2.000000	171.000000	1.000000
15379.297064	-0.096066	0.526592	0.003748	81.945534	19.492361	32.550617	-0.191645	0.000000	-0.184210	0.000000	0.000000	0.000000	0.030262	-0.084893	0.019116	0.000000	0.000000	2.000000	171.000000	1.000000
15379.300398	-0.096066	0.526592	0.003748	81.945534	19.492361	32.550617	-0.191645	0.000000	-0.184210	0.000000	0.000000	0.000000	0.030262	-0.084893	0.019116	0.000000	0.000000	2.000000	171.000000	1.000000
15379.303731	-0.095842	0.526199	0.003986	81.958878	19.566116	32.608624	-0.196689	0.000000	-0.187396	0.000000	0.000000	0.000000	0.067355	-0.117912	0.071345	0.000000	0.000000	2.000000	171.000000	1.000000
15379.307064	-0.095842	0.526199	0.003986	81.958878	19.566116	32.608624	-0.196689	0.000000	-0.187396	0.000000	0.000000	0.000000	0.067355	-0.117912	0.071345	0.000000	0.000000	2.000000	171.000000	1.000000
15379.310398	-0.095842	0.526199	0.003986	81.958878	19.566116	32.608624	-0.196689	0.000000	-0.187396	0.000000	0.000000	0.000000	0.067355	-0.117912	0.071345	0.000000	0.000000	2.000000	171.000000	1.000000
15379.313731	-0.095842	0.526199	0.003986	81.969574	19.617683	32.655205	-0.207915	0.000000	-0.199286	0.000000	0.000000	0.000000	0.067355	-0.117912	0.071345	0.000000	0.000000	2.000000	171.000000	1.000000
15379.317064	-0.095820	0.526057	0.004100	81.969574	19.617683	32.655205	-0.207915	0.000000	-0.199286	0.000000	0.000000	0.000000	0.006608	-0.042611	0.034157	0.000000	0.000000	2.000000	171.000000	1.000000
15379.320398	-0.095820	0.526057	0.004100	81.969574	19.617683	32.655205	-0.207915	0.000000	-0.199286	0.000000	0.000000	0.000000	0.006608	-0.042611	0.034157	0.000000	0.000000	2.000000	171.000000	1.000000
15379.323731	-0.095820	0.526057	0.004100	81.976814	19.656807	32.699261	-0.207915	0.000000	-0.199286	0.000000	0.000000	0.000000	0.006608	-0.042611	0.034157	0.000000	0.000000	2.000000	171.000000	1.000000
15379.327064	-0.095820	0.526057	0.004100	81.976814	19.656807	32.699261	-0.207915	0.000000	-0.199286	0.000000	0.000000	0.000000	0.006608	-0.042611	0.034157	0.000000	0.000000	2.000000	171.000000	1.000000
15379.330398	-0.095888	0.525957	0.004210	81.976814	19.656807	32.699261	-0.207915	0.000000	-0.199286	0.000000	0.000000	0.000000	-0.020610	-0.030139	0.033226	0.000000	0.000000	2.000000	171.000000	1.000000
15379.333731	-0.095888	0.525957	0.004210	81.979797	19.693319	32.749767	-0.209016	0.000000	-0.204979	0.000000	0.000000	0.000000	-0.020610	-0.030139	0.033226	0.000000	0.000000	2.000000	171.000000	1.000000
15379.337064	-0.095888	0.525957	0.004210	81.979797	19.693319	32.749767	-0.209016	0.000000	-0.204979	0.000000	0.000000	0.000000	-0.020610	-0.030139	0.033226	0.000000	0.000000	2.000000	171.000000	1.000000
15379.340398	-0.095888	0.525957	0.004210	81.979797	19.693319	32.749767	-0.209016	0.000000	-0.204979	0.000000	0.000000	0.000000	-0.020610	-0.030139	0.033226	0.000000	0.000000	2.000000	171.000000	1.000000
15379.343731	-0.096059	0.525827	0.004370	81.967499	19.797029	32.894306	-0.205581	0.000000	-0.210517	0.000000	0.000000	0.000000	-0.051116	-0.038973	0.047987	0.000000	0.000000	2.000000	171.000000	1.000000
15379.347064	-0.096059	0.525827	0.004370	81.967499	19.797029	32.894306	-0.205581	0.000000	-0.210517	0.000000	0.000000	0.000000	-0.051116	-0.038973	0.047987	0.000000	0.000000	2.000000	171.000000	1.000000
15379.350398	-0.096059	0.525827	0.004370	81.967499	19.797029	32.894306	-0.205581	0.000000	-0.210517	0.000000	0.000000	0.000000	-0.051116	-0.038973	0.047987	0.000000	0.000000	2.000000	171.000000	1.000000
15379.353731	-0.096059	0.525827	0.004370	81.936882	20.036308	33.206264	-0.197061	0.000000	-0.218515	0.000000	0.000000	0.000000	-0.051116	-0.038973	0.047987	0.000000	0.000000	2.000000	171.000000	1.000000
15379.357064	-0.096151	0.525819	0.004484	81.936882	20.036308	33.206264	-0.197061	0.000000	-0.218515	0.000000	0.000000	0.000000	-0.027690	-0.002207	0.034171	0.000000	0.000000	2.000000	171.000000	1.000000
15379.360398	-0.096151	0.525819	0.004484	81.936882	20.036308	33.206264	-0.197061	0.000000	-0.218515	0.000000	0.000000	0.000000	-0.027690	-0.002207	0.034171	0.000000	0.000000	2.000000	171.000000	1.000000
15379.363731	-0.096151	0.525819	0.004484	81.886330	20.346470	33.614105	-0.197061	0.000000	-0.218515	0.000000	0.000000	0.000000	-0.027690	-0.002207	0.034171	0.000000	0.000000	2.000000	171.000000	1.000000
15379.367064	-0.096151	0.525819	0.004484	81.886330	20.346470	33.614105	-0.197061	0.000000	-0.218515	0.000000	0.000000	0.000000	-0.027690	-0.002207	0.034171	0.000000	0.000000	2.000000	171.000000	1.000000
15379.370398	-0.096177	0.525838	0.004608	81.886330	20.346470	33.614105	-0.197061	0.000000	-0.218515	0.000000	0.000000	0.000000	-0.007743	0.005522	0.037172	0.000000	0.000000	2.000000	171.000000	1.000000
15379.373731	-0.096177	0.525838	0.004608	81.833580	20.641861	33.965096	-0.192447	0.000000	-0.224210	0.000000	0.000000	0.000000	-0.007743	0.005522	0.037172	0.000000	0.000000	2.000000	171.000000	1.000000
15379.377064	-0.096177	0.525838	0.004608	81.833580	20.641861	33.965096	-0.192447	0.000000	-0.224210	0.000000	0.000000	0.000000	-0.007743	0.005522	0.037172	0.000000	0.000000	2.000000	171.000000	1.000000
15379.380398	-0.096177	0.525838	0.004608	81.833580	20.641861	33.965096	-0.192447	0.000000	-0.224210	0.000000	0.000000	0.000000	-0.007743	0.005522	0.037172	0.000000	0.000000	2.000000	171.000000	1.000000
15379.383731	-0.096128	0.526000	0.004924	81.792061	20.768400	34.128922	-0.191156	0.000000	-0.230405	0.000000	0.000000	0.000000	0.014588	0.048629	0.094798	0.000000	0.000000	2.000000	171.000000	1.000000
15379.387064	-0.096128	0.526000	0.004924	81.792061	20.768400	34.128922	-0.191156	0.000000	-0.230405	0.000000	0.000000	0.000000	0.014588	0.048629	0.094798	0.000000	0.000000	2.000000	171.000000	1.000000
15379.390398	-0.096128	0.526000	0.004924	81.792061	20.768400	34.128922	-0.191156	0.000000	-0.230405	0.000000	0.000000	0.000000	0.014588	0.048629	0.094798	0.000000	0.000000	2.000000	171.000000	1.000000
15379.393731	-0.096128	0.526000	0.004924	81.769630	20.721252	34.090286	-0.193588	0.000000	-0.246205	0.000000	0.000000	0.000000	0.014588	0.048629	0.094798	0.000000	0.000000	2.000000	171.000000	1.000000
15379.397064	-0.096160	0.526128	0.005075	81.769630	20.721252	34.090286	-0.193588	0.000000	-0.246205	0.000000	0.000000	0.000000	-0.009387	0.038316	0.045124	0.000000	0.000000	2.000000	171.000000	1.000000
15379.400398	-0.096160	0.526128	0.005075	81.769630	20.721252	34.090286	-0.193588	0.000000	-0.246205	0.000000	0.000000	0.000000	-0.009387	0.038316	0.045124	0.000000	0.000000	2.000000	171.000000	1.000000
15379.403731	-0.096160	0.526128	0.005075	81.751099	20.642801	34.008255	-0.193588	0.000000	-0.246205	0.000000	0.000000	0.000000	-0.009387	0.038316	0.045124	0.000000	0.000000	2.000000	171.000000	1.000000
15379.407064	-0.096160	0.526128	0.005075	81.751099	20.642801	34.008255	-0.193588	0.000000	-0.246205	0.000000	0.000000	0.000000	-0.009387	0.038316	0.045124	0.000000	0.000000	2.000000	171.000000	1.000000
15379.410398	-0.096148	0.526230	0.005238	81.751099	20.642801	34.008255	-0.193588	0.000000	-0.246205	0.000000	0.000000	0.000000	0.003557	0.030611	0.048955	0.000000	0.000000	2.000000	171.000000	1.000000
15379.413731	-0.096148	0.526230	0.005238	81.729965	20.558687	33.915016	-0.192023	0.000000	-0.253726	0.000000	0.000000	0.000000	0.003557	0.030611	0.048955	0.000000	0.000000	2.000000	171.000000	1.000000
15379.417064	-0.096148	0.526230	0.005238	81.729965	20.558687	33.915016	-0.192023	0.000000	-0.253726	0.000000	0.000000	0.000000	0.003557	0.030611	0.048955	0.000000	0.000000	2.000000	171.000000	1.000000
15379.420398	-0.096148	0.526230	0.005238	81.729965	20.558687	33.915016	-0.192023	0.000000	-0.253726	0.000000	0.000000	0.000000	0.003557	0.030611	0.048955	0.000000	0.000000	2.000000	171.000000	1.000000
15379.423731	-0.096124	0.526434	0.005564	81.711441	20.481037	33.833805	-0.192616	0.000000	-0.261885	0.000000	0.000000	0.000000	0.007149	0.061265	0.097873	0.000000	0.000000	2.000000	171.000000	1.000000
15379.427064	-0.096124	0.526434	0.005564	81.711441	20.481037	33.833805	-0.192616	0.000000	-0.261885	0.000000	0.000000	0.000000	0.007149	0.061265	0.097873	0.000000	0.000000	2.000000	171.000000	1.000000
15379.430398	-0.096124	0.526434	0.005564	81.711441	20.481037	33.833805	-0.192616	0.000000	-0.261885	0.000000	0.000000	0.000000	0.007149	0.061265	0.097873	0.000000	0.000000	2.000000	171.000000	1.000000
15379.433731	-0.096124	0.526434	0.005564	81.695534	20.417864	33.764465	-0.193808	0.000000	-0.278197	0.000000	0.000000	0.000000	0.007149	0.061265	0.097873	0.000000	0.000000	2.000000	171.000000	1.000000
15379.437064	-0.096117	0.526526	0.005749	81.695534	20.417864	33.764465	-0.193808	0.000000	-0.278197	0.000000	0.000000	0.000000	0.002192	0.027708	0.055663	0.000000	0.000000	2.000000	171.000000	1.000000
15379.440398	-0.096117	0.526526	0.005749	81.695534	20.417864	33.764465	-0.193808	0.000000	-0.278197	0.000000	0.000000	0.000000	0.002192	0.027708	0.055663	0.000000	0.000000	2.000000	171.000000	1.000000
15379.443731	-0.096079	0.526587	0.005902	81.679611	20.360397	33.695393	-0.193808	0.000000	-0.278197	0.000000	0.000000	0.000000	0.011136	0.018101	0.045757	0.000000	0.000000	2.000000	171.000000	1.000000
15379.447064	-0.096079	0.526587	0.005902	81.679611	20.360397	33.695393	-0.193808	0.000000	-0.278197	0.000000	0.000000	0.000000	0.011136	0.018101	0.045757	0.000000	0.000000	2.000000	171.000000	1.000000
15379.450398	-0.096079	0.526587	0.005902	81.679611	20.360397	33.695393	-0.193808	0.000000	-0.278197	0.000000	0.000000	0.000000	0.011136	0.018101	0.045757	0.000000	0.000000	2.000000	171.000000	1.000000
15379.453731	-0.096079	0.526587	0.005902	81.664642	20.306358	33.634850	-0.196029	0.000000	-0.295100	0.000000	0.000000	0.000000	0.011136	0.018101	0.045757	0.000000	0.000000	2.000000	171.000000	1.000000
15379.457064	-0.096050	0.526679	0.006092	81.664642	20.306358	33.634850	-0.196029	0.000000	-0.295100	0.000000	0.000000	0.000000	0.008817	0.027745	0.057010	0.000000	0.000000	2.000000	171.000000	1.000000
15379.460398	-0.096050	0.526679	0.006092	81.664642	20.306358	33.634850	-0.196029	0.000000	-0.295100	0.000000	0.000000	0.000000	0.008817	0.027745	0.057010	0.000000	0.000000	2.000000	171.000000	1.000000
15379.463731	-0.096050	0.526679	0.006092	81.661552	20.323462	33.641785	-0.196029	0.000000	-0.295100	0.000000	0.000000	0.000000	0.008817	0.027745	0.057010	0.000000	0.000000	2.000000	171.000000	1.000000
15379.467064	-0.096050	0.526679	0.006092	81.661552	20.323462	33.641785	-0.196029	0.000000	-0.295100	0.000000	0.000000	0.000000	0.008817	0.027745	0.057010	0.000000	0.000000	2.000000	171.000000	1.000000
15379.470398	-0.096050	0.526804	0.006315	81.661552	20.323462	33.641785	-0.196029	0.000000	-0.295100	0.000000	0.000000	0.000000	-0.000099	0.037347	0.066885	0.000000	0.000000	2.000000	171.000000	1.000000
15379.473731	-0.096050	0.526804	0.006315	81.692932	20.537685	33.843262	-0.197499	0.000000	-0.304602	0.000000	0.000000	0.000000	-0.000099	0.037347	0.066885	0.000000	0.000000	2.000000	171.000000	1.000000
15379.477064	-0.096050	0.526804	0.006315	81.692932	20.537685	33.843262	-0.197499	0.000000	-0.304602	0.000000	0.000000	0.000000	-0.000099	0.037347	0.066885	0.000000	0.000000	2.000000	171.000000	1.000000
15379.480398	-0.096050	0.526804	0.006315	81.692932	20.537685	33.843262	-0.197499	0.000000	-0.304602	0.000000	0.000000	0.000000	-0.000099	0.037347	0.066885	0.000000	0.000000	2.000000	171.000000	1.000000
15379.483731	-0.095992	0.527111	0.006808	81.811317	21.255741	34.540466	-0.197482	0.000000	-0.315749	0.000000	0.000000	0.000000	0.017582	0.092186	0.147937	0.000000	0.000000	2.000000	171.000000	1.000000
15379.487064	-0.095992	0.527111	0.006808	81.811317	21.255741	34.540466	-0.197482	0.000000	-0.315749	0.000000	0.000000	0.000000	0.017582	0.092186	0.147937	0.000000	0.000000	2.000000	171.000000	1.000000
15379.490398	-0.095992	0.527111	0.006808	81.811317	21.255741	34.540466	-0.197482	0.000000	-0.315749	0.000000	0.000000	0.000000	0.017582	0.092186	0.147937	0.000000	0.000000	2.000000	171.000000	1.000000
15379.493731	-0.095973	0.527278	0.007050	82.055130	22.767118	36.028831	-0.200413	0.000000	-0.340405	0.000000	0.000000	0.000000	0.005647	0.050032	0.072681	0.000000	0.000000	2.000000	171.000000	1.000000
15379.497064	-0.095973	0.527278	0.007050	82.055130	22.767118	36.028831	-0.200413	0.000000	-0.340405	0.000000	0.000000	0.000000	0.005647	0.050032	0.072681	0.000000	0.000000	2.000000	171.000000	1.000000
15379.500398	-0.095973	0.527278	0.007050	82.055130	22.767118	36.028831	-0.200413	0.000000	-0.340405	0.000000	0.000000	0.000000	0.005647	0.050032	0.072681	0.000000	0.000000	2.000000	171.000000	1.000000
15379.503731	-0.095973	0.527278	0.007050	82.371437	24.911699	38.148254	-0.201354	0.000000	-0.352519	0.000000	0.000000	0.000000	0.005647	0.050032	0.072681	0.000000	0.000000	2.000000	171.000000	1.000000
15379.507064	-0.095998	0.527444	0.007283	82.371437	24.911699	38.148254	-0.201354	0.000000	-0.352519	0.000000	0.000000	0.000000	-0.007557	0.050061	0.069917	0.000000	0.000000	2.000000	171.000000	1.000000
15379.510398	-0.095998	0.527444	0.007283	82.371437	24.911699	38.148254	-0.201354	0.000000	-0.352519	0.000000	0.000000	0.000000	-0.007557	0.050061	0.069917	0.000000	0.000000	2.000000	171.000000	1.000000
15379.513731	-0.095998	0.527444	0.007283	82.692558	27.374426	40.584160	-0.201354	0.000000	-0.352519	0.000000	0.000000	0.000000	-0.007557	0.050061	0.069917	0.000000	0.000000	2.000000	171.000000	1.000000
15379.517064	-0.095998	0.527444	0.007283	82.692558	27.374426	40.584160	-0.201354	0.000000	-0.352519	0.000000	0.000000	0.000000	-0.007557	0.050061	0.069917	0.000000	0.000000	2.000000	171.000000	1.000000
15379.520398	-0.096048	0.527679	0.007523	82.692558	27.374426	40.584160	-0.201354	0.000000	-0.352519	0.000000	0.000000	0.000000	-0.014854	0.070470	0.071872	0.000000	0.000000	2.000000	171.000000	1.000000
15379.523731	-0.096104	0.527973	0.007796	82.980576	29.901257	43.086990	-0.200094	0.000000	-0.364172	0.000000	0.000000	0.000000	-0.016927	0.088000	0.081905	0.000000	0.000000	2.000000	171.000000	1.000000
15379.527064	-0.096104	0.527973	0.007796	82.980576	29.901257	43.086990	-0.200094	0.000000	-0.364172	0.000000	0.000000	0.000000	-0.016927	0.088000	0.081905	0.000000	0.000000	2.000000	171.000000	1.000000
15379.530398	-0.096104	0.527973	0.007796	82.980576	29.901257	43.086990	-0.200094	0.000000	-0.364172	0.000000	0.000000	0.000000	-0.016927	0.088000	0.081905	0.000000	0.000000	2.000000	171.000000	1.000000
15379.533731	-0.096104	0.527973	0.007796	83.226624	32.380508	45.540005	-0.194797	0.000000	-0.389801	0.000000	0.000000	0.000000	-0.016927	0.088000	0.081905	0.000000	0.000000	2.000000	171.000000	1.000000
15379.537064	-0.096153	0.528357	0.008144	83.226624	32.380508	45.540005	-0.194797	0.000000	-0.389801	0.000000	0.000000	0.000000	-0.014683	0.115216	0.104475	0.000000	0.000000	2.000000	171.000000	1.000000
15379.540398	-0.096153	0.528357	0.008144	83.226624	32.380508	45.540005	-0.194797	0.000000	-0.389801	0.000000	0.000000	0.000000	-0.014683	0.115216	0.104475	0.000000	0.000000	2.000000	171.000000	1.000000
15379.543731	-0.096172	0.528832	0.008572	83.436661	34.803974	47.932266	-0.194797	0.000000	-0.389801	0.000000	0.000000	0.000000	-0.005768	0.142553	0.128330	0.000000	0.000000	2.000000	171.000000	1.000000
15379.547064	-0.096172	0.528832	0.008572	83.436661	34.803974	47.932266	-0.194797	0.000000	-0.389801	0.000000	0.000000	0.000000	-0.005768	0.142553	0.128330	0.000000	0.000000	2.000000	171.000000	1.000000
15379.550398	-0.096172	0.528832	0.008572	83.436661	34.803974	47.932266	-0.194797	0.000000	-0.389801	0.000000	0.000000	0.000000	-0.005768	0.142553	0.128330	0.000000	0.000000	2.000000	171.000000	1.000000
15379.553731	-0.096172	0.528832	0.008572	83.612511	37.112171	50.210075	-0.191389	0.000000	-0.428602	0.000000	0.000000	0.000000	-0.005768	0.142553	0.128330	0.000000	0.000000	2.000000	171.000000	1.000000
15379.557064	-0.096194	0.529350	0.009014	83.612511	37.112171	50.210075	-0.191389	0.000000	-0.428602	0.000000	0.000000	0.000000	-0.006607	0.155405	0.132575	0.000000	0.000000	2.000000	171.000000	1.000000
15379.560398	-0.096194	0.529350	0.009014	83.612511	37.112171	50.210075	-0.191389	0.000000	-0.428602	0.000000	0.000000	0.000000	-0.006607	0.155405	0.132575	0.000000	0.000000	2.000000	171.000000	1.000000
15379.563731	-0.096253	0.529934	0.009525	83.762878	39.300140	52.367252	-0.191389	0.000000	-0.428602	0.000000	0.000000	0.000000	-0.017775	0.175138	0.153313	0.000000	0.000000	2.000000	171.000000	1.000000
15379.567064	-0.096253	0.529934	0.009525	83.762878	39.300140	52.367252	-0.191389	0.000000	-0.428602	0.000000	0.000000	0.000000	-0.017775	0.175138	0.153313	0.000000	0.000000	2.000000	171.000000	1.000000
15379.570398	-0.096253	0.529934	0.009525	83.762878	39.300140	52.367252	-0.191389	0.000000	-0.428602	0.000000	0.000000	0.000000	-0.017775	0.175138	0.153313	0.000000	0.000000	2.000000	171.000000	1.000000
15379.573731	-0.096253	0.529934	0.009525	83.888939	41.289333	54.326382	-0.187325	0.000000	-0.476251	0.000000	0.000000	0.000000	-0.017775	0.175138	0.153313	0.000000	0.000000	2.000000	171.000000	1.000000
15379.577064	-0.096351	0.530554	0.010000	83.888939	41.289333	54.326382	-0.187325	0.000000	-0.476251	0.000000	0.000000	0.000000	-0.029359	0.186226	0.142360	0.000000	0.000000	2.000000	171.000000	1.000000
15379.580398	-0.096351	0.530554	0.010000	83.888939	41.289333	54.326382	-0.187325	0.000000	-0.476251	0.000000	0.000000	0.000000	-0.029359	0.186226	0.142360	0.000000	0.000000	2.000000	171.000000	1.000000
15379.583731	-0.096495	0.531271	0.010471	84.009171	43.226200	56.227757	-0.187325	0.000000	-0.476251	0.000000	0.000000	0.000000	-0.043028	0.214938	0.141301	0.000000	0.000000	2.000000	171.000000	1.000000
15379.587064	-0.096495	0.531271	0.010471	84.009171	43.226200	56.227757	-0.187325	0.000000	-0.476251	0.000000	0.000000	0.000000	-0.043028	0.214938	0.141301	0.000000	0.000000	2.000000	171.000000	1.000000
15379.590398	-0.096495	0.531271	0.010471	84.009171	43.226200	56.227757	-0.187325	0.000000	-0.476251	0.000000	0.000000	0.000000	-0.043028	0.214938	0.141301	0.000000	0.000000	2.000000	171.000000	1.000000
15379.593731	-0.096495	0.531271	0.010471	84.131775	45.186741	58.143101	-0.175261	0.000000	-0.523527	0.000000	0.000000	0.000000	-0.043028	0.214938	0.141301	0.000000	0.000000	2.000000	171.000000	1.000000
15379.597064	-0.096694	0.532061	0.010873	84.131775	45.186741	58.143101	-0.175261	0.000000	-0.523527	0.000000	0.000000	0.000000	-0.059689	0.236887	0.120864	0.000000	0.000000	2.000000	171.000000	1.000000
15379.600398	-0.096694	0.532061	0.010873	84.131775	45.186741	58.143101	-0.175261	0.000000	-0.523527	0.000000	0.000000	0.000000	-0.059689	0.236887	0.120864	0.000000	0.000000	2.000000	171.000000	1.000000
15379.603731	-0.096913	0.532904	0.011262	84.267593	47.289917	60.185802	-0.175261	0.000000	-0.523527	0.000000	0.000000	0.000000	-0.065822	0.252973	0.116584	0.000000	0.000000	2.000000	171.000000	1.000000
15379.607064	-0.096913	0.532904	0.011262	84.267593	47.289917	60.185802	-0.175261	0.000000	-0.523527	0.000000	0.000000	0.000000	-0.065822	0.252973	0.116584	0.000000	0.000000	2.000000	171.000000	1.000000
15379.610398	-0.096913	0.532904	0.011262	84.267593	47.289917	60.185802	-0.175261	0.000000	-0.523527	0.000000	0.000000	0.000000	-0.065822	0.252973	0.116584	0.000000	0.000000	2.000000	171.000000	1.000000
15379.613731	-0.097103	0.533837	0.011619	84.408752	49.332386	62.141819	-0.154342	0.000000	-0.563102	0.000000	0.000000	0.000000	-0.056947	0.279882	0.106992	0.000000	0.000000	2.000000	171.000000	1.000000
15379.617064	-0.097103	0.533837	0.011619	84.408752	49.332386	62.141819	-0.154342	0.000000	-0.563102	0.000000	0.000000	0.000000	-0.056947	0.279882	0.106992	0.000000	0.000000	2.000000	171.000000	1.000000
15379.620398	-0.097103	0.533837	0.011619	84.408752	49.332386	62.141819	-0.154342	0.000000	-0.563102	0.000000	0.000000	0.000000	-0.056947	0.279882	0.106992	0.000000	0.000000	2.000000	171.000000	1.000000
15379.623731	-0.097282	0.534817	0.011924	84.560982	51.446087	64.147835	-0.144851	0.000000	-0.580934	0.000000	0.000000	0.000000	-0.053811	0.294051	0.091610	0.000000	0.000000	2.000000	171.000000	1.000000
15379.627064	-0.097282	0.534817	0.011924	84.560982	51.446087	64.147835	-0.144851	0.000000	-0.580934	0.000000	0.000000	0.000000	-0.053811	0.294051	0.091610	0.000000	0.000000	2.000000	171.000000	1.000000
15379.630398	-0.097282	0.534817	0.011924	84.560982	51.446087	64.147835	-0.144851	0.000000	-0.580934	0.000000	0.000000	0.000000	-0.053811	0.294051	0.091610	0.000000	0.000000	2.000000	171.000000	1.000000
15379.633731	-0.097467	0.535884	0.012255	84.701874	53.555740	66.150177	-0.135882	0.000000	-0.596202	0.000000	0.000000	0.000000	-0.055485	0.320097	0.099432	0.000000	0.000000	2.000000	171.000000	1.000000
15379.637064	-0.097467	0.535884	0.012255	84.701874	53.555740	66.150177	-0.135882	0.000000	-0.596202	0.000000	0.000000	0.000000	-0.055485	0.320097	0.099432	0.000000	0.000000	2.000000	171.000000	1.000000
15379.640398	-0.097467	0.535884	0.012255	84.701874	53.555740	66.150177	-0.135882	0.000000	-0.596202	0.000000	0.000000	0.000000	-0.055485	0.320097	0.099432	0.000000	0.000000	2.000000	171.000000	1.000000
15379.643731	-0.097628	0.537005	0.012580	84.834412	55.670765	68.156433	-0.126635	0.000000	-0.612774	0.000000	0.000000	0.000000	-0.048154	0.336385	0.097483	0.000000	0.000000	2.000000	171.000000	1.000000
15379.647064	-0.097628	0.537005	0.012580	84.834412	55.670765	68.156433	-0.126635	0.000000	-0.612774	0.000000	0.000000	0.000000	-0.048154	0.336385	0.097483	0.000000	0.000000	2.000000	171.000000	1.000000
15379.650398	-0.097628	0.537005	0.012580	84.834412	55.670765	68.156433	-0.126635	0.000000	-0.612774	0.000000	0.000000	0.000000	-0.048154	0.336385	0.097483	0.000000	0.000000	2.000000	171.000000	1.000000
15379.653731	-0.097765	0.538154	0.012903	84.963745	57.766106	70.131424	-0.118609	0.000000	-0.629021	0.000000	0.000000	0.000000	-0.041054	0.344788	0.096732	0.000000	0.000000	2.000000	171.000000	1.000000
15379.657064	-0.097765	0.538154	0.012903	84.963745	57.766106	70.131424	-0.118609	0.000000	-0.629021	0.000000	0.000000	0.000000	-0.041054	0.344788	0.096732	0.000000	0.000000	2.000000	171.000000	1.000000
15379.660398	-0.097765	0.538154	0.012903	84.963745	57.766106	70.131424	-0.118609	0.000000	-0.629021	0.000000	0.000000	0.000000	-0.041054	0.344788	0.096732	0.000000	0.000000	2.000000	171.000000	1.000000
15379.663731	-0.097877	0.539358	0.013218	85.093163	59.718494	71.949860	-0.111767	0.000000	-0.645143	0.000000	0.000000	0.000000	-0.033655	0.361119	0.094611	0.000000	0.000000	2.000000	171.000000	1.000000
15379.667064	-0.097877	0.539358	0.013218	85.093163	59.718494	71.949860	-0.111767	0.000000	-0.645143	0.000000	0.000000	0.000000	-0.033655	0.361119	0.094611	0.000000	0.000000	2.000000	171.000000	1.000000
15379.670398	-0.097877	0.539358	0.013218	85.093163	59.718494	71.949860	-0.111767	0.000000	-0.645143	0.000000	0.000000	0.000000	-0.033655	0.361119	0.094611	0.000000	0.000000	2.000000	171.000000	1.000000
15379.673731	-0.097931	0.540540	0.013481	85.220207	61.625839	73.713943	-0.106158	0.000000	-0.660912	0.000000	0.000000	0.000000	-0.016390	0.354515	0.078777	0.000000	0.000000	2.000000	171.000000	1.000000
15379.677064	-0.097931	0.540540	0.013481	85.220207	61.625839	73.713943	-0.106158	0.000000	-0.660912	0.000000	0.000000	0.000000	-0.016390	0.354515	0.078777	0.000000	0.000000	2.000000	171.000000	1.000000
15379.680398	-0.097931	0.540540	0.013481	85.220207	61.625839	73.713943	-0.106158	0.000000	-0.660912	0.000000	0.000000	0.000000	-0.016390	0.354515	0.078777	0.000000	0.000000	2.000000	171.000000	1.000000
15379.683731	-0.097931	0.541742	0.013704	85.356873	63.351707	75.276726	-0.103426	0.000000	-0.674041	0.000000	0.000000	0.000000	0.000035	0.360680	0.067092	0.000000	0.000000	2.000000	171.000000	1.000000
15379.687064	-0.097931	0.541742	0.013704	85.356873	63.351707	75.276726	-0.103426	0.000000	-0.674041	0.000000	0.000000	0.000000	0.000035	0.360680	0.067092	0.000000	0.000000	2.000000	171.000000	1.000000
15379.690398	-0.097931	0.541742	0.013704	85.356873	63.351707	75.276726	-0.103426	0.000000	-0.674041	0.000000	0.000000	0.000000	0.000035	0.360680	0.067092	0.000000	0.000000	2.000000	171.000000	1.000000
15379.693731	-0.097941	0.542922	0.013862	85.507820	64.865234	76.604347	-0.103432	0.000000	-0.685223	0.000000	0.000000	0.000000	-0.002809	0.353845	0.047151	0.000000	0.000000	2.000000	171.000000	1.000000
15379.697064	-0.097941	0.542922	0.013862	85.507820	64.865234	76.604347	-0.103432	0.000000	-0.685223	0.000000	0.000000	0.000000	-0.002809	0.353845	0.047151	0.000000	0.000000	2.000000	171.000000	1.000000
15379.700398	-0.097941	0.542922	0.013862	85.507820	64.865234	76.604347	-0.103432	0.000000	-0.685223	0.000000	0.000000	0.000000	-0.002809	0.353845	0.047151	0.000000	0.000000	2.000000	171.000000	1.000000
15379.703731	-0.097879	0.544085	0.014012	85.669388	66.095512	77.631187	-0.102964	0.000000	-0.693082	0.000000	0.000000	0.000000	0.018634	0.349117	0.045053	0.000000	0.000000	2.000000	171.000000	1.000000
15379.707064	-0.097879	0.544085	0.014012	85.669388	66.095512	77.631187	-0.102964	0.000000	-0.693082	0.000000	0.000000	0.000000	0.018634	0.349117	0.045053	0.000000	0.000000	2.000000	171.000000	1.000000
15379.710398	-0.097879	0.544085	0.014012	85.669388	66.095512	77.631187	-0.102964	0.000000	-0.693082	0.000000	0.000000	0.000000	0.018634	0.349117	0.045053	0.000000	0.000000	2.000000	171.000000	1.000000
15379.713731	-0.097773	0.545218	0.014065	85.829979	67.064110	78.391945	-0.106069	0.000000	-0.700591	0.000000	0.000000	0.000000	0.031720	0.339808	0.015813	0.000000	0.000000	2.000000	171.000000	1.000000
15379.717064	-0.097773	0.545218	0.014065	85.829979	67.064110	78.391945	-0.106069	0.000000	-0.700591	0.000000	0.000000	0.000000	0.031720	0.339808	0.015813	0.000000	0.000000	2.000000	171.000000	1.000000
15379.720398	-0.097773	0.545218	0.014065	85.829979	67.064110	78.391945	-0.106069	0.000000	-0.700591	0.000000	0.000000	0.000000	0.031720	0.339808	0.015813	0.000000	0.000000	2.000000	171.000000	1.000000
15379.723731	-0.097660	0.546291	0.014083	85.986435	67.661804	78.786079	-0.111356	0.000000	-0.703226	0.000000	0.000000	0.000000	0.033820	0.321907	0.005684	0.000000	0.000000	2.000000	171.000000	1.000000
15379.727064	-0.097660	0.546291	0.014083	85.986435	67.661804	78.786079	-0.111356	0.000000	-0.703226	0.000000	0.000000	0.000000	0.033820	0.321907	0.005684	0.000000	0.000000	2.000000	171.000000	1.000000
15379.730398	-0.097660	0.546291	0.014083	85.986435	67.661804	78.786079	-0.111356	0.000000	-0.703226	0.000000	0.000000	0.000000	0.033820	0.321907	0.005684	0.000000	0.000000	2.000000	171.000000	1.000000
15379.733731	-0.097536	0.547313	0.014046	86.130562	67.880760	78.816162	-0.116992	0.000000	-0.704174	0.000000	0.000000	0.000000	0.037303	0.306690	-0.011139	0.000000	0.000000	2.000000	171.000000	1.000000
15379.737064	-0.097536	0.547313	0.014046	86.130562	67.880760	78.816162	-0.116992	0.000000	-0.704174	0.000000	0.000000	0.000000	0.037303	0.306690	-0.011139	0.000000	0.000000	2.000000	171.000000	1.000000
15379.740398	-0.097536	0.547313	0.014046	86.130562	67.880760	78.816162	-0.116992	0.000000	-0.704174	0.000000	0.000000	0.000000	0.037303	0.306690	-0.011139	0.000000	0.000000	2.000000	171.000000	1.000000
15379.743731	-0.097536	0.547313	0.014046	86.254829	67.753090	78.519493	-0.123209	0.000000	-0.702317	0.000000	0.000000	0.000000	0.037303	0.306690	-0.011139	0.000000	0.000000	2.000000	171.000000	1.000000
15379.747064	-0.097405	0.548275	0.013976	86.254829	67.753090	78.519493	-0.123209	0.000000	-0.702317	0.000000	0.000000	0.000000	0.039340	0.288599	-0.021043	0.000000	0.000000	2.000000	171.000000	1.000000
15379.750398	-0.097405	0.548275	0.013976	86.254829	67.753090	78.519493	-0.123209	0.000000	-0.702317	0.000000	0.000000	0.000000	0.039340	0.288599	-0.021043	0.000000	0.000000	2.000000	171.000000	1.000000
15379.753731	-0.097254	0.549158	0.013924	86.344246	67.294876	77.932350	-0.123209	0.000000	-0.702317	0.000000	0.000000	0.000000	0.045242	0.264928	-0.015806	0.000000	0.000000	2.000000	171.000000	1.000000
15379.757064	-0.097254	0.549158	0.013924	86.344246	67.294876	77.932350	-0.123209	0.000000	-0.702317	0.000000	0.000000	0.000000	0.045242	0.264928	-0.015806	0.000000	0.000000	2.000000	171.000000	1.000000
15379.760398	-0.097254	0.549158	0.013924	86.344246	67.294876	77.932350	-0.123209	0.000000	-0.702317	0.000000	0.000000	0.000000	0.045242	0.264928	-0.015806	0.000000	0.000000	2.000000	171.000000	1.000000
15379.763731	-0.097254	0.549158	0.013924	86.390549	66.446770	77.001610	-0.137306	0.000000	-0.696176	0.000000	0.000000	0.000000	0.045242	0.264928	-0.015806	0.000000	0.000000	2.000000	171.000000	1.000000
15379.767064	-0.097125	0.549946	0.013862	86.390549	66.446770	77.001610	-0.137306	0.000000	-0.696176	0.000000	0.000000	0.000000	0.038797	0.236149	-0.018552	0.000000	0.000000	2.000000	171.000000	1.000000
15379.770398	-0.097125	0.549946	0.013862	86.390549	66.446770	77.001610	-0.137306	0.000000	-0.696176	0.000000	0.000000	0.000000	0.038797	0.236149	-0.018552	0.000000	0.000000	2.000000	171.000000	1.000000
15379.773731	-0.097021	0.550628	0.013814	86.406258	65.240128	75.742638	-0.137306	0.000000	-0.696176	0.000000	0.000000	0.000000	0.030923	0.204609	-0.014321	0.000000	0.000000	2.000000	171.000000	1.000000
15379.777064	-0.097021	0.550628	0.013814	86.406258	65.240128	75.742638	-0.137306	0.000000	-0.696176	0.000000	0.000000	0.000000	0.030923	0.204609	-0.014321	0.000000	0.000000	2.000000	171.000000	1.000000
15379.780398	-0.097021	0.550628	0.013814	86.406258	65.240128	75.742638	-0.137306	0.000000	-0.696176	0.000000	0.000000	0.000000	0.030923	0.204609	-0.014321	0.000000	0.000000	2.000000	171.000000	1.000000
15379.783731	-0.097021	0.550628	0.013814	86.409691	64.116913	74.584244	-0.148927	0.000000	-0.690697	0.000000	0.000000	0.000000	0.030923	0.204609	-0.014321	0.000000	0.000000	2.000000	171.000000	1.000000
15379.787064	-0.096891	0.551223	0.013744	86.409691	64.116913	74.584244	-0.148927	0.000000	-0.690697	0.000000	0.000000	0.000000	0.039251	0.178520	-0.020866	0.000000	0.000000	2.000000	171.000000	1.000000
15379.790398	-0.096891	0.551223	0.013744	86.409691	64.116913	74.584244	-0.148927	0.000000	-0.690697	0.000000	0.000000	0.000000	0.039251	0.178520	-0.020866	0.000000	0.000000	2.000000	171.000000	1.000000
15379.793731	-0.096813	0.551704	0.013708	86.413132	63.177612	73.611717	-0.148927	0.000000	-0.690697	0.000000	0.000000	0.000000	0.023221	0.144261	-0.010938	0.000000	0.000000	2.000000	171.000000	1.000000
15379.797064	-0.096813	0.551704	0.013708	86.413132	63.177612	73.611717	-0.148927	0.000000	-0.690697	0.000000	0.000000	0.000000	0.023221	0.144261	-0.010938	0.000000	0.000000	2.000000	171.000000	1.000000
15379.800398	-0.096813	0.551704	0.013708	86.413132	63.177612	73.611717	-0.148927	0.000000	-0.690697	0.000000	0.000000	0.000000	0.023221	0.144261	-0.010938	0.000000	0.000000	2.000000	171.000000	1.000000
15379.803731	-0.096757	0.552115	0.013659	86.427025	62.775894	73.178505	-0.159338	0.000000	-0.685396	0.000000	0.000000	0.000000	0.017006	0.123334	-0.014730	0.000000	0.000000	2.000000	171.000000	1.000000
15379.807064	-0.096757	0.552115	0.013659	86.427025	62.775894	73.178505	-0.159338	0.000000	-0.685396	0.000000	0.000000	0.000000	0.017006	0.123334	-0.014730	0.000000	0.000000	2.000000	171.000000	1.000000
15379.810398	-0.096757	0.552115	0.013659	86.427025	62.775894	73.178505	-0.159338	0.000000	-0.685396	0.000000	0.000000	0.000000	0.017006	0.123334	-0.014730	0.000000	0.000000	2.000000	171.000000	1.000000
15379.813731	-0.096757	0.552115	0.013659	86.445930	63.101715	73.479645	-0.162173	0.000000	-0.682941	0.000000	0.000000	0.000000	0.017006	0.123334	-0.014730	0.000000	0.000000	2.000000	171.000000	1.000000
15379.817064	-0.096734	0.552455	0.013661	86.445930	63.101715	73.479645	-0.162173	0.000000	-0.682941	0.000000	0.000000	0.000000	0.006881	0.102179	0.000534	0.000000	0.000000	2.000000	171.000000	1.000000
15379.820398	-0.096734	0.552455	0.013661	86.445930	63.101715	73.479645	-0.162173	0.000000	-0.682941	0.000000	0.000000	0.000000	0.006881	0.102179	0.000534	0.000000	0.000000	2.000000	171.000000	1.000000
15379.823731	-0.096736	0.552717	0.013673	86.464043	64.540649	74.910378	-0.162173	0.000000	-0.682941	0.000000	0.000000	0.000000	-0.000757	0.078538	0.003687	0.000000	0.000000	2.000000	171.000000	1.000000
15379.827064	-0.096736	0.552717	0.013673	86.464043	64.540649	74.910378	-0.162173	0.000000	-0.682941	0.000000	0.000000	0.000000	-0.000757	0.078538	0.003687	0.000000	0.000000	2.000000	171.000000	1.000000
15379.830398	-0.096736	0.552717	0.013673	86.464043	64.540649	74.910378	-0.162173	0.000000	-0.682941	0.000000	0.000000	0.000000	-0.000757	0.078538	0.003687	0.000000	0.000000	2.000000	171.000000	1.000000
15379.833731	-0.096736	0.552717	0.013673	86.484085	66.769974	77.136505	-0.163193	0.000000	-0.683645	0.000000	0.000000	0.000000	-0.000757	0.078538	0.003687	0.000000	0.000000	2.000000	171.000000	1.000000
15379.837064	-0.096768	0.552917	0.013714	86.484085	66.769974	77.136505	-0.163193	0.000000	-0.683645	0.000000	0.000000	0.000000	-0.009493	0.060099	0.012186	0.000000	0.000000	2.000000	171.000000	1.000000
15379.840398	-0.096768	0.552917	0.013714	86.484085	66.769974	77.136505	-0.163193	0.000000	-0.683645	0.000000	0.000000	0.000000	-0.009493	0.060099	0.012186	0.000000	0.000000	2.000000	171.000000	1.000000
15379.843731	-0.096768	0.552917	0.013714	86.497925	69.139984	79.502068	-0.163193	0.000000	-0.683645	0.000000	0.000000	0.000000	-0.009493	0.060099	0.012186	0.000000	0.000000	2.000000	171.000000	1.000000
15379.847064	-0.096768	0.552917	0.013714	86.497925	69.139984	79.502068	-0.163193	0.000000	-0.683645	0.000000	0.000000	0.000000	-0.009493	0.060099	0.012186	0.000000	0.000000	2.000000	171.000000	1.000000
15379.850398	-0.096783	0.553082	0.013787	86.497925	69.139984	79.502068	-0.163193	0.000000	-0.683645	0.000000	0.000000	0.000000	-0.004505	0.049511	0.021923	0.000000	0.000000	2.000000	171.000000	1.000000
15379.853731	-0.096783	0.553082	0.013787	86.507561	71.473061	81.829483	-0.161611	0.000000	-0.685676	0.000000	0.000000	0.000000	-0.004505	0.049511	0.021923	0.000000	0.000000	2.000000	171.000000	1.000000
15379.857064	-0.096783	0.553082	0.013787	86.507561	71.473061	81.829483	-0.161611	0.000000	-0.685676	0.000000	0.000000	0.000000	-0.004505	0.049511	0.021923	0.000000	0.000000	2.000000	171.000000	1.000000
15379.860398	-0.096783	0.553082	0.013787	86.507561	71.473061	81.829483	-0.161611	0.000000	-0.685676	0.000000	0.000000	0.000000	-0.004505	0.049511	0.021923	0.000000	0.000000	2.000000	171.000000	1.000000
15379.863731	-0.096829	0.553333	0.014011	86.511147	73.662849	84.013878	-0.160860	0.000000	-0.689330	0.000000	0.000000	0.000000	-0.013855	0.075217	0.067415	0.000000	0.000000	2.000000	171.000000	1.000000
15379.867064	-0.096829	0.553333	0.014011	86.511147	73.662849	84.013878	-0.160860	0.000000	-0.689330	0.000000	0.000000	0.000000	-0.013855	0.075217	0.067415	0.000000	0.000000	2.000000	171.000000	1.000000
15379.870398	-0.096829	0.553333	0.014011	86.511147	73.662849	84.013878	-0.160860	0.000000	-0.689330	0.000000	0.000000	0.000000	-0.013855	0.075217	0.067415	0.000000	0.000000	2.000000	171.000000	1.000000
15379.873731	-0.096829	0.553333	0.014011	86.510475	75.538170	85.884773	-0.158551	0.000000	-0.700565	0.000000	0.000000	0.000000	-0.013855	0.075217	0.067415	0.000000	0.000000	2.000000	171.000000	1.000000
15379.877064	-0.096860	0.553419	0.014163	86.510475	75.538170	85.884773	-0.158551	0.000000	-0.700565	0.000000	0.000000	0.000000	-0.009349	0.025698	0.045501	0.000000	0.000000	2.000000	171.000000	1.000000
15379.880398	-0.096860	0.553419	0.014163	86.510475	75.538170	85.884773	-0.158551	0.000000	-0.700565	0.000000	0.000000	0.000000	-0.009349	0.025698	0.045501	0.000000	0.000000	2.000000	171.000000	1.000000
15379.883731	-0.096888	0.553487	0.014297	86.506935	77.068817	87.411629	-0.158551	0.000000	-0.700565	0.000000	0.000000	0.000000	-0.008257	0.020510	0.040191	0.000000	0.000000	2.000000	171.000000	1.000000
15379.887064	-0.096888	0.553487	0.014297	86.506935	77.068817	87.411629	-0.158551	0.000000	-0.700565	0.000000	0.000000	0.000000	-0.008257	0.020510	0.040191	0.000000	0.000000	2.000000	171.000000	1.000000
15379.890398	-0.096888	0.553487	0.014297	86.506935	77.068817	87.411629	-0.158551	0.000000	-0.700565	0.000000	0.000000	0.000000	-0.008257	0.020510	0.040191	0.000000	0.000000	2.000000	171.000000	1.000000
15379.893731	-0.096888	0.553487	0.014297	86.502014	78.381371	88.720985	-0.155616	0.000000	-0.714847	0.000000	0.000000	0.000000	-0.008257	0.020510	0.040191	0.000000	0.000000	2.000000	171.000000	1.000000
15379.897064	-0.096916	0.553529	0.014436	86.502014	78.381371	88.720985	-0.155616	0.000000	-0.714847	0.000000	0.000000	0.000000	-0.008577	0.012616	0.041730	0.000000	0.000000	2.000000	171.000000	1.000000
15379.900398	-0.096916	0.553529	0.014436	86.502014	78.381371	88.720985	-0.155616	0.000000	-0.714847	0.000000	0.000000	0.000000	-0.008577	0.012616	0.041730	0.000000	0.000000	2.000000	171.000000	1.000000
15379.903731	-0.096916	0.553529	0.014436	86.496246	79.511429	89.851067	-0.155616	0.000000	-0.714847	0.000000	0.000000	0.000000	-0.008577	0.012616	0.041730	0.000000	0.000000	2.000000	171.000000	1.000000
15379.907064	-0.096916	0.553529	0.014436	86.496246	79.511429	89.851067	-0.155616	0.000000	-0.714847	0.000000	0.000000	0.000000	-0.008577	0.012616	0.041730	0.000000	0.000000	2.000000	171.000000	1.000000
15379.910398	-0.096981	0.553563	0.014525	86.496246	79.511429	89.851067	-0.155616	0.000000	-0.714847	0.000000	0.000000	0.000000	-0.019515	0.010154	0.026821	0.000000	0.000000	2.000000	171.000000	1.000000
15379.913731	-0.096981	0.553563	0.014525	86.490158	80.484047	90.826714	-0.154187	0.000000	-0.721802	0.000000	0.000000	0.000000	-0.019515	0.010154	0.026821	0.000000	0.000000	2.000000	171.000000	1.000000
15379.917064	-0.096981	0.553563	0.014525	86.490158	80.484047	90.826714	-0.154187	0.000000	-0.721802	0.000000	0.000000	0.000000	-0.019515	0.010154	0.026821	0.000000	0.000000	2.000000	171.000000	1.000000
15379.920398	-0.096981	0.553563	0.014525	86.490158	80.484047	90.826714	-0.154187	0.000000	-0.721802	0.000000	0.000000	0.000000	-0.019515	0.010154	0.026821	0.000000	0.000000	2.000000	171.000000	1.000000
15379.923731	-0.097071	0.553640	0.014623	86.487038	80.890007	91.236763	-0.150935	0.000000	-0.726273	0.000000	0.000000	0.000000	-0.027008	0.023215	0.029182	0.000000	0.000000	2.000000	171.000000	1.000000
15379.927064	-0.097071	0.553640	0.014623	86.487038	80.890007	91.236763	-0.150935	0.000000	-0.726273	0.000000	0.000000	0.000000	-0.027008	0.023215	0.029182	0.000000	0.000000	2.000000	171.000000	1.000000
15379.930398	-0.097071	0.553640	0.014623	86.487038	80.890007	91.236763	-0.150935	0.000000	-0.726273	0.000000	0.000000	0.000000	-0.027008	0.023215	0.029182	0.000000	0.000000	2.000000	171.000000	1.000000
15379.933731	-0.097071	0.553640	0.014623	86.486099	80.919510	91.271072	-0.146433	0.000000	-0.731136	0.000000	0.000000	0.000000	-0.027008	0.023215	0.029182	0.000000	0.000000	2.000000	171.000000	1.000000
15379.937064	-0.097118	0.553710	0.014621	86.486099	80.919510	91.271072	-0.146433	0.000000	-0.731136	0.000000	0.000000	0.000000	-0.013891	0.020989	-0.000568	0.000000	0.000000	2.000000	171.000000	1.000000
15379.940398	-0.097118	0.553710	0.014621	86.486099	80.919510	91.271072	-0.146433	0.000000	-0.731136	0.000000	0.000000	0.000000	-0.013891	0.020989	-0.000568	0.000000	0.000000	2.000000	171.000000	1.000000
15379.943731	-0.097118	0.553710	0.014621	86.484756	80.747910	91.103416	-0.146433	0.000000	-0.731136	0.000000	0.000000	0.000000	-0.013891	0.020989	-0.000568	0.000000	0.000000	2.000000	171.000000	1.000000
15379.947064	-0.097118	0.553710	0.014621	86.484756	80.747910	91.103416	-0.146433	0.000000	-0.731136	0.000000	0.000000	0.000000	-0.013891	0.020989	-0.000568	0.000000	0.000000	2.000000	171.000000	1.000000
15379.950398	-0.097136	0.553816	0.014596	86.484756	80.747910	91.103416	-0.146433	0.000000	-0.731136	0.000000	0.000000	0.000000	-0.005442	0.031582	-0.007583	0.000000	0.000000	2.000000	171.000000	1.000000
15379.953731	-0.097136	0.553816	0.014596	86.485092	80.579163	90.936920	-0.144118	0.000000	-0.731042	0.000000	0.000000	0.000000	-0.005442	0.031582	-0.007583	0.000000	0.000000	2.000000	171.000000	1.000000
15379.957064	-0.097136	0.553816	0.014596	86.485092	80.579163	90.936920	-0.144118	0.000000	-0.731042	0.000000	0.000000	0.000000	-0.005442	0.031582	-0.007583	0.000000	0.000000	2.000000	171.000000	1.000000
15379.960398	-0.097136	0.553816	0.014596	86.485092	80.579163	90.936920	-0.144118	0.000000	-0.731042	0.000000	0.000000	0.000000	-0.005442	0.031582	-0.007583	0.000000	0.000000	2.000000	171.000000	1.000000
15379.963731	-0.097131	0.554158	0.014460	86.484474	80.448334	90.805000	-0.143211	0.000000	-0.729778	0.000000	0.000000	0.000000	0.001351	0.102817	-0.040565	0.000000	0.000000	2.000000	171.000000	1.000000
15379.967064	-0.097131	0.554158	0.014460	86.484474	80.448334	90.805000	-0.143211	0.000000	-0.729778	0.000000	0.000000	0.000000	0.001351	0.102817	-0.040565	0.000000	0.000000	2.000000	171.000000	1.000000
15379.970398	-0.097131	0.554158	0.014460	86.484474	80.448334	90.805000	-0.143211	0.000000	-0.729778	0.000000	0.000000	0.000000	0.001351	0.102817	-0.040565	0.000000	0.000000	2.000000	171.000000	1.000000
15379.973731	-0.097131	0.554158	0.014460	86.484200	80.494537	90.847923	-0.143436	0.000000	-0.723017	0.000000	0.000000	0.000000	0.001351	0.102817	-0.040565	0.000000	0.000000	2.000000	171.000000	1.000000
15379.977064	-0.097113	0.554387	0.014373	86.484200	80.494537	90.847923	-0.143436	0.000000	-0.723017	0.000000	0.000000	0.000000	0.005389	0.068535	-0.026161	0.000000	0.000000	2.000000	171.000000	1.000000
15379.980398	-0.097113	0.554387	0.014373	86.484200	80.494537	90.847923	-0.143436	0.000000	-0.723017	0.000000	0.000000	0.000000	0.005389	0.068535	-0.026161	0.000000	0.000000	2.000000	171.000000	1.000000
15379.983731	-0.097072	0.554641	0.014285	86.479797	80.902855	91.251030	-0.143436	0.000000	-0.723017	0.000000	0.000000	0.000000	0.012430	0.076388	-0.026375	0.000000	0.000000	2.000000	171.000000	1.000000
15379.987064	-0.097072	0.554641	0.014285	86.479797	80.902855	91.251030	-0.143436	0.000000	-0.723017	0.000000	0.000000	0.000000	0.012430	0.076388	-0.026375	0.000000	0.000000	2.000000	171.000000	1.000000
15379.990398	-0.097072	0.554641	0.014285	86.479797	80.902855	91.251030	-0.143436	0.000000	-0.723017	0.000000	0.000000	0.000000	0.012430	0.076388	-0.026375	0.000000	0.000000	2.000000	171.000000	1.000000
15379.993731	-0.097052	0.554922	0.014187	86.473305	81.556068	91.901085	-0.146406	0.000000	-0.714261	0.000000	0.000000	0.000000	0.006045	0.084263	-0.029366	0.000000	0.000000	2.000000	171.000000	1.000000
15379.997064	-0.097052	0.554922	0.014187	86.473305	81.556068	91.901085	-0.146406	0.000000	-0.714261	0.000000	0.000000	0.000000	0.006045	0.084263	-0.029366	0.000000	0.000000	2.000000	171.000000	1.000000
15380.000398	-0.097052	0.554922	0.014187	86.473305	81.556068	91.901085	-0.146406	0.000000	-0.714261	0.000000	0.000000	0.000000	0.006045	0.084263	-0.029366	0.000000	0.000000	2.000000	171.000000	1.000000
15380.003731	-0.097052	0.554922	0.014187	86.463432	82.525719	92.869499	-0.147413	0.000000	-0.709367	0.000000	0.000000	0.000000	0.006045	0.084263	-0.029366	0.000000	0.000000	2.000000	171.000000	1.000000
15380.007064	-0.097058	0.555221	0.014102	86.463432	82.525719	92.869499	-0.147413	0.000000	-0.709367	0.000000	0.000000	0.000000	-0.001743	0.089453	-0.025517	0.000000	0.000000	2.000000	171.000000	1.000000
15380.010398	-0.097058	0.555221	0.014102	86.463432	82.525719	92.869499	-0.147413	0.000000	-0.709367	0.000000	0.000000	0.000000	-0.001743	0.089453	-0.025517	0.000000	0.000000	2.000000	171.000000	1.000000
15380.013731	-0.097058	0.555221	0.014102	86.449074	83.885986	94.228134	-0.147413	0.000000	-0.709367	0.000000	0.000000	0.000000	-0.001743	0.089453	-0.025517	0.000000	0.000000	2.000000	171.000000	1.000000
15380.017064	-0.097058	0.555221	0.014102	86.449074	83.885986	94.228134	-0.147413	0.000000	-0.709367	0.000000	0.000000	0.000000	-0.001743	0.089453	-0.025517	0.000000	0.000000	2.000000	171.000000	1.000000
15380.020398	-0.097061	0.555475	0.014005	86.449074	83.885986	94.228134	-0.147413	0.000000	-0.709367	0.000000	0.000000	0.000000	-0.000967	0.076329	-0.029270	0.000000	0.000000	2.000000	171.000000	1.000000
15380.023731	-0.097036	0.555765	0.013883	86.427132	85.712410	96.049294	-0.147123	0.000000	-0.705114	0.000000	0.000000	0.000000	0.007492	0.086859	-0.036366	0.000000	0.000000	2.000000	171.000000	1.000000
15380.027064	-0.097036	0.555765	0.013883	86.427132	85.712410	96.049294	-0.147123	0.000000	-0.705114	0.000000	0.000000	0.000000	0.007492	0.086859	-0.036366	0.000000	0.000000	2.000000	171.000000	1.000000
15380.030398	-0.097036	0.555765	0.013883	86.427132	85.712410	96.049294	-0.147123	0.000000	-0.705114	0.000000	0.000000	0.000000	0.007492	0.086859	-0.036366	0.000000	0.000000	2.000000	171.000000	1.000000
15380.033731	-0.097036	0.555765	0.013883	86.404678	87.275162	97.604141	-0.148210	0.000000	-0.694175	0.000000	0.000000	0.000000	0.007492	0.086859	-0.036366	0.000000	0.000000	2.000000	171.000000	1.000000
15380.037064	-0.096988	0.556054	0.013767	86.404678	87.275162	97.604141	-0.148210	0.000000	-0.694175	0.000000	0.000000	0.000000	0.014208	0.086820	-0.035037	0.000000	0.000000	2.000000	171.000000	1.000000
15380.040398	-0.096988	0.556054	0.013767	86.404678	87.275162	97.604141	-0.148210	0.000000	-0.694175	0.000000	0.000000	0.000000	0.014208	0.086820	-0.035037	0.000000	0.000000	2.000000	171.000000	1.000000
15380.043731	-0.096988	0.556054	0.013767	86.383453	88.694168	99.014046	-0.148210	0.000000	-0.694175	0.000000	0.000000	0.000000	0.014208	0.086820	-0.035037	0.000000	0.000000	2.000000	171.000000	1.000000
15380.047064	-0.096988	0.556054	0.013767	86.383453	88.694168	99.014046	-0.148210	0.000000	-0.694175	0.000000	0.000000	0.000000	0.014208	0.086820	-0.035037	0.000000	0.000000	2.000000	171.000000	1.000000
15380.050398	-0.096914	0.556352	0.013631	86.383453	88.694168	99.014046	-0.148210	0.000000	-0.694175	0.000000	0.000000	0.000000	0.022331	0.089453	-0.040570	0.000000	0.000000	2.000000	171.000000	1.000000
15380.053731	-0.096914	0.556352	0.013631	86.362450	89.960579	100.266190	-0.150578	0.000000	-0.688335	0.000000	0.000000	0.000000	0.022331	0.089453	-0.040570	0.000000	0.000000	2.000000	171.000000	1.000000
15380.057064	-0.096914	0.556352	0.013631	86.362450	89.960579	100.266190	-0.150578	0.000000	-0.688335	0.000000	0.000000	0.000000	0.022331	0.089453	-0.040570	0.000000	0.000000	2.000000	171.000000	1.000000
15380.060398	-0.096914	0.556352	0.013631	86.362450	89.960579	100.266190	-0.150578	0.000000	-0.688335	0.000000	0.000000	0.000000	0.022331	0.089453	-0.040570	0.000000	0.000000	2.000000	171.000000	1.000000
15380.063731	-0.096766	0.556922	0.013366	86.357231	90.923592	101.206978	-0.154300	0.000000	-0.681574	0.000000	0.000000	0.000000	0.044348	0.170884	-0.079715	0.000000	0.000000	2.000000	171.000000	1.000000
15380.067064	-0.096766	0.556922	0.013366	86.357231	90.923592	101.206978	-0.154300	0.000000	-0.681574	0.000000	0.000000	0.000000	0.044348	0.170884	-0.079715	0.000000	0.000000	2.000000	171.000000	1.000000
15380.070398	-0.096766	0.556922	0.013366	86.357231	90.923592	101.206978	-0.154300	0.000000	-0.681574	0.000000	0.000000	0.000000	0.044348	0.170884	-0.079715	0.000000	0.000000	2.000000	171.000000	1.000000
15380.073731	-0.096766	0.556922	0.013366	86.372910	91.451920	101.703636	-0.161692	0.000000	-0.668288	0.000000	0.000000	0.000000	0.044348	0.170884	-0.079715	0.000000	0.000000	2.000000	171.000000	1.000000
15380.077064	-0.096710	0.557202	0.013208	86.372910	91.451920	101.703636	-0.161692	0.000000	-0.668288	0.000000	0.000000	0.000000	0.016724	0.084092	-0.047380	0.000000	0.000000	2.000000	171.000000	1.000000
15380.080398	-0.096710	0.557202	0.013208	86.372910	91.451920	101.703636	-0.161692	0.000000	-0.668288	0.000000	0.000000	0.000000	0.016724	0.084092	-0.047380	0.000000	0.000000	2.000000	171.000000	1.000000
15380.083731	-0.096710	0.557202	0.013208	86.411331	91.615417	101.827347	-0.161692	0.000000	-0.668288	0.000000	0.000000	0.000000	0.016724	0.084092	-0.047380	0.000000	0.000000	2.000000	171.000000	1.000000
15380.087064	-0.096710	0.557202	0.013208	86.411331	91.615417	101.827347	-0.161692	0.000000	-0.668288	0.000000	0.000000	0.000000	0.016724	0.084092	-0.047380	0.000000	0.000000	2.000000	171.000000	1.000000
15380.090398	-0.096693	0.557421	0.013011	86.411331	91.615417	101.827347	-0.161692	0.000000	-0.668288	0.000000	0.000000	0.000000	0.005171	0.065731	-0.059094	0.000000	0.000000	2.000000	171.000000	1.000000
15380.093731	-0.096693	0.557421	0.013011	86.440918	91.546181	101.732422	-0.164479	0.000000	-0.660391	0.000000	0.000000	0.000000	0.005171	0.065731	-0.059094	0.000000	0.000000	2.000000	171.000000	1.000000
15380.097064	-0.096693	0.557421	0.013011	86.440918	91.546181	101.732422	-0.164479	0.000000	-0.660391	0.000000	0.000000	0.000000	0.005171	0.065731	-0.059094	0.000000	0.000000	2.000000	171.000000	1.000000
15380.100398	-0.096693	0.557421	0.013011	86.440918	91.546181	101.732422	-0.164479	0.000000	-0.660391	0.000000	0.000000	0.000000	0.005171	0.065731	-0.059094	0.000000	0.000000	2.000000	171.000000	1.000000
15380.103731	-0.096683	0.557728	0.012508	86.443283	91.496643	101.689301	-0.165341	0.000000	-0.650542	0.000000	0.000000	0.000000	0.003155	0.092046	-0.150969	0.000000	0.000000	2.000000	171.000000	1.000000
15380.107064	-0.096683	0.557728	0.012508	86.443283	91.496643	101.689301	-0.165341	0.000000	-0.650542	0.000000	0.000000	0.000000	0.003155	0.092046	-0.150969	0.000000	0.000000	2.000000	171.000000	1.000000
15380.110398	-0.096683	0.557728	0.012508	86.443283	91.496643	101.689301	-0.165341	0.000000	-0.650542	0.000000	0.000000	0.000000	0.003155	0.092046	-0.150969	0.000000	0.000000	2.000000	171.000000	1.000000
15380.113731	-0.096683	0.557728	0.012508	86.442513	91.537415	101.738327	-0.165867	0.000000	-0.625381	0.000000	0.000000	0.000000	0.003155	0.092046	-0.150969	0.000000	0.000000	2.000000	171.000000	1.000000
15380.117064	-0.096699	0.557798	0.012247	86.442513	91.537415	101.738327	-0.165867	0.000000	-0.625381	0.000000	0.000000	0.000000	-0.004828	0.021068	-0.078113	0.000000	0.000000	2.000000	171.000000	1.000000
15380.120398	-0.096699	0.557798	0.012247	86.442513	91.537415	101.738327	-0.165867	0.000000	-0.625381	0.000000	0.000000	0.000000	-0.004828	0.021068	-0.078113	0.000000	0.000000	2.000000	171.000000	1.000000
15380.123731	-0.096699	0.557798	0.012247	86.440369	91.681664	101.885574	-0.165867	0.000000	-0.625381	0.000000	0.000000	0.000000	-0.004828	0.021068	-0.078113	0.000000	0.000000	2.000000	171.000000	1.000000
15380.127064	-0.096699	0.557798	0.012247	86.440369	91.681664	101.885574	-0.165867	0.000000	-0.625381	0.000000	0.000000	0.000000	-0.004828	0.021068	-0.078113	0.000000	0.000000	2.000000	171.000000	1.000000
15380.130398	-0.096647	0.557799	0.011994	86.440369	91.681664	101.885574	-0.165867	0.000000	-0.625381	0.000000	0.000000	0.000000	0.015660	0.000095	-0.076024	0.000000	0.000000	2.000000	171.000000	1.000000
15380.133731	-0.096647	0.557799	0.011994	86.435196	92.032013	102.228432	-0.165062	0.000000	-0.612362	0.000000	0.000000	0.000000	0.015660	0.000095	-0.076024	0.000000	0.000000	2.000000	171.000000	1.000000
15380.137064	-0.096647	0.557799	0.011994	86.435196	92.032013	102.228432	-0.165062	0.000000	-0.612362	0.000000	0.000000	0.000000	0.015660	0.000095	-0.076024	0.000000	0.000000	2.000000	171.000000	1.000000
15380.140398	-0.096647	0.557799	0.011994	86.435196	92.032013	102.228432	-0.165062	0.000000	-0.612362	0.000000	0.000000	0.000000	0.015660	0.000095	-0.076024	0.000000	0.000000	2.000000	171.000000	1.000000
15380.143731	-0.096387	0.557564	0.011635	86.428337	92.484215	102.667885	-0.167672	0.000000	-0.599691	0.000000	0.000000	0.000000	0.077832	-0.070453	-0.107566	0.000000	0.000000	2.000000	171.000000	1.000000
15380.147064	-0.096387	0.557564	0.011635	86.428337	92.484215	102.667885	-0.167672	0.000000	-0.599691	0.000000	0.000000	0.000000	0.077832	-0.070453	-0.107566	0.000000	0.000000	2.000000	171.000000	1.000000
15380.150398	-0.096387	0.557564	0.011635	86.428337	92.484215	102.667885	-0.167672	0.000000	-0.599691	0.000000	0.000000	0.000000	0.077832	-0.070453	-0.107566	0.000000	0.000000	2.000000	171.000000	1.000000
15380.153731	-0.096242	0.557337	0.011493	86.419144	93.082825	103.251305	-0.180644	0.000000	-0.581764	0.000000	0.000000	0.000000	0.043536	-0.067896	-0.042583	0.000000	0.000000	2.000000	171.000000	1.000000
15380.157064	-0.096242	0.557337	0.011493	86.419144	93.082825	103.251305	-0.180644	0.000000	-0.581764	0.000000	0.000000	0.000000	0.043536	-0.067896	-0.042583	0.000000	0.000000	2.000000	171.000000	1.000000
15380.160398	-0.096242	0.557337	0.011493	86.419144	93.082825	103.251305	-0.180644	0.000000	-0.581764	0.000000	0.000000	0.000000	0.043536	-0.067896	-0.042583	0.000000	0.000000	2.000000	171.000000	1.000000
15380.163731	-0.096242	0.557337	0.011493	86.407730	93.771500	103.927719	-0.187900	0.000000	-0.574666	0.000000	0.000000	0.000000	0.043536	-0.067896	-0.042583	0.000000	0.000000	2.000000	171.000000	1.000000
15380.167064	-0.096100	0.557033	0.011367	86.407730	93.771500	103.927719	-0.187900	0.000000	-0.574666	0.000000	0.000000	0.000000	0.042537	-0.091352	-0.037826	0.000000	0.000000	2.000000	171.000000	1.000000
15380.170398	-0.096100	0.557033	0.011367	86.407730	93.771500	103.927719	-0.187900	0.000000	-0.574666	0.000000	0.000000	0.000000	0.042537	-0.091352	-0.037826	0.000000	0.000000	2.000000	171.000000	1.000000
15380.173731	-0.096100	0.557033	0.011367	86.393204	94.601997	104.743507	-0.187900	0.000000	-0.574666	0.000000	0.000000	0.000000	0.042537	-0.091352	-0.037826	0.000000	0.000000	2.000000	171.000000	1.000000
15380.177064	-0.096100	0.557033	0.011367	86.393204	94.601997	104.743507	-0.187900	0.000000	-0.574666	0.000000	0.000000	0.000000	0.042537	-0.091352	-0.037826	0.000000	0.000000	2.000000	171.000000	1.000000
15380.180398	-0.095926	0.556659	0.011306	86.393204	94.601997	104.743507	-0.187900	0.000000	-0.574666	0.000000	0.000000	0.000000	0.052402	-0.112239	-0.018228	0.000000	0.000000	2.000000	171.000000	1.000000
15380.183731	-0.095782	0.556189	0.011171	86.373505	95.661842	105.789116	-0.194990	0.000000	-0.568362	0.000000	0.000000	0.000000	0.043063	-0.140824	-0.040609	0.000000	0.000000	2.000000	171.000000	1.000000
15380.187064	-0.095782	0.556189	0.011171	86.373505	95.661842	105.789116	-0.194990	0.000000	-0.568362	0.000000	0.000000	0.000000	0.043063	-0.140824	-0.040609	0.000000	0.000000	2.000000	171.000000	1.000000
15380.190398	-0.095782	0.556189	0.011171	86.373505	95.661842	105.789116	-0.194990	0.000000	-0.568362	0.000000	0.000000	0.000000	0.043063	-0.140824	-0.040609	0.000000	0.000000	2.000000	171.000000	1.000000
15380.193731	-0.095782	0.556189	0.011171	86.353630	96.814545	106.932617	-0.210901	0.000000	-0.558556	0.000000	0.000000	0.000000	0.043063	-0.140824	-0.040609	0.000000	0.000000	2.000000	171.000000	1.000000
15380.197064	-0.095690	0.555659	0.011060	86.353630	96.814545	106.932617	-0.210901	0.000000	-0.558556	0.000000	0.000000	0.000000	0.027683	-0.159035	-0.033460	0.000000	0.000000	2.000000	171.000000	1.000000
15380.200398	-0.095690	0.555659	0.011060	86.353630	96.814545	106.932617	-0.210901	0.000000	-0.558556	0.000000	0.000000	0.000000	0.027683	-0.159035	-0.033460	0.000000	0.000000	2.000000	171.000000	1.000000
15380.203731	-0.095638	0.555112	0.010921	86.328163	97.974525	108.092247	-0.210901	0.000000	-0.558556	0.000000	0.000000	0.000000	0.015459	-0.164116	-0.041670	0.000000	0.000000	2.000000	171.000000	1.000000
15380.207064	-0.095638	0.555112	0.010921	86.328163	97.974525	108.092247	-0.210901	0.000000	-0.558556	0.000000	0.000000	0.000000	0.015459	-0.164116	-0.041670	0.000000	0.000000	2.000000	171.000000	1.000000
15380.210398	-0.095638	0.555112	0.010921	86.328163	97.974525	108.092247	-0.210901	0.000000	-0.558556	0.000000	0.000000	0.000000	0.015459	-0.164116	-0.041670	0.000000	0.000000	2.000000	171.000000	1.000000
15380.213731	-0.095638	0.555112	0.010921	86.300217	99.160873	109.281052	-0.218091	0.000000	-0.546034	0.000000	0.000000	0.000000	0.015459	-0.164116	-0.041670	0.000000	0.000000	2.000000	171.000000	1.000000
15380.217064	-0.095616	0.554505	0.010810	86.300217	99.160873	109.281052	-0.218091	0.000000	-0.546034	0.000000	0.000000	0.000000	0.006792	-0.182300	-0.033237	0.000000	0.000000	2.000000	171.000000	1.000000
15380.220398	-0.095616	0.554505	0.010810	86.300217	99.160873	109.281052	-0.218091	0.000000	-0.546034	0.000000	0.000000	0.000000	0.006792	-0.182300	-0.033237	0.000000	0.000000	2.000000	171.000000	1.000000
15380.223731	-0.095597	0.553888	0.010721	86.269493	100.373466	110.496208	-0.218091	0.000000	-0.546034	0.000000	0.000000	0.000000	0.005437	-0.184844	-0.026610	0.000000	0.000000	2.000000	171.000000	1.000000
15380.227064	-0.095597	0.553888	0.010721	86.269493	100.373466	110.496208	-0.218091	0.000000	-0.546034	0.000000	0.000000	0.000000	0.005437	-0.184844	-0.026610	0.000000	0.000000	2.000000	171.000000	1.000000
15380.230398	-0.095597	0.553888	0.010721	86.269493	100.373466	110.496208	-0.218091	0.000000	-0.546034	0.000000	0.000000	0.000000	0.005437	-0.184844	-0.026610	0.000000	0.000000	2.000000	171.000000	1.000000
15380.233731	-0.095597	0.553888	0.010721	86.241882	101.399864	111.527657	-0.220128	0.000000	-0.536060	0.000000	0.000000	0.000000	0.005437	-0.184844	-0.026610	0.000000	0.000000	2.000000	171.000000	1.000000
15380.237064	-0.095621	0.553333	0.010721	86.241882	101.399864	111.527657	-0.220128	0.000000	-0.536060	0.000000	0.000000	0.000000	-0.006925	-0.166740	-0.000074	0.000000	0.000000	2.000000	171.000000	1.000000
15380.240398	-0.095621	0.553333	0.010721	86.241882	101.399864	111.527657	-0.220128	0.000000	-0.536060	0.000000	0.000000	0.000000	-0.006925	-0.166740	-0.000074	0.000000	0.000000	2.000000	171.000000	1.000000
15380.243731	-0.095686	0.552811	0.010814	86.217010	102.266273	112.401398	-0.220128	0.000000	-0.536060	0.000000	0.000000	0.000000	-0.019622	-0.156551	0.028065	0.000000	0.000000	2.000000	171.000000	1.000000
15380.247064	-0.095686	0.552811	0.010814	86.217010	102.266273	112.401398	-0.220128	0.000000	-0.536060	0.000000	0.000000	0.000000	-0.019622	-0.156551	0.028065	0.000000	0.000000	2.000000	171.000000	1.000000
15380.250398	-0.095686	0.552811	0.010814	86.217010	102.266273	112.401398	-0.220128	0.000000	-0.536060	0.000000	0.000000	0.000000	-0.019622	-0.156551	0.028065	0.000000	0.000000	2.000000	171.000000	1.000000
15380.253731	-0.095686	0.552811	0.010814	86.196510	102.952812	113.092178	-0.215704	0.000000	-0.540725	0.000000	0.000000	0.000000	-0.019622	-0.156551	0.028065	0.000000	0.000000	2.000000	171.000000	1.000000
15380.257064	-0.095748	0.552348	0.011006	86.196510	102.952812	113.092178	-0.215704	0.000000	-0.540725	0.000000	0.000000	0.000000	-0.018688	-0.138665	0.057431	0.000000	0.000000	2.000000	171.000000	1.000000
15380.260398	-0.095748	0.552348	0.011006	86.196510	102.952812	113.092178	-0.215704	0.000000	-0.540725	0.000000	0.000000	0.000000	-0.018688	-0.138665	0.057431	0.000000	0.000000	2.000000	171.000000	1.000000
15380.263731	-0.095748	0.552348	0.011006	86.179405	103.507225	113.647804	-0.215704	0.000000	-0.540725	0.000000	0.000000	0.000000	-0.018688	-0.138665	0.057431	0.000000	0.000000	2.000000	171.000000	1.000000
15380.267064	-0.095748	0.552348	0.011006	86.179405	103.507225	113.647804	-0.215704	0.000000	-0.540725	0.000000	0.000000	0.000000	-0.018688	-0.138665	0.057431	0.000000	0.000000	2.000000	171.000000	1.000000
15380.270398	-0.095807	0.551946	0.011295	86.179405	103.507225	113.647804	-0.215704	0.000000	-0.540725	0.000000	0.000000	0.000000	-0.017759	-0.120845	0.086844	0.000000	0.000000	2.000000	171.000000	1.000000
15380.273731	-0.095894	0.551629	0.011605	86.167328	103.834122	113.977127	-0.212589	0.000000	-0.550297	0.000000	0.000000	0.000000	-0.025976	-0.094997	0.093007	0.000000	0.000000	2.000000	171.000000	1.000000
15380.277064	-0.095894	0.551629	0.011605	86.167328	103.834122	113.977127	-0.212589	0.000000	-0.550297	0.000000	0.000000	0.000000	-0.025976	-0.094997	0.093007	0.000000	0.000000	2.000000	171.000000	1.000000
15380.280398	-0.095894	0.551629	0.011605	86.167328	103.834122	113.977127	-0.212589	0.000000	-0.550297	0.000000	0.000000	0.000000	-0.025976	-0.094997	0.093007	0.000000	0.000000	2.000000	171.000000	1.000000
15380.283731	-0.095894	0.551629	0.011605	86.156364	104.057472	114.209808	-0.205300	0.000000	-0.580272	0.000000	0.000000	0.000000	-0.025976	-0.094997	0.093007	0.000000	0.000000	2.000000	171.000000	1.000000
15380.287064	-0.095982	0.551381	0.011923	86.156364	104.057472	114.209808	-0.205300	0.000000	-0.580272	0.000000	0.000000	0.000000	-0.026444	-0.074298	0.095242	0.000000	0.000000	2.000000	171.000000	1.000000
15380.290398	-0.095982	0.551381	0.011923	86.156364	104.057472	114.209808	-0.205300	0.000000	-0.580272	0.000000	0.000000	0.000000	-0.026444	-0.074298	0.095242	0.000000	0.000000	2.000000	171.000000	1.000000
15380.293731	-0.095982	0.551381	0.011923	86.136490	104.046982	114.223305	-0.205300	0.000000	-0.580272	0.000000	0.000000	0.000000	-0.026444	-0.074298	0.095242	0.000000	0.000000	2.000000	171.000000	1.000000
15380.297064	-0.095982	0.551381	0.011923	86.136490	104.046982	114.223305	-0.205300	0.000000	-0.580272	0.000000	0.000000	0.000000	-0.026444	-0.074298	0.095242	0.000000	0.000000	2.000000	171.000000	1.000000
15380.300398	-0.096086	0.551195	0.012203	86.136490	104.046982	114.223305	-0.205300	0.000000	-0.580272	0.000000	0.000000	0.000000	-0.031104	-0.055994	0.083956	0.000000	0.000000	2.000000	171.000000	1.000000
15380.303731	-0.096192	0.551070	0.012382	86.103691	103.877190	114.094017	-0.200893	0.000000	-0.596146	0.000000	0.000000	0.000000	-0.031890	-0.037398	0.053665	0.000000	0.000000	2.000000	171.000000	1.000000
15380.307064	-0.096192	0.551070	0.012382	86.103691	103.877190	114.094017	-0.200893	0.000000	-0.596146	0.000000	0.000000	0.000000	-0.031890	-0.037398	0.053665	0.000000	0.000000	2.000000	171.000000	1.000000
15380.310398	-0.096192	0.551070	0.012382	86.103691	103.877190	114.094017	-0.200893	0.000000	-0.596146	0.000000	0.000000	0.000000	-0.031890	-0.037398	0.053665	0.000000	0.000000	2.000000	171.000000	1.000000
15380.313731	-0.096192	0.551070	0.012382	86.077835	103.653870	113.914177	-0.190394	0.000000	-0.619082	0.000000	0.000000	0.000000	-0.031890	-0.037398	0.053665	0.000000	0.000000	2.000000	171.000000	1.000000
15380.317064	-0.096327	0.551025	0.012473	86.077835	103.653870	113.914177	-0.190394	0.000000	-0.619082	0.000000	0.000000	0.000000	-0.040453	-0.013558	0.027362	0.000000	0.000000	2.000000	171.000000	1.000000
15380.320398	-0.096327	0.551025	0.012473	86.077835	103.653870	113.914177	-0.190394	0.000000	-0.619082	0.000000	0.000000	0.000000	-0.040453	-0.013558	0.027362	0.000000	0.000000	2.000000	171.000000	1.000000
15380.323731	-0.096327	0.551025	0.012473	86.058968	103.435020	113.734802	-0.190394	0.000000	-0.619082	0.000000	0.000000	0.000000	-0.040453	-0.013558	0.027362	0.000000	0.000000	2.000000	171.000000	1.000000
15380.327064	-0.096327	0.551025	0.012473	86.058968	103.435020	113.734802	-0.190394	0.000000	-0.619082	0.000000	0.000000	0.000000	-0.040453	-0.013558	0.027362	0.000000	0.000000	2.000000	171.000000	1.000000
15380.330398	-0.096460	0.551051	0.012440	86.058968	103.435020	113.734802	-0.190394	0.000000	-0.619082	0.000000	0.000000	0.000000	-0.039822	0.007852	-0.009743	0.000000	0.000000	2.000000	171.000000	1.000000
15380.333731	-0.096460	0.551051	0.012440	86.039978	103.160339	113.506584	-0.183652	0.000000	-0.623643	0.000000	0.000000	0.000000	-0.039822	0.007852	-0.009743	0.000000	0.000000	2.000000	171.000000	1.000000
15380.337064	-0.096460	0.551051	0.012440	86.039978	103.160339	113.506584	-0.183652	0.000000	-0.623643	0.000000	0.000000	0.000000	-0.039822	0.007852	-0.009743	0.000000	0.000000	2.000000	171.000000	1.000000
15380.340398	-0.096460	0.551051	0.012440	86.039978	103.160339	113.506584	-0.183652	0.000000	-0.623643	0.000000	0.000000	0.000000	-0.039822	0.007852	-0.009743	0.000000	0.000000	2.000000	171.000000	1.000000
15380.343731	-0.096736	0.551308	0.012091	86.019165	102.775299	113.170074	-0.177015	0.000000	-0.622019	0.000000	0.000000	0.000000	-0.082931	0.076943	-0.104961	0.000000	0.000000	2.000000	171.000000	1.000000
15380.347064	-0.096736	0.551308	0.012091	86.019165	102.775299	113.170074	-0.177015	0.000000	-0.622019	0.000000	0.000000	0.000000	-0.082931	0.076943	-0.104961	0.000000	0.000000	2.000000	171.000000	1.000000
15380.350398	-0.096736	0.551308	0.012091	86.019165	102.775299	113.170074	-0.177015	0.000000	-0.622019	0.000000	0.000000	0.000000	-0.082931	0.076943	-0.104961	0.000000	0.000000	2.000000	171.000000	1.000000
15380.353731	-0.096736	0.551308	0.012091	85.989410	102.328033	112.781311	-0.163193	0.000000	-0.604525	0.000000	0.000000	0.000000	-0.082931	0.076943	-0.104961	0.000000	0.000000	2.000000	171.000000	1.000000
15380.357064	-0.096840	0.551529	0.011805	85.989410	102.328033	112.781311	-0.163193	0.000000	-0.604525	0.000000	0.000000	0.000000	-0.031086	0.066283	-0.085658	0.000000	0.000000	2.000000	171.000000	1.000000
15380.360398	-0.096840	0.551529	0.011805	85.989410	102.328033	112.781311	-0.163193	0.000000	-0.604525	0.000000	0.000000	0.000000	-0.031086	0.066283	-0.085658	0.000000	0.000000	2.000000	171.000000	1.000000
15380.363731	-0.096919	0.551801	0.011514	85.955765	101.660591	112.181900	-0.163193	0.000000	-0.604525	0.000000	0.000000	0.000000	-0.023720	0.081882	-0.087357	0.000000	0.000000	2.000000	171.000000	1.000000
15380.367064	-0.096919	0.551801	0.011514	85.955765	101.660591	112.181900	-0.163193	0.000000	-0.604525	0.000000	0.000000	0.000000	-0.023720	0.081882	-0.087357	0.000000	0.000000	2.000000	171.000000	1.000000
15380.370398	-0.096919	0.551801	0.011514	85.955765	101.660591	112.181900	-0.163193	0.000000	-0.604525	0.000000	0.000000	0.000000	-0.023720	0.081882	-0.087357	0.000000	0.000000	2.000000	171.000000	1.000000
15380.373731	-0.096919	0.551801	0.011514	85.916061	101.023811	111.607338	-0.154059	0.000000	-0.575690	0.000000	0.000000	0.000000	-0.023720	0.081882	-0.087357	0.000000	0.000000	2.000000	171.000000	1.000000
15380.377064	-0.096925	0.552109	0.011208	85.916061	101.023811	111.607338	-0.154059	0.000000	-0.575690	0.000000	0.000000	0.000000	-0.001919	0.092325	-0.091645	0.000000	0.000000	2.000000	171.000000	1.000000
15380.380398	-0.096925	0.552109	0.011208	85.916061	101.023811	111.607338	-0.154059	0.000000	-0.575690	0.000000	0.000000	0.000000	-0.001919	0.092325	-0.091645	0.000000	0.000000	2.000000	171.000000	1.000000
15380.383731	-0.096925	0.552109	0.011208	85.881058	100.343369	110.980125	-0.154059	0.000000	-0.575690	0.000000	0.000000	0.000000	-0.001919	0.092325	-0.091645	0.000000	0.000000	2.000000	171.000000	1.000000
15380.387064	-0.096925	0.552109	0.011208	85.881058	100.343369	110.980125	-0.154059	0.000000	-0.575690	0.000000	0.000000	0.000000	-0.001919	0.092325	-0.091645	0.000000	0.000000	2.000000	171.000000	1.000000
15380.390398	-0.096878	0.552434	0.010866	85.881058	100.343369	110.980125	-0.154059	0.000000	-0.575690	0.000000	0.000000	0.000000	0.014291	0.097562	-0.102658	0.000000	0.000000	2.000000	171.000000	1.000000
15380.393731	-0.096793	0.552786	0.010460	85.871895	99.981285	110.635483	-0.153739	0.000000	-0.560415	0.000000	0.000000	0.000000	0.025235	0.105433	-0.121927	0.000000	0.000000	2.000000	171.000000	1.000000
15380.397064	-0.096793	0.552786	0.010460	85.871895	99.981285	110.635483	-0.153739	0.000000	-0.560415	0.000000	0.000000	0.000000	0.025235	0.105433	-0.121927	0.000000	0.000000	2.000000	171.000000	1.000000
15380.400398	-0.096793	0.552786	0.010460	85.871895	99.981285	110.635483	-0.153739	0.000000	-0.560415	0.000000	0.000000	0.000000	0.025235	0.105433	-0.121927	0.000000	0.000000	2.000000	171.000000	1.000000
15380.403731	-0.096793	0.552786	0.010460	85.878922	99.725052	110.381157	-0.160326	0.000000	-0.522985	0.000000	0.000000	0.000000	0.025235	0.105433	-0.121927	0.000000	0.000000	2.000000	171.000000	1.000000
15380.407064	-0.096709	0.553155	0.009939	85.878922	99.725052	110.381157	-0.160326	0.000000	-0.522985	0.000000	0.000000	0.000000	0.025385	0.110691	-0.156166	0.000000	0.000000	2.000000	171.000000	1.000000
15380.410398	-0.096709	0.553155	0.009939	85.878922	99.725052	110.381157	-0.160326	0.000000	-0.522985	0.000000	0.000000	0.000000	0.025385	0.110691	-0.156166	0.000000	0.000000	2.000000	171.000000	1.000000
15380.413731	-0.096580	0.553515	0.009319	85.882721	99.581078	110.236511	-0.160326	0.000000	-0.522985	0.000000	0.000000	0.000000	0.038537	0.108038	-0.186144	0.000000	0.000000	2.000000	171.000000	1.000000
15380.417064	-0.096580	0.553515	0.009319	85.882721	99.581078	110.236511	-0.160326	0.000000	-0.522985	0.000000	0.000000	0.000000	0.038537	0.108038	-0.186144	0.000000	0.000000	2.000000	171.000000	1.000000
15380.420398	-0.096580	0.553515	0.009319	85.882721	99.581078	110.236511	-0.160326	0.000000	-0.522985	0.000000	0.000000	0.000000	0.038537	0.108038	-0.186144	0.000000	0.000000	2.000000	171.000000	1.000000
15380.423731	-0.096580	0.553515	0.009319	85.885246	99.477272	110.132133	-0.170980	0.000000	-0.465933	0.000000	0.000000	0.000000	0.038537	0.108038	-0.186144	0.000000	0.000000	2.000000	171.000000	1.000000
15380.427064	-0.096434	0.553883	0.008611	85.885246	99.477272	110.132133	-0.170980	0.000000	-0.465933	0.000000	0.000000	0.000000	0.043935	0.110393	-0.212213	0.000000	0.000000	2.000000	171.000000	1.000000
15380.430398	-0.096434	0.553883	0.008611	85.885246	99.477272	110.132133	-0.170980	0.000000	-0.465933	0.000000	0.000000	0.000000	0.043935	0.110393	-0.212213	0.000000	0.000000	2.000000	171.000000	1.000000
15380.433731	-0.096283	0.554250	0.007772	85.888580	99.352737	110.010010	-0.170980	0.000000	-0.465933	0.000000	0.000000	0.000000	0.045239	0.110113	-0.251884	0.000000	0.000000	2.000000	171.000000	1.000000
15380.437064	-0.096283	0.554250	0.007772	85.888580	99.352737	110.010010	-0.170980	0.000000	-0.465933	0.000000	0.000000	0.000000	0.045239	0.110113	-0.251884	0.000000	0.000000	2.000000	171.000000	1.000000
15380.440398	-0.096283	0.554250	0.007772	85.888580	99.352737	110.010010	-0.170980	0.000000	-0.465933	0.000000	0.000000	0.000000	0.045239	0.110113	-0.251884	0.000000	0.000000	2.000000	171.000000	1.000000
15380.443731	-0.096283	0.554250	0.007772	85.890869	99.271454	109.928505	-0.185842	0.000000	-0.388584	0.000000	0.000000	0.000000	0.045239	0.110113	-0.251884	0.000000	0.000000	2.000000	171.000000	1.000000
15380.447064	-0.096101	0.554632	0.006890	85.890869	99.271454	109.928505	-0.185842	0.000000	-0.388584	0.000000	0.000000	0.000000	0.054768	0.114770	-0.264475	0.000000	0.000000	2.000000	171.000000	1.000000
15380.450398	-0.096101	0.554632	0.006890	85.890869	99.271454	109.928505	-0.185842	0.000000	-0.388584	0.000000	0.000000	0.000000	0.054768	0.114770	-0.264475	0.000000	0.000000	2.000000	171.000000	1.000000
15380.453731	-0.095931	0.555004	0.005963	85.892006	99.228012	109.887680	-0.185842	0.000000	-0.388584	0.000000	0.000000	0.000000	0.050742	0.111591	-0.278267	0.000000	0.000000	2.000000	171.000000	1.000000
15380.457064	-0.095931	0.555004	0.005963	85.892006	99.228012	109.887680	-0.185842	0.000000	-0.388584	0.000000	0.000000	0.000000	0.050742	0.111591	-0.278267	0.000000	0.000000	2.000000	171.000000	1.000000
15380.460398	-0.095931	0.555004	0.005963	85.892006	99.228012	109.887680	-0.185842	0.000000	-0.388584	0.000000	0.000000	0.000000	0.050742	0.111591	-0.278267	0.000000	0.000000	2.000000	171.000000	1.000000
15380.463731	-0.095722	0.555391	0.005061	85.893059	99.189987	109.846840	-0.203427	0.000000	-0.298127	0.000000	0.000000	0.000000	0.062882	0.116101	-0.270452	0.000000	0.000000	2.000000	171.000000	1.000000
15380.467064	-0.095722	0.555391	0.005061	85.893059	99.189987	109.846840	-0.203427	0.000000	-0.298127	0.000000	0.000000	0.000000	0.062882	0.116101	-0.270452	0.000000	0.000000	2.000000	171.000000	1.000000
15380.470398	-0.095722	0.555391	0.005061	85.893059	99.189987	109.846840	-0.203427	0.000000	-0.298127	0.000000	0.000000	0.000000	0.062882	0.116101	-0.270452	0.000000	0.000000	2.000000	171.000000	1.000000
15380.473731	-0.095722	0.555391	0.005061	85.896400	99.070435	109.724251	-0.213908	0.000000	-0.253051	0.000000	0.000000	0.000000	0.062882	0.116101	-0.270452	0.000000	0.000000	2.000000	171.000000	1.000000
15380.477064	-0.095495	0.555768	0.004186	85.896400	99.070435	109.724251	-0.213908	0.000000	-0.253051	0.000000	0.000000	0.000000	0.068047	0.112881	-0.262433	0.000000	0.000000	2.000000	171.000000	1.000000
15380.480398	-0.095495	0.555768	0.004186	85.896400	99.070435	109.724251	-0.213908	0.000000	-0.253051	0.000000	0.000000	0.000000	0.068047	0.112881	-0.262433	0.000000	0.000000	2.000000	171.000000	1.000000
15380.483731	-0.095277	0.556151	0.003351	85.899742	98.956047	109.601387	-0.213908	0.000000	-0.253051	0.000000	0.000000	0.000000	0.065514	0.114913	-0.250446	0.000000	0.000000	2.000000	171.000000	1.000000
15380.487064	-0.095277	0.556151	0.003351	85.899742	98.956047	109.601387	-0.213908	0.000000	-0.253051	0.000000	0.000000	0.000000	0.065514	0.114913	-0.250446	0.000000	0.000000	2.000000	171.000000	1.000000
15380.490398	-0.095277	0.556151	0.003351	85.899742	98.956047	109.601387	-0.213908	0.000000	-0.253051	0.000000	0.000000	0.000000	0.065514	0.114913	-0.250446	0.000000	0.000000	2.000000	171.000000	1.000000
15380.493731	-0.095277	0.556151	0.003351	85.905235	98.759712	109.396370	-0.236168	0.000000	-0.167571	0.000000	0.000000	0.000000	0.065514	0.114913	-0.250446	0.000000	0.000000	2.000000	171.000000	1.000000
15380.497064	-0.095053	0.556549	0.002602	85.905235	98.759712	109.396370	-0.236168	0.000000	-0.167571	0.000000	0.000000	0.000000	0.067002	0.119612	-0.224869	0.000000	0.000000	2.000000	171.000000	1.000000
15380.500398	-0.095053	0.556549	0.002602	85.905235	98.759712	109.396370	-0.236168	0.000000	-0.167571	0.000000	0.000000	0.000000	0.067002	0.119612	-0.224869	0.000000	0.000000	2.000000	171.000000	1.000000
15380.503731	-0.094840	0.556930	0.001898	85.910690	98.559929	109.190620	-0.236168	0.000000	-0.167571	0.000000	0.000000	0.000000	0.064124	0.114078	-0.211251	0.000000	0.000000	2.000000	171.000000	1.000000
15380.507064	-0.094840	0.556930	0.001898	85.910690	98.559929	109.190620	-0.236168	0.000000	-0.167571	0.000000	0.000000	0.000000	0.064124	0.114078	-0.211251	0.000000	0.000000	2.000000	171.000000	1.000000
15380.510398	-0.094840	0.556930	0.001898	85.910690	98.559929	109.190620	-0.236168	0.000000	-0.167571	0.000000	0.000000	0.000000	0.064124	0.114078	-0.211251	0.000000	0.000000	2.000000	171.000000	1.000000
15380.513731	-0.094840	0.556930	0.001898	85.918221	98.277336	108.901848	-0.258022	0.000000	-0.094885	0.000000	0.000000	0.000000	0.064124	0.114078	-0.211251	0.000000	0.000000	2.000000	171.000000	1.000000
15380.517064	-0.094686	0.557326	0.001265	85.918221	98.277336	108.901848	-0.258022	0.000000	-0.094885	0.000000	0.000000	0.000000	0.045988	0.118921	-0.189677	0.000000	0.000000	2.000000	171.000000	1.000000
15380.520398	-0.094686	0.557326	0.001265	85.918221	98.277336	108.901848	-0.258022	0.000000	-0.094885	0.000000	0.000000	0.000000	0.045988	0.118921	-0.189677	0.000000	0.000000	2.000000	171.000000	1.000000
15380.523731	-0.094559	0.557713	0.000651	85.925514	97.988014	108.611801	-0.258022	0.000000	-0.094885	0.000000	0.000000	0.000000	0.038056	0.116045	-0.184264	0.000000	0.000000	2.000000	171.000000	1.000000
15380.527064	-0.094559	0.557713	0.000651	85.925514	97.988014	108.611801	-0.258022	0.000000	-0.094885	0.000000	0.000000	0.000000	0.038056	0.116045	-0.184264	0.000000	0.000000	2.000000	171.000000	1.000000
15380.530398	-0.094559	0.557713	0.000651	85.925514	97.988014	108.611801	-0.258022	0.000000	-0.094885	0.000000	0.000000	0.000000	0.038056	0.116045	-0.184264	0.000000	0.000000	2.000000	171.000000	1.000000
15380.533731	-0.094559	0.557713	0.000651	85.933022	97.700783	108.321106	-0.272030	0.000000	-0.032561	0.000000	0.000000	0.000000	0.038056	0.116045	-0.184264	0.000000	0.000000	2.000000	171.000000	1.000000
15380.537064	-0.094424	0.558099	0.000105	85.933022	97.700783	108.321106	-0.272030	0.000000	-0.032561	0.000000	0.000000	0.000000	0.040642	0.115882	-0.163911	0.000000	0.000000	2.000000	171.000000	1.000000
15380.540398	-0.094424	0.558099	0.000105	85.933022	97.700783	108.321106	-0.272030	0.000000	-0.032561	0.000000	0.000000	0.000000	0.040642	0.115882	-0.163911	0.000000	0.000000	2.000000	171.000000	1.000000
15380.543731	-0.094328	0.558467	-0.000469	85.940155	97.406738	108.029045	-0.272030	0.000000	-0.032561	0.000000	0.000000	0.000000	0.028741	0.110368	-0.172042	0.000000	0.000000	2.000000	171.000000	1.000000
15380.547064	-0.094328	0.558467	-0.000469	85.940155	97.406738	108.029045	-0.272030	0.000000	-0.032561	0.000000	0.000000	0.000000	0.028741	0.110368	-0.172042	0.000000	0.000000	2.000000	171.000000	1.000000
15380.550398	-0.094328	0.558467	-0.000469	85.940155	97.406738	108.029045	-0.272030	0.000000	-0.032561	0.000000	0.000000	0.000000	0.028741	0.110368	-0.172042	0.000000	0.000000	2.000000	171.000000	1.000000
15380.553731	-0.094328	0.558467	-0.000469	85.948318	97.069893	107.694084	-0.283594	0.000000	0.023431	0.000000	0.000000	0.000000	0.028741	0.110368	-0.172042	0.000000	0.000000	2.000000	171.000000	1.000000
15380.557064	-0.094242	0.558818	-0.000996	85.948318	97.069893	107.694084	-0.283594	0.000000	0.023431	0.000000	0.000000	0.000000	0.025922	0.105144	-0.158304	0.000000	0.000000	2.000000	171.000000	1.000000
15380.560398	-0.094242	0.558818	-0.000996	85.948318	97.069893	107.694084	-0.283594	0.000000	0.023431	0.000000	0.000000	0.000000	0.025922	0.105144	-0.158304	0.000000	0.000000	2.000000	171.000000	1.000000
15380.563731	-0.094180	0.559184	-0.001511	85.955284	96.773750	107.399933	-0.283594	0.000000	0.023431	0.000000	0.000000	0.000000	0.018375	0.110029	-0.154459	0.000000	0.000000	2.000000	171.000000	1.000000
15380.567064	-0.094180	0.559184	-0.001511	85.955284	96.773750	107.399933	-0.283594	0.000000	0.023431	0.000000	0.000000	0.000000	0.018375	0.110029	-0.154459	0.000000	0.000000	2.000000	171.000000	1.000000
15380.570398	-0.094180	0.559184	-0.001511	85.955284	96.773750	107.399933	-0.283594	0.000000	0.023431	0.000000	0.000000	0.000000	0.018375	0.110029	-0.154459	0.000000	0.000000	2.000000	171.000000	1.000000
15380.573731	-0.094180	0.559184	-0.001511	85.961288	96.507004	107.135094	-0.290976	0.000000	0.075558	0.000000	0.000000	0.000000	0.018375	0.110029	-0.154459	0.000000	0.000000	2.000000	171.000000	1.000000
15380.577064	-0.094077	0.559525	-0.002012	85.961288	96.507004	107.135094	-0.290976	0.000000	0.075558	0.000000	0.000000	0.000000	0.031054	0.102123	-0.150252	0.000000	0.000000	2.000000	171.000000	1.000000
15380.580398	-0.094077	0.559525	-0.002012	85.961288	96.507004	107.135094	-0.290976	0.000000	0.075558	0.000000	0.000000	0.000000	0.031054	0.102123	-0.150252	0.000000	0.000000	2.000000	171.000000	1.000000
15380.583731	-0.094005	0.559848	-0.002471	85.963768	96.361755	106.991463	-0.290976	0.000000	0.075558	0.000000	0.000000	0.000000	0.021731	0.097011	-0.137811	0.000000	0.000000	2.000000	171.000000	1.000000
15380.587064	-0.094005	0.559848	-0.002471	85.963768	96.361755	106.991463	-0.290976	0.000000	0.075558	0.000000	0.000000	0.000000	0.021731	0.097011	-0.137811	0.000000	0.000000	2.000000	171.000000	1.000000
15380.590398	-0.094005	0.559848	-0.002471	85.963768	96.361755	106.991463	-0.290976	0.000000	0.075558	0.000000	0.000000	0.000000	0.021731	0.097011	-0.137811	0.000000	0.000000	2.000000	171.000000	1.000000
15380.593731	-0.094005	0.559848	-0.002471	85.959450	96.451797	107.079605	-0.299774	0.000000	0.123569	0.000000	0.000000	0.000000	0.021731	0.097011	-0.137811	0.000000	0.000000	2.000000	171.000000	1.000000
15380.597064	-0.093915	0.560163	-0.002903	85.959450	96.451797	107.079605	-0.299774	0.000000	0.123569	0.000000	0.000000	0.000000	0.026796	0.094377	-0.129619	0.000000	0.000000	2.000000	171.000000	1.000000
15380.600398	-0.093915	0.560163	-0.002903	85.959450	96.451797	107.079605	-0.299774	0.000000	0.123569	0.000000	0.000000	0.000000	0.026796	0.094377	-0.129619	0.000000	0.000000	2.000000	171.000000	1.000000
15380.603731	-0.093857	0.560461	-0.003294	85.940010	97.065742	107.693245	-0.299774	0.000000	0.123569	0.000000	0.000000	0.000000	0.017478	0.089355	-0.117144	0.000000	0.000000	2.000000	171.000000	1.000000
15380.607064	-0.093857	0.560461	-0.003294	85.940010	97.065742	107.693245	-0.299774	0.000000	0.123569	0.000000	0.000000	0.000000	0.017478	0.089355	-0.117144	0.000000	0.000000	2.000000	171.000000	1.000000
15380.610398	-0.093857	0.560461	-0.003294	85.940010	97.065742	107.693245	-0.299774	0.000000	0.123569	0.000000	0.000000	0.000000	0.017478	0.089355	-0.117144	0.000000	0.000000	2.000000	171.000000	1.000000
15380.613731	-0.093857	0.560461	-0.003294	85.905380	98.153496	108.776779	-0.307153	0.000000	0.164696	0.000000	0.000000	0.000000	0.017478	0.089355	-0.117144	0.000000	0.000000	2.000000	171.000000	1.000000
15380.617064	-0.093782	0.560750	-0.003657	85.905380	98.153496	108.776779	-0.307153	0.000000	0.164696	0.000000	0.000000	0.000000	0.022523	0.086775	-0.108930	0.000000	0.000000	2.000000	171.000000	1.000000
15380.620398	-0.093782	0.560750	-0.003657	85.905380	98.153496	108.776779	-0.307153	0.000000	0.164696	0.000000	0.000000	0.000000	0.022523	0.086775	-0.108930	0.000000	0.000000	2.000000	171.000000	1.000000
15380.623731	-0.093782	0.560750	-0.003657	85.859299	99.525116	110.143608	-0.307153	0.000000	0.164696	0.000000	0.000000	0.000000	0.022523	0.086775	-0.108930	0.000000	0.000000	2.000000	171.000000	1.000000
15380.627064	-0.093782	0.560750	-0.003657	85.859299	99.525116	110.143608	-0.307153	0.000000	0.164696	0.000000	0.000000	0.000000	0.022523	0.086775	-0.108930	0.000000	0.000000	2.000000	171.000000	1.000000
15380.630398	-0.093721	0.561015	-0.003951	85.859299	99.525116	110.143608	-0.307153	0.000000	0.164696	0.000000	0.000000	0.000000	0.018223	0.079465	-0.088136	0.000000	0.000000	2.000000	171.000000	1.000000
15380.633731	-0.093627	0.561263	-0.004190	85.812218	100.832138	111.440269	-0.310907	0.000000	0.182851	0.000000	0.000000	0.000000	0.028260	0.074560	-0.071610	0.000000	0.000000	2.000000	171.000000	1.000000
15380.637064	-0.093627	0.561263	-0.004190	85.812218	100.832138	111.440269	-0.310907	0.000000	0.182851	0.000000	0.000000	0.000000	0.028260	0.074560	-0.071610	0.000000	0.000000	2.000000	171.000000	1.000000
15380.640398	-0.093627	0.561263	-0.004190	85.812218	100.832138	111.440269	-0.310907	0.000000	0.182851	0.000000	0.000000	0.000000	0.028260	0.074560	-0.071610	0.000000	0.000000	2.000000	171.000000	1.000000
15380.643731	-0.093627	0.561263	-0.004190	85.769463	101.942566	112.540802	-0.318654	0.000000	0.209475	0.000000	0.000000	0.000000	0.028260	0.074560	-0.071610	0.000000	0.000000	2.000000	171.000000	1.000000
15380.647064	-0.093543	0.561471	-0.004376	85.769463	101.942566	112.540802	-0.318654	0.000000	0.209475	0.000000	0.000000	0.000000	0.025038	0.062159	-0.056069	0.000000	0.000000	2.000000	171.000000	1.000000
15380.650398	-0.093543	0.561471	-0.004376	85.769463	101.942566	112.540802	-0.318654	0.000000	0.209475	0.000000	0.000000	0.000000	0.025038	0.062159	-0.056069	0.000000	0.000000	2.000000	171.000000	1.000000
15380.653731	-0.093543	0.561471	-0.004376	85.730423	102.907379	113.493553	-0.318654	0.000000	0.209475	0.000000	0.000000	0.000000	0.025038	0.062159	-0.056069	0.000000	0.000000	2.000000	171.000000	1.000000
15380.657064	-0.093543	0.561471	-0.004376	85.730423	102.907379	113.493553	-0.318654	0.000000	0.209475	0.000000	0.000000	0.000000	0.025038	0.062159	-0.056069	0.000000	0.000000	2.000000	171.000000	1.000000
15380.660398	-0.093453	0.561654	-0.004489	85.730423	102.907379	113.493553	-0.318654	0.000000	0.209475	0.000000	0.000000	0.000000	0.027165	0.054972	-0.033893	0.000000	0.000000	2.000000	171.000000	1.000000
15380.663731	-0.093453	0.561654	-0.004489	85.690063	103.865425	114.439720	-0.322827	0.000000	0.218820	0.000000	0.000000	0.000000	0.027165	0.054972	-0.033893	0.000000	0.000000	2.000000	171.000000	1.000000
15380.667064	-0.093453	0.561654	-0.004489	85.690063	103.865425	114.439720	-0.322827	0.000000	0.218820	0.000000	0.000000	0.000000	0.027165	0.054972	-0.033893	0.000000	0.000000	2.000000	171.000000	1.000000
15380.670398	-0.093453	0.561654	-0.004489	85.690063	103.865425	114.439720	-0.322827	0.000000	0.218820	0.000000	0.000000	0.000000	0.027165	0.054972	-0.033893	0.000000	0.000000	2.000000	171.000000	1.000000
15380.673731	-0.093292	0.561963	-0.004617	85.660446	104.527977	115.093689	-0.327355	0.000000	0.224469	0.000000	0.000000	0.000000	0.048231	0.092820	-0.038337	0.000000	0.000000	2.000000	171.000000	1.000000
15380.677064	-0.093292	0.561963	-0.004617	85.660446	104.527977	115.093689	-0.327355	0.000000	0.224469	0.000000	0.000000	0.000000	0.048231	0.092820	-0.038337	0.000000	0.000000	2.000000	171.000000	1.000000
15380.680398	-0.093292	0.561963	-0.004617	85.660446	104.527977	115.093689	-0.327355	0.000000	0.224469	0.000000	0.000000	0.000000	0.048231	0.092820	-0.038337	0.000000	0.000000	2.000000	171.000000	1.000000
15380.683731	-0.093292	0.561963	-0.004617	85.637985	105.024460	115.577034	-0.335393	0.000000	0.230858	0.000000	0.000000	0.000000	0.048231	0.092820	-0.038337	0.000000	0.000000	2.000000	171.000000	1.000000
15380.687064	-0.093231	0.562074	-0.004586	85.637985	105.024460	115.577034	-0.335393	0.000000	0.230858	0.000000	0.000000	0.000000	0.018199	0.033122	0.009497	0.000000	0.000000	2.000000	171.000000	1.000000
15380.690398	-0.093231	0.562074	-0.004586	85.637985	105.024460	115.577034	-0.335393	0.000000	0.230858	0.000000	0.000000	0.000000	0.018199	0.033122	0.009497	0.000000	0.000000	2.000000	171.000000	1.000000
15380.693731	-0.093152	0.562134	-0.004538	85.630669	105.174324	115.717491	-0.335393	0.000000	0.230858	0.000000	0.000000	0.000000	0.023957	0.018005	0.014183	0.000000	0.000000	2.000000	171.000000	1.000000
15380.697064	-0.093152	0.562134	-0.004538	85.630669	105.174324	115.717491	-0.335393	0.000000	0.230858	0.000000	0.000000	0.000000	0.023957	0.018005	0.014183	0.000000	0.000000	2.000000	171.000000	1.000000
15380.700398	-0.093152	0.562134	-0.004538	85.630669	105.174324	115.717491	-0.335393	0.000000	0.230858	0.000000	0.000000	0.000000	0.023957	0.018005	0.014183	0.000000	0.000000	2.000000	171.000000	1.000000
15380.703731	-0.093152	0.562134	-0.004538	85.633720	105.101715	115.633598	-0.342419	0.000000	0.226912	0.000000	0.000000	0.000000	0.023957	0.018005	0.014183	0.000000	0.000000	2.000000	171.000000	1.000000
15380.707064	-0.093103	0.562178	-0.004449	85.633720	105.101715	115.633598	-0.342419	0.000000	0.226912	0.000000	0.000000	0.000000	0.014651	0.013237	0.026777	0.000000	0.000000	2.000000	171.000000	1.000000
15380.710398	-0.093103	0.562178	-0.004449	85.633720	105.101715	115.633598	-0.342419	0.000000	0.226912	0.000000	0.000000	0.000000	0.014651	0.013237	0.026777	0.000000	0.000000	2.000000	171.000000	1.000000
15380.713731	-0.093103	0.562178	-0.004449	85.637985	105.047691	115.569565	-0.342419	0.000000	0.226912	0.000000	0.000000	0.000000	0.014651	0.013237	0.026777	0.000000	0.000000	2.000000	171.000000	1.000000
15380.717064	-0.093103	0.562178	-0.004449	85.637985	105.047691	115.569565	-0.342419	0.000000	0.226912	0.000000	0.000000	0.000000	0.014651	0.013237	0.026777	0.000000	0.000000	2.000000	171.000000	1.000000
15380.720398	-0.093043	0.562181	-0.004303	85.637985	105.047691	115.569565	-0.342419	0.000000	0.226912	0.000000	0.000000	0.000000	0.017901	0.000938	0.043711	0.000000	0.000000	2.000000	171.000000	1.000000
15380.723731	-0.093043	0.562181	-0.004303	85.642296	105.086571	115.598083	-0.344861	0.000000	0.222449	0.000000	0.000000	0.000000	0.017901	0.000938	0.043711	0.000000	0.000000	2.000000	171.000000	1.000000
15380.727064	-0.093043	0.562181	-0.004303	85.642296	105.086571	115.598083	-0.344861	0.000000	0.222449	0.000000	0.000000	0.000000	0.017901	0.000938	0.043711	0.000000	0.000000	2.000000	171.000000	1.000000
15380.730398	-0.093043	0.562181	-0.004303	85.642296	105.086571	115.598083	-0.344861	0.000000	0.222449	0.000000	0.000000	0.000000	0.017901	0.000938	0.043711	0.000000	0.000000	2.000000	171.000000	1.000000
15380.733731	-0.093079	0.562086	-0.004020	85.662392	105.243393	115.731987	-0.347844	0.000000	0.215164	0.000000	0.000000	0.000000	-0.010712	-0.028446	0.084874	0.000000	0.000000	2.000000	171.000000	1.000000
15380.737064	-0.093079	0.562086	-0.004020	85.662392	105.243393	115.731987	-0.347844	0.000000	0.215164	0.000000	0.000000	0.000000	-0.010712	-0.028446	0.084874	0.000000	0.000000	2.000000	171.000000	1.000000
15380.740398	-0.093079	0.562086	-0.004020	85.662392	105.243393	115.731987	-0.347844	0.000000	0.215164	0.000000	0.000000	0.000000	-0.010712	-0.028446	0.084874	0.000000	0.000000	2.000000	171.000000	1.000000
15380.743731	-0.093079	0.562086	-0.004020	85.692612	105.524139	115.982239	-0.346059	0.000000	0.201018	0.000000	0.000000	0.000000	-0.010712	-0.028446	0.084874	0.000000	0.000000	2.000000	171.000000	1.000000
15380.747064	-0.093156	0.562005	-0.003861	85.692612	105.524139	115.982239	-0.346059	0.000000	0.201018	0.000000	0.000000	0.000000	-0.023265	-0.024222	0.047759	0.000000	0.000000	2.000000	171.000000	1.000000
15380.750398	-0.093156	0.562005	-0.003861	85.692612	105.524139	115.982239	-0.346059	0.000000	0.201018	0.000000	0.000000	0.000000	-0.023265	-0.024222	0.047759	0.000000	0.000000	2.000000	171.000000	1.000000
15380.753731	-0.093156	0.562005	-0.003861	85.715454	105.794067	116.233757	-0.346059	0.000000	0.201018	0.000000	0.000000	0.000000	-0.023265	-0.024222	0.047759	0.000000	0.000000	2.000000	171.000000	1.000000
15380.757064	-0.093156	0.562005	-0.003861	85.715454	105.794067	116.233757	-0.346059	0.000000	0.201018	0.000000	0.000000	0.000000	-0.023265	-0.024222	0.047759	0.000000	0.000000	2.000000	171.000000	1.000000
15380.760398	-0.093300	0.561899	-0.003710	85.715454	105.794067	116.233757	-0.346059	0.000000	0.201018	0.000000	0.000000	0.000000	-0.042992	-0.031816	0.045444	0.000000	0.000000	2.000000	171.000000	1.000000
15380.763731	-0.093453	0.561777	-0.003512	85.731018	106.002846	116.437790	-0.342181	0.000000	0.193058	0.000000	0.000000	0.000000	-0.045883	-0.036644	0.059334	0.000000	0.000000	2.000000	171.000000	1.000000
15380.767064	-0.093453	0.561777	-0.003512	85.731018	106.002846	116.437790	-0.342181	0.000000	0.193058	0.000000	0.000000	0.000000	-0.045883	-0.036644	0.059334	0.000000	0.000000	2.000000	171.000000	1.000000
15380.770398	-0.093453	0.561777	-0.003512	85.731018	106.002846	116.437790	-0.342181	0.000000	0.193058	0.000000	0.000000	0.000000	-0.045883	-0.036644	0.059334	0.000000	0.000000	2.000000	171.000000	1.000000
15380.773731	-0.093453	0.561777	-0.003512	85.733818	106.110306	116.552490	-0.327369	0.000000	0.175595	0.000000	0.000000	0.000000	-0.045883	-0.036644	0.059334	0.000000	0.000000	2.000000	171.000000	1.000000
15380.777064	-0.093624	0.561637	-0.003336	85.733818	106.110306	116.552490	-0.327369	0.000000	0.175595	0.000000	0.000000	0.000000	-0.051280	-0.041882	0.052691	0.000000	0.000000	2.000000	171.000000	1.000000
15380.780398	-0.093624	0.561637	-0.003336	85.733818	106.110306	116.552490	-0.327369	0.000000	0.175595	0.000000	0.000000	0.000000	-0.051280	-0.041882	0.052691	0.000000	0.000000	2.000000	171.000000	1.000000
15380.783731	-0.093624	0.561637	-0.003336	85.730934	106.171013	116.626999	-0.327369	0.000000	0.175595	0.000000	0.000000	0.000000	-0.051280	-0.041882	0.052691	0.000000	0.000000	2.000000	171.000000	1.000000
15380.787064	-0.093624	0.561637	-0.003336	85.730934	106.171013	116.626999	-0.327369	0.000000	0.175595	0.000000	0.000000	0.000000	-0.051280	-0.041882	0.052691	0.000000	0.000000	2.000000	171.000000	1.000000
15380.790398	-0.093785	0.561524	-0.003098	85.730934	106.171013	116.626999	-0.327369	0.000000	0.175595	0.000000	0.000000	0.000000	-0.048462	-0.033933	0.071503	0.000000	0.000000	2.000000	171.000000	1.000000
15380.793731	-0.093785	0.561524	-0.003098	85.730980	106.157387	116.626968	-0.318822	0.000000	0.166814	0.000000	0.000000	0.000000	-0.048462	-0.033933	0.071503	0.000000	0.000000	2.000000	171.000000	1.000000
15380.797064	-0.093785	0.561524	-0.003098	85.730980	106.157387	116.626968	-0.318822	0.000000	0.166814	0.000000	0.000000	0.000000	-0.048462	-0.033933	0.071503	0.000000	0.000000	2.000000	171.000000	1.000000
15380.800398	-0.093785	0.561524	-0.003098	85.730980	106.157387	116.626968	-0.318822	0.000000	0.166814	0.000000	0.000000	0.000000	-0.048462	-0.033933	0.071503	0.000000	0.000000	2.000000	171.000000	1.000000
15380.803731	-0.094069	0.561326	-0.002486	85.732445	106.112068	116.589722	-0.310745	0.000000	0.154896	0.000000	0.000000	0.000000	-0.085186	-0.059577	0.183610	0.000000	0.000000	2.000000	171.000000	1.000000
15380.807064	-0.094069	0.561326	-0.002486	85.732445	106.112068	116.589722	-0.310745	0.000000	0.154896	0.000000	0.000000	0.000000	-0.085186	-0.059577	0.183610	0.000000	0.000000	2.000000	171.000000	1.000000
15380.810398	-0.094069	0.561326	-0.002486	85.732445	106.112068	116.589722	-0.310745	0.000000	0.154896	0.000000	0.000000	0.000000	-0.085186	-0.059577	0.183610	0.000000	0.000000	2.000000	171.000000	1.000000
15380.813731	-0.094069	0.561326	-0.002486	85.735291	106.035080	116.515244	-0.296548	0.000000	0.124295	0.000000	0.000000	0.000000	-0.085186	-0.059577	0.183610	0.000000	0.000000	2.000000	171.000000	1.000000
15380.817064	-0.094169	0.561265	-0.002113	85.735291	106.035080	116.515244	-0.296548	0.000000	0.124295	0.000000	0.000000	0.000000	-0.029882	-0.018087	0.111776	0.000000	0.000000	2.000000	171.000000	1.000000
15380.820398	-0.094169	0.561265	-0.002113	85.735291	106.035080	116.515244	-0.296548	0.000000	0.124295	0.000000	0.000000	0.000000	-0.029882	-0.018087	0.111776	0.000000	0.000000	2.000000	171.000000	1.000000
15380.823731	-0.094169	0.561265	-0.002113	85.742554	105.944176	116.423470	-0.296548	0.000000	0.124295	0.000000	0.000000	0.000000	-0.029882	-0.018087	0.111776	0.000000	0.000000	2.000000	171.000000	1.000000
15380.827064	-0.094169	0.561265	-0.002113	85.742554	105.944176	116.423470	-0.296548	0.000000	0.124295	0.000000	0.000000	0.000000	-0.029882	-0.018087	0.111776	0.000000	0.000000	2.000000	171.000000	1.000000
15380.830398	-0.094263	0.561213	-0.001764	85.742554	105.944176	116.423470	-0.296548	0.000000	0.124295	0.000000	0.000000	0.000000	-0.028450	-0.015756	0.104800	0.000000	0.000000	2.000000	171.000000	1.000000
15380.833731	-0.094311	0.561143	-0.001423	85.759750	105.940361	116.401886	-0.291567	0.000000	0.105665	0.000000	0.000000	0.000000	-0.014381	-0.021023	0.102184	0.000000	0.000000	2.000000	171.000000	1.000000
15380.837064	-0.094311	0.561143	-0.001423	85.759750	105.940361	116.401886	-0.291567	0.000000	0.105665	0.000000	0.000000	0.000000	-0.014381	-0.021023	0.102184	0.000000	0.000000	2.000000	171.000000	1.000000
15380.840398	-0.094311	0.561143	-0.001423	85.759750	105.940361	116.401886	-0.291567	0.000000	0.105665	0.000000	0.000000	0.000000	-0.014381	-0.021023	0.102184	0.000000	0.000000	2.000000	171.000000	1.000000
15380.843731	-0.094311	0.561143	-0.001423	85.794022	106.127869	116.550446	-0.284429	0.000000	0.071168	0.000000	0.000000	0.000000	-0.014381	-0.021023	0.102184	0.000000	0.000000	2.000000	171.000000	1.000000
15380.847064	-0.094353	0.561106	-0.001112	85.794022	106.127869	116.550446	-0.284429	0.000000	0.071168	0.000000	0.000000	0.000000	-0.012584	-0.011017	0.093552	0.000000	0.000000	2.000000	171.000000	1.000000
15380.850398	-0.094353	0.561106	-0.001112	85.794022	106.127869	116.550446	-0.284429	0.000000	0.071168	0.000000	0.000000	0.000000	-0.012584	-0.011017	0.093552	0.000000	0.000000	2.000000	171.000000	1.000000
15380.853731	-0.094353	0.561106	-0.001112	85.846825	106.419571	116.788872	-0.284429	0.000000	0.071168	0.000000	0.000000	0.000000	-0.012584	-0.011017	0.093552	0.000000	0.000000	2.000000	171.000000	1.000000
15380.857064	-0.094353	0.561106	-0.001112	85.846825	106.419571	116.788872	-0.284429	0.000000	0.071168	0.000000	0.000000	0.000000	-0.012584	-0.011017	0.093552	0.000000	0.000000	2.000000	171.000000	1.000000
15380.860398	-0.094421	0.561076	-0.000896	85.846825	106.419571	116.788872	-0.284429	0.000000	0.071168	0.000000	0.000000	0.000000	-0.020171	-0.009011	0.064746	0.000000	0.000000	2.000000	171.000000	1.000000
15380.863731	-0.094421	0.561076	-0.000896	85.907768	106.843102	117.147789	-0.282331	0.000000	0.055576	0.000000	0.000000	0.000000	-0.020171	-0.009011	0.064746	0.000000	0.000000	2.000000	171.000000	1.000000
15380.867064	-0.094421	0.561076	-0.000896	85.907768	106.843102	117.147789	-0.282331	0.000000	0.055576	0.000000	0.000000	0.000000	-0.020171	-0.009011	0.064746	0.000000	0.000000	2.000000	171.000000	1.000000
15380.870398	-0.094421	0.561076	-0.000896	85.907768	106.843102	117.147789	-0.282331	0.000000	0.055576	0.000000	0.000000	0.000000	-0.020171	-0.009011	0.064746	0.000000	0.000000	2.000000	171.000000	1.000000
15380.873731	-0.094573	0.561082	-0.000594	85.960419	107.148361	117.402527	-0.278969	0.000000	0.044785	0.000000	0.000000	0.000000	-0.045828	0.001759	0.090399	0.000000	0.000000	2.000000	171.000000	1.000000
15380.877064	-0.094573	0.561082	-0.000594	85.960419	107.148361	117.402527	-0.278969	0.000000	0.044785	0.000000	0.000000	0.000000	-0.045828	0.001759	0.090399	0.000000	0.000000	2.000000	171.000000	1.000000
15380.880398	-0.094573	0.561082	-0.000594	85.960419	107.148361	117.402527	-0.278969	0.000000	0.044785	0.000000	0.000000	0.000000	-0.045828	0.001759	0.090399	0.000000	0.000000	2.000000	171.000000	1.000000
15380.883731	-0.094573	0.561082	-0.000594	85.976204	107.127586	117.373810	-0.271331	0.000000	0.029719	0.000000	0.000000	0.000000	-0.045828	0.001759	0.090399	0.000000	0.000000	2.000000	171.000000	1.000000
15380.887064	-0.094611	0.561126	-0.000523	85.976204	107.127586	117.373810	-0.271331	0.000000	0.029719	0.000000	0.000000	0.000000	-0.011218	0.013209	0.021411	0.000000	0.000000	2.000000	171.000000	1.000000
15380.890398	-0.094611	0.561126	-0.000523	85.976204	107.127586	117.373810	-0.271331	0.000000	0.029719	0.000000	0.000000	0.000000	-0.011218	0.013209	0.021411	0.000000	0.000000	2.000000	171.000000	1.000000
15380.893731	-0.094665	0.561178	-0.000479	85.980728	107.005112	117.256485	-0.271331	0.000000	0.029719	0.000000	0.000000	0.000000	-0.016284	0.015632	0.013120	0.000000	0.000000	2.000000	171.000000	1.000000
15380.897064	-0.094665	0.561178	-0.000479	85.980728	107.005112	117.256485	-0.271331	0.000000	0.029719	0.000000	0.000000	0.000000	-0.016284	0.015632	0.013120	0.000000	0.000000	2.000000	171.000000	1.000000
15380.900398	-0.094665	0.561178	-0.000479	85.980728	107.005112	117.256485	-0.271331	0.000000	0.029719	0.000000	0.000000	0.000000	-0.016284	0.015632	0.013120	0.000000	0.000000	2.000000	171.000000	1.000000
15380.903731	-0.094665	0.561178	-0.000479	85.985168	106.887733	117.138809	-0.266748	0.000000	0.023963	0.000000	0.000000	0.000000	-0.016284	0.015632	0.013120	0.000000	0.000000	2.000000	171.000000	1.000000
15380.907064	-0.094680	0.561248	-0.000409	85.985168	106.887733	117.138809	-0.266748	0.000000	0.023963	0.000000	0.000000	0.000000	-0.004373	0.020859	0.021083	0.000000	0.000000	2.000000	171.000000	1.000000
15380.910398	-0.094680	0.561248	-0.000409	85.985168	106.887733	117.138809	-0.266748	0.000000	0.023963	0.000000	0.000000	0.000000	-0.004373	0.020859	0.021083	0.000000	0.000000	2.000000	171.000000	1.000000
15380.913731	-0.094680	0.561248	-0.000409	85.993858	106.666092	116.922035	-0.266748	0.000000	0.023963	0.000000	0.000000	0.000000	-0.004373	0.020859	0.021083	0.000000	0.000000	2.000000	171.000000	1.000000
15380.917064	-0.094680	0.561248	-0.000409	85.993858	106.666092	116.922035	-0.266748	0.000000	0.023963	0.000000	0.000000	0.000000	-0.004373	0.020859	0.021083	0.000000	0.000000	2.000000	171.000000	1.000000
15380.920398	-0.094668	0.561325	-0.000357	85.993858	106.666092	116.922035	-0.266748	0.000000	0.023963	0.000000	0.000000	0.000000	0.003577	0.023264	0.015487	0.000000	0.000000	2.000000	171.000000	1.000000
15380.923731	-0.094668	0.561325	-0.000357	86.004044	106.412277	116.656815	-0.266019	0.000000	0.020450	0.000000	0.000000	0.000000	0.003577	0.023264	0.015487	0.000000	0.000000	2.000000	171.000000	1.000000
15380.927064	-0.094668	0.561325	-0.000357	86.004044	106.412277	116.656815	-0.266019	0.000000	0.020450	0.000000	0.000000	0.000000	0.003577	0.023264	0.015487	0.000000	0.000000	2.000000	171.000000	1.000000
15380.930398	-0.094668	0.561325	-0.000357	86.004044	106.412277	116.656815	-0.266019	0.000000	0.020450	0.000000	0.000000	0.000000	0.003577	0.023264	0.015487	0.000000	0.000000	2.000000	171.000000	1.000000
15380.933731	-0.094526	0.561518	-0.000060	86.016212	106.111298	116.344757	-0.266615	0.000000	0.017868	0.000000	0.000000	0.000000	0.042611	0.057734	0.089218	0.000000	0.000000	2.000000	171.000000	1.000000
15380.937064	-0.094526	0.561518	-0.000060	86.016212	106.111298	116.344757	-0.266615	0.000000	0.017868	0.000000	0.000000	0.000000	0.042611	0.057734	0.089218	0.000000	0.000000	2.000000	171.000000	1.000000
15380.940398	-0.094526	0.561518	-0.000060	86.016212	106.111298	116.344757	-0.266615	0.000000	0.017868	0.000000	0.000000	0.000000	0.042611	0.057734	0.089218	0.000000	0.000000	2.000000	171.000000	1.000000
15380.943731	-0.094526	0.561518	-0.000060	86.034691	105.642097	115.864479	-0.273717	0.000000	0.002999	0.000000	0.000000	0.000000	0.042611	0.057734	0.089218	0.000000	0.000000	2.000000	171.000000	1.000000
15380.947064	-0.094470	0.561606	0.000110	86.034691	105.642097	115.864479	-0.273717	0.000000	0.002999	0.000000	0.000000	0.000000	0.016647	0.026453	0.050858	0.000000	0.000000	2.000000	171.000000	1.000000
15380.950398	-0.094470	0.561606	0.000110	86.034691	105.642097	115.864479	-0.273717	0.000000	0.002999	0.000000	0.000000	0.000000	0.016647	0.026453	0.050858	0.000000	0.000000	2.000000	171.000000	1.000000
15380.953731	-0.094470	0.561606	0.000110	86.052956	105.221207	115.430977	-0.273717	0.000000	0.002999	0.000000	0.000000	0.000000	0.016647	0.026453	0.050858	0.000000	0.000000	2.000000	171.000000	1.000000
15380.957064	-0.094470	0.561606	0.000110	86.052956	105.221207	115.430977	-0.273717	0.000000	0.002999	0.000000	0.000000	0.000000	0.016647	0.026453	0.050858	0.000000	0.000000	2.000000	171.000000	1.000000
15380.960398	-0.094441	0.561686	0.000298	86.052956	105.221207	115.430977	-0.273717	0.000000	0.002999	0.000000	0.000000	0.000000	0.008719	0.024030	0.056441	0.000000	0.000000	2.000000	171.000000	1.000000
15380.963731	-0.094387	0.561749	0.000473	86.062546	105.012421	115.209259	-0.276492	0.000000	-0.005478	0.000000	0.000000	0.000000	0.016340	0.018802	0.052513	0.000000	0.000000	2.000000	171.000000	1.000000
15380.967064	-0.094387	0.561749	0.000473	86.062546	105.012421	115.209259	-0.276492	0.000000	-0.005478	0.000000	0.000000	0.000000	0.016340	0.018802	0.052513	0.000000	0.000000	2.000000	171.000000	1.000000
15380.970398	-0.094387	0.561749	0.000473	86.062546	105.012421	115.209259	-0.276492	0.000000	-0.005478	0.000000	0.000000	0.000000	0.016340	0.018802	0.052513	0.000000	0.000000	2.000000	171.000000	1.000000
15380.973731	-0.094387	0.561749	0.000473	86.072449	104.846725	115.026222	-0.280668	0.000000	-0.023637	0.000000	0.000000	0.000000	0.016340	0.018802	0.052513	0.000000	0.000000	2.000000	171.000000	1.000000
15380.977064	-0.094284	0.561819	0.000634	86.072449	104.846725	115.026222	-0.280668	0.000000	-0.023637	0.000000	0.000000	0.000000	0.030831	0.021232	0.048249	0.000000	0.000000	2.000000	171.000000	1.000000
15380.980398	-0.094284	0.561819	0.000634	86.072449	104.846725	115.026222	-0.280668	0.000000	-0.023637	0.000000	0.000000	0.000000	0.030831	0.021232	0.048249	0.000000	0.000000	2.000000	171.000000	1.000000
15380.983731	-0.094284	0.561819	0.000634	86.084885	104.721260	114.874863	-0.280668	0.000000	-0.023637	0.000000	0.000000	0.000000	0.030831	0.021232	0.048249	0.000000	0.000000	2.000000	171.000000	1.000000
15380.987064	-0.094284	0.561819	0.000634	86.084885	104.721260	114.874863	-0.280668	0.000000	-0.023637	0.000000	0.000000	0.000000	0.030831	0.021232	0.048249	0.000000	0.000000	2.000000	171.000000	1.000000
15380.990398	-0.094173	0.561881	0.000754	86.084885	104.721260	114.874863	-0.280668	0.000000	-0.023637	0.000000	0.000000	0.000000	0.033365	0.018482	0.036034	0.000000	0.000000	2.000000	171.000000	1.000000
15380.993731	-0.094173	0.561881	0.000754	86.109169	104.602180	114.720612	-0.285807	0.000000	-0.031678	0.000000	0.000000	0.000000	0.033365	0.018482	0.036034	0.000000	0.000000	2.000000	171.000000	1.000000
15380.997064	-0.094173	0.561881	0.000754	86.109169	104.602180	114.720612	-0.285807	0.000000	-0.031678	0.000000	0.000000	0.000000	0.033365	0.018482	0.036034	0.000000	0.000000	2.000000	171.000000	1.000000
15381.000398	-0.094173	0.561881	0.000754	86.109169	104.602180	114.720612	-0.285807	0.000000	-0.031678	0.000000	0.000000	0.000000	0.033365	0.018482	0.036034	0.000000	0.000000	2.000000	171.000000	1.000000
15381.003731	-0.093857	0.561944	0.000982	86.159981	104.377960	114.439247	-0.291368	0.000000	-0.037684	0.000000	0.000000	0.000000	0.094703	0.018816	0.068545	0.000000	0.000000	2.000000	171.000000	1.000000
15381.007064	-0.093857	0.561944	0.000982	86.159981	104.377960	114.439247	-0.291368	0.000000	-0.037684	0.000000	0.000000	0.000000	0.094703	0.018816	0.068545	0.000000	0.000000	2.000000	171.000000	1.000000
15381.010398	-0.093857	0.561944	0.000982	86.159981	104.377960	114.439247	-0.291368	0.000000	-0.037684	0.000000	0.000000	0.000000	0.094703	0.018816	0.068545	0.000000	0.000000	2.000000	171.000000	1.000000
15381.013731	-0.093857	0.561944	0.000982	86.238281	104.089638	114.067902	-0.307151	0.000000	-0.049108	0.000000	0.000000	0.000000	0.094703	0.018816	0.068545	0.000000	0.000000	2.000000	171.000000	1.000000
15381.017064	-0.093656	0.561962	0.001108	86.238281	104.089638	114.067902	-0.307151	0.000000	-0.049108	0.000000	0.000000	0.000000	0.060266	0.005571	0.037754	0.000000	0.000000	2.000000	171.000000	1.000000
15381.020398	-0.093656	0.561962	0.001108	86.238281	104.089638	114.067902	-0.307151	0.000000	-0.049108	0.000000	0.000000	0.000000	0.060266	0.005571	0.037754	0.000000	0.000000	2.000000	171.000000	1.000000
15381.023731	-0.093453	0.561938	0.001222	86.353630	103.691589	113.557976	-0.307151	0.000000	-0.049108	0.000000	0.000000	0.000000	0.061025	-0.007314	0.034149	0.000000	0.000000	2.000000	171.000000	1.000000
15381.027064	-0.093453	0.561938	0.001222	86.353630	103.691589	113.557976	-0.307151	0.000000	-0.049108	0.000000	0.000000	0.000000	0.061025	-0.007314	0.034149	0.000000	0.000000	2.000000	171.000000	1.000000
15381.030398	-0.093453	0.561938	0.001222	86.353630	103.691589	113.557976	-0.307151	0.000000	-0.049108	0.000000	0.000000	0.000000	0.061025	-0.007314	0.034149	0.000000	0.000000	2.000000	171.000000	1.000000
15381.033731	-0.093453	0.561938	0.001222	86.479080	103.578056	113.316986	-0.327366	0.000000	-0.061092	0.000000	0.000000	0.000000	0.061025	-0.007314	0.034149	0.000000	0.000000	2.000000	171.000000	1.000000
15381.037064	-0.093297	0.561905	0.001350	86.479080	103.578056	113.316986	-0.327366	0.000000	-0.061092	0.000000	0.000000	0.000000	0.046578	-0.009779	0.038406	0.000000	0.000000	2.000000	171.000000	1.000000
15381.040398	-0.093297	0.561905	0.001350	86.479080	103.578056	113.316986	-0.327366	0.000000	-0.061092	0.000000	0.000000	0.000000	0.046578	-0.009779	0.038406	0.000000	0.000000	2.000000	171.000000	1.000000
15381.043731	-0.093297	0.561905	0.001350	86.581215	103.767326	113.392143	-0.327366	0.000000	-0.061092	0.000000	0.000000	0.000000	0.046578	-0.009779	0.038406	0.000000	0.000000	2.000000	171.000000	1.000000
15381.047064	-0.093297	0.561905	0.001350	86.581215	103.767326	113.392143	-0.327366	0.000000	-0.061092	0.000000	0.000000	0.000000	0.046578	-0.009779	0.038406	0.000000	0.000000	2.000000	171.000000	1.000000
15381.050398	-0.093147	0.561865	0.001501	86.581215	103.767326	113.392143	-0.327366	0.000000	-0.061092	0.000000	0.000000	0.000000	0.045194	-0.012211	0.045331	0.000000	0.000000	2.000000	171.000000	1.000000
15381.053731	-0.093147	0.561865	0.001501	86.636002	104.019966	113.572021	-0.335129	0.000000	-0.067493	0.000000	0.000000	0.000000	0.045194	-0.012211	0.045331	0.000000	0.000000	2.000000	171.000000	1.000000
15381.057064	-0.093147	0.561865	0.001501	86.636002	104.019966	113.572021	-0.335129	0.000000	-0.067493	0.000000	0.000000	0.000000	0.045194	-0.012211	0.045331	0.000000	0.000000	2.000000	171.000000	1.000000
15381.060398	-0.093147	0.561865	0.001501	86.636002	104.019966	113.572021	-0.335129	0.000000	-0.067493	0.000000	0.000000	0.000000	0.045194	-0.012211	0.045331	0.000000	0.000000	2.000000	171.000000	1.000000
15381.063731	-0.092847	0.561732	0.001814	86.646309	104.259758	113.775482	-0.342662	0.000000	-0.075048	0.000000	0.000000	0.000000	0.089801	-0.039786	0.093968	0.000000	0.000000	2.000000	171.000000	1.000000
15381.067064	-0.092847	0.561732	0.001814	86.646309	104.259758	113.775482	-0.342662	0.000000	-0.075048	0.000000	0.000000	0.000000	0.089801	-0.039786	0.093968	0.000000	0.000000	2.000000	171.000000	1.000000
15381.070398	-0.092847	0.561732	0.001814	86.646309	104.259758	113.775482	-0.342662	0.000000	-0.075048	0.000000	0.000000	0.000000	0.089801	-0.039786	0.093968	0.000000	0.000000	2.000000	171.000000	1.000000
15381.073731	-0.092739	0.561623	0.001950	86.642227	104.423141	113.920074	-0.357629	0.000000	-0.090709	0.000000	0.000000	0.000000	0.032598	-0.032831	0.040729	0.000000	0.000000	2.000000	171.000000	1.000000
15381.077064	-0.092739	0.561623	0.001950	86.642227	104.423141	113.920074	-0.357629	0.000000	-0.090709	0.000000	0.000000	0.000000	0.032598	-0.032831	0.040729	0.000000	0.000000	2.000000	171.000000	1.000000
15381.080398	-0.092739	0.561623	0.001950	86.642227	104.423141	113.920074	-0.357629	0.000000	-0.090709	0.000000	0.000000	0.000000	0.032598	-0.032831	0.040729	0.000000	0.000000	2.000000	171.000000	1.000000
15381.083731	-0.092739	0.561623	0.001950	86.638268	104.577896	114.064178	-0.363061	0.000000	-0.097497	0.000000	0.000000	0.000000	0.032598	-0.032831	0.040729	0.000000	0.000000	2.000000	171.000000	1.000000
15381.087064	-0.092670	0.561496	0.002059	86.638268	104.577896	114.064178	-0.363061	0.000000	-0.097497	0.000000	0.000000	0.000000	0.020599	-0.038068	0.032809	0.000000	0.000000	2.000000	171.000000	1.000000
15381.090398	-0.092670	0.561496	0.002059	86.638268	104.577896	114.064178	-0.363061	0.000000	-0.097497	0.000000	0.000000	0.000000	0.020599	-0.038068	0.032809	0.000000	0.000000	2.000000	171.000000	1.000000
15381.093731	-0.092670	0.561496	0.002059	86.634079	104.729591	114.207977	-0.363061	0.000000	-0.097497	0.000000	0.000000	0.000000	0.020599	-0.038068	0.032809	0.000000	0.000000	2.000000	171.000000	1.000000
15381.097064	-0.092670	0.561496	0.002059	86.634079	104.729591	114.207977	-0.363061	0.000000	-0.097497	0.000000	0.000000	0.000000	0.020599	-0.038068	0.032809	0.000000	0.000000	2.000000	171.000000	1.000000
15381.100398	-0.092626	0.561412	0.002176	86.634079	104.729591	114.207977	-0.363061	0.000000	-0.097497	0.000000	0.000000	0.000000	0.013349	-0.025176	0.035068	0.000000	0.000000	2.000000	171.000000	1.000000
15381.103731	-0.092626	0.561412	0.002176	86.628502	104.864410	114.339233	-0.366495	0.000000	-0.102966	0.000000	0.000000	0.000000	0.013349	-0.025176	0.035068	0.000000	0.000000	2.000000	171.000000	1.000000
15381.107064	-0.092626	0.561412	0.002176	86.628502	104.864410	114.339233	-0.366495	0.000000	-0.102966	0.000000	0.000000	0.000000	0.013349	-0.025176	0.035068	0.000000	0.000000	2.000000	171.000000	1.000000
15381.110398	-0.092626	0.561412	0.002176	86.628502	104.864410	114.339233	-0.366495	0.000000	-0.102966	0.000000	0.000000	0.000000	0.013349	-0.025176	0.035068	0.000000	0.000000	2.000000	171.000000	1.000000
15381.113731	-0.092564	0.561210	0.002434	86.622871	104.937584	114.410416	-0.368719	0.000000	-0.108810	0.000000	0.000000	0.000000	0.018448	-0.060552	0.077408	0.000000	0.000000	2.000000	171.000000	1.000000
15381.117064	-0.092564	0.561210	0.002434	86.622871	104.937584	114.410416	-0.368719	0.000000	-0.108810	0.000000	0.000000	0.000000	0.018448	-0.060552	0.077408	0.000000	0.000000	2.000000	171.000000	1.000000
15381.120398	-0.092564	0.561210	0.002434	86.622871	104.937584	114.410416	-0.368719	0.000000	-0.108810	0.000000	0.000000	0.000000	0.018448	-0.060552	0.077408	0.000000	0.000000	2.000000	171.000000	1.000000
15381.123731	-0.092564	0.561210	0.002434	86.612679	104.910477	114.385071	-0.371794	0.000000	-0.121712	0.000000	0.000000	0.000000	0.018448	-0.060552	0.077408	0.000000	0.000000	2.000000	171.000000	1.000000
15381.127064	-0.092554	0.561127	0.002610	86.612679	104.910477	114.385071	-0.371794	0.000000	-0.121712	0.000000	0.000000	0.000000	0.002981	-0.024926	0.052871	0.000000	0.000000	2.000000	171.000000	1.000000
15381.130398	-0.092554	0.561127	0.002610	86.612679	104.910477	114.385071	-0.371794	0.000000	-0.121712	0.000000	0.000000	0.000000	0.002981	-0.024926	0.052871	0.000000	0.000000	2.000000	171.000000	1.000000
15381.133731	-0.092501	0.561044	0.002795	86.592514	104.788078	114.275909	-0.371794	0.000000	-0.121712	0.000000	0.000000	0.000000	0.016092	-0.024939	0.055498	0.000000	0.000000	2.000000	171.000000	1.000000
15381.137064	-0.092501	0.561044	0.002795	86.592514	104.788078	114.275909	-0.371794	0.000000	-0.121712	0.000000	0.000000	0.000000	0.016092	-0.024939	0.055498	0.000000	0.000000	2.000000	171.000000	1.000000
15381.140398	-0.092501	0.561044	0.002795	86.592514	104.788078	114.275909	-0.371794	0.000000	-0.121712	0.000000	0.000000	0.000000	0.016092	-0.024939	0.055498	0.000000	0.000000	2.000000	171.000000	1.000000
15381.143731	-0.092501	0.561044	0.002795	86.566521	104.618774	114.120964	-0.374973	0.000000	-0.139773	0.000000	0.000000	0.000000	0.016092	-0.024939	0.055498	0.000000	0.000000	2.000000	171.000000	1.000000
15381.147064	-0.092425	0.560960	0.002985	86.566521	104.618774	114.120964	-0.374973	0.000000	-0.139773	0.000000	0.000000	0.000000	0.022669	-0.024970	0.056805	0.000000	0.000000	2.000000	171.000000	1.000000
15381.150398	-0.092425	0.560960	0.002985	86.566521	104.618774	114.120964	-0.374973	0.000000	-0.139773	0.000000	0.000000	0.000000	0.022669	-0.024970	0.056805	0.000000	0.000000	2.000000	171.000000	1.000000
15381.153731	-0.092425	0.560960	0.002985	86.541862	104.405388	113.921852	-0.374973	0.000000	-0.139773	0.000000	0.000000	0.000000	0.022669	-0.024970	0.056805	0.000000	0.000000	2.000000	171.000000	1.000000
15381.157064	-0.092425	0.560960	0.002985	86.541862	104.405388	113.921852	-0.374973	0.000000	-0.139773	0.000000	0.000000	0.000000	0.022669	-0.024970	0.056805	0.000000	0.000000	2.000000	171.000000	1.000000
15381.160398	-0.092348	0.560903	0.003169	86.541862	104.405388	113.921852	-0.374973	0.000000	-0.139773	0.000000	0.000000	0.000000	0.023028	-0.017311	0.055127	0.000000	0.000000	2.000000	171.000000	1.000000
15381.163731	-0.092348	0.560903	0.003169	86.523010	104.312332	113.829529	-0.378751	0.000000	-0.149241	0.000000	0.000000	0.000000	0.023028	-0.017311	0.055127	0.000000	0.000000	2.000000	171.000000	1.000000
15381.167064	-0.092348	0.560903	0.003169	86.523010	104.312332	113.829529	-0.378751	0.000000	-0.149241	0.000000	0.000000	0.000000	0.023028	-0.017311	0.055127	0.000000	0.000000	2.000000	171.000000	1.000000
15381.170398	-0.092348	0.560903	0.003169	86.523010	104.312332	113.829529	-0.378751	0.000000	-0.149241	0.000000	0.000000	0.000000	0.023028	-0.017311	0.055127	0.000000	0.000000	2.000000	171.000000	1.000000
15381.173731	-0.092091	0.560769	0.003472	86.520020	104.305031	113.806480	-0.382589	0.000000	-0.158428	0.000000	0.000000	0.000000	0.077260	-0.040156	0.091066	0.000000	0.000000	2.000000	171.000000	1.000000
15381.177064	-0.092091	0.560769	0.003472	86.520020	104.305031	113.806480	-0.382589	0.000000	-0.158428	0.000000	0.000000	0.000000	0.077260	-0.040156	0.091066	0.000000	0.000000	2.000000	171.000000	1.000000
15381.180398	-0.092091	0.560769	0.003472	86.520020	104.305031	113.806480	-0.382589	0.000000	-0.158428	0.000000	0.000000	0.000000	0.077260	-0.040156	0.091066	0.000000	0.000000	2.000000	171.000000	1.000000
15381.183731	-0.091983	0.560728	0.003614	86.518730	104.370567	113.853043	-0.395466	0.000000	-0.173606	0.000000	0.000000	0.000000	0.032441	-0.012391	0.042536	0.000000	0.000000	2.000000	171.000000	1.000000
15381.187064	-0.091983	0.560728	0.003614	86.518730	104.370567	113.853043	-0.395466	0.000000	-0.173606	0.000000	0.000000	0.000000	0.032441	-0.012391	0.042536	0.000000	0.000000	2.000000	171.000000	1.000000
15381.190398	-0.091983	0.560728	0.003614	86.518730	104.370567	113.853043	-0.395466	0.000000	-0.173606	0.000000	0.000000	0.000000	0.032441	-0.012391	0.042536	0.000000	0.000000	2.000000	171.000000	1.000000
15381.193731	-0.091983	0.560728	0.003614	86.518730	104.384071	113.852959	-0.400873	0.000000	-0.180695	0.000000	0.000000	0.000000	0.032441	-0.012391	0.042536	0.000000	0.000000	2.000000	171.000000	1.000000
15381.197064	-0.091870	0.560694	0.003733	86.518730	104.384071	113.852959	-0.400873	0.000000	-0.180695	0.000000	0.000000	0.000000	0.033847	-0.009924	0.035591	0.000000	0.000000	2.000000	171.000000	1.000000
15381.200398	-0.091870	0.560694	0.003733	86.518730	104.384071	113.852959	-0.400873	0.000000	-0.180695	0.000000	0.000000	0.000000	0.033847	-0.009924	0.035591	0.000000	0.000000	2.000000	171.000000	1.000000
15381.203731	-0.091870	0.560694	0.003733	86.518730	104.397697	113.852997	-0.400873	0.000000	-0.180695	0.000000	0.000000	0.000000	0.033847	-0.009924	0.035591	0.000000	0.000000	2.000000	171.000000	1.000000
15381.207064	-0.091870	0.560694	0.003733	86.518730	104.397697	113.852997	-0.400873	0.000000	-0.180695	0.000000	0.000000	0.000000	0.033847	-0.009924	0.035591	0.000000	0.000000	2.000000	171.000000	1.000000
15381.210398	-0.091796	0.560670	0.003819	86.518730	104.397697	113.852997	-0.400873	0.000000	-0.180695	0.000000	0.000000	0.000000	0.022114	-0.007452	0.026033	0.000000	0.000000	2.000000	171.000000	1.000000
15381.213731	-0.091796	0.560670	0.003819	86.518784	104.408585	113.853004	-0.406514	0.000000	-0.186627	0.000000	0.000000	0.000000	0.022114	-0.007452	0.026033	0.000000	0.000000	2.000000	171.000000	1.000000
15381.217064	-0.091796	0.560670	0.003819	86.518784	104.408585	113.853004	-0.406514	0.000000	-0.186627	0.000000	0.000000	0.000000	0.022114	-0.007452	0.026033	0.000000	0.000000	2.000000	171.000000	1.000000
15381.220398	-0.091796	0.560670	0.003819	86.518784	104.408585	113.853004	-0.406514	0.000000	-0.186627	0.000000	0.000000	0.000000	0.022114	-0.007452	0.026033	0.000000	0.000000	2.000000	171.000000	1.000000
15381.223731	-0.091689	0.560603	0.003967	86.517380	104.460533	113.899590	-0.410200	0.000000	-0.190966	0.000000	0.000000	0.000000	0.032169	-0.020119	0.044171	0.000000	0.000000	2.000000	171.000000	1.000000
15381.227064	-0.091689	0.560603	0.003967	86.517380	104.460533	113.899590	-0.410200	0.000000	-0.190966	0.000000	0.000000	0.000000	0.032169	-0.020119	0.044171	0.000000	0.000000	2.000000	171.000000	1.000000
15381.230398	-0.091689	0.560603	0.003967	86.517380	104.460533	113.899590	-0.410200	0.000000	-0.190966	0.000000	0.000000	0.000000	0.032169	-0.020119	0.044171	0.000000	0.000000	2.000000	171.000000	1.000000
15381.233731	-0.091689	0.560603	0.003967	86.515968	104.509552	113.945976	-0.415561	0.000000	-0.198328	0.000000	0.000000	0.000000	0.032169	-0.020119	0.044171	0.000000	0.000000	2.000000	171.000000	1.000000
15381.237064	-0.091673	0.560569	0.004000	86.515968	104.509552	113.945976	-0.415561	0.000000	-0.198328	0.000000	0.000000	0.000000	0.004859	-0.010183	0.009901	0.000000	0.000000	2.000000	171.000000	1.000000
15381.240398	-0.091673	0.560569	0.004000	86.515968	104.509552	113.945976	-0.415561	0.000000	-0.198328	0.000000	0.000000	0.000000	0.004859	-0.010183	0.009901	0.000000	0.000000	2.000000	171.000000	1.000000
15381.243731	-0.091673	0.560569	0.004000	86.514572	104.552971	113.992203	-0.415561	0.000000	-0.198328	0.000000	0.000000	0.000000	0.004859	-0.010183	0.009901	0.000000	0.000000	2.000000	171.000000	1.000000
15381.247064	-0.091673	0.560569	0.004000	86.514572	104.552971	113.992203	-0.415561	0.000000	-0.198328	0.000000	0.000000	0.000000	0.004859	-0.010183	0.009901	0.000000	0.000000	2.000000	171.000000	1.000000
15381.250398	-0.091696	0.560543	0.004001	86.514572	104.552971	113.992203	-0.415561	0.000000	-0.198328	0.000000	0.000000	0.000000	-0.006898	-0.007717	0.000356	0.000000	0.000000	2.000000	171.000000	1.000000
15381.253731	-0.091696	0.560543	0.004001	86.510361	104.567390	114.015434	-0.416371	0.000000	-0.199978	0.000000	0.000000	0.000000	-0.006898	-0.007717	0.000356	0.000000	0.000000	2.000000	171.000000	1.000000
15381.257064	-0.091696	0.560543	0.004001	86.510361	104.567390	114.015434	-0.416371	0.000000	-0.199978	0.000000	0.000000	0.000000	-0.006898	-0.007717	0.000356	0.000000	0.000000	2.000000	171.000000	1.000000
15381.260398	-0.091696	0.560543	0.004001	86.510361	104.567390	114.015434	-0.416371	0.000000	-0.199978	0.000000	0.000000	0.000000	-0.006898	-0.007717	0.000356	0.000000	0.000000	2.000000	171.000000	1.000000
15381.263731	-0.091784	0.560533	0.003874	86.500328	104.526581	113.992699	-0.415222	0.000000	-0.200037	0.000000	0.000000	0.000000	-0.026599	-0.002977	-0.037876	0.000000	0.000000	2.000000	171.000000	1.000000
15381.267064	-0.091784	0.560533	0.003874	86.500328	104.526581	113.992699	-0.415222	0.000000	-0.200037	0.000000	0.000000	0.000000	-0.026599	-0.002977	-0.037876	0.000000	0.000000	2.000000	171.000000	1.000000
15381.270398	-0.091784	0.560533	0.003874	86.500328	104.526581	113.992699	-0.415222	0.000000	-0.200037	0.000000	0.000000	0.000000	-0.026599	-0.002977	-0.037876	0.000000	0.000000	2.000000	171.000000	1.000000
15381.273731	-0.091784	0.560533	0.003874	86.492897	104.396278	113.877602	-0.410788	0.000000	-0.193725	0.000000	0.000000	0.000000	-0.026599	-0.002977	-0.037876	0.000000	0.000000	2.000000	171.000000	1.000000
15381.277064	-0.091840	0.560575	0.003810	86.492897	104.396278	113.877602	-0.410788	0.000000	-0.193725	0.000000	0.000000	0.000000	-0.016606	0.012662	-0.019450	0.000000	0.000000	2.000000	171.000000	1.000000
15381.280398	-0.091840	0.560575	0.003810	86.492897	104.396278	113.877602	-0.410788	0.000000	-0.193725	0.000000	0.000000	0.000000	-0.016606	0.012662	-0.019450	0.000000	0.000000	2.000000	171.000000	1.000000
15381.283731	-0.091840	0.560575	0.003810	86.489891	104.246773	113.739914	-0.410788	0.000000	-0.193725	0.000000	0.000000	0.000000	-0.016606	0.012662	-0.019450	0.000000	0.000000	2.000000	171.000000	1.000000
15381.287064	-0.091840	0.560575	0.003810	86.489891	104.246773	113.739914	-0.410788	0.000000	-0.193725	0.000000	0.000000	0.000000	-0.016606	0.012662	-0.019450	0.000000	0.000000	2.000000	171.000000	1.000000
15381.290398	-0.091859	0.560627	0.003794	86.489891	104.246773	113.739914	-0.410788	0.000000	-0.193725	0.000000	0.000000	0.000000	-0.005904	0.015420	-0.004632	0.000000	0.000000	2.000000	171.000000	1.000000
15381.293731	-0.091859	0.560627	0.003794	86.495300	104.056786	113.555016	-0.408021	0.000000	-0.190483	0.000000	0.000000	0.000000	-0.005904	0.015420	-0.004632	0.000000	0.000000	2.000000	171.000000	1.000000
15381.297064	-0.091859	0.560627	0.003794	86.495300	104.056786	113.555016	-0.408021	0.000000	-0.190483	0.000000	0.000000	0.000000	-0.005904	0.015420	-0.004632	0.000000	0.000000	2.000000	171.000000	1.000000
15381.300398	-0.091859	0.560627	0.003794	86.495300	104.056786	113.555016	-0.408021	0.000000	-0.190483	0.000000	0.000000	0.000000	-0.005904	0.015420	-0.004632	0.000000	0.000000	2.000000	171.000000	1.000000
15381.303731	-0.091954	0.560850	0.003814	86.501839	103.819855	113.323097	-0.407037	0.000000	-0.189711	0.000000	0.000000	0.000000	-0.028473	0.067114	0.005858	0.000000	0.000000	2.000000	171.000000	1.000000
15381.307064	-0.091954	0.560850	0.003814	86.501839	103.819855	113.323097	-0.407037	0.000000	-0.189711	0.000000	0.000000	0.000000	-0.028473	0.067114	0.005858	0.000000	0.000000	2.000000	171.000000	1.000000
15381.310398	-0.091954	0.560850	0.003814	86.501839	103.819855	113.323097	-0.407037	0.000000	-0.189711	0.000000	0.000000	0.000000	-0.028473	0.067114	0.005858	0.000000	0.000000	2.000000	171.000000	1.000000
15381.313731	-0.091954	0.560850	0.003814	86.511086	103.491684	112.997040	-0.402291	0.000000	-0.190687	0.000000	0.000000	0.000000	-0.028473	0.067114	0.005858	0.000000	0.000000	2.000000	171.000000	1.000000
15381.317064	-0.091991	0.560989	0.003886	86.511086	103.491684	112.997040	-0.402291	0.000000	-0.190687	0.000000	0.000000	0.000000	-0.011153	0.041534	0.021692	0.000000	0.000000	2.000000	171.000000	1.000000
15381.320398	-0.091991	0.560989	0.003886	86.511086	103.491684	112.997040	-0.402291	0.000000	-0.190687	0.000000	0.000000	0.000000	-0.011153	0.041534	0.021692	0.000000	0.000000	2.000000	171.000000	1.000000
15381.323731	-0.091991	0.560989	0.003886	86.521545	103.115097	112.622482	-0.402291	0.000000	-0.190687	0.000000	0.000000	0.000000	-0.011153	0.041534	0.021692	0.000000	0.000000	2.000000	171.000000	1.000000
15381.327064	-0.091991	0.560989	0.003886	86.521545	103.115097	112.622482	-0.402291	0.000000	-0.190687	0.000000	0.000000	0.000000	-0.011153	0.041534	0.021692	0.000000	0.000000	2.000000	171.000000	1.000000
15381.330398	-0.092037	0.561136	0.003999	86.521545	103.115097	112.622482	-0.402291	0.000000	-0.190687	0.000000	0.000000	0.000000	-0.013588	0.044307	0.033876	0.000000	0.000000	2.000000	171.000000	1.000000
15381.333731	-0.092037	0.561136	0.003999	86.532990	102.688744	112.198074	-0.400432	0.000000	-0.194303	0.000000	0.000000	0.000000	-0.013588	0.044307	0.033876	0.000000	0.000000	2.000000	171.000000	1.000000
15381.337064	-0.092037	0.561136	0.003999	86.532990	102.688744	112.198074	-0.400432	0.000000	-0.194303	0.000000	0.000000	0.000000	-0.013588	0.044307	0.033876	0.000000	0.000000	2.000000	171.000000	1.000000
15381.340398	-0.092037	0.561136	0.003999	86.532990	102.688744	112.198074	-0.400432	0.000000	-0.194303	0.000000	0.000000	0.000000	-0.013588	0.044307	0.033876	0.000000	0.000000	2.000000	171.000000	1.000000
15381.343731	-0.092183	0.561458	0.004274	86.544357	102.257042	111.771034	-0.398168	0.000000	-0.199949	0.000000	0.000000	0.000000	-0.043802	0.096621	0.082522	0.000000	0.000000	2.000000	171.000000	1.000000
15381.347064	-0.092183	0.561458	0.004274	86.544357	102.257042	111.771034	-0.398168	0.000000	-0.199949	0.000000	0.000000	0.000000	-0.043802	0.096621	0.082522	0.000000	0.000000	2.000000	171.000000	1.000000
15381.350398	-0.092183	0.561458	0.004274	86.544357	102.257042	111.771034	-0.398168	0.000000	-0.199949	0.000000	0.000000	0.000000	-0.043802	0.096621	0.082522	0.000000	0.000000	2.000000	171.000000	1.000000
15381.353731	-0.092183	0.561458	0.004274	86.552925	101.849998	111.378532	-0.390867	0.000000	-0.213702	0.000000	0.000000	0.000000	-0.043802	0.096621	0.082522	0.000000	0.000000	2.000000	171.000000	1.000000
15381.357064	-0.092289	0.561615	0.004351	86.552925	101.849998	111.378532	-0.390867	0.000000	-0.213702	0.000000	0.000000	0.000000	-0.031923	0.046847	0.022937	0.000000	0.000000	2.000000	171.000000	1.000000
15381.360398	-0.092289	0.561615	0.004351	86.552925	101.849998	111.378532	-0.390867	0.000000	-0.213702	0.000000	0.000000	0.000000	-0.031923	0.046847	0.022937	0.000000	0.000000	2.000000	171.000000	1.000000
15381.363731	-0.092289	0.561615	0.004351	86.562653	101.450417	110.994583	-0.390867	0.000000	-0.213702	0.000000	0.000000	0.000000	-0.031923	0.046847	0.022937	0.000000	0.000000	2.000000	171.000000	1.000000
15381.367064	-0.092289	0.561615	0.004351	86.562653	101.450417	110.994583	-0.390867	0.000000	-0.213702	0.000000	0.000000	0.000000	-0.031923	0.046847	0.022937	0.000000	0.000000	2.000000	171.000000	1.000000
15381.370398	-0.092431	0.561762	0.004377	86.562653	101.450417	110.994583	-0.390867	0.000000	-0.213702	0.000000	0.000000	0.000000	-0.042637	0.044089	0.008091	0.000000	0.000000	2.000000	171.000000	1.000000
15381.373731	-0.092431	0.561762	0.004377	86.568291	101.133095	110.694702	-0.385547	0.000000	-0.217525	0.000000	0.000000	0.000000	-0.042637	0.044089	0.008091	0.000000	0.000000	2.000000	171.000000	1.000000
15381.377064	-0.092431	0.561762	0.004377	86.568291	101.133095	110.694702	-0.385547	0.000000	-0.217525	0.000000	0.000000	0.000000	-0.042637	0.044089	0.008091	0.000000	0.000000	2.000000	171.000000	1.000000
15381.380398	-0.092431	0.561762	0.004377	86.568291	101.133095	110.694702	-0.385547	0.000000	-0.217525	0.000000	0.000000	0.000000	-0.042637	0.044089	0.008091	0.000000	0.000000	2.000000	171.000000	1.000000
15381.383731	-0.092735	0.562028	0.004300	86.572861	100.860725	110.442566	-0.378441	0.000000	-0.218874	0.000000	0.000000	0.000000	-0.091089	0.079919	-0.023096	0.000000	0.000000	2.000000	171.000000	1.000000
15381.387064	-0.092735	0.562028	0.004300	86.572861	100.860725	110.442566	-0.378441	0.000000	-0.218874	0.000000	0.000000	0.000000	-0.091089	0.079919	-0.023096	0.000000	0.000000	2.000000	171.000000	1.000000
15381.390398	-0.092735	0.562028	0.004300	86.572861	100.860725	110.442566	-0.378441	0.000000	-0.218874	0.000000	0.000000	0.000000	-0.091089	0.079919	-0.023096	0.000000	0.000000	2.000000	171.000000	1.000000
15381.393731	-0.092735	0.562028	0.004300	86.577492	100.650406	110.248222	-0.363260	0.000000	-0.215024	0.000000	0.000000	0.000000	-0.091089	0.079919	-0.023096	0.000000	0.000000	2.000000	171.000000	1.000000
15381.397064	-0.092856	0.562165	0.004223	86.577492	100.650406	110.248222	-0.363260	0.000000	-0.215024	0.000000	0.000000	0.000000	-0.036341	0.041041	-0.023291	0.000000	0.000000	2.000000	171.000000	1.000000
15381.400398	-0.092856	0.562165	0.004223	86.577492	100.650406	110.248222	-0.363260	0.000000	-0.215024	0.000000	0.000000	0.000000	-0.036341	0.041041	-0.023291	0.000000	0.000000	2.000000	171.000000	1.000000
15381.403731	-0.092969	0.562292	0.004105	86.582130	100.439690	110.053474	-0.363260	0.000000	-0.215024	0.000000	0.000000	0.000000	-0.033871	0.038272	-0.035495	0.000000	0.000000	2.000000	171.000000	1.000000
15381.407064	-0.092969	0.562292	0.004105	86.582130	100.439690	110.053474	-0.363260	0.000000	-0.215024	0.000000	0.000000	0.000000	-0.033871	0.038272	-0.035495	0.000000	0.000000	2.000000	171.000000	1.000000
15381.410398	-0.092969	0.562292	0.004105	86.582130	100.439690	110.053474	-0.363260	0.000000	-0.215024	0.000000	0.000000	0.000000	-0.033871	0.038272	-0.035495	0.000000	0.000000	2.000000	171.000000	1.000000
15381.413731	-0.092969	0.562292	0.004105	86.586830	100.231285	109.858330	-0.351557	0.000000	-0.205227	0.000000	0.000000	0.000000	-0.033871	0.038272	-0.035495	0.000000	1.000000	2.000000	171.000000	1.000000
15381.417064	-0.093060	0.562420	0.003991	86.586830	100.231285	109.858330	-0.351557	0.000000	-0.205227	0.000000	0.000000	0.000000	-0.027284	0.038257	-0.034188	0.000000	1.000000	2.000000	171.000000	1.000000
