# Supplementary material for: Haptic Guidance Needs to Be Intuitive Not Just Informative to Improve Human Motor Accuracy
Source: PLoS One. 2016 Mar 16;11(3):e0150912. doi: 10.1371/journal.pone.0150912 (PMC4794196; doi:10.1371/journal.pone.0150912)
Supplement: S1 Data — (ZIP) [file pone.0150912.s001.zip › Subject6/exp1_0172.txt]

Time	PosX	PosY	PosZ	RotX	RotY	RotZ	ForceX	ForceY	ForceZ	MomentX	MomentY	MomentZ	VelocityX	VelocityY	VelocityZ	CalibratedWeight	ButtonDown	Condition	Trial	Visual
15382.790981	-0.001519	0.493263	0.246797	81.053558	50.227707	56.044533	-1.853103	0.000000	-4.643922	0.000000	0.000000	0.000000	-0.039986	0.031693	-0.059038	0.000000	1.000000	2.000000	172.000000	0.000000
15382.794315	-0.001519	0.493263	0.246797	81.053558	50.227707	56.044533	-1.853103	0.000000	-4.643922	0.000000	0.000000	0.000000	-0.039986	0.031693	-0.059038	0.000000	1.000000	2.000000	172.000000	0.000000
15382.797648	-0.001885	0.493334	0.246298	81.053558	50.227707	56.044533	-1.853103	0.000000	-4.643922	0.000000	0.000000	0.000000	-0.109880	0.021248	-0.149582	0.000000	1.000000	2.000000	172.000000	0.000000
15382.800981	-0.001885	0.493334	0.246298	81.078041	51.005207	56.956421	-1.853103	0.000000	-4.643922	0.000000	0.000000	0.000000	-0.109880	0.021248	-0.149582	0.000000	1.000000	2.000000	172.000000	0.000000
15382.804315	-0.002650	0.493064	0.245543	81.078041	51.005207	56.956421	-1.853103	0.000000	-4.643922	0.000000	0.000000	0.000000	-0.229572	-0.080882	-0.226414	0.000000	1.000000	2.000000	172.000000	0.000000
15382.807648	-0.002650	0.493064	0.245543	81.078041	51.005207	56.956421	-1.853103	0.000000	-4.643922	0.000000	0.000000	0.000000	-0.229572	-0.080882	-0.226414	0.000000	1.000000	2.000000	172.000000	0.000000
15382.810981	-0.002650	0.493064	0.245543	81.074623	51.670116	57.753525	-1.842788	0.000000	-4.648025	0.000000	0.000000	0.000000	-0.229572	-0.080882	-0.226414	0.000000	1.000000	2.000000	172.000000	0.000000
15382.814315	-0.003412	0.492854	0.244431	81.074623	51.670116	57.753525	-1.842788	0.000000	-4.648025	0.000000	0.000000	0.000000	-0.228558	-0.063093	-0.333563	0.000000	1.000000	2.000000	172.000000	0.000000
15382.817648	-0.003412	0.492854	0.244431	81.074623	51.670116	57.753525	-1.842788	0.000000	-4.648025	0.000000	0.000000	0.000000	-0.228558	-0.063093	-0.333563	0.000000	1.000000	2.000000	172.000000	0.000000
15382.820981	-0.003412	0.492854	0.244431	81.020027	52.842922	59.151688	-1.837509	0.000000	-4.650114	0.000000	0.000000	0.000000	-0.228558	-0.063093	-0.333563	0.000000	1.000000	2.000000	172.000000	0.000000
15382.824315	-0.004202	0.492487	0.242858	81.020027	52.842922	59.151688	-1.837509	0.000000	-4.650114	0.000000	0.000000	0.000000	-0.236978	-0.110192	-0.471926	0.000000	1.000000	2.000000	172.000000	0.000000
15382.827648	-0.004202	0.492487	0.242858	81.020027	52.842922	59.151688	-1.837509	0.000000	-4.650114	0.000000	0.000000	0.000000	-0.236978	-0.110192	-0.471926	0.000000	1.000000	2.000000	172.000000	0.000000
15382.830981	-0.004202	0.492487	0.242858	80.749992	53.518658	60.196266	-1.834720	0.000000	-4.651215	0.000000	0.000000	0.000000	-0.236978	-0.110192	-0.471926	0.000000	1.000000	2.000000	172.000000	0.000000
15382.834315	-0.005019	0.491877	0.241001	80.749992	53.518658	60.196266	-1.834720	0.000000	-4.651215	0.000000	0.000000	0.000000	-0.245240	-0.182874	-0.557236	0.000000	1.000000	2.000000	172.000000	0.000000
15382.837648	-0.005019	0.491877	0.241001	80.749992	53.518658	60.196266	-1.834720	0.000000	-4.651215	0.000000	0.000000	0.000000	-0.245240	-0.182874	-0.557236	0.000000	1.000000	2.000000	172.000000	0.000000
15382.840981	-0.005019	0.491877	0.241001	80.242508	52.663380	59.826366	-1.833304	0.000000	-4.651773	0.000000	0.000000	0.000000	-0.245240	-0.182874	-0.557236	0.000000	1.000000	2.000000	172.000000	0.000000
15382.844315	-0.005797	0.491123	0.238867	80.242508	52.663380	59.826366	-1.833304	0.000000	-4.651773	0.000000	0.000000	0.000000	-0.233314	-0.226118	-0.640130	0.000000	1.000000	2.000000	172.000000	0.000000
15382.847648	-0.005797	0.491123	0.238867	80.242508	52.663380	59.826366	-1.833304	0.000000	-4.651773	0.000000	0.000000	0.000000	-0.233314	-0.226118	-0.640130	0.000000	1.000000	2.000000	172.000000	0.000000
15382.850981	-0.005797	0.491123	0.238867	79.461952	50.022289	57.771832	-1.834370	0.000000	-4.651353	0.000000	0.000000	0.000000	-0.233314	-0.226118	-0.640130	0.000000	1.000000	2.000000	172.000000	0.000000
15382.854315	-0.006503	0.490347	0.236578	79.461952	50.022289	57.771832	-1.834370	0.000000	-4.651353	0.000000	0.000000	0.000000	-0.211657	-0.232836	-0.686772	0.000000	1.000000	2.000000	172.000000	0.000000
15382.857648	-0.006503	0.490347	0.236578	79.461952	50.022289	57.771832	-1.834370	0.000000	-4.651353	0.000000	0.000000	0.000000	-0.211657	-0.232836	-0.686772	0.000000	1.000000	2.000000	172.000000	0.000000
15382.860981	-0.006503	0.490347	0.236578	78.498741	46.586021	55.001682	-1.837725	0.000000	-4.650029	0.000000	0.000000	0.000000	-0.211657	-0.232836	-0.686772	0.000000	1.000000	2.000000	172.000000	0.000000
15382.864315	-0.007333	0.489377	0.234088	78.498741	46.586021	55.001682	-1.837725	0.000000	-4.650029	0.000000	0.000000	0.000000	-0.248983	-0.291067	-0.746875	0.000000	1.000000	2.000000	172.000000	0.000000
15382.867648	-0.007333	0.489377	0.234088	78.498741	46.586021	55.001682	-1.837725	0.000000	-4.650029	0.000000	0.000000	0.000000	-0.248983	-0.291067	-0.746875	0.000000	1.000000	2.000000	172.000000	0.000000
15382.870981	-0.007333	0.489377	0.234088	77.437813	43.151909	52.265778	-1.840370	0.000000	-4.648983	0.000000	0.000000	0.000000	-0.248983	-0.291067	-0.746875	0.000000	1.000000	2.000000	172.000000	0.000000
15382.874315	-0.008089	0.488423	0.231404	77.437813	43.151909	52.265778	-1.840370	0.000000	-4.648983	0.000000	0.000000	0.000000	-0.226838	-0.286196	-0.805399	0.000000	0.000000	2.000000	172.000000	0.000000
15382.877648	-0.008089	0.488423	0.231404	77.437813	43.151909	52.265778	-1.840370	0.000000	-4.648983	0.000000	0.000000	0.000000	-0.226838	-0.286196	-0.805399	0.000000	0.000000	2.000000	172.000000	0.000000
15382.880981	-0.008089	0.488423	0.231404	76.368614	40.159184	49.980354	-1.845692	0.000000	-4.646873	0.000000	0.000000	0.000000	-0.226838	-0.286196	-0.805399	0.000000	0.000000	2.000000	172.000000	0.000000
15382.884315	-0.008706	0.487505	0.228538	76.368614	40.159184	49.980354	-1.845692	0.000000	-4.646873	0.000000	0.000000	0.000000	-0.185240	-0.275386	-0.859715	0.000000	0.000000	2.000000	172.000000	0.000000
15382.887648	-0.008706	0.487505	0.228538	76.368614	40.159184	49.980354	-1.845692	0.000000	-4.646873	0.000000	0.000000	0.000000	-0.185240	-0.275386	-0.859715	0.000000	0.000000	2.000000	172.000000	0.000000
15382.890981	-0.008706	0.487505	0.228538	75.348068	37.573727	48.068863	-1.854827	0.000000	-4.643233	0.000000	0.000000	0.000000	-0.185240	-0.275386	-0.859715	0.000000	0.000000	2.000000	172.000000	0.000000
15382.894315	-0.009220	0.486665	0.225586	75.348068	37.573727	48.068863	-1.854827	0.000000	-4.643233	0.000000	0.000000	0.000000	-0.154085	-0.252085	-0.885457	0.000000	0.000000	2.000000	172.000000	0.000000
15382.897648	-0.009220	0.486665	0.225586	75.348068	37.573727	48.068863	-1.854827	0.000000	-4.643233	0.000000	0.000000	0.000000	-0.154085	-0.252085	-0.885457	0.000000	0.000000	2.000000	172.000000	0.000000
15382.900981	-0.009220	0.486665	0.225586	74.398468	35.139637	46.219482	-1.866621	0.000000	-4.638505	0.000000	0.000000	0.000000	-0.154085	-0.252085	-0.885457	0.000000	0.000000	2.000000	172.000000	0.000000
15382.904315	-0.009632	0.485961	0.222629	74.398468	35.139637	46.219482	-1.866621	0.000000	-4.638505	0.000000	0.000000	0.000000	-0.123586	-0.211232	-0.887056	0.000000	0.000000	2.000000	172.000000	0.000000
15382.907648	-0.009632	0.485961	0.222629	74.398468	35.139637	46.219482	-1.866621	0.000000	-4.638505	0.000000	0.000000	0.000000	-0.123586	-0.211232	-0.887056	0.000000	0.000000	2.000000	172.000000	0.000000
15382.910981	-0.009632	0.485961	0.222629	73.541283	32.765022	44.298901	-1.880545	0.000000	-4.632877	0.000000	0.000000	0.000000	-0.123586	-0.211232	-0.887056	0.000000	0.000000	2.000000	172.000000	0.000000
15382.914315	-0.009943	0.485372	0.219652	73.541283	32.765022	44.298901	-1.880545	0.000000	-4.632877	0.000000	0.000000	0.000000	-0.093396	-0.176650	-0.893171	0.000000	0.000000	2.000000	172.000000	0.000000
15382.917648	-0.009943	0.485372	0.219652	73.541283	32.765022	44.298901	-1.880545	0.000000	-4.632877	0.000000	0.000000	0.000000	-0.093396	-0.176650	-0.893171	0.000000	0.000000	2.000000	172.000000	0.000000
15382.920981	-0.009943	0.485372	0.219652	72.789246	30.405670	42.231861	-1.896756	0.000000	-4.626264	0.000000	0.000000	0.000000	-0.093396	-0.176650	-0.893171	0.000000	0.000000	2.000000	172.000000	0.000000
15382.924315	-0.010187	0.484953	0.216669	72.789246	30.405670	42.231861	-1.896756	0.000000	-4.626264	0.000000	0.000000	0.000000	-0.073241	-0.125711	-0.894905	0.000000	0.000000	2.000000	172.000000	0.000000
15382.927648	-0.010187	0.484953	0.216669	72.789246	30.405670	42.231861	-1.896756	0.000000	-4.626264	0.000000	0.000000	0.000000	-0.073241	-0.125711	-0.894905	0.000000	0.000000	2.000000	172.000000	0.000000
15382.930981	-0.010187	0.484953	0.216669	72.099770	28.142126	40.150753	-1.914607	0.000000	-4.618905	0.000000	0.000000	0.000000	-0.073241	-0.125711	-0.894905	0.000000	0.000000	2.000000	172.000000	0.000000
15382.934315	-0.010397	0.484739	0.213713	72.099770	28.142126	40.150753	-1.914607	0.000000	-4.618905	0.000000	0.000000	0.000000	-0.063045	-0.064010	-0.886861	0.000000	0.000000	2.000000	172.000000	0.000000
15382.937648	-0.010397	0.484739	0.213713	72.099770	28.142126	40.150753	-1.914607	0.000000	-4.618905	0.000000	0.000000	0.000000	-0.063045	-0.064010	-0.886861	0.000000	0.000000	2.000000	172.000000	0.000000
15382.940981	-0.010397	0.484739	0.213713	71.424591	26.111519	38.285648	-1.933284	0.000000	-4.611118	0.000000	0.000000	0.000000	-0.063045	-0.064010	-0.886861	0.000000	0.000000	2.000000	172.000000	0.000000
15382.944315	-0.010669	0.484802	0.210780	71.424591	26.111519	38.285648	-1.933284	0.000000	-4.611118	0.000000	0.000000	0.000000	-0.081514	0.018783	-0.879852	0.000000	0.000000	2.000000	172.000000	0.000000
15382.947648	-0.010669	0.484802	0.210780	71.424591	26.111519	38.285648	-1.933284	0.000000	-4.611118	0.000000	0.000000	0.000000	-0.081514	0.018783	-0.879852	0.000000	0.000000	2.000000	172.000000	0.000000
15382.950981	-0.010669	0.484802	0.210780	70.815720	24.437040	36.766491	-1.951064	0.000000	-4.603623	0.000000	0.000000	0.000000	-0.081514	0.018783	-0.879852	0.000000	0.000000	2.000000	172.000000	0.000000
15382.954315	-0.011002	0.485101	0.207873	70.815720	24.437040	36.766491	-1.951064	0.000000	-4.603623	0.000000	0.000000	0.000000	-0.099754	0.089620	-0.872184	0.000000	0.000000	2.000000	172.000000	0.000000
15382.957648	-0.011002	0.485101	0.207873	70.815720	24.437040	36.766491	-1.951064	0.000000	-4.603623	0.000000	0.000000	0.000000	-0.099754	0.089620	-0.872184	0.000000	0.000000	2.000000	172.000000	0.000000
15382.960981	-0.011002	0.485101	0.207873	70.489159	23.497271	35.954048	-1.967914	0.000000	-4.596446	0.000000	0.000000	0.000000	-0.099754	0.089620	-0.872184	0.000000	0.000000	2.000000	172.000000	0.000000
15382.964315	-0.011456	0.485631	0.204956	70.489159	23.497271	35.954048	-1.967914	0.000000	-4.596446	0.000000	0.000000	0.000000	-0.136443	0.159117	-0.875021	0.000000	0.000000	2.000000	172.000000	0.000000
15382.967648	-0.011456	0.485631	0.204956	70.489159	23.497271	35.954048	-1.967914	0.000000	-4.596446	0.000000	0.000000	0.000000	-0.136443	0.159117	-0.875021	0.000000	0.000000	2.000000	172.000000	0.000000
15382.970981	-0.011456	0.485631	0.204956	70.676567	23.730520	36.238598	-1.982930	0.000000	-4.589988	0.000000	0.000000	0.000000	-0.136443	0.159117	-0.875021	0.000000	0.000000	2.000000	172.000000	0.000000
15382.974315	-0.012062	0.486368	0.201943	70.676567	23.730520	36.238598	-1.982930	0.000000	-4.589988	0.000000	0.000000	0.000000	-0.181546	0.221154	-0.903854	0.000000	0.000000	2.000000	172.000000	0.000000
15382.977648	-0.012062	0.486368	0.201943	70.676567	23.730520	36.238598	-1.982930	0.000000	-4.589988	0.000000	0.000000	0.000000	-0.181546	0.221154	-0.903854	0.000000	0.000000	2.000000	172.000000	0.000000
15382.980981	-0.012062	0.486368	0.201943	71.013748	24.429489	37.033009	-1.996244	0.000000	-4.584213	0.000000	0.000000	0.000000	-0.181546	0.221154	-0.903854	0.000000	0.000000	2.000000	172.000000	0.000000
15382.984315	-0.012754	0.487386	0.198934	71.013748	24.429489	37.033009	-1.996244	0.000000	-4.584213	0.000000	0.000000	0.000000	-0.207816	0.305124	-0.902681	0.000000	0.000000	2.000000	172.000000	0.000000
15382.987648	-0.012754	0.487386	0.198934	71.013748	24.429489	37.033009	-1.996244	0.000000	-4.584213	0.000000	0.000000	0.000000	-0.207816	0.305124	-0.902681	0.000000	0.000000	2.000000	172.000000	0.000000
15382.990981	-0.012754	0.487386	0.198934	71.346008	25.387350	38.184673	-2.008187	0.000000	-4.578994	0.000000	0.000000	0.000000	-0.207816	0.305124	-0.902681	0.000000	0.000000	2.000000	172.000000	0.000000
15382.994315	-0.013656	0.488585	0.195843	71.346008	25.387350	38.184673	-2.008187	0.000000	-4.578994	0.000000	0.000000	0.000000	-0.270385	0.359936	-0.927467	0.000000	0.000000	2.000000	172.000000	0.000000
15382.997648	-0.013656	0.488585	0.195843	71.346008	25.387350	38.184673	-2.008187	0.000000	-4.578994	0.000000	0.000000	0.000000	-0.270385	0.359936	-0.927467	0.000000	0.000000	2.000000	172.000000	0.000000
15383.000981	-0.013656	0.488585	0.195843	71.668343	26.645590	39.727169	-2.017089	0.000000	-4.575079	0.000000	0.000000	0.000000	-0.270385	0.359936	-0.927467	0.000000	0.000000	2.000000	172.000000	0.000000
15383.004315	-0.014670	0.490054	0.192681	71.668343	26.645590	39.727169	-2.017089	0.000000	-4.575079	0.000000	0.000000	0.000000	-0.304240	0.440681	-0.948481	0.000000	0.000000	2.000000	172.000000	0.000000
15383.007648	-0.014670	0.490054	0.192681	71.668343	26.645590	39.727169	-2.017089	0.000000	-4.575079	0.000000	0.000000	0.000000	-0.304240	0.440681	-0.948481	0.000000	0.000000	2.000000	172.000000	0.000000
15383.010981	-0.014670	0.490054	0.192681	72.019257	28.395174	41.872456	-2.024631	0.000000	-4.571747	0.000000	0.000000	0.000000	-0.304240	0.440681	-0.948481	0.000000	0.000000	2.000000	172.000000	0.000000
15383.014315	-0.015853	0.491747	0.189341	72.019257	28.395174	41.872456	-2.024631	0.000000	-4.571747	0.000000	0.000000	0.000000	-0.355092	0.507791	-1.001915	0.000000	0.000000	2.000000	172.000000	0.000000
15383.017648	-0.015853	0.491747	0.189341	72.019257	28.395174	41.872456	-2.024631	0.000000	-4.571747	0.000000	0.000000	0.000000	-0.355092	0.507791	-1.001915	0.000000	0.000000	2.000000	172.000000	0.000000
15383.020981	-0.015853	0.491747	0.189341	72.436745	30.753050	44.683186	-2.030588	0.000000	-4.569104	0.000000	0.000000	0.000000	-0.355092	0.507791	-1.001915	0.000000	0.000000	2.000000	172.000000	0.000000
15383.024315	-0.017232	0.493637	0.185766	72.436745	30.753050	44.683186	-2.030588	0.000000	-4.569104	0.000000	0.000000	0.000000	-0.413494	0.567137	-1.072648	0.000000	0.000000	2.000000	172.000000	0.000000
15383.027648	-0.017232	0.493637	0.185766	72.436745	30.753050	44.683186	-2.030588	0.000000	-4.569104	0.000000	0.000000	0.000000	-0.413494	0.567137	-1.072648	0.000000	0.000000	2.000000	172.000000	0.000000
15383.030981	-0.017232	0.493637	0.185766	72.855453	33.496784	47.894588	-2.034913	0.000000	-4.567180	0.000000	0.000000	0.000000	-0.413494	0.567137	-1.072648	0.000000	0.000000	2.000000	172.000000	0.000000
15383.034315	-0.018802	0.495724	0.182020	72.855453	33.496784	47.894588	-2.034913	0.000000	-4.567180	0.000000	0.000000	0.000000	-0.470942	0.625966	-1.123857	0.000000	0.000000	2.000000	172.000000	0.000000
15383.037648	-0.018802	0.495724	0.182020	72.855453	33.496784	47.894588	-2.034913	0.000000	-4.567180	0.000000	0.000000	0.000000	-0.470942	0.625966	-1.123857	0.000000	0.000000	2.000000	172.000000	0.000000
15383.040981	-0.018802	0.495724	0.182020	73.205116	36.453579	51.318295	-2.036991	0.000000	-4.566253	0.000000	0.000000	0.000000	-0.470942	0.625966	-1.123857	0.000000	0.000000	2.000000	172.000000	0.000000
15383.044315	-0.020557	0.498017	0.178079	73.205116	36.453579	51.318295	-2.036991	0.000000	-4.566253	0.000000	0.000000	0.000000	-0.526666	0.687965	-1.182374	0.000000	0.000000	2.000000	172.000000	0.000000
15383.047648	-0.020557	0.498017	0.178079	73.205116	36.453579	51.318295	-2.036991	0.000000	-4.566253	0.000000	0.000000	0.000000	-0.526666	0.687965	-1.182374	0.000000	0.000000	2.000000	172.000000	0.000000
15383.050981	-0.020557	0.498017	0.178079	73.452110	39.511738	54.737064	-2.037048	0.000000	-4.566228	0.000000	0.000000	0.000000	-0.526666	0.687965	-1.182374	0.000000	0.000000	2.000000	172.000000	0.000000
15383.054315	-0.022434	0.500513	0.173974	73.452110	39.511738	54.737064	-2.037048	0.000000	-4.566228	0.000000	0.000000	0.000000	-0.563076	0.748742	-1.231319	0.000000	0.000000	2.000000	172.000000	0.000000
15383.057648	-0.022434	0.500513	0.173974	73.452110	39.511738	54.737064	-2.037048	0.000000	-4.566228	0.000000	0.000000	0.000000	-0.563076	0.748742	-1.231319	0.000000	0.000000	2.000000	172.000000	0.000000
15383.060981	-0.022434	0.500513	0.173974	73.605019	42.508884	57.982639	-2.036043	0.000000	-4.566676	0.000000	0.000000	0.000000	-0.563076	0.748742	-1.231319	0.000000	0.000000	2.000000	172.000000	0.000000
15383.064315	-0.024399	0.503208	0.169738	73.605019	42.508884	57.982639	-2.036043	0.000000	-4.566676	0.000000	0.000000	0.000000	-0.589612	0.808377	-1.270699	0.000000	0.000000	2.000000	172.000000	0.000000
15383.067648	-0.024399	0.503208	0.169738	73.605019	42.508884	57.982639	-2.036043	0.000000	-4.566676	0.000000	0.000000	0.000000	-0.589612	0.808377	-1.270699	0.000000	0.000000	2.000000	172.000000	0.000000
15383.070981	-0.024399	0.503208	0.169738	73.690689	45.318676	61.010059	-2.034316	0.000000	-4.567445	0.000000	0.000000	0.000000	-0.589612	0.808377	-1.270699	0.000000	0.000000	2.000000	172.000000	0.000000
15383.074315	-0.026508	0.506076	0.165347	73.690689	45.318676	61.010059	-2.034316	0.000000	-4.567445	0.000000	0.000000	0.000000	-0.632518	0.860600	-1.317304	0.000000	0.000000	2.000000	172.000000	0.000000
15383.077648	-0.026508	0.506076	0.165347	73.690689	45.318676	61.010059	-2.034316	0.000000	-4.567445	0.000000	0.000000	0.000000	-0.632518	0.860600	-1.317304	0.000000	0.000000	2.000000	172.000000	0.000000
15383.080981	-0.026508	0.506076	0.165347	73.764595	47.828697	63.865097	-2.030795	0.000000	-4.569012	0.000000	0.000000	0.000000	-0.632518	0.860600	-1.317304	0.000000	0.000000	2.000000	172.000000	0.000000
15383.084315	-0.028695	0.509079	0.160801	73.764595	47.828697	63.865097	-2.030795	0.000000	-4.569012	0.000000	0.000000	0.000000	-0.656208	0.900746	-1.363907	0.000000	0.000000	2.000000	172.000000	0.000000
15383.087648	-0.028695	0.509079	0.160801	73.764595	47.828697	63.865097	-2.030795	0.000000	-4.569012	0.000000	0.000000	0.000000	-0.656208	0.900746	-1.363907	0.000000	0.000000	2.000000	172.000000	0.000000
15383.090981	-0.028695	0.509079	0.160801	73.879036	49.974659	66.359451	-2.026840	0.000000	-4.570768	0.000000	0.000000	0.000000	-0.656208	0.900746	-1.363907	0.000000	0.000000	2.000000	172.000000	0.000000
15383.094315	-0.031017	0.512212	0.156129	73.879036	49.974659	66.359451	-2.026840	0.000000	-4.570768	0.000000	0.000000	0.000000	-0.696587	0.940061	-1.401763	0.000000	0.000000	2.000000	172.000000	0.000000
15383.097648	-0.031017	0.512212	0.156129	73.879036	49.974659	66.359451	-2.026840	0.000000	-4.570768	0.000000	0.000000	0.000000	-0.696587	0.940061	-1.401763	0.000000	0.000000	2.000000	172.000000	0.000000
15383.100981	-0.031017	0.512212	0.156129	74.028824	51.822712	68.476852	-2.020718	0.000000	-4.573478	0.000000	0.000000	0.000000	-0.696587	0.940061	-1.401763	0.000000	0.000000	2.000000	172.000000	0.000000
15383.104315	-0.033469	0.515456	0.151345	74.028824	51.822712	68.476852	-2.020718	0.000000	-4.573478	0.000000	0.000000	0.000000	-0.735631	0.973224	-1.435034	0.000000	0.000000	2.000000	172.000000	0.000000
15383.107648	-0.033469	0.515456	0.151345	74.028824	51.822712	68.476852	-2.020718	0.000000	-4.573478	0.000000	0.000000	0.000000	-0.735631	0.973224	-1.435034	0.000000	0.000000	2.000000	172.000000	0.000000
15383.110981	-0.033469	0.515456	0.151345	74.165749	53.454796	70.348938	-2.012146	0.000000	-4.577255	0.000000	0.000000	0.000000	-0.735631	0.973224	-1.435034	0.000000	0.000000	2.000000	172.000000	0.000000
15383.114315	-0.035931	0.518806	0.146453	74.165749	53.454796	70.348938	-2.012146	0.000000	-4.577255	0.000000	0.000000	0.000000	-0.738636	1.004858	-1.467543	0.000000	0.000000	2.000000	172.000000	0.000000
15383.117648	-0.035931	0.518806	0.146453	74.165749	53.454796	70.348938	-2.012146	0.000000	-4.577255	0.000000	0.000000	0.000000	-0.738636	1.004858	-1.467543	0.000000	0.000000	2.000000	172.000000	0.000000
15383.120981	-0.035931	0.518806	0.146453	74.277344	54.928162	72.061028	-2.003973	0.000000	-4.580840	0.000000	0.000000	0.000000	-0.738636	1.004858	-1.467543	0.000000	0.000000	2.000000	172.000000	0.000000
15383.124315	-0.038401	0.522256	0.141450	74.277344	54.928162	72.061028	-2.003973	0.000000	-4.580840	0.000000	0.000000	0.000000	-0.740776	1.034962	-1.500929	0.000000	0.000000	2.000000	172.000000	0.000000
15383.127648	-0.038401	0.522256	0.141450	74.277344	54.928162	72.061028	-2.003973	0.000000	-4.580840	0.000000	0.000000	0.000000	-0.740776	1.034962	-1.500929	0.000000	0.000000	2.000000	172.000000	0.000000
15383.130981	-0.038401	0.522256	0.141450	74.372032	56.206745	73.579491	-1.996338	0.000000	-4.584172	0.000000	0.000000	0.000000	-0.740776	1.034962	-1.500929	0.000000	0.000000	2.000000	172.000000	0.000000
15383.134315	-0.040929	0.525750	0.136316	74.372032	56.206745	73.579491	-1.996338	0.000000	-4.584172	0.000000	0.000000	0.000000	-0.758651	1.048174	-1.540265	0.000000	0.000000	2.000000	172.000000	0.000000
15383.137648	-0.040929	0.525750	0.136316	74.372032	56.206745	73.579491	-1.996338	0.000000	-4.584172	0.000000	0.000000	0.000000	-0.758651	1.048174	-1.540265	0.000000	0.000000	2.000000	172.000000	0.000000
15383.140981	-0.040929	0.525750	0.136316	74.456085	57.311619	74.921913	-1.988047	0.000000	-4.587774	0.000000	0.000000	0.000000	-0.758651	1.048174	-1.540265	0.000000	0.000000	2.000000	172.000000	0.000000
15383.144315	-0.043516	0.529287	0.131085	74.456085	57.311619	74.921913	-1.988047	0.000000	-4.587774	0.000000	0.000000	0.000000	-0.775937	1.061373	-1.569211	0.000000	0.000000	2.000000	172.000000	0.000000
15383.147648	-0.043516	0.529287	0.131085	74.456085	57.311619	74.921913	-1.988047	0.000000	-4.587774	0.000000	0.000000	0.000000	-0.775937	1.061373	-1.569211	0.000000	0.000000	2.000000	172.000000	0.000000
15383.150981	-0.043516	0.529287	0.131085	74.524040	58.216400	76.074081	-1.978611	0.000000	-4.591851	0.000000	0.000000	0.000000	-0.775937	1.061373	-1.569211	0.000000	0.000000	2.000000	172.000000	0.000000
15383.154315	-0.046127	0.532783	0.125749	74.524040	58.216400	76.074081	-1.978611	0.000000	-4.591851	0.000000	0.000000	0.000000	-0.783426	1.048687	-1.600789	0.000000	0.000000	2.000000	172.000000	0.000000
15383.157648	-0.046127	0.532783	0.125749	74.524040	58.216400	76.074081	-1.978611	0.000000	-4.591851	0.000000	0.000000	0.000000	-0.783426	1.048687	-1.600789	0.000000	0.000000	2.000000	172.000000	0.000000
15383.160981	-0.046127	0.532783	0.125749	74.578362	58.959457	77.076813	-1.968984	0.000000	-4.595988	0.000000	0.000000	0.000000	-0.783426	1.048687	-1.600789	0.000000	0.000000	2.000000	172.000000	0.000000
15383.164315	-0.048788	0.536284	0.120318	74.578362	58.959457	77.076813	-1.968984	0.000000	-4.595988	0.000000	0.000000	0.000000	-0.798351	1.050327	-1.629535	0.000000	0.000000	2.000000	172.000000	0.000000
15383.167648	-0.048788	0.536284	0.120318	74.578362	58.959457	77.076813	-1.968984	0.000000	-4.595988	0.000000	0.000000	0.000000	-0.798351	1.050327	-1.629535	0.000000	0.000000	2.000000	172.000000	0.000000
15383.170981	-0.048788	0.536284	0.120318	74.619217	59.547646	77.934944	-1.958184	0.000000	-4.600599	0.000000	0.000000	0.000000	-0.798351	1.050327	-1.629535	0.000000	0.000000	2.000000	172.000000	0.000000
15383.174315	-0.051389	0.539712	0.114828	74.619217	59.547646	77.934944	-1.958184	0.000000	-4.600599	0.000000	0.000000	0.000000	-0.780184	1.028275	-1.646772	0.000000	0.000000	2.000000	172.000000	0.000000
15383.177648	-0.051389	0.539712	0.114828	74.619217	59.547646	77.934944	-1.958184	0.000000	-4.600599	0.000000	0.000000	0.000000	-0.780184	1.028275	-1.646772	0.000000	0.000000	2.000000	172.000000	0.000000
15383.180981	-0.051389	0.539712	0.114828	74.649437	59.966820	78.633606	-1.949211	0.000000	-4.604408	0.000000	0.000000	0.000000	-0.780184	1.028275	-1.646772	0.000000	0.000000	2.000000	172.000000	0.000000
15383.184315	-0.054010	0.543034	0.109280	74.649437	59.966820	78.633606	-1.949211	0.000000	-4.604408	0.000000	0.000000	0.000000	-0.786150	0.996740	-1.664457	0.000000	0.000000	2.000000	172.000000	0.000000
15383.187648	-0.054010	0.543034	0.109280	74.649437	59.966820	78.633606	-1.949211	0.000000	-4.604408	0.000000	0.000000	0.000000	-0.786150	0.996740	-1.664457	0.000000	0.000000	2.000000	172.000000	0.000000
15383.190981	-0.054010	0.543034	0.109280	74.669708	60.167950	79.131424	-1.939489	0.000000	-4.608512	0.000000	0.000000	0.000000	-0.786150	0.996740	-1.664457	0.000000	0.000000	2.000000	172.000000	0.000000
15383.194315	-0.056617	0.546215	0.103643	74.669708	60.167950	79.131424	-1.939489	0.000000	-4.608512	0.000000	0.000000	0.000000	-0.782234	0.954213	-1.691101	0.000000	0.000000	2.000000	172.000000	0.000000
15383.197648	-0.056617	0.546215	0.103643	74.669708	60.167950	79.131424	-1.939489	0.000000	-4.608512	0.000000	0.000000	0.000000	-0.782234	0.954213	-1.691101	0.000000	0.000000	2.000000	172.000000	0.000000
15383.200981	-0.056617	0.546215	0.103643	74.680473	60.110584	79.387489	-1.930596	0.000000	-4.612245	0.000000	0.000000	0.000000	-0.782234	0.954213	-1.691101	0.000000	0.000000	2.000000	172.000000	0.000000
15383.204315	-0.059211	0.549273	0.097935	74.680473	60.110584	79.387489	-1.930596	0.000000	-4.612245	0.000000	0.000000	0.000000	-0.778051	0.917293	-1.712292	0.000000	0.000000	2.000000	172.000000	0.000000
15383.207648	-0.059211	0.549273	0.097935	74.680473	60.110584	79.387489	-1.930596	0.000000	-4.612245	0.000000	0.000000	0.000000	-0.778051	0.917293	-1.712292	0.000000	0.000000	2.000000	172.000000	0.000000
15383.210981	-0.059211	0.549273	0.097935	74.680107	59.775570	79.379158	-1.922396	0.000000	-4.615668	0.000000	0.000000	0.000000	-0.778051	0.917293	-1.712292	0.000000	0.000000	2.000000	172.000000	0.000000
15383.214315	-0.061768	0.552202	0.092222	74.680107	59.775570	79.379158	-1.922396	0.000000	-4.615668	0.000000	0.000000	0.000000	-0.767359	0.878939	-1.714029	0.000000	0.000000	2.000000	172.000000	0.000000
15383.217648	-0.061768	0.552202	0.092222	74.680107	59.775570	79.379158	-1.922396	0.000000	-4.615668	0.000000	0.000000	0.000000	-0.767359	0.878939	-1.714029	0.000000	0.000000	2.000000	172.000000	0.000000
15383.220981	-0.061768	0.552202	0.092222	74.679642	59.398148	79.334061	-1.911582	0.000000	-4.611102	0.000000	0.000000	0.000000	-0.767359	0.878939	-1.714029	0.000000	0.000000	2.000000	172.000000	0.000000
15383.224315	-0.064286	0.555000	0.086467	74.679642	59.398148	79.334061	-1.911582	0.000000	-4.611102	0.000000	0.000000	0.000000	-0.755163	0.839151	-1.726631	0.000000	0.000000	2.000000	172.000000	0.000000
15383.227648	-0.064286	0.555000	0.086467	74.679642	59.398148	79.334061	-1.911582	0.000000	-4.611102	0.000000	0.000000	0.000000	-0.755163	0.839151	-1.726631	0.000000	0.000000	2.000000	172.000000	0.000000
15383.230981	-0.064286	0.555000	0.086467	74.673286	58.869564	79.141304	-1.785721	0.000000	-4.323330	0.000000	0.000000	0.000000	-0.755163	0.839151	-1.726631	0.000000	0.000000	2.000000	172.000000	0.000000
15383.234315	-0.066723	0.557639	0.080783	74.673286	58.869564	79.141304	-1.785721	0.000000	-4.323330	0.000000	0.000000	0.000000	-0.731236	0.791834	-1.705082	0.000000	0.000000	2.000000	172.000000	0.000000
15383.237648	-0.066723	0.557639	0.080783	74.673286	58.869564	79.141304	-1.785721	0.000000	-4.323330	0.000000	0.000000	0.000000	-0.731236	0.791834	-1.705082	0.000000	0.000000	2.000000	172.000000	0.000000
15383.240981	-0.066723	0.557639	0.080783	74.653854	58.040955	78.659973	-1.663848	0.000000	-4.039150	0.000000	0.000000	0.000000	-0.731236	0.791834	-1.705082	0.000000	0.000000	2.000000	172.000000	0.000000
15383.244315	-0.069080	0.560137	0.075153	74.653854	58.040955	78.659973	-1.663848	0.000000	-4.039150	0.000000	0.000000	0.000000	-0.707212	0.749260	-1.688955	0.000000	0.000000	2.000000	172.000000	0.000000
15383.247648	-0.069080	0.560137	0.075153	74.653854	58.040955	78.659973	-1.663848	0.000000	-4.039150	0.000000	0.000000	0.000000	-0.707212	0.749260	-1.688955	0.000000	0.000000	2.000000	172.000000	0.000000
15383.250981	-0.069080	0.560137	0.075153	74.617531	56.916748	77.895653	-1.545980	0.000000	-3.757657	0.000000	0.000000	0.000000	-0.707212	0.749260	-1.688955	0.000000	0.000000	2.000000	172.000000	0.000000
15383.254315	-0.071389	0.562533	0.069611	74.617531	56.916748	77.895653	-1.545980	0.000000	-3.757657	0.000000	0.000000	0.000000	-0.692711	0.718866	-1.662730	0.000000	0.000000	2.000000	172.000000	0.000000
15383.257648	-0.071389	0.562533	0.069611	74.617531	56.916748	77.895653	-1.545980	0.000000	-3.757657	0.000000	0.000000	0.000000	-0.692711	0.718866	-1.662730	0.000000	0.000000	2.000000	172.000000	0.000000
15383.260981	-0.071389	0.562533	0.069611	74.568130	55.611408	76.946243	-1.430528	0.000000	-3.480535	0.000000	0.000000	0.000000	-0.692711	0.718866	-1.662730	0.000000	0.000000	2.000000	172.000000	0.000000
15383.264315	-0.073588	0.564772	0.064243	74.568130	55.611408	76.946243	-1.430528	0.000000	-3.480535	0.000000	0.000000	0.000000	-0.659639	0.671703	-1.610428	0.000000	0.000000	2.000000	172.000000	0.000000
15383.267648	-0.073588	0.564772	0.064243	74.568130	55.611408	76.946243	-1.430528	0.000000	-3.480535	0.000000	0.000000	0.000000	-0.659639	0.671703	-1.610428	0.000000	0.000000	2.000000	172.000000	0.000000
15383.270981	-0.073588	0.564772	0.064243	74.515442	54.305466	75.992149	-1.320588	0.000000	-3.212131	0.000000	0.000000	0.000000	-0.659639	0.671703	-1.610428	0.000000	0.000000	2.000000	172.000000	0.000000
15383.274315	-0.075740	0.566882	0.058936	74.515442	54.305466	75.992149	-1.320588	0.000000	-3.212131	0.000000	0.000000	0.000000	-0.645622	0.633203	-1.591985	0.000000	0.000000	2.000000	172.000000	0.000000
15383.277648	-0.075740	0.566882	0.058936	74.515442	54.305466	75.992149	-1.320588	0.000000	-3.212131	0.000000	0.000000	0.000000	-0.645622	0.633203	-1.591985	0.000000	0.000000	2.000000	172.000000	0.000000
15383.280981	-0.075740	0.566882	0.058936	74.467415	53.133949	75.168533	-1.212984	0.000000	-2.946800	0.000000	0.000000	0.000000	-0.645622	0.633203	-1.591985	0.000000	0.000000	2.000000	172.000000	0.000000
15383.284315	-0.077859	0.568886	0.053772	74.467415	53.133949	75.168533	-1.212984	0.000000	-2.946800	0.000000	0.000000	0.000000	-0.635656	0.600994	-1.549096	0.000000	0.000000	2.000000	172.000000	0.000000
15383.287648	-0.077859	0.568886	0.053772	74.467415	53.133949	75.168533	-1.212984	0.000000	-2.946800	0.000000	0.000000	0.000000	-0.635656	0.600994	-1.549096	0.000000	0.000000	2.000000	172.000000	0.000000
15383.290981	-0.077859	0.568886	0.053772	74.433876	52.179741	74.553589	-1.107041	0.000000	-2.688617	0.000000	0.000000	0.000000	-0.635656	0.600994	-1.549096	0.000000	0.000000	2.000000	172.000000	0.000000
15383.294315	-0.079977	0.570760	0.048629	74.433876	52.179741	74.553589	-1.107041	0.000000	-2.688617	0.000000	0.000000	0.000000	-0.635364	0.562317	-1.543092	0.000000	0.000000	2.000000	172.000000	0.000000
15383.297648	-0.079977	0.570760	0.048629	74.433876	52.179741	74.553589	-1.107041	0.000000	-2.688617	0.000000	0.000000	0.000000	-0.635364	0.562317	-1.543092	0.000000	0.000000	2.000000	172.000000	0.000000
15383.300981	-0.079977	0.570760	0.048629	74.409065	51.424221	74.132980	-1.001148	0.000000	-2.431435	0.000000	0.000000	0.000000	-0.635364	0.562317	-1.543092	0.000000	0.000000	2.000000	172.000000	0.000000
15383.304315	-0.082070	0.572601	0.043660	74.409065	51.424221	74.132980	-1.001148	0.000000	-2.431435	0.000000	0.000000	0.000000	-0.627791	0.552100	-1.490578	0.000000	0.000000	2.000000	172.000000	0.000000
15383.307648	-0.082070	0.572601	0.043660	74.409065	51.424221	74.132980	-1.001148	0.000000	-2.431435	0.000000	0.000000	0.000000	-0.627791	0.552100	-1.490578	0.000000	0.000000	2.000000	172.000000	0.000000
15383.310981	-0.082070	0.572601	0.043660	74.392288	50.871006	73.900818	-0.896516	0.000000	-2.183006	0.000000	0.000000	0.000000	-0.627791	0.552100	-1.490578	0.000000	0.000000	2.000000	172.000000	0.000000
15383.314315	-0.084067	0.574393	0.038864	74.392288	50.871006	73.900818	-0.896516	0.000000	-2.183006	0.000000	0.000000	0.000000	-0.599217	0.537610	-1.438779	0.000000	0.000000	2.000000	172.000000	0.000000
15383.317648	-0.084067	0.574393	0.038864	74.392288	50.871006	73.900818	-0.896516	0.000000	-2.183006	0.000000	0.000000	0.000000	-0.599217	0.537610	-1.438779	0.000000	0.000000	2.000000	172.000000	0.000000
15383.320981	-0.084067	0.574393	0.038864	74.383926	50.498173	73.828987	-0.796646	0.000000	-1.943209	0.000000	0.000000	0.000000	-0.599217	0.537610	-1.438779	0.000000	0.000000	2.000000	172.000000	0.000000
15383.324315	-0.086008	0.576169	0.034296	74.383926	50.498173	73.828987	-0.796646	0.000000	-1.943209	0.000000	0.000000	0.000000	-0.582138	0.532807	-1.370443	0.000000	0.000000	2.000000	172.000000	0.000000
15383.327648	-0.086008	0.576169	0.034296	74.383926	50.498173	73.828987	-0.796646	0.000000	-1.943209	0.000000	0.000000	0.000000	-0.582138	0.532807	-1.370443	0.000000	0.000000	2.000000	172.000000	0.000000
15383.330981	-0.086008	0.576169	0.034296	74.372833	50.088867	73.705322	-0.699623	0.000000	-1.714802	0.000000	0.000000	0.000000	-0.582138	0.532807	-1.370443	0.000000	0.000000	2.000000	172.000000	0.000000
15383.334315	-0.087808	0.577925	0.029998	74.372833	50.088867	73.705322	-0.699623	0.000000	-1.714802	0.000000	0.000000	0.000000	-0.540157	0.526844	-1.289440	0.000000	0.000000	2.000000	172.000000	0.000000
15383.337648	-0.087808	0.577925	0.029998	74.372833	50.088867	73.705322	-0.699623	0.000000	-1.714802	0.000000	0.000000	0.000000	-0.540157	0.526844	-1.289440	0.000000	0.000000	2.000000	172.000000	0.000000
15383.340981	-0.087808	0.577925	0.029998	74.362854	49.644402	73.525734	-0.609597	0.000000	-1.499895	0.000000	0.000000	0.000000	-0.540157	0.526844	-1.289440	0.000000	0.000000	2.000000	172.000000	0.000000
15383.344315	-0.089562	0.579630	0.025923	74.362854	49.644402	73.525734	-0.609597	0.000000	-1.499895	0.000000	0.000000	0.000000	-0.526227	0.511455	-1.222463	0.000000	0.000000	2.000000	172.000000	0.000000
15383.347648	-0.089562	0.579630	0.025923	74.362854	49.644402	73.525734	-0.609597	0.000000	-1.499895	0.000000	0.000000	0.000000	-0.526227	0.511455	-1.222463	0.000000	0.000000	2.000000	172.000000	0.000000
15383.350981	-0.089562	0.579630	0.025923	74.364174	49.137623	73.254730	-0.521893	0.000000	-1.296151	0.000000	0.000000	0.000000	-0.526227	0.511455	-1.222463	0.000000	0.000000	2.000000	172.000000	0.000000
15383.354315	-0.091281	0.581325	0.022107	74.364174	49.137623	73.254730	-0.521893	0.000000	-1.296151	0.000000	0.000000	0.000000	-0.515632	0.508679	-1.144912	0.000000	0.000000	2.000000	172.000000	0.000000
15383.357648	-0.091281	0.581325	0.022107	74.364174	49.137623	73.254730	-0.521893	0.000000	-1.296151	0.000000	0.000000	0.000000	-0.515632	0.508679	-1.144912	0.000000	0.000000	2.000000	172.000000	0.000000
15383.360981	-0.091281	0.581325	0.022107	74.382454	48.567062	72.878754	-0.435954	0.000000	-1.105333	0.000000	0.000000	0.000000	-0.515632	0.508679	-1.144912	0.000000	0.000000	2.000000	172.000000	0.000000
15383.364315	-0.092923	0.583043	0.018553	74.382454	48.567062	72.878754	-0.435954	0.000000	-1.105333	0.000000	0.000000	0.000000	-0.492636	0.515430	-1.066216	0.000000	0.000000	2.000000	172.000000	0.000000
15383.367648	-0.092923	0.583043	0.018553	74.382454	48.567062	72.878754	-0.435954	0.000000	-1.105333	0.000000	0.000000	0.000000	-0.492636	0.515430	-1.066216	0.000000	0.000000	2.000000	172.000000	0.000000
15383.370981	-0.092923	0.583043	0.018553	74.402740	47.950161	72.442284	-0.353848	0.000000	-0.927630	0.000000	0.000000	0.000000	-0.492636	0.515430	-1.066216	0.000000	0.000000	2.000000	172.000000	0.000000
15383.374315	-0.094550	0.584759	0.015193	74.402740	47.950161	72.442284	-0.353848	0.000000	-0.927630	0.000000	0.000000	0.000000	-0.488188	0.514708	-1.007904	0.000000	0.000000	2.000000	172.000000	0.000000
15383.377648	-0.094550	0.584759	0.015193	74.402740	47.950161	72.442284	-0.353848	0.000000	-0.927630	0.000000	0.000000	0.000000	-0.488188	0.514708	-1.007904	0.000000	0.000000	2.000000	172.000000	0.000000
15383.380981	-0.094550	0.584759	0.015193	74.417252	47.288773	71.948097	-0.272483	0.000000	-0.759646	0.000000	0.000000	0.000000	-0.488188	0.514708	-1.007904	0.000000	0.000000	2.000000	172.000000	0.000000
15383.384315	-0.096101	0.586450	0.012049	74.417252	47.288773	71.948097	-0.272483	0.000000	-0.759646	0.000000	0.000000	0.000000	-0.465135	0.507268	-0.943148	0.000000	0.000000	2.000000	172.000000	0.000000
15383.387648	-0.096101	0.586450	0.012049	74.417252	47.288773	71.948097	-0.272483	0.000000	-0.759646	0.000000	0.000000	0.000000	-0.465135	0.507268	-0.943148	0.000000	0.000000	2.000000	172.000000	0.000000
15383.390981	-0.096101	0.586450	0.012049	74.433548	46.608414	71.419525	-0.194960	0.000000	-0.602455	0.000000	0.000000	0.000000	-0.465135	0.507268	-0.943148	0.000000	0.000000	2.000000	172.000000	0.000000
15383.394315	-0.097622	0.588146	0.009106	74.433548	46.608414	71.419525	-0.194960	0.000000	-0.602455	0.000000	0.000000	0.000000	-0.456340	0.508822	-0.882787	0.000000	0.000000	2.000000	172.000000	0.000000
15383.397648	-0.097622	0.588146	0.009106	74.433548	46.608414	71.419525	-0.194960	0.000000	-0.602455	0.000000	0.000000	0.000000	-0.456340	0.508822	-0.882787	0.000000	0.000000	2.000000	172.000000	0.000000
15383.400981	-0.097622	0.588146	0.009106	74.449959	45.910473	70.859634	-0.118904	0.000000	-0.455324	0.000000	0.000000	0.000000	-0.456340	0.508822	-0.882787	0.000000	0.000000	2.000000	172.000000	0.000000
15383.404315	-0.099090	0.589788	0.006345	74.449959	45.910473	70.859634	-0.118904	0.000000	-0.455324	0.000000	0.000000	0.000000	-0.440373	0.492506	-0.828435	0.000000	0.000000	2.000000	172.000000	0.000000
15383.407648	-0.099090	0.589788	0.006345	74.449959	45.910473	70.859634	-0.118904	0.000000	-0.455324	0.000000	0.000000	0.000000	-0.440373	0.492506	-0.828435	0.000000	0.000000	2.000000	172.000000	0.000000
15383.410981	-0.099090	0.589788	0.006345	74.471649	45.260799	70.336960	-0.045508	0.000000	-0.317251	0.000000	0.000000	0.000000	-0.440373	0.492506	-0.828435	0.000000	0.000000	2.000000	172.000000	0.000000
15383.414315	-0.100530	0.591378	0.003761	74.471649	45.260799	70.336960	-0.045508	0.000000	-0.317251	0.000000	0.000000	0.000000	-0.432048	0.477226	-0.775100	0.000000	0.000000	2.000000	172.000000	0.000000
15383.417648	-0.100530	0.591378	0.003761	74.471649	45.260799	70.336960	-0.045508	0.000000	-0.317251	0.000000	0.000000	0.000000	-0.432048	0.477226	-0.775100	0.000000	0.000000	2.000000	172.000000	0.000000
15383.420981	-0.100530	0.591378	0.003761	74.515968	44.814014	70.002434	0.026500	0.000000	-0.188068	0.000000	0.000000	0.000000	-0.432048	0.477226	-0.775100	0.000000	0.000000	2.000000	172.000000	0.000000
15383.424315	-0.101897	0.592929	0.001343	74.515968	44.814014	70.002434	0.026500	0.000000	-0.188068	0.000000	0.000000	0.000000	-0.410024	0.465059	-0.725576	0.000000	0.000000	2.000000	172.000000	0.000000
15383.427648	-0.101897	0.592929	0.001343	74.515968	44.814014	70.002434	0.026500	0.000000	-0.188068	0.000000	0.000000	0.000000	-0.410024	0.465059	-0.725576	0.000000	0.000000	2.000000	172.000000	0.000000
15383.430981	-0.101897	0.592929	0.001343	74.596611	44.826256	70.092300	0.094837	0.000000	-0.067138	0.000000	0.000000	0.000000	-0.410024	0.465059	-0.725576	0.000000	0.000000	2.000000	172.000000	0.000000
15383.434315	-0.103193	0.594441	-0.000910	74.596611	44.826256	70.092300	0.094837	0.000000	-0.067138	0.000000	0.000000	0.000000	-0.388993	0.453717	-0.675680	0.000000	0.000000	2.000000	172.000000	0.000000
15383.437648	-0.103193	0.594441	-0.000910	74.596611	44.826256	70.092300	0.094837	0.000000	-0.067138	0.000000	0.000000	0.000000	-0.388993	0.453717	-0.675680	0.000000	0.000000	2.000000	172.000000	0.000000
15383.440981	-0.103193	0.594441	-0.000910	74.724968	45.369190	70.688377	0.159669	0.000000	0.045475	0.000000	0.000000	0.000000	-0.388993	0.453717	-0.675680	0.000000	0.000000	2.000000	172.000000	0.000000
15383.444315	-0.104378	0.595874	-0.002993	74.724968	45.369190	70.688377	0.159669	0.000000	0.045475	0.000000	0.000000	0.000000	-0.355363	0.429889	-0.625078	0.000000	0.000000	2.000000	172.000000	0.000000
15383.447648	-0.104378	0.595874	-0.002993	74.724968	45.369190	70.688377	0.159669	0.000000	0.045475	0.000000	0.000000	0.000000	-0.355363	0.429889	-0.625078	0.000000	0.000000	2.000000	172.000000	0.000000
15383.450981	-0.104378	0.595874	-0.002993	74.880836	46.213341	71.543037	0.218896	0.000000	0.149655	0.000000	0.000000	0.000000	-0.355363	0.429889	-0.625078	0.000000	0.000000	2.000000	172.000000	0.000000
15383.454315	-0.105442	0.597242	-0.004862	74.880836	46.213341	71.543037	0.218896	0.000000	0.149655	0.000000	0.000000	0.000000	-0.319092	0.410525	-0.560621	0.000000	0.000000	2.000000	172.000000	0.000000
15383.457648	-0.105442	0.597242	-0.004862	74.880836	46.213341	71.543037	0.218896	0.000000	0.149655	0.000000	0.000000	0.000000	-0.319092	0.410525	-0.560621	0.000000	0.000000	2.000000	172.000000	0.000000
15383.460981	-0.105442	0.597242	-0.004862	75.060165	47.136333	72.443794	0.272078	0.000000	0.243092	0.000000	0.000000	0.000000	-0.319092	0.410525	-0.560621	0.000000	0.000000	2.000000	172.000000	0.000000
15383.464315	-0.106425	0.598556	-0.006548	75.060165	47.136333	72.443794	0.272078	0.000000	0.243092	0.000000	0.000000	0.000000	-0.295133	0.393992	-0.505773	0.000000	0.000000	2.000000	172.000000	0.000000
15383.467648	-0.106425	0.598556	-0.006548	75.060165	47.136333	72.443794	0.272078	0.000000	0.243092	0.000000	0.000000	0.000000	-0.295133	0.393992	-0.505773	0.000000	0.000000	2.000000	172.000000	0.000000
15383.470981	-0.106425	0.598556	-0.006548	75.259491	48.022541	73.261108	0.321267	0.000000	0.327387	0.000000	0.000000	0.000000	-0.295133	0.393992	-0.505773	0.000000	0.000000	2.000000	172.000000	0.000000
15383.474315	-0.107338	0.599810	-0.008026	75.259491	48.022541	73.261108	0.321267	0.000000	0.327387	0.000000	0.000000	0.000000	-0.273679	0.376239	-0.443553	0.000000	0.000000	2.000000	172.000000	0.000000
15383.477648	-0.107338	0.599810	-0.008026	75.259491	48.022541	73.261108	0.321267	0.000000	0.327387	0.000000	0.000000	0.000000	-0.273679	0.376239	-0.443553	0.000000	0.000000	2.000000	172.000000	0.000000
15383.480981	-0.107338	0.599810	-0.008026	75.491768	48.781536	73.913094	0.366880	0.000000	0.401313	0.000000	0.000000	0.000000	-0.273679	0.376239	-0.443553	0.000000	0.000000	2.000000	172.000000	0.000000
15383.484315	-0.108204	0.600982	-0.009294	75.491768	48.781536	73.913094	0.366880	0.000000	0.401313	0.000000	0.000000	0.000000	-0.259957	0.351687	-0.380284	0.000000	0.000000	2.000000	172.000000	0.000000
15383.487648	-0.108204	0.600982	-0.009294	75.491768	48.781536	73.913094	0.366880	0.000000	0.401313	0.000000	0.000000	0.000000	-0.259957	0.351687	-0.380284	0.000000	0.000000	2.000000	172.000000	0.000000
15383.490981	-0.108204	0.600982	-0.009294	75.751999	49.415401	74.408157	0.410206	0.000000	0.464693	0.000000	0.000000	0.000000	-0.259957	0.351687	-0.380284	0.000000	0.000000	2.000000	172.000000	0.000000
15383.494315	-0.109058	0.602087	-0.010407	75.751999	49.415401	74.408157	0.410206	0.000000	0.464693	0.000000	0.000000	0.000000	-0.256221	0.331526	-0.333945	0.000000	0.000000	2.000000	172.000000	0.000000
15383.497648	-0.109058	0.602087	-0.010407	75.751999	49.415401	74.408157	0.410206	0.000000	0.464693	0.000000	0.000000	0.000000	-0.256221	0.331526	-0.333945	0.000000	0.000000	2.000000	172.000000	0.000000
15383.500981	-0.109058	0.602087	-0.010407	76.012421	49.962139	74.844360	0.452910	0.000000	0.520351	0.000000	0.000000	0.000000	-0.256221	0.331526	-0.333945	0.000000	0.000000	2.000000	172.000000	0.000000
15383.504315	-0.109911	0.603140	-0.011326	76.012421	49.962139	74.844360	0.452910	0.000000	0.520351	0.000000	0.000000	0.000000	-0.255838	0.315753	-0.275651	0.000000	0.000000	2.000000	172.000000	0.000000
15383.507648	-0.109911	0.603140	-0.011326	76.012421	49.962139	74.844360	0.452910	0.000000	0.520351	0.000000	0.000000	0.000000	-0.255838	0.315753	-0.275651	0.000000	0.000000	2.000000	172.000000	0.000000
15383.510981	-0.109911	0.603140	-0.011326	76.235588	50.445091	75.350311	0.495549	0.000000	0.566293	0.000000	0.000000	0.000000	-0.255838	0.315753	-0.275651	0.000000	0.000000	2.000000	172.000000	0.000000
15383.514315	-0.110720	0.604097	-0.012047	76.235588	50.445091	75.350311	0.495549	0.000000	0.566293	0.000000	0.000000	0.000000	-0.242672	0.287222	-0.216471	0.000000	0.000000	2.000000	172.000000	0.000000
15383.517648	-0.110720	0.604097	-0.012047	76.235588	50.445091	75.350311	0.495549	0.000000	0.566293	0.000000	0.000000	0.000000	-0.242672	0.287222	-0.216471	0.000000	0.000000	2.000000	172.000000	0.000000
15383.520981	-0.110720	0.604097	-0.012047	76.407890	50.955593	75.981514	0.535995	0.000000	0.602371	0.000000	0.000000	0.000000	-0.242672	0.287222	-0.216471	0.000000	0.000000	2.000000	172.000000	0.000000
15383.524315	-0.111494	0.604998	-0.012631	76.407890	50.955593	75.981514	0.535995	0.000000	0.602371	0.000000	0.000000	0.000000	-0.232214	0.270257	-0.175097	0.000000	0.000000	2.000000	172.000000	0.000000
15383.527648	-0.111494	0.604998	-0.012631	76.407890	50.955593	75.981514	0.535995	0.000000	0.602371	0.000000	0.000000	0.000000	-0.232214	0.270257	-0.175097	0.000000	0.000000	2.000000	172.000000	0.000000
15383.530981	-0.111494	0.604998	-0.012631	76.545807	51.540005	76.745979	0.574697	0.000000	0.631554	0.000000	0.000000	0.000000	-0.232214	0.270257	-0.175097	0.000000	0.000000	2.000000	172.000000	0.000000
15383.534315	-0.112284	0.605812	-0.013056	76.545807	51.540005	76.745979	0.574697	0.000000	0.631554	0.000000	0.000000	0.000000	-0.237100	0.244242	-0.127357	0.000000	0.000000	2.000000	172.000000	0.000000
15383.537648	-0.112284	0.605812	-0.013056	76.545807	51.540005	76.745979	0.574697	0.000000	0.631554	0.000000	0.000000	0.000000	-0.237100	0.244242	-0.127357	0.000000	0.000000	2.000000	172.000000	0.000000
15383.540981	-0.112284	0.605812	-0.013056	76.671776	52.172409	77.465469	0.614214	0.000000	0.652780	0.000000	0.000000	0.000000	-0.237100	0.244242	-0.127357	0.000000	0.000000	2.000000	172.000000	0.000000
15383.544315	-0.113080	0.606552	-0.013368	76.671776	52.172409	77.465469	0.614214	0.000000	0.652780	0.000000	0.000000	0.000000	-0.238710	0.222034	-0.093625	0.000000	0.000000	2.000000	172.000000	0.000000
15383.547648	-0.113080	0.606552	-0.013368	76.671776	52.172409	77.465469	0.614214	0.000000	0.652780	0.000000	0.000000	0.000000	-0.238710	0.222034	-0.093625	0.000000	0.000000	2.000000	172.000000	0.000000
15383.550981	-0.113080	0.606552	-0.013368	76.799828	52.944832	78.260620	0.653999	0.000000	0.668384	0.000000	0.000000	0.000000	-0.238710	0.222034	-0.093625	0.000000	0.000000	2.000000	172.000000	0.000000
15383.554315	-0.113832	0.607180	-0.013587	76.799828	52.944832	78.260620	0.653999	0.000000	0.668384	0.000000	0.000000	0.000000	-0.225503	0.188471	-0.065906	0.000000	0.000000	2.000000	172.000000	0.000000
15383.557648	-0.113832	0.607180	-0.013587	76.799828	52.944832	78.260620	0.653999	0.000000	0.668384	0.000000	0.000000	0.000000	-0.225503	0.188471	-0.065906	0.000000	0.000000	2.000000	172.000000	0.000000
15383.560981	-0.113832	0.607180	-0.013587	76.950165	53.886276	79.180473	0.691583	0.000000	0.679369	0.000000	0.000000	0.000000	-0.225503	0.188471	-0.065906	0.000000	0.000000	2.000000	172.000000	0.000000
15383.564315	-0.113832	0.607180	-0.013587	76.950165	53.886276	79.180473	0.691583	0.000000	0.679369	0.000000	0.000000	0.000000	-0.225503	0.188471	-0.065906	0.000000	0.000000	2.000000	172.000000	0.000000
15383.567648	-0.114584	0.607741	-0.013717	76.950165	53.886276	79.180473	0.691583	0.000000	0.679369	0.000000	0.000000	0.000000	-0.225699	0.168220	-0.038980	0.000000	0.000000	2.000000	172.000000	0.000000
15383.570981	-0.114584	0.607741	-0.013717	77.132278	55.030434	80.248848	0.691583	0.000000	0.679369	0.000000	0.000000	0.000000	-0.225699	0.168220	-0.038980	0.000000	0.000000	2.000000	172.000000	0.000000
15383.574315	-0.115294	0.608164	-0.013837	77.132278	55.030434	80.248848	0.691583	0.000000	0.679369	0.000000	0.000000	0.000000	-0.213052	0.126756	-0.036010	0.000000	0.000000	2.000000	172.000000	0.000000
15383.577648	-0.115294	0.608164	-0.013837	77.132278	55.030434	80.248848	0.691583	0.000000	0.679369	0.000000	0.000000	0.000000	-0.213052	0.126756	-0.036010	0.000000	0.000000	2.000000	172.000000	0.000000
15383.580981	-0.115294	0.608164	-0.013837	77.330063	56.346352	81.462700	0.764708	0.000000	0.691867	0.000000	0.000000	0.000000	-0.213052	0.126756	-0.036010	0.000000	0.000000	2.000000	172.000000	0.000000
15383.584315	-0.115987	0.608494	-0.013853	77.330063	56.346352	81.462700	0.764708	0.000000	0.691867	0.000000	0.000000	0.000000	-0.207781	0.099018	-0.004827	0.000000	0.000000	2.000000	172.000000	0.000000
15383.587648	-0.115987	0.608494	-0.013853	77.330063	56.346352	81.462700	0.764708	0.000000	0.691867	0.000000	0.000000	0.000000	-0.207781	0.099018	-0.004827	0.000000	0.000000	2.000000	172.000000	0.000000
15383.590981	-0.115987	0.608494	-0.013853	77.538948	57.768101	82.769012	0.799338	0.000000	0.692671	0.000000	0.000000	0.000000	-0.207781	0.099018	-0.004827	0.000000	0.000000	2.000000	172.000000	0.000000
15383.594315	-0.116640	0.608730	-0.013851	77.538948	57.768101	82.769012	0.799338	0.000000	0.692671	0.000000	0.000000	0.000000	-0.195872	0.070797	0.000658	0.000000	0.000000	2.000000	172.000000	0.000000
15383.597648	-0.116640	0.608730	-0.013851	77.538948	57.768101	82.769012	0.799338	0.000000	0.692671	0.000000	0.000000	0.000000	-0.195872	0.070797	0.000658	0.000000	0.000000	2.000000	172.000000	0.000000
15383.600981	-0.116640	0.608730	-0.013851	77.735870	59.185680	84.082413	0.831984	0.000000	0.692562	0.000000	0.000000	0.000000	-0.195872	0.070797	0.000658	0.000000	0.000000	2.000000	172.000000	0.000000
15383.604315	-0.116640	0.608730	-0.013851	77.735870	59.185680	84.082413	0.831984	0.000000	0.692562	0.000000	0.000000	0.000000	-0.195872	0.070797	0.000658	0.000000	0.000000	2.000000	172.000000	0.000000
15383.607648	-0.117297	0.608846	-0.013834	77.735870	59.185680	84.082413	0.831984	0.000000	0.692562	0.000000	0.000000	0.000000	-0.197243	0.035015	0.005304	0.000000	0.000000	2.000000	172.000000	0.000000
15383.610981	-0.117297	0.608846	-0.013834	77.914909	60.545353	85.344025	0.831984	0.000000	0.692562	0.000000	0.000000	0.000000	-0.197243	0.035015	0.005304	0.000000	0.000000	2.000000	172.000000	0.000000
15383.614315	-0.117928	0.608900	-0.013834	77.914909	60.545353	85.344025	0.831984	0.000000	0.692562	0.000000	0.000000	0.000000	-0.189178	0.015970	-0.000190	0.000000	0.000000	2.000000	172.000000	0.000000
15383.617648	-0.117928	0.608900	-0.013834	77.914909	60.545353	85.344025	0.831984	0.000000	0.692562	0.000000	0.000000	0.000000	-0.189178	0.015970	-0.000190	0.000000	0.000000	2.000000	172.000000	0.000000
15383.620981	-0.117928	0.608900	-0.013834	78.062271	61.770878	86.504425	0.896387	0.000000	0.691709	0.000000	0.000000	0.000000	-0.189178	0.015970	-0.000190	0.000000	0.000000	2.000000	172.000000	0.000000
15383.624315	-0.118555	0.608864	-0.013851	78.062271	61.770878	86.504425	0.896387	0.000000	0.691709	0.000000	0.000000	0.000000	-0.188046	-0.010582	-0.004927	0.000000	0.000000	2.000000	172.000000	0.000000
15383.627648	-0.118555	0.608864	-0.013851	78.062271	61.770878	86.504425	0.896387	0.000000	0.691709	0.000000	0.000000	0.000000	-0.188046	-0.010582	-0.004927	0.000000	0.000000	2.000000	172.000000	0.000000
15383.630981	-0.118555	0.608864	-0.013851	78.176964	62.828842	87.525764	0.927728	0.000000	0.692531	0.000000	0.000000	0.000000	-0.188046	-0.010582	-0.004927	0.000000	0.000000	2.000000	172.000000	0.000000
15383.634315	-0.119190	0.608772	-0.013920	78.176964	62.828842	87.525764	0.927728	0.000000	0.692531	0.000000	0.000000	0.000000	-0.190671	-0.027846	-0.020791	0.000000	0.000000	2.000000	172.000000	0.000000
15383.637648	-0.119190	0.608772	-0.013920	78.176964	62.828842	87.525764	0.927728	0.000000	0.692531	0.000000	0.000000	0.000000	-0.190671	-0.027846	-0.020791	0.000000	0.000000	2.000000	172.000000	0.000000
15383.640981	-0.119190	0.608772	-0.013920	78.251457	63.707211	88.410652	0.959507	0.000000	0.695996	0.000000	0.000000	0.000000	-0.190671	-0.027846	-0.020791	0.000000	0.000000	2.000000	172.000000	0.000000
15383.644315	-0.119190	0.608772	-0.013920	78.251457	63.707211	88.410652	0.959507	0.000000	0.695996	0.000000	0.000000	0.000000	-0.190671	-0.027846	-0.020791	0.000000	0.000000	2.000000	172.000000	0.000000
15383.647648	-0.119822	0.608633	-0.014089	78.251457	63.707211	88.410652	0.959507	0.000000	0.695996	0.000000	0.000000	0.000000	-0.189431	-0.041607	-0.050733	0.000000	0.000000	2.000000	172.000000	0.000000
15383.650981	-0.119822	0.608633	-0.014089	78.287132	64.402077	89.146751	0.959507	0.000000	0.695996	0.000000	0.000000	0.000000	-0.189431	-0.041607	-0.050733	0.000000	0.000000	2.000000	172.000000	0.000000
15383.654315	-0.120425	0.608500	-0.014277	78.287132	64.402077	89.146751	0.959507	0.000000	0.695996	0.000000	0.000000	0.000000	-0.181140	-0.039840	-0.056326	0.000000	0.000000	2.000000	172.000000	0.000000
15383.657648	-0.120425	0.608500	-0.014277	78.287132	64.402077	89.146751	0.959507	0.000000	0.695996	0.000000	0.000000	0.000000	-0.181140	-0.039840	-0.056326	0.000000	0.000000	2.000000	172.000000	0.000000
15383.660981	-0.120425	0.608500	-0.014277	78.292419	64.917244	89.728012	1.021268	0.000000	0.713839	0.000000	0.000000	0.000000	-0.181140	-0.039840	-0.056326	0.000000	0.000000	2.000000	172.000000	0.000000
15383.664315	-0.120425	0.608500	-0.014277	78.292419	64.917244	89.728012	1.021268	0.000000	0.713839	0.000000	0.000000	0.000000	-0.181140	-0.039840	-0.056326	0.000000	0.000000	2.000000	172.000000	0.000000
15383.667648	-0.120970	0.608360	-0.014516	78.292419	64.917244	89.728012	1.021268	0.000000	0.713839	0.000000	0.000000	0.000000	-0.163333	-0.042023	-0.071818	0.000000	0.000000	2.000000	172.000000	0.000000
15383.670981	-0.120970	0.608360	-0.014516	78.295029	65.318069	90.188179	1.021268	0.000000	0.713839	0.000000	0.000000	0.000000	-0.163333	-0.042023	-0.071818	0.000000	0.000000	2.000000	172.000000	0.000000
15383.674315	-0.121476	0.608239	-0.014729	78.295029	65.318069	90.188179	1.021268	0.000000	0.713839	0.000000	0.000000	0.000000	-0.151875	-0.036275	-0.063939	0.000000	0.000000	2.000000	172.000000	0.000000
15383.677648	-0.121476	0.608239	-0.014729	78.295029	65.318069	90.188179	1.021268	0.000000	0.713839	0.000000	0.000000	0.000000	-0.151875	-0.036275	-0.063939	0.000000	0.000000	2.000000	172.000000	0.000000
15383.680981	-0.121476	0.608239	-0.014729	78.301453	65.571175	90.493309	1.073803	0.000000	0.736465	0.000000	0.000000	0.000000	-0.151875	-0.036275	-0.063939	0.000000	0.000000	2.000000	172.000000	0.000000
15383.684315	-0.121476	0.608239	-0.014729	78.301453	65.571175	90.493309	1.073803	0.000000	0.736465	0.000000	0.000000	0.000000	-0.151875	-0.036275	-0.063939	0.000000	0.000000	2.000000	172.000000	0.000000
15383.687648	-0.121877	0.608118	-0.014914	78.301453	65.571175	90.493309	1.073803	0.000000	0.736465	0.000000	0.000000	0.000000	-0.120279	-0.036267	-0.055442	0.000000	0.000000	2.000000	172.000000	0.000000
15383.690981	-0.121877	0.608118	-0.014914	78.317886	65.614937	90.569817	1.073803	0.000000	0.736465	0.000000	0.000000	0.000000	-0.120279	-0.036267	-0.055442	0.000000	0.000000	2.000000	172.000000	0.000000
15383.694315	-0.121877	0.608118	-0.014914	78.317886	65.614937	90.569817	1.073803	0.000000	0.736465	0.000000	0.000000	0.000000	-0.120279	-0.036267	-0.055442	0.000000	0.000000	2.000000	172.000000	0.000000
15383.697648	-0.121877	0.608118	-0.014914	78.317886	65.614937	90.569817	1.073803	0.000000	0.736465	0.000000	0.000000	0.000000	-0.120279	-0.036267	-0.055442	0.000000	0.000000	2.000000	172.000000	0.000000
15383.700981	-0.122406	0.607903	-0.015126	78.360695	65.660805	90.615059	1.093850	0.000000	0.745705	0.000000	0.000000	0.000000	-0.158672	-0.064548	-0.063507	0.000000	0.000000	2.000000	172.000000	0.000000
15383.704315	-0.122406	0.607903	-0.015126	78.360695	65.660805	90.615059	1.093850	0.000000	0.745705	0.000000	0.000000	0.000000	0.000001	0.000003	-0.000000	0.000000	0.000000	2.000000	172.000000	0.000000
15383.707648	-0.122406	0.607903	-0.015126	78.360695	65.660805	90.615059	1.093850	0.000000	0.745705	0.000000	0.000000	0.000000	0.000001	0.000003	-0.000000	0.000000	0.000000	2.000000	172.000000	0.000000
15383.710981	-0.122406	0.607903	-0.015126	78.455612	65.713226	90.604767	1.120295	0.000000	0.756290	0.000000	0.000000	0.000000	0.000001	0.000003	-0.000000	0.000000	0.000000	2.000000	172.000000	0.000000
15383.714315	-0.122406	0.607903	-0.015126	78.455612	65.713226	90.604767	1.120295	0.000000	0.756290	0.000000	0.000000	0.000000	0.000001	0.000003	-0.000000	0.000000	0.000000	2.000000	172.000000	0.000000
15383.717648	-0.122536	0.607784	-0.015144	78.455612	65.713226	90.604767	1.120295	0.000000	0.756290	0.000000	0.000000	0.000000	-0.039124	-0.035812	-0.005584	0.000000	0.000000	2.000000	172.000000	0.000000
15383.720981	-0.122536	0.607784	-0.015144	78.614189	65.797981	90.561699	1.120295	0.000000	0.756290	0.000000	0.000000	0.000000	-0.039124	-0.035812	-0.005584	0.000000	0.000000	2.000000	172.000000	0.000000
15383.724315	-0.122536	0.607784	-0.015144	78.614189	65.797981	90.561699	1.120295	0.000000	0.756290	0.000000	0.000000	0.000000	-0.039124	-0.035812	-0.005584	0.000000	0.000000	2.000000	172.000000	0.000000
15383.727648	-0.122536	0.607784	-0.015144	78.614189	65.797981	90.561699	1.120295	0.000000	0.756290	0.000000	0.000000	0.000000	-0.039124	-0.035812	-0.005584	0.000000	0.000000	2.000000	172.000000	0.000000
15383.730981	-0.122566	0.607545	-0.015118	78.832832	65.912231	90.488770	1.126816	0.000000	0.757220	0.000000	0.000000	0.000000	-0.008993	-0.071626	0.007989	0.000000	0.000000	2.000000	172.000000	0.000000
15383.734315	-0.122566	0.607545	-0.015118	78.832832	65.912231	90.488770	1.126816	0.000000	0.757220	0.000000	0.000000	0.000000	-0.008993	-0.071626	0.007989	0.000000	0.000000	2.000000	172.000000	0.000000
15383.737648	-0.122566	0.607545	-0.015118	78.832832	65.912231	90.488770	1.126816	0.000000	0.757220	0.000000	0.000000	0.000000	-0.008993	-0.071626	0.007989	0.000000	0.000000	2.000000	172.000000	0.000000
15383.740981	-0.122566	0.607545	-0.015118	79.075569	66.018600	90.381042	1.128314	0.000000	0.755889	0.000000	0.000000	0.000000	-0.008993	-0.071626	0.007989	0.000000	0.000000	2.000000	172.000000	0.000000
15383.744315	-0.122483	0.607406	-0.015094	79.075569	66.018600	90.381042	1.128314	0.000000	0.755889	0.000000	0.000000	0.000000	0.025124	-0.041559	0.007191	0.000000	0.000000	2.000000	172.000000	0.000000
15383.747648	-0.122483	0.607406	-0.015094	79.075569	66.018600	90.381042	1.128314	0.000000	0.755889	0.000000	0.000000	0.000000	0.025124	-0.041559	0.007191	0.000000	0.000000	2.000000	172.000000	0.000000
15383.750981	-0.122483	0.607406	-0.015094	79.302467	66.132004	90.285812	1.124127	0.000000	0.754691	0.000000	0.000000	0.000000	0.025124	-0.041559	0.007191	0.000000	0.000000	2.000000	172.000000	0.000000
15383.754315	-0.122483	0.607406	-0.015094	79.302467	66.132004	90.285812	1.124127	0.000000	0.754691	0.000000	0.000000	0.000000	0.025124	-0.041559	0.007191	0.000000	0.000000	2.000000	172.000000	0.000000
15383.757648	-0.122361	0.607287	-0.015043	79.302467	66.132004	90.285812	1.124127	0.000000	0.754691	0.000000	0.000000	0.000000	0.036439	-0.035818	0.015303	0.000000	0.000000	2.000000	172.000000	0.000000
15383.760981	-0.122361	0.607287	-0.015043	79.497337	66.225006	90.186493	1.124127	0.000000	0.754691	0.000000	0.000000	0.000000	0.036439	-0.035818	0.015303	0.000000	0.000000	2.000000	172.000000	0.000000
15383.764315	-0.122361	0.607287	-0.015043	79.497337	66.225006	90.186493	1.124127	0.000000	0.754691	0.000000	0.000000	0.000000	0.036439	-0.035818	0.015303	0.000000	0.000000	2.000000	172.000000	0.000000
15383.767648	-0.122361	0.607287	-0.015043	79.497337	66.225006	90.186493	1.124127	0.000000	0.754691	0.000000	0.000000	0.000000	0.036439	-0.035818	0.015303	0.000000	0.000000	2.000000	172.000000	0.000000
15383.770981	-0.121960	0.607070	-0.014696	79.651466	66.252235	90.051315	1.118054	0.000000	0.752140	0.000000	0.000000	0.000000	0.120438	-0.065132	0.103965	0.000000	0.000000	2.000000	172.000000	0.000000
15383.774315	-0.121960	0.607070	-0.014696	79.651466	66.252235	90.051315	1.118054	0.000000	0.752140	0.000000	0.000000	0.000000	0.000000	-0.000008	-0.000000	0.000000	0.000000	2.000000	172.000000	0.000000
15383.777648	-0.121960	0.607070	-0.014696	79.651466	66.252235	90.051315	1.118054	0.000000	0.752140	0.000000	0.000000	0.000000	0.000000	-0.000008	-0.000000	0.000000	0.000000	2.000000	172.000000	0.000000
15383.780981	-0.121960	0.607070	-0.014696	79.774971	66.248077	89.910843	1.097981	0.000000	0.734812	0.000000	0.000000	0.000000	0.000000	-0.000008	-0.000000	0.000000	0.000000	2.000000	172.000000	0.000000
15383.784315	-0.121960	0.607070	-0.014696	79.774971	66.248077	89.910843	1.097981	0.000000	0.734812	0.000000	0.000000	0.000000	0.000000	-0.000008	-0.000000	0.000000	0.000000	2.000000	172.000000	0.000000
15383.787648	-0.121713	0.606934	-0.014443	79.774971	66.248077	89.910843	1.097981	0.000000	0.734812	0.000000	0.000000	0.000000	0.074055	-0.040840	0.075854	0.000000	0.000000	2.000000	172.000000	0.000000
15383.790981	-0.121713	0.606934	-0.014443	79.879074	66.267715	89.810349	1.097981	0.000000	0.734812	0.000000	0.000000	0.000000	0.074055	-0.040840	0.075854	0.000000	0.000000	2.000000	172.000000	0.000000
15383.794315	-0.121713	0.606934	-0.014443	79.879074	66.267715	89.810349	1.097981	0.000000	0.734812	0.000000	0.000000	0.000000	0.074055	-0.040840	0.075854	0.000000	0.000000	2.000000	172.000000	0.000000
15383.797648	-0.121713	0.606934	-0.014443	79.879074	66.267715	89.810349	1.097981	0.000000	0.734812	0.000000	0.000000	0.000000	0.074055	-0.040840	0.075854	0.000000	0.000000	2.000000	172.000000	0.000000
15383.800981	-0.121341	0.606599	-0.013905	79.968575	66.356155	89.794464	1.085639	0.000000	0.722170	0.000000	0.000000	0.000000	0.111680	-0.100414	0.161668	0.000000	0.000000	2.000000	172.000000	0.000000
15383.804315	-0.121341	0.606599	-0.013905	79.968575	66.356155	89.794464	1.085639	0.000000	0.722170	0.000000	0.000000	0.000000	-0.000001	0.000008	-0.000000	0.000000	0.000000	2.000000	172.000000	0.000000
15383.807648	-0.121341	0.606599	-0.013905	79.968575	66.356155	89.794464	1.085639	0.000000	0.722170	0.000000	0.000000	0.000000	-0.000001	0.000008	-0.000000	0.000000	0.000000	2.000000	172.000000	0.000000
15383.810981	-0.121341	0.606599	-0.013905	80.045784	66.449982	89.802505	1.067025	0.000000	0.695225	0.000000	0.000000	0.000000	-0.000001	0.000008	-0.000000	0.000000	0.000000	2.000000	172.000000	0.000000
15383.814315	-0.121341	0.606599	-0.013905	80.045784	66.449982	89.802505	1.067025	0.000000	0.695225	0.000000	0.000000	0.000000	-0.000001	0.000008	-0.000000	0.000000	0.000000	2.000000	172.000000	0.000000
15383.817648	-0.121245	0.606438	-0.013593	80.045784	66.449982	89.802505	1.067025	0.000000	0.695225	0.000000	0.000000	0.000000	0.028749	-0.048167	0.093416	0.000000	0.000000	2.000000	172.000000	0.000000
15383.820981	-0.121245	0.606438	-0.013593	80.100624	66.561653	89.848351	1.067025	0.000000	0.695225	0.000000	0.000000	0.000000	0.028749	-0.048167	0.093416	0.000000	0.000000	2.000000	172.000000	0.000000
15383.824315	-0.121245	0.606438	-0.013593	80.100624	66.561653	89.848351	1.067025	0.000000	0.695225	0.000000	0.000000	0.000000	0.028749	-0.048167	0.093416	0.000000	0.000000	2.000000	172.000000	0.000000
15383.827648	-0.121245	0.606438	-0.013593	80.100624	66.561653	89.848351	1.067025	0.000000	0.695225	0.000000	0.000000	0.000000	0.028749	-0.048167	0.093416	0.000000	0.000000	2.000000	172.000000	0.000000
15383.830981	-0.121057	0.606066	-0.012955	80.131317	66.690979	89.933296	1.062234	0.000000	0.679656	0.000000	0.000000	0.000000	0.056431	-0.111634	0.191462	0.000000	0.000000	2.000000	172.000000	0.000000
15383.834315	-0.121057	0.606066	-0.012955	80.131317	66.690979	89.933296	1.062234	0.000000	0.679656	0.000000	0.000000	0.000000	-0.000000	-0.000001	-0.000000	0.000000	0.000000	2.000000	172.000000	0.000000
15383.837648	-0.121057	0.606066	-0.012955	80.131317	66.690979	89.933296	1.062234	0.000000	0.679656	0.000000	0.000000	0.000000	-0.000000	-0.000001	-0.000000	0.000000	0.000000	2.000000	172.000000	0.000000
15383.840981	-0.121057	0.606066	-0.012955	80.135262	66.799210	90.022308	1.052829	0.000000	0.647746	0.000000	0.000000	0.000000	-0.000000	-0.000001	-0.000000	0.000000	0.000000	2.000000	172.000000	0.000000
15383.844315	-0.121057	0.606066	-0.012955	80.135262	66.799210	90.022308	1.052829	0.000000	0.647746	0.000000	0.000000	0.000000	-0.000000	-0.000001	-0.000000	0.000000	0.000000	2.000000	172.000000	0.000000
15383.847648	-0.120985	0.605855	-0.012634	80.135262	66.799210	90.022308	1.052829	0.000000	0.647746	0.000000	0.000000	0.000000	0.021359	-0.063502	0.096312	0.000000	0.000000	2.000000	172.000000	0.000000
15383.850981	-0.120985	0.605855	-0.012634	80.137001	66.886871	90.094727	1.052829	0.000000	0.647746	0.000000	0.000000	0.000000	0.021359	-0.063502	0.096312	0.000000	0.000000	2.000000	172.000000	0.000000
15383.854315	-0.120985	0.605855	-0.012634	80.137001	66.886871	90.094727	1.052829	0.000000	0.647746	0.000000	0.000000	0.000000	0.021359	-0.063502	0.096312	0.000000	0.000000	2.000000	172.000000	0.000000
15383.857648	-0.120985	0.605855	-0.012634	80.137001	66.886871	90.094727	1.052829	0.000000	0.647746	0.000000	0.000000	0.000000	0.021359	-0.063502	0.096312	0.000000	0.000000	2.000000	172.000000	0.000000
15383.860981	-0.120893	0.605520	-0.011805	80.138275	66.962112	90.149002	1.049269	0.000000	0.631694	0.000000	0.000000	0.000000	0.027715	-0.100273	0.248557	0.000000	0.000000	2.000000	172.000000	0.000000
15383.864315	-0.120893	0.605520	-0.011805	80.138275	66.962112	90.149002	1.049269	0.000000	0.631694	0.000000	0.000000	0.000000	-0.000001	0.000005	-0.000000	0.000000	0.000000	2.000000	172.000000	0.000000
15383.867648	-0.120893	0.605520	-0.011805	80.138275	66.962112	90.149002	1.049269	0.000000	0.631694	0.000000	0.000000	0.000000	-0.000001	0.000005	-0.000000	0.000000	0.000000	2.000000	172.000000	0.000000
15383.870981	-0.120893	0.605520	-0.011805	80.139565	67.048286	90.203346	1.044649	0.000000	0.590267	0.000000	0.000000	0.000000	-0.000001	0.000005	-0.000000	0.000000	0.000000	2.000000	172.000000	0.000000
15383.874315	-0.120893	0.605520	-0.011805	80.139565	67.048286	90.203346	1.044649	0.000000	0.590267	0.000000	0.000000	0.000000	-0.000001	0.000005	-0.000000	0.000000	0.000000	2.000000	172.000000	0.000000
15383.877648	-0.120760	0.605334	-0.011292	80.139565	67.048286	90.203346	1.044649	0.000000	0.590267	0.000000	0.000000	0.000000	0.040037	-0.055842	0.153867	0.000000	0.000000	2.000000	172.000000	0.000000
15383.880981	-0.120760	0.605334	-0.011292	80.140388	67.122002	90.239525	1.044649	0.000000	0.590267	0.000000	0.000000	0.000000	0.040037	-0.055842	0.153867	0.000000	0.000000	2.000000	172.000000	0.000000
15383.884315	-0.120600	0.605154	-0.010706	80.140388	67.122002	90.239525	1.044649	0.000000	0.590267	0.000000	0.000000	0.000000	0.047883	-0.054033	0.175939	0.000000	0.000000	2.000000	172.000000	0.000000
15383.887648	-0.120600	0.605154	-0.010706	80.140388	67.122002	90.239525	1.044649	0.000000	0.590267	0.000000	0.000000	0.000000	0.047883	-0.054033	0.175939	0.000000	0.000000	2.000000	172.000000	0.000000
15383.890981	-0.120600	0.605154	-0.010706	80.141258	67.195816	90.283775	1.029996	0.000000	0.535300	0.000000	0.000000	0.000000	0.047883	-0.054033	0.175939	0.000000	0.000000	2.000000	172.000000	0.000000
15383.894315	-0.120600	0.605154	-0.010706	80.141258	67.195816	90.283775	1.029996	0.000000	0.535300	0.000000	0.000000	0.000000	0.047883	-0.054033	0.175939	0.000000	0.000000	2.000000	172.000000	0.000000
15383.897648	-0.120446	0.604967	-0.010096	80.141258	67.195816	90.283775	1.029996	0.000000	0.535300	0.000000	0.000000	0.000000	0.046228	-0.056080	0.182889	0.000000	0.000000	2.000000	172.000000	0.000000
15383.900981	-0.120446	0.604967	-0.010096	80.144241	67.284828	90.344688	1.029996	0.000000	0.535300	0.000000	0.000000	0.000000	0.046228	-0.056080	0.182889	0.000000	0.000000	2.000000	172.000000	0.000000
15383.904315	-0.120321	0.604748	-0.009462	80.144241	67.284828	90.344688	1.029996	0.000000	0.535300	0.000000	0.000000	0.000000	0.037585	-0.065794	0.190458	0.000000	0.000000	2.000000	172.000000	0.000000
15383.907648	-0.120321	0.604748	-0.009462	80.144241	67.284828	90.344688	1.029996	0.000000	0.535300	0.000000	0.000000	0.000000	0.037585	-0.065794	0.190458	0.000000	0.000000	2.000000	172.000000	0.000000
15383.910981	-0.120321	0.604748	-0.009462	80.148987	67.382202	90.425674	1.016028	0.000000	0.473075	0.000000	0.000000	0.000000	0.037585	-0.065794	0.190458	0.000000	0.000000	2.000000	172.000000	0.000000
15383.914315	-0.120321	0.604748	-0.009462	80.148987	67.382202	90.425674	1.016028	0.000000	0.473075	0.000000	0.000000	0.000000	0.037585	-0.065794	0.190458	0.000000	0.000000	2.000000	172.000000	0.000000
15383.917648	-0.120237	0.604528	-0.008838	80.148987	67.382202	90.425674	1.016028	0.000000	0.473075	0.000000	0.000000	0.000000	0.025052	-0.066073	0.186969	0.000000	0.000000	2.000000	172.000000	0.000000
15383.920981	-0.120237	0.604528	-0.008838	80.150627	67.475410	90.506172	1.016028	0.000000	0.473075	0.000000	0.000000	0.000000	0.025052	-0.066073	0.186969	0.000000	0.000000	2.000000	172.000000	0.000000
15383.924315	-0.120196	0.604281	-0.008310	80.150627	67.475410	90.506172	1.016028	0.000000	0.473075	0.000000	0.000000	0.000000	0.012330	-0.073976	0.158421	0.000000	0.000000	2.000000	172.000000	0.000000
15383.927648	-0.120196	0.604281	-0.008310	80.150627	67.475410	90.506172	1.016028	0.000000	0.473075	0.000000	0.000000	0.000000	0.012330	-0.073976	0.158421	0.000000	0.000000	2.000000	172.000000	0.000000
15383.930981	-0.120196	0.604281	-0.008310	80.153458	67.614151	90.633194	1.009797	0.000000	0.415510	0.000000	0.000000	0.000000	0.012330	-0.073976	0.158421	0.000000	0.000000	2.000000	172.000000	0.000000
15383.934315	-0.120196	0.604281	-0.008310	80.153458	67.614151	90.633194	1.009797	0.000000	0.415510	0.000000	0.000000	0.000000	0.012330	-0.073976	0.158421	0.000000	0.000000	2.000000	172.000000	0.000000
15383.937648	-0.120225	0.604002	-0.007860	80.153458	67.614151	90.633194	1.009797	0.000000	0.415510	0.000000	0.000000	0.000000	-0.008761	-0.083734	0.135165	0.000000	0.000000	2.000000	172.000000	0.000000
15383.940981	-0.120225	0.604002	-0.007860	80.157478	67.795799	90.814789	1.009797	0.000000	0.415510	0.000000	0.000000	0.000000	-0.008761	-0.083734	0.135165	0.000000	0.000000	2.000000	172.000000	0.000000
15383.944315	-0.120299	0.603671	-0.007497	80.157478	67.795799	90.814789	1.009797	0.000000	0.415510	0.000000	0.000000	0.000000	-0.022283	-0.099166	0.108929	0.000000	0.000000	2.000000	172.000000	0.000000
15383.947648	-0.120299	0.603671	-0.007497	80.157478	67.795799	90.814789	1.009797	0.000000	0.415510	0.000000	0.000000	0.000000	-0.022283	-0.099166	0.108929	0.000000	0.000000	2.000000	172.000000	0.000000
15383.950981	-0.120299	0.603671	-0.007497	80.159988	67.989777	91.015945	1.014971	0.000000	0.374828	0.000000	0.000000	0.000000	-0.022283	-0.099166	0.108929	0.000000	0.000000	2.000000	172.000000	0.000000
15383.954315	-0.120299	0.603671	-0.007497	80.159988	67.989777	91.015945	1.014971	0.000000	0.374828	0.000000	0.000000	0.000000	-0.022283	-0.099166	0.108929	0.000000	0.000000	2.000000	172.000000	0.000000
15383.957648	-0.120404	0.603328	-0.007275	80.159988	67.989777	91.015945	1.014971	0.000000	0.374828	0.000000	0.000000	0.000000	-0.031483	-0.103066	0.066355	0.000000	0.000000	2.000000	172.000000	0.000000
15383.960981	-0.120404	0.603328	-0.007275	80.161728	68.231903	91.273010	1.014971	0.000000	0.374828	0.000000	0.000000	0.000000	-0.031483	-0.103066	0.066355	0.000000	0.000000	2.000000	172.000000	0.000000
15383.964315	-0.120404	0.603328	-0.007275	80.161728	68.231903	91.273010	1.014971	0.000000	0.374828	0.000000	0.000000	0.000000	-0.031483	-0.103066	0.066355	0.000000	0.000000	2.000000	172.000000	0.000000
15383.967648	-0.120404	0.603328	-0.007275	80.161728	68.231903	91.273010	1.014971	0.000000	0.374828	0.000000	0.000000	0.000000	-0.031483	-0.103066	0.066355	0.000000	0.000000	2.000000	172.000000	0.000000
15383.970981	-0.120600	0.602583	-0.006972	80.135284	68.468605	91.556923	1.020218	0.000000	0.363769	0.000000	0.000000	0.000000	-0.058711	-0.223459	0.091007	0.000000	0.000000	2.000000	172.000000	0.000000
15383.974315	-0.120600	0.602583	-0.006972	80.135284	68.468605	91.556923	1.020218	0.000000	0.363769	0.000000	0.000000	0.000000	-0.000000	0.000005	-0.000000	0.000000	0.000000	2.000000	172.000000	0.000000
15383.977648	-0.120600	0.602583	-0.006972	80.135284	68.468605	91.556923	1.020218	0.000000	0.363769	0.000000	0.000000	0.000000	-0.000000	0.000005	-0.000000	0.000000	0.000000	2.000000	172.000000	0.000000
15383.980981	-0.120600	0.602583	-0.006972	80.081306	68.735893	91.901558	1.030004	0.000000	0.348601	0.000000	0.000000	0.000000	-0.000000	0.000005	-0.000000	0.000000	0.000000	2.000000	172.000000	0.000000
15383.984315	-0.120600	0.602583	-0.006972	80.081306	68.735893	91.901558	1.030004	0.000000	0.348601	0.000000	0.000000	0.000000	-0.000000	0.000005	-0.000000	0.000000	0.000000	2.000000	172.000000	0.000000
15383.987648	-0.120648	0.602182	-0.006878	80.081306	68.735893	91.901558	1.030004	0.000000	0.348601	0.000000	0.000000	0.000000	-0.014390	-0.120296	0.028065	0.000000	0.000000	2.000000	172.000000	0.000000
15383.990981	-0.120648	0.602182	-0.006878	79.985336	69.017227	92.278191	1.030004	0.000000	0.348601	0.000000	0.000000	0.000000	-0.014390	-0.120296	0.028065	0.000000	0.000000	2.000000	172.000000	0.000000
15383.994315	-0.120648	0.602182	-0.006878	79.985336	69.017227	92.278191	1.030004	0.000000	0.348601	0.000000	0.000000	0.000000	-0.014390	-0.120296	0.028065	0.000000	0.000000	2.000000	172.000000	0.000000
15383.997648	-0.120648	0.602182	-0.006878	79.985336	69.017227	92.278191	1.030004	0.000000	0.348601	0.000000	0.000000	0.000000	-0.014390	-0.120296	0.028065	0.000000	0.000000	2.000000	172.000000	0.000000
15384.000981	-0.120636	0.601355	-0.006839	79.849213	69.292244	92.689339	1.032402	0.000000	0.343924	0.000000	0.000000	0.000000	0.003681	-0.248006	0.011920	0.000000	0.000000	2.000000	172.000000	0.000000
15384.004315	-0.120636	0.601355	-0.006839	79.849213	69.292244	92.689339	1.032402	0.000000	0.343924	0.000000	0.000000	0.000000	-0.000001	-0.000009	0.000000	0.000000	0.000000	2.000000	172.000000	0.000000
15384.007648	-0.120636	0.601355	-0.006839	79.849213	69.292244	92.689339	1.032402	0.000000	0.343924	0.000000	0.000000	0.000000	-0.000001	-0.000009	0.000000	0.000000	0.000000	2.000000	172.000000	0.000000
15384.010981	-0.120636	0.601355	-0.006839	79.693634	69.554367	93.101776	1.031788	0.000000	0.341937	0.000000	0.000000	0.000000	-0.000001	-0.000009	0.000000	0.000000	0.000000	2.000000	172.000000	0.000000
15384.014315	-0.120636	0.601355	-0.006839	79.693634	69.554367	93.101776	1.031788	0.000000	0.341937	0.000000	0.000000	0.000000	-0.000001	-0.000009	0.000000	0.000000	0.000000	2.000000	172.000000	0.000000
15384.017648	-0.120601	0.600949	-0.006883	79.693634	69.554367	93.101776	1.031788	0.000000	0.341937	0.000000	0.000000	0.000000	0.010400	-0.121939	-0.013169	0.000000	0.000000	2.000000	172.000000	0.000000
15384.020981	-0.120601	0.600949	-0.006883	79.535194	69.855659	93.557495	1.031788	0.000000	0.341937	0.000000	0.000000	0.000000	0.010400	-0.121939	-0.013169	0.000000	0.000000	2.000000	172.000000	0.000000
15384.024315	-0.120601	0.600949	-0.006883	79.535194	69.855659	93.557495	1.031788	0.000000	0.341937	0.000000	0.000000	0.000000	0.010400	-0.121939	-0.013169	0.000000	0.000000	2.000000	172.000000	0.000000
15384.027648	-0.120601	0.600949	-0.006883	79.535194	69.855659	93.557495	1.031788	0.000000	0.341937	0.000000	0.000000	0.000000	0.010400	-0.121939	-0.013169	0.000000	0.000000	2.000000	172.000000	0.000000
15384.030981	-0.120486	0.600043	-0.007227	79.371567	70.157372	94.021446	1.030055	0.000000	0.344132	0.000000	0.000000	0.000000	0.034549	-0.271715	-0.103368	0.000000	0.000000	2.000000	172.000000	0.000000
15384.034315	-0.120486	0.600043	-0.007227	79.371567	70.157372	94.021446	1.030055	0.000000	0.344132	0.000000	0.000000	0.000000	0.000000	-0.000008	0.000000	0.000000	0.000000	2.000000	172.000000	0.000000
15384.037648	-0.120486	0.600043	-0.007227	79.371567	70.157372	94.021446	1.030055	0.000000	0.344132	0.000000	0.000000	0.000000	0.000000	-0.000008	0.000000	0.000000	0.000000	2.000000	172.000000	0.000000
15384.040981	-0.120486	0.600043	-0.007227	79.211662	70.478905	94.497726	1.024297	0.000000	0.361360	0.000000	0.000000	0.000000	0.000000	-0.000008	0.000000	0.000000	0.000000	2.000000	172.000000	0.000000
15384.044315	-0.120427	0.599544	-0.007534	79.211662	70.478905	94.497726	1.024297	0.000000	0.361360	0.000000	0.000000	0.000000	0.017770	-0.149660	-0.091994	0.000000	0.000000	2.000000	172.000000	0.000000
15384.047648	-0.120427	0.599544	-0.007534	79.211662	70.478905	94.497726	1.024297	0.000000	0.361360	0.000000	0.000000	0.000000	0.017770	-0.149660	-0.091994	0.000000	0.000000	2.000000	172.000000	0.000000
15384.050981	-0.120427	0.599544	-0.007534	79.060890	70.843880	95.008240	1.021335	0.000000	0.376692	0.000000	0.000000	0.000000	0.017770	-0.149660	-0.091994	0.000000	0.000000	2.000000	172.000000	0.000000
15384.054315	-0.120334	0.599034	-0.007966	79.060890	70.843880	95.008240	1.021335	0.000000	0.376692	0.000000	0.000000	0.000000	0.027853	-0.152977	-0.129605	0.000000	0.000000	2.000000	172.000000	0.000000
15384.057648	-0.120334	0.599034	-0.007966	79.060890	70.843880	95.008240	1.021335	0.000000	0.376692	0.000000	0.000000	0.000000	0.027853	-0.152977	-0.129605	0.000000	0.000000	2.000000	172.000000	0.000000
15384.060981	-0.120334	0.599034	-0.007966	78.939949	71.257629	95.545410	1.016693	0.000000	0.398293	0.000000	0.000000	0.000000	0.027853	-0.152977	-0.129605	0.000000	0.000000	2.000000	172.000000	0.000000
15384.064315	-0.120334	0.599034	-0.007966	78.939949	71.257629	95.545410	1.016693	0.000000	0.398293	0.000000	0.000000	0.000000	0.027853	-0.152977	-0.129605	0.000000	0.000000	2.000000	172.000000	0.000000
15384.067648	-0.120194	0.598482	-0.008487	78.939949	71.257629	95.545410	1.016693	0.000000	0.398293	0.000000	0.000000	0.000000	0.041877	-0.165840	-0.156328	0.000000	0.000000	2.000000	172.000000	0.000000
15384.070981	-0.120194	0.598482	-0.008487	78.867622	71.723465	96.089874	1.016693	0.000000	0.398293	0.000000	0.000000	0.000000	0.041877	-0.165840	-0.156328	0.000000	0.000000	2.000000	172.000000	0.000000
15384.074315	-0.120027	0.597912	-0.009111	78.867622	71.723465	96.089874	1.016693	0.000000	0.398293	0.000000	0.000000	0.000000	0.050108	-0.171011	-0.187075	0.000000	0.000000	2.000000	172.000000	0.000000
15384.077648	-0.120027	0.597912	-0.009111	78.867622	71.723465	96.089874	1.016693	0.000000	0.398293	0.000000	0.000000	0.000000	0.050108	-0.171011	-0.187075	0.000000	0.000000	2.000000	172.000000	0.000000
15384.080981	-0.120027	0.597912	-0.009111	78.853920	72.238426	96.629051	1.001362	0.000000	0.455527	0.000000	0.000000	0.000000	0.050108	-0.171011	-0.187075	0.000000	0.000000	2.000000	172.000000	0.000000
15384.084315	-0.120027	0.597912	-0.009111	78.853920	72.238426	96.629051	1.001362	0.000000	0.455527	0.000000	0.000000	0.000000	0.050108	-0.171011	-0.187075	0.000000	0.000000	2.000000	172.000000	0.000000
15384.087648	-0.119822	0.597337	-0.009792	78.853920	72.238426	96.629051	1.001362	0.000000	0.455527	0.000000	0.000000	0.000000	0.061587	-0.172460	-0.204420	0.000000	0.000000	2.000000	172.000000	0.000000
15384.090981	-0.119822	0.597337	-0.009792	78.860199	72.768944	97.170639	1.001362	0.000000	0.455527	0.000000	0.000000	0.000000	0.061587	-0.172460	-0.204420	0.000000	0.000000	2.000000	172.000000	0.000000
15384.094315	-0.119568	0.596769	-0.010486	78.860199	72.768944	97.170639	1.001362	0.000000	0.455527	0.000000	0.000000	0.000000	0.076247	-0.170245	-0.208337	0.000000	0.000000	2.000000	172.000000	0.000000
15384.097648	-0.119568	0.596769	-0.010486	78.860199	72.768944	97.170639	1.001362	0.000000	0.455527	0.000000	0.000000	0.000000	0.076247	-0.170245	-0.208337	0.000000	0.000000	2.000000	172.000000	0.000000
15384.100981	-0.119568	0.596769	-0.010486	78.864082	73.286858	97.693398	0.978390	0.000000	0.524319	0.000000	0.000000	0.000000	0.076247	-0.170245	-0.208337	0.000000	0.000000	2.000000	172.000000	0.000000
15384.104315	-0.119568	0.596769	-0.010486	78.864082	73.286858	97.693398	0.978390	0.000000	0.524319	0.000000	0.000000	0.000000	0.076247	-0.170245	-0.208337	0.000000	0.000000	2.000000	172.000000	0.000000
15384.107648	-0.119353	0.596183	-0.011118	78.864082	73.286858	97.693398	0.978390	0.000000	0.524319	0.000000	0.000000	0.000000	0.064314	-0.175815	-0.189416	0.000000	0.000000	2.000000	172.000000	0.000000
15384.110981	-0.119353	0.596183	-0.011118	78.871284	73.603096	98.016464	0.978390	0.000000	0.524319	0.000000	0.000000	0.000000	0.064314	-0.175815	-0.189416	0.000000	0.000000	2.000000	172.000000	0.000000
15384.114315	-0.119185	0.595641	-0.011661	78.871284	73.603096	98.016464	0.978390	0.000000	0.524319	0.000000	0.000000	0.000000	0.050431	-0.162602	-0.163074	0.000000	0.000000	2.000000	172.000000	0.000000
15384.117648	-0.119185	0.595641	-0.011661	78.871284	73.603096	98.016464	0.978390	0.000000	0.524319	0.000000	0.000000	0.000000	0.050431	-0.162602	-0.163074	0.000000	0.000000	2.000000	172.000000	0.000000
15384.120981	-0.119185	0.595641	-0.011661	78.888817	73.488953	97.918091	0.959266	0.000000	0.583068	0.000000	0.000000	0.000000	0.050431	-0.162602	-0.163074	0.000000	0.000000	2.000000	172.000000	0.000000
15384.124315	-0.119185	0.595641	-0.011661	78.888817	73.488953	97.918091	0.959266	0.000000	0.583068	0.000000	0.000000	0.000000	0.050431	-0.162602	-0.163074	0.000000	0.000000	2.000000	172.000000	0.000000
15384.127648	-0.119050	0.595136	-0.011996	78.888817	73.488953	97.918091	0.959266	0.000000	0.583068	0.000000	0.000000	0.000000	0.040470	-0.151655	-0.100486	0.000000	0.000000	2.000000	172.000000	0.000000
15384.130981	-0.119050	0.595136	-0.011996	78.922272	72.703621	97.145279	0.959266	0.000000	0.583068	0.000000	0.000000	0.000000	0.040470	-0.151655	-0.100486	0.000000	0.000000	2.000000	172.000000	0.000000
15384.134315	-0.118869	0.594661	-0.012168	78.922272	72.703621	97.145279	0.959266	0.000000	0.583068	0.000000	0.000000	0.000000	0.054519	-0.142477	-0.051523	0.000000	0.000000	2.000000	172.000000	0.000000
15384.137648	-0.118869	0.594661	-0.012168	78.922272	72.703621	97.145279	0.959266	0.000000	0.583068	0.000000	0.000000	0.000000	0.054519	-0.142477	-0.051523	0.000000	0.000000	2.000000	172.000000	0.000000
15384.140981	-0.118869	0.594661	-0.012168	78.962402	71.471977	95.922386	0.943434	0.000000	0.608403	0.000000	0.000000	0.000000	0.054519	-0.142477	-0.051523	0.000000	0.000000	2.000000	172.000000	0.000000
15384.144315	-0.118869	0.594661	-0.012168	78.962402	71.471977	95.922386	0.943434	0.000000	0.608403	0.000000	0.000000	0.000000	0.054519	-0.142477	-0.051523	0.000000	0.000000	2.000000	172.000000	0.000000
15384.147648	-0.118621	0.594191	-0.012164	78.962402	71.471977	95.922386	0.943434	0.000000	0.608403	0.000000	0.000000	0.000000	0.074321	-0.140934	0.001330	0.000000	0.000000	2.000000	172.000000	0.000000
15384.150981	-0.118621	0.594191	-0.012164	79.016113	70.100166	94.531723	0.943434	0.000000	0.608403	0.000000	0.000000	0.000000	0.074321	-0.140934	0.001330	0.000000	0.000000	2.000000	172.000000	0.000000
15384.154315	-0.118343	0.593732	-0.012018	79.016113	70.100166	94.531723	0.943434	0.000000	0.608403	0.000000	0.000000	0.000000	0.083370	-0.137542	0.043809	0.000000	0.000000	2.000000	172.000000	0.000000
15384.157648	-0.118343	0.593732	-0.012018	79.016113	70.100166	94.531723	0.943434	0.000000	0.608403	0.000000	0.000000	0.000000	0.083370	-0.137542	0.043809	0.000000	0.000000	2.000000	172.000000	0.000000
15384.160981	-0.118343	0.593732	-0.012018	79.126083	68.784622	93.146378	0.917152	0.000000	0.600879	0.000000	0.000000	0.000000	0.083370	-0.137542	0.043809	0.000000	0.000000	2.000000	172.000000	0.000000
15384.164315	-0.118343	0.593732	-0.012018	79.126083	68.784622	93.146378	0.917152	0.000000	0.600879	0.000000	0.000000	0.000000	0.083370	-0.137542	0.043809	0.000000	0.000000	2.000000	172.000000	0.000000
15384.167648	-0.118045	0.593273	-0.011775	79.126083	68.784622	93.146378	0.917152	0.000000	0.600879	0.000000	0.000000	0.000000	0.089294	-0.137877	0.072785	0.000000	0.000000	2.000000	172.000000	0.000000
15384.170981	-0.118045	0.593273	-0.011775	79.319695	67.663376	91.849930	0.917152	0.000000	0.600879	0.000000	0.000000	0.000000	0.089294	-0.137877	0.072785	0.000000	0.000000	2.000000	172.000000	0.000000
15384.174315	-0.117747	0.592768	-0.011450	79.319695	67.663376	91.849930	0.917152	0.000000	0.600879	0.000000	0.000000	0.000000	0.089660	-0.151440	0.097381	0.000000	0.000000	2.000000	172.000000	0.000000
15384.177648	-0.117747	0.592768	-0.011450	79.319695	67.663376	91.849930	0.917152	0.000000	0.600879	0.000000	0.000000	0.000000	0.089660	-0.151440	0.097381	0.000000	0.000000	2.000000	172.000000	0.000000
15384.180981	-0.117747	0.592768	-0.011450	79.579796	66.750984	90.697617	0.887327	0.000000	0.572518	0.000000	0.000000	0.000000	0.089660	-0.151440	0.097381	0.000000	0.000000	2.000000	172.000000	0.000000
15384.184315	-0.117747	0.592768	-0.011450	79.579796	66.750984	90.697617	0.887327	0.000000	0.572518	0.000000	0.000000	0.000000	0.089660	-0.151440	0.097381	0.000000	0.000000	2.000000	172.000000	0.000000
15384.187648	-0.117485	0.592268	-0.011069	79.579796	66.750984	90.697617	0.887327	0.000000	0.572518	0.000000	0.000000	0.000000	0.078530	-0.149947	0.114307	0.000000	0.000000	2.000000	172.000000	0.000000
15384.190981	-0.117485	0.592268	-0.011069	79.871407	66.062912	89.734222	0.887327	0.000000	0.572518	0.000000	0.000000	0.000000	0.078530	-0.149947	0.114307	0.000000	0.000000	2.000000	172.000000	0.000000
15384.194315	-0.117294	0.591736	-0.010675	79.871407	66.062912	89.734222	0.887327	0.000000	0.572518	0.000000	0.000000	0.000000	0.057252	-0.159662	0.118211	0.000000	0.000000	2.000000	172.000000	0.000000
15384.197648	-0.117294	0.591736	-0.010675	79.871407	66.062912	89.734222	0.887327	0.000000	0.572518	0.000000	0.000000	0.000000	0.057252	-0.159662	0.118211	0.000000	0.000000	2.000000	172.000000	0.000000
15384.200981	-0.117294	0.591736	-0.010675	80.146828	65.649055	89.054443	0.864697	0.000000	0.533765	0.000000	0.000000	0.000000	0.057252	-0.159662	0.118211	0.000000	0.000000	2.000000	172.000000	0.000000
15384.204315	-0.117121	0.591183	-0.010212	80.146828	65.649055	89.054443	0.864697	0.000000	0.533765	0.000000	0.000000	0.000000	0.051947	-0.165893	0.138956	0.000000	0.000000	2.000000	172.000000	0.000000
15384.207648	-0.117121	0.591183	-0.010212	80.146828	65.649055	89.054443	0.864697	0.000000	0.533765	0.000000	0.000000	0.000000	0.051947	-0.165893	0.138956	0.000000	0.000000	2.000000	172.000000	0.000000
15384.210981	-0.117121	0.591183	-0.010212	80.357285	65.516434	88.710800	0.856039	0.000000	0.510606	0.000000	0.000000	0.000000	0.051947	-0.165893	0.138956	0.000000	0.000000	2.000000	172.000000	0.000000
15384.214315	-0.116953	0.590622	-0.009726	80.357285	65.516434	88.710800	0.856039	0.000000	0.510606	0.000000	0.000000	0.000000	0.050331	-0.168189	0.145721	0.000000	0.000000	2.000000	172.000000	0.000000
15384.217648	-0.116953	0.590622	-0.009726	80.357285	65.516434	88.710800	0.856039	0.000000	0.510606	0.000000	0.000000	0.000000	0.050331	-0.168189	0.145721	0.000000	0.000000	2.000000	172.000000	0.000000
15384.220981	-0.116953	0.590622	-0.009726	80.495766	65.636887	88.687439	0.847650	0.000000	0.486319	0.000000	0.000000	0.000000	0.050331	-0.168189	0.145721	0.000000	0.000000	2.000000	172.000000	0.000000
15384.224315	-0.116953	0.590622	-0.009726	80.495766	65.636887	88.687439	0.847650	0.000000	0.486319	0.000000	0.000000	0.000000	0.050331	-0.168189	0.145721	0.000000	0.000000	2.000000	172.000000	0.000000
15384.227648	-0.116820	0.590022	-0.009193	80.495766	65.636887	88.687439	0.847650	0.000000	0.486319	0.000000	0.000000	0.000000	0.039985	-0.180118	0.159900	0.000000	0.000000	2.000000	172.000000	0.000000
15384.230981	-0.116820	0.590022	-0.009193	80.551697	65.976173	88.960014	0.847650	0.000000	0.486319	0.000000	0.000000	0.000000	0.039985	-0.180118	0.159900	0.000000	0.000000	2.000000	172.000000	0.000000
15384.234315	-0.116719	0.589407	-0.008620	80.551697	65.976173	88.960014	0.847650	0.000000	0.486319	0.000000	0.000000	0.000000	0.030203	-0.184551	0.171944	0.000000	0.000000	2.000000	172.000000	0.000000
15384.237648	-0.116719	0.589407	-0.008620	80.551697	65.976173	88.960014	0.847650	0.000000	0.486319	0.000000	0.000000	0.000000	0.030203	-0.184551	0.171944	0.000000	0.000000	2.000000	172.000000	0.000000
15384.240981	-0.116719	0.589407	-0.008620	80.562263	66.390747	89.355469	0.835952	0.000000	0.431012	0.000000	0.000000	0.000000	0.030203	-0.184551	0.171944	0.000000	0.000000	2.000000	172.000000	0.000000
15384.244315	-0.116719	0.589407	-0.008620	80.562263	66.390747	89.355469	0.835952	0.000000	0.431012	0.000000	0.000000	0.000000	0.030203	-0.184551	0.171944	0.000000	0.000000	2.000000	172.000000	0.000000
15384.247648	-0.116662	0.588765	-0.008052	80.562263	66.390747	89.355469	0.835952	0.000000	0.431012	0.000000	0.000000	0.000000	0.017104	-0.192569	0.170457	0.000000	0.000000	2.000000	172.000000	0.000000
15384.250981	-0.116662	0.588765	-0.008052	80.572372	66.806168	89.751770	0.835952	0.000000	0.431012	0.000000	0.000000	0.000000	0.017104	-0.192569	0.170457	0.000000	0.000000	2.000000	172.000000	0.000000
15384.254315	-0.116610	0.588115	-0.007462	80.572372	66.806168	89.751770	0.835952	0.000000	0.431012	0.000000	0.000000	0.000000	0.015509	-0.195066	0.177156	0.000000	0.000000	2.000000	172.000000	0.000000
15384.257648	-0.116610	0.588115	-0.007462	80.572372	66.806168	89.751770	0.835952	0.000000	0.431012	0.000000	0.000000	0.000000	0.015509	-0.195066	0.177156	0.000000	0.000000	2.000000	172.000000	0.000000
15384.260981	-0.116610	0.588115	-0.007462	80.588341	67.198608	90.123940	0.830516	0.000000	0.373076	0.000000	0.000000	0.000000	0.015509	-0.195066	0.177156	0.000000	0.000000	2.000000	172.000000	0.000000
15384.264315	-0.116610	0.588115	-0.007462	80.588341	67.198608	90.123940	0.830516	0.000000	0.373076	0.000000	0.000000	0.000000	0.015509	-0.195066	0.177156	0.000000	0.000000	2.000000	172.000000	0.000000
15384.267648	-0.116605	0.587481	-0.006867	80.588341	67.198608	90.123940	0.830516	0.000000	0.373076	0.000000	0.000000	0.000000	0.001633	-0.189988	0.178456	0.000000	0.000000	2.000000	172.000000	0.000000
15384.270981	-0.116605	0.587481	-0.006867	80.612381	67.590355	90.490204	0.830516	0.000000	0.373076	0.000000	0.000000	0.000000	0.001633	-0.189988	0.178456	0.000000	0.000000	2.000000	172.000000	0.000000
15384.274315	-0.116614	0.586854	-0.006301	80.612381	67.590355	90.490204	0.830516	0.000000	0.373076	0.000000	0.000000	0.000000	-0.002800	-0.188341	0.169572	0.000000	0.000000	2.000000	172.000000	0.000000
15384.277648	-0.116614	0.586854	-0.006301	80.612381	67.590355	90.490204	0.830516	0.000000	0.373076	0.000000	0.000000	0.000000	-0.002800	-0.188341	0.169572	0.000000	0.000000	2.000000	172.000000	0.000000
15384.280981	-0.116614	0.586854	-0.006301	80.647835	67.982758	90.848724	0.830711	0.000000	0.315072	0.000000	0.000000	0.000000	-0.002800	-0.188341	0.169572	0.000000	0.000000	2.000000	172.000000	0.000000
15384.284315	-0.116614	0.586854	-0.006301	80.647835	67.982758	90.848724	0.830711	0.000000	0.315072	0.000000	0.000000	0.000000	-0.002800	-0.188341	0.169572	0.000000	0.000000	2.000000	172.000000	0.000000
15384.287648	-0.116638	0.586231	-0.005766	80.647835	67.982758	90.848724	0.830711	0.000000	0.315072	0.000000	0.000000	0.000000	-0.007268	-0.186636	0.160696	0.000000	0.000000	2.000000	172.000000	0.000000
15384.290981	-0.116638	0.586231	-0.005766	80.689278	68.357468	91.185646	0.830711	0.000000	0.315072	0.000000	0.000000	0.000000	-0.007268	-0.186636	0.160696	0.000000	0.000000	2.000000	172.000000	0.000000
15384.294315	-0.116714	0.585645	-0.005209	80.689278	68.357468	91.185646	0.830711	0.000000	0.315072	0.000000	0.000000	0.000000	-0.022538	-0.176008	0.166952	0.000000	0.000000	2.000000	172.000000	0.000000
15384.297648	-0.116714	0.585645	-0.005209	80.689278	68.357468	91.185646	0.830711	0.000000	0.315072	0.000000	0.000000	0.000000	-0.022538	-0.176008	0.166952	0.000000	0.000000	2.000000	172.000000	0.000000
15384.300981	-0.116714	0.585645	-0.005209	80.744766	68.697426	91.475731	0.835678	0.000000	0.260463	0.000000	0.000000	0.000000	-0.022538	-0.176008	0.166952	0.000000	0.000000	2.000000	172.000000	0.000000
15384.304315	-0.116714	0.585645	-0.005209	80.744766	68.697426	91.475731	0.835678	0.000000	0.260463	0.000000	0.000000	0.000000	-0.022538	-0.176008	0.166952	0.000000	0.000000	2.000000	172.000000	0.000000
15384.307648	-0.116753	0.585097	-0.004701	80.744766	68.697426	91.475731	0.835678	0.000000	0.260463	0.000000	0.000000	0.000000	-0.011872	-0.164467	0.152454	0.000000	0.000000	2.000000	172.000000	0.000000
15384.310981	-0.116753	0.585097	-0.004701	80.823265	69.032784	91.733238	0.835678	0.000000	0.260463	0.000000	0.000000	0.000000	-0.011872	-0.164467	0.152454	0.000000	0.000000	2.000000	172.000000	0.000000
15384.314315	-0.116786	0.584554	-0.004217	80.823265	69.032784	91.733238	0.835678	0.000000	0.260463	0.000000	0.000000	0.000000	-0.009974	-0.162647	0.145309	0.000000	0.000000	2.000000	172.000000	0.000000
15384.317648	-0.116786	0.584554	-0.004217	80.823265	69.032784	91.733238	0.835678	0.000000	0.260463	0.000000	0.000000	0.000000	-0.009974	-0.162647	0.145309	0.000000	0.000000	2.000000	172.000000	0.000000
15384.320981	-0.116786	0.584554	-0.004217	80.918335	69.372063	91.984177	0.839320	0.000000	0.210836	0.000000	0.000000	0.000000	-0.009974	-0.162647	0.145309	0.000000	0.000000	2.000000	172.000000	0.000000
15384.324315	-0.116831	0.584070	-0.003775	80.918335	69.372063	91.984177	0.839320	0.000000	0.210836	0.000000	0.000000	0.000000	-0.013498	-0.145438	0.132483	0.000000	0.000000	2.000000	172.000000	0.000000
15384.327648	-0.116831	0.584070	-0.003775	80.918335	69.372063	91.984177	0.839320	0.000000	0.210836	0.000000	0.000000	0.000000	-0.013498	-0.145438	0.132483	0.000000	0.000000	2.000000	172.000000	0.000000
15384.330981	-0.116831	0.584070	-0.003775	81.014183	69.678749	92.200371	0.841569	0.000000	0.188756	0.000000	0.000000	0.000000	-0.013498	-0.145438	0.132483	0.000000	0.000000	2.000000	172.000000	0.000000
15384.334315	-0.116868	0.583617	-0.003364	81.014183	69.678749	92.200371	0.841569	0.000000	0.188756	0.000000	0.000000	0.000000	-0.011114	-0.135837	0.123380	0.000000	0.000000	2.000000	172.000000	0.000000
15384.337648	-0.116868	0.583617	-0.003364	81.014183	69.678749	92.200371	0.841569	0.000000	0.188756	0.000000	0.000000	0.000000	-0.011114	-0.135837	0.123380	0.000000	0.000000	2.000000	172.000000	0.000000
15384.340981	-0.116868	0.583617	-0.003364	81.087250	69.941795	92.395760	0.843421	0.000000	0.168192	0.000000	0.000000	0.000000	-0.011114	-0.135837	0.123380	0.000000	0.000000	2.000000	172.000000	0.000000
15384.344315	-0.116868	0.583617	-0.003364	81.087250	69.941795	92.395760	0.843421	0.000000	0.168192	0.000000	0.000000	0.000000	-0.011114	-0.135837	0.123380	0.000000	0.000000	2.000000	172.000000	0.000000
15384.347648	-0.116907	0.583211	-0.003035	81.087250	69.941795	92.395760	0.843421	0.000000	0.168192	0.000000	0.000000	0.000000	-0.011642	-0.121793	0.098766	0.000000	0.000000	2.000000	172.000000	0.000000
15384.350981	-0.116907	0.583211	-0.003035	81.136452	70.200867	92.609390	0.843421	0.000000	0.168192	0.000000	0.000000	0.000000	-0.011642	-0.121793	0.098766	0.000000	0.000000	2.000000	172.000000	0.000000
15384.354315	-0.116907	0.583211	-0.003035	81.136452	70.200867	92.609390	0.843421	0.000000	0.168192	0.000000	0.000000	0.000000	-0.011642	-0.121793	0.098766	0.000000	0.000000	2.000000	172.000000	0.000000
15384.357648	-0.116907	0.583211	-0.003035	81.136452	70.200867	92.609390	0.843421	0.000000	0.168192	0.000000	0.000000	0.000000	-0.011642	-0.121793	0.098766	0.000000	0.000000	2.000000	172.000000	0.000000
15384.360981	-0.117004	0.582592	-0.002481	81.159019	70.367851	92.759239	0.845362	0.000000	0.151731	0.000000	0.000000	0.000000	-0.028945	-0.185782	0.166090	0.000000	0.000000	2.000000	172.000000	0.000000
15384.364315	-0.117004	0.582592	-0.002481	81.159019	70.367851	92.759239	0.845362	0.000000	0.151731	0.000000	0.000000	0.000000	0.000000	0.000006	-0.000000	0.000000	0.000000	2.000000	172.000000	0.000000
15384.367648	-0.117004	0.582592	-0.002481	81.159019	70.367851	92.759239	0.845362	0.000000	0.151731	0.000000	0.000000	0.000000	0.000000	0.000006	-0.000000	0.000000	0.000000	2.000000	172.000000	0.000000
15384.370981	-0.117004	0.582592	-0.002481	81.172783	70.515205	92.894417	0.850186	0.000000	0.124049	0.000000	0.000000	0.000000	0.000000	0.000006	-0.000000	0.000000	0.000000	2.000000	172.000000	0.000000
15384.374315	-0.117004	0.582592	-0.002481	81.172783	70.515205	92.894417	0.850186	0.000000	0.124049	0.000000	0.000000	0.000000	0.000000	0.000006	-0.000000	0.000000	0.000000	2.000000	172.000000	0.000000
15384.377648	-0.117040	0.582379	-0.002251	81.172783	70.515205	92.894417	0.850186	0.000000	0.124049	0.000000	0.000000	0.000000	-0.010862	-0.063880	0.069065	0.000000	0.000000	2.000000	172.000000	0.000000
15384.380981	-0.117040	0.582379	-0.002251	81.198952	70.592995	92.940918	0.850186	0.000000	0.124049	0.000000	0.000000	0.000000	-0.010862	-0.063880	0.069065	0.000000	0.000000	2.000000	172.000000	0.000000
15384.384315	-0.117040	0.582379	-0.002251	81.198952	70.592995	92.940918	0.850186	0.000000	0.124049	0.000000	0.000000	0.000000	-0.010862	-0.063880	0.069065	0.000000	0.000000	2.000000	172.000000	0.000000
15384.387648	-0.117040	0.582379	-0.002251	81.198952	70.592995	92.940918	0.850186	0.000000	0.124049	0.000000	0.000000	0.000000	-0.010862	-0.063880	0.069065	0.000000	0.000000	2.000000	172.000000	0.000000
15384.390981	-0.116971	0.582132	-0.001804	81.251808	70.663788	92.952011	0.851996	0.000000	0.112539	0.000000	0.000000	0.000000	0.020794	-0.074037	0.134162	0.000000	0.000000	2.000000	172.000000	0.000000
15384.394315	-0.116971	0.582132	-0.001804	81.251808	70.663788	92.952011	0.851996	0.000000	0.112539	0.000000	0.000000	0.000000	0.020794	-0.074037	0.134162	0.000000	0.000000	2.000000	172.000000	0.000000
15384.397648	-0.116971	0.582132	-0.001804	81.251808	70.663788	92.952011	0.851996	0.000000	0.112539	0.000000	0.000000	0.000000	0.020794	-0.074037	0.134162	0.000000	0.000000	2.000000	172.000000	0.000000
15384.400981	-0.116971	0.582132	-0.001804	81.329773	70.729637	92.928635	0.848531	0.000000	0.090178	0.000000	0.000000	0.000000	0.020794	-0.074037	0.134162	0.000000	0.000000	2.000000	172.000000	0.000000
15384.404315	-0.116878	0.582062	-0.001625	81.329773	70.729637	92.928635	0.848531	0.000000	0.090178	0.000000	0.000000	0.000000	0.027737	-0.021065	0.053557	0.000000	0.000000	2.000000	172.000000	0.000000
15384.407648	-0.116878	0.582062	-0.001625	81.329773	70.729637	92.928635	0.848531	0.000000	0.090178	0.000000	0.000000	0.000000	0.027737	-0.021065	0.053557	0.000000	0.000000	2.000000	172.000000	0.000000
15384.410981	-0.116878	0.582062	-0.001625	81.442596	70.767540	92.843468	0.843908	0.000000	0.081252	0.000000	0.000000	0.000000	0.027737	-0.021065	0.053557	0.000000	0.000000	2.000000	172.000000	0.000000
15384.414315	-0.116878	0.582062	-0.001625	81.442596	70.767540	92.843468	0.843908	0.000000	0.081252	0.000000	0.000000	0.000000	0.027737	-0.021065	0.053557	0.000000	0.000000	2.000000	172.000000	0.000000
15384.417648	-0.116798	0.582050	-0.001488	81.442596	70.767540	92.843468	0.843908	0.000000	0.081252	0.000000	0.000000	0.000000	0.024067	-0.003425	0.040989	0.000000	0.000000	2.000000	172.000000	0.000000
15384.420981	-0.116798	0.582050	-0.001488	81.587326	70.789818	92.717705	0.843908	0.000000	0.081252	0.000000	0.000000	0.000000	0.024067	-0.003425	0.040989	0.000000	0.000000	2.000000	172.000000	0.000000
15384.424315	-0.116798	0.582050	-0.001488	81.587326	70.789818	92.717705	0.843908	0.000000	0.081252	0.000000	0.000000	0.000000	0.024067	-0.003425	0.040989	0.000000	0.000000	2.000000	172.000000	0.000000
15384.427648	-0.116798	0.582050	-0.001488	81.587326	70.789818	92.717705	0.843908	0.000000	0.081252	0.000000	0.000000	0.000000	0.024067	-0.003425	0.040989	0.000000	0.000000	2.000000	172.000000	0.000000
15384.430981	-0.116672	0.582160	-0.001351	81.736557	70.766037	92.543427	0.839897	0.000000	0.074421	0.000000	0.000000	0.000000	0.037833	0.032912	0.041322	0.000000	0.000000	2.000000	172.000000	0.000000
15384.434315	-0.116672	0.582160	-0.001351	81.736557	70.766037	92.543427	0.839897	0.000000	0.074421	0.000000	0.000000	0.000000	0.000000	-0.000007	-0.000000	0.000000	0.000000	2.000000	172.000000	0.000000
15384.437648	-0.116672	0.582160	-0.001351	81.736557	70.766037	92.543427	0.839897	0.000000	0.074421	0.000000	0.000000	0.000000	0.000000	-0.000007	-0.000000	0.000000	0.000000	2.000000	172.000000	0.000000
15384.440981	-0.116672	0.582160	-0.001351	81.857483	70.729012	92.388794	0.833592	0.000000	0.067534	0.000000	0.000000	0.000000	0.000000	-0.000007	-0.000000	0.000000	0.000000	2.000000	172.000000	0.000000
15384.444315	-0.116672	0.582160	-0.001351	81.857483	70.729012	92.388794	0.833592	0.000000	0.067534	0.000000	0.000000	0.000000	0.000000	-0.000007	-0.000000	0.000000	0.000000	2.000000	172.000000	0.000000
15384.447648	-0.116643	0.582263	-0.001372	81.857483	70.729012	92.388794	0.833592	0.000000	0.067534	0.000000	0.000000	0.000000	0.008524	0.030846	-0.006278	0.000000	0.000000	2.000000	172.000000	0.000000
15384.450981	-0.116643	0.582263	-0.001372	81.945969	70.673271	92.245262	0.833592	0.000000	0.067534	0.000000	0.000000	0.000000	0.008524	0.030846	-0.006278	0.000000	0.000000	2.000000	172.000000	0.000000
15384.454315	-0.116643	0.582263	-0.001372	81.945969	70.673271	92.245262	0.833592	0.000000	0.067534	0.000000	0.000000	0.000000	0.008524	0.030846	-0.006278	0.000000	0.000000	2.000000	172.000000	0.000000
15384.457648	-0.116643	0.582263	-0.001372	81.945969	70.673271	92.245262	0.833592	0.000000	0.067534	0.000000	0.000000	0.000000	0.008524	0.030846	-0.006278	0.000000	0.000000	2.000000	172.000000	0.000000
15384.460981	-0.116579	0.582505	-0.001535	81.983543	70.558350	92.092880	0.832171	0.000000	0.068580	0.000000	0.000000	0.000000	0.019426	0.072785	-0.048902	0.000000	0.000000	2.000000	172.000000	0.000000
15384.464315	-0.116579	0.582505	-0.001535	81.983543	70.558350	92.092880	0.832171	0.000000	0.068580	0.000000	0.000000	0.000000	0.019426	0.072785	-0.048902	0.000000	0.000000	2.000000	172.000000	0.000000
15384.467648	-0.116579	0.582505	-0.001535	81.983543	70.558350	92.092880	0.832171	0.000000	0.068580	0.000000	0.000000	0.000000	0.019426	0.072785	-0.048902	0.000000	0.000000	2.000000	172.000000	0.000000
15384.470981	-0.116579	0.582505	-0.001535	81.987564	70.454620	91.983681	0.828933	0.000000	0.076730	0.000000	0.000000	0.000000	0.019426	0.072785	-0.048902	0.000000	0.000000	2.000000	172.000000	0.000000
15384.474315	-0.116552	0.582656	-0.001637	81.987564	70.454620	91.983681	0.828933	0.000000	0.076730	0.000000	0.000000	0.000000	0.007870	0.045216	-0.030755	0.000000	0.000000	2.000000	172.000000	0.000000
15384.477648	-0.116552	0.582656	-0.001637	81.987564	70.454620	91.983681	0.828933	0.000000	0.076730	0.000000	0.000000	0.000000	0.007870	0.045216	-0.030755	0.000000	0.000000	2.000000	172.000000	0.000000
15384.480981	-0.116552	0.582656	-0.001637	81.989616	70.328285	91.853241	0.827621	0.000000	0.081856	0.000000	0.000000	0.000000	0.007870	0.045216	-0.030755	0.000000	0.000000	2.000000	172.000000	0.000000
15384.484315	-0.116552	0.582656	-0.001637	81.989616	70.328285	91.853241	0.827621	0.000000	0.081856	0.000000	0.000000	0.000000	0.007870	0.045216	-0.030755	0.000000	0.000000	2.000000	172.000000	0.000000
15384.487648	-0.116538	0.582796	-0.001785	81.989616	70.328285	91.853241	0.827621	0.000000	0.081856	0.000000	0.000000	0.000000	0.004424	0.041889	-0.044305	0.000000	0.000000	2.000000	172.000000	0.000000
15384.490981	-0.116538	0.582796	-0.001785	81.998283	70.217392	91.734451	0.827621	0.000000	0.081856	0.000000	0.000000	0.000000	0.004424	0.041889	-0.044305	0.000000	0.000000	2.000000	172.000000	0.000000
15384.494315	-0.116527	0.582954	-0.001916	81.998283	70.217392	91.734451	0.827621	0.000000	0.081856	0.000000	0.000000	0.000000	0.003168	0.047362	-0.039379	0.000000	0.000000	2.000000	172.000000	0.000000
15384.497648	-0.116527	0.582954	-0.001916	81.998283	70.217392	91.734451	0.827621	0.000000	0.081856	0.000000	0.000000	0.000000	0.003168	0.047362	-0.039379	0.000000	0.000000	2.000000	172.000000	0.000000
15384.500981	-0.116527	0.582954	-0.001916	82.023834	70.107719	91.603737	0.826356	0.000000	0.095804	0.000000	0.000000	0.000000	0.003168	0.047362	-0.039379	0.000000	0.000000	2.000000	172.000000	0.000000
15384.504315	-0.116527	0.582954	-0.001916	82.023834	70.107719	91.603737	0.826356	0.000000	0.095804	0.000000	0.000000	0.000000	0.003168	0.047362	-0.039379	0.000000	0.000000	2.000000	172.000000	0.000000
15384.507648	-0.116521	0.583130	-0.002031	82.023834	70.107719	91.603737	0.826356	0.000000	0.095804	0.000000	0.000000	0.000000	0.001914	0.052839	-0.034457	0.000000	0.000000	2.000000	172.000000	0.000000
15384.510981	-0.116521	0.583130	-0.002031	82.061203	69.999878	91.463760	0.826356	0.000000	0.095804	0.000000	0.000000	0.000000	0.001914	0.052839	-0.034457	0.000000	0.000000	2.000000	172.000000	0.000000
15384.514315	-0.116521	0.583130	-0.002031	82.061203	69.999878	91.463760	0.826356	0.000000	0.095804	0.000000	0.000000	0.000000	0.001914	0.052839	-0.034457	0.000000	0.000000	2.000000	172.000000	0.000000
15384.517648	-0.116521	0.583130	-0.002031	82.061203	69.999878	91.463760	0.826356	0.000000	0.095804	0.000000	0.000000	0.000000	0.001914	0.052839	-0.034457	0.000000	0.000000	2.000000	172.000000	0.000000
15384.520981	-0.116578	0.583478	-0.002346	82.098183	69.862984	91.299950	0.826037	0.000000	0.101546	0.000000	0.000000	0.000000	-0.017243	0.104516	-0.094423	0.000000	0.000000	2.000000	172.000000	0.000000
15384.524315	-0.116578	0.583478	-0.002346	82.098183	69.862984	91.299950	0.826037	0.000000	0.101546	0.000000	0.000000	0.000000	-0.017243	0.104516	-0.094423	0.000000	0.000000	2.000000	172.000000	0.000000
15384.527648	-0.116578	0.583478	-0.002346	82.098183	69.862984	91.299950	0.826037	0.000000	0.101546	0.000000	0.000000	0.000000	-0.017243	0.104516	-0.094423	0.000000	0.000000	2.000000	172.000000	0.000000
15384.530981	-0.116578	0.583478	-0.002346	82.121590	69.724922	91.144974	0.828911	0.000000	0.117284	0.000000	0.000000	0.000000	-0.017243	0.104516	-0.094423	0.000000	0.000000	2.000000	172.000000	0.000000
15384.534315	-0.116626	0.583643	-0.002517	82.121590	69.724922	91.144974	0.828911	0.000000	0.117284	0.000000	0.000000	0.000000	-0.014439	0.049456	-0.051369	0.000000	0.000000	2.000000	172.000000	0.000000
15384.537648	-0.116626	0.583643	-0.002517	82.121590	69.724922	91.144974	0.828911	0.000000	0.117284	0.000000	0.000000	0.000000	-0.014439	0.049456	-0.051369	0.000000	0.000000	2.000000	172.000000	0.000000
15384.540981	-0.116626	0.583643	-0.002517	82.128120	69.580505	91.002220	0.831318	0.000000	0.125845	0.000000	0.000000	0.000000	-0.014439	0.049456	-0.051369	0.000000	0.000000	2.000000	172.000000	0.000000
15384.544315	-0.116657	0.583826	-0.002666	82.128120	69.580505	91.002220	0.831318	0.000000	0.125845	0.000000	0.000000	0.000000	-0.009205	0.054927	-0.044796	0.000000	0.000000	2.000000	172.000000	0.000000
15384.547648	-0.116657	0.583826	-0.002666	82.128120	69.580505	91.002220	0.831318	0.000000	0.125845	0.000000	0.000000	0.000000	-0.009205	0.054927	-0.044796	0.000000	0.000000	2.000000	172.000000	0.000000
15384.550981	-0.116657	0.583826	-0.002666	82.127823	69.437553	90.864563	0.832852	0.000000	0.133311	0.000000	0.000000	0.000000	-0.009205	0.054927	-0.044796	0.000000	0.000000	2.000000	172.000000	0.000000
15384.554315	-0.116657	0.583826	-0.002666	82.127823	69.437553	90.864563	0.832852	0.000000	0.133311	0.000000	0.000000	0.000000	-0.009205	0.054927	-0.044796	0.000000	0.000000	2.000000	172.000000	0.000000
15384.557648	-0.116688	0.584009	-0.002816	82.127823	69.437553	90.864563	0.832852	0.000000	0.133311	0.000000	0.000000	0.000000	-0.009190	0.054891	-0.044818	0.000000	0.000000	2.000000	172.000000	0.000000
15384.560981	-0.116688	0.584009	-0.002816	82.129166	69.297539	90.725525	0.832852	0.000000	0.133311	0.000000	0.000000	0.000000	-0.009190	0.054891	-0.044818	0.000000	0.000000	2.000000	172.000000	0.000000
15384.564315	-0.116688	0.584009	-0.002816	82.129166	69.297539	90.725525	0.832852	0.000000	0.133311	0.000000	0.000000	0.000000	-0.009190	0.054891	-0.044818	0.000000	0.000000	2.000000	172.000000	0.000000
15384.567648	-0.116688	0.584009	-0.002816	82.129166	69.297539	90.725525	0.832852	0.000000	0.133311	0.000000	0.000000	0.000000	-0.009190	0.054891	-0.044818	0.000000	0.000000	2.000000	172.000000	0.000000
15384.570981	-0.116722	0.584379	-0.003041	82.138924	69.158455	90.579514	0.834383	0.000000	0.140781	0.000000	0.000000	0.000000	-0.010226	0.110847	-0.067566	0.000000	0.000000	2.000000	172.000000	0.000000
15384.574315	-0.116722	0.584379	-0.003041	82.138924	69.158455	90.579514	0.834383	0.000000	0.140781	0.000000	0.000000	0.000000	-0.010226	0.110847	-0.067566	0.000000	0.000000	2.000000	172.000000	0.000000
15384.577648	-0.116722	0.584379	-0.003041	82.138924	69.158455	90.579514	0.834383	0.000000	0.140781	0.000000	0.000000	0.000000	-0.010226	0.110847	-0.067566	0.000000	0.000000	2.000000	172.000000	0.000000
15384.580981	-0.116722	0.584379	-0.003041	82.155403	69.022408	90.427467	0.836088	0.000000	0.152042	0.000000	0.000000	0.000000	-0.010226	0.110847	-0.067566	0.000000	0.000000	2.000000	172.000000	0.000000
15384.584315	-0.116715	0.584554	-0.003156	82.155403	69.022408	90.427467	0.836088	0.000000	0.152042	0.000000	0.000000	0.000000	0.002003	0.052643	-0.034614	0.000000	0.000000	2.000000	172.000000	0.000000
15384.587648	-0.116715	0.584554	-0.003156	82.155403	69.022408	90.427467	0.836088	0.000000	0.152042	0.000000	0.000000	0.000000	0.002003	0.052643	-0.034614	0.000000	0.000000	2.000000	172.000000	0.000000
15384.590981	-0.116715	0.584554	-0.003156	82.180313	68.886360	90.267509	0.835754	0.000000	0.157811	0.000000	0.000000	0.000000	0.002003	0.052643	-0.034614	0.000000	0.000000	2.000000	172.000000	0.000000
15384.594315	-0.116714	0.584722	-0.003249	82.180313	68.886360	90.267509	0.835754	0.000000	0.157811	0.000000	0.000000	0.000000	0.000227	0.050464	-0.027689	0.000000	0.000000	2.000000	172.000000	0.000000
15384.597648	-0.116714	0.584722	-0.003249	82.180313	68.886360	90.267509	0.835754	0.000000	0.157811	0.000000	0.000000	0.000000	0.000227	0.050464	-0.027689	0.000000	0.000000	2.000000	172.000000	0.000000
15384.600981	-0.116714	0.584722	-0.003249	82.214897	68.729851	90.074669	0.835716	0.000000	0.162426	0.000000	0.000000	0.000000	0.000227	0.050464	-0.027689	0.000000	0.000000	2.000000	172.000000	0.000000
15384.604315	-0.116714	0.584722	-0.003249	82.214897	68.729851	90.074669	0.835716	0.000000	0.162426	0.000000	0.000000	0.000000	0.000227	0.050464	-0.027689	0.000000	0.000000	2.000000	172.000000	0.000000
15384.607648	-0.116680	0.584905	-0.003382	82.214897	68.729851	90.074669	0.835716	0.000000	0.162426	0.000000	0.000000	0.000000	0.010269	0.054770	-0.039936	0.000000	0.000000	2.000000	172.000000	0.000000
15384.610981	-0.116680	0.584905	-0.003382	82.246475	68.594498	89.906372	0.835716	0.000000	0.162426	0.000000	0.000000	0.000000	0.010269	0.054770	-0.039936	0.000000	0.000000	2.000000	172.000000	0.000000
15384.614315	-0.116680	0.584905	-0.003382	82.246475	68.594498	89.906372	0.835716	0.000000	0.162426	0.000000	0.000000	0.000000	0.010269	0.054770	-0.039936	0.000000	0.000000	2.000000	172.000000	0.000000
15384.617648	-0.116680	0.584905	-0.003382	82.246475	68.594498	89.906372	0.835716	0.000000	0.162426	0.000000	0.000000	0.000000	0.010269	0.054770	-0.039936	0.000000	0.000000	2.000000	172.000000	0.000000
15384.620981	-0.116610	0.585292	-0.003563	82.265762	68.437737	89.724846	0.834005	0.000000	0.169082	0.000000	0.000000	0.000000	0.020913	0.116161	-0.054550	0.000000	0.000000	2.000000	172.000000	0.000000
15384.624315	-0.116610	0.585292	-0.003563	82.265762	68.437737	89.724846	0.834005	0.000000	0.169082	0.000000	0.000000	0.000000	0.020913	0.116161	-0.054550	0.000000	0.000000	2.000000	172.000000	0.000000
15384.627648	-0.116610	0.585292	-0.003563	82.265762	68.437737	89.724846	0.834005	0.000000	0.169082	0.000000	0.000000	0.000000	0.020913	0.116161	-0.054550	0.000000	0.000000	2.000000	172.000000	0.000000
15384.630981	-0.116610	0.585292	-0.003563	82.276558	68.280190	89.550446	0.830520	0.000000	0.178173	0.000000	0.000000	0.000000	0.020913	0.116161	-0.054550	0.000000	0.000000	2.000000	172.000000	0.000000
15384.634315	-0.116561	0.585467	-0.003668	82.276558	68.280190	89.550446	0.830520	0.000000	0.178173	0.000000	0.000000	0.000000	0.014956	0.052537	-0.031394	0.000000	0.000000	2.000000	172.000000	0.000000
15384.637648	-0.116561	0.585467	-0.003668	82.276558	68.280190	89.550446	0.830520	0.000000	0.178173	0.000000	0.000000	0.000000	0.014956	0.052537	-0.031394	0.000000	0.000000	2.000000	172.000000	0.000000
15384.640981	-0.116561	0.585467	-0.003668	82.291000	68.144897	89.395355	0.828027	0.000000	0.183406	0.000000	0.000000	0.000000	0.014956	0.052537	-0.031394	0.000000	0.000000	2.000000	172.000000	0.000000
15384.644315	-0.116515	0.585661	-0.003756	82.291000	68.144897	89.395355	0.828027	0.000000	0.183406	0.000000	0.000000	0.000000	0.013695	0.058045	-0.026504	0.000000	0.000000	2.000000	172.000000	0.000000
15384.647648	-0.116515	0.585661	-0.003756	82.291000	68.144897	89.395355	0.828027	0.000000	0.183406	0.000000	0.000000	0.000000	0.013695	0.058045	-0.026504	0.000000	0.000000	2.000000	172.000000	0.000000
15384.650981	-0.116515	0.585661	-0.003756	82.311806	67.983032	89.209869	0.825745	0.000000	0.187823	0.000000	0.000000	0.000000	0.013695	0.058045	-0.026504	0.000000	0.000000	2.000000	172.000000	0.000000
15384.654315	-0.116515	0.585661	-0.003756	82.311806	67.983032	89.209869	0.825745	0.000000	0.187823	0.000000	0.000000	0.000000	0.013695	0.058045	-0.026504	0.000000	0.000000	2.000000	172.000000	0.000000
15384.657648	-0.116497	0.585847	-0.003827	82.311806	67.983032	89.209869	0.825745	0.000000	0.187823	0.000000	0.000000	0.000000	0.005456	0.055868	-0.021235	0.000000	0.000000	2.000000	172.000000	0.000000
15384.660981	-0.116497	0.585847	-0.003827	82.339294	67.819618	89.016533	0.825745	0.000000	0.187823	0.000000	0.000000	0.000000	0.005456	0.055868	-0.021235	0.000000	0.000000	2.000000	172.000000	0.000000
15384.664315	-0.116497	0.585847	-0.003827	82.339294	67.819618	89.016533	0.825745	0.000000	0.187823	0.000000	0.000000	0.000000	0.005456	0.055868	-0.021235	0.000000	0.000000	2.000000	172.000000	0.000000
15384.667648	-0.116497	0.585847	-0.003827	82.339294	67.819618	89.016533	0.825745	0.000000	0.187823	0.000000	0.000000	0.000000	0.005456	0.055868	-0.021235	0.000000	0.000000	2.000000	172.000000	0.000000
15384.670981	-0.116445	0.586212	-0.003940	82.361229	67.635078	88.803879	0.824835	0.000000	0.191362	0.000000	0.000000	0.000000	0.015598	0.109540	-0.033924	0.000000	0.000000	2.000000	172.000000	0.000000
15384.674315	-0.116445	0.586212	-0.003940	82.361229	67.635078	88.803879	0.824835	0.000000	0.191362	0.000000	0.000000	0.000000	0.015598	0.109540	-0.033924	0.000000	0.000000	2.000000	172.000000	0.000000
15384.677648	-0.116445	0.586212	-0.003940	82.361229	67.635078	88.803879	0.824835	0.000000	0.191362	0.000000	0.000000	0.000000	0.015598	0.109540	-0.033924	0.000000	0.000000	2.000000	172.000000	0.000000
15384.680981	-0.116445	0.586212	-0.003940	82.383972	67.498398	88.636810	0.822235	0.000000	0.197016	0.000000	0.000000	0.000000	0.015598	0.109540	-0.033924	0.000000	0.000000	2.000000	172.000000	0.000000
15384.684315	-0.116395	0.586384	-0.003954	82.383972	67.498398	88.636810	0.822235	0.000000	0.197016	0.000000	0.000000	0.000000	0.014808	0.051543	-0.004076	0.000000	0.000000	2.000000	172.000000	0.000000
15384.687648	-0.116395	0.586384	-0.003954	82.383972	67.498398	88.636810	0.822235	0.000000	0.197016	0.000000	0.000000	0.000000	0.014808	0.051543	-0.004076	0.000000	0.000000	2.000000	172.000000	0.000000
15384.690981	-0.116395	0.586384	-0.003954	82.416359	67.333145	88.434204	0.819767	0.000000	0.197696	0.000000	0.000000	0.000000	0.014808	0.051543	-0.004076	0.000000	0.000000	2.000000	172.000000	0.000000
15384.694315	-0.116395	0.586384	-0.003954	82.416359	67.333145	88.434204	0.819767	0.000000	0.197696	0.000000	0.000000	0.000000	0.014808	0.051543	-0.004076	0.000000	0.000000	2.000000	172.000000	0.000000
15384.697648	-0.116357	0.586544	-0.004013	82.416359	67.333145	88.434204	0.819767	0.000000	0.197696	0.000000	0.000000	0.000000	0.011400	0.048165	-0.017609	0.000000	0.000000	2.000000	172.000000	0.000000
15384.700981	-0.116357	0.586544	-0.004013	82.464378	67.186798	88.236488	0.819767	0.000000	0.197696	0.000000	0.000000	0.000000	0.011400	0.048165	-0.017609	0.000000	0.000000	2.000000	172.000000	0.000000
15384.704315	-0.116329	0.586716	-0.004032	82.464378	67.186798	88.236488	0.819767	0.000000	0.197696	0.000000	0.000000	0.000000	0.008362	0.051537	-0.005771	0.000000	0.000000	2.000000	172.000000	0.000000
15384.707648	-0.116329	0.586716	-0.004032	82.464378	67.186798	88.236488	0.819767	0.000000	0.197696	0.000000	0.000000	0.000000	0.008362	0.051537	-0.005771	0.000000	0.000000	2.000000	172.000000	0.000000
15384.710981	-0.116329	0.586716	-0.004032	82.513947	67.037659	88.034439	0.816474	0.000000	0.201592	0.000000	0.000000	0.000000	0.008362	0.051537	-0.005771	0.000000	0.000000	2.000000	172.000000	0.000000
15384.714315	-0.116329	0.586716	-0.004032	82.513947	67.037659	88.034439	0.816474	0.000000	0.201592	0.000000	0.000000	0.000000	0.008362	0.051537	-0.005771	0.000000	0.000000	2.000000	172.000000	0.000000
15384.717648	-0.116305	0.586837	-0.004037	82.513947	67.037659	88.034439	0.816474	0.000000	0.201592	0.000000	0.000000	0.000000	0.007308	0.036203	-0.001673	0.000000	0.000000	2.000000	172.000000	0.000000
15384.720981	-0.116305	0.586837	-0.004037	82.550491	66.907875	87.870033	0.816474	0.000000	0.201592	0.000000	0.000000	0.000000	0.007308	0.036203	-0.001673	0.000000	0.000000	2.000000	172.000000	0.000000
15384.724315	-0.116305	0.586837	-0.004037	82.550491	66.907875	87.870033	0.816474	0.000000	0.201592	0.000000	0.000000	0.000000	0.007308	0.036203	-0.001673	0.000000	0.000000	2.000000	172.000000	0.000000
15384.727648	-0.116305	0.586837	-0.004037	82.550491	66.907875	87.870033	0.816474	0.000000	0.201592	0.000000	0.000000	0.000000	0.007308	0.036203	-0.001673	0.000000	0.000000	2.000000	172.000000	0.000000
15384.730981	-0.116344	0.587053	-0.004064	82.555374	66.808769	87.766525	0.815256	0.000000	0.201871	0.000000	0.000000	0.000000	-0.011719	0.064721	-0.007937	0.000000	0.000000	2.000000	172.000000	0.000000
15384.734315	-0.116344	0.587053	-0.004064	82.555374	66.808769	87.766525	0.815256	0.000000	0.201871	0.000000	0.000000	0.000000	-0.011719	0.064721	-0.007937	0.000000	0.000000	2.000000	172.000000	0.000000
15384.737648	-0.116344	0.587053	-0.004064	82.555374	66.808769	87.766525	0.815256	0.000000	0.201871	0.000000	0.000000	0.000000	-0.011719	0.064721	-0.007937	0.000000	0.000000	2.000000	172.000000	0.000000
15384.740981	-0.116344	0.587053	-0.004064	82.552208	66.732803	87.696968	0.817209	0.000000	0.203194	0.000000	0.000000	0.000000	-0.011719	0.064721	-0.007937	0.000000	0.000000	2.000000	172.000000	0.000000
15384.744315	-0.116382	0.587129	-0.004096	82.552208	66.732803	87.696968	0.817209	0.000000	0.203194	0.000000	0.000000	0.000000	-0.011319	0.023006	-0.009500	0.000000	0.000000	2.000000	172.000000	0.000000
15384.747648	-0.116382	0.587129	-0.004096	82.552208	66.732803	87.696968	0.817209	0.000000	0.203194	0.000000	0.000000	0.000000	-0.011319	0.023006	-0.009500	0.000000	0.000000	2.000000	172.000000	0.000000
15384.750981	-0.116382	0.587129	-0.004096	82.551262	66.680038	87.649239	0.819095	0.000000	0.204777	0.000000	0.000000	0.000000	-0.011319	0.023006	-0.009500	0.000000	0.000000	2.000000	172.000000	0.000000
15384.754315	-0.116382	0.587129	-0.004096	82.551262	66.680038	87.649239	0.819095	0.000000	0.204777	0.000000	0.000000	0.000000	-0.011319	0.023006	-0.009500	0.000000	0.000000	2.000000	172.000000	0.000000
15384.757648	-0.116420	0.587206	-0.004127	82.551262	66.680038	87.649239	0.819095	0.000000	0.204777	0.000000	0.000000	0.000000	-0.011313	0.022991	-0.009505	0.000000	0.000000	2.000000	172.000000	0.000000
15384.760981	-0.116420	0.587206	-0.004127	82.550758	66.648239	87.625389	0.819095	0.000000	0.204777	0.000000	0.000000	0.000000	-0.011313	0.022991	-0.009505	0.000000	0.000000	2.000000	172.000000	0.000000
15384.764315	-0.116420	0.587206	-0.004127	82.550758	66.648239	87.625389	0.819095	0.000000	0.204777	0.000000	0.000000	0.000000	-0.011313	0.022991	-0.009505	0.000000	1.000000	2.000000	172.000000	0.000000
15384.767648	-0.116420	0.587206	-0.004127	82.550758	66.648239	87.625389	0.819095	0.000000	0.204777	0.000000	0.000000	0.000000	-0.011313	0.022991	-0.009505	0.000000	1.000000	2.000000	172.000000	0.000000
