# Supplementary material for: Haptic Guidance Needs to Be Intuitive Not Just Informative to Improve Human Motor Accuracy
Source: PLoS One. 2016 Mar 16;11(3):e0150912. doi: 10.1371/journal.pone.0150912 (PMC4794196; doi:10.1371/journal.pone.0150912)
Supplement: S1 Data — (ZIP) [file pone.0150912.s001.zip › Subject6/exp1_0173.txt]

Time	PosX	PosY	PosZ	RotX	RotY	RotZ	ForceX	ForceY	ForceZ	MomentX	MomentY	MomentZ	VelocityX	VelocityY	VelocityZ	CalibratedWeight	ButtonDown	Condition	Trial	Visual
15386.121806	-0.002570	0.504294	0.251043	76.251999	27.012230	37.335617	1.891396	0.000000	-4.628457	0.000000	0.000000	0.000000	0.040675	-0.046598	-0.086666	0.000000	1.000000	2.000000	173.000000	1.000000
15386.125139	-0.002570	0.504294	0.251043	76.251999	27.012230	37.335617	1.891396	0.000000	-4.628457	0.000000	0.000000	0.000000	-0.000000	0.000001	-0.000004	0.000000	1.000000	2.000000	173.000000	1.000000
15386.128472	-0.002570	0.504294	0.251043	76.251999	27.012230	37.335617	1.891396	0.000000	-4.628457	0.000000	0.000000	0.000000	-0.000000	0.000001	-0.000004	0.000000	1.000000	2.000000	173.000000	1.000000
15386.131806	-0.002570	0.504294	0.251043	76.369324	27.277313	37.528816	1.891119	0.000000	-4.628571	0.000000	0.000000	0.000000	-0.000000	0.000001	-0.000004	0.000000	1.000000	2.000000	173.000000	1.000000
15386.135139	-0.001795	0.503906	0.250171	76.369324	27.277313	37.528816	1.891119	0.000000	-4.628571	0.000000	0.000000	0.000000	0.232644	-0.116427	-0.261685	0.000000	1.000000	2.000000	173.000000	1.000000
15386.138472	-0.001795	0.503906	0.250171	76.369324	27.277313	37.528816	1.891119	0.000000	-4.628571	0.000000	0.000000	0.000000	0.232644	-0.116427	-0.261685	0.000000	1.000000	2.000000	173.000000	1.000000
15386.141806	-0.001795	0.503906	0.250171	76.455414	27.415297	37.590488	1.884469	0.000000	-4.631282	0.000000	0.000000	0.000000	0.232644	-0.116427	-0.261685	0.000000	1.000000	2.000000	173.000000	1.000000
15386.145139	-0.000987	0.503762	0.249169	76.455414	27.415297	37.590488	1.884469	0.000000	-4.631282	0.000000	0.000000	0.000000	0.242186	-0.043131	-0.300567	0.000000	1.000000	2.000000	173.000000	1.000000
15386.148472	-0.000987	0.503762	0.249169	76.455414	27.415297	37.590488	1.884469	0.000000	-4.631282	0.000000	0.000000	0.000000	0.242186	-0.043131	-0.300567	0.000000	1.000000	2.000000	173.000000	1.000000
15386.151806	-0.000987	0.503762	0.249169	76.575386	27.061260	37.146404	1.878091	0.000000	-4.633873	0.000000	0.000000	0.000000	0.242186	-0.043131	-0.300567	0.000000	1.000000	2.000000	173.000000	1.000000
15386.155139	-0.000483	0.503559	0.247850	76.575386	27.061260	37.146404	1.878091	0.000000	-4.633873	0.000000	0.000000	0.000000	0.151161	-0.060911	-0.395671	0.000000	1.000000	2.000000	173.000000	1.000000
15386.158472	-0.000483	0.503559	0.247850	76.575386	27.061260	37.146404	1.878091	0.000000	-4.633873	0.000000	0.000000	0.000000	0.151161	-0.060911	-0.395671	0.000000	1.000000	2.000000	173.000000	1.000000
15386.161806	-0.000483	0.503559	0.247850	76.558479	25.438780	35.348228	1.878584	0.000000	-4.633673	0.000000	0.000000	0.000000	0.151161	-0.060911	-0.395671	0.000000	1.000000	2.000000	173.000000	1.000000
15386.165139	0.000419	0.503085	0.246210	76.558479	25.438780	35.348228	1.878584	0.000000	-4.633673	0.000000	0.000000	0.000000	0.270801	-0.142354	-0.492028	0.000000	1.000000	2.000000	173.000000	1.000000
15386.168472	0.000419	0.503085	0.246210	76.558479	25.438780	35.348228	1.878584	0.000000	-4.633673	0.000000	0.000000	0.000000	0.270801	-0.142354	-0.492028	0.000000	1.000000	2.000000	173.000000	1.000000
15386.171806	0.000419	0.503085	0.246210	76.210434	22.574690	32.511337	1.874739	0.000000	-4.635230	0.000000	0.000000	0.000000	0.270801	-0.142354	-0.492028	0.000000	1.000000	2.000000	173.000000	1.000000
15386.175139	0.001384	0.502668	0.244239	76.210434	22.574690	32.511337	1.874739	0.000000	-4.635230	0.000000	0.000000	0.000000	0.289331	-0.125134	-0.591343	0.000000	1.000000	2.000000	173.000000	1.000000
15386.178472	0.001384	0.502668	0.244239	76.210434	22.574690	32.511337	1.874739	0.000000	-4.635230	0.000000	0.000000	0.000000	0.289331	-0.125134	-0.591343	0.000000	1.000000	2.000000	173.000000	1.000000
15386.181806	0.001384	0.502668	0.244239	75.605675	19.139347	29.642233	1.872011	0.000000	-4.636332	0.000000	0.000000	0.000000	0.289331	-0.125134	-0.591343	0.000000	1.000000	2.000000	173.000000	1.000000
15386.185139	0.002342	0.502243	0.242130	75.605675	19.139347	29.642233	1.872011	0.000000	-4.636332	0.000000	0.000000	0.000000	0.287566	-0.127286	-0.632689	0.000000	1.000000	2.000000	173.000000	1.000000
15386.188472	0.002342	0.502243	0.242130	75.605675	19.139347	29.642233	1.872011	0.000000	-4.636332	0.000000	0.000000	0.000000	0.287566	-0.127286	-0.632689	0.000000	1.000000	2.000000	173.000000	1.000000
15386.191806	0.002342	0.502243	0.242130	74.824089	15.774928	27.007793	1.870249	0.000000	-4.637043	0.000000	0.000000	0.000000	0.287566	-0.127286	-0.632689	0.000000	1.000000	2.000000	173.000000	1.000000
15386.195139	0.003426	0.501770	0.239819	74.824089	15.774928	27.007793	1.870249	0.000000	-4.637043	0.000000	0.000000	0.000000	0.325246	-0.142078	-0.693284	0.000000	1.000000	2.000000	173.000000	1.000000
15386.198472	0.003426	0.501770	0.239819	74.824089	15.774928	27.007793	1.870249	0.000000	-4.637043	0.000000	0.000000	0.000000	0.325246	-0.142078	-0.693284	0.000000	1.000000	2.000000	173.000000	1.000000
15386.201806	0.003426	0.501770	0.239819	73.975525	13.031576	24.888538	1.867718	0.000000	-4.638062	0.000000	0.000000	0.000000	0.325246	-0.142078	-0.693284	0.000000	1.000000	2.000000	173.000000	1.000000
15386.205139	0.004831	0.501183	0.237192	73.975525	13.031576	24.888538	1.867718	0.000000	-4.638062	0.000000	0.000000	0.000000	0.421356	-0.175929	-0.788168	0.000000	1.000000	2.000000	173.000000	1.000000
15386.208472	0.004831	0.501183	0.237192	73.975525	13.031576	24.888538	1.867718	0.000000	-4.638062	0.000000	0.000000	0.000000	0.421356	-0.175929	-0.788168	0.000000	1.000000	2.000000	173.000000	1.000000
15386.211806	0.004831	0.501183	0.237192	73.113907	10.948160	23.235426	1.861883	0.000000	-4.640409	0.000000	0.000000	0.000000	0.421356	-0.175929	-0.788168	0.000000	1.000000	2.000000	173.000000	1.000000
15386.215139	0.006485	0.500639	0.234265	73.113907	10.948160	23.235426	1.861883	0.000000	-4.640409	0.000000	0.000000	0.000000	0.496124	-0.163443	-0.878065	0.000000	1.000000	2.000000	173.000000	1.000000
15386.218472	0.006485	0.500639	0.234265	73.113907	10.948160	23.235426	1.861883	0.000000	-4.640409	0.000000	0.000000	0.000000	0.496124	-0.163443	-0.878065	0.000000	1.000000	2.000000	173.000000	1.000000
15386.221806	0.006485	0.500639	0.234265	72.282784	9.404891	21.920826	1.853695	0.000000	-4.643685	0.000000	0.000000	0.000000	0.496124	-0.163443	-0.878065	0.000000	1.000000	2.000000	173.000000	1.000000
15386.225139	0.008220	0.500101	0.231102	72.282784	9.404891	21.920826	1.853695	0.000000	-4.643685	0.000000	0.000000	0.000000	0.520469	-0.161195	-0.948944	0.000000	0.000000	2.000000	173.000000	1.000000
15386.228472	0.008220	0.500101	0.231102	72.282784	9.404891	21.920826	1.853695	0.000000	-4.643685	0.000000	0.000000	0.000000	0.520469	-0.161195	-0.948944	0.000000	0.000000	2.000000	173.000000	1.000000
15386.231806	0.008220	0.500101	0.231102	71.503639	8.166079	20.978064	1.845502	0.000000	-4.646948	0.000000	0.000000	0.000000	0.520469	-0.161195	-0.948944	0.000000	0.000000	2.000000	173.000000	1.000000
15386.235139	0.010227	0.499607	0.227660	71.503639	8.166079	20.978064	1.845502	0.000000	-4.646948	0.000000	0.000000	0.000000	0.602218	-0.148364	-1.032601	0.000000	0.000000	2.000000	173.000000	1.000000
15386.238472	0.010227	0.499607	0.227660	71.503639	8.166079	20.978064	1.845502	0.000000	-4.646948	0.000000	0.000000	0.000000	0.602218	-0.148364	-1.032601	0.000000	0.000000	2.000000	173.000000	1.000000
15386.241806	0.010227	0.499607	0.227660	70.797173	7.010732	20.071789	1.834195	0.000000	-4.651423	0.000000	0.000000	0.000000	0.602218	-0.148364	-1.032601	0.000000	0.000000	2.000000	173.000000	1.000000
15386.245139	0.012369	0.499074	0.223839	70.797173	7.010732	20.071789	1.834195	0.000000	-4.651423	0.000000	0.000000	0.000000	0.642569	-0.159945	-1.146148	0.000000	0.000000	2.000000	173.000000	1.000000
15386.248472	0.012369	0.499074	0.223839	70.797173	7.010732	20.071789	1.834195	0.000000	-4.651423	0.000000	0.000000	0.000000	0.642569	-0.159945	-1.146148	0.000000	0.000000	2.000000	173.000000	1.000000
15386.251806	0.012369	0.499074	0.223839	70.145218	5.737345	19.161055	1.822752	0.000000	-4.655919	0.000000	0.000000	0.000000	0.642569	-0.159945	-1.146148	0.000000	0.000000	2.000000	173.000000	1.000000
15386.255139	0.014642	0.498623	0.219792	70.145218	5.737345	19.161055	1.822752	0.000000	-4.655919	0.000000	0.000000	0.000000	0.682016	-0.135055	-1.214182	0.000000	0.000000	2.000000	173.000000	1.000000
15386.258472	0.014642	0.498623	0.219792	70.145218	5.737345	19.161055	1.822752	0.000000	-4.655919	0.000000	0.000000	0.000000	0.682016	-0.135055	-1.214182	0.000000	0.000000	2.000000	173.000000	1.000000
15386.261806	0.014642	0.498623	0.219792	69.539063	4.311983	18.121845	1.810078	0.000000	-4.660860	0.000000	0.000000	0.000000	0.682016	-0.135055	-1.214182	0.000000	0.000000	2.000000	173.000000	1.000000
15386.265139	0.017073	0.498198	0.215499	69.539063	4.311983	18.121845	1.810078	0.000000	-4.660860	0.000000	0.000000	0.000000	0.729365	-0.127539	-1.288032	0.000000	0.000000	2.000000	173.000000	1.000000
15386.268472	0.017073	0.498198	0.215499	69.539063	4.311983	18.121845	1.810078	0.000000	-4.660860	0.000000	0.000000	0.000000	0.729365	-0.127539	-1.288032	0.000000	0.000000	2.000000	173.000000	1.000000
15386.271806	0.017073	0.498198	0.215499	68.952690	2.764355	16.708181	1.795697	0.000000	-4.666420	0.000000	0.000000	0.000000	0.729365	-0.127539	-1.288032	0.000000	0.000000	2.000000	173.000000	1.000000
15386.275139	0.019530	0.497817	0.210973	68.952690	2.764355	16.708181	1.795697	0.000000	-4.666420	0.000000	0.000000	0.000000	0.736855	-0.114459	-1.357854	0.000000	0.000000	2.000000	173.000000	1.000000
15386.278472	0.019530	0.497817	0.210973	68.952690	2.764355	16.708181	1.795697	0.000000	-4.666420	0.000000	0.000000	0.000000	0.736855	-0.114459	-1.357854	0.000000	0.000000	2.000000	173.000000	1.000000
15386.281806	0.019530	0.497817	0.210973	68.343636	1.210708	15.196912	1.781909	0.000000	-4.671702	0.000000	0.000000	0.000000	0.736855	-0.114459	-1.357854	0.000000	0.000000	2.000000	173.000000	1.000000
15386.285139	0.022102	0.497552	0.206236	68.343636	1.210708	15.196912	1.781909	0.000000	-4.671702	0.000000	0.000000	0.000000	0.771779	-0.079376	-1.421026	0.000000	0.000000	2.000000	173.000000	1.000000
15386.288472	0.022102	0.497552	0.206236	68.343636	1.210708	15.196912	1.781909	0.000000	-4.671702	0.000000	0.000000	0.000000	0.771779	-0.079376	-1.421026	0.000000	0.000000	2.000000	173.000000	1.000000
15386.291806	0.022102	0.497552	0.206236	67.697998	-0.205529	13.968163	1.766735	0.000000	-4.677462	0.000000	0.000000	0.000000	0.771779	-0.079376	-1.421026	0.000000	0.000000	2.000000	173.000000	1.000000
15386.295139	0.024757	0.497334	0.201358	67.697998	-0.205529	13.968163	1.766735	0.000000	-4.677462	0.000000	0.000000	0.000000	0.796372	-0.065498	-1.463265	0.000000	0.000000	2.000000	173.000000	1.000000
15386.298472	0.024757	0.497334	0.201358	67.697998	-0.205529	13.968163	1.766735	0.000000	-4.677462	0.000000	0.000000	0.000000	0.796372	-0.065498	-1.463265	0.000000	0.000000	2.000000	173.000000	1.000000
15386.301806	0.024757	0.497334	0.201358	67.016090	-1.409303	13.192759	1.750190	0.000000	-4.683678	0.000000	0.000000	0.000000	0.796372	-0.065498	-1.463265	0.000000	0.000000	2.000000	173.000000	1.000000
15386.305139	0.027548	0.497120	0.196267	67.016090	-1.409303	13.192759	1.750190	0.000000	-4.683678	0.000000	0.000000	0.000000	0.837373	-0.064012	-1.527365	0.000000	0.000000	2.000000	173.000000	1.000000
15386.308472	0.027548	0.497120	0.196267	67.016090	-1.409303	13.192759	1.750190	0.000000	-4.683678	0.000000	0.000000	0.000000	0.837373	-0.064012	-1.527365	0.000000	0.000000	2.000000	173.000000	1.000000
15386.311806	0.027548	0.497120	0.196267	66.306854	-2.433722	12.606635	1.731538	0.000000	-4.690605	0.000000	0.000000	0.000000	0.837373	-0.064012	-1.527365	0.000000	0.000000	2.000000	173.000000	1.000000
15386.315139	0.030438	0.496947	0.190956	66.306854	-2.433722	12.606635	1.731538	0.000000	-4.690605	0.000000	0.000000	0.000000	0.866943	-0.052099	-1.593305	0.000000	0.000000	2.000000	173.000000	1.000000
15386.318472	0.030438	0.496947	0.190956	66.306854	-2.433722	12.606635	1.731538	0.000000	-4.690605	0.000000	0.000000	0.000000	0.866943	-0.052099	-1.593305	0.000000	0.000000	2.000000	173.000000	1.000000
15386.321806	0.030438	0.496947	0.190956	65.605263	-3.317748	11.904166	1.711402	0.000000	-4.697989	0.000000	0.000000	0.000000	0.866943	-0.052099	-1.593305	0.000000	0.000000	2.000000	173.000000	1.000000
15386.325139	0.033388	0.496863	0.185401	65.605263	-3.317748	11.904166	1.711402	0.000000	-4.697989	0.000000	0.000000	0.000000	0.884964	-0.025179	-1.666558	0.000000	0.000000	2.000000	173.000000	1.000000
15386.328472	0.033388	0.496863	0.185401	65.605263	-3.317748	11.904166	1.711402	0.000000	-4.697989	0.000000	0.000000	0.000000	0.884964	-0.025179	-1.666558	0.000000	0.000000	2.000000	173.000000	1.000000
15386.331806	0.033388	0.496863	0.185401	64.936424	-4.055442	11.351985	1.690632	0.000000	-4.705503	0.000000	0.000000	0.000000	0.884964	-0.025179	-1.666558	0.000000	0.000000	2.000000	173.000000	1.000000
15386.335139	0.036421	0.496831	0.179597	64.936424	-4.055442	11.351985	1.690632	0.000000	-4.705503	0.000000	0.000000	0.000000	0.910042	-0.009670	-1.741204	0.000000	0.000000	2.000000	173.000000	1.000000
15386.338472	0.036421	0.496831	0.179597	64.936424	-4.055442	11.351985	1.690632	0.000000	-4.705503	0.000000	0.000000	0.000000	0.910042	-0.009670	-1.741204	0.000000	0.000000	2.000000	173.000000	1.000000
15386.341806	0.036421	0.496831	0.179597	64.314651	-4.649828	11.028353	1.668575	0.000000	-4.713370	0.000000	0.000000	0.000000	0.910042	-0.009670	-1.741204	0.000000	0.000000	2.000000	173.000000	1.000000
15386.345139	0.039408	0.496811	0.173512	64.314651	-4.649828	11.028353	1.668575	0.000000	-4.713370	0.000000	0.000000	0.000000	0.896157	-0.005910	-1.825395	0.000000	0.000000	2.000000	173.000000	1.000000
15386.348472	0.039408	0.496811	0.173512	64.314651	-4.649828	11.028353	1.668575	0.000000	-4.713370	0.000000	0.000000	0.000000	0.896157	-0.005910	-1.825395	0.000000	0.000000	2.000000	173.000000	1.000000
15386.351806	0.039408	0.496811	0.173512	63.750870	-5.059952	11.055871	1.648417	0.000000	-4.720458	0.000000	0.000000	0.000000	0.896157	-0.005910	-1.825395	0.000000	0.000000	2.000000	173.000000	1.000000
15386.355139	0.042468	0.496893	0.167219	63.750870	-5.059952	11.055871	1.648417	0.000000	-4.720458	0.000000	0.000000	0.000000	0.917935	0.024692	-1.887904	0.000000	0.000000	2.000000	173.000000	1.000000
15386.358472	0.042468	0.496893	0.167219	63.750870	-5.059952	11.055871	1.648417	0.000000	-4.720458	0.000000	0.000000	0.000000	0.917935	0.024692	-1.887904	0.000000	0.000000	2.000000	173.000000	1.000000
15386.361806	0.042468	0.496893	0.167219	63.277119	-5.252849	11.697494	1.626671	0.000000	-4.727996	0.000000	0.000000	0.000000	0.917935	0.024692	-1.887904	0.000000	0.000000	2.000000	173.000000	1.000000
15386.365139	0.045537	0.497076	0.160754	63.277119	-5.252849	11.697494	1.626671	0.000000	-4.727996	0.000000	0.000000	0.000000	0.920578	0.054773	-1.939426	0.000000	0.000000	2.000000	173.000000	1.000000
15386.368472	0.045537	0.497076	0.160754	63.277119	-5.252849	11.697494	1.626671	0.000000	-4.727996	0.000000	0.000000	0.000000	0.920578	0.054773	-1.939426	0.000000	0.000000	2.000000	173.000000	1.000000
15386.371806	0.045537	0.497076	0.160754	62.866463	-5.228406	12.403408	1.604411	0.000000	-4.735595	0.000000	0.000000	0.000000	0.920578	0.054773	-1.939426	0.000000	0.000000	2.000000	173.000000	1.000000
15386.375139	0.048820	0.497395	0.154207	62.866463	-5.228406	12.403408	1.604411	0.000000	-4.735595	0.000000	0.000000	0.000000	0.985089	0.095868	-1.964073	0.000000	0.000000	2.000000	173.000000	1.000000
15386.378472	0.048820	0.497395	0.154207	62.866463	-5.228406	12.403408	1.604411	0.000000	-4.735595	0.000000	0.000000	0.000000	0.985089	0.095868	-1.964073	0.000000	0.000000	2.000000	173.000000	1.000000
15386.381806	0.048820	0.497395	0.154207	62.531502	-5.025514	13.588503	1.574966	0.000000	-4.745470	0.000000	0.000000	0.000000	0.985089	0.095868	-1.964073	0.000000	0.000000	2.000000	173.000000	1.000000
15386.385139	0.052199	0.497901	0.147638	62.531502	-5.025514	13.588503	1.574966	0.000000	-4.745470	0.000000	0.000000	0.000000	1.013456	0.151599	-1.970987	0.000000	0.000000	2.000000	173.000000	1.000000
15386.388472	0.052199	0.497901	0.147638	62.531502	-5.025514	13.588503	1.574966	0.000000	-4.745470	0.000000	0.000000	0.000000	1.013456	0.151599	-1.970987	0.000000	0.000000	2.000000	173.000000	1.000000
15386.391806	0.052199	0.497901	0.147638	62.231533	-4.749405	15.817192	1.540163	0.000000	-4.756879	0.000000	0.000000	0.000000	1.013456	0.151599	-1.970987	0.000000	0.000000	2.000000	173.000000	1.000000
15386.395139	0.055535	0.498528	0.141174	62.231533	-4.749405	15.817192	1.540163	0.000000	-4.756879	0.000000	0.000000	0.000000	1.000857	0.188187	-1.939061	0.000000	0.000000	2.000000	173.000000	1.000000
15386.398472	0.055535	0.498528	0.141174	62.231533	-4.749405	15.817192	1.540163	0.000000	-4.756879	0.000000	0.000000	0.000000	1.000857	0.188187	-1.939061	0.000000	0.000000	2.000000	173.000000	1.000000
15386.401806	0.055535	0.498528	0.141174	61.932652	-4.516674	18.071884	1.502094	0.000000	-4.769037	0.000000	0.000000	0.000000	1.000857	0.188187	-1.939061	0.000000	0.000000	2.000000	173.000000	1.000000
15386.405139	0.059027	0.499339	0.134797	61.932652	-4.516674	18.071884	1.502094	0.000000	-4.769037	0.000000	0.000000	0.000000	1.047705	0.243378	-1.913020	0.000000	0.000000	2.000000	173.000000	1.000000
15386.408472	0.059027	0.499339	0.134797	61.932652	-4.516674	18.071884	1.502094	0.000000	-4.769037	0.000000	0.000000	0.000000	1.047705	0.243378	-1.913020	0.000000	0.000000	2.000000	173.000000	1.000000
15386.411806	0.059027	0.499339	0.134797	61.625561	-4.368078	19.597248	1.454109	0.000000	-4.783886	0.000000	0.000000	0.000000	1.047705	0.243378	-1.913020	0.000000	0.000000	2.000000	173.000000	1.000000
15386.415139	0.062427	0.500350	0.128590	61.625561	-4.368078	19.597248	1.454109	0.000000	-4.783886	0.000000	0.000000	0.000000	1.019949	0.303244	-1.862157	0.000000	0.000000	2.000000	173.000000	1.000000
15386.418472	0.062427	0.500350	0.128590	61.625561	-4.368078	19.597248	1.454109	0.000000	-4.783886	0.000000	0.000000	0.000000	1.019949	0.303244	-1.862157	0.000000	0.000000	2.000000	173.000000	1.000000
15386.421806	0.062427	0.500350	0.128590	61.320122	-4.296843	19.868111	1.402327	0.000000	-4.799321	0.000000	0.000000	0.000000	1.019949	0.303244	-1.862157	0.000000	0.000000	2.000000	173.000000	1.000000
15386.425139	0.065900	0.501585	0.122499	61.320122	-4.296843	19.868111	1.402327	0.000000	-4.799321	0.000000	0.000000	0.000000	1.041873	0.370507	-1.827433	0.000000	0.000000	2.000000	173.000000	1.000000
15386.428472	0.065900	0.501585	0.122499	61.320122	-4.296843	19.868111	1.402327	0.000000	-4.799321	0.000000	0.000000	0.000000	1.041873	0.370507	-1.827433	0.000000	0.000000	2.000000	173.000000	1.000000
15386.431806	0.065900	0.501585	0.122499	61.096684	-4.339592	19.165611	1.340877	0.000000	-4.816850	0.000000	0.000000	0.000000	1.041873	0.370507	-1.827433	0.000000	0.000000	2.000000	173.000000	1.000000
15386.435139	0.069441	0.502973	0.116491	61.096684	-4.339592	19.165611	1.340877	0.000000	-4.816850	0.000000	0.000000	0.000000	1.062316	0.416350	-1.802361	0.000000	0.000000	2.000000	173.000000	1.000000
15386.438472	0.069441	0.502973	0.116491	61.096684	-4.339592	19.165611	1.340877	0.000000	-4.816850	0.000000	0.000000	0.000000	1.062316	0.416350	-1.802361	0.000000	0.000000	2.000000	173.000000	1.000000
15386.441806	0.069441	0.502973	0.116491	61.077881	-4.577407	18.679100	1.268726	0.000000	-4.836355	0.000000	0.000000	0.000000	1.062316	0.416350	-1.802361	0.000000	0.000000	2.000000	173.000000	1.000000
15386.445139	0.072938	0.504493	0.110563	61.077881	-4.577407	18.679100	1.268726	0.000000	-4.836355	0.000000	0.000000	0.000000	1.049281	0.455987	-1.778368	0.000000	0.000000	2.000000	173.000000	1.000000
15386.448472	0.072938	0.504493	0.110563	61.077881	-4.577407	18.679100	1.268726	0.000000	-4.836355	0.000000	0.000000	0.000000	1.049281	0.455987	-1.778368	0.000000	0.000000	2.000000	173.000000	1.000000
15386.451806	0.072938	0.504493	0.110563	61.214745	-5.013721	18.542236	1.188718	0.000000	-4.856639	0.000000	0.000000	0.000000	1.049281	0.455987	-1.778368	0.000000	0.000000	2.000000	173.000000	1.000000
15386.455139	0.076368	0.506142	0.104721	61.214745	-5.013721	18.542236	1.188718	0.000000	-4.856639	0.000000	0.000000	0.000000	1.028720	0.494735	-1.752673	0.000000	0.000000	2.000000	173.000000	1.000000
15386.458472	0.076368	0.506142	0.104721	61.214745	-5.013721	18.542236	1.188718	0.000000	-4.856639	0.000000	0.000000	0.000000	1.028720	0.494735	-1.752673	0.000000	0.000000	2.000000	173.000000	1.000000
15386.461806	0.076368	0.506142	0.104721	61.438538	-5.622127	18.436605	1.100678	0.000000	-4.877346	0.000000	0.000000	0.000000	1.028720	0.494735	-1.752673	0.000000	0.000000	2.000000	173.000000	1.000000
15386.465139	0.079757	0.507887	0.098965	61.438538	-5.622127	18.436605	1.100678	0.000000	-4.877346	0.000000	0.000000	0.000000	1.016935	0.523455	-1.726608	0.000000	0.000000	2.000000	173.000000	1.000000
15386.468472	0.079757	0.507887	0.098965	61.438538	-5.622127	18.436605	1.100678	0.000000	-4.877346	0.000000	0.000000	0.000000	1.016935	0.523455	-1.726608	0.000000	0.000000	2.000000	173.000000	1.000000
15386.471806	0.079757	0.507887	0.098965	61.703552	-6.337769	18.427565	1.001971	0.000000	-4.898577	0.000000	0.000000	0.000000	1.016935	0.523455	-1.726608	0.000000	0.000000	2.000000	173.000000	1.000000
15386.475139	0.083098	0.509688	0.093224	61.703552	-6.337769	18.427565	1.001971	0.000000	-4.898577	0.000000	0.000000	0.000000	1.002287	0.540303	-1.722481	0.000000	0.000000	2.000000	173.000000	1.000000
15386.478472	0.083098	0.509688	0.093224	61.703552	-6.337769	18.427565	1.001971	0.000000	-4.898577	0.000000	0.000000	0.000000	1.002287	0.540303	-1.722481	0.000000	0.000000	2.000000	173.000000	1.000000
15386.481806	0.083098	0.509688	0.093224	61.976345	-7.106738	18.778015	0.845086	0.000000	-4.661182	0.000000	0.000000	0.000000	1.002287	0.540303	-1.722481	0.000000	0.000000	2.000000	173.000000	1.000000
15386.485139	0.086416	0.511573	0.087490	61.976345	-7.106738	18.778015	0.845086	0.000000	-4.661182	0.000000	0.000000	0.000000	0.995267	0.565657	-1.720138	0.000000	0.000000	2.000000	173.000000	1.000000
15386.488472	0.086416	0.511573	0.087490	61.976345	-7.106738	18.778015	0.845086	0.000000	-4.661182	0.000000	0.000000	0.000000	0.995267	0.565657	-1.720138	0.000000	0.000000	2.000000	173.000000	1.000000
15386.491806	0.086416	0.511573	0.087490	62.204632	-7.904685	19.032139	0.679208	0.000000	-4.374492	0.000000	0.000000	0.000000	0.995267	0.565657	-1.720138	0.000000	0.000000	2.000000	173.000000	1.000000
15386.495139	0.089719	0.513562	0.081821	62.204632	-7.904685	19.032139	0.679208	0.000000	-4.374492	0.000000	0.000000	0.000000	0.990843	0.596555	-1.700541	0.000000	0.000000	2.000000	173.000000	1.000000
15386.498472	0.089719	0.513562	0.081821	62.204632	-7.904685	19.032139	0.679208	0.000000	-4.374492	0.000000	0.000000	0.000000	0.990843	0.596555	-1.700541	0.000000	0.000000	2.000000	173.000000	1.000000
15386.501806	0.089719	0.513562	0.081821	62.368526	-8.702046	18.613211	0.514068	0.000000	-4.091069	0.000000	0.000000	0.000000	0.990843	0.596555	-1.700541	0.000000	0.000000	2.000000	173.000000	1.000000
15386.505139	0.092938	0.515656	0.076271	62.368526	-8.702046	18.613211	0.514068	0.000000	-4.091069	0.000000	0.000000	0.000000	0.965853	0.628157	-1.665001	0.000000	0.000000	2.000000	173.000000	1.000000
15386.508472	0.092938	0.515656	0.076271	62.368526	-8.702046	18.613211	0.514068	0.000000	-4.091069	0.000000	0.000000	0.000000	0.965853	0.628157	-1.665001	0.000000	0.000000	2.000000	173.000000	1.000000
15386.511806	0.092938	0.515656	0.076271	62.455490	-9.473890	17.548876	0.353092	0.000000	-3.813569	0.000000	0.000000	0.000000	0.965853	0.628157	-1.665001	0.000000	0.000000	2.000000	173.000000	1.000000
15386.515139	0.096045	0.517938	0.070941	62.455490	-9.473890	17.548876	0.353092	0.000000	-3.813569	0.000000	0.000000	0.000000	0.931929	0.684816	-1.598996	0.000000	0.000000	2.000000	173.000000	1.000000
15386.518472	0.096045	0.517938	0.070941	62.455490	-9.473890	17.548876	0.353092	0.000000	-3.813569	0.000000	0.000000	0.000000	0.931929	0.684816	-1.598996	0.000000	0.000000	2.000000	173.000000	1.000000
15386.521806	0.096045	0.517938	0.070941	62.499092	-10.192206	16.598692	0.197771	0.000000	-3.547069	0.000000	0.000000	0.000000	0.931929	0.684816	-1.598996	0.000000	0.000000	2.000000	173.000000	1.000000
15386.525139	0.098976	0.520368	0.065873	62.499092	-10.192206	16.598692	0.197771	0.000000	-3.547069	0.000000	0.000000	0.000000	0.879293	0.728773	-1.520587	0.000000	0.000000	2.000000	173.000000	1.000000
15386.528472	0.098976	0.520368	0.065873	62.499092	-10.192206	16.598692	0.197771	0.000000	-3.547069	0.000000	0.000000	0.000000	0.879293	0.728773	-1.520587	0.000000	0.000000	2.000000	173.000000	1.000000
15386.531806	0.098976	0.520368	0.065873	62.555557	-10.861418	15.776682	0.051222	0.000000	-3.293638	0.000000	0.000000	0.000000	0.879293	0.728773	-1.520587	0.000000	0.000000	2.000000	173.000000	1.000000
15386.535139	0.101714	0.522899	0.061059	62.555557	-10.861418	15.776682	0.051222	0.000000	-3.293638	0.000000	0.000000	0.000000	0.821384	0.759337	-1.443990	0.000000	0.000000	2.000000	173.000000	1.000000
15386.538472	0.101714	0.522899	0.061059	62.555557	-10.861418	15.776682	0.051222	0.000000	-3.293638	0.000000	0.000000	0.000000	0.821384	0.759337	-1.443990	0.000000	0.000000	2.000000	173.000000	1.000000
15386.541806	0.101714	0.522899	0.061059	62.696228	-11.593520	14.913341	-0.085675	0.000000	-3.052973	0.000000	0.000000	0.000000	0.821384	0.759337	-1.443990	0.000000	0.000000	2.000000	173.000000	1.000000
15386.545139	0.104308	0.525557	0.056452	62.696228	-11.593520	14.913341	-0.085675	0.000000	-3.052973	0.000000	0.000000	0.000000	0.778425	0.797538	-1.382193	0.000000	0.000000	2.000000	173.000000	1.000000
15386.548472	0.104308	0.525557	0.056452	62.696228	-11.593520	14.913341	-0.085675	0.000000	-3.052973	0.000000	0.000000	0.000000	0.778425	0.797538	-1.382193	0.000000	0.000000	2.000000	173.000000	1.000000
15386.551806	0.104308	0.525557	0.056452	62.981579	-12.415664	14.325581	-0.215413	0.000000	-2.822607	0.000000	0.000000	0.000000	0.778425	0.797538	-1.382193	0.000000	0.000000	2.000000	173.000000	1.000000
15386.555139	0.106632	0.528248	0.052010	62.981579	-12.415664	14.325581	-0.215413	0.000000	-2.822607	0.000000	0.000000	0.000000	0.697074	0.807139	-1.332596	0.000000	0.000000	2.000000	173.000000	1.000000
15386.558472	0.106632	0.528248	0.052010	62.981579	-12.415664	14.325581	-0.215413	0.000000	-2.822607	0.000000	0.000000	0.000000	0.697074	0.807139	-1.332596	0.000000	0.000000	2.000000	173.000000	1.000000
15386.561806	0.106632	0.528248	0.052010	63.386917	-13.300261	13.947365	-0.331592	0.000000	-2.600508	0.000000	0.000000	0.000000	0.697074	0.807139	-1.332596	0.000000	0.000000	2.000000	173.000000	1.000000
15386.565139	0.108720	0.531017	0.047746	63.386917	-13.300261	13.947365	-0.331592	0.000000	-2.600508	0.000000	0.000000	0.000000	0.626442	0.830813	-1.279139	0.000000	0.000000	2.000000	173.000000	1.000000
15386.568472	0.108720	0.531017	0.047746	63.386917	-13.300261	13.947365	-0.331592	0.000000	-2.600508	0.000000	0.000000	0.000000	0.626442	0.830813	-1.279139	0.000000	0.000000	2.000000	173.000000	1.000000
15386.571806	0.108720	0.531017	0.047746	63.858170	-14.258962	13.233393	-0.435999	0.000000	-2.387318	0.000000	0.000000	0.000000	0.626442	0.830813	-1.279139	0.000000	0.000000	2.000000	173.000000	1.000000
15386.575139	0.110577	0.533850	0.043646	63.858170	-14.258962	13.233393	-0.435999	0.000000	-2.387318	0.000000	0.000000	0.000000	0.556994	0.849745	-1.230232	0.000000	0.000000	2.000000	173.000000	1.000000
15386.578472	0.110577	0.533850	0.043646	63.858170	-14.258962	13.233393	-0.435999	0.000000	-2.387318	0.000000	0.000000	0.000000	0.556994	0.849745	-1.230232	0.000000	0.000000	2.000000	173.000000	1.000000
15386.581806	0.110577	0.533850	0.043646	64.392090	-15.164861	12.664537	-0.528831	0.000000	-2.182280	0.000000	0.000000	0.000000	0.556994	0.849745	-1.230232	0.000000	0.000000	2.000000	173.000000	1.000000
15386.585139	0.112131	0.536684	0.039695	64.392090	-15.164861	12.664537	-0.528831	0.000000	-2.182280	0.000000	0.000000	0.000000	0.466349	0.850437	-1.185223	0.000000	0.000000	2.000000	173.000000	1.000000
15386.588472	0.112131	0.536684	0.039695	64.392090	-15.164861	12.664537	-0.528831	0.000000	-2.182280	0.000000	0.000000	0.000000	0.466349	0.850437	-1.185223	0.000000	0.000000	2.000000	173.000000	1.000000
15386.591806	0.112131	0.536684	0.039695	64.995514	-15.942688	12.468179	-0.606556	0.000000	-1.984743	0.000000	0.000000	0.000000	0.466349	0.850437	-1.185223	0.000000	0.000000	2.000000	173.000000	1.000000
15386.595139	0.113416	0.539496	0.035896	64.995514	-15.942688	12.468179	-0.606556	0.000000	-1.984743	0.000000	0.000000	0.000000	0.385485	0.843363	-1.139538	0.000000	0.000000	2.000000	173.000000	1.000000
15386.598472	0.113416	0.539496	0.035896	64.995514	-15.942688	12.468179	-0.606556	0.000000	-1.984743	0.000000	0.000000	0.000000	0.385485	0.843363	-1.139538	0.000000	0.000000	2.000000	173.000000	1.000000
15386.601806	0.113416	0.539496	0.035896	65.657242	-16.521238	12.692019	-0.670803	0.000000	-1.794820	0.000000	0.000000	0.000000	0.385485	0.843363	-1.139538	0.000000	0.000000	2.000000	173.000000	1.000000
15386.605139	0.114459	0.542241	0.032235	65.657242	-16.521238	12.692019	-0.670803	0.000000	-1.794820	0.000000	0.000000	0.000000	0.312884	0.823614	-1.098543	0.000000	0.000000	2.000000	173.000000	1.000000
15386.608472	0.114459	0.542241	0.032235	65.657242	-16.521238	12.692019	-0.670803	0.000000	-1.794820	0.000000	0.000000	0.000000	0.312884	0.823614	-1.098543	0.000000	0.000000	2.000000	173.000000	1.000000
15386.611806	0.114459	0.542241	0.032235	66.394516	-16.882126	13.344890	-0.722951	0.000000	-1.611729	0.000000	0.000000	0.000000	0.312884	0.823614	-1.098543	0.000000	0.000000	2.000000	173.000000	1.000000
15386.615139	0.115345	0.544930	0.028736	66.394516	-16.882126	13.344890	-0.722951	0.000000	-1.611729	0.000000	0.000000	0.000000	0.265832	0.806778	-1.049643	0.000000	0.000000	2.000000	173.000000	1.000000
15386.618472	0.115345	0.544930	0.028736	66.394516	-16.882126	13.344890	-0.722951	0.000000	-1.611729	0.000000	0.000000	0.000000	0.265832	0.806778	-1.049643	0.000000	0.000000	2.000000	173.000000	1.000000
15386.621806	0.115345	0.544930	0.028736	67.182388	-17.016752	14.386390	-0.767256	0.000000	-1.436788	0.000000	0.000000	0.000000	0.265832	0.806778	-1.049643	0.000000	0.000000	2.000000	173.000000	1.000000
15386.625139	0.115977	0.547587	0.025380	67.182388	-17.016752	14.386390	-0.767256	0.000000	-1.436788	0.000000	0.000000	0.000000	0.189604	0.796917	-1.006855	0.000000	0.000000	2.000000	173.000000	1.000000
15386.628472	0.115977	0.547587	0.025380	67.182388	-17.016752	14.386390	-0.767256	0.000000	-1.436788	0.000000	0.000000	0.000000	0.189604	0.796917	-1.006855	0.000000	0.000000	2.000000	173.000000	1.000000
15386.631806	0.115977	0.547587	0.025380	68.010315	-16.913570	15.808265	-0.798857	0.000000	-1.268979	0.000000	0.000000	0.000000	0.189604	0.796917	-1.006855	0.000000	0.000000	2.000000	173.000000	1.000000
15386.635139	0.116414	0.550209	0.022287	68.010315	-16.913570	15.808265	-0.798857	0.000000	-1.268979	0.000000	0.000000	0.000000	0.131130	0.786563	-0.927814	0.000000	0.000000	2.000000	173.000000	1.000000
15386.638472	0.116414	0.550209	0.022287	68.010315	-16.913570	15.808265	-0.798857	0.000000	-1.268979	0.000000	0.000000	0.000000	0.131130	0.786563	-0.927814	0.000000	0.000000	2.000000	173.000000	1.000000
15386.641806	0.116414	0.550209	0.022287	68.861053	-16.510626	17.650408	-0.820712	0.000000	-1.114344	0.000000	0.000000	0.000000	0.131130	0.786563	-0.927814	0.000000	0.000000	2.000000	173.000000	1.000000
15386.645139	0.116621	0.552785	0.019385	68.861053	-16.510626	17.650408	-0.820712	0.000000	-1.114344	0.000000	0.000000	0.000000	0.061884	0.772884	-0.870481	0.000000	0.000000	2.000000	173.000000	1.000000
15386.648472	0.116621	0.552785	0.019385	68.861053	-16.510626	17.650408	-0.820712	0.000000	-1.114344	0.000000	0.000000	0.000000	0.061884	0.772884	-0.870481	0.000000	0.000000	2.000000	173.000000	1.000000
15386.651806	0.116621	0.552785	0.019385	69.710747	-15.829302	19.810387	-0.831026	0.000000	-0.969263	0.000000	0.000000	0.000000	0.061884	0.772884	-0.870481	0.000000	0.000000	2.000000	173.000000	1.000000
15386.655139	0.116589	0.555327	0.016722	69.710747	-15.829302	19.810387	-0.831026	0.000000	-0.969263	0.000000	0.000000	0.000000	-0.009500	0.762723	-0.799099	0.000000	0.000000	2.000000	173.000000	1.000000
15386.658472	0.116589	0.555327	0.016722	69.710747	-15.829302	19.810387	-0.831026	0.000000	-0.969263	0.000000	0.000000	0.000000	-0.009500	0.762723	-0.799099	0.000000	0.000000	2.000000	173.000000	1.000000
15386.661806	0.116589	0.555327	0.016722	70.526192	-14.915663	21.833548	-0.829443	0.000000	-0.836080	0.000000	0.000000	0.000000	-0.009500	0.762723	-0.799099	0.000000	0.000000	2.000000	173.000000	1.000000
15386.665139	0.116278	0.557769	0.014301	70.526192	-14.915663	21.833548	-0.829443	0.000000	-0.836080	0.000000	0.000000	0.000000	-0.093164	0.732579	-0.726098	0.000000	0.000000	2.000000	173.000000	1.000000
15386.668472	0.116278	0.557769	0.014301	70.526192	-14.915663	21.833548	-0.829443	0.000000	-0.836080	0.000000	0.000000	0.000000	-0.093164	0.732579	-0.726098	0.000000	0.000000	2.000000	173.000000	1.000000
15386.671806	0.116278	0.557769	0.014301	71.282722	-13.758904	23.419495	-0.813915	0.000000	-0.715064	0.000000	0.000000	0.000000	-0.093164	0.732579	-0.726098	0.000000	0.000000	2.000000	173.000000	1.000000
15386.675139	0.115824	0.560133	0.011979	71.282722	-13.758904	23.419495	-0.813915	0.000000	-0.715064	0.000000	0.000000	0.000000	-0.136359	0.709090	-0.696643	0.000000	0.000000	2.000000	173.000000	1.000000
15386.678472	0.115824	0.560133	0.011979	71.282722	-13.758904	23.419495	-0.813915	0.000000	-0.715064	0.000000	0.000000	0.000000	-0.136359	0.709090	-0.696643	0.000000	0.000000	2.000000	173.000000	1.000000
15386.681806	0.115824	0.560133	0.011979	71.977249	-12.362565	24.905052	-0.791189	0.000000	-0.598957	0.000000	0.000000	0.000000	-0.136359	0.709090	-0.696643	0.000000	0.000000	2.000000	173.000000	1.000000
15386.685139	0.115275	0.562430	0.009853	71.977249	-12.362565	24.905052	-0.791189	0.000000	-0.598957	0.000000	0.000000	0.000000	-0.164513	0.689029	-0.637825	0.000000	0.000000	2.000000	173.000000	1.000000
15386.688472	0.115275	0.562430	0.009853	71.977249	-12.362565	24.905052	-0.791189	0.000000	-0.598957	0.000000	0.000000	0.000000	-0.164513	0.689029	-0.637825	0.000000	0.000000	2.000000	173.000000	1.000000
15386.691806	0.115275	0.562430	0.009853	72.627098	-10.680696	26.786520	-0.763770	0.000000	-0.492653	0.000000	0.000000	0.000000	-0.164513	0.689029	-0.637825	0.000000	0.000000	2.000000	173.000000	1.000000
15386.695139	0.114623	0.564610	0.007873	72.627098	-10.680696	26.786520	-0.763770	0.000000	-0.492653	0.000000	0.000000	0.000000	-0.195824	0.654186	-0.594141	0.000000	0.000000	2.000000	173.000000	1.000000
15386.698472	0.114623	0.564610	0.007873	72.627098	-10.680696	26.786520	-0.763770	0.000000	-0.492653	0.000000	0.000000	0.000000	-0.195824	0.654186	-0.594141	0.000000	0.000000	2.000000	173.000000	1.000000
15386.701806	0.114623	0.564610	0.007873	73.212296	-8.709439	28.984669	-0.731133	0.000000	-0.393629	0.000000	0.000000	0.000000	-0.195824	0.654186	-0.594141	0.000000	0.000000	2.000000	173.000000	1.000000
15386.705139	0.113926	0.566705	0.006085	73.212296	-8.709439	28.984669	-0.731133	0.000000	-0.393629	0.000000	0.000000	0.000000	-0.209132	0.628432	-0.536233	0.000000	0.000000	2.000000	173.000000	1.000000
15386.708472	0.113926	0.566705	0.006085	73.212296	-8.709439	28.984669	-0.731133	0.000000	-0.393629	0.000000	0.000000	0.000000	-0.209132	0.628432	-0.536233	0.000000	0.000000	2.000000	173.000000	1.000000
15386.711806	0.113926	0.566705	0.006085	73.731850	-6.485614	31.309660	-0.696277	0.000000	-0.304257	0.000000	0.000000	0.000000	-0.209132	0.628432	-0.536233	0.000000	0.000000	2.000000	173.000000	1.000000
15386.715139	0.113216	0.568664	0.004430	73.731850	-6.485614	31.309660	-0.696277	0.000000	-0.304257	0.000000	0.000000	0.000000	-0.212716	0.587795	-0.496521	0.000000	0.000000	2.000000	173.000000	1.000000
15386.718472	0.113216	0.568664	0.004430	73.731850	-6.485614	31.309660	-0.696277	0.000000	-0.304257	0.000000	0.000000	0.000000	-0.212716	0.587795	-0.496521	0.000000	0.000000	2.000000	173.000000	1.000000
15386.721806	0.113216	0.568664	0.004430	74.181999	-4.089112	33.703396	-0.660824	0.000000	-0.221503	0.000000	0.000000	0.000000	-0.212716	0.587795	-0.496521	0.000000	0.000000	2.000000	173.000000	1.000000
15386.725139	0.112477	0.570535	0.002925	74.181999	-4.089112	33.703396	-0.660824	0.000000	-0.221503	0.000000	0.000000	0.000000	-0.221839	0.561216	-0.451424	0.000000	0.000000	2.000000	173.000000	1.000000
15386.728472	0.112477	0.570535	0.002925	74.181999	-4.089112	33.703396	-0.660824	0.000000	-0.221503	0.000000	0.000000	0.000000	-0.221839	0.561216	-0.451424	0.000000	0.000000	2.000000	173.000000	1.000000
15386.731806	0.112477	0.570535	0.002925	74.550903	-1.689189	36.168255	-0.623851	0.000000	-0.146266	0.000000	0.000000	0.000000	-0.221839	0.561216	-0.451424	0.000000	0.000000	2.000000	173.000000	1.000000
15386.735139	0.111663	0.572250	0.001578	74.550903	-1.689189	36.168255	-0.623851	0.000000	-0.146266	0.000000	0.000000	0.000000	-0.244185	0.514627	-0.404258	0.000000	0.000000	2.000000	173.000000	1.000000
15386.738472	0.111663	0.572250	0.001578	74.550903	-1.689189	36.168255	-0.623851	0.000000	-0.146266	0.000000	0.000000	0.000000	-0.244185	0.514627	-0.404258	0.000000	0.000000	2.000000	173.000000	1.000000
15386.741806	0.111663	0.572250	0.001578	74.902748	0.501286	38.546261	-0.583154	0.000000	-0.078890	0.000000	0.000000	0.000000	-0.244185	0.514627	-0.404258	0.000000	0.000000	2.000000	173.000000	1.000000
15386.745139	0.110778	0.573857	0.000399	74.902748	0.501286	38.546261	-0.583154	0.000000	-0.078890	0.000000	0.000000	0.000000	-0.265453	0.481989	-0.353490	0.000000	0.000000	2.000000	173.000000	1.000000
15386.748472	0.110778	0.573857	0.000399	74.902748	0.501286	38.546261	-0.583154	0.000000	-0.078890	0.000000	0.000000	0.000000	-0.265453	0.481989	-0.353490	0.000000	0.000000	2.000000	173.000000	1.000000
15386.751806	0.110778	0.573857	0.000399	75.348122	2.349630	40.487572	-0.538912	0.000000	-0.019975	0.000000	0.000000	0.000000	-0.265453	0.481989	-0.353490	0.000000	0.000000	2.000000	173.000000	1.000000
15386.755139	0.109924	0.575326	-0.000760	75.348122	2.349630	40.487572	-0.538912	0.000000	-0.019975	0.000000	0.000000	0.000000	-0.256182	0.440822	-0.347841	0.000000	0.000000	2.000000	173.000000	1.000000
15386.758472	0.109924	0.575326	-0.000760	75.348122	2.349630	40.487572	-0.538912	0.000000	-0.019975	0.000000	0.000000	0.000000	-0.256182	0.440822	-0.347841	0.000000	0.000000	2.000000	173.000000	1.000000
15386.761806	0.109924	0.575326	-0.000760	75.982101	3.909205	42.106941	-0.496215	0.000000	0.037999	0.000000	0.000000	0.000000	-0.256182	0.440822	-0.347841	0.000000	0.000000	2.000000	173.000000	1.000000
15386.765139	0.109087	0.576627	-0.001865	75.982101	3.909205	42.106941	-0.496215	0.000000	0.037999	0.000000	0.000000	0.000000	-0.251269	0.390062	-0.331380	0.000000	0.000000	2.000000	173.000000	1.000000
15386.768472	0.109087	0.576627	-0.001865	75.982101	3.909205	42.106941	-0.496215	0.000000	0.037999	0.000000	0.000000	0.000000	-0.251269	0.390062	-0.331380	0.000000	0.000000	2.000000	173.000000	1.000000
15386.771806	0.109087	0.576627	-0.001865	76.728477	5.442298	43.748619	-0.454336	0.000000	0.093229	0.000000	0.000000	0.000000	-0.251269	0.390062	-0.331380	0.000000	0.000000	2.000000	173.000000	1.000000
15386.775139	0.108310	0.577828	-0.002919	76.728477	5.442298	43.748619	-0.454336	0.000000	0.093229	0.000000	0.000000	0.000000	-0.233091	0.360477	-0.316385	0.000000	0.000000	2.000000	173.000000	1.000000
15386.778472	0.108310	0.577828	-0.002919	76.728477	5.442298	43.748619	-0.454336	0.000000	0.093229	0.000000	0.000000	0.000000	-0.233091	0.360477	-0.316385	0.000000	0.000000	2.000000	173.000000	1.000000
15386.781806	0.108310	0.577828	-0.002919	77.494530	7.132290	45.788139	-0.415488	0.000000	0.145960	0.000000	0.000000	0.000000	-0.233091	0.360477	-0.316385	0.000000	0.000000	2.000000	173.000000	1.000000
15386.785139	0.107692	0.578892	-0.003890	77.494530	7.132290	45.788139	-0.415488	0.000000	0.145960	0.000000	0.000000	0.000000	-0.185419	0.319213	-0.291330	0.000000	0.000000	2.000000	173.000000	1.000000
15386.788472	0.107692	0.578892	-0.003890	77.494530	7.132290	45.788139	-0.415488	0.000000	0.145960	0.000000	0.000000	0.000000	-0.185419	0.319213	-0.291330	0.000000	0.000000	2.000000	173.000000	1.000000
15386.791806	0.107692	0.578892	-0.003890	78.221046	9.015410	48.212952	-0.384585	0.000000	0.194514	0.000000	0.000000	0.000000	-0.185419	0.319213	-0.291330	0.000000	0.000000	2.000000	173.000000	1.000000
15386.795139	0.107182	0.579853	-0.004796	78.221046	9.015410	48.212952	-0.384585	0.000000	0.194514	0.000000	0.000000	0.000000	-0.153006	0.288258	-0.271666	0.000000	0.000000	2.000000	173.000000	1.000000
15386.798472	0.107182	0.579853	-0.004796	78.221046	9.015410	48.212952	-0.384585	0.000000	0.194514	0.000000	0.000000	0.000000	-0.153006	0.288258	-0.271666	0.000000	0.000000	2.000000	173.000000	1.000000
15386.801806	0.107182	0.579853	-0.004796	78.898247	11.028351	50.788517	-0.359084	0.000000	0.239792	0.000000	0.000000	0.000000	-0.153006	0.288258	-0.271666	0.000000	0.000000	2.000000	173.000000	1.000000
15386.805139	0.106810	0.580723	-0.005600	78.898247	11.028351	50.788517	-0.359084	0.000000	0.239792	0.000000	0.000000	0.000000	-0.111483	0.260954	-0.241222	0.000000	0.000000	2.000000	173.000000	1.000000
15386.808472	0.106810	0.580723	-0.005600	78.898247	11.028351	50.788517	-0.359084	0.000000	0.239792	0.000000	0.000000	0.000000	-0.111483	0.260954	-0.241222	0.000000	0.000000	2.000000	173.000000	1.000000
15386.811806	0.106810	0.580723	-0.005600	79.528000	12.963305	53.182014	-0.340503	0.000000	0.279996	0.000000	0.000000	0.000000	-0.111483	0.260954	-0.241222	0.000000	0.000000	2.000000	173.000000	1.000000
15386.815139	0.106563	0.581474	-0.006358	79.528000	12.963305	53.182014	-0.340503	0.000000	0.279996	0.000000	0.000000	0.000000	-0.074145	0.225304	-0.227505	0.000000	0.000000	2.000000	173.000000	1.000000
15386.818472	0.106563	0.581474	-0.006358	79.528000	12.963305	53.182014	-0.340503	0.000000	0.279996	0.000000	0.000000	0.000000	-0.074145	0.225304	-0.227505	0.000000	0.000000	2.000000	173.000000	1.000000
15386.821806	0.106563	0.581474	-0.006358	80.099251	14.480693	55.023109	-0.328146	0.000000	0.317913	0.000000	0.000000	0.000000	-0.074145	0.225304	-0.227505	0.000000	0.000000	2.000000	173.000000	1.000000
15386.825139	0.106403	0.582169	-0.007033	80.099251	14.480693	55.023109	-0.328146	0.000000	0.317913	0.000000	0.000000	0.000000	-0.047866	0.208427	-0.202515	0.000000	0.000000	2.000000	173.000000	1.000000
15386.828472	0.106403	0.582169	-0.007033	80.099251	14.480693	55.023109	-0.328146	0.000000	0.317913	0.000000	0.000000	0.000000	-0.047866	0.208427	-0.202515	0.000000	0.000000	2.000000	173.000000	1.000000
15386.831806	0.106403	0.582169	-0.007033	80.613869	15.398634	56.106987	-0.320168	0.000000	0.351666	0.000000	0.000000	0.000000	-0.047866	0.208427	-0.202515	0.000000	0.000000	2.000000	173.000000	1.000000
15386.835139	0.106254	0.582779	-0.007666	80.613869	15.398634	56.106987	-0.320168	0.000000	0.351666	0.000000	0.000000	0.000000	-0.044875	0.182961	-0.189854	0.000000	0.000000	2.000000	173.000000	1.000000
15386.838472	0.106254	0.582779	-0.007666	80.613869	15.398634	56.106987	-0.320168	0.000000	0.351666	0.000000	0.000000	0.000000	-0.044875	0.182961	-0.189854	0.000000	0.000000	2.000000	173.000000	1.000000
15386.841806	0.106254	0.582779	-0.007666	81.078529	15.992487	56.784657	-0.312689	0.000000	0.383308	0.000000	0.000000	0.000000	-0.044875	0.182961	-0.189854	0.000000	0.000000	2.000000	173.000000	1.000000
15386.845139	0.106254	0.582779	-0.007666	81.078529	15.992487	56.784657	-0.312689	0.000000	0.383308	0.000000	0.000000	0.000000	-0.044875	0.182961	-0.189854	0.000000	0.000000	2.000000	173.000000	1.000000
15386.848472	0.106132	0.583355	-0.008275	81.078529	15.992487	56.784657	-0.312689	0.000000	0.383308	0.000000	0.000000	0.000000	-0.036414	0.172777	-0.182625	0.000000	0.000000	2.000000	173.000000	1.000000
15386.851806	0.106132	0.583355	-0.008275	81.481934	16.479401	57.314945	-0.312689	0.000000	0.383308	0.000000	0.000000	0.000000	-0.036414	0.172777	-0.182625	0.000000	0.000000	2.000000	173.000000	1.000000
15386.855139	0.106068	0.583865	-0.008834	81.481934	16.479401	57.314945	-0.312689	0.000000	0.383308	0.000000	0.000000	0.000000	-0.019453	0.153046	-0.167834	0.000000	0.000000	2.000000	173.000000	1.000000
15386.858472	0.106068	0.583865	-0.008834	81.481934	16.479401	57.314945	-0.312689	0.000000	0.383308	0.000000	0.000000	0.000000	-0.019453	0.153046	-0.167834	0.000000	0.000000	2.000000	173.000000	1.000000
15386.861806	0.106068	0.583865	-0.008834	81.829681	17.095303	57.988377	-0.303378	0.000000	0.441718	0.000000	0.000000	0.000000	-0.019453	0.153046	-0.167834	0.000000	0.000000	2.000000	173.000000	1.000000
15386.865139	0.106068	0.583865	-0.008834	81.829681	17.095303	57.988377	-0.303378	0.000000	0.441718	0.000000	0.000000	0.000000	-0.019453	0.153046	-0.167834	0.000000	0.000000	2.000000	173.000000	1.000000
15386.868472	0.106048	0.584323	-0.009391	81.829681	17.095303	57.988377	-0.303378	0.000000	0.441718	0.000000	0.000000	0.000000	-0.005830	0.137548	-0.166984	0.000000	0.000000	2.000000	173.000000	1.000000
15386.871806	0.106048	0.584323	-0.009391	82.121620	18.110500	59.120327	-0.303378	0.000000	0.441718	0.000000	0.000000	0.000000	-0.005830	0.137548	-0.166984	0.000000	0.000000	2.000000	173.000000	1.000000
15386.875139	0.106053	0.584730	-0.009940	82.121620	18.110500	59.120327	-0.303378	0.000000	0.441718	0.000000	0.000000	0.000000	0.001386	0.122117	-0.164577	0.000000	0.000000	2.000000	173.000000	1.000000
15386.878472	0.106053	0.584730	-0.009940	82.121620	18.110500	59.120327	-0.303378	0.000000	0.441718	0.000000	0.000000	0.000000	0.001386	0.122117	-0.164577	0.000000	0.000000	2.000000	173.000000	1.000000
15386.881806	0.106053	0.584730	-0.009940	82.356483	19.582960	60.766296	-0.302637	0.000000	0.496978	0.000000	0.000000	0.000000	0.001386	0.122117	-0.164577	0.000000	0.000000	2.000000	173.000000	1.000000
15386.885139	0.106053	0.584730	-0.009940	82.356483	19.582960	60.766296	-0.302637	0.000000	0.496978	0.000000	0.000000	0.000000	0.001386	0.122117	-0.164577	0.000000	0.000000	2.000000	173.000000	1.000000
15386.888472	0.106068	0.585123	-0.010442	82.356483	19.582960	60.766296	-0.302637	0.000000	0.496978	0.000000	0.000000	0.000000	0.004596	0.117724	-0.150673	0.000000	0.000000	2.000000	173.000000	1.000000
15386.891806	0.106068	0.585123	-0.010442	82.539940	21.278122	62.659752	-0.302637	0.000000	0.496978	0.000000	0.000000	0.000000	0.004596	0.117724	-0.150673	0.000000	0.000000	2.000000	173.000000	1.000000
15386.895139	0.106129	0.585464	-0.010941	82.539940	21.278122	62.659752	-0.302637	0.000000	0.496978	0.000000	0.000000	0.000000	0.018167	0.102404	-0.149716	0.000000	0.000000	2.000000	173.000000	1.000000
15386.898472	0.106129	0.585464	-0.010941	82.539940	21.278122	62.659752	-0.302637	0.000000	0.496978	0.000000	0.000000	0.000000	0.018167	0.102404	-0.149716	0.000000	0.000000	2.000000	173.000000	1.000000
15386.901806	0.106129	0.585464	-0.010941	82.689949	23.124002	64.716789	-0.306431	0.000000	0.547043	0.000000	0.000000	0.000000	0.018167	0.102404	-0.149716	0.000000	0.000000	2.000000	173.000000	1.000000
15386.905139	0.106129	0.585464	-0.010941	82.689949	23.124002	64.716789	-0.306431	0.000000	0.547043	0.000000	0.000000	0.000000	0.018167	0.102404	-0.149716	0.000000	0.000000	2.000000	173.000000	1.000000
15386.908472	0.106182	0.585741	-0.011375	82.689949	23.124002	64.716789	-0.306431	0.000000	0.547043	0.000000	0.000000	0.000000	0.016003	0.083072	-0.130160	0.000000	0.000000	2.000000	173.000000	1.000000
15386.911806	0.106182	0.585741	-0.011375	82.802818	24.938072	66.736046	-0.306431	0.000000	0.547043	0.000000	0.000000	0.000000	0.016003	0.083072	-0.130160	0.000000	0.000000	2.000000	173.000000	1.000000
15386.915139	0.106182	0.585741	-0.011375	82.802818	24.938072	66.736046	-0.306431	0.000000	0.547043	0.000000	0.000000	0.000000	0.016003	0.083072	-0.130160	0.000000	0.000000	2.000000	173.000000	1.000000
15386.918472	0.106182	0.585741	-0.011375	82.802818	24.938072	66.736046	-0.306431	0.000000	0.547043	0.000000	0.000000	0.000000	0.016003	0.083072	-0.130160	0.000000	0.000000	2.000000	173.000000	1.000000
15386.921806	0.106243	0.586085	-0.012058	82.905190	26.566645	68.542923	-0.309098	0.000000	0.568736	0.000000	0.000000	0.000000	0.018181	0.103083	-0.204958	0.000000	0.000000	2.000000	173.000000	1.000000
15386.925139	0.106243	0.586085	-0.012058	82.905190	26.566645	68.542923	-0.309098	0.000000	0.568736	0.000000	0.000000	0.000000	0.000001	-0.000003	0.000000	0.000000	0.000000	2.000000	173.000000	1.000000
15386.928472	0.106243	0.586085	-0.012058	82.905190	26.566645	68.542923	-0.309098	0.000000	0.568736	0.000000	0.000000	0.000000	0.000001	-0.000003	0.000000	0.000000	0.000000	2.000000	173.000000	1.000000
15386.931806	0.106243	0.586085	-0.012058	83.004005	28.123571	70.261253	-0.312128	0.000000	0.602896	0.000000	0.000000	0.000000	0.000001	-0.000003	0.000000	0.000000	0.000000	2.000000	173.000000	1.000000
15386.935139	0.106241	0.586140	-0.012347	83.004005	28.123571	70.261253	-0.312128	0.000000	0.602896	0.000000	0.000000	0.000000	-0.000611	0.016641	-0.086730	0.000000	0.000000	2.000000	173.000000	1.000000
15386.938472	0.106241	0.586140	-0.012347	83.004005	28.123571	70.261253	-0.312128	0.000000	0.602896	0.000000	0.000000	0.000000	-0.000611	0.016641	-0.086730	0.000000	0.000000	2.000000	173.000000	1.000000
15386.941806	0.106241	0.586140	-0.012347	83.082756	29.630194	71.928139	-0.312027	0.000000	0.617351	0.000000	0.000000	0.000000	-0.000611	0.016641	-0.086730	0.000000	0.000000	2.000000	173.000000	1.000000
15386.945139	0.106241	0.586140	-0.012347	83.082756	29.630194	71.928139	-0.312027	0.000000	0.617351	0.000000	0.000000	0.000000	-0.000611	0.016641	-0.086730	0.000000	0.000000	2.000000	173.000000	1.000000
15386.948472	0.106228	0.586114	-0.012587	83.082756	29.630194	71.928139	-0.312027	0.000000	0.617351	0.000000	0.000000	0.000000	-0.003820	-0.007861	-0.072039	0.000000	0.000000	2.000000	173.000000	1.000000
15386.951806	0.106228	0.586114	-0.012587	83.151489	31.208647	73.673904	-0.312027	0.000000	0.617351	0.000000	0.000000	0.000000	-0.003820	-0.007861	-0.072039	0.000000	0.000000	2.000000	173.000000	1.000000
15386.955139	0.106228	0.586114	-0.012587	83.151489	31.208647	73.673904	-0.312027	0.000000	0.617351	0.000000	0.000000	0.000000	-0.003820	-0.007861	-0.072039	0.000000	0.000000	2.000000	173.000000	1.000000
15386.958472	0.106228	0.586114	-0.012587	83.151489	31.208647	73.673904	-0.312027	0.000000	0.617351	0.000000	0.000000	0.000000	-0.003820	-0.007861	-0.072039	0.000000	0.000000	2.000000	173.000000	1.000000
15386.961806	0.106188	0.585800	-0.013034	83.209244	32.908676	75.557411	-0.311390	0.000000	0.629358	0.000000	0.000000	0.000000	-0.011971	-0.094110	-0.134062	0.000000	0.000000	2.000000	173.000000	1.000000
15386.965139	0.106188	0.585800	-0.013034	83.209244	32.908676	75.557411	-0.311390	0.000000	0.629358	0.000000	0.000000	0.000000	0.000001	0.000000	-0.000000	0.000000	0.000000	2.000000	173.000000	1.000000
15386.968472	0.106188	0.585800	-0.013034	83.209244	32.908676	75.557411	-0.311390	0.000000	0.629358	0.000000	0.000000	0.000000	0.000001	0.000000	-0.000000	0.000000	0.000000	2.000000	173.000000	1.000000
15386.971806	0.106188	0.585800	-0.013034	83.254074	34.707649	77.554550	-0.309395	0.000000	0.651701	0.000000	0.000000	0.000000	0.000001	0.000000	-0.000000	0.000000	0.000000	2.000000	173.000000	1.000000
15386.975139	0.106188	0.585800	-0.013034	83.254074	34.707649	77.554550	-0.309395	0.000000	0.651701	0.000000	0.000000	0.000000	0.000001	0.000000	-0.000000	0.000000	0.000000	2.000000	173.000000	1.000000
15386.978472	0.106142	0.585556	-0.013226	83.254074	34.707649	77.554550	-0.309395	0.000000	0.651701	0.000000	0.000000	0.000000	-0.013778	-0.073206	-0.057638	0.000000	0.000000	2.000000	173.000000	1.000000
15386.981806	0.106142	0.585556	-0.013226	83.272552	36.346588	79.383499	-0.309395	0.000000	0.651701	0.000000	0.000000	0.000000	-0.013778	-0.073206	-0.057638	0.000000	0.000000	2.000000	173.000000	1.000000
15386.985139	0.106084	0.585256	-0.013376	83.272552	36.346588	79.383499	-0.309395	0.000000	0.651701	0.000000	0.000000	0.000000	-0.017457	-0.090124	-0.045072	0.000000	0.000000	2.000000	173.000000	1.000000
15386.988472	0.106084	0.585256	-0.013376	83.272552	36.346588	79.383499	-0.309395	0.000000	0.651701	0.000000	0.000000	0.000000	-0.017457	-0.090124	-0.045072	0.000000	0.000000	2.000000	173.000000	1.000000
15386.991806	0.106084	0.585256	-0.013376	83.276405	37.692959	80.887947	-0.304189	0.000000	0.668820	0.000000	0.000000	0.000000	-0.017457	-0.090124	-0.045072	0.000000	0.000000	2.000000	173.000000	1.000000
15386.995139	0.106050	0.584906	-0.013518	83.276405	37.692959	80.887947	-0.304189	0.000000	0.668820	0.000000	0.000000	0.000000	-0.010179	-0.105031	-0.042578	0.000000	0.000000	2.000000	173.000000	1.000000
15386.998472	0.106050	0.584906	-0.013518	83.276405	37.692959	80.887947	-0.304189	0.000000	0.668820	0.000000	0.000000	0.000000	-0.010179	-0.105031	-0.042578	0.000000	0.000000	2.000000	173.000000	1.000000
15387.001806	0.106050	0.584906	-0.013518	83.280167	38.715721	82.031113	-0.302493	0.000000	0.675916	0.000000	0.000000	0.000000	-0.010179	-0.105031	-0.042578	0.000000	0.000000	2.000000	173.000000	1.000000
15387.005139	0.106050	0.584906	-0.013518	83.280167	38.715721	82.031113	-0.302493	0.000000	0.675916	0.000000	0.000000	0.000000	-0.010179	-0.105031	-0.042578	0.000000	0.000000	2.000000	173.000000	1.000000
15387.008472	0.106025	0.584499	-0.013624	83.280167	38.715721	82.031113	-0.302493	0.000000	0.675916	0.000000	0.000000	0.000000	-0.007549	-0.121907	-0.031586	0.000000	0.000000	2.000000	173.000000	1.000000
15387.011806	0.106025	0.584499	-0.013624	83.308830	39.434410	82.821877	-0.302493	0.000000	0.675916	0.000000	0.000000	0.000000	-0.007549	-0.121907	-0.031586	0.000000	0.000000	2.000000	173.000000	1.000000
15387.015139	0.106025	0.584499	-0.013624	83.308830	39.434410	82.821877	-0.302493	0.000000	0.675916	0.000000	0.000000	0.000000	-0.007549	-0.121907	-0.031586	0.000000	0.000000	2.000000	173.000000	1.000000
15387.018472	0.106025	0.584499	-0.013624	83.308830	39.434410	82.821877	-0.302493	0.000000	0.675916	0.000000	0.000000	0.000000	-0.007549	-0.121907	-0.031586	0.000000	0.000000	2.000000	173.000000	1.000000
15387.021806	0.105967	0.583556	-0.013773	83.362625	39.761879	83.162758	-0.301234	0.000000	0.681180	0.000000	0.000000	0.000000	-0.017411	-0.283000	-0.044910	0.000000	0.000000	2.000000	173.000000	1.000000
15387.025139	0.105967	0.583556	-0.013773	83.362625	39.761879	83.162758	-0.301234	0.000000	0.681180	0.000000	0.000000	0.000000	0.000001	-0.000009	0.000000	0.000000	0.000000	2.000000	173.000000	1.000000
15387.028472	0.105967	0.583556	-0.013773	83.362625	39.761879	83.162758	-0.301234	0.000000	0.681180	0.000000	0.000000	0.000000	0.000001	-0.000009	0.000000	0.000000	0.000000	2.000000	173.000000	1.000000
15387.031806	0.105967	0.583556	-0.013773	83.424248	40.024014	83.429382	-0.298333	0.000000	0.688665	0.000000	0.000000	0.000000	0.000001	-0.000009	0.000000	0.000000	0.000000	2.000000	173.000000	1.000000
15387.035139	0.105967	0.583556	-0.013773	83.424248	40.024014	83.429382	-0.298333	0.000000	0.688665	0.000000	0.000000	0.000000	0.000001	-0.000009	0.000000	0.000000	0.000000	2.000000	173.000000	1.000000
15387.038472	0.105972	0.583067	-0.013750	83.424248	40.024014	83.429382	-0.298333	0.000000	0.688665	0.000000	0.000000	0.000000	0.001706	-0.146786	0.007134	0.000000	0.000000	2.000000	173.000000	1.000000
15387.041806	0.105972	0.583067	-0.013750	83.485786	40.288433	83.701027	-0.298333	0.000000	0.688665	0.000000	0.000000	0.000000	0.001706	-0.146786	0.007134	0.000000	0.000000	2.000000	173.000000	1.000000
15387.045139	0.105945	0.582521	-0.013680	83.485786	40.288433	83.701027	-0.298333	0.000000	0.688665	0.000000	0.000000	0.000000	-0.008333	-0.163749	0.021007	0.000000	0.000000	2.000000	173.000000	1.000000
15387.048472	0.105945	0.582521	-0.013680	83.485786	40.288433	83.701027	-0.298333	0.000000	0.688665	0.000000	0.000000	0.000000	-0.008333	-0.163749	0.021007	0.000000	0.000000	2.000000	173.000000	1.000000
15387.051806	0.105945	0.582521	-0.013680	83.551140	40.603783	84.029800	-0.297228	0.000000	0.683975	0.000000	0.000000	0.000000	-0.008333	-0.163749	0.021007	0.000000	0.000000	2.000000	173.000000	1.000000
15387.055139	0.105945	0.582521	-0.013680	83.551140	40.603783	84.029800	-0.297228	0.000000	0.683975	0.000000	0.000000	0.000000	-0.008333	-0.163749	0.021007	0.000000	0.000000	2.000000	173.000000	1.000000
15387.058472	0.105891	0.581955	-0.013530	83.551140	40.603783	84.029800	-0.297228	0.000000	0.683975	0.000000	0.000000	0.000000	-0.015997	-0.169876	0.044866	0.000000	0.000000	2.000000	173.000000	1.000000
15387.061806	0.105891	0.581955	-0.013530	83.610977	41.002163	84.458870	-0.297228	0.000000	0.683975	0.000000	0.000000	0.000000	-0.015997	-0.169876	0.044866	0.000000	0.000000	2.000000	173.000000	1.000000
15387.065139	0.105831	0.581325	-0.013316	83.610977	41.002163	84.458870	-0.297228	0.000000	0.683975	0.000000	0.000000	0.000000	-0.018095	-0.188986	0.064144	0.000000	0.000000	2.000000	173.000000	1.000000
15387.068472	0.105831	0.581325	-0.013316	83.610977	41.002163	84.458870	-0.297228	0.000000	0.683975	0.000000	0.000000	0.000000	-0.018095	-0.188986	0.064144	0.000000	0.000000	2.000000	173.000000	1.000000
15387.071806	0.105831	0.581325	-0.013316	83.662468	41.633701	85.149841	-0.291546	0.000000	0.665807	0.000000	0.000000	0.000000	-0.018095	-0.188986	0.064144	0.000000	0.000000	2.000000	173.000000	1.000000
15387.075139	0.105831	0.581325	-0.013316	83.662468	41.633701	85.149841	-0.291546	0.000000	0.665807	0.000000	0.000000	0.000000	-0.018095	-0.188986	0.064144	0.000000	0.000000	2.000000	173.000000	1.000000
15387.078472	0.105783	0.580656	-0.013050	83.662468	41.633701	85.149841	-0.291546	0.000000	0.665807	0.000000	0.000000	0.000000	-0.014378	-0.200699	0.079871	0.000000	0.000000	2.000000	173.000000	1.000000
15387.081806	0.105783	0.580656	-0.013050	83.697456	42.603287	86.225578	-0.291546	0.000000	0.665807	0.000000	0.000000	0.000000	-0.014378	-0.200699	0.079871	0.000000	0.000000	2.000000	173.000000	1.000000
15387.085139	0.105717	0.579936	-0.012767	83.697456	42.603287	86.225578	-0.291546	0.000000	0.665807	0.000000	0.000000	0.000000	-0.019882	-0.215807	0.085005	0.000000	0.000000	2.000000	173.000000	1.000000
15387.088472	0.105717	0.579936	-0.012767	83.697456	42.603287	86.225578	-0.291546	0.000000	0.665807	0.000000	0.000000	0.000000	-0.019882	-0.215807	0.085005	0.000000	0.000000	2.000000	173.000000	1.000000
15387.091806	0.105717	0.579936	-0.012767	83.704399	43.938576	87.719383	-0.285836	0.000000	0.638328	0.000000	0.000000	0.000000	-0.019882	-0.215807	0.085005	0.000000	0.000000	2.000000	173.000000	1.000000
15387.095139	0.105682	0.579202	-0.012443	83.704399	43.938576	87.719383	-0.285836	0.000000	0.638328	0.000000	0.000000	0.000000	-0.010345	-0.220144	0.097169	0.000000	0.000000	2.000000	173.000000	1.000000
15387.098472	0.105682	0.579202	-0.012443	83.704399	43.938576	87.719383	-0.285836	0.000000	0.638328	0.000000	0.000000	0.000000	-0.010345	-0.220144	0.097169	0.000000	0.000000	2.000000	173.000000	1.000000
15387.101806	0.105682	0.579202	-0.012443	83.680870	45.663273	89.653076	-0.284112	0.000000	0.622133	0.000000	0.000000	0.000000	-0.010345	-0.220144	0.097169	0.000000	0.000000	2.000000	173.000000	1.000000
15387.105139	0.105670	0.578443	-0.012118	83.680870	45.663273	89.653076	-0.284112	0.000000	0.622133	0.000000	0.000000	0.000000	-0.003675	-0.227844	0.097254	0.000000	0.000000	2.000000	173.000000	1.000000
15387.108472	0.105670	0.578443	-0.012118	83.680870	45.663273	89.653076	-0.284112	0.000000	0.622133	0.000000	0.000000	0.000000	-0.003675	-0.227844	0.097254	0.000000	0.000000	2.000000	173.000000	1.000000
15387.111806	0.105670	0.578443	-0.012118	83.630371	47.657269	91.895950	-0.283500	0.000000	0.605924	0.000000	0.000000	0.000000	-0.003675	-0.227844	0.097254	0.000000	0.000000	2.000000	173.000000	1.000000
15387.115139	0.105670	0.578443	-0.012118	83.630371	47.657269	91.895950	-0.283500	0.000000	0.605924	0.000000	0.000000	0.000000	-0.003675	-0.227844	0.097254	0.000000	0.000000	2.000000	173.000000	1.000000
15387.118472	0.105686	0.577651	-0.011771	83.630371	47.657269	91.895950	-0.283500	0.000000	0.605924	0.000000	0.000000	0.000000	0.004660	-0.237688	0.104296	0.000000	0.000000	2.000000	173.000000	1.000000
15387.121806	0.105686	0.577651	-0.011771	83.562218	49.672863	94.167061	-0.283500	0.000000	0.605924	0.000000	0.000000	0.000000	0.004660	-0.237688	0.104296	0.000000	0.000000	2.000000	173.000000	1.000000
15387.125139	0.105747	0.576876	-0.011418	83.562218	49.672863	94.167061	-0.283500	0.000000	0.605924	0.000000	0.000000	0.000000	0.018436	-0.232553	0.105966	0.000000	0.000000	2.000000	173.000000	1.000000
15387.128472	0.105747	0.576876	-0.011418	83.562218	49.672863	94.167061	-0.283500	0.000000	0.605924	0.000000	0.000000	0.000000	0.018436	-0.232553	0.105966	0.000000	0.000000	2.000000	173.000000	1.000000
15387.131806	0.105747	0.576876	-0.011418	83.508827	51.497635	96.214813	-0.287349	0.000000	0.570880	0.000000	0.000000	0.000000	0.018436	-0.232553	0.105966	0.000000	0.000000	2.000000	173.000000	1.000000
15387.135139	0.105836	0.576067	-0.011041	83.508827	51.497635	96.214813	-0.287349	0.000000	0.570880	0.000000	0.000000	0.000000	0.026796	-0.242511	0.112955	0.000000	0.000000	2.000000	173.000000	1.000000
15387.138472	0.105836	0.576067	-0.011041	83.508827	51.497635	96.214813	-0.287349	0.000000	0.570880	0.000000	0.000000	0.000000	0.026796	-0.242511	0.112955	0.000000	0.000000	2.000000	173.000000	1.000000
15387.141806	0.105836	0.576067	-0.011041	83.477852	52.981308	97.873680	-0.291815	0.000000	0.552054	0.000000	0.000000	0.000000	0.026796	-0.242511	0.112955	0.000000	0.000000	2.000000	173.000000	1.000000
15387.145139	0.105900	0.575240	-0.010678	83.477852	52.981308	97.873680	-0.291815	0.000000	0.552054	0.000000	0.000000	0.000000	0.019126	-0.248166	0.108943	0.000000	0.000000	2.000000	173.000000	1.000000
15387.148472	0.105900	0.575240	-0.010678	83.477852	52.981308	97.873680	-0.291815	0.000000	0.552054	0.000000	0.000000	0.000000	0.019126	-0.248166	0.108943	0.000000	0.000000	2.000000	173.000000	1.000000
15387.151806	0.105900	0.575240	-0.010678	83.480316	54.161541	99.170898	-0.295002	0.000000	0.533897	0.000000	0.000000	0.000000	0.019126	-0.248166	0.108943	0.000000	0.000000	2.000000	173.000000	1.000000
15387.155139	0.105900	0.575240	-0.010678	83.480316	54.161541	99.170898	-0.295002	0.000000	0.533897	0.000000	0.000000	0.000000	0.019126	-0.248166	0.108943	0.000000	0.000000	2.000000	173.000000	1.000000
15387.158472	0.105990	0.574404	-0.010298	83.480316	54.161541	99.170898	-0.295002	0.000000	0.533897	0.000000	0.000000	0.000000	0.027030	-0.250643	0.113973	0.000000	0.000000	2.000000	173.000000	1.000000
15387.161806	0.105990	0.574404	-0.010298	83.504082	55.139561	100.228783	-0.295002	0.000000	0.533897	0.000000	0.000000	0.000000	0.027030	-0.250643	0.113973	0.000000	0.000000	2.000000	173.000000	1.000000
15387.165139	0.106080	0.573568	-0.009920	83.504082	55.139561	100.228783	-0.295002	0.000000	0.533897	0.000000	0.000000	0.000000	0.026924	-0.250945	0.113523	0.000000	0.000000	2.000000	173.000000	1.000000
15387.168472	0.106080	0.573568	-0.009920	83.504082	55.139561	100.228783	-0.295002	0.000000	0.533897	0.000000	0.000000	0.000000	0.026924	-0.250945	0.113523	0.000000	0.000000	2.000000	173.000000	1.000000
15387.171806	0.106080	0.573568	-0.009920	83.529221	56.062557	101.220444	-0.303995	0.000000	0.495981	0.000000	0.000000	0.000000	0.026924	-0.250945	0.113523	0.000000	0.000000	2.000000	173.000000	1.000000
15387.175139	0.106080	0.573568	-0.009920	83.529221	56.062557	101.220444	-0.303995	0.000000	0.495981	0.000000	0.000000	0.000000	0.026924	-0.250945	0.113523	0.000000	0.000000	2.000000	173.000000	1.000000
15387.178472	0.106189	0.572756	-0.009554	83.529221	56.062557	101.220444	-0.303995	0.000000	0.495981	0.000000	0.000000	0.000000	0.032756	-0.243730	0.109718	0.000000	0.000000	2.000000	173.000000	1.000000
15387.181806	0.106189	0.572756	-0.009554	83.543541	57.060486	102.303459	-0.303995	0.000000	0.495981	0.000000	0.000000	0.000000	0.032756	-0.243730	0.109718	0.000000	0.000000	2.000000	173.000000	1.000000
15387.185139	0.106277	0.571942	-0.009185	83.543541	57.060486	102.303459	-0.303995	0.000000	0.495981	0.000000	0.000000	0.000000	0.026285	-0.244049	0.110805	0.000000	0.000000	2.000000	173.000000	1.000000
15387.188472	0.106277	0.571942	-0.009185	83.543541	57.060486	102.303459	-0.303995	0.000000	0.495981	0.000000	0.000000	0.000000	0.026285	-0.244049	0.110805	0.000000	0.000000	2.000000	173.000000	1.000000
15387.191806	0.106277	0.571942	-0.009185	83.555786	58.064381	103.389824	-0.313835	0.000000	0.459227	0.000000	0.000000	0.000000	0.026285	-0.244049	0.110805	0.000000	0.000000	2.000000	173.000000	1.000000
15387.195139	0.106277	0.571942	-0.009185	83.555786	58.064381	103.389824	-0.313835	0.000000	0.459227	0.000000	0.000000	0.000000	0.026285	-0.244049	0.110805	0.000000	0.000000	2.000000	173.000000	1.000000
15387.198472	0.106396	0.571142	-0.008873	83.555786	58.064381	103.389824	-0.313835	0.000000	0.459227	0.000000	0.000000	0.000000	0.035652	-0.239872	0.093434	0.000000	0.000000	2.000000	173.000000	1.000000
15387.201806	0.106396	0.571142	-0.008873	83.570747	59.034199	104.438164	-0.313835	0.000000	0.459227	0.000000	0.000000	0.000000	0.035652	-0.239872	0.093434	0.000000	0.000000	2.000000	173.000000	1.000000
15387.205139	0.106439	0.570357	-0.008594	83.570747	59.034199	104.438164	-0.313835	0.000000	0.459227	0.000000	0.000000	0.000000	0.013107	-0.235595	0.083661	0.000000	0.000000	2.000000	173.000000	1.000000
15387.208472	0.106439	0.570357	-0.008594	83.570747	59.034199	104.438164	-0.313835	0.000000	0.459227	0.000000	0.000000	0.000000	0.013107	-0.235595	0.083661	0.000000	0.000000	2.000000	173.000000	1.000000
15387.211806	0.106439	0.570357	-0.008594	83.580208	60.027145	105.520294	-0.321961	0.000000	0.429711	0.000000	0.000000	0.000000	0.013107	-0.235595	0.083661	0.000000	0.000000	2.000000	173.000000	1.000000
15387.215139	0.106456	0.569579	-0.008335	83.580208	60.027145	105.520294	-0.321961	0.000000	0.429711	0.000000	0.000000	0.000000	0.004964	-0.233540	0.077837	0.000000	0.000000	2.000000	173.000000	1.000000
15387.218472	0.106456	0.569579	-0.008335	83.580208	60.027145	105.520294	-0.321961	0.000000	0.429711	0.000000	0.000000	0.000000	0.004964	-0.233540	0.077837	0.000000	0.000000	2.000000	173.000000	1.000000
15387.221806	0.106456	0.569579	-0.008335	83.563370	61.184216	106.800697	-0.322789	0.000000	0.416738	0.000000	0.000000	0.000000	0.004964	-0.233540	0.077837	0.000000	0.000000	2.000000	173.000000	1.000000
15387.225139	0.106434	0.568823	-0.008141	83.563370	61.184216	106.800697	-0.322789	0.000000	0.416738	0.000000	0.000000	0.000000	-0.006478	-0.226859	0.058131	0.000000	0.000000	2.000000	173.000000	1.000000
15387.228472	0.106434	0.568823	-0.008141	83.563370	61.184216	106.800697	-0.322789	0.000000	0.416738	0.000000	0.000000	0.000000	-0.006478	-0.226859	0.058131	0.000000	0.000000	2.000000	173.000000	1.000000
15387.231806	0.106434	0.568823	-0.008141	83.512062	62.474621	108.253799	-0.321709	0.000000	0.407050	0.000000	0.000000	0.000000	-0.006478	-0.226859	0.058131	0.000000	0.000000	2.000000	173.000000	1.000000
15387.235139	0.106434	0.568823	-0.008141	83.512062	62.474621	108.253799	-0.321709	0.000000	0.407050	0.000000	0.000000	0.000000	-0.006478	-0.226859	0.058131	0.000000	0.000000	2.000000	173.000000	1.000000
15387.238472	0.106432	0.568091	-0.007959	83.512062	62.474621	108.253799	-0.321709	0.000000	0.407050	0.000000	0.000000	0.000000	-0.000600	-0.219395	0.054486	0.000000	0.000000	2.000000	173.000000	1.000000
15387.241806	0.106432	0.568091	-0.007959	83.448029	63.852940	109.812119	-0.321709	0.000000	0.407050	0.000000	0.000000	0.000000	-0.000600	-0.219395	0.054486	0.000000	0.000000	2.000000	173.000000	1.000000
15387.245139	0.106436	0.567357	-0.007847	83.448029	63.852940	109.812119	-0.321709	0.000000	0.407050	0.000000	0.000000	0.000000	0.001194	-0.220156	0.033570	0.000000	0.000000	2.000000	173.000000	1.000000
15387.248472	0.106436	0.567357	-0.007847	83.448029	63.852940	109.812119	-0.321709	0.000000	0.407050	0.000000	0.000000	0.000000	0.001194	-0.220156	0.033570	0.000000	0.000000	2.000000	173.000000	1.000000
15387.251806	0.106436	0.567357	-0.007847	83.377419	65.216843	111.357018	-0.321808	0.000000	0.392374	0.000000	0.000000	0.000000	0.001194	-0.220156	0.033570	0.000000	0.000000	2.000000	173.000000	1.000000
15387.255139	0.106436	0.567357	-0.007847	83.377419	65.216843	111.357018	-0.321808	0.000000	0.392374	0.000000	0.000000	0.000000	0.001194	-0.220156	0.033570	0.000000	0.000000	2.000000	173.000000	1.000000
15387.258472	0.106434	0.566631	-0.007760	83.377419	65.216843	111.357018	-0.321808	0.000000	0.392374	0.000000	0.000000	0.000000	-0.000531	-0.217859	0.026292	0.000000	0.000000	2.000000	173.000000	1.000000
15387.261806	0.106434	0.566631	-0.007760	83.297562	66.456772	112.771362	-0.321808	0.000000	0.392374	0.000000	0.000000	0.000000	-0.000531	-0.217859	0.026292	0.000000	0.000000	2.000000	173.000000	1.000000
15387.265139	0.106468	0.565938	-0.007712	83.297562	66.456772	112.771362	-0.321808	0.000000	0.392374	0.000000	0.000000	0.000000	0.010136	-0.207963	0.014258	0.000000	0.000000	2.000000	173.000000	1.000000
15387.268472	0.106468	0.565938	-0.007712	83.297562	66.456772	112.771362	-0.321808	0.000000	0.392374	0.000000	0.000000	0.000000	0.010136	-0.207963	0.014258	0.000000	0.000000	2.000000	173.000000	1.000000
15387.271806	0.106468	0.565938	-0.007712	83.209419	67.389557	113.863731	-0.323409	0.000000	0.385615	0.000000	0.000000	0.000000	0.010136	-0.207963	0.014258	0.000000	0.000000	2.000000	173.000000	1.000000
15387.275139	0.106468	0.565938	-0.007712	83.209419	67.389557	113.863731	-0.323409	0.000000	0.385615	0.000000	0.000000	0.000000	0.010136	-0.207963	0.014258	0.000000	0.000000	2.000000	173.000000	1.000000
15387.278472	0.106531	0.565280	-0.007636	83.209419	67.389557	113.863731	-0.323409	0.000000	0.385615	0.000000	0.000000	0.000000	0.018935	-0.197464	0.022850	0.000000	0.000000	2.000000	173.000000	1.000000
15387.281806	0.106531	0.565280	-0.007636	83.113731	67.776321	114.383682	-0.323409	0.000000	0.385615	0.000000	0.000000	0.000000	0.018935	-0.197464	0.022850	0.000000	0.000000	2.000000	173.000000	1.000000
15387.285139	0.106587	0.564655	-0.007590	83.113731	67.776321	114.383682	-0.323409	0.000000	0.385615	0.000000	0.000000	0.000000	0.016824	-0.187554	0.013932	0.000000	0.000000	2.000000	173.000000	1.000000
15387.288472	0.106587	0.564655	-0.007590	83.113731	67.776321	114.383682	-0.323409	0.000000	0.385615	0.000000	0.000000	0.000000	0.016824	-0.187554	0.013932	0.000000	0.000000	2.000000	173.000000	1.000000
15387.291806	0.106587	0.564655	-0.007590	83.031006	67.941849	114.658180	-0.329369	0.000000	0.379485	0.000000	0.000000	0.000000	0.016824	-0.187554	0.013932	0.000000	0.000000	2.000000	173.000000	1.000000
15387.295139	0.106587	0.564655	-0.007590	83.031006	67.941849	114.658180	-0.329369	0.000000	0.379485	0.000000	0.000000	0.000000	0.016824	-0.187554	0.013932	0.000000	0.000000	2.000000	173.000000	1.000000
15387.298472	0.106646	0.564072	-0.007532	83.031006	67.941849	114.658180	-0.329369	0.000000	0.379485	0.000000	0.000000	0.000000	0.017605	-0.174752	0.017199	0.000000	0.000000	2.000000	173.000000	1.000000
15387.301806	0.106646	0.564072	-0.007532	82.967064	68.039139	114.839592	-0.329369	0.000000	0.379485	0.000000	0.000000	0.000000	0.017605	-0.174752	0.017199	0.000000	0.000000	2.000000	173.000000	1.000000
15387.305139	0.106674	0.563542	-0.007413	82.967064	68.039139	114.839592	-0.329369	0.000000	0.379485	0.000000	0.000000	0.000000	0.008465	-0.159079	0.035702	0.000000	0.000000	2.000000	173.000000	1.000000
15387.308472	0.106674	0.563542	-0.007413	82.967064	68.039139	114.839592	-0.329369	0.000000	0.379485	0.000000	0.000000	0.000000	0.008465	-0.159079	0.035702	0.000000	0.000000	2.000000	173.000000	1.000000
15387.311806	0.106674	0.563542	-0.007413	82.913986	68.175407	115.053078	-0.333715	0.000000	0.370668	0.000000	0.000000	0.000000	0.008465	-0.159079	0.035702	0.000000	0.000000	2.000000	173.000000	1.000000
15387.315139	0.106674	0.563542	-0.007413	82.913986	68.175407	115.053078	-0.333715	0.000000	0.370668	0.000000	0.000000	0.000000	0.008465	-0.159079	0.035702	0.000000	0.000000	2.000000	173.000000	1.000000
15387.318472	0.106705	0.563054	-0.007283	82.913986	68.175407	115.053078	-0.333715	0.000000	0.370668	0.000000	0.000000	0.000000	0.009268	-0.146326	0.039069	0.000000	0.000000	2.000000	173.000000	1.000000
15387.321806	0.106705	0.563054	-0.007283	82.858040	68.457733	115.420624	-0.333715	0.000000	0.370668	0.000000	0.000000	0.000000	0.009268	-0.146326	0.039069	0.000000	0.000000	2.000000	173.000000	1.000000
15387.325139	0.106705	0.563054	-0.007283	82.858040	68.457733	115.420624	-0.333715	0.000000	0.370668	0.000000	0.000000	0.000000	0.009268	-0.146326	0.039069	0.000000	0.000000	2.000000	173.000000	1.000000
15387.328472	0.106705	0.563054	-0.007283	82.858040	68.457733	115.420624	-0.333715	0.000000	0.370668	0.000000	0.000000	0.000000	0.009268	-0.146326	0.039069	0.000000	0.000000	2.000000	173.000000	1.000000
15387.331806	0.106808	0.562283	-0.006947	82.800255	68.788063	115.840500	-0.335259	0.000000	0.364157	0.000000	0.000000	0.000000	0.030706	-0.231228	0.100915	0.000000	0.000000	2.000000	173.000000	1.000000
15387.335139	0.106808	0.562283	-0.006947	82.800255	68.788063	115.840500	-0.335259	0.000000	0.364157	0.000000	0.000000	0.000000	0.000001	-0.000004	0.000000	0.000000	0.000000	2.000000	173.000000	1.000000
15387.338472	0.106808	0.562283	-0.006947	82.800255	68.788063	115.840500	-0.335259	0.000000	0.364157	0.000000	0.000000	0.000000	0.000001	-0.000004	0.000000	0.000000	0.000000	2.000000	173.000000	1.000000
15387.341806	0.106808	0.562283	-0.006947	82.756546	69.197502	116.327316	-0.340376	0.000000	0.347338	0.000000	0.000000	0.000000	0.000001	-0.000004	0.000000	0.000000	0.000000	2.000000	173.000000	1.000000
15387.345139	0.106808	0.562283	-0.006947	82.756546	69.197502	116.327316	-0.340376	0.000000	0.347338	0.000000	0.000000	0.000000	0.000001	-0.000004	0.000000	0.000000	0.000000	2.000000	173.000000	1.000000
15387.348472	0.106858	0.562000	-0.006735	82.756546	69.197502	116.327316	-0.340376	0.000000	0.347338	0.000000	0.000000	0.000000	0.015057	-0.084910	0.063463	0.000000	0.000000	2.000000	173.000000	1.000000
15387.351806	0.106858	0.562000	-0.006735	82.712288	69.537971	116.742126	-0.340376	0.000000	0.347338	0.000000	0.000000	0.000000	0.015057	-0.084910	0.063463	0.000000	0.000000	2.000000	173.000000	1.000000
15387.355139	0.106887	0.561810	-0.006518	82.712288	69.537971	116.742126	-0.340376	0.000000	0.347338	0.000000	0.000000	0.000000	0.008682	-0.056992	0.065172	0.000000	0.000000	2.000000	173.000000	1.000000
15387.358472	0.106887	0.561810	-0.006518	82.712288	69.537971	116.742126	-0.340376	0.000000	0.347338	0.000000	0.000000	0.000000	0.008682	-0.056992	0.065172	0.000000	0.000000	2.000000	173.000000	1.000000
15387.361806	0.106887	0.561810	-0.006518	82.657249	69.833763	117.118675	-0.344333	0.000000	0.325899	0.000000	0.000000	0.000000	0.008682	-0.056992	0.065172	0.000000	0.000000	2.000000	173.000000	1.000000
15387.365139	0.106887	0.561810	-0.006518	82.657249	69.833763	117.118675	-0.344333	0.000000	0.325899	0.000000	0.000000	0.000000	0.008682	-0.056992	0.065172	0.000000	0.000000	2.000000	173.000000	1.000000
15387.368472	0.106907	0.561679	-0.006335	82.657249	69.833763	117.118675	-0.344333	0.000000	0.325899	0.000000	0.000000	0.000000	0.006240	-0.039500	0.054903	0.000000	0.000000	2.000000	173.000000	1.000000
15387.371806	0.106907	0.561679	-0.006335	82.586380	70.130203	117.511055	-0.344333	0.000000	0.325899	0.000000	0.000000	0.000000	0.006240	-0.039500	0.054903	0.000000	0.000000	2.000000	173.000000	1.000000
15387.375139	0.106924	0.561623	-0.006169	82.586380	70.130203	117.511055	-0.344333	0.000000	0.325899	0.000000	0.000000	0.000000	0.005044	-0.016717	0.049895	0.000000	0.000000	2.000000	173.000000	1.000000
15387.378472	0.106924	0.561623	-0.006169	82.586380	70.130203	117.511055	-0.344333	0.000000	0.325899	0.000000	0.000000	0.000000	0.005044	-0.016717	0.049895	0.000000	0.000000	2.000000	173.000000	1.000000
15387.381806	0.106924	0.561623	-0.006169	82.499413	70.402786	117.890129	-0.346214	0.000000	0.308432	0.000000	0.000000	0.000000	0.005044	-0.016717	0.049895	0.000000	0.000000	2.000000	173.000000	1.000000
15387.385139	0.106924	0.561623	-0.006169	82.499413	70.402786	117.890129	-0.346214	0.000000	0.308432	0.000000	0.000000	0.000000	0.005044	-0.016717	0.049895	0.000000	0.000000	2.000000	173.000000	1.000000
15387.388472	0.106945	0.561616	-0.006082	82.499413	70.402786	117.890129	-0.346214	0.000000	0.308432	0.000000	0.000000	0.000000	0.006158	-0.001976	0.025973	0.000000	0.000000	2.000000	173.000000	1.000000
15387.391806	0.106945	0.561616	-0.006082	82.417496	70.651100	118.235359	-0.346214	0.000000	0.308432	0.000000	0.000000	0.000000	0.006158	-0.001976	0.025973	0.000000	0.000000	2.000000	173.000000	1.000000
15387.395139	0.106945	0.561616	-0.006082	82.417496	70.651100	118.235359	-0.346214	0.000000	0.308432	0.000000	0.000000	0.000000	0.006158	-0.001976	0.025973	0.000000	0.000000	2.000000	173.000000	1.000000
15387.398472	0.106945	0.561616	-0.006082	82.417496	70.651100	118.235359	-0.346214	0.000000	0.308432	0.000000	0.000000	0.000000	0.006158	-0.001976	0.025973	0.000000	0.000000	2.000000	173.000000	1.000000
15387.401806	0.106980	0.561768	-0.006126	82.352470	70.782440	118.437370	-0.347240	0.000000	0.304103	0.000000	0.000000	0.000000	0.010476	0.045584	-0.013045	0.000000	0.000000	2.000000	173.000000	1.000000
15387.405139	0.106980	0.561768	-0.006126	82.352470	70.782440	118.437370	-0.347240	0.000000	0.304103	0.000000	0.000000	0.000000	0.010476	0.045584	-0.013045	0.000000	0.000000	2.000000	173.000000	1.000000
15387.408472	0.106980	0.561768	-0.006126	82.352470	70.782440	118.437370	-0.347240	0.000000	0.304103	0.000000	0.000000	0.000000	0.010476	0.045584	-0.013045	0.000000	0.000000	2.000000	173.000000	1.000000
15387.411806	0.106980	0.561768	-0.006126	82.300323	70.812592	118.519875	-0.348986	0.000000	0.306278	0.000000	0.000000	0.000000	0.010476	0.045584	-0.013045	0.000000	0.000000	2.000000	173.000000	1.000000
15387.415139	0.106966	0.561928	-0.006182	82.300323	70.812592	118.519875	-0.348986	0.000000	0.306278	0.000000	0.000000	0.000000	-0.004012	0.047978	-0.016924	0.000000	0.000000	2.000000	173.000000	1.000000
15387.418472	0.106966	0.561928	-0.006182	82.300323	70.812592	118.519875	-0.348986	0.000000	0.306278	0.000000	0.000000	0.000000	-0.004012	0.047978	-0.016924	0.000000	0.000000	2.000000	173.000000	1.000000
15387.421806	0.106966	0.561928	-0.006182	82.253212	70.799171	118.550026	-0.348317	0.000000	0.309098	0.000000	0.000000	0.000000	-0.004012	0.047978	-0.016924	0.000000	0.000000	2.000000	173.000000	1.000000
15387.425139	0.106966	0.561928	-0.006182	82.253212	70.799171	118.550026	-0.348317	0.000000	0.309098	0.000000	0.000000	0.000000	-0.004012	0.047978	-0.016924	0.000000	0.000000	2.000000	173.000000	1.000000
15387.428472	0.106961	0.562123	-0.006204	82.253212	70.799171	118.550026	-0.348317	0.000000	0.309098	0.000000	0.000000	0.000000	-0.001533	0.058377	-0.006462	0.000000	0.000000	2.000000	173.000000	1.000000
15387.431806	0.106961	0.562123	-0.006204	82.218002	70.719635	118.496613	-0.348317	0.000000	0.309098	0.000000	0.000000	0.000000	-0.001533	0.058377	-0.006462	0.000000	0.000000	2.000000	173.000000	1.000000
15387.435139	0.106961	0.562123	-0.006204	82.218002	70.719635	118.496613	-0.348317	0.000000	0.309098	0.000000	0.000000	0.000000	-0.001533	0.058377	-0.006462	0.000000	0.000000	2.000000	173.000000	1.000000
15387.438472	0.106961	0.562123	-0.006204	82.218002	70.719635	118.496613	-0.348317	0.000000	0.309098	0.000000	0.000000	0.000000	-0.001533	0.058377	-0.006462	0.000000	0.000000	2.000000	173.000000	1.000000
15387.441806	0.106950	0.562537	-0.006252	82.193321	70.579330	118.366745	-0.348062	0.000000	0.310175	0.000000	0.000000	0.000000	-0.003481	0.124377	-0.014675	0.000000	0.000000	2.000000	173.000000	1.000000
15387.445139	0.106950	0.562537	-0.006252	82.193321	70.579330	118.366745	-0.348062	0.000000	0.310175	0.000000	0.000000	0.000000	-0.003481	0.124377	-0.014675	0.000000	0.000000	2.000000	173.000000	1.000000
15387.448472	0.106950	0.562537	-0.006252	82.193321	70.579330	118.366745	-0.348062	0.000000	0.310175	0.000000	0.000000	0.000000	-0.003481	0.124377	-0.014675	0.000000	0.000000	2.000000	173.000000	1.000000
15387.451806	0.106950	0.562537	-0.006252	82.173615	70.399895	118.186249	-0.347481	0.000000	0.312621	0.000000	0.000000	0.000000	-0.003481	0.124377	-0.014675	0.000000	0.000000	2.000000	173.000000	1.000000
15387.455139	0.106980	0.562759	-0.006221	82.173615	70.399895	118.186249	-0.347481	0.000000	0.312621	0.000000	0.000000	0.000000	0.008996	0.066443	0.009317	0.000000	0.000000	2.000000	173.000000	1.000000
15387.458472	0.106980	0.562759	-0.006221	82.173615	70.399895	118.186249	-0.347481	0.000000	0.312621	0.000000	0.000000	0.000000	0.008996	0.066443	0.009317	0.000000	0.000000	2.000000	173.000000	1.000000
15387.461806	0.106980	0.562759	-0.006221	82.151520	70.249229	118.045288	-0.348981	0.000000	0.311068	0.000000	0.000000	0.000000	0.008996	0.066443	0.009317	0.000000	0.000000	2.000000	173.000000	1.000000
15387.465139	0.106980	0.562759	-0.006221	82.151520	70.249229	118.045288	-0.348981	0.000000	0.311068	0.000000	0.000000	0.000000	0.008996	0.066443	0.009317	0.000000	0.000000	2.000000	173.000000	1.000000
15387.468472	0.106963	0.562963	-0.006198	82.151520	70.249229	118.045288	-0.348981	0.000000	0.311068	0.000000	0.000000	0.000000	-0.005100	0.061245	0.007103	0.000000	0.000000	2.000000	173.000000	1.000000
15387.471806	0.106963	0.562963	-0.006198	82.120567	70.182541	118.001434	-0.348981	0.000000	0.311068	0.000000	0.000000	0.000000	-0.005100	0.061245	0.007103	0.000000	0.000000	2.000000	173.000000	1.000000
15387.475139	0.106963	0.562963	-0.006198	82.120567	70.182541	118.001434	-0.348981	0.000000	0.311068	0.000000	0.000000	0.000000	-0.005100	0.061245	0.007103	0.000000	0.000000	2.000000	173.000000	1.000000
15387.478472	0.106963	0.562963	-0.006198	82.120567	70.182541	118.001434	-0.348981	0.000000	0.311068	0.000000	0.000000	0.000000	-0.005100	0.061245	0.007103	0.000000	0.000000	2.000000	173.000000	1.000000
15387.481806	0.106952	0.563259	-0.006242	82.075539	70.215042	118.079521	-0.348131	0.000000	0.309884	0.000000	0.000000	0.000000	-0.003167	0.088771	-0.013352	0.000000	0.000000	2.000000	173.000000	1.000000
15387.485139	0.106952	0.563259	-0.006242	82.075539	70.215042	118.079521	-0.348131	0.000000	0.309884	0.000000	0.000000	0.000000	-0.003167	0.088771	-0.013352	0.000000	0.000000	2.000000	173.000000	1.000000
15387.488472	0.106952	0.563259	-0.006242	82.075539	70.215042	118.079521	-0.348131	0.000000	0.309884	0.000000	0.000000	0.000000	-0.003167	0.088771	-0.013352	0.000000	0.000000	2.000000	173.000000	1.000000
15387.491806	0.106952	0.563259	-0.006242	82.011139	70.383636	118.327919	-0.347603	0.000000	0.312110	0.000000	0.000000	0.000000	-0.003167	0.088771	-0.013352	0.000000	0.000000	2.000000	173.000000	1.000000
15387.495139	0.106907	0.563316	-0.006335	82.011139	70.383636	118.327919	-0.347603	0.000000	0.312110	0.000000	0.000000	0.000000	-0.013383	0.017091	-0.027837	0.000000	0.000000	2.000000	173.000000	1.000000
15387.498472	0.106907	0.563316	-0.006335	82.011139	70.383636	118.327919	-0.347603	0.000000	0.312110	0.000000	0.000000	0.000000	-0.013383	0.017091	-0.027837	0.000000	0.000000	2.000000	173.000000	1.000000
15387.501806	0.106907	0.563316	-0.006335	81.928368	70.660957	118.710243	-0.345372	0.000000	0.316749	0.000000	0.000000	0.000000	-0.013383	0.017091	-0.027837	0.000000	0.000000	2.000000	173.000000	1.000000
15387.505139	0.106869	0.563371	-0.006496	81.928368	70.660957	118.710243	-0.345372	0.000000	0.316749	0.000000	0.000000	0.000000	-0.011484	0.016568	-0.048425	0.000000	0.000000	2.000000	173.000000	1.000000
15387.508472	0.106869	0.563371	-0.006496	81.928368	70.660957	118.710243	-0.345372	0.000000	0.316749	0.000000	0.000000	0.000000	-0.011484	0.016568	-0.048425	0.000000	0.000000	2.000000	173.000000	1.000000
15387.511806	0.106869	0.563371	-0.006496	81.832878	71.066452	119.245613	-0.343458	0.000000	0.324820	0.000000	0.000000	0.000000	-0.011484	0.016568	-0.048425	0.000000	0.000000	2.000000	173.000000	1.000000
15387.515139	0.106869	0.563371	-0.006496	81.832878	71.066452	119.245613	-0.343458	0.000000	0.324820	0.000000	0.000000	0.000000	-0.011484	0.016568	-0.048425	0.000000	0.000000	2.000000	173.000000	1.000000
15387.518472	0.106814	0.563357	-0.006728	81.832878	71.066452	119.245613	-0.343458	0.000000	0.324820	0.000000	0.000000	0.000000	-0.016440	-0.004366	-0.069334	0.000000	0.000000	2.000000	173.000000	1.000000
15387.521806	0.106814	0.563357	-0.006728	81.752831	71.482109	119.777985	-0.343458	0.000000	0.324820	0.000000	0.000000	0.000000	-0.016440	-0.004366	-0.069334	0.000000	0.000000	2.000000	173.000000	1.000000
15387.525139	0.106814	0.563357	-0.006728	81.752831	71.482109	119.777985	-0.343458	0.000000	0.324820	0.000000	0.000000	0.000000	-0.016440	-0.004366	-0.069334	0.000000	0.000000	2.000000	173.000000	1.000000
15387.528472	0.106814	0.563357	-0.006728	81.752831	71.482109	119.777985	-0.343458	0.000000	0.324820	0.000000	0.000000	0.000000	-0.016440	-0.004366	-0.069334	0.000000	0.000000	2.000000	173.000000	1.000000
15387.531806	0.106693	0.563188	-0.007334	81.705536	71.815033	120.185524	-0.340718	0.000000	0.336375	0.000000	0.000000	0.000000	-0.036401	-0.050522	-0.182055	0.000000	0.000000	2.000000	173.000000	1.000000
15387.535139	0.106693	0.563188	-0.007334	81.705536	71.815033	120.185524	-0.340718	0.000000	0.336375	0.000000	0.000000	0.000000	0.000001	-0.000007	-0.000000	0.000000	0.000000	2.000000	173.000000	1.000000
15387.538472	0.106693	0.563188	-0.007334	81.705536	71.815033	120.185524	-0.340718	0.000000	0.336375	0.000000	0.000000	0.000000	0.000001	-0.000007	-0.000000	0.000000	0.000000	2.000000	173.000000	1.000000
15387.541806	0.106693	0.563188	-0.007334	81.693146	72.106598	120.517136	-0.334651	0.000000	0.366718	0.000000	0.000000	0.000000	0.000001	-0.000007	-0.000000	0.000000	0.000000	2.000000	173.000000	1.000000
15387.545139	0.106693	0.563188	-0.007334	81.693146	72.106598	120.517136	-0.334651	0.000000	0.366718	0.000000	0.000000	0.000000	0.000001	-0.000007	-0.000000	0.000000	0.000000	2.000000	173.000000	1.000000
15387.548472	0.106616	0.563019	-0.007659	81.693146	72.106598	120.517136	-0.334651	0.000000	0.366718	0.000000	0.000000	0.000000	-0.023096	-0.050856	-0.097393	0.000000	0.000000	2.000000	173.000000	1.000000
15387.551806	0.106616	0.563019	-0.007659	81.693474	72.403145	120.844788	-0.334651	0.000000	0.366718	0.000000	0.000000	0.000000	-0.023096	-0.050856	-0.097393	0.000000	0.000000	2.000000	173.000000	1.000000
15387.555139	0.106616	0.563019	-0.007659	81.693474	72.403145	120.844788	-0.334651	0.000000	0.366718	0.000000	0.000000	0.000000	-0.023096	-0.050856	-0.097393	0.000000	0.000000	2.000000	173.000000	1.000000
15387.558472	0.106616	0.563019	-0.007659	81.693474	72.403145	120.844788	-0.334651	0.000000	0.366718	0.000000	0.000000	0.000000	-0.023096	-0.050856	-0.097393	0.000000	0.000000	2.000000	173.000000	1.000000
15387.561806	0.106448	0.562616	-0.008178	81.683647	72.704895	121.187805	-0.330802	0.000000	0.382950	0.000000	0.000000	0.000000	-0.050409	-0.120905	-0.155590	0.000000	0.000000	2.000000	173.000000	1.000000
15387.565139	0.106448	0.562616	-0.008178	81.683647	72.704895	121.187805	-0.330802	0.000000	0.382950	0.000000	0.000000	0.000000	0.000001	0.000009	0.000000	0.000000	0.000000	2.000000	173.000000	1.000000
15387.568472	0.106448	0.562616	-0.008178	81.683647	72.704895	121.187805	-0.330802	0.000000	0.382950	0.000000	0.000000	0.000000	0.000001	0.000009	0.000000	0.000000	0.000000	2.000000	173.000000	1.000000
15387.571806	0.106448	0.562616	-0.008178	81.675148	73.026985	121.548668	-0.322400	0.000000	0.408882	0.000000	0.000000	0.000000	0.000001	0.000009	0.000000	0.000000	0.000000	2.000000	173.000000	1.000000
15387.575139	0.106448	0.562616	-0.008178	81.675148	73.026985	121.548668	-0.322400	0.000000	0.408882	0.000000	0.000000	0.000000	0.000001	0.000009	0.000000	0.000000	0.000000	2.000000	173.000000	1.000000
15387.578472	0.106404	0.562400	-0.008364	81.675148	73.026985	121.548668	-0.322400	0.000000	0.408882	0.000000	0.000000	0.000000	-0.013274	-0.064829	-0.055990	0.000000	0.000000	2.000000	173.000000	1.000000
15387.581806	0.106404	0.562400	-0.008364	81.678879	73.308319	121.858704	-0.322400	0.000000	0.408882	0.000000	0.000000	0.000000	-0.013274	-0.064829	-0.055990	0.000000	0.000000	2.000000	173.000000	1.000000
15387.585139	0.106404	0.562400	-0.008364	81.678879	73.308319	121.858704	-0.322400	0.000000	0.408882	0.000000	0.000000	0.000000	-0.013274	-0.064829	-0.055990	0.000000	0.000000	2.000000	173.000000	1.000000
15387.588472	0.106404	0.562400	-0.008364	81.678879	73.308319	121.858704	-0.322400	0.000000	0.408882	0.000000	0.000000	0.000000	-0.013274	-0.064829	-0.055990	0.000000	0.000000	2.000000	173.000000	1.000000
15387.591806	0.106281	0.561878	-0.008596	81.693619	73.562263	122.124832	-0.320188	0.000000	0.418214	0.000000	0.000000	0.000000	-0.036742	-0.156455	-0.069611	0.000000	0.000000	2.000000	173.000000	1.000000
15387.595139	0.106281	0.561878	-0.008596	81.693619	73.562263	122.124832	-0.320188	0.000000	0.418214	0.000000	0.000000	0.000000	-0.036742	-0.156455	-0.069611	0.000000	0.000000	2.000000	173.000000	1.000000
15387.598472	0.106281	0.561878	-0.008596	81.693619	73.562263	122.124832	-0.320188	0.000000	0.418214	0.000000	0.000000	0.000000	-0.036742	-0.156455	-0.069611	0.000000	0.000000	2.000000	173.000000	1.000000
15387.601806	0.106281	0.561878	-0.008596	81.713737	73.804810	122.369942	-0.314064	0.000000	0.429815	0.000000	0.000000	0.000000	-0.036742	-0.156455	-0.069611	0.000000	0.000000	2.000000	173.000000	1.000000
15387.605139	0.106260	0.561606	-0.008686	81.713737	73.804810	122.369942	-0.314064	0.000000	0.429815	0.000000	0.000000	0.000000	-0.006342	-0.081694	-0.026771	0.000000	0.000000	2.000000	173.000000	1.000000
15387.608472	0.106260	0.561606	-0.008686	81.713737	73.804810	122.369942	-0.314064	0.000000	0.429815	0.000000	0.000000	0.000000	-0.006342	-0.081694	-0.026771	0.000000	0.000000	2.000000	173.000000	1.000000
15387.611806	0.106260	0.561606	-0.008686	81.732140	74.029701	122.597214	-0.313008	0.000000	0.434277	0.000000	0.000000	0.000000	-0.006342	-0.081694	-0.026771	0.000000	0.000000	2.000000	173.000000	1.000000
15387.615139	0.106260	0.561606	-0.008686	81.732140	74.029701	122.597214	-0.313008	0.000000	0.434277	0.000000	0.000000	0.000000	-0.006342	-0.081694	-0.026771	0.000000	0.000000	2.000000	173.000000	1.000000
15387.618472	0.106249	0.561343	-0.008734	81.732140	74.029701	122.597214	-0.313008	0.000000	0.434277	0.000000	0.000000	0.000000	-0.003471	-0.078839	-0.014644	0.000000	0.000000	2.000000	173.000000	1.000000
15387.621806	0.106249	0.561343	-0.008734	81.750519	74.252998	122.825584	-0.313008	0.000000	0.434277	0.000000	0.000000	0.000000	-0.003471	-0.078839	-0.014644	0.000000	0.000000	2.000000	173.000000	1.000000
15387.625139	0.106249	0.561343	-0.008734	81.750519	74.252998	122.825584	-0.313008	0.000000	0.434277	0.000000	0.000000	0.000000	-0.003471	-0.078839	-0.014644	0.000000	0.000000	2.000000	173.000000	1.000000
15387.628472	0.106249	0.561343	-0.008734	81.750519	74.252998	122.825584	-0.313008	0.000000	0.434277	0.000000	0.000000	0.000000	-0.003471	-0.078839	-0.014644	0.000000	0.000000	2.000000	173.000000	1.000000
15387.631806	0.106128	0.560858	-0.008864	81.767174	74.455498	123.035698	-0.312429	0.000000	0.436718	0.000000	0.000000	0.000000	-0.036179	-0.145331	-0.038866	0.000000	0.000000	2.000000	173.000000	1.000000
15387.635139	0.106128	0.560858	-0.008864	81.767174	74.455498	123.035698	-0.312429	0.000000	0.436718	0.000000	0.000000	0.000000	-0.036179	-0.145331	-0.038866	0.000000	0.000000	2.000000	173.000000	1.000000
15387.638472	0.106128	0.560858	-0.008864	81.767174	74.455498	123.035698	-0.312429	0.000000	0.436718	0.000000	0.000000	0.000000	-0.036179	-0.145331	-0.038866	0.000000	0.000000	2.000000	173.000000	1.000000
15387.641806	0.106128	0.560858	-0.008864	81.783768	74.650734	123.246696	-0.306399	0.000000	0.443196	0.000000	0.000000	0.000000	-0.036179	-0.145331	-0.038866	0.000000	0.000000	2.000000	173.000000	1.000000
15387.645139	0.106030	0.560621	-0.008899	81.783768	74.650734	123.246696	-0.306399	0.000000	0.443196	0.000000	0.000000	0.000000	-0.029426	-0.071201	-0.010383	0.000000	0.000000	2.000000	173.000000	1.000000
15387.648472	0.106030	0.560621	-0.008899	81.783768	74.650734	123.246696	-0.306399	0.000000	0.443196	0.000000	0.000000	0.000000	-0.029426	-0.071201	-0.010383	0.000000	0.000000	2.000000	173.000000	1.000000
15387.651806	0.106030	0.560621	-0.008899	81.797112	74.794518	123.409088	-0.301495	0.000000	0.444926	0.000000	0.000000	0.000000	-0.029426	-0.071201	-0.010383	0.000000	0.000000	2.000000	173.000000	1.000000
15387.655139	0.106030	0.560621	-0.008899	81.797112	74.794518	123.409088	-0.301495	0.000000	0.444926	0.000000	0.000000	0.000000	-0.029426	-0.071201	-0.010383	0.000000	0.000000	2.000000	173.000000	1.000000
15387.658472	0.105888	0.560409	-0.008929	81.797112	74.794518	123.409088	-0.301495	0.000000	0.444926	0.000000	0.000000	0.000000	-0.042583	-0.063645	-0.009057	0.000000	0.000000	2.000000	173.000000	1.000000
15387.661806	0.105888	0.560409	-0.008929	81.806549	74.876564	123.507294	-0.301495	0.000000	0.444926	0.000000	0.000000	0.000000	-0.042583	-0.063645	-0.009057	0.000000	0.000000	2.000000	173.000000	1.000000
15387.665139	0.105888	0.560409	-0.008929	81.806549	74.876564	123.507294	-0.301495	0.000000	0.444926	0.000000	0.000000	0.000000	-0.042583	-0.063645	-0.009057	0.000000	0.000000	2.000000	173.000000	1.000000
15387.668472	0.105888	0.560409	-0.008929	81.806549	74.876564	123.507294	-0.301495	0.000000	0.444926	0.000000	0.000000	0.000000	-0.042583	-0.063645	-0.009057	0.000000	0.000000	2.000000	173.000000	1.000000
15387.671806	0.105651	0.560063	-0.008884	81.808205	74.828865	123.476288	-0.294398	0.000000	0.446436	0.000000	0.000000	0.000000	-0.070938	-0.103734	0.013552	0.000000	0.000000	2.000000	173.000000	1.000000
15387.675139	0.105651	0.560063	-0.008884	81.808205	74.828865	123.476288	-0.294398	0.000000	0.446436	0.000000	0.000000	0.000000	-0.070938	-0.103734	0.013552	0.000000	0.000000	2.000000	173.000000	1.000000
15387.678472	0.105651	0.560063	-0.008884	81.808205	74.828865	123.476288	-0.294398	0.000000	0.446436	0.000000	0.000000	0.000000	-0.070938	-0.103734	0.013552	0.000000	0.000000	2.000000	173.000000	1.000000
15387.681806	0.105651	0.560063	-0.008884	81.800606	74.635155	123.296883	-0.282575	0.000000	0.444177	0.000000	0.000000	0.000000	-0.070938	-0.103734	0.013552	0.000000	0.000000	2.000000	173.000000	1.000000
15387.685139	0.105598	0.559955	-0.008824	81.800606	74.635155	123.296883	-0.282575	0.000000	0.444177	0.000000	0.000000	0.000000	-0.015979	-0.032578	0.017990	0.000000	0.000000	2.000000	173.000000	1.000000
15387.688472	0.105598	0.559955	-0.008824	81.800606	74.635155	123.296883	-0.282575	0.000000	0.444177	0.000000	0.000000	0.000000	-0.015979	-0.032578	0.017990	0.000000	0.000000	2.000000	173.000000	1.000000
15387.691806	0.105598	0.559955	-0.008824	81.791611	74.459534	123.134079	-0.279912	0.000000	0.441179	0.000000	0.000000	0.000000	-0.015979	-0.032578	0.017990	0.000000	0.000000	2.000000	173.000000	1.000000
15387.695139	0.105598	0.559955	-0.008824	81.791611	74.459534	123.134079	-0.279912	0.000000	0.441179	0.000000	0.000000	0.000000	-0.015979	-0.032578	0.017990	0.000000	0.000000	2.000000	173.000000	1.000000
15387.698472	0.105549	0.559863	-0.008746	81.791611	74.459534	123.134079	-0.279912	0.000000	0.441179	0.000000	0.000000	0.000000	-0.014744	-0.027409	0.023259	0.000000	0.000000	2.000000	173.000000	1.000000
15387.701806	0.105549	0.559863	-0.008746	81.787567	74.378143	123.058922	-0.279912	0.000000	0.441179	0.000000	0.000000	0.000000	-0.014744	-0.027409	0.023259	0.000000	0.000000	2.000000	173.000000	1.000000
15387.705139	0.105549	0.559863	-0.008746	81.787567	74.378143	123.058922	-0.279912	0.000000	0.441179	0.000000	0.000000	0.000000	-0.014744	-0.027409	0.023259	0.000000	0.000000	2.000000	173.000000	1.000000
15387.708472	0.105549	0.559863	-0.008746	81.787567	74.378143	123.058922	-0.279912	0.000000	0.441179	0.000000	0.000000	0.000000	-0.014744	-0.027409	0.023259	0.000000	0.000000	2.000000	173.000000	1.000000
15387.711806	0.105549	0.559793	-0.008460	81.784653	74.360062	123.045097	-0.277454	0.000000	0.437302	0.000000	0.000000	0.000000	-0.000024	-0.021018	0.085862	0.000000	0.000000	2.000000	173.000000	1.000000
15387.715139	0.105549	0.559793	-0.008460	81.784653	74.360062	123.045097	-0.277454	0.000000	0.437302	0.000000	0.000000	0.000000	0.000001	-0.000007	0.000000	0.000000	0.000000	2.000000	173.000000	1.000000
15387.718472	0.105549	0.559793	-0.008460	81.784653	74.360062	123.045097	-0.277454	0.000000	0.437302	0.000000	0.000000	0.000000	0.000001	-0.000007	0.000000	0.000000	0.000000	2.000000	173.000000	1.000000
15387.721806	0.105549	0.559793	-0.008460	81.781639	74.319435	123.006775	-0.277450	0.000000	0.422992	0.000000	0.000000	0.000000	0.000001	-0.000007	0.000000	0.000000	0.000000	2.000000	173.000000	1.000000
15387.725139	0.105549	0.559793	-0.008460	81.781639	74.319435	123.006775	-0.277450	0.000000	0.422992	0.000000	0.000000	0.000000	0.000001	-0.000007	0.000000	0.000000	0.000000	2.000000	173.000000	1.000000
15387.728472	0.105569	0.559780	-0.008281	81.781639	74.319435	123.006775	-0.277450	0.000000	0.422992	0.000000	0.000000	0.000000	0.005849	-0.003981	0.053550	0.000000	0.000000	2.000000	173.000000	1.000000
15387.731806	0.105569	0.559780	-0.008281	81.775795	74.288849	122.979263	-0.277450	0.000000	0.422992	0.000000	0.000000	0.000000	0.005849	-0.003981	0.053550	0.000000	0.000000	2.000000	173.000000	1.000000
15387.735139	0.105569	0.559780	-0.008281	81.775795	74.288849	122.979263	-0.277450	0.000000	0.422992	0.000000	0.000000	0.000000	0.005849	-0.003981	0.053550	0.000000	0.000000	2.000000	173.000000	1.000000
15387.738472	0.105569	0.559780	-0.008281	81.775795	74.288849	122.979263	-0.277450	0.000000	0.422992	0.000000	0.000000	0.000000	0.005849	-0.003981	0.053550	0.000000	0.000000	2.000000	173.000000	1.000000
15387.741806	0.105680	0.559788	-0.007904	81.764244	74.253151	122.948914	-0.278425	0.000000	0.414067	0.000000	0.000000	0.000000	0.033355	0.002387	0.113124	0.000000	0.000000	2.000000	173.000000	1.000000
15387.745139	0.105680	0.559788	-0.007904	81.764244	74.253151	122.948914	-0.278425	0.000000	0.414067	0.000000	0.000000	0.000000	0.033355	0.002387	0.113124	0.000000	0.000000	2.000000	173.000000	1.000000
15387.748472	0.105680	0.559788	-0.007904	81.764244	74.253151	122.948914	-0.278425	0.000000	0.414067	0.000000	0.000000	0.000000	0.033355	0.002387	0.113124	0.000000	0.000000	2.000000	173.000000	1.000000
15387.751806	0.105680	0.559788	-0.007904	81.744316	74.239616	122.951111	-0.283985	0.000000	0.395213	0.000000	0.000000	0.000000	0.033355	0.002387	0.113124	0.000000	0.000000	2.000000	173.000000	1.000000
15387.755139	0.105746	0.559792	-0.007718	81.744316	74.239616	122.951111	-0.283985	0.000000	0.395213	0.000000	0.000000	0.000000	0.019880	0.001163	0.055798	0.000000	0.000000	2.000000	173.000000	1.000000
15387.758472	0.105746	0.559792	-0.007718	81.744316	74.239616	122.951111	-0.283985	0.000000	0.395213	0.000000	0.000000	0.000000	0.019880	0.001163	0.055798	0.000000	0.000000	2.000000	173.000000	1.000000
15387.761806	0.105746	0.559792	-0.007718	81.714569	74.251678	122.991028	-0.287298	0.000000	0.385913	0.000000	0.000000	0.000000	0.019880	0.001163	0.055798	0.000000	0.000000	2.000000	173.000000	1.000000
15387.765139	0.105746	0.559792	-0.007718	81.714569	74.251678	122.991028	-0.287298	0.000000	0.385913	0.000000	0.000000	0.000000	0.019880	0.001163	0.055798	0.000000	0.000000	2.000000	173.000000	1.000000
15387.768472	0.105824	0.559786	-0.007578	81.714569	74.251678	122.991028	-0.287298	0.000000	0.385913	0.000000	0.000000	0.000000	0.023417	-0.001629	0.042096	0.000000	0.000000	2.000000	173.000000	1.000000
15387.771806	0.105824	0.559786	-0.007578	81.679352	74.305908	123.076515	-0.287298	0.000000	0.385913	0.000000	0.000000	0.000000	0.023417	-0.001629	0.042096	0.000000	0.000000	2.000000	173.000000	1.000000
15387.775139	0.105902	0.559781	-0.007438	81.679352	74.305908	123.076515	-0.287298	0.000000	0.385913	0.000000	0.000000	0.000000	0.023425	-0.001631	0.042088	0.000000	0.000000	2.000000	173.000000	1.000000
15387.778472	0.105902	0.559781	-0.007438	81.679352	74.305908	123.076515	-0.287298	0.000000	0.385913	0.000000	0.000000	0.000000	0.023425	-0.001631	0.042088	0.000000	0.000000	2.000000	173.000000	1.000000
15387.781806	0.105902	0.559781	-0.007438	81.644333	74.404083	123.209808	-0.295105	0.000000	0.371882	0.000000	0.000000	0.000000	0.023425	-0.001631	0.042088	0.000000	0.000000	2.000000	173.000000	1.000000
15387.785139	0.105902	0.559781	-0.007438	81.644333	74.404083	123.209808	-0.295105	0.000000	0.371882	0.000000	0.000000	0.000000	0.023425	-0.001631	0.042088	0.000000	0.000000	2.000000	173.000000	1.000000
15387.788472	0.105993	0.559741	-0.007338	81.644333	74.404083	123.209808	-0.295105	0.000000	0.371882	0.000000	0.000000	0.000000	0.027356	-0.011979	0.030024	0.000000	0.000000	2.000000	173.000000	1.000000
15387.791806	0.105993	0.559741	-0.007338	81.610680	74.497749	123.336884	-0.295105	0.000000	0.371882	0.000000	0.000000	0.000000	0.027356	-0.011979	0.030024	0.000000	0.000000	2.000000	173.000000	1.000000
15387.795139	0.105993	0.559741	-0.007338	81.610680	74.497749	123.336884	-0.295105	0.000000	0.371882	0.000000	0.000000	0.000000	0.027356	-0.011979	0.030024	0.000000	0.000000	2.000000	173.000000	1.000000
15387.798472	0.105993	0.559741	-0.007338	81.610680	74.497749	123.336884	-0.295105	0.000000	0.371882	0.000000	0.000000	0.000000	0.027356	-0.011979	0.030024	0.000000	0.000000	2.000000	173.000000	1.000000
15387.801806	0.106140	0.559666	-0.007288	81.573029	74.645241	123.526817	-0.299664	0.000000	0.366878	0.000000	0.000000	0.000000	0.044099	-0.022356	0.014935	0.000000	0.000000	2.000000	173.000000	1.000000
15387.805139	0.106140	0.559666	-0.007288	81.573029	74.645241	123.526817	-0.299664	0.000000	0.366878	0.000000	0.000000	0.000000	0.044099	-0.022356	0.014935	0.000000	0.000000	2.000000	173.000000	1.000000
15387.808472	0.106140	0.559666	-0.007288	81.573029	74.645241	123.526817	-0.299664	0.000000	0.366878	0.000000	0.000000	0.000000	0.044099	-0.022356	0.014935	0.000000	0.000000	2.000000	173.000000	1.000000
15387.811806	0.106140	0.559666	-0.007288	81.522499	74.797592	123.738007	-0.307014	0.000000	0.364389	0.000000	0.000000	0.000000	0.044099	-0.022356	0.014935	0.000000	0.000000	2.000000	173.000000	1.000000
15387.815139	0.106179	0.559649	-0.007315	81.522499	74.797592	123.738007	-0.307014	0.000000	0.364389	0.000000	0.000000	0.000000	0.011571	-0.005186	-0.008298	0.000000	0.000000	2.000000	173.000000	1.000000
15387.818472	0.106179	0.559649	-0.007315	81.522499	74.797592	123.738007	-0.307014	0.000000	0.364389	0.000000	0.000000	0.000000	0.011571	-0.005186	-0.008298	0.000000	0.000000	2.000000	173.000000	1.000000
15387.821806	0.106179	0.559649	-0.007315	81.457947	75.003380	124.021896	-0.308942	0.000000	0.365772	0.000000	0.000000	0.000000	0.011571	-0.005186	-0.008298	0.000000	0.000000	2.000000	173.000000	1.000000
15387.825139	0.106179	0.559649	-0.007315	81.457947	75.003380	124.021896	-0.308942	0.000000	0.365772	0.000000	0.000000	0.000000	0.011571	-0.005186	-0.008298	0.000000	0.000000	2.000000	173.000000	1.000000
15387.828472	0.106208	0.559623	-0.007384	81.457947	75.003380	124.021896	-0.308942	0.000000	0.365772	0.000000	0.000000	0.000000	0.008690	-0.007947	-0.020482	0.000000	0.000000	2.000000	173.000000	1.000000
15387.831806	0.106208	0.559623	-0.007384	81.371925	75.211815	124.330536	-0.308942	0.000000	0.365772	0.000000	0.000000	0.000000	0.008690	-0.007947	-0.020482	0.000000	0.000000	2.000000	173.000000	1.000000
15387.835139	0.106208	0.559623	-0.007384	81.371925	75.211815	124.330536	-0.308942	0.000000	0.365772	0.000000	0.000000	0.000000	0.008690	-0.007947	-0.020482	0.000000	0.000000	2.000000	173.000000	1.000000
15387.838472	0.106208	0.559623	-0.007384	81.371925	75.211815	124.330536	-0.308942	0.000000	0.365772	0.000000	0.000000	0.000000	0.008690	-0.007947	-0.020482	0.000000	0.000000	2.000000	173.000000	1.000000
15387.841806	0.106270	0.559712	-0.007599	81.258820	75.457436	124.704628	-0.310391	0.000000	0.369186	0.000000	0.000000	0.000000	0.018578	0.026762	-0.064469	0.000000	0.000000	2.000000	173.000000	1.000000
15387.845139	0.106270	0.559712	-0.007599	81.258820	75.457436	124.704628	-0.310391	0.000000	0.369186	0.000000	0.000000	0.000000	0.018578	0.026762	-0.064469	0.000000	0.000000	2.000000	173.000000	1.000000
15387.848472	0.106270	0.559712	-0.007599	81.258820	75.457436	124.704628	-0.310391	0.000000	0.369186	0.000000	0.000000	0.000000	0.018578	0.026762	-0.064469	0.000000	0.000000	2.000000	173.000000	1.000000
15387.851806	0.106270	0.559712	-0.007599	81.117058	75.709541	125.121429	-0.313487	0.000000	0.379930	0.000000	0.000000	0.000000	0.018578	0.026762	-0.064469	0.000000	0.000000	2.000000	173.000000	1.000000
15387.855139	0.106265	0.559819	-0.007712	81.117058	75.709541	125.121429	-0.313487	0.000000	0.379930	0.000000	0.000000	0.000000	-0.001294	0.032275	-0.034059	0.000000	0.000000	2.000000	173.000000	1.000000
15387.858472	0.106265	0.559819	-0.007712	81.117058	75.709541	125.121429	-0.313487	0.000000	0.379930	0.000000	0.000000	0.000000	-0.001294	0.032275	-0.034059	0.000000	0.000000	2.000000	173.000000	1.000000
15387.861806	0.106265	0.559819	-0.007712	80.970779	75.934341	125.519592	-0.313272	0.000000	0.385607	0.000000	0.000000	0.000000	-0.001294	0.032275	-0.034059	0.000000	0.000000	2.000000	173.000000	1.000000
15387.865139	0.106265	0.559819	-0.007712	80.970779	75.934341	125.519592	-0.313272	0.000000	0.385607	0.000000	0.000000	0.000000	-0.001294	0.032275	-0.034059	0.000000	0.000000	2.000000	173.000000	1.000000
15387.868472	0.106223	0.559944	-0.007798	80.970779	75.934341	125.519592	-0.313272	0.000000	0.385607	0.000000	0.000000	0.000000	-0.012849	0.037463	-0.025769	0.000000	0.000000	2.000000	173.000000	1.000000
15387.871806	0.106223	0.559944	-0.007798	80.819901	76.137718	125.899597	-0.313272	0.000000	0.385607	0.000000	0.000000	0.000000	-0.012849	0.037463	-0.025769	0.000000	0.000000	2.000000	173.000000	1.000000
15387.875139	0.106223	0.559944	-0.007798	80.819901	76.137718	125.899597	-0.313272	0.000000	0.385607	0.000000	0.000000	0.000000	-0.012849	0.037463	-0.025769	0.000000	0.000000	2.000000	173.000000	1.000000
15387.878472	0.106223	0.559944	-0.007798	80.819901	76.137718	125.899597	-0.313272	0.000000	0.385607	0.000000	0.000000	0.000000	-0.012849	0.037463	-0.025769	0.000000	0.000000	2.000000	173.000000	1.000000
15387.881806	0.106062	0.560334	-0.008097	80.668831	76.306633	126.248604	-0.311130	0.000000	0.389902	0.000000	0.000000	0.000000	-0.048211	0.117042	-0.089695	0.000000	0.000000	2.000000	173.000000	1.000000
15387.885139	0.106062	0.560334	-0.008097	80.668831	76.306633	126.248604	-0.311130	0.000000	0.389902	0.000000	0.000000	0.000000	-0.000000	0.000009	-0.000000	0.000000	0.000000	2.000000	173.000000	1.000000
15387.888472	0.106062	0.560334	-0.008097	80.668831	76.306633	126.248604	-0.311130	0.000000	0.389902	0.000000	0.000000	0.000000	-0.000000	0.000009	-0.000000	0.000000	0.000000	2.000000	173.000000	1.000000
15387.891806	0.106062	0.560334	-0.008097	80.530373	76.407333	126.507141	-0.303095	0.000000	0.404851	0.000000	0.000000	0.000000	-0.000000	0.000009	-0.000000	0.000000	0.000000	2.000000	173.000000	1.000000
15387.895139	0.105940	0.560582	-0.008328	80.530373	76.407333	126.507141	-0.303095	0.000000	0.404851	0.000000	0.000000	0.000000	-0.036596	0.074349	-0.069239	0.000000	0.000000	2.000000	173.000000	1.000000
15387.898472	0.105940	0.560582	-0.008328	80.530373	76.407333	126.507141	-0.303095	0.000000	0.404851	0.000000	0.000000	0.000000	-0.036596	0.074349	-0.069239	0.000000	0.000000	2.000000	173.000000	1.000000
15387.901806	0.105940	0.560582	-0.008328	80.433289	76.427338	126.634697	-0.296995	0.000000	0.416391	0.000000	0.000000	0.000000	-0.036596	0.074349	-0.069239	0.000000	0.000000	2.000000	173.000000	1.000000
15387.905139	0.105940	0.560582	-0.008328	80.433289	76.427338	126.634697	-0.296995	0.000000	0.416391	0.000000	0.000000	0.000000	-0.036596	0.074349	-0.069239	0.000000	0.000000	2.000000	173.000000	1.000000
15387.908472	0.105831	0.560888	-0.008598	80.433289	76.427338	126.634697	-0.296995	0.000000	0.416391	0.000000	0.000000	0.000000	-0.032611	0.091734	-0.081025	0.000000	0.000000	2.000000	173.000000	1.000000
15387.911806	0.105831	0.560888	-0.008598	80.380539	76.330193	126.584717	-0.296995	0.000000	0.416391	0.000000	0.000000	0.000000	-0.032611	0.091734	-0.081025	0.000000	0.000000	2.000000	173.000000	1.000000
15387.915139	0.105831	0.560888	-0.008598	80.380539	76.330193	126.584717	-0.296995	0.000000	0.416391	0.000000	0.000000	0.000000	-0.032611	0.091734	-0.081025	0.000000	0.000000	2.000000	173.000000	1.000000
15387.918472	0.105831	0.560888	-0.008598	80.380539	76.330193	126.584717	-0.296995	0.000000	0.416391	0.000000	0.000000	0.000000	-0.032611	0.091734	-0.081025	0.000000	0.000000	2.000000	173.000000	1.000000
15387.921806	0.105682	0.561646	-0.009325	80.360588	76.141006	126.393448	-0.291560	0.000000	0.429895	0.000000	0.000000	0.000000	-0.044696	0.227420	-0.217998	0.000000	0.000000	2.000000	173.000000	1.000000
15387.925139	0.105682	0.561646	-0.009325	80.360588	76.141006	126.393448	-0.291560	0.000000	0.429895	0.000000	0.000000	0.000000	-0.000001	0.000004	-0.000000	0.000000	0.000000	2.000000	173.000000	1.000000
15387.928472	0.105682	0.561646	-0.009325	80.360588	76.141006	126.393448	-0.291560	0.000000	0.429895	0.000000	0.000000	0.000000	-0.000001	0.000004	-0.000000	0.000000	0.000000	2.000000	173.000000	1.000000
15387.931806	0.105682	0.561646	-0.009325	80.340538	75.914627	126.161057	-0.284111	0.000000	0.466228	0.000000	0.000000	0.000000	-0.000001	0.000004	-0.000000	0.000000	0.000000	2.000000	173.000000	1.000000
15387.935139	0.105682	0.561646	-0.009325	80.340538	75.914627	126.161057	-0.284111	0.000000	0.466228	0.000000	0.000000	0.000000	-0.000001	0.000004	-0.000000	0.000000	0.000000	2.000000	173.000000	1.000000
15387.938472	0.105614	0.562100	-0.009708	80.340538	75.914627	126.161057	-0.284111	0.000000	0.466228	0.000000	0.000000	0.000000	-0.020392	0.136033	-0.114926	0.000000	0.000000	2.000000	173.000000	1.000000
15387.941806	0.105614	0.562100	-0.009708	80.320297	75.689102	125.921562	-0.284111	0.000000	0.466228	0.000000	0.000000	0.000000	-0.020392	0.136033	-0.114926	0.000000	0.000000	2.000000	173.000000	1.000000
15387.945139	0.105539	0.562585	-0.010120	80.320297	75.689102	125.921562	-0.284111	0.000000	0.466228	0.000000	0.000000	0.000000	-0.022470	0.145652	-0.123681	0.000000	0.000000	2.000000	173.000000	1.000000
15387.948472	0.105539	0.562585	-0.010120	80.320297	75.689102	125.921562	-0.284111	0.000000	0.466228	0.000000	0.000000	0.000000	-0.022470	0.145652	-0.123681	0.000000	0.000000	2.000000	173.000000	1.000000
15387.951806	0.105539	0.562585	-0.010120	80.295540	75.413353	125.641792	-0.276968	0.000000	0.505996	0.000000	0.000000	0.000000	-0.022470	0.145652	-0.123681	0.000000	0.000000	2.000000	173.000000	1.000000
15387.955139	0.105539	0.562585	-0.010120	80.295540	75.413353	125.641792	-0.276968	0.000000	0.505996	0.000000	0.000000	0.000000	-0.022470	0.145652	-0.123681	0.000000	0.000000	2.000000	173.000000	1.000000
15387.958472	0.105447	0.563087	-0.010510	80.295540	75.413353	125.641792	-0.276968	0.000000	0.505996	0.000000	0.000000	0.000000	-0.027642	0.150612	-0.117097	0.000000	0.000000	2.000000	173.000000	1.000000
15387.961806	0.105447	0.563087	-0.010510	80.270576	75.136276	125.363449	-0.276968	0.000000	0.505996	0.000000	0.000000	0.000000	-0.027642	0.150612	-0.117097	0.000000	0.000000	2.000000	173.000000	1.000000
15387.965139	0.105353	0.563608	-0.010815	80.270576	75.136276	125.363449	-0.276968	0.000000	0.505996	0.000000	0.000000	0.000000	-0.028289	0.156168	-0.091409	0.000000	0.000000	2.000000	173.000000	1.000000
15387.968472	0.105353	0.563608	-0.010815	80.270576	75.136276	125.363449	-0.276968	0.000000	0.505996	0.000000	0.000000	0.000000	-0.028289	0.156168	-0.091409	0.000000	0.000000	2.000000	173.000000	1.000000
15387.971806	0.105353	0.563608	-0.010815	80.242378	74.828583	125.054016	-0.267646	0.000000	0.540747	0.000000	0.000000	0.000000	-0.028289	0.156168	-0.091409	0.000000	0.000000	2.000000	173.000000	1.000000
15387.975139	0.105353	0.563608	-0.010815	80.242378	74.828583	125.054016	-0.267646	0.000000	0.540747	0.000000	0.000000	0.000000	-0.028289	0.156168	-0.091409	0.000000	0.000000	2.000000	173.000000	1.000000
15387.978472	0.105259	0.564128	-0.011120	80.242378	74.828583	125.054016	-0.267646	0.000000	0.540747	0.000000	0.000000	0.000000	-0.028323	0.155961	-0.091591	0.000000	0.000000	2.000000	173.000000	1.000000
15387.981806	0.105259	0.564128	-0.011120	80.213875	74.525368	124.746361	-0.267646	0.000000	0.540747	0.000000	0.000000	0.000000	-0.028323	0.155961	-0.091591	0.000000	0.000000	2.000000	173.000000	1.000000
15387.985139	0.105204	0.564666	-0.011350	80.213875	74.525368	124.746361	-0.267646	0.000000	0.540747	0.000000	0.000000	0.000000	-0.016263	0.161664	-0.068917	0.000000	0.000000	2.000000	173.000000	1.000000
15387.988472	0.105204	0.564666	-0.011350	80.213875	74.525368	124.746361	-0.267646	0.000000	0.540747	0.000000	0.000000	0.000000	-0.016263	0.161664	-0.068917	0.000000	0.000000	2.000000	173.000000	1.000000
15387.991806	0.105204	0.564666	-0.011350	80.183624	74.208153	124.424438	-0.260215	0.000000	0.567498	0.000000	0.000000	0.000000	-0.016263	0.161664	-0.068917	0.000000	0.000000	2.000000	173.000000	1.000000
15387.995139	0.105204	0.564666	-0.011350	80.183624	74.208153	124.424438	-0.260215	0.000000	0.567498	0.000000	0.000000	0.000000	-0.016263	0.161664	-0.068917	0.000000	0.000000	2.000000	173.000000	1.000000
15387.998472	0.105140	0.565190	-0.011529	80.183624	74.208153	124.424438	-0.260215	0.000000	0.567498	0.000000	0.000000	0.000000	-0.019375	0.156956	-0.053711	0.000000	0.000000	2.000000	173.000000	1.000000
15388.001806	0.105140	0.565190	-0.011529	80.153831	73.897507	124.117050	-0.260215	0.000000	0.567498	0.000000	0.000000	0.000000	-0.019375	0.156956	-0.053711	0.000000	0.000000	2.000000	173.000000	1.000000
15388.005139	0.105054	0.565713	-0.011704	80.153831	73.897507	124.117050	-0.260215	0.000000	0.567498	0.000000	0.000000	0.000000	-0.025754	0.156896	-0.052391	0.000000	0.000000	2.000000	173.000000	1.000000
15388.008472	0.105054	0.565713	-0.011704	80.153831	73.897507	124.117050	-0.260215	0.000000	0.567498	0.000000	0.000000	0.000000	-0.025754	0.156896	-0.052391	0.000000	0.000000	2.000000	173.000000	1.000000
15388.011806	0.105054	0.565713	-0.011704	80.124428	73.582848	123.803520	-0.252694	0.000000	0.585182	0.000000	0.000000	0.000000	-0.025754	0.156896	-0.052391	0.000000	0.000000	2.000000	173.000000	1.000000
15388.015139	0.105054	0.565713	-0.011704	80.124428	73.582848	123.803520	-0.252694	0.000000	0.585182	0.000000	0.000000	0.000000	-0.025754	0.156896	-0.052391	0.000000	0.000000	2.000000	173.000000	1.000000
15388.018472	0.104951	0.566253	-0.011857	80.124428	73.582848	123.803520	-0.252694	0.000000	0.585182	0.000000	0.000000	0.000000	-0.030899	0.162035	-0.045861	0.000000	0.000000	2.000000	173.000000	1.000000
15388.021806	0.104951	0.566253	-0.011857	80.101212	73.389771	123.612015	-0.252694	0.000000	0.585182	0.000000	0.000000	0.000000	-0.030899	0.162035	-0.045861	0.000000	0.000000	2.000000	173.000000	1.000000
15388.025139	0.104844	0.566775	-0.012027	80.101212	73.389771	123.612015	-0.252694	0.000000	0.585182	0.000000	0.000000	0.000000	-0.032154	0.156695	-0.051262	0.000000	0.000000	2.000000	173.000000	1.000000
15388.028472	0.104844	0.566775	-0.012027	80.101212	73.389771	123.612015	-0.252694	0.000000	0.585182	0.000000	0.000000	0.000000	-0.032154	0.156695	-0.051262	0.000000	0.000000	2.000000	173.000000	1.000000
15388.031806	0.104844	0.566775	-0.012027	80.090431	73.383942	123.600060	-0.242185	0.000000	0.601369	0.000000	0.000000	0.000000	-0.032154	0.156695	-0.051262	0.000000	0.000000	2.000000	173.000000	1.000000
15388.035139	0.104844	0.566775	-0.012027	80.090431	73.383942	123.600060	-0.242185	0.000000	0.601369	0.000000	0.000000	0.000000	-0.032154	0.156695	-0.051262	0.000000	0.000000	2.000000	173.000000	1.000000
15388.038472	0.104741	0.567315	-0.012182	80.090431	73.383942	123.600060	-0.242185	0.000000	0.601369	0.000000	0.000000	0.000000	-0.030957	0.161884	-0.046240	0.000000	0.000000	2.000000	173.000000	1.000000
15388.041806	0.104741	0.567315	-0.012182	80.097778	73.654045	123.865730	-0.242185	0.000000	0.601369	0.000000	0.000000	0.000000	-0.030957	0.161884	-0.046240	0.000000	0.000000	2.000000	173.000000	1.000000
15388.045139	0.104628	0.567844	-0.012377	80.097778	73.654045	123.865730	-0.242185	0.000000	0.601369	0.000000	0.000000	0.000000	-0.033847	0.158775	-0.058593	0.000000	0.000000	2.000000	173.000000	1.000000
15388.048472	0.104628	0.567844	-0.012377	80.097778	73.654045	123.865730	-0.242185	0.000000	0.601369	0.000000	0.000000	0.000000	-0.033847	0.158775	-0.058593	0.000000	0.000000	2.000000	173.000000	1.000000
15388.051806	0.104628	0.567844	-0.012377	80.124664	74.220100	124.418983	-0.231384	0.000000	0.618841	0.000000	0.000000	0.000000	-0.033847	0.158775	-0.058593	0.000000	0.000000	2.000000	173.000000	1.000000
15388.055139	0.104628	0.567844	-0.012377	80.124664	74.220100	124.418983	-0.231384	0.000000	0.618841	0.000000	0.000000	0.000000	-0.033847	0.158775	-0.058593	0.000000	0.000000	2.000000	173.000000	1.000000
15388.058472	0.104511	0.568355	-0.012590	80.124664	74.220100	124.418983	-0.231384	0.000000	0.618841	0.000000	0.000000	0.000000	-0.035092	0.153393	-0.063973	0.000000	0.000000	2.000000	173.000000	1.000000
15388.061806	0.104511	0.568355	-0.012590	80.160187	74.911659	125.089264	-0.231384	0.000000	0.618841	0.000000	0.000000	0.000000	-0.035092	0.153393	-0.063973	0.000000	0.000000	2.000000	173.000000	1.000000
15388.065139	0.104424	0.568876	-0.012768	80.160187	74.911659	125.089264	-0.231384	0.000000	0.618841	0.000000	0.000000	0.000000	-0.025927	0.156342	-0.053480	0.000000	0.000000	2.000000	173.000000	1.000000
15388.068472	0.104424	0.568876	-0.012768	80.160187	74.911659	125.089264	-0.231384	0.000000	0.618841	0.000000	0.000000	0.000000	-0.025927	0.156342	-0.053480	0.000000	0.000000	2.000000	173.000000	1.000000
15388.071806	0.104424	0.568876	-0.012768	80.194321	75.513077	125.662834	-0.221214	0.000000	0.638417	0.000000	0.000000	0.000000	-0.025927	0.156342	-0.053480	0.000000	0.000000	2.000000	173.000000	1.000000
15388.075139	0.104424	0.568876	-0.012768	80.194321	75.513077	125.662834	-0.221214	0.000000	0.638417	0.000000	0.000000	0.000000	-0.025927	0.156342	-0.053480	0.000000	0.000000	2.000000	173.000000	1.000000
15388.078472	0.104351	0.569425	-0.012889	80.194321	75.513077	125.662834	-0.221214	0.000000	0.638417	0.000000	0.000000	0.000000	-0.021887	0.164599	-0.036323	0.000000	0.000000	2.000000	173.000000	1.000000
15388.081806	0.104351	0.569425	-0.012889	80.238640	76.004822	126.111397	-0.221214	0.000000	0.638417	0.000000	0.000000	0.000000	-0.021887	0.164599	-0.036323	0.000000	0.000000	2.000000	173.000000	1.000000
15388.085139	0.104251	0.569976	-0.012937	80.238640	76.004822	126.111397	-0.221214	0.000000	0.638417	0.000000	0.000000	0.000000	-0.030089	0.165436	-0.014425	0.000000	0.000000	2.000000	173.000000	1.000000
15388.088472	0.104251	0.569976	-0.012937	80.238640	76.004822	126.111397	-0.221214	0.000000	0.638417	0.000000	0.000000	0.000000	-0.030089	0.165436	-0.014425	0.000000	0.000000	2.000000	173.000000	1.000000
15388.091806	0.104251	0.569976	-0.012937	80.308861	76.401955	126.434219	-0.212551	0.000000	0.646875	0.000000	0.000000	0.000000	-0.030089	0.165436	-0.014425	0.000000	0.000000	2.000000	173.000000	1.000000
15388.095139	0.104251	0.569976	-0.012937	80.308861	76.401955	126.434219	-0.212551	0.000000	0.646875	0.000000	0.000000	0.000000	-0.030089	0.165436	-0.014425	0.000000	0.000000	2.000000	173.000000	1.000000
15388.098472	0.104166	0.570531	-0.012923	80.308861	76.401955	126.434219	-0.212551	0.000000	0.646875	0.000000	0.000000	0.000000	-0.025645	0.166330	0.004495	0.000000	0.000000	2.000000	173.000000	1.000000
15388.101806	0.104166	0.570531	-0.012923	80.411316	76.706528	126.623444	-0.212551	0.000000	0.646875	0.000000	0.000000	0.000000	-0.025645	0.166330	0.004495	0.000000	0.000000	2.000000	173.000000	1.000000
15388.105139	0.104088	0.571121	-0.012874	80.411316	76.706528	126.623444	-0.212551	0.000000	0.646875	0.000000	0.000000	0.000000	-0.023274	0.176951	0.014614	0.000000	0.000000	2.000000	173.000000	1.000000
15388.108472	0.104088	0.571121	-0.012874	80.411316	76.706528	126.623444	-0.212551	0.000000	0.646875	0.000000	0.000000	0.000000	-0.023274	0.176951	0.014614	0.000000	0.000000	2.000000	173.000000	1.000000
15388.111806	0.104088	0.571121	-0.012874	80.535896	77.032310	126.811066	-0.204398	0.000000	0.643690	0.000000	0.000000	0.000000	-0.023274	0.176951	0.014614	0.000000	0.000000	2.000000	173.000000	1.000000
15388.115139	0.104088	0.571121	-0.012874	80.535896	77.032310	126.811066	-0.204398	0.000000	0.643690	0.000000	0.000000	0.000000	-0.023274	0.176951	0.014614	0.000000	0.000000	2.000000	173.000000	1.000000
15388.118472	0.104011	0.571774	-0.012729	80.535896	77.032310	126.811066	-0.204398	0.000000	0.643690	0.000000	0.000000	0.000000	-0.023201	0.196066	0.043459	0.000000	0.000000	2.000000	173.000000	1.000000
15388.121806	0.104011	0.571774	-0.012729	80.671822	77.510086	127.145897	-0.204398	0.000000	0.643690	0.000000	0.000000	0.000000	-0.023201	0.196066	0.043459	0.000000	0.000000	2.000000	173.000000	1.000000
15388.125139	0.103937	0.572446	-0.012568	80.671822	77.510086	127.145897	-0.204398	0.000000	0.643690	0.000000	0.000000	0.000000	-0.022085	0.201541	0.048313	0.000000	0.000000	2.000000	173.000000	1.000000
15388.128472	0.103937	0.572446	-0.012568	80.671822	77.510086	127.145897	-0.204398	0.000000	0.643690	0.000000	0.000000	0.000000	-0.022085	0.201541	0.048313	0.000000	0.000000	2.000000	173.000000	1.000000
15388.131806	0.103937	0.572446	-0.012568	80.819839	78.103203	127.585861	-0.196850	0.000000	0.628395	0.000000	0.000000	0.000000	-0.022085	0.201541	0.048313	0.000000	0.000000	2.000000	173.000000	1.000000
15388.135139	0.103937	0.572446	-0.012568	80.819839	78.103203	127.585861	-0.196850	0.000000	0.628395	0.000000	0.000000	0.000000	-0.022085	0.201541	0.048313	0.000000	0.000000	2.000000	173.000000	1.000000
15388.138472	0.103840	0.573139	-0.012317	80.819839	78.103203	127.585861	-0.196850	0.000000	0.628395	0.000000	0.000000	0.000000	-0.029190	0.208007	0.075207	0.000000	0.000000	2.000000	173.000000	1.000000
15388.141806	0.103840	0.573139	-0.012317	80.972610	78.864105	128.188461	-0.196850	0.000000	0.628395	0.000000	0.000000	0.000000	-0.029190	0.208007	0.075207	0.000000	0.000000	2.000000	173.000000	1.000000
15388.145139	0.103751	0.573844	-0.012027	80.972610	78.864105	128.188461	-0.196850	0.000000	0.628395	0.000000	0.000000	0.000000	-0.026487	0.211407	0.086983	0.000000	0.000000	2.000000	173.000000	1.000000
15388.148472	0.103751	0.573844	-0.012027	80.972610	78.864105	128.188461	-0.196850	0.000000	0.628395	0.000000	0.000000	0.000000	-0.026487	0.211407	0.086983	0.000000	0.000000	2.000000	173.000000	1.000000
15388.151806	0.103751	0.573844	-0.012027	81.141151	79.724930	128.887894	-0.187571	0.000000	0.601363	0.000000	0.000000	0.000000	-0.026487	0.211407	0.086983	0.000000	0.000000	2.000000	173.000000	1.000000
15388.155139	0.103751	0.573844	-0.012027	81.141151	79.724930	128.887894	-0.187571	0.000000	0.601363	0.000000	0.000000	0.000000	-0.026487	0.211407	0.086983	0.000000	0.000000	2.000000	173.000000	1.000000
15388.158472	0.103651	0.574560	-0.011693	81.141151	79.724930	128.887894	-0.187571	0.000000	0.601363	0.000000	0.000000	0.000000	-0.030151	0.214869	0.100213	0.000000	0.000000	2.000000	173.000000	1.000000
15388.161806	0.103651	0.574560	-0.011693	81.324524	80.635941	129.606979	-0.187571	0.000000	0.601363	0.000000	0.000000	0.000000	-0.030151	0.214869	0.100213	0.000000	0.000000	2.000000	173.000000	1.000000
15388.165139	0.103553	0.575228	-0.011348	81.324524	80.635941	129.606979	-0.187571	0.000000	0.601363	0.000000	0.000000	0.000000	-0.029435	0.200141	0.103611	0.000000	0.000000	2.000000	173.000000	1.000000
15388.168472	0.103553	0.575228	-0.011348	81.324524	80.635941	129.606979	-0.187571	0.000000	0.601363	0.000000	0.000000	0.000000	-0.029435	0.200141	0.103611	0.000000	0.000000	2.000000	173.000000	1.000000
15388.171806	0.103553	0.575228	-0.011348	81.499550	81.527847	130.313202	-0.177640	0.000000	0.567392	0.000000	0.000000	0.000000	-0.029435	0.200141	0.103611	0.000000	0.000000	2.000000	173.000000	1.000000
15388.175139	0.103553	0.575228	-0.011348	81.499550	81.527847	130.313202	-0.177640	0.000000	0.567392	0.000000	0.000000	0.000000	-0.029435	0.200141	0.103611	0.000000	0.000000	2.000000	173.000000	1.000000
15388.178472	0.103417	0.575888	-0.010970	81.499550	81.527847	130.313202	-0.177640	0.000000	0.567392	0.000000	0.000000	0.000000	-0.040670	0.198261	0.113224	0.000000	0.000000	2.000000	173.000000	1.000000
15388.181806	0.103417	0.575888	-0.010970	81.666336	82.342781	130.934570	-0.177640	0.000000	0.567392	0.000000	0.000000	0.000000	-0.040670	0.198261	0.113224	0.000000	0.000000	2.000000	173.000000	1.000000
15388.185139	0.103288	0.576518	-0.010564	81.666336	82.342781	130.934570	-0.177640	0.000000	0.567392	0.000000	0.000000	0.000000	-0.038785	0.188865	0.121795	0.000000	0.000000	2.000000	173.000000	1.000000
15388.188472	0.103288	0.576518	-0.010564	81.666336	82.342781	130.934570	-0.177640	0.000000	0.567392	0.000000	0.000000	0.000000	-0.038785	0.188865	0.121795	0.000000	0.000000	2.000000	173.000000	1.000000
15388.191806	0.103288	0.576518	-0.010564	81.814941	83.029709	131.459763	-0.164397	0.000000	0.528222	0.000000	0.000000	0.000000	-0.038785	0.188865	0.121795	0.000000	0.000000	2.000000	173.000000	1.000000
15388.195139	0.103288	0.576518	-0.010564	81.814941	83.029709	131.459763	-0.164397	0.000000	0.528222	0.000000	0.000000	0.000000	-0.038785	0.188865	0.121795	0.000000	0.000000	2.000000	173.000000	1.000000
15388.198472	0.103177	0.577106	-0.010175	81.814941	83.029709	131.459763	-0.164397	0.000000	0.528222	0.000000	0.000000	0.000000	-0.033330	0.176259	0.116852	0.000000	0.000000	2.000000	173.000000	1.000000
15388.201806	0.103177	0.577106	-0.010175	81.950409	83.601715	131.888321	-0.164397	0.000000	0.528222	0.000000	0.000000	0.000000	-0.033330	0.176259	0.116852	0.000000	0.000000	2.000000	173.000000	1.000000
15388.205139	0.103042	0.577651	-0.009792	81.950409	83.601715	131.888321	-0.164397	0.000000	0.528222	0.000000	0.000000	0.000000	-0.040580	0.163570	0.114902	0.000000	0.000000	2.000000	173.000000	1.000000
15388.208472	0.103042	0.577651	-0.009792	81.950409	83.601715	131.888321	-0.164397	0.000000	0.528222	0.000000	0.000000	0.000000	-0.040580	0.163570	0.114902	0.000000	0.000000	2.000000	173.000000	1.000000
15388.211806	0.103042	0.577651	-0.009792	82.086708	84.168800	132.332642	-0.152079	0.000000	0.489597	0.000000	0.000000	0.000000	-0.040580	0.163570	0.114902	0.000000	0.000000	2.000000	173.000000	1.000000
15388.215139	0.102907	0.578172	-0.009403	82.086708	84.168800	132.332642	-0.152079	0.000000	0.489597	0.000000	0.000000	0.000000	-0.040293	0.156235	0.116597	0.000000	0.000000	2.000000	173.000000	1.000000
15388.218472	0.102907	0.578172	-0.009403	82.086708	84.168800	132.332642	-0.152079	0.000000	0.489597	0.000000	0.000000	0.000000	-0.040293	0.156235	0.116597	0.000000	0.000000	2.000000	173.000000	1.000000
15388.221806	0.102907	0.578172	-0.009403	82.235619	84.653481	132.681564	-0.145363	0.000000	0.470164	0.000000	0.000000	0.000000	-0.040293	0.156235	0.116597	0.000000	0.000000	2.000000	173.000000	1.000000
15388.225139	0.102766	0.578632	-0.009043	82.235619	84.653481	132.681564	-0.145363	0.000000	0.470164	0.000000	0.000000	0.000000	-0.042320	0.138122	0.108195	0.000000	0.000000	2.000000	173.000000	1.000000
15388.228472	0.102766	0.578632	-0.009043	82.235619	84.653481	132.681564	-0.145363	0.000000	0.470164	0.000000	0.000000	0.000000	-0.042320	0.138122	0.108195	0.000000	0.000000	2.000000	173.000000	1.000000
15388.231806	0.102766	0.578632	-0.009043	82.402420	85.031311	132.900925	-0.138310	0.000000	0.452132	0.000000	0.000000	0.000000	-0.042320	0.138122	0.108195	0.000000	0.000000	2.000000	173.000000	1.000000
15388.235139	0.102766	0.578632	-0.009043	82.402420	85.031311	132.900925	-0.138310	0.000000	0.452132	0.000000	0.000000	0.000000	-0.042320	0.138122	0.108195	0.000000	0.000000	2.000000	173.000000	1.000000
15388.238472	0.102600	0.579075	-0.008695	82.402420	85.031311	132.900925	-0.138310	0.000000	0.452132	0.000000	0.000000	0.000000	-0.050000	0.132849	0.104423	0.000000	0.000000	2.000000	173.000000	1.000000
15388.241806	0.102600	0.579075	-0.008695	82.589928	85.405571	133.098511	-0.138310	0.000000	0.452132	0.000000	0.000000	0.000000	-0.050000	0.132849	0.104423	0.000000	0.000000	2.000000	173.000000	1.000000
15388.245139	0.102430	0.579475	-0.008357	82.589928	85.405571	133.098511	-0.138310	0.000000	0.452132	0.000000	0.000000	0.000000	-0.050839	0.120052	0.101158	0.000000	0.000000	2.000000	173.000000	1.000000
15388.248472	0.102430	0.579475	-0.008357	82.589928	85.405571	133.098511	-0.138310	0.000000	0.452132	0.000000	0.000000	0.000000	-0.050839	0.120052	0.101158	0.000000	0.000000	2.000000	173.000000	1.000000
15388.251806	0.102430	0.579475	-0.008357	82.784851	85.777870	133.289108	-0.121503	0.000000	0.417868	0.000000	0.000000	0.000000	-0.050839	0.120052	0.101158	0.000000	0.000000	2.000000	173.000000	1.000000
15388.255139	0.102430	0.579475	-0.008357	82.784851	85.777870	133.289108	-0.121503	0.000000	0.417868	0.000000	0.000000	0.000000	-0.050839	0.120052	0.101158	0.000000	0.000000	2.000000	173.000000	1.000000
15388.258472	0.102258	0.579832	-0.008031	82.784851	85.777870	133.289108	-0.121503	0.000000	0.417868	0.000000	0.000000	0.000000	-0.051670	0.107187	0.097928	0.000000	0.000000	2.000000	173.000000	1.000000
15388.261806	0.102258	0.579832	-0.008031	82.959450	86.041748	133.399002	-0.121503	0.000000	0.417868	0.000000	0.000000	0.000000	-0.051670	0.107187	0.097928	0.000000	0.000000	2.000000	173.000000	1.000000
15388.265139	0.102091	0.580183	-0.007682	82.959450	86.041748	133.399002	-0.121503	0.000000	0.417868	0.000000	0.000000	0.000000	-0.050195	0.105163	0.104812	0.000000	0.000000	2.000000	173.000000	1.000000
15388.268472	0.102091	0.580183	-0.007682	82.959450	86.041748	133.399002	-0.121503	0.000000	0.417868	0.000000	0.000000	0.000000	-0.050195	0.105163	0.104812	0.000000	0.000000	2.000000	173.000000	1.000000
15388.271806	0.102091	0.580183	-0.007682	83.112511	86.274849	133.492722	-0.104526	0.000000	0.384078	0.000000	0.000000	0.000000	-0.050195	0.105163	0.104812	0.000000	0.000000	2.000000	173.000000	1.000000
15388.275139	0.102091	0.580183	-0.007682	83.112511	86.274849	133.492722	-0.104526	0.000000	0.384078	0.000000	0.000000	0.000000	-0.050195	0.105163	0.104812	0.000000	0.000000	2.000000	173.000000	1.000000
15388.278472	0.101930	0.580501	-0.007303	83.112511	86.274849	133.492722	-0.104526	0.000000	0.384078	0.000000	0.000000	0.000000	-0.048287	0.095583	0.113670	0.000000	0.000000	2.000000	173.000000	1.000000
15388.281806	0.101930	0.580501	-0.007303	83.252670	86.581429	133.682999	-0.104526	0.000000	0.384078	0.000000	0.000000	0.000000	-0.048287	0.095583	0.113670	0.000000	0.000000	2.000000	173.000000	1.000000
15388.285139	0.101748	0.580795	-0.006913	83.252670	86.581429	133.682999	-0.104526	0.000000	0.384078	0.000000	0.000000	0.000000	-0.054385	0.088099	0.116988	0.000000	0.000000	2.000000	173.000000	1.000000
15388.288472	0.101748	0.580795	-0.006913	83.252670	86.581429	133.682999	-0.104526	0.000000	0.384078	0.000000	0.000000	0.000000	-0.054385	0.088099	0.116988	0.000000	0.000000	2.000000	173.000000	1.000000
15388.291806	0.101748	0.580795	-0.006913	83.380943	86.951385	133.955215	-0.087414	0.000000	0.345635	0.000000	0.000000	0.000000	-0.054385	0.088099	0.116988	0.000000	0.000000	2.000000	173.000000	1.000000
15388.295139	0.101748	0.580795	-0.006913	83.380943	86.951385	133.955215	-0.087414	0.000000	0.345635	0.000000	0.000000	0.000000	-0.054385	0.088099	0.116988	0.000000	0.000000	2.000000	173.000000	1.000000
15388.298472	0.101561	0.581068	-0.006448	83.380943	86.951385	133.955215	-0.087414	0.000000	0.345635	0.000000	0.000000	0.000000	-0.056206	0.081773	0.139355	0.000000	0.000000	2.000000	173.000000	1.000000
15388.301806	0.101561	0.581068	-0.006448	83.501976	87.383263	134.300247	-0.087414	0.000000	0.345635	0.000000	0.000000	0.000000	-0.056206	0.081773	0.139355	0.000000	0.000000	2.000000	173.000000	1.000000
15388.305139	0.101374	0.581315	-0.005977	83.501976	87.383263	134.300247	-0.087414	0.000000	0.345635	0.000000	0.000000	0.000000	-0.055941	0.074287	0.141235	0.000000	0.000000	2.000000	173.000000	1.000000
15388.308472	0.101374	0.581315	-0.005977	83.501976	87.383263	134.300247	-0.087414	0.000000	0.345635	0.000000	0.000000	0.000000	-0.055941	0.074287	0.141235	0.000000	0.000000	2.000000	173.000000	1.000000
15388.311806	0.101374	0.581315	-0.005977	83.621147	88.095268	134.928329	-0.068722	0.000000	0.298870	0.000000	0.000000	0.000000	-0.055941	0.074287	0.141235	0.000000	0.000000	2.000000	173.000000	1.000000
15388.315139	0.101374	0.581315	-0.005977	83.621147	88.095268	134.928329	-0.068722	0.000000	0.298870	0.000000	0.000000	0.000000	-0.055941	0.074287	0.141235	0.000000	0.000000	2.000000	173.000000	1.000000
15388.318472	0.101196	0.581574	-0.005467	83.621147	88.095268	134.928329	-0.068722	0.000000	0.298870	0.000000	0.000000	0.000000	-0.053427	0.077644	0.153167	0.000000	0.000000	2.000000	173.000000	1.000000
15388.321806	0.101196	0.581574	-0.005467	83.732018	89.096558	135.850555	-0.068722	0.000000	0.298870	0.000000	0.000000	0.000000	-0.053427	0.077644	0.153167	0.000000	0.000000	2.000000	173.000000	1.000000
15388.325139	0.100967	0.581797	-0.004980	83.732018	89.096558	135.850555	-0.068722	0.000000	0.298870	0.000000	0.000000	0.000000	-0.068744	0.066800	0.145909	0.000000	0.000000	2.000000	173.000000	1.000000
15388.328472	0.100967	0.581797	-0.004980	83.732018	89.096558	135.850555	-0.068722	0.000000	0.298870	0.000000	0.000000	0.000000	-0.068744	0.066800	0.145909	0.000000	0.000000	2.000000	173.000000	1.000000
15388.331806	0.100967	0.581797	-0.004980	83.853470	90.162903	136.810806	-0.048360	0.000000	0.249024	0.000000	0.000000	0.000000	-0.068744	0.066800	0.145909	0.000000	0.000000	2.000000	173.000000	1.000000
15388.335139	0.100784	0.582038	-0.004487	83.853470	90.162903	136.810806	-0.048360	0.000000	0.249024	0.000000	0.000000	0.000000	-0.054945	0.072285	0.147950	0.000000	0.000000	2.000000	173.000000	1.000000
15388.338472	0.100784	0.582038	-0.004487	83.853470	90.162903	136.810806	-0.048360	0.000000	0.249024	0.000000	0.000000	0.000000	-0.054945	0.072285	0.147950	0.000000	0.000000	2.000000	173.000000	1.000000
15388.341806	0.100784	0.582038	-0.004487	84.004913	91.265823	137.710938	-0.039203	0.000000	0.224366	0.000000	0.000000	0.000000	-0.054945	0.072285	0.147950	0.000000	0.000000	2.000000	173.000000	1.000000
15388.345139	0.100609	0.582290	-0.003954	84.004913	91.265823	137.710938	-0.039203	0.000000	0.224366	0.000000	0.000000	0.000000	-0.052464	0.075686	0.159870	0.000000	0.000000	2.000000	173.000000	1.000000
15388.348472	0.100609	0.582290	-0.003954	84.004913	91.265823	137.710938	-0.039203	0.000000	0.224366	0.000000	0.000000	0.000000	-0.052464	0.075686	0.159870	0.000000	0.000000	2.000000	173.000000	1.000000
15388.351806	0.100609	0.582290	-0.003954	84.163666	92.316536	138.534119	-0.030459	0.000000	0.197721	0.000000	0.000000	0.000000	-0.052464	0.075686	0.159870	0.000000	0.000000	2.000000	173.000000	1.000000
15388.355139	0.100609	0.582290	-0.003954	84.163666	92.316536	138.534119	-0.030459	0.000000	0.197721	0.000000	0.000000	0.000000	-0.052464	0.075686	0.159870	0.000000	0.000000	2.000000	173.000000	1.000000
15388.358472	0.100408	0.582524	-0.003434	84.163666	92.316536	138.534119	-0.030459	0.000000	0.197721	0.000000	0.000000	0.000000	-0.060241	0.070234	0.156192	0.000000	0.000000	2.000000	173.000000	1.000000
15388.361806	0.100408	0.582524	-0.003434	84.318520	93.278008	139.348190	-0.030459	0.000000	0.197721	0.000000	0.000000	0.000000	-0.060241	0.070234	0.156192	0.000000	0.000000	2.000000	173.000000	1.000000
15388.365139	0.100211	0.582777	-0.002897	84.318520	93.278008	139.348190	-0.030459	0.000000	0.197721	0.000000	0.000000	0.000000	-0.059350	0.075783	0.161090	0.000000	0.000000	2.000000	173.000000	1.000000
15388.368472	0.100211	0.582777	-0.002897	84.318520	93.278008	139.348190	-0.030459	0.000000	0.197721	0.000000	0.000000	0.000000	-0.059350	0.075783	0.161090	0.000000	0.000000	2.000000	173.000000	1.000000
15388.371806	0.100211	0.582777	-0.002897	84.461044	94.304604	140.271301	-0.010527	0.000000	0.144841	0.000000	0.000000	0.000000	-0.059350	0.075783	0.161090	0.000000	0.000000	2.000000	173.000000	1.000000
15388.375139	0.100211	0.582777	-0.002897	84.461044	94.304604	140.271301	-0.010527	0.000000	0.144841	0.000000	0.000000	0.000000	-0.059350	0.075783	0.161090	0.000000	0.000000	2.000000	173.000000	1.000000
15388.378472	0.099990	0.583029	-0.002355	84.461044	94.304604	140.271301	-0.010527	0.000000	0.144841	0.000000	0.000000	0.000000	-0.066048	0.075826	0.162403	0.000000	0.000000	2.000000	173.000000	1.000000
15388.381806	0.099990	0.583029	-0.002355	84.565201	95.371445	141.270294	-0.010527	0.000000	0.144841	0.000000	0.000000	0.000000	-0.066048	0.075826	0.162403	0.000000	0.000000	2.000000	173.000000	1.000000
15388.385139	0.099761	0.583271	-0.001855	84.565201	95.371445	141.270294	-0.010527	0.000000	0.144841	0.000000	0.000000	0.000000	-0.068915	0.072573	0.150286	0.000000	0.000000	2.000000	173.000000	1.000000
15388.388472	0.099761	0.583271	-0.001855	84.565201	95.371445	141.270294	-0.010527	0.000000	0.144841	0.000000	0.000000	0.000000	-0.068915	0.072573	0.150286	0.000000	0.000000	2.000000	173.000000	1.000000
15388.391806	0.099761	0.583271	-0.001855	84.632904	96.567101	142.423706	0.011967	0.000000	0.092726	0.000000	0.000000	0.000000	-0.068915	0.072573	0.150286	0.000000	0.000000	2.000000	173.000000	1.000000
15388.395139	0.099523	0.583477	-0.001387	84.632904	96.567101	142.423706	0.011967	0.000000	0.092726	0.000000	0.000000	0.000000	-0.071308	0.061626	0.140202	0.000000	0.000000	2.000000	173.000000	1.000000
15388.398472	0.099523	0.583477	-0.001387	84.632904	96.567101	142.423706	0.011967	0.000000	0.092726	0.000000	0.000000	0.000000	-0.071308	0.061626	0.140202	0.000000	0.000000	2.000000	173.000000	1.000000
15388.401806	0.099523	0.583477	-0.001387	84.664688	97.922623	143.776611	0.023852	0.000000	0.069359	0.000000	0.000000	0.000000	-0.071308	0.061626	0.140202	0.000000	0.000000	2.000000	173.000000	1.000000
15388.405139	0.099274	0.583697	-0.000967	84.664688	97.922623	143.776611	0.023852	0.000000	0.069359	0.000000	0.000000	0.000000	-0.074558	0.066016	0.126086	0.000000	0.000000	2.000000	173.000000	1.000000
15388.408472	0.099274	0.583697	-0.000967	84.664688	97.922623	143.776611	0.023852	0.000000	0.069359	0.000000	0.000000	0.000000	-0.074558	0.066016	0.126086	0.000000	0.000000	2.000000	173.000000	1.000000
15388.411806	0.099274	0.583697	-0.000967	84.659950	99.323112	145.206573	0.036278	0.000000	0.048344	0.000000	0.000000	0.000000	-0.074558	0.066016	0.126086	0.000000	0.000000	2.000000	173.000000	1.000000
15388.415139	0.099274	0.583697	-0.000967	84.659950	99.323112	145.206573	0.036278	0.000000	0.048344	0.000000	0.000000	0.000000	-0.074558	0.066016	0.126086	0.000000	0.000000	2.000000	173.000000	1.000000
15388.418472	0.098991	0.583888	-0.000599	84.659950	99.323112	145.206573	0.036278	0.000000	0.048344	0.000000	0.000000	0.000000	-0.084917	0.057237	0.110426	0.000000	0.000000	2.000000	173.000000	1.000000
15388.421806	0.098991	0.583888	-0.000599	84.651299	100.578888	146.486328	0.036278	0.000000	0.048344	0.000000	0.000000	0.000000	-0.084917	0.057237	0.110426	0.000000	0.000000	2.000000	173.000000	1.000000
15388.425139	0.098991	0.583888	-0.000599	84.651299	100.578888	146.486328	0.036278	0.000000	0.048344	0.000000	0.000000	0.000000	-0.084917	0.057237	0.110426	0.000000	0.000000	2.000000	173.000000	1.000000
15388.428472	0.098991	0.583888	-0.000599	84.651299	100.578888	146.486328	0.036278	0.000000	0.048344	0.000000	0.000000	0.000000	-0.084917	0.057237	0.110426	0.000000	0.000000	2.000000	173.000000	1.000000
15388.431806	0.098503	0.584287	-0.000020	84.641197	101.628883	147.563477	0.050431	0.000000	0.029940	0.000000	0.000000	0.000000	-0.146379	0.119896	0.173520	0.000000	0.000000	2.000000	173.000000	1.000000
15388.435139	0.098503	0.584287	-0.000020	84.641197	101.628883	147.563477	0.050431	0.000000	0.029940	0.000000	0.000000	0.000000	0.000000	0.000001	-0.000000	0.000000	0.000000	2.000000	173.000000	1.000000
15388.438472	0.098503	0.584287	-0.000020	84.641197	101.628883	147.563477	0.050431	0.000000	0.029940	0.000000	0.000000	0.000000	0.000000	0.000001	-0.000000	0.000000	0.000000	2.000000	173.000000	1.000000
15388.441806	0.098503	0.584287	-0.000020	84.630493	102.366508	148.325989	0.074828	0.000000	0.001020	0.000000	0.000000	0.000000	0.000000	0.000001	-0.000000	0.000000	0.000000	2.000000	173.000000	1.000000
15388.445139	0.098503	0.584287	-0.000020	84.630493	102.366508	148.325989	0.074828	0.000000	0.001020	0.000000	0.000000	0.000000	0.000000	0.000001	-0.000000	0.000000	0.000000	2.000000	173.000000	1.000000
15388.448472	0.098304	0.584489	0.000213	84.630493	102.366508	148.325989	0.074828	0.000000	0.001020	0.000000	0.000000	0.000000	-0.059859	0.060499	0.070139	0.000000	0.000000	2.000000	173.000000	1.000000
15388.451806	0.098304	0.584489	0.000213	84.623131	102.840500	148.816315	0.074828	0.000000	0.001020	0.000000	0.000000	0.000000	-0.059859	0.060499	0.070139	0.000000	0.000000	2.000000	173.000000	1.000000
15388.455139	0.098304	0.584489	0.000213	84.623131	102.840500	148.816315	0.074828	0.000000	0.001020	0.000000	0.000000	0.000000	-0.059859	0.060499	0.070139	0.000000	0.000000	2.000000	173.000000	1.000000
15388.458472	0.098304	0.584489	0.000213	84.623131	102.840500	148.816315	0.074828	0.000000	0.001020	0.000000	0.000000	0.000000	-0.059859	0.060499	0.070139	0.000000	0.000000	2.000000	173.000000	1.000000
15388.461806	0.098133	0.584907	0.000582	84.617043	103.152199	149.134277	0.084804	0.000000	-0.010670	0.000000	0.000000	0.000000	-0.051221	0.125452	0.110713	0.000000	0.000000	2.000000	173.000000	1.000000
15388.465139	0.098133	0.584907	0.000582	84.617043	103.152199	149.134277	0.084804	0.000000	-0.010670	0.000000	0.000000	0.000000	-0.051221	0.125452	0.110713	0.000000	0.000000	2.000000	173.000000	1.000000
15388.468472	0.098133	0.584907	0.000582	84.617043	103.152199	149.134277	0.084804	0.000000	-0.010670	0.000000	0.000000	0.000000	-0.051221	0.125452	0.110713	0.000000	0.000000	2.000000	173.000000	1.000000
15388.471806	0.098133	0.584907	0.000582	84.609657	103.563446	149.540161	0.093341	0.000000	-0.029122	0.000000	0.000000	0.000000	-0.051221	0.125452	0.110713	0.000000	0.000000	2.000000	173.000000	1.000000
15388.475139	0.098166	0.585142	0.000734	84.609657	103.563446	149.540161	0.093341	0.000000	-0.029122	0.000000	0.000000	0.000000	0.009767	0.070437	0.045562	0.000000	0.000000	2.000000	173.000000	1.000000
15388.478472	0.098166	0.585142	0.000734	84.609657	103.563446	149.540161	0.093341	0.000000	-0.029122	0.000000	0.000000	0.000000	0.009767	0.070437	0.045562	0.000000	0.000000	2.000000	173.000000	1.000000
15388.481806	0.098166	0.585142	0.000734	84.599052	104.358002	150.325806	0.091713	0.000000	-0.036716	0.000000	0.000000	0.000000	0.009767	0.070437	0.045562	0.000000	0.000000	2.000000	173.000000	1.000000
15388.485139	0.098166	0.585142	0.000734	84.599052	104.358002	150.325806	0.091713	0.000000	-0.036716	0.000000	0.000000	0.000000	0.009767	0.070437	0.045562	0.000000	0.000000	2.000000	173.000000	1.000000
15388.488472	0.098197	0.585402	0.000879	84.599052	104.358002	150.325806	0.091713	0.000000	-0.036716	0.000000	0.000000	0.000000	0.009317	0.078170	0.043465	0.000000	0.000000	2.000000	173.000000	1.000000
15388.491806	0.098197	0.585402	0.000879	84.590569	105.553993	151.500641	0.091713	0.000000	-0.036716	0.000000	0.000000	0.000000	0.009317	0.078170	0.043465	0.000000	0.000000	2.000000	173.000000	1.000000
15388.495139	0.098197	0.585402	0.000879	84.590569	105.553993	151.500641	0.091713	0.000000	-0.036716	0.000000	0.000000	0.000000	0.009317	0.078170	0.043465	0.000000	0.000000	2.000000	173.000000	1.000000
15388.498472	0.098197	0.585402	0.000879	84.590569	105.553993	151.500641	0.091713	0.000000	-0.036716	0.000000	0.000000	0.000000	0.009317	0.078170	0.043465	0.000000	0.000000	2.000000	173.000000	1.000000
15388.501806	0.098301	0.585949	0.001152	84.588066	107.109215	153.020737	0.090161	0.000000	-0.043960	0.000000	0.000000	0.000000	0.031216	0.164128	0.081916	0.000000	0.000000	2.000000	173.000000	1.000000
15388.505139	0.098301	0.585949	0.001152	84.588066	107.109215	153.020737	0.090161	0.000000	-0.043960	0.000000	0.000000	0.000000	0.031216	0.164128	0.081916	0.000000	0.000000	2.000000	173.000000	1.000000
15388.508472	0.098301	0.585949	0.001152	84.588066	107.109215	153.020737	0.090161	0.000000	-0.043960	0.000000	0.000000	0.000000	0.031216	0.164128	0.081916	0.000000	0.000000	2.000000	173.000000	1.000000
15388.511806	0.098301	0.585949	0.001152	84.574692	109.013580	154.888184	0.084958	0.000000	-0.057612	0.000000	0.000000	0.000000	0.031216	0.164128	0.081916	0.000000	0.000000	2.000000	173.000000	1.000000
15388.515139	0.098352	0.586236	0.001285	84.574692	109.013580	154.888184	0.084958	0.000000	-0.057612	0.000000	0.000000	0.000000	0.015373	0.085981	0.039839	0.000000	0.000000	2.000000	173.000000	1.000000
15388.518472	0.098352	0.586236	0.001285	84.574692	109.013580	154.888184	0.084958	0.000000	-0.057612	0.000000	0.000000	0.000000	0.015373	0.085981	0.039839	0.000000	0.000000	2.000000	173.000000	1.000000
15388.521806	0.098352	0.586236	0.001285	84.537537	110.899803	156.755371	0.082396	0.000000	-0.064252	0.000000	0.000000	0.000000	0.015373	0.085981	0.039839	0.000000	0.000000	2.000000	173.000000	1.000000
15388.525139	0.098352	0.586236	0.001285	84.537537	110.899803	156.755371	0.082396	0.000000	-0.064252	0.000000	0.000000	0.000000	0.015373	0.085981	0.039839	0.000000	0.000000	2.000000	173.000000	1.000000
15388.528472	0.098382	0.586523	0.001422	84.537537	110.899803	156.755371	0.082396	0.000000	-0.064252	0.000000	0.000000	0.000000	0.008832	0.086030	0.041180	0.000000	0.000000	2.000000	173.000000	1.000000
15388.531806	0.098382	0.586523	0.001422	84.486725	112.786095	158.628571	0.082396	0.000000	-0.064252	0.000000	0.000000	0.000000	0.008832	0.086030	0.041180	0.000000	0.000000	2.000000	173.000000	1.000000
15388.535139	0.098382	0.586523	0.001422	84.486725	112.786095	158.628571	0.082396	0.000000	-0.064252	0.000000	0.000000	0.000000	0.008832	0.086030	0.041180	0.000000	0.000000	2.000000	173.000000	1.000000
15388.538472	0.098382	0.586523	0.001422	84.486725	112.786095	158.628571	0.082396	0.000000	-0.064252	0.000000	0.000000	0.000000	0.008832	0.086030	0.041180	0.000000	0.000000	2.000000	173.000000	1.000000
15388.541806	0.098486	0.587156	0.001804	84.430138	114.630302	160.456711	0.080923	0.000000	-0.071116	0.000000	0.000000	0.000000	0.031411	0.190048	0.114553	0.000000	0.000000	2.000000	173.000000	1.000000
15388.545139	0.098486	0.587156	0.001804	84.430138	114.630302	160.456711	0.080923	0.000000	-0.071116	0.000000	0.000000	0.000000	-0.000000	0.000005	-0.000000	0.000000	0.000000	2.000000	173.000000	1.000000
15388.548472	0.098486	0.587156	0.001804	84.430138	114.630302	160.456711	0.080923	0.000000	-0.071116	0.000000	0.000000	0.000000	-0.000000	0.000005	-0.000000	0.000000	0.000000	2.000000	173.000000	1.000000
15388.551806	0.098486	0.587156	0.001804	84.359589	116.683678	162.490082	0.075688	0.000000	-0.090208	0.000000	0.000000	0.000000	-0.000000	0.000005	-0.000000	0.000000	0.000000	2.000000	173.000000	1.000000
15388.555139	0.098486	0.587156	0.001804	84.359589	116.683678	162.490082	0.075688	0.000000	-0.090208	0.000000	0.000000	0.000000	-0.000000	0.000005	-0.000000	0.000000	0.000000	2.000000	173.000000	1.000000
15388.558472	0.098571	0.587473	0.001988	84.359589	116.683678	162.490082	0.075688	0.000000	-0.090208	0.000000	0.000000	0.000000	0.025493	0.095128	0.055055	0.000000	0.000000	2.000000	173.000000	1.000000
15388.561806	0.098571	0.587473	0.001988	84.279533	118.743507	164.526657	0.075688	0.000000	-0.090208	0.000000	0.000000	0.000000	0.025493	0.095128	0.055055	0.000000	0.000000	2.000000	173.000000	1.000000
15388.565139	0.098571	0.587473	0.001988	84.279533	118.743507	164.526657	0.075688	0.000000	-0.090208	0.000000	0.000000	0.000000	0.025493	0.095128	0.055055	0.000000	0.000000	2.000000	173.000000	1.000000
15388.568472	0.098571	0.587473	0.001988	84.279533	118.743507	164.526657	0.075688	0.000000	-0.090208	0.000000	0.000000	0.000000	0.025493	0.095128	0.055055	0.000000	0.000000	2.000000	173.000000	1.000000
15388.571806	0.098773	0.588148	0.002291	84.193329	120.731857	166.492035	0.071439	0.000000	-0.099383	0.000000	0.000000	0.000000	0.060592	0.202440	0.090922	0.000000	0.000000	2.000000	173.000000	1.000000
15388.575139	0.098773	0.588148	0.002291	84.193329	120.731857	166.492035	0.071439	0.000000	-0.099383	0.000000	0.000000	0.000000	-0.000001	0.000005	-0.000000	0.000000	0.000000	2.000000	173.000000	1.000000
15388.578472	0.098773	0.588148	0.002291	84.193329	120.731857	166.492035	0.071439	0.000000	-0.099383	0.000000	0.000000	0.000000	-0.000001	0.000005	-0.000000	0.000000	0.000000	2.000000	173.000000	1.000000
15388.581806	0.098773	0.588148	0.002291	84.110008	122.501831	168.241074	0.061341	0.000000	-0.114537	0.000000	0.000000	0.000000	-0.000001	0.000005	-0.000000	0.000000	0.000000	2.000000	173.000000	1.000000
15388.585139	0.098773	0.588148	0.002291	84.110008	122.501831	168.241074	0.061341	0.000000	-0.114537	0.000000	0.000000	0.000000	-0.000001	0.000005	-0.000000	0.000000	0.000000	2.000000	173.000000	1.000000
15388.588472	0.098856	0.588476	0.002359	84.110008	122.501831	168.241074	0.061341	0.000000	-0.114537	0.000000	0.000000	0.000000	0.024927	0.098369	0.020410	0.000000	0.000000	2.000000	173.000000	1.000000
15388.591806	0.098856	0.588476	0.002359	84.040031	124.021187	169.735016	0.061341	0.000000	-0.114537	0.000000	0.000000	0.000000	0.024927	0.098369	0.020410	0.000000	0.000000	2.000000	173.000000	1.000000
15388.595139	0.098856	0.588476	0.002359	84.040031	124.021187	169.735016	0.061341	0.000000	-0.114537	0.000000	0.000000	0.000000	0.024927	0.098369	0.020410	0.000000	0.000000	2.000000	173.000000	1.000000
15388.598472	0.098856	0.588476	0.002359	84.040031	124.021187	169.735016	0.061341	0.000000	-0.114537	0.000000	0.000000	0.000000	0.024927	0.098369	0.020410	0.000000	0.000000	2.000000	173.000000	1.000000
15388.601806	0.098901	0.589157	0.002356	83.989960	125.265053	170.950714	0.057186	0.000000	-0.117939	0.000000	0.000000	0.000000	0.013525	0.204130	-0.000798	0.000000	0.000000	2.000000	173.000000	1.000000
15388.605139	0.098901	0.589157	0.002356	83.989960	125.265053	170.950714	0.057186	0.000000	-0.117939	0.000000	0.000000	0.000000	-0.000001	-0.000004	-0.000000	0.000000	0.000000	2.000000	173.000000	1.000000
15388.608472	0.098901	0.589157	0.002356	83.989960	125.265053	170.950714	0.057186	0.000000	-0.117939	0.000000	0.000000	0.000000	-0.000001	-0.000004	-0.000000	0.000000	0.000000	2.000000	173.000000	1.000000
15388.611806	0.098901	0.589157	0.002356	83.943855	126.199928	171.872116	0.054932	0.000000	-0.117806	0.000000	0.000000	0.000000	-0.000001	-0.000004	-0.000000	0.000000	0.000000	2.000000	173.000000	1.000000
15388.615139	0.098901	0.589157	0.002356	83.943855	126.199928	171.872116	0.054932	0.000000	-0.117806	0.000000	0.000000	0.000000	-0.000001	-0.000004	-0.000000	0.000000	0.000000	2.000000	173.000000	1.000000
15388.618472	0.098853	0.589453	0.002236	83.943855	126.199928	171.872116	0.054932	0.000000	-0.117806	0.000000	0.000000	0.000000	-0.014578	0.089003	-0.035918	0.000000	0.000000	2.000000	173.000000	1.000000
15388.621806	0.098853	0.589453	0.002236	83.907150	126.776398	172.448044	0.054932	0.000000	-0.117806	0.000000	0.000000	0.000000	-0.014578	0.089003	-0.035918	0.000000	0.000000	2.000000	173.000000	1.000000
15388.625139	0.098853	0.589453	0.002236	83.907150	126.776398	172.448044	0.054932	0.000000	-0.117806	0.000000	0.000000	0.000000	-0.014578	0.089003	-0.035918	0.000000	0.000000	2.000000	173.000000	1.000000
15388.628472	0.098853	0.589453	0.002236	83.907150	126.776398	172.448044	0.054932	0.000000	-0.117806	0.000000	0.000000	0.000000	-0.014578	0.089003	-0.035918	0.000000	0.000000	2.000000	173.000000	1.000000
15388.631806	0.098666	0.589970	0.001791	83.894882	126.940735	172.611740	0.057362	0.000000	-0.111820	0.000000	0.000000	0.000000	-0.056122	0.155116	-0.133706	0.000000	0.000000	2.000000	173.000000	1.000000
15388.635139	0.098666	0.589970	0.001791	83.894882	126.940735	172.611740	0.057362	0.000000	-0.111820	0.000000	0.000000	0.000000	0.000001	-0.000005	0.000000	0.000000	0.000000	2.000000	173.000000	1.000000
15388.638472	0.098666	0.589970	0.001791	83.894882	126.940735	172.611740	0.057362	0.000000	-0.111820	0.000000	0.000000	0.000000	0.000001	-0.000005	0.000000	0.000000	0.000000	2.000000	173.000000	1.000000
15388.641806	0.098666	0.589970	0.001791	83.900436	126.813705	172.489029	0.066715	0.000000	-0.089535	0.000000	0.000000	0.000000	0.000001	-0.000005	0.000000	0.000000	0.000000	2.000000	173.000000	1.000000
15388.645139	0.098666	0.589970	0.001791	83.900436	126.813705	172.489029	0.066715	0.000000	-0.089535	0.000000	0.000000	0.000000	0.000001	-0.000005	0.000000	0.000000	0.000000	2.000000	173.000000	1.000000
15388.648472	0.098588	0.590213	0.001535	83.900436	126.813705	172.489029	0.066715	0.000000	-0.089535	0.000000	0.000000	0.000000	-0.023331	0.072908	-0.076743	0.000000	0.000000	2.000000	173.000000	1.000000
15388.651806	0.098588	0.590213	0.001535	83.906960	126.677788	172.355042	0.066715	0.000000	-0.089535	0.000000	0.000000	0.000000	-0.023331	0.072908	-0.076743	0.000000	0.000000	2.000000	173.000000	1.000000
15388.655139	0.098588	0.590213	0.001535	83.906960	126.677788	172.355042	0.066715	0.000000	-0.089535	0.000000	0.000000	0.000000	-0.023331	0.072908	-0.076743	0.000000	0.000000	2.000000	173.000000	1.000000
15388.658472	0.098588	0.590213	0.001535	83.906960	126.677788	172.355042	0.066715	0.000000	-0.089535	0.000000	0.000000	0.000000	-0.023331	0.072908	-0.076743	0.000000	0.000000	2.000000	173.000000	1.000000
15388.661806	0.098457	0.590578	0.001030	83.912148	126.570999	172.247681	0.070604	0.000000	-0.076745	0.000000	0.000000	0.000000	-0.039357	0.109283	-0.151364	0.000000	0.000000	2.000000	173.000000	1.000000
15388.665139	0.098457	0.590578	0.001030	83.912148	126.570999	172.247681	0.070604	0.000000	-0.076745	0.000000	0.000000	0.000000	-0.039357	0.109283	-0.151364	0.000000	0.000000	2.000000	173.000000	1.000000
15388.668472	0.098457	0.590578	0.001030	83.912148	126.570999	172.247681	0.070604	0.000000	-0.076745	0.000000	0.000000	0.000000	-0.039357	0.109283	-0.151364	0.000000	0.000000	2.000000	173.000000	1.000000
15388.671806	0.098457	0.590578	0.001030	83.917305	126.466721	172.140076	0.077163	0.000000	-0.051518	0.000000	0.000000	0.000000	-0.039357	0.109283	-0.151364	0.000000	0.000000	2.000000	173.000000	1.000000
15388.675139	0.098455	0.590710	0.000812	83.917305	126.466721	172.140076	0.077163	0.000000	-0.051518	0.000000	0.000000	0.000000	-0.000419	0.039872	-0.065471	0.000000	0.000000	2.000000	173.000000	1.000000
15388.678472	0.098455	0.590710	0.000812	83.917305	126.466721	172.140076	0.077163	0.000000	-0.051518	0.000000	0.000000	0.000000	-0.000419	0.039872	-0.065471	0.000000	0.000000	2.000000	173.000000	1.000000
15388.681806	0.098455	0.590710	0.000812	83.921524	126.426872	172.092957	0.077233	0.000000	-0.040606	0.000000	0.000000	0.000000	-0.000419	0.039872	-0.065471	0.000000	0.000000	2.000000	173.000000	1.000000
15388.685139	0.098455	0.590710	0.000812	83.921524	126.426872	172.092957	0.077233	0.000000	-0.040606	0.000000	0.000000	0.000000	-0.000419	0.039872	-0.065471	0.000000	0.000000	2.000000	173.000000	1.000000
15388.688472	0.098437	0.590836	0.000622	83.921524	126.426872	172.092957	0.077233	0.000000	-0.040606	0.000000	0.000000	0.000000	-0.005443	0.037716	-0.057051	0.000000	0.000000	2.000000	173.000000	1.000000
15388.691806	0.098437	0.590836	0.000622	83.924042	126.373238	172.039017	0.077233	0.000000	-0.040606	0.000000	0.000000	0.000000	-0.005443	0.037716	-0.057051	0.000000	0.000000	2.000000	173.000000	1.000000
15388.695139	0.098437	0.590836	0.000622	83.924042	126.373238	172.039017	0.077233	0.000000	-0.040606	0.000000	0.000000	0.000000	-0.005443	0.037716	-0.057051	0.000000	0.000000	2.000000	173.000000	1.000000
15388.698472	0.098437	0.590836	0.000622	83.924042	126.373238	172.039017	0.077233	0.000000	-0.040606	0.000000	0.000000	0.000000	-0.005443	0.037716	-0.057051	0.000000	0.000000	2.000000	173.000000	1.000000
15388.701806	0.098372	0.590997	0.000319	83.926651	126.319572	171.985046	0.078140	0.000000	-0.031097	0.000000	0.000000	0.000000	-0.019531	0.048143	-0.090835	0.000000	0.000000	2.000000	173.000000	1.000000
15388.705139	0.098372	0.590997	0.000319	83.926651	126.319572	171.985046	0.078140	0.000000	-0.031097	0.000000	0.000000	0.000000	-0.019531	0.048143	-0.090835	0.000000	0.000000	2.000000	173.000000	1.000000
15388.708472	0.098372	0.590997	0.000319	83.926651	126.319572	171.985046	0.078140	0.000000	-0.031097	0.000000	0.000000	0.000000	-0.019531	0.048143	-0.090835	0.000000	0.000000	2.000000	173.000000	1.000000
15388.711806	0.098372	0.590997	0.000319	83.927910	126.290047	171.958099	0.081395	0.000000	-0.015958	0.000000	0.000000	0.000000	-0.019531	0.048143	-0.090835	0.000000	0.000000	2.000000	173.000000	1.000000
15388.715139	0.098329	0.591050	0.000223	83.927910	126.290047	171.958099	0.081395	0.000000	-0.015958	0.000000	0.000000	0.000000	-0.013026	0.016046	-0.028884	0.000000	0.000000	2.000000	173.000000	1.000000
15388.718472	0.098329	0.591050	0.000223	83.927910	126.290047	171.958099	0.081395	0.000000	-0.015958	0.000000	0.000000	0.000000	-0.013026	0.016046	-0.028884	0.000000	0.000000	2.000000	173.000000	1.000000
15388.721806	0.098329	0.591050	0.000223	83.927910	126.290047	171.958099	0.083566	0.000000	-0.011144	0.000000	0.000000	0.000000	-0.013026	0.016046	-0.028884	0.000000	0.000000	2.000000	173.000000	1.000000
15388.725139	0.098329	0.591050	0.000223	83.927910	126.290047	171.958099	0.083566	0.000000	-0.011144	0.000000	0.000000	0.000000	-0.013026	0.016046	-0.028884	0.000000	0.000000	2.000000	173.000000	1.000000
15388.728472	0.098314	0.591071	0.000153	83.927910	126.290047	171.958099	0.083566	0.000000	-0.011144	0.000000	0.000000	0.000000	-0.004538	0.006269	-0.021107	0.000000	0.000000	2.000000	173.000000	1.000000
15388.731806	0.098314	0.591071	0.000153	83.927948	126.287300	171.958069	0.083566	0.000000	-0.011144	0.000000	0.000000	0.000000	-0.004538	0.006269	-0.021107	0.000000	0.000000	2.000000	173.000000	1.000000
15388.735139	0.098314	0.591071	0.000153	83.927948	126.287300	171.958069	0.083566	0.000000	-0.011144	0.000000	0.000000	0.000000	-0.004538	0.006269	-0.021107	0.000000	0.000000	2.000000	173.000000	1.000000
15388.738472	0.098314	0.591071	0.000153	83.927948	126.287300	171.958069	0.083566	0.000000	-0.011144	0.000000	0.000000	0.000000	-0.004538	0.006269	-0.021107	0.000000	0.000000	2.000000	173.000000	1.000000
15388.741806	0.098298	0.591092	0.000082	83.927910	126.290047	171.958099	0.084323	0.000000	-0.007626	0.000000	0.000000	0.000000	-0.004537	0.006254	-0.021108	0.000000	0.000000	2.000000	173.000000	1.000000
15388.745139	0.098298	0.591092	0.000082	83.927910	126.290047	171.958099	0.084323	0.000000	-0.007626	0.000000	0.000000	0.000000	-0.004537	0.006254	-0.021108	0.000000	0.000000	2.000000	173.000000	1.000000
15388.748472	0.098298	0.591092	0.000082	83.927910	126.290047	171.958099	0.084323	0.000000	-0.007626	0.000000	0.000000	0.000000	-0.004537	0.006254	-0.021108	0.000000	0.000000	2.000000	173.000000	1.000000
15388.751806	0.098298	0.591092	0.000082	83.927910	126.292725	171.958069	0.085079	0.000000	-0.004108	0.000000	0.000000	0.000000	-0.004537	0.006254	-0.021108	0.000000	0.000000	2.000000	173.000000	1.000000
15388.755139	0.098320	0.591092	0.000077	83.927910	126.292725	171.958069	0.085079	0.000000	-0.004108	0.000000	0.000000	0.000000	0.006512	-0.000004	-0.001400	0.000000	0.000000	2.000000	173.000000	1.000000
15388.758472	0.098320	0.591092	0.000077	83.927910	126.292725	171.958069	0.085079	0.000000	-0.004108	0.000000	0.000000	0.000000	0.006512	-0.000004	-0.001400	0.000000	0.000000	2.000000	173.000000	1.000000
15388.761806	0.098320	0.591092	0.000077	83.928139	126.330467	171.991760	0.083994	0.000000	-0.003875	0.000000	0.000000	0.000000	0.006512	-0.000004	-0.001400	0.000000	0.000000	2.000000	173.000000	1.000000
15388.765139	0.098320	0.591092	0.000077	83.928139	126.330467	171.991760	0.083994	0.000000	-0.003875	0.000000	0.000000	0.000000	0.006512	-0.000004	-0.001400	0.000000	0.000000	2.000000	173.000000	1.000000
15388.768472	0.098365	0.591066	0.000075	83.928139	126.330467	171.991760	0.083994	0.000000	-0.003875	0.000000	0.000000	0.000000	0.013487	-0.007676	-0.000656	0.000000	0.000000	2.000000	173.000000	1.000000
15388.771806	0.098365	0.591066	0.000075	83.944206	126.453156	172.092514	0.083994	0.000000	-0.003875	0.000000	0.000000	0.000000	0.013487	-0.007676	-0.000656	0.000000	0.000000	2.000000	173.000000	1.000000
15388.775139	0.098365	0.591066	0.000075	83.944206	126.453156	172.092514	0.083994	0.000000	-0.003875	0.000000	0.000000	0.000000	0.013487	-0.007676	-0.000656	0.000000	1.000000	2.000000	173.000000	1.000000
15388.778472	0.098365	0.591066	0.000075	83.944206	126.453156	172.092514	0.083994	0.000000	-0.003875	0.000000	0.000000	0.000000	0.013487	-0.007676	-0.000656	0.000000	1.000000	2.000000	173.000000	1.000000
