# Supplementary material for: Haptic Guidance Needs to Be Intuitive Not Just Informative to Improve Human Motor Accuracy
Source: PLoS One. 2016 Mar 16;11(3):e0150912. doi: 10.1371/journal.pone.0150912 (PMC4794196; doi:10.1371/journal.pone.0150912)
Supplement: S1 Data — (ZIP) [file pone.0150912.s001.zip › Subject6/exp1_0174.txt]

Time	PosX	PosY	PosZ	RotX	RotY	RotZ	ForceX	ForceY	ForceZ	MomentX	MomentY	MomentZ	VelocityX	VelocityY	VelocityZ	CalibratedWeight	ButtonDown	Condition	Trial	Visual
15389.799047	-0.003770	0.517682	0.248992	79.791840	93.544411	121.105362	0.000000	0.000000	0.000000	0.000000	0.000000	0.000000	-0.009614	0.033667	-0.083686	0.000000	1.000000	2.000000	174.000000	0.000000
15389.802380	-0.003770	0.517682	0.248992	79.787682	93.900978	121.264519	1.923437	0.000000	-4.615234	0.000000	0.000000	0.000000	-0.009614	0.033667	-0.083686	0.000000	1.000000	2.000000	174.000000	0.000000
15389.805714	-0.003397	0.517676	0.248250	79.787682	93.900978	121.264519	1.923437	0.000000	-4.615234	0.000000	0.000000	0.000000	0.111700	-0.001670	-0.222794	0.000000	1.000000	2.000000	174.000000	0.000000
15389.809047	-0.003397	0.517676	0.248250	79.787682	93.900978	121.264519	1.923437	0.000000	-4.615234	0.000000	0.000000	0.000000	0.111700	-0.001670	-0.222794	0.000000	1.000000	2.000000	174.000000	0.000000
15389.812380	-0.002692	0.517643	0.247636	79.783195	94.276321	121.311729	1.922441	0.000000	-4.615650	0.000000	0.000000	0.000000	0.211677	-0.010041	-0.183949	0.000000	1.000000	2.000000	174.000000	0.000000
15389.815714	-0.002692	0.517643	0.247636	79.783195	94.276321	121.311729	1.922441	0.000000	-4.615650	0.000000	0.000000	0.000000	0.211677	-0.010041	-0.183949	0.000000	1.000000	2.000000	174.000000	0.000000
15389.819047	-0.002692	0.517643	0.247636	79.783195	94.276321	121.311729	1.922441	0.000000	-4.615650	0.000000	0.000000	0.000000	0.211677	-0.010041	-0.183949	0.000000	1.000000	2.000000	174.000000	0.000000
15389.822380	-0.002692	0.517643	0.247636	79.777534	94.815666	121.726768	1.915284	0.000000	-4.618625	0.000000	0.000000	0.000000	0.211677	-0.010041	-0.183949	0.000000	1.000000	2.000000	174.000000	0.000000
15389.825714	-0.002387	0.517567	0.246754	79.777534	94.815666	121.726768	1.915284	0.000000	-4.618625	0.000000	0.000000	0.000000	0.091237	-0.022733	-0.264824	0.000000	1.000000	2.000000	174.000000	0.000000
15389.829047	-0.002387	0.517567	0.246754	79.777534	94.815666	121.726768	1.915284	0.000000	-4.618625	0.000000	0.000000	0.000000	0.091237	-0.022733	-0.264824	0.000000	1.000000	2.000000	174.000000	0.000000
15389.832380	-0.001950	0.517612	0.245476	79.824013	95.543747	122.390572	1.916273	0.000000	-4.618214	0.000000	0.000000	0.000000	0.131388	0.013507	-0.383199	0.000000	1.000000	2.000000	174.000000	0.000000
15389.835714	-0.001950	0.517612	0.245476	79.824013	95.543747	122.390572	1.916273	0.000000	-4.618214	0.000000	0.000000	0.000000	0.131388	0.013507	-0.383199	0.000000	1.000000	2.000000	174.000000	0.000000
15389.839047	-0.001950	0.517612	0.245476	79.824013	95.543747	122.390572	1.916273	0.000000	-4.618214	0.000000	0.000000	0.000000	0.131388	0.013507	-0.383199	0.000000	1.000000	2.000000	174.000000	0.000000
15389.842380	-0.001113	0.517411	0.243817	79.929634	96.619438	123.335648	1.917750	0.000000	-4.617600	0.000000	0.000000	0.000000	0.250959	-0.060198	-0.497778	0.000000	1.000000	2.000000	174.000000	0.000000
15389.845714	-0.001113	0.517411	0.243817	79.929634	96.619438	123.335648	1.917750	0.000000	-4.617600	0.000000	0.000000	0.000000	0.250959	-0.060198	-0.497778	0.000000	1.000000	2.000000	174.000000	0.000000
15389.849047	-0.001113	0.517411	0.243817	79.929634	96.619438	123.335648	1.917750	0.000000	-4.617600	0.000000	0.000000	0.000000	0.250959	-0.060198	-0.497778	0.000000	1.000000	2.000000	174.000000	0.000000
15389.852380	-0.000347	0.517144	0.242044	80.064644	97.191193	123.781937	1.915368	0.000000	-4.618589	0.000000	0.000000	0.000000	0.229875	-0.080320	-0.531848	0.000000	1.000000	2.000000	174.000000	0.000000
15389.855714	-0.000347	0.517144	0.242044	80.064644	97.191193	123.781937	1.915368	0.000000	-4.618589	0.000000	0.000000	0.000000	0.229875	-0.080320	-0.531848	0.000000	1.000000	2.000000	174.000000	0.000000
15389.859047	-0.000347	0.517144	0.242044	80.064644	97.191193	123.781937	1.915368	0.000000	-4.618589	0.000000	0.000000	0.000000	0.229875	-0.080320	-0.531848	0.000000	1.000000	2.000000	174.000000	0.000000
15389.862380	0.000449	0.516847	0.240153	80.313431	95.822098	122.291481	1.914862	0.000000	-4.618799	0.000000	0.000000	0.000000	0.238623	-0.088913	-0.567226	0.000000	1.000000	2.000000	174.000000	0.000000
15389.865714	0.000449	0.516847	0.240153	80.313431	95.822098	122.291481	1.914862	0.000000	-4.618799	0.000000	0.000000	0.000000	0.238623	-0.088913	-0.567226	0.000000	1.000000	2.000000	174.000000	0.000000
15389.869047	0.000449	0.516847	0.240153	80.313431	95.822098	122.291481	1.914862	0.000000	-4.618799	0.000000	0.000000	0.000000	0.238623	-0.088913	-0.567226	0.000000	1.000000	2.000000	174.000000	0.000000
15389.872380	0.001471	0.516578	0.238122	80.653320	91.777191	118.126747	1.914673	0.000000	-4.618877	0.000000	0.000000	0.000000	0.306570	-0.080793	-0.609436	0.000000	1.000000	2.000000	174.000000	0.000000
15389.875714	0.001471	0.516578	0.238122	80.653320	91.777191	118.126747	1.914673	0.000000	-4.618877	0.000000	0.000000	0.000000	0.306570	-0.080793	-0.609436	0.000000	1.000000	2.000000	174.000000	0.000000
15389.879047	0.001471	0.516578	0.238122	80.653320	91.777191	118.126747	1.914673	0.000000	-4.618877	0.000000	0.000000	0.000000	0.306570	-0.080793	-0.609436	0.000000	1.000000	2.000000	174.000000	0.000000
15389.882380	0.002519	0.516237	0.235908	80.911957	86.016411	112.290398	1.911695	0.000000	-4.620111	0.000000	0.000000	0.000000	0.314452	-0.102434	-0.664290	0.000000	1.000000	2.000000	174.000000	0.000000
15389.885714	0.002519	0.516237	0.235908	80.911957	86.016411	112.290398	1.911695	0.000000	-4.620111	0.000000	0.000000	0.000000	0.314452	-0.102434	-0.664290	0.000000	1.000000	2.000000	174.000000	0.000000
15389.889047	0.002519	0.516237	0.235908	80.911957	86.016411	112.290398	1.911695	0.000000	-4.620111	0.000000	0.000000	0.000000	0.314452	-0.102434	-0.664290	0.000000	1.000000	2.000000	174.000000	0.000000
15389.892380	0.003691	0.515847	0.233555	81.009926	79.738922	105.970215	1.909489	0.000000	-4.621023	0.000000	0.000000	0.000000	0.351571	-0.116996	-0.705937	0.000000	1.000000	2.000000	174.000000	0.000000
15389.895714	0.003691	0.515847	0.233555	81.009926	79.738922	105.970215	1.909489	0.000000	-4.621023	0.000000	0.000000	0.000000	0.351571	-0.116996	-0.705937	0.000000	1.000000	2.000000	174.000000	0.000000
15389.899047	0.003691	0.515847	0.233555	81.009926	79.738922	105.970215	1.909489	0.000000	-4.621023	0.000000	0.000000	0.000000	0.351571	-0.116996	-0.705937	0.000000	1.000000	2.000000	174.000000	0.000000
15389.902380	0.005049	0.515510	0.230920	80.978447	73.649002	99.838547	1.906114	0.000000	-4.622416	0.000000	0.000000	0.000000	0.407368	-0.100981	-0.790491	0.000000	1.000000	2.000000	174.000000	0.000000
15389.905714	0.005049	0.515510	0.230920	80.978447	73.649002	99.838547	1.906114	0.000000	-4.622416	0.000000	0.000000	0.000000	0.407368	-0.100981	-0.790491	0.000000	1.000000	2.000000	174.000000	0.000000
15389.909047	0.005049	0.515510	0.230920	80.978447	73.649002	99.838547	1.906114	0.000000	-4.622416	0.000000	0.000000	0.000000	0.407368	-0.100981	-0.790491	0.000000	1.000000	2.000000	174.000000	0.000000
15389.912380	0.006492	0.515159	0.228104	80.865715	67.915619	94.047310	1.901470	0.000000	-4.624328	0.000000	0.000000	0.000000	0.433001	-0.105217	-0.844825	0.000000	1.000000	2.000000	174.000000	0.000000
15389.915714	0.006492	0.515159	0.228104	80.865715	67.915619	94.047310	1.901470	0.000000	-4.624328	0.000000	0.000000	0.000000	0.433001	-0.105217	-0.844825	0.000000	1.000000	2.000000	174.000000	0.000000
15389.919047	0.006492	0.515159	0.228104	80.865715	67.915619	94.047310	1.901470	0.000000	-4.624328	0.000000	0.000000	0.000000	0.433001	-0.105217	-0.844825	0.000000	1.000000	2.000000	174.000000	0.000000
15389.922380	0.008051	0.514929	0.225141	80.742798	62.479183	88.476173	1.896517	0.000000	-4.626362	0.000000	0.000000	0.000000	0.467774	-0.069088	-0.888689	0.000000	0.000000	2.000000	174.000000	0.000000
15389.925714	0.008051	0.514929	0.225141	80.742798	62.479183	88.476173	1.896517	0.000000	-4.626362	0.000000	0.000000	0.000000	0.467774	-0.069088	-0.888689	0.000000	0.000000	2.000000	174.000000	0.000000
15389.929047	0.008051	0.514929	0.225141	80.742798	62.479183	88.476173	1.896517	0.000000	-4.626362	0.000000	0.000000	0.000000	0.467774	-0.069088	-0.888689	0.000000	0.000000	2.000000	174.000000	0.000000
15389.932380	0.009820	0.514797	0.222014	80.641548	57.107555	82.853729	1.890445	0.000000	-4.628846	0.000000	0.000000	0.000000	0.530688	-0.039527	-0.938234	0.000000	0.000000	2.000000	174.000000	0.000000
15389.935714	0.009820	0.514797	0.222014	80.641548	57.107555	82.853729	1.890445	0.000000	-4.628846	0.000000	0.000000	0.000000	0.530688	-0.039527	-0.938234	0.000000	0.000000	2.000000	174.000000	0.000000
15389.939047	0.009820	0.514797	0.222014	80.641548	57.107555	82.853729	1.890445	0.000000	-4.628846	0.000000	0.000000	0.000000	0.530688	-0.039527	-0.938234	0.000000	0.000000	2.000000	174.000000	0.000000
15389.942380	0.011763	0.514822	0.218763	80.585373	51.648415	76.997505	1.881649	0.000000	-4.632429	0.000000	0.000000	0.000000	0.582883	0.007406	-0.975158	0.000000	0.000000	2.000000	174.000000	0.000000
15389.945714	0.011763	0.514822	0.218763	80.585373	51.648415	76.997505	1.881649	0.000000	-4.632429	0.000000	0.000000	0.000000	0.582883	0.007406	-0.975158	0.000000	0.000000	2.000000	174.000000	0.000000
15389.949047	0.011763	0.514822	0.218763	80.585373	51.648415	76.997505	1.881649	0.000000	-4.632429	0.000000	0.000000	0.000000	0.582883	0.007406	-0.975158	0.000000	0.000000	2.000000	174.000000	0.000000
15389.952380	0.013846	0.514969	0.215458	80.546387	45.991650	70.840416	1.870315	0.000000	-4.637016	0.000000	0.000000	0.000000	0.624782	0.044242	-0.991681	0.000000	0.000000	2.000000	174.000000	0.000000
15389.955714	0.013846	0.514969	0.215458	80.546387	45.991650	70.840416	1.870315	0.000000	-4.637016	0.000000	0.000000	0.000000	0.624782	0.044242	-0.991681	0.000000	0.000000	2.000000	174.000000	0.000000
15389.959047	0.013846	0.514969	0.215458	80.546387	45.991650	70.840416	1.870315	0.000000	-4.637016	0.000000	0.000000	0.000000	0.624782	0.044242	-0.991681	0.000000	0.000000	2.000000	174.000000	0.000000
15389.962380	0.016001	0.515274	0.212094	80.488983	40.315155	64.563454	1.856420	0.000000	-4.642597	0.000000	0.000000	0.000000	0.646750	0.091464	-1.009197	0.000000	0.000000	2.000000	174.000000	0.000000
15389.965714	0.016001	0.515274	0.212094	80.488983	40.315155	64.563454	1.856420	0.000000	-4.642597	0.000000	0.000000	0.000000	0.646750	0.091464	-1.009197	0.000000	0.000000	2.000000	174.000000	0.000000
15389.969047	0.016001	0.515274	0.212094	80.488983	40.315155	64.563454	1.856420	0.000000	-4.642597	0.000000	0.000000	0.000000	0.646750	0.091464	-1.009197	0.000000	0.000000	2.000000	174.000000	0.000000
15389.972380	0.018228	0.515751	0.208652	80.323967	35.066387	58.975056	1.841091	0.000000	-4.648697	0.000000	0.000000	0.000000	0.667974	0.142951	-1.032644	0.000000	0.000000	2.000000	174.000000	0.000000
15389.975714	0.018228	0.515751	0.208652	80.323967	35.066387	58.975056	1.841091	0.000000	-4.648697	0.000000	0.000000	0.000000	0.667974	0.142951	-1.032644	0.000000	0.000000	2.000000	174.000000	0.000000
15389.979047	0.018228	0.515751	0.208652	80.323967	35.066387	58.975056	1.841091	0.000000	-4.648697	0.000000	0.000000	0.000000	0.667974	0.142951	-1.032644	0.000000	0.000000	2.000000	174.000000	0.000000
15389.982380	0.020556	0.516435	0.205160	80.035431	30.764317	54.997269	1.824428	0.000000	-4.655262	0.000000	0.000000	0.000000	0.698248	0.205305	-1.047613	0.000000	0.000000	2.000000	174.000000	0.000000
15389.985714	0.020556	0.516435	0.205160	80.035431	30.764317	54.997269	1.824428	0.000000	-4.655262	0.000000	0.000000	0.000000	0.698248	0.205305	-1.047613	0.000000	0.000000	2.000000	174.000000	0.000000
15389.989047	0.020556	0.516435	0.205160	80.035431	30.764317	54.997269	1.824428	0.000000	-4.655262	0.000000	0.000000	0.000000	0.698248	0.205305	-1.047613	0.000000	0.000000	2.000000	174.000000	0.000000
15389.992380	0.022947	0.517262	0.201536	79.668922	27.597925	52.277374	1.805521	0.000000	-4.662627	0.000000	0.000000	0.000000	0.717557	0.248044	-1.087028	0.000000	0.000000	2.000000	174.000000	0.000000
15389.995714	0.022947	0.517262	0.201536	79.668922	27.597925	52.277374	1.805521	0.000000	-4.662627	0.000000	0.000000	0.000000	0.717557	0.248044	-1.087028	0.000000	0.000000	2.000000	174.000000	0.000000
15389.999047	0.022947	0.517262	0.201536	79.668922	27.597925	52.277374	1.805521	0.000000	-4.662627	0.000000	0.000000	0.000000	0.717557	0.248044	-1.087028	0.000000	0.000000	2.000000	174.000000	0.000000
15390.002380	0.025370	0.518228	0.197780	79.315018	25.509748	50.435879	1.785580	0.000000	-4.670300	0.000000	0.000000	0.000000	0.726632	0.289831	-1.126896	0.000000	0.000000	2.000000	174.000000	0.000000
15390.005714	0.025370	0.518228	0.197780	79.315018	25.509748	50.435879	1.785580	0.000000	-4.670300	0.000000	0.000000	0.000000	0.726632	0.289831	-1.126896	0.000000	0.000000	2.000000	174.000000	0.000000
15390.009047	0.025370	0.518228	0.197780	79.315018	25.509748	50.435879	1.785580	0.000000	-4.670300	0.000000	0.000000	0.000000	0.726632	0.289831	-1.126896	0.000000	0.000000	2.000000	174.000000	0.000000
15390.012380	0.027782	0.519297	0.193735	79.165619	24.510908	49.617416	1.765216	0.000000	-4.678035	0.000000	0.000000	0.000000	0.723674	0.320774	-1.213446	0.000000	0.000000	2.000000	174.000000	0.000000
15390.015714	0.027782	0.519297	0.193735	79.165619	24.510908	49.617416	1.765216	0.000000	-4.678035	0.000000	0.000000	0.000000	0.723674	0.320774	-1.213446	0.000000	0.000000	2.000000	174.000000	0.000000
15390.019047	0.027782	0.519297	0.193735	79.165619	24.510908	49.617416	1.765216	0.000000	-4.678035	0.000000	0.000000	0.000000	0.723674	0.320774	-1.213446	0.000000	0.000000	2.000000	174.000000	0.000000
15390.022380	0.030088	0.520465	0.189401	79.374695	24.821486	50.053135	1.746447	0.000000	-4.685074	0.000000	0.000000	0.000000	0.691854	0.350280	-1.300160	0.000000	0.000000	2.000000	174.000000	0.000000
15390.025714	0.030088	0.520465	0.189401	79.374695	24.821486	50.053135	1.746447	0.000000	-4.685074	0.000000	0.000000	0.000000	0.691854	0.350280	-1.300160	0.000000	0.000000	2.000000	174.000000	0.000000
15390.029047	0.030088	0.520465	0.189401	79.374695	24.821486	50.053135	1.746447	0.000000	-4.685074	0.000000	0.000000	0.000000	0.691854	0.350280	-1.300160	0.000000	0.000000	2.000000	174.000000	0.000000
15390.032380	0.032315	0.521687	0.184741	79.738945	26.005941	51.439857	1.731420	0.000000	-4.690649	0.000000	0.000000	0.000000	0.668004	0.366652	-1.398060	0.000000	0.000000	2.000000	174.000000	0.000000
15390.035714	0.032315	0.521687	0.184741	79.738945	26.005941	51.439857	1.731420	0.000000	-4.690649	0.000000	0.000000	0.000000	0.668004	0.366652	-1.398060	0.000000	0.000000	2.000000	174.000000	0.000000
15390.039047	0.032315	0.521687	0.184741	79.738945	26.005941	51.439857	1.731420	0.000000	-4.690649	0.000000	0.000000	0.000000	0.668004	0.366652	-1.398060	0.000000	0.000000	2.000000	174.000000	0.000000
15390.042380	0.034455	0.522951	0.179679	80.113037	27.553717	53.370533	1.720087	0.000000	-4.694817	0.000000	0.000000	0.000000	0.642009	0.379279	-1.518717	0.000000	0.000000	2.000000	174.000000	0.000000
15390.045714	0.034455	0.522951	0.179679	80.113037	27.553717	53.370533	1.720087	0.000000	-4.694817	0.000000	0.000000	0.000000	0.642009	0.379279	-1.518717	0.000000	0.000000	2.000000	174.000000	0.000000
15390.049047	0.034455	0.522951	0.179679	80.113037	27.553717	53.370533	1.720087	0.000000	-4.694817	0.000000	0.000000	0.000000	0.642009	0.379279	-1.518717	0.000000	0.000000	2.000000	174.000000	0.000000
15390.052380	0.036538	0.524259	0.174277	80.424187	29.535416	55.786324	1.713511	0.000000	-4.697221	0.000000	0.000000	0.000000	0.624982	0.392245	-1.620594	0.000000	0.000000	2.000000	174.000000	0.000000
15390.055714	0.036538	0.524259	0.174277	80.424187	29.535416	55.786324	1.713511	0.000000	-4.697221	0.000000	0.000000	0.000000	0.624982	0.392245	-1.620594	0.000000	0.000000	2.000000	174.000000	0.000000
15390.059047	0.036538	0.524259	0.174277	80.424187	29.535416	55.786324	1.713511	0.000000	-4.697221	0.000000	0.000000	0.000000	0.624982	0.392245	-1.620594	0.000000	0.000000	2.000000	174.000000	0.000000
15390.062380	0.038616	0.525615	0.168470	80.653656	31.920961	58.344044	1.710829	0.000000	-4.698197	0.000000	0.000000	0.000000	0.623497	0.406768	-1.742073	0.000000	0.000000	2.000000	174.000000	0.000000
15390.065714	0.038616	0.525615	0.168470	80.653656	31.920961	58.344044	1.710829	0.000000	-4.698197	0.000000	0.000000	0.000000	0.623497	0.406768	-1.742073	0.000000	0.000000	2.000000	174.000000	0.000000
15390.069047	0.038616	0.525615	0.168470	80.653656	31.920961	58.344044	1.710829	0.000000	-4.698197	0.000000	0.000000	0.000000	0.623497	0.406768	-1.742073	0.000000	0.000000	2.000000	174.000000	0.000000
15390.072380	0.040769	0.527007	0.162208	80.800316	34.586891	61.070061	1.711722	0.000000	-4.697873	0.000000	0.000000	0.000000	0.645738	0.417794	-1.878562	0.000000	0.000000	2.000000	174.000000	0.000000
15390.075714	0.040769	0.527007	0.162208	80.800316	34.586891	61.070061	1.711722	0.000000	-4.697873	0.000000	0.000000	0.000000	0.645738	0.417794	-1.878562	0.000000	0.000000	2.000000	174.000000	0.000000
15390.079047	0.040769	0.527007	0.162208	80.800316	34.586891	61.070061	1.711722	0.000000	-4.697873	0.000000	0.000000	0.000000	0.645738	0.417794	-1.878562	0.000000	0.000000	2.000000	174.000000	0.000000
15390.082380	0.042905	0.528508	0.155589	80.903030	37.363449	63.937881	1.715022	0.000000	-4.696669	0.000000	0.000000	0.000000	0.640787	0.450141	-1.985757	0.000000	0.000000	2.000000	174.000000	0.000000
15390.085714	0.042905	0.528508	0.155589	80.903030	37.363449	63.937881	1.715022	0.000000	-4.696669	0.000000	0.000000	0.000000	0.640787	0.450141	-1.985757	0.000000	0.000000	2.000000	174.000000	0.000000
15390.089047	0.042905	0.528508	0.155589	80.903030	37.363449	63.937881	1.715022	0.000000	-4.696669	0.000000	0.000000	0.000000	0.640787	0.450141	-1.985757	0.000000	0.000000	2.000000	174.000000	0.000000
15390.092380	0.045079	0.530096	0.148658	81.011673	39.944492	66.592255	1.722502	0.000000	-4.693931	0.000000	0.000000	0.000000	0.652329	0.476472	-2.079256	0.000000	0.000000	2.000000	174.000000	0.000000
15390.095714	0.045079	0.530096	0.148658	81.011673	39.944492	66.592255	1.722502	0.000000	-4.693931	0.000000	0.000000	0.000000	0.652329	0.476472	-2.079256	0.000000	0.000000	2.000000	174.000000	0.000000
15390.099047	0.045079	0.530096	0.148658	81.011673	39.944492	66.592255	1.722502	0.000000	-4.693931	0.000000	0.000000	0.000000	0.652329	0.476472	-2.079256	0.000000	0.000000	2.000000	174.000000	0.000000
15390.102380	0.047236	0.531777	0.141524	81.079895	41.463276	68.225357	1.732756	0.000000	-4.690155	0.000000	0.000000	0.000000	0.646961	0.504167	-2.139966	0.000000	0.000000	2.000000	174.000000	0.000000
15390.105714	0.047236	0.531777	0.141524	81.079895	41.463276	68.225357	1.732756	0.000000	-4.690155	0.000000	0.000000	0.000000	0.646961	0.504167	-2.139966	0.000000	0.000000	2.000000	174.000000	0.000000
15390.109047	0.047236	0.531777	0.141524	81.079895	41.463276	68.225357	1.732756	0.000000	-4.690155	0.000000	0.000000	0.000000	0.646961	0.504167	-2.139966	0.000000	0.000000	2.000000	174.000000	0.000000
15390.112380	0.049379	0.533523	0.134302	80.958344	40.808990	67.977669	1.746695	0.000000	-4.684982	0.000000	0.000000	0.000000	0.643043	0.524031	-2.166748	0.000000	0.000000	2.000000	174.000000	0.000000
15390.115714	0.049379	0.533523	0.134302	80.958344	40.808990	67.977669	1.746695	0.000000	-4.684982	0.000000	0.000000	0.000000	0.643043	0.524031	-2.166748	0.000000	0.000000	2.000000	174.000000	0.000000
15390.119047	0.049379	0.533523	0.134302	80.958344	40.808990	67.977669	1.746695	0.000000	-4.684982	0.000000	0.000000	0.000000	0.643043	0.524031	-2.166748	0.000000	0.000000	2.000000	174.000000	0.000000
15390.122380	0.051572	0.535314	0.127102	80.493698	38.347061	65.977776	1.763484	0.000000	-4.678689	0.000000	0.000000	0.000000	0.657922	0.537230	-2.159904	0.000000	0.000000	2.000000	174.000000	0.000000
15390.125714	0.051572	0.535314	0.127102	80.493698	38.347061	65.977776	1.763484	0.000000	-4.678689	0.000000	0.000000	0.000000	0.657922	0.537230	-2.159904	0.000000	0.000000	2.000000	174.000000	0.000000
15390.129047	0.051572	0.535314	0.127102	80.493698	38.347061	65.977776	1.763484	0.000000	-4.678689	0.000000	0.000000	0.000000	0.657922	0.537230	-2.159904	0.000000	0.000000	2.000000	174.000000	0.000000
15390.132380	0.053847	0.537102	0.119716	79.779861	35.210110	63.195568	1.780230	0.000000	-4.672342	0.000000	0.000000	0.000000	0.682479	0.536372	-2.215822	0.000000	0.000000	2.000000	174.000000	0.000000
15390.135714	0.053847	0.537102	0.119716	79.779861	35.210110	63.195568	1.780230	0.000000	-4.672342	0.000000	0.000000	0.000000	0.682479	0.536372	-2.215822	0.000000	0.000000	2.000000	174.000000	0.000000
15390.139047	0.053847	0.537102	0.119716	79.779861	35.210110	63.195568	1.780230	0.000000	-4.672342	0.000000	0.000000	0.000000	0.682479	0.536372	-2.215822	0.000000	0.000000	2.000000	174.000000	0.000000
15390.142380	0.056187	0.538909	0.112334	78.931564	32.188614	60.379303	1.798568	0.000000	-4.665314	0.000000	0.000000	0.000000	0.701878	0.542159	-2.214595	0.000000	0.000000	2.000000	174.000000	0.000000
15390.145714	0.056187	0.538909	0.112334	78.931564	32.188614	60.379303	1.798568	0.000000	-4.665314	0.000000	0.000000	0.000000	0.701878	0.542159	-2.214595	0.000000	0.000000	2.000000	174.000000	0.000000
15390.149047	0.056187	0.538909	0.112334	78.931564	32.188614	60.379303	1.798568	0.000000	-4.665314	0.000000	0.000000	0.000000	0.701878	0.542159	-2.214595	0.000000	0.000000	2.000000	174.000000	0.000000
15390.152380	0.058682	0.540766	0.104844	78.043961	29.638479	57.991024	1.816832	0.000000	-4.658231	0.000000	0.000000	0.000000	0.748697	0.556947	-2.247100	0.000000	0.000000	2.000000	174.000000	0.000000
15390.155714	0.058682	0.540766	0.104844	78.043961	29.638479	57.991024	1.816832	0.000000	-4.658231	0.000000	0.000000	0.000000	0.748697	0.556947	-2.247100	0.000000	0.000000	2.000000	174.000000	0.000000
15390.159047	0.058682	0.540766	0.104844	78.043961	29.638479	57.991024	1.816832	0.000000	-4.658231	0.000000	0.000000	0.000000	0.748697	0.556947	-2.247100	0.000000	0.000000	2.000000	174.000000	0.000000
15390.162380	0.061254	0.542587	0.097343	77.173508	27.493801	56.064590	1.833218	0.000000	-4.651808	0.000000	0.000000	0.000000	0.771574	0.546272	-2.250342	0.000000	0.000000	2.000000	174.000000	0.000000
15390.165714	0.061254	0.542587	0.097343	77.173508	27.493801	56.064590	1.833218	0.000000	-4.651808	0.000000	0.000000	0.000000	0.771574	0.546272	-2.250342	0.000000	0.000000	2.000000	174.000000	0.000000
15390.169047	0.061254	0.542587	0.097343	77.173508	27.493801	56.064590	1.833218	0.000000	-4.651808	0.000000	0.000000	0.000000	0.771574	0.546272	-2.250342	0.000000	0.000000	2.000000	174.000000	0.000000
15390.172380	0.063852	0.544366	0.089899	76.339500	25.501173	54.299026	1.849077	0.000000	-4.645526	0.000000	0.000000	0.000000	0.779237	0.533748	-2.233248	0.000000	0.000000	2.000000	174.000000	0.000000
15390.175714	0.063852	0.544366	0.089899	76.339500	25.501173	54.299026	1.849077	0.000000	-4.645526	0.000000	0.000000	0.000000	0.779237	0.533748	-2.233248	0.000000	0.000000	2.000000	174.000000	0.000000
15390.179047	0.063852	0.544366	0.089899	76.339500	25.501173	54.299026	1.849077	0.000000	-4.645526	0.000000	0.000000	0.000000	0.779237	0.533748	-2.233248	0.000000	0.000000	2.000000	174.000000	0.000000
15390.182380	0.066449	0.546093	0.082539	75.561485	23.501667	52.538620	1.807414	0.000000	-4.494932	0.000000	0.000000	0.000000	0.779318	0.518140	-2.207770	0.000000	0.000000	2.000000	174.000000	0.000000
15390.185714	0.066449	0.546093	0.082539	75.561485	23.501667	52.538620	1.807414	0.000000	-4.494932	0.000000	0.000000	0.000000	0.779318	0.518140	-2.207770	0.000000	0.000000	2.000000	174.000000	0.000000
15390.189047	0.066449	0.546093	0.082539	75.561485	23.501667	52.538620	1.807414	0.000000	-4.494932	0.000000	0.000000	0.000000	0.779318	0.518140	-2.207770	0.000000	0.000000	2.000000	174.000000	0.000000
15390.192380	0.069011	0.547790	0.075393	74.850761	21.580009	50.988167	1.677528	0.000000	-4.126971	0.000000	0.000000	0.000000	0.768610	0.509225	-2.143946	0.000000	0.000000	2.000000	174.000000	0.000000
15390.195714	0.069011	0.547790	0.075393	74.850761	21.580009	50.988167	1.677528	0.000000	-4.126971	0.000000	0.000000	0.000000	0.768610	0.509225	-2.143946	0.000000	0.000000	2.000000	174.000000	0.000000
15390.199047	0.069011	0.547790	0.075393	74.850761	21.580009	50.988167	1.677528	0.000000	-4.126971	0.000000	0.000000	0.000000	0.768610	0.509225	-2.143946	0.000000	0.000000	2.000000	174.000000	0.000000
15390.202380	0.071609	0.549438	0.068398	74.293381	19.876984	49.383533	1.549426	0.000000	-3.769647	0.000000	0.000000	0.000000	0.779263	0.494200	-2.098467	0.000000	0.000000	2.000000	174.000000	0.000000
15390.205714	0.071609	0.549438	0.068398	74.293381	19.876984	49.383533	1.549426	0.000000	-3.769647	0.000000	0.000000	0.000000	0.779263	0.494200	-2.098467	0.000000	0.000000	2.000000	174.000000	0.000000
15390.209047	0.071609	0.549438	0.068398	74.293381	19.876984	49.383533	1.549426	0.000000	-3.769647	0.000000	0.000000	0.000000	0.779263	0.494200	-2.098467	0.000000	0.000000	2.000000	174.000000	0.000000
15390.212380	0.074207	0.551071	0.061662	74.072914	18.617285	47.638390	1.419549	0.000000	-3.419902	0.000000	0.000000	0.000000	0.779303	0.490076	-2.020897	0.000000	0.000000	2.000000	174.000000	0.000000
15390.215714	0.074207	0.551071	0.061662	74.072914	18.617285	47.638390	1.419549	0.000000	-3.419902	0.000000	0.000000	0.000000	0.779303	0.490076	-2.020897	0.000000	0.000000	2.000000	174.000000	0.000000
15390.219047	0.074207	0.551071	0.061662	74.072914	18.617285	47.638390	1.419549	0.000000	-3.419902	0.000000	0.000000	0.000000	0.779303	0.490076	-2.020897	0.000000	0.000000	2.000000	174.000000	0.000000
15390.222380	0.076784	0.552725	0.055187	74.264999	17.878803	46.019260	1.289665	0.000000	-3.083086	0.000000	0.000000	0.000000	0.773131	0.496052	-1.942315	0.000000	0.000000	2.000000	174.000000	0.000000
15390.225714	0.076784	0.552725	0.055187	74.264999	17.878803	46.019260	1.289665	0.000000	-3.083086	0.000000	0.000000	0.000000	0.773131	0.496052	-1.942315	0.000000	0.000000	2.000000	174.000000	0.000000
15390.229047	0.076784	0.552725	0.055187	74.264999	17.878803	46.019260	1.289665	0.000000	-3.083086	0.000000	0.000000	0.000000	0.773131	0.496052	-1.942315	0.000000	0.000000	2.000000	174.000000	0.000000
15390.232380	0.079259	0.554428	0.049052	74.547913	17.413826	44.771736	1.160810	0.000000	-2.759367	0.000000	0.000000	0.000000	0.742415	0.511015	-1.840750	0.000000	0.000000	2.000000	174.000000	0.000000
15390.235714	0.079259	0.554428	0.049052	74.547913	17.413826	44.771736	1.160810	0.000000	-2.759367	0.000000	0.000000	0.000000	0.742415	0.511015	-1.840750	0.000000	0.000000	2.000000	174.000000	0.000000
15390.239047	0.079259	0.554428	0.049052	74.547913	17.413826	44.771736	1.160810	0.000000	-2.759367	0.000000	0.000000	0.000000	0.742415	0.511015	-1.840750	0.000000	0.000000	2.000000	174.000000	0.000000
15390.242380	0.081641	0.556187	0.043260	74.772568	17.100853	43.764915	1.037074	0.000000	-2.452575	0.000000	0.000000	0.000000	0.714704	0.527546	-1.737501	0.000000	0.000000	2.000000	174.000000	0.000000
15390.245714	0.081641	0.556187	0.043260	74.772568	17.100853	43.764915	1.037074	0.000000	-2.452575	0.000000	0.000000	0.000000	0.714704	0.527546	-1.737501	0.000000	0.000000	2.000000	174.000000	0.000000
15390.249047	0.081641	0.556187	0.043260	74.772568	17.100853	43.764915	1.037074	0.000000	-2.452575	0.000000	0.000000	0.000000	0.714704	0.527546	-1.737501	0.000000	0.000000	2.000000	174.000000	0.000000
15390.252380	0.083795	0.557943	0.037812	74.951920	16.881210	42.926994	0.917957	0.000000	-2.162992	0.000000	0.000000	0.000000	0.646142	0.526840	-1.634376	0.000000	0.000000	2.000000	174.000000	0.000000
15390.255714	0.083795	0.557943	0.037812	74.951920	16.881210	42.926994	0.917957	0.000000	-2.162992	0.000000	0.000000	0.000000	0.646142	0.526840	-1.634376	0.000000	0.000000	2.000000	174.000000	0.000000
15390.259047	0.083795	0.557943	0.037812	74.951920	16.881210	42.926994	0.917957	0.000000	-2.162992	0.000000	0.000000	0.000000	0.646142	0.526840	-1.634376	0.000000	0.000000	2.000000	174.000000	0.000000
15390.262380	0.085745	0.559731	0.032642	75.123978	16.766672	42.279762	0.810266	0.000000	-1.890595	0.000000	0.000000	0.000000	0.584970	0.536481	-1.551117	0.000000	0.000000	2.000000	174.000000	0.000000
15390.265714	0.085745	0.559731	0.032642	75.123978	16.766672	42.279762	0.810266	0.000000	-1.890595	0.000000	0.000000	0.000000	0.584970	0.536481	-1.551117	0.000000	0.000000	2.000000	174.000000	0.000000
15390.269047	0.085745	0.559731	0.032642	75.123978	16.766672	42.279762	0.810266	0.000000	-1.890595	0.000000	0.000000	0.000000	0.584970	0.536481	-1.551117	0.000000	0.000000	2.000000	174.000000	0.000000
15390.272380	0.087521	0.561538	0.027732	75.323303	16.873240	41.953632	0.712771	0.000000	-1.632076	0.000000	0.000000	0.000000	0.532942	0.542051	-1.472929	0.000000	0.000000	2.000000	174.000000	0.000000
15390.275714	0.087521	0.561538	0.027732	75.323303	16.873240	41.953632	0.712771	0.000000	-1.632076	0.000000	0.000000	0.000000	0.532942	0.542051	-1.472929	0.000000	0.000000	2.000000	174.000000	0.000000
15390.279047	0.087521	0.561538	0.027732	75.323303	16.873240	41.953632	0.712771	0.000000	-1.632076	0.000000	0.000000	0.000000	0.532942	0.542051	-1.472929	0.000000	0.000000	2.000000	174.000000	0.000000
15390.282380	0.089079	0.563385	0.023049	75.547623	17.268604	42.053959	0.623948	0.000000	-1.386588	0.000000	0.000000	0.000000	0.467403	0.554218	-1.404849	0.000000	0.000000	2.000000	174.000000	0.000000
15390.285714	0.089079	0.563385	0.023049	75.547623	17.268604	42.053959	0.623948	0.000000	-1.386588	0.000000	0.000000	0.000000	0.467403	0.554218	-1.404849	0.000000	0.000000	2.000000	174.000000	0.000000
15390.289047	0.089079	0.563385	0.023049	75.547623	17.268604	42.053959	0.623948	0.000000	-1.386588	0.000000	0.000000	0.000000	0.467403	0.554218	-1.404849	0.000000	0.000000	2.000000	174.000000	0.000000
15390.292380	0.090449	0.565303	0.018586	75.804810	17.821741	42.386333	0.546047	0.000000	-1.152446	0.000000	0.000000	0.000000	0.411039	0.575191	-1.338825	0.000000	0.000000	2.000000	174.000000	0.000000
15390.295714	0.090449	0.565303	0.018586	75.804810	17.821741	42.386333	0.546047	0.000000	-1.152446	0.000000	0.000000	0.000000	0.411039	0.575191	-1.338825	0.000000	0.000000	2.000000	174.000000	0.000000
15390.299047	0.090449	0.565303	0.018586	75.804810	17.821741	42.386333	0.546047	0.000000	-1.152446	0.000000	0.000000	0.000000	0.411039	0.575191	-1.338825	0.000000	0.000000	2.000000	174.000000	0.000000
15390.302380	0.091615	0.567248	0.014339	76.091812	18.514482	42.922356	0.477541	0.000000	-0.929309	0.000000	0.000000	0.000000	0.349634	0.583667	-1.274206	0.000000	0.000000	2.000000	174.000000	0.000000
15390.305714	0.091615	0.567248	0.014339	76.091812	18.514482	42.922356	0.477541	0.000000	-0.929309	0.000000	0.000000	0.000000	0.349634	0.583667	-1.274206	0.000000	0.000000	2.000000	174.000000	0.000000
15390.309047	0.091615	0.567248	0.014339	76.091812	18.514482	42.922356	0.477541	0.000000	-0.929309	0.000000	0.000000	0.000000	0.349634	0.583667	-1.274206	0.000000	0.000000	2.000000	174.000000	0.000000
15390.312380	0.092594	0.569197	0.010247	76.401459	19.355558	43.668270	0.419268	0.000000	-0.716941	0.000000	0.000000	0.000000	0.293831	0.584785	-1.227430	0.000000	0.000000	2.000000	174.000000	0.000000
15390.315714	0.092594	0.569197	0.010247	76.401459	19.355558	43.668270	0.419268	0.000000	-0.716941	0.000000	0.000000	0.000000	0.293831	0.584785	-1.227430	0.000000	0.000000	2.000000	174.000000	0.000000
15390.319047	0.092594	0.569197	0.010247	76.401459	19.355558	43.668270	0.419268	0.000000	-0.716941	0.000000	0.000000	0.000000	0.293831	0.584785	-1.227430	0.000000	0.000000	2.000000	174.000000	0.000000
15390.322380	0.093416	0.571153	0.006309	76.736206	20.311804	44.572384	0.370296	0.000000	-0.512369	0.000000	0.000000	0.000000	0.246478	0.586551	-1.181428	0.000000	0.000000	2.000000	174.000000	0.000000
15390.325714	0.093416	0.571153	0.006309	76.736206	20.311804	44.572384	0.370296	0.000000	-0.512369	0.000000	0.000000	0.000000	0.246478	0.586551	-1.181428	0.000000	0.000000	2.000000	174.000000	0.000000
15390.329047	0.093416	0.571153	0.006309	76.736206	20.311804	44.572384	0.370296	0.000000	-0.512369	0.000000	0.000000	0.000000	0.246478	0.586551	-1.181428	0.000000	0.000000	2.000000	174.000000	0.000000
15390.332380	0.094062	0.573142	0.002524	77.075195	21.321007	45.550037	0.329217	0.000000	-0.315465	0.000000	0.000000	0.000000	0.193793	0.596747	-1.135514	0.000000	0.000000	2.000000	174.000000	0.000000
15390.335714	0.094062	0.573142	0.002524	77.075195	21.321007	45.550037	0.329217	0.000000	-0.315465	0.000000	0.000000	0.000000	0.193793	0.596747	-1.135514	0.000000	0.000000	2.000000	174.000000	0.000000
15390.339047	0.094062	0.573142	0.002524	77.075195	21.321007	45.550037	0.329217	0.000000	-0.315465	0.000000	0.000000	0.000000	0.193793	0.596747	-1.135514	0.000000	0.000000	2.000000	174.000000	0.000000
15390.342380	0.094563	0.575090	-0.001092	77.386246	22.281881	46.487347	0.296918	0.000000	-0.126212	0.000000	0.000000	0.000000	0.150408	0.584518	-1.084983	0.000000	0.000000	2.000000	174.000000	0.000000
15390.345714	0.094563	0.575090	-0.001092	77.386246	22.281881	46.487347	0.296918	0.000000	-0.126212	0.000000	0.000000	0.000000	0.150408	0.584518	-1.084983	0.000000	0.000000	2.000000	174.000000	0.000000
15390.349047	0.094563	0.575090	-0.001092	77.386246	22.281881	46.487347	0.296918	0.000000	-0.126212	0.000000	0.000000	0.000000	0.150408	0.584518	-1.084983	0.000000	0.000000	2.000000	174.000000	0.000000
15390.352380	0.094958	0.577016	-0.004595	77.661430	23.144127	47.307110	0.271850	0.000000	0.054618	0.000000	0.000000	0.000000	0.118452	0.577673	-1.050724	0.000000	0.000000	2.000000	174.000000	0.000000
15390.355714	0.094958	0.577016	-0.004595	77.661430	23.144127	47.307110	0.271850	0.000000	0.054618	0.000000	0.000000	0.000000	0.118452	0.577673	-1.050724	0.000000	0.000000	2.000000	174.000000	0.000000
15390.359047	0.094958	0.577016	-0.004595	77.661430	23.144127	47.307110	0.271850	0.000000	0.054618	0.000000	0.000000	0.000000	0.118452	0.577673	-1.050724	0.000000	0.000000	2.000000	174.000000	0.000000
15390.362380	0.095242	0.578924	-0.007914	77.886360	23.940441	48.065666	0.252108	0.000000	0.229739	0.000000	0.000000	0.000000	0.085141	0.572622	-0.995698	0.000000	0.000000	2.000000	174.000000	0.000000
15390.365714	0.095242	0.578924	-0.007914	77.886360	23.940441	48.065666	0.252108	0.000000	0.229739	0.000000	0.000000	0.000000	0.085141	0.572622	-0.995698	0.000000	0.000000	2.000000	174.000000	0.000000
15390.369047	0.095242	0.578924	-0.007914	77.886360	23.940441	48.065666	0.252108	0.000000	0.229739	0.000000	0.000000	0.000000	0.085141	0.572622	-0.995698	0.000000	0.000000	2.000000	174.000000	0.000000
15390.372380	0.095441	0.580795	-0.011046	78.057556	24.713448	48.826614	0.237918	0.000000	0.395689	0.000000	0.000000	0.000000	0.059814	0.561170	-0.939761	0.000000	0.000000	2.000000	174.000000	0.000000
15390.375714	0.095441	0.580795	-0.011046	78.057556	24.713448	48.826614	0.237918	0.000000	0.395689	0.000000	0.000000	0.000000	0.059814	0.561170	-0.939761	0.000000	0.000000	2.000000	174.000000	0.000000
15390.379047	0.095441	0.580795	-0.011046	78.057556	24.713448	48.826614	0.237918	0.000000	0.395689	0.000000	0.000000	0.000000	0.059814	0.561170	-0.939761	0.000000	0.000000	2.000000	174.000000	0.000000
15390.382380	0.095520	0.582582	-0.013969	78.168434	25.546152	49.699345	0.227949	0.000000	0.552315	0.000000	0.000000	0.000000	0.023738	0.535966	-0.876769	0.000000	0.000000	2.000000	174.000000	0.000000
15390.385714	0.095520	0.582582	-0.013969	78.168434	25.546152	49.699345	0.227949	0.000000	0.552315	0.000000	0.000000	0.000000	0.023738	0.535966	-0.876769	0.000000	0.000000	2.000000	174.000000	0.000000
15390.389047	0.095520	0.582582	-0.013969	78.168434	25.546152	49.699345	0.227949	0.000000	0.552315	0.000000	0.000000	0.000000	0.023738	0.535966	-0.876769	0.000000	0.000000	2.000000	174.000000	0.000000
15390.392380	0.095526	0.584356	-0.016686	78.229576	26.532402	50.795525	0.223993	0.000000	0.698444	0.000000	0.000000	0.000000	0.001635	0.532386	-0.815099	0.000000	0.000000	2.000000	174.000000	0.000000
15390.395714	0.095526	0.584356	-0.016686	78.229576	26.532402	50.795525	0.223993	0.000000	0.698444	0.000000	0.000000	0.000000	0.001635	0.532386	-0.815099	0.000000	0.000000	2.000000	174.000000	0.000000
15390.399047	0.095526	0.584356	-0.016686	78.229576	26.532402	50.795525	0.223993	0.000000	0.698444	0.000000	0.000000	0.000000	0.001635	0.532386	-0.815099	0.000000	0.000000	2.000000	174.000000	0.000000
15390.402380	0.095467	0.586092	-0.019166	78.245087	27.619413	52.050236	0.223720	0.000000	0.834293	0.000000	0.000000	0.000000	-0.017641	0.520664	-0.744110	0.000000	0.000000	2.000000	174.000000	0.000000
15390.405714	0.095467	0.586092	-0.019166	78.245087	27.619413	52.050236	0.223720	0.000000	0.834293	0.000000	0.000000	0.000000	-0.017641	0.520664	-0.744110	0.000000	0.000000	2.000000	174.000000	0.000000
15390.409047	0.095467	0.586092	-0.019166	78.245087	27.619413	52.050236	0.223720	0.000000	0.834293	0.000000	0.000000	0.000000	-0.017641	0.520664	-0.744110	0.000000	0.000000	2.000000	174.000000	0.000000
15390.412380	0.095310	0.587787	-0.021376	78.257042	28.755610	53.380665	0.226660	0.000000	0.958312	0.000000	0.000000	0.000000	-0.046977	0.508459	-0.663064	0.000000	0.000000	2.000000	174.000000	0.000000
15390.415714	0.095310	0.587787	-0.021376	78.257042	28.755610	53.380665	0.226660	0.000000	0.958312	0.000000	0.000000	0.000000	-0.046977	0.508459	-0.663064	0.000000	0.000000	2.000000	174.000000	0.000000
15390.419047	0.095310	0.587787	-0.021376	78.257042	28.755610	53.380665	0.226660	0.000000	0.958312	0.000000	0.000000	0.000000	-0.046977	0.508459	-0.663064	0.000000	0.000000	2.000000	174.000000	0.000000
15390.422380	0.095051	0.589409	-0.023349	78.332298	29.832607	54.621677	0.234490	0.000000	1.068822	0.000000	0.000000	0.000000	-0.077623	0.486714	-0.591785	0.000000	0.000000	2.000000	174.000000	0.000000
15390.425714	0.095051	0.589409	-0.023349	78.332298	29.832607	54.621677	0.234490	0.000000	1.068822	0.000000	0.000000	0.000000	-0.077623	0.486714	-0.591785	0.000000	0.000000	2.000000	174.000000	0.000000
15390.429047	0.095051	0.589409	-0.023349	78.332298	29.832607	54.621677	0.234490	0.000000	1.068822	0.000000	0.000000	0.000000	-0.077623	0.486714	-0.591785	0.000000	0.000000	2.000000	174.000000	0.000000
15390.432380	0.094714	0.590963	-0.025088	78.526695	30.812353	55.693573	0.247427	0.000000	1.167453	0.000000	0.000000	0.000000	-0.101379	0.466187	-0.521606	0.000000	0.000000	2.000000	174.000000	0.000000
15390.435714	0.094714	0.590963	-0.025088	78.526695	30.812353	55.693573	0.247427	0.000000	1.167453	0.000000	0.000000	0.000000	-0.101379	0.466187	-0.521606	0.000000	0.000000	2.000000	174.000000	0.000000
15390.439047	0.094714	0.590963	-0.025088	78.526695	30.812353	55.693573	0.247427	0.000000	1.167453	0.000000	0.000000	0.000000	-0.101379	0.466187	-0.521606	0.000000	0.000000	2.000000	174.000000	0.000000
15390.442380	0.094330	0.592440	-0.026641	78.850121	31.760561	56.655289	0.264323	0.000000	1.254387	0.000000	0.000000	0.000000	-0.114990	0.443043	-0.465990	0.000000	0.000000	2.000000	174.000000	0.000000
15390.445714	0.094330	0.592440	-0.026641	78.850121	31.760561	56.655289	0.264323	0.000000	1.254387	0.000000	0.000000	0.000000	-0.114990	0.443043	-0.465990	0.000000	0.000000	2.000000	174.000000	0.000000
15390.449047	0.094330	0.592440	-0.026641	78.850121	31.760561	56.655289	0.264323	0.000000	1.254387	0.000000	0.000000	0.000000	-0.114990	0.443043	-0.465990	0.000000	0.000000	2.000000	174.000000	0.000000
15390.452380	0.093988	0.593861	-0.028010	79.258270	32.806606	57.680408	0.283489	0.000000	1.332052	0.000000	0.000000	0.000000	-0.102758	0.426320	-0.410556	0.000000	0.000000	2.000000	174.000000	0.000000
15390.455714	0.093988	0.593861	-0.028010	79.258270	32.806606	57.680408	0.283489	0.000000	1.332052	0.000000	0.000000	0.000000	-0.102758	0.426320	-0.410556	0.000000	0.000000	2.000000	174.000000	0.000000
15390.459047	0.093988	0.593861	-0.028010	79.258270	32.806606	57.680408	0.283489	0.000000	1.332052	0.000000	0.000000	0.000000	-0.102758	0.426320	-0.410556	0.000000	0.000000	2.000000	174.000000	0.000000
15390.462380	0.093646	0.595295	-0.029182	79.703842	34.051411	58.901646	0.300615	0.000000	1.400478	0.000000	0.000000	0.000000	-0.102574	0.430363	-0.351724	0.000000	0.000000	2.000000	174.000000	0.000000
15390.465714	0.093646	0.595295	-0.029182	79.703842	34.051411	58.901646	0.300615	0.000000	1.400478	0.000000	0.000000	0.000000	-0.102574	0.430363	-0.351724	0.000000	0.000000	2.000000	174.000000	0.000000
15390.469047	0.093646	0.595295	-0.029182	79.703842	34.051411	58.901646	0.300615	0.000000	1.400478	0.000000	0.000000	0.000000	-0.102574	0.430363	-0.351724	0.000000	0.000000	2.000000	174.000000	0.000000
15390.472380	0.093321	0.596727	-0.030179	80.158974	35.449520	60.280369	0.317711	0.000000	1.459099	0.000000	0.000000	0.000000	-0.097309	0.429596	-0.299149	0.000000	0.000000	2.000000	174.000000	0.000000
15390.475714	0.093321	0.596727	-0.030179	80.158974	35.449520	60.280369	0.317711	0.000000	1.459099	0.000000	0.000000	0.000000	-0.097309	0.429596	-0.299149	0.000000	0.000000	2.000000	174.000000	0.000000
15390.479047	0.093321	0.596727	-0.030179	80.158974	35.449520	60.280369	0.317711	0.000000	1.459099	0.000000	0.000000	0.000000	-0.097309	0.429596	-0.299149	0.000000	0.000000	2.000000	174.000000	0.000000
15390.482380	0.092998	0.598111	-0.030981	80.616676	36.995182	61.809895	0.333929	0.000000	1.508957	0.000000	0.000000	0.000000	-0.097120	0.415205	-0.240703	0.000000	0.000000	2.000000	174.000000	0.000000
15390.485714	0.092998	0.598111	-0.030981	80.616676	36.995182	61.809895	0.333929	0.000000	1.508957	0.000000	0.000000	0.000000	-0.097120	0.415205	-0.240703	0.000000	0.000000	2.000000	174.000000	0.000000
15390.489047	0.092998	0.598111	-0.030981	80.616676	36.995182	61.809895	0.333929	0.000000	1.508957	0.000000	0.000000	0.000000	-0.097120	0.415205	-0.240703	0.000000	0.000000	2.000000	174.000000	0.000000
15390.492380	0.092673	0.599474	-0.031596	81.051392	38.644993	63.450996	0.350115	0.000000	1.549075	0.000000	0.000000	0.000000	-0.097372	0.408636	-0.184399	0.000000	0.000000	2.000000	174.000000	0.000000
15390.495714	0.092673	0.599474	-0.031596	81.051392	38.644993	63.450996	0.350115	0.000000	1.549075	0.000000	0.000000	0.000000	-0.097372	0.408636	-0.184399	0.000000	0.000000	2.000000	174.000000	0.000000
15390.499047	0.092673	0.599474	-0.031596	81.051392	38.644993	63.450996	0.350115	0.000000	1.549075	0.000000	0.000000	0.000000	-0.097372	0.408636	-0.184399	0.000000	0.000000	2.000000	174.000000	0.000000
15390.502380	0.092342	0.600821	-0.032047	81.458519	40.361820	65.163513	0.366344	0.000000	1.579808	0.000000	0.000000	0.000000	-0.099190	0.404161	-0.135206	0.000000	0.000000	2.000000	174.000000	0.000000
15390.505714	0.092342	0.600821	-0.032047	81.458519	40.361820	65.163513	0.366344	0.000000	1.579808	0.000000	0.000000	0.000000	-0.099190	0.404161	-0.135206	0.000000	0.000000	2.000000	174.000000	0.000000
15390.509047	0.092342	0.600821	-0.032047	81.458519	40.361820	65.163513	0.366344	0.000000	1.579808	0.000000	0.000000	0.000000	-0.099190	0.404161	-0.135206	0.000000	0.000000	2.000000	174.000000	0.000000
15390.512380	0.092011	0.602150	-0.032310	81.830429	42.114243	66.918243	0.382876	0.000000	1.602342	0.000000	0.000000	0.000000	-0.099478	0.398681	-0.078812	0.000000	0.000000	2.000000	174.000000	0.000000
15390.515714	0.092011	0.602150	-0.032310	81.830429	42.114243	66.918243	0.382876	0.000000	1.602342	0.000000	0.000000	0.000000	-0.099478	0.398681	-0.078812	0.000000	0.000000	2.000000	174.000000	0.000000
15390.519047	0.092011	0.602150	-0.032310	81.830429	42.114243	66.918243	0.382876	0.000000	1.602342	0.000000	0.000000	0.000000	-0.099478	0.398681	-0.078812	0.000000	0.000000	2.000000	174.000000	0.000000
15390.522380	0.091703	0.603457	-0.032365	82.169754	43.876778	68.683243	0.399456	0.000000	1.615477	0.000000	0.000000	0.000000	-0.092234	0.392173	-0.016516	0.000000	0.000000	2.000000	174.000000	0.000000
15390.525714	0.091703	0.603457	-0.032365	82.169754	43.876778	68.683243	0.399456	0.000000	1.615477	0.000000	0.000000	0.000000	-0.092234	0.392173	-0.016516	0.000000	0.000000	2.000000	174.000000	0.000000
15390.529047	0.091703	0.603457	-0.032365	82.169754	43.876778	68.683243	0.399456	0.000000	1.615477	0.000000	0.000000	0.000000	-0.092234	0.392173	-0.016516	0.000000	0.000000	2.000000	174.000000	0.000000
15390.532380	0.091457	0.604725	-0.032237	82.492088	45.685760	70.486092	0.414828	0.000000	1.618230	0.000000	0.000000	0.000000	-0.074039	0.380473	0.038402	0.000000	0.000000	2.000000	174.000000	0.000000
15390.535714	0.091457	0.604725	-0.032237	82.492088	45.685760	70.486092	0.414828	0.000000	1.618230	0.000000	0.000000	0.000000	-0.074039	0.380473	0.038402	0.000000	0.000000	2.000000	174.000000	0.000000
15390.539047	0.091457	0.604725	-0.032237	82.492088	45.685760	70.486092	0.414828	0.000000	1.618230	0.000000	0.000000	0.000000	-0.074039	0.380473	0.038402	0.000000	0.000000	2.000000	174.000000	0.000000
15390.542380	0.091241	0.605942	-0.031961	82.817307	47.577950	72.357613	0.427168	0.000000	1.611830	0.000000	0.000000	0.000000	-0.064557	0.364922	0.082737	0.000000	0.000000	2.000000	174.000000	0.000000
15390.545714	0.091241	0.605942	-0.031961	82.817307	47.577950	72.357613	0.427168	0.000000	1.611830	0.000000	0.000000	0.000000	-0.064557	0.364922	0.082737	0.000000	0.000000	2.000000	174.000000	0.000000
15390.549047	0.091241	0.605942	-0.031961	82.817307	47.577950	72.357613	0.427168	0.000000	1.611830	0.000000	0.000000	0.000000	-0.064557	0.364922	0.082737	0.000000	0.000000	2.000000	174.000000	0.000000
15390.552380	0.091053	0.607112	-0.031561	83.169930	49.707718	74.448608	0.437927	0.000000	1.598040	0.000000	0.000000	0.000000	-0.056667	0.351049	0.119998	0.000000	0.000000	2.000000	174.000000	0.000000
15390.555714	0.091053	0.607112	-0.031561	83.169930	49.707718	74.448608	0.437927	0.000000	1.598040	0.000000	0.000000	0.000000	-0.056667	0.351049	0.119998	0.000000	0.000000	2.000000	174.000000	0.000000
15390.559047	0.091053	0.607112	-0.031561	83.169930	49.707718	74.448608	0.437927	0.000000	1.598040	0.000000	0.000000	0.000000	-0.056667	0.351049	0.119998	0.000000	0.000000	2.000000	174.000000	0.000000
15390.562380	0.090893	0.608255	-0.031020	83.557526	52.162098	76.841225	0.447372	0.000000	1.578040	0.000000	0.000000	0.000000	-0.047819	0.342958	0.162123	0.000000	0.000000	2.000000	174.000000	0.000000
15390.565714	0.090893	0.608255	-0.031020	83.557526	52.162098	76.841225	0.447372	0.000000	1.578040	0.000000	0.000000	0.000000	-0.047819	0.342958	0.162123	0.000000	0.000000	2.000000	174.000000	0.000000
15390.569047	0.090893	0.608255	-0.031020	83.557526	52.162098	76.841225	0.447372	0.000000	1.578040	0.000000	0.000000	0.000000	-0.047819	0.342958	0.162123	0.000000	0.000000	2.000000	174.000000	0.000000
15390.572380	0.090783	0.609324	-0.030444	83.987381	55.199253	79.791176	0.455341	0.000000	1.551020	0.000000	0.000000	0.000000	-0.032975	0.320793	0.173062	0.000000	0.000000	2.000000	174.000000	0.000000
15390.575714	0.090783	0.609324	-0.030444	83.987381	55.199253	79.791176	0.455341	0.000000	1.551020	0.000000	0.000000	0.000000	-0.032975	0.320793	0.173062	0.000000	0.000000	2.000000	174.000000	0.000000
15390.579047	0.090783	0.609324	-0.030444	83.987381	55.199253	79.791176	0.455341	0.000000	1.551020	0.000000	0.000000	0.000000	-0.032975	0.320793	0.173062	0.000000	0.000000	2.000000	174.000000	0.000000
15390.582380	0.090733	0.610377	-0.029782	84.448151	59.156025	83.646774	0.460837	0.000000	1.522176	0.000000	0.000000	0.000000	-0.015053	0.315693	0.198381	0.000000	0.000000	2.000000	174.000000	0.000000
15390.585714	0.090733	0.610377	-0.029782	84.448151	59.156025	83.646774	0.460837	0.000000	1.522176	0.000000	0.000000	0.000000	-0.015053	0.315693	0.198381	0.000000	0.000000	2.000000	174.000000	0.000000
15390.589047	0.090733	0.610377	-0.029782	84.448151	59.156025	83.646774	0.460837	0.000000	1.522176	0.000000	0.000000	0.000000	-0.015053	0.315693	0.198381	0.000000	0.000000	2.000000	174.000000	0.000000
15390.592380	0.090750	0.611403	-0.029105	84.909615	63.878155	88.241753	0.463346	0.000000	1.489112	0.000000	0.000000	0.000000	0.004936	0.307797	0.203318	0.000000	0.000000	2.000000	174.000000	0.000000
15390.595714	0.090750	0.611403	-0.029105	84.909615	63.878155	88.241753	0.463346	0.000000	1.489112	0.000000	0.000000	0.000000	0.004936	0.307797	0.203318	0.000000	0.000000	2.000000	174.000000	0.000000
15390.599047	0.090750	0.611403	-0.029105	84.909615	63.878155	88.241753	0.463346	0.000000	1.489112	0.000000	0.000000	0.000000	0.004936	0.307797	0.203318	0.000000	0.000000	2.000000	174.000000	0.000000
15390.602380	0.090809	0.612431	-0.028322	85.357635	69.214951	93.429352	0.462523	0.000000	1.455226	0.000000	0.000000	0.000000	0.017842	0.308501	0.234690	0.000000	0.000000	2.000000	174.000000	0.000000
15390.605714	0.090809	0.612431	-0.028322	85.357635	69.214951	93.429352	0.462523	0.000000	1.455226	0.000000	0.000000	0.000000	0.017842	0.308501	0.234690	0.000000	0.000000	2.000000	174.000000	0.000000
15390.609047	0.090809	0.612431	-0.028322	85.357635	69.214951	93.429352	0.462523	0.000000	1.455226	0.000000	0.000000	0.000000	0.017842	0.308501	0.234690	0.000000	0.000000	2.000000	174.000000	0.000000
15390.612380	0.090944	0.613447	-0.027484	85.768532	75.190552	99.229271	0.459550	0.000000	1.416111	0.000000	0.000000	0.000000	0.040474	0.304901	0.251542	0.000000	0.000000	2.000000	174.000000	0.000000
15390.615714	0.090944	0.613447	-0.027484	85.768532	75.190552	99.229271	0.459550	0.000000	1.416111	0.000000	0.000000	0.000000	0.040474	0.304901	0.251542	0.000000	0.000000	2.000000	174.000000	0.000000
15390.619047	0.090944	0.613447	-0.027484	85.768532	75.190552	99.229271	0.459550	0.000000	1.416111	0.000000	0.000000	0.000000	0.040474	0.304901	0.251542	0.000000	0.000000	2.000000	174.000000	0.000000
15390.622380	0.091119	0.614447	-0.026557	86.129097	81.575325	105.423782	0.452804	0.000000	1.374187	0.000000	0.000000	0.000000	0.052464	0.299877	0.278167	0.000000	0.000000	2.000000	174.000000	0.000000
15390.625714	0.091119	0.614447	-0.026557	86.129097	81.575325	105.423782	0.452804	0.000000	1.374187	0.000000	0.000000	0.000000	0.052464	0.299877	0.278167	0.000000	0.000000	2.000000	174.000000	0.000000
15390.629047	0.091119	0.614447	-0.026557	86.129097	81.575325	105.423782	0.452804	0.000000	1.374187	0.000000	0.000000	0.000000	0.052464	0.299877	0.278167	0.000000	0.000000	2.000000	174.000000	0.000000
15390.632380	0.091307	0.615391	-0.025567	86.440140	88.465332	112.119110	0.444060	0.000000	1.327826	0.000000	0.000000	0.000000	0.056369	0.283270	0.296765	0.000000	0.000000	2.000000	174.000000	0.000000
15390.635714	0.091307	0.615391	-0.025567	86.440140	88.465332	112.119110	0.444060	0.000000	1.327826	0.000000	0.000000	0.000000	0.056369	0.283270	0.296765	0.000000	0.000000	2.000000	174.000000	0.000000
15390.639047	0.091307	0.615391	-0.025567	86.440140	88.465332	112.119110	0.444060	0.000000	1.327826	0.000000	0.000000	0.000000	0.056369	0.283270	0.296765	0.000000	0.000000	2.000000	174.000000	0.000000
15390.642380	0.091501	0.616308	-0.024548	86.710617	95.818008	119.263672	0.434665	0.000000	1.278365	0.000000	0.000000	0.000000	0.058232	0.275219	0.305707	0.000000	0.000000	2.000000	174.000000	0.000000
15390.645714	0.091501	0.616308	-0.024548	86.710617	95.818008	119.263672	0.434665	0.000000	1.278365	0.000000	0.000000	0.000000	0.058232	0.275219	0.305707	0.000000	0.000000	2.000000	174.000000	0.000000
15390.649047	0.091501	0.616308	-0.024548	86.710617	95.818008	119.263672	0.434665	0.000000	1.278365	0.000000	0.000000	0.000000	0.058232	0.275219	0.305707	0.000000	0.000000	2.000000	174.000000	0.000000
15390.652380	0.091698	0.617179	-0.023515	86.922478	103.484192	126.734818	0.424960	0.000000	1.227414	0.000000	0.000000	0.000000	0.059119	0.261298	0.310061	0.000000	0.000000	2.000000	174.000000	0.000000
15390.655714	0.091698	0.617179	-0.023515	86.922478	103.484192	126.734818	0.424960	0.000000	1.227414	0.000000	0.000000	0.000000	0.059119	0.261298	0.310061	0.000000	0.000000	2.000000	174.000000	0.000000
15390.659047	0.091698	0.617179	-0.023515	86.922478	103.484192	126.734818	0.424960	0.000000	1.227414	0.000000	0.000000	0.000000	0.059119	0.261298	0.310061	0.000000	0.000000	2.000000	174.000000	0.000000
15390.662380	0.091860	0.618023	-0.022442	87.064552	111.117233	134.194427	0.415106	0.000000	1.175738	0.000000	0.000000	0.000000	0.048623	0.253085	0.321727	0.000000	0.000000	2.000000	174.000000	0.000000
15390.665714	0.091860	0.618023	-0.022442	87.064552	111.117233	134.194427	0.415106	0.000000	1.175738	0.000000	0.000000	0.000000	0.048623	0.253085	0.321727	0.000000	0.000000	2.000000	174.000000	0.000000
15390.669047	0.091860	0.618023	-0.022442	87.064552	111.117233	134.194427	0.415106	0.000000	1.175738	0.000000	0.000000	0.000000	0.048623	0.253085	0.321727	0.000000	0.000000	2.000000	174.000000	0.000000
15390.672380	0.092022	0.618800	-0.021370	87.127716	118.031937	140.980850	0.407003	0.000000	1.122116	0.000000	0.000000	0.000000	0.048506	0.233140	0.321626	0.000000	0.000000	2.000000	174.000000	0.000000
15390.675714	0.092022	0.618800	-0.021370	87.127716	118.031937	140.980850	0.407003	0.000000	1.122116	0.000000	0.000000	0.000000	0.048506	0.233140	0.321626	0.000000	0.000000	2.000000	174.000000	0.000000
15390.679047	0.092022	0.618800	-0.021370	87.127716	118.031937	140.980850	0.407003	0.000000	1.122116	0.000000	0.000000	0.000000	0.048506	0.233140	0.321626	0.000000	0.000000	2.000000	174.000000	0.000000
15390.682380	0.092148	0.619549	-0.020259	87.123627	123.732597	146.600632	0.398919	0.000000	1.068512	0.000000	0.000000	0.000000	0.037905	0.224765	0.333436	0.000000	0.000000	2.000000	174.000000	0.000000
15390.685714	0.092148	0.619549	-0.020259	87.123627	123.732597	146.600632	0.398919	0.000000	1.068512	0.000000	0.000000	0.000000	0.037905	0.224765	0.333436	0.000000	0.000000	2.000000	174.000000	0.000000
15390.689047	0.092148	0.619549	-0.020259	87.123627	123.732597	146.600632	0.398919	0.000000	1.068512	0.000000	0.000000	0.000000	0.037905	0.224765	0.333436	0.000000	0.000000	2.000000	174.000000	0.000000
15390.692380	0.092206	0.620236	-0.019158	87.061554	127.998825	150.840836	0.392601	0.000000	1.012939	0.000000	0.000000	0.000000	0.017533	0.206026	0.330269	0.000000	0.000000	2.000000	174.000000	0.000000
15390.695714	0.092206	0.620236	-0.019158	87.061554	127.998825	150.840836	0.392601	0.000000	1.012939	0.000000	0.000000	0.000000	0.017533	0.206026	0.330269	0.000000	0.000000	2.000000	174.000000	0.000000
15390.699047	0.092206	0.620236	-0.019158	87.061554	127.998825	150.840836	0.392601	0.000000	1.012939	0.000000	0.000000	0.000000	0.017533	0.206026	0.330269	0.000000	0.000000	2.000000	174.000000	0.000000
15390.702380	0.092261	0.620836	-0.018072	86.979820	130.880173	153.729095	0.389679	0.000000	0.957895	0.000000	0.000000	0.000000	0.016359	0.179861	0.325898	0.000000	0.000000	2.000000	174.000000	0.000000
15390.705714	0.092261	0.620836	-0.018072	86.979820	130.880173	153.729095	0.389679	0.000000	0.957895	0.000000	0.000000	0.000000	0.016359	0.179861	0.325898	0.000000	0.000000	2.000000	174.000000	0.000000
15390.709047	0.092261	0.620836	-0.018072	86.979820	130.880173	153.729095	0.389679	0.000000	0.957895	0.000000	0.000000	0.000000	0.016359	0.179861	0.325898	0.000000	0.000000	2.000000	174.000000	0.000000
15390.712380	0.092271	0.621392	-0.016984	86.910728	132.920868	155.786346	0.386953	0.000000	0.903578	0.000000	0.000000	0.000000	0.003083	0.166764	0.326198	0.000000	0.000000	2.000000	174.000000	0.000000
15390.715714	0.092271	0.621392	-0.016984	86.910728	132.920868	155.786346	0.386953	0.000000	0.903578	0.000000	0.000000	0.000000	0.003083	0.166764	0.326198	0.000000	0.000000	2.000000	174.000000	0.000000
15390.719047	0.092271	0.621392	-0.016984	86.910728	132.920868	155.786346	0.386953	0.000000	0.903578	0.000000	0.000000	0.000000	0.003083	0.166764	0.326198	0.000000	0.000000	2.000000	174.000000	0.000000
15390.722380	0.092242	0.621875	-0.015978	86.860008	134.601715	157.480606	0.386439	0.000000	0.849212	0.000000	0.000000	0.000000	-0.008889	0.144857	0.301787	0.000000	0.000000	2.000000	174.000000	0.000000
15390.725714	0.092242	0.621875	-0.015978	86.860008	134.601715	157.480606	0.386439	0.000000	0.849212	0.000000	0.000000	0.000000	-0.008889	0.144857	0.301787	0.000000	0.000000	2.000000	174.000000	0.000000
15390.729047	0.092242	0.621875	-0.015978	86.860008	134.601715	157.480606	0.386439	0.000000	0.849212	0.000000	0.000000	0.000000	-0.008889	0.144857	0.301787	0.000000	0.000000	2.000000	174.000000	0.000000
15390.732380	0.092167	0.622313	-0.014971	86.825653	136.047867	158.936600	0.387920	0.000000	0.798914	0.000000	0.000000	0.000000	-0.022252	0.131598	0.302235	0.000000	0.000000	2.000000	174.000000	0.000000
15390.735714	0.092167	0.622313	-0.014971	86.825653	136.047867	158.936600	0.387920	0.000000	0.798914	0.000000	0.000000	0.000000	-0.022252	0.131598	0.302235	0.000000	0.000000	2.000000	174.000000	0.000000
15390.739047	0.092167	0.622313	-0.014971	86.825653	136.047867	158.936600	0.387920	0.000000	0.798914	0.000000	0.000000	0.000000	-0.022252	0.131598	0.302235	0.000000	0.000000	2.000000	174.000000	0.000000
15390.742380	0.092103	0.622693	-0.014014	86.792160	137.186722	160.094421	0.391629	0.000000	0.748542	0.000000	0.000000	0.000000	-0.019186	0.113919	0.287078	0.000000	0.000000	2.000000	174.000000	0.000000
15390.745714	0.092103	0.622693	-0.014014	86.792160	137.186722	160.094421	0.391629	0.000000	0.748542	0.000000	0.000000	0.000000	-0.019186	0.113919	0.287078	0.000000	0.000000	2.000000	174.000000	0.000000
15390.749047	0.092103	0.622693	-0.014014	86.792160	137.186722	160.094421	0.391629	0.000000	0.748542	0.000000	0.000000	0.000000	-0.019186	0.113919	0.287078	0.000000	0.000000	2.000000	174.000000	0.000000
15390.752380	0.092103	0.622693	-0.014014	86.746162	138.132339	161.067871	0.394827	0.000000	0.700695	0.000000	0.000000	0.000000	-0.019186	0.113919	0.287078	0.000000	0.000000	2.000000	174.000000	0.000000
15390.755714	0.092024	0.623019	-0.013127	86.746162	138.132339	161.067871	0.394827	0.000000	0.700695	0.000000	0.000000	0.000000	-0.023851	0.097702	0.266117	0.000000	0.000000	2.000000	174.000000	0.000000
15390.759047	0.092024	0.623019	-0.013127	86.746162	138.132339	161.067871	0.394827	0.000000	0.700695	0.000000	0.000000	0.000000	-0.023851	0.097702	0.266117	0.000000	0.000000	2.000000	174.000000	0.000000
15390.762380	0.091976	0.623285	-0.012294	86.696190	139.135254	162.101547	0.398802	0.000000	0.656342	0.000000	0.000000	0.000000	-0.014311	0.079923	0.249779	0.000000	0.000000	2.000000	174.000000	0.000000
15390.765714	0.091976	0.623285	-0.012294	86.696190	139.135254	162.101547	0.398802	0.000000	0.656342	0.000000	0.000000	0.000000	-0.014311	0.079923	0.249779	0.000000	0.000000	2.000000	174.000000	0.000000
15390.769047	0.091976	0.623285	-0.012294	86.696190	139.135254	162.101547	0.398802	0.000000	0.656342	0.000000	0.000000	0.000000	-0.014311	0.079923	0.249779	0.000000	0.000000	2.000000	174.000000	0.000000
15390.772380	0.091976	0.623285	-0.012294	86.658066	139.903214	162.885986	0.401187	0.000000	0.614713	0.000000	0.000000	0.000000	-0.014311	0.079923	0.249779	0.000000	0.000000	2.000000	174.000000	0.000000
15390.775714	0.091983	0.623537	-0.011514	86.658066	139.903214	162.885986	0.401187	0.000000	0.614713	0.000000	0.000000	0.000000	0.002058	0.075488	0.234025	0.000000	0.000000	2.000000	174.000000	0.000000
15390.779047	0.091983	0.623537	-0.011514	86.658066	139.903214	162.885986	0.401187	0.000000	0.614713	0.000000	0.000000	0.000000	0.002058	0.075488	0.234025	0.000000	0.000000	2.000000	174.000000	0.000000
15390.782380	0.092001	0.623729	-0.010784	86.630356	140.545212	163.536835	0.400844	0.000000	0.575708	0.000000	0.000000	0.000000	0.005447	0.057652	0.219079	0.000000	0.000000	2.000000	174.000000	0.000000
15390.785714	0.092001	0.623729	-0.010784	86.630356	140.545212	163.536835	0.400844	0.000000	0.575708	0.000000	0.000000	0.000000	0.005447	0.057652	0.219079	0.000000	0.000000	2.000000	174.000000	0.000000
15390.789047	0.092001	0.623729	-0.010784	86.630356	140.545212	163.536835	0.400844	0.000000	0.575708	0.000000	0.000000	0.000000	0.005447	0.057652	0.219079	0.000000	0.000000	2.000000	174.000000	0.000000
15390.792380	0.092001	0.623729	-0.010784	86.615982	141.211349	164.201187	0.399936	0.000000	0.539195	0.000000	0.000000	0.000000	0.005447	0.057652	0.219079	0.000000	0.000000	2.000000	174.000000	0.000000
15390.795714	0.092037	0.623901	-0.010073	86.615982	141.211349	164.201187	0.399936	0.000000	0.539195	0.000000	0.000000	0.000000	0.010746	0.051638	0.213177	0.000000	0.000000	2.000000	174.000000	0.000000
15390.799047	0.092037	0.623901	-0.010073	86.615982	141.211349	164.201187	0.399936	0.000000	0.539195	0.000000	0.000000	0.000000	0.010746	0.051638	0.213177	0.000000	0.000000	2.000000	174.000000	0.000000
15390.802380	0.092083	0.624038	-0.009421	86.616035	141.984177	164.956207	0.398145	0.000000	0.503666	0.000000	0.000000	0.000000	0.013677	0.041251	0.195610	0.000000	0.000000	2.000000	174.000000	0.000000
15390.805714	0.092083	0.624038	-0.009421	86.616035	141.984177	164.956207	0.398145	0.000000	0.503666	0.000000	0.000000	0.000000	0.013677	0.041251	0.195610	0.000000	0.000000	2.000000	174.000000	0.000000
15390.809047	0.092083	0.624038	-0.009421	86.616035	141.984177	164.956207	0.398145	0.000000	0.503666	0.000000	0.000000	0.000000	0.013677	0.041251	0.195610	0.000000	0.000000	2.000000	174.000000	0.000000
15390.812380	0.092083	0.624038	-0.009421	86.636986	142.654221	165.598190	0.395866	0.000000	0.471064	0.000000	0.000000	0.000000	0.013677	0.041251	0.195610	0.000000	0.000000	2.000000	174.000000	0.000000
15390.815714	0.092186	0.624136	-0.008813	86.636986	142.654221	165.598190	0.395866	0.000000	0.471064	0.000000	0.000000	0.000000	0.030899	0.029295	0.182617	0.000000	0.000000	2.000000	174.000000	0.000000
15390.819047	0.092186	0.624136	-0.008813	86.636986	142.654221	165.598190	0.395866	0.000000	0.471064	0.000000	0.000000	0.000000	0.030899	0.029295	0.182617	0.000000	0.000000	2.000000	174.000000	0.000000
15390.822380	0.092309	0.624189	-0.008214	86.691628	143.053177	165.954987	0.390716	0.000000	0.440628	0.000000	0.000000	0.000000	0.036889	0.015734	0.179433	0.000000	0.000000	2.000000	174.000000	0.000000
15390.825714	0.092309	0.624189	-0.008214	86.691628	143.053177	165.954987	0.390716	0.000000	0.440628	0.000000	0.000000	0.000000	0.036889	0.015734	0.179433	0.000000	0.000000	2.000000	174.000000	0.000000
15390.829047	0.092309	0.624189	-0.008214	86.691628	143.053177	165.954987	0.390716	0.000000	0.440628	0.000000	0.000000	0.000000	0.036889	0.015734	0.179433	0.000000	0.000000	2.000000	174.000000	0.000000
15390.832380	0.092309	0.624189	-0.008214	86.758163	143.633667	166.479736	0.384568	0.000000	0.410722	0.000000	0.000000	0.000000	0.036889	0.015734	0.179433	0.000000	0.000000	2.000000	174.000000	0.000000
15390.835714	0.092471	0.624221	-0.007640	86.758163	143.633667	166.479736	0.384568	0.000000	0.410722	0.000000	0.000000	0.000000	0.048761	0.009667	0.172255	0.000000	0.000000	2.000000	174.000000	0.000000
15390.839047	0.092471	0.624221	-0.007640	86.758163	143.633667	166.479736	0.384568	0.000000	0.410722	0.000000	0.000000	0.000000	0.048761	0.009667	0.172255	0.000000	0.000000	2.000000	174.000000	0.000000
15390.842380	0.092660	0.624247	-0.007047	86.829788	144.337997	167.117432	0.376441	0.000000	0.382013	0.000000	0.000000	0.000000	0.056669	0.007921	0.178048	0.000000	0.000000	2.000000	174.000000	0.000000
15390.845714	0.092660	0.624247	-0.007047	86.829788	144.337997	167.117432	0.376441	0.000000	0.382013	0.000000	0.000000	0.000000	0.056669	0.007921	0.178048	0.000000	0.000000	2.000000	174.000000	0.000000
15390.849047	0.092660	0.624247	-0.007047	86.829788	144.337997	167.117432	0.376441	0.000000	0.382013	0.000000	0.000000	0.000000	0.056669	0.007921	0.178048	0.000000	0.000000	2.000000	174.000000	0.000000
15390.852380	0.092660	0.624247	-0.007047	86.909470	145.313644	168.015442	0.366996	0.000000	0.352339	0.000000	0.000000	0.000000	0.056669	0.007921	0.178048	0.000000	0.000000	2.000000	174.000000	0.000000
15390.855714	0.092848	0.624228	-0.006460	86.909470	145.313644	168.015442	0.366996	0.000000	0.352339	0.000000	0.000000	0.000000	0.056338	-0.005731	0.176177	0.000000	0.000000	2.000000	174.000000	0.000000
15390.859047	0.092848	0.624228	-0.006460	86.909470	145.313644	168.015442	0.366996	0.000000	0.352339	0.000000	0.000000	0.000000	0.056338	-0.005731	0.176177	0.000000	0.000000	2.000000	174.000000	0.000000
15390.862380	0.093026	0.624172	-0.005811	86.999382	146.735641	169.343445	0.357607	0.000000	0.322976	0.000000	0.000000	0.000000	0.053458	-0.016691	0.194449	0.000000	0.000000	2.000000	174.000000	0.000000
15390.865714	0.093026	0.624172	-0.005811	86.999382	146.735641	169.343445	0.357607	0.000000	0.322976	0.000000	0.000000	0.000000	0.053458	-0.016691	0.194449	0.000000	0.000000	2.000000	174.000000	0.000000
15390.869047	0.093026	0.624172	-0.005811	86.999382	146.735641	169.343445	0.357607	0.000000	0.322976	0.000000	0.000000	0.000000	0.053458	-0.016691	0.194449	0.000000	0.000000	2.000000	174.000000	0.000000
15390.872380	0.093026	0.624172	-0.005811	87.096802	148.628616	171.137955	0.348697	0.000000	0.290568	0.000000	0.000000	0.000000	0.053458	-0.016691	0.194449	0.000000	0.000000	2.000000	174.000000	0.000000
15390.875714	0.093203	0.624071	-0.005169	87.096802	148.628616	171.137955	0.348697	0.000000	0.290568	0.000000	0.000000	0.000000	0.053109	-0.030458	0.192576	0.000000	0.000000	2.000000	174.000000	0.000000
15390.879047	0.093203	0.624071	-0.005169	87.096802	148.628616	171.137955	0.348697	0.000000	0.290568	0.000000	0.000000	0.000000	0.053109	-0.030458	0.192576	0.000000	0.000000	2.000000	174.000000	0.000000
15390.882380	0.093384	0.623918	-0.004510	87.184021	150.671478	173.077316	0.339845	0.000000	0.258471	0.000000	0.000000	0.000000	0.054237	-0.045874	0.197860	0.000000	0.000000	2.000000	174.000000	0.000000
15390.885714	0.093384	0.623918	-0.004510	87.184021	150.671478	173.077316	0.339845	0.000000	0.258471	0.000000	0.000000	0.000000	0.054237	-0.045874	0.197860	0.000000	0.000000	2.000000	174.000000	0.000000
15390.889047	0.093384	0.623918	-0.004510	87.184021	150.671478	173.077316	0.339845	0.000000	0.258471	0.000000	0.000000	0.000000	0.054237	-0.045874	0.197860	0.000000	0.000000	2.000000	174.000000	0.000000
15390.892380	0.093547	0.623714	-0.003828	87.261620	152.886612	175.193100	0.330806	0.000000	0.225495	0.000000	0.000000	0.000000	0.048908	-0.061348	0.204461	0.000000	0.000000	2.000000	174.000000	0.000000
15390.895714	0.093547	0.623714	-0.003828	87.261620	152.886612	175.193100	0.330806	0.000000	0.225495	0.000000	0.000000	0.000000	0.048908	-0.061348	0.204461	0.000000	0.000000	2.000000	174.000000	0.000000
15390.899047	0.093547	0.623714	-0.003828	87.261620	152.886612	175.193100	0.330806	0.000000	0.225495	0.000000	0.000000	0.000000	0.048908	-0.061348	0.204461	0.000000	0.000000	2.000000	174.000000	0.000000
15390.902380	0.093704	0.623398	-0.003174	87.324745	155.383209	177.590607	0.322654	0.000000	0.191418	0.000000	0.000000	0.000000	0.047237	-0.094699	0.196255	0.000000	0.000000	2.000000	174.000000	0.000000
15390.905714	0.093704	0.623398	-0.003174	87.324745	155.383209	177.590607	0.322654	0.000000	0.191418	0.000000	0.000000	0.000000	0.047237	-0.094699	0.196255	0.000000	0.000000	2.000000	174.000000	0.000000
15390.909047	0.093704	0.623398	-0.003174	87.324745	155.383209	177.590607	0.322654	0.000000	0.191418	0.000000	0.000000	0.000000	0.047237	-0.094699	0.196255	0.000000	0.000000	2.000000	174.000000	0.000000
15390.912380	0.093704	0.623398	-0.003174	87.363808	157.726028	179.849579	0.314782	0.000000	0.158709	0.000000	0.000000	0.000000	0.047237	-0.094699	0.196255	0.000000	0.000000	2.000000	174.000000	0.000000
15390.915714	0.093861	0.623036	-0.002526	87.363808	157.726028	179.849579	0.314782	0.000000	0.158709	0.000000	0.000000	0.000000	0.046855	-0.108636	0.194317	0.000000	0.000000	2.000000	174.000000	0.000000
15390.919047	0.093861	0.623036	-0.002526	87.363808	157.726028	179.849579	0.314782	0.000000	0.158709	0.000000	0.000000	0.000000	0.046855	-0.108636	0.194317	0.000000	0.000000	2.000000	174.000000	0.000000
15390.922380	0.093966	0.622588	-0.001906	87.380127	159.844635	-178.095032	0.306972	0.000000	0.126323	0.000000	0.000000	0.000000	0.031645	-0.134443	0.186042	0.000000	0.000000	2.000000	174.000000	0.000000
15390.925714	0.093966	0.622588	-0.001906	87.380127	159.844635	-178.095032	0.306972	0.000000	0.126323	0.000000	0.000000	0.000000	0.031645	-0.134443	0.186042	0.000000	0.000000	2.000000	174.000000	0.000000
15390.929047	0.093966	0.622588	-0.001906	87.380127	159.844635	-178.095032	0.306972	0.000000	0.126323	0.000000	0.000000	0.000000	0.031645	-0.134443	0.186042	0.000000	0.000000	2.000000	174.000000	0.000000
15390.932380	0.093966	0.622588	-0.001906	87.370956	161.546082	-176.435898	0.301698	0.000000	0.095316	0.000000	0.000000	0.000000	0.031645	-0.134443	0.186042	0.000000	0.000000	2.000000	174.000000	0.000000
15390.935714	0.094065	0.622099	-0.001317	87.370956	161.546082	-176.435898	0.301698	0.000000	0.095316	0.000000	0.000000	0.000000	0.029738	-0.146697	0.176891	0.000000	0.000000	2.000000	174.000000	0.000000
15390.939047	0.094065	0.622099	-0.001317	87.370956	161.546082	-176.435898	0.301698	0.000000	0.095316	0.000000	0.000000	0.000000	0.029738	-0.146697	0.176891	0.000000	0.000000	2.000000	174.000000	0.000000
15390.942380	0.094124	0.621557	-0.000701	87.335602	162.536697	-175.453140	0.296742	0.000000	0.065834	0.000000	0.000000	0.000000	0.017774	-0.162375	0.184675	0.000000	0.000000	2.000000	174.000000	0.000000
15390.945714	0.094124	0.621557	-0.000701	87.335602	162.536697	-175.453140	0.296742	0.000000	0.065834	0.000000	0.000000	0.000000	0.017774	-0.162375	0.184675	0.000000	0.000000	2.000000	174.000000	0.000000
15390.949047	0.094124	0.621557	-0.000701	87.335602	162.536697	-175.453140	0.296742	0.000000	0.065834	0.000000	0.000000	0.000000	0.017774	-0.162375	0.184675	0.000000	0.000000	2.000000	174.000000	0.000000
15390.952380	0.094124	0.621557	-0.000701	87.283508	163.135681	-174.842590	0.293780	0.000000	0.035055	0.000000	0.000000	0.000000	0.017774	-0.162375	0.184675	0.000000	0.000000	2.000000	174.000000	0.000000
15390.955714	0.094144	0.620964	-0.000060	87.283508	163.135681	-174.842590	0.293780	0.000000	0.035055	0.000000	0.000000	0.000000	0.005742	-0.178120	0.192413	0.000000	0.000000	2.000000	174.000000	0.000000
15390.959047	0.094144	0.620964	-0.000060	87.283508	163.135681	-174.842590	0.293780	0.000000	0.035055	0.000000	0.000000	0.000000	0.005742	-0.178120	0.192413	0.000000	0.000000	2.000000	174.000000	0.000000
15390.962380	0.094207	0.620343	0.000581	87.228302	163.741943	-174.224777	0.292823	0.000000	0.002986	0.000000	0.000000	0.000000	0.019176	-0.186276	0.192111	0.000000	0.000000	2.000000	174.000000	0.000000
15390.965714	0.094207	0.620343	0.000581	87.228302	163.741943	-174.224777	0.292823	0.000000	0.002986	0.000000	0.000000	0.000000	0.019176	-0.186276	0.192111	0.000000	0.000000	2.000000	174.000000	0.000000
15390.969047	0.094207	0.620343	0.000581	87.228302	163.741943	-174.224777	0.292823	0.000000	0.002986	0.000000	0.000000	0.000000	0.019176	-0.186276	0.192111	0.000000	0.000000	2.000000	174.000000	0.000000
15390.972380	0.094207	0.620343	0.000581	87.166344	164.350540	-173.605850	0.289627	0.000000	-0.029033	0.000000	0.000000	0.000000	0.019176	-0.186276	0.192111	0.000000	0.000000	2.000000	174.000000	0.000000
15390.975714	0.094265	0.619681	0.001190	87.166344	164.350540	-173.605850	0.289627	0.000000	-0.029033	0.000000	0.000000	0.000000	0.017207	-0.198565	0.182803	0.000000	0.000000	2.000000	174.000000	0.000000
15390.979047	0.094265	0.619681	0.001190	87.166344	164.350540	-173.605850	0.289627	0.000000	-0.029033	0.000000	0.000000	0.000000	0.017207	-0.198565	0.182803	0.000000	0.000000	2.000000	174.000000	0.000000
15390.982380	0.094335	0.619025	0.001861	87.107002	164.907593	-173.041199	0.286759	0.000000	-0.059500	0.000000	0.000000	0.000000	0.020958	-0.196739	0.201302	0.000000	0.000000	2.000000	174.000000	0.000000
15390.985714	0.094335	0.619025	0.001861	87.107002	164.907593	-173.041199	0.286759	0.000000	-0.059500	0.000000	0.000000	0.000000	0.020958	-0.196739	0.201302	0.000000	0.000000	2.000000	174.000000	0.000000
15390.989047	0.094335	0.619025	0.001861	87.107002	164.907593	-173.041199	0.286759	0.000000	-0.059500	0.000000	0.000000	0.000000	0.020958	-0.196739	0.201302	0.000000	0.000000	2.000000	174.000000	0.000000
15390.992380	0.094335	0.619025	0.001861	87.042160	165.369537	-172.567490	0.283266	0.000000	-0.093050	0.000000	0.000000	0.000000	0.020958	-0.196739	0.201302	0.000000	0.000000	2.000000	174.000000	0.000000
15390.995714	0.094437	0.618334	0.002468	87.042160	165.369537	-172.567490	0.283266	0.000000	-0.093050	0.000000	0.000000	0.000000	0.030602	-0.207265	0.182122	0.000000	0.000000	2.000000	174.000000	0.000000
15390.999047	0.094437	0.618334	0.002468	87.042160	165.369537	-172.567490	0.283266	0.000000	-0.093050	0.000000	0.000000	0.000000	0.030602	-0.207265	0.182122	0.000000	0.000000	2.000000	174.000000	0.000000
15391.002380	0.094537	0.617667	0.003066	86.974182	165.839828	-172.088104	0.278166	0.000000	-0.123404	0.000000	0.000000	0.000000	0.029991	-0.200081	0.179228	0.000000	0.000000	2.000000	174.000000	0.000000
15391.005714	0.094537	0.617667	0.003066	86.974182	165.839828	-172.088104	0.278166	0.000000	-0.123404	0.000000	0.000000	0.000000	0.029991	-0.200081	0.179228	0.000000	0.000000	2.000000	174.000000	0.000000
15391.009047	0.094537	0.617667	0.003066	86.974182	165.839828	-172.088104	0.278166	0.000000	-0.123404	0.000000	0.000000	0.000000	0.029991	-0.200081	0.179228	0.000000	0.000000	2.000000	174.000000	0.000000
15391.012380	0.094537	0.617667	0.003066	86.908890	166.269943	-171.654343	0.273167	0.000000	-0.153275	0.000000	0.000000	0.000000	0.029991	-0.200081	0.179228	0.000000	0.000000	2.000000	174.000000	0.000000
15391.015714	0.094670	0.617011	0.003606	86.908890	166.269943	-171.654343	0.273167	0.000000	-0.153275	0.000000	0.000000	0.000000	0.040113	-0.196881	0.162001	0.000000	0.000000	2.000000	174.000000	0.000000
15391.019047	0.094670	0.617011	0.003606	86.908890	166.269943	-171.654343	0.273167	0.000000	-0.153275	0.000000	0.000000	0.000000	0.040113	-0.196881	0.162001	0.000000	0.000000	2.000000	174.000000	0.000000
15391.022380	0.094779	0.616405	0.004132	86.851479	166.725800	-171.196426	0.266482	0.000000	-0.180275	0.000000	0.000000	0.000000	0.032451	-0.181886	0.157949	0.000000	0.000000	2.000000	174.000000	0.000000
15391.025714	0.094779	0.616405	0.004132	86.851479	166.725800	-171.196426	0.266482	0.000000	-0.180275	0.000000	0.000000	0.000000	0.032451	-0.181886	0.157949	0.000000	0.000000	2.000000	174.000000	0.000000
15391.029047	0.094779	0.616405	0.004132	86.851479	166.725800	-171.196426	0.266482	0.000000	-0.180275	0.000000	0.000000	0.000000	0.032451	-0.181886	0.157949	0.000000	0.000000	2.000000	174.000000	0.000000
15391.032380	0.094779	0.616405	0.004132	86.793800	167.167953	-170.754807	0.261073	0.000000	-0.206600	0.000000	0.000000	0.000000	0.032451	-0.181886	0.157949	0.000000	0.000000	2.000000	174.000000	0.000000
15391.035714	0.094889	0.615822	0.004558	86.793800	167.167953	-170.754807	0.261073	0.000000	-0.206600	0.000000	0.000000	0.000000	0.033132	-0.174807	0.127909	0.000000	0.000000	2.000000	174.000000	0.000000
15391.039047	0.094889	0.615822	0.004558	86.793800	167.167953	-170.754807	0.261073	0.000000	-0.206600	0.000000	0.000000	0.000000	0.033132	-0.174807	0.127909	0.000000	0.000000	2.000000	174.000000	0.000000
15391.042380	0.095001	0.615284	0.004991	86.742439	167.580353	-170.344498	0.255551	0.000000	-0.227918	0.000000	0.000000	0.000000	0.033517	-0.161498	0.129718	0.000000	0.000000	2.000000	174.000000	0.000000
15391.045714	0.095001	0.615284	0.004991	86.742439	167.580353	-170.344498	0.255551	0.000000	-0.227918	0.000000	0.000000	0.000000	0.033517	-0.161498	0.129718	0.000000	0.000000	2.000000	174.000000	0.000000
15391.049047	0.095001	0.615284	0.004991	86.742439	167.580353	-170.344498	0.255551	0.000000	-0.227918	0.000000	0.000000	0.000000	0.033517	-0.161498	0.129718	0.000000	0.000000	2.000000	174.000000	0.000000
15391.052380	0.095001	0.615284	0.004991	86.693764	167.960968	-169.968689	0.249965	0.000000	-0.249538	0.000000	0.000000	0.000000	0.033517	-0.161498	0.129718	0.000000	0.000000	2.000000	174.000000	0.000000
15391.055714	0.095128	0.614776	0.005386	86.693764	167.960968	-169.968689	0.249965	0.000000	-0.249538	0.000000	0.000000	0.000000	0.038096	-0.152154	0.118535	0.000000	0.000000	2.000000	174.000000	0.000000
15391.059047	0.095128	0.614776	0.005386	86.693764	167.960968	-169.968689	0.249965	0.000000	-0.249538	0.000000	0.000000	0.000000	0.038096	-0.152154	0.118535	0.000000	0.000000	2.000000	174.000000	0.000000
15391.062380	0.095224	0.614326	0.005744	86.647888	168.306824	-169.624985	0.243616	0.000000	-0.269294	0.000000	0.000000	0.000000	0.028992	-0.135005	0.107570	0.000000	0.000000	2.000000	174.000000	0.000000
15391.065714	0.095224	0.614326	0.005744	86.647888	168.306824	-169.624985	0.243616	0.000000	-0.269294	0.000000	0.000000	0.000000	0.028992	-0.135005	0.107570	0.000000	0.000000	2.000000	174.000000	0.000000
15391.069047	0.095224	0.614326	0.005744	86.647888	168.306824	-169.624985	0.243616	0.000000	-0.269294	0.000000	0.000000	0.000000	0.028992	-0.135005	0.107570	0.000000	0.000000	2.000000	174.000000	0.000000
15391.072380	0.095224	0.614326	0.005744	86.604652	168.620071	-169.311218	0.238784	0.000000	-0.287222	0.000000	0.000000	0.000000	0.028992	-0.135005	0.107570	0.000000	0.000000	2.000000	174.000000	0.000000
15391.075714	0.095294	0.613882	0.006083	86.604652	168.620071	-169.311218	0.238784	0.000000	-0.287222	0.000000	0.000000	0.000000	0.020917	-0.133301	0.101691	0.000000	0.000000	2.000000	174.000000	0.000000
15391.079047	0.095294	0.613882	0.006083	86.604652	168.620071	-169.311218	0.238784	0.000000	-0.287222	0.000000	0.000000	0.000000	0.020917	-0.133301	0.101691	0.000000	0.000000	2.000000	174.000000	0.000000
15391.082380	0.095352	0.613476	0.006366	86.564354	168.905334	-169.025436	0.235298	0.000000	-0.304171	0.000000	0.000000	0.000000	0.017455	-0.121888	0.084859	0.000000	0.000000	2.000000	174.000000	0.000000
15391.085714	0.095352	0.613476	0.006366	86.564354	168.905334	-169.025436	0.235298	0.000000	-0.304171	0.000000	0.000000	0.000000	0.017455	-0.121888	0.084859	0.000000	0.000000	2.000000	174.000000	0.000000
15391.089047	0.095352	0.613476	0.006366	86.564354	168.905334	-169.025436	0.235298	0.000000	-0.304171	0.000000	0.000000	0.000000	0.017455	-0.121888	0.084859	0.000000	0.000000	2.000000	174.000000	0.000000
15391.092380	0.095360	0.613101	0.006626	86.529663	169.139099	-168.785812	0.232389	0.000000	-0.318314	0.000000	0.000000	0.000000	0.002248	-0.112344	0.077871	0.000000	0.000000	2.000000	174.000000	0.000000
15391.095714	0.095360	0.613101	0.006626	86.529663	169.139099	-168.785812	0.232389	0.000000	-0.318314	0.000000	0.000000	0.000000	0.002248	-0.112344	0.077871	0.000000	0.000000	2.000000	174.000000	0.000000
15391.099047	0.095360	0.613101	0.006626	86.529663	169.139099	-168.785812	0.232389	0.000000	-0.318314	0.000000	0.000000	0.000000	0.002248	-0.112344	0.077871	0.000000	0.000000	2.000000	174.000000	0.000000
15391.102380	0.095360	0.613101	0.006626	86.492233	169.247833	-168.660202	0.232014	0.000000	-0.331292	0.000000	0.000000	0.000000	0.002248	-0.112344	0.077871	0.000000	0.000000	2.000000	174.000000	0.000000
15391.105714	0.095302	0.612772	0.006906	86.492233	169.247833	-168.660202	0.232014	0.000000	-0.331292	0.000000	0.000000	0.000000	-0.017180	-0.098817	0.083955	0.000000	0.000000	2.000000	174.000000	0.000000
15391.109047	0.095302	0.612772	0.006906	86.492233	169.247833	-168.660202	0.232014	0.000000	-0.331292	0.000000	0.000000	0.000000	-0.017180	-0.098817	0.083955	0.000000	0.000000	2.000000	174.000000	0.000000
15391.112380	0.095194	0.612475	0.007162	86.447357	168.766113	-169.087601	0.234877	0.000000	-0.345285	0.000000	0.000000	0.000000	-0.032427	-0.089232	0.077010	0.000000	0.000000	2.000000	174.000000	0.000000
15391.115714	0.095194	0.612475	0.007162	86.447357	168.766113	-169.087601	0.234877	0.000000	-0.345285	0.000000	0.000000	0.000000	-0.032427	-0.089232	0.077010	0.000000	0.000000	2.000000	174.000000	0.000000
15391.119047	0.095194	0.612475	0.007162	86.447357	168.766113	-169.087601	0.234877	0.000000	-0.345285	0.000000	0.000000	0.000000	-0.032427	-0.089232	0.077010	0.000000	0.000000	2.000000	174.000000	0.000000
15391.122380	0.095194	0.612475	0.007162	86.378143	167.253571	-170.493973	0.240282	0.000000	-0.358120	0.000000	0.000000	0.000000	-0.032427	-0.089232	0.077010	0.000000	0.000000	2.000000	174.000000	0.000000
15391.125714	0.095050	0.612190	0.007467	86.378143	167.253571	-170.493973	0.240282	0.000000	-0.358120	0.000000	0.000000	0.000000	-0.043326	-0.085404	0.091349	0.000000	0.000000	2.000000	174.000000	0.000000
15391.129047	0.095050	0.612190	0.007467	86.378143	167.253571	-170.493973	0.240282	0.000000	-0.358120	0.000000	0.000000	0.000000	-0.043326	-0.085404	0.091349	0.000000	0.000000	2.000000	174.000000	0.000000
15391.132380	0.095050	0.612190	0.007467	86.273277	164.688263	-172.894287	0.247503	0.000000	-0.373345	0.000000	0.000000	0.000000	-0.043326	-0.085404	0.091349	0.000000	0.000000	2.000000	174.000000	0.000000
15391.135714	0.095050	0.612190	0.007467	86.273277	164.688263	-172.894287	0.247503	0.000000	-0.373345	0.000000	0.000000	0.000000	-0.043326	-0.085404	0.091349	0.000000	0.000000	2.000000	174.000000	0.000000
15391.139047	0.094930	0.611924	0.007782	86.273277	164.688263	-172.894287	0.247503	0.000000	-0.373345	0.000000	0.000000	0.000000	-0.035847	-0.079672	0.094537	0.000000	0.000000	2.000000	174.000000	0.000000
15391.142380	0.094793	0.611652	0.008125	86.145317	161.529373	-175.847595	0.247503	0.000000	-0.373345	0.000000	0.000000	0.000000	-0.041109	-0.081694	0.102920	0.000000	0.000000	2.000000	174.000000	0.000000
15391.145714	0.094793	0.611652	0.008125	86.145317	161.529373	-175.847595	0.247503	0.000000	-0.373345	0.000000	0.000000	0.000000	-0.041109	-0.081694	0.102920	0.000000	0.000000	2.000000	174.000000	0.000000
15391.149047	0.094793	0.611652	0.008125	86.145317	161.529373	-175.847595	0.247503	0.000000	-0.373345	0.000000	0.000000	0.000000	-0.041109	-0.081694	0.102920	0.000000	0.000000	2.000000	174.000000	0.000000
15391.152380	0.094793	0.611652	0.008125	86.004921	158.497833	-178.669312	0.260329	0.000000	-0.406254	0.000000	0.000000	0.000000	-0.041109	-0.081694	0.102920	0.000000	0.000000	2.000000	174.000000	0.000000
15391.155714	0.094667	0.611412	0.008522	86.004921	158.497833	-178.669312	0.260329	0.000000	-0.406254	0.000000	0.000000	0.000000	-0.037884	-0.072119	0.119167	0.000000	0.000000	2.000000	174.000000	0.000000
15391.159047	0.094667	0.611412	0.008522	86.004921	158.497833	-178.669312	0.260329	0.000000	-0.406254	0.000000	0.000000	0.000000	-0.037884	-0.072119	0.119167	0.000000	0.000000	2.000000	174.000000	0.000000
15391.162380	0.094615	0.611184	0.008945	85.874367	155.998779	179.013626	0.266643	0.000000	-0.426115	0.000000	0.000000	0.000000	-0.015706	-0.068393	0.126771	0.000000	0.000000	2.000000	174.000000	0.000000
15391.165714	0.094615	0.611184	0.008945	85.874367	155.998779	179.013626	0.266643	0.000000	-0.426115	0.000000	0.000000	0.000000	-0.015706	-0.068393	0.126771	0.000000	0.000000	2.000000	174.000000	0.000000
15391.169047	0.094615	0.611184	0.008945	85.874367	155.998779	179.013626	0.266643	0.000000	-0.426115	0.000000	0.000000	0.000000	-0.015706	-0.068393	0.126771	0.000000	0.000000	2.000000	174.000000	0.000000
15391.172380	0.094583	0.610981	0.009355	85.771309	154.231186	177.389862	0.269261	0.000000	-0.447244	0.000000	0.000000	0.000000	-0.009640	-0.060715	0.122906	0.000000	0.000000	2.000000	174.000000	0.000000
15391.175714	0.094583	0.610981	0.009355	85.771309	154.231186	177.389862	0.269261	0.000000	-0.447244	0.000000	0.000000	0.000000	-0.009640	-0.060715	0.122906	0.000000	0.000000	2.000000	174.000000	0.000000
15391.179047	0.094583	0.610981	0.009355	85.771309	154.231186	177.389862	0.269261	0.000000	-0.447244	0.000000	0.000000	0.000000	-0.009640	-0.060715	0.122906	0.000000	0.000000	2.000000	174.000000	0.000000
15391.182380	0.094583	0.610981	0.009355	85.714310	153.369492	176.602402	0.270867	0.000000	-0.467728	0.000000	0.000000	0.000000	-0.009640	-0.060715	0.122906	0.000000	0.000000	2.000000	174.000000	0.000000
15391.185714	0.094576	0.610798	0.009775	85.714310	153.369492	176.602402	0.270867	0.000000	-0.467728	0.000000	0.000000	0.000000	-0.002121	-0.055067	0.126136	0.000000	0.000000	2.000000	174.000000	0.000000
15391.189047	0.094576	0.610798	0.009775	85.714310	153.369492	176.602402	0.270867	0.000000	-0.467728	0.000000	0.000000	0.000000	-0.002121	-0.055067	0.126136	0.000000	0.000000	2.000000	174.000000	0.000000
15391.192380	0.094576	0.610798	0.009775	85.700485	153.255585	176.510559	0.271221	0.000000	-0.488751	0.000000	0.000000	0.000000	-0.002121	-0.055067	0.126136	0.000000	0.000000	2.000000	174.000000	0.000000
15391.195714	0.094576	0.610798	0.009775	85.700485	153.255585	176.510559	0.271221	0.000000	-0.488751	0.000000	0.000000	0.000000	-0.002121	-0.055067	0.126136	0.000000	0.000000	2.000000	174.000000	0.000000
15391.199047	0.094624	0.610646	0.010241	85.700485	153.255585	176.510559	0.271221	0.000000	-0.488751	0.000000	0.000000	0.000000	0.014438	-0.045494	0.139719	0.000000	0.000000	2.000000	174.000000	0.000000
15391.202380	0.094714	0.610520	0.010689	85.701622	153.273178	176.545410	0.271221	0.000000	-0.488751	0.000000	0.000000	0.000000	0.027231	-0.037852	0.134520	0.000000	0.000000	2.000000	174.000000	0.000000
15391.205714	0.094714	0.610520	0.010689	85.701622	153.273178	176.545410	0.271221	0.000000	-0.488751	0.000000	0.000000	0.000000	0.027231	-0.037852	0.134520	0.000000	0.000000	2.000000	174.000000	0.000000
15391.209047	0.094714	0.610520	0.010689	85.701622	153.273178	176.545410	0.271221	0.000000	-0.488751	0.000000	0.000000	0.000000	0.027231	-0.037852	0.134520	0.000000	0.000000	2.000000	174.000000	0.000000
15391.212380	0.094714	0.610520	0.010689	85.699165	153.298920	176.579193	0.264276	0.000000	-0.534458	0.000000	0.000000	0.000000	0.027231	-0.037852	0.134520	0.000000	0.000000	2.000000	174.000000	0.000000
15391.215714	0.094797	0.610380	0.011098	85.699165	153.298920	176.579193	0.264276	0.000000	-0.534458	0.000000	0.000000	0.000000	0.024857	-0.041818	0.122789	0.000000	0.000000	2.000000	174.000000	0.000000
15391.219047	0.094797	0.610380	0.011098	85.699165	153.298920	176.579193	0.264276	0.000000	-0.534458	0.000000	0.000000	0.000000	0.024857	-0.041818	0.122789	0.000000	0.000000	2.000000	174.000000	0.000000
15391.222380	0.094797	0.610380	0.011098	85.699112	153.298874	176.587143	0.260133	0.000000	-0.554922	0.000000	0.000000	0.000000	0.024857	-0.041818	0.122789	0.000000	0.000000	2.000000	174.000000	0.000000
15391.225714	0.094797	0.610380	0.011098	85.699112	153.298874	176.587143	0.260133	0.000000	-0.554922	0.000000	0.000000	0.000000	0.024857	-0.041818	0.122789	0.000000	0.000000	2.000000	174.000000	0.000000
15391.229047	0.094874	0.610273	0.011476	85.699112	153.298874	176.587143	0.260133	0.000000	-0.554922	0.000000	0.000000	0.000000	0.022919	-0.032092	0.113219	0.000000	0.000000	2.000000	174.000000	0.000000
15391.232380	0.094912	0.610212	0.011779	85.702812	153.290756	176.604202	0.260133	0.000000	-0.554922	0.000000	0.000000	0.000000	0.011439	-0.018306	0.090865	0.000000	0.000000	2.000000	174.000000	0.000000
15391.235714	0.094912	0.610212	0.011779	85.702812	153.290756	176.604202	0.260133	0.000000	-0.554922	0.000000	0.000000	0.000000	0.011439	-0.018306	0.090865	0.000000	0.000000	2.000000	174.000000	0.000000
15391.239047	0.094912	0.610212	0.011779	85.702812	153.290756	176.604202	0.260133	0.000000	-0.554922	0.000000	0.000000	0.000000	0.011439	-0.018306	0.090865	0.000000	0.000000	2.000000	174.000000	0.000000
15391.242380	0.094912	0.610212	0.011779	85.703857	153.308334	176.758713	0.254407	0.000000	-0.588936	0.000000	0.000000	0.000000	0.011439	-0.018306	0.090865	0.000000	0.000000	2.000000	174.000000	0.000000
15391.245714	0.094915	0.610145	0.012024	85.703857	153.308334	176.758713	0.254407	0.000000	-0.588936	0.000000	0.000000	0.000000	0.000952	-0.020155	0.073440	0.000000	0.000000	2.000000	174.000000	0.000000
15391.249047	0.094915	0.610145	0.012024	85.703857	153.308334	176.758713	0.254407	0.000000	-0.588936	0.000000	0.000000	0.000000	0.000952	-0.020155	0.073440	0.000000	0.000000	2.000000	174.000000	0.000000
15391.252380	0.094915	0.610145	0.012024	85.709373	153.401932	177.100769	0.254248	0.000000	-0.601176	0.000000	0.000000	0.000000	0.000952	-0.020155	0.073440	0.000000	0.000000	2.000000	174.000000	0.000000
15391.255714	0.094915	0.610145	0.012024	85.709373	153.401932	177.100769	0.254248	0.000000	-0.601176	0.000000	0.000000	0.000000	0.000952	-0.020155	0.073440	0.000000	0.000000	2.000000	174.000000	0.000000
15391.259047	0.094909	0.610091	0.012221	85.709373	153.401932	177.100769	0.254248	0.000000	-0.601176	0.000000	0.000000	0.000000	-0.001925	-0.016171	0.059286	0.000000	0.000000	2.000000	174.000000	0.000000
15391.262380	0.094909	0.610091	0.012221	85.719658	153.516357	177.359619	0.254248	0.000000	-0.601176	0.000000	0.000000	0.000000	-0.001925	-0.016171	0.059286	0.000000	0.000000	2.000000	174.000000	0.000000
15391.265714	0.094909	0.610091	0.012221	85.719658	153.516357	177.359619	0.254248	0.000000	-0.601176	0.000000	0.000000	0.000000	-0.001925	-0.016171	0.059286	0.000000	0.000000	2.000000	174.000000	0.000000
15391.269047	0.094909	0.610091	0.012221	85.719658	153.516357	177.359619	0.254248	0.000000	-0.601176	0.000000	0.000000	0.000000	-0.001925	-0.016171	0.059286	0.000000	0.000000	2.000000	174.000000	0.000000
15391.272380	0.094928	0.610057	0.012430	85.722954	153.577744	177.480606	0.254569	0.000000	-0.611057	0.000000	0.000000	0.000000	0.005685	-0.010351	0.062545	0.000000	0.000000	2.000000	174.000000	0.000000
15391.275714	0.094928	0.610057	0.012430	85.722954	153.577744	177.480606	0.254569	0.000000	-0.611057	0.000000	0.000000	0.000000	0.005685	-0.010351	0.062545	0.000000	0.000000	2.000000	174.000000	0.000000
15391.279047	0.094928	0.610057	0.012430	85.722954	153.577744	177.480606	0.254569	0.000000	-0.611057	0.000000	0.000000	0.000000	0.005685	-0.010351	0.062545	0.000000	0.000000	2.000000	174.000000	0.000000
15391.282380	0.094928	0.610057	0.012430	85.725151	153.618683	177.558655	0.253621	0.000000	-0.621481	0.000000	0.000000	0.000000	0.005685	-0.010351	0.062545	0.000000	0.000000	2.000000	174.000000	0.000000
15391.285714	0.094932	0.610050	0.012453	85.725151	153.618683	177.558655	0.253621	0.000000	-0.621481	0.000000	0.000000	0.000000	0.001429	-0.002031	0.007072	0.000000	0.000000	2.000000	174.000000	0.000000
15391.289047	0.094932	0.610050	0.012453	85.725151	153.618683	177.558655	0.253621	0.000000	-0.621481	0.000000	0.000000	0.000000	0.001429	-0.002031	0.007072	0.000000	0.000000	2.000000	174.000000	0.000000
15391.292380	0.094932	0.610050	0.012453	85.734283	153.718964	177.687607	0.253383	0.000000	-0.622660	0.000000	0.000000	0.000000	0.001429	-0.002031	0.007072	0.000000	0.000000	2.000000	174.000000	0.000000
15391.295714	0.094932	0.610050	0.012453	85.734283	153.718964	177.687607	0.253383	0.000000	-0.622660	0.000000	0.000000	0.000000	0.001429	-0.002031	0.007072	0.000000	0.000000	2.000000	174.000000	0.000000
15391.299047	0.094963	0.610063	0.012488	85.734283	153.718964	177.687607	0.253383	0.000000	-0.622660	0.000000	0.000000	0.000000	0.009053	0.003816	0.010335	0.000000	0.000000	2.000000	174.000000	0.000000
15391.302380	0.094963	0.610063	0.012488	85.749870	153.943588	178.028229	0.253383	0.000000	-0.622660	0.000000	0.000000	0.000000	0.009053	0.003816	0.010335	0.000000	0.000000	2.000000	174.000000	0.000000
15391.305714	0.094963	0.610063	0.012488	85.749870	153.943588	178.028229	0.253383	0.000000	-0.622660	0.000000	0.000000	0.000000	0.009053	0.003816	0.010335	0.000000	0.000000	2.000000	174.000000	0.000000
15391.309047	0.094963	0.610063	0.012488	85.749870	153.943588	178.028229	0.253383	0.000000	-0.622660	0.000000	0.000000	0.000000	0.009053	0.003816	0.010335	0.000000	0.000000	2.000000	174.000000	0.000000
15391.312380	0.095031	0.610108	0.012481	85.784019	154.528000	179.284470	0.251875	0.000000	-0.624383	0.000000	0.000000	0.000000	0.020504	0.013686	-0.001899	0.000000	0.000000	2.000000	174.000000	0.000000
15391.315714	0.095031	0.610108	0.012481	85.784019	154.528000	179.284470	0.251875	0.000000	-0.624383	0.000000	0.000000	0.000000	0.020504	0.013686	-0.001899	0.000000	0.000000	2.000000	174.000000	0.000000
15391.319047	0.095031	0.610108	0.012481	85.784019	154.528000	179.284470	0.251875	0.000000	-0.624383	0.000000	0.000000	0.000000	0.020504	0.013686	-0.001899	0.000000	0.000000	2.000000	174.000000	0.000000
15391.322380	0.095059	0.610147	0.012508	85.847771	155.651184	-178.196457	0.248457	0.000000	-0.624066	0.000000	0.000000	0.000000	0.008556	0.011670	0.007876	0.000000	0.000000	2.000000	174.000000	0.000000
15391.325714	0.095059	0.610147	0.012508	85.847771	155.651184	-178.196457	0.248457	0.000000	-0.624066	0.000000	0.000000	0.000000	0.008556	0.011670	0.007876	0.000000	0.000000	2.000000	174.000000	0.000000
15391.329047	0.095059	0.610147	0.012508	85.847771	155.651184	-178.196457	0.248457	0.000000	-0.624066	0.000000	0.000000	0.000000	0.008556	0.011670	0.007876	0.000000	0.000000	2.000000	174.000000	0.000000
15391.332380	0.095160	0.610179	0.012544	85.936584	157.393906	-174.972092	0.247031	0.000000	-0.625379	0.000000	0.000000	0.000000	0.030057	0.009625	0.010881	0.000000	0.000000	2.000000	174.000000	0.000000
15391.335714	0.095160	0.610179	0.012544	85.936584	157.393906	-174.972092	0.247031	0.000000	-0.625379	0.000000	0.000000	0.000000	0.030057	0.009625	0.010881	0.000000	0.000000	2.000000	174.000000	0.000000
15391.339047	0.095160	0.610179	0.012544	85.936584	157.393906	-174.972092	0.247031	0.000000	-0.625379	0.000000	0.000000	0.000000	0.030057	0.009625	0.010881	0.000000	0.000000	2.000000	174.000000	0.000000
15391.342380	0.095160	0.610179	0.012544	86.043388	159.669434	-171.950623	0.242022	0.000000	-0.627192	0.000000	0.000000	0.000000	0.030057	0.009625	0.010881	0.000000	0.000000	2.000000	174.000000	0.000000
15391.345714	0.095352	0.610231	0.012577	86.043388	159.669434	-171.950623	0.242022	0.000000	-0.627192	0.000000	0.000000	0.000000	0.057759	0.015477	0.010057	0.000000	0.000000	2.000000	174.000000	0.000000
15391.349047	0.095352	0.610231	0.012577	86.043388	159.669434	-171.950623	0.242022	0.000000	-0.627192	0.000000	0.000000	0.000000	0.057759	0.015477	0.010057	0.000000	0.000000	2.000000	174.000000	0.000000
15391.352380	0.095586	0.610263	0.012586	86.148476	162.289215	-169.271561	0.232395	0.000000	-0.628868	0.000000	0.000000	0.000000	0.070211	0.009623	0.002698	0.000000	0.000000	2.000000	174.000000	0.000000
15391.355714	0.095586	0.610263	0.012586	86.148476	162.289215	-169.271561	0.232395	0.000000	-0.628868	0.000000	0.000000	0.000000	0.070211	0.009623	0.002698	0.000000	0.000000	2.000000	174.000000	0.000000
15391.359047	0.095586	0.610263	0.012586	86.148476	162.289215	-169.271561	0.232395	0.000000	-0.628868	0.000000	0.000000	0.000000	0.070211	0.009623	0.002698	0.000000	0.000000	2.000000	174.000000	0.000000
15391.362380	0.095586	0.610263	0.012586	86.242249	164.815659	-166.882141	0.220694	0.000000	-0.629318	0.000000	0.000000	0.000000	0.070211	0.009623	0.002698	0.000000	0.000000	2.000000	174.000000	0.000000
15391.365714	0.095833	0.610301	0.012658	86.242249	164.815659	-166.882141	0.220694	0.000000	-0.629318	0.000000	0.000000	0.000000	0.074045	0.011429	0.021408	0.000000	0.000000	2.000000	174.000000	0.000000
15391.369047	0.095833	0.610301	0.012658	86.242249	164.815659	-166.882141	0.220694	0.000000	-0.629318	0.000000	0.000000	0.000000	0.074045	0.011429	0.021408	0.000000	0.000000	2.000000	174.000000	0.000000
15391.372380	0.095833	0.610301	0.012658	86.305199	166.854645	-164.746872	0.208353	0.000000	-0.632886	0.000000	0.000000	0.000000	0.074045	0.011429	0.021408	0.000000	0.000000	2.000000	174.000000	0.000000
15391.375714	0.095833	0.610301	0.012658	86.305199	166.854645	-164.746872	0.208353	0.000000	-0.632886	0.000000	0.000000	0.000000	0.074045	0.011429	0.021408	0.000000	0.000000	2.000000	174.000000	0.000000
15391.379047	0.096061	0.610287	0.012750	86.305199	166.854645	-164.746872	0.208353	0.000000	-0.632886	0.000000	0.000000	0.000000	0.068384	-0.004300	0.027651	0.000000	0.000000	2.000000	174.000000	0.000000
15391.382380	0.096249	0.610266	0.012875	86.334724	167.823685	-163.206467	0.208353	0.000000	-0.632886	0.000000	0.000000	0.000000	0.056471	-0.006362	0.037423	0.000000	0.000000	2.000000	174.000000	0.000000
15391.385714	0.096249	0.610266	0.012875	86.334724	167.823685	-163.206467	0.208353	0.000000	-0.632886	0.000000	0.000000	0.000000	0.056471	-0.006362	0.037423	0.000000	0.000000	2.000000	174.000000	0.000000
15391.389047	0.096249	0.610266	0.012875	86.334724	167.823685	-163.206467	0.208353	0.000000	-0.632886	0.000000	0.000000	0.000000	0.056471	-0.006362	0.037423	0.000000	0.000000	2.000000	174.000000	0.000000
15391.392380	0.096339	0.610250	0.013085	86.340393	167.825424	-161.953812	0.187544	0.000000	-0.643732	0.000000	0.000000	0.000000	0.026854	-0.004593	0.062998	0.000000	0.000000	2.000000	174.000000	0.000000
15391.395714	0.096339	0.610250	0.013085	86.340393	167.825424	-161.953812	0.187544	0.000000	-0.643732	0.000000	0.000000	0.000000	0.026854	-0.004593	0.062998	0.000000	0.000000	2.000000	174.000000	0.000000
15391.399047	0.096339	0.610250	0.013085	86.340393	167.825424	-161.953812	0.187544	0.000000	-0.643732	0.000000	0.000000	0.000000	0.026854	-0.004593	0.062998	0.000000	0.000000	2.000000	174.000000	0.000000
15391.402380	0.096412	0.610202	0.013331	86.346184	167.788635	-160.445694	0.183068	0.000000	-0.654231	0.000000	0.000000	0.000000	0.022117	-0.014536	0.073880	0.000000	0.000000	2.000000	174.000000	0.000000
15391.405714	0.096412	0.610202	0.013331	86.346184	167.788635	-160.445694	0.183068	0.000000	-0.654231	0.000000	0.000000	0.000000	0.022117	-0.014536	0.073880	0.000000	0.000000	2.000000	174.000000	0.000000
15391.409047	0.096412	0.610202	0.013331	86.346184	167.788635	-160.445694	0.183068	0.000000	-0.654231	0.000000	0.000000	0.000000	0.022117	-0.014536	0.073880	0.000000	0.000000	2.000000	174.000000	0.000000
15391.412380	0.096475	0.610113	0.013637	86.346184	167.788651	-159.296844	0.179382	0.000000	-0.666545	0.000000	0.000000	0.000000	0.018814	-0.026530	0.091822	0.000000	0.000000	2.000000	174.000000	0.000000
15391.415714	0.096475	0.610113	0.013637	86.346184	167.788651	-159.296844	0.179382	0.000000	-0.666545	0.000000	0.000000	0.000000	0.018814	-0.026530	0.091822	0.000000	0.000000	2.000000	174.000000	0.000000
15391.419047	0.096475	0.610113	0.013637	86.346184	167.788651	-159.296844	0.179382	0.000000	-0.666545	0.000000	0.000000	0.000000	0.018814	-0.026530	0.091822	0.000000	0.000000	2.000000	174.000000	0.000000
15391.422380	0.096475	0.610113	0.013637	86.346123	167.788666	-159.033554	0.176246	0.000000	-0.681848	0.000000	0.000000	0.000000	0.018814	-0.026530	0.091822	0.000000	0.000000	2.000000	174.000000	0.000000
15391.425714	0.096552	0.610004	0.014014	86.346123	167.788666	-159.033554	0.176246	0.000000	-0.681848	0.000000	0.000000	0.000000	0.023152	-0.032733	0.112986	0.000000	0.000000	2.000000	174.000000	0.000000
15391.429047	0.096552	0.610004	0.014014	86.346123	167.788666	-159.033554	0.176246	0.000000	-0.681848	0.000000	0.000000	0.000000	0.023152	-0.032733	0.112986	0.000000	0.000000	2.000000	174.000000	0.000000
15391.432380	0.096633	0.609842	0.014406	86.341248	167.855408	-158.968170	0.172388	0.000000	-0.700679	0.000000	0.000000	0.000000	0.024150	-0.048625	0.117861	0.000000	0.000000	2.000000	174.000000	0.000000
15391.435714	0.096633	0.609842	0.014406	86.341248	167.855408	-158.968170	0.172388	0.000000	-0.700679	0.000000	0.000000	0.000000	0.024150	-0.048625	0.117861	0.000000	0.000000	2.000000	174.000000	0.000000
15391.439047	0.096633	0.609842	0.014406	86.341248	167.855408	-158.968170	0.172388	0.000000	-0.700679	0.000000	0.000000	0.000000	0.024150	-0.048625	0.117861	0.000000	0.000000	2.000000	174.000000	0.000000
15391.442380	0.096633	0.609842	0.014406	86.335426	168.149139	-158.682739	0.168363	0.000000	-0.720323	0.000000	0.000000	0.000000	0.024150	-0.048625	0.117861	0.000000	0.000000	2.000000	174.000000	0.000000
15391.445714	0.096686	0.609614	0.014781	86.335426	168.149139	-158.682739	0.168363	0.000000	-0.720323	0.000000	0.000000	0.000000	0.016036	-0.068323	0.112430	0.000000	0.000000	2.000000	174.000000	0.000000
15391.449047	0.096686	0.609614	0.014781	86.335426	168.149139	-158.682739	0.168363	0.000000	-0.720323	0.000000	0.000000	0.000000	0.016036	-0.068323	0.112430	0.000000	0.000000	2.000000	174.000000	0.000000
15391.452380	0.096686	0.609614	0.014781	86.343391	169.244720	-157.624008	0.165690	0.000000	-0.739061	0.000000	0.000000	0.000000	0.016036	-0.068323	0.112430	0.000000	0.000000	2.000000	174.000000	0.000000
15391.455714	0.096686	0.609614	0.014781	86.343391	169.244720	-157.624008	0.165690	0.000000	-0.739061	0.000000	0.000000	0.000000	0.016036	-0.068323	0.112430	0.000000	0.000000	2.000000	174.000000	0.000000
15391.459047	0.096714	0.609367	0.015145	86.343391	169.244720	-157.624008	0.165690	0.000000	-0.739061	0.000000	0.000000	0.000000	0.008342	-0.074284	0.109151	0.000000	0.000000	2.000000	174.000000	0.000000
15391.462380	0.096675	0.609055	0.015409	86.369240	171.778900	-155.197739	0.165690	0.000000	-0.739061	0.000000	0.000000	0.000000	-0.011813	-0.093571	0.079294	0.000000	0.000000	2.000000	174.000000	0.000000
15391.465714	0.096675	0.609055	0.015409	86.369240	171.778900	-155.197739	0.165690	0.000000	-0.739061	0.000000	0.000000	0.000000	-0.011813	-0.093571	0.079294	0.000000	0.000000	2.000000	174.000000	0.000000
15391.469047	0.096675	0.609055	0.015409	86.369240	171.778900	-155.197739	0.165690	0.000000	-0.739061	0.000000	0.000000	0.000000	-0.011813	-0.093571	0.079294	0.000000	0.000000	2.000000	174.000000	0.000000
15391.472380	0.096675	0.609055	0.015409	86.407188	175.783615	-151.367004	0.166269	0.000000	-0.770469	0.000000	0.000000	0.000000	-0.011813	-0.093571	0.079294	0.000000	0.000000	2.000000	174.000000	0.000000
15391.475714	0.096566	0.608705	0.015566	86.407188	175.783615	-151.367004	0.166269	0.000000	-0.770469	0.000000	0.000000	0.000000	-0.032476	-0.104862	0.046971	0.000000	0.000000	2.000000	174.000000	0.000000
15391.479047	0.096566	0.608705	0.015566	86.407188	175.783615	-151.367004	0.166269	0.000000	-0.770469	0.000000	0.000000	0.000000	-0.032476	-0.104862	0.046971	0.000000	0.000000	2.000000	174.000000	0.000000
15391.482380	0.096566	0.608705	0.015566	86.428993	-178.955444	-146.329407	0.171681	0.000000	-0.778297	0.000000	0.000000	0.000000	-0.032476	-0.104862	0.046971	0.000000	0.000000	2.000000	174.000000	0.000000
15391.485714	0.096566	0.608705	0.015566	86.428993	-178.955444	-146.329407	0.171681	0.000000	-0.778297	0.000000	0.000000	0.000000	-0.032476	-0.104862	0.046971	0.000000	0.000000	2.000000	174.000000	0.000000
15391.489047	0.096402	0.608332	0.015563	86.428993	-178.955444	-146.329407	0.171681	0.000000	-0.778297	0.000000	0.000000	0.000000	-0.049268	-0.111938	-0.000865	0.000000	0.000000	2.000000	174.000000	0.000000
15391.492380	0.096238	0.607968	0.015446	86.421280	-173.190536	-140.810593	0.171681	0.000000	-0.778297	0.000000	0.000000	0.000000	-0.049235	-0.109351	-0.035176	0.000000	0.000000	2.000000	174.000000	0.000000
15391.495714	0.096238	0.607968	0.015446	86.421280	-173.190536	-140.810593	0.171681	0.000000	-0.778297	0.000000	0.000000	0.000000	-0.049235	-0.109351	-0.035176	0.000000	0.000000	2.000000	174.000000	0.000000
15391.499047	0.096238	0.607968	0.015446	86.421280	-173.190536	-140.810593	0.171681	0.000000	-0.778297	0.000000	0.000000	0.000000	-0.049235	-0.109351	-0.035176	0.000000	0.000000	2.000000	174.000000	0.000000
15391.502380	0.096238	0.607968	0.015446	86.384155	-168.522827	-136.341522	0.188098	0.000000	-0.772290	0.000000	0.000000	0.000000	-0.049235	-0.109351	-0.035176	0.000000	0.000000	2.000000	174.000000	0.000000
15391.505714	0.096020	0.607617	0.015290	86.384155	-168.522827	-136.341522	0.188098	0.000000	-0.772290	0.000000	0.000000	0.000000	-0.065557	-0.105109	-0.046652	0.000000	0.000000	2.000000	174.000000	0.000000
15391.509047	0.096020	0.607617	0.015290	86.384155	-168.522827	-136.341522	0.188098	0.000000	-0.772290	0.000000	0.000000	0.000000	-0.065557	-0.105109	-0.046652	0.000000	0.000000	2.000000	174.000000	0.000000
15391.512380	0.096020	0.607617	0.015290	86.364174	-166.436951	-134.331039	0.199025	0.000000	-0.764515	0.000000	0.000000	0.000000	-0.065557	-0.105109	-0.046652	0.000000	0.000000	2.000000	174.000000	0.000000
15391.515714	0.096020	0.607617	0.015290	86.364174	-166.436951	-134.331039	0.199025	0.000000	-0.764515	0.000000	0.000000	0.000000	-0.065557	-0.105109	-0.046652	0.000000	0.000000	2.000000	174.000000	0.000000
15391.519047	0.095777	0.607294	0.015131	86.364174	-166.436951	-134.331039	0.199025	0.000000	-0.764515	0.000000	0.000000	0.000000	-0.072750	-0.097140	-0.047819	0.000000	0.000000	2.000000	174.000000	0.000000
15391.522380	0.095615	0.606975	0.015020	86.398476	-167.035110	-134.884811	0.199025	0.000000	-0.764515	0.000000	0.000000	0.000000	-0.048749	-0.095443	-0.033268	0.000000	0.000000	2.000000	174.000000	0.000000
15391.525714	0.095615	0.606975	0.015020	86.398476	-167.035110	-134.884811	0.199025	0.000000	-0.764515	0.000000	0.000000	0.000000	-0.048749	-0.095443	-0.033268	0.000000	0.000000	2.000000	174.000000	0.000000
15391.529047	0.095615	0.606975	0.015020	86.398476	-167.035110	-134.884811	0.199025	0.000000	-0.764515	0.000000	0.000000	0.000000	-0.048749	-0.095443	-0.033268	0.000000	0.000000	2.000000	174.000000	0.000000
15391.532380	0.095615	0.606975	0.015020	86.483368	-168.482925	-136.254150	0.219275	0.000000	-0.751000	0.000000	0.000000	0.000000	-0.048749	-0.095443	-0.033268	0.000000	0.000000	2.000000	174.000000	0.000000
15391.535714	0.095522	0.606677	0.014911	86.483368	-168.482925	-136.254150	0.219275	0.000000	-0.751000	0.000000	0.000000	0.000000	-0.027635	-0.089604	-0.032785	0.000000	0.000000	2.000000	174.000000	0.000000
15391.539047	0.095522	0.606677	0.014911	86.483368	-168.482925	-136.254150	0.219275	0.000000	-0.751000	0.000000	0.000000	0.000000	-0.027635	-0.089604	-0.032785	0.000000	0.000000	2.000000	174.000000	0.000000
15391.542380	0.095522	0.606677	0.014911	86.586716	-170.061829	-137.740936	0.223881	0.000000	-0.745536	0.000000	0.000000	0.000000	-0.027635	-0.089604	-0.032785	0.000000	0.000000	2.000000	174.000000	0.000000
15391.545714	0.095522	0.606677	0.014911	86.586716	-170.061829	-137.740936	0.223881	0.000000	-0.745536	0.000000	0.000000	0.000000	-0.027635	-0.089604	-0.032785	0.000000	0.000000	2.000000	174.000000	0.000000
15391.549047	0.095444	0.606429	0.014871	86.586716	-170.061829	-137.740936	0.223881	0.000000	-0.745536	0.000000	0.000000	0.000000	-0.023386	-0.074249	-0.011838	0.000000	0.000000	2.000000	174.000000	0.000000
15391.552380	0.095444	0.606429	0.014871	86.701942	-171.647842	-139.079300	0.223881	0.000000	-0.745536	0.000000	0.000000	0.000000	-0.023386	-0.074249	-0.011838	0.000000	0.000000	2.000000	174.000000	0.000000
15391.555714	0.095444	0.606429	0.014871	86.701942	-171.647842	-139.079300	0.223881	0.000000	-0.745536	0.000000	0.000000	0.000000	-0.023386	-0.074249	-0.011838	0.000000	0.000000	2.000000	174.000000	0.000000
15391.559047	0.095444	0.606429	0.014871	86.701942	-171.647842	-139.079300	0.223881	0.000000	-0.745536	0.000000	0.000000	0.000000	-0.023386	-0.074249	-0.011838	0.000000	0.000000	2.000000	174.000000	0.000000
15391.562380	0.095475	0.606073	0.015022	86.803841	-173.149948	-140.013794	0.227778	0.000000	-0.743563	0.000000	0.000000	0.000000	0.009144	-0.106848	0.045228	0.000000	0.000000	2.000000	174.000000	0.000000
15391.565714	0.095475	0.606073	0.015022	86.803841	-173.149948	-140.013794	0.227778	0.000000	-0.743563	0.000000	0.000000	0.000000	0.009144	-0.106848	0.045228	0.000000	0.000000	2.000000	174.000000	0.000000
15391.569047	0.095475	0.606073	0.015022	86.803841	-173.149948	-140.013794	0.227778	0.000000	-0.743563	0.000000	0.000000	0.000000	0.009144	-0.106848	0.045228	0.000000	0.000000	2.000000	174.000000	0.000000
15391.572380	0.095601	0.605971	0.015184	86.873627	-174.095978	-140.288773	0.226254	0.000000	-0.751101	0.000000	0.000000	0.000000	0.037853	-0.030530	0.048682	0.000000	0.000000	2.000000	174.000000	0.000000
15391.575714	0.095601	0.605971	0.015184	86.873627	-174.095978	-140.288773	0.226254	0.000000	-0.751101	0.000000	0.000000	0.000000	0.037853	-0.030530	0.048682	0.000000	0.000000	2.000000	174.000000	0.000000
15391.579047	0.095601	0.605971	0.015184	86.873627	-174.095978	-140.288773	0.226254	0.000000	-0.751101	0.000000	0.000000	0.000000	0.037853	-0.030530	0.048682	0.000000	0.000000	2.000000	174.000000	0.000000
15391.582380	0.095601	0.605971	0.015184	86.907440	-174.268921	-140.280930	0.219946	0.000000	-0.759215	0.000000	0.000000	0.000000	0.037853	-0.030530	0.048682	0.000000	0.000000	2.000000	174.000000	0.000000
15391.585714	0.095871	0.605927	0.015366	86.907440	-174.268921	-140.280930	0.219946	0.000000	-0.759215	0.000000	0.000000	0.000000	0.081079	-0.013172	0.054452	0.000000	0.000000	2.000000	174.000000	0.000000
15391.589047	0.095871	0.605927	0.015366	86.907440	-174.268921	-140.280930	0.219946	0.000000	-0.759215	0.000000	0.000000	0.000000	0.081079	-0.013172	0.054452	0.000000	0.000000	2.000000	174.000000	0.000000
15391.592380	0.095871	0.605927	0.015366	86.919106	-174.260590	-140.214798	0.206432	0.000000	-0.768290	0.000000	0.000000	0.000000	0.081079	-0.013172	0.054452	0.000000	0.000000	2.000000	174.000000	0.000000
15391.595714	0.095871	0.605927	0.015366	86.919106	-174.260590	-140.214798	0.206432	0.000000	-0.768290	0.000000	0.000000	0.000000	0.081079	-0.013172	0.054452	0.000000	0.000000	2.000000	174.000000	0.000000
15391.599047	0.096193	0.605922	0.015569	86.919106	-174.260590	-140.214798	0.206432	0.000000	-0.768290	0.000000	0.000000	0.000000	0.096497	-0.001623	0.060971	0.000000	0.000000	2.000000	174.000000	0.000000
15391.602380	0.096494	0.605962	0.015784	86.934708	-174.257248	-139.765472	0.206432	0.000000	-0.768290	0.000000	0.000000	0.000000	0.090299	0.012053	0.064536	0.000000	0.000000	2.000000	174.000000	0.000000
15391.605714	0.096494	0.605962	0.015784	86.934708	-174.257248	-139.765472	0.206432	0.000000	-0.768290	0.000000	0.000000	0.000000	0.090299	0.012053	0.064536	0.000000	0.000000	2.000000	174.000000	0.000000
15391.609047	0.096494	0.605962	0.015784	86.934708	-174.257248	-139.765472	0.206432	0.000000	-0.768290	0.000000	0.000000	0.000000	0.090299	0.012053	0.064536	0.000000	0.000000	2.000000	174.000000	0.000000
15391.612380	0.096770	0.606055	0.015988	86.956566	-174.271576	-138.793900	0.175300	0.000000	-0.789208	0.000000	0.000000	0.000000	0.082656	0.027869	0.061064	0.000000	0.000000	2.000000	174.000000	0.000000
15391.615714	0.096770	0.606055	0.015988	86.956566	-174.271576	-138.793900	0.175300	0.000000	-0.789208	0.000000	0.000000	0.000000	0.082656	0.027869	0.061064	0.000000	0.000000	2.000000	174.000000	0.000000
15391.619047	0.096770	0.606055	0.015988	86.956566	-174.271576	-138.793900	0.175300	0.000000	-0.789208	0.000000	0.000000	0.000000	0.082656	0.027869	0.061064	0.000000	0.000000	2.000000	174.000000	0.000000
15391.622380	0.097053	0.606169	0.016116	86.978447	-174.248566	-137.581635	0.161524	0.000000	-0.799385	0.000000	0.000000	0.000000	0.085125	0.034233	0.038494	0.000000	0.000000	2.000000	174.000000	0.000000
15391.625714	0.097053	0.606169	0.016116	86.978447	-174.248566	-137.581635	0.161524	0.000000	-0.799385	0.000000	0.000000	0.000000	0.085125	0.034233	0.038494	0.000000	0.000000	2.000000	174.000000	0.000000
15391.629047	0.097053	0.606169	0.016116	86.978447	-174.248566	-137.581635	0.161524	0.000000	-0.799385	0.000000	0.000000	0.000000	0.085125	0.034233	0.038494	0.000000	0.000000	2.000000	174.000000	0.000000
15391.632380	0.097053	0.606169	0.016116	87.000298	-174.258423	-136.866364	0.147336	0.000000	-0.805801	0.000000	0.000000	0.000000	0.085125	0.034233	0.038494	0.000000	0.000000	2.000000	174.000000	0.000000
15391.635714	0.097345	0.606305	0.016169	87.000298	-174.258423	-136.866364	0.147336	0.000000	-0.805801	0.000000	0.000000	0.000000	0.087571	0.040602	0.015923	0.000000	0.000000	2.000000	174.000000	0.000000
15391.639047	0.097345	0.606305	0.016169	87.000298	-174.258423	-136.866364	0.147336	0.000000	-0.805801	0.000000	0.000000	0.000000	0.087571	0.040602	0.015923	0.000000	0.000000	2.000000	174.000000	0.000000
15391.642380	0.097595	0.606468	0.016133	87.022247	-174.235855	-136.803345	0.132741	0.000000	-0.808455	0.000000	0.000000	0.000000	0.075047	0.049084	-0.010913	0.000000	0.000000	2.000000	174.000000	0.000000
15391.645714	0.097595	0.606468	0.016133	87.022247	-174.235855	-136.803345	0.132741	0.000000	-0.808455	0.000000	0.000000	0.000000	0.075047	0.049084	-0.010913	0.000000	0.000000	2.000000	174.000000	0.000000
15391.649047	0.097595	0.606468	0.016133	87.022247	-174.235855	-136.803345	0.132741	0.000000	-0.808455	0.000000	0.000000	0.000000	0.075047	0.049084	-0.010913	0.000000	0.000000	2.000000	174.000000	0.000000
15391.652380	0.097595	0.606468	0.016133	87.038391	-174.131805	-136.682907	0.120234	0.000000	-0.806636	0.000000	0.000000	0.000000	0.075047	0.049084	-0.010913	0.000000	0.000000	2.000000	174.000000	0.000000
15391.655714	0.097767	0.606609	0.015942	87.038391	-174.131805	-136.682907	0.120234	0.000000	-0.806636	0.000000	0.000000	0.000000	0.051410	0.042261	-0.057307	0.000000	0.000000	2.000000	174.000000	0.000000
15391.659047	0.097767	0.606609	0.015942	87.038391	-174.131805	-136.682907	0.120234	0.000000	-0.806636	0.000000	0.000000	0.000000	0.051410	0.042261	-0.057307	0.000000	0.000000	2.000000	174.000000	0.000000
15391.662380	0.097767	0.606609	0.015942	87.043556	-173.689377	-136.154144	0.111666	0.000000	-0.797085	0.000000	0.000000	0.000000	0.051410	0.042261	-0.057307	0.000000	0.000000	2.000000	174.000000	0.000000
15391.665714	0.097767	0.606609	0.015942	87.043556	-173.689377	-136.154144	0.111666	0.000000	-0.797085	0.000000	0.000000	0.000000	0.051410	0.042261	-0.057307	0.000000	0.000000	2.000000	174.000000	0.000000
15391.669047	0.097874	0.606706	0.015667	87.043556	-173.689377	-136.154144	0.111666	0.000000	-0.797085	0.000000	0.000000	0.000000	0.032097	0.029048	-0.082553	0.000000	0.000000	2.000000	174.000000	0.000000
15391.672380	0.097874	0.606706	0.015667	87.045677	-172.376572	-134.860703	0.111666	0.000000	-0.797085	0.000000	0.000000	0.000000	0.032097	0.029048	-0.082553	0.000000	0.000000	2.000000	174.000000	0.000000
15391.675714	0.097874	0.606706	0.015667	87.045677	-172.376572	-134.860703	0.111666	0.000000	-0.797085	0.000000	0.000000	0.000000	0.032097	0.029048	-0.082553	0.000000	0.000000	2.000000	174.000000	0.000000
15391.679047	0.097874	0.606706	0.015667	87.045677	-172.376572	-134.860703	0.111666	0.000000	-0.797085	0.000000	0.000000	0.000000	0.032097	0.029048	-0.082553	0.000000	0.000000	2.000000	174.000000	0.000000
15391.682380	0.097803	0.606785	0.014988	87.042160	-170.086456	-132.654694	0.106316	0.000000	-0.783326	0.000000	0.000000	0.000000	-0.021069	0.023629	-0.203440	0.000000	0.000000	2.000000	174.000000	0.000000
15391.685714	0.097803	0.606785	0.014988	87.042160	-170.086456	-132.654694	0.106316	0.000000	-0.783326	0.000000	0.000000	0.000000	-0.021069	0.023629	-0.203440	0.000000	0.000000	2.000000	174.000000	0.000000
15391.689047	0.097803	0.606785	0.014988	87.042160	-170.086456	-132.654694	0.106316	0.000000	-0.783326	0.000000	0.000000	0.000000	-0.021069	0.023629	-0.203440	0.000000	0.000000	2.000000	174.000000	0.000000
15391.692380	0.097803	0.606785	0.014988	87.027771	-167.670639	-130.320633	0.109827	0.000000	-0.749419	0.000000	0.000000	0.000000	-0.021069	0.023629	-0.203440	0.000000	0.000000	2.000000	174.000000	0.000000
15391.695714	0.097692	0.606784	0.014677	87.027771	-167.670639	-130.320633	0.109827	0.000000	-0.749419	0.000000	0.000000	0.000000	-0.033337	-0.000121	-0.093273	0.000000	0.000000	2.000000	174.000000	0.000000
15391.699047	0.097692	0.606784	0.014677	87.027771	-167.670639	-130.320633	0.109827	0.000000	-0.749419	0.000000	0.000000	0.000000	-0.033337	-0.000121	-0.093273	0.000000	0.000000	2.000000	174.000000	0.000000
15391.702380	0.097692	0.606784	0.014677	87.022179	-165.921341	-128.598114	0.115384	0.000000	-0.733874	0.000000	0.000000	0.000000	-0.033337	-0.000121	-0.093273	0.000000	0.000000	2.000000	174.000000	0.000000
15391.705714	0.097692	0.606784	0.014677	87.022179	-165.921341	-128.598114	0.115384	0.000000	-0.733874	0.000000	0.000000	0.000000	-0.033337	-0.000121	-0.093273	0.000000	0.000000	2.000000	174.000000	0.000000
15391.709047	0.097519	0.606777	0.014404	87.022179	-165.921341	-128.598114	0.115384	0.000000	-0.733874	0.000000	0.000000	0.000000	-0.052010	-0.002248	-0.082083	0.000000	0.000000	2.000000	174.000000	0.000000
15391.712380	0.097519	0.606777	0.014404	87.046997	-165.374588	-127.529800	0.115384	0.000000	-0.733874	0.000000	0.000000	0.000000	-0.052010	-0.002248	-0.082083	0.000000	0.000000	2.000000	174.000000	0.000000
15391.715714	0.097341	0.606767	0.014221	87.046997	-165.374588	-127.529800	0.115384	0.000000	-0.733874	0.000000	0.000000	0.000000	-0.053361	-0.002760	-0.054940	0.000000	0.000000	2.000000	174.000000	0.000000
15391.719047	0.097341	0.606767	0.014221	87.046997	-165.374588	-127.529800	0.115384	0.000000	-0.733874	0.000000	0.000000	0.000000	-0.053361	-0.002760	-0.054940	0.000000	0.000000	2.000000	174.000000	0.000000
15391.722380	0.097341	0.606767	0.014221	87.082542	-165.398697	-125.991089	0.132945	0.000000	-0.711036	0.000000	0.000000	0.000000	-0.053361	-0.002760	-0.054940	0.000000	0.000000	2.000000	174.000000	0.000000
15391.725714	0.097172	0.606762	0.014191	87.082542	-165.398697	-125.991089	0.132945	0.000000	-0.711036	0.000000	0.000000	0.000000	-0.050861	-0.001636	-0.009047	0.000000	0.000000	2.000000	174.000000	0.000000
15391.729047	0.097172	0.606762	0.014191	87.082542	-165.398697	-125.991089	0.132945	0.000000	-0.711036	0.000000	0.000000	0.000000	-0.050861	-0.001636	-0.009047	0.000000	0.000000	2.000000	174.000000	0.000000
15391.732380	0.097033	0.606697	0.014195	87.101799	-165.393753	-124.528610	0.141422	0.000000	-0.709528	0.000000	0.000000	0.000000	-0.041697	-0.019491	0.001401	0.000000	0.000000	2.000000	174.000000	0.000000
15391.735714	0.097033	0.606697	0.014195	87.101799	-165.393753	-124.528610	0.141422	0.000000	-0.709528	0.000000	0.000000	0.000000	-0.041697	-0.019491	0.001401	0.000000	0.000000	2.000000	174.000000	0.000000
15391.739047	0.097033	0.606697	0.014195	87.101799	-165.393753	-124.528610	0.141422	0.000000	-0.709528	0.000000	0.000000	0.000000	-0.041697	-0.019491	0.001401	0.000000	0.000000	2.000000	174.000000	0.000000
15391.742380	0.097033	0.606697	0.014195	87.091553	-165.409729	-123.956825	0.148372	0.000000	-0.709762	0.000000	0.000000	0.000000	-0.041697	-0.019491	0.001401	0.000000	0.000000	2.000000	174.000000	0.000000
15391.745714	0.097010	0.606625	0.014200	87.091553	-165.409729	-123.956825	0.148372	0.000000	-0.709762	0.000000	0.000000	0.000000	-0.006683	-0.021570	0.001531	0.000000	0.000000	2.000000	174.000000	0.000000
15391.749047	0.097010	0.606625	0.014200	87.091553	-165.409729	-123.956825	0.148372	0.000000	-0.709762	0.000000	0.000000	0.000000	-0.006683	-0.021570	0.001531	0.000000	0.000000	2.000000	174.000000	0.000000
15391.752380	0.097010	0.606625	0.014200	87.078995	-165.383163	-123.934372	0.149486	0.000000	-0.710017	0.000000	0.000000	0.000000	-0.006683	-0.021570	0.001531	0.000000	0.000000	2.000000	174.000000	0.000000
15391.755714	0.097010	0.606625	0.014200	87.078995	-165.383163	-123.934372	0.149486	0.000000	-0.710017	0.000000	0.000000	0.000000	-0.006683	-0.021570	0.001531	0.000000	0.000000	2.000000	174.000000	0.000000
15391.759047	0.097039	0.606520	0.014228	87.078995	-165.383163	-123.934372	0.149486	0.000000	-0.710017	0.000000	0.000000	0.000000	0.008688	-0.031554	0.008210	0.000000	0.000000	2.000000	174.000000	0.000000
15391.762380	0.097039	0.606520	0.014228	87.060081	-165.363129	-123.918510	0.149486	0.000000	-0.710017	0.000000	0.000000	0.000000	0.008688	-0.031554	0.008210	0.000000	0.000000	2.000000	174.000000	0.000000
15391.765714	0.097039	0.606520	0.014228	87.060081	-165.363129	-123.918510	0.149486	0.000000	-0.710017	0.000000	0.000000	0.000000	0.008688	-0.031554	0.008210	0.000000	0.000000	2.000000	174.000000	0.000000
15391.769047	0.097039	0.606520	0.014228	87.060081	-165.363129	-123.918510	0.149486	0.000000	-0.710017	0.000000	0.000000	0.000000	0.008688	-0.031554	0.008210	0.000000	0.000000	2.000000	174.000000	0.000000
15391.772380	0.097105	0.606195	0.014094	87.033768	-164.912567	-123.494614	0.148038	0.000000	-0.711386	0.000000	0.000000	0.000000	0.019734	-0.097387	-0.040087	0.000000	0.000000	2.000000	174.000000	0.000000
15391.775714	0.097105	0.606195	0.014094	87.033768	-164.912567	-123.494614	0.148038	0.000000	-0.711386	0.000000	0.000000	0.000000	0.019734	-0.097387	-0.040087	0.000000	0.000000	2.000000	174.000000	0.000000
15391.779047	0.097105	0.606195	0.014094	87.033768	-164.912567	-123.494614	0.148038	0.000000	-0.711386	0.000000	0.000000	0.000000	0.019734	-0.097387	-0.040087	0.000000	0.000000	2.000000	174.000000	0.000000
15391.782380	0.097105	0.606195	0.014094	86.993324	-163.487106	-122.138458	0.144749	0.000000	-0.704704	0.000000	0.000000	0.000000	0.019734	-0.097387	-0.040087	0.000000	0.000000	2.000000	174.000000	0.000000
15391.785714	0.097174	0.605971	0.013861	86.993324	-163.487106	-122.138458	0.144749	0.000000	-0.704704	0.000000	0.000000	0.000000	0.020576	-0.067406	-0.069846	0.000000	0.000000	2.000000	174.000000	0.000000
15391.789047	0.097174	0.605971	0.013861	86.993324	-163.487106	-122.138458	0.144749	0.000000	-0.704704	0.000000	0.000000	0.000000	0.020576	-0.067406	-0.069846	0.000000	0.000000	2.000000	174.000000	0.000000
15391.792380	0.097174	0.605971	0.013861	86.957657	-160.890533	-119.654259	0.141319	0.000000	-0.693063	0.000000	0.000000	0.000000	0.020576	-0.067406	-0.069846	0.000000	0.000000	2.000000	174.000000	0.000000
15391.795714	0.097140	0.605741	0.013584	86.957657	-160.890533	-119.654259	0.141319	0.000000	-0.693063	0.000000	0.000000	0.000000	-0.010156	-0.068969	-0.083112	0.000000	0.000000	2.000000	174.000000	0.000000
15391.799047	0.097140	0.605741	0.013584	86.957657	-160.890533	-119.654259	0.141319	0.000000	-0.693063	0.000000	0.000000	0.000000	-0.010156	-0.068969	-0.083112	0.000000	0.000000	2.000000	174.000000	0.000000
15391.802380	0.097140	0.605741	0.013584	86.957985	-157.234665	-116.145714	0.143012	0.000000	-0.679211	0.000000	0.000000	0.000000	-0.010156	-0.068969	-0.083112	0.000000	0.000000	2.000000	174.000000	0.000000
15391.805714	0.097140	0.605741	0.013584	86.957985	-157.234665	-116.145714	0.143012	0.000000	-0.679211	0.000000	0.000000	0.000000	-0.010156	-0.068969	-0.083112	0.000000	0.000000	2.000000	174.000000	0.000000
15391.809047	0.097074	0.605525	0.013265	86.957985	-157.234665	-116.145714	0.143012	0.000000	-0.679211	0.000000	0.000000	0.000000	-0.019782	-0.064747	-0.095876	0.000000	0.000000	2.000000	174.000000	0.000000
15391.812380	0.097074	0.605525	0.013265	87.037598	-152.970169	-112.033974	0.143012	0.000000	-0.679211	0.000000	0.000000	0.000000	-0.019782	-0.064747	-0.095876	0.000000	0.000000	2.000000	174.000000	0.000000
15391.815714	0.097074	0.605525	0.013265	87.037598	-152.970169	-112.033974	0.143012	0.000000	-0.679211	0.000000	0.000000	0.000000	-0.019782	-0.064747	-0.095876	0.000000	0.000000	2.000000	174.000000	0.000000
15391.819047	0.097074	0.605525	0.013265	87.037598	-152.970169	-112.033974	0.143012	0.000000	-0.679211	0.000000	0.000000	0.000000	-0.019782	-0.064747	-0.095876	0.000000	0.000000	2.000000	174.000000	0.000000
15391.822380	0.096846	0.604983	0.012612	87.197189	-148.711609	-107.895378	0.146309	0.000000	-0.663232	0.000000	0.000000	0.000000	-0.068278	-0.162449	-0.195679	0.000000	0.000000	2.000000	174.000000	0.000000
15391.825714	0.096846	0.604983	0.012612	87.197189	-148.711609	-107.895378	0.146309	0.000000	-0.663232	0.000000	0.000000	0.000000	-0.000000	0.000003	-0.000000	0.000000	0.000000	2.000000	174.000000	0.000000
15391.829047	0.096846	0.604983	0.012612	87.197189	-148.711609	-107.895378	0.146309	0.000000	-0.663232	0.000000	0.000000	0.000000	-0.000000	0.000003	-0.000000	0.000000	0.000000	2.000000	174.000000	0.000000
15391.832380	0.096846	0.604983	0.012612	87.417450	-144.987030	-104.227798	0.157688	0.000000	-0.630619	0.000000	0.000000	0.000000	-0.000000	0.000003	-0.000000	0.000000	0.000000	2.000000	174.000000	0.000000
15391.835714	0.096846	0.604983	0.012612	87.417450	-144.987030	-104.227798	0.157688	0.000000	-0.630619	0.000000	0.000000	0.000000	-0.000000	0.000003	-0.000000	0.000000	0.000000	2.000000	174.000000	0.000000
15391.839047	0.096704	0.604702	0.012373	87.417450	-144.987030	-104.227798	0.157688	0.000000	-0.630619	0.000000	0.000000	0.000000	-0.042668	-0.084500	-0.071718	0.000000	0.000000	2.000000	174.000000	0.000000
15391.842380	0.096704	0.604702	0.012373	87.679230	-142.402924	-101.630486	0.157688	0.000000	-0.630619	0.000000	0.000000	0.000000	-0.042668	-0.084500	-0.071718	0.000000	0.000000	2.000000	174.000000	0.000000
15391.845714	0.096549	0.604406	0.012186	87.679230	-142.402924	-101.630486	0.157688	0.000000	-0.630619	0.000000	0.000000	0.000000	-0.046434	-0.088616	-0.056326	0.000000	0.000000	2.000000	174.000000	0.000000
15391.849047	0.096549	0.604406	0.012186	87.679230	-142.402924	-101.630486	0.157688	0.000000	-0.630619	0.000000	0.000000	0.000000	-0.046434	-0.088616	-0.056326	0.000000	0.000000	2.000000	174.000000	0.000000
15391.852380	0.096549	0.604406	0.012186	87.931328	-139.506378	-98.718803	0.172539	0.000000	-0.609278	0.000000	0.000000	0.000000	-0.046434	-0.088616	-0.056326	0.000000	0.000000	2.000000	174.000000	0.000000
15391.855714	0.096453	0.604090	0.012059	87.931328	-139.506378	-98.718803	0.172539	0.000000	-0.609278	0.000000	0.000000	0.000000	-0.028716	-0.094826	-0.038008	0.000000	0.000000	2.000000	174.000000	0.000000
15391.859047	0.096453	0.604090	0.012059	87.931328	-139.506378	-98.718803	0.172539	0.000000	-0.609278	0.000000	0.000000	0.000000	-0.028716	-0.094826	-0.038008	0.000000	0.000000	2.000000	174.000000	0.000000
15391.862380	0.096453	0.604090	0.012059	88.156761	-136.059357	-95.259331	0.177325	0.000000	-0.602944	0.000000	0.000000	0.000000	-0.028716	-0.094826	-0.038008	0.000000	0.000000	2.000000	174.000000	0.000000
15391.865714	0.096453	0.604090	0.012059	88.156761	-136.059357	-95.259331	0.177325	0.000000	-0.602944	0.000000	0.000000	0.000000	-0.028716	-0.094826	-0.038008	0.000000	0.000000	2.000000	174.000000	0.000000
15391.869047	0.096345	0.603760	0.011983	88.156761	-136.059357	-95.259331	0.177325	0.000000	-0.602944	0.000000	0.000000	0.000000	-0.032500	-0.098951	-0.022615	0.000000	0.000000	2.000000	174.000000	0.000000
15391.872380	0.096345	0.603760	0.011983	88.343300	-132.270569	-91.463356	0.177325	0.000000	-0.602944	0.000000	0.000000	0.000000	-0.032500	-0.098951	-0.022615	0.000000	0.000000	2.000000	174.000000	0.000000
15391.875714	0.096345	0.603760	0.011983	88.343300	-132.270569	-91.463356	0.177325	0.000000	-0.602944	0.000000	0.000000	0.000000	-0.032500	-0.098951	-0.022615	0.000000	0.000000	2.000000	174.000000	0.000000
15391.879047	0.096345	0.603760	0.011983	88.343300	-132.270569	-91.463356	0.177325	0.000000	-0.602944	0.000000	0.000000	0.000000	-0.032500	-0.098951	-0.022615	0.000000	0.000000	2.000000	174.000000	0.000000
15391.882380	0.096345	0.603045	0.011983	88.487938	-128.666306	-87.855469	0.182742	0.000000	-0.599174	0.000000	0.000000	0.000000	-0.000012	-0.214558	-0.000058	0.000000	0.000000	2.000000	174.000000	0.000000
15391.885714	0.096345	0.603045	0.011983	88.487938	-128.666306	-87.855469	0.182742	0.000000	-0.599174	0.000000	0.000000	0.000000	-0.000001	0.000001	-0.000000	0.000000	0.000000	2.000000	174.000000	0.000000
15391.889047	0.096345	0.603045	0.011983	88.487938	-128.666306	-87.855469	0.182742	0.000000	-0.599174	0.000000	0.000000	0.000000	-0.000001	0.000001	-0.000000	0.000000	0.000000	2.000000	174.000000	0.000000
15391.892380	0.096345	0.603045	0.011983	88.586533	-125.581429	-84.777679	0.182744	0.000000	-0.599165	0.000000	0.000000	0.000000	-0.000001	0.000001	-0.000000	0.000000	0.000000	2.000000	174.000000	0.000000
15391.895714	0.096345	0.603045	0.011983	88.586533	-125.581429	-84.777679	0.182744	0.000000	-0.599165	0.000000	0.000000	0.000000	-0.000001	0.000001	-0.000000	0.000000	0.000000	2.000000	174.000000	0.000000
15391.899047	0.096401	0.602648	0.012028	88.586533	-125.581429	-84.777679	0.182744	0.000000	-0.599165	0.000000	0.000000	0.000000	0.016705	-0.119311	0.013531	0.000000	0.000000	2.000000	174.000000	0.000000
15391.902380	0.096401	0.602648	0.012028	88.643333	-123.407570	-82.613403	0.182744	0.000000	-0.599165	0.000000	0.000000	0.000000	0.016705	-0.119311	0.013531	0.000000	0.000000	2.000000	174.000000	0.000000
15391.905714	0.096401	0.602648	0.012028	88.643333	-123.407570	-82.613403	0.182744	0.000000	-0.599165	0.000000	0.000000	0.000000	0.016705	-0.119311	0.013531	0.000000	0.000000	2.000000	174.000000	0.000000
15391.909047	0.096401	0.602648	0.012028	88.643333	-123.407570	-82.613403	0.182744	0.000000	-0.599165	0.000000	0.000000	0.000000	0.016705	-0.119311	0.013531	0.000000	0.000000	2.000000	174.000000	0.000000
15391.912380	0.096624	0.601843	0.012209	88.658409	-122.811218	-82.031700	0.179959	0.000000	-0.601420	0.000000	0.000000	0.000000	0.066863	-0.241339	0.054145	0.000000	0.000000	2.000000	174.000000	0.000000
15391.915714	0.096624	0.601843	0.012209	88.658409	-122.811218	-82.031700	0.179959	0.000000	-0.601420	0.000000	0.000000	0.000000	-0.000000	0.000006	-0.000000	0.000000	0.000000	2.000000	174.000000	0.000000
15391.919047	0.096624	0.601843	0.012209	88.658409	-122.811218	-82.031700	0.179959	0.000000	-0.601420	0.000000	0.000000	0.000000	-0.000000	0.000006	-0.000000	0.000000	0.000000	2.000000	174.000000	0.000000
15391.922380	0.096624	0.601843	0.012209	88.636856	-123.729164	-82.961060	0.168816	0.000000	-0.610444	0.000000	0.000000	0.000000	-0.000000	0.000006	-0.000000	0.000000	0.000000	2.000000	174.000000	0.000000
15391.925714	0.096624	0.601843	0.012209	88.636856	-123.729164	-82.961060	0.168816	0.000000	-0.610444	0.000000	0.000000	0.000000	-0.000000	0.000006	-0.000000	0.000000	0.000000	2.000000	174.000000	0.000000
15391.929047	0.096742	0.601443	0.012330	88.636856	-123.729164	-82.961060	0.168816	0.000000	-0.610444	0.000000	0.000000	0.000000	0.035355	-0.119947	0.036313	0.000000	0.000000	2.000000	174.000000	0.000000
15391.932380	0.096742	0.601443	0.012330	88.605202	-124.988297	-84.225937	0.168816	0.000000	-0.610444	0.000000	0.000000	0.000000	0.035355	-0.119947	0.036313	0.000000	0.000000	2.000000	174.000000	0.000000
15391.935714	0.096742	0.601443	0.012330	88.605202	-124.988297	-84.225937	0.168816	0.000000	-0.610444	0.000000	0.000000	0.000000	0.035355	-0.119947	0.036313	0.000000	0.000000	2.000000	174.000000	0.000000
15391.939047	0.096742	0.601443	0.012330	88.605202	-124.988297	-84.225937	0.168816	0.000000	-0.610444	0.000000	0.000000	0.000000	0.035355	-0.119947	0.036313	0.000000	0.000000	2.000000	174.000000	0.000000
15391.942380	0.096868	0.600679	0.012716	88.573166	-126.196487	-85.434509	0.162923	0.000000	-0.616496	0.000000	0.000000	0.000000	0.037829	-0.229246	0.115887	0.000000	0.000000	2.000000	174.000000	0.000000
15391.945714	0.096868	0.600679	0.012716	88.573166	-126.196487	-85.434509	0.162923	0.000000	-0.616496	0.000000	0.000000	0.000000	0.000001	-0.000007	0.000000	0.000000	0.000000	2.000000	174.000000	0.000000
15391.949047	0.096868	0.600679	0.012716	88.573166	-126.196487	-85.434509	0.162923	0.000000	-0.616496	0.000000	0.000000	0.000000	0.000001	-0.000007	0.000000	0.000000	0.000000	2.000000	174.000000	0.000000
15391.952380	0.096868	0.600679	0.012716	88.537804	-127.433517	-86.669189	0.156618	0.000000	-0.635811	0.000000	0.000000	0.000000	0.000001	-0.000007	0.000000	0.000000	0.000000	2.000000	174.000000	0.000000
15391.955714	0.096868	0.600679	0.012716	88.537804	-127.433517	-86.669189	0.156618	0.000000	-0.635811	0.000000	0.000000	0.000000	0.000001	-0.000007	0.000000	0.000000	0.000000	2.000000	174.000000	0.000000
15391.959047	0.096888	0.600257	0.012930	88.537804	-127.433517	-86.669189	0.156618	0.000000	-0.635811	0.000000	0.000000	0.000000	0.006215	-0.126551	0.064010	0.000000	0.000000	2.000000	174.000000	0.000000
15391.962380	0.096888	0.600257	0.012930	88.504456	-128.725388	-87.950394	0.156618	0.000000	-0.635811	0.000000	0.000000	0.000000	0.006215	-0.126551	0.064010	0.000000	0.000000	2.000000	174.000000	0.000000
15391.965714	0.096888	0.600257	0.012930	88.504456	-128.725388	-87.950394	0.156618	0.000000	-0.635811	0.000000	0.000000	0.000000	0.006215	-0.126551	0.064010	0.000000	0.000000	2.000000	174.000000	0.000000
15391.969047	0.096888	0.600257	0.012930	88.504456	-128.725388	-87.950394	0.156618	0.000000	-0.635811	0.000000	0.000000	0.000000	0.006215	-0.126551	0.064010	0.000000	0.000000	2.000000	174.000000	0.000000
15391.972380	0.096866	0.599351	0.013498	88.476585	-130.281219	-89.486534	0.155583	0.000000	-0.646479	0.000000	0.000000	0.000000	-0.006758	-0.271989	0.170634	0.000000	0.000000	2.000000	174.000000	0.000000
15391.975714	0.096866	0.599351	0.013498	88.476585	-130.281219	-89.486534	0.155583	0.000000	-0.646479	0.000000	0.000000	0.000000	-0.000001	0.000005	0.000000	0.000000	0.000000	2.000000	174.000000	0.000000
15391.979047	0.096866	0.599351	0.013498	88.476585	-130.281219	-89.486534	0.155583	0.000000	-0.646479	0.000000	0.000000	0.000000	-0.000001	0.000005	0.000000	0.000000	0.000000	2.000000	174.000000	0.000000
15391.982380	0.096866	0.599351	0.013498	88.451866	-132.576279	-91.751213	0.156709	0.000000	-0.674918	0.000000	0.000000	0.000000	-0.000001	0.000005	0.000000	0.000000	0.000000	2.000000	174.000000	0.000000
15391.985714	0.096866	0.599351	0.013498	88.451866	-132.576279	-91.751213	0.156709	0.000000	-0.674918	0.000000	0.000000	0.000000	-0.000001	0.000005	0.000000	0.000000	0.000000	2.000000	174.000000	0.000000
15391.989047	0.096913	0.598849	0.013729	88.451866	-132.576279	-91.751213	0.156709	0.000000	-0.674918	0.000000	0.000000	0.000000	0.014222	-0.150471	0.069109	0.000000	0.000000	2.000000	174.000000	0.000000
15391.992380	0.096913	0.598849	0.013729	88.425049	-135.014648	-94.163017	0.156709	0.000000	-0.674918	0.000000	0.000000	0.000000	0.014222	-0.150471	0.069109	0.000000	0.000000	2.000000	174.000000	0.000000
15391.995714	0.096984	0.598321	0.013962	88.425049	-135.014648	-94.163017	0.156709	0.000000	-0.674918	0.000000	0.000000	0.000000	0.021365	-0.158441	0.069839	0.000000	0.000000	2.000000	174.000000	0.000000
15391.999047	0.096984	0.598321	0.013962	88.425049	-135.014648	-94.163017	0.156709	0.000000	-0.674918	0.000000	0.000000	0.000000	0.021365	-0.158441	0.069839	0.000000	0.000000	2.000000	174.000000	0.000000
15392.002380	0.096984	0.598321	0.013962	88.387108	-137.089951	-96.223206	0.150777	0.000000	-0.698076	0.000000	0.000000	0.000000	0.021365	-0.158441	0.069839	0.000000	0.000000	2.000000	174.000000	0.000000
15392.005714	0.096984	0.598321	0.013962	88.387108	-137.089951	-96.223206	0.150777	0.000000	-0.698076	0.000000	0.000000	0.000000	0.021365	-0.158441	0.069839	0.000000	0.000000	2.000000	174.000000	0.000000
15392.009047	0.097087	0.597788	0.014122	88.387108	-137.089951	-96.223206	0.150777	0.000000	-0.698076	0.000000	0.000000	0.000000	0.030889	-0.159881	0.048098	0.000000	0.000000	2.000000	174.000000	0.000000
15392.012380	0.097087	0.597788	0.014122	88.332352	-138.360397	-97.499329	0.150777	0.000000	-0.698076	0.000000	0.000000	0.000000	0.030889	-0.159881	0.048098	0.000000	0.000000	2.000000	174.000000	0.000000
15392.015714	0.097195	0.597258	0.014191	88.332352	-138.360397	-97.499329	0.150777	0.000000	-0.698076	0.000000	0.000000	0.000000	0.032260	-0.159086	0.020712	0.000000	0.000000	2.000000	174.000000	0.000000
15392.019047	0.097195	0.597258	0.014191	88.332352	-138.360397	-97.499329	0.150777	0.000000	-0.698076	0.000000	0.000000	0.000000	0.032260	-0.159086	0.020712	0.000000	0.000000	2.000000	174.000000	0.000000
15392.022380	0.097195	0.597258	0.014191	88.269684	-139.538177	-98.691193	0.140252	0.000000	-0.709544	0.000000	0.000000	0.000000	0.032260	-0.159086	0.020712	0.000000	0.000000	2.000000	174.000000	0.000000
15392.025714	0.097195	0.597258	0.014191	88.269684	-139.538177	-98.691193	0.140252	0.000000	-0.709544	0.000000	0.000000	0.000000	0.032260	-0.159086	0.020712	0.000000	0.000000	2.000000	174.000000	0.000000
15392.029047	0.097291	0.596697	0.014204	88.269684	-139.538177	-98.691193	0.140252	0.000000	-0.709544	0.000000	0.000000	0.000000	0.028811	-0.168251	0.003966	0.000000	0.000000	2.000000	174.000000	0.000000
15392.032380	0.097291	0.596697	0.014204	88.208237	-140.601120	-99.765602	0.140252	0.000000	-0.709544	0.000000	0.000000	0.000000	0.028811	-0.168251	0.003966	0.000000	0.000000	2.000000	174.000000	0.000000
15392.035714	0.097392	0.596139	0.014126	88.208237	-140.601120	-99.765602	0.140252	0.000000	-0.709544	0.000000	0.000000	0.000000	0.030153	-0.167308	-0.023444	0.000000	0.000000	2.000000	174.000000	0.000000
15392.039047	0.097392	0.596139	0.014126	88.208237	-140.601120	-99.765602	0.140252	0.000000	-0.709544	0.000000	0.000000	0.000000	0.030153	-0.167308	-0.023444	0.000000	0.000000	2.000000	174.000000	0.000000
15392.042380	0.097392	0.596139	0.014126	88.146812	-141.579895	-100.761238	0.130425	0.000000	-0.706298	0.000000	0.000000	0.000000	0.030153	-0.167308	-0.023444	0.000000	0.000000	2.000000	174.000000	0.000000
15392.045714	0.097392	0.596139	0.014126	88.146812	-141.579895	-100.761238	0.130425	0.000000	-0.706298	0.000000	0.000000	0.000000	0.030153	-0.167308	-0.023444	0.000000	0.000000	2.000000	174.000000	0.000000
15392.049047	0.097484	0.595570	0.014008	88.146812	-141.579895	-100.761238	0.130425	0.000000	-0.706298	0.000000	0.000000	0.000000	0.027663	-0.170664	-0.035450	0.000000	0.000000	2.000000	174.000000	0.000000
15392.052380	0.097484	0.595570	0.014008	88.103905	-142.176910	-101.371536	0.130425	0.000000	-0.706298	0.000000	0.000000	0.000000	0.027663	-0.170664	-0.035450	0.000000	0.000000	2.000000	174.000000	0.000000
15392.055714	0.097572	0.594983	0.013873	88.103905	-142.176910	-101.371536	0.130425	0.000000	-0.706298	0.000000	0.000000	0.000000	0.026608	-0.176262	-0.040464	0.000000	0.000000	2.000000	174.000000	0.000000
15392.059047	0.097572	0.594983	0.013873	88.103905	-142.176910	-101.371536	0.130425	0.000000	-0.706298	0.000000	0.000000	0.000000	0.026608	-0.176262	-0.040464	0.000000	0.000000	2.000000	174.000000	0.000000
15392.062380	0.097572	0.594983	0.013873	88.124870	-141.895172	-101.099297	0.121380	0.000000	-0.693646	0.000000	0.000000	0.000000	0.026608	-0.176262	-0.040464	0.000000	0.000000	2.000000	174.000000	0.000000
15392.065714	0.097572	0.594983	0.013873	88.124870	-141.895172	-101.099297	0.121380	0.000000	-0.693646	0.000000	0.000000	0.000000	0.026608	-0.176262	-0.040464	0.000000	0.000000	2.000000	174.000000	0.000000
15392.069047	0.097586	0.594384	0.013712	88.124870	-141.895172	-101.099297	0.121380	0.000000	-0.693646	0.000000	0.000000	0.000000	0.003976	-0.179595	-0.048336	0.000000	0.000000	2.000000	174.000000	0.000000
15392.072380	0.097613	0.593775	0.013506	88.210747	-140.592575	-99.806793	0.121380	0.000000	-0.693646	0.000000	0.000000	0.000000	0.008171	-0.182861	-0.061785	0.000000	0.000000	2.000000	174.000000	0.000000
15392.075714	0.097613	0.593775	0.013506	88.210747	-140.592575	-99.806793	0.121380	0.000000	-0.693646	0.000000	0.000000	0.000000	0.008171	-0.182861	-0.061785	0.000000	0.000000	2.000000	174.000000	0.000000
15392.079047	0.097613	0.593775	0.013506	88.210747	-140.592575	-99.806793	0.121380	0.000000	-0.693646	0.000000	0.000000	0.000000	0.008171	-0.182861	-0.061785	0.000000	0.000000	2.000000	174.000000	0.000000
15392.082380	0.097613	0.593775	0.013506	88.346489	-138.210541	-97.429871	0.119355	0.000000	-0.675292	0.000000	0.000000	0.000000	0.008171	-0.182861	-0.061785	0.000000	0.000000	2.000000	174.000000	0.000000
15392.085714	0.097600	0.593158	0.013332	88.346489	-138.210541	-97.429871	0.119355	0.000000	-0.675292	0.000000	0.000000	0.000000	-0.003846	-0.184943	-0.052251	0.000000	0.000000	2.000000	174.000000	0.000000
15392.089047	0.097600	0.593158	0.013332	88.346489	-138.210541	-97.429871	0.119355	0.000000	-0.675292	0.000000	0.000000	0.000000	-0.003846	-0.184943	-0.052251	0.000000	0.000000	2.000000	174.000000	0.000000
15392.092380	0.097600	0.593158	0.013332	88.494286	-135.040237	-94.264801	0.119996	0.000000	-0.666584	0.000000	0.000000	0.000000	-0.003846	-0.184943	-0.052251	0.000000	0.000000	2.000000	174.000000	0.000000
15392.095714	0.097572	0.592493	0.013085	88.494286	-135.040237	-94.264801	0.119996	0.000000	-0.666584	0.000000	0.000000	0.000000	-0.008365	-0.199471	-0.074003	0.000000	0.000000	2.000000	174.000000	0.000000
15392.099047	0.097572	0.592493	0.013085	88.494286	-135.040237	-94.264801	0.119996	0.000000	-0.666584	0.000000	0.000000	0.000000	-0.008365	-0.199471	-0.074003	0.000000	0.000000	2.000000	174.000000	0.000000
15392.102380	0.097572	0.592493	0.013085	88.641449	-131.043411	-90.273468	0.121390	0.000000	-0.654250	0.000000	0.000000	0.000000	-0.008365	-0.199471	-0.074003	0.000000	0.000000	2.000000	174.000000	0.000000
15392.105714	0.097572	0.592493	0.013085	88.641449	-131.043411	-90.273468	0.121390	0.000000	-0.654250	0.000000	0.000000	0.000000	-0.008365	-0.199471	-0.074003	0.000000	0.000000	2.000000	174.000000	0.000000
15392.109047	0.097546	0.591803	0.012845	88.641449	-131.043411	-90.273468	0.121390	0.000000	-0.654250	0.000000	0.000000	0.000000	-0.007987	-0.207114	-0.072146	0.000000	0.000000	2.000000	174.000000	0.000000
15392.112380	0.097546	0.591803	0.012845	88.775871	-126.303612	-85.539108	0.121390	0.000000	-0.654250	0.000000	0.000000	0.000000	-0.007987	-0.207114	-0.072146	0.000000	0.000000	2.000000	174.000000	0.000000
15392.115714	0.097507	0.591083	0.012547	88.775871	-126.303612	-85.539108	0.121390	0.000000	-0.654250	0.000000	0.000000	0.000000	-0.011529	-0.215894	-0.089175	0.000000	0.000000	2.000000	174.000000	0.000000
15392.119047	0.097507	0.591083	0.012547	88.775871	-126.303612	-85.539108	0.121390	0.000000	-0.654250	0.000000	0.000000	0.000000	-0.011529	-0.215894	-0.089175	0.000000	0.000000	2.000000	174.000000	0.000000
15392.122380	0.097507	0.591083	0.012547	88.893234	-120.829315	-80.072968	0.124643	0.000000	-0.627363	0.000000	0.000000	0.000000	-0.011529	-0.215894	-0.089175	0.000000	0.000000	2.000000	174.000000	0.000000
15392.125714	0.097507	0.591083	0.012547	88.893234	-120.829315	-80.072968	0.124643	0.000000	-0.627363	0.000000	0.000000	0.000000	-0.011529	-0.215894	-0.089175	0.000000	0.000000	2.000000	174.000000	0.000000
15392.129047	0.097506	0.590327	0.012207	88.893234	-120.829315	-80.072968	0.124643	0.000000	-0.627363	0.000000	0.000000	0.000000	-0.000261	-0.226862	-0.102037	0.000000	0.000000	2.000000	174.000000	0.000000
15392.132380	0.097479	0.589553	0.011854	88.988571	-114.843811	-74.098206	0.124643	0.000000	-0.627363	0.000000	0.000000	0.000000	-0.008068	-0.232141	-0.105923	0.000000	0.000000	2.000000	174.000000	0.000000
15392.135714	0.097479	0.589553	0.011854	88.988571	-114.843811	-74.098206	0.124643	0.000000	-0.627363	0.000000	0.000000	0.000000	-0.008068	-0.232141	-0.105923	0.000000	0.000000	2.000000	174.000000	0.000000
15392.139047	0.097479	0.589553	0.011854	88.988571	-114.843811	-74.098206	0.124643	0.000000	-0.627363	0.000000	0.000000	0.000000	-0.008068	-0.232141	-0.105923	0.000000	0.000000	2.000000	174.000000	0.000000
15392.142380	0.097479	0.589553	0.011854	89.071060	-107.753647	-67.018913	0.126031	0.000000	-0.592703	0.000000	0.000000	0.000000	-0.008068	-0.232141	-0.105923	0.000000	0.000000	2.000000	174.000000	0.000000
15392.145714	0.097471	0.588762	0.011479	89.071060	-107.753647	-67.018913	0.126031	0.000000	-0.592703	0.000000	0.000000	0.000000	-0.002516	-0.237420	-0.112618	0.000000	0.000000	2.000000	174.000000	0.000000
15392.149047	0.097471	0.588762	0.011479	89.071060	-107.753647	-67.018913	0.126031	0.000000	-0.592703	0.000000	0.000000	0.000000	-0.002516	-0.237420	-0.112618	0.000000	0.000000	2.000000	174.000000	0.000000
15392.152380	0.097416	0.587927	0.011102	89.139977	-98.510956	-57.783348	0.126450	0.000000	-0.573933	0.000000	0.000000	0.000000	-0.016559	-0.250515	-0.113084	0.000000	0.000000	2.000000	174.000000	0.000000
15392.155714	0.097416	0.587927	0.011102	89.139977	-98.510956	-57.783348	0.126450	0.000000	-0.573933	0.000000	0.000000	0.000000	-0.016559	-0.250515	-0.113084	0.000000	0.000000	2.000000	174.000000	0.000000
15392.159047	0.097416	0.587927	0.011102	89.139977	-98.510956	-57.783348	0.126450	0.000000	-0.573933	0.000000	0.000000	0.000000	-0.016559	-0.250515	-0.113084	0.000000	0.000000	2.000000	174.000000	0.000000
15392.162380	0.097416	0.587927	0.011102	89.188919	-85.455719	-44.735458	0.129210	0.000000	-0.555086	0.000000	0.000000	0.000000	-0.016559	-0.250515	-0.113084	0.000000	0.000000	2.000000	174.000000	0.000000
15392.165714	0.097367	0.587130	0.010756	89.188919	-85.455719	-44.735458	0.129210	0.000000	-0.555086	0.000000	0.000000	0.000000	-0.014633	-0.238968	-0.103760	0.000000	0.000000	2.000000	174.000000	0.000000
15392.169047	0.097367	0.587130	0.010756	89.188919	-85.455719	-44.735458	0.129210	0.000000	-0.555086	0.000000	0.000000	0.000000	-0.014633	-0.238968	-0.103760	0.000000	0.000000	2.000000	174.000000	0.000000
15392.172380	0.097367	0.587130	0.010756	89.183868	-69.746475	-29.035572	0.131649	0.000000	-0.537793	0.000000	0.000000	0.000000	-0.014633	-0.238968	-0.103760	0.000000	0.000000	2.000000	174.000000	0.000000
15392.175714	0.097304	0.586346	0.010453	89.183868	-69.746475	-29.035572	0.131649	0.000000	-0.537793	0.000000	0.000000	0.000000	-0.018914	-0.235346	-0.090909	0.000000	0.000000	2.000000	174.000000	0.000000
15392.179047	0.097304	0.586346	0.010453	89.183868	-69.746475	-29.035572	0.131649	0.000000	-0.537793	0.000000	0.000000	0.000000	-0.018914	-0.235346	-0.090909	0.000000	0.000000	2.000000	174.000000	0.000000
15392.182380	0.097304	0.586346	0.010453	89.111992	-54.811619	-14.112164	0.134801	0.000000	-0.522641	0.000000	0.000000	0.000000	-0.018914	-0.235346	-0.090909	0.000000	0.000000	2.000000	174.000000	0.000000
15392.185714	0.097227	0.585573	0.010193	89.111992	-54.811619	-14.112164	0.134801	0.000000	-0.522641	0.000000	0.000000	0.000000	-0.023182	-0.231748	-0.078032	0.000000	0.000000	2.000000	174.000000	0.000000
15392.189047	0.097227	0.585573	0.010193	89.111992	-54.811619	-14.112164	0.134801	0.000000	-0.522641	0.000000	0.000000	0.000000	-0.023182	-0.231748	-0.078032	0.000000	0.000000	2.000000	174.000000	0.000000
15392.192380	0.097227	0.585573	0.010193	88.983940	-43.090656	-2.407759	0.138665	0.000000	-0.509636	0.000000	0.000000	0.000000	-0.023182	-0.231748	-0.078032	0.000000	0.000000	2.000000	174.000000	0.000000
15392.195714	0.097120	0.584849	0.010013	88.983940	-43.090656	-2.407759	0.138665	0.000000	-0.509636	0.000000	0.000000	0.000000	-0.032028	-0.217150	-0.053866	0.000000	0.000000	2.000000	174.000000	0.000000
15392.199047	0.097120	0.584849	0.010013	88.983940	-43.090656	-2.407759	0.138665	0.000000	-0.509636	0.000000	0.000000	0.000000	-0.032028	-0.217150	-0.053866	0.000000	0.000000	2.000000	174.000000	0.000000
15392.202380	0.097120	0.584849	0.010013	88.820816	-34.742157	5.921671	0.144003	0.000000	-0.500658	0.000000	0.000000	0.000000	-0.032028	-0.217150	-0.053866	0.000000	0.000000	2.000000	174.000000	0.000000
15392.205714	0.097120	0.584849	0.010013	88.820816	-34.742157	5.921671	0.144003	0.000000	-0.500658	0.000000	0.000000	0.000000	-0.032028	-0.217150	-0.053866	0.000000	0.000000	2.000000	174.000000	0.000000
15392.209047	0.096999	0.584137	0.009877	88.820816	-34.742157	5.921671	0.144003	0.000000	-0.500658	0.000000	0.000000	0.000000	-0.036257	-0.213682	-0.040906	0.000000	0.000000	2.000000	174.000000	0.000000
15392.212380	0.096999	0.584137	0.009877	88.642746	-29.218176	11.417445	0.144003	0.000000	-0.500658	0.000000	0.000000	0.000000	-0.036257	-0.213682	-0.040906	0.000000	0.000000	2.000000	174.000000	0.000000
15392.215714	0.096893	0.583473	0.009812	88.642746	-29.218176	11.417445	0.144003	0.000000	-0.500658	0.000000	0.000000	0.000000	-0.031776	-0.199218	-0.019387	0.000000	0.000000	2.000000	174.000000	0.000000
15392.219047	0.096893	0.583473	0.009812	88.642746	-29.218176	11.417445	0.144003	0.000000	-0.500658	0.000000	0.000000	0.000000	-0.031776	-0.199218	-0.019387	0.000000	0.000000	2.000000	174.000000	0.000000
15392.222380	0.096893	0.583473	0.009812	88.480446	-25.569927	15.040362	0.155342	0.000000	-0.490609	0.000000	0.000000	0.000000	-0.031776	-0.199218	-0.019387	0.000000	0.000000	2.000000	174.000000	0.000000
15392.225714	0.096893	0.583473	0.009812	88.480446	-25.569927	15.040362	0.155342	0.000000	-0.490609	0.000000	0.000000	0.000000	-0.031776	-0.199218	-0.019387	0.000000	0.000000	2.000000	174.000000	0.000000
15392.229047	0.096816	0.582846	0.009775	88.480446	-25.569927	15.040362	0.155342	0.000000	-0.490609	0.000000	0.000000	0.000000	-0.023118	-0.188088	-0.011123	0.000000	0.000000	2.000000	174.000000	0.000000
15392.232380	0.096816	0.582846	0.009775	88.343300	-22.665060	17.933346	0.155342	0.000000	-0.490609	0.000000	0.000000	0.000000	-0.023118	-0.188088	-0.011123	0.000000	0.000000	2.000000	174.000000	0.000000
15392.235714	0.096720	0.582238	0.009758	88.343300	-22.665060	17.933346	0.155342	0.000000	-0.490609	0.000000	0.000000	0.000000	-0.028784	-0.182476	-0.005025	0.000000	0.000000	2.000000	174.000000	0.000000
15392.239047	0.096720	0.582238	0.009758	88.343300	-22.665060	17.933346	0.155342	0.000000	-0.490609	0.000000	0.000000	0.000000	-0.028784	-0.182476	-0.005025	0.000000	0.000000	2.000000	174.000000	0.000000
15392.242380	0.096720	0.582238	0.009758	88.243195	-20.344858	20.256666	0.163992	0.000000	-0.487918	0.000000	0.000000	0.000000	-0.028784	-0.182476	-0.005025	0.000000	0.000000	2.000000	174.000000	0.000000
15392.245714	0.096720	0.582238	0.009758	88.243195	-20.344858	20.256666	0.163992	0.000000	-0.487918	0.000000	0.000000	0.000000	-0.028784	-0.182476	-0.005025	0.000000	0.000000	2.000000	174.000000	0.000000
15392.249047	0.096697	0.581666	0.009760	88.243195	-20.344858	20.256666	0.163992	0.000000	-0.487918	0.000000	0.000000	0.000000	-0.006815	-0.171402	0.000568	0.000000	0.000000	2.000000	174.000000	0.000000
15392.252380	0.096697	0.581666	0.009760	88.180061	-19.024107	21.578331	0.163992	0.000000	-0.487918	0.000000	0.000000	0.000000	-0.006815	-0.171402	0.000568	0.000000	0.000000	2.000000	174.000000	0.000000
15392.255714	0.096673	0.581121	0.009755	88.180061	-19.024107	21.578331	0.163992	0.000000	-0.487918	0.000000	0.000000	0.000000	-0.007272	-0.163540	-0.001626	0.000000	0.000000	2.000000	174.000000	0.000000
15392.259047	0.096673	0.581121	0.009755	88.180061	-19.024107	21.578331	0.163992	0.000000	-0.487918	0.000000	0.000000	0.000000	-0.007272	-0.163540	-0.001626	0.000000	0.000000	2.000000	174.000000	0.000000
15392.262380	0.096673	0.581121	0.009755	88.141747	-18.264381	22.339275	0.166340	0.000000	-0.487742	0.000000	0.000000	0.000000	-0.007272	-0.163540	-0.001626	0.000000	0.000000	2.000000	174.000000	0.000000
15392.265714	0.096673	0.581121	0.009755	88.141747	-18.264381	22.339275	0.166340	0.000000	-0.487742	0.000000	0.000000	0.000000	-0.007272	-0.163540	-0.001626	0.000000	0.000000	2.000000	174.000000	0.000000
15392.269047	0.096656	0.580613	0.009782	88.141747	-18.264381	22.339275	0.166340	0.000000	-0.487742	0.000000	0.000000	0.000000	-0.005245	-0.152505	0.008176	0.000000	0.000000	2.000000	174.000000	0.000000
15392.272380	0.096656	0.580613	0.009782	88.136177	-18.129189	22.473259	0.166340	0.000000	-0.487742	0.000000	0.000000	0.000000	-0.005245	-0.152505	0.008176	0.000000	0.000000	2.000000	174.000000	0.000000
15392.275714	0.096656	0.580613	0.009782	88.136177	-18.129189	22.473259	0.166340	0.000000	-0.487742	0.000000	0.000000	0.000000	-0.005245	-0.152505	0.008176	0.000000	0.000000	2.000000	174.000000	0.000000
15392.279047	0.096656	0.580613	0.009782	88.136177	-18.129189	22.473259	0.166340	0.000000	-0.487742	0.000000	0.000000	0.000000	-0.005245	-0.152505	0.008176	0.000000	0.000000	2.000000	174.000000	0.000000
15392.282380	0.096677	0.579708	0.009772	88.159851	-18.531263	22.067867	0.167214	0.000000	-0.489104	0.000000	0.000000	0.000000	0.006293	-0.271357	-0.003095	0.000000	0.000000	2.000000	174.000000	0.000000
15392.285714	0.096677	0.579708	0.009772	88.159851	-18.531263	22.067867	0.167214	0.000000	-0.489104	0.000000	0.000000	0.000000	-0.000001	-0.000007	-0.000000	0.000000	0.000000	2.000000	174.000000	0.000000
15392.289047	0.096677	0.579708	0.009772	88.159851	-18.531263	22.067867	0.167214	0.000000	-0.489104	0.000000	0.000000	0.000000	-0.000001	-0.000007	-0.000000	0.000000	0.000000	2.000000	174.000000	0.000000
15392.292380	0.096677	0.579708	0.009772	88.203003	-19.332195	21.263693	0.166165	0.000000	-0.488589	0.000000	0.000000	0.000000	-0.000001	-0.000007	-0.000000	0.000000	0.000000	2.000000	174.000000	0.000000
15392.295714	0.096677	0.579708	0.009772	88.203003	-19.332195	21.263693	0.166165	0.000000	-0.488589	0.000000	0.000000	0.000000	-0.000001	-0.000007	-0.000000	0.000000	0.000000	2.000000	174.000000	0.000000
15392.299047	0.096703	0.579297	0.009785	88.203003	-19.332195	21.263693	0.166165	0.000000	-0.488589	0.000000	0.000000	0.000000	0.007786	-0.123512	0.004108	0.000000	0.000000	2.000000	174.000000	0.000000
15392.302380	0.096703	0.579297	0.009785	88.239410	-20.110062	20.481108	0.166165	0.000000	-0.488589	0.000000	0.000000	0.000000	0.007786	-0.123512	0.004108	0.000000	0.000000	2.000000	174.000000	0.000000
15392.305714	0.096703	0.579297	0.009785	88.239410	-20.110062	20.481108	0.166165	0.000000	-0.488589	0.000000	0.000000	0.000000	0.007786	-0.123512	0.004108	0.000000	0.000000	2.000000	174.000000	0.000000
15392.309047	0.096703	0.579297	0.009785	88.239410	-20.110062	20.481108	0.166165	0.000000	-0.488589	0.000000	0.000000	0.000000	0.007786	-0.123512	0.004108	0.000000	0.000000	2.000000	174.000000	0.000000
15392.312380	0.096800	0.578697	0.009922	88.266068	-20.649822	19.935812	0.164867	0.000000	-0.489273	0.000000	0.000000	0.000000	0.029268	-0.179814	0.040825	0.000000	0.000000	2.000000	174.000000	0.000000
15392.315714	0.096800	0.578697	0.009922	88.266068	-20.649822	19.935812	0.164867	0.000000	-0.489273	0.000000	0.000000	0.000000	0.000000	0.000001	-0.000000	0.000000	0.000000	2.000000	174.000000	0.000000
15392.319047	0.096800	0.578697	0.009922	88.266068	-20.649822	19.935812	0.164867	0.000000	-0.489273	0.000000	0.000000	0.000000	0.000000	0.000001	-0.000000	0.000000	0.000000	2.000000	174.000000	0.000000
15392.322380	0.096800	0.578697	0.009922	88.289818	-21.151987	19.430523	0.159989	0.000000	-0.496077	0.000000	0.000000	0.000000	0.000000	0.000001	-0.000000	0.000000	0.000000	2.000000	174.000000	0.000000
15392.325714	0.096800	0.578697	0.009922	88.289818	-21.151987	19.430523	0.159989	0.000000	-0.496077	0.000000	0.000000	0.000000	0.000000	0.000001	-0.000000	0.000000	0.000000	2.000000	174.000000	0.000000
15392.329047	0.096839	0.578455	0.009999	88.289818	-21.151987	19.430523	0.159989	0.000000	-0.496077	0.000000	0.000000	0.000000	0.011731	-0.072710	0.023118	0.000000	0.000000	2.000000	174.000000	0.000000
15392.332380	0.096839	0.578455	0.009999	88.308235	-21.551788	19.027952	0.159989	0.000000	-0.496077	0.000000	0.000000	0.000000	0.011731	-0.072710	0.023118	0.000000	0.000000	2.000000	174.000000	0.000000
15392.335714	0.096839	0.578455	0.009999	88.308235	-21.551788	19.027952	0.159989	0.000000	-0.496077	0.000000	0.000000	0.000000	0.011731	-0.072710	0.023118	0.000000	0.000000	2.000000	174.000000	0.000000
15392.339047	0.096839	0.578455	0.009999	88.308235	-21.551788	19.027952	0.159989	0.000000	-0.496077	0.000000	0.000000	0.000000	0.011731	-0.072710	0.023118	0.000000	0.000000	2.000000	174.000000	0.000000
15392.342380	0.096942	0.578097	0.010270	88.320419	-21.888371	18.686897	0.158034	0.000000	-0.499930	0.000000	0.000000	0.000000	0.030737	-0.107286	0.081293	0.000000	0.000000	2.000000	174.000000	0.000000
15392.345714	0.096942	0.578097	0.010270	88.320419	-21.888371	18.686897	0.158034	0.000000	-0.499930	0.000000	0.000000	0.000000	0.030737	-0.107286	0.081293	0.000000	0.000000	2.000000	174.000000	0.000000
15392.349047	0.096942	0.578097	0.010270	88.320419	-21.888371	18.686897	0.158034	0.000000	-0.499930	0.000000	0.000000	0.000000	0.030737	-0.107286	0.081293	0.000000	0.000000	2.000000	174.000000	0.000000
15392.352380	0.096942	0.578097	0.010270	88.330818	-22.126238	18.448977	0.152912	0.000000	-0.513479	0.000000	0.000000	0.000000	0.030737	-0.107286	0.081293	0.000000	0.000000	2.000000	174.000000	0.000000
15392.355714	0.096966	0.577962	0.010388	88.330818	-22.126238	18.448977	0.152912	0.000000	-0.513479	0.000000	0.000000	0.000000	0.007385	-0.040757	0.035606	0.000000	0.000000	2.000000	174.000000	0.000000
15392.359047	0.096966	0.577962	0.010388	88.330818	-22.126238	18.448977	0.152912	0.000000	-0.513479	0.000000	0.000000	0.000000	0.007385	-0.040757	0.035606	0.000000	0.000000	2.000000	174.000000	0.000000
15392.362380	0.096966	0.577962	0.010388	88.335876	-22.243460	18.328951	0.151681	0.000000	-0.519414	0.000000	0.000000	0.000000	0.007385	-0.040757	0.035606	0.000000	0.000000	2.000000	174.000000	0.000000
15392.365714	0.097015	0.577870	0.010513	88.335876	-22.243460	18.328951	0.151681	0.000000	-0.519414	0.000000	0.000000	0.000000	0.014682	-0.027489	0.037301	0.000000	0.000000	2.000000	174.000000	0.000000
15392.369047	0.097015	0.577870	0.010513	88.335876	-22.243460	18.328951	0.151681	0.000000	-0.519414	0.000000	0.000000	0.000000	0.014682	-0.027489	0.037301	0.000000	0.000000	2.000000	174.000000	0.000000
15392.372380	0.097015	0.577870	0.010513	88.341057	-22.366936	18.208139	0.149234	0.000000	-0.525630	0.000000	0.000000	0.000000	0.014682	-0.027489	0.037301	0.000000	0.000000	2.000000	174.000000	0.000000
15392.375714	0.097015	0.577870	0.010513	88.341057	-22.366936	18.208139	0.149234	0.000000	-0.525630	0.000000	0.000000	0.000000	0.014682	-0.027489	0.037301	0.000000	0.000000	2.000000	174.000000	0.000000
15392.379047	0.097010	0.577794	0.010600	88.341057	-22.366936	18.208139	0.149234	0.000000	-0.525630	0.000000	0.000000	0.000000	-0.001527	-0.022766	0.026136	0.000000	0.000000	2.000000	174.000000	0.000000
15392.382380	0.097010	0.577794	0.010600	88.341057	-22.369736	18.208073	0.149234	0.000000	-0.525630	0.000000	0.000000	0.000000	-0.001527	-0.022766	0.026136	0.000000	0.000000	2.000000	174.000000	0.000000
15392.385714	0.097010	0.577794	0.010600	88.341057	-22.369736	18.208073	0.149234	0.000000	-0.525630	0.000000	0.000000	0.000000	-0.001527	-0.022766	0.026136	0.000000	0.000000	2.000000	174.000000	0.000000
15392.389047	0.097010	0.577794	0.010600	88.341057	-22.369736	18.208073	0.149234	0.000000	-0.525630	0.000000	0.000000	0.000000	-0.001527	-0.022766	0.026136	0.000000	0.000000	2.000000	174.000000	0.000000
15392.392380	0.097016	0.577773	0.010737	88.338341	-22.309137	18.268585	0.149488	0.000000	-0.529986	0.000000	0.000000	0.000000	0.001593	-0.006411	0.041208	0.000000	0.000000	2.000000	174.000000	0.000000
15392.395714	0.097016	0.577773	0.010737	88.338341	-22.309137	18.268585	0.149488	0.000000	-0.529986	0.000000	0.000000	0.000000	0.001593	-0.006411	0.041208	0.000000	0.000000	2.000000	174.000000	0.000000
15392.399047	0.097016	0.577773	0.010737	88.338341	-22.309137	18.268585	0.149488	0.000000	-0.529986	0.000000	0.000000	0.000000	0.001593	-0.006411	0.041208	0.000000	0.000000	2.000000	174.000000	0.000000
15392.402380	0.097016	0.577773	0.010737	88.333405	-22.188805	18.389107	0.149222	0.000000	-0.536854	0.000000	0.000000	0.000000	0.001593	-0.006411	0.041208	0.000000	0.000000	2.000000	174.000000	0.000000
15392.405714	0.097004	0.577827	0.010792	88.333405	-22.188805	18.389107	0.149222	0.000000	-0.536854	0.000000	0.000000	0.000000	-0.003540	0.016396	0.016455	0.000000	0.000000	2.000000	174.000000	0.000000
15392.409047	0.097004	0.577827	0.010792	88.333405	-22.188805	18.389107	0.149222	0.000000	-0.536854	0.000000	0.000000	0.000000	-0.003540	0.016396	0.016455	0.000000	0.000000	2.000000	174.000000	0.000000
15392.412380	0.097004	0.577827	0.010792	88.322990	-21.953043	18.627663	0.149812	0.000000	-0.539597	0.000000	0.000000	0.000000	-0.003540	0.016396	0.016455	0.000000	0.000000	2.000000	174.000000	0.000000
15392.415714	0.097004	0.577827	0.010792	88.322990	-21.953043	18.627663	0.149812	0.000000	-0.539597	0.000000	0.000000	0.000000	-0.003540	0.016396	0.016455	0.000000	0.000000	2.000000	174.000000	0.000000
15392.419047	0.097009	0.577890	0.010819	88.322990	-21.953043	18.627663	0.149812	0.000000	-0.539597	0.000000	0.000000	0.000000	0.001683	0.018749	0.008111	0.000000	0.000000	2.000000	174.000000	0.000000
15392.422380	0.097009	0.577890	0.010819	88.309967	-21.658924	18.921907	0.149812	0.000000	-0.539597	0.000000	0.000000	0.000000	0.001683	0.018749	0.008111	0.000000	0.000000	2.000000	174.000000	0.000000
15392.425714	0.097009	0.577890	0.010819	88.309967	-21.658924	18.921907	0.149812	0.000000	-0.539597	0.000000	0.000000	0.000000	0.001683	0.018749	0.008111	0.000000	0.000000	2.000000	174.000000	0.000000
15392.429047	0.097009	0.577890	0.010819	88.309967	-21.658924	18.921907	0.149812	0.000000	-0.539597	0.000000	0.000000	0.000000	0.001683	0.018749	0.008111	0.000000	0.000000	2.000000	174.000000	0.000000
15392.432380	0.097010	0.578140	0.010932	88.291656	-21.257648	19.326071	0.149532	0.000000	-0.540949	0.000000	0.000000	0.000000	0.000053	0.075046	0.033798	0.000000	0.000000	2.000000	174.000000	0.000000
15392.435714	0.097010	0.578140	0.010932	88.291656	-21.257648	19.326071	0.149532	0.000000	-0.540949	0.000000	0.000000	0.000000	0.000053	0.075046	0.033798	0.000000	0.000000	2.000000	174.000000	0.000000
15392.439047	0.097010	0.578140	0.010932	88.291656	-21.257648	19.326071	0.149532	0.000000	-0.540949	0.000000	0.000000	0.000000	0.000053	0.075046	0.033798	0.000000	0.000000	2.000000	174.000000	0.000000
15392.442380	0.097010	0.578140	0.010932	88.273193	-20.864941	19.721739	0.149523	0.000000	-0.546582	0.000000	0.000000	0.000000	0.000053	0.075046	0.033798	0.000000	0.000000	2.000000	174.000000	0.000000
15392.445714	0.097001	0.578309	0.011000	88.273193	-20.864941	19.721739	0.149523	0.000000	-0.546582	0.000000	0.000000	0.000000	-0.002676	0.050828	0.020648	0.000000	0.000000	2.000000	174.000000	0.000000
15392.449047	0.097001	0.578309	0.011000	88.273193	-20.864941	19.721739	0.149523	0.000000	-0.546582	0.000000	0.000000	0.000000	-0.002676	0.050828	0.020648	0.000000	0.000000	2.000000	174.000000	0.000000
15392.452380	0.097001	0.578309	0.011000	88.251907	-20.420467	20.163605	0.149969	0.000000	-0.550023	0.000000	0.000000	0.000000	-0.002676	0.050828	0.020648	0.000000	0.000000	2.000000	174.000000	0.000000
15392.455714	0.097001	0.578309	0.011000	88.251907	-20.420467	20.163605	0.149969	0.000000	-0.550023	0.000000	0.000000	0.000000	-0.002676	0.050828	0.020648	0.000000	0.000000	2.000000	174.000000	0.000000
15392.459047	0.097031	0.578487	0.011037	88.251907	-20.420467	20.163605	0.149969	0.000000	-0.550023	0.000000	0.000000	0.000000	0.009212	0.053220	0.010903	0.000000	0.000000	2.000000	174.000000	0.000000
15392.462380	0.097031	0.578487	0.011037	88.230659	-19.989328	20.594950	0.149969	0.000000	-0.550023	0.000000	0.000000	0.000000	0.009212	0.053220	0.010903	0.000000	0.000000	2.000000	174.000000	0.000000
15392.465714	0.097031	0.578487	0.011037	88.230659	-19.989328	20.594950	0.149969	0.000000	-0.550023	0.000000	0.000000	0.000000	0.009212	0.053220	0.010903	0.000000	0.000000	2.000000	174.000000	0.000000
15392.469047	0.097031	0.578487	0.011037	88.230659	-19.989328	20.594950	0.149969	0.000000	-0.550023	0.000000	0.000000	0.000000	0.009212	0.053220	0.010903	0.000000	0.000000	2.000000	174.000000	0.000000
15392.472380	0.097072	0.578816	0.011120	88.209213	-19.565786	21.015985	0.148434	0.000000	-0.551840	0.000000	0.000000	0.000000	0.012154	0.098644	0.025077	0.000000	0.000000	2.000000	174.000000	0.000000
15392.475714	0.097072	0.578816	0.011120	88.209213	-19.565786	21.015985	0.148434	0.000000	-0.551840	0.000000	0.000000	0.000000	-0.000001	-0.000008	-0.000000	0.000000	0.000000	2.000000	174.000000	0.000000
15392.479047	0.097072	0.578816	0.011120	88.209213	-19.565786	21.015985	0.148434	0.000000	-0.551840	0.000000	0.000000	0.000000	-0.000001	-0.000008	-0.000000	0.000000	0.000000	2.000000	174.000000	0.000000
15392.482380	0.097072	0.578816	0.011120	88.187820	-19.152142	21.427139	0.146408	0.000000	-0.556020	0.000000	0.000000	0.000000	-0.000001	-0.000008	-0.000000	0.000000	0.000000	2.000000	174.000000	0.000000
15392.485714	0.097072	0.578816	0.011120	88.187820	-19.152142	21.427139	0.146408	0.000000	-0.556020	0.000000	0.000000	0.000000	-0.000001	-0.000008	-0.000000	0.000000	0.000000	2.000000	174.000000	0.000000
15392.489047	0.097103	0.578993	0.011157	88.187820	-19.152142	21.427139	0.146408	0.000000	-0.556020	0.000000	0.000000	0.000000	0.009202	0.053258	0.010843	0.000000	0.000000	2.000000	174.000000	0.000000
15392.492380	0.097103	0.578993	0.011157	88.166344	-18.750883	21.828630	0.146408	0.000000	-0.556020	0.000000	0.000000	0.000000	0.009202	0.053258	0.010843	0.000000	0.000000	2.000000	174.000000	0.000000
15392.495714	0.097103	0.578993	0.011157	88.166344	-18.750883	21.828630	0.146408	0.000000	-0.556020	0.000000	0.000000	0.000000	0.009202	0.053258	0.010843	0.000000	0.000000	2.000000	174.000000	0.000000
15392.499047	0.097103	0.578993	0.011157	88.166344	-18.750883	21.828630	0.146408	0.000000	-0.556020	0.000000	0.000000	0.000000	0.009202	0.053258	0.010843	0.000000	0.000000	2.000000	174.000000	0.000000
15392.502380	0.097128	0.579359	0.011278	88.144806	-18.358953	22.220797	0.144874	0.000000	-0.557827	0.000000	0.000000	0.000000	0.007537	0.109669	0.036355	0.000000	0.000000	2.000000	174.000000	0.000000
15392.505714	0.097128	0.579359	0.011278	88.144806	-18.358953	22.220797	0.144874	0.000000	-0.557827	0.000000	0.000000	0.000000	0.007537	0.109669	0.036355	0.000000	0.000000	2.000000	174.000000	0.000000
15392.509047	0.097128	0.579359	0.011278	88.144806	-18.358953	22.220797	0.144874	0.000000	-0.557827	0.000000	0.000000	0.000000	0.007537	0.109669	0.036355	0.000000	0.000000	2.000000	174.000000	0.000000
15392.512380	0.097128	0.579359	0.011278	88.123932	-17.932657	22.648840	0.143618	0.000000	-0.563886	0.000000	0.000000	0.000000	0.007537	0.109669	0.036355	0.000000	0.000000	2.000000	174.000000	0.000000
15392.515714	0.097141	0.579529	0.011341	88.123932	-17.932657	22.648840	0.143618	0.000000	-0.563886	0.000000	0.000000	0.000000	0.003965	0.050942	0.019125	0.000000	0.000000	2.000000	174.000000	0.000000
15392.519047	0.097141	0.579529	0.011341	88.123932	-17.932657	22.648840	0.143618	0.000000	-0.563886	0.000000	0.000000	0.000000	0.003965	0.050942	0.019125	0.000000	0.000000	2.000000	174.000000	0.000000
15392.522380	0.097141	0.579529	0.011341	88.102043	-17.558857	23.022772	0.142957	0.000000	-0.567073	0.000000	0.000000	0.000000	0.003965	0.050942	0.019125	0.000000	0.000000	2.000000	174.000000	0.000000
15392.525714	0.097141	0.579529	0.011341	88.102043	-17.558857	23.022772	0.142957	0.000000	-0.567073	0.000000	0.000000	0.000000	0.003965	0.050942	0.019125	0.000000	0.000000	2.000000	174.000000	0.000000
15392.529047	0.097154	0.579698	0.011405	88.102043	-17.558857	23.022772	0.142957	0.000000	-0.567073	0.000000	0.000000	0.000000	0.003961	0.050938	0.019105	0.000000	0.000000	2.000000	174.000000	0.000000
15392.532380	0.097154	0.579698	0.011405	88.080307	-17.193628	23.388323	0.142957	0.000000	-0.567073	0.000000	0.000000	0.000000	0.003961	0.050938	0.019105	0.000000	0.000000	2.000000	174.000000	0.000000
15392.535714	0.097173	0.579834	0.011499	88.080307	-17.193628	23.388323	0.142957	0.000000	-0.567073	0.000000	0.000000	0.000000	0.005810	0.040753	0.028018	0.000000	0.000000	2.000000	174.000000	0.000000
15392.539047	0.097173	0.579834	0.011499	88.080307	-17.193628	23.388323	0.142957	0.000000	-0.567073	0.000000	0.000000	0.000000	0.005810	0.040753	0.028018	0.000000	0.000000	2.000000	174.000000	0.000000
15392.542380	0.097173	0.579834	0.011499	88.061035	-16.883471	23.701439	0.141329	0.000000	-0.574927	0.000000	0.000000	0.000000	0.005810	0.040753	0.028018	0.000000	0.000000	2.000000	174.000000	0.000000
15392.545714	0.097173	0.579834	0.011499	88.061035	-16.883471	23.701439	0.141329	0.000000	-0.574927	0.000000	0.000000	0.000000	0.005810	0.040753	0.028018	0.000000	0.000000	2.000000	174.000000	0.000000
15392.549047	0.097171	0.579970	0.011597	88.061035	-16.883471	23.701439	0.141329	0.000000	-0.574927	0.000000	0.000000	0.000000	-0.000869	0.040779	0.029388	0.000000	0.000000	2.000000	174.000000	0.000000
15392.552380	0.097171	0.579970	0.011597	88.041649	-16.582237	24.008152	0.141329	0.000000	-0.574927	0.000000	0.000000	0.000000	-0.000869	0.040779	0.029388	0.000000	0.000000	2.000000	174.000000	0.000000
15392.555714	0.097171	0.579970	0.011597	88.041649	-16.582237	24.008152	0.141329	0.000000	-0.574927	0.000000	0.000000	0.000000	-0.000869	0.040779	0.029388	0.000000	0.000000	2.000000	174.000000	0.000000
15392.559047	0.097171	0.579970	0.011597	88.041649	-16.582237	24.008152	0.141329	0.000000	-0.574927	0.000000	0.000000	0.000000	-0.000869	0.040779	0.029388	0.000000	0.000000	2.000000	174.000000	0.000000
15392.562380	0.097126	0.580208	0.011831	88.025032	-16.329529	24.266468	0.141474	0.000000	-0.579825	0.000000	0.000000	0.000000	-0.013264	0.071384	0.070439	0.000000	0.000000	2.000000	174.000000	0.000000
15392.565714	0.097126	0.580208	0.011831	88.025032	-16.329529	24.266468	0.141474	0.000000	-0.579825	0.000000	0.000000	0.000000	-0.013264	0.071384	0.070439	0.000000	0.000000	2.000000	174.000000	0.000000
15392.569047	0.097126	0.580208	0.011831	88.025032	-16.329529	24.266468	0.141474	0.000000	-0.579825	0.000000	0.000000	0.000000	-0.013264	0.071384	0.070439	0.000000	0.000000	2.000000	174.000000	0.000000
15392.572380	0.097126	0.580208	0.011831	88.009338	-16.039532	24.563732	0.143684	0.000000	-0.591565	0.000000	0.000000	0.000000	-0.013264	0.071384	0.070439	0.000000	0.000000	2.000000	174.000000	0.000000
15392.575714	0.097102	0.580318	0.011940	88.009338	-16.039532	24.563732	0.143684	0.000000	-0.591565	0.000000	0.000000	0.000000	-0.007164	0.032961	0.032706	0.000000	0.000000	2.000000	174.000000	0.000000
15392.579047	0.097102	0.580318	0.011940	88.009338	-16.039532	24.563732	0.143684	0.000000	-0.591565	0.000000	0.000000	0.000000	-0.007164	0.032961	0.032706	0.000000	0.000000	2.000000	174.000000	0.000000
15392.582380	0.097102	0.580318	0.011940	87.995430	-15.836854	24.771866	0.144878	0.000000	-0.597016	0.000000	0.000000	0.000000	-0.007164	0.032961	0.032706	0.000000	0.000000	2.000000	174.000000	0.000000
15392.585714	0.097102	0.580318	0.011940	87.995430	-15.836854	24.771866	0.144878	0.000000	-0.597016	0.000000	0.000000	0.000000	-0.007164	0.032961	0.032706	0.000000	0.000000	2.000000	174.000000	0.000000
15392.589047	0.097080	0.580402	0.012056	87.995430	-15.836854	24.771866	0.144878	0.000000	-0.597016	0.000000	0.000000	0.000000	-0.006759	0.025127	0.034673	0.000000	0.000000	2.000000	174.000000	0.000000
15392.592380	0.097080	0.580402	0.012056	87.987144	-15.718830	24.895523	0.144878	0.000000	-0.597016	0.000000	0.000000	0.000000	-0.006759	0.025127	0.034673	0.000000	0.000000	2.000000	174.000000	0.000000
15392.595714	0.097080	0.580402	0.012056	87.987144	-15.718830	24.895523	0.144878	0.000000	-0.597016	0.000000	0.000000	0.000000	-0.006759	0.025127	0.034673	0.000000	0.000000	2.000000	174.000000	0.000000
15392.599047	0.097080	0.580402	0.012056	87.987144	-15.718830	24.895523	0.144878	0.000000	-0.597016	0.000000	0.000000	0.000000	-0.006759	0.025127	0.034673	0.000000	0.000000	2.000000	174.000000	0.000000
15392.602380	0.097029	0.580519	0.012146	87.978798	-15.599083	25.017994	0.146005	0.000000	-0.602795	0.000000	0.000000	0.000000	-0.015303	0.035343	0.027103	0.000000	0.000000	2.000000	174.000000	0.000000
15392.605714	0.097029	0.580519	0.012146	87.978798	-15.599083	25.017994	0.146005	0.000000	-0.602795	0.000000	0.000000	0.000000	-0.015303	0.035343	0.027103	0.000000	0.000000	2.000000	174.000000	0.000000
15392.609047	0.097029	0.580519	0.012146	87.978798	-15.599083	25.017994	0.146005	0.000000	-0.602795	0.000000	0.000000	0.000000	-0.015303	0.035343	0.027103	0.000000	0.000000	2.000000	174.000000	0.000000
15392.612380	0.097029	0.580519	0.012146	87.973190	-15.517941	25.099125	0.148555	0.000000	-0.607312	0.000000	0.000000	0.000000	-0.015303	0.035343	0.027103	0.000000	0.000000	2.000000	174.000000	0.000000
15392.615714	0.097026	0.580572	0.012133	87.973190	-15.517941	25.099125	0.148555	0.000000	-0.607312	0.000000	0.000000	0.000000	-0.000821	0.015702	-0.003959	0.000000	0.000000	2.000000	174.000000	0.000000
15392.619047	0.097026	0.580572	0.012133	87.973190	-15.517941	25.099125	0.148555	0.000000	-0.607312	0.000000	0.000000	0.000000	-0.000821	0.015702	-0.003959	0.000000	0.000000	2.000000	174.000000	0.000000
15392.622380	0.097026	0.580572	0.012133	87.970497	-15.477634	25.139482	0.148692	0.000000	-0.606652	0.000000	0.000000	0.000000	-0.000821	0.015702	-0.003959	0.000000	0.000000	2.000000	174.000000	0.000000
15392.625714	0.097026	0.580572	0.012133	87.970497	-15.477634	25.139482	0.148692	0.000000	-0.606652	0.000000	0.000000	0.000000	-0.000821	0.015702	-0.003959	0.000000	0.000000	2.000000	174.000000	0.000000
15392.629047	0.097020	0.580606	0.012103	87.970497	-15.477634	25.139482	0.148692	0.000000	-0.606652	0.000000	0.000000	0.000000	-0.001850	0.010201	-0.008946	0.000000	0.000000	2.000000	174.000000	0.000000
15392.632380	0.097020	0.580606	0.012103	87.970299	-15.474870	25.139513	0.148692	0.000000	-0.606652	0.000000	0.000000	0.000000	-0.001850	0.010201	-0.008946	0.000000	0.000000	2.000000	174.000000	0.000000
15392.635714	0.097020	0.580606	0.012103	87.970299	-15.474870	25.139513	0.148692	0.000000	-0.606652	0.000000	0.000000	0.000000	-0.001850	0.010201	-0.008946	0.000000	0.000000	2.000000	174.000000	0.000000
15392.639047	0.097020	0.580606	0.012103	87.970299	-15.474870	25.139513	0.148692	0.000000	-0.606652	0.000000	0.000000	0.000000	-0.001850	0.010201	-0.008946	0.000000	0.000000	2.000000	174.000000	0.000000
15392.642380	0.097047	0.580682	0.012011	87.964813	-15.391685	25.220053	0.149000	0.000000	-0.605161	0.000000	0.000000	0.000000	0.008225	0.022769	-0.027625	0.000000	0.000000	2.000000	174.000000	0.000000
15392.645714	0.097047	0.580682	0.012011	87.964813	-15.391685	25.220053	0.149000	0.000000	-0.605161	0.000000	0.000000	0.000000	0.008225	0.022769	-0.027625	0.000000	0.000000	2.000000	174.000000	0.000000
15392.649047	0.097047	0.580682	0.012011	87.964813	-15.391685	25.220053	0.149000	0.000000	-0.605161	0.000000	0.000000	0.000000	0.008225	0.022769	-0.027625	0.000000	0.000000	2.000000	174.000000	0.000000
15392.652380	0.097047	0.580682	0.012011	87.964905	-15.394485	25.220062	0.147629	0.000000	-0.600557	0.000000	0.000000	0.000000	0.008225	0.022769	-0.027625	0.000000	0.000000	2.000000	174.000000	0.000000
15392.655714	0.097025	0.580682	0.012016	87.964905	-15.394485	25.220062	0.147629	0.000000	-0.600557	0.000000	0.000000	0.000000	-0.006684	0.000006	0.001382	0.000000	0.000000	2.000000	174.000000	0.000000
15392.659047	0.097025	0.580682	0.012016	87.964905	-15.394485	25.220062	0.147629	0.000000	-0.600557	0.000000	0.000000	0.000000	-0.006684	0.000006	0.001382	0.000000	0.000000	2.000000	174.000000	0.000000
15392.662380	0.097025	0.580682	0.012016	87.961349	-15.400805	25.217550	0.148743	0.000000	-0.600787	0.000000	0.000000	0.000000	-0.006684	0.000006	0.001382	0.000000	0.000000	2.000000	174.000000	0.000000
15392.665714	0.097025	0.580682	0.012016	87.961349	-15.400805	25.217550	0.148743	0.000000	-0.600787	0.000000	0.000000	0.000000	-0.006684	0.000006	0.001382	0.000000	1.000000	2.000000	174.000000	0.000000
15392.669047	0.096984	0.580700	0.012042	87.961349	-15.400805	25.217550	0.148743	0.000000	-0.600787	0.000000	0.000000	0.000000	-0.012335	0.005500	0.007747	0.000000	1.000000	2.000000	174.000000	0.000000
