# Supplementary material for: Haptic Guidance Needs to Be Intuitive Not Just Informative to Improve Human Motor Accuracy
Source: PLoS One. 2016 Mar 16;11(3):e0150912. doi: 10.1371/journal.pone.0150912 (PMC4794196; doi:10.1371/journal.pone.0150912)
Supplement: S1 Data — (ZIP) [file pone.0150912.s001.zip › Subject6/exp1_0175.txt]

Time	PosX	PosY	PosZ	RotX	RotY	RotZ	ForceX	ForceY	ForceZ	MomentX	MomentY	MomentZ	VelocityX	VelocityY	VelocityZ	CalibratedWeight	ButtonDown	Condition	Trial	Visual
15393.999924	-0.005307	0.501716	0.248346	78.501366	45.222210	69.198700	0.000000	0.000000	0.000000	0.000000	0.000000	0.000000	-0.040233	-0.092514	0.005561	0.000000	1.000000	2.000000	175.000000	1.000000
15394.003257	-0.005307	0.501716	0.248346	78.531662	45.554810	69.591064	-1.781375	0.000000	-4.671906	0.000000	0.000000	0.000000	-0.040233	-0.092514	0.005561	0.000000	1.000000	2.000000	175.000000	1.000000
15394.006591	-0.005738	0.501181	0.247836	78.531662	45.554810	69.591064	-1.781375	0.000000	-4.671906	0.000000	0.000000	0.000000	-0.129382	-0.160396	-0.152948	0.000000	1.000000	2.000000	175.000000	1.000000
15394.009924	-0.005738	0.501181	0.247836	78.531662	45.554810	69.591064	-1.781375	0.000000	-4.671906	0.000000	0.000000	0.000000	-0.129382	-0.160396	-0.152948	0.000000	1.000000	2.000000	175.000000	1.000000
15394.013257	-0.006470	0.500882	0.247372	78.572296	45.827145	69.925102	-1.781375	0.000000	-4.671906	0.000000	0.000000	0.000000	-0.219623	-0.089722	-0.139407	0.000000	1.000000	2.000000	175.000000	1.000000
15394.016591	-0.006470	0.500882	0.247372	78.572296	45.827145	69.925102	-1.781375	0.000000	-4.671906	0.000000	0.000000	0.000000	-0.219623	-0.089722	-0.139407	0.000000	1.000000	2.000000	175.000000	1.000000
15394.019924	-0.006470	0.500882	0.247372	78.572296	45.827145	69.925102	-1.781375	0.000000	-4.671906	0.000000	0.000000	0.000000	-0.219623	-0.089722	-0.139407	0.000000	1.000000	2.000000	175.000000	1.000000
15394.023257	-0.007396	0.500204	0.246385	78.604698	46.502449	70.573112	-1.768299	0.000000	-4.676871	0.000000	0.000000	0.000000	-0.277860	-0.203386	-0.295930	0.000000	1.000000	2.000000	175.000000	1.000000
15394.026591	-0.007396	0.500204	0.246385	78.604698	46.502449	70.573112	-1.768299	0.000000	-4.676871	0.000000	0.000000	0.000000	-0.277860	-0.203386	-0.295930	0.000000	1.000000	2.000000	175.000000	1.000000
15394.029924	-0.007396	0.500204	0.246385	78.604698	46.502449	70.573112	-1.768299	0.000000	-4.676871	0.000000	0.000000	0.000000	-0.277860	-0.203386	-0.295930	0.000000	1.000000	2.000000	175.000000	1.000000
15394.033257	-0.007983	0.499761	0.245113	78.477730	47.851307	71.607353	-1.759100	0.000000	-4.680338	0.000000	0.000000	0.000000	-0.176037	-0.132965	-0.381676	0.000000	1.000000	2.000000	175.000000	1.000000
15394.036591	-0.007983	0.499761	0.245113	78.477730	47.851307	71.607353	-1.759100	0.000000	-4.680338	0.000000	0.000000	0.000000	-0.176037	-0.132965	-0.381676	0.000000	1.000000	2.000000	175.000000	1.000000
15394.039924	-0.007983	0.499761	0.245113	78.477730	47.851307	71.607353	-1.759100	0.000000	-4.680338	0.000000	0.000000	0.000000	-0.176037	-0.132965	-0.381676	0.000000	1.000000	2.000000	175.000000	1.000000
15394.043257	-0.008597	0.498917	0.243540	78.187851	49.868053	73.382286	-1.757283	0.000000	-4.681021	0.000000	0.000000	0.000000	-0.184264	-0.253252	-0.472002	0.000000	1.000000	2.000000	175.000000	1.000000
15394.046591	-0.008597	0.498917	0.243540	78.187851	49.868053	73.382286	-1.757283	0.000000	-4.681021	0.000000	0.000000	0.000000	-0.184264	-0.253252	-0.472002	0.000000	1.000000	2.000000	175.000000	1.000000
15394.049924	-0.008597	0.498917	0.243540	78.187851	49.868053	73.382286	-1.757283	0.000000	-4.681021	0.000000	0.000000	0.000000	-0.184264	-0.253252	-0.472002	0.000000	1.000000	2.000000	175.000000	1.000000
15394.053257	-0.009076	0.498192	0.241987	77.684082	51.384819	75.283150	-1.756886	0.000000	-4.681170	0.000000	0.000000	0.000000	-0.143663	-0.217372	-0.465940	0.000000	1.000000	2.000000	175.000000	1.000000
15394.056591	-0.009076	0.498192	0.241987	77.684082	51.384819	75.283150	-1.756886	0.000000	-4.681170	0.000000	0.000000	0.000000	-0.143663	-0.217372	-0.465940	0.000000	1.000000	2.000000	175.000000	1.000000
15394.059924	-0.009076	0.498192	0.241987	77.684082	51.384819	75.283150	-1.756886	0.000000	-4.681170	0.000000	0.000000	0.000000	-0.143663	-0.217372	-0.465940	0.000000	1.000000	2.000000	175.000000	1.000000
15394.063257	-0.009586	0.497450	0.240412	77.028969	51.245167	75.786629	-1.758649	0.000000	-4.680508	0.000000	0.000000	0.000000	-0.152849	-0.222616	-0.472416	0.000000	1.000000	2.000000	175.000000	1.000000
15394.066591	-0.009586	0.497450	0.240412	77.028969	51.245167	75.786629	-1.758649	0.000000	-4.680508	0.000000	0.000000	0.000000	-0.152849	-0.222616	-0.472416	0.000000	1.000000	2.000000	175.000000	1.000000
15394.069924	-0.009586	0.497450	0.240412	77.028969	51.245167	75.786629	-1.758649	0.000000	-4.680508	0.000000	0.000000	0.000000	-0.152849	-0.222616	-0.472416	0.000000	1.000000	2.000000	175.000000	1.000000
15394.073257	-0.010092	0.496783	0.238762	76.405090	49.564587	74.620018	-1.760051	0.000000	-4.679981	0.000000	0.000000	0.000000	-0.151807	-0.200109	-0.494979	0.000000	1.000000	2.000000	175.000000	1.000000
15394.076591	-0.010092	0.496783	0.238762	76.405090	49.564587	74.620018	-1.760051	0.000000	-4.679981	0.000000	0.000000	0.000000	-0.151807	-0.200109	-0.494979	0.000000	1.000000	2.000000	175.000000	1.000000
15394.079924	-0.010092	0.496783	0.238762	76.405090	49.564587	74.620018	-1.760051	0.000000	-4.679981	0.000000	0.000000	0.000000	-0.151807	-0.200109	-0.494979	0.000000	1.000000	2.000000	175.000000	1.000000
15394.083257	-0.010759	0.496057	0.237025	75.909714	47.140434	72.529610	-1.762017	0.000000	-4.679241	0.000000	0.000000	0.000000	-0.200105	-0.217811	-0.521053	0.000000	1.000000	2.000000	175.000000	1.000000
15394.086591	-0.010759	0.496057	0.237025	75.909714	47.140434	72.529610	-1.762017	0.000000	-4.679241	0.000000	0.000000	0.000000	-0.200105	-0.217811	-0.521053	0.000000	1.000000	2.000000	175.000000	1.000000
15394.089924	-0.010759	0.496057	0.237025	75.909714	47.140434	72.529610	-1.762017	0.000000	-4.679241	0.000000	0.000000	0.000000	-0.200105	-0.217811	-0.521053	0.000000	1.000000	2.000000	175.000000	1.000000
15394.093257	-0.011454	0.495386	0.235196	75.464485	44.674179	70.317902	-1.761792	0.000000	-4.679326	0.000000	0.000000	0.000000	-0.208477	-0.201295	-0.548784	0.000000	1.000000	2.000000	175.000000	1.000000
15394.096591	-0.011454	0.495386	0.235196	75.464485	44.674179	70.317902	-1.761792	0.000000	-4.679326	0.000000	0.000000	0.000000	-0.208477	-0.201295	-0.548784	0.000000	1.000000	2.000000	175.000000	1.000000
15394.099924	-0.011454	0.495386	0.235196	75.464485	44.674179	70.317902	-1.761792	0.000000	-4.679326	0.000000	0.000000	0.000000	-0.208477	-0.201295	-0.548784	0.000000	1.000000	2.000000	175.000000	1.000000
15394.103257	-0.011979	0.494806	0.233242	74.983749	42.634415	68.557373	-1.761684	0.000000	-4.679366	0.000000	0.000000	0.000000	-0.157504	-0.174064	-0.586134	0.000000	1.000000	2.000000	175.000000	1.000000
15394.106591	-0.011979	0.494806	0.233242	74.983749	42.634415	68.557373	-1.761684	0.000000	-4.679366	0.000000	0.000000	0.000000	-0.157504	-0.174064	-0.586134	0.000000	1.000000	2.000000	175.000000	1.000000
15394.109924	-0.011979	0.494806	0.233242	74.983749	42.634415	68.557373	-1.761684	0.000000	-4.679366	0.000000	0.000000	0.000000	-0.157504	-0.174064	-0.586134	0.000000	1.000000	2.000000	175.000000	1.000000
15394.113257	-0.012402	0.494377	0.231241	74.440735	41.072102	67.352333	-1.765382	0.000000	-4.677972	0.000000	0.000000	0.000000	-0.126882	-0.128776	-0.600384	0.000000	1.000000	2.000000	175.000000	1.000000
15394.116591	-0.012402	0.494377	0.231241	74.440735	41.072102	67.352333	-1.765382	0.000000	-4.677972	0.000000	0.000000	0.000000	-0.126882	-0.128776	-0.600384	0.000000	1.000000	2.000000	175.000000	1.000000
15394.119924	-0.012402	0.494377	0.231241	74.440735	41.072102	67.352333	-1.765382	0.000000	-4.677972	0.000000	0.000000	0.000000	-0.126882	-0.128776	-0.600384	0.000000	1.000000	2.000000	175.000000	1.000000
15394.123257	-0.012756	0.494154	0.229205	73.853310	39.870041	66.458138	-1.771263	0.000000	-4.675749	0.000000	0.000000	0.000000	-0.106337	-0.066717	-0.610756	0.000000	0.000000	2.000000	175.000000	1.000000
15394.126591	-0.012756	0.494154	0.229205	73.853310	39.870041	66.458138	-1.771263	0.000000	-4.675749	0.000000	0.000000	0.000000	-0.106337	-0.066717	-0.610756	0.000000	0.000000	2.000000	175.000000	1.000000
15394.129924	-0.012756	0.494154	0.229205	73.853310	39.870041	66.458138	-1.771263	0.000000	-4.675749	0.000000	0.000000	0.000000	-0.106337	-0.066717	-0.610756	0.000000	0.000000	2.000000	175.000000	1.000000
15394.133257	-0.013043	0.494137	0.227135	73.296547	38.786972	65.426926	-1.778691	0.000000	-4.672928	0.000000	0.000000	0.000000	-0.085947	-0.005221	-0.621084	0.000000	0.000000	2.000000	175.000000	1.000000
15394.136591	-0.013043	0.494137	0.227135	73.296547	38.786972	65.426926	-1.778691	0.000000	-4.672928	0.000000	0.000000	0.000000	-0.085947	-0.005221	-0.621084	0.000000	0.000000	2.000000	175.000000	1.000000
15394.139924	-0.013043	0.494137	0.227135	73.296547	38.786972	65.426926	-1.778691	0.000000	-4.672928	0.000000	0.000000	0.000000	-0.085947	-0.005221	-0.621084	0.000000	0.000000	2.000000	175.000000	1.000000
15394.143257	-0.013295	0.494325	0.225062	72.856949	37.542881	63.806843	-1.787693	0.000000	-4.669491	0.000000	0.000000	0.000000	-0.075628	0.056269	-0.621689	0.000000	0.000000	2.000000	175.000000	1.000000
15394.146591	-0.013295	0.494325	0.225062	72.856949	37.542881	63.806843	-1.787693	0.000000	-4.669491	0.000000	0.000000	0.000000	-0.075628	0.056269	-0.621689	0.000000	0.000000	2.000000	175.000000	1.000000
15394.149924	-0.013295	0.494325	0.225062	72.856949	37.542881	63.806843	-1.787693	0.000000	-4.669491	0.000000	0.000000	0.000000	-0.075628	0.056269	-0.621689	0.000000	0.000000	2.000000	175.000000	1.000000
15394.153257	-0.013707	0.494735	0.223000	72.550262	36.133408	61.911678	-1.797476	0.000000	-4.665734	0.000000	0.000000	0.000000	-0.123609	0.123052	-0.618743	0.000000	0.000000	2.000000	175.000000	1.000000
15394.156591	-0.013707	0.494735	0.223000	72.550262	36.133408	61.911678	-1.797476	0.000000	-4.665734	0.000000	0.000000	0.000000	-0.123609	0.123052	-0.618743	0.000000	0.000000	2.000000	175.000000	1.000000
15394.159924	-0.013707	0.494735	0.223000	72.550262	36.133408	61.911678	-1.797476	0.000000	-4.665734	0.000000	0.000000	0.000000	-0.123609	0.123052	-0.618743	0.000000	0.000000	2.000000	175.000000	1.000000
15394.163257	-0.014276	0.495344	0.220898	72.293312	34.916080	60.698978	-1.804439	0.000000	-4.663046	0.000000	0.000000	0.000000	-0.170848	0.182851	-0.630595	0.000000	0.000000	2.000000	175.000000	1.000000
15394.166591	-0.014276	0.495344	0.220898	72.293312	34.916080	60.698978	-1.804439	0.000000	-4.663046	0.000000	0.000000	0.000000	-0.170848	0.182851	-0.630595	0.000000	0.000000	2.000000	175.000000	1.000000
15394.169924	-0.014276	0.495344	0.220898	72.293312	34.916080	60.698978	-1.804439	0.000000	-4.663046	0.000000	0.000000	0.000000	-0.170848	0.182851	-0.630595	0.000000	0.000000	2.000000	175.000000	1.000000
15394.173257	-0.014906	0.496172	0.218807	72.142334	34.179703	60.064869	-1.808915	0.000000	-4.661312	0.000000	0.000000	0.000000	-0.189050	0.248461	-0.627387	0.000000	0.000000	2.000000	175.000000	1.000000
15394.176591	-0.014906	0.496172	0.218807	72.142334	34.179703	60.064869	-1.808915	0.000000	-4.661312	0.000000	0.000000	0.000000	-0.189050	0.248461	-0.627387	0.000000	0.000000	2.000000	175.000000	1.000000
15394.179924	-0.014906	0.496172	0.218807	72.142334	34.179703	60.064869	-1.808915	0.000000	-4.661312	0.000000	0.000000	0.000000	-0.189050	0.248461	-0.627387	0.000000	0.000000	2.000000	175.000000	1.000000
15394.183257	-0.015785	0.497134	0.216557	72.300629	34.585426	60.534061	-1.812272	0.000000	-4.660007	0.000000	0.000000	0.000000	-0.263515	0.288417	-0.674812	0.000000	0.000000	2.000000	175.000000	1.000000
15394.186591	-0.015785	0.497134	0.216557	72.300629	34.585426	60.534061	-1.812272	0.000000	-4.660007	0.000000	0.000000	0.000000	-0.263515	0.288417	-0.674812	0.000000	0.000000	2.000000	175.000000	1.000000
15394.189924	-0.015785	0.497134	0.216557	72.300629	34.585426	60.534061	-1.812272	0.000000	-4.660007	0.000000	0.000000	0.000000	-0.263515	0.288417	-0.674812	0.000000	0.000000	2.000000	175.000000	1.000000
15394.193257	-0.016780	0.498243	0.214132	72.684113	35.950817	61.860840	-1.812205	0.000000	-4.660033	0.000000	0.000000	0.000000	-0.298629	0.332894	-0.727606	0.000000	0.000000	2.000000	175.000000	1.000000
15394.196591	-0.016780	0.498243	0.214132	72.684113	35.950817	61.860840	-1.812205	0.000000	-4.660033	0.000000	0.000000	0.000000	-0.298629	0.332894	-0.727606	0.000000	0.000000	2.000000	175.000000	1.000000
15394.199924	-0.016780	0.498243	0.214132	72.684113	35.950817	61.860840	-1.812205	0.000000	-4.660033	0.000000	0.000000	0.000000	-0.298629	0.332894	-0.727606	0.000000	0.000000	2.000000	175.000000	1.000000
15394.203257	-0.017827	0.499518	0.211545	73.098396	37.791550	63.444916	-1.811217	0.000000	-4.660418	0.000000	0.000000	0.000000	-0.314146	0.382330	-0.776077	0.000000	0.000000	2.000000	175.000000	1.000000
15394.206591	-0.017827	0.499518	0.211545	73.098396	37.791550	63.444916	-1.811217	0.000000	-4.660418	0.000000	0.000000	0.000000	-0.314146	0.382330	-0.776077	0.000000	0.000000	2.000000	175.000000	1.000000
15394.209924	-0.017827	0.499518	0.211545	73.098396	37.791550	63.444916	-1.811217	0.000000	-4.660418	0.000000	0.000000	0.000000	-0.314146	0.382330	-0.776077	0.000000	0.000000	2.000000	175.000000	1.000000
15394.213257	-0.018956	0.500862	0.208782	73.447037	39.913807	65.213501	-1.810417	0.000000	-4.660728	0.000000	0.000000	0.000000	-0.338572	0.403215	-0.829013	0.000000	0.000000	2.000000	175.000000	1.000000
15394.216591	-0.018956	0.500862	0.208782	73.447037	39.913807	65.213501	-1.810417	0.000000	-4.660728	0.000000	0.000000	0.000000	-0.338572	0.403215	-0.829013	0.000000	0.000000	2.000000	175.000000	1.000000
15394.219924	-0.018956	0.500862	0.208782	73.447037	39.913807	65.213501	-1.810417	0.000000	-4.660728	0.000000	0.000000	0.000000	-0.338572	0.403215	-0.829013	0.000000	0.000000	2.000000	175.000000	1.000000
15394.223257	-0.020163	0.502326	0.205818	73.715797	42.183270	67.310692	-1.809347	0.000000	-4.661144	0.000000	0.000000	0.000000	-0.362149	0.439315	-0.889059	0.000000	0.000000	2.000000	175.000000	1.000000
15394.226591	-0.020163	0.502326	0.205818	73.715797	42.183270	67.310692	-1.809347	0.000000	-4.661144	0.000000	0.000000	0.000000	-0.362149	0.439315	-0.889059	0.000000	0.000000	2.000000	175.000000	1.000000
15394.229924	-0.020163	0.502326	0.205818	73.715797	42.183270	67.310692	-1.809347	0.000000	-4.661144	0.000000	0.000000	0.000000	-0.362149	0.439315	-0.889059	0.000000	0.000000	2.000000	175.000000	1.000000
15394.233257	-0.021445	0.503814	0.202605	73.916840	44.527855	69.783348	-1.808229	0.000000	-4.661577	0.000000	0.000000	0.000000	-0.384532	0.446260	-0.963763	0.000000	0.000000	2.000000	175.000000	1.000000
15394.236591	-0.021445	0.503814	0.202605	73.916840	44.527855	69.783348	-1.808229	0.000000	-4.661577	0.000000	0.000000	0.000000	-0.384532	0.446260	-0.963763	0.000000	0.000000	2.000000	175.000000	1.000000
15394.239924	-0.021445	0.503814	0.202605	73.916840	44.527855	69.783348	-1.808229	0.000000	-4.661577	0.000000	0.000000	0.000000	-0.384532	0.446260	-0.963763	0.000000	0.000000	2.000000	175.000000	1.000000
15394.243257	-0.022860	0.505358	0.199135	74.077431	46.838112	72.400429	-1.807517	0.000000	-4.661854	0.000000	0.000000	0.000000	-0.424673	0.463086	-1.041093	0.000000	0.000000	2.000000	175.000000	1.000000
15394.246591	-0.022860	0.505358	0.199135	74.077431	46.838112	72.400429	-1.807517	0.000000	-4.661854	0.000000	0.000000	0.000000	-0.424673	0.463086	-1.041093	0.000000	0.000000	2.000000	175.000000	1.000000
15394.249924	-0.022860	0.505358	0.199135	74.077431	46.838112	72.400429	-1.807517	0.000000	-4.661854	0.000000	0.000000	0.000000	-0.424673	0.463086	-1.041093	0.000000	0.000000	2.000000	175.000000	1.000000
15394.253257	-0.024435	0.506951	0.195366	74.241791	48.986324	74.673531	-1.806091	0.000000	-4.662406	0.000000	0.000000	0.000000	-0.472407	0.478045	-1.130660	0.000000	0.000000	2.000000	175.000000	1.000000
15394.256591	-0.024435	0.506951	0.195366	74.241791	48.986324	74.673531	-1.806091	0.000000	-4.662406	0.000000	0.000000	0.000000	-0.472407	0.478045	-1.130660	0.000000	0.000000	2.000000	175.000000	1.000000
15394.259924	-0.024435	0.506951	0.195366	74.241791	48.986324	74.673531	-1.806091	0.000000	-4.662406	0.000000	0.000000	0.000000	-0.472407	0.478045	-1.130660	0.000000	0.000000	2.000000	175.000000	1.000000
15394.263257	-0.026164	0.508574	0.191312	74.424507	50.973663	76.443817	-1.803709	0.000000	-4.663329	0.000000	0.000000	0.000000	-0.518664	0.486827	-1.216353	0.000000	0.000000	2.000000	175.000000	1.000000
15394.266591	-0.026164	0.508574	0.191312	74.424507	50.973663	76.443817	-1.803709	0.000000	-4.663329	0.000000	0.000000	0.000000	-0.518664	0.486827	-1.216353	0.000000	0.000000	2.000000	175.000000	1.000000
15394.269924	-0.026164	0.508574	0.191312	74.424507	50.973663	76.443817	-1.803709	0.000000	-4.663329	0.000000	0.000000	0.000000	-0.518664	0.486827	-1.216353	0.000000	0.000000	2.000000	175.000000	1.000000
15394.273257	-0.028012	0.510260	0.186999	74.592094	52.782475	77.952400	-1.800302	0.000000	-4.664645	0.000000	0.000000	0.000000	-0.554348	0.505835	-1.293739	0.000000	0.000000	2.000000	175.000000	1.000000
15394.276591	-0.028012	0.510260	0.186999	74.592094	52.782475	77.952400	-1.800302	0.000000	-4.664645	0.000000	0.000000	0.000000	-0.554348	0.505835	-1.293739	0.000000	0.000000	2.000000	175.000000	1.000000
15394.279924	-0.028012	0.510260	0.186999	74.592094	52.782475	77.952400	-1.800302	0.000000	-4.664645	0.000000	0.000000	0.000000	-0.554348	0.505835	-1.293739	0.000000	0.000000	2.000000	175.000000	1.000000
15394.283257	-0.029944	0.511954	0.182447	74.704857	54.486351	79.516983	-1.796317	0.000000	-4.666182	0.000000	0.000000	0.000000	-0.579553	0.508169	-1.365694	0.000000	0.000000	2.000000	175.000000	1.000000
15394.286591	-0.029944	0.511954	0.182447	74.704857	54.486351	79.516983	-1.796317	0.000000	-4.666182	0.000000	0.000000	0.000000	-0.579553	0.508169	-1.365694	0.000000	0.000000	2.000000	175.000000	1.000000
15394.289924	-0.029944	0.511954	0.182447	74.704857	54.486351	79.516983	-1.796317	0.000000	-4.666182	0.000000	0.000000	0.000000	-0.579553	0.508169	-1.365694	0.000000	0.000000	2.000000	175.000000	1.000000
15394.293257	-0.031867	0.513674	0.177707	74.741341	56.059067	81.235268	-1.792320	0.000000	-4.667718	0.000000	0.000000	0.000000	-0.576892	0.516072	-1.422110	0.000000	0.000000	2.000000	175.000000	1.000000
15394.296591	-0.031867	0.513674	0.177707	74.741341	56.059067	81.235268	-1.792320	0.000000	-4.667718	0.000000	0.000000	0.000000	-0.576892	0.516072	-1.422110	0.000000	0.000000	2.000000	175.000000	1.000000
15394.299924	-0.031867	0.513674	0.177707	74.741341	56.059067	81.235268	-1.792320	0.000000	-4.667718	0.000000	0.000000	0.000000	-0.576892	0.516072	-1.422110	0.000000	0.000000	2.000000	175.000000	1.000000
15394.303257	-0.033750	0.515455	0.172810	74.724617	57.523552	82.891891	-1.789967	0.000000	-4.668621	0.000000	0.000000	0.000000	-0.564980	0.534262	-1.469136	0.000000	0.000000	2.000000	175.000000	1.000000
15394.306591	-0.033750	0.515455	0.172810	74.724617	57.523552	82.891891	-1.789967	0.000000	-4.668621	0.000000	0.000000	0.000000	-0.564980	0.534262	-1.469136	0.000000	0.000000	2.000000	175.000000	1.000000
15394.309924	-0.033750	0.515455	0.172810	74.724617	57.523552	82.891891	-1.789967	0.000000	-4.668621	0.000000	0.000000	0.000000	-0.564980	0.534262	-1.469136	0.000000	0.000000	2.000000	175.000000	1.000000
15394.313257	-0.035621	0.517239	0.167739	74.691833	58.751736	84.248497	-1.789832	0.000000	-4.668672	0.000000	0.000000	0.000000	-0.561238	0.535347	-1.521291	0.000000	0.000000	2.000000	175.000000	1.000000
15394.316591	-0.035621	0.517239	0.167739	74.691833	58.751736	84.248497	-1.789832	0.000000	-4.668672	0.000000	0.000000	0.000000	-0.561238	0.535347	-1.521291	0.000000	0.000000	2.000000	175.000000	1.000000
15394.319924	-0.035621	0.517239	0.167739	74.691833	58.751736	84.248497	-1.789832	0.000000	-4.668672	0.000000	0.000000	0.000000	-0.561238	0.535347	-1.521291	0.000000	0.000000	2.000000	175.000000	1.000000
15394.323257	-0.037478	0.519062	0.162524	74.727242	59.714603	85.432312	-1.791610	0.000000	-4.667990	0.000000	0.000000	0.000000	-0.557313	0.546767	-1.564307	0.000000	0.000000	2.000000	175.000000	1.000000
15394.326591	-0.037478	0.519062	0.162524	74.727242	59.714603	85.432312	-1.791610	0.000000	-4.667990	0.000000	0.000000	0.000000	-0.557313	0.546767	-1.564307	0.000000	0.000000	2.000000	175.000000	1.000000
15394.329924	-0.037478	0.519062	0.162524	74.727242	59.714603	85.432312	-1.791610	0.000000	-4.667990	0.000000	0.000000	0.000000	-0.557313	0.546767	-1.564307	0.000000	0.000000	2.000000	175.000000	1.000000
15394.333257	-0.039411	0.520923	0.157195	74.849602	60.434055	86.349808	-1.795203	0.000000	-4.666609	0.000000	0.000000	0.000000	-0.579647	0.558223	-1.598655	0.000000	0.000000	2.000000	175.000000	1.000000
15394.336591	-0.039411	0.520923	0.157195	74.849602	60.434055	86.349808	-1.795203	0.000000	-4.666609	0.000000	0.000000	0.000000	-0.579647	0.558223	-1.598655	0.000000	0.000000	2.000000	175.000000	1.000000
15394.339924	-0.039411	0.520923	0.157195	74.849602	60.434055	86.349808	-1.795203	0.000000	-4.666609	0.000000	0.000000	0.000000	-0.579647	0.558223	-1.598655	0.000000	0.000000	2.000000	175.000000	1.000000
15394.343257	-0.041384	0.522818	0.151752	74.967239	60.937130	87.048904	-1.798249	0.000000	-4.665437	0.000000	0.000000	0.000000	-0.592033	0.568709	-1.633054	0.000000	0.000000	2.000000	175.000000	1.000000
15394.346591	-0.041384	0.522818	0.151752	74.967239	60.937130	87.048904	-1.798249	0.000000	-4.665437	0.000000	0.000000	0.000000	-0.592033	0.568709	-1.633054	0.000000	0.000000	2.000000	175.000000	1.000000
15394.349924	-0.041384	0.522818	0.151752	74.967239	60.937130	87.048904	-1.798249	0.000000	-4.665437	0.000000	0.000000	0.000000	-0.592033	0.568709	-1.633054	0.000000	0.000000	2.000000	175.000000	1.000000
15394.353257	-0.043369	0.524717	0.146235	75.054604	61.390663	87.682274	-1.801585	0.000000	-4.664150	0.000000	0.000000	0.000000	-0.595621	0.569504	-1.655182	0.000000	0.000000	2.000000	175.000000	1.000000
15394.356591	-0.043369	0.524717	0.146235	75.054604	61.390663	87.682274	-1.801585	0.000000	-4.664150	0.000000	0.000000	0.000000	-0.595621	0.569504	-1.655182	0.000000	0.000000	2.000000	175.000000	1.000000
15394.359924	-0.043369	0.524717	0.146235	75.054604	61.390663	87.682274	-1.801585	0.000000	-4.664150	0.000000	0.000000	0.000000	-0.595621	0.569504	-1.655182	0.000000	0.000000	2.000000	175.000000	1.000000
15394.363257	-0.045366	0.526601	0.140664	75.135406	61.838047	88.142319	-1.805627	0.000000	-4.662586	0.000000	0.000000	0.000000	-0.598967	0.565448	-1.671318	0.000000	0.000000	2.000000	175.000000	1.000000
15394.366591	-0.045366	0.526601	0.140664	75.135406	61.838047	88.142319	-1.805627	0.000000	-4.662586	0.000000	0.000000	0.000000	-0.598967	0.565448	-1.671318	0.000000	0.000000	2.000000	175.000000	1.000000
15394.369924	-0.045366	0.526601	0.140664	75.135406	61.838047	88.142319	-1.805627	0.000000	-4.662586	0.000000	0.000000	0.000000	-0.598967	0.565448	-1.671318	0.000000	0.000000	2.000000	175.000000	1.000000
15394.373257	-0.047342	0.528485	0.135020	75.212440	62.270206	88.318520	-1.810262	0.000000	-4.660789	0.000000	0.000000	0.000000	-0.592756	0.565194	-1.692963	0.000000	0.000000	2.000000	175.000000	1.000000
15394.376591	-0.047342	0.528485	0.135020	75.212440	62.270206	88.318520	-1.810262	0.000000	-4.660789	0.000000	0.000000	0.000000	-0.592756	0.565194	-1.692963	0.000000	0.000000	2.000000	175.000000	1.000000
15394.379924	-0.047342	0.528485	0.135020	75.212440	62.270206	88.318520	-1.810262	0.000000	-4.660789	0.000000	0.000000	0.000000	-0.592756	0.565194	-1.692963	0.000000	0.000000	2.000000	175.000000	1.000000
15394.383257	-0.049217	0.530358	0.129370	75.293304	62.632298	88.357903	-1.816735	0.000000	-4.658269	0.000000	0.000000	0.000000	-0.562475	0.561638	-1.695023	0.000000	0.000000	2.000000	175.000000	1.000000
15394.386591	-0.049217	0.530358	0.129370	75.293304	62.632298	88.357903	-1.816735	0.000000	-4.658269	0.000000	0.000000	0.000000	-0.562475	0.561638	-1.695023	0.000000	0.000000	2.000000	175.000000	1.000000
15394.389924	-0.049217	0.530358	0.129370	75.293304	62.632298	88.357903	-1.816735	0.000000	-4.658269	0.000000	0.000000	0.000000	-0.562475	0.561638	-1.695023	0.000000	0.000000	2.000000	175.000000	1.000000
15394.393257	-0.051074	0.532199	0.123691	75.399124	62.668251	88.322960	-1.826992	0.000000	-4.654256	0.000000	0.000000	0.000000	-0.557051	0.552339	-1.703790	0.000000	0.000000	2.000000	175.000000	1.000000
15394.396591	-0.051074	0.532199	0.123691	75.399124	62.668251	88.322960	-1.826992	0.000000	-4.654256	0.000000	0.000000	0.000000	-0.557051	0.552339	-1.703790	0.000000	0.000000	2.000000	175.000000	1.000000
15394.399924	-0.051074	0.532199	0.123691	75.399124	62.668251	88.322960	-1.826992	0.000000	-4.654256	0.000000	0.000000	0.000000	-0.557051	0.552339	-1.703790	0.000000	0.000000	2.000000	175.000000	1.000000
15394.403257	-0.052944	0.534032	0.118036	75.555656	61.961483	87.754059	-1.839119	0.000000	-4.649477	0.000000	0.000000	0.000000	-0.561034	0.549885	-1.696586	0.000000	0.000000	2.000000	175.000000	1.000000
15394.406591	-0.052944	0.534032	0.118036	75.555656	61.961483	87.754059	-1.839119	0.000000	-4.649477	0.000000	0.000000	0.000000	-0.561034	0.549885	-1.696586	0.000000	0.000000	2.000000	175.000000	1.000000
15394.409924	-0.052944	0.534032	0.118036	75.555656	61.961483	87.754059	-1.839119	0.000000	-4.649477	0.000000	0.000000	0.000000	-0.561034	0.549885	-1.696586	0.000000	0.000000	2.000000	175.000000	1.000000
15394.413257	-0.054904	0.535789	0.112368	75.740250	60.406578	86.307503	-1.851595	0.000000	-4.644523	0.000000	0.000000	0.000000	-0.588180	0.527066	-1.700230	0.000000	0.000000	2.000000	175.000000	1.000000
15394.416591	-0.054904	0.535789	0.112368	75.740250	60.406578	86.307503	-1.851595	0.000000	-4.644523	0.000000	0.000000	0.000000	-0.588180	0.527066	-1.700230	0.000000	0.000000	2.000000	175.000000	1.000000
15394.419924	-0.054904	0.535789	0.112368	75.740250	60.406578	86.307503	-1.851595	0.000000	-4.644523	0.000000	0.000000	0.000000	-0.588180	0.527066	-1.700230	0.000000	0.000000	2.000000	175.000000	1.000000
15394.423257	-0.056929	0.537556	0.106738	75.893806	58.371304	84.392044	-1.862237	0.000000	-4.640267	0.000000	0.000000	0.000000	-0.607562	0.530249	-1.688942	0.000000	0.000000	2.000000	175.000000	1.000000
15394.426591	-0.056929	0.537556	0.106738	75.893806	58.371304	84.392044	-1.862237	0.000000	-4.640267	0.000000	0.000000	0.000000	-0.607562	0.530249	-1.688942	0.000000	0.000000	2.000000	175.000000	1.000000
15394.429924	-0.056929	0.537556	0.106738	75.893806	58.371304	84.392044	-1.862237	0.000000	-4.640267	0.000000	0.000000	0.000000	-0.607562	0.530249	-1.688942	0.000000	0.000000	2.000000	175.000000	1.000000
15394.433257	-0.058956	0.539292	0.101080	75.961884	56.262905	82.428802	-1.870994	0.000000	-4.636743	0.000000	0.000000	0.000000	-0.608048	0.520801	-1.697534	0.000000	0.000000	2.000000	175.000000	1.000000
15394.436591	-0.058956	0.539292	0.101080	75.961884	56.262905	82.428802	-1.870994	0.000000	-4.636743	0.000000	0.000000	0.000000	-0.608048	0.520801	-1.697534	0.000000	0.000000	2.000000	175.000000	1.000000
15394.439924	-0.058956	0.539292	0.101080	75.961884	56.262905	82.428802	-1.870994	0.000000	-4.636743	0.000000	0.000000	0.000000	-0.608048	0.520801	-1.697534	0.000000	0.000000	2.000000	175.000000	1.000000
15394.443257	-0.061018	0.540977	0.095473	75.933304	54.320862	80.596748	-1.881097	0.000000	-4.632653	0.000000	0.000000	0.000000	-0.618585	0.505596	-1.682229	0.000000	0.000000	2.000000	175.000000	1.000000
15394.446591	-0.061018	0.540977	0.095473	75.933304	54.320862	80.596748	-1.881097	0.000000	-4.632653	0.000000	0.000000	0.000000	-0.618585	0.505596	-1.682229	0.000000	0.000000	2.000000	175.000000	1.000000
15394.449924	-0.061018	0.540977	0.095473	75.933304	54.320862	80.596748	-1.881097	0.000000	-4.632653	0.000000	0.000000	0.000000	-0.618585	0.505596	-1.682229	0.000000	0.000000	2.000000	175.000000	1.000000
15394.453257	-0.063060	0.542626	0.089902	75.864754	52.574074	78.864944	-1.890041	0.000000	-4.629011	0.000000	0.000000	0.000000	-0.612420	0.494476	-1.671204	0.000000	0.000000	2.000000	175.000000	1.000000
15394.456591	-0.063060	0.542626	0.089902	75.864754	52.574074	78.864944	-1.890041	0.000000	-4.629011	0.000000	0.000000	0.000000	-0.612420	0.494476	-1.671204	0.000000	0.000000	2.000000	175.000000	1.000000
15394.459924	-0.063060	0.542626	0.089902	75.864754	52.574074	78.864944	-1.890041	0.000000	-4.629011	0.000000	0.000000	0.000000	-0.612420	0.494476	-1.671204	0.000000	0.000000	2.000000	175.000000	1.000000
15394.463257	-0.065084	0.544304	0.084399	75.797958	51.005611	77.303543	-1.847018	0.000000	-4.495093	0.000000	0.000000	0.000000	-0.607339	0.503414	-1.650799	0.000000	0.000000	2.000000	175.000000	1.000000
15394.466591	-0.065084	0.544304	0.084399	75.797958	51.005611	77.303543	-1.847018	0.000000	-4.495093	0.000000	0.000000	0.000000	-0.607339	0.503414	-1.650799	0.000000	0.000000	2.000000	175.000000	1.000000
15394.469924	-0.065084	0.544304	0.084399	75.797958	51.005611	77.303543	-1.847018	0.000000	-4.495093	0.000000	0.000000	0.000000	-0.607339	0.503414	-1.650799	0.000000	0.000000	2.000000	175.000000	1.000000
15394.473257	-0.067096	0.545970	0.078993	75.740547	49.609222	76.042015	-1.745795	0.000000	-4.219960	0.000000	0.000000	0.000000	-0.603419	0.499950	-1.621896	0.000000	0.000000	2.000000	175.000000	1.000000
15394.476591	-0.067096	0.545970	0.078993	75.740547	49.609222	76.042015	-1.745795	0.000000	-4.219960	0.000000	0.000000	0.000000	-0.603419	0.499950	-1.621896	0.000000	0.000000	2.000000	175.000000	1.000000
15394.479924	-0.067096	0.545970	0.078993	75.740547	49.609222	76.042015	-1.745795	0.000000	-4.219960	0.000000	0.000000	0.000000	-0.603419	0.499950	-1.621896	0.000000	0.000000	2.000000	175.000000	1.000000
15394.483257	-0.069050	0.547633	0.073731	75.701218	48.392925	75.061874	-1.645225	0.000000	-3.949644	0.000000	0.000000	0.000000	-0.586231	0.498966	-1.578625	0.000000	0.000000	2.000000	175.000000	1.000000
15394.486591	-0.069050	0.547633	0.073731	75.701218	48.392925	75.061874	-1.645225	0.000000	-3.949644	0.000000	0.000000	0.000000	-0.586231	0.498966	-1.578625	0.000000	0.000000	2.000000	175.000000	1.000000
15394.489924	-0.069050	0.547633	0.073731	75.701218	48.392925	75.061874	-1.645225	0.000000	-3.949644	0.000000	0.000000	0.000000	-0.586231	0.498966	-1.578625	0.000000	0.000000	2.000000	175.000000	1.000000
15394.493257	-0.071021	0.549307	0.068583	75.693665	47.327927	74.201576	-1.547520	0.000000	-3.686539	0.000000	0.000000	0.000000	-0.591569	0.501951	-1.544204	0.000000	0.000000	2.000000	175.000000	1.000000
15394.496591	-0.071021	0.549307	0.068583	75.693665	47.327927	74.201576	-1.547520	0.000000	-3.686539	0.000000	0.000000	0.000000	-0.591569	0.501951	-1.544204	0.000000	0.000000	2.000000	175.000000	1.000000
15394.499924	-0.071021	0.549307	0.068583	75.693665	47.327927	74.201576	-1.547520	0.000000	-3.686539	0.000000	0.000000	0.000000	-0.591569	0.501951	-1.544204	0.000000	0.000000	2.000000	175.000000	1.000000
15394.503257	-0.072998	0.551005	0.063635	75.730568	46.410210	73.415352	-1.448925	0.000000	-3.429172	0.000000	0.000000	0.000000	-0.593018	0.509640	-1.484575	0.000000	0.000000	2.000000	175.000000	1.000000
15394.506591	-0.072998	0.551005	0.063635	75.730568	46.410210	73.415352	-1.448925	0.000000	-3.429172	0.000000	0.000000	0.000000	-0.593018	0.509640	-1.484575	0.000000	0.000000	2.000000	175.000000	1.000000
15394.509924	-0.072998	0.551005	0.063635	75.730568	46.410210	73.415352	-1.448925	0.000000	-3.429172	0.000000	0.000000	0.000000	-0.593018	0.509640	-1.484575	0.000000	0.000000	2.000000	175.000000	1.000000
15394.513257	-0.074999	0.552707	0.058827	75.785667	45.626720	72.707764	-1.350089	0.000000	-3.181743	0.000000	0.000000	0.000000	-0.600166	0.510610	-1.442404	0.000000	0.000000	2.000000	175.000000	1.000000
15394.516591	-0.074999	0.552707	0.058827	75.785667	45.626720	72.707764	-1.350089	0.000000	-3.181743	0.000000	0.000000	0.000000	-0.600166	0.510610	-1.442404	0.000000	0.000000	2.000000	175.000000	1.000000
15394.519924	-0.074999	0.552707	0.058827	75.785667	45.626720	72.707764	-1.350089	0.000000	-3.181743	0.000000	0.000000	0.000000	-0.600166	0.510610	-1.442404	0.000000	0.000000	2.000000	175.000000	1.000000
15394.523257	-0.076961	0.554412	0.054234	75.854309	45.028263	72.141548	-1.250061	0.000000	-2.941342	0.000000	0.000000	0.000000	-0.588656	0.511439	-1.377870	0.000000	0.000000	2.000000	175.000000	1.000000
15394.526591	-0.076961	0.554412	0.054234	75.854309	45.028263	72.141548	-1.250061	0.000000	-2.941342	0.000000	0.000000	0.000000	-0.588656	0.511439	-1.377870	0.000000	0.000000	2.000000	175.000000	1.000000
15394.529924	-0.076961	0.554412	0.054234	75.854309	45.028263	72.141548	-1.250061	0.000000	-2.941342	0.000000	0.000000	0.000000	-0.588656	0.511439	-1.377870	0.000000	0.000000	2.000000	175.000000	1.000000
15394.533257	-0.078886	0.556134	0.049836	75.924492	44.635681	71.832619	-1.151952	0.000000	-2.711697	0.000000	0.000000	0.000000	-0.577387	0.516408	-1.319351	0.000000	0.000000	2.000000	175.000000	1.000000
15394.536591	-0.078886	0.556134	0.049836	75.924492	44.635681	71.832619	-1.151952	0.000000	-2.711697	0.000000	0.000000	0.000000	-0.577387	0.516408	-1.319351	0.000000	0.000000	2.000000	175.000000	1.000000
15394.539924	-0.078886	0.556134	0.049836	75.924492	44.635681	71.832619	-1.151952	0.000000	-2.711697	0.000000	0.000000	0.000000	-0.577387	0.516408	-1.319351	0.000000	0.000000	2.000000	175.000000	1.000000
15394.543257	-0.080727	0.557829	0.045631	75.984459	44.250237	71.553368	-1.055720	0.000000	-2.491805	0.000000	0.000000	0.000000	-0.552383	0.508550	-1.261459	0.000000	0.000000	2.000000	175.000000	1.000000
15394.546591	-0.080727	0.557829	0.045631	75.984459	44.250237	71.553368	-1.055720	0.000000	-2.491805	0.000000	0.000000	0.000000	-0.552383	0.508550	-1.261459	0.000000	0.000000	2.000000	175.000000	1.000000
15394.549924	-0.080727	0.557829	0.045631	75.984459	44.250237	71.553368	-1.055720	0.000000	-2.491805	0.000000	0.000000	0.000000	-0.552383	0.508550	-1.261459	0.000000	0.000000	2.000000	175.000000	1.000000
15394.553257	-0.082487	0.559484	0.041605	76.052017	43.820339	71.168617	-0.963657	0.000000	-2.281562	0.000000	0.000000	0.000000	-0.527984	0.496475	-1.207942	0.000000	0.000000	2.000000	175.000000	1.000000
15394.556591	-0.082487	0.559484	0.041605	76.052017	43.820339	71.168617	-0.963657	0.000000	-2.281562	0.000000	0.000000	0.000000	-0.527984	0.496475	-1.207942	0.000000	0.000000	2.000000	175.000000	1.000000
15394.559924	-0.082487	0.559484	0.041605	76.052017	43.820339	71.168617	-0.963657	0.000000	-2.281562	0.000000	0.000000	0.000000	-0.527984	0.496475	-1.207942	0.000000	0.000000	2.000000	175.000000	1.000000
15394.563257	-0.084223	0.561137	0.037785	76.150269	43.279892	70.603088	-0.875659	0.000000	-2.080238	0.000000	0.000000	0.000000	-0.520766	0.496159	-1.145794	0.000000	0.000000	2.000000	175.000000	1.000000
15394.566591	-0.084223	0.561137	0.037785	76.150269	43.279892	70.603088	-0.875659	0.000000	-2.080238	0.000000	0.000000	0.000000	-0.520766	0.496159	-1.145794	0.000000	0.000000	2.000000	175.000000	1.000000
15394.569924	-0.084223	0.561137	0.037785	76.150269	43.279892	70.603088	-0.875659	0.000000	-2.080238	0.000000	0.000000	0.000000	-0.520766	0.496159	-1.145794	0.000000	0.000000	2.000000	175.000000	1.000000
15394.573257	-0.085978	0.562785	0.034127	76.277412	42.620472	69.927422	-0.788865	0.000000	-1.889273	0.000000	0.000000	0.000000	-0.526565	0.494353	-1.097606	0.000000	0.000000	2.000000	175.000000	1.000000
15394.576591	-0.085978	0.562785	0.034127	76.277412	42.620472	69.927422	-0.788865	0.000000	-1.889273	0.000000	0.000000	0.000000	-0.526565	0.494353	-1.097606	0.000000	0.000000	2.000000	175.000000	1.000000
15394.579924	-0.085978	0.562785	0.034127	76.277412	42.620472	69.927422	-0.788865	0.000000	-1.889273	0.000000	0.000000	0.000000	-0.526565	0.494353	-1.097606	0.000000	0.000000	2.000000	175.000000	1.000000
15394.583257	-0.087707	0.564358	0.030632	76.409737	41.900150	69.227654	-0.701104	0.000000	-1.706339	0.000000	0.000000	0.000000	-0.518793	0.471811	-1.048346	0.000000	0.000000	2.000000	175.000000	1.000000
15394.586591	-0.087707	0.564358	0.030632	76.409737	41.900150	69.227654	-0.701104	0.000000	-1.706339	0.000000	0.000000	0.000000	-0.518793	0.471811	-1.048346	0.000000	0.000000	2.000000	175.000000	1.000000
15394.589924	-0.087707	0.564358	0.030632	76.409737	41.900150	69.227654	-0.701104	0.000000	-1.706339	0.000000	0.000000	0.000000	-0.518793	0.471811	-1.048346	0.000000	0.000000	2.000000	175.000000	1.000000
15394.593257	-0.089367	0.565886	0.027306	76.517418	41.225117	68.604393	-0.614639	0.000000	-1.531614	0.000000	0.000000	0.000000	-0.497832	0.458471	-0.997775	0.000000	0.000000	2.000000	175.000000	1.000000
15394.596591	-0.089367	0.565886	0.027306	76.517418	41.225117	68.604393	-0.614639	0.000000	-1.531614	0.000000	0.000000	0.000000	-0.497832	0.458471	-0.997775	0.000000	0.000000	2.000000	175.000000	1.000000
15394.599924	-0.089367	0.565886	0.027306	76.517418	41.225117	68.604393	-0.614639	0.000000	-1.531614	0.000000	0.000000	0.000000	-0.497832	0.458471	-0.997775	0.000000	0.000000	2.000000	175.000000	1.000000
15394.603257	-0.090984	0.567347	0.024152	76.583885	40.601200	68.077621	-0.531667	0.000000	-1.365318	0.000000	0.000000	0.000000	-0.485209	0.438072	-0.946182	0.000000	0.000000	2.000000	175.000000	1.000000
15394.606591	-0.090984	0.567347	0.024152	76.583885	40.601200	68.077621	-0.531667	0.000000	-1.365318	0.000000	0.000000	0.000000	-0.485209	0.438072	-0.946182	0.000000	0.000000	2.000000	175.000000	1.000000
15394.609924	-0.090984	0.567347	0.024152	76.583885	40.601200	68.077621	-0.531667	0.000000	-1.365318	0.000000	0.000000	0.000000	-0.485209	0.438072	-0.946182	0.000000	0.000000	2.000000	175.000000	1.000000
15394.613257	-0.092572	0.568768	0.021099	76.613792	40.052624	67.675072	-0.450798	0.000000	-1.207621	0.000000	0.000000	0.000000	-0.476413	0.426485	-0.916121	0.000000	0.000000	2.000000	175.000000	1.000000
15394.616591	-0.092572	0.568768	0.021099	76.613792	40.052624	67.675072	-0.450798	0.000000	-1.207621	0.000000	0.000000	0.000000	-0.476413	0.426485	-0.916121	0.000000	0.000000	2.000000	175.000000	1.000000
15394.619924	-0.092572	0.568768	0.021099	76.613792	40.052624	67.675072	-0.450798	0.000000	-1.207621	0.000000	0.000000	0.000000	-0.476413	0.426485	-0.916121	0.000000	0.000000	2.000000	175.000000	1.000000
15394.623257	-0.094079	0.570128	0.018229	76.617828	39.568523	67.355827	-0.371396	0.000000	-1.054935	0.000000	0.000000	0.000000	-0.451981	0.407881	-0.861013	0.000000	0.000000	2.000000	175.000000	1.000000
15394.626591	-0.094079	0.570128	0.018229	76.617828	39.568523	67.355827	-0.371396	0.000000	-1.054935	0.000000	0.000000	0.000000	-0.451981	0.407881	-0.861013	0.000000	0.000000	2.000000	175.000000	1.000000
15394.629924	-0.094079	0.570128	0.018229	76.617828	39.568523	67.355827	-0.371396	0.000000	-1.054935	0.000000	0.000000	0.000000	-0.451981	0.407881	-0.861013	0.000000	0.000000	2.000000	175.000000	1.000000
15394.633257	-0.095441	0.571429	0.015558	76.632401	39.123947	67.046913	-0.296066	0.000000	-0.911432	0.000000	0.000000	0.000000	-0.408559	0.390241	-0.801284	0.000000	0.000000	2.000000	175.000000	1.000000
15394.636591	-0.095441	0.571429	0.015558	76.632401	39.123947	67.046913	-0.296066	0.000000	-0.911432	0.000000	0.000000	0.000000	-0.408559	0.390241	-0.801284	0.000000	0.000000	2.000000	175.000000	1.000000
15394.639924	-0.095441	0.571429	0.015558	76.632401	39.123947	67.046913	-0.296066	0.000000	-0.911432	0.000000	0.000000	0.000000	-0.408559	0.390241	-0.801284	0.000000	0.000000	2.000000	175.000000	1.000000
15394.643257	-0.096723	0.572638	0.013040	76.706146	38.802200	66.759781	-0.227973	0.000000	-0.777885	0.000000	0.000000	0.000000	-0.384595	0.362711	-0.755186	0.000000	0.000000	2.000000	175.000000	1.000000
15394.646591	-0.096723	0.572638	0.013040	76.706146	38.802200	66.759781	-0.227973	0.000000	-0.777885	0.000000	0.000000	0.000000	-0.384595	0.362711	-0.755186	0.000000	0.000000	2.000000	175.000000	1.000000
15394.649924	-0.096723	0.572638	0.013040	76.706146	38.802200	66.759781	-0.227973	0.000000	-0.777885	0.000000	0.000000	0.000000	-0.384595	0.362711	-0.755186	0.000000	0.000000	2.000000	175.000000	1.000000
15394.653257	-0.097906	0.573758	0.010683	76.864845	38.580601	66.486534	-0.163874	0.000000	-0.652021	0.000000	0.000000	0.000000	-0.354929	0.336022	-0.707201	0.000000	0.000000	2.000000	175.000000	1.000000
15394.656591	-0.097906	0.573758	0.010683	76.864845	38.580601	66.486534	-0.163874	0.000000	-0.652021	0.000000	0.000000	0.000000	-0.354929	0.336022	-0.707201	0.000000	0.000000	2.000000	175.000000	1.000000
15394.659924	-0.097906	0.573758	0.010683	76.864845	38.580601	66.486534	-0.163874	0.000000	-0.652021	0.000000	0.000000	0.000000	-0.354929	0.336022	-0.707201	0.000000	0.000000	2.000000	175.000000	1.000000
15394.663257	-0.098987	0.574838	0.008566	77.118706	38.557110	66.343727	-0.104719	0.000000	-0.534154	0.000000	0.000000	0.000000	-0.324329	0.324000	-0.635173	0.000000	0.000000	2.000000	175.000000	1.000000
15394.666591	-0.098987	0.574838	0.008566	77.118706	38.557110	66.343727	-0.104719	0.000000	-0.534154	0.000000	0.000000	0.000000	-0.324329	0.324000	-0.635173	0.000000	0.000000	2.000000	175.000000	1.000000
15394.669924	-0.098987	0.574838	0.008566	77.118706	38.557110	66.343727	-0.104719	0.000000	-0.534154	0.000000	0.000000	0.000000	-0.324329	0.324000	-0.635173	0.000000	0.000000	2.000000	175.000000	1.000000
15394.673257	-0.099937	0.575826	0.006644	77.450958	38.762375	66.362686	-0.050664	0.000000	-0.428292	0.000000	0.000000	0.000000	-0.285064	0.296583	-0.576451	0.000000	0.000000	2.000000	175.000000	1.000000
15394.676591	-0.099937	0.575826	0.006644	77.450958	38.762375	66.362686	-0.050664	0.000000	-0.428292	0.000000	0.000000	0.000000	-0.285064	0.296583	-0.576451	0.000000	0.000000	2.000000	175.000000	1.000000
15394.679924	-0.099937	0.575826	0.006644	77.450958	38.762375	66.362686	-0.050664	0.000000	-0.428292	0.000000	0.000000	0.000000	-0.285064	0.296583	-0.576451	0.000000	0.000000	2.000000	175.000000	1.000000
15394.683257	-0.100733	0.576747	0.005010	77.818718	39.080460	66.445389	-0.003154	0.000000	-0.332216	0.000000	0.000000	0.000000	-0.238919	0.276143	-0.490354	0.000000	0.000000	2.000000	175.000000	1.000000
15394.686591	-0.100733	0.576747	0.005010	77.818718	39.080460	66.445389	-0.003154	0.000000	-0.332216	0.000000	0.000000	0.000000	-0.238919	0.276143	-0.490354	0.000000	0.000000	2.000000	175.000000	1.000000
15394.689924	-0.100733	0.576747	0.005010	77.818718	39.080460	66.445389	-0.003154	0.000000	-0.332216	0.000000	0.000000	0.000000	-0.238919	0.276143	-0.490354	0.000000	0.000000	2.000000	175.000000	1.000000
15394.693257	-0.101384	0.577581	0.003579	78.202232	39.476265	66.576942	0.036666	0.000000	-0.250491	0.000000	0.000000	0.000000	-0.195267	0.250306	-0.429240	0.000000	0.000000	2.000000	175.000000	1.000000
15394.696591	-0.101384	0.577581	0.003579	78.202232	39.476265	66.576942	0.036666	0.000000	-0.250491	0.000000	0.000000	0.000000	-0.195267	0.250306	-0.429240	0.000000	0.000000	2.000000	175.000000	1.000000
15394.699924	-0.101384	0.577581	0.003579	78.202232	39.476265	66.576942	0.036666	0.000000	-0.250491	0.000000	0.000000	0.000000	-0.195267	0.250306	-0.429240	0.000000	0.000000	2.000000	175.000000	1.000000
15394.703257	-0.101911	0.578383	0.002335	78.583031	39.837883	66.652290	0.069211	0.000000	-0.178951	0.000000	0.000000	0.000000	-0.158135	0.240493	-0.373075	0.000000	0.000000	2.000000	175.000000	1.000000
15394.706591	-0.101911	0.578383	0.002335	78.583031	39.837883	66.652290	0.069211	0.000000	-0.178951	0.000000	0.000000	0.000000	-0.158135	0.240493	-0.373075	0.000000	0.000000	2.000000	175.000000	1.000000
15394.709924	-0.101911	0.578383	0.002335	78.583031	39.837883	66.652290	0.069211	0.000000	-0.178951	0.000000	0.000000	0.000000	-0.158135	0.240493	-0.373075	0.000000	0.000000	2.000000	175.000000	1.000000
15394.713257	-0.102345	0.579120	0.001305	78.959885	40.200062	66.720901	0.095566	0.000000	-0.116772	0.000000	0.000000	0.000000	-0.130157	0.221179	-0.309213	0.000000	0.000000	2.000000	175.000000	1.000000
15394.716591	-0.102345	0.579120	0.001305	78.959885	40.200062	66.720901	0.095566	0.000000	-0.116772	0.000000	0.000000	0.000000	-0.130157	0.221179	-0.309213	0.000000	0.000000	2.000000	175.000000	1.000000
15394.719924	-0.102345	0.579120	0.001305	78.959885	40.200062	66.720901	0.095566	0.000000	-0.116772	0.000000	0.000000	0.000000	-0.130157	0.221179	-0.309213	0.000000	0.000000	2.000000	175.000000	1.000000
15394.723257	-0.102695	0.579791	0.000419	79.332954	40.593601	66.816849	0.117259	0.000000	-0.065236	0.000000	0.000000	0.000000	-0.104959	0.201347	-0.265572	0.000000	0.000000	2.000000	175.000000	1.000000
15394.726591	-0.102695	0.579791	0.000419	79.332954	40.593601	66.816849	0.117259	0.000000	-0.065236	0.000000	0.000000	0.000000	-0.104959	0.201347	-0.265572	0.000000	0.000000	2.000000	175.000000	1.000000
15394.729924	-0.102695	0.579791	0.000419	79.332954	40.593601	66.816849	0.117259	0.000000	-0.065236	0.000000	0.000000	0.000000	-0.104959	0.201347	-0.265572	0.000000	0.000000	2.000000	175.000000	1.000000
15394.733257	-0.102984	0.580397	-0.000325	79.716522	41.009056	66.915146	0.134752	0.000000	-0.020974	0.000000	0.000000	0.000000	-0.086613	0.181845	-0.223232	0.000000	0.000000	2.000000	175.000000	1.000000
15394.736591	-0.102984	0.580397	-0.000325	79.716522	41.009056	66.915146	0.134752	0.000000	-0.020974	0.000000	0.000000	0.000000	-0.086613	0.181845	-0.223232	0.000000	0.000000	2.000000	175.000000	1.000000
15394.739924	-0.102984	0.580397	-0.000325	79.716522	41.009056	66.915146	0.134752	0.000000	-0.020974	0.000000	0.000000	0.000000	-0.086613	0.181845	-0.223232	0.000000	0.000000	2.000000	175.000000	1.000000
15394.743257	-0.102984	0.580397	-0.000325	80.119286	41.479355	67.041252	0.149188	0.000000	0.016231	0.000000	0.000000	0.000000	-0.086613	0.181845	-0.223232	0.000000	0.000000	2.000000	175.000000	1.000000
15394.746591	-0.103141	0.580877	-0.000939	80.119286	41.479355	67.041252	0.149188	0.000000	0.016231	0.000000	0.000000	0.000000	-0.047209	0.144021	-0.184392	0.000000	0.000000	2.000000	175.000000	1.000000
15394.749924	-0.103141	0.580877	-0.000939	80.119286	41.479355	67.041252	0.149188	0.000000	0.016231	0.000000	0.000000	0.000000	-0.047209	0.144021	-0.184392	0.000000	0.000000	2.000000	175.000000	1.000000
15394.753257	-0.103179	0.581247	-0.001475	80.540154	42.024746	67.219666	0.149188	0.000000	0.016231	0.000000	0.000000	0.000000	-0.011396	0.110820	-0.160832	0.000000	0.000000	2.000000	175.000000	1.000000
15394.756591	-0.103179	0.581247	-0.001475	80.540154	42.024746	67.219666	0.149188	0.000000	0.016231	0.000000	0.000000	0.000000	-0.011396	0.110820	-0.160832	0.000000	0.000000	2.000000	175.000000	1.000000
15394.759924	-0.103179	0.581247	-0.001475	80.540154	42.024746	67.219666	0.149188	0.000000	0.016231	0.000000	0.000000	0.000000	-0.011396	0.110820	-0.160832	0.000000	0.000000	2.000000	175.000000	1.000000
15394.763257	-0.103179	0.581247	-0.001475	80.973610	42.589718	67.395599	0.158955	0.000000	0.073769	0.000000	0.000000	0.000000	-0.011396	0.110820	-0.160832	0.000000	0.000000	2.000000	175.000000	1.000000
15394.766591	-0.103123	0.581455	-0.001924	80.973610	42.589718	67.395599	0.158955	0.000000	0.073769	0.000000	0.000000	0.000000	0.016859	0.062430	-0.134680	0.000000	0.000000	2.000000	175.000000	1.000000
15394.769924	-0.103123	0.581455	-0.001924	80.973610	42.589718	67.395599	0.158955	0.000000	0.073769	0.000000	0.000000	0.000000	0.016859	0.062430	-0.134680	0.000000	0.000000	2.000000	175.000000	1.000000
15394.773257	-0.102968	0.581579	-0.002306	81.403488	43.083302	67.489838	0.158955	0.000000	0.073769	0.000000	0.000000	0.000000	0.046354	0.037158	-0.114436	0.000000	0.000000	2.000000	175.000000	1.000000
15394.776591	-0.102968	0.581579	-0.002306	81.403488	43.083302	67.489838	0.158955	0.000000	0.073769	0.000000	0.000000	0.000000	0.046354	0.037158	-0.114436	0.000000	0.000000	2.000000	175.000000	1.000000
15394.779924	-0.102968	0.581579	-0.002306	81.403488	43.083302	67.489838	0.158955	0.000000	0.073769	0.000000	0.000000	0.000000	0.046354	0.037158	-0.114436	0.000000	0.000000	2.000000	175.000000	1.000000
15394.783257	-0.102797	0.581626	-0.002663	81.822639	43.419415	67.431046	0.148420	0.000000	0.115288	0.000000	0.000000	0.000000	0.051449	0.014136	-0.107047	0.000000	0.000000	2.000000	175.000000	1.000000
15394.786591	-0.102797	0.581626	-0.002663	81.822639	43.419415	67.431046	0.148420	0.000000	0.115288	0.000000	0.000000	0.000000	0.051449	0.014136	-0.107047	0.000000	0.000000	2.000000	175.000000	1.000000
15394.789924	-0.102797	0.581626	-0.002663	81.822639	43.419415	67.431046	0.148420	0.000000	0.115288	0.000000	0.000000	0.000000	0.051449	0.014136	-0.107047	0.000000	0.000000	2.000000	175.000000	1.000000
15394.793257	-0.102797	0.581626	-0.002663	82.216316	43.564373	67.193817	0.139845	0.000000	0.133129	0.000000	0.000000	0.000000	0.051449	0.014136	-0.107047	0.000000	0.000000	2.000000	175.000000	1.000000
15394.796591	-0.102618	0.581607	-0.002955	82.216316	43.564373	67.193817	0.139845	0.000000	0.133129	0.000000	0.000000	0.000000	0.053819	-0.005574	-0.087657	0.000000	0.000000	2.000000	175.000000	1.000000
15394.799924	-0.102618	0.581607	-0.002955	82.216316	43.564373	67.193817	0.139845	0.000000	0.133129	0.000000	0.000000	0.000000	0.053819	-0.005574	-0.087657	0.000000	0.000000	2.000000	175.000000	1.000000
15394.803257	-0.102434	0.581541	-0.003166	82.559189	43.532501	66.818939	0.139845	0.000000	0.133129	0.000000	0.000000	0.000000	0.055065	-0.019716	-0.063257	0.000000	0.000000	2.000000	175.000000	1.000000
15394.806591	-0.102434	0.581541	-0.003166	82.559189	43.532501	66.818939	0.139845	0.000000	0.133129	0.000000	0.000000	0.000000	0.055065	-0.019716	-0.063257	0.000000	0.000000	2.000000	175.000000	1.000000
15394.809924	-0.102434	0.581541	-0.003166	82.559189	43.532501	66.818939	0.139845	0.000000	0.133129	0.000000	0.000000	0.000000	0.055065	-0.019716	-0.063257	0.000000	0.000000	2.000000	175.000000	1.000000
15394.813257	-0.102434	0.581541	-0.003166	82.846428	43.359898	66.363937	0.121698	0.000000	0.158282	0.000000	0.000000	0.000000	0.055065	-0.019716	-0.063257	0.000000	0.000000	2.000000	175.000000	1.000000
15394.816591	-0.102250	0.581447	-0.003278	82.846428	43.359898	66.363937	0.121698	0.000000	0.158282	0.000000	0.000000	0.000000	0.055183	-0.028392	-0.033847	0.000000	0.000000	2.000000	175.000000	1.000000
15394.819924	-0.102250	0.581447	-0.003278	82.846428	43.359898	66.363937	0.121698	0.000000	0.158282	0.000000	0.000000	0.000000	0.055183	-0.028392	-0.033847	0.000000	0.000000	2.000000	175.000000	1.000000
15394.823257	-0.102250	0.581447	-0.003278	83.049408	43.079136	65.881454	0.121698	0.000000	0.158282	0.000000	0.000000	0.000000	0.055183	-0.028392	-0.033847	0.000000	0.000000	2.000000	175.000000	1.000000
15394.826591	-0.102250	0.581447	-0.003278	83.049408	43.079136	65.881454	0.121698	0.000000	0.158282	0.000000	0.000000	0.000000	0.055183	-0.028392	-0.033847	0.000000	0.000000	2.000000	175.000000	1.000000
15394.829924	-0.102069	0.581341	-0.003277	83.049408	43.079136	65.881454	0.121698	0.000000	0.158282	0.000000	0.000000	0.000000	0.054204	-0.031619	0.000576	0.000000	0.000000	2.000000	175.000000	1.000000
15394.833257	-0.101834	0.581193	-0.003115	83.153610	42.780319	65.452911	0.112501	0.000000	0.163923	0.000000	0.000000	0.000000	0.070644	-0.044646	0.048334	0.000000	0.000000	2.000000	175.000000	1.000000
15394.836591	-0.101834	0.581193	-0.003115	83.153610	42.780319	65.452911	0.112501	0.000000	0.163923	0.000000	0.000000	0.000000	0.070644	-0.044646	0.048334	0.000000	0.000000	2.000000	175.000000	1.000000
15394.839924	-0.101834	0.581193	-0.003115	83.153610	42.780319	65.452911	0.112501	0.000000	0.163923	0.000000	0.000000	0.000000	0.070644	-0.044646	0.048334	0.000000	0.000000	2.000000	175.000000	1.000000
15394.843257	-0.101834	0.581193	-0.003115	83.199486	42.732998	65.337814	0.091693	0.000000	0.155771	0.000000	0.000000	0.000000	0.070644	-0.044646	0.048334	0.000000	0.000000	2.000000	175.000000	1.000000
15394.846591	-0.101504	0.581018	-0.002769	83.199486	42.732998	65.337814	0.091693	0.000000	0.155771	0.000000	0.000000	0.000000	0.099008	-0.052272	0.103960	0.000000	0.000000	2.000000	175.000000	1.000000
15394.849924	-0.101504	0.581018	-0.002769	83.199486	42.732998	65.337814	0.091693	0.000000	0.155771	0.000000	0.000000	0.000000	0.099008	-0.052272	0.103960	0.000000	0.000000	2.000000	175.000000	1.000000
15394.853257	-0.101114	0.580782	-0.002280	83.222885	42.900936	65.560799	0.091693	0.000000	0.155771	0.000000	0.000000	0.000000	0.116859	-0.070922	0.146584	0.000000	0.000000	2.000000	175.000000	1.000000
15394.856591	-0.101114	0.580782	-0.002280	83.222885	42.900936	65.560799	0.091693	0.000000	0.155771	0.000000	0.000000	0.000000	0.116859	-0.070922	0.146584	0.000000	0.000000	2.000000	175.000000	1.000000
15394.859924	-0.101114	0.580782	-0.002280	83.222885	42.900936	65.560799	0.091693	0.000000	0.155771	0.000000	0.000000	0.000000	0.116859	-0.070922	0.146584	0.000000	0.000000	2.000000	175.000000	1.000000
15394.863257	-0.101114	0.580782	-0.002280	83.290771	43.315884	66.287025	0.055715	0.000000	0.114014	0.000000	0.000000	0.000000	0.116859	-0.070922	0.146584	0.000000	0.000000	2.000000	175.000000	1.000000
15394.866591	-0.100638	0.580490	-0.001668	83.290771	43.315884	66.287025	0.055715	0.000000	0.114014	0.000000	0.000000	0.000000	0.142955	-0.087510	0.183559	0.000000	0.000000	2.000000	175.000000	1.000000
15394.869924	-0.100638	0.580490	-0.001668	83.290771	43.315884	66.287025	0.055715	0.000000	0.114014	0.000000	0.000000	0.000000	0.142955	-0.087510	0.183559	0.000000	0.000000	2.000000	175.000000	1.000000
15394.873257	-0.100174	0.580107	-0.000991	83.468506	44.155823	67.526627	0.055715	0.000000	0.114014	0.000000	0.000000	0.000000	0.139025	-0.115099	0.203226	0.000000	0.000000	2.000000	175.000000	1.000000
15394.876591	-0.100174	0.580107	-0.000991	83.468506	44.155823	67.526627	0.055715	0.000000	0.114014	0.000000	0.000000	0.000000	0.139025	-0.115099	0.203226	0.000000	0.000000	2.000000	175.000000	1.000000
15394.879924	-0.100174	0.580107	-0.000991	83.468506	44.155823	67.526627	0.055715	0.000000	0.114014	0.000000	0.000000	0.000000	0.139025	-0.115099	0.203226	0.000000	0.000000	2.000000	175.000000	1.000000
15394.883257	-0.099706	0.579609	-0.000328	83.796005	45.391521	68.851753	0.008718	0.000000	0.049550	0.000000	0.000000	0.000000	0.140437	-0.149319	0.198785	0.000000	0.000000	2.000000	175.000000	1.000000
15394.886591	-0.099706	0.579609	-0.000328	83.796005	45.391521	68.851753	0.008718	0.000000	0.049550	0.000000	0.000000	0.000000	0.140437	-0.149319	0.198785	0.000000	0.000000	2.000000	175.000000	1.000000
15394.889924	-0.099706	0.579609	-0.000328	83.796005	45.391521	68.851753	0.008718	0.000000	0.049550	0.000000	0.000000	0.000000	0.140437	-0.149319	0.198785	0.000000	0.000000	2.000000	175.000000	1.000000
15394.893257	-0.099271	0.579044	0.000388	84.223351	46.606129	70.036522	-0.014688	0.000000	0.016419	0.000000	0.000000	0.000000	0.130543	-0.169492	0.214934	0.000000	0.000000	2.000000	175.000000	1.000000
15394.896591	-0.099271	0.579044	0.000388	84.223351	46.606129	70.036522	-0.014688	0.000000	0.016419	0.000000	0.000000	0.000000	0.130543	-0.169492	0.214934	0.000000	0.000000	2.000000	175.000000	1.000000
15394.899924	-0.099271	0.579044	0.000388	84.223351	46.606129	70.036522	-0.014688	0.000000	0.016419	0.000000	0.000000	0.000000	0.130543	-0.169492	0.214934	0.000000	0.000000	2.000000	175.000000	1.000000
15394.903257	-0.098866	0.578354	0.001040	84.692451	47.685711	71.093346	-0.036445	0.000000	-0.019404	0.000000	0.000000	0.000000	0.121541	-0.207068	0.195472	0.000000	0.000000	2.000000	175.000000	1.000000
15394.906591	-0.098866	0.578354	0.001040	84.692451	47.685711	71.093346	-0.036445	0.000000	-0.019404	0.000000	0.000000	0.000000	0.121541	-0.207068	0.195472	0.000000	0.000000	2.000000	175.000000	1.000000
15394.909924	-0.098866	0.578354	0.001040	84.692451	47.685711	71.093346	-0.036445	0.000000	-0.019404	0.000000	0.000000	0.000000	0.121541	-0.207068	0.195472	0.000000	0.000000	2.000000	175.000000	1.000000
15394.913257	-0.098485	0.577585	0.001704	85.131844	48.726936	72.123032	-0.056702	0.000000	-0.051982	0.000000	0.000000	0.000000	0.114239	-0.230605	0.199437	0.000000	0.000000	2.000000	175.000000	1.000000
15394.916591	-0.098485	0.577585	0.001704	85.131844	48.726936	72.123032	-0.056702	0.000000	-0.051982	0.000000	0.000000	0.000000	0.114239	-0.230605	0.199437	0.000000	0.000000	2.000000	175.000000	1.000000
15394.919924	-0.098485	0.577585	0.001704	85.131844	48.726936	72.123032	-0.056702	0.000000	-0.051982	0.000000	0.000000	0.000000	0.114239	-0.230605	0.199437	0.000000	0.000000	2.000000	175.000000	1.000000
15394.923257	-0.098122	0.576771	0.002352	85.495193	49.823433	73.056778	-0.075742	0.000000	-0.085222	0.000000	0.000000	0.000000	0.108853	-0.244232	0.194413	0.000000	0.000000	2.000000	175.000000	1.000000
15394.926591	-0.098122	0.576771	0.002352	85.495193	49.823433	73.056778	-0.075742	0.000000	-0.085222	0.000000	0.000000	0.000000	0.108853	-0.244232	0.194413	0.000000	0.000000	2.000000	175.000000	1.000000
15394.929924	-0.098122	0.576771	0.002352	85.495193	49.823433	73.056778	-0.075742	0.000000	-0.085222	0.000000	0.000000	0.000000	0.108853	-0.244232	0.194413	0.000000	0.000000	2.000000	175.000000	1.000000
15394.933257	-0.097860	0.575919	0.002942	85.768623	51.193924	74.179993	-0.093884	0.000000	-0.117624	0.000000	0.000000	0.000000	0.078708	-0.255569	0.176791	0.000000	0.000000	2.000000	175.000000	1.000000
15394.936591	-0.097860	0.575919	0.002942	85.768623	51.193924	74.179993	-0.093884	0.000000	-0.117624	0.000000	0.000000	0.000000	0.078708	-0.255569	0.176791	0.000000	0.000000	2.000000	175.000000	1.000000
15394.939924	-0.097860	0.575919	0.002942	85.768623	51.193924	74.179993	-0.093884	0.000000	-0.117624	0.000000	0.000000	0.000000	0.078708	-0.255569	0.176791	0.000000	0.000000	2.000000	175.000000	1.000000
15394.943257	-0.097753	0.575083	0.003514	85.919655	52.914288	75.785172	-0.107002	0.000000	-0.147089	0.000000	0.000000	0.000000	0.032071	-0.250661	0.171627	0.000000	0.000000	2.000000	175.000000	1.000000
15394.946591	-0.097753	0.575083	0.003514	85.919655	52.914288	75.785172	-0.107002	0.000000	-0.147089	0.000000	0.000000	0.000000	0.032071	-0.250661	0.171627	0.000000	0.000000	2.000000	175.000000	1.000000
15394.949924	-0.097753	0.575083	0.003514	85.919655	52.914288	75.785172	-0.107002	0.000000	-0.147089	0.000000	0.000000	0.000000	0.032071	-0.250661	0.171627	0.000000	0.000000	2.000000	175.000000	1.000000
15394.953257	-0.097753	0.575083	0.003514	85.952957	54.613270	77.488289	-0.112347	0.000000	-0.175694	0.000000	0.000000	0.000000	0.032071	-0.250661	0.171627	0.000000	0.000000	2.000000	175.000000	1.000000
15394.956591	-0.097775	0.574272	0.004050	85.952957	54.613270	77.488289	-0.112347	0.000000	-0.175694	0.000000	0.000000	0.000000	-0.006691	-0.243420	0.160947	0.000000	0.000000	2.000000	175.000000	1.000000
15394.959924	-0.097775	0.574272	0.004050	85.952957	54.613270	77.488289	-0.112347	0.000000	-0.175694	0.000000	0.000000	0.000000	-0.006691	-0.243420	0.160947	0.000000	0.000000	2.000000	175.000000	1.000000
15394.963257	-0.097871	0.573469	0.004612	85.939140	55.930511	78.854347	-0.112347	0.000000	-0.175694	0.000000	0.000000	0.000000	-0.028825	-0.240857	0.168401	0.000000	0.000000	2.000000	175.000000	1.000000
15394.966591	-0.097871	0.573469	0.004612	85.939140	55.930511	78.854347	-0.112347	0.000000	-0.175694	0.000000	0.000000	0.000000	-0.028825	-0.240857	0.168401	0.000000	0.000000	2.000000	175.000000	1.000000
15394.969924	-0.097871	0.573469	0.004612	85.939140	55.930511	78.854347	-0.112347	0.000000	-0.175694	0.000000	0.000000	0.000000	-0.028825	-0.240857	0.168401	0.000000	0.000000	2.000000	175.000000	1.000000
15394.973257	-0.097871	0.573469	0.004612	85.907822	57.172367	80.163452	-0.106427	0.000000	-0.230585	0.000000	0.000000	0.000000	-0.028825	-0.240857	0.168401	0.000000	0.000000	2.000000	175.000000	1.000000
15394.976591	-0.098018	0.572700	0.005196	85.907822	57.172367	80.163452	-0.106427	0.000000	-0.230585	0.000000	0.000000	0.000000	-0.044053	-0.230635	0.175393	0.000000	0.000000	2.000000	175.000000	1.000000
15394.979924	-0.098018	0.572700	0.005196	85.907822	57.172367	80.163452	-0.106427	0.000000	-0.230585	0.000000	0.000000	0.000000	-0.044053	-0.230635	0.175393	0.000000	0.000000	2.000000	175.000000	1.000000
15394.983257	-0.098149	0.571992	0.005812	85.864594	58.345402	81.409058	-0.106427	0.000000	-0.230585	0.000000	0.000000	0.000000	-0.039166	-0.212677	0.184767	0.000000	0.000000	2.000000	175.000000	1.000000
15394.986591	-0.098149	0.571992	0.005812	85.864594	58.345402	81.409058	-0.106427	0.000000	-0.230585	0.000000	0.000000	0.000000	-0.039166	-0.212677	0.184767	0.000000	0.000000	2.000000	175.000000	1.000000
15394.989924	-0.098149	0.571992	0.005812	85.864594	58.345402	81.409058	-0.106427	0.000000	-0.230585	0.000000	0.000000	0.000000	-0.039166	-0.212677	0.184767	0.000000	0.000000	2.000000	175.000000	1.000000
15394.993257	-0.098149	0.571992	0.005812	85.808800	59.401752	82.543205	-0.092557	0.000000	-0.290612	0.000000	0.000000	0.000000	-0.039166	-0.212677	0.184767	0.000000	0.000000	2.000000	175.000000	1.000000
15394.996591	-0.098264	0.571317	0.006466	85.808800	59.401752	82.543205	-0.092557	0.000000	-0.290612	0.000000	0.000000	0.000000	-0.034656	-0.202492	0.196045	0.000000	0.000000	2.000000	175.000000	1.000000
15394.999924	-0.098264	0.571317	0.006466	85.808800	59.401752	82.543205	-0.092557	0.000000	-0.290612	0.000000	0.000000	0.000000	-0.034656	-0.202492	0.196045	0.000000	0.000000	2.000000	175.000000	1.000000
15395.003257	-0.098377	0.570691	0.007106	85.756050	60.327633	83.540192	-0.092557	0.000000	-0.290612	0.000000	0.000000	0.000000	-0.033799	-0.187540	0.192080	0.000000	0.000000	2.000000	175.000000	1.000000
15395.006591	-0.098377	0.570691	0.007106	85.756050	60.327633	83.540192	-0.092557	0.000000	-0.290612	0.000000	0.000000	0.000000	-0.033799	-0.187540	0.192080	0.000000	0.000000	2.000000	175.000000	1.000000
15395.009924	-0.098377	0.570691	0.007106	85.756050	60.327633	83.540192	-0.092557	0.000000	-0.290612	0.000000	0.000000	0.000000	-0.033799	-0.187540	0.192080	0.000000	0.000000	2.000000	175.000000	1.000000
15395.013257	-0.098473	0.570115	0.007670	85.718697	61.136772	84.402405	-0.081148	0.000000	-0.355299	0.000000	0.000000	0.000000	-0.028929	-0.172980	0.169181	0.000000	0.000000	2.000000	175.000000	1.000000
15395.016591	-0.098473	0.570115	0.007670	85.718697	61.136772	84.402405	-0.081148	0.000000	-0.355299	0.000000	0.000000	0.000000	-0.028929	-0.172980	0.169181	0.000000	0.000000	2.000000	175.000000	1.000000
15395.019924	-0.098473	0.570115	0.007670	85.718697	61.136772	84.402405	-0.081148	0.000000	-0.355299	0.000000	0.000000	0.000000	-0.028929	-0.172980	0.169181	0.000000	0.000000	2.000000	175.000000	1.000000
15395.023257	-0.098576	0.569587	0.008153	85.711479	61.798275	85.086876	-0.076327	0.000000	-0.383496	0.000000	0.000000	0.000000	-0.030704	-0.158290	0.144946	0.000000	0.000000	2.000000	175.000000	1.000000
15395.026591	-0.098576	0.569587	0.008153	85.711479	61.798275	85.086876	-0.076327	0.000000	-0.383496	0.000000	0.000000	0.000000	-0.030704	-0.158290	0.144946	0.000000	0.000000	2.000000	175.000000	1.000000
15395.029924	-0.098576	0.569587	0.008153	85.711479	61.798275	85.086876	-0.076327	0.000000	-0.383496	0.000000	0.000000	0.000000	-0.030704	-0.158290	0.144946	0.000000	0.000000	2.000000	175.000000	1.000000
15395.033257	-0.098576	0.569587	0.008153	85.723503	62.358185	85.651093	-0.071209	0.000000	-0.407653	0.000000	0.000000	0.000000	-0.030704	-0.158290	0.144946	0.000000	0.000000	2.000000	175.000000	1.000000
15395.036591	-0.098683	0.569135	0.008550	85.723503	62.358185	85.651093	-0.071209	0.000000	-0.407653	0.000000	0.000000	0.000000	-0.032132	-0.135648	0.118975	0.000000	0.000000	2.000000	175.000000	1.000000
15395.039924	-0.098683	0.569135	0.008550	85.723503	62.358185	85.651093	-0.071209	0.000000	-0.407653	0.000000	0.000000	0.000000	-0.032132	-0.135648	0.118975	0.000000	0.000000	2.000000	175.000000	1.000000
15395.043257	-0.098844	0.568751	0.008874	85.732765	62.794411	86.096718	-0.071209	0.000000	-0.407653	0.000000	0.000000	0.000000	-0.048332	-0.115338	0.097184	0.000000	0.000000	2.000000	175.000000	1.000000
15395.046591	-0.098844	0.568751	0.008874	85.732765	62.794411	86.096718	-0.071209	0.000000	-0.407653	0.000000	0.000000	0.000000	-0.048332	-0.115338	0.097184	0.000000	0.000000	2.000000	175.000000	1.000000
15395.049924	-0.098844	0.568751	0.008874	85.732765	62.794411	86.096718	-0.071209	0.000000	-0.407653	0.000000	0.000000	0.000000	-0.048332	-0.115338	0.097184	0.000000	0.000000	2.000000	175.000000	1.000000
15395.053257	-0.098844	0.568751	0.008874	85.740067	63.145695	86.462601	-0.057799	0.000000	-0.443680	0.000000	0.000000	0.000000	-0.048332	-0.115338	0.097184	0.000000	0.000000	2.000000	175.000000	1.000000
15395.056591	-0.098987	0.568468	0.009110	85.740067	63.145695	86.462601	-0.057799	0.000000	-0.443680	0.000000	0.000000	0.000000	-0.042809	-0.084671	0.070956	0.000000	0.000000	2.000000	175.000000	1.000000
15395.059924	-0.098987	0.568468	0.009110	85.740067	63.145695	86.462601	-0.057799	0.000000	-0.443680	0.000000	0.000000	0.000000	-0.042809	-0.084671	0.070956	0.000000	0.000000	2.000000	175.000000	1.000000
15395.063257	-0.098987	0.568468	0.009110	85.741631	63.386730	86.718475	-0.057799	0.000000	-0.443680	0.000000	0.000000	0.000000	-0.042809	-0.084671	0.070956	0.000000	0.000000	2.000000	175.000000	1.000000
15395.066591	-0.098987	0.568468	0.009110	85.741631	63.386730	86.718475	-0.057799	0.000000	-0.443680	0.000000	0.000000	0.000000	-0.042809	-0.084671	0.070956	0.000000	0.000000	2.000000	175.000000	1.000000
15395.069924	-0.099118	0.568228	0.009294	85.741631	63.386730	86.718475	-0.057799	0.000000	-0.443680	0.000000	0.000000	0.000000	-0.039503	-0.072000	0.055271	0.000000	0.000000	2.000000	175.000000	1.000000
15395.073257	-0.099118	0.568228	0.009294	85.744026	63.586056	86.928162	-0.050664	0.000000	-0.455506	0.000000	0.000000	0.000000	-0.039503	-0.072000	0.055271	0.000000	0.000000	2.000000	175.000000	1.000000
15395.076591	-0.099118	0.568228	0.009294	85.744026	63.586056	86.928162	-0.050664	0.000000	-0.455506	0.000000	0.000000	0.000000	-0.039503	-0.072000	0.055271	0.000000	0.000000	2.000000	175.000000	1.000000
15395.079924	-0.099118	0.568228	0.009294	85.744026	63.586056	86.928162	-0.050664	0.000000	-0.455506	0.000000	0.000000	0.000000	-0.039503	-0.072000	0.055271	0.000000	0.000000	2.000000	175.000000	1.000000
15395.083257	-0.099265	0.567963	0.009548	85.746277	63.705620	87.050781	-0.044080	0.000000	-0.464718	0.000000	0.000000	0.000000	-0.043931	-0.079496	0.075971	0.000000	0.000000	2.000000	175.000000	1.000000
15395.086591	-0.099265	0.567963	0.009548	85.746277	63.705620	87.050781	-0.044080	0.000000	-0.464718	0.000000	0.000000	0.000000	-0.043931	-0.079496	0.075971	0.000000	0.000000	2.000000	175.000000	1.000000
15395.089924	-0.099265	0.567963	0.009548	85.746277	63.705620	87.050781	-0.044080	0.000000	-0.464718	0.000000	0.000000	0.000000	-0.043931	-0.079496	0.075971	0.000000	0.000000	2.000000	175.000000	1.000000
15395.093257	-0.099265	0.567963	0.009548	85.747063	63.743629	87.091614	-0.036758	0.000000	-0.477380	0.000000	0.000000	0.000000	-0.043931	-0.079496	0.075971	0.000000	0.000000	2.000000	175.000000	1.000000
15395.096591	-0.099303	0.567912	0.009618	85.747063	63.743629	87.091614	-0.036758	0.000000	-0.477380	0.000000	0.000000	0.000000	-0.011438	-0.015248	0.021109	0.000000	0.000000	2.000000	175.000000	1.000000
15395.099924	-0.099303	0.567912	0.009618	85.747063	63.743629	87.091614	-0.036758	0.000000	-0.477380	0.000000	0.000000	0.000000	-0.011438	-0.015248	0.021109	0.000000	0.000000	2.000000	175.000000	1.000000
15395.103257	-0.099303	0.567912	0.009618	85.747063	63.746349	87.091621	-0.036758	0.000000	-0.477380	0.000000	0.000000	0.000000	-0.011438	-0.015248	0.021109	0.000000	0.000000	2.000000	175.000000	1.000000
15395.106591	-0.099303	0.567912	0.009618	85.747063	63.746349	87.091621	-0.036758	0.000000	-0.477380	0.000000	0.000000	0.000000	-0.011438	-0.015248	0.021109	0.000000	0.000000	2.000000	175.000000	1.000000
15395.109924	-0.099276	0.567921	0.009600	85.747063	63.746349	87.091621	-0.036758	0.000000	-0.477380	0.000000	0.000000	0.000000	0.008118	0.002477	-0.005502	0.000000	0.000000	2.000000	175.000000	1.000000
15395.113257	-0.099276	0.567921	0.009600	85.747849	63.698994	87.045227	-0.034852	0.000000	-0.480898	0.000000	0.000000	0.000000	0.008118	0.002477	-0.005502	0.000000	0.000000	2.000000	175.000000	1.000000
15395.116591	-0.099276	0.567921	0.009600	85.747849	63.698994	87.045227	-0.034852	0.000000	-0.480898	0.000000	0.000000	0.000000	0.008118	0.002477	-0.005502	0.000000	0.000000	2.000000	175.000000	1.000000
15395.119924	-0.099276	0.567921	0.009600	85.747849	63.698994	87.045227	-0.034852	0.000000	-0.480898	0.000000	0.000000	0.000000	0.008118	0.002477	-0.005502	0.000000	0.000000	2.000000	175.000000	1.000000
15395.123257	-0.099294	0.568073	0.009360	85.747940	63.608150	86.957970	-0.036205	0.000000	-0.479981	0.000000	0.000000	0.000000	-0.005562	0.045768	-0.071820	0.000000	0.000000	2.000000	175.000000	1.000000
15395.126591	-0.099294	0.568073	0.009360	85.747940	63.608150	86.957970	-0.036205	0.000000	-0.479981	0.000000	0.000000	0.000000	-0.005562	0.045768	-0.071820	0.000000	0.000000	2.000000	175.000000	1.000000
15395.129924	-0.099294	0.568073	0.009360	85.747940	63.608150	86.957970	-0.036205	0.000000	-0.479981	0.000000	0.000000	0.000000	-0.005562	0.045768	-0.071820	0.000000	0.000000	2.000000	175.000000	1.000000
15395.133257	-0.099294	0.568073	0.009360	85.748772	63.469772	86.824120	-0.035278	0.000000	-0.468011	0.000000	0.000000	0.000000	-0.005562	0.045768	-0.071820	0.000000	0.000000	2.000000	175.000000	1.000000
15395.136591	-0.099318	0.568217	0.009144	85.748772	63.469772	86.824120	-0.035278	0.000000	-0.468011	0.000000	0.000000	0.000000	-0.007009	0.043222	-0.064922	0.000000	0.000000	2.000000	175.000000	1.000000
15395.139924	-0.099318	0.568217	0.009144	85.748772	63.469772	86.824120	-0.035278	0.000000	-0.468011	0.000000	0.000000	0.000000	-0.007009	0.043222	-0.064922	0.000000	0.000000	2.000000	175.000000	1.000000
15395.143257	-0.099318	0.568217	0.009144	85.750473	63.284019	86.643898	-0.035278	0.000000	-0.468011	0.000000	0.000000	0.000000	-0.007009	0.043222	-0.064922	0.000000	0.000000	2.000000	175.000000	1.000000
15395.146591	-0.099318	0.568217	0.009144	85.750473	63.284019	86.643898	-0.035278	0.000000	-0.468011	0.000000	0.000000	0.000000	-0.007009	0.043222	-0.064922	0.000000	0.000000	2.000000	175.000000	1.000000
15395.149924	-0.099357	0.568396	0.008894	85.750473	63.284019	86.643898	-0.035278	0.000000	-0.468011	0.000000	0.000000	0.000000	-0.011771	0.053488	-0.075057	0.000000	0.000000	2.000000	175.000000	1.000000
15395.153257	-0.099413	0.568582	0.008616	85.753654	63.091190	86.457649	-0.034110	0.000000	-0.457190	0.000000	0.000000	0.000000	-0.016894	0.055870	-0.083420	0.000000	0.000000	2.000000	175.000000	1.000000
15395.156591	-0.099413	0.568582	0.008616	85.753654	63.091190	86.457649	-0.034110	0.000000	-0.457190	0.000000	0.000000	0.000000	-0.016894	0.055870	-0.083420	0.000000	0.000000	2.000000	175.000000	1.000000
15395.159924	-0.099413	0.568582	0.008616	85.753654	63.091190	86.457649	-0.034110	0.000000	-0.457190	0.000000	0.000000	0.000000	-0.016894	0.055870	-0.083420	0.000000	0.000000	2.000000	175.000000	1.000000
15395.163257	-0.099413	0.568582	0.008616	85.756836	62.900887	86.271225	-0.029332	0.000000	-0.430778	0.000000	0.000000	0.000000	-0.016894	0.055870	-0.083420	0.000000	0.000000	2.000000	175.000000	1.000000
15395.166591	-0.099465	0.568776	0.008314	85.756836	62.900887	86.271225	-0.029332	0.000000	-0.430778	0.000000	0.000000	0.000000	-0.015373	0.058255	-0.090374	0.000000	0.000000	2.000000	175.000000	1.000000
15395.169924	-0.099465	0.568776	0.008314	85.756836	62.900887	86.271225	-0.029332	0.000000	-0.430778	0.000000	0.000000	0.000000	-0.015373	0.058255	-0.090374	0.000000	0.000000	2.000000	175.000000	1.000000
15395.173257	-0.099465	0.568776	0.008314	85.765526	62.735580	86.107712	-0.029332	0.000000	-0.430778	0.000000	0.000000	0.000000	-0.015373	0.058255	-0.090374	0.000000	0.000000	2.000000	175.000000	1.000000
15395.176591	-0.099465	0.568776	0.008314	85.765526	62.735580	86.107712	-0.029332	0.000000	-0.430778	0.000000	0.000000	0.000000	-0.015373	0.058255	-0.090374	0.000000	0.000000	2.000000	175.000000	1.000000
15395.179924	-0.099494	0.568970	0.008018	85.765526	62.735580	86.107712	-0.029332	0.000000	-0.430778	0.000000	0.000000	0.000000	-0.008697	0.058189	-0.088990	0.000000	0.000000	2.000000	175.000000	1.000000
15395.183257	-0.099514	0.569154	0.007681	85.778168	62.518581	85.884743	-0.026770	0.000000	-0.415715	0.000000	0.000000	0.000000	-0.006074	0.055191	-0.101081	0.000000	0.000000	2.000000	175.000000	1.000000
15395.186591	-0.099514	0.569154	0.007681	85.778168	62.518581	85.884743	-0.026770	0.000000	-0.415715	0.000000	0.000000	0.000000	-0.006074	0.055191	-0.101081	0.000000	0.000000	2.000000	175.000000	1.000000
15395.189924	-0.099514	0.569154	0.007681	85.778168	62.518581	85.884743	-0.026770	0.000000	-0.415715	0.000000	0.000000	0.000000	-0.006074	0.055191	-0.101081	0.000000	0.000000	2.000000	175.000000	1.000000
15395.193257	-0.099514	0.569154	0.007681	85.806702	62.342606	85.688309	-0.024309	0.000000	-0.384037	0.000000	0.000000	0.000000	-0.006074	0.055191	-0.101081	0.000000	0.000000	2.000000	175.000000	1.000000
15395.196591	-0.099561	0.569330	0.007362	85.806702	62.342606	85.688309	-0.024309	0.000000	-0.384037	0.000000	0.000000	0.000000	-0.014132	0.052670	-0.095604	0.000000	0.000000	2.000000	175.000000	1.000000
15395.199924	-0.099561	0.569330	0.007362	85.806702	62.342606	85.688309	-0.024309	0.000000	-0.384037	0.000000	0.000000	0.000000	-0.014132	0.052670	-0.095604	0.000000	0.000000	2.000000	175.000000	1.000000
15395.203257	-0.099561	0.569330	0.007362	85.845604	62.085300	85.404388	-0.024309	0.000000	-0.384037	0.000000	0.000000	0.000000	-0.014132	0.052670	-0.095604	0.000000	0.000000	2.000000	175.000000	1.000000
15395.206591	-0.099561	0.569330	0.007362	85.845604	62.085300	85.404388	-0.024309	0.000000	-0.384037	0.000000	0.000000	0.000000	-0.014132	0.052670	-0.095604	0.000000	0.000000	2.000000	175.000000	1.000000
15395.209924	-0.099625	0.569513	0.007015	85.845604	62.085300	85.404388	-0.024309	0.000000	-0.384037	0.000000	0.000000	0.000000	-0.019205	0.054996	-0.103983	0.000000	0.000000	2.000000	175.000000	1.000000
15395.213257	-0.099699	0.569680	0.006715	85.892342	61.799313	85.083611	-0.021953	0.000000	-0.368103	0.000000	0.000000	0.000000	-0.022119	0.050054	-0.090155	0.000000	0.000000	2.000000	175.000000	1.000000
15395.216591	-0.099699	0.569680	0.006715	85.892342	61.799313	85.083611	-0.021953	0.000000	-0.368103	0.000000	0.000000	0.000000	-0.022119	0.050054	-0.090155	0.000000	0.000000	2.000000	175.000000	1.000000
15395.219924	-0.099699	0.569680	0.006715	85.892342	61.799313	85.083611	-0.021953	0.000000	-0.368103	0.000000	0.000000	0.000000	-0.022119	0.050054	-0.090155	0.000000	0.000000	2.000000	175.000000	1.000000
15395.223257	-0.099699	0.569680	0.006715	85.921478	61.560596	84.828133	-0.015066	0.000000	-0.335747	0.000000	0.000000	0.000000	-0.022119	0.050054	-0.090155	0.000000	0.000000	2.000000	175.000000	1.000000
15395.226591	-0.099777	0.569838	0.006437	85.921478	61.560596	84.828133	-0.015066	0.000000	-0.335747	0.000000	0.000000	0.000000	-0.023556	0.047556	-0.083252	0.000000	0.000000	2.000000	175.000000	1.000000
15395.229924	-0.099777	0.569838	0.006437	85.921478	61.560596	84.828133	-0.015066	0.000000	-0.335747	0.000000	0.000000	0.000000	-0.023556	0.047556	-0.083252	0.000000	0.000000	2.000000	175.000000	1.000000
15395.233257	-0.099777	0.569838	0.006437	85.922684	61.361000	84.639511	-0.015066	0.000000	-0.335747	0.000000	0.000000	0.000000	-0.023556	0.047556	-0.083252	0.000000	0.000000	2.000000	175.000000	1.000000
15395.236591	-0.099777	0.569838	0.006437	85.922684	61.361000	84.639511	-0.015066	0.000000	-0.335747	0.000000	0.000000	0.000000	-0.023556	0.047556	-0.083252	0.000000	0.000000	2.000000	175.000000	1.000000
15395.239924	-0.099866	0.569981	0.006206	85.922684	61.361000	84.639511	-0.015066	0.000000	-0.335747	0.000000	0.000000	0.000000	-0.026493	0.042674	-0.069411	0.000000	0.000000	2.000000	175.000000	1.000000
15395.243257	-0.099866	0.569981	0.006206	85.920044	61.215740	84.512978	-0.011140	0.000000	-0.321871	0.000000	0.000000	0.000000	-0.026493	0.042674	-0.069411	0.000000	0.000000	2.000000	175.000000	1.000000
15395.246591	-0.099866	0.569981	0.006206	85.920044	61.215740	84.512978	-0.011140	0.000000	-0.321871	0.000000	0.000000	0.000000	-0.026493	0.042674	-0.069411	0.000000	0.000000	2.000000	175.000000	1.000000
15395.249924	-0.099866	0.569981	0.006206	85.920044	61.215740	84.512978	-0.011140	0.000000	-0.321871	0.000000	0.000000	0.000000	-0.026493	0.042674	-0.069411	0.000000	0.000000	2.000000	175.000000	1.000000
15395.253257	-0.100099	0.570266	0.005797	85.917305	61.070545	84.386482	-0.006724	0.000000	-0.310303	0.000000	0.000000	0.000000	-0.070159	0.085739	-0.122744	0.000000	0.000000	2.000000	175.000000	1.000000
15395.256591	-0.100099	0.570266	0.005797	85.917305	61.070545	84.386482	-0.006724	0.000000	-0.310303	0.000000	0.000000	0.000000	-0.070159	0.085739	-0.122744	0.000000	0.000000	2.000000	175.000000	1.000000
15395.259924	-0.100099	0.570266	0.005797	85.917305	61.070545	84.386482	-0.006724	0.000000	-0.310303	0.000000	0.000000	0.000000	-0.070159	0.085739	-0.122744	0.000000	0.000000	2.000000	175.000000	1.000000
15395.263257	-0.100099	0.570266	0.005797	85.913712	60.875511	84.218231	0.004969	0.000000	-0.289846	0.000000	0.000000	0.000000	-0.070159	0.085739	-0.122744	0.000000	0.000000	2.000000	175.000000	1.000000
15395.266591	-0.100285	0.570392	0.005593	85.913712	60.875511	84.218231	0.004969	0.000000	-0.289846	0.000000	0.000000	0.000000	-0.055736	0.037735	-0.061317	0.000000	0.000000	2.000000	175.000000	1.000000
15395.269924	-0.100285	0.570392	0.005593	85.913712	60.875511	84.218231	0.004969	0.000000	-0.289846	0.000000	0.000000	0.000000	-0.055736	0.037735	-0.061317	0.000000	0.000000	2.000000	175.000000	1.000000
15395.273257	-0.100285	0.570392	0.005593	85.910980	60.722637	84.092232	0.004969	0.000000	-0.289846	0.000000	0.000000	0.000000	-0.055736	0.037735	-0.061317	0.000000	0.000000	2.000000	175.000000	1.000000
15395.276591	-0.100285	0.570392	0.005593	85.910980	60.722637	84.092232	0.004969	0.000000	-0.289846	0.000000	0.000000	0.000000	-0.055736	0.037735	-0.061317	0.000000	0.000000	2.000000	175.000000	1.000000
15395.279924	-0.100479	0.570528	0.005428	85.910980	60.722637	84.092232	0.004969	0.000000	-0.289846	0.000000	0.000000	0.000000	-0.058300	0.040655	-0.049295	0.000000	0.000000	2.000000	175.000000	1.000000
15395.283257	-0.100479	0.570528	0.005428	85.907867	60.556957	83.955963	0.014258	0.000000	-0.279626	0.000000	0.000000	0.000000	-0.058300	0.040655	-0.049295	0.000000	0.000000	2.000000	175.000000	1.000000
15395.286591	-0.100479	0.570528	0.005428	85.907867	60.556957	83.955963	0.014258	0.000000	-0.279626	0.000000	0.000000	0.000000	-0.058300	0.040655	-0.049295	0.000000	0.000000	2.000000	175.000000	1.000000
15395.289924	-0.100479	0.570528	0.005428	85.907867	60.556957	83.955963	0.014258	0.000000	-0.279626	0.000000	0.000000	0.000000	-0.058300	0.040655	-0.049295	0.000000	0.000000	2.000000	175.000000	1.000000
15395.293257	-0.100865	0.570792	0.005190	85.901604	60.329033	83.753616	0.023975	0.000000	-0.271410	0.000000	0.000000	0.000000	-0.115547	0.079424	-0.071337	0.000000	0.000000	2.000000	175.000000	1.000000
15395.296591	-0.100865	0.570792	0.005190	85.901604	60.329033	83.753616	0.023975	0.000000	-0.271410	0.000000	0.000000	0.000000	-0.115547	0.079424	-0.071337	0.000000	0.000000	2.000000	175.000000	1.000000
15395.299924	-0.100865	0.570792	0.005190	85.901604	60.329033	83.753616	0.023975	0.000000	-0.271410	0.000000	0.000000	0.000000	-0.115547	0.079424	-0.071337	0.000000	0.000000	2.000000	175.000000	1.000000
15395.303257	-0.100865	0.570792	0.005190	85.895920	60.065594	83.503136	0.043233	0.000000	-0.259521	0.000000	0.000000	0.000000	-0.115547	0.079424	-0.071337	0.000000	0.000000	2.000000	175.000000	1.000000
15395.306591	-0.100963	0.570930	0.005113	85.895920	60.065594	83.503136	0.043233	0.000000	-0.259521	0.000000	0.000000	0.000000	-0.029420	0.041175	-0.023222	0.000000	0.000000	2.000000	175.000000	1.000000
15395.309924	-0.100963	0.570930	0.005113	85.895920	60.065594	83.503136	0.043233	0.000000	-0.259521	0.000000	0.000000	0.000000	-0.029420	0.041175	-0.023222	0.000000	0.000000	2.000000	175.000000	1.000000
15395.313257	-0.100963	0.570930	0.005113	85.891197	59.852558	83.295013	0.043233	0.000000	-0.259521	0.000000	0.000000	0.000000	-0.029420	0.041175	-0.023222	0.000000	0.000000	2.000000	175.000000	1.000000
15395.316591	-0.100963	0.570930	0.005113	85.891197	59.852558	83.295013	0.043233	0.000000	-0.259521	0.000000	0.000000	0.000000	-0.029420	0.041175	-0.023222	0.000000	0.000000	2.000000	175.000000	1.000000
15395.319924	-0.101031	0.571069	0.005108	85.891197	59.852558	83.295013	0.043233	0.000000	-0.259521	0.000000	0.000000	0.000000	-0.020394	0.041724	-0.001374	0.000000	0.000000	2.000000	175.000000	1.000000
15395.323257	-0.101031	0.571069	0.005108	85.885391	59.601208	83.045738	0.048136	0.000000	-0.255651	0.000000	0.000000	0.000000	-0.020394	0.041724	-0.001374	0.000000	0.000000	2.000000	175.000000	1.000000
15395.326591	-0.101031	0.571069	0.005108	85.885391	59.601208	83.045738	0.048136	0.000000	-0.255651	0.000000	0.000000	0.000000	-0.020394	0.041724	-0.001374	0.000000	0.000000	2.000000	175.000000	1.000000
15395.329924	-0.101031	0.571069	0.005108	85.885391	59.601208	83.045738	0.048136	0.000000	-0.255651	0.000000	0.000000	0.000000	-0.020394	0.041724	-0.001374	0.000000	0.000000	2.000000	175.000000	1.000000
15395.333257	-0.101028	0.571311	0.005094	85.880440	59.394581	82.838570	0.051535	0.000000	-0.255421	0.000000	0.000000	0.000000	0.000954	0.072791	-0.004377	0.000000	0.000000	2.000000	175.000000	1.000000
15395.336591	-0.101028	0.571311	0.005094	85.880440	59.394581	82.838570	0.051535	0.000000	-0.255421	0.000000	0.000000	0.000000	0.000954	0.072791	-0.004377	0.000000	0.000000	2.000000	175.000000	1.000000
15395.339924	-0.101028	0.571311	0.005094	85.880440	59.394581	82.838570	0.051535	0.000000	-0.255421	0.000000	0.000000	0.000000	0.000954	0.072791	-0.004377	0.000000	0.000000	2.000000	175.000000	1.000000
15395.343257	-0.101028	0.571311	0.005094	85.876541	59.229755	82.673325	0.051376	0.000000	-0.254692	0.000000	0.000000	0.000000	0.000954	0.072791	-0.004377	0.000000	0.000000	2.000000	175.000000	1.000000
15395.346591	-0.101039	0.571423	0.005042	85.876541	59.229755	82.673325	0.051376	0.000000	-0.254692	0.000000	0.000000	0.000000	-0.003468	0.033395	-0.015689	0.000000	0.000000	2.000000	175.000000	1.000000
15395.349924	-0.101039	0.571423	0.005042	85.876541	59.229755	82.673325	0.051376	0.000000	-0.254692	0.000000	0.000000	0.000000	-0.003468	0.033395	-0.015689	0.000000	0.000000	2.000000	175.000000	1.000000
15395.353257	-0.101039	0.571423	0.005042	85.874641	59.144691	82.590767	0.051376	0.000000	-0.254692	0.000000	0.000000	0.000000	-0.003468	0.033395	-0.015689	0.000000	0.000000	2.000000	175.000000	1.000000
15395.356591	-0.101039	0.571423	0.005042	85.874641	59.144691	82.590767	0.051376	0.000000	-0.254692	0.000000	0.000000	0.000000	-0.003468	0.033395	-0.015689	0.000000	0.000000	2.000000	175.000000	1.000000
15395.359924	-0.101021	0.571498	0.004960	85.874641	59.144691	82.590767	0.051376	0.000000	-0.254692	0.000000	0.000000	0.000000	0.005348	0.022679	-0.024475	0.000000	0.000000	2.000000	175.000000	1.000000
15395.363257	-0.101021	0.571498	0.004960	85.875168	59.170441	82.621872	0.051954	0.000000	-0.252077	0.000000	0.000000	0.000000	0.005348	0.022679	-0.024475	0.000000	0.000000	2.000000	175.000000	1.000000
15395.366591	-0.101021	0.571498	0.004960	85.875168	59.170441	82.621872	0.051954	0.000000	-0.252077	0.000000	0.000000	0.000000	0.005348	0.022679	-0.024475	0.000000	0.000000	2.000000	175.000000	1.000000
15395.369924	-0.101021	0.571498	0.004960	85.875168	59.170441	82.621872	0.051954	0.000000	-0.252077	0.000000	0.000000	0.000000	0.005348	0.022679	-0.024475	0.000000	0.000000	2.000000	175.000000	1.000000
15395.373257	-0.101045	0.571633	0.004543	85.877495	59.289677	82.746216	0.051062	0.000000	-0.247998	0.000000	0.000000	0.000000	-0.007089	0.040527	-0.125174	0.000000	0.000000	2.000000	175.000000	1.000000
15395.376591	-0.101045	0.571633	0.004543	85.877495	59.289677	82.746216	0.051062	0.000000	-0.247998	0.000000	0.000000	0.000000	-0.007089	0.040527	-0.125174	0.000000	0.000000	2.000000	175.000000	1.000000
15395.379924	-0.101045	0.571633	0.004543	85.877495	59.289677	82.746216	0.051062	0.000000	-0.247998	0.000000	0.000000	0.000000	-0.007089	0.040527	-0.125174	0.000000	0.000000	2.000000	175.000000	1.000000
15395.383257	-0.101045	0.571633	0.004543	85.880348	59.440407	82.901985	0.052244	0.000000	-0.227136	0.000000	0.000000	0.000000	-0.007089	0.040527	-0.125174	0.000000	0.000000	2.000000	175.000000	1.000000
15395.386591	-0.101011	0.571721	0.004283	85.880348	59.440407	82.901985	0.052244	0.000000	-0.227136	0.000000	0.000000	0.000000	0.010138	0.026155	-0.077796	0.000000	0.000000	2.000000	175.000000	1.000000
15395.389924	-0.101011	0.571721	0.004283	85.880348	59.440407	82.901985	0.052244	0.000000	-0.227136	0.000000	0.000000	0.000000	0.010138	0.026155	-0.077796	0.000000	0.000000	2.000000	175.000000	1.000000
15395.393257	-0.101011	0.571721	0.004283	85.882294	59.528465	82.984825	0.052244	0.000000	-0.227136	0.000000	0.000000	0.000000	0.010138	0.026155	-0.077796	0.000000	0.000000	2.000000	175.000000	1.000000
15395.396591	-0.101011	0.571721	0.004283	85.882294	59.528465	82.984825	0.052244	0.000000	-0.227136	0.000000	0.000000	0.000000	0.010138	0.026155	-0.077796	0.000000	0.000000	2.000000	175.000000	1.000000
15395.399924	-0.100909	0.571764	0.004027	85.882294	59.528465	82.984825	0.052244	0.000000	-0.227136	0.000000	0.000000	0.000000	0.030569	0.013013	-0.076772	0.000000	0.000000	2.000000	175.000000	1.000000
15395.403257	-0.100909	0.571764	0.004027	85.884247	59.619255	83.067665	0.050554	0.000000	-0.214170	0.000000	0.000000	0.000000	0.030569	0.013013	-0.076772	0.000000	0.000000	2.000000	175.000000	1.000000
15395.406591	-0.100909	0.571764	0.004027	85.884247	59.619255	83.067665	0.050554	0.000000	-0.214170	0.000000	0.000000	0.000000	0.030569	0.013013	-0.076772	0.000000	0.000000	2.000000	175.000000	1.000000
15395.409924	-0.100909	0.571764	0.004027	85.884247	59.619255	83.067665	0.050554	0.000000	-0.214170	0.000000	0.000000	0.000000	0.030569	0.013013	-0.076772	0.000000	0.000000	2.000000	175.000000	1.000000
15395.413257	-0.100640	0.571850	0.003530	85.886200	59.712952	83.150696	0.045459	0.000000	-0.201374	0.000000	0.000000	0.000000	0.080789	0.025887	-0.149298	0.000000	0.000000	2.000000	175.000000	1.000000
15395.416591	-0.100640	0.571850	0.003530	85.886200	59.712952	83.150696	0.045459	0.000000	-0.201374	0.000000	0.000000	0.000000	0.080789	0.025887	-0.149298	0.000000	0.000000	2.000000	175.000000	1.000000
15395.419924	-0.100640	0.571850	0.003530	85.886200	59.712952	83.150696	0.045459	0.000000	-0.201374	0.000000	0.000000	0.000000	0.080789	0.025887	-0.149298	0.000000	0.000000	2.000000	175.000000	1.000000
15395.423257	-0.100640	0.571850	0.003530	85.888145	59.803928	83.233734	0.031995	0.000000	-0.176491	0.000000	0.000000	0.000000	0.080789	0.025887	-0.149298	0.000000	0.000000	2.000000	175.000000	1.000000
15395.426591	-0.100501	0.571860	0.003313	85.888145	59.803928	83.233734	0.031995	0.000000	-0.176491	0.000000	0.000000	0.000000	0.041721	0.002814	-0.065184	0.000000	0.000000	2.000000	175.000000	1.000000
15395.429924	-0.100501	0.571860	0.003313	85.888145	59.803928	83.233734	0.031995	0.000000	-0.176491	0.000000	0.000000	0.000000	0.041721	0.002814	-0.065184	0.000000	0.000000	2.000000	175.000000	1.000000
15395.433257	-0.100501	0.571860	0.003313	85.891006	59.933826	83.358513	0.031995	0.000000	-0.176491	0.000000	0.000000	0.000000	0.041721	0.002814	-0.065184	0.000000	0.000000	2.000000	175.000000	1.000000
15395.436591	-0.100501	0.571860	0.003313	85.891006	59.933826	83.358513	0.031995	0.000000	-0.176491	0.000000	0.000000	0.000000	0.041721	0.002814	-0.065184	0.000000	0.000000	2.000000	175.000000	1.000000
15395.439924	-0.100436	0.571879	0.003121	85.891006	59.933826	83.358513	0.031995	0.000000	-0.176491	0.000000	0.000000	0.000000	0.019402	0.005793	-0.057433	0.000000	0.000000	2.000000	175.000000	1.000000
15395.443257	-0.100436	0.571879	0.003121	85.892868	60.011314	83.441643	0.025041	0.000000	-0.165627	0.000000	0.000000	0.000000	0.019402	0.005793	-0.057433	0.000000	0.000000	2.000000	175.000000	1.000000
15395.446591	-0.100436	0.571879	0.003121	85.892868	60.011314	83.441643	0.025041	0.000000	-0.165627	0.000000	0.000000	0.000000	0.019402	0.005793	-0.057433	0.000000	0.000000	2.000000	175.000000	1.000000
15395.449924	-0.100436	0.571879	0.003121	85.892868	60.011314	83.441643	0.025041	0.000000	-0.165627	0.000000	0.000000	0.000000	0.019402	0.005793	-0.057433	0.000000	0.000000	2.000000	175.000000	1.000000
15395.453257	-0.100480	0.571886	0.002797	85.895393	60.117764	83.556389	0.021808	0.000000	-0.156055	0.000000	0.000000	0.000000	-0.013128	0.002105	-0.097099	0.000000	0.000000	2.000000	175.000000	1.000000
15395.456591	-0.100480	0.571886	0.002797	85.895393	60.117764	83.556389	0.021808	0.000000	-0.156055	0.000000	0.000000	0.000000	-0.013128	0.002105	-0.097099	0.000000	0.000000	2.000000	175.000000	1.000000
15395.459924	-0.100480	0.571886	0.002797	85.895393	60.117764	83.556389	0.021808	0.000000	-0.156055	0.000000	0.000000	0.000000	-0.013128	0.002105	-0.097099	0.000000	0.000000	2.000000	175.000000	1.000000
15395.463257	-0.100480	0.571886	0.002797	85.897209	60.192879	83.639885	0.023995	0.000000	-0.139872	0.000000	0.000000	0.000000	-0.013128	0.002105	-0.097099	0.000000	0.000000	2.000000	175.000000	1.000000
15395.466591	-0.100545	0.571874	0.002675	85.897209	60.192879	83.639885	0.023995	0.000000	-0.139872	0.000000	0.000000	0.000000	-0.019410	-0.003667	-0.036803	0.000000	0.000000	2.000000	175.000000	1.000000
15395.469924	-0.100545	0.571874	0.002675	85.897209	60.192879	83.639885	0.023995	0.000000	-0.139872	0.000000	0.000000	0.000000	-0.019410	-0.003667	-0.036803	0.000000	0.000000	2.000000	175.000000	1.000000
15395.473257	-0.100545	0.571874	0.002675	85.898026	60.304718	83.761642	0.023995	0.000000	-0.139872	0.000000	0.000000	0.000000	-0.019410	-0.003667	-0.036803	0.000000	0.000000	2.000000	175.000000	1.000000
15395.476591	-0.100545	0.571874	0.002675	85.898026	60.304718	83.761642	0.023995	0.000000	-0.139872	0.000000	0.000000	0.000000	-0.019410	-0.003667	-0.036803	0.000000	0.000000	2.000000	175.000000	1.000000
15395.479924	-0.100561	0.571869	0.002538	85.898026	60.304718	83.761642	0.023995	0.000000	-0.139872	0.000000	0.000000	0.000000	-0.004779	-0.001301	-0.040893	0.000000	0.000000	2.000000	175.000000	1.000000
15395.483257	-0.100558	0.571883	0.002424	85.899597	60.574863	84.037338	0.027230	0.000000	-0.133738	0.000000	0.000000	0.000000	0.000654	0.004050	-0.034349	0.000000	0.000000	2.000000	175.000000	1.000000
15395.486591	-0.100558	0.571883	0.002424	85.899597	60.574863	84.037338	0.027230	0.000000	-0.133738	0.000000	0.000000	0.000000	0.000654	0.004050	-0.034349	0.000000	0.000000	2.000000	175.000000	1.000000
15395.489924	-0.100558	0.571883	0.002424	85.899597	60.574863	84.037338	0.027230	0.000000	-0.133738	0.000000	0.000000	0.000000	0.000654	0.004050	-0.034349	0.000000	0.000000	2.000000	175.000000	1.000000
15395.493257	-0.100558	0.571883	0.002424	85.904472	61.169018	84.635117	0.027918	0.000000	-0.121198	0.000000	0.000000	0.000000	0.000654	0.004050	-0.034349	0.000000	0.000000	2.000000	175.000000	1.000000
15395.496591	-0.100513	0.571896	0.002319	85.904472	61.169018	84.635117	0.027918	0.000000	-0.121198	0.000000	0.000000	0.000000	0.013746	0.004020	-0.031487	0.000000	0.000000	2.000000	175.000000	1.000000
15395.499924	-0.100513	0.571896	0.002319	85.904472	61.169018	84.635117	0.027918	0.000000	-0.121198	0.000000	0.000000	0.000000	0.013746	0.004020	-0.031487	0.000000	0.000000	2.000000	175.000000	1.000000
15395.503257	-0.100513	0.571896	0.002319	85.913368	61.977581	85.439484	0.027918	0.000000	-0.121198	0.000000	0.000000	0.000000	0.013746	0.004020	-0.031487	0.000000	0.000000	2.000000	175.000000	1.000000
15395.506591	-0.100513	0.571896	0.002319	85.913368	61.977581	85.439484	0.027918	0.000000	-0.121198	0.000000	0.000000	0.000000	0.013746	0.004020	-0.031487	0.000000	0.000000	2.000000	175.000000	1.000000
15395.509924	-0.100465	0.571935	0.002208	85.913368	61.977581	85.439484	0.027918	0.000000	-0.121198	0.000000	0.000000	0.000000	0.014145	0.011733	-0.033327	0.000000	0.000000	2.000000	175.000000	1.000000
15395.513257	-0.100465	0.571935	0.002208	85.923790	62.860149	86.315605	0.025627	0.000000	-0.115950	0.000000	0.000000	0.000000	0.014145	0.011733	-0.033327	0.000000	0.000000	2.000000	175.000000	1.000000
15395.516591	-0.100465	0.571935	0.002208	85.923790	62.860149	86.315605	0.025627	0.000000	-0.115950	0.000000	0.000000	0.000000	0.014145	0.011733	-0.033327	0.000000	0.000000	2.000000	175.000000	1.000000
15395.519924	-0.100465	0.571935	0.002208	85.923790	62.860149	86.315605	0.025627	0.000000	-0.115950	0.000000	0.000000	0.000000	0.014145	0.011733	-0.033327	0.000000	0.000000	2.000000	175.000000	1.000000
15395.523257	-0.100354	0.572101	0.002012	85.934036	63.676167	87.126427	0.023269	0.000000	-0.110395	0.000000	0.000000	0.000000	0.033390	0.049588	-0.058687	0.000000	0.000000	2.000000	175.000000	1.000000
15395.526591	-0.100354	0.572101	0.002012	85.934036	63.676167	87.126427	0.023269	0.000000	-0.110395	0.000000	0.000000	0.000000	0.033390	0.049588	-0.058687	0.000000	0.000000	2.000000	175.000000	1.000000
15395.529924	-0.100354	0.572101	0.002012	85.934036	63.676167	87.126427	0.023269	0.000000	-0.110395	0.000000	0.000000	0.000000	0.033390	0.049588	-0.058687	0.000000	0.000000	2.000000	175.000000	1.000000
15395.533257	-0.100354	0.572101	0.002012	85.942322	64.445007	87.887047	0.017705	0.000000	-0.100614	0.000000	0.000000	0.000000	0.033390	0.049588	-0.058687	0.000000	0.000000	2.000000	175.000000	1.000000
15395.536591	-0.100295	0.572219	0.001951	85.942322	64.445007	87.887047	0.017705	0.000000	-0.100614	0.000000	0.000000	0.000000	0.017728	0.035489	-0.018414	0.000000	0.000000	2.000000	175.000000	1.000000
15395.539924	-0.100295	0.572219	0.001951	85.942322	64.445007	87.887047	0.017705	0.000000	-0.100614	0.000000	0.000000	0.000000	0.017728	0.035489	-0.018414	0.000000	0.000000	2.000000	175.000000	1.000000
15395.543257	-0.100295	0.572219	0.001951	85.949959	65.211540	88.650803	0.017705	0.000000	-0.100614	0.000000	0.000000	0.000000	0.017728	0.035489	-0.018414	0.000000	0.000000	2.000000	175.000000	1.000000
15395.546591	-0.100295	0.572219	0.001951	85.949959	65.211540	88.650803	0.017705	0.000000	-0.100614	0.000000	0.000000	0.000000	0.017728	0.035489	-0.018414	0.000000	0.000000	2.000000	175.000000	1.000000
15395.549924	-0.100278	0.572363	0.001874	85.949959	65.211540	88.650803	0.017705	0.000000	-0.100614	0.000000	0.000000	0.000000	0.005050	0.043189	-0.023124	0.000000	0.000000	2.000000	175.000000	1.000000
15395.553257	-0.100278	0.572363	0.001874	85.954651	65.777466	89.211517	0.014750	0.000000	-0.097545	0.000000	0.000000	0.000000	0.005050	0.043189	-0.023124	0.000000	0.000000	2.000000	175.000000	1.000000
15395.556591	-0.100278	0.572363	0.001874	85.954651	65.777466	89.211517	0.014750	0.000000	-0.097545	0.000000	0.000000	0.000000	0.005050	0.043189	-0.023124	0.000000	0.000000	2.000000	175.000000	1.000000
15395.559924	-0.100278	0.572363	0.001874	85.954651	65.777466	89.211517	0.014750	0.000000	-0.097545	0.000000	0.000000	0.000000	0.005050	0.043189	-0.023124	0.000000	0.000000	2.000000	175.000000	1.000000
15395.563257	-0.100239	0.572602	0.001800	85.957703	66.189796	89.621956	0.013908	0.000000	-0.093691	0.000000	0.000000	0.000000	0.011687	0.071655	-0.022142	0.000000	0.000000	2.000000	175.000000	1.000000
15395.566591	-0.100239	0.572602	0.001800	85.957703	66.189796	89.621956	0.013908	0.000000	-0.093691	0.000000	0.000000	0.000000	0.011687	0.071655	-0.022142	0.000000	0.000000	2.000000	175.000000	1.000000
15395.569924	-0.100239	0.572602	0.001800	85.957703	66.189796	89.621956	0.013908	0.000000	-0.093691	0.000000	0.000000	0.000000	0.011687	0.071655	-0.022142	0.000000	0.000000	2.000000	175.000000	1.000000
15395.573257	-0.100239	0.572602	0.001800	85.960899	66.635498	90.065681	0.011960	0.000000	-0.090001	0.000000	0.000000	0.000000	0.011687	0.071655	-0.022142	0.000000	0.000000	2.000000	175.000000	1.000000
15395.576591	-0.100234	0.572705	0.001775	85.960899	66.635498	90.065681	0.011960	0.000000	-0.090001	0.000000	0.000000	0.000000	0.001613	0.030802	-0.007395	0.000000	0.000000	2.000000	175.000000	1.000000
15395.579924	-0.100234	0.572705	0.001775	85.960899	66.635498	90.065681	0.011960	0.000000	-0.090001	0.000000	0.000000	0.000000	0.001613	0.030802	-0.007395	0.000000	0.000000	2.000000	175.000000	1.000000
15395.583257	-0.100234	0.572705	0.001775	85.965126	67.239746	90.672997	0.011960	0.000000	-0.090001	0.000000	0.000000	0.000000	0.001613	0.030802	-0.007395	0.000000	0.000000	2.000000	175.000000	1.000000
15395.586591	-0.100234	0.572705	0.001775	85.965126	67.239746	90.672997	0.011960	0.000000	-0.090001	0.000000	0.000000	0.000000	0.001613	0.030802	-0.007395	0.000000	0.000000	2.000000	175.000000	1.000000
15395.589924	-0.100285	0.572797	0.001696	85.965126	67.239746	90.672997	0.011960	0.000000	-0.090001	0.000000	0.000000	0.000000	-0.015354	0.027751	-0.023749	0.000000	0.000000	2.000000	175.000000	1.000000
15395.593257	-0.100285	0.572797	0.001696	85.969734	68.151077	91.591202	0.011692	0.000000	-0.088769	0.000000	0.000000	0.000000	-0.015354	0.027751	-0.023749	0.000000	0.000000	2.000000	175.000000	1.000000
15395.596591	-0.100285	0.572797	0.001696	85.969734	68.151077	91.591202	0.011692	0.000000	-0.088769	0.000000	0.000000	0.000000	-0.015354	0.027751	-0.023749	0.000000	0.000000	2.000000	175.000000	1.000000
15395.599924	-0.100285	0.572797	0.001696	85.969734	68.151077	91.591202	0.011692	0.000000	-0.088769	0.000000	0.000000	0.000000	-0.015354	0.027751	-0.023749	0.000000	0.000000	2.000000	175.000000	1.000000
15395.603257	-0.100371	0.572974	0.001566	85.968857	69.168343	92.619957	0.014250	0.000000	-0.084810	0.000000	0.000000	0.000000	-0.025677	0.053173	-0.039132	0.000000	0.000000	2.000000	175.000000	1.000000
15395.606591	-0.100371	0.572974	0.001566	85.968857	69.168343	92.619957	0.014250	0.000000	-0.084810	0.000000	0.000000	0.000000	-0.025677	0.053173	-0.039132	0.000000	0.000000	2.000000	175.000000	1.000000
15395.609924	-0.100371	0.572974	0.001566	85.968857	69.168343	92.619957	0.014250	0.000000	-0.084810	0.000000	0.000000	0.000000	-0.025677	0.053173	-0.039132	0.000000	0.000000	2.000000	175.000000	1.000000
15395.613257	-0.100371	0.572974	0.001566	85.949287	70.315422	93.790871	0.018530	0.000000	-0.078289	0.000000	0.000000	0.000000	-0.025677	0.053173	-0.039132	0.000000	0.000000	2.000000	175.000000	1.000000
15395.616591	-0.100380	0.573041	0.001502	85.949287	70.315422	93.790871	0.018530	0.000000	-0.078289	0.000000	0.000000	0.000000	-0.002677	0.020026	-0.019055	0.000000	0.000000	2.000000	175.000000	1.000000
15395.619924	-0.100380	0.573041	0.001502	85.949287	70.315422	93.790871	0.018530	0.000000	-0.078289	0.000000	0.000000	0.000000	-0.002677	0.020026	-0.019055	0.000000	0.000000	2.000000	175.000000	1.000000
15395.623257	-0.100380	0.573041	0.001502	85.924126	71.176277	94.674240	0.018530	0.000000	-0.078289	0.000000	0.000000	0.000000	-0.002677	0.020026	-0.019055	0.000000	0.000000	2.000000	175.000000	1.000000
15395.626591	-0.100380	0.573041	0.001502	85.924126	71.176277	94.674240	0.018530	0.000000	-0.078289	0.000000	0.000000	0.000000	-0.002677	0.020026	-0.019055	0.000000	0.000000	2.000000	175.000000	1.000000
15395.629924	-0.100341	0.573090	0.001431	85.924126	71.176277	94.674240	0.018530	0.000000	-0.078289	0.000000	0.000000	0.000000	0.011507	0.014665	-0.021303	0.000000	0.000000	2.000000	175.000000	1.000000
15395.633257	-0.100341	0.573090	0.001431	85.908440	71.567238	95.077515	0.018976	0.000000	-0.075113	0.000000	0.000000	0.000000	0.011507	0.014665	-0.021303	0.000000	0.000000	2.000000	175.000000	1.000000
15395.636591	-0.100341	0.573090	0.001431	85.908440	71.567238	95.077515	0.018976	0.000000	-0.075113	0.000000	0.000000	0.000000	0.011507	0.014665	-0.021303	0.000000	0.000000	2.000000	175.000000	1.000000
15395.639924	-0.100341	0.573090	0.001431	85.908440	71.567238	95.077515	0.018976	0.000000	-0.075113	0.000000	0.000000	0.000000	0.011507	0.014665	-0.021303	0.000000	0.000000	2.000000	175.000000	1.000000
15395.643257	-0.100286	0.573131	0.001388	85.908539	71.602333	95.109810	0.017059	0.000000	-0.071562	0.000000	0.000000	0.000000	0.016514	0.012344	-0.012918	0.000000	0.000000	2.000000	175.000000	1.000000
15395.646591	-0.100286	0.573131	0.001388	85.908539	71.602333	95.109810	0.017059	0.000000	-0.071562	0.000000	0.000000	0.000000	0.016514	0.012344	-0.012918	0.000000	0.000000	2.000000	175.000000	1.000000
15395.649924	-0.100286	0.573131	0.001388	85.908539	71.602333	95.109810	0.017059	0.000000	-0.071562	0.000000	0.000000	0.000000	0.016514	0.012344	-0.012918	0.000000	0.000000	2.000000	175.000000	1.000000
15395.653257	-0.100286	0.573131	0.001388	85.908539	71.602333	95.109810	0.014306	0.000000	-0.069409	0.000000	0.000000	0.000000	0.016514	0.012344	-0.012918	0.000000	0.000000	2.000000	175.000000	1.000000
15395.656591	-0.100281	0.573139	0.001365	85.908539	71.602333	95.109810	0.014306	0.000000	-0.069409	0.000000	0.000000	0.000000	0.001522	0.002331	-0.006960	0.000000	0.000000	2.000000	175.000000	1.000000
15395.659924	-0.100281	0.573139	0.001365	85.908539	71.602333	95.109810	0.014306	0.000000	-0.069409	0.000000	0.000000	0.000000	0.001522	0.002331	-0.006960	0.000000	0.000000	2.000000	175.000000	1.000000
15395.663257	-0.100281	0.573139	0.001365	85.908485	71.596848	95.109764	0.014306	0.000000	-0.069409	0.000000	0.000000	0.000000	0.001522	0.002331	-0.006960	0.000000	0.000000	2.000000	175.000000	1.000000
15395.666591	-0.100281	0.573139	0.001365	85.908485	71.596848	95.109764	0.014306	0.000000	-0.069409	0.000000	0.000000	0.000000	0.001522	0.002331	-0.006960	0.000000	0.000000	2.000000	175.000000	1.000000
15395.669924	-0.100325	0.573139	0.001355	85.908485	71.596848	95.109764	0.014306	0.000000	-0.069409	0.000000	0.000000	0.000000	-0.013060	0.000007	-0.002857	0.000000	0.000000	2.000000	175.000000	1.000000
15395.673257	-0.100325	0.573139	0.001355	85.907005	71.624763	95.144669	0.014053	0.000000	-0.068249	0.000000	0.000000	0.000000	-0.013060	0.000007	-0.002857	0.000000	0.000000	2.000000	175.000000	1.000000
15395.676591	-0.100325	0.573139	0.001355	85.907005	71.624763	95.144669	0.014053	0.000000	-0.068249	0.000000	0.000000	0.000000	-0.013060	0.000007	-0.002857	0.000000	0.000000	2.000000	175.000000	1.000000
15395.679924	-0.100325	0.573139	0.001355	85.907005	71.624763	95.144669	0.014053	0.000000	-0.068249	0.000000	0.000000	0.000000	-0.013060	0.000007	-0.002857	0.000000	0.000000	2.000000	175.000000	1.000000
15395.683257	-0.100422	0.573123	0.001383	85.905670	71.749809	95.276443	0.016229	0.000000	-0.067773	0.000000	0.000000	0.000000	-0.029168	-0.004644	0.008202	0.000000	0.000000	2.000000	175.000000	1.000000
15395.686591	-0.100422	0.573123	0.001383	85.905670	71.749809	95.276443	0.016229	0.000000	-0.067773	0.000000	0.000000	0.000000	-0.029168	-0.004644	0.008202	0.000000	0.000000	2.000000	175.000000	1.000000
15395.689924	-0.100422	0.573123	0.001383	85.905670	71.749809	95.276443	0.016229	0.000000	-0.067773	0.000000	0.000000	0.000000	-0.029168	-0.004644	0.008202	0.000000	0.000000	2.000000	175.000000	1.000000
15395.693257	-0.100422	0.573123	0.001383	85.898216	72.104286	95.643547	0.021091	0.000000	-0.069140	0.000000	0.000000	0.000000	-0.029168	-0.004644	0.008202	0.000000	0.000000	2.000000	175.000000	1.000000
15395.696591	-0.100470	0.573116	0.001396	85.898216	72.104286	95.643547	0.021091	0.000000	-0.069140	0.000000	0.000000	0.000000	-0.014586	-0.002321	0.004098	0.000000	0.000000	2.000000	175.000000	1.000000
15395.699924	-0.100470	0.573116	0.001396	85.898216	72.104286	95.643547	0.021091	0.000000	-0.069140	0.000000	0.000000	0.000000	-0.014586	-0.002321	0.004098	0.000000	0.000000	2.000000	175.000000	1.000000
15395.703257	-0.100470	0.573116	0.001396	85.885818	72.722305	96.272957	0.021091	0.000000	-0.069140	0.000000	0.000000	0.000000	-0.014586	-0.002321	0.004098	0.000000	0.000000	2.000000	175.000000	1.000000
15395.706591	-0.100470	0.573116	0.001396	85.885818	72.722305	96.272957	0.021091	0.000000	-0.069140	0.000000	0.000000	0.000000	-0.014586	-0.002321	0.004098	0.000000	0.000000	2.000000	175.000000	1.000000
15395.709924	-0.100476	0.573108	0.001420	85.885818	72.722305	96.272957	0.021091	0.000000	-0.069140	0.000000	0.000000	0.000000	-0.001524	-0.002303	0.006959	0.000000	0.000000	2.000000	175.000000	1.000000
15395.713257	-0.100476	0.573108	0.001420	85.876495	73.497620	97.055984	0.023522	0.000000	-0.069823	0.000000	0.000000	0.000000	-0.001524	-0.002303	0.006959	0.000000	0.000000	2.000000	175.000000	1.000000
15395.716591	-0.100476	0.573108	0.001420	85.876495	73.497620	97.055984	0.023522	0.000000	-0.069823	0.000000	0.000000	0.000000	-0.001524	-0.002303	0.006959	0.000000	0.000000	2.000000	175.000000	1.000000
15395.719924	-0.100476	0.573108	0.001420	85.876495	73.497620	97.055984	0.023522	0.000000	-0.069823	0.000000	0.000000	0.000000	-0.001524	-0.002303	0.006959	0.000000	0.000000	2.000000	175.000000	1.000000
15395.723257	-0.100442	0.573092	0.001476	85.876213	74.147118	97.698372	0.023776	0.000000	-0.070983	0.000000	0.000000	0.000000	0.010014	-0.004647	0.016779	0.000000	0.000000	2.000000	175.000000	1.000000
15395.726591	-0.100442	0.573092	0.001476	85.876213	74.147118	97.698372	0.023776	0.000000	-0.070983	0.000000	0.000000	0.000000	0.010014	-0.004647	0.016779	0.000000	0.000000	2.000000	175.000000	1.000000
15395.729924	-0.100442	0.573092	0.001476	85.876213	74.147118	97.698372	0.023776	0.000000	-0.070983	0.000000	0.000000	0.000000	0.010014	-0.004647	0.016779	0.000000	0.000000	2.000000	175.000000	1.000000
15395.733257	-0.100442	0.573092	0.001476	85.875832	74.460846	98.008354	0.022107	0.000000	-0.073779	0.000000	0.000000	0.000000	0.010014	-0.004647	0.016779	0.000000	0.000000	2.000000	175.000000	1.000000
15395.736591	-0.100424	0.573110	0.001497	85.875832	74.460846	98.008354	0.022107	0.000000	-0.073779	0.000000	0.000000	0.000000	0.005416	0.005367	0.006534	0.000000	0.000000	2.000000	175.000000	1.000000
15395.739924	-0.100424	0.573110	0.001497	85.875832	74.460846	98.008354	0.022107	0.000000	-0.073779	0.000000	0.000000	0.000000	0.005416	0.005367	0.006534	0.000000	0.000000	2.000000	175.000000	1.000000
15395.743257	-0.100424	0.573110	0.001497	85.875549	74.516876	98.061302	0.022107	0.000000	-0.073779	0.000000	0.000000	0.000000	0.005416	0.005367	0.006534	0.000000	0.000000	2.000000	175.000000	1.000000
15395.746591	-0.100424	0.573110	0.001497	85.875549	74.516876	98.061302	0.022107	0.000000	-0.073779	0.000000	0.000000	0.000000	0.005416	0.005367	0.006534	0.000000	0.000000	2.000000	175.000000	1.000000
15395.749924	-0.100405	0.573154	0.001513	85.875549	74.516876	98.061302	0.022107	0.000000	-0.073779	0.000000	0.000000	0.000000	0.005823	0.013076	0.004677	0.000000	0.000000	2.000000	175.000000	1.000000
15395.753257	-0.100405	0.573154	0.001513	85.875168	74.430206	97.974403	0.021204	0.000000	-0.074868	0.000000	0.000000	0.000000	0.005823	0.013076	0.004677	0.000000	0.000000	2.000000	175.000000	1.000000
15395.756591	-0.100405	0.573154	0.001513	85.875168	74.430206	97.974403	0.021204	0.000000	-0.074868	0.000000	0.000000	0.000000	0.005823	0.013076	0.004677	0.000000	0.000000	2.000000	175.000000	1.000000
15395.759924	-0.100405	0.573154	0.001513	85.875168	74.430206	97.974403	0.021204	0.000000	-0.074868	0.000000	0.000000	0.000000	0.005823	0.013076	0.004677	0.000000	0.000000	2.000000	175.000000	1.000000
15395.763257	-0.100401	0.573231	0.001494	85.874741	74.343414	97.887383	0.020234	0.000000	-0.075648	0.000000	0.000000	0.000000	0.001218	0.023094	-0.005571	0.000000	0.000000	2.000000	175.000000	1.000000
15395.766591	-0.100401	0.573231	0.001494	85.874741	74.343414	97.887383	0.020234	0.000000	-0.075648	0.000000	0.000000	0.000000	0.001218	0.023094	-0.005571	0.000000	0.000000	2.000000	175.000000	1.000000
15395.769924	-0.100401	0.573231	0.001494	85.874741	74.343414	97.887383	0.020234	0.000000	-0.075648	0.000000	0.000000	0.000000	0.001218	0.023094	-0.005571	0.000000	0.000000	2.000000	175.000000	1.000000
15395.773257	-0.100401	0.573231	0.001494	85.874405	74.256775	97.808502	0.020031	0.000000	-0.074719	0.000000	0.000000	0.000000	0.001218	0.023094	-0.005571	0.000000	0.000000	2.000000	175.000000	1.000000
15395.776591	-0.100403	0.573274	0.001505	85.874405	74.256775	97.808502	0.020031	0.000000	-0.074719	0.000000	0.000000	0.000000	-0.000710	0.013047	0.003244	0.000000	0.000000	2.000000	175.000000	1.000000
15395.779924	-0.100403	0.573274	0.001505	85.874405	74.256775	97.808502	0.020031	0.000000	-0.074719	0.000000	0.000000	0.000000	-0.000710	0.013047	0.003244	0.000000	0.000000	2.000000	175.000000	1.000000
15395.783257	-0.100403	0.573274	0.001505	85.873985	74.199646	97.753784	0.020031	0.000000	-0.074719	0.000000	0.000000	0.000000	-0.000710	0.013047	0.003244	0.000000	0.000000	2.000000	175.000000	1.000000
15395.786591	-0.100403	0.573274	0.001505	85.873985	74.199646	97.753784	0.020031	0.000000	-0.074719	0.000000	0.000000	0.000000	-0.000710	0.013047	0.003244	0.000000	0.000000	2.000000	175.000000	1.000000
15395.789924	-0.100436	0.573328	0.001551	85.873985	74.199646	97.753784	0.020031	0.000000	-0.074719	0.000000	0.000000	0.000000	-0.009882	0.016125	0.013872	0.000000	0.000000	2.000000	175.000000	1.000000
15395.793257	-0.100436	0.573328	0.001551	85.873413	74.166405	97.719955	0.020149	0.000000	-0.075260	0.000000	0.000000	0.000000	-0.009882	0.016125	0.013872	0.000000	0.000000	2.000000	175.000000	1.000000
15395.796591	-0.100436	0.573328	0.001551	85.873413	74.166405	97.719955	0.020149	0.000000	-0.075260	0.000000	0.000000	0.000000	-0.009882	0.016125	0.013872	0.000000	0.000000	2.000000	175.000000	1.000000
15395.799924	-0.100436	0.573328	0.001551	85.873413	74.166405	97.719955	0.020149	0.000000	-0.075260	0.000000	0.000000	0.000000	-0.009882	0.016125	0.013872	0.000000	0.000000	2.000000	175.000000	1.000000
15395.803257	-0.100428	0.573425	0.001618	85.872604	74.328850	97.878586	0.021796	0.000000	-0.077572	0.000000	0.000000	0.000000	0.002474	0.029202	0.019969	0.000000	0.000000	2.000000	175.000000	1.000000
15395.806591	-0.100428	0.573425	0.001618	85.872604	74.328850	97.878586	0.021796	0.000000	-0.077572	0.000000	0.000000	0.000000	0.002474	0.029202	0.019969	0.000000	0.000000	2.000000	175.000000	1.000000
15395.809924	-0.100428	0.573425	0.001618	85.872604	74.328850	97.878586	0.021796	0.000000	-0.077572	0.000000	0.000000	0.000000	0.002474	0.029202	0.019969	0.000000	0.000000	2.000000	175.000000	1.000000
15395.813257	-0.100428	0.573425	0.001618	85.871567	74.821243	98.369263	0.021384	0.000000	-0.080900	0.000000	0.000000	0.000000	0.002474	0.029202	0.019969	0.000000	0.000000	2.000000	175.000000	1.000000
15395.816591	-0.100435	0.573461	0.001652	85.871567	74.821243	98.369263	0.021384	0.000000	-0.080900	0.000000	0.000000	0.000000	-0.002232	0.010750	0.010197	0.000000	0.000000	2.000000	175.000000	1.000000
15395.819924	-0.100435	0.573461	0.001652	85.871567	74.821243	98.369263	0.021384	0.000000	-0.080900	0.000000	0.000000	0.000000	-0.002232	0.010750	0.010197	0.000000	0.000000	2.000000	175.000000	1.000000
15395.823257	-0.100435	0.573461	0.001652	85.869568	75.635010	99.180466	0.021384	0.000000	-0.080900	0.000000	0.000000	0.000000	-0.002232	0.010750	0.010197	0.000000	0.000000	2.000000	175.000000	1.000000
15395.826591	-0.100435	0.573461	0.001652	85.869568	75.635010	99.180466	0.021384	0.000000	-0.080900	0.000000	0.000000	0.000000	-0.002232	0.010750	0.010197	0.000000	0.000000	2.000000	175.000000	1.000000
15395.829924	-0.100437	0.573505	0.001663	85.869568	75.635010	99.180466	0.021384	0.000000	-0.080900	0.000000	0.000000	0.000000	-0.000709	0.013077	0.003236	0.000000	0.000000	2.000000	175.000000	1.000000
15395.833257	-0.100418	0.573548	0.001678	85.866020	76.642982	100.182648	0.021756	0.000000	-0.082600	0.000000	0.000000	0.000000	0.005827	0.013079	0.004665	0.000000	0.000000	2.000000	175.000000	1.000000
15395.836591	-0.100418	0.573548	0.001678	85.866020	76.642982	100.182648	0.021756	0.000000	-0.082600	0.000000	0.000000	0.000000	0.005827	0.013079	0.004665	0.000000	0.000000	2.000000	175.000000	1.000000
15395.839924	-0.100418	0.573548	0.001678	85.866020	76.642982	100.182648	0.021756	0.000000	-0.082600	0.000000	0.000000	0.000000	0.005827	0.013079	0.004665	0.000000	0.000000	2.000000	175.000000	1.000000
15395.843257	-0.100412	0.573582	0.001649	85.863029	77.305145	100.842865	0.020903	0.000000	-0.083917	0.000000	0.000000	0.000000	0.001932	0.010024	-0.008823	0.000000	0.000000	2.000000	175.000000	1.000000
15395.846591	-0.100412	0.573582	0.001649	85.863029	77.305145	100.842865	0.020903	0.000000	-0.083917	0.000000	0.000000	0.000000	0.001932	0.010024	-0.008823	0.000000	0.000000	2.000000	175.000000	1.000000
15395.849924	-0.100412	0.573582	0.001649	85.863029	77.305145	100.842865	0.020903	0.000000	-0.083917	0.000000	0.000000	0.000000	0.001932	0.010024	-0.008823	0.000000	0.000000	2.000000	175.000000	1.000000
15395.853257	-0.100412	0.573582	0.001649	85.862183	77.427383	100.959129	0.020581	0.000000	-0.082446	0.000000	0.000000	0.000000	0.001932	0.010024	-0.008823	0.000000	0.000000	2.000000	175.000000	1.000000
15395.856591	-0.100362	0.573615	0.001629	85.862183	77.427383	100.959129	0.020581	0.000000	-0.082446	0.000000	0.000000	0.000000	0.014999	0.010008	-0.005965	0.000000	0.000000	2.000000	175.000000	1.000000
15395.859924	-0.100362	0.573615	0.001629	85.862183	77.427383	100.959129	0.020581	0.000000	-0.082446	0.000000	0.000000	0.000000	0.014999	0.010008	-0.005965	0.000000	0.000000	2.000000	175.000000	1.000000
15395.863257	-0.100362	0.573615	0.001629	85.862129	77.343643	100.872452	0.020581	0.000000	-0.082446	0.000000	0.000000	0.000000	0.014999	0.010008	-0.005965	0.000000	0.000000	2.000000	175.000000	1.000000
15395.866591	-0.100362	0.573615	0.001629	85.862129	77.343643	100.872452	0.020581	0.000000	-0.082446	0.000000	0.000000	0.000000	0.014999	0.010008	-0.005965	0.000000	0.000000	2.000000	175.000000	1.000000
15395.869924	-0.100332	0.573674	0.001598	85.862129	77.343643	100.872452	0.020581	0.000000	-0.082446	0.000000	0.000000	0.000000	0.008871	0.017719	-0.009261	0.000000	0.000000	2.000000	175.000000	1.000000
15395.873257	-0.100332	0.573674	0.001598	85.862183	77.303062	100.829033	0.018081	0.000000	-0.081452	0.000000	0.000000	0.000000	0.008871	0.017719	-0.009261	0.000000	0.000000	2.000000	175.000000	1.000000
15395.876591	-0.100332	0.573674	0.001598	85.862183	77.303062	100.829033	0.018081	0.000000	-0.081452	0.000000	0.000000	0.000000	0.008871	0.017719	-0.009261	0.000000	0.000000	2.000000	175.000000	1.000000
15395.879924	-0.100332	0.573674	0.001598	85.862183	77.303062	100.829033	0.018081	0.000000	-0.081452	0.000000	0.000000	0.000000	0.008871	0.017719	-0.009261	0.000000	0.000000	2.000000	175.000000	1.000000
15395.883257	-0.100277	0.573772	0.001451	85.862183	77.259857	100.785713	0.016602	0.000000	-0.079908	0.000000	0.000000	0.000000	0.016481	0.029295	-0.044073	0.000000	0.000000	2.000000	175.000000	1.000000
15395.886591	-0.100277	0.573772	0.001451	85.862183	77.259857	100.785713	0.016602	0.000000	-0.079908	0.000000	0.000000	0.000000	0.016481	0.029295	-0.044073	0.000000	0.000000	2.000000	175.000000	1.000000
15395.889924	-0.100277	0.573772	0.001451	85.862183	77.259857	100.785713	0.016602	0.000000	-0.079908	0.000000	0.000000	0.000000	0.016481	0.029295	-0.044073	0.000000	0.000000	2.000000	175.000000	1.000000
15395.893257	-0.100277	0.573772	0.001451	85.862183	77.254295	100.785591	0.013856	0.000000	-0.072563	0.000000	0.000000	0.000000	0.016481	0.029295	-0.044073	0.000000	1.000000	2.000000	175.000000	1.000000
15395.896591	-0.100295	0.573810	0.001326	85.862183	77.254295	100.785591	0.013856	0.000000	-0.072563	0.000000	0.000000	0.000000	-0.005446	0.011560	-0.037669	0.000000	1.000000	2.000000	175.000000	1.000000
