# Supplementary material for: Haptic Guidance Needs to Be Intuitive Not Just Informative to Improve Human Motor Accuracy
Source: PLoS One. 2016 Mar 16;11(3):e0150912. doi: 10.1371/journal.pone.0150912 (PMC4794196; doi:10.1371/journal.pone.0150912)
Supplement: S1 Data — (ZIP) [file pone.0150912.s001.zip › Subject6/exp1_0176.txt]

Time	PosX	PosY	PosZ	RotX	RotY	RotZ	ForceX	ForceY	ForceZ	MomentX	MomentY	MomentZ	VelocityX	VelocityY	VelocityZ	CalibratedWeight	ButtonDown	Condition	Trial	Visual
15397.320017	0.001964	0.498787	0.249541	79.463875	39.117851	57.231224	0.000000	0.000000	0.000000	0.000000	0.000000	0.000000	0.030124	-0.036425	-0.026438	0.000000	1.000000	2.000000	176.000000	0.000000
15397.323350	0.001762	0.498208	0.248910	79.536346	39.252506	57.368187	-1.891249	0.000000	-4.628518	0.000000	0.000000	0.000000	-0.060860	-0.173722	-0.189345	0.000000	1.000000	2.000000	176.000000	0.000000
15397.326684	0.001762	0.498208	0.248910	79.536346	39.252506	57.368187	-1.891249	0.000000	-4.628518	0.000000	0.000000	0.000000	-0.060860	-0.173722	-0.189345	0.000000	1.000000	2.000000	176.000000	0.000000
15397.330017	0.001762	0.498208	0.248910	79.536346	39.252506	57.368187	-1.891249	0.000000	-4.628518	0.000000	0.000000	0.000000	-0.060860	-0.173722	-0.189345	0.000000	1.000000	2.000000	176.000000	0.000000
15397.333350	0.001762	0.498208	0.248910	79.590874	39.441605	57.600563	-1.892126	0.000000	-4.628160	0.000000	0.000000	0.000000	-0.060860	-0.173722	-0.189345	0.000000	1.000000	2.000000	176.000000	0.000000
15397.336684	0.001258	0.498046	0.248460	79.590874	39.441605	57.600563	-1.892126	0.000000	-4.628160	0.000000	0.000000	0.000000	-0.151075	-0.048472	-0.134888	0.000000	1.000000	2.000000	176.000000	0.000000
15397.340017	0.001258	0.498046	0.248460	79.590874	39.441605	57.600563	-1.892126	0.000000	-4.628160	0.000000	0.000000	0.000000	-0.151075	-0.048472	-0.134888	0.000000	1.000000	2.000000	176.000000	0.000000
15397.343350	0.000554	0.497447	0.247447	79.694618	39.912746	58.132061	-1.892126	0.000000	-4.628160	0.000000	0.000000	0.000000	-0.211272	-0.179824	-0.303996	0.000000	1.000000	2.000000	176.000000	0.000000
15397.346684	0.000554	0.497447	0.247447	79.694618	39.912746	58.132061	-1.892126	0.000000	-4.628160	0.000000	0.000000	0.000000	-0.211272	-0.179824	-0.303996	0.000000	1.000000	2.000000	176.000000	0.000000
15397.350017	0.000554	0.497447	0.247447	79.694618	39.912746	58.132061	-1.892126	0.000000	-4.628160	0.000000	0.000000	0.000000	-0.211272	-0.179824	-0.303996	0.000000	1.000000	2.000000	176.000000	0.000000
15397.353350	0.000085	0.497027	0.246165	79.766319	40.600132	58.916801	-1.882342	0.000000	-4.632147	0.000000	0.000000	0.000000	-0.140533	-0.126059	-0.384585	0.000000	1.000000	2.000000	176.000000	0.000000
15397.356684	0.000085	0.497027	0.246165	79.766319	40.600132	58.916801	-1.882342	0.000000	-4.632147	0.000000	0.000000	0.000000	-0.140533	-0.126059	-0.384585	0.000000	1.000000	2.000000	176.000000	0.000000
15397.360017	0.000085	0.497027	0.246165	79.766319	40.600132	58.916801	-1.882342	0.000000	-4.632147	0.000000	0.000000	0.000000	-0.140533	-0.126059	-0.384585	0.000000	1.000000	2.000000	176.000000	0.000000
15397.363350	-0.000515	0.496246	0.244611	79.683472	41.201706	59.741405	-1.883190	0.000000	-4.631803	0.000000	0.000000	0.000000	-0.179955	-0.234086	-0.466160	0.000000	1.000000	2.000000	176.000000	0.000000
15397.366684	-0.000515	0.496246	0.244611	79.683472	41.201706	59.741405	-1.883190	0.000000	-4.631803	0.000000	0.000000	0.000000	-0.179955	-0.234086	-0.466160	0.000000	1.000000	2.000000	176.000000	0.000000
15397.370017	-0.000515	0.496246	0.244611	79.683472	41.201706	59.741405	-1.883190	0.000000	-4.631803	0.000000	0.000000	0.000000	-0.179955	-0.234086	-0.466160	0.000000	1.000000	2.000000	176.000000	0.000000
15397.373350	-0.000879	0.495505	0.243017	79.291283	40.719521	59.577618	-1.883708	0.000000	-4.631592	0.000000	0.000000	0.000000	-0.109338	-0.222300	-0.478277	0.000000	1.000000	2.000000	176.000000	0.000000
15397.376684	-0.000879	0.495505	0.243017	79.291283	40.719521	59.577618	-1.883708	0.000000	-4.631592	0.000000	0.000000	0.000000	-0.109338	-0.222300	-0.478277	0.000000	1.000000	2.000000	176.000000	0.000000
15397.380017	-0.000879	0.495505	0.243017	79.291283	40.719521	59.577618	-1.883708	0.000000	-4.631592	0.000000	0.000000	0.000000	-0.109338	-0.222300	-0.478277	0.000000	1.000000	2.000000	176.000000	0.000000
15397.383350	-0.001242	0.494742	0.241305	78.642960	39.284054	58.532101	-1.888349	0.000000	-4.629702	0.000000	0.000000	0.000000	-0.108776	-0.229017	-0.513609	0.000000	1.000000	2.000000	176.000000	0.000000
15397.386684	-0.001242	0.494742	0.241305	78.642960	39.284054	58.532101	-1.888349	0.000000	-4.629702	0.000000	0.000000	0.000000	-0.108776	-0.229017	-0.513609	0.000000	1.000000	2.000000	176.000000	0.000000
15397.390017	-0.001242	0.494742	0.241305	78.642960	39.284054	58.532101	-1.888349	0.000000	-4.629702	0.000000	0.000000	0.000000	-0.108776	-0.229017	-0.513609	0.000000	1.000000	2.000000	176.000000	0.000000
15397.393350	-0.001536	0.494091	0.239483	77.837265	37.240379	56.911522	-1.893867	0.000000	-4.627447	0.000000	0.000000	0.000000	-0.088321	-0.195402	-0.546563	0.000000	1.000000	2.000000	176.000000	0.000000
15397.396684	-0.001536	0.494091	0.239483	77.837265	37.240379	56.911522	-1.893867	0.000000	-4.627447	0.000000	0.000000	0.000000	-0.088321	-0.195402	-0.546563	0.000000	1.000000	2.000000	176.000000	0.000000
15397.400017	-0.001536	0.494091	0.239483	77.837265	37.240379	56.911522	-1.893867	0.000000	-4.627447	0.000000	0.000000	0.000000	-0.088321	-0.195402	-0.546563	0.000000	1.000000	2.000000	176.000000	0.000000
15397.403350	-0.001927	0.493354	0.237430	76.995964	35.136337	55.231819	-1.901328	0.000000	-4.624387	0.000000	0.000000	0.000000	-0.117349	-0.220957	-0.615715	0.000000	0.000000	2.000000	176.000000	0.000000
15397.406684	-0.001927	0.493354	0.237430	76.995964	35.136337	55.231819	-1.901328	0.000000	-4.624387	0.000000	0.000000	0.000000	-0.117349	-0.220957	-0.615715	0.000000	0.000000	2.000000	176.000000	0.000000
15397.410017	-0.001927	0.493354	0.237430	76.995964	35.136337	55.231819	-1.901328	0.000000	-4.624387	0.000000	0.000000	0.000000	-0.117349	-0.220957	-0.615715	0.000000	0.000000	2.000000	176.000000	0.000000
15397.413350	-0.002283	0.492726	0.235200	76.198509	33.190353	53.672825	-1.908862	0.000000	-4.621282	0.000000	0.000000	0.000000	-0.106609	-0.188412	-0.669096	0.000000	0.000000	2.000000	176.000000	0.000000
15397.416684	-0.002283	0.492726	0.235200	76.198509	33.190353	53.672825	-1.908862	0.000000	-4.621282	0.000000	0.000000	0.000000	-0.106609	-0.188412	-0.669096	0.000000	0.000000	2.000000	176.000000	0.000000
15397.420017	-0.002283	0.492726	0.235200	76.198509	33.190353	53.672825	-1.908862	0.000000	-4.621282	0.000000	0.000000	0.000000	-0.106609	-0.188412	-0.669096	0.000000	0.000000	2.000000	176.000000	0.000000
15397.423350	-0.002668	0.492245	0.232821	75.460579	31.385365	52.210175	-1.918349	0.000000	-4.617352	0.000000	0.000000	0.000000	-0.115566	-0.144319	-0.713851	0.000000	0.000000	2.000000	176.000000	0.000000
15397.426684	-0.002668	0.492245	0.232821	75.460579	31.385365	52.210175	-1.918349	0.000000	-4.617352	0.000000	0.000000	0.000000	-0.115566	-0.144319	-0.713851	0.000000	0.000000	2.000000	176.000000	0.000000
15397.430017	-0.002668	0.492245	0.232821	75.460579	31.385365	52.210175	-1.918349	0.000000	-4.617352	0.000000	0.000000	0.000000	-0.115566	-0.144319	-0.713851	0.000000	0.000000	2.000000	176.000000	0.000000
15397.433350	-0.003050	0.491852	0.230277	74.781227	29.717054	50.838692	-1.928539	0.000000	-4.613105	0.000000	0.000000	0.000000	-0.114535	-0.117800	-0.763091	0.000000	0.000000	2.000000	176.000000	0.000000
15397.436684	-0.003050	0.491852	0.230277	74.781227	29.717054	50.838692	-1.928539	0.000000	-4.613105	0.000000	0.000000	0.000000	-0.114535	-0.117800	-0.763091	0.000000	0.000000	2.000000	176.000000	0.000000
15397.440017	-0.003050	0.491852	0.230277	74.781227	29.717054	50.838692	-1.928539	0.000000	-4.613105	0.000000	0.000000	0.000000	-0.114535	-0.117800	-0.763091	0.000000	0.000000	2.000000	176.000000	0.000000
15397.443350	-0.003428	0.491684	0.227676	74.143967	28.194378	49.582840	-1.940144	0.000000	-4.608236	0.000000	0.000000	0.000000	-0.113580	-0.050552	-0.780243	0.000000	0.000000	2.000000	176.000000	0.000000
15397.446684	-0.003428	0.491684	0.227676	74.143967	28.194378	49.582840	-1.940144	0.000000	-4.608236	0.000000	0.000000	0.000000	-0.113580	-0.050552	-0.780243	0.000000	0.000000	2.000000	176.000000	0.000000
15397.450017	-0.003428	0.491684	0.227676	74.143967	28.194378	49.582840	-1.940144	0.000000	-4.608236	0.000000	0.000000	0.000000	-0.113580	-0.050552	-0.780243	0.000000	0.000000	2.000000	176.000000	0.000000
15397.453350	-0.003803	0.491700	0.225020	73.552216	26.813105	48.437489	-1.952440	0.000000	-4.603040	0.000000	0.000000	0.000000	-0.112599	0.004741	-0.796904	0.000000	0.000000	2.000000	176.000000	0.000000
15397.456684	-0.003803	0.491700	0.225020	73.552216	26.813105	48.437489	-1.952440	0.000000	-4.603040	0.000000	0.000000	0.000000	-0.112599	0.004741	-0.796904	0.000000	0.000000	2.000000	176.000000	0.000000
15397.460017	-0.003803	0.491700	0.225020	73.552216	26.813105	48.437489	-1.952440	0.000000	-4.603040	0.000000	0.000000	0.000000	-0.112599	0.004741	-0.796904	0.000000	0.000000	2.000000	176.000000	0.000000
15397.463350	-0.004208	0.492011	0.222335	73.019142	25.590776	47.421188	-1.965443	0.000000	-4.597503	0.000000	0.000000	0.000000	-0.121317	0.093304	-0.805474	0.000000	0.000000	2.000000	176.000000	0.000000
15397.466684	-0.004208	0.492011	0.222335	73.019142	25.590776	47.421188	-1.965443	0.000000	-4.597503	0.000000	0.000000	0.000000	-0.121317	0.093304	-0.805474	0.000000	0.000000	2.000000	176.000000	0.000000
15397.470017	-0.004208	0.492011	0.222335	73.019142	25.590776	47.421188	-1.965443	0.000000	-4.597503	0.000000	0.000000	0.000000	-0.121317	0.093304	-0.805474	0.000000	0.000000	2.000000	176.000000	0.000000
15397.473350	-0.004608	0.492515	0.219509	72.634796	24.655573	46.633820	-1.978417	0.000000	-4.591935	0.000000	0.000000	0.000000	-0.120035	0.151225	-0.847817	0.000000	0.000000	2.000000	176.000000	0.000000
15397.476684	-0.004608	0.492515	0.219509	72.634796	24.655573	46.633820	-1.978417	0.000000	-4.591935	0.000000	0.000000	0.000000	-0.120035	0.151225	-0.847817	0.000000	0.000000	2.000000	176.000000	0.000000
15397.480017	-0.004608	0.492515	0.219509	72.634796	24.655573	46.633820	-1.978417	0.000000	-4.591935	0.000000	0.000000	0.000000	-0.120035	0.151225	-0.847817	0.000000	0.000000	2.000000	176.000000	0.000000
15397.483350	-0.005099	0.493223	0.216454	72.631912	24.419989	46.463326	-1.992811	0.000000	-4.585707	0.000000	0.000000	0.000000	-0.147261	0.212423	-0.916554	0.000000	0.000000	2.000000	176.000000	0.000000
15397.486684	-0.005099	0.493223	0.216454	72.631912	24.419989	46.463326	-1.992811	0.000000	-4.585707	0.000000	0.000000	0.000000	-0.147261	0.212423	-0.916554	0.000000	0.000000	2.000000	176.000000	0.000000
15397.490017	-0.005099	0.493223	0.216454	72.631912	24.419989	46.463326	-1.992811	0.000000	-4.585707	0.000000	0.000000	0.000000	-0.147261	0.212423	-0.916554	0.000000	0.000000	2.000000	176.000000	0.000000
15397.493350	-0.005774	0.494092	0.213133	72.974449	24.966129	47.057644	-2.007692	0.000000	-4.579211	0.000000	0.000000	0.000000	-0.202487	0.260862	-0.996303	0.000000	0.000000	2.000000	176.000000	0.000000
15397.496684	-0.005774	0.494092	0.213133	72.974449	24.966129	47.057644	-2.007692	0.000000	-4.579211	0.000000	0.000000	0.000000	-0.202487	0.260862	-0.996303	0.000000	0.000000	2.000000	176.000000	0.000000
15397.500017	-0.005774	0.494092	0.213133	73.342743	25.654320	47.807388	-2.021739	0.000000	-4.573026	0.000000	0.000000	0.000000	-0.202487	0.260862	-0.996303	0.000000	0.000000	2.000000	176.000000	0.000000
15397.503350	-0.006570	0.494998	0.209992	73.342743	25.654320	47.807388	-2.021739	0.000000	-4.573026	0.000000	0.000000	0.000000	-0.238942	0.271874	-0.942120	0.000000	0.000000	2.000000	176.000000	0.000000
15397.506684	-0.006570	0.494998	0.209992	73.342743	25.654320	47.807388	-2.021739	0.000000	-4.573026	0.000000	0.000000	0.000000	-0.238942	0.271874	-0.942120	0.000000	0.000000	2.000000	176.000000	0.000000
15397.510017	-0.006570	0.494998	0.209992	73.760818	26.503708	48.749008	-2.032505	0.000000	-4.568252	0.000000	0.000000	0.000000	-0.238942	0.271874	-0.942120	0.000000	0.000000	2.000000	176.000000	0.000000
15397.513350	-0.007636	0.496241	0.206243	73.760818	26.503708	48.749008	-2.032505	0.000000	-4.568252	0.000000	0.000000	0.000000	-0.319641	0.372900	-1.124738	0.000000	0.000000	2.000000	176.000000	0.000000
15397.516684	-0.007636	0.496241	0.206243	73.760818	26.503708	48.749008	-2.032505	0.000000	-4.568252	0.000000	0.000000	0.000000	-0.319641	0.372900	-1.124738	0.000000	0.000000	2.000000	176.000000	0.000000
15397.520017	-0.007636	0.496241	0.206243	74.128113	27.455921	49.866890	-2.043629	0.000000	-4.563286	0.000000	0.000000	0.000000	-0.319641	0.372900	-1.124738	0.000000	0.000000	2.000000	176.000000	0.000000
15397.523350	-0.008874	0.497690	0.202261	74.128113	27.455921	49.866890	-2.043629	0.000000	-4.563286	0.000000	0.000000	0.000000	-0.371353	0.434429	-1.194619	0.000000	0.000000	2.000000	176.000000	0.000000
15397.526684	-0.008874	0.497690	0.202261	74.128113	27.455921	49.866890	-2.043629	0.000000	-4.563286	0.000000	0.000000	0.000000	-0.371353	0.434429	-1.194619	0.000000	0.000000	2.000000	176.000000	0.000000
15397.530017	-0.008874	0.497690	0.202261	74.424751	28.666857	51.366528	-2.053864	0.000000	-4.558688	0.000000	0.000000	0.000000	-0.371353	0.434429	-1.194619	0.000000	0.000000	2.000000	176.000000	0.000000
15397.533350	-0.010247	0.499280	0.197992	74.424751	28.666857	51.366528	-2.053864	0.000000	-4.558688	0.000000	0.000000	0.000000	-0.412061	0.477017	-1.280698	0.000000	0.000000	2.000000	176.000000	0.000000
15397.536684	-0.010247	0.499280	0.197992	74.424751	28.666857	51.366528	-2.053864	0.000000	-4.558688	0.000000	0.000000	0.000000	-0.412061	0.477017	-1.280698	0.000000	0.000000	2.000000	176.000000	0.000000
15397.540017	-0.010247	0.499280	0.197992	74.655495	30.096071	53.178677	-2.064371	0.000000	-4.553940	0.000000	0.000000	0.000000	-0.412061	0.477017	-1.280698	0.000000	0.000000	2.000000	176.000000	0.000000
15397.543350	-0.011690	0.501043	0.193463	74.655495	30.096071	53.178677	-2.064371	0.000000	-4.553940	0.000000	0.000000	0.000000	-0.432912	0.529170	-1.358694	0.000000	0.000000	2.000000	176.000000	0.000000
15397.546684	-0.011690	0.501043	0.193463	74.655495	30.096071	53.178677	-2.064371	0.000000	-4.553940	0.000000	0.000000	0.000000	-0.432912	0.529170	-1.358694	0.000000	0.000000	2.000000	176.000000	0.000000
15397.550017	-0.011690	0.501043	0.193463	74.843735	31.627748	55.146976	-2.076261	0.000000	-4.548532	0.000000	0.000000	0.000000	-0.432912	0.529170	-1.358694	0.000000	0.000000	2.000000	176.000000	0.000000
15397.553350	-0.013229	0.502991	0.188649	74.843735	31.627748	55.146976	-2.076261	0.000000	-4.548532	0.000000	0.000000	0.000000	-0.461694	0.584149	-1.444367	0.000000	0.000000	2.000000	176.000000	0.000000
15397.556684	-0.013229	0.502991	0.188649	74.843735	31.627748	55.146976	-2.076261	0.000000	-4.548532	0.000000	0.000000	0.000000	-0.461694	0.584149	-1.444367	0.000000	0.000000	2.000000	176.000000	0.000000
15397.560017	-0.013229	0.502991	0.188649	75.010162	33.190697	57.158627	-2.089379	0.000000	-4.542521	0.000000	0.000000	0.000000	-0.461694	0.584149	-1.444367	0.000000	0.000000	2.000000	176.000000	0.000000
15397.563350	-0.014799	0.505027	0.183567	75.010162	33.190697	57.158627	-2.089379	0.000000	-4.542521	0.000000	0.000000	0.000000	-0.470890	0.610784	-1.524506	0.000000	0.000000	2.000000	176.000000	0.000000
15397.566684	-0.014799	0.505027	0.183567	75.010162	33.190697	57.158627	-2.089379	0.000000	-4.542521	0.000000	0.000000	0.000000	-0.470890	0.610784	-1.524506	0.000000	0.000000	2.000000	176.000000	0.000000
15397.570017	-0.014799	0.505027	0.183567	75.175934	34.674141	59.057472	-2.105022	0.000000	-4.535293	0.000000	0.000000	0.000000	-0.470890	0.610784	-1.524506	0.000000	0.000000	2.000000	176.000000	0.000000
15397.573350	-0.016396	0.507164	0.178229	75.175934	34.674141	59.057472	-2.105022	0.000000	-4.535293	0.000000	0.000000	0.000000	-0.479118	0.641127	-1.601419	0.000000	0.000000	2.000000	176.000000	0.000000
15397.576684	-0.016396	0.507164	0.178229	75.175934	34.674141	59.057472	-2.105022	0.000000	-4.535293	0.000000	0.000000	0.000000	-0.479118	0.641127	-1.601419	0.000000	0.000000	2.000000	176.000000	0.000000
15397.580017	-0.016396	0.507164	0.178229	75.350403	35.907196	60.643501	-2.123406	0.000000	-4.526715	0.000000	0.000000	0.000000	-0.479118	0.641127	-1.601419	0.000000	0.000000	2.000000	176.000000	0.000000
15397.583350	-0.018047	0.509379	0.172647	75.350403	35.907196	60.643501	-2.123406	0.000000	-4.526715	0.000000	0.000000	0.000000	-0.495367	0.664671	-1.674446	0.000000	0.000000	2.000000	176.000000	0.000000
15397.586684	-0.018047	0.509379	0.172647	75.350403	35.907196	60.643501	-2.123406	0.000000	-4.526715	0.000000	0.000000	0.000000	-0.495367	0.664671	-1.674446	0.000000	0.000000	2.000000	176.000000	0.000000
15397.590017	-0.018047	0.509379	0.172647	75.586739	36.796722	61.742130	-2.144119	0.000000	-4.516941	0.000000	0.000000	0.000000	-0.495367	0.664671	-1.674446	0.000000	0.000000	2.000000	176.000000	0.000000
15397.593350	-0.019749	0.511636	0.166856	75.586739	36.796722	61.742130	-2.144119	0.000000	-4.516941	0.000000	0.000000	0.000000	-0.510617	0.676878	-1.737310	0.000000	0.000000	2.000000	176.000000	0.000000
15397.596684	-0.019749	0.511636	0.166856	75.586739	36.796722	61.742130	-2.144119	0.000000	-4.516941	0.000000	0.000000	0.000000	-0.510617	0.676878	-1.737310	0.000000	0.000000	2.000000	176.000000	0.000000
15397.600017	-0.019749	0.511636	0.166856	75.844971	37.417336	62.508759	-2.167163	0.000000	-4.505929	0.000000	0.000000	0.000000	-0.510617	0.676878	-1.737310	0.000000	0.000000	2.000000	176.000000	0.000000
15397.603350	-0.021470	0.513915	0.160909	75.844971	37.417336	62.508759	-2.167163	0.000000	-4.505929	0.000000	0.000000	0.000000	-0.516321	0.683867	-1.784224	0.000000	0.000000	2.000000	176.000000	0.000000
15397.606684	-0.021470	0.513915	0.160909	75.844971	37.417336	62.508759	-2.167163	0.000000	-4.505929	0.000000	0.000000	0.000000	-0.516321	0.683867	-1.784224	0.000000	0.000000	2.000000	176.000000	0.000000
15397.610017	-0.021470	0.513915	0.160909	76.078255	37.842220	63.079674	-2.192967	0.000000	-4.493428	0.000000	0.000000	0.000000	-0.516321	0.683867	-1.784224	0.000000	0.000000	2.000000	176.000000	0.000000
15397.613350	-0.023208	0.516199	0.154823	76.078255	37.842220	63.079674	-2.192967	0.000000	-4.493428	0.000000	0.000000	0.000000	-0.521302	0.685046	-1.825878	0.000000	0.000000	2.000000	176.000000	0.000000
15397.616684	-0.023208	0.516199	0.154823	76.078255	37.842220	63.079674	-2.192967	0.000000	-4.493428	0.000000	0.000000	0.000000	-0.521302	0.685046	-1.825878	0.000000	0.000000	2.000000	176.000000	0.000000
15397.620017	-0.023208	0.516199	0.154823	76.294777	38.071087	63.437096	-2.221725	0.000000	-4.479279	0.000000	0.000000	0.000000	-0.521302	0.685046	-1.825878	0.000000	0.000000	2.000000	176.000000	0.000000
15397.623350	-0.024991	0.518541	0.148682	76.294777	38.071087	63.437096	-2.221725	0.000000	-4.479279	0.000000	0.000000	0.000000	-0.535071	0.702824	-1.842165	0.000000	0.000000	2.000000	176.000000	0.000000
15397.626684	-0.024991	0.518541	0.148682	76.294777	38.071087	63.437096	-2.221725	0.000000	-4.479279	0.000000	0.000000	0.000000	-0.535071	0.702824	-1.842165	0.000000	0.000000	2.000000	176.000000	0.000000
15397.630017	-0.024991	0.518541	0.148682	76.514030	38.231796	63.711788	-2.252087	0.000000	-4.464090	0.000000	0.000000	0.000000	-0.535071	0.702824	-1.842165	0.000000	0.000000	2.000000	176.000000	0.000000
15397.633350	-0.026820	0.520878	0.142531	76.514030	38.231796	63.711788	-2.252087	0.000000	-4.464090	0.000000	0.000000	0.000000	-0.548505	0.700960	-1.845366	0.000000	0.000000	2.000000	176.000000	0.000000
15397.636684	-0.026820	0.520878	0.142531	76.514030	38.231796	63.711788	-2.252087	0.000000	-4.464090	0.000000	0.000000	0.000000	-0.548505	0.700960	-1.845366	0.000000	0.000000	2.000000	176.000000	0.000000
15397.640017	-0.026820	0.520878	0.142531	76.730827	38.341694	63.929977	-2.283744	0.000000	-4.447979	0.000000	0.000000	0.000000	-0.548505	0.700960	-1.845366	0.000000	0.000000	2.000000	176.000000	0.000000
15397.643350	-0.028690	0.523156	0.136357	76.730827	38.341694	63.929977	-2.283744	0.000000	-4.447979	0.000000	0.000000	0.000000	-0.560966	0.683524	-1.852296	0.000000	0.000000	2.000000	176.000000	0.000000
15397.646684	-0.028690	0.523156	0.136357	76.730827	38.341694	63.929977	-2.283744	0.000000	-4.447979	0.000000	0.000000	0.000000	-0.560966	0.683524	-1.852296	0.000000	0.000000	2.000000	176.000000	0.000000
15397.650017	-0.028690	0.523156	0.136357	76.954170	38.436893	64.137939	-2.317114	0.000000	-4.430686	0.000000	0.000000	0.000000	-0.560966	0.683524	-1.852296	0.000000	0.000000	2.000000	176.000000	0.000000
15397.653350	-0.030627	0.525395	0.130176	76.954170	38.436893	64.137939	-2.317114	0.000000	-4.430686	0.000000	0.000000	0.000000	-0.581243	0.671584	-1.854216	0.000000	0.000000	2.000000	176.000000	0.000000
15397.656684	-0.030627	0.525395	0.130176	76.954170	38.436893	64.137939	-2.317114	0.000000	-4.430686	0.000000	0.000000	0.000000	-0.581243	0.671584	-1.854216	0.000000	0.000000	2.000000	176.000000	0.000000
15397.660017	-0.030627	0.525395	0.130176	77.157333	38.497456	64.329239	-2.351509	0.000000	-4.412528	0.000000	0.000000	0.000000	-0.581243	0.671584	-1.854216	0.000000	0.000000	2.000000	176.000000	0.000000
15397.663350	-0.032659	0.527535	0.124034	77.157333	38.497456	64.329239	-2.351509	0.000000	-4.412528	0.000000	0.000000	0.000000	-0.609554	0.641871	-1.842620	0.000000	0.000000	2.000000	176.000000	0.000000
15397.666684	-0.032659	0.527535	0.124034	77.157333	38.497456	64.329239	-2.351509	0.000000	-4.412528	0.000000	0.000000	0.000000	-0.609554	0.641871	-1.842620	0.000000	0.000000	2.000000	176.000000	0.000000
15397.670017	-0.032659	0.527535	0.124034	77.321190	38.541691	64.514542	-2.385689	0.000000	-4.394143	0.000000	0.000000	0.000000	-0.609554	0.641871	-1.842620	0.000000	0.000000	2.000000	176.000000	0.000000
15397.673350	-0.034777	0.529537	0.117860	77.321190	38.541691	64.514542	-2.385689	0.000000	-4.394143	0.000000	0.000000	0.000000	-0.635476	0.600641	-1.852168	0.000000	0.000000	2.000000	176.000000	0.000000
15397.676684	-0.034777	0.529537	0.117860	77.321190	38.541691	64.514542	-2.385689	0.000000	-4.394143	0.000000	0.000000	0.000000	-0.635476	0.600641	-1.852168	0.000000	0.000000	2.000000	176.000000	0.000000
15397.680017	-0.034777	0.529537	0.117860	77.405731	38.449303	64.476471	-2.420979	0.000000	-4.374798	0.000000	0.000000	0.000000	-0.635476	0.600641	-1.852168	0.000000	0.000000	2.000000	176.000000	0.000000
15397.683350	-0.036923	0.531435	0.111654	77.405731	38.449303	64.476471	-2.420979	0.000000	-4.374798	0.000000	0.000000	0.000000	-0.643769	0.569408	-1.861628	0.000000	0.000000	2.000000	176.000000	0.000000
15397.686684	-0.036923	0.531435	0.111654	77.405731	38.449303	64.476471	-2.420979	0.000000	-4.374798	0.000000	0.000000	0.000000	-0.643769	0.569408	-1.861628	0.000000	0.000000	2.000000	176.000000	0.000000
15397.690017	-0.036923	0.531435	0.111654	77.438583	38.116310	63.937080	-2.459335	0.000000	-4.353352	0.000000	0.000000	0.000000	-0.643769	0.569408	-1.861628	0.000000	0.000000	2.000000	176.000000	0.000000
15397.693350	-0.039097	0.533235	0.105457	77.438583	38.116310	63.937080	-2.459335	0.000000	-4.353352	0.000000	0.000000	0.000000	-0.652021	0.540136	-1.859167	0.000000	0.000000	2.000000	176.000000	0.000000
15397.696684	-0.039097	0.533235	0.105457	77.438583	38.116310	63.937080	-2.459335	0.000000	-4.353352	0.000000	0.000000	0.000000	-0.652021	0.540136	-1.859167	0.000000	0.000000	2.000000	176.000000	0.000000
15397.700017	-0.039097	0.533235	0.105457	77.411133	37.470695	62.864475	-2.500545	0.000000	-4.329813	0.000000	0.000000	0.000000	-0.652021	0.540136	-1.859167	0.000000	0.000000	2.000000	176.000000	0.000000
15397.703350	-0.041352	0.534963	0.099322	77.411133	37.470695	62.864475	-2.500545	0.000000	-4.329813	0.000000	0.000000	0.000000	-0.676709	0.518474	-1.840524	0.000000	0.000000	2.000000	176.000000	0.000000
15397.706684	-0.041352	0.534963	0.099322	77.411133	37.470695	62.864475	-2.500545	0.000000	-4.329813	0.000000	0.000000	0.000000	-0.676709	0.518474	-1.840524	0.000000	0.000000	2.000000	176.000000	0.000000
15397.710017	-0.041352	0.534963	0.099322	77.322098	36.737709	61.814415	-2.542277	0.000000	-4.305442	0.000000	0.000000	0.000000	-0.676709	0.518474	-1.840524	0.000000	0.000000	2.000000	176.000000	0.000000
15397.713350	-0.043682	0.536629	0.093190	77.322098	36.737709	61.814415	-2.542277	0.000000	-4.305442	0.000000	0.000000	0.000000	-0.699046	0.499552	-1.839591	0.000000	0.000000	2.000000	176.000000	0.000000
15397.716684	-0.043682	0.536629	0.093190	77.322098	36.737709	61.814415	-2.542277	0.000000	-4.305442	0.000000	0.000000	0.000000	-0.699046	0.499552	-1.839591	0.000000	0.000000	2.000000	176.000000	0.000000
15397.720017	-0.043682	0.536629	0.093190	77.189445	36.055965	61.103931	-2.586089	0.000000	-4.279269	0.000000	0.000000	0.000000	-0.699046	0.499552	-1.839591	0.000000	0.000000	2.000000	176.000000	0.000000
15397.723350	-0.046014	0.538201	0.087173	77.189445	36.055965	61.103931	-2.586089	0.000000	-4.279269	0.000000	0.000000	0.000000	-0.699613	0.471844	-1.805095	0.000000	0.000000	2.000000	176.000000	0.000000
15397.726684	-0.046014	0.538201	0.087173	77.189445	36.055965	61.103931	-2.586089	0.000000	-4.279269	0.000000	0.000000	0.000000	-0.699613	0.471844	-1.805095	0.000000	0.000000	2.000000	176.000000	0.000000
15397.730017	-0.046014	0.538201	0.087173	77.034752	35.595863	60.789394	-2.632520	0.000000	-4.250863	0.000000	0.000000	0.000000	-0.699613	0.471844	-1.805095	0.000000	0.000000	2.000000	176.000000	0.000000
15397.733350	-0.048371	0.539709	0.081228	77.034752	35.595863	60.789394	-2.632520	0.000000	-4.250863	0.000000	0.000000	0.000000	-0.706829	0.452406	-1.783479	0.000000	0.000000	2.000000	176.000000	0.000000
15397.736684	-0.048371	0.539709	0.081228	77.034752	35.595863	60.789394	-2.632520	0.000000	-4.250863	0.000000	0.000000	0.000000	-0.706829	0.452406	-1.783479	0.000000	0.000000	2.000000	176.000000	0.000000
15397.740017	-0.048371	0.539709	0.081228	76.877548	35.337635	60.687645	-2.581473	0.000000	-4.061414	0.000000	0.000000	0.000000	-0.706829	0.452406	-1.783479	0.000000	0.000000	2.000000	176.000000	0.000000
15397.743350	-0.050747	0.541090	0.075327	76.877548	35.337635	60.687645	-2.581473	0.000000	-4.061414	0.000000	0.000000	0.000000	-0.712896	0.414265	-1.770405	0.000000	0.000000	2.000000	176.000000	0.000000
15397.746684	-0.050747	0.541090	0.075327	76.877548	35.337635	60.687645	-2.581473	0.000000	-4.061414	0.000000	0.000000	0.000000	-0.712896	0.414265	-1.770405	0.000000	0.000000	2.000000	176.000000	0.000000
15397.750017	-0.050747	0.541090	0.075327	76.729828	35.208359	60.595116	-2.462657	0.000000	-3.766346	0.000000	0.000000	0.000000	-0.712896	0.414265	-1.770405	0.000000	0.000000	2.000000	176.000000	0.000000
15397.753350	-0.053142	0.542452	0.069475	76.729828	35.208359	60.595116	-2.462657	0.000000	-3.766346	0.000000	0.000000	0.000000	-0.718674	0.408570	-1.755684	0.000000	0.000000	2.000000	176.000000	0.000000
15397.756684	-0.053142	0.542452	0.069475	76.729828	35.208359	60.595116	-2.462657	0.000000	-3.766346	0.000000	0.000000	0.000000	-0.718674	0.408570	-1.755684	0.000000	0.000000	2.000000	176.000000	0.000000
15397.760017	-0.053142	0.542452	0.069475	76.608894	35.151974	60.592098	-2.342878	0.000000	-3.473732	0.000000	0.000000	0.000000	-0.718674	0.408570	-1.755684	0.000000	0.000000	2.000000	176.000000	0.000000
15397.763350	-0.055513	0.543791	0.063740	76.608894	35.151974	60.592098	-2.342878	0.000000	-3.473732	0.000000	0.000000	0.000000	-0.711234	0.401749	-1.720350	0.000000	0.000000	2.000000	176.000000	0.000000
15397.766684	-0.055513	0.543791	0.063740	76.608894	35.151974	60.592098	-2.342878	0.000000	-3.473732	0.000000	0.000000	0.000000	-0.711234	0.401749	-1.720350	0.000000	0.000000	2.000000	176.000000	0.000000
15397.770017	-0.055513	0.543791	0.063740	76.514107	35.113178	60.538513	-2.224339	0.000000	-3.187007	0.000000	0.000000	0.000000	-0.711234	0.401749	-1.720350	0.000000	0.000000	2.000000	176.000000	0.000000
15397.773350	-0.057863	0.545128	0.058144	76.514107	35.113178	60.538513	-2.224339	0.000000	-3.187007	0.000000	0.000000	0.000000	-0.704876	0.400881	-1.678950	0.000000	0.000000	2.000000	176.000000	0.000000
15397.776684	-0.057863	0.545128	0.058144	76.514107	35.113178	60.538513	-2.224339	0.000000	-3.187007	0.000000	0.000000	0.000000	-0.704876	0.400881	-1.678950	0.000000	0.000000	2.000000	176.000000	0.000000
15397.780017	-0.057863	0.545128	0.058144	76.437309	35.021816	60.368210	-2.106860	0.000000	-2.907182	0.000000	0.000000	0.000000	-0.704876	0.400881	-1.678950	0.000000	0.000000	2.000000	176.000000	0.000000
15397.783350	-0.060195	0.546508	0.052700	76.437309	35.021816	60.368210	-2.106860	0.000000	-2.907182	0.000000	0.000000	0.000000	-0.699581	0.414237	-1.632950	0.000000	0.000000	2.000000	176.000000	0.000000
15397.786684	-0.060195	0.546508	0.052700	76.437309	35.021816	60.368210	-2.106860	0.000000	-2.907182	0.000000	0.000000	0.000000	-0.699581	0.414237	-1.632950	0.000000	0.000000	2.000000	176.000000	0.000000
15397.790017	-0.060195	0.546508	0.052700	76.382767	34.954304	60.327488	-1.990263	0.000000	-2.635024	0.000000	0.000000	0.000000	-0.699581	0.414237	-1.632950	0.000000	0.000000	2.000000	176.000000	0.000000
15397.793350	-0.062475	0.547894	0.047509	76.382767	34.954304	60.327488	-1.990263	0.000000	-2.635024	0.000000	0.000000	0.000000	-0.683964	0.415646	-1.557406	0.000000	0.000000	2.000000	176.000000	0.000000
15397.796684	-0.062475	0.547894	0.047509	76.382767	34.954304	60.327488	-1.990263	0.000000	-2.635024	0.000000	0.000000	0.000000	-0.683964	0.415646	-1.557406	0.000000	0.000000	2.000000	176.000000	0.000000
15397.800017	-0.062475	0.547894	0.047509	76.354042	34.930477	60.488277	-1.876269	0.000000	-2.375456	0.000000	0.000000	0.000000	-0.683964	0.415646	-1.557406	0.000000	0.000000	2.000000	176.000000	0.000000
15397.803350	-0.064731	0.549316	0.042565	76.354042	34.930477	60.488277	-1.876269	0.000000	-2.375456	0.000000	0.000000	0.000000	-0.676925	0.426519	-1.483194	0.000000	0.000000	2.000000	176.000000	0.000000
15397.806684	-0.064731	0.549316	0.042565	76.354042	34.930477	60.488277	-1.876269	0.000000	-2.375456	0.000000	0.000000	0.000000	-0.676925	0.426519	-1.483194	0.000000	0.000000	2.000000	176.000000	0.000000
15397.810017	-0.064731	0.549316	0.042565	76.362358	34.841797	60.576424	-1.763448	0.000000	-2.128257	0.000000	0.000000	0.000000	-0.676925	0.426519	-1.483194	0.000000	0.000000	2.000000	176.000000	0.000000
15397.813350	-0.066945	0.550777	0.037874	76.362358	34.841797	60.576424	-1.763448	0.000000	-2.128257	0.000000	0.000000	0.000000	-0.664245	0.438386	-1.407218	0.000000	0.000000	2.000000	176.000000	0.000000
15397.816684	-0.066945	0.550777	0.037874	76.362358	34.841797	60.576424	-1.763448	0.000000	-2.128257	0.000000	0.000000	0.000000	-0.664245	0.438386	-1.407218	0.000000	0.000000	2.000000	176.000000	0.000000
15397.820017	-0.066945	0.550777	0.037874	76.393227	34.600616	60.354790	-1.652741	0.000000	-1.893721	0.000000	0.000000	0.000000	-0.664245	0.438386	-1.407218	0.000000	0.000000	2.000000	176.000000	0.000000
15397.823350	-0.069164	0.552246	0.033398	76.393227	34.600616	60.354790	-1.652741	0.000000	-1.893721	0.000000	0.000000	0.000000	-0.665646	0.440813	-1.343036	0.000000	0.000000	2.000000	176.000000	0.000000
15397.826684	-0.069164	0.552246	0.033398	76.393227	34.600616	60.354790	-1.652741	0.000000	-1.893721	0.000000	0.000000	0.000000	-0.665646	0.440813	-1.343036	0.000000	0.000000	2.000000	176.000000	0.000000
15397.830017	-0.069164	0.552246	0.033398	76.416908	34.300106	59.900547	-1.541800	0.000000	-1.669881	0.000000	0.000000	0.000000	-0.665646	0.440813	-1.343036	0.000000	0.000000	2.000000	176.000000	0.000000
15397.833350	-0.071348	0.553718	0.029166	76.416908	34.300106	59.900547	-1.541800	0.000000	-1.669881	0.000000	0.000000	0.000000	-0.655246	0.441487	-1.269442	0.000000	0.000000	2.000000	176.000000	0.000000
15397.836684	-0.071348	0.553718	0.029166	76.416908	34.300106	59.900547	-1.541800	0.000000	-1.669881	0.000000	0.000000	0.000000	-0.655246	0.441487	-1.269442	0.000000	0.000000	2.000000	176.000000	0.000000
15397.840017	-0.071348	0.553718	0.029166	76.431137	33.931110	59.244186	-1.432592	0.000000	-1.458308	0.000000	0.000000	0.000000	-0.655246	0.441487	-1.269442	0.000000	0.000000	2.000000	176.000000	0.000000
15397.843350	-0.073588	0.555188	0.025128	76.431137	33.931110	59.244186	-1.432592	0.000000	-1.458308	0.000000	0.000000	0.000000	-0.671999	0.440895	-1.211554	0.000000	0.000000	2.000000	176.000000	0.000000
15397.846684	-0.073588	0.555188	0.025128	76.431137	33.931110	59.244186	-1.432592	0.000000	-1.458308	0.000000	0.000000	0.000000	-0.671999	0.440895	-1.211554	0.000000	0.000000	2.000000	176.000000	0.000000
15397.850017	-0.073588	0.555188	0.025128	76.430557	33.525330	58.629681	-1.320592	0.000000	-1.256382	0.000000	0.000000	0.000000	-0.671999	0.440895	-1.211554	0.000000	0.000000	2.000000	176.000000	0.000000
15397.853350	-0.075794	0.556685	0.021292	76.430557	33.525330	58.629681	-1.320592	0.000000	-1.256382	0.000000	0.000000	0.000000	-0.661893	0.449316	-1.150785	0.000000	0.000000	2.000000	176.000000	0.000000
15397.856684	-0.075794	0.556685	0.021292	76.430557	33.525330	58.629681	-1.320592	0.000000	-1.256382	0.000000	0.000000	0.000000	-0.661893	0.449316	-1.150785	0.000000	0.000000	2.000000	176.000000	0.000000
15397.860017	-0.075794	0.556685	0.021292	76.415222	33.109211	58.291901	-1.210277	0.000000	-1.064584	0.000000	0.000000	0.000000	-0.661893	0.449316	-1.150785	0.000000	0.000000	2.000000	176.000000	0.000000
15397.863350	-0.077940	0.558162	0.017611	76.415222	33.109211	58.291901	-1.210277	0.000000	-1.064584	0.000000	0.000000	0.000000	-0.643702	0.442888	-1.104348	0.000000	0.000000	2.000000	176.000000	0.000000
15397.866684	-0.077940	0.558162	0.017611	76.415222	33.109211	58.291901	-1.210277	0.000000	-1.064584	0.000000	0.000000	0.000000	-0.643702	0.442888	-1.104348	0.000000	0.000000	2.000000	176.000000	0.000000
15397.870017	-0.077940	0.558162	0.017611	76.410225	32.607128	58.042027	-1.102993	0.000000	-0.880526	0.000000	0.000000	0.000000	-0.643702	0.442888	-1.104348	0.000000	0.000000	2.000000	176.000000	0.000000
15397.873350	-0.079994	0.559646	0.014152	76.410225	32.607128	58.042027	-1.102993	0.000000	-0.880526	0.000000	0.000000	0.000000	-0.616220	0.445204	-1.037632	0.000000	0.000000	2.000000	176.000000	0.000000
15397.876684	-0.079994	0.559646	0.014152	76.410225	32.607128	58.042027	-1.102993	0.000000	-0.880526	0.000000	0.000000	0.000000	-0.616220	0.445204	-1.037632	0.000000	0.000000	2.000000	176.000000	0.000000
15397.880017	-0.079994	0.559646	0.014152	76.433525	31.951717	57.565498	-1.000290	0.000000	-0.707588	0.000000	0.000000	0.000000	-0.616220	0.445204	-1.037632	0.000000	0.000000	2.000000	176.000000	0.000000
15397.883350	-0.081981	0.561123	0.010896	76.433525	31.951717	57.565498	-1.000290	0.000000	-0.707588	0.000000	0.000000	0.000000	-0.596171	0.443273	-0.976730	0.000000	0.000000	2.000000	176.000000	0.000000
15397.886684	-0.081981	0.561123	0.010896	76.433525	31.951717	57.565498	-1.000290	0.000000	-0.707588	0.000000	0.000000	0.000000	-0.596171	0.443273	-0.976730	0.000000	0.000000	2.000000	176.000000	0.000000
15397.890017	-0.081981	0.561123	0.010896	76.479736	31.128950	56.851936	-0.900928	0.000000	-0.544800	0.000000	0.000000	0.000000	-0.596171	0.443273	-0.976730	0.000000	0.000000	2.000000	176.000000	0.000000
15397.893350	-0.083891	0.562633	0.007884	76.479736	31.128950	56.851936	-0.900928	0.000000	-0.544800	0.000000	0.000000	0.000000	-0.572816	0.452868	-0.903628	0.000000	0.000000	2.000000	176.000000	0.000000
15397.896684	-0.083891	0.562633	0.007884	76.479736	31.128950	56.851936	-0.900928	0.000000	-0.544800	0.000000	0.000000	0.000000	-0.572816	0.452868	-0.903628	0.000000	0.000000	2.000000	176.000000	0.000000
15397.900017	-0.083891	0.562633	0.007884	76.549019	30.163137	55.936989	-0.805459	0.000000	-0.394195	0.000000	0.000000	0.000000	-0.572816	0.452868	-0.903628	0.000000	0.000000	2.000000	176.000000	0.000000
15397.903350	-0.085768	0.564160	0.005091	76.549019	30.163137	55.936989	-0.805459	0.000000	-0.394195	0.000000	0.000000	0.000000	-0.563282	0.458189	-0.837773	0.000000	0.000000	2.000000	176.000000	0.000000
15397.906684	-0.085768	0.564160	0.005091	76.549019	30.163137	55.936989	-0.805459	0.000000	-0.394195	0.000000	0.000000	0.000000	-0.563282	0.458189	-0.837773	0.000000	0.000000	2.000000	176.000000	0.000000
15397.910017	-0.085768	0.564160	0.005091	76.634590	29.067425	54.832241	-0.711578	0.000000	-0.254566	0.000000	0.000000	0.000000	-0.563282	0.458189	-0.837773	0.000000	0.000000	2.000000	176.000000	0.000000
15397.913350	-0.087554	0.565683	0.002537	76.634590	29.067425	54.832241	-0.711578	0.000000	-0.254566	0.000000	0.000000	0.000000	-0.535694	0.456826	-0.766179	0.000000	0.000000	2.000000	176.000000	0.000000
15397.916684	-0.087554	0.565683	0.002537	76.634590	29.067425	54.832241	-0.711578	0.000000	-0.254566	0.000000	0.000000	0.000000	-0.535694	0.456826	-0.766179	0.000000	0.000000	2.000000	176.000000	0.000000
15397.920017	-0.087554	0.565683	0.002537	76.727898	27.881643	53.580658	-0.622296	0.000000	-0.126870	0.000000	0.000000	0.000000	-0.535694	0.456826	-0.766179	0.000000	0.000000	2.000000	176.000000	0.000000
15397.923350	-0.089246	0.567169	0.000189	76.727898	27.881643	53.580658	-0.622296	0.000000	-0.126870	0.000000	0.000000	0.000000	-0.507619	0.445945	-0.704526	0.000000	0.000000	2.000000	176.000000	0.000000
15397.926684	-0.089246	0.567169	0.000189	76.727898	27.881643	53.580658	-0.622296	0.000000	-0.126870	0.000000	0.000000	0.000000	-0.507619	0.445945	-0.704526	0.000000	0.000000	2.000000	176.000000	0.000000
15397.930017	-0.089246	0.567169	0.000189	76.821487	26.623781	52.227077	-0.537693	0.000000	-0.009449	0.000000	0.000000	0.000000	-0.507619	0.445945	-0.704526	0.000000	0.000000	2.000000	176.000000	0.000000
15397.933350	-0.090814	0.568633	-0.001903	76.821487	26.623781	52.227077	-0.537693	0.000000	-0.009449	0.000000	0.000000	0.000000	-0.470329	0.438997	-0.627585	0.000000	0.000000	2.000000	176.000000	0.000000
15397.936684	-0.090814	0.568633	-0.001903	76.821487	26.623781	52.227077	-0.537693	0.000000	-0.009449	0.000000	0.000000	0.000000	-0.470329	0.438997	-0.627585	0.000000	0.000000	2.000000	176.000000	0.000000
15397.940017	-0.090814	0.568633	-0.001903	76.917458	25.344656	50.820721	-0.459305	0.000000	0.095149	0.000000	0.000000	0.000000	-0.470329	0.438997	-0.627585	0.000000	0.000000	2.000000	176.000000	0.000000
15397.943350	-0.092272	0.570048	-0.003799	76.917458	25.344656	50.820721	-0.459305	0.000000	0.095149	0.000000	0.000000	0.000000	-0.437507	0.424740	-0.568765	0.000000	0.000000	2.000000	176.000000	0.000000
15397.946684	-0.092272	0.570048	-0.003799	76.917458	25.344656	50.820721	-0.459305	0.000000	0.095149	0.000000	0.000000	0.000000	-0.437507	0.424740	-0.568765	0.000000	0.000000	2.000000	176.000000	0.000000
15397.950017	-0.092272	0.570048	-0.003799	77.033653	24.134596	49.451515	-0.386387	0.000000	0.189943	0.000000	0.000000	0.000000	-0.437507	0.424740	-0.568765	0.000000	0.000000	2.000000	176.000000	0.000000
15397.953350	-0.093572	0.571434	-0.005535	77.033653	24.134596	49.451515	-0.386387	0.000000	0.189943	0.000000	0.000000	0.000000	-0.390061	0.415799	-0.520779	0.000000	0.000000	2.000000	176.000000	0.000000
15397.956684	-0.093572	0.571434	-0.005535	77.033653	24.134596	49.451515	-0.386387	0.000000	0.189943	0.000000	0.000000	0.000000	-0.390061	0.415799	-0.520779	0.000000	0.000000	2.000000	176.000000	0.000000
15397.960017	-0.093572	0.571434	-0.005535	77.278366	23.339996	48.439445	-0.321377	0.000000	0.276740	0.000000	0.000000	0.000000	-0.390061	0.415799	-0.520779	0.000000	0.000000	2.000000	176.000000	0.000000
15397.963350	-0.094788	0.572746	-0.007202	77.278366	23.339996	48.439445	-0.321377	0.000000	0.276740	0.000000	0.000000	0.000000	-0.364546	0.393588	-0.500138	0.000000	0.000000	2.000000	176.000000	0.000000
15397.966684	-0.094788	0.572746	-0.007202	77.278366	23.339996	48.439445	-0.321377	0.000000	0.276740	0.000000	0.000000	0.000000	-0.364546	0.393588	-0.500138	0.000000	0.000000	2.000000	176.000000	0.000000
15397.970017	-0.094788	0.572746	-0.007202	77.675453	22.928175	47.736359	-0.260619	0.000000	0.360096	0.000000	0.000000	0.000000	-0.364546	0.393588	-0.500138	0.000000	0.000000	2.000000	176.000000	0.000000
15397.973350	-0.095918	0.574011	-0.008805	77.675453	22.928175	47.736359	-0.260619	0.000000	0.360096	0.000000	0.000000	0.000000	-0.339121	0.379267	-0.480981	0.000000	0.000000	2.000000	176.000000	0.000000
15397.976684	-0.095918	0.574011	-0.008805	77.675453	22.928175	47.736359	-0.260619	0.000000	0.360096	0.000000	0.000000	0.000000	-0.339121	0.379267	-0.480981	0.000000	0.000000	2.000000	176.000000	0.000000
15397.980017	-0.095918	0.574011	-0.008805	78.128860	22.513262	46.981728	-0.204099	0.000000	0.440259	0.000000	0.000000	0.000000	-0.339121	0.379267	-0.480981	0.000000	0.000000	2.000000	176.000000	0.000000
15397.983350	-0.097062	0.575256	-0.010304	78.128860	22.513262	46.981728	-0.204099	0.000000	0.440259	0.000000	0.000000	0.000000	-0.343339	0.373721	-0.449774	0.000000	0.000000	2.000000	176.000000	0.000000
15397.986684	-0.097062	0.575256	-0.010304	78.128860	22.513262	46.981728	-0.204099	0.000000	0.440259	0.000000	0.000000	0.000000	-0.343339	0.373721	-0.449774	0.000000	0.000000	2.000000	176.000000	0.000000
15397.990017	-0.097062	0.575256	-0.010304	78.569923	22.005762	46.139557	-0.146876	0.000000	0.515222	0.000000	0.000000	0.000000	-0.343339	0.373721	-0.449774	0.000000	0.000000	2.000000	176.000000	0.000000
15397.993350	-0.098168	0.576496	-0.011645	78.569923	22.005762	46.139557	-0.146876	0.000000	0.515222	0.000000	0.000000	0.000000	-0.331515	0.371851	-0.402209	0.000000	0.000000	2.000000	176.000000	0.000000
15397.996684	-0.098168	0.576496	-0.011645	78.569923	22.005762	46.139557	-0.146876	0.000000	0.515222	0.000000	0.000000	0.000000	-0.331515	0.371851	-0.402209	0.000000	0.000000	2.000000	176.000000	0.000000
15398.000017	-0.098168	0.576496	-0.011645	78.944244	21.421350	45.273720	-0.091623	0.000000	0.582257	0.000000	0.000000	0.000000	-0.331515	0.371851	-0.402209	0.000000	0.000000	2.000000	176.000000	0.000000
15398.003350	-0.099234	0.577756	-0.012833	78.944244	21.421350	45.273720	-0.091623	0.000000	0.582257	0.000000	0.000000	0.000000	-0.319838	0.377937	-0.356442	0.000000	0.000000	2.000000	176.000000	0.000000
15398.006684	-0.099234	0.577756	-0.012833	78.944244	21.421350	45.273720	-0.091623	0.000000	0.582257	0.000000	0.000000	0.000000	-0.319838	0.377937	-0.356442	0.000000	0.000000	2.000000	176.000000	0.000000
15398.010017	-0.099234	0.577756	-0.012833	79.247078	20.805923	44.432674	-0.038317	0.000000	0.641664	0.000000	0.000000	0.000000	-0.319838	0.377937	-0.356442	0.000000	0.000000	2.000000	176.000000	0.000000
15398.013350	-0.100250	0.578981	-0.013828	79.247078	20.805923	44.432674	-0.038317	0.000000	0.641664	0.000000	0.000000	0.000000	-0.304830	0.367507	-0.298273	0.000000	0.000000	2.000000	176.000000	0.000000
15398.016684	-0.100250	0.578981	-0.013828	79.247078	20.805923	44.432674	-0.038317	0.000000	0.641664	0.000000	0.000000	0.000000	-0.304830	0.367507	-0.298273	0.000000	0.000000	2.000000	176.000000	0.000000
15398.020017	-0.100250	0.578981	-0.013828	79.482063	20.257040	43.720226	0.012488	0.000000	0.691376	0.000000	0.000000	0.000000	-0.304830	0.367507	-0.298273	0.000000	0.000000	2.000000	176.000000	0.000000
15398.023350	-0.101218	0.580173	-0.014627	79.482063	20.257040	43.720226	0.012488	0.000000	0.691376	0.000000	0.000000	0.000000	-0.290441	0.357613	-0.239909	0.000000	0.000000	2.000000	176.000000	0.000000
15398.026684	-0.101218	0.580173	-0.014627	79.482063	20.257040	43.720226	0.012488	0.000000	0.691376	0.000000	0.000000	0.000000	-0.290441	0.357613	-0.239909	0.000000	0.000000	2.000000	176.000000	0.000000
15398.030017	-0.101218	0.580173	-0.014627	79.669739	19.735168	43.072136	0.060894	0.000000	0.731361	0.000000	0.000000	0.000000	-0.290441	0.357613	-0.239909	0.000000	0.000000	2.000000	176.000000	0.000000
15398.033350	-0.102110	0.581322	-0.015267	79.669739	19.735168	43.072136	0.060894	0.000000	0.731361	0.000000	0.000000	0.000000	-0.267515	0.344827	-0.191997	0.000000	0.000000	2.000000	176.000000	0.000000
15398.036684	-0.102110	0.581322	-0.015267	79.669739	19.735168	43.072136	0.060894	0.000000	0.731361	0.000000	0.000000	0.000000	-0.267515	0.344827	-0.191997	0.000000	0.000000	2.000000	176.000000	0.000000
15398.040017	-0.102110	0.581322	-0.015267	79.844933	19.235626	42.447655	0.105480	0.000000	0.763360	0.000000	0.000000	0.000000	-0.267515	0.344827	-0.191997	0.000000	0.000000	2.000000	176.000000	0.000000
15398.043350	-0.102936	0.582442	-0.015707	79.844933	19.235626	42.447655	0.105480	0.000000	0.763360	0.000000	0.000000	0.000000	-0.247838	0.335836	-0.131793	0.000000	0.000000	2.000000	176.000000	0.000000
15398.046684	-0.102936	0.582442	-0.015707	79.844933	19.235626	42.447655	0.105480	0.000000	0.763360	0.000000	0.000000	0.000000	-0.247838	0.335836	-0.131793	0.000000	0.000000	2.000000	176.000000	0.000000
15398.050017	-0.102936	0.582442	-0.015707	80.083763	18.922455	41.977631	0.146787	0.000000	0.785326	0.000000	0.000000	0.000000	-0.247838	0.335836	-0.131793	0.000000	0.000000	2.000000	176.000000	0.000000
15398.053350	-0.103673	0.583516	-0.016048	80.083763	18.922455	41.977631	0.146787	0.000000	0.785326	0.000000	0.000000	0.000000	-0.221271	0.322326	-0.102561	0.000000	0.000000	2.000000	176.000000	0.000000
15398.056684	-0.103673	0.583516	-0.016048	80.083763	18.922455	41.977631	0.146787	0.000000	0.785326	0.000000	0.000000	0.000000	-0.221271	0.322326	-0.102561	0.000000	0.000000	2.000000	176.000000	0.000000
15398.060017	-0.103673	0.583516	-0.016048	80.470390	19.028015	41.875111	0.183665	0.000000	0.802419	0.000000	0.000000	0.000000	-0.221271	0.322326	-0.102561	0.000000	0.000000	2.000000	176.000000	0.000000
15398.063350	-0.104332	0.584491	-0.016347	80.470390	19.028015	41.875111	0.183665	0.000000	0.802419	0.000000	0.000000	0.000000	-0.197642	0.292562	-0.089607	0.000000	0.000000	2.000000	176.000000	0.000000
15398.066684	-0.104332	0.584491	-0.016347	80.470390	19.028015	41.875111	0.183665	0.000000	0.802419	0.000000	0.000000	0.000000	-0.197642	0.292562	-0.089607	0.000000	0.000000	2.000000	176.000000	0.000000
15398.070017	-0.104332	0.584491	-0.016347	80.987640	19.513124	42.100258	0.216605	0.000000	0.817354	0.000000	0.000000	0.000000	-0.197642	0.292562	-0.089607	0.000000	0.000000	2.000000	176.000000	0.000000
15398.073350	-0.104919	0.585429	-0.016575	80.987640	19.513124	42.100258	0.216605	0.000000	0.817354	0.000000	0.000000	0.000000	-0.176034	0.281237	-0.068424	0.000000	0.000000	2.000000	176.000000	0.000000
15398.076684	-0.104919	0.585429	-0.016575	80.987640	19.513124	42.100258	0.216605	0.000000	0.817354	0.000000	0.000000	0.000000	-0.176034	0.281237	-0.068424	0.000000	0.000000	2.000000	176.000000	0.000000
15398.080017	-0.104919	0.585429	-0.016575	81.552383	20.092983	42.390675	0.245944	0.000000	0.828758	0.000000	0.000000	0.000000	-0.176034	0.281237	-0.068424	0.000000	0.000000	2.000000	176.000000	0.000000
15398.083350	-0.105493	0.586310	-0.016764	81.552383	20.092983	42.390675	0.245944	0.000000	0.828758	0.000000	0.000000	0.000000	-0.172168	0.264476	-0.056573	0.000000	0.000000	2.000000	176.000000	0.000000
15398.086684	-0.105493	0.586310	-0.016764	81.552383	20.092983	42.390675	0.245944	0.000000	0.828758	0.000000	0.000000	0.000000	-0.172168	0.264476	-0.056573	0.000000	0.000000	2.000000	176.000000	0.000000
15398.090017	-0.105493	0.586310	-0.016764	82.097656	20.750729	42.781860	0.274639	0.000000	0.838187	0.000000	0.000000	0.000000	-0.172168	0.264476	-0.056573	0.000000	0.000000	2.000000	176.000000	0.000000
15398.093350	-0.105493	0.586310	-0.016764	82.097656	20.750729	42.781860	0.274639	0.000000	0.838187	0.000000	0.000000	0.000000	-0.172168	0.264476	-0.056573	0.000000	0.000000	2.000000	176.000000	0.000000
15398.096684	-0.106018	0.587130	-0.016879	82.097656	20.750729	42.781860	0.274639	0.000000	0.838187	0.000000	0.000000	0.000000	-0.157525	0.245811	-0.034559	0.000000	0.000000	2.000000	176.000000	0.000000
15398.100017	-0.106018	0.587130	-0.016879	82.583916	21.555363	43.369305	0.274639	0.000000	0.838187	0.000000	0.000000	0.000000	-0.157525	0.245811	-0.034559	0.000000	0.000000	2.000000	176.000000	0.000000
15398.103350	-0.106502	0.587857	-0.016982	82.583916	21.555363	43.369305	0.274639	0.000000	0.838187	0.000000	0.000000	0.000000	-0.145158	0.218166	-0.030864	0.000000	0.000000	2.000000	176.000000	0.000000
15398.106684	-0.106502	0.587857	-0.016982	82.583916	21.555363	43.369305	0.274639	0.000000	0.838187	0.000000	0.000000	0.000000	-0.145158	0.218166	-0.030864	0.000000	0.000000	2.000000	176.000000	0.000000
15398.110017	-0.106502	0.587857	-0.016982	82.992767	22.624689	44.291771	0.325086	0.000000	0.849090	0.000000	0.000000	0.000000	-0.145158	0.218166	-0.030864	0.000000	0.000000	2.000000	176.000000	0.000000
15398.113350	-0.106502	0.587857	-0.016982	82.992767	22.624689	44.291771	0.325086	0.000000	0.849090	0.000000	0.000000	0.000000	-0.145158	0.218166	-0.030864	0.000000	0.000000	2.000000	176.000000	0.000000
15398.116684	-0.106901	0.588517	-0.017069	82.992767	22.624689	44.291771	0.325086	0.000000	0.849090	0.000000	0.000000	0.000000	-0.119789	0.197913	-0.026041	0.000000	0.000000	2.000000	176.000000	0.000000
15398.120017	-0.106901	0.588517	-0.017069	83.319717	23.994370	45.584934	0.325086	0.000000	0.849090	0.000000	0.000000	0.000000	-0.119789	0.197913	-0.026041	0.000000	0.000000	2.000000	176.000000	0.000000
15398.123350	-0.107263	0.589102	-0.017126	83.319717	23.994370	45.584934	0.325086	0.000000	0.849090	0.000000	0.000000	0.000000	-0.108699	0.175728	-0.017077	0.000000	0.000000	2.000000	176.000000	0.000000
15398.126684	-0.107263	0.589102	-0.017126	83.319717	23.994370	45.584934	0.325086	0.000000	0.849090	0.000000	0.000000	0.000000	-0.108699	0.175728	-0.017077	0.000000	0.000000	2.000000	176.000000	0.000000
15398.130017	-0.107263	0.589102	-0.017126	83.583908	25.444468	46.988403	0.363167	0.000000	0.856277	0.000000	0.000000	0.000000	-0.108699	0.175728	-0.017077	0.000000	0.000000	2.000000	176.000000	0.000000
15398.133350	-0.107263	0.589102	-0.017126	83.583908	25.444468	46.988403	0.363167	0.000000	0.856277	0.000000	0.000000	0.000000	-0.108699	0.175728	-0.017077	0.000000	0.000000	2.000000	176.000000	0.000000
15398.136684	-0.107551	0.589632	-0.017126	83.583908	25.444468	46.988403	0.363167	0.000000	0.856277	0.000000	0.000000	0.000000	-0.086323	0.159053	-0.000010	0.000000	0.000000	2.000000	176.000000	0.000000
15398.140017	-0.107551	0.589632	-0.017126	83.822449	26.685312	48.167583	0.363167	0.000000	0.856277	0.000000	0.000000	0.000000	-0.086323	0.159053	-0.000010	0.000000	0.000000	2.000000	176.000000	0.000000
15398.143350	-0.107770	0.590101	-0.017137	83.822449	26.685312	48.167583	0.363167	0.000000	0.856277	0.000000	0.000000	0.000000	-0.065594	0.140660	-0.003378	0.000000	0.000000	2.000000	176.000000	0.000000
15398.146684	-0.107770	0.590101	-0.017137	83.822449	26.685312	48.167583	0.363167	0.000000	0.856277	0.000000	0.000000	0.000000	-0.065594	0.140660	-0.003378	0.000000	0.000000	2.000000	176.000000	0.000000
15398.150017	-0.107770	0.590101	-0.017137	84.053139	27.492762	48.871662	0.388486	0.000000	0.856841	0.000000	0.000000	0.000000	-0.065594	0.140660	-0.003378	0.000000	0.000000	2.000000	176.000000	0.000000
15398.153350	-0.107770	0.590101	-0.017137	84.053139	27.492762	48.871662	0.388486	0.000000	0.856841	0.000000	0.000000	0.000000	-0.065594	0.140660	-0.003378	0.000000	0.000000	2.000000	176.000000	0.000000
15398.156684	-0.107918	0.590533	-0.017074	84.053139	27.492762	48.871662	0.388486	0.000000	0.856841	0.000000	0.000000	0.000000	-0.044468	0.129479	0.018795	0.000000	0.000000	2.000000	176.000000	0.000000
15398.160017	-0.107918	0.590533	-0.017074	84.278648	27.826944	49.062962	0.388486	0.000000	0.856841	0.000000	0.000000	0.000000	-0.044468	0.129479	0.018795	0.000000	0.000000	2.000000	176.000000	0.000000
15398.163350	-0.107918	0.590533	-0.017074	84.278648	27.826944	49.062962	0.388486	0.000000	0.856841	0.000000	0.000000	0.000000	-0.044468	0.129479	0.018795	0.000000	0.000000	2.000000	176.000000	0.000000
15398.166684	-0.107918	0.590533	-0.017074	84.278648	27.826944	49.062962	0.388486	0.000000	0.856841	0.000000	0.000000	0.000000	-0.044468	0.129479	0.018795	0.000000	0.000000	2.000000	176.000000	0.000000
15398.170017	-0.108092	0.591211	-0.016818	84.487900	27.792110	48.872723	0.395897	0.000000	0.853709	0.000000	0.000000	0.000000	-0.052115	0.203357	0.076965	0.000000	0.000000	2.000000	176.000000	0.000000
15398.173350	-0.108092	0.591211	-0.016818	84.487900	27.792110	48.872723	0.395897	0.000000	0.853709	0.000000	0.000000	0.000000	0.000000	-0.000008	0.000000	0.000000	0.000000	2.000000	176.000000	0.000000
15398.176684	-0.108092	0.591211	-0.016818	84.487900	27.792110	48.872723	0.395897	0.000000	0.853709	0.000000	0.000000	0.000000	0.000000	-0.000008	0.000000	0.000000	0.000000	2.000000	176.000000	0.000000
15398.180017	-0.108092	0.591211	-0.016818	84.658813	27.593996	48.531231	0.404583	0.000000	0.840881	0.000000	0.000000	0.000000	0.000000	-0.000008	0.000000	0.000000	0.000000	2.000000	176.000000	0.000000
15398.183350	-0.108092	0.591211	-0.016818	84.658813	27.593996	48.531231	0.404583	0.000000	0.840881	0.000000	0.000000	0.000000	0.000000	-0.000008	0.000000	0.000000	0.000000	2.000000	176.000000	0.000000
15398.186684	-0.108096	0.591457	-0.016618	84.658813	27.593996	48.531231	0.404583	0.000000	0.840881	0.000000	0.000000	0.000000	-0.001376	0.073856	0.059804	0.000000	0.000000	2.000000	176.000000	0.000000
15398.190017	-0.108096	0.591457	-0.016618	84.785301	27.333187	48.152870	0.404583	0.000000	0.840881	0.000000	0.000000	0.000000	-0.001376	0.073856	0.059804	0.000000	0.000000	2.000000	176.000000	0.000000
15398.193350	-0.108041	0.591654	-0.016389	84.785301	27.333187	48.152870	0.404583	0.000000	0.840881	0.000000	0.000000	0.000000	0.016431	0.059039	0.068653	0.000000	0.000000	2.000000	176.000000	0.000000
15398.196684	-0.108041	0.591654	-0.016389	84.785301	27.333187	48.152870	0.404583	0.000000	0.840881	0.000000	0.000000	0.000000	0.016431	0.059039	0.068653	0.000000	0.000000	2.000000	176.000000	0.000000
15398.200017	-0.108041	0.591654	-0.016389	84.875427	26.983488	47.694859	0.402074	0.000000	0.819472	0.000000	0.000000	0.000000	0.016431	0.059039	0.068653	0.000000	0.000000	2.000000	176.000000	0.000000
15398.203350	-0.108041	0.591654	-0.016389	84.875427	26.983488	47.694859	0.402074	0.000000	0.819472	0.000000	0.000000	0.000000	0.016431	0.059039	0.068653	0.000000	0.000000	2.000000	176.000000	0.000000
15398.206684	-0.107969	0.591801	-0.016141	84.875427	26.983488	47.694859	0.402074	0.000000	0.819472	0.000000	0.000000	0.000000	0.021702	0.044178	0.074442	0.000000	0.000000	2.000000	176.000000	0.000000
15398.210017	-0.107969	0.591801	-0.016141	84.936821	26.502016	47.119564	0.402074	0.000000	0.819472	0.000000	0.000000	0.000000	0.021702	0.044178	0.074442	0.000000	0.000000	2.000000	176.000000	0.000000
15398.213350	-0.107919	0.591855	-0.015893	84.936821	26.502016	47.119564	0.402074	0.000000	0.819472	0.000000	0.000000	0.000000	0.015087	0.016290	0.074416	0.000000	0.000000	2.000000	176.000000	0.000000
15398.216684	-0.107919	0.591855	-0.015893	84.936821	26.502016	47.119564	0.402074	0.000000	0.819472	0.000000	0.000000	0.000000	0.015087	0.016290	0.074416	0.000000	0.000000	2.000000	176.000000	0.000000
15398.220017	-0.107919	0.591855	-0.015893	84.990776	25.817196	46.340981	0.395943	0.000000	0.794662	0.000000	0.000000	0.000000	0.015087	0.016290	0.074416	0.000000	0.000000	2.000000	176.000000	0.000000
15398.223350	-0.107919	0.591855	-0.015893	84.990776	25.817196	46.340981	0.395943	0.000000	0.794662	0.000000	0.000000	0.000000	0.015087	0.016290	0.074416	0.000000	0.000000	2.000000	176.000000	0.000000
15398.226684	-0.107866	0.591866	-0.015654	84.990776	25.817196	46.340981	0.395943	0.000000	0.794662	0.000000	0.000000	0.000000	0.015797	0.003314	0.071654	0.000000	0.000000	2.000000	176.000000	0.000000
15398.230017	-0.107866	0.591866	-0.015654	85.037422	25.243628	45.684341	0.395943	0.000000	0.794662	0.000000	0.000000	0.000000	0.015797	0.003314	0.071654	0.000000	0.000000	2.000000	176.000000	0.000000
15398.233350	-0.107866	0.591866	-0.015654	85.037422	25.243628	45.684341	0.395943	0.000000	0.794662	0.000000	0.000000	0.000000	0.015797	0.003314	0.071654	0.000000	0.000000	2.000000	176.000000	0.000000
15398.236684	-0.107866	0.591866	-0.015654	85.037422	25.243628	45.684341	0.395943	0.000000	0.794662	0.000000	0.000000	0.000000	0.015797	0.003314	0.071654	0.000000	0.000000	2.000000	176.000000	0.000000
15398.240017	-0.107786	0.591746	-0.015254	85.064575	24.958218	45.350975	0.393310	0.000000	0.782720	0.000000	0.000000	0.000000	0.024029	-0.036047	0.120023	0.000000	0.000000	2.000000	176.000000	0.000000
15398.243350	-0.107786	0.591746	-0.015254	85.064575	24.958218	45.350975	0.393310	0.000000	0.782720	0.000000	0.000000	0.000000	0.024029	-0.036047	0.120023	0.000000	0.000000	2.000000	176.000000	0.000000
15398.246684	-0.107786	0.591746	-0.015254	85.064575	24.958218	45.350975	0.393310	0.000000	0.782720	0.000000	0.000000	0.000000	0.024029	-0.036047	0.120023	0.000000	0.000000	2.000000	176.000000	0.000000
15398.250017	-0.107786	0.591746	-0.015254	85.073952	25.003744	45.388054	0.389305	0.000000	0.762716	0.000000	0.000000	0.000000	0.024029	-0.036047	0.120023	0.000000	0.000000	2.000000	176.000000	0.000000
15398.253350	-0.107785	0.591609	-0.015075	85.073952	25.003744	45.388054	0.389305	0.000000	0.762716	0.000000	0.000000	0.000000	0.000204	-0.041307	0.053868	0.000000	0.000000	2.000000	176.000000	0.000000
15398.256684	-0.107785	0.591609	-0.015075	85.073952	25.003744	45.388054	0.389305	0.000000	0.762716	0.000000	0.000000	0.000000	0.000204	-0.041307	0.053868	0.000000	0.000000	2.000000	176.000000	0.000000
15398.260017	-0.107785	0.591609	-0.015075	85.086212	25.123026	45.502327	0.389271	0.000000	0.753738	0.000000	0.000000	0.000000	0.000204	-0.041307	0.053868	0.000000	0.000000	2.000000	176.000000	0.000000
15398.263350	-0.107798	0.591433	-0.014841	85.086212	25.123026	45.502327	0.389271	0.000000	0.753738	0.000000	0.000000	0.000000	-0.003735	-0.052644	0.070067	0.000000	0.000000	2.000000	176.000000	0.000000
15398.266684	-0.107798	0.591433	-0.014841	85.086212	25.123026	45.502327	0.389271	0.000000	0.753738	0.000000	0.000000	0.000000	-0.003735	-0.052644	0.070067	0.000000	0.000000	2.000000	176.000000	0.000000
15398.270017	-0.107798	0.591433	-0.014841	85.100876	25.265882	45.640259	0.389894	0.000000	0.742060	0.000000	0.000000	0.000000	-0.003735	-0.052644	0.070067	0.000000	0.000000	2.000000	176.000000	0.000000
15398.273350	-0.107798	0.591433	-0.014841	85.100876	25.265882	45.640259	0.389894	0.000000	0.742060	0.000000	0.000000	0.000000	-0.003735	-0.052644	0.070067	0.000000	0.000000	2.000000	176.000000	0.000000
15398.276684	-0.107795	0.591251	-0.014579	85.100876	25.265882	45.640259	0.389894	0.000000	0.742060	0.000000	0.000000	0.000000	0.000875	-0.054640	0.078615	0.000000	0.000000	2.000000	176.000000	0.000000
15398.280017	-0.107795	0.591251	-0.014579	85.113007	25.394537	45.755730	0.389894	0.000000	0.742060	0.000000	0.000000	0.000000	0.000875	-0.054640	0.078615	0.000000	0.000000	2.000000	176.000000	0.000000
15398.283350	-0.107795	0.591251	-0.014579	85.113007	25.394537	45.755730	0.389894	0.000000	0.742060	0.000000	0.000000	0.000000	0.000875	-0.054640	0.078615	0.000000	0.000000	2.000000	176.000000	0.000000
15398.286684	-0.107795	0.591251	-0.014579	85.113007	25.394537	45.755730	0.389894	0.000000	0.742060	0.000000	0.000000	0.000000	0.000875	-0.054640	0.078615	0.000000	0.000000	2.000000	176.000000	0.000000
15398.290017	-0.107716	0.590804	-0.013898	85.129990	25.572927	45.918404	0.389748	0.000000	0.728958	0.000000	0.000000	0.000000	0.023811	-0.134082	0.204251	0.000000	0.000000	2.000000	176.000000	0.000000
15398.293350	-0.107716	0.590804	-0.013898	85.129990	25.572927	45.918404	0.389748	0.000000	0.728958	0.000000	0.000000	0.000000	0.000000	-0.000008	0.000000	0.000000	0.000000	2.000000	176.000000	0.000000
15398.296684	-0.107716	0.590804	-0.013898	85.129990	25.572927	45.918404	0.389748	0.000000	0.728958	0.000000	0.000000	0.000000	0.000000	-0.000008	0.000000	0.000000	0.000000	2.000000	176.000000	0.000000
15398.300017	-0.107716	0.590804	-0.013898	85.143448	25.751280	46.074394	0.385780	0.000000	0.694916	0.000000	0.000000	0.000000	0.000000	-0.000008	0.000000	0.000000	0.000000	2.000000	176.000000	0.000000
15398.303350	-0.107716	0.590804	-0.013898	85.143448	25.751280	46.074394	0.385780	0.000000	0.694916	0.000000	0.000000	0.000000	0.000000	-0.000008	0.000000	0.000000	0.000000	2.000000	176.000000	0.000000
15398.306684	-0.107637	0.590564	-0.013487	85.143448	25.751280	46.074394	0.385780	0.000000	0.694916	0.000000	0.000000	0.000000	0.023527	-0.072096	0.123480	0.000000	0.000000	2.000000	176.000000	0.000000
15398.310017	-0.107637	0.590564	-0.013487	85.157990	25.919123	46.215553	0.385780	0.000000	0.694916	0.000000	0.000000	0.000000	0.023527	-0.072096	0.123480	0.000000	0.000000	2.000000	176.000000	0.000000
15398.313350	-0.107501	0.590316	-0.013037	85.157990	25.919123	46.215553	0.385780	0.000000	0.694916	0.000000	0.000000	0.000000	0.040901	-0.074193	0.135053	0.000000	0.000000	2.000000	176.000000	0.000000
15398.316684	-0.107501	0.590316	-0.013037	85.157990	25.919123	46.215553	0.385780	0.000000	0.694916	0.000000	0.000000	0.000000	0.040901	-0.074193	0.135053	0.000000	0.000000	2.000000	176.000000	0.000000
15398.320017	-0.107501	0.590316	-0.013037	85.170013	26.064247	46.333893	0.375041	0.000000	0.651827	0.000000	0.000000	0.000000	0.040901	-0.074193	0.135053	0.000000	0.000000	2.000000	176.000000	0.000000
15398.323350	-0.107501	0.590316	-0.013037	85.170013	26.064247	46.333893	0.375041	0.000000	0.651827	0.000000	0.000000	0.000000	0.040901	-0.074193	0.135053	0.000000	0.000000	2.000000	176.000000	0.000000
15398.326684	-0.107395	0.590080	-0.012552	85.170013	26.064247	46.333893	0.375041	0.000000	0.651827	0.000000	0.000000	0.000000	0.031830	-0.070792	0.145403	0.000000	0.000000	2.000000	176.000000	0.000000
15398.330017	-0.107395	0.590080	-0.012552	85.178543	26.197453	46.444572	0.375041	0.000000	0.651827	0.000000	0.000000	0.000000	0.031830	-0.070792	0.145403	0.000000	0.000000	2.000000	176.000000	0.000000
15398.333350	-0.107308	0.589869	-0.012080	85.178543	26.197453	46.444572	0.375041	0.000000	0.651827	0.000000	0.000000	0.000000	0.026148	-0.063463	0.141703	0.000000	0.000000	2.000000	176.000000	0.000000
15398.336684	-0.107308	0.589869	-0.012080	85.178543	26.197453	46.444572	0.375041	0.000000	0.651827	0.000000	0.000000	0.000000	0.026148	-0.063463	0.141703	0.000000	0.000000	2.000000	176.000000	0.000000
15398.340017	-0.107308	0.589869	-0.012080	85.188187	26.311590	46.540012	0.365378	0.000000	0.603976	0.000000	0.000000	0.000000	0.026148	-0.063463	0.141703	0.000000	0.000000	2.000000	176.000000	0.000000
15398.343350	-0.107308	0.589869	-0.012080	85.188187	26.311590	46.540012	0.365378	0.000000	0.603976	0.000000	0.000000	0.000000	0.026148	-0.063463	0.141703	0.000000	0.000000	2.000000	176.000000	0.000000
15398.346684	-0.107257	0.589663	-0.011641	85.188187	26.311590	46.540012	0.365378	0.000000	0.603976	0.000000	0.000000	0.000000	0.015272	-0.061654	0.131574	0.000000	0.000000	2.000000	176.000000	0.000000
15398.350017	-0.107257	0.589663	-0.011641	85.192093	26.441565	46.658772	0.365378	0.000000	0.603976	0.000000	0.000000	0.000000	0.015272	-0.061654	0.131574	0.000000	0.000000	2.000000	176.000000	0.000000
15398.353350	-0.107257	0.589663	-0.011641	85.192093	26.441565	46.658772	0.365378	0.000000	0.603976	0.000000	0.000000	0.000000	0.015272	-0.061654	0.131574	0.000000	0.000000	2.000000	176.000000	0.000000
15398.356684	-0.107257	0.589663	-0.011641	85.192093	26.441565	46.658772	0.365378	0.000000	0.603976	0.000000	0.000000	0.000000	0.015272	-0.061654	0.131574	0.000000	0.000000	2.000000	176.000000	0.000000
15398.360017	-0.107245	0.589314	-0.010851	85.193802	26.594309	46.808979	0.362833	0.000000	0.582047	0.000000	0.000000	0.000000	0.003433	-0.104735	0.237132	0.000000	0.000000	2.000000	176.000000	0.000000
15398.363350	-0.107245	0.589314	-0.010851	85.193802	26.594309	46.808979	0.362833	0.000000	0.582047	0.000000	0.000000	0.000000	-0.000001	-0.000004	0.000000	0.000000	0.000000	2.000000	176.000000	0.000000
15398.366684	-0.107245	0.589314	-0.010851	85.193802	26.594309	46.808979	0.362833	0.000000	0.582047	0.000000	0.000000	0.000000	-0.000001	-0.000004	0.000000	0.000000	0.000000	2.000000	176.000000	0.000000
15398.370017	-0.107245	0.589314	-0.010851	85.189766	26.764837	46.981750	0.362261	0.000000	0.542525	0.000000	0.000000	0.000000	-0.000001	-0.000004	0.000000	0.000000	0.000000	2.000000	176.000000	0.000000
15398.373350	-0.107245	0.589314	-0.010851	85.189766	26.764837	46.981750	0.362261	0.000000	0.542525	0.000000	0.000000	0.000000	-0.000001	-0.000004	0.000000	0.000000	0.000000	2.000000	176.000000	0.000000
15398.376684	-0.107243	0.589171	-0.010488	85.189766	26.764837	46.981750	0.362261	0.000000	0.542525	0.000000	0.000000	0.000000	0.000814	-0.043034	0.108631	0.000000	0.000000	2.000000	176.000000	0.000000
15398.380017	-0.107243	0.589171	-0.010488	85.188835	26.838800	47.052486	0.362261	0.000000	0.542525	0.000000	0.000000	0.000000	0.000814	-0.043034	0.108631	0.000000	0.000000	2.000000	176.000000	0.000000
15398.383350	-0.107243	0.589171	-0.010488	85.188835	26.838800	47.052486	0.362261	0.000000	0.542525	0.000000	0.000000	0.000000	0.000814	-0.043034	0.108631	0.000000	0.000000	2.000000	176.000000	0.000000
15398.386684	-0.107243	0.589171	-0.010488	85.188835	26.838800	47.052486	0.362261	0.000000	0.542525	0.000000	0.000000	0.000000	0.000814	-0.043034	0.108631	0.000000	0.000000	2.000000	176.000000	0.000000
15398.390017	-0.107257	0.588979	-0.009866	85.192871	26.887335	47.095592	0.362125	0.000000	0.524420	0.000000	0.000000	0.000000	-0.004417	-0.057671	0.186779	0.000000	0.000000	2.000000	176.000000	0.000000
15398.393350	-0.107257	0.588979	-0.009866	85.192871	26.887335	47.095592	0.362125	0.000000	0.524420	0.000000	0.000000	0.000000	-0.000000	-0.000004	-0.000000	0.000000	0.000000	2.000000	176.000000	0.000000
15398.396684	-0.107257	0.588979	-0.009866	85.192871	26.887335	47.095592	0.362125	0.000000	0.524420	0.000000	0.000000	0.000000	-0.000000	-0.000004	-0.000000	0.000000	0.000000	2.000000	176.000000	0.000000
15398.400017	-0.107257	0.588979	-0.009866	85.192871	26.890087	47.095623	0.362861	0.000000	0.493290	0.000000	0.000000	0.000000	-0.000000	-0.000004	-0.000000	0.000000	0.000000	2.000000	176.000000	0.000000
15398.403350	-0.107257	0.588979	-0.009866	85.192871	26.890087	47.095623	0.362861	0.000000	0.493290	0.000000	0.000000	0.000000	-0.000000	-0.000004	-0.000000	0.000000	0.000000	2.000000	176.000000	0.000000
15398.406684	-0.107313	0.588911	-0.009632	85.192871	26.890087	47.095623	0.362861	0.000000	0.493290	0.000000	0.000000	0.000000	-0.016830	-0.020146	0.070188	0.000000	0.000000	2.000000	176.000000	0.000000
15398.410017	-0.107313	0.588911	-0.009632	85.192749	26.917923	47.124870	0.362861	0.000000	0.493290	0.000000	0.000000	0.000000	-0.016830	-0.020146	0.070188	0.000000	0.000000	2.000000	176.000000	0.000000
15398.413350	-0.107313	0.588911	-0.009632	85.192749	26.917923	47.124870	0.362861	0.000000	0.493290	0.000000	0.000000	0.000000	-0.016830	-0.020146	0.070188	0.000000	0.000000	2.000000	176.000000	0.000000
15398.416684	-0.107313	0.588911	-0.009632	85.192749	26.917923	47.124870	0.362861	0.000000	0.493290	0.000000	0.000000	0.000000	-0.016830	-0.020146	0.070188	0.000000	0.000000	2.000000	176.000000	0.000000
15398.420017	-0.107407	0.588822	-0.009241	85.195396	26.950958	47.157616	0.365666	0.000000	0.481592	0.000000	0.000000	0.000000	-0.028099	-0.026745	0.117198	0.000000	0.000000	2.000000	176.000000	0.000000
15398.423350	-0.107407	0.588822	-0.009241	85.195396	26.950958	47.157616	0.365666	0.000000	0.481592	0.000000	0.000000	0.000000	-0.028099	-0.026745	0.117198	0.000000	0.000000	2.000000	176.000000	0.000000
15398.426684	-0.107407	0.588822	-0.009241	85.195396	26.950958	47.157616	0.365666	0.000000	0.481592	0.000000	0.000000	0.000000	-0.028099	-0.026745	0.117198	0.000000	0.000000	2.000000	176.000000	0.000000
15398.430017	-0.107407	0.588822	-0.009241	85.203186	27.090609	47.302822	0.370349	0.000000	0.462059	0.000000	0.000000	0.000000	-0.028099	-0.026745	0.117198	0.000000	0.000000	2.000000	176.000000	0.000000
15398.433350	-0.107462	0.588782	-0.009106	85.203186	27.090609	47.302822	0.370349	0.000000	0.462059	0.000000	0.000000	0.000000	-0.016478	-0.012134	0.040567	0.000000	0.000000	2.000000	176.000000	0.000000
15398.436684	-0.107462	0.588782	-0.009106	85.203186	27.090609	47.302822	0.370349	0.000000	0.462059	0.000000	0.000000	0.000000	-0.016478	-0.012134	0.040567	0.000000	0.000000	2.000000	176.000000	0.000000
15398.440017	-0.107462	0.588782	-0.009106	85.218735	27.321959	47.539246	0.373096	0.000000	0.455298	0.000000	0.000000	0.000000	-0.016478	-0.012134	0.040567	0.000000	0.000000	2.000000	176.000000	0.000000
15398.443350	-0.107462	0.588782	-0.009106	85.218735	27.321959	47.539246	0.373096	0.000000	0.455298	0.000000	0.000000	0.000000	-0.016478	-0.012134	0.040567	0.000000	0.000000	2.000000	176.000000	0.000000
15398.446684	-0.107515	0.588766	-0.008978	85.218735	27.321959	47.539246	0.373096	0.000000	0.455298	0.000000	0.000000	0.000000	-0.015974	-0.004589	0.038466	0.000000	0.000000	2.000000	176.000000	0.000000
15398.450017	-0.107515	0.588766	-0.008978	85.238647	27.554304	47.770775	0.373096	0.000000	0.455298	0.000000	0.000000	0.000000	-0.015974	-0.004589	0.038466	0.000000	0.000000	2.000000	176.000000	0.000000
15398.453350	-0.107538	0.588739	-0.008884	85.238647	27.554304	47.770775	0.373096	0.000000	0.455298	0.000000	0.000000	0.000000	-0.006732	-0.008105	0.028060	0.000000	0.000000	2.000000	176.000000	0.000000
15398.456684	-0.107538	0.588739	-0.008884	85.238647	27.554304	47.770775	0.373096	0.000000	0.455298	0.000000	0.000000	0.000000	-0.006732	-0.008105	0.028060	0.000000	0.000000	2.000000	176.000000	0.000000
15398.460017	-0.107538	0.588739	-0.008884	85.245811	27.668407	47.883434	0.376880	0.000000	0.444210	0.000000	0.000000	0.000000	-0.006732	-0.008105	0.028060	0.000000	0.000000	2.000000	176.000000	0.000000
15398.463350	-0.107538	0.588739	-0.008884	85.245811	27.668407	47.883434	0.376880	0.000000	0.444210	0.000000	0.000000	0.000000	-0.006732	-0.008105	0.028060	0.000000	0.000000	2.000000	176.000000	0.000000
15398.466684	-0.107529	0.588701	-0.008825	85.245811	27.668407	47.883434	0.376880	0.000000	0.444210	0.000000	0.000000	0.000000	0.002518	-0.011613	0.017657	0.000000	0.000000	2.000000	176.000000	0.000000
15398.470017	-0.107529	0.588701	-0.008825	85.252205	27.740263	47.952686	0.376880	0.000000	0.444210	0.000000	0.000000	0.000000	0.002518	-0.011613	0.017657	0.000000	0.000000	2.000000	176.000000	0.000000
15398.473350	-0.107529	0.588701	-0.008825	85.252205	27.740263	47.952686	0.376880	0.000000	0.444210	0.000000	0.000000	0.000000	0.002518	-0.011613	0.017657	0.000000	0.000000	2.000000	176.000000	0.000000
15398.476684	-0.107529	0.588701	-0.008825	85.252205	27.740263	47.952686	0.376880	0.000000	0.444210	0.000000	0.000000	0.000000	0.002518	-0.011613	0.017657	0.000000	0.000000	2.000000	176.000000	0.000000
15398.480017	-0.107497	0.588550	-0.008773	85.265587	27.887091	48.097145	0.376460	0.000000	0.441268	0.000000	0.000000	0.000000	0.009758	-0.045345	0.015630	0.000000	0.000000	2.000000	176.000000	0.000000
15398.483350	-0.107497	0.588550	-0.008773	85.265587	27.887091	48.097145	0.376460	0.000000	0.441268	0.000000	0.000000	0.000000	0.009758	-0.045345	0.015630	0.000000	0.000000	2.000000	176.000000	0.000000
15398.486684	-0.107497	0.588550	-0.008773	85.265587	27.887091	48.097145	0.376460	0.000000	0.441268	0.000000	0.000000	0.000000	0.009758	-0.045345	0.015630	0.000000	0.000000	2.000000	176.000000	0.000000
15398.490017	-0.107497	0.588550	-0.008773	85.282043	28.062574	48.273224	0.374834	0.000000	0.438663	0.000000	0.000000	0.000000	0.009758	-0.045345	0.015630	0.000000	0.000000	2.000000	176.000000	0.000000
15398.493350	-0.107476	0.588389	-0.008858	85.282043	28.062574	48.273224	0.374834	0.000000	0.438663	0.000000	0.000000	0.000000	0.006076	-0.048265	-0.025346	0.000000	0.000000	2.000000	176.000000	0.000000
15398.496684	-0.107476	0.588389	-0.008858	85.282043	28.062574	48.273224	0.374834	0.000000	0.438663	0.000000	0.000000	0.000000	0.006076	-0.048265	-0.025346	0.000000	0.000000	2.000000	176.000000	0.000000
15398.500017	-0.107476	0.588389	-0.008858	85.305435	28.318069	48.526871	0.373821	0.000000	0.442887	0.000000	0.000000	0.000000	0.006076	-0.048265	-0.025346	0.000000	0.000000	2.000000	176.000000	0.000000
15398.503350	-0.107476	0.588389	-0.008858	85.305435	28.318069	48.526871	0.373821	0.000000	0.442887	0.000000	0.000000	0.000000	0.006076	-0.048265	-0.025346	0.000000	0.000000	2.000000	176.000000	0.000000
15398.506684	-0.107438	0.588177	-0.008923	85.305435	28.318069	48.526871	0.373821	0.000000	0.442887	0.000000	0.000000	0.000000	0.011463	-0.063376	-0.019660	0.000000	0.000000	2.000000	176.000000	0.000000
15398.510017	-0.107438	0.588177	-0.008923	85.335701	28.650496	48.860413	0.373821	0.000000	0.442887	0.000000	0.000000	0.000000	0.011463	-0.063376	-0.019660	0.000000	0.000000	2.000000	176.000000	0.000000
15398.513350	-0.107438	0.588177	-0.008923	85.335701	28.650496	48.860413	0.373821	0.000000	0.442887	0.000000	0.000000	0.000000	0.011463	-0.063376	-0.019660	0.000000	0.000000	2.000000	176.000000	0.000000
15398.516684	-0.107438	0.588177	-0.008923	85.335701	28.650496	48.860413	0.373821	0.000000	0.442887	0.000000	0.000000	0.000000	0.011463	-0.063376	-0.019660	0.000000	0.000000	2.000000	176.000000	0.000000
15398.520017	-0.107355	0.587558	-0.009177	85.372681	29.068260	49.276802	0.371911	0.000000	0.446164	0.000000	0.000000	0.000000	0.025023	-0.185874	-0.076253	0.000000	0.000000	2.000000	176.000000	0.000000
15398.523350	-0.107355	0.587558	-0.009177	85.372681	29.068260	49.276802	0.371911	0.000000	0.446164	0.000000	0.000000	0.000000	-0.000000	0.000003	-0.000000	0.000000	0.000000	2.000000	176.000000	0.000000
15398.526684	-0.107355	0.587558	-0.009177	85.372681	29.068260	49.276802	0.371911	0.000000	0.446164	0.000000	0.000000	0.000000	-0.000000	0.000003	-0.000000	0.000000	0.000000	2.000000	176.000000	0.000000
15398.530017	-0.107355	0.587558	-0.009177	85.418625	29.599213	49.806759	0.367740	0.000000	0.458872	0.000000	0.000000	0.000000	-0.000000	0.000003	-0.000000	0.000000	0.000000	2.000000	176.000000	0.000000
15398.533350	-0.107355	0.587558	-0.009177	85.418625	29.599213	49.806759	0.367740	0.000000	0.458872	0.000000	0.000000	0.000000	-0.000000	0.000003	-0.000000	0.000000	0.000000	2.000000	176.000000	0.000000
15398.536684	-0.107288	0.587150	-0.009361	85.418625	29.599213	49.806759	0.367740	0.000000	0.458872	0.000000	0.000000	0.000000	0.019958	-0.122458	-0.055154	0.000000	0.000000	2.000000	176.000000	0.000000
15398.540017	-0.107288	0.587150	-0.009361	85.466415	30.168089	50.374695	0.367740	0.000000	0.458872	0.000000	0.000000	0.000000	0.019958	-0.122458	-0.055154	0.000000	0.000000	2.000000	176.000000	0.000000
15398.543350	-0.107288	0.587150	-0.009361	85.466415	30.168089	50.374695	0.367740	0.000000	0.458872	0.000000	0.000000	0.000000	0.019958	-0.122458	-0.055154	0.000000	0.000000	2.000000	176.000000	0.000000
15398.546684	-0.107288	0.587150	-0.009361	85.466415	30.168089	50.374695	0.367740	0.000000	0.458872	0.000000	0.000000	0.000000	0.019958	-0.122458	-0.055154	0.000000	0.000000	2.000000	176.000000	0.000000
15398.550017	-0.107182	0.586261	-0.009806	85.518211	30.799212	51.010525	0.364414	0.000000	0.468065	0.000000	0.000000	0.000000	0.031994	-0.266590	-0.133540	0.000000	0.000000	2.000000	176.000000	0.000000
15398.553350	-0.107182	0.586261	-0.009806	85.518211	30.799212	51.010525	0.364414	0.000000	0.468065	0.000000	0.000000	0.000000	-0.000001	0.000004	0.000000	0.000000	0.000000	2.000000	176.000000	0.000000
15398.556684	-0.107182	0.586261	-0.009806	85.518211	30.799212	51.010525	0.364414	0.000000	0.468065	0.000000	0.000000	0.000000	-0.000001	0.000004	0.000000	0.000000	0.000000	2.000000	176.000000	0.000000
15398.560017	-0.107182	0.586261	-0.009806	85.569504	31.447792	51.661064	0.359082	0.000000	0.490321	0.000000	0.000000	0.000000	-0.000001	0.000004	0.000000	0.000000	0.000000	2.000000	176.000000	0.000000
15398.563350	-0.107182	0.586261	-0.009806	85.569504	31.447792	51.661064	0.359082	0.000000	0.490321	0.000000	0.000000	0.000000	-0.000001	0.000004	0.000000	0.000000	0.000000	2.000000	176.000000	0.000000
15398.566684	-0.107115	0.585788	-0.010086	85.569504	31.447792	51.661064	0.359082	0.000000	0.490321	0.000000	0.000000	0.000000	0.020102	-0.142031	-0.083919	0.000000	0.000000	2.000000	176.000000	0.000000
15398.570017	-0.107115	0.585788	-0.010086	85.621223	32.154705	52.371662	0.359082	0.000000	0.490321	0.000000	0.000000	0.000000	0.020102	-0.142031	-0.083919	0.000000	0.000000	2.000000	176.000000	0.000000
15398.573350	-0.107051	0.585333	-0.010350	85.621223	32.154705	52.371662	0.359082	0.000000	0.490321	0.000000	0.000000	0.000000	0.018955	-0.136413	-0.079122	0.000000	0.000000	2.000000	176.000000	0.000000
15398.576684	-0.107051	0.585333	-0.010350	85.621223	32.154705	52.371662	0.359082	0.000000	0.490321	0.000000	0.000000	0.000000	0.018955	-0.136413	-0.079122	0.000000	0.000000	2.000000	176.000000	0.000000
15398.580017	-0.107051	0.585333	-0.010350	85.669708	32.906006	53.129879	0.352572	0.000000	0.517495	0.000000	0.000000	0.000000	0.018955	-0.136413	-0.079122	0.000000	0.000000	2.000000	176.000000	0.000000
15398.583350	-0.106990	0.584854	-0.010607	85.669708	32.906006	53.129879	0.352572	0.000000	0.517495	0.000000	0.000000	0.000000	0.018506	-0.143788	-0.077244	0.000000	0.000000	2.000000	176.000000	0.000000
15398.586684	-0.106990	0.584854	-0.010607	85.669708	32.906006	53.129879	0.352572	0.000000	0.517495	0.000000	0.000000	0.000000	0.018506	-0.143788	-0.077244	0.000000	0.000000	2.000000	176.000000	0.000000
15398.590017	-0.106990	0.584854	-0.010607	85.713264	33.615715	53.843651	0.349488	0.000000	0.530369	0.000000	0.000000	0.000000	0.018506	-0.143788	-0.077244	0.000000	0.000000	2.000000	176.000000	0.000000
15398.593350	-0.106905	0.584400	-0.010867	85.713264	33.615715	53.843651	0.349488	0.000000	0.530369	0.000000	0.000000	0.000000	0.025388	-0.136143	-0.077920	0.000000	0.000000	2.000000	176.000000	0.000000
15398.596684	-0.106905	0.584400	-0.010867	85.713264	33.615715	53.843651	0.349488	0.000000	0.530369	0.000000	0.000000	0.000000	0.025388	-0.136143	-0.077920	0.000000	0.000000	2.000000	176.000000	0.000000
15398.600017	-0.106905	0.584400	-0.010867	85.758125	34.371056	54.603104	0.345256	0.000000	0.543355	0.000000	0.000000	0.000000	0.025388	-0.136143	-0.077920	0.000000	0.000000	2.000000	176.000000	0.000000
15398.603350	-0.106905	0.584400	-0.010867	85.758125	34.371056	54.603104	0.345256	0.000000	0.543355	0.000000	0.000000	0.000000	0.025388	-0.136143	-0.077920	0.000000	0.000000	2.000000	176.000000	0.000000
15398.606684	-0.106824	0.583965	-0.011111	85.758125	34.371056	54.603104	0.345256	0.000000	0.543355	0.000000	0.000000	0.000000	0.024224	-0.130511	-0.073091	0.000000	0.000000	2.000000	176.000000	0.000000
15398.610017	-0.106824	0.583965	-0.011111	85.791130	35.103767	55.343517	0.345256	0.000000	0.543355	0.000000	0.000000	0.000000	0.024224	-0.130511	-0.073091	0.000000	0.000000	2.000000	176.000000	0.000000
15398.613350	-0.106824	0.583965	-0.011111	85.791130	35.103767	55.343517	0.345256	0.000000	0.543355	0.000000	0.000000	0.000000	0.024224	-0.130511	-0.073091	0.000000	0.000000	2.000000	176.000000	0.000000
15398.616684	-0.106824	0.583965	-0.011111	85.791130	35.103767	55.343517	0.345256	0.000000	0.543355	0.000000	0.000000	0.000000	0.024224	-0.130511	-0.073091	0.000000	0.000000	2.000000	176.000000	0.000000
15398.620017	-0.106619	0.583187	-0.011501	85.817368	35.855503	56.107708	0.341219	0.000000	0.555537	0.000000	0.000000	0.000000	0.061584	-0.233418	-0.117063	0.000000	0.000000	2.000000	176.000000	0.000000
15398.623350	-0.106619	0.583187	-0.011501	85.817368	35.855503	56.107708	0.341219	0.000000	0.555537	0.000000	0.000000	0.000000	0.000001	0.000006	0.000000	0.000000	0.000000	2.000000	176.000000	0.000000
15398.626684	-0.106619	0.583187	-0.011501	85.817368	35.855503	56.107708	0.341219	0.000000	0.555537	0.000000	0.000000	0.000000	0.000001	0.000006	0.000000	0.000000	0.000000	2.000000	176.000000	0.000000
15398.630017	-0.106619	0.583187	-0.011501	85.843475	36.456635	56.707512	0.330955	0.000000	0.575048	0.000000	0.000000	0.000000	0.000001	0.000006	0.000000	0.000000	0.000000	2.000000	176.000000	0.000000
15398.633350	-0.106619	0.583187	-0.011501	85.843475	36.456635	56.707512	0.330955	0.000000	0.575048	0.000000	0.000000	0.000000	0.000001	0.000006	0.000000	0.000000	0.000000	2.000000	176.000000	0.000000
15398.636684	-0.106531	0.582848	-0.011589	85.843475	36.456635	56.707512	0.330955	0.000000	0.575048	0.000000	0.000000	0.000000	0.026448	-0.101618	-0.026422	0.000000	0.000000	2.000000	176.000000	0.000000
15398.640017	-0.106531	0.582848	-0.011589	85.871567	36.931915	57.173115	0.330955	0.000000	0.575048	0.000000	0.000000	0.000000	0.026448	-0.101618	-0.026422	0.000000	0.000000	2.000000	176.000000	0.000000
15398.643350	-0.106531	0.582848	-0.011589	85.871567	36.931915	57.173115	0.330955	0.000000	0.575048	0.000000	0.000000	0.000000	0.026448	-0.101618	-0.026422	0.000000	0.000000	2.000000	176.000000	0.000000
15398.646684	-0.106531	0.582848	-0.011589	85.871567	36.931915	57.173115	0.330955	0.000000	0.575048	0.000000	0.000000	0.000000	0.026448	-0.101618	-0.026422	0.000000	0.000000	2.000000	176.000000	0.000000
15398.650017	-0.106339	0.582323	-0.011646	85.893394	37.312073	57.543369	0.326547	0.000000	0.579451	0.000000	0.000000	0.000000	0.057714	-0.157505	-0.016974	0.000000	0.000000	2.000000	176.000000	0.000000
15398.653350	-0.106339	0.582323	-0.011646	85.893394	37.312073	57.543369	0.326547	0.000000	0.579451	0.000000	0.000000	0.000000	0.057714	-0.157505	-0.016974	0.000000	0.000000	2.000000	176.000000	0.000000
15398.656684	-0.106339	0.582323	-0.011646	85.893394	37.312073	57.543369	0.326547	0.000000	0.579451	0.000000	0.000000	0.000000	0.057714	-0.157505	-0.016974	0.000000	0.000000	2.000000	176.000000	0.000000
15398.660017	-0.106339	0.582323	-0.011646	85.911217	37.622627	57.849266	0.316928	0.000000	0.582280	0.000000	0.000000	0.000000	0.057714	-0.157505	-0.016974	0.000000	0.000000	2.000000	176.000000	0.000000
15398.663350	-0.106294	0.582118	-0.011646	85.911217	37.622627	57.849266	0.316928	0.000000	0.582280	0.000000	0.000000	0.000000	0.013426	-0.061365	-0.000052	0.000000	0.000000	2.000000	176.000000	0.000000
15398.666684	-0.106294	0.582118	-0.011646	85.911217	37.622627	57.849266	0.316928	0.000000	0.582280	0.000000	0.000000	0.000000	0.013426	-0.061365	-0.000052	0.000000	0.000000	2.000000	176.000000	0.000000
15398.670017	-0.106294	0.582118	-0.011646	85.924896	37.861797	58.089024	0.314690	0.000000	0.582289	0.000000	0.000000	0.000000	0.013426	-0.061365	-0.000052	0.000000	0.000000	2.000000	176.000000	0.000000
15398.673350	-0.106294	0.582118	-0.011646	85.924896	37.861797	58.089024	0.314690	0.000000	0.582289	0.000000	0.000000	0.000000	0.013426	-0.061365	-0.000052	0.000000	0.000000	2.000000	176.000000	0.000000
15398.676684	-0.106309	0.581961	-0.011583	85.924896	37.861797	58.089024	0.314690	0.000000	0.582289	0.000000	0.000000	0.000000	-0.004521	-0.047109	0.018947	0.000000	0.000000	2.000000	176.000000	0.000000
15398.680017	-0.106309	0.581961	-0.011583	85.932785	37.999237	58.226822	0.314690	0.000000	0.582289	0.000000	0.000000	0.000000	-0.004521	-0.047109	0.018947	0.000000	0.000000	2.000000	176.000000	0.000000
15398.683350	-0.106309	0.581961	-0.011583	85.932785	37.999237	58.226822	0.314690	0.000000	0.582289	0.000000	0.000000	0.000000	-0.004521	-0.047109	0.018947	0.000000	0.000000	2.000000	176.000000	0.000000
15398.686684	-0.106309	0.581961	-0.011583	85.932785	37.999237	58.226822	0.314690	0.000000	0.582289	0.000000	0.000000	0.000000	-0.004521	-0.047109	0.018947	0.000000	0.000000	2.000000	176.000000	0.000000
15398.690017	-0.106357	0.581763	-0.011379	85.936638	38.068058	58.295815	0.315444	0.000000	0.579131	0.000000	0.000000	0.000000	-0.014540	-0.059574	0.060952	0.000000	0.000000	2.000000	176.000000	0.000000
15398.693350	-0.106357	0.581763	-0.011379	85.936638	38.068058	58.295815	0.315444	0.000000	0.579131	0.000000	0.000000	0.000000	-0.014540	-0.059574	0.060952	0.000000	0.000000	2.000000	176.000000	0.000000
15398.696684	-0.106357	0.581763	-0.011379	85.936638	38.068058	58.295815	0.315444	0.000000	0.579131	0.000000	0.000000	0.000000	-0.014540	-0.059574	0.060952	0.000000	0.000000	2.000000	176.000000	0.000000
15398.700017	-0.106357	0.581763	-0.011379	85.936638	38.068058	58.295815	0.317867	0.000000	0.568972	0.000000	0.000000	0.000000	-0.014540	-0.059574	0.060952	0.000000	0.000000	2.000000	176.000000	0.000000
15398.703350	-0.106391	0.581721	-0.011239	85.936638	38.068058	58.295815	0.317867	0.000000	0.568972	0.000000	0.000000	0.000000	-0.010026	-0.012462	0.042018	0.000000	0.000000	2.000000	176.000000	0.000000
15398.706684	-0.106391	0.581721	-0.011239	85.936638	38.068058	58.295815	0.317867	0.000000	0.568972	0.000000	0.000000	0.000000	-0.010026	-0.012462	0.042018	0.000000	0.000000	2.000000	176.000000	0.000000
15398.710017	-0.106391	0.581721	-0.011239	85.934708	38.033592	58.261253	0.319538	0.000000	0.561969	0.000000	0.000000	0.000000	-0.010026	-0.012462	0.042018	0.000000	0.000000	2.000000	176.000000	0.000000
15398.713350	-0.106391	0.581721	-0.011239	85.934708	38.033592	58.261253	0.319538	0.000000	0.561969	0.000000	0.000000	0.000000	-0.010026	-0.012462	0.042018	0.000000	0.000000	2.000000	176.000000	0.000000
15398.716684	-0.106434	0.581691	-0.011059	85.934708	38.033592	58.261253	0.319538	0.000000	0.561969	0.000000	0.000000	0.000000	-0.012891	-0.009118	0.054033	0.000000	0.000000	2.000000	176.000000	0.000000
15398.720017	-0.106434	0.581691	-0.011059	85.932785	37.999237	58.226822	0.319538	0.000000	0.561969	0.000000	0.000000	0.000000	-0.012891	-0.009118	0.054033	0.000000	0.000000	2.000000	176.000000	0.000000
15398.723350	-0.106434	0.581691	-0.011059	85.932785	37.999237	58.226822	0.319538	0.000000	0.561969	0.000000	0.000000	0.000000	-0.012891	-0.009118	0.054033	0.000000	0.000000	2.000000	176.000000	0.000000
15398.726684	-0.106434	0.581691	-0.011059	85.932785	37.999237	58.226822	0.319538	0.000000	0.561969	0.000000	0.000000	0.000000	-0.012891	-0.009118	0.054033	0.000000	0.000000	2.000000	176.000000	0.000000
15398.730017	-0.106547	0.581691	-0.010677	85.924942	37.859066	58.089012	0.321686	0.000000	0.552964	0.000000	0.000000	0.000000	-0.034054	0.000075	0.114579	0.000000	0.000000	2.000000	176.000000	0.000000
15398.733350	-0.106547	0.581691	-0.010677	85.924942	37.859066	58.089012	0.321686	0.000000	0.552964	0.000000	0.000000	0.000000	0.000001	0.000004	-0.000000	0.000000	0.000000	2.000000	176.000000	0.000000
15398.736684	-0.106547	0.581691	-0.010677	85.924942	37.859066	58.089012	0.321686	0.000000	0.552964	0.000000	0.000000	0.000000	0.000001	0.000004	-0.000000	0.000000	0.000000	2.000000	176.000000	0.000000
15398.740017	-0.106547	0.581691	-0.010677	85.919128	37.756386	57.986080	0.327362	0.000000	0.533867	0.000000	0.000000	0.000000	0.000001	0.000004	-0.000000	0.000000	0.000000	2.000000	176.000000	0.000000
15398.743350	-0.106547	0.581691	-0.010677	85.919128	37.756386	57.986080	0.327362	0.000000	0.533867	0.000000	0.000000	0.000000	0.000001	0.000004	-0.000000	0.000000	0.000000	2.000000	176.000000	0.000000
15398.746684	-0.106597	0.581722	-0.010470	85.919128	37.756386	57.986080	0.327362	0.000000	0.533867	0.000000	0.000000	0.000000	-0.014808	0.009232	0.062060	0.000000	0.000000	2.000000	176.000000	0.000000
15398.750017	-0.106597	0.581722	-0.010470	85.909203	37.583202	57.815174	0.327362	0.000000	0.533867	0.000000	0.000000	0.000000	-0.014808	0.009232	0.062060	0.000000	0.000000	2.000000	176.000000	0.000000
15398.753350	-0.106597	0.581722	-0.010470	85.909203	37.583202	57.815174	0.327362	0.000000	0.533867	0.000000	0.000000	0.000000	-0.014808	0.009232	0.062060	0.000000	0.000000	2.000000	176.000000	0.000000
15398.756684	-0.106597	0.581722	-0.010470	85.909203	37.583202	57.815174	0.327362	0.000000	0.533867	0.000000	0.000000	0.000000	-0.014808	0.009232	0.062060	0.000000	0.000000	2.000000	176.000000	0.000000
15398.760017	-0.106708	0.581840	-0.010098	85.899353	37.413506	57.645050	0.329830	0.000000	0.523524	0.000000	0.000000	0.000000	-0.033359	0.035583	0.111603	0.000000	0.000000	2.000000	176.000000	0.000000
15398.763350	-0.106708	0.581840	-0.010098	85.899353	37.413506	57.645050	0.329830	0.000000	0.523524	0.000000	0.000000	0.000000	-0.033359	0.035583	0.111603	0.000000	0.000000	2.000000	176.000000	0.000000
15398.766684	-0.106708	0.581840	-0.010098	85.899353	37.413506	57.645050	0.329830	0.000000	0.523524	0.000000	0.000000	0.000000	-0.033359	0.035583	0.111603	0.000000	0.000000	2.000000	176.000000	0.000000
15398.770017	-0.106708	0.581840	-0.010098	85.889435	37.241879	57.475700	0.335390	0.000000	0.504924	0.000000	0.000000	0.000000	-0.033359	0.035583	0.111603	0.000000	0.000000	2.000000	176.000000	0.000000
15398.773350	-0.106766	0.581910	-0.009950	85.889435	37.241879	57.475700	0.335390	0.000000	0.504924	0.000000	0.000000	0.000000	-0.017360	0.020928	0.044529	0.000000	0.000000	2.000000	176.000000	0.000000
15398.776684	-0.106766	0.581910	-0.009950	85.889435	37.241879	57.475700	0.335390	0.000000	0.504924	0.000000	0.000000	0.000000	-0.017360	0.020928	0.044529	0.000000	0.000000	2.000000	176.000000	0.000000
15398.780017	-0.106766	0.581910	-0.009950	85.879539	37.071194	57.307308	0.338284	0.000000	0.497502	0.000000	0.000000	0.000000	-0.017360	0.020928	0.044529	0.000000	0.000000	2.000000	176.000000	0.000000
15398.783350	-0.106766	0.581910	-0.009950	85.879539	37.071194	57.307308	0.338284	0.000000	0.497502	0.000000	0.000000	0.000000	-0.017360	0.020928	0.044529	0.000000	0.000000	2.000000	176.000000	0.000000
15398.786684	-0.106814	0.581969	-0.009842	85.879539	37.071194	57.307308	0.338284	0.000000	0.497502	0.000000	0.000000	0.000000	-0.014495	0.017585	0.032513	0.000000	0.000000	2.000000	176.000000	0.000000
15398.790017	-0.106814	0.581969	-0.009842	85.871513	36.934658	57.173149	0.338284	0.000000	0.497502	0.000000	0.000000	0.000000	-0.014495	0.017585	0.032513	0.000000	0.000000	2.000000	176.000000	0.000000
15398.793350	-0.106851	0.582041	-0.009780	85.871513	36.934658	57.173149	0.338284	0.000000	0.497502	0.000000	0.000000	0.000000	-0.011153	0.021778	0.018512	0.000000	0.000000	2.000000	176.000000	0.000000
15398.796684	-0.106851	0.582041	-0.009780	85.871513	36.934658	57.173149	0.338284	0.000000	0.497502	0.000000	0.000000	0.000000	-0.011153	0.021778	0.018512	0.000000	0.000000	2.000000	176.000000	0.000000
15398.800017	-0.106851	0.582041	-0.009780	85.865585	36.829151	57.072830	0.342558	0.000000	0.488998	0.000000	0.000000	0.000000	-0.011153	0.021778	0.018512	0.000000	0.000000	2.000000	176.000000	0.000000
15398.803350	-0.106851	0.582041	-0.009780	85.865585	36.829151	57.072830	0.342558	0.000000	0.488998	0.000000	0.000000	0.000000	-0.011153	0.021778	0.018512	0.000000	0.000000	2.000000	176.000000	0.000000
15398.806684	-0.106906	0.582096	-0.009740	85.865585	36.829151	57.072830	0.342558	0.000000	0.488998	0.000000	0.000000	0.000000	-0.016332	0.016332	0.011977	0.000000	0.000000	2.000000	176.000000	0.000000
15398.810017	-0.106906	0.582096	-0.009740	85.861610	36.759899	57.006115	0.342558	0.000000	0.488998	0.000000	0.000000	0.000000	-0.016332	0.016332	0.011977	0.000000	0.000000	2.000000	176.000000	0.000000
15398.813350	-0.106906	0.582096	-0.009740	85.861610	36.759899	57.006115	0.342558	0.000000	0.488998	0.000000	0.000000	0.000000	-0.016332	0.016332	0.011977	0.000000	0.000000	2.000000	176.000000	0.000000
15398.816684	-0.106906	0.582096	-0.009740	85.861610	36.759899	57.006115	0.342558	0.000000	0.488998	0.000000	0.000000	0.000000	-0.016332	0.016332	0.011977	0.000000	0.000000	2.000000	176.000000	0.000000
15398.820017	-0.106911	0.582185	-0.009812	85.859627	36.726685	56.972832	0.345280	0.000000	0.487002	0.000000	0.000000	0.000000	-0.001600	0.026813	-0.021493	0.000000	0.000000	2.000000	176.000000	0.000000
15398.823350	-0.106911	0.582185	-0.009812	85.859627	36.726685	56.972832	0.345280	0.000000	0.487002	0.000000	0.000000	0.000000	-0.001600	0.026813	-0.021493	0.000000	0.000000	2.000000	176.000000	0.000000
15398.826684	-0.106911	0.582185	-0.009812	85.859627	36.726685	56.972832	0.345280	0.000000	0.487002	0.000000	0.000000	0.000000	-0.001600	0.026813	-0.021493	0.000000	0.000000	2.000000	176.000000	0.000000
15398.830017	-0.106911	0.582185	-0.009812	85.857491	36.693417	56.939442	0.345547	0.000000	0.490584	0.000000	0.000000	0.000000	-0.001600	0.026813	-0.021493	0.000000	0.000000	2.000000	176.000000	0.000000
15398.833350	-0.106871	0.582231	-0.009883	85.857491	36.693417	56.939442	0.345547	0.000000	0.490584	0.000000	0.000000	0.000000	0.011864	0.013833	-0.021465	0.000000	0.000000	2.000000	176.000000	0.000000
15398.836684	-0.106871	0.582231	-0.009883	85.857491	36.693417	56.939442	0.345547	0.000000	0.490584	0.000000	0.000000	0.000000	0.011864	0.013833	-0.021465	0.000000	0.000000	2.000000	176.000000	0.000000
15398.840017	-0.106871	0.582231	-0.009883	85.858299	36.742687	56.987747	0.343570	0.000000	0.494161	0.000000	0.000000	0.000000	0.011864	0.013833	-0.021465	0.000000	0.000000	2.000000	176.000000	0.000000
15398.843350	-0.106871	0.582231	-0.009883	85.858299	36.742687	56.987747	0.343570	0.000000	0.494161	0.000000	0.000000	0.000000	0.011864	0.013833	-0.021465	0.000000	0.000000	2.000000	176.000000	0.000000
15398.846684	-0.106840	0.582248	-0.010017	85.858299	36.742687	56.987747	0.343570	0.000000	0.494161	0.000000	0.000000	0.000000	0.009557	0.004992	-0.040000	0.000000	0.000000	2.000000	176.000000	0.000000
15398.850017	-0.106840	0.582248	-0.010017	85.860237	36.778549	57.020954	0.343570	0.000000	0.494161	0.000000	0.000000	0.000000	0.009557	0.004992	-0.040000	0.000000	0.000000	2.000000	176.000000	0.000000
15398.853350	-0.106840	0.582248	-0.010017	85.860237	36.778549	57.020954	0.343570	0.000000	0.494161	0.000000	0.000000	0.000000	0.009557	0.004992	-0.040000	0.000000	0.000000	2.000000	176.000000	0.000000
15398.856684	-0.106840	0.582248	-0.010017	85.860237	36.778549	57.020954	0.343570	0.000000	0.494161	0.000000	0.000000	0.000000	0.009557	0.004992	-0.040000	0.000000	0.000000	2.000000	176.000000	0.000000
15398.860017	-0.106741	0.582249	-0.010243	85.864212	36.847786	57.087624	0.341977	0.000000	0.500828	0.000000	0.000000	0.000000	0.029695	0.000369	-0.067975	0.000000	0.000000	2.000000	176.000000	0.000000
15398.863350	-0.106741	0.582249	-0.010243	85.864212	36.847786	57.087624	0.341977	0.000000	0.500828	0.000000	0.000000	0.000000	0.029695	0.000369	-0.067975	0.000000	0.000000	2.000000	176.000000	0.000000
15398.866684	-0.106741	0.582249	-0.010243	85.864212	36.847786	57.087624	0.341977	0.000000	0.500828	0.000000	0.000000	0.000000	0.029695	0.000369	-0.067975	0.000000	0.000000	2.000000	176.000000	0.000000
15398.870017	-0.106741	0.582249	-0.010243	85.868195	36.917164	57.154461	0.337028	0.000000	0.512157	0.000000	0.000000	0.000000	0.029695	0.000369	-0.067975	0.000000	0.000000	2.000000	176.000000	0.000000
15398.873350	-0.106695	0.582234	-0.010341	85.868195	36.917164	57.154461	0.337028	0.000000	0.512157	0.000000	0.000000	0.000000	0.013772	-0.004639	-0.029496	0.000000	0.000000	2.000000	176.000000	0.000000
15398.876684	-0.106695	0.582234	-0.010341	85.868195	36.917164	57.154461	0.337028	0.000000	0.512157	0.000000	0.000000	0.000000	0.013772	-0.004639	-0.029496	0.000000	0.000000	2.000000	176.000000	0.000000
15398.880017	-0.106695	0.582234	-0.010341	85.872276	36.986771	57.221542	0.334732	0.000000	0.517073	0.000000	0.000000	0.000000	0.013772	-0.004639	-0.029496	0.000000	0.000000	2.000000	176.000000	0.000000
15398.883350	-0.106695	0.582234	-0.010341	85.872276	36.986771	57.221542	0.334732	0.000000	0.517073	0.000000	0.000000	0.000000	0.013772	-0.004639	-0.029496	0.000000	0.000000	2.000000	176.000000	0.000000
15398.886684	-0.106645	0.582200	-0.010456	85.872276	36.986771	57.221542	0.334732	0.000000	0.517073	0.000000	0.000000	0.000000	0.014964	-0.010097	-0.034507	0.000000	0.000000	2.000000	176.000000	0.000000
15398.890017	-0.106645	0.582200	-0.010456	85.876266	37.056309	57.288525	0.334732	0.000000	0.517073	0.000000	0.000000	0.000000	0.014964	-0.010097	-0.034507	0.000000	0.000000	2.000000	176.000000	0.000000
15398.893350	-0.106645	0.582200	-0.010456	85.876266	37.056309	57.288525	0.334732	0.000000	0.517073	0.000000	0.000000	0.000000	0.014964	-0.010097	-0.034507	0.000000	0.000000	2.000000	176.000000	0.000000
15398.896684	-0.106645	0.582200	-0.010456	85.876266	37.056309	57.288525	0.334732	0.000000	0.517073	0.000000	0.000000	0.000000	0.014964	-0.010097	-0.034507	0.000000	0.000000	2.000000	176.000000	0.000000
15398.900017	-0.106600	0.582159	-0.010548	85.880302	37.123463	57.355881	0.332238	0.000000	0.522824	0.000000	0.000000	0.000000	0.013288	-0.012152	-0.027510	0.000000	0.000000	2.000000	176.000000	0.000000
15398.903350	-0.106600	0.582159	-0.010548	85.880302	37.123463	57.355881	0.332238	0.000000	0.522824	0.000000	0.000000	0.000000	0.013288	-0.012152	-0.027510	0.000000	0.000000	2.000000	176.000000	0.000000
15398.906684	-0.106600	0.582159	-0.010548	85.880302	37.123463	57.355881	0.332238	0.000000	0.522824	0.000000	0.000000	0.000000	0.013288	-0.012152	-0.027510	0.000000	0.000000	2.000000	176.000000	0.000000
15398.910017	-0.106600	0.582159	-0.010548	85.884201	37.190620	57.423183	0.330024	0.000000	0.527409	0.000000	0.000000	0.000000	0.013288	-0.012152	-0.027510	0.000000	0.000000	2.000000	176.000000	0.000000
15398.913350	-0.106592	0.582123	-0.010582	85.884201	37.190620	57.423183	0.330024	0.000000	0.527409	0.000000	0.000000	0.000000	0.002392	-0.010869	-0.010019	0.000000	0.000000	2.000000	176.000000	0.000000
15398.916684	-0.106592	0.582123	-0.010582	85.884201	37.190620	57.423183	0.330024	0.000000	0.527409	0.000000	0.000000	0.000000	0.002392	-0.010869	-0.010019	0.000000	0.000000	2.000000	176.000000	0.000000
15398.920017	-0.106592	0.582123	-0.010582	85.884201	37.187881	57.423164	0.329625	0.000000	0.529079	0.000000	0.000000	0.000000	0.002392	-0.010869	-0.010019	0.000000	0.000000	2.000000	176.000000	0.000000
15398.923350	-0.106592	0.582123	-0.010582	85.884201	37.187881	57.423164	0.329625	0.000000	0.529079	0.000000	0.000000	0.000000	0.002392	-0.010869	-0.010019	0.000000	0.000000	2.000000	176.000000	0.000000
15398.926684	-0.106619	0.582116	-0.010563	85.884201	37.187881	57.423164	0.329625	0.000000	0.529079	0.000000	0.000000	0.000000	-0.008031	-0.002085	0.005483	0.000000	0.000000	2.000000	176.000000	0.000000
15398.930017	-0.106619	0.582116	-0.010563	85.884155	37.185173	57.423183	0.329625	0.000000	0.529079	0.000000	0.000000	0.000000	-0.008031	-0.002085	0.005483	0.000000	0.000000	2.000000	176.000000	0.000000
15398.933350	-0.106619	0.582116	-0.010563	85.884155	37.185173	57.423183	0.329625	0.000000	0.529079	0.000000	0.000000	0.000000	-0.008031	-0.002085	0.005483	0.000000	0.000000	2.000000	176.000000	0.000000
15398.936684	-0.106619	0.582116	-0.010563	85.884155	37.185173	57.423183	0.329625	0.000000	0.529079	0.000000	0.000000	0.000000	-0.008031	-0.002085	0.005483	0.000000	0.000000	2.000000	176.000000	0.000000
15398.940017	-0.106715	0.582102	-0.010537	85.884155	37.179688	57.423130	0.330963	0.000000	0.528165	0.000000	0.000000	0.000000	-0.028787	-0.004168	0.007926	0.000000	0.000000	2.000000	176.000000	0.000000
15398.943350	-0.106715	0.582102	-0.010537	85.884155	37.179688	57.423130	0.330963	0.000000	0.528165	0.000000	0.000000	0.000000	-0.028787	-0.004168	0.007926	0.000000	0.000000	2.000000	176.000000	0.000000
15398.946684	-0.106715	0.582102	-0.010537	85.884155	37.179688	57.423130	0.330963	0.000000	0.528165	0.000000	0.000000	0.000000	-0.028787	-0.004168	0.007926	0.000000	0.000000	2.000000	176.000000	0.000000
15398.950017	-0.106715	0.582102	-0.010537	85.880249	37.104343	57.355782	0.335761	0.000000	0.526845	0.000000	0.000000	0.000000	-0.028787	-0.004168	0.007926	0.000000	0.000000	2.000000	176.000000	0.000000
15398.953350	-0.106777	0.582125	-0.010467	85.880249	37.104343	57.355782	0.335761	0.000000	0.526845	0.000000	0.000000	0.000000	-0.018462	0.006719	0.020979	0.000000	0.000000	2.000000	176.000000	0.000000
15398.956684	-0.106777	0.582125	-0.010467	85.880249	37.104343	57.355782	0.335761	0.000000	0.526845	0.000000	0.000000	0.000000	-0.018462	0.006719	0.020979	0.000000	0.000000	2.000000	176.000000	0.000000
15398.960017	-0.106777	0.582125	-0.010467	85.876213	37.029099	57.288513	0.338838	0.000000	0.523348	0.000000	0.000000	0.000000	-0.018462	0.006719	0.020979	0.000000	0.000000	2.000000	176.000000	0.000000
15398.963350	-0.106777	0.582125	-0.010467	85.876213	37.029099	57.288513	0.338838	0.000000	0.523348	0.000000	0.000000	0.000000	-0.018462	0.006719	0.020979	0.000000	0.000000	2.000000	176.000000	0.000000
15398.966684	-0.106860	0.582147	-0.010402	85.876213	37.029099	57.288513	0.338838	0.000000	0.523348	0.000000	0.000000	0.000000	-0.024828	0.006715	0.019454	0.000000	0.000000	2.000000	176.000000	0.000000
15398.970017	-0.106860	0.582147	-0.010402	85.870232	36.923439	57.188049	0.338838	0.000000	0.523348	0.000000	0.000000	0.000000	-0.024828	0.006715	0.019454	0.000000	0.000000	2.000000	176.000000	0.000000
15398.973350	-0.106860	0.582147	-0.010402	85.870232	36.923439	57.188049	0.338838	0.000000	0.523348	0.000000	0.000000	0.000000	-0.024828	0.006715	0.019454	0.000000	0.000000	2.000000	176.000000	0.000000
15398.976684	-0.106860	0.582147	-0.010402	85.870232	36.923439	57.188049	0.338838	0.000000	0.523348	0.000000	0.000000	0.000000	-0.024828	0.006715	0.019454	0.000000	0.000000	2.000000	176.000000	0.000000
15398.980017	-0.106995	0.582246	-0.010212	85.862274	36.784676	57.054367	0.342976	0.000000	0.520106	0.000000	0.000000	0.000000	-0.040542	0.029765	0.056955	0.000000	0.000000	2.000000	176.000000	0.000000
15398.983350	-0.106995	0.582246	-0.010212	85.862274	36.784676	57.054367	0.342976	0.000000	0.520106	0.000000	0.000000	0.000000	-0.040542	0.029765	0.056955	0.000000	0.000000	2.000000	176.000000	0.000000
15398.986684	-0.106995	0.582246	-0.010212	85.862274	36.784676	57.054367	0.342976	0.000000	0.520106	0.000000	0.000000	0.000000	-0.040542	0.029765	0.056955	0.000000	0.000000	2.000000	176.000000	0.000000
15398.990017	-0.106995	0.582246	-0.010212	85.854233	36.646389	56.921177	0.349733	0.000000	0.510613	0.000000	0.000000	0.000000	-0.040542	0.029765	0.056955	0.000000	0.000000	2.000000	176.000000	0.000000
15398.993350	-0.107064	0.582305	-0.010109	85.854233	36.646389	56.921177	0.349733	0.000000	0.510613	0.000000	0.000000	0.000000	-0.020879	0.017589	0.030970	0.000000	0.000000	2.000000	176.000000	0.000000
15398.996684	-0.107064	0.582305	-0.010109	85.854233	36.646389	56.921177	0.349733	0.000000	0.510613	0.000000	0.000000	0.000000	-0.020879	0.017589	0.030970	0.000000	0.000000	2.000000	176.000000	0.000000
15399.000017	-0.107064	0.582305	-0.010109	85.844139	36.478355	56.755413	0.353213	0.000000	0.505452	0.000000	0.000000	0.000000	-0.020879	0.017589	0.030970	0.000000	0.000000	2.000000	176.000000	0.000000
15399.003350	-0.107064	0.582305	-0.010109	85.844139	36.478355	56.755413	0.353213	0.000000	0.505452	0.000000	0.000000	0.000000	-0.020879	0.017589	0.030970	0.000000	0.000000	2.000000	176.000000	0.000000
15399.006684	-0.107111	0.582389	-0.010007	85.844139	36.478355	56.755413	0.353213	0.000000	0.505452	0.000000	0.000000	0.000000	-0.014035	0.025152	0.030492	0.000000	0.000000	2.000000	176.000000	0.000000
15399.010017	-0.107111	0.582389	-0.010007	85.836136	36.344063	56.623505	0.353213	0.000000	0.505452	0.000000	0.000000	0.000000	-0.014035	0.025152	0.030492	0.000000	0.000000	2.000000	176.000000	0.000000
15399.013350	-0.107111	0.582389	-0.010007	85.836136	36.344063	56.623505	0.353213	0.000000	0.505452	0.000000	0.000000	0.000000	-0.014035	0.025152	0.030492	0.000000	0.000000	2.000000	176.000000	0.000000
15399.016684	-0.107111	0.582389	-0.010007	85.836136	36.344063	56.623505	0.353213	0.000000	0.505452	0.000000	0.000000	0.000000	-0.014035	0.025152	0.030492	0.000000	0.000000	2.000000	176.000000	0.000000
15399.020017	-0.107183	0.582557	-0.009799	85.826035	36.180191	56.459198	0.355552	0.000000	0.500369	0.000000	0.000000	0.000000	-0.021703	0.050311	0.062487	0.000000	0.000000	2.000000	176.000000	0.000000
15399.023350	-0.107183	0.582557	-0.009799	85.826035	36.180191	56.459198	0.355552	0.000000	0.500369	0.000000	0.000000	0.000000	-0.021703	0.050311	0.062487	0.000000	0.000000	2.000000	176.000000	0.000000
15399.026684	-0.107183	0.582557	-0.009799	85.826035	36.180191	56.459198	0.355552	0.000000	0.500369	0.000000	0.000000	0.000000	-0.021703	0.050311	0.062487	0.000000	0.000000	2.000000	176.000000	0.000000
15399.030017	-0.107183	0.582557	-0.009799	85.815865	36.019905	56.295773	0.359169	0.000000	0.489955	0.000000	0.000000	0.000000	-0.021703	0.050311	0.062487	0.000000	0.000000	2.000000	176.000000	0.000000
15399.033350	-0.107184	0.582622	-0.009704	85.815865	36.019905	56.295773	0.359169	0.000000	0.489955	0.000000	0.000000	0.000000	-0.000096	0.019713	0.028523	0.000000	0.000000	2.000000	176.000000	0.000000
15399.036684	-0.107184	0.582622	-0.009704	85.815865	36.019905	56.295773	0.359169	0.000000	0.489955	0.000000	0.000000	0.000000	-0.000096	0.019713	0.028523	0.000000	0.000000	2.000000	176.000000	0.000000
15399.040017	-0.107184	0.582622	-0.009704	85.807732	35.890034	56.165531	0.359185	0.000000	0.485201	0.000000	0.000000	0.000000	-0.000096	0.019713	0.028523	0.000000	0.000000	2.000000	176.000000	0.000000
15399.043350	-0.107184	0.582622	-0.009704	85.807732	35.890034	56.165531	0.359185	0.000000	0.485201	0.000000	0.000000	0.000000	-0.000096	0.019713	0.028523	0.000000	0.000000	2.000000	176.000000	0.000000
15399.046684	-0.107205	0.582688	-0.009614	85.807732	35.890034	56.165531	0.359185	0.000000	0.485201	0.000000	0.000000	0.000000	-0.006465	0.019728	0.026992	0.000000	0.000000	2.000000	176.000000	0.000000
15399.050017	-0.107205	0.582688	-0.009614	85.801567	35.790157	56.068108	0.359185	0.000000	0.485201	0.000000	0.000000	0.000000	-0.006465	0.019728	0.026992	0.000000	0.000000	2.000000	176.000000	0.000000
15399.053350	-0.107205	0.582688	-0.009614	85.801567	35.790157	56.068108	0.359185	0.000000	0.485201	0.000000	0.000000	0.000000	-0.006465	0.019728	0.026992	0.000000	0.000000	2.000000	176.000000	0.000000
15399.056684	-0.107205	0.582688	-0.009614	85.801567	35.790157	56.068108	0.359185	0.000000	0.485201	0.000000	0.000000	0.000000	-0.006465	0.019728	0.026992	0.000000	0.000000	2.000000	176.000000	0.000000
15399.060017	-0.107268	0.582779	-0.009541	85.797562	35.722942	56.003471	0.360263	0.000000	0.480702	0.000000	0.000000	0.000000	-0.018733	0.027269	0.021931	0.000000	0.000000	2.000000	176.000000	0.000000
15399.063350	-0.107268	0.582779	-0.009541	85.797562	35.722942	56.003471	0.360263	0.000000	0.480702	0.000000	0.000000	0.000000	-0.018733	0.027269	0.021931	0.000000	0.000000	2.000000	176.000000	0.000000
15399.066684	-0.107268	0.582779	-0.009541	85.797562	35.722942	56.003471	0.360263	0.000000	0.480702	0.000000	0.000000	0.000000	-0.018733	0.027269	0.021931	0.000000	0.000000	2.000000	176.000000	0.000000
15399.070017	-0.107268	0.582779	-0.009541	85.795509	35.688007	55.971153	0.363385	0.000000	0.477047	0.000000	0.000000	0.000000	-0.018733	0.027269	0.021931	0.000000	0.000000	2.000000	176.000000	0.000000
15399.073350	-0.107293	0.582797	-0.009529	85.795509	35.688007	55.971153	0.363385	0.000000	0.477047	0.000000	0.000000	0.000000	-0.007571	0.005457	0.003468	0.000000	0.000000	2.000000	176.000000	0.000000
15399.076684	-0.107293	0.582797	-0.009529	85.795509	35.688007	55.971153	0.363385	0.000000	0.477047	0.000000	0.000000	0.000000	-0.007571	0.005457	0.003468	0.000000	0.000000	2.000000	176.000000	0.000000
15399.080017	-0.107293	0.582797	-0.009529	85.789597	35.693310	55.983978	0.364647	0.000000	0.476469	0.000000	0.000000	0.000000	-0.007571	0.005457	0.003468	0.000000	0.000000	2.000000	176.000000	0.000000
15399.083350	-0.107293	0.582797	-0.009529	85.789597	35.693310	55.983978	0.364647	0.000000	0.476469	0.000000	0.000000	0.000000	-0.007571	0.005457	0.003468	0.000000	0.000000	2.000000	176.000000	0.000000
15399.086684	-0.107318	0.582815	-0.009518	85.789597	35.693310	55.983978	0.364647	0.000000	0.476469	0.000000	0.000000	0.000000	-0.007575	0.005459	0.003468	0.000000	0.000000	2.000000	176.000000	0.000000
15399.090017	-0.107318	0.582815	-0.009518	85.780678	35.781345	56.088863	0.364647	0.000000	0.476469	0.000000	0.000000	0.000000	-0.007575	0.005459	0.003468	0.000000	0.000000	2.000000	176.000000	0.000000
15399.093350	-0.107318	0.582815	-0.009518	85.780678	35.781345	56.088863	0.364647	0.000000	0.476469	0.000000	0.000000	0.000000	-0.007575	0.005459	0.003468	0.000000	0.000000	2.000000	176.000000	0.000000
15399.096684	-0.107318	0.582815	-0.009518	85.780678	35.781345	56.088863	0.364647	0.000000	0.476469	0.000000	0.000000	0.000000	-0.007575	0.005459	0.003468	0.000000	0.000000	2.000000	176.000000	0.000000
15399.100017	-0.107381	0.582843	-0.009632	85.766632	35.922009	56.252880	0.365910	0.000000	0.475891	0.000000	0.000000	0.000000	-0.018784	0.008355	-0.034106	0.000000	0.000000	2.000000	176.000000	0.000000
15399.103350	-0.107381	0.582843	-0.009632	85.766632	35.922009	56.252880	0.365910	0.000000	0.475891	0.000000	0.000000	0.000000	-0.018784	0.008355	-0.034106	0.000000	0.000000	2.000000	176.000000	0.000000
15399.106684	-0.107381	0.582843	-0.009632	85.766632	35.922009	56.252880	0.365910	0.000000	0.475891	0.000000	0.000000	0.000000	-0.018784	0.008355	-0.034106	0.000000	0.000000	2.000000	176.000000	0.000000
15399.110017	-0.107381	0.582843	-0.009632	85.751205	36.080101	56.430492	0.369040	0.000000	0.481576	0.000000	0.000000	0.000000	-0.018784	0.008355	-0.034106	0.000000	0.000000	2.000000	176.000000	0.000000
15399.113350	-0.107370	0.582857	-0.009678	85.751205	36.080101	56.430492	0.369040	0.000000	0.481576	0.000000	0.000000	0.000000	0.003358	0.004179	-0.013996	0.000000	0.000000	2.000000	176.000000	0.000000
15399.116684	-0.107370	0.582857	-0.009678	85.751205	36.080101	56.430492	0.369040	0.000000	0.481576	0.000000	0.000000	0.000000	0.003358	0.004179	-0.013996	0.000000	0.000000	2.000000	176.000000	0.000000
15399.120017	-0.107370	0.582857	-0.009678	85.731895	36.278835	56.650936	0.368481	0.000000	0.483908	0.000000	0.000000	0.000000	0.003358	0.004179	-0.013996	0.000000	0.000000	2.000000	176.000000	0.000000
15399.123350	-0.107370	0.582857	-0.009678	85.731895	36.278835	56.650936	0.368481	0.000000	0.483908	0.000000	0.000000	0.000000	0.003358	0.004179	-0.013996	0.000000	0.000000	2.000000	176.000000	0.000000
15399.126684	-0.107337	0.582871	-0.009720	85.731895	36.278835	56.650936	0.368481	0.000000	0.483908	0.000000	0.000000	0.000000	0.009731	0.004170	-0.012467	0.000000	0.000000	2.000000	176.000000	0.000000
15399.130017	-0.107337	0.582871	-0.009720	85.716507	36.434410	56.826054	0.368481	0.000000	0.483908	0.000000	0.000000	0.000000	0.009731	0.004170	-0.012467	0.000000	0.000000	2.000000	176.000000	0.000000
15399.133350	-0.107337	0.582871	-0.009720	85.716507	36.434410	56.826054	0.368481	0.000000	0.483908	0.000000	0.000000	0.000000	0.009731	0.004170	-0.012467	0.000000	0.000000	2.000000	176.000000	0.000000
15399.136684	-0.107337	0.582871	-0.009720	85.716507	36.434410	56.826054	0.368481	0.000000	0.483908	0.000000	0.000000	0.000000	0.009731	0.004170	-0.012467	0.000000	0.000000	2.000000	176.000000	0.000000
15399.140017	-0.107278	0.582895	-0.009871	85.710701	36.546368	56.945160	0.366859	0.000000	0.485986	0.000000	0.000000	0.000000	0.017643	0.007071	-0.045459	0.000000	0.000000	2.000000	176.000000	0.000000
15399.143350	-0.107278	0.582895	-0.009871	85.710701	36.546368	56.945160	0.366859	0.000000	0.485986	0.000000	0.000000	0.000000	0.017643	0.007071	-0.045459	0.000000	0.000000	2.000000	176.000000	0.000000
15399.146684	-0.107278	0.582895	-0.009871	85.710701	36.546368	56.945160	0.366859	0.000000	0.485986	0.000000	0.000000	0.000000	0.017643	0.007071	-0.045459	0.000000	0.000000	2.000000	176.000000	0.000000
15399.150017	-0.107278	0.582895	-0.009871	85.704224	36.610474	57.017406	0.363919	0.000000	0.493563	0.000000	0.000000	0.000000	0.017643	0.007071	-0.045459	0.000000	0.000000	2.000000	176.000000	0.000000
15399.153350	-0.107267	0.582908	-0.009918	85.704224	36.610474	57.017406	0.363919	0.000000	0.493563	0.000000	0.000000	0.000000	0.003356	0.004165	-0.013998	0.000000	0.000000	2.000000	176.000000	0.000000
15399.156684	-0.107267	0.582908	-0.009918	85.704224	36.610474	57.017406	0.363919	0.000000	0.493563	0.000000	0.000000	0.000000	0.003356	0.004165	-0.013998	0.000000	0.000000	2.000000	176.000000	0.000000
15399.160017	-0.107267	0.582908	-0.009918	85.690018	36.745514	57.175804	0.363359	0.000000	0.495896	0.000000	0.000000	0.000000	0.003356	0.004165	-0.013998	0.000000	0.000000	2.000000	176.000000	0.000000
15399.163350	-0.107298	0.582922	-0.009975	85.690018	36.745514	57.175804	0.363359	0.000000	0.495896	0.000000	0.000000	0.000000	-0.009380	0.004173	-0.017054	0.000000	0.000000	2.000000	176.000000	0.000000
15399.166684	-0.107298	0.582922	-0.009975	85.690018	36.745514	57.175804	0.363359	0.000000	0.495896	0.000000	0.000000	0.000000	-0.009380	0.004173	-0.017054	0.000000	0.000000	2.000000	176.000000	0.000000
15399.170017	-0.107298	0.582922	-0.009975	85.663383	37.052582	57.521503	0.364923	0.000000	0.498738	0.000000	0.000000	0.000000	-0.009380	0.004173	-0.017054	0.000000	0.000000	2.000000	176.000000	0.000000
15399.173350	-0.107298	0.582922	-0.009975	85.663383	37.052582	57.521503	0.364923	0.000000	0.498738	0.000000	0.000000	0.000000	-0.009380	0.004173	-0.017054	0.000000	0.000000	2.000000	176.000000	0.000000
15399.176684	-0.107327	0.582893	-0.010042	85.663383	37.052582	57.521503	0.364923	0.000000	0.498738	0.000000	0.000000	0.000000	-0.008660	-0.008819	-0.020048	0.000000	0.000000	2.000000	176.000000	0.000000
15399.180017	-0.107327	0.582893	-0.010042	85.621719	37.542023	58.076302	0.364923	0.000000	0.498738	0.000000	0.000000	0.000000	-0.008660	-0.008819	-0.020048	0.000000	0.000000	2.000000	176.000000	0.000000
15399.183350	-0.107327	0.582893	-0.010042	85.621719	37.542023	58.076302	0.364923	0.000000	0.498738	0.000000	0.000000	0.000000	-0.008660	-0.008819	-0.020048	0.000000	0.000000	2.000000	176.000000	0.000000
15399.186684	-0.107327	0.582893	-0.010042	85.621719	37.542023	58.076302	0.364923	0.000000	0.498738	0.000000	0.000000	0.000000	-0.008660	-0.008819	-0.020048	0.000000	0.000000	2.000000	176.000000	0.000000
15399.190017	-0.107424	0.582884	-0.010199	85.556442	38.177654	58.805977	0.366366	0.000000	0.502079	0.000000	0.000000	0.000000	-0.029074	-0.002585	-0.047164	0.000000	0.000000	2.000000	176.000000	0.000000
15399.193350	-0.107424	0.582884	-0.010199	85.556442	38.177654	58.805977	0.366366	0.000000	0.502079	0.000000	0.000000	0.000000	-0.029074	-0.002585	-0.047164	0.000000	0.000000	2.000000	176.000000	0.000000
15399.196684	-0.107424	0.582884	-0.010199	85.556442	38.177654	58.805977	0.366366	0.000000	0.502079	0.000000	0.000000	0.000000	-0.029074	-0.002585	-0.047164	0.000000	0.000000	2.000000	176.000000	0.000000
15399.200017	-0.107424	0.582884	-0.010199	85.484688	38.801815	59.523548	0.371212	0.000000	0.509940	0.000000	0.000000	0.000000	-0.029074	-0.002585	-0.047164	0.000000	0.000000	2.000000	176.000000	0.000000
15399.203350	-0.107444	0.582912	-0.010302	85.484688	38.801815	59.523548	0.371212	0.000000	0.509940	0.000000	0.000000	0.000000	-0.006002	0.008321	-0.031057	0.000000	0.000000	2.000000	176.000000	0.000000
15399.206684	-0.107444	0.582912	-0.010302	85.484688	38.801815	59.523548	0.371212	0.000000	0.509940	0.000000	0.000000	0.000000	-0.006002	0.008321	-0.031057	0.000000	0.000000	2.000000	176.000000	0.000000
15399.210017	-0.107444	0.582912	-0.010302	85.411018	39.415852	60.232616	0.372212	0.000000	0.515116	0.000000	0.000000	0.000000	-0.006002	0.008321	-0.031057	0.000000	0.000000	2.000000	176.000000	0.000000
15399.213350	-0.107444	0.582912	-0.010302	85.411018	39.415852	60.232616	0.372212	0.000000	0.515116	0.000000	0.000000	0.000000	-0.006002	0.008321	-0.031057	0.000000	0.000000	2.000000	176.000000	0.000000
15399.216684	-0.107464	0.582940	-0.010406	85.411018	39.415852	60.232616	0.372212	0.000000	0.515116	0.000000	0.000000	0.000000	-0.005995	0.008319	-0.031059	0.000000	0.000000	2.000000	176.000000	0.000000
15399.220017	-0.107464	0.582940	-0.010406	85.340782	39.979435	60.883636	0.372212	0.000000	0.515116	0.000000	0.000000	0.000000	-0.005995	0.008319	-0.031059	0.000000	0.000000	2.000000	176.000000	0.000000
15399.223350	-0.107464	0.582940	-0.010406	85.340782	39.979435	60.883636	0.372212	0.000000	0.515116	0.000000	0.000000	0.000000	-0.005995	0.008319	-0.031059	0.000000	0.000000	2.000000	176.000000	0.000000
15399.226684	-0.107464	0.582940	-0.010406	85.340782	39.979435	60.883636	0.372212	0.000000	0.515116	0.000000	0.000000	0.000000	-0.005995	0.008319	-0.031059	0.000000	0.000000	2.000000	176.000000	0.000000
15399.230017	-0.107466	0.583016	-0.010678	85.297264	40.316128	61.275177	0.373211	0.000000	0.520293	0.000000	0.000000	0.000000	-0.000554	0.022837	-0.081595	0.000000	0.000000	2.000000	176.000000	0.000000
15399.233350	-0.107466	0.583016	-0.010678	85.297264	40.316128	61.275177	0.373211	0.000000	0.520293	0.000000	0.000000	0.000000	-0.000554	0.022837	-0.081595	0.000000	0.000000	2.000000	176.000000	0.000000
15399.236684	-0.107466	0.583016	-0.010678	85.297264	40.316128	61.275177	0.373211	0.000000	0.520293	0.000000	0.000000	0.000000	-0.000554	0.022837	-0.081595	0.000000	0.000000	2.000000	176.000000	0.000000
15399.240017	-0.107466	0.583016	-0.010678	85.292351	40.396561	61.366585	0.373304	0.000000	0.533892	0.000000	0.000000	0.000000	-0.000554	0.022837	-0.081595	0.000000	0.000000	2.000000	176.000000	0.000000
15399.243350	-0.107434	0.583032	-0.010811	85.292351	40.396561	61.366585	0.373304	0.000000	0.533892	0.000000	0.000000	0.000000	0.009627	0.004910	-0.040001	0.000000	0.000000	2.000000	176.000000	0.000000
15399.246684	-0.107434	0.583032	-0.010811	85.292351	40.396561	61.366585	0.373304	0.000000	0.533892	0.000000	0.000000	0.000000	0.009627	0.004910	-0.040001	0.000000	0.000000	2.000000	176.000000	0.000000
15399.250017	-0.107434	0.583032	-0.010811	85.294182	40.424599	61.397461	0.371699	0.000000	0.540559	0.000000	0.000000	0.000000	0.009627	0.004910	-0.040001	0.000000	0.000000	2.000000	176.000000	0.000000
15399.253350	-0.107434	0.583032	-0.010811	85.294182	40.424599	61.397461	0.371699	0.000000	0.540559	0.000000	0.000000	0.000000	0.009627	0.004910	-0.040001	0.000000	0.000000	2.000000	176.000000	0.000000
15399.256684	-0.107423	0.583049	-0.010950	85.294182	40.424599	61.397461	0.371699	0.000000	0.540559	0.000000	0.000000	0.000000	0.003273	0.004900	-0.041534	0.000000	0.000000	2.000000	176.000000	0.000000
15399.260017	-0.107423	0.583049	-0.010950	85.297890	40.486141	61.459209	0.371699	0.000000	0.540559	0.000000	0.000000	0.000000	0.003273	0.004900	-0.041534	0.000000	0.000000	2.000000	176.000000	0.000000
15399.263350	-0.107387	0.583047	-0.011100	85.297890	40.486141	61.459209	0.371699	0.000000	0.540559	0.000000	0.000000	0.000000	0.010833	-0.000567	-0.045004	0.000000	0.000000	2.000000	176.000000	0.000000
15399.266684	-0.107387	0.583047	-0.011100	85.297890	40.486141	61.459209	0.371699	0.000000	0.540559	0.000000	0.000000	0.000000	0.010833	-0.000567	-0.045004	0.000000	0.000000	2.000000	176.000000	0.000000
15399.270017	-0.107387	0.583047	-0.011100	85.301559	40.547760	61.521038	0.369348	0.000000	0.554982	0.000000	0.000000	0.000000	0.010833	-0.000567	-0.045004	0.000000	0.000000	2.000000	176.000000	0.000000
15399.273350	-0.107387	0.583047	-0.011100	85.301559	40.547760	61.521038	0.369348	0.000000	0.554982	0.000000	0.000000	0.000000	0.010833	-0.000567	-0.045004	0.000000	0.000000	2.000000	176.000000	0.000000
15399.276684	-0.107356	0.583038	-0.011226	85.301559	40.547760	61.521038	0.369348	0.000000	0.554982	0.000000	0.000000	0.000000	0.009148	-0.002632	-0.038005	0.000000	0.000000	2.000000	176.000000	0.000000
15399.280017	-0.107356	0.583038	-0.011226	85.301559	40.547760	61.521038	0.369348	0.000000	0.554982	0.000000	0.000000	0.000000	0.009148	-0.002632	-0.038005	0.000000	0.000000	2.000000	176.000000	0.000000
15399.283350	-0.107356	0.583038	-0.011226	85.301559	40.547760	61.521038	0.369348	0.000000	0.554982	0.000000	0.000000	0.000000	0.009148	-0.002632	-0.038005	0.000000	0.000000	2.000000	176.000000	0.000000
15399.286684	-0.107356	0.583038	-0.011226	85.301559	40.547760	61.521038	0.369348	0.000000	0.554982	0.000000	0.000000	0.000000	0.009148	-0.002632	-0.038005	0.000000	0.000000	2.000000	176.000000	0.000000
15399.290017	-0.107317	0.583084	-0.011298	85.299637	40.519653	61.490082	0.367823	0.000000	0.561316	0.000000	0.000000	0.000000	0.011890	0.013711	-0.021486	0.000000	0.000000	2.000000	176.000000	0.000000
15399.293350	-0.107317	0.583084	-0.011298	85.299637	40.519653	61.490082	0.367823	0.000000	0.561316	0.000000	0.000000	0.000000	0.011890	0.013711	-0.021486	0.000000	0.000000	2.000000	176.000000	0.000000
15399.296684	-0.107317	0.583084	-0.011298	85.299637	40.519653	61.490082	0.367823	0.000000	0.561316	0.000000	0.000000	0.000000	0.011890	0.013711	-0.021486	0.000000	0.000000	2.000000	176.000000	0.000000
15399.300017	-0.107317	0.583084	-0.011298	85.296013	40.460762	61.428284	0.365842	0.000000	0.564897	0.000000	0.000000	0.000000	0.011890	0.013711	-0.021486	0.000000	0.000000	2.000000	176.000000	0.000000
15399.303350	-0.107309	0.583113	-0.011236	85.296013	40.460762	61.428284	0.365842	0.000000	0.564897	0.000000	0.000000	0.000000	0.002262	0.008840	0.018526	0.000000	0.000000	2.000000	176.000000	0.000000
15399.306684	-0.107309	0.583113	-0.011236	85.296013	40.460762	61.428284	0.365842	0.000000	0.564897	0.000000	0.000000	0.000000	0.002262	0.008840	0.018526	0.000000	0.000000	2.000000	176.000000	0.000000
15399.310017	-0.107309	0.583113	-0.011236	85.287773	40.392269	61.360016	0.365465	0.000000	0.561810	0.000000	0.000000	0.000000	0.002262	0.008840	0.018526	0.000000	0.000000	2.000000	176.000000	0.000000
15399.313350	-0.107309	0.583113	-0.011236	85.287773	40.392269	61.360016	0.365465	0.000000	0.561810	0.000000	0.000000	0.000000	0.002262	0.008840	0.018526	0.000000	0.000000	2.000000	176.000000	0.000000
15399.316684	-0.107311	0.583154	-0.011134	85.287773	40.392269	61.360016	0.365465	0.000000	0.561810	0.000000	0.000000	0.000000	-0.000625	0.012238	0.030524	0.000000	0.000000	2.000000	176.000000	0.000000
15399.320017	-0.107311	0.583154	-0.011134	85.272705	40.373409	61.352242	0.365465	0.000000	0.561810	0.000000	0.000000	0.000000	-0.000625	0.012238	0.030524	0.000000	0.000000	2.000000	176.000000	0.000000
15399.323350	-0.107311	0.583154	-0.011134	85.272705	40.373409	61.352242	0.365465	0.000000	0.561810	0.000000	0.000000	0.000000	-0.000625	0.012238	0.030524	0.000000	0.000000	2.000000	176.000000	0.000000
15399.326684	-0.107311	0.583154	-0.011134	85.272705	40.373409	61.352242	0.365465	0.000000	0.561810	0.000000	0.000000	0.000000	-0.000625	0.012238	0.030524	0.000000	0.000000	2.000000	176.000000	0.000000
15399.330017	-0.107380	0.583208	-0.010848	85.234451	40.530457	61.548084	0.365569	0.000000	0.556722	0.000000	0.000000	0.000000	-0.020690	0.016194	0.085993	0.000000	0.000000	2.000000	176.000000	0.000000
15399.333350	-0.107380	0.583208	-0.010848	85.234451	40.530457	61.548084	0.365569	0.000000	0.556722	0.000000	0.000000	0.000000	-0.020690	0.016194	0.085993	0.000000	0.000000	2.000000	176.000000	0.000000
15399.336684	-0.107380	0.583208	-0.010848	85.234451	40.530457	61.548084	0.365569	0.000000	0.556722	0.000000	0.000000	0.000000	-0.020690	0.016194	0.085993	0.000000	0.000000	2.000000	176.000000	0.000000
15399.340017	-0.107380	0.583208	-0.010848	85.175613	40.836296	61.917133	0.369017	0.000000	0.542390	0.000000	0.000000	0.000000	-0.020690	0.016194	0.085993	0.000000	0.000000	2.000000	176.000000	0.000000
15399.343350	-0.107420	0.583228	-0.010681	85.175613	40.836296	61.917133	0.369017	0.000000	0.542390	0.000000	0.000000	0.000000	-0.012026	0.006017	0.049992	0.000000	0.000000	2.000000	176.000000	0.000000
15399.346684	-0.107420	0.583228	-0.010681	85.175613	40.836296	61.917133	0.369017	0.000000	0.542390	0.000000	0.000000	0.000000	-0.012026	0.006017	0.049992	0.000000	0.000000	2.000000	176.000000	0.000000
15399.350017	-0.107420	0.583228	-0.010681	85.104195	41.222282	62.380978	0.371021	0.000000	0.534058	0.000000	0.000000	0.000000	-0.012026	0.006017	0.049992	0.000000	0.000000	2.000000	176.000000	0.000000
15399.353350	-0.107420	0.583228	-0.010681	85.104195	41.222282	62.380978	0.371021	0.000000	0.534058	0.000000	0.000000	0.000000	-0.012026	0.006017	0.049992	0.000000	0.000000	2.000000	176.000000	0.000000
15399.356684	-0.107461	0.583248	-0.010515	85.104195	41.222282	62.380978	0.371021	0.000000	0.534058	0.000000	0.000000	0.000000	-0.012026	0.005997	0.049986	0.000000	0.000000	2.000000	176.000000	0.000000
15399.360017	-0.107461	0.583248	-0.010515	85.028381	41.622013	62.866177	0.371021	0.000000	0.534058	0.000000	0.000000	0.000000	-0.012026	0.005997	0.049986	0.000000	0.000000	2.000000	176.000000	0.000000
15399.363350	-0.107461	0.583248	-0.010515	85.028381	41.622013	62.866177	0.371021	0.000000	0.534058	0.000000	0.000000	0.000000	-0.012026	0.005997	0.049986	0.000000	0.000000	2.000000	176.000000	0.000000
15399.366684	-0.107461	0.583248	-0.010515	85.028381	41.622013	62.866177	0.371021	0.000000	0.534058	0.000000	0.000000	0.000000	-0.012026	0.005997	0.049986	0.000000	0.000000	2.000000	176.000000	0.000000
15399.370017	-0.107598	0.583292	-0.010128	84.958801	41.923679	63.243408	0.373026	0.000000	0.525727	0.000000	0.000000	0.000000	-0.041349	0.013319	0.115883	0.000000	0.000000	2.000000	176.000000	0.000000
15399.373350	-0.107598	0.583292	-0.010128	84.958801	41.923679	63.243408	0.373026	0.000000	0.525727	0.000000	0.000000	0.000000	-0.000000	-0.000003	-0.000000	0.000000	0.000000	2.000000	176.000000	0.000000
15399.376684	-0.107598	0.583292	-0.010128	84.958801	41.923679	63.243408	0.373026	0.000000	0.525727	0.000000	0.000000	0.000000	-0.000000	-0.000003	-0.000000	0.000000	0.000000	2.000000	176.000000	0.000000
15399.380017	-0.107598	0.583292	-0.010128	84.902687	42.093025	63.464848	0.379917	0.000000	0.506413	0.000000	0.000000	0.000000	-0.000000	-0.000003	-0.000000	0.000000	0.000000	2.000000	176.000000	0.000000
15399.383350	-0.107598	0.583292	-0.010128	84.902687	42.093025	63.464848	0.379917	0.000000	0.506413	0.000000	0.000000	0.000000	-0.000000	-0.000003	-0.000000	0.000000	0.000000	2.000000	176.000000	0.000000
15399.386684	-0.107636	0.583335	-0.009877	84.902687	42.093025	63.464848	0.379917	0.000000	0.506413	0.000000	0.000000	0.000000	-0.011426	0.012741	0.075477	0.000000	0.000000	2.000000	176.000000	0.000000
15399.390017	-0.107636	0.583335	-0.009877	84.852654	42.140850	63.550381	0.379917	0.000000	0.506413	0.000000	0.000000	0.000000	-0.011426	0.012741	0.075477	0.000000	0.000000	2.000000	176.000000	0.000000
15399.393350	-0.107636	0.583335	-0.009877	84.852654	42.140850	63.550381	0.379917	0.000000	0.506413	0.000000	0.000000	0.000000	-0.011426	0.012741	0.075477	0.000000	0.000000	2.000000	176.000000	0.000000
15399.396684	-0.107636	0.583335	-0.009877	84.852654	42.140850	63.550381	0.379917	0.000000	0.506413	0.000000	0.000000	0.000000	-0.011426	0.012741	0.075477	0.000000	0.000000	2.000000	176.000000	0.000000
15399.400017	-0.107683	0.583512	-0.009120	84.808876	42.073833	63.503998	0.381821	0.000000	0.493834	0.000000	0.000000	0.000000	-0.014108	0.053257	0.226940	0.000000	0.000000	2.000000	176.000000	0.000000
15399.403350	-0.107683	0.583512	-0.009120	84.808876	42.073833	63.503998	0.381821	0.000000	0.493834	0.000000	0.000000	0.000000	0.000000	0.000006	0.000000	0.000000	0.000000	2.000000	176.000000	0.000000
15399.406684	-0.107683	0.583512	-0.009120	84.808876	42.073833	63.503998	0.381821	0.000000	0.493834	0.000000	0.000000	0.000000	0.000000	0.000006	0.000000	0.000000	0.000000	2.000000	176.000000	0.000000
15399.410017	-0.107683	0.583512	-0.009120	84.778168	41.951893	63.379581	0.384173	0.000000	0.456010	0.000000	0.000000	0.000000	0.000000	0.000006	0.000000	0.000000	0.000000	2.000000	176.000000	0.000000
15399.413350	-0.107683	0.583512	-0.009120	84.778168	41.951893	63.379581	0.384173	0.000000	0.456010	0.000000	0.000000	0.000000	0.000000	0.000006	0.000000	0.000000	0.000000	2.000000	176.000000	0.000000
15399.416684	-0.107636	0.583618	-0.008662	84.778168	41.951893	63.379581	0.384173	0.000000	0.456010	0.000000	0.000000	0.000000	0.014241	0.031702	0.137532	0.000000	0.000000	2.000000	176.000000	0.000000
15399.420017	-0.107636	0.583618	-0.008662	84.776176	41.975536	63.387463	0.384173	0.000000	0.456010	0.000000	0.000000	0.000000	0.014241	0.031702	0.137532	0.000000	0.000000	2.000000	176.000000	0.000000
15399.423350	-0.107636	0.583618	-0.008662	84.776176	41.975536	63.387463	0.384173	0.000000	0.456010	0.000000	0.000000	0.000000	0.014241	0.031702	0.137532	0.000000	0.000000	2.000000	176.000000	0.000000
15399.426684	-0.107636	0.583618	-0.008662	84.776176	41.975536	63.387463	0.384173	0.000000	0.456010	0.000000	0.000000	0.000000	0.014241	0.031702	0.137532	0.000000	0.000000	2.000000	176.000000	0.000000
15399.430017	-0.107619	0.583767	-0.007792	84.812767	42.733410	64.129494	0.381799	0.000000	0.433088	0.000000	0.000000	0.000000	0.005073	0.044768	0.260888	0.000000	0.000000	2.000000	176.000000	0.000000
15399.433350	-0.107619	0.583767	-0.007792	84.812767	42.733410	64.129494	0.381799	0.000000	0.433088	0.000000	0.000000	0.000000	-0.000001	-0.000007	-0.000000	0.000000	0.000000	2.000000	176.000000	0.000000
15399.436684	-0.107619	0.583767	-0.007792	84.812767	42.733410	64.129494	0.381799	0.000000	0.433088	0.000000	0.000000	0.000000	-0.000001	-0.000007	-0.000000	0.000000	0.000000	2.000000	176.000000	0.000000
15399.440017	-0.107619	0.583767	-0.007792	84.881546	44.187691	65.562477	0.380954	0.000000	0.389607	0.000000	0.000000	0.000000	-0.000001	-0.000007	-0.000000	0.000000	0.000000	2.000000	176.000000	0.000000
15399.443350	-0.107619	0.583767	-0.007792	84.881546	44.187691	65.562477	0.380954	0.000000	0.389607	0.000000	0.000000	0.000000	-0.000001	-0.000007	-0.000000	0.000000	0.000000	2.000000	176.000000	0.000000
15399.446684	-0.107627	0.583836	-0.007383	84.881546	44.187691	65.562477	0.380954	0.000000	0.389607	0.000000	0.000000	0.000000	-0.002338	0.020647	0.122882	0.000000	0.000000	2.000000	176.000000	0.000000
15399.450017	-0.107627	0.583836	-0.007383	84.957100	46.026733	67.391945	0.380954	0.000000	0.389607	0.000000	0.000000	0.000000	-0.002338	0.020647	0.122882	0.000000	0.000000	2.000000	176.000000	0.000000
15399.453350	-0.107627	0.583836	-0.007383	84.957100	46.026733	67.391945	0.380954	0.000000	0.389607	0.000000	0.000000	0.000000	-0.002338	0.020647	0.122882	0.000000	0.000000	2.000000	176.000000	0.000000
15399.456684	-0.107627	0.583836	-0.007383	84.957100	46.026733	67.391945	0.380954	0.000000	0.389607	0.000000	0.000000	0.000000	-0.002338	0.020647	0.122882	0.000000	0.000000	2.000000	176.000000	0.000000
15399.460017	-0.107776	0.583966	-0.006571	85.015518	47.887466	69.258492	0.381344	0.000000	0.369127	0.000000	0.000000	0.000000	-0.044684	0.039105	0.243474	0.000000	0.000000	2.000000	176.000000	0.000000
15399.463350	-0.107776	0.583966	-0.006571	85.015518	47.887466	69.258492	0.381344	0.000000	0.369127	0.000000	0.000000	0.000000	-0.000001	-0.000001	0.000000	0.000000	0.000000	2.000000	176.000000	0.000000
15399.466684	-0.107776	0.583966	-0.006571	85.015518	47.887466	69.258492	0.381344	0.000000	0.369127	0.000000	0.000000	0.000000	-0.000001	-0.000001	0.000000	0.000000	0.000000	2.000000	176.000000	0.000000
15399.470017	-0.107776	0.583966	-0.006571	85.033913	49.665710	71.070793	0.388791	0.000000	0.328548	0.000000	0.000000	0.000000	-0.000001	-0.000001	0.000000	0.000000	0.000000	2.000000	176.000000	0.000000
15399.473350	-0.107776	0.583966	-0.006571	85.033913	49.665710	71.070793	0.388791	0.000000	0.328548	0.000000	0.000000	0.000000	-0.000001	-0.000001	0.000000	0.000000	0.000000	2.000000	176.000000	0.000000
15399.476684	-0.107880	0.584021	-0.006135	85.033913	49.665710	71.070793	0.388791	0.000000	0.328548	0.000000	0.000000	0.000000	-0.031246	0.016332	0.130640	0.000000	0.000000	2.000000	176.000000	0.000000
15399.480017	-0.107880	0.584021	-0.006135	84.998444	51.260029	72.738770	0.388791	0.000000	0.328548	0.000000	0.000000	0.000000	-0.031246	0.016332	0.130640	0.000000	0.000000	2.000000	176.000000	0.000000
15399.483350	-0.107880	0.584021	-0.006135	84.998444	51.260029	72.738770	0.388791	0.000000	0.328548	0.000000	0.000000	0.000000	-0.031246	0.016332	0.130640	0.000000	0.000000	2.000000	176.000000	0.000000
15399.486684	-0.107880	0.584021	-0.006135	84.998444	51.260029	72.738770	0.388791	0.000000	0.328548	0.000000	0.000000	0.000000	-0.031246	0.016332	0.130640	0.000000	0.000000	2.000000	176.000000	0.000000
15399.490017	-0.108095	0.584094	-0.005143	84.929008	52.470802	74.040115	0.393998	0.000000	0.306774	0.000000	0.000000	0.000000	-0.064382	0.021850	0.297641	0.000000	0.000000	2.000000	176.000000	0.000000
15399.493350	-0.108095	0.584094	-0.005143	84.929008	52.470802	74.040115	0.393998	0.000000	0.306774	0.000000	0.000000	0.000000	-0.000000	-0.000001	-0.000000	0.000000	0.000000	2.000000	176.000000	0.000000
15399.496684	-0.108095	0.584094	-0.005143	84.929008	52.470802	74.040115	0.393998	0.000000	0.306774	0.000000	0.000000	0.000000	-0.000000	-0.000001	-0.000000	0.000000	0.000000	2.000000	176.000000	0.000000
15399.500017	-0.108095	0.584094	-0.005143	84.839310	53.347073	75.010925	0.404729	0.000000	0.257168	0.000000	0.000000	0.000000	-0.000000	-0.000001	-0.000000	0.000000	0.000000	2.000000	176.000000	0.000000
15399.503350	-0.108095	0.584094	-0.005143	84.839310	53.347073	75.010925	0.404729	0.000000	0.257168	0.000000	0.000000	0.000000	-0.000000	-0.000001	-0.000000	0.000000	0.000000	2.000000	176.000000	0.000000
15399.506684	-0.108160	0.584068	-0.004586	84.839310	53.347073	75.010925	0.404729	0.000000	0.257168	0.000000	0.000000	0.000000	-0.019522	-0.007655	0.167128	0.000000	0.000000	2.000000	176.000000	0.000000
15399.510017	-0.108160	0.584068	-0.004586	84.731697	53.819279	75.581032	0.404729	0.000000	0.257168	0.000000	0.000000	0.000000	-0.019522	-0.007655	0.167128	0.000000	0.000000	2.000000	176.000000	0.000000
15399.513350	-0.108214	0.584028	-0.003978	84.731697	53.819279	75.581032	0.404729	0.000000	0.257168	0.000000	0.000000	0.000000	-0.016342	-0.012068	0.182592	0.000000	0.000000	2.000000	176.000000	0.000000
15399.516684	-0.108214	0.584028	-0.003978	84.731697	53.819279	75.581032	0.404729	0.000000	0.257168	0.000000	0.000000	0.000000	-0.016342	-0.012068	0.182592	0.000000	0.000000	2.000000	176.000000	0.000000
15399.520017	-0.108214	0.584028	-0.003978	84.628418	54.065262	75.916473	0.410706	0.000000	0.198881	0.000000	0.000000	0.000000	-0.016342	-0.012068	0.182592	0.000000	0.000000	2.000000	176.000000	0.000000
15399.523350	-0.108214	0.584028	-0.003978	84.628418	54.065262	75.916473	0.410706	0.000000	0.198881	0.000000	0.000000	0.000000	-0.016342	-0.012068	0.182592	0.000000	0.000000	2.000000	176.000000	0.000000
15399.526684	-0.108263	0.583966	-0.003294	84.628418	54.065262	75.916473	0.410706	0.000000	0.198881	0.000000	0.000000	0.000000	-0.014793	-0.018711	0.205026	0.000000	0.000000	2.000000	176.000000	0.000000
15399.530017	-0.108263	0.583966	-0.003294	84.552559	54.189533	76.095932	0.410706	0.000000	0.198881	0.000000	0.000000	0.000000	-0.014793	-0.018711	0.205026	0.000000	0.000000	2.000000	176.000000	0.000000
15399.533350	-0.108310	0.583859	-0.002621	84.552559	54.189533	76.095932	0.410706	0.000000	0.198881	0.000000	0.000000	0.000000	-0.013981	-0.032069	0.202025	0.000000	0.000000	2.000000	176.000000	0.000000
15399.536684	-0.108310	0.583859	-0.002621	84.552559	54.189533	76.095932	0.410706	0.000000	0.198881	0.000000	0.000000	0.000000	-0.013981	-0.032069	0.202025	0.000000	0.000000	2.000000	176.000000	0.000000
15399.540017	-0.108310	0.583859	-0.002621	84.516594	54.402950	76.336113	0.415501	0.000000	0.131039	0.000000	0.000000	0.000000	-0.013981	-0.032069	0.202025	0.000000	0.000000	2.000000	176.000000	0.000000
15399.543350	-0.108310	0.583859	-0.002621	84.516594	54.402950	76.336113	0.415501	0.000000	0.131039	0.000000	0.000000	0.000000	-0.013981	-0.032069	0.202025	0.000000	0.000000	2.000000	176.000000	0.000000
15399.546684	-0.108359	0.583700	-0.001934	84.516594	54.402950	76.336113	0.415501	0.000000	0.131039	0.000000	0.000000	0.000000	-0.014824	-0.047670	0.205998	0.000000	0.000000	2.000000	176.000000	0.000000
15399.550017	-0.108359	0.583700	-0.001934	84.522888	54.990978	76.922829	0.415501	0.000000	0.131039	0.000000	0.000000	0.000000	-0.014824	-0.047670	0.205998	0.000000	0.000000	2.000000	176.000000	0.000000
15399.553350	-0.108481	0.583507	-0.001233	84.522888	54.990978	76.922829	0.415501	0.000000	0.131039	0.000000	0.000000	0.000000	-0.036329	-0.057805	0.210280	0.000000	0.000000	2.000000	176.000000	0.000000
15399.556684	-0.108481	0.583507	-0.001233	84.522888	54.990978	76.922829	0.415501	0.000000	0.131039	0.000000	0.000000	0.000000	-0.036329	-0.057805	0.210280	0.000000	0.000000	2.000000	176.000000	0.000000
15399.560017	-0.108481	0.583507	-0.001233	84.548096	56.222443	78.148987	0.424027	0.000000	0.061659	0.000000	0.000000	0.000000	-0.036329	-0.057805	0.210280	0.000000	0.000000	2.000000	176.000000	0.000000
15399.563350	-0.108481	0.583507	-0.001233	84.548096	56.222443	78.148987	0.424027	0.000000	0.061659	0.000000	0.000000	0.000000	-0.036329	-0.057805	0.210280	0.000000	0.000000	2.000000	176.000000	0.000000
15399.566684	-0.108566	0.583284	-0.000584	84.548096	56.222443	78.148987	0.424027	0.000000	0.061659	0.000000	0.000000	0.000000	-0.025748	-0.066919	0.194851	0.000000	0.000000	2.000000	176.000000	0.000000
15399.570017	-0.108566	0.583284	-0.000584	84.562607	57.836555	79.775009	0.424027	0.000000	0.061659	0.000000	0.000000	0.000000	-0.025748	-0.066919	0.194851	0.000000	0.000000	2.000000	176.000000	0.000000
15399.573350	-0.108679	0.583053	0.000084	84.562607	57.836555	79.775009	0.424027	0.000000	0.061659	0.000000	0.000000	0.000000	-0.033838	-0.069441	0.200188	0.000000	0.000000	2.000000	176.000000	0.000000
15399.576684	-0.108679	0.583053	0.000084	84.562607	57.836555	79.775009	0.424027	0.000000	0.061659	0.000000	0.000000	0.000000	-0.033838	-0.069441	0.200188	0.000000	0.000000	2.000000	176.000000	0.000000
15399.580017	-0.108679	0.583053	0.000084	84.553055	59.719219	81.693161	0.433958	0.000000	-0.004180	0.000000	0.000000	0.000000	-0.033838	-0.069441	0.200188	0.000000	0.000000	2.000000	176.000000	0.000000
15399.583350	-0.108679	0.583053	0.000084	84.553055	59.719219	81.693161	0.433958	0.000000	-0.004180	0.000000	0.000000	0.000000	-0.033838	-0.069441	0.200188	0.000000	0.000000	2.000000	176.000000	0.000000
15399.586684	-0.108778	0.582791	0.000694	84.553055	59.719219	81.693161	0.433958	0.000000	-0.004180	0.000000	0.000000	0.000000	-0.029764	-0.078541	0.183214	0.000000	0.000000	2.000000	176.000000	0.000000
15399.590017	-0.108778	0.582791	0.000694	84.525574	61.607079	83.627304	0.433958	0.000000	-0.004180	0.000000	0.000000	0.000000	-0.029764	-0.078541	0.183214	0.000000	0.000000	2.000000	176.000000	0.000000
15399.593350	-0.108870	0.582561	0.001275	84.525574	61.607079	83.627304	0.433958	0.000000	-0.004180	0.000000	0.000000	0.000000	-0.027581	-0.068890	0.174168	0.000000	0.000000	2.000000	176.000000	0.000000
15399.596684	-0.108870	0.582561	0.001275	84.525574	61.607079	83.627304	0.433958	0.000000	-0.004180	0.000000	0.000000	0.000000	-0.027581	-0.068890	0.174168	0.000000	0.000000	2.000000	176.000000	0.000000
15399.600017	-0.108870	0.582561	0.001275	84.511200	63.375092	85.428322	0.443515	0.000000	-0.063744	0.000000	0.000000	0.000000	-0.027581	-0.068890	0.174168	0.000000	0.000000	2.000000	176.000000	0.000000
15399.603350	-0.108980	0.582342	0.001736	84.511200	63.375092	85.428322	0.443515	0.000000	-0.063744	0.000000	0.000000	0.000000	-0.032820	-0.065655	0.138200	0.000000	0.000000	2.000000	176.000000	0.000000
15399.606684	-0.108980	0.582342	0.001736	84.511200	63.375092	85.428322	0.443515	0.000000	-0.063744	0.000000	0.000000	0.000000	-0.032820	-0.065655	0.138200	0.000000	0.000000	2.000000	176.000000	0.000000
15399.610017	-0.108980	0.582342	0.001736	84.519386	64.944527	87.002380	0.448985	0.000000	-0.086778	0.000000	0.000000	0.000000	-0.032820	-0.065655	0.138200	0.000000	0.000000	2.000000	176.000000	0.000000
15399.613350	-0.108980	0.582342	0.001736	84.519386	64.944527	87.002380	0.448985	0.000000	-0.086778	0.000000	0.000000	0.000000	-0.032820	-0.065655	0.138200	0.000000	0.000000	2.000000	176.000000	0.000000
15399.616684	-0.109071	0.582171	0.002120	84.519386	64.944527	87.002380	0.448985	0.000000	-0.086778	0.000000	0.000000	0.000000	-0.027375	-0.051374	0.115284	0.000000	0.000000	2.000000	176.000000	0.000000
15399.620017	-0.109071	0.582171	0.002120	84.531837	66.346878	88.408356	0.448985	0.000000	-0.086778	0.000000	0.000000	0.000000	-0.027375	-0.051374	0.115284	0.000000	0.000000	2.000000	176.000000	0.000000
15399.623350	-0.109204	0.582055	0.002389	84.531837	66.346878	88.408356	0.448985	0.000000	-0.086778	0.000000	0.000000	0.000000	-0.039923	-0.034736	0.080777	0.000000	0.000000	2.000000	176.000000	0.000000
15399.626684	-0.109204	0.582055	0.002389	84.531837	66.346878	88.408356	0.448985	0.000000	-0.086778	0.000000	0.000000	0.000000	-0.039923	-0.034736	0.080777	0.000000	0.000000	2.000000	176.000000	0.000000
15399.630017	-0.109204	0.582055	0.002389	84.537071	67.497093	89.564362	0.460201	0.000000	-0.119454	0.000000	0.000000	0.000000	-0.039923	-0.034736	0.080777	0.000000	0.000000	2.000000	176.000000	0.000000
15399.633350	-0.109204	0.582055	0.002389	84.537071	67.497093	89.564362	0.460201	0.000000	-0.119454	0.000000	0.000000	0.000000	-0.039923	-0.034736	0.080777	0.000000	0.000000	2.000000	176.000000	0.000000
15399.636684	-0.109345	0.582006	0.002593	84.537071	67.497093	89.564362	0.460201	0.000000	-0.119454	0.000000	0.000000	0.000000	-0.042241	-0.014787	0.061309	0.000000	0.000000	2.000000	176.000000	0.000000
15399.640017	-0.109345	0.582006	0.002593	84.532265	68.431328	90.514450	0.460201	0.000000	-0.119454	0.000000	0.000000	0.000000	-0.042241	-0.014787	0.061309	0.000000	0.000000	2.000000	176.000000	0.000000
15399.643350	-0.109345	0.582006	0.002593	84.532265	68.431328	90.514450	0.460201	0.000000	-0.119454	0.000000	0.000000	0.000000	-0.042241	-0.014787	0.061309	0.000000	0.000000	2.000000	176.000000	0.000000
15399.646684	-0.109345	0.582006	0.002593	84.532265	68.431328	90.514450	0.460201	0.000000	-0.119454	0.000000	0.000000	0.000000	-0.042241	-0.014787	0.061309	0.000000	0.000000	2.000000	176.000000	0.000000
15399.650017	-0.109488	0.582061	0.002612	84.514313	69.025993	91.130325	0.467241	0.000000	-0.129673	0.000000	0.000000	0.000000	-0.042829	0.016462	0.005534	0.000000	0.000000	2.000000	176.000000	0.000000
15399.653350	-0.109488	0.582061	0.002612	84.514313	69.025993	91.130325	0.467241	0.000000	-0.129673	0.000000	0.000000	0.000000	-0.042829	0.016462	0.005534	0.000000	0.000000	2.000000	176.000000	0.000000
15399.656684	-0.109488	0.582061	0.002612	84.514313	69.025993	91.130325	0.467241	0.000000	-0.129673	0.000000	0.000000	0.000000	-0.042829	0.016462	0.005534	0.000000	0.000000	2.000000	176.000000	0.000000
15399.660017	-0.109488	0.582061	0.002612	84.492599	69.290024	91.423737	0.474379	0.000000	-0.130595	0.000000	0.000000	0.000000	-0.042829	0.016462	0.005534	0.000000	0.000000	2.000000	176.000000	0.000000
15399.663350	-0.109526	0.582168	0.002484	84.492599	69.290024	91.423737	0.474379	0.000000	-0.130595	0.000000	0.000000	0.000000	-0.011596	0.032256	-0.038459	0.000000	0.000000	2.000000	176.000000	0.000000
15399.666684	-0.109526	0.582168	0.002484	84.492599	69.290024	91.423737	0.474379	0.000000	-0.130595	0.000000	0.000000	0.000000	-0.011596	0.032256	-0.038459	0.000000	0.000000	2.000000	176.000000	0.000000
15399.670017	-0.109526	0.582168	0.002484	84.482849	69.231544	91.377701	0.476312	0.000000	-0.124185	0.000000	0.000000	0.000000	-0.011596	0.032256	-0.038459	0.000000	0.000000	2.000000	176.000000	0.000000
15399.673350	-0.109526	0.582168	0.002484	84.482849	69.231544	91.377701	0.476312	0.000000	-0.124185	0.000000	0.000000	0.000000	-0.011596	0.032256	-0.038459	0.000000	0.000000	2.000000	176.000000	0.000000
15399.676684	-0.109529	0.582342	0.002301	84.482849	69.231544	91.377701	0.476312	0.000000	-0.124185	0.000000	0.000000	0.000000	-0.000773	0.052220	-0.054803	0.000000	0.000000	2.000000	176.000000	0.000000
15399.680017	-0.109529	0.582342	0.002301	84.481575	69.132385	91.280815	0.476312	0.000000	-0.124185	0.000000	0.000000	0.000000	-0.000773	0.052220	-0.054803	0.000000	0.000000	2.000000	176.000000	0.000000
15399.683350	-0.109529	0.582342	0.002301	84.481575	69.132385	91.280815	0.476312	0.000000	-0.124185	0.000000	0.000000	0.000000	-0.000773	0.052220	-0.054803	0.000000	0.000000	2.000000	176.000000	0.000000
15399.686684	-0.109529	0.582342	0.002301	84.481575	69.132385	91.280815	0.476312	0.000000	-0.124185	0.000000	0.000000	0.000000	-0.000773	0.052220	-0.054803	0.000000	0.000000	2.000000	176.000000	0.000000
15399.690017	-0.109438	0.582713	0.001727	84.479553	68.969055	91.119446	0.476441	0.000000	-0.115051	0.000000	0.000000	0.000000	0.027210	0.111261	-0.172106	0.000000	0.000000	2.000000	176.000000	0.000000
15399.693350	-0.109438	0.582713	0.001727	84.479553	68.969055	91.119446	0.476441	0.000000	-0.115051	0.000000	0.000000	0.000000	0.027210	0.111261	-0.172106	0.000000	0.000000	2.000000	176.000000	0.000000
15399.696684	-0.109438	0.582713	0.001727	84.479553	68.969055	91.119446	0.476441	0.000000	-0.115051	0.000000	0.000000	0.000000	0.027210	0.111261	-0.172106	0.000000	0.000000	2.000000	176.000000	0.000000
15399.700017	-0.109438	0.582713	0.001727	84.477028	68.773849	90.926071	0.471906	0.000000	-0.086367	0.000000	0.000000	0.000000	0.027210	0.111261	-0.172106	0.000000	0.000000	2.000000	176.000000	0.000000
15399.703350	-0.109374	0.582946	0.001364	84.477028	68.773849	90.926071	0.471906	0.000000	-0.086367	0.000000	0.000000	0.000000	0.019087	0.069913	-0.108977	0.000000	0.000000	2.000000	176.000000	0.000000
15399.706684	-0.109374	0.582946	0.001364	84.477028	68.773849	90.926071	0.471906	0.000000	-0.086367	0.000000	0.000000	0.000000	0.019087	0.069913	-0.108977	0.000000	0.000000	2.000000	176.000000	0.000000
15399.710017	-0.109374	0.582946	0.001364	84.474937	68.610840	90.765030	0.468725	0.000000	-0.068204	0.000000	0.000000	0.000000	0.019087	0.069913	-0.108977	0.000000	0.000000	2.000000	176.000000	0.000000
15399.713350	-0.109374	0.582946	0.001364	84.474937	68.610840	90.765030	0.468725	0.000000	-0.068204	0.000000	0.000000	0.000000	0.019087	0.069913	-0.108977	0.000000	0.000000	2.000000	176.000000	0.000000
15399.716684	-0.109311	0.583179	0.001001	84.474937	68.610840	90.765030	0.468725	0.000000	-0.068204	0.000000	0.000000	0.000000	0.019106	0.069778	-0.109025	0.000000	0.000000	2.000000	176.000000	0.000000
15399.720017	-0.109311	0.583179	0.001001	84.473557	68.509247	90.668427	0.468725	0.000000	-0.068204	0.000000	0.000000	0.000000	0.019106	0.069778	-0.109025	0.000000	0.000000	2.000000	176.000000	0.000000
15399.723350	-0.109311	0.583179	0.001001	84.473557	68.509247	90.668427	0.468725	0.000000	-0.068204	0.000000	0.000000	0.000000	0.019106	0.069778	-0.109025	0.000000	0.000000	2.000000	176.000000	0.000000
15399.726684	-0.109311	0.583179	0.001001	84.473557	68.509247	90.668427	0.468725	0.000000	-0.068204	0.000000	0.000000	0.000000	0.019106	0.069778	-0.109025	0.000000	0.000000	2.000000	176.000000	0.000000
15399.730017	-0.109233	0.583569	0.000192	84.472244	68.405113	90.572006	0.465540	0.000000	-0.050033	0.000000	0.000000	0.000000	0.023467	0.117174	-0.242659	0.000000	0.000000	2.000000	176.000000	0.000000
15399.733350	-0.109233	0.583569	0.000192	84.472244	68.405113	90.572006	0.465540	0.000000	-0.050033	0.000000	0.000000	0.000000	0.000000	-0.000003	-0.000000	0.000000	0.000000	2.000000	176.000000	0.000000
15399.736684	-0.109233	0.583569	0.000192	84.472244	68.405113	90.572006	0.465540	0.000000	-0.050033	0.000000	0.000000	0.000000	0.000000	-0.000003	-0.000000	0.000000	0.000000	2.000000	176.000000	0.000000
15399.740017	-0.109233	0.583569	0.000192	84.471779	68.367622	90.539803	0.461629	0.000000	-0.009590	0.000000	0.000000	0.000000	0.000000	-0.000003	-0.000000	0.000000	0.000000	2.000000	176.000000	0.000000
15399.743350	-0.109233	0.583569	0.000192	84.471779	68.367622	90.539803	0.461629	0.000000	-0.009590	0.000000	0.000000	0.000000	0.000000	-0.000003	-0.000000	0.000000	0.000000	2.000000	176.000000	0.000000
15399.746684	-0.109202	0.583720	-0.000225	84.471779	68.367622	90.539803	0.461629	0.000000	-0.009590	0.000000	0.000000	0.000000	0.009238	0.045169	-0.125100	0.000000	0.000000	2.000000	176.000000	0.000000
15399.750017	-0.109202	0.583720	-0.000225	84.471390	68.324753	90.507668	0.461629	0.000000	-0.009590	0.000000	0.000000	0.000000	0.009238	0.045169	-0.125100	0.000000	0.000000	2.000000	176.000000	0.000000
15399.753350	-0.109202	0.583720	-0.000225	84.471390	68.324753	90.507668	0.461629	0.000000	-0.009590	0.000000	0.000000	0.000000	0.009238	0.045169	-0.125100	0.000000	0.000000	2.000000	176.000000	0.000000
15399.756684	-0.109202	0.583720	-0.000225	84.471390	68.324753	90.507668	0.461629	0.000000	-0.009590	0.000000	0.000000	0.000000	0.009238	0.045169	-0.125100	0.000000	0.000000	2.000000	176.000000	0.000000
15399.760017	-0.109164	0.583965	-0.000960	84.471352	68.316513	90.507591	0.460089	0.000000	0.011260	0.000000	0.000000	0.000000	0.011455	0.073536	-0.220396	0.000000	0.000000	2.000000	176.000000	0.000000
15399.763350	-0.109164	0.583965	-0.000960	84.471352	68.316513	90.507591	0.460089	0.000000	0.011260	0.000000	0.000000	0.000000	-0.000000	0.000008	0.000000	0.000000	0.000000	2.000000	176.000000	0.000000
15399.766684	-0.109164	0.583965	-0.000960	84.471352	68.316513	90.507591	0.460089	0.000000	0.011260	0.000000	0.000000	0.000000	-0.000000	0.000008	0.000000	0.000000	0.000000	2.000000	176.000000	0.000000
15399.770017	-0.109164	0.583965	-0.000960	84.471817	68.337692	90.539795	0.458180	0.000000	0.047993	0.000000	0.000000	0.000000	-0.000000	0.000008	0.000000	0.000000	0.000000	2.000000	176.000000	0.000000
15399.773350	-0.109164	0.583965	-0.000960	84.471817	68.337692	90.539795	0.458180	0.000000	0.047993	0.000000	0.000000	0.000000	-0.000000	0.000008	0.000000	0.000000	0.000000	2.000000	176.000000	0.000000
15399.776684	-0.109174	0.584042	-0.001299	84.471817	68.337692	90.539795	0.458180	0.000000	0.047993	0.000000	0.000000	0.000000	-0.003104	0.022933	-0.101784	0.000000	0.000000	2.000000	176.000000	0.000000
15399.780017	-0.109174	0.584042	-0.001299	84.471817	68.321373	90.539795	0.458180	0.000000	0.047993	0.000000	0.000000	0.000000	-0.003104	0.022933	-0.101784	0.000000	0.000000	2.000000	176.000000	0.000000
15399.783350	-0.109174	0.584042	-0.001299	84.471817	68.321373	90.539795	0.458180	0.000000	0.047993	0.000000	0.000000	0.000000	-0.003104	0.022933	-0.101784	0.000000	0.000000	2.000000	176.000000	0.000000
15399.786684	-0.109174	0.584042	-0.001299	84.471817	68.321373	90.539795	0.458180	0.000000	0.047993	0.000000	0.000000	0.000000	-0.003104	0.022933	-0.101784	0.000000	0.000000	2.000000	176.000000	0.000000
15399.790017	-0.109333	0.584201	-0.001878	84.471817	68.305000	90.539742	0.458698	0.000000	0.064957	0.000000	0.000000	0.000000	-0.047568	0.047946	-0.173606	0.000000	0.000000	2.000000	176.000000	0.000000
15399.793350	-0.109333	0.584201	-0.001878	84.471817	68.305000	90.539742	0.458698	0.000000	0.064957	0.000000	0.000000	0.000000	-0.047568	0.047946	-0.173606	0.000000	0.000000	2.000000	176.000000	0.000000
15399.796684	-0.109333	0.584201	-0.001878	84.471817	68.305000	90.539742	0.458698	0.000000	0.064957	0.000000	0.000000	0.000000	-0.047568	0.047946	-0.173606	0.000000	0.000000	2.000000	176.000000	0.000000
15399.800017	-0.109333	0.584201	-0.001878	84.471817	68.291420	90.539757	0.466625	0.000000	0.093891	0.000000	0.000000	0.000000	-0.047568	0.047946	-0.173606	0.000000	0.000000	2.000000	176.000000	0.000000
15399.803350	-0.109401	0.584252	-0.002066	84.471817	68.291420	90.539757	0.466625	0.000000	0.093891	0.000000	0.000000	0.000000	-0.020689	0.015222	-0.056597	0.000000	0.000000	2.000000	176.000000	0.000000
15399.806684	-0.109401	0.584252	-0.002066	84.471817	68.291420	90.539757	0.466625	0.000000	0.093891	0.000000	0.000000	0.000000	-0.020689	0.015222	-0.056597	0.000000	0.000000	2.000000	176.000000	0.000000
15399.810017	-0.109401	0.584252	-0.002066	84.463417	68.282516	90.552383	0.470074	0.000000	0.103324	0.000000	0.000000	0.000000	-0.020689	0.015222	-0.056597	0.000000	0.000000	2.000000	176.000000	0.000000
15399.813350	-0.109401	0.584252	-0.002066	84.463417	68.282516	90.552383	0.470074	0.000000	0.103324	0.000000	0.000000	0.000000	-0.020689	0.015222	-0.056597	0.000000	0.000000	2.000000	176.000000	0.000000
15399.816684	-0.109449	0.584303	-0.002250	84.463417	68.282516	90.552383	0.470074	0.000000	0.103324	0.000000	0.000000	0.000000	-0.014182	0.015184	-0.055046	0.000000	0.000000	2.000000	176.000000	0.000000
15399.820017	-0.109449	0.584303	-0.002250	84.447800	68.248016	90.542877	0.470074	0.000000	0.103324	0.000000	0.000000	0.000000	-0.014182	0.015184	-0.055046	0.000000	0.000000	2.000000	176.000000	0.000000
15399.823350	-0.109449	0.584303	-0.002250	84.447800	68.248016	90.542877	0.470074	0.000000	0.103324	0.000000	0.000000	0.000000	-0.014182	0.015184	-0.055046	0.000000	0.000000	2.000000	176.000000	0.000000
15399.826684	-0.109449	0.584303	-0.002250	84.447800	68.248016	90.542877	0.470074	0.000000	0.103324	0.000000	0.000000	0.000000	-0.014182	0.015184	-0.055046	0.000000	0.000000	2.000000	176.000000	0.000000
15399.830017	-0.109521	0.584401	-0.002520	84.439438	68.247185	90.555397	0.472437	0.000000	0.112498	0.000000	0.000000	0.000000	-0.021588	0.029355	-0.081119	0.000000	0.000000	2.000000	176.000000	0.000000
15399.833350	-0.109521	0.584401	-0.002520	84.439438	68.247185	90.555397	0.472437	0.000000	0.112498	0.000000	0.000000	0.000000	-0.021588	0.029355	-0.081119	0.000000	0.000000	2.000000	176.000000	0.000000
15399.836684	-0.109521	0.584401	-0.002520	84.439438	68.247185	90.555397	0.472437	0.000000	0.112498	0.000000	0.000000	0.000000	-0.021588	0.029355	-0.081119	0.000000	0.000000	2.000000	176.000000	0.000000
15399.840017	-0.109521	0.584401	-0.002520	84.438942	68.209984	90.523491	0.476035	0.000000	0.126018	0.000000	0.000000	0.000000	-0.021588	0.029355	-0.081119	0.000000	0.000000	2.000000	176.000000	0.000000
15399.843350	-0.109534	0.584462	-0.002654	84.438942	68.209984	90.523491	0.476035	0.000000	0.126018	0.000000	0.000000	0.000000	-0.004059	0.018469	-0.040019	0.000000	0.000000	2.000000	176.000000	0.000000
15399.846684	-0.109534	0.584462	-0.002654	84.438942	68.209984	90.523491	0.476035	0.000000	0.126018	0.000000	0.000000	0.000000	-0.004059	0.018469	-0.040019	0.000000	0.000000	2.000000	176.000000	0.000000
15399.850017	-0.109534	0.584462	-0.002654	84.438454	68.169907	90.491425	0.476712	0.000000	0.132688	0.000000	0.000000	0.000000	-0.004059	0.018469	-0.040019	0.000000	0.000000	2.000000	176.000000	0.000000
15399.853350	-0.109534	0.584462	-0.002654	84.438454	68.169907	90.491425	0.476712	0.000000	0.132688	0.000000	0.000000	0.000000	-0.004059	0.018469	-0.040019	0.000000	0.000000	2.000000	176.000000	0.000000
15399.856684	-0.109591	0.584524	-0.002798	84.438454	68.169907	90.491425	0.476712	0.000000	0.132688	0.000000	0.000000	0.000000	-0.016992	0.018473	-0.043144	0.000000	0.000000	2.000000	176.000000	0.000000
15399.860017	-0.109591	0.584524	-0.002798	84.437576	68.092758	90.427567	0.476712	0.000000	0.132688	0.000000	0.000000	0.000000	-0.016992	0.018473	-0.043144	0.000000	0.000000	2.000000	176.000000	0.000000
15399.863350	-0.109662	0.584618	-0.002977	84.437576	68.092758	90.427567	0.476712	0.000000	0.132688	0.000000	0.000000	0.000000	-0.021270	0.028273	-0.053717	0.000000	0.000000	2.000000	176.000000	0.000000
15399.866684	-0.109662	0.584618	-0.002977	84.437576	68.092758	90.427567	0.476712	0.000000	0.132688	0.000000	0.000000	0.000000	-0.021270	0.028273	-0.053717	0.000000	0.000000	2.000000	176.000000	0.000000
15399.870017	-0.109662	0.584618	-0.002977	84.434540	67.979378	90.334366	0.483089	0.000000	0.148831	0.000000	0.000000	0.000000	-0.021270	0.028273	-0.053717	0.000000	0.000000	2.000000	176.000000	0.000000
15399.873350	-0.109662	0.584618	-0.002977	84.434540	67.979378	90.334366	0.483089	0.000000	0.148831	0.000000	0.000000	0.000000	-0.021270	0.028273	-0.053717	0.000000	0.000000	2.000000	176.000000	0.000000
15399.876684	-0.109758	0.584730	-0.003144	84.434540	67.979378	90.334366	0.483089	0.000000	0.148831	0.000000	0.000000	0.000000	-0.028906	0.033748	-0.050346	0.000000	0.000000	2.000000	176.000000	0.000000
15399.880017	-0.109758	0.584730	-0.003144	84.429367	67.840752	90.211906	0.483089	0.000000	0.148831	0.000000	0.000000	0.000000	-0.028906	0.033748	-0.050346	0.000000	0.000000	2.000000	176.000000	0.000000
15399.883350	-0.109758	0.584730	-0.003144	84.429367	67.840752	90.211906	0.483089	0.000000	0.148831	0.000000	0.000000	0.000000	-0.028906	0.033748	-0.050346	0.000000	0.000000	2.000000	176.000000	0.000000
15399.886684	-0.109758	0.584730	-0.003144	84.429367	67.840752	90.211906	0.483089	0.000000	0.148831	0.000000	0.000000	0.000000	-0.028906	0.033748	-0.050346	0.000000	0.000000	2.000000	176.000000	0.000000
15399.890017	-0.109909	0.584996	-0.003369	84.422447	67.706123	90.092308	0.487906	0.000000	0.157222	0.000000	0.000000	0.000000	-0.045312	0.079657	-0.067263	0.000000	0.000000	2.000000	176.000000	0.000000
15399.893350	-0.109909	0.584996	-0.003369	84.422447	67.706123	90.092308	0.487906	0.000000	0.157222	0.000000	0.000000	0.000000	-0.045312	0.079657	-0.067263	0.000000	0.000000	2.000000	176.000000	0.000000
15399.896684	-0.109909	0.584996	-0.003369	84.422447	67.706123	90.092308	0.487906	0.000000	0.157222	0.000000	0.000000	0.000000	-0.045312	0.079657	-0.067263	0.000000	0.000000	2.000000	176.000000	0.000000
15399.900017	-0.109909	0.584996	-0.003369	84.419594	67.513420	89.901421	0.495458	0.000000	0.168433	0.000000	0.000000	0.000000	-0.045312	0.079657	-0.067263	0.000000	0.000000	2.000000	176.000000	0.000000
15399.903350	-0.109922	0.585123	-0.003408	84.419594	67.513420	89.901421	0.495458	0.000000	0.168433	0.000000	0.000000	0.000000	-0.003997	0.038246	-0.011749	0.000000	0.000000	2.000000	176.000000	0.000000
15399.906684	-0.109922	0.585123	-0.003408	84.419594	67.513420	89.901421	0.495458	0.000000	0.168433	0.000000	0.000000	0.000000	-0.003997	0.038246	-0.011749	0.000000	0.000000	2.000000	176.000000	0.000000
15399.910017	-0.109922	0.585123	-0.003408	84.415413	67.359001	89.745102	0.496124	0.000000	0.170391	0.000000	0.000000	0.000000	-0.003997	0.038246	-0.011749	0.000000	0.000000	2.000000	176.000000	0.000000
15399.913350	-0.109922	0.585123	-0.003408	84.415413	67.359001	89.745102	0.496124	0.000000	0.170391	0.000000	0.000000	0.000000	-0.003997	0.038246	-0.011749	0.000000	0.000000	2.000000	176.000000	0.000000
15399.916684	-0.109893	0.585251	-0.003437	84.415413	67.359001	89.745102	0.496124	0.000000	0.170391	0.000000	0.000000	0.000000	0.008930	0.038267	-0.008628	0.000000	0.000000	2.000000	176.000000	0.000000
15399.920017	-0.109893	0.585251	-0.003437	84.412964	67.203804	89.586433	0.496124	0.000000	0.170391	0.000000	0.000000	0.000000	0.008930	0.038267	-0.008628	0.000000	0.000000	2.000000	176.000000	0.000000
15399.923350	-0.109893	0.585251	-0.003437	84.412964	67.203804	89.586433	0.496124	0.000000	0.170391	0.000000	0.000000	0.000000	0.008930	0.038267	-0.008628	0.000000	0.000000	2.000000	176.000000	0.000000
15399.926684	-0.109893	0.585251	-0.003437	84.412964	67.203804	89.586433	0.496124	0.000000	0.170391	0.000000	0.000000	0.000000	0.008930	0.038267	-0.008628	0.000000	0.000000	2.000000	176.000000	0.000000
15399.930017	-0.109817	0.585499	-0.003466	84.410576	67.075081	89.451408	0.494636	0.000000	0.171829	0.000000	0.000000	0.000000	0.022640	0.074378	-0.008745	0.000000	0.000000	2.000000	176.000000	0.000000
15399.933350	-0.109817	0.585499	-0.003466	84.410576	67.075081	89.451408	0.494636	0.000000	0.171829	0.000000	0.000000	0.000000	-0.000000	-0.000008	0.000000	0.000000	0.000000	2.000000	176.000000	0.000000
15399.936684	-0.109817	0.585499	-0.003466	84.410576	67.075081	89.451408	0.494636	0.000000	0.171829	0.000000	0.000000	0.000000	-0.000000	-0.000008	0.000000	0.000000	0.000000	2.000000	176.000000	0.000000
15399.940017	-0.109817	0.585499	-0.003466	84.408722	66.972580	89.348198	0.490863	0.000000	0.173287	0.000000	0.000000	0.000000	-0.000000	-0.000008	0.000000	0.000000	0.000000	2.000000	176.000000	0.000000
15399.943350	-0.109817	0.585499	-0.003466	84.408722	66.972580	89.348198	0.490863	0.000000	0.173287	0.000000	0.000000	0.000000	-0.000000	-0.000008	0.000000	0.000000	0.000000	2.000000	176.000000	0.000000
15399.946684	-0.109811	0.585601	-0.003493	84.408722	66.972580	89.348198	0.490863	0.000000	0.173287	0.000000	0.000000	0.000000	0.001979	0.030589	-0.008178	0.000000	0.000000	2.000000	176.000000	0.000000
15399.950017	-0.109811	0.585601	-0.003493	84.408363	66.998840	89.379143	0.490863	0.000000	0.173287	0.000000	0.000000	0.000000	0.001979	0.030589	-0.008178	0.000000	0.000000	2.000000	176.000000	0.000000
15399.953350	-0.109811	0.585601	-0.003493	84.408363	66.998840	89.379143	0.490863	0.000000	0.173287	0.000000	0.000000	0.000000	0.001979	0.030589	-0.008178	0.000000	0.000000	2.000000	176.000000	0.000000
15399.956684	-0.109811	0.585601	-0.003493	84.408363	66.998840	89.379143	0.490863	0.000000	0.173287	0.000000	0.000000	0.000000	0.001979	0.030589	-0.008178	0.000000	0.000000	2.000000	176.000000	0.000000
15399.960017	-0.109838	0.585695	-0.003662	84.409698	67.185852	89.567970	0.490533	0.000000	0.174650	0.000000	0.000000	0.000000	-0.008252	0.028119	-0.050665	0.000000	0.000000	2.000000	176.000000	0.000000
15399.963350	-0.109838	0.585695	-0.003662	84.409698	67.185852	89.567970	0.490533	0.000000	0.174650	0.000000	0.000000	0.000000	-0.008252	0.028119	-0.050665	0.000000	0.000000	2.000000	176.000000	0.000000
15399.966684	-0.109838	0.585695	-0.003662	84.409698	67.185852	89.567970	0.490533	0.000000	0.174650	0.000000	0.000000	0.000000	-0.008252	0.028119	-0.050665	0.000000	0.000000	2.000000	176.000000	0.000000
15399.970017	-0.109838	0.585695	-0.003662	84.410828	67.351906	89.733238	0.491908	0.000000	0.183094	0.000000	0.000000	0.000000	-0.008252	0.028119	-0.050665	0.000000	0.000000	2.000000	176.000000	0.000000
15399.973350	-0.109816	0.585723	-0.003755	84.410828	67.351906	89.733238	0.491908	0.000000	0.183094	0.000000	0.000000	0.000000	0.006764	0.008542	-0.027923	0.000000	0.000000	2.000000	176.000000	0.000000
15399.976684	-0.109816	0.585723	-0.003755	84.410828	67.351906	89.733238	0.491908	0.000000	0.183094	0.000000	0.000000	0.000000	0.006764	0.008542	-0.027923	0.000000	0.000000	2.000000	176.000000	0.000000
15399.980017	-0.109816	0.585723	-0.003755	84.411804	67.451965	89.835823	0.490781	0.000000	0.187748	0.000000	0.000000	0.000000	0.006764	0.008542	-0.027923	0.000000	0.000000	2.000000	176.000000	0.000000
15399.983350	-0.109816	0.585723	-0.003755	84.411804	67.451965	89.835823	0.490781	0.000000	0.187748	0.000000	0.000000	0.000000	0.006764	0.008542	-0.027923	0.000000	0.000000	2.000000	176.000000	0.000000
15399.986684	-0.109816	0.585726	-0.003846	84.411804	67.451965	89.835823	0.490781	0.000000	0.187748	0.000000	0.000000	0.000000	-0.000190	0.000874	-0.027441	0.000000	0.000000	2.000000	176.000000	0.000000
15399.990017	-0.109816	0.585726	-0.003846	84.412788	67.517937	89.899376	0.490781	0.000000	0.187748	0.000000	0.000000	0.000000	-0.000190	0.000874	-0.027441	0.000000	0.000000	2.000000	176.000000	0.000000
15399.993350	-0.109816	0.585726	-0.003846	84.412788	67.517937	89.899376	0.490781	0.000000	0.187748	0.000000	0.000000	0.000000	-0.000190	0.000874	-0.027441	0.000000	0.000000	2.000000	176.000000	0.000000
15399.996684	-0.109816	0.585726	-0.003846	84.412788	67.517937	89.899376	0.490781	0.000000	0.187748	0.000000	0.000000	0.000000	-0.000190	0.000874	-0.027441	0.000000	0.000000	2.000000	176.000000	0.000000
15400.000017	-0.109747	0.585670	-0.004040	84.414192	67.612801	89.994698	0.490812	0.000000	0.192321	0.000000	0.000000	0.000000	0.020885	-0.016885	-0.058018	0.000000	0.000000	2.000000	176.000000	0.000000
15400.003350	-0.109747	0.585670	-0.004040	84.414192	67.612801	89.994698	0.490812	0.000000	0.192321	0.000000	0.000000	0.000000	0.020885	-0.016885	-0.058018	0.000000	0.000000	2.000000	176.000000	0.000000
15400.006684	-0.109747	0.585670	-0.004040	84.414192	67.612801	89.994698	0.490812	0.000000	0.192321	0.000000	0.000000	0.000000	0.020885	-0.016885	-0.058018	0.000000	0.000000	2.000000	176.000000	0.000000
15400.010017	-0.109747	0.585670	-0.004040	84.416084	67.739403	90.121902	0.487331	0.000000	0.201991	0.000000	0.000000	0.000000	0.020885	-0.016885	-0.058018	0.000000	0.000000	2.000000	176.000000	0.000000
15400.013350	-0.109719	0.585611	-0.004152	84.416084	67.739403	90.121902	0.487331	0.000000	0.201991	0.000000	0.000000	0.000000	0.008164	-0.017784	-0.033708	0.000000	0.000000	2.000000	176.000000	0.000000
15400.016684	-0.109719	0.585611	-0.004152	84.416084	67.739403	90.121902	0.487331	0.000000	0.201991	0.000000	0.000000	0.000000	0.008164	-0.017784	-0.033708	0.000000	0.000000	2.000000	176.000000	0.000000
15400.020017	-0.109719	0.585611	-0.004152	84.417946	67.865990	90.249092	0.485971	0.000000	0.207609	0.000000	0.000000	0.000000	0.008164	-0.017784	-0.033708	0.000000	0.000000	2.000000	176.000000	0.000000
15400.023350	-0.109719	0.585611	-0.004152	84.417946	67.865990	90.249092	0.485971	0.000000	0.207609	0.000000	0.000000	0.000000	0.008164	-0.017784	-0.033708	0.000000	0.000000	2.000000	176.000000	0.000000
15400.026684	-0.109710	0.585533	-0.004286	84.417946	67.865990	90.249092	0.485971	0.000000	0.207609	0.000000	0.000000	0.000000	0.002910	-0.023265	-0.040213	0.000000	0.000000	2.000000	176.000000	0.000000
15400.030017	-0.109710	0.585533	-0.004286	84.419807	67.987358	90.376495	0.485971	0.000000	0.207609	0.000000	0.000000	0.000000	0.002910	-0.023265	-0.040213	0.000000	0.000000	2.000000	176.000000	0.000000
15400.033350	-0.109710	0.585533	-0.004286	84.419807	67.987358	90.376495	0.485971	0.000000	0.207609	0.000000	0.000000	0.000000	0.002910	-0.023265	-0.040213	0.000000	0.000000	2.000000	176.000000	0.000000
15400.036684	-0.109710	0.585533	-0.004286	84.419807	67.987358	90.376495	0.485971	0.000000	0.207609	0.000000	0.000000	0.000000	0.002910	-0.023265	-0.040213	0.000000	0.000000	2.000000	176.000000	0.000000
15400.040017	-0.109714	0.585422	-0.004550	84.422020	68.140350	90.535690	0.485485	0.000000	0.214311	0.000000	0.000000	0.000000	-0.001311	-0.033418	-0.079112	0.000000	0.000000	2.000000	176.000000	0.000000
15400.043350	-0.109714	0.585422	-0.004550	84.422020	68.140350	90.535690	0.485485	0.000000	0.214311	0.000000	0.000000	0.000000	0.000001	0.000002	-0.000000	0.000000	0.000000	2.000000	176.000000	0.000000
15400.046684	-0.109714	0.585422	-0.004550	84.422020	68.140350	90.535690	0.485485	0.000000	0.214311	0.000000	0.000000	0.000000	0.000001	0.000002	-0.000000	0.000000	0.000000	2.000000	176.000000	0.000000
15400.050017	-0.109714	0.585422	-0.004550	84.423393	68.230164	90.631393	0.485704	0.000000	0.227496	0.000000	0.000000	0.000000	0.000001	0.000002	-0.000000	0.000000	0.000000	2.000000	176.000000	0.000000
15400.053350	-0.109714	0.585422	-0.004550	84.423393	68.230164	90.631393	0.485704	0.000000	0.227496	0.000000	0.000000	0.000000	0.000001	0.000002	-0.000000	0.000000	0.000000	2.000000	176.000000	0.000000
15400.056684	-0.109719	0.585377	-0.004719	84.423393	68.230164	90.631393	0.485704	0.000000	0.227496	0.000000	0.000000	0.000000	-0.001327	-0.013511	-0.050819	0.000000	0.000000	2.000000	176.000000	0.000000
15400.060017	-0.109719	0.585377	-0.004719	84.425148	68.354431	90.758980	0.485704	0.000000	0.227496	0.000000	0.000000	0.000000	-0.001327	-0.013511	-0.050819	0.000000	0.000000	2.000000	176.000000	0.000000
15400.063350	-0.109719	0.585377	-0.004719	84.425148	68.354431	90.758980	0.485704	0.000000	0.227496	0.000000	0.000000	0.000000	-0.001327	-0.013511	-0.050819	0.000000	0.000000	2.000000	176.000000	0.000000
15400.066684	-0.109719	0.585377	-0.004719	84.425148	68.354431	90.758980	0.485704	0.000000	0.227496	0.000000	0.000000	0.000000	-0.001327	-0.013511	-0.050819	0.000000	0.000000	2.000000	176.000000	0.000000
15400.070017	-0.109644	0.585333	-0.005119	84.426903	68.481499	90.886658	0.485925	0.000000	0.235966	0.000000	0.000000	0.000000	0.022273	-0.013030	-0.119960	0.000000	0.000000	2.000000	176.000000	0.000000
15400.073350	-0.109644	0.585333	-0.005119	84.426903	68.481499	90.886658	0.485925	0.000000	0.235966	0.000000	0.000000	0.000000	0.022273	-0.013030	-0.119960	0.000000	0.000000	2.000000	176.000000	0.000000
15400.076684	-0.109644	0.585333	-0.005119	84.426903	68.481499	90.886658	0.485925	0.000000	0.235966	0.000000	0.000000	0.000000	0.022273	-0.013030	-0.119960	0.000000	0.000000	2.000000	176.000000	0.000000
15400.080017	-0.109644	0.585333	-0.005119	84.428177	68.574089	90.982422	0.482213	0.000000	0.255959	0.000000	0.000000	0.000000	0.022273	-0.013030	-0.119960	0.000000	0.000000	2.000000	176.000000	0.000000
15400.083350	-0.109610	0.585309	-0.005353	84.428177	68.574089	90.982422	0.482213	0.000000	0.255959	0.000000	0.000000	0.000000	0.010220	-0.007154	-0.070228	0.000000	0.000000	2.000000	176.000000	0.000000
15400.086684	-0.109610	0.585309	-0.005353	84.428177	68.574089	90.982422	0.482213	0.000000	0.255959	0.000000	0.000000	0.000000	0.010220	-0.007154	-0.070228	0.000000	0.000000	2.000000	176.000000	0.000000
15400.090017	-0.109610	0.585309	-0.005353	84.429825	68.701332	91.110268	0.480510	0.000000	0.267664	0.000000	0.000000	0.000000	0.010220	-0.007154	-0.070228	0.000000	0.000000	2.000000	176.000000	0.000000
15400.093350	-0.109580	0.585304	-0.005571	84.429825	68.701332	91.110268	0.480510	0.000000	0.267664	0.000000	0.000000	0.000000	0.009027	-0.001667	-0.065291	0.000000	1.000000	2.000000	176.000000	0.000000
15400.096684	-0.109580	0.585304	-0.005571	84.429825	68.701332	91.110268	0.480510	0.000000	0.267664	0.000000	0.000000	0.000000	0.009027	-0.001667	-0.065291	0.000000	1.000000	2.000000	176.000000	0.000000
