# Supplementary material for: Haptic Guidance Needs to Be Intuitive Not Just Informative to Improve Human Motor Accuracy
Source: PLoS One. 2016 Mar 16;11(3):e0150912. doi: 10.1371/journal.pone.0150912 (PMC4794196; doi:10.1371/journal.pone.0150912)
Supplement: S1 Data — (ZIP) [file pone.0150912.s001.zip › Subject6/exp1_0177.txt]

Time	PosX	PosY	PosZ	RotX	RotY	RotZ	ForceX	ForceY	ForceZ	MomentX	MomentY	MomentZ	VelocityX	VelocityY	VelocityZ	CalibratedWeight	ButtonDown	Condition	Trial	Visual
15401.530687	0.002228	0.498848	0.247950	81.774261	16.898548	30.136309	1.834162	0.000000	-4.651435	0.000000	0.000000	0.000000	0.049951	-0.034234	-0.088664	0.000000	1.000000	2.000000	177.000000	1.000000
15401.534020	0.002361	0.498754	0.247669	81.774261	16.898548	30.136309	1.834162	0.000000	-4.651435	0.000000	0.000000	0.000000	0.039886	-0.028153	-0.084287	0.000000	1.000000	2.000000	177.000000	1.000000
15401.537353	0.002361	0.498754	0.247669	81.774261	16.898548	30.136309	1.834162	0.000000	-4.651435	0.000000	0.000000	0.000000	0.039886	-0.028153	-0.084287	0.000000	1.000000	2.000000	177.000000	1.000000
15401.540687	0.002361	0.498754	0.247669	81.915581	17.250431	30.424463	1.833802	0.000000	-4.651577	0.000000	0.000000	0.000000	0.039886	-0.028153	-0.084287	0.000000	1.000000	2.000000	177.000000	1.000000
15401.544020	0.003059	0.498290	0.246659	81.915581	17.250431	30.424463	1.833802	0.000000	-4.651577	0.000000	0.000000	0.000000	0.209483	-0.139360	-0.302970	0.000000	1.000000	2.000000	177.000000	1.000000
15401.547353	0.003059	0.498290	0.246659	81.915581	17.250431	30.424463	1.833802	0.000000	-4.651577	0.000000	0.000000	0.000000	0.209483	-0.139360	-0.302970	0.000000	1.000000	2.000000	177.000000	1.000000
15401.550687	0.003059	0.498290	0.246659	82.023293	17.542665	30.661907	1.828900	0.000000	-4.653507	0.000000	0.000000	0.000000	0.209483	-0.139360	-0.302970	0.000000	1.000000	2.000000	177.000000	1.000000
15401.554020	0.003821	0.497972	0.245510	82.023293	17.542665	30.661907	1.828900	0.000000	-4.653507	0.000000	0.000000	0.000000	0.228672	-0.095189	-0.344908	0.000000	1.000000	2.000000	177.000000	1.000000
15401.557353	0.003821	0.497972	0.245510	82.023293	17.542665	30.661907	1.828900	0.000000	-4.653507	0.000000	0.000000	0.000000	0.228672	-0.095189	-0.344908	0.000000	1.000000	2.000000	177.000000	1.000000
15401.560687	0.003821	0.497972	0.245510	82.196892	17.628040	30.700615	1.823801	0.000000	-4.655508	0.000000	0.000000	0.000000	0.228672	-0.095189	-0.344908	0.000000	1.000000	2.000000	177.000000	1.000000
15401.564020	0.004213	0.497541	0.244029	82.196892	17.628040	30.700615	1.823801	0.000000	-4.655508	0.000000	0.000000	0.000000	0.117421	-0.129517	-0.444230	0.000000	1.000000	2.000000	177.000000	1.000000
15401.567353	0.004213	0.497541	0.244029	82.196892	17.628040	30.700615	1.823801	0.000000	-4.655508	0.000000	0.000000	0.000000	0.117421	-0.129517	-0.444230	0.000000	1.000000	2.000000	177.000000	1.000000
15401.570687	0.004213	0.497541	0.244029	82.434418	16.745398	29.780420	1.826920	0.000000	-4.654284	0.000000	0.000000	0.000000	0.117421	-0.129517	-0.444230	0.000000	1.000000	2.000000	177.000000	1.000000
15401.574020	0.005031	0.496781	0.242141	82.434418	16.745398	29.780420	1.826920	0.000000	-4.654284	0.000000	0.000000	0.000000	0.245588	-0.227978	-0.566412	0.000000	1.000000	2.000000	177.000000	1.000000
15401.577353	0.005031	0.496781	0.242141	82.434418	16.745398	29.780420	1.826920	0.000000	-4.654284	0.000000	0.000000	0.000000	0.245588	-0.227978	-0.566412	0.000000	1.000000	2.000000	177.000000	1.000000
15401.580687	0.005031	0.496781	0.242141	82.386917	14.324708	27.671576	1.825629	0.000000	-4.654791	0.000000	0.000000	0.000000	0.245588	-0.227978	-0.566412	0.000000	1.000000	2.000000	177.000000	1.000000
15401.584020	0.005876	0.495986	0.239906	82.386917	14.324708	27.671576	1.825629	0.000000	-4.654791	0.000000	0.000000	0.000000	0.253305	-0.238402	-0.670377	0.000000	1.000000	2.000000	177.000000	1.000000
15401.587353	0.005876	0.495986	0.239906	82.386917	14.324708	27.671576	1.825629	0.000000	-4.654791	0.000000	0.000000	0.000000	0.253305	-0.238402	-0.670377	0.000000	1.000000	2.000000	177.000000	1.000000
15401.590687	0.005876	0.495986	0.239906	81.889328	10.623163	24.364077	1.826168	0.000000	-4.654580	0.000000	0.000000	0.000000	0.253305	-0.238402	-0.670377	0.000000	1.000000	2.000000	177.000000	1.000000
15401.594020	0.006615	0.495152	0.237565	81.889328	10.623163	24.364077	1.826168	0.000000	-4.654580	0.000000	0.000000	0.000000	0.221662	-0.250267	-0.702264	0.000000	1.000000	2.000000	177.000000	1.000000
15401.597353	0.006615	0.495152	0.237565	81.889328	10.623163	24.364077	1.826168	0.000000	-4.654580	0.000000	0.000000	0.000000	0.221662	-0.250267	-0.702264	0.000000	1.000000	2.000000	177.000000	1.000000
15401.600687	0.006615	0.495152	0.237565	80.934120	6.754076	20.526909	1.829216	0.000000	-4.653383	0.000000	0.000000	0.000000	0.221662	-0.250267	-0.702264	0.000000	1.000000	2.000000	177.000000	1.000000
15401.604020	0.007478	0.494277	0.235082	80.934120	6.754076	20.526909	1.829216	0.000000	-4.653383	0.000000	0.000000	0.000000	0.259119	-0.262453	-0.744982	0.000000	1.000000	2.000000	177.000000	1.000000
15401.607353	0.007478	0.494277	0.235082	80.934120	6.754076	20.526909	1.829216	0.000000	-4.653383	0.000000	0.000000	0.000000	0.259119	-0.262453	-0.744982	0.000000	1.000000	2.000000	177.000000	1.000000
15401.610687	0.007478	0.494277	0.235082	79.681396	4.097990	17.772442	1.831142	0.000000	-4.652625	0.000000	0.000000	0.000000	0.259119	-0.262453	-0.744982	0.000000	1.000000	2.000000	177.000000	1.000000
15401.614020	0.008497	0.493378	0.232404	79.681396	4.097990	17.772442	1.831142	0.000000	-4.652625	0.000000	0.000000	0.000000	0.305619	-0.269549	-0.803589	0.000000	1.000000	2.000000	177.000000	1.000000
15401.617353	0.008497	0.493378	0.232404	79.681396	4.097990	17.772442	1.831142	0.000000	-4.652625	0.000000	0.000000	0.000000	0.305619	-0.269549	-0.803589	0.000000	1.000000	2.000000	177.000000	1.000000
15401.620687	0.008497	0.493378	0.232404	78.359657	2.819435	16.561527	1.831758	0.000000	-4.652383	0.000000	0.000000	0.000000	0.305619	-0.269549	-0.803589	0.000000	1.000000	2.000000	177.000000	1.000000
15401.624020	0.009798	0.492550	0.229503	78.359657	2.819435	16.561527	1.831758	0.000000	-4.652383	0.000000	0.000000	0.000000	0.390297	-0.248524	-0.870199	0.000000	0.000000	2.000000	177.000000	1.000000
15401.627353	0.009798	0.492550	0.229503	78.359657	2.819435	16.561527	1.831758	0.000000	-4.652383	0.000000	0.000000	0.000000	0.390297	-0.248524	-0.870199	0.000000	0.000000	2.000000	177.000000	1.000000
15401.630687	0.009798	0.492550	0.229503	77.056259	2.333422	16.054033	1.828968	0.000000	-4.653480	0.000000	0.000000	0.000000	0.390297	-0.248524	-0.870199	0.000000	0.000000	2.000000	177.000000	1.000000
15401.634020	0.011346	0.491762	0.226543	77.056259	2.333422	16.054033	1.828968	0.000000	-4.653480	0.000000	0.000000	0.000000	0.464563	-0.236352	-0.887847	0.000000	0.000000	2.000000	177.000000	1.000000
15401.637353	0.011346	0.491762	0.226543	77.056259	2.333422	16.054033	1.828968	0.000000	-4.653480	0.000000	0.000000	0.000000	0.464563	-0.236352	-0.887847	0.000000	0.000000	2.000000	177.000000	1.000000
15401.640687	0.011346	0.491762	0.226543	75.812759	1.934700	15.641678	1.822105	0.000000	-4.656171	0.000000	0.000000	0.000000	0.464563	-0.236352	-0.887847	0.000000	0.000000	2.000000	177.000000	1.000000
15401.644020	0.013010	0.491014	0.223525	75.812759	1.934700	15.641678	1.822105	0.000000	-4.656171	0.000000	0.000000	0.000000	0.498927	-0.224291	-0.905379	0.000000	0.000000	2.000000	177.000000	1.000000
15401.647353	0.013010	0.491014	0.223525	75.812759	1.934700	15.641678	1.822105	0.000000	-4.656171	0.000000	0.000000	0.000000	0.498927	-0.224291	-0.905379	0.000000	0.000000	2.000000	177.000000	1.000000
15401.650687	0.013010	0.491014	0.223525	74.622490	1.202292	15.533814	1.813387	0.000000	-4.659574	0.000000	0.000000	0.000000	0.498927	-0.224291	-0.905379	0.000000	0.000000	2.000000	177.000000	1.000000
15401.654020	0.014656	0.490361	0.220431	74.622490	1.202292	15.533814	1.813387	0.000000	-4.659574	0.000000	0.000000	0.000000	0.493924	-0.195919	-0.928266	0.000000	0.000000	2.000000	177.000000	1.000000
15401.657353	0.014656	0.490361	0.220431	74.622490	1.202292	15.533814	1.813387	0.000000	-4.659574	0.000000	0.000000	0.000000	0.493924	-0.195919	-0.928266	0.000000	0.000000	2.000000	177.000000	1.000000
15401.660687	0.014656	0.490361	0.220431	73.471443	-0.000117	15.530713	1.805261	0.000000	-4.662728	0.000000	0.000000	0.000000	0.493924	-0.195919	-0.928266	0.000000	0.000000	2.000000	177.000000	1.000000
15401.664020	0.016320	0.489807	0.217360	73.471443	-0.000117	15.530713	1.805261	0.000000	-4.662728	0.000000	0.000000	0.000000	0.499088	-0.166435	-0.921257	0.000000	0.000000	2.000000	177.000000	1.000000
15401.667353	0.016320	0.489807	0.217360	73.471443	-0.000117	15.530713	1.805261	0.000000	-4.662728	0.000000	0.000000	0.000000	0.499088	-0.166435	-0.921257	0.000000	0.000000	2.000000	177.000000	1.000000
15401.670687	0.016320	0.489807	0.217360	72.403152	-1.519126	14.688993	1.796396	0.000000	-4.666151	0.000000	0.000000	0.000000	0.499088	-0.166435	-0.921257	0.000000	0.000000	2.000000	177.000000	1.000000
15401.674020	0.018096	0.489385	0.214310	72.403152	-1.519126	14.688993	1.796396	0.000000	-4.666151	0.000000	0.000000	0.000000	0.532866	-0.126328	-0.915260	0.000000	0.000000	2.000000	177.000000	1.000000
15401.677353	0.018096	0.489385	0.214310	72.403152	-1.519126	14.688993	1.796396	0.000000	-4.666151	0.000000	0.000000	0.000000	0.532866	-0.126328	-0.915260	0.000000	0.000000	2.000000	177.000000	1.000000
15401.680687	0.018096	0.489385	0.214310	71.554855	-3.147134	12.955802	1.784970	0.000000	-4.670533	0.000000	0.000000	0.000000	0.532866	-0.126328	-0.915260	0.000000	0.000000	2.000000	177.000000	1.000000
15401.684020	0.020045	0.489149	0.211223	71.554855	-3.147134	12.955802	1.784970	0.000000	-4.670533	0.000000	0.000000	0.000000	0.584755	-0.071005	-0.925860	0.000000	0.000000	2.000000	177.000000	1.000000
15401.687353	0.020045	0.489149	0.211223	71.554855	-3.147134	12.955802	1.784970	0.000000	-4.670533	0.000000	0.000000	0.000000	0.584755	-0.071005	-0.925860	0.000000	0.000000	2.000000	177.000000	1.000000
15401.690687	0.020045	0.489149	0.211223	71.000191	-4.830246	10.739984	1.770092	0.000000	-4.676192	0.000000	0.000000	0.000000	0.584755	-0.071005	-0.925860	0.000000	0.000000	2.000000	177.000000	1.000000
15401.694020	0.022069	0.489039	0.208089	71.000191	-4.830246	10.739984	1.770092	0.000000	-4.676192	0.000000	0.000000	0.000000	0.607214	-0.033048	-0.940235	0.000000	0.000000	2.000000	177.000000	1.000000
15401.697353	0.022069	0.489039	0.208089	71.000191	-4.830246	10.739984	1.770092	0.000000	-4.676192	0.000000	0.000000	0.000000	0.607214	-0.033048	-0.940235	0.000000	0.000000	2.000000	177.000000	1.000000
15401.700687	0.022069	0.489039	0.208089	70.720528	-6.508021	8.758543	1.753594	0.000000	-4.682404	0.000000	0.000000	0.000000	0.607214	-0.033048	-0.940235	0.000000	0.000000	2.000000	177.000000	1.000000
15401.704020	0.024105	0.489019	0.204945	70.720528	-6.508021	8.758543	1.753594	0.000000	-4.682404	0.000000	0.000000	0.000000	0.610688	-0.005982	-0.943377	0.000000	0.000000	2.000000	177.000000	1.000000
15401.707353	0.024105	0.489019	0.204945	70.720528	-6.508021	8.758543	1.753594	0.000000	-4.682404	0.000000	0.000000	0.000000	0.610688	-0.005982	-0.943377	0.000000	0.000000	2.000000	177.000000	1.000000
15401.710687	0.024105	0.489019	0.204945	70.604897	-8.013417	7.023108	1.736368	0.000000	-4.688819	0.000000	0.000000	0.000000	0.610688	-0.005982	-0.943377	0.000000	0.000000	2.000000	177.000000	1.000000
15401.714020	0.026148	0.489138	0.201701	70.604897	-8.013417	7.023108	1.736368	0.000000	-4.688819	0.000000	0.000000	0.000000	0.612960	0.035669	-0.973128	0.000000	0.000000	2.000000	177.000000	1.000000
15401.717353	0.026148	0.489138	0.201701	70.604897	-8.013417	7.023108	1.736368	0.000000	-4.688819	0.000000	0.000000	0.000000	0.612960	0.035669	-0.973128	0.000000	0.000000	2.000000	177.000000	1.000000
15401.720687	0.026148	0.489138	0.201701	70.580811	-9.177365	5.965883	1.719121	0.000000	-4.695170	0.000000	0.000000	0.000000	0.612960	0.035669	-0.973128	0.000000	0.000000	2.000000	177.000000	1.000000
15401.724020	0.028195	0.489373	0.198306	70.580811	-9.177365	5.965883	1.719121	0.000000	-4.695170	0.000000	0.000000	0.000000	0.614143	0.070509	-1.018583	0.000000	0.000000	2.000000	177.000000	1.000000
15401.727353	0.028195	0.489373	0.198306	70.580811	-9.177365	5.965883	1.719121	0.000000	-4.695170	0.000000	0.000000	0.000000	0.614143	0.070509	-1.018583	0.000000	0.000000	2.000000	177.000000	1.000000
15401.730687	0.028195	0.489373	0.198306	70.629463	-9.888242	5.717947	1.702303	0.000000	-4.701294	0.000000	0.000000	0.000000	0.614143	0.070509	-1.018583	0.000000	0.000000	2.000000	177.000000	1.000000
15401.734020	0.030184	0.489759	0.194793	70.629463	-9.888242	5.717947	1.702303	0.000000	-4.701294	0.000000	0.000000	0.000000	0.596607	0.115890	-1.053888	0.000000	0.000000	2.000000	177.000000	1.000000
15401.737353	0.030184	0.489759	0.194793	70.629463	-9.888242	5.717947	1.702303	0.000000	-4.701294	0.000000	0.000000	0.000000	0.596607	0.115890	-1.053888	0.000000	0.000000	2.000000	177.000000	1.000000
15401.740687	0.030184	0.489759	0.194793	70.765633	-10.137641	6.048561	1.686984	0.000000	-4.706812	0.000000	0.000000	0.000000	0.596607	0.115890	-1.053888	0.000000	0.000000	2.000000	177.000000	1.000000
15401.744020	0.032142	0.490327	0.191123	70.765633	-10.137641	6.048561	1.686984	0.000000	-4.706812	0.000000	0.000000	0.000000	0.587546	0.170527	-1.101044	0.000000	0.000000	2.000000	177.000000	1.000000
15401.747353	0.032142	0.490327	0.191123	70.765633	-10.137641	6.048561	1.686984	0.000000	-4.706812	0.000000	0.000000	0.000000	0.587546	0.170527	-1.101044	0.000000	0.000000	2.000000	177.000000	1.000000
15401.750687	0.032142	0.490327	0.191123	70.997993	-10.038454	6.474137	1.672928	0.000000	-4.711827	0.000000	0.000000	0.000000	0.587546	0.170527	-1.101044	0.000000	0.000000	2.000000	177.000000	1.000000
15401.754020	0.034128	0.491037	0.187256	70.997993	-10.038454	6.474137	1.672928	0.000000	-4.711827	0.000000	0.000000	0.000000	0.595820	0.212879	-1.159874	0.000000	0.000000	2.000000	177.000000	1.000000
15401.757353	0.034128	0.491037	0.187256	70.997993	-10.038454	6.474137	1.672928	0.000000	-4.711827	0.000000	0.000000	0.000000	0.595820	0.212879	-1.159874	0.000000	0.000000	2.000000	177.000000	1.000000
15401.760687	0.034128	0.491037	0.187256	71.272377	-9.797652	6.767166	1.659201	0.000000	-4.716679	0.000000	0.000000	0.000000	0.595820	0.212879	-1.159874	0.000000	0.000000	2.000000	177.000000	1.000000
15401.764020	0.036078	0.491814	0.183198	71.272377	-9.797652	6.767166	1.659201	0.000000	-4.716679	0.000000	0.000000	0.000000	0.584961	0.233113	-1.217561	0.000000	0.000000	2.000000	177.000000	1.000000
15401.767353	0.036078	0.491814	0.183198	71.272377	-9.797652	6.767166	1.659201	0.000000	-4.716679	0.000000	0.000000	0.000000	0.584961	0.233113	-1.217561	0.000000	0.000000	2.000000	177.000000	1.000000
15401.770687	0.036078	0.491814	0.183198	71.568016	-9.426542	7.265360	1.647220	0.000000	-4.720875	0.000000	0.000000	0.000000	0.584961	0.233113	-1.217561	0.000000	0.000000	2.000000	177.000000	1.000000
15401.774020	0.038049	0.492672	0.178922	71.568016	-9.426542	7.265360	1.647220	0.000000	-4.720875	0.000000	0.000000	0.000000	0.591264	0.257494	-1.282781	0.000000	0.000000	2.000000	177.000000	1.000000
15401.777353	0.038049	0.492672	0.178922	71.568016	-9.426542	7.265360	1.647220	0.000000	-4.720875	0.000000	0.000000	0.000000	0.591264	0.257494	-1.282781	0.000000	0.000000	2.000000	177.000000	1.000000
15401.780687	0.038049	0.492672	0.178922	71.878365	-8.892952	8.211722	1.635942	0.000000	-4.724796	0.000000	0.000000	0.000000	0.591264	0.257494	-1.282781	0.000000	0.000000	2.000000	177.000000	1.000000
15401.784020	0.040099	0.493645	0.174455	71.878365	-8.892952	8.211722	1.635942	0.000000	-4.724796	0.000000	0.000000	0.000000	0.615114	0.291881	-1.340105	0.000000	0.000000	2.000000	177.000000	1.000000
15401.787353	0.040099	0.493645	0.174455	71.878365	-8.892952	8.211722	1.635942	0.000000	-4.724796	0.000000	0.000000	0.000000	0.615114	0.291881	-1.340105	0.000000	0.000000	2.000000	177.000000	1.000000
15401.790687	0.040099	0.493645	0.174455	72.208084	-8.194670	9.451710	1.623744	0.000000	-4.729001	0.000000	0.000000	0.000000	0.615114	0.291881	-1.340105	0.000000	0.000000	2.000000	177.000000	1.000000
15401.794020	0.042221	0.494743	0.169738	72.208084	-8.194670	9.451710	1.623744	0.000000	-4.729001	0.000000	0.000000	0.000000	0.636434	0.329273	-1.415151	0.000000	0.000000	2.000000	177.000000	1.000000
15401.797353	0.042221	0.494743	0.169738	72.208084	-8.194670	9.451710	1.623744	0.000000	-4.729001	0.000000	0.000000	0.000000	0.636434	0.329273	-1.415151	0.000000	0.000000	2.000000	177.000000	1.000000
15401.800687	0.042221	0.494743	0.169738	72.540016	-7.380923	10.887581	1.611222	0.000000	-4.733283	0.000000	0.000000	0.000000	0.636434	0.329273	-1.415151	0.000000	0.000000	2.000000	177.000000	1.000000
15401.804020	0.044440	0.495928	0.164801	72.540016	-7.380923	10.887581	1.611222	0.000000	-4.733283	0.000000	0.000000	0.000000	0.665716	0.355587	-1.480833	0.000000	0.000000	2.000000	177.000000	1.000000
15401.807353	0.044440	0.495928	0.164801	72.540016	-7.380923	10.887581	1.611222	0.000000	-4.733283	0.000000	0.000000	0.000000	0.665716	0.355587	-1.480833	0.000000	0.000000	2.000000	177.000000	1.000000
15401.810687	0.044440	0.495928	0.164801	72.865517	-6.570680	12.363493	1.597334	0.000000	-4.737988	0.000000	0.000000	0.000000	0.665716	0.355587	-1.480833	0.000000	0.000000	2.000000	177.000000	1.000000
15401.814020	0.046693	0.497249	0.159661	72.865517	-6.570680	12.363493	1.597334	0.000000	-4.737988	0.000000	0.000000	0.000000	0.675886	0.396192	-1.542099	0.000000	0.000000	2.000000	177.000000	1.000000
15401.817353	0.046693	0.497249	0.159661	72.865517	-6.570680	12.363493	1.597334	0.000000	-4.737988	0.000000	0.000000	0.000000	0.675886	0.396192	-1.542099	0.000000	0.000000	2.000000	177.000000	1.000000
15401.820687	0.046693	0.497249	0.159661	73.166718	-5.923103	13.590806	1.583458	0.000000	-4.742643	0.000000	0.000000	0.000000	0.675886	0.396192	-1.542099	0.000000	0.000000	2.000000	177.000000	1.000000
15401.824020	0.048952	0.498671	0.154391	73.166718	-5.923103	13.590806	1.583458	0.000000	-4.742643	0.000000	0.000000	0.000000	0.677693	0.426547	-1.581160	0.000000	0.000000	2.000000	177.000000	1.000000
15401.827353	0.048952	0.498671	0.154391	73.166718	-5.923103	13.590806	1.583458	0.000000	-4.742643	0.000000	0.000000	0.000000	0.677693	0.426547	-1.581160	0.000000	0.000000	2.000000	177.000000	1.000000
15401.830687	0.048952	0.498671	0.154391	73.432510	-5.529680	14.310143	1.569639	0.000000	-4.747234	0.000000	0.000000	0.000000	0.677693	0.426547	-1.581160	0.000000	0.000000	2.000000	177.000000	1.000000
15401.834020	0.051191	0.500228	0.149062	73.432510	-5.529680	14.310143	1.569639	0.000000	-4.747234	0.000000	0.000000	0.000000	0.671715	0.467134	-1.598651	0.000000	0.000000	2.000000	177.000000	1.000000
15401.837353	0.051191	0.500228	0.149062	73.432510	-5.529680	14.310143	1.569639	0.000000	-4.747234	0.000000	0.000000	0.000000	0.671715	0.467134	-1.598651	0.000000	0.000000	2.000000	177.000000	1.000000
15401.840687	0.051191	0.500228	0.149062	73.666405	-5.380885	14.720996	1.555922	0.000000	-4.751748	0.000000	0.000000	0.000000	0.671715	0.467134	-1.598651	0.000000	0.000000	2.000000	177.000000	1.000000
15401.844020	0.053414	0.501804	0.143738	73.666405	-5.380885	14.720996	1.555922	0.000000	-4.751748	0.000000	0.000000	0.000000	0.667007	0.473017	-1.597092	0.000000	0.000000	2.000000	177.000000	1.000000
15401.847353	0.053414	0.501804	0.143738	73.666405	-5.380885	14.720996	1.555922	0.000000	-4.751748	0.000000	0.000000	0.000000	0.667007	0.473017	-1.597092	0.000000	0.000000	2.000000	177.000000	1.000000
15401.850687	0.053414	0.501804	0.143738	73.887726	-5.265018	15.349882	1.541564	0.000000	-4.756425	0.000000	0.000000	0.000000	0.667007	0.473017	-1.597092	0.000000	0.000000	2.000000	177.000000	1.000000
15401.854020	0.055701	0.503444	0.138353	73.887726	-5.265018	15.349882	1.541564	0.000000	-4.756425	0.000000	0.000000	0.000000	0.685920	0.492014	-1.615560	0.000000	0.000000	2.000000	177.000000	1.000000
15401.857353	0.055701	0.503444	0.138353	73.887726	-5.265018	15.349882	1.541564	0.000000	-4.756425	0.000000	0.000000	0.000000	0.685920	0.492014	-1.615560	0.000000	0.000000	2.000000	177.000000	1.000000
15401.860687	0.055701	0.503444	0.138353	74.106438	-5.132237	15.972635	1.524703	0.000000	-4.761857	0.000000	0.000000	0.000000	0.685920	0.492014	-1.615560	0.000000	0.000000	2.000000	177.000000	1.000000
15401.864020	0.058021	0.505098	0.132930	74.106438	-5.132237	15.972635	1.524703	0.000000	-4.761857	0.000000	0.000000	0.000000	0.695983	0.496049	-1.626762	0.000000	0.000000	2.000000	177.000000	1.000000
15401.867353	0.058021	0.505098	0.132930	74.106438	-5.132237	15.972635	1.524703	0.000000	-4.761857	0.000000	0.000000	0.000000	0.695983	0.496049	-1.626762	0.000000	0.000000	2.000000	177.000000	1.000000
15401.870687	0.058021	0.505098	0.132930	74.316132	-4.984844	16.117308	1.505702	0.000000	-4.767899	0.000000	0.000000	0.000000	0.695983	0.496049	-1.626762	0.000000	0.000000	2.000000	177.000000	1.000000
15401.874020	0.060397	0.506778	0.127447	74.316132	-4.984844	16.117308	1.505702	0.000000	-4.767899	0.000000	0.000000	0.000000	0.712961	0.503990	-1.644963	0.000000	0.000000	2.000000	177.000000	1.000000
15401.877353	0.060397	0.506778	0.127447	74.316132	-4.984844	16.117308	1.505702	0.000000	-4.767899	0.000000	0.000000	0.000000	0.712961	0.503990	-1.644963	0.000000	0.000000	2.000000	177.000000	1.000000
15401.880687	0.060397	0.506778	0.127447	74.521774	-4.799630	16.049545	1.483715	0.000000	-4.774787	0.000000	0.000000	0.000000	0.712961	0.503990	-1.644963	0.000000	0.000000	2.000000	177.000000	1.000000
15401.884020	0.062746	0.508468	0.121932	74.521774	-4.799630	16.049545	1.483715	0.000000	-4.774787	0.000000	0.000000	0.000000	0.704734	0.507077	-1.654653	0.000000	0.000000	2.000000	177.000000	1.000000
15401.887353	0.062746	0.508468	0.121932	74.521774	-4.799630	16.049545	1.483715	0.000000	-4.774787	0.000000	0.000000	0.000000	0.704734	0.507077	-1.654653	0.000000	0.000000	2.000000	177.000000	1.000000
15401.890687	0.062746	0.508468	0.121932	74.721901	-4.563052	16.106382	1.460980	0.000000	-4.781793	0.000000	0.000000	0.000000	0.704734	0.507077	-1.654653	0.000000	0.000000	2.000000	177.000000	1.000000
15401.894020	0.065069	0.510185	0.116402	74.721901	-4.563052	16.106382	1.460980	0.000000	-4.781793	0.000000	0.000000	0.000000	0.696786	0.514980	-1.658890	0.000000	0.000000	2.000000	177.000000	1.000000
15401.897353	0.065069	0.510185	0.116402	74.721901	-4.563052	16.106382	1.460980	0.000000	-4.781793	0.000000	0.000000	0.000000	0.696786	0.514980	-1.658890	0.000000	0.000000	2.000000	177.000000	1.000000
15401.900687	0.065069	0.510185	0.116402	74.912476	-4.278000	16.289980	1.437137	0.000000	-4.789012	0.000000	0.000000	0.000000	0.696786	0.514980	-1.658890	0.000000	0.000000	2.000000	177.000000	1.000000
15401.904020	0.067322	0.511920	0.110963	74.912476	-4.278000	16.289980	1.437137	0.000000	-4.789012	0.000000	0.000000	0.000000	0.675888	0.520528	-1.631758	0.000000	0.000000	2.000000	177.000000	1.000000
15401.907353	0.067322	0.511920	0.110963	74.912476	-4.278000	16.289980	1.437137	0.000000	-4.789012	0.000000	0.000000	0.000000	0.675888	0.520528	-1.631758	0.000000	0.000000	2.000000	177.000000	1.000000
15401.910687	0.067322	0.511920	0.110963	75.096275	-3.957404	17.040430	1.412504	0.000000	-4.796335	0.000000	0.000000	0.000000	0.675888	0.520528	-1.631758	0.000000	0.000000	2.000000	177.000000	1.000000
15401.914020	0.069498	0.513666	0.105540	75.096275	-3.957404	17.040430	1.412504	0.000000	-4.796335	0.000000	0.000000	0.000000	0.652870	0.523811	-1.626949	0.000000	0.000000	2.000000	177.000000	1.000000
15401.917353	0.069498	0.513666	0.105540	75.096275	-3.957404	17.040430	1.412504	0.000000	-4.796335	0.000000	0.000000	0.000000	0.652870	0.523811	-1.626949	0.000000	0.000000	2.000000	177.000000	1.000000
15401.920687	0.069498	0.513666	0.105540	75.272324	-3.612828	18.276752	1.388232	0.000000	-4.803417	0.000000	0.000000	0.000000	0.652870	0.523811	-1.626949	0.000000	0.000000	2.000000	177.000000	1.000000
15401.924020	0.071602	0.515378	0.100158	75.272324	-3.612828	18.276752	1.388232	0.000000	-4.803417	0.000000	0.000000	0.000000	0.631132	0.513641	-1.614425	0.000000	0.000000	2.000000	177.000000	1.000000
15401.927353	0.071602	0.515378	0.100158	75.272324	-3.612828	18.276752	1.388232	0.000000	-4.803417	0.000000	0.000000	0.000000	0.631132	0.513641	-1.614425	0.000000	0.000000	2.000000	177.000000	1.000000
15401.930687	0.071602	0.515378	0.100158	75.438492	-3.309615	20.393492	1.363902	0.000000	-4.810381	0.000000	0.000000	0.000000	0.631132	0.513641	-1.614425	0.000000	0.000000	2.000000	177.000000	1.000000
15401.934020	0.073682	0.517083	0.094772	75.438492	-3.309615	20.393492	1.363902	0.000000	-4.810381	0.000000	0.000000	0.000000	0.623922	0.511558	-1.615980	0.000000	0.000000	2.000000	177.000000	1.000000
15401.937353	0.073682	0.517083	0.094772	75.438492	-3.309615	20.393492	1.363902	0.000000	-4.810381	0.000000	0.000000	0.000000	0.623922	0.511558	-1.615980	0.000000	0.000000	2.000000	177.000000	1.000000
15401.940687	0.073682	0.517083	0.094772	75.589417	-3.173610	22.970213	1.315921	0.000000	-4.738584	0.000000	0.000000	0.000000	0.623922	0.511558	-1.615980	0.000000	0.000000	2.000000	177.000000	1.000000
15401.944020	0.075789	0.518751	0.089377	75.589417	-3.173610	22.970213	1.315921	0.000000	-4.738584	0.000000	0.000000	0.000000	0.632238	0.500269	-1.618447	0.000000	0.000000	2.000000	177.000000	1.000000
15401.947353	0.075789	0.518751	0.089377	75.589417	-3.173610	22.970213	1.315921	0.000000	-4.738584	0.000000	0.000000	0.000000	0.632238	0.500269	-1.618447	0.000000	0.000000	2.000000	177.000000	1.000000
15401.950687	0.075789	0.518751	0.089377	75.714386	-3.257610	24.743570	1.210548	0.000000	-4.468843	0.000000	0.000000	0.000000	0.632238	0.500269	-1.618447	0.000000	0.000000	2.000000	177.000000	1.000000
15401.954020	0.077995	0.520453	0.083935	75.714386	-3.257610	24.743570	1.210548	0.000000	-4.468843	0.000000	0.000000	0.000000	0.661845	0.510756	-1.632533	0.000000	0.000000	2.000000	177.000000	1.000000
15401.957353	0.077995	0.520453	0.083935	75.714386	-3.257610	24.743570	1.210548	0.000000	-4.468843	0.000000	0.000000	0.000000	0.661845	0.510756	-1.632533	0.000000	0.000000	2.000000	177.000000	1.000000
15401.960687	0.077995	0.520453	0.083935	75.799477	-3.696050	25.462841	1.100241	0.000000	-4.196754	0.000000	0.000000	0.000000	0.661845	0.510756	-1.632533	0.000000	0.000000	2.000000	177.000000	1.000000
15401.964020	0.080183	0.522156	0.078568	75.799477	-3.696050	25.462841	1.100241	0.000000	-4.196754	0.000000	0.000000	0.000000	0.656483	0.510856	-1.610207	0.000000	0.000000	2.000000	177.000000	1.000000
15401.967353	0.080183	0.522156	0.078568	75.799477	-3.696050	25.462841	1.100241	0.000000	-4.196754	0.000000	0.000000	0.000000	0.656483	0.510856	-1.610207	0.000000	0.000000	2.000000	177.000000	1.000000
15401.970687	0.080183	0.522156	0.078568	75.836411	-4.583622	24.901052	0.990827	0.000000	-3.928386	0.000000	0.000000	0.000000	0.656483	0.510856	-1.610207	0.000000	0.000000	2.000000	177.000000	1.000000
15401.974020	0.082229	0.523860	0.073296	75.836411	-4.583622	24.901052	0.990827	0.000000	-3.928386	0.000000	0.000000	0.000000	0.613612	0.511196	-1.581519	0.000000	0.000000	2.000000	177.000000	1.000000
15401.977353	0.082229	0.523860	0.073296	75.836411	-4.583622	24.901052	0.990827	0.000000	-3.928386	0.000000	0.000000	0.000000	0.613612	0.511196	-1.581519	0.000000	0.000000	2.000000	177.000000	1.000000
15401.980687	0.082229	0.523860	0.073296	75.814941	-5.848275	22.969110	0.888558	0.000000	-3.664799	0.000000	0.000000	0.000000	0.613612	0.511196	-1.581519	0.000000	0.000000	2.000000	177.000000	1.000000
15401.984020	0.084186	0.525566	0.068115	75.814941	-5.848275	22.969110	0.888558	0.000000	-3.664799	0.000000	0.000000	0.000000	0.587092	0.511673	-1.554313	0.000000	0.000000	2.000000	177.000000	1.000000
15401.987353	0.084186	0.525566	0.068115	75.814941	-5.848275	22.969110	0.888558	0.000000	-3.664799	0.000000	0.000000	0.000000	0.587092	0.511673	-1.554313	0.000000	0.000000	2.000000	177.000000	1.000000
15401.990687	0.084186	0.525566	0.068115	75.746208	-7.257345	20.995424	0.790709	0.000000	-3.405747	0.000000	0.000000	0.000000	0.587092	0.511673	-1.554313	0.000000	0.000000	2.000000	177.000000	1.000000
15401.994020	0.086092	0.527296	0.063081	75.746208	-7.257345	20.995424	0.790709	0.000000	-3.405747	0.000000	0.000000	0.000000	0.571774	0.519119	-1.510329	0.000000	0.000000	2.000000	177.000000	1.000000
15401.997353	0.086092	0.527296	0.063081	75.746208	-7.257345	20.995424	0.790709	0.000000	-3.405747	0.000000	0.000000	0.000000	0.571774	0.519119	-1.510329	0.000000	0.000000	2.000000	177.000000	1.000000
15402.000687	0.086092	0.527296	0.063081	75.655090	-8.557273	20.020292	0.695414	0.000000	-3.154026	0.000000	0.000000	0.000000	0.571774	0.519119	-1.510329	0.000000	0.000000	2.000000	177.000000	1.000000
15402.004020	0.087800	0.529036	0.058202	75.655090	-8.557273	20.020292	0.695414	0.000000	-3.154026	0.000000	0.000000	0.000000	0.512494	0.521837	-1.463554	0.000000	0.000000	2.000000	177.000000	1.000000
15402.007353	0.087800	0.529036	0.058202	75.655090	-8.557273	20.020292	0.695414	0.000000	-3.154026	0.000000	0.000000	0.000000	0.512494	0.521837	-1.463554	0.000000	0.000000	2.000000	177.000000	1.000000
15402.010687	0.087800	0.529036	0.058202	75.553894	-9.692857	19.195959	0.609998	0.000000	-2.910100	0.000000	0.000000	0.000000	0.512494	0.521837	-1.463554	0.000000	0.000000	2.000000	177.000000	1.000000
15402.014020	0.089453	0.530763	0.053400	75.553894	-9.692857	19.195959	0.609998	0.000000	-2.910100	0.000000	0.000000	0.000000	0.495921	0.518119	-1.440749	0.000000	0.000000	2.000000	177.000000	1.000000
15402.017353	0.089453	0.530763	0.053400	75.553894	-9.692857	19.195959	0.609998	0.000000	-2.910100	0.000000	0.000000	0.000000	0.495921	0.518119	-1.440749	0.000000	0.000000	2.000000	177.000000	1.000000
15402.020687	0.089453	0.530763	0.053400	75.457832	-10.582824	18.356945	0.527345	0.000000	-2.669975	0.000000	0.000000	0.000000	0.495921	0.518119	-1.440749	0.000000	0.000000	2.000000	177.000000	1.000000
15402.024020	0.091016	0.532473	0.048745	75.457832	-10.582824	18.356945	0.527345	0.000000	-2.669975	0.000000	0.000000	0.000000	0.468881	0.513177	-1.396252	0.000000	0.000000	2.000000	177.000000	1.000000
15402.027353	0.091016	0.532473	0.048745	75.457832	-10.582824	18.356945	0.527345	0.000000	-2.669975	0.000000	0.000000	0.000000	0.468881	0.513177	-1.396252	0.000000	0.000000	2.000000	177.000000	1.000000
15402.030687	0.091016	0.532473	0.048745	75.382912	-11.130810	17.798794	0.449198	0.000000	-2.437267	0.000000	0.000000	0.000000	0.468881	0.513177	-1.396252	0.000000	0.000000	2.000000	177.000000	1.000000
15402.034020	0.092408	0.534221	0.044313	75.382912	-11.130810	17.798794	0.449198	0.000000	-2.437267	0.000000	0.000000	0.000000	0.417528	0.524212	-1.329562	0.000000	0.000000	2.000000	177.000000	1.000000
15402.037353	0.092408	0.534221	0.044313	75.382912	-11.130810	17.798794	0.449198	0.000000	-2.437267	0.000000	0.000000	0.000000	0.417528	0.524212	-1.329562	0.000000	0.000000	2.000000	177.000000	1.000000
15402.040687	0.092408	0.534221	0.044313	75.335480	-11.317898	17.944946	0.379610	0.000000	-2.215673	0.000000	0.000000	0.000000	0.417528	0.524212	-1.329562	0.000000	0.000000	2.000000	177.000000	1.000000
15402.044020	0.093640	0.535996	0.040129	75.335480	-11.317898	17.944946	0.379610	0.000000	-2.215673	0.000000	0.000000	0.000000	0.369603	0.532673	-1.255327	0.000000	0.000000	2.000000	177.000000	1.000000
15402.047353	0.093640	0.535996	0.040129	75.335480	-11.317898	17.944946	0.379610	0.000000	-2.215673	0.000000	0.000000	0.000000	0.369603	0.532673	-1.255327	0.000000	0.000000	2.000000	177.000000	1.000000
15402.050687	0.093640	0.535996	0.040129	75.323730	-11.167789	18.317698	0.318009	0.000000	-2.006452	0.000000	0.000000	0.000000	0.369603	0.532673	-1.255327	0.000000	0.000000	2.000000	177.000000	1.000000
15402.054020	0.094712	0.537769	0.036159	75.323730	-11.167789	18.317698	0.318009	0.000000	-2.006452	0.000000	0.000000	0.000000	0.321733	0.531852	-1.191033	0.000000	0.000000	2.000000	177.000000	1.000000
15402.057353	0.094712	0.537769	0.036159	75.323730	-11.167789	18.317698	0.318009	0.000000	-2.006452	0.000000	0.000000	0.000000	0.321733	0.531852	-1.191033	0.000000	0.000000	2.000000	177.000000	1.000000
15402.060687	0.094712	0.537769	0.036159	75.326942	-10.822558	18.930496	0.264387	0.000000	-1.807946	0.000000	0.000000	0.000000	0.321733	0.531852	-1.191033	0.000000	0.000000	2.000000	177.000000	1.000000
15402.064020	0.095581	0.539525	0.032397	75.326942	-10.822558	18.930496	0.264387	0.000000	-1.807946	0.000000	0.000000	0.000000	0.260747	0.526801	-1.128648	0.000000	0.000000	2.000000	177.000000	1.000000
15402.067353	0.095581	0.539525	0.032397	75.326942	-10.822558	18.930496	0.264387	0.000000	-1.807946	0.000000	0.000000	0.000000	0.260747	0.526801	-1.128648	0.000000	0.000000	2.000000	177.000000	1.000000
15402.070687	0.095581	0.539525	0.032397	75.357323	-10.366609	19.770048	0.220929	0.000000	-1.619838	0.000000	0.000000	0.000000	0.260747	0.526801	-1.128648	0.000000	0.000000	2.000000	177.000000	1.000000
15402.074020	0.096288	0.541270	0.028773	75.357323	-10.366609	19.770048	0.220929	0.000000	-1.619838	0.000000	0.000000	0.000000	0.211883	0.523514	-1.087111	0.000000	0.000000	2.000000	177.000000	1.000000
15402.077353	0.096288	0.541270	0.028773	75.357323	-10.366609	19.770048	0.220929	0.000000	-1.619838	0.000000	0.000000	0.000000	0.211883	0.523514	-1.087111	0.000000	0.000000	2.000000	177.000000	1.000000
15402.080687	0.096288	0.541270	0.028773	75.440208	-9.837788	20.794903	0.185615	0.000000	-1.438653	0.000000	0.000000	0.000000	0.211883	0.523514	-1.087111	0.000000	0.000000	2.000000	177.000000	1.000000
15402.084020	0.096826	0.542928	0.025240	75.440208	-9.837788	20.794903	0.185615	0.000000	-1.438653	0.000000	0.000000	0.000000	0.161476	0.497388	-1.059844	0.000000	0.000000	2.000000	177.000000	1.000000
15402.087353	0.096826	0.542928	0.025240	75.440208	-9.837788	20.794903	0.185615	0.000000	-1.438653	0.000000	0.000000	0.000000	0.161476	0.497388	-1.059844	0.000000	0.000000	2.000000	177.000000	1.000000
15402.090687	0.096826	0.542928	0.025240	75.608658	-9.297510	21.546810	0.158703	0.000000	-1.262012	0.000000	0.000000	0.000000	0.161476	0.497388	-1.059844	0.000000	0.000000	2.000000	177.000000	1.000000
15402.094020	0.097237	0.544520	0.021746	75.608658	-9.297510	21.546810	0.158703	0.000000	-1.262012	0.000000	0.000000	0.000000	0.123223	0.477685	-1.048366	0.000000	0.000000	2.000000	177.000000	1.000000
15402.097353	0.097237	0.544520	0.021746	75.608658	-9.297510	21.546810	0.158703	0.000000	-1.262012	0.000000	0.000000	0.000000	0.123223	0.477685	-1.048366	0.000000	0.000000	2.000000	177.000000	1.000000
15402.100687	0.097237	0.544520	0.021746	75.893875	-8.759346	22.353252	0.138166	0.000000	-1.087285	0.000000	0.000000	0.000000	0.123223	0.477685	-1.048366	0.000000	0.000000	2.000000	177.000000	1.000000
15402.104020	0.097546	0.546021	0.018291	75.893875	-8.759346	22.353252	0.138166	0.000000	-1.087285	0.000000	0.000000	0.000000	0.092858	0.450349	-1.036536	0.000000	0.000000	2.000000	177.000000	1.000000
15402.107353	0.097546	0.546021	0.018291	75.893875	-8.759346	22.353252	0.138166	0.000000	-1.087285	0.000000	0.000000	0.000000	0.092858	0.450349	-1.036536	0.000000	0.000000	2.000000	177.000000	1.000000
15402.110687	0.097546	0.546021	0.018291	76.282829	-8.158958	23.330824	0.122689	0.000000	-0.914529	0.000000	0.000000	0.000000	0.092858	0.450349	-1.036536	0.000000	0.000000	2.000000	177.000000	1.000000
15402.114020	0.097725	0.547451	0.014835	76.282829	-8.158958	23.330824	0.122689	0.000000	-0.914529	0.000000	0.000000	0.000000	0.053634	0.429040	-1.036601	0.000000	0.000000	2.000000	177.000000	1.000000
15402.117353	0.097725	0.547451	0.014835	76.282829	-8.158958	23.330824	0.122689	0.000000	-0.914529	0.000000	0.000000	0.000000	0.053634	0.429040	-1.036601	0.000000	0.000000	2.000000	177.000000	1.000000
15402.120687	0.097725	0.547451	0.014835	76.710571	-7.384859	24.560406	0.113751	0.000000	-0.741762	0.000000	0.000000	0.000000	0.053634	0.429040	-1.036601	0.000000	0.000000	2.000000	177.000000	1.000000
15402.124020	0.097816	0.548801	0.011462	76.710571	-7.384859	24.560406	0.113751	0.000000	-0.741762	0.000000	0.000000	0.000000	0.027210	0.404786	-1.012014	0.000000	0.000000	2.000000	177.000000	1.000000
15402.127353	0.097816	0.548801	0.011462	76.710571	-7.384859	24.560406	0.113751	0.000000	-0.741762	0.000000	0.000000	0.000000	0.027210	0.404786	-1.012014	0.000000	0.000000	2.000000	177.000000	1.000000
15402.130687	0.097816	0.548801	0.011462	77.134239	-6.488490	25.936852	0.109215	0.000000	-0.573093	0.000000	0.000000	0.000000	0.027210	0.404786	-1.012014	0.000000	0.000000	2.000000	177.000000	1.000000
15402.134020	0.097802	0.550088	0.008194	77.134239	-6.488490	25.936852	0.109215	0.000000	-0.573093	0.000000	0.000000	0.000000	-0.003984	0.386302	-0.980356	0.000000	0.000000	2.000000	177.000000	1.000000
15402.137353	0.097802	0.550088	0.008194	77.134239	-6.488490	25.936852	0.109215	0.000000	-0.573093	0.000000	0.000000	0.000000	-0.003984	0.386302	-0.980356	0.000000	0.000000	2.000000	177.000000	1.000000
15402.140687	0.097802	0.550088	0.008194	77.533340	-5.458905	27.464403	0.109879	0.000000	-0.409700	0.000000	0.000000	0.000000	-0.003984	0.386302	-0.980356	0.000000	0.000000	2.000000	177.000000	1.000000
15402.144020	0.097661	0.551325	0.005014	77.533340	-5.458905	27.464403	0.109879	0.000000	-0.409700	0.000000	0.000000	0.000000	-0.042346	0.371001	-0.953896	0.000000	0.000000	2.000000	177.000000	1.000000
15402.147353	0.097661	0.551325	0.005014	77.533340	-5.458905	27.464403	0.109879	0.000000	-0.409700	0.000000	0.000000	0.000000	-0.042346	0.371001	-0.953896	0.000000	0.000000	2.000000	177.000000	1.000000
15402.150687	0.097661	0.551325	0.005014	77.870171	-4.286188	29.128876	0.116937	0.000000	-0.250717	0.000000	0.000000	0.000000	-0.042346	0.371001	-0.953896	0.000000	0.000000	2.000000	177.000000	1.000000
15402.154020	0.097457	0.552504	0.002001	77.870171	-4.286188	29.128876	0.116937	0.000000	-0.250717	0.000000	0.000000	0.000000	-0.061190	0.353593	-0.904026	0.000000	0.000000	2.000000	177.000000	1.000000
15402.157353	0.097457	0.552504	0.002001	77.870171	-4.286188	29.128876	0.116937	0.000000	-0.250717	0.000000	0.000000	0.000000	-0.061190	0.353593	-0.904026	0.000000	0.000000	2.000000	177.000000	1.000000
15402.160687	0.097457	0.552504	0.002001	78.155731	-3.067715	30.817968	0.127135	0.000000	-0.100046	0.000000	0.000000	0.000000	-0.061190	0.353593	-0.904026	0.000000	0.000000	2.000000	177.000000	1.000000
15402.164020	0.097212	0.553678	-0.000860	78.155731	-3.067715	30.817968	0.127135	0.000000	-0.100046	0.000000	0.000000	0.000000	-0.073484	0.352356	-0.858323	0.000000	0.000000	2.000000	177.000000	1.000000
15402.167353	0.097212	0.553678	-0.000860	78.155731	-3.067715	30.817968	0.127135	0.000000	-0.100046	0.000000	0.000000	0.000000	-0.073484	0.352356	-0.858323	0.000000	0.000000	2.000000	177.000000	1.000000
15402.170687	0.097212	0.553678	-0.000860	78.371193	-1.787649	32.542198	0.139382	0.000000	0.043007	0.000000	0.000000	0.000000	-0.073484	0.352356	-0.858323	0.000000	0.000000	2.000000	177.000000	1.000000
15402.174020	0.096888	0.554774	-0.003543	78.371193	-1.787649	32.542198	0.139382	0.000000	0.043007	0.000000	0.000000	0.000000	-0.097186	0.328860	-0.804983	0.000000	0.000000	2.000000	177.000000	1.000000
15402.177353	0.096888	0.554774	-0.003543	78.371193	-1.787649	32.542198	0.139382	0.000000	0.043007	0.000000	0.000000	0.000000	-0.097186	0.328860	-0.804983	0.000000	0.000000	2.000000	177.000000	1.000000
15402.180687	0.096888	0.554774	-0.003543	78.523552	-0.517991	34.226242	0.155580	0.000000	0.177171	0.000000	0.000000	0.000000	-0.097186	0.328860	-0.804983	0.000000	0.000000	2.000000	177.000000	1.000000
15402.184020	0.096492	0.555813	-0.006030	78.523552	-0.517991	34.226242	0.155580	0.000000	0.177171	0.000000	0.000000	0.000000	-0.119015	0.311466	-0.746009	0.000000	0.000000	2.000000	177.000000	1.000000
15402.187353	0.096492	0.555813	-0.006030	78.523552	-0.517991	34.226242	0.155580	0.000000	0.177171	0.000000	0.000000	0.000000	-0.119015	0.311466	-0.746009	0.000000	0.000000	2.000000	177.000000	1.000000
15402.190687	0.096492	0.555813	-0.006030	78.621239	0.716293	35.847248	0.175416	0.000000	0.301506	0.000000	0.000000	0.000000	-0.119015	0.311466	-0.746009	0.000000	0.000000	2.000000	177.000000	1.000000
15402.194020	0.096064	0.556754	-0.008341	78.621239	0.716293	35.847248	0.175416	0.000000	0.301506	0.000000	0.000000	0.000000	-0.128221	0.282338	-0.693282	0.000000	0.000000	2.000000	177.000000	1.000000
15402.197353	0.096064	0.556754	-0.008341	78.621239	0.716293	35.847248	0.175416	0.000000	0.301506	0.000000	0.000000	0.000000	-0.128221	0.282338	-0.693282	0.000000	0.000000	2.000000	177.000000	1.000000
15402.200687	0.096064	0.556754	-0.008341	78.681908	1.896879	37.390083	0.196786	0.000000	0.417053	0.000000	0.000000	0.000000	-0.128221	0.282338	-0.693282	0.000000	0.000000	2.000000	177.000000	1.000000
15402.204020	0.095633	0.557618	-0.010462	78.681908	1.896879	37.390083	0.196786	0.000000	0.417053	0.000000	0.000000	0.000000	-0.129522	0.259268	-0.636281	0.000000	0.000000	2.000000	177.000000	1.000000
15402.207353	0.095633	0.557618	-0.010462	78.681908	1.896879	37.390083	0.196786	0.000000	0.417053	0.000000	0.000000	0.000000	-0.129522	0.259268	-0.636281	0.000000	0.000000	2.000000	177.000000	1.000000
15402.210687	0.095633	0.557618	-0.010462	78.715347	3.007302	38.828243	0.218373	0.000000	0.523100	0.000000	0.000000	0.000000	-0.129522	0.259268	-0.636281	0.000000	0.000000	2.000000	177.000000	1.000000
15402.214020	0.095208	0.558424	-0.012443	78.715347	3.007302	38.828243	0.218373	0.000000	0.523100	0.000000	0.000000	0.000000	-0.127219	0.241741	-0.594293	0.000000	0.000000	2.000000	177.000000	1.000000
15402.217353	0.095208	0.558424	-0.012443	78.715347	3.007302	38.828243	0.218373	0.000000	0.523100	0.000000	0.000000	0.000000	-0.127219	0.241741	-0.594293	0.000000	0.000000	2.000000	177.000000	1.000000
15402.220687	0.095208	0.558424	-0.012443	78.741875	4.017874	40.135128	0.239576	0.000000	0.622149	0.000000	0.000000	0.000000	-0.127219	0.241741	-0.594293	0.000000	0.000000	2.000000	177.000000	1.000000
15402.224020	0.094836	0.559148	-0.014287	78.741875	4.017874	40.135128	0.239576	0.000000	0.622149	0.000000	0.000000	0.000000	-0.111820	0.217404	-0.553170	0.000000	0.000000	2.000000	177.000000	1.000000
15402.227353	0.094836	0.559148	-0.014287	78.741875	4.017874	40.135128	0.239576	0.000000	0.622149	0.000000	0.000000	0.000000	-0.111820	0.217404	-0.553170	0.000000	0.000000	2.000000	177.000000	1.000000
15402.230687	0.094836	0.559148	-0.014287	78.816971	4.802137	41.165672	0.258213	0.000000	0.714344	0.000000	0.000000	0.000000	-0.111820	0.217404	-0.553170	0.000000	0.000000	2.000000	177.000000	1.000000
15402.234020	0.094462	0.559809	-0.016030	78.816971	4.802137	41.165672	0.258213	0.000000	0.714344	0.000000	0.000000	0.000000	-0.112000	0.198305	-0.523080	0.000000	0.000000	2.000000	177.000000	1.000000
15402.237353	0.094462	0.559809	-0.016030	78.816971	4.802137	41.165672	0.258213	0.000000	0.714344	0.000000	0.000000	0.000000	-0.112000	0.198305	-0.523080	0.000000	0.000000	2.000000	177.000000	1.000000
15402.240687	0.094462	0.559809	-0.016030	78.956871	5.313892	41.858154	0.276880	0.000000	0.801524	0.000000	0.000000	0.000000	-0.112000	0.198305	-0.523080	0.000000	0.000000	2.000000	177.000000	1.000000
15402.244020	0.094115	0.560401	-0.017654	78.956871	5.313892	41.858154	0.276880	0.000000	0.801524	0.000000	0.000000	0.000000	-0.104317	0.177375	-0.487197	0.000000	0.000000	2.000000	177.000000	1.000000
15402.247353	0.094115	0.560401	-0.017654	78.956871	5.313892	41.858154	0.276880	0.000000	0.801524	0.000000	0.000000	0.000000	-0.104317	0.177375	-0.487197	0.000000	0.000000	2.000000	177.000000	1.000000
15402.250687	0.094115	0.560401	-0.017654	79.168381	5.505488	42.156715	0.294266	0.000000	0.882724	0.000000	0.000000	0.000000	-0.104317	0.177375	-0.487197	0.000000	0.000000	2.000000	177.000000	1.000000
15402.254020	0.093766	0.560956	-0.019183	79.168381	5.505488	42.156715	0.294266	0.000000	0.882724	0.000000	0.000000	0.000000	-0.104692	0.166508	-0.458476	0.000000	0.000000	2.000000	177.000000	1.000000
15402.257353	0.093766	0.560956	-0.019183	79.168381	5.505488	42.156715	0.294266	0.000000	0.882724	0.000000	0.000000	0.000000	-0.104692	0.166508	-0.458476	0.000000	0.000000	2.000000	177.000000	1.000000
15402.260687	0.093766	0.560956	-0.019183	79.418419	5.403440	42.088596	0.311715	0.000000	0.959136	0.000000	0.000000	0.000000	-0.104692	0.166508	-0.458476	0.000000	0.000000	2.000000	177.000000	1.000000
15402.264020	0.093446	0.561461	-0.020573	79.418419	5.403440	42.088596	0.311715	0.000000	0.959136	0.000000	0.000000	0.000000	-0.095763	0.151626	-0.416978	0.000000	0.000000	2.000000	177.000000	1.000000
15402.267353	0.093446	0.561461	-0.020573	79.418419	5.403440	42.088596	0.311715	0.000000	0.959136	0.000000	0.000000	0.000000	-0.095763	0.151626	-0.416978	0.000000	0.000000	2.000000	177.000000	1.000000
15402.270687	0.093446	0.561461	-0.020573	79.669411	5.181827	41.881634	0.327675	0.000000	1.028633	0.000000	0.000000	0.000000	-0.095763	0.151626	-0.416978	0.000000	0.000000	2.000000	177.000000	1.000000
15402.274020	0.093099	0.561935	-0.021793	79.669411	5.181827	41.881634	0.327675	0.000000	1.028633	0.000000	0.000000	0.000000	-0.104273	0.142264	-0.366028	0.000000	0.000000	2.000000	177.000000	1.000000
15402.277353	0.093099	0.561935	-0.021793	79.669411	5.181827	41.881634	0.327675	0.000000	1.028633	0.000000	0.000000	0.000000	-0.104273	0.142264	-0.366028	0.000000	0.000000	2.000000	177.000000	1.000000
15402.280687	0.093099	0.561935	-0.021793	79.899605	4.965528	41.682411	0.345054	0.000000	1.089637	0.000000	0.000000	0.000000	-0.104273	0.142264	-0.366028	0.000000	0.000000	2.000000	177.000000	1.000000
15402.284020	0.092745	0.562356	-0.022842	79.899605	4.965528	41.682411	0.345054	0.000000	1.089637	0.000000	0.000000	0.000000	-0.106082	0.126050	-0.314633	0.000000	0.000000	2.000000	177.000000	1.000000
15402.287353	0.092745	0.562356	-0.022842	79.899605	4.965528	41.682411	0.345054	0.000000	1.089637	0.000000	0.000000	0.000000	-0.106082	0.126050	-0.314633	0.000000	0.000000	2.000000	177.000000	1.000000
15402.290687	0.092745	0.562356	-0.022842	80.103104	4.762546	41.498791	0.362734	0.000000	1.142076	0.000000	0.000000	0.000000	-0.106082	0.126050	-0.314633	0.000000	0.000000	2.000000	177.000000	1.000000
15402.294020	0.092427	0.562723	-0.023727	80.103104	4.762546	41.498791	0.362734	0.000000	1.142076	0.000000	0.000000	0.000000	-0.095475	0.110252	-0.265770	0.000000	0.000000	2.000000	177.000000	1.000000
15402.297353	0.092427	0.562723	-0.023727	80.103104	4.762546	41.498791	0.362734	0.000000	1.142076	0.000000	0.000000	0.000000	-0.095475	0.110252	-0.265770	0.000000	0.000000	2.000000	177.000000	1.000000
15402.300687	0.092427	0.562723	-0.023727	80.275909	4.580617	41.335873	0.378647	0.000000	1.186371	0.000000	0.000000	0.000000	-0.095475	0.110252	-0.265770	0.000000	0.000000	2.000000	177.000000	1.000000
15402.304020	0.092427	0.562723	-0.023727	80.275909	4.580617	41.335873	0.378647	0.000000	1.186371	0.000000	0.000000	0.000000	-0.095475	0.110252	-0.265770	0.000000	0.000000	2.000000	177.000000	1.000000
15402.307353	0.092161	0.563022	-0.024472	80.275909	4.580617	41.335873	0.378647	0.000000	1.186371	0.000000	0.000000	0.000000	-0.079854	0.089625	-0.223443	0.000000	0.000000	2.000000	177.000000	1.000000
15402.310687	0.092161	0.563022	-0.024472	80.418945	4.425017	41.196159	0.378647	0.000000	1.186371	0.000000	0.000000	0.000000	-0.079854	0.089625	-0.223443	0.000000	0.000000	2.000000	177.000000	1.000000
15402.314020	0.091908	0.563294	-0.025055	80.418945	4.425017	41.196159	0.378647	0.000000	1.186371	0.000000	0.000000	0.000000	-0.075817	0.081687	-0.174760	0.000000	0.000000	2.000000	177.000000	1.000000
15402.317353	0.091908	0.563294	-0.025055	80.418945	4.425017	41.196159	0.378647	0.000000	1.186371	0.000000	0.000000	0.000000	-0.075817	0.081687	-0.174760	0.000000	0.000000	2.000000	177.000000	1.000000
15402.320687	0.091908	0.563294	-0.025055	80.551300	4.276604	41.063404	0.404592	0.000000	1.252738	0.000000	0.000000	0.000000	-0.075817	0.081687	-0.174760	0.000000	0.000000	2.000000	177.000000	1.000000
15402.324020	0.091908	0.563294	-0.025055	80.551300	4.276604	41.063404	0.404592	0.000000	1.252738	0.000000	0.000000	0.000000	-0.075817	0.081687	-0.174760	0.000000	0.000000	2.000000	177.000000	1.000000
15402.327353	0.091711	0.563516	-0.025478	80.551300	4.276604	41.063404	0.404592	0.000000	1.252738	0.000000	0.000000	0.000000	-0.059125	0.066710	-0.126929	0.000000	0.000000	2.000000	177.000000	1.000000
15402.330687	0.091711	0.563516	-0.025478	80.697304	4.107311	40.912666	0.404592	0.000000	1.252738	0.000000	0.000000	0.000000	-0.059125	0.066710	-0.126929	0.000000	0.000000	2.000000	177.000000	1.000000
15402.334020	0.091711	0.563516	-0.025478	80.697304	4.107311	40.912666	0.404592	0.000000	1.252738	0.000000	0.000000	0.000000	-0.059125	0.066710	-0.126929	0.000000	0.000000	2.000000	177.000000	1.000000
15402.337353	0.091711	0.563516	-0.025478	80.697304	4.107311	40.912666	0.404592	0.000000	1.252738	0.000000	0.000000	0.000000	-0.059125	0.066710	-0.126929	0.000000	0.000000	2.000000	177.000000	1.000000
15402.340687	0.091358	0.563763	-0.026034	80.876862	3.900624	40.722145	0.414446	0.000000	1.273893	0.000000	0.000000	0.000000	-0.106009	0.073878	-0.166775	0.000000	0.000000	2.000000	177.000000	1.000000
15402.344020	0.091358	0.563763	-0.026034	80.876862	3.900624	40.722145	0.414446	0.000000	1.273893	0.000000	0.000000	0.000000	-0.000001	-0.000008	0.000000	0.000000	0.000000	2.000000	177.000000	1.000000
15402.347353	0.091358	0.563763	-0.026034	80.876862	3.900624	40.722145	0.414446	0.000000	1.273893	0.000000	0.000000	0.000000	-0.000001	-0.000008	0.000000	0.000000	0.000000	2.000000	177.000000	1.000000
15402.350687	0.091358	0.563763	-0.026034	81.114090	3.617932	40.459068	0.432114	0.000000	1.301689	0.000000	0.000000	0.000000	-0.000001	-0.000008	0.000000	0.000000	0.000000	2.000000	177.000000	1.000000
15402.354020	0.091226	0.563804	-0.026153	81.114090	3.617932	40.459068	0.432114	0.000000	1.301689	0.000000	0.000000	0.000000	-0.039646	0.012479	-0.035753	0.000000	0.000000	2.000000	177.000000	1.000000
15402.357353	0.091226	0.563804	-0.026153	81.114090	3.617932	40.459068	0.432114	0.000000	1.301689	0.000000	0.000000	0.000000	-0.039646	0.012479	-0.035753	0.000000	0.000000	2.000000	177.000000	1.000000
15402.360687	0.091226	0.563804	-0.026153	81.392319	3.277933	40.133541	0.438722	0.000000	1.307648	0.000000	0.000000	0.000000	-0.039646	0.012479	-0.035753	0.000000	0.000000	2.000000	177.000000	1.000000
15402.364020	0.091226	0.563804	-0.026153	81.392319	3.277933	40.133541	0.438722	0.000000	1.307648	0.000000	0.000000	0.000000	-0.039646	0.012479	-0.035753	0.000000	0.000000	2.000000	177.000000	1.000000
15402.367353	0.091118	0.563774	-0.026259	81.392319	3.277933	40.133541	0.438722	0.000000	1.307648	0.000000	0.000000	0.000000	-0.032406	-0.009194	-0.031938	0.000000	0.000000	2.000000	177.000000	1.000000
15402.370687	0.091118	0.563774	-0.026259	81.664917	2.927893	39.792572	0.438722	0.000000	1.307648	0.000000	0.000000	0.000000	-0.032406	-0.009194	-0.031938	0.000000	0.000000	2.000000	177.000000	1.000000
15402.374020	0.091118	0.563774	-0.026259	81.664917	2.927893	39.792572	0.438722	0.000000	1.307648	0.000000	0.000000	0.000000	-0.032406	-0.009194	-0.031938	0.000000	0.000000	2.000000	177.000000	1.000000
15402.377353	0.091118	0.563774	-0.026259	81.664917	2.927893	39.792572	0.438722	0.000000	1.307648	0.000000	0.000000	0.000000	-0.032406	-0.009194	-0.031938	0.000000	0.000000	2.000000	177.000000	1.000000
15402.380687	0.091024	0.563633	-0.026296	81.918327	2.582499	39.455799	0.444123	0.000000	1.312971	0.000000	0.000000	0.000000	-0.027976	-0.042208	-0.011031	0.000000	0.000000	2.000000	177.000000	1.000000
15402.384020	0.091024	0.563633	-0.026296	81.918327	2.582499	39.455799	0.444123	0.000000	1.312971	0.000000	0.000000	0.000000	-0.027976	-0.042208	-0.011031	0.000000	0.000000	2.000000	177.000000	1.000000
15402.387353	0.091024	0.563633	-0.026296	81.918327	2.582499	39.455799	0.444123	0.000000	1.312971	0.000000	0.000000	0.000000	-0.027976	-0.042208	-0.011031	0.000000	0.000000	2.000000	177.000000	1.000000
15402.390687	0.091024	0.563633	-0.026296	82.154968	2.246735	39.122860	0.448785	0.000000	1.314809	0.000000	0.000000	0.000000	-0.027976	-0.042208	-0.011031	0.000000	0.000000	2.000000	177.000000	1.000000
15402.394020	0.091035	0.563506	-0.026244	82.154968	2.246735	39.122860	0.448785	0.000000	1.314809	0.000000	0.000000	0.000000	0.003291	-0.038186	0.015572	0.000000	0.000000	2.000000	177.000000	1.000000
15402.397353	0.091035	0.563506	-0.026244	82.154968	2.246735	39.122860	0.448785	0.000000	1.314809	0.000000	0.000000	0.000000	0.003291	-0.038186	0.015572	0.000000	0.000000	2.000000	177.000000	1.000000
15402.400687	0.091035	0.563506	-0.026244	82.350449	1.954185	38.832527	0.448237	0.000000	1.312214	0.000000	0.000000	0.000000	0.003291	-0.038186	0.015572	0.000000	0.000000	2.000000	177.000000	1.000000
15402.404020	0.091054	0.563323	-0.026158	82.350449	1.954185	38.832527	0.448237	0.000000	1.312214	0.000000	0.000000	0.000000	0.005494	-0.054685	0.026006	0.000000	0.000000	2.000000	177.000000	1.000000
15402.407353	0.091054	0.563323	-0.026158	82.350449	1.954185	38.832527	0.448237	0.000000	1.312214	0.000000	0.000000	0.000000	0.005494	-0.054685	0.026006	0.000000	0.000000	2.000000	177.000000	1.000000
15402.410687	0.091054	0.563323	-0.026158	82.514809	1.697709	38.577805	0.447321	0.000000	1.307880	0.000000	0.000000	0.000000	0.005494	-0.054685	0.026006	0.000000	0.000000	2.000000	177.000000	1.000000
15402.414020	0.091054	0.563323	-0.026158	82.514809	1.697709	38.577805	0.447321	0.000000	1.307880	0.000000	0.000000	0.000000	0.005494	-0.054685	0.026006	0.000000	0.000000	2.000000	177.000000	1.000000
15402.417353	0.091082	0.563127	-0.026024	82.514809	1.697709	38.577805	0.447321	0.000000	1.307880	0.000000	0.000000	0.000000	0.008464	-0.058908	0.040065	0.000000	0.000000	2.000000	177.000000	1.000000
15402.420687	0.091082	0.563127	-0.026024	82.650146	1.468711	38.348255	0.447321	0.000000	1.307880	0.000000	0.000000	0.000000	0.008464	-0.058908	0.040065	0.000000	0.000000	2.000000	177.000000	1.000000
15402.424020	0.091082	0.563127	-0.026024	82.650146	1.468711	38.348255	0.447321	0.000000	1.307880	0.000000	0.000000	0.000000	0.008464	-0.058908	0.040065	0.000000	0.000000	2.000000	177.000000	1.000000
15402.427353	0.091082	0.563127	-0.026024	82.650146	1.468711	38.348255	0.447321	0.000000	1.307880	0.000000	0.000000	0.000000	0.008464	-0.058908	0.040065	0.000000	0.000000	2.000000	177.000000	1.000000
15402.430687	0.091155	0.562637	-0.025577	82.735909	1.325743	38.208572	0.445910	0.000000	1.301202	0.000000	0.000000	0.000000	0.021882	-0.147077	0.133994	0.000000	0.000000	2.000000	177.000000	1.000000
15402.434020	0.091155	0.562637	-0.025577	82.735909	1.325743	38.208572	0.445910	0.000000	1.301202	0.000000	0.000000	0.000000	-0.000000	-0.000003	-0.000000	0.000000	0.000000	2.000000	177.000000	1.000000
15402.437353	0.091155	0.562637	-0.025577	82.735909	1.325743	38.208572	0.445910	0.000000	1.301202	0.000000	0.000000	0.000000	-0.000000	-0.000003	-0.000000	0.000000	0.000000	2.000000	177.000000	1.000000
15402.440687	0.091155	0.562637	-0.025577	82.783653	1.238709	38.119698	0.442263	0.000000	1.278870	0.000000	0.000000	0.000000	-0.000000	-0.000003	-0.000000	0.000000	0.000000	2.000000	177.000000	1.000000
15402.444020	0.091155	0.562637	-0.025577	82.783653	1.238709	38.119698	0.442263	0.000000	1.278870	0.000000	0.000000	0.000000	-0.000000	-0.000003	-0.000000	0.000000	0.000000	2.000000	177.000000	1.000000
15402.447353	0.091194	0.562350	-0.025288	82.783653	1.238709	38.119698	0.442263	0.000000	1.278870	0.000000	0.000000	0.000000	0.011918	-0.086172	0.086855	0.000000	0.000000	2.000000	177.000000	1.000000
15402.450687	0.091194	0.562350	-0.025288	82.812935	1.136729	38.011135	0.442263	0.000000	1.278870	0.000000	0.000000	0.000000	0.011918	-0.086172	0.086855	0.000000	0.000000	2.000000	177.000000	1.000000
15402.454020	0.091194	0.562350	-0.025288	82.812935	1.136729	38.011135	0.442263	0.000000	1.278870	0.000000	0.000000	0.000000	0.011918	-0.086172	0.086855	0.000000	0.000000	2.000000	177.000000	1.000000
15402.457353	0.091194	0.562350	-0.025288	82.812935	1.136729	38.011135	0.442263	0.000000	1.278870	0.000000	0.000000	0.000000	0.011918	-0.086172	0.086855	0.000000	0.000000	2.000000	177.000000	1.000000
15402.460687	0.091308	0.561635	-0.024547	82.846809	0.968361	37.829872	0.440277	0.000000	1.264394	0.000000	0.000000	0.000000	0.034087	-0.214400	0.222409	0.000000	0.000000	2.000000	177.000000	1.000000
15402.464020	0.091308	0.561635	-0.024547	82.846809	0.968361	37.829872	0.440277	0.000000	1.264394	0.000000	0.000000	0.000000	0.000001	-0.000002	0.000000	0.000000	0.000000	2.000000	177.000000	1.000000
15402.467353	0.091308	0.561635	-0.024547	82.846809	0.968361	37.829872	0.440277	0.000000	1.264394	0.000000	0.000000	0.000000	0.000001	-0.000002	0.000000	0.000000	0.000000	2.000000	177.000000	1.000000
15402.470687	0.091308	0.561635	-0.024547	82.879166	0.744791	37.584461	0.434596	0.000000	1.227326	0.000000	0.000000	0.000000	0.000001	-0.000002	0.000000	0.000000	0.000000	2.000000	177.000000	1.000000
15402.474020	0.091308	0.561635	-0.024547	82.879166	0.744791	37.584461	0.434596	0.000000	1.227326	0.000000	0.000000	0.000000	0.000001	-0.000002	0.000000	0.000000	0.000000	2.000000	177.000000	1.000000
15402.477353	0.091331	0.561221	-0.024133	82.879166	0.744791	37.584461	0.434596	0.000000	1.227326	0.000000	0.000000	0.000000	0.006851	-0.124148	0.124026	0.000000	0.000000	2.000000	177.000000	1.000000
15402.480687	0.091331	0.561221	-0.024133	82.920242	0.488132	37.309471	0.434596	0.000000	1.227326	0.000000	0.000000	0.000000	0.006851	-0.124148	0.124026	0.000000	0.000000	2.000000	177.000000	1.000000
15402.484020	0.091340	0.560751	-0.023681	82.920242	0.488132	37.309471	0.434596	0.000000	1.227326	0.000000	0.000000	0.000000	0.002793	-0.141025	0.135547	0.000000	0.000000	2.000000	177.000000	1.000000
15402.487353	0.091340	0.560751	-0.023681	82.920242	0.488132	37.309471	0.434596	0.000000	1.227326	0.000000	0.000000	0.000000	0.002793	-0.141025	0.135547	0.000000	0.000000	2.000000	177.000000	1.000000
15402.490687	0.091340	0.560751	-0.023681	82.967957	0.237350	37.046570	0.432989	0.000000	1.184064	0.000000	0.000000	0.000000	0.002793	-0.141025	0.135547	0.000000	0.000000	2.000000	177.000000	1.000000
15402.494020	0.091340	0.560751	-0.023681	82.967957	0.237350	37.046570	0.432989	0.000000	1.184064	0.000000	0.000000	0.000000	0.002793	-0.141025	0.135547	0.000000	0.000000	2.000000	177.000000	1.000000
15402.497353	0.091352	0.560232	-0.023219	82.967957	0.237350	37.046570	0.432989	0.000000	1.184064	0.000000	0.000000	0.000000	0.003405	-0.155872	0.138694	0.000000	0.000000	2.000000	177.000000	1.000000
15402.500687	0.091352	0.560232	-0.023219	83.024277	0.065491	36.871418	0.432989	0.000000	1.184064	0.000000	0.000000	0.000000	0.003405	-0.155872	0.138694	0.000000	0.000000	2.000000	177.000000	1.000000
15402.504020	0.091375	0.559648	-0.022700	83.024277	0.065491	36.871418	0.432989	0.000000	1.184064	0.000000	0.000000	0.000000	0.006954	-0.175086	0.155823	0.000000	0.000000	2.000000	177.000000	1.000000
15402.507353	0.091375	0.559648	-0.022700	83.024277	0.065491	36.871418	0.432989	0.000000	1.184064	0.000000	0.000000	0.000000	0.006954	-0.175086	0.155823	0.000000	0.000000	2.000000	177.000000	1.000000
15402.510687	0.091375	0.559648	-0.022700	83.088264	-0.061951	36.746780	0.431262	0.000000	1.134977	0.000000	0.000000	0.000000	0.006954	-0.175086	0.155823	0.000000	0.000000	2.000000	177.000000	1.000000
15402.514020	0.091375	0.559648	-0.022700	83.088264	-0.061951	36.746780	0.431262	0.000000	1.134977	0.000000	0.000000	0.000000	0.006954	-0.175086	0.155823	0.000000	0.000000	2.000000	177.000000	1.000000
15402.517353	0.091462	0.559014	-0.022183	83.088264	-0.061951	36.746780	0.431262	0.000000	1.134977	0.000000	0.000000	0.000000	0.026116	-0.190072	0.154941	0.000000	0.000000	2.000000	177.000000	1.000000
15402.520687	0.091462	0.559014	-0.022183	83.155617	-0.180594	36.627247	0.431262	0.000000	1.134977	0.000000	0.000000	0.000000	0.026116	-0.190072	0.154941	0.000000	0.000000	2.000000	177.000000	1.000000
15402.524020	0.091575	0.558348	-0.021643	83.155617	-0.180594	36.627247	0.431262	0.000000	1.134977	0.000000	0.000000	0.000000	0.034055	-0.199981	0.161981	0.000000	0.000000	2.000000	177.000000	1.000000
15402.527353	0.091575	0.558348	-0.021643	83.155617	-0.180594	36.627247	0.431262	0.000000	1.134977	0.000000	0.000000	0.000000	0.034055	-0.199981	0.161981	0.000000	0.000000	2.000000	177.000000	1.000000
15402.530687	0.091575	0.558348	-0.021643	83.229111	-0.312733	36.494198	0.421234	0.000000	1.082157	0.000000	0.000000	0.000000	0.034055	-0.199981	0.161981	0.000000	0.000000	2.000000	177.000000	1.000000
15402.534020	0.091575	0.558348	-0.021643	83.229111	-0.312733	36.494198	0.421234	0.000000	1.082157	0.000000	0.000000	0.000000	0.034055	-0.199981	0.161981	0.000000	0.000000	2.000000	177.000000	1.000000
15402.537353	0.091687	0.557614	-0.021112	83.229111	-0.312733	36.494198	0.421234	0.000000	1.082157	0.000000	0.000000	0.000000	0.033534	-0.220143	0.159491	0.000000	0.000000	2.000000	177.000000	1.000000
15402.540687	0.091687	0.557614	-0.021112	83.308571	-0.456414	36.346775	0.421234	0.000000	1.082157	0.000000	0.000000	0.000000	0.033534	-0.220143	0.159491	0.000000	0.000000	2.000000	177.000000	1.000000
15402.544020	0.091825	0.556846	-0.020557	83.308571	-0.456414	36.346775	0.421234	0.000000	1.082157	0.000000	0.000000	0.000000	0.041477	-0.230224	0.166400	0.000000	0.000000	2.000000	177.000000	1.000000
15402.547353	0.091825	0.556846	-0.020557	83.308571	-0.456414	36.346775	0.421234	0.000000	1.082157	0.000000	0.000000	0.000000	0.041477	-0.230224	0.166400	0.000000	0.000000	2.000000	177.000000	1.000000
15402.550687	0.091825	0.556846	-0.020557	83.390839	-0.623679	36.176659	0.408732	0.000000	1.027842	0.000000	0.000000	0.000000	0.041477	-0.230224	0.166400	0.000000	0.000000	2.000000	177.000000	1.000000
15402.554020	0.091825	0.556846	-0.020557	83.390839	-0.623679	36.176659	0.408732	0.000000	1.027842	0.000000	0.000000	0.000000	0.041477	-0.230224	0.166400	0.000000	0.000000	2.000000	177.000000	1.000000
15402.557353	0.091944	0.556053	-0.019994	83.390839	-0.623679	36.176659	0.408732	0.000000	1.027842	0.000000	0.000000	0.000000	0.035515	-0.238093	0.168877	0.000000	0.000000	2.000000	177.000000	1.000000
15402.560687	0.091944	0.556053	-0.019994	83.476349	-0.786862	36.009682	0.408732	0.000000	1.027842	0.000000	0.000000	0.000000	0.035515	-0.238093	0.168877	0.000000	0.000000	2.000000	177.000000	1.000000
15402.564020	0.092089	0.555225	-0.019408	83.476349	-0.786862	36.009682	0.408732	0.000000	1.027842	0.000000	0.000000	0.000000	0.043456	-0.248275	0.175681	0.000000	0.000000	2.000000	177.000000	1.000000
15402.567353	0.092089	0.555225	-0.019408	83.476349	-0.786862	36.009682	0.408732	0.000000	1.027842	0.000000	0.000000	0.000000	0.043456	-0.248275	0.175681	0.000000	0.000000	2.000000	177.000000	1.000000
15402.570687	0.092089	0.555225	-0.019408	83.561844	-0.957134	35.838329	0.395570	0.000000	0.970415	0.000000	0.000000	0.000000	0.043456	-0.248275	0.175681	0.000000	0.000000	2.000000	177.000000	1.000000
15402.574020	0.092217	0.554388	-0.018797	83.561844	-0.957134	35.838329	0.395570	0.000000	0.970415	0.000000	0.000000	0.000000	0.038596	-0.251176	0.183490	0.000000	0.000000	2.000000	177.000000	1.000000
15402.577353	0.092217	0.554388	-0.018797	83.561844	-0.957134	35.838329	0.395570	0.000000	0.970415	0.000000	0.000000	0.000000	0.038596	-0.251176	0.183490	0.000000	0.000000	2.000000	177.000000	1.000000
15402.580687	0.092217	0.554388	-0.018797	83.650291	-1.135630	35.655956	0.389137	0.000000	0.939834	0.000000	0.000000	0.000000	0.038596	-0.251176	0.183490	0.000000	0.000000	2.000000	177.000000	1.000000
15402.584020	0.092367	0.553524	-0.018186	83.650291	-1.135630	35.655956	0.389137	0.000000	0.939834	0.000000	0.000000	0.000000	0.045070	-0.259218	0.183225	0.000000	0.000000	2.000000	177.000000	1.000000
15402.587353	0.092367	0.553524	-0.018186	83.650291	-1.135630	35.655956	0.389137	0.000000	0.939834	0.000000	0.000000	0.000000	0.045070	-0.259218	0.183225	0.000000	0.000000	2.000000	177.000000	1.000000
15402.590687	0.092367	0.553524	-0.018186	83.741760	-1.328502	35.461914	0.381626	0.000000	0.909296	0.000000	0.000000	0.000000	0.045070	-0.259218	0.183225	0.000000	0.000000	2.000000	177.000000	1.000000
15402.594020	0.092493	0.552641	-0.017591	83.741760	-1.328502	35.461914	0.381626	0.000000	0.909296	0.000000	0.000000	0.000000	0.037573	-0.264890	0.178578	0.000000	0.000000	2.000000	177.000000	1.000000
15402.597353	0.092493	0.552641	-0.017591	83.741760	-1.328502	35.461914	0.381626	0.000000	0.909296	0.000000	0.000000	0.000000	0.037573	-0.264890	0.178578	0.000000	0.000000	2.000000	177.000000	1.000000
15402.600687	0.092493	0.552641	-0.017591	83.833122	-1.527072	35.262165	0.375364	0.000000	0.879533	0.000000	0.000000	0.000000	0.037573	-0.264890	0.178578	0.000000	0.000000	2.000000	177.000000	1.000000
15402.604020	0.092627	0.551740	-0.016951	83.833122	-1.527072	35.262165	0.375364	0.000000	0.879533	0.000000	0.000000	0.000000	0.040388	-0.270277	0.191959	0.000000	0.000000	2.000000	177.000000	1.000000
15402.607353	0.092627	0.551740	-0.016951	83.833122	-1.527072	35.262165	0.375364	0.000000	0.879533	0.000000	0.000000	0.000000	0.040388	-0.270277	0.191959	0.000000	0.000000	2.000000	177.000000	1.000000
15402.610687	0.092627	0.551740	-0.016951	83.924431	-1.731642	35.056408	0.368632	0.000000	0.847540	0.000000	0.000000	0.000000	0.040388	-0.270277	0.191959	0.000000	0.000000	2.000000	177.000000	1.000000
15402.614020	0.092762	0.550837	-0.016313	83.924431	-1.731642	35.056408	0.368632	0.000000	0.847540	0.000000	0.000000	0.000000	0.040268	-0.271015	0.191391	0.000000	0.000000	2.000000	177.000000	1.000000
15402.617353	0.092762	0.550837	-0.016313	83.924431	-1.731642	35.056408	0.368632	0.000000	0.847540	0.000000	0.000000	0.000000	0.040268	-0.271015	0.191391	0.000000	0.000000	2.000000	177.000000	1.000000
15402.620687	0.092762	0.550837	-0.016313	84.015717	-1.939747	34.844440	0.361921	0.000000	0.815642	0.000000	0.000000	0.000000	0.040268	-0.271015	0.191391	0.000000	0.000000	2.000000	177.000000	1.000000
15402.624020	0.092916	0.549931	-0.015681	84.015717	-1.939747	34.844440	0.361921	0.000000	0.815642	0.000000	0.000000	0.000000	0.046435	-0.271769	0.189496	0.000000	0.000000	2.000000	177.000000	1.000000
15402.627353	0.092916	0.549931	-0.015681	84.015717	-1.939747	34.844440	0.361921	0.000000	0.815642	0.000000	0.000000	0.000000	0.046435	-0.271769	0.189496	0.000000	0.000000	2.000000	177.000000	1.000000
15402.630687	0.092916	0.549931	-0.015681	84.103821	-2.149757	34.633305	0.354182	0.000000	0.784059	0.000000	0.000000	0.000000	0.046435	-0.271769	0.189496	0.000000	0.000000	2.000000	177.000000	1.000000
15402.634020	0.093054	0.549039	-0.015029	84.103821	-2.149757	34.633305	0.354182	0.000000	0.784059	0.000000	0.000000	0.000000	0.041186	-0.267507	0.195712	0.000000	0.000000	2.000000	177.000000	1.000000
15402.637353	0.093054	0.549039	-0.015029	84.103821	-2.149757	34.633305	0.354182	0.000000	0.784059	0.000000	0.000000	0.000000	0.041186	-0.267507	0.195712	0.000000	0.000000	2.000000	177.000000	1.000000
15402.640687	0.093054	0.549039	-0.015029	84.194847	-2.368309	34.408142	0.347317	0.000000	0.751440	0.000000	0.000000	0.000000	0.041186	-0.267507	0.195712	0.000000	0.000000	2.000000	177.000000	1.000000
15402.644020	0.093229	0.548128	-0.014405	84.194847	-2.368309	34.408142	0.347317	0.000000	0.751440	0.000000	0.000000	0.000000	0.052529	-0.273231	0.187021	0.000000	0.000000	2.000000	177.000000	1.000000
15402.647353	0.093229	0.548128	-0.014405	84.194847	-2.368309	34.408142	0.347317	0.000000	0.751440	0.000000	0.000000	0.000000	0.052529	-0.273231	0.187021	0.000000	0.000000	2.000000	177.000000	1.000000
15402.650687	0.093229	0.548128	-0.014405	84.289238	-2.588637	34.182938	0.338562	0.000000	0.720270	0.000000	0.000000	0.000000	0.052529	-0.273231	0.187021	0.000000	0.000000	2.000000	177.000000	1.000000
15402.654020	0.093416	0.547207	-0.013830	84.289238	-2.588637	34.182938	0.338562	0.000000	0.720270	0.000000	0.000000	0.000000	0.056143	-0.276493	0.172691	0.000000	0.000000	2.000000	177.000000	1.000000
15402.657353	0.093416	0.547207	-0.013830	84.289238	-2.588637	34.182938	0.338562	0.000000	0.720270	0.000000	0.000000	0.000000	0.056143	-0.276493	0.172691	0.000000	0.000000	2.000000	177.000000	1.000000
15402.660687	0.093416	0.547207	-0.013830	84.386124	-2.832623	33.926842	0.329205	0.000000	0.691488	0.000000	0.000000	0.000000	0.056143	-0.276493	0.172691	0.000000	0.000000	2.000000	177.000000	1.000000
15402.664020	0.093594	0.546275	-0.013297	84.386124	-2.832623	33.926842	0.329205	0.000000	0.691488	0.000000	0.000000	0.000000	0.053451	-0.279631	0.159680	0.000000	0.000000	2.000000	177.000000	1.000000
15402.667353	0.093594	0.546275	-0.013297	84.386124	-2.832623	33.926842	0.329205	0.000000	0.691488	0.000000	0.000000	0.000000	0.053451	-0.279631	0.159680	0.000000	0.000000	2.000000	177.000000	1.000000
15402.670687	0.093594	0.546275	-0.013297	84.482956	-3.082826	33.661774	0.320297	0.000000	0.664875	0.000000	0.000000	0.000000	0.053451	-0.279631	0.159680	0.000000	0.000000	2.000000	177.000000	1.000000
15402.674020	0.093821	0.545365	-0.012850	84.482956	-3.082826	33.661774	0.320297	0.000000	0.664875	0.000000	0.000000	0.000000	0.067981	-0.272793	0.134326	0.000000	0.000000	2.000000	177.000000	1.000000
15402.677353	0.093821	0.545365	-0.012850	84.482956	-3.082826	33.661774	0.320297	0.000000	0.664875	0.000000	0.000000	0.000000	0.067981	-0.272793	0.134326	0.000000	0.000000	2.000000	177.000000	1.000000
15402.680687	0.093821	0.545365	-0.012850	84.579643	-3.337027	33.387295	0.308967	0.000000	0.642487	0.000000	0.000000	0.000000	0.067981	-0.272793	0.134326	0.000000	0.000000	2.000000	177.000000	1.000000
15402.684020	0.093821	0.545365	-0.012850	84.579643	-3.337027	33.387295	0.308967	0.000000	0.642487	0.000000	0.000000	0.000000	0.067981	-0.272793	0.134326	0.000000	0.000000	2.000000	177.000000	1.000000
15402.687353	0.094029	0.544463	-0.012491	84.579643	-3.337027	33.387295	0.308967	0.000000	0.642487	0.000000	0.000000	0.000000	0.062394	-0.270715	0.107510	0.000000	0.000000	2.000000	177.000000	1.000000
15402.690687	0.094029	0.544463	-0.012491	84.676155	-3.606601	33.102863	0.308967	0.000000	0.642487	0.000000	0.000000	0.000000	0.062394	-0.270715	0.107510	0.000000	0.000000	2.000000	177.000000	1.000000
15402.694020	0.094221	0.543609	-0.012209	84.676155	-3.606601	33.102863	0.308967	0.000000	0.642487	0.000000	0.000000	0.000000	0.057666	-0.256064	0.084856	0.000000	0.000000	2.000000	177.000000	1.000000
15402.697353	0.094221	0.543609	-0.012209	84.676155	-3.606601	33.102863	0.308967	0.000000	0.642487	0.000000	0.000000	0.000000	0.057666	-0.256064	0.084856	0.000000	0.000000	2.000000	177.000000	1.000000
15402.700687	0.094221	0.543609	-0.012209	84.773033	-3.872398	32.824032	0.288957	0.000000	0.610426	0.000000	0.000000	0.000000	0.057666	-0.256064	0.084856	0.000000	0.000000	2.000000	177.000000	1.000000
15402.704020	0.094221	0.543609	-0.012209	84.773033	-3.872398	32.824032	0.288957	0.000000	0.610426	0.000000	0.000000	0.000000	0.057666	-0.256064	0.084856	0.000000	0.000000	2.000000	177.000000	1.000000
15402.707353	0.094371	0.542813	-0.012019	84.773033	-3.872398	32.824032	0.288957	0.000000	0.610426	0.000000	0.000000	0.000000	0.045136	-0.238735	0.056739	0.000000	0.000000	2.000000	177.000000	1.000000
15402.710687	0.094371	0.542813	-0.012019	84.866341	-4.158974	32.528111	0.288957	0.000000	0.610426	0.000000	0.000000	0.000000	0.045136	-0.238735	0.056739	0.000000	0.000000	2.000000	177.000000	1.000000
15402.714020	0.094470	0.542034	-0.011869	84.866341	-4.158974	32.528111	0.288957	0.000000	0.610426	0.000000	0.000000	0.000000	0.029467	-0.233790	0.045221	0.000000	0.000000	2.000000	177.000000	1.000000
15402.717353	0.094470	0.542034	-0.011869	84.866341	-4.158974	32.528111	0.288957	0.000000	0.610426	0.000000	0.000000	0.000000	0.029467	-0.233790	0.045221	0.000000	0.000000	2.000000	177.000000	1.000000
15402.720687	0.094470	0.542034	-0.011869	84.959427	-4.456511	32.221169	0.276523	0.000000	0.593432	0.000000	0.000000	0.000000	0.029467	-0.233790	0.045221	0.000000	0.000000	2.000000	177.000000	1.000000
15402.724020	0.094470	0.542034	-0.011869	84.959427	-4.456511	32.221169	0.276523	0.000000	0.593432	0.000000	0.000000	0.000000	0.029467	-0.233790	0.045221	0.000000	0.000000	2.000000	177.000000	1.000000
15402.727353	0.094532	0.541280	-0.011784	84.959427	-4.456511	32.221169	0.276523	0.000000	0.593432	0.000000	0.000000	0.000000	0.018669	-0.226236	0.025501	0.000000	0.000000	2.000000	177.000000	1.000000
15402.730687	0.094532	0.541280	-0.011784	85.050346	-4.730587	31.946852	0.276523	0.000000	0.593432	0.000000	0.000000	0.000000	0.018669	-0.226236	0.025501	0.000000	0.000000	2.000000	177.000000	1.000000
15402.734020	0.094583	0.540568	-0.011750	85.050346	-4.730587	31.946852	0.276523	0.000000	0.593432	0.000000	0.000000	0.000000	0.015386	-0.213629	0.010024	0.000000	0.000000	2.000000	177.000000	1.000000
15402.737353	0.094583	0.540568	-0.011750	85.050346	-4.730587	31.946852	0.276523	0.000000	0.593432	0.000000	0.000000	0.000000	0.015386	-0.213629	0.010024	0.000000	0.000000	2.000000	177.000000	1.000000
15402.740687	0.094583	0.540568	-0.011750	85.139412	-4.958591	31.724094	0.270848	0.000000	0.587512	0.000000	0.000000	0.000000	0.015386	-0.213629	0.010024	0.000000	0.000000	2.000000	177.000000	1.000000
15402.744020	0.094583	0.540568	-0.011750	85.139412	-4.958591	31.724094	0.270848	0.000000	0.587512	0.000000	0.000000	0.000000	0.015386	-0.213629	0.010024	0.000000	0.000000	2.000000	177.000000	1.000000
15402.747353	0.094586	0.539889	-0.011736	85.139412	-4.958591	31.724094	0.270848	0.000000	0.587512	0.000000	0.000000	0.000000	0.000887	-0.203595	0.004181	0.000000	0.000000	2.000000	177.000000	1.000000
15402.750687	0.094586	0.539889	-0.011736	85.224556	-5.131299	31.564787	0.270848	0.000000	0.587512	0.000000	0.000000	0.000000	0.000887	-0.203595	0.004181	0.000000	0.000000	2.000000	177.000000	1.000000
15402.754020	0.094582	0.539269	-0.011755	85.224556	-5.131299	31.564787	0.270848	0.000000	0.587512	0.000000	0.000000	0.000000	-0.001195	-0.186015	-0.005628	0.000000	0.000000	2.000000	177.000000	1.000000
15402.757353	0.094582	0.539269	-0.011755	85.224556	-5.131299	31.564787	0.270848	0.000000	0.587512	0.000000	0.000000	0.000000	-0.001195	-0.186015	-0.005628	0.000000	0.000000	2.000000	177.000000	1.000000
15402.760687	0.094582	0.539269	-0.011755	85.298096	-5.194940	31.521938	0.270899	0.000000	0.587753	0.000000	0.000000	0.000000	-0.001195	-0.186015	-0.005628	0.000000	0.000000	2.000000	177.000000	1.000000
15402.764020	0.094582	0.539269	-0.011755	85.298096	-5.194940	31.521938	0.270899	0.000000	0.587753	0.000000	0.000000	0.000000	-0.001195	-0.186015	-0.005628	0.000000	0.000000	2.000000	177.000000	1.000000
15402.767353	0.094567	0.538692	-0.011825	85.298096	-5.194940	31.521938	0.270899	0.000000	0.587753	0.000000	0.000000	0.000000	-0.004444	-0.173322	-0.020939	0.000000	0.000000	2.000000	177.000000	1.000000
15402.770687	0.094567	0.538692	-0.011825	85.352531	-5.095666	31.653696	0.270899	0.000000	0.587753	0.000000	0.000000	0.000000	-0.004444	-0.173322	-0.020939	0.000000	0.000000	2.000000	177.000000	1.000000
15402.774020	0.094542	0.538188	-0.011839	85.352531	-5.095666	31.653696	0.270899	0.000000	0.587753	0.000000	0.000000	0.000000	-0.007561	-0.151188	-0.004380	0.000000	0.000000	2.000000	177.000000	1.000000
15402.777353	0.094542	0.538188	-0.011839	85.352531	-5.095666	31.653696	0.270899	0.000000	0.587753	0.000000	0.000000	0.000000	-0.007561	-0.151188	-0.004380	0.000000	0.000000	2.000000	177.000000	1.000000
15402.780687	0.094542	0.538188	-0.011839	85.379883	-4.933665	31.839836	0.272900	0.000000	0.591973	0.000000	0.000000	0.000000	-0.007561	-0.151188	-0.004380	0.000000	0.000000	2.000000	177.000000	1.000000
15402.784020	0.094542	0.538188	-0.011839	85.379883	-4.933665	31.839836	0.272900	0.000000	0.591973	0.000000	0.000000	0.000000	-0.007561	-0.151188	-0.004380	0.000000	0.000000	2.000000	177.000000	1.000000
15402.787353	0.094536	0.537733	-0.011868	85.379883	-4.933665	31.839836	0.272900	0.000000	0.591973	0.000000	0.000000	0.000000	-0.001798	-0.136213	-0.008474	0.000000	0.000000	2.000000	177.000000	1.000000
15402.790687	0.094536	0.537733	-0.011868	85.378052	-4.848707	31.928867	0.272900	0.000000	0.591973	0.000000	0.000000	0.000000	-0.001798	-0.136213	-0.008474	0.000000	0.000000	2.000000	177.000000	1.000000
15402.794020	0.094536	0.537733	-0.011868	85.378052	-4.848707	31.928867	0.272900	0.000000	0.591973	0.000000	0.000000	0.000000	-0.001798	-0.136213	-0.008474	0.000000	0.000000	2.000000	177.000000	1.000000
15402.797353	0.094536	0.537733	-0.011868	85.378052	-4.848707	31.928867	0.272900	0.000000	0.591973	0.000000	0.000000	0.000000	-0.001798	-0.136213	-0.008474	0.000000	0.000000	2.000000	177.000000	1.000000
15402.800687	0.094521	0.536985	-0.012043	85.371956	-4.800690	31.975477	0.273199	0.000000	0.593385	0.000000	0.000000	0.000000	-0.004533	-0.224571	-0.052566	0.000000	0.000000	2.000000	177.000000	1.000000
15402.804020	0.094521	0.536985	-0.012043	85.371956	-4.800690	31.975477	0.273199	0.000000	0.593385	0.000000	0.000000	0.000000	0.000000	0.000001	-0.000000	0.000000	0.000000	2.000000	177.000000	1.000000
15402.807353	0.094521	0.536985	-0.012043	85.371956	-4.800690	31.975477	0.273199	0.000000	0.593385	0.000000	0.000000	0.000000	0.000000	0.000001	-0.000000	0.000000	0.000000	2.000000	177.000000	1.000000
15402.810687	0.094521	0.536985	-0.012043	85.390572	-4.855938	31.916620	0.273955	0.000000	0.602146	0.000000	0.000000	0.000000	0.000000	0.000001	-0.000000	0.000000	0.000000	2.000000	177.000000	1.000000
15402.814020	0.094521	0.536985	-0.012043	85.390572	-4.855938	31.916620	0.273955	0.000000	0.602146	0.000000	0.000000	0.000000	0.000000	0.000001	-0.000000	0.000000	0.000000	2.000000	177.000000	1.000000
15402.817353	0.094491	0.536690	-0.012185	85.390572	-4.855938	31.916620	0.273955	0.000000	0.602146	0.000000	0.000000	0.000000	-0.009061	-0.088347	-0.042674	0.000000	0.000000	2.000000	177.000000	1.000000
15402.820687	0.094491	0.536690	-0.012185	85.430183	-5.005507	31.766470	0.273955	0.000000	0.602146	0.000000	0.000000	0.000000	-0.009061	-0.088347	-0.042674	0.000000	0.000000	2.000000	177.000000	1.000000
15402.824020	0.094491	0.536690	-0.012185	85.430183	-5.005507	31.766470	0.273955	0.000000	0.602146	0.000000	0.000000	0.000000	-0.009061	-0.088347	-0.042674	0.000000	0.000000	2.000000	177.000000	1.000000
15402.827353	0.094491	0.536690	-0.012185	85.430183	-5.005507	31.766470	0.273955	0.000000	0.602146	0.000000	0.000000	0.000000	-0.009061	-0.088347	-0.042674	0.000000	0.000000	2.000000	177.000000	1.000000
15402.830687	0.094422	0.536270	-0.012610	85.461021	-5.120100	31.648741	0.275465	0.000000	0.609259	0.000000	0.000000	0.000000	-0.020467	-0.126155	-0.127554	0.000000	0.000000	2.000000	177.000000	1.000000
15402.834020	0.094422	0.536270	-0.012610	85.461021	-5.120100	31.648741	0.275465	0.000000	0.609259	0.000000	0.000000	0.000000	-0.020467	-0.126155	-0.127554	0.000000	0.000000	2.000000	177.000000	1.000000
15402.837353	0.094422	0.536270	-0.012610	85.461021	-5.120100	31.648741	0.275465	0.000000	0.609259	0.000000	0.000000	0.000000	-0.020467	-0.126155	-0.127554	0.000000	0.000000	2.000000	177.000000	1.000000
15402.840687	0.094422	0.536270	-0.012610	85.488678	-5.227258	31.541145	0.278876	0.000000	0.630518	0.000000	0.000000	0.000000	-0.020467	-0.126155	-0.127554	0.000000	0.000000	2.000000	177.000000	1.000000
15402.844020	0.094363	0.536144	-0.012889	85.488678	-5.227258	31.541145	0.278876	0.000000	0.630518	0.000000	0.000000	0.000000	-0.017733	-0.037868	-0.083500	0.000000	0.000000	2.000000	177.000000	1.000000
15402.847353	0.094363	0.536144	-0.012889	85.488678	-5.227258	31.541145	0.278876	0.000000	0.630518	0.000000	0.000000	0.000000	-0.017733	-0.037868	-0.083500	0.000000	0.000000	2.000000	177.000000	1.000000
15402.850687	0.094363	0.536144	-0.012889	85.510353	-5.312000	31.456047	0.281832	0.000000	0.644434	0.000000	0.000000	0.000000	-0.017733	-0.037868	-0.083500	0.000000	0.000000	2.000000	177.000000	1.000000
15402.854020	0.094363	0.536144	-0.012889	85.510353	-5.312000	31.456047	0.281832	0.000000	0.644434	0.000000	0.000000	0.000000	-0.017733	-0.037868	-0.083500	0.000000	0.000000	2.000000	177.000000	1.000000
15402.857353	0.094311	0.536075	-0.013134	85.510353	-5.312000	31.456047	0.281832	0.000000	0.644434	0.000000	0.000000	0.000000	-0.015627	-0.020723	-0.073580	0.000000	0.000000	2.000000	177.000000	1.000000
15402.860687	0.094311	0.536075	-0.013134	85.525345	-5.374248	31.396385	0.281832	0.000000	0.644434	0.000000	0.000000	0.000000	-0.015627	-0.020723	-0.073580	0.000000	0.000000	2.000000	177.000000	1.000000
15402.864020	0.094311	0.536075	-0.013134	85.525345	-5.374248	31.396385	0.281832	0.000000	0.644434	0.000000	0.000000	0.000000	-0.015627	-0.020723	-0.073580	0.000000	0.000000	2.000000	177.000000	1.000000
15402.867353	0.094311	0.536075	-0.013134	85.525345	-5.374248	31.396385	0.281832	0.000000	0.644434	0.000000	0.000000	0.000000	-0.015627	-0.020723	-0.073580	0.000000	0.000000	2.000000	177.000000	1.000000
15402.870687	0.094159	0.536110	-0.013645	85.531822	-5.384405	31.390743	0.284436	0.000000	0.656698	0.000000	0.000000	0.000000	-0.045777	0.010567	-0.153372	0.000000	0.000000	2.000000	177.000000	1.000000
15402.874020	0.094159	0.536110	-0.013645	85.531822	-5.384405	31.390743	0.284436	0.000000	0.656698	0.000000	0.000000	0.000000	-0.045777	0.010567	-0.153372	0.000000	0.000000	2.000000	177.000000	1.000000
15402.877353	0.094159	0.536110	-0.013645	85.531822	-5.384405	31.390743	0.284436	0.000000	0.656698	0.000000	0.000000	0.000000	-0.045777	0.010567	-0.153372	0.000000	0.000000	2.000000	177.000000	1.000000
15402.880687	0.094159	0.536110	-0.013645	85.528755	-5.375184	31.402658	0.292066	0.000000	0.682260	0.000000	0.000000	0.000000	-0.045777	0.010567	-0.153372	0.000000	0.000000	2.000000	177.000000	1.000000
15402.884020	0.094093	0.536213	-0.013851	85.528755	-5.375184	31.402658	0.292066	0.000000	0.682260	0.000000	0.000000	0.000000	-0.019714	0.030852	-0.061784	0.000000	0.000000	2.000000	177.000000	1.000000
15402.887353	0.094093	0.536213	-0.013851	85.528755	-5.375184	31.402658	0.292066	0.000000	0.682260	0.000000	0.000000	0.000000	-0.019714	0.030852	-0.061784	0.000000	0.000000	2.000000	177.000000	1.000000
15402.890687	0.094093	0.536213	-0.013851	85.522804	-5.356761	31.426613	0.295351	0.000000	0.692557	0.000000	0.000000	0.000000	-0.019714	0.030852	-0.061784	0.000000	0.000000	2.000000	177.000000	1.000000
15402.894020	0.094093	0.536213	-0.013851	85.522804	-5.356761	31.426613	0.295351	0.000000	0.692557	0.000000	0.000000	0.000000	-0.019714	0.030852	-0.061784	0.000000	0.000000	2.000000	177.000000	1.000000
15402.897353	0.094009	0.536356	-0.014038	85.522804	-5.356761	31.426613	0.295351	0.000000	0.692557	0.000000	0.000000	0.000000	-0.025102	0.043092	-0.056124	0.000000	0.000000	2.000000	177.000000	1.000000
15402.900687	0.094009	0.536356	-0.014038	85.510834	-5.311990	31.474257	0.295351	0.000000	0.692557	0.000000	0.000000	0.000000	-0.025102	0.043092	-0.056124	0.000000	0.000000	2.000000	177.000000	1.000000
15402.904020	0.094009	0.536356	-0.014038	85.510834	-5.311990	31.474257	0.295351	0.000000	0.692557	0.000000	0.000000	0.000000	-0.025102	0.043092	-0.056124	0.000000	0.000000	2.000000	177.000000	1.000000
15402.907353	0.094009	0.536356	-0.014038	85.510834	-5.311990	31.474257	0.295351	0.000000	0.692557	0.000000	0.000000	0.000000	-0.025102	0.043092	-0.056124	0.000000	0.000000	2.000000	177.000000	1.000000
15402.910687	0.093870	0.536700	-0.014384	85.493370	-5.227580	31.563456	0.299535	0.000000	0.701911	0.000000	0.000000	0.000000	-0.041772	0.103104	-0.103716	0.000000	0.000000	2.000000	177.000000	1.000000
15402.914020	0.093870	0.536700	-0.014384	85.493370	-5.227580	31.563456	0.299535	0.000000	0.701911	0.000000	0.000000	0.000000	-0.041772	0.103104	-0.103716	0.000000	0.000000	2.000000	177.000000	1.000000
15402.917353	0.093870	0.536700	-0.014384	85.493370	-5.227580	31.563456	0.299535	0.000000	0.701911	0.000000	0.000000	0.000000	-0.041772	0.103104	-0.103716	0.000000	0.000000	2.000000	177.000000	1.000000
15402.920687	0.093870	0.536700	-0.014384	85.472427	-5.151191	31.645514	0.306497	0.000000	0.719197	0.000000	0.000000	0.000000	-0.041772	0.103104	-0.103716	0.000000	0.000000	2.000000	177.000000	1.000000
15402.924020	0.093818	0.536916	-0.014524	85.472427	-5.151191	31.645514	0.306497	0.000000	0.719197	0.000000	0.000000	0.000000	-0.015489	0.064856	-0.041997	0.000000	0.000000	2.000000	177.000000	1.000000
15402.927353	0.093818	0.536916	-0.014524	85.472427	-5.151191	31.645514	0.306497	0.000000	0.719197	0.000000	0.000000	0.000000	-0.015489	0.064856	-0.041997	0.000000	0.000000	2.000000	177.000000	1.000000
15402.930687	0.093818	0.536916	-0.014524	85.454422	-5.087094	31.715216	0.309078	0.000000	0.726197	0.000000	0.000000	0.000000	-0.015489	0.064856	-0.041997	0.000000	0.000000	2.000000	177.000000	1.000000
15402.934020	0.093818	0.536916	-0.014524	85.454422	-5.087094	31.715216	0.309078	0.000000	0.726197	0.000000	0.000000	0.000000	-0.015489	0.064856	-0.041997	0.000000	0.000000	2.000000	177.000000	1.000000
15402.937353	0.093741	0.537141	-0.014683	85.454422	-5.087094	31.715216	0.309078	0.000000	0.726197	0.000000	0.000000	0.000000	-0.023254	0.067383	-0.047579	0.000000	0.000000	2.000000	177.000000	1.000000
15402.940687	0.093741	0.537141	-0.014683	85.433914	-4.995972	31.813902	0.309078	0.000000	0.726197	0.000000	0.000000	0.000000	-0.023254	0.067383	-0.047579	0.000000	0.000000	2.000000	177.000000	1.000000
15402.944020	0.093741	0.537141	-0.014683	85.433914	-4.995972	31.813902	0.309078	0.000000	0.726197	0.000000	0.000000	0.000000	-0.023254	0.067383	-0.047579	0.000000	0.000000	2.000000	177.000000	1.000000
15402.947353	0.093741	0.537141	-0.014683	85.433914	-4.995972	31.813902	0.309078	0.000000	0.726197	0.000000	0.000000	0.000000	-0.023254	0.067383	-0.047579	0.000000	0.000000	2.000000	177.000000	1.000000
15402.950687	0.093593	0.537532	-0.014969	85.417252	-4.884870	31.936142	0.312954	0.000000	0.734126	0.000000	0.000000	0.000000	-0.044496	0.117267	-0.085811	0.000000	0.000000	2.000000	177.000000	1.000000
15402.954020	0.093593	0.537532	-0.014969	85.417252	-4.884870	31.936142	0.312954	0.000000	0.734126	0.000000	0.000000	0.000000	-0.044496	0.117267	-0.085811	0.000000	0.000000	2.000000	177.000000	1.000000
15402.957353	0.093593	0.537532	-0.014969	85.417252	-4.884870	31.936142	0.312954	0.000000	0.734126	0.000000	0.000000	0.000000	-0.044496	0.117267	-0.085811	0.000000	0.000000	2.000000	177.000000	1.000000
15402.960687	0.093593	0.537532	-0.014969	85.407906	-4.748806	32.088772	0.320370	0.000000	0.748428	0.000000	0.000000	0.000000	-0.044496	0.117267	-0.085811	0.000000	0.000000	2.000000	177.000000	1.000000
15402.964020	0.093508	0.537699	-0.015161	85.407906	-4.748806	32.088772	0.320370	0.000000	0.748428	0.000000	0.000000	0.000000	-0.025342	0.050171	-0.057589	0.000000	0.000000	2.000000	177.000000	1.000000
15402.967353	0.093508	0.537699	-0.015161	85.407906	-4.748806	32.088772	0.320370	0.000000	0.748428	0.000000	0.000000	0.000000	-0.025342	0.050171	-0.057589	0.000000	0.000000	2.000000	177.000000	1.000000
15402.970687	0.093508	0.537699	-0.015161	85.404839	-4.495830	32.372822	0.324594	0.000000	0.758026	0.000000	0.000000	0.000000	-0.025342	0.050171	-0.057589	0.000000	0.000000	2.000000	177.000000	1.000000
15402.974020	0.093508	0.537699	-0.015161	85.404839	-4.495830	32.372822	0.324594	0.000000	0.758026	0.000000	0.000000	0.000000	-0.025342	0.050171	-0.057589	0.000000	0.000000	2.000000	177.000000	1.000000
15402.977353	0.093420	0.537850	-0.015371	85.404839	-4.495830	32.372822	0.324594	0.000000	0.758026	0.000000	0.000000	0.000000	-0.026520	0.045278	-0.063213	0.000000	0.000000	2.000000	177.000000	1.000000
15402.980687	0.093420	0.537850	-0.015371	85.406326	-4.065840	32.854019	0.324594	0.000000	0.758026	0.000000	0.000000	0.000000	-0.026520	0.045278	-0.063213	0.000000	0.000000	2.000000	177.000000	1.000000
15402.984020	0.093420	0.537850	-0.015371	85.406326	-4.065840	32.854019	0.324594	0.000000	0.758026	0.000000	0.000000	0.000000	-0.026520	0.045278	-0.063213	0.000000	0.000000	2.000000	177.000000	1.000000
15402.987353	0.093420	0.537850	-0.015371	85.406326	-4.065840	32.854019	0.324594	0.000000	0.758026	0.000000	0.000000	0.000000	-0.026520	0.045278	-0.063213	0.000000	0.000000	2.000000	177.000000	1.000000
15402.990687	0.093201	0.538151	-0.015784	85.413460	-3.397860	33.606003	0.329014	0.000000	0.768562	0.000000	0.000000	0.000000	-0.065586	0.090402	-0.123849	0.000000	0.000000	2.000000	177.000000	1.000000
15402.994020	0.093201	0.538151	-0.015784	85.413460	-3.397860	33.606003	0.329014	0.000000	0.768562	0.000000	0.000000	0.000000	-0.065586	0.090402	-0.123849	0.000000	0.000000	2.000000	177.000000	1.000000
15402.997353	0.093201	0.538151	-0.015784	85.413460	-3.397860	33.606003	0.329014	0.000000	0.768562	0.000000	0.000000	0.000000	-0.065586	0.090402	-0.123849	0.000000	0.000000	2.000000	177.000000	1.000000
15403.000687	0.093201	0.538151	-0.015784	85.434341	-2.232858	34.914268	0.339945	0.000000	0.789203	0.000000	0.000000	0.000000	-0.065586	0.090402	-0.123849	0.000000	0.000000	2.000000	177.000000	1.000000
15403.004020	0.093060	0.538285	-0.015936	85.434341	-2.232858	34.914268	0.339945	0.000000	0.789203	0.000000	0.000000	0.000000	-0.042432	0.040020	-0.045526	0.000000	0.000000	2.000000	177.000000	1.000000
15403.007353	0.093060	0.538285	-0.015936	85.434341	-2.232858	34.914268	0.339945	0.000000	0.789203	0.000000	0.000000	0.000000	-0.042432	0.040020	-0.045526	0.000000	0.000000	2.000000	177.000000	1.000000
15403.010687	0.093060	0.538285	-0.015936	85.466637	-0.377589	36.990372	0.347017	0.000000	0.796791	0.000000	0.000000	0.000000	-0.042432	0.040020	-0.045526	0.000000	0.000000	2.000000	177.000000	1.000000
15403.014020	0.093060	0.538285	-0.015936	85.466637	-0.377589	36.990372	0.347017	0.000000	0.796791	0.000000	0.000000	0.000000	-0.042432	0.040020	-0.045526	0.000000	0.000000	2.000000	177.000000	1.000000
15403.017353	0.092899	0.538369	-0.016075	85.466637	-0.377589	36.990372	0.347017	0.000000	0.796791	0.000000	0.000000	0.000000	-0.048142	0.025215	-0.041627	0.000000	0.000000	2.000000	177.000000	1.000000
15403.020687	0.092899	0.538369	-0.016075	85.510529	2.202955	39.868309	0.347017	0.000000	0.796791	0.000000	0.000000	0.000000	-0.048142	0.025215	-0.041627	0.000000	0.000000	2.000000	177.000000	1.000000
15403.024020	0.092740	0.538428	-0.016209	85.510529	2.202955	39.868309	0.347017	0.000000	0.796791	0.000000	0.000000	0.000000	-0.047849	0.017819	-0.040350	0.000000	0.000000	2.000000	177.000000	1.000000
15403.027353	0.092740	0.538428	-0.016209	85.510529	2.202955	39.868309	0.347017	0.000000	0.796791	0.000000	0.000000	0.000000	-0.047849	0.017819	-0.040350	0.000000	0.000000	2.000000	177.000000	1.000000
15403.030687	0.092740	0.538428	-0.016209	85.549133	5.333333	43.349052	0.363015	0.000000	0.810454	0.000000	0.000000	0.000000	-0.047849	0.017819	-0.040350	0.000000	0.000000	2.000000	177.000000	1.000000
15403.034020	0.092740	0.538428	-0.016209	85.549133	5.333333	43.349052	0.363015	0.000000	0.810454	0.000000	0.000000	0.000000	-0.047849	0.017819	-0.040350	0.000000	0.000000	2.000000	177.000000	1.000000
15403.037353	0.092585	0.538479	-0.016321	85.549133	5.333333	43.349052	0.363015	0.000000	0.810454	0.000000	0.000000	0.000000	-0.046374	0.015243	-0.033474	0.000000	0.000000	2.000000	177.000000	1.000000
15403.040687	0.092585	0.538479	-0.016321	85.574554	8.919247	47.321785	0.363015	0.000000	0.810454	0.000000	0.000000	0.000000	-0.046374	0.015243	-0.033474	0.000000	0.000000	2.000000	177.000000	1.000000
15403.044020	0.092585	0.538479	-0.016321	85.574554	8.919247	47.321785	0.363015	0.000000	0.810454	0.000000	0.000000	0.000000	-0.046374	0.015243	-0.033474	0.000000	0.000000	2.000000	177.000000	1.000000
15403.047353	0.092585	0.538479	-0.016321	85.574554	8.919247	47.321785	0.363015	0.000000	0.810454	0.000000	0.000000	0.000000	-0.046374	0.015243	-0.033474	0.000000	0.000000	2.000000	177.000000	1.000000
15403.050687	0.092377	0.538564	-0.016585	85.583412	12.781950	51.594215	0.370744	0.000000	0.816033	0.000000	0.000000	0.000000	-0.062486	0.025625	-0.079180	0.000000	0.000000	2.000000	177.000000	1.000000
15403.054020	0.092377	0.538564	-0.016585	85.583412	12.781950	51.594215	0.370744	0.000000	0.816033	0.000000	0.000000	0.000000	0.000001	0.000001	-0.000000	0.000000	0.000000	2.000000	177.000000	1.000000
15403.057353	0.092377	0.538564	-0.016585	85.583412	12.781950	51.594215	0.370744	0.000000	0.816033	0.000000	0.000000	0.000000	0.000001	0.000001	-0.000000	0.000000	0.000000	2.000000	177.000000	1.000000
15403.060687	0.092377	0.538564	-0.016585	85.566948	16.642260	55.858768	0.381159	0.000000	0.829229	0.000000	0.000000	0.000000	0.000001	0.000001	-0.000000	0.000000	0.000000	2.000000	177.000000	1.000000
15403.064020	0.092327	0.538615	-0.016718	85.566948	16.642260	55.858768	0.381159	0.000000	0.829229	0.000000	0.000000	0.000000	-0.014954	0.015198	-0.040095	0.000000	0.000000	2.000000	177.000000	1.000000
15403.067353	0.092327	0.538615	-0.016718	85.566948	16.642260	55.858768	0.381159	0.000000	0.829229	0.000000	0.000000	0.000000	-0.014954	0.015198	-0.040095	0.000000	0.000000	2.000000	177.000000	1.000000
15403.070687	0.092327	0.538615	-0.016718	85.531212	20.229219	59.826248	0.383651	0.000000	0.835912	0.000000	0.000000	0.000000	-0.014954	0.015198	-0.040095	0.000000	0.000000	2.000000	177.000000	1.000000
15403.074020	0.092327	0.538615	-0.016718	85.531212	20.229219	59.826248	0.383651	0.000000	0.835912	0.000000	0.000000	0.000000	-0.014954	0.015198	-0.040095	0.000000	0.000000	2.000000	177.000000	1.000000
15403.077353	0.092272	0.538674	-0.016875	85.531212	20.229219	59.826248	0.383651	0.000000	0.835912	0.000000	0.000000	0.000000	-0.016400	0.017724	-0.047004	0.000000	0.000000	2.000000	177.000000	1.000000
15403.080687	0.092272	0.538674	-0.016875	85.482384	23.424797	63.364979	0.383651	0.000000	0.835912	0.000000	0.000000	0.000000	-0.016400	0.017724	-0.047004	0.000000	0.000000	2.000000	177.000000	1.000000
15403.084020	0.092239	0.538733	-0.017036	85.482384	23.424797	63.364979	0.383651	0.000000	0.835912	0.000000	0.000000	0.000000	-0.010127	0.017710	-0.048326	0.000000	0.000000	2.000000	177.000000	1.000000
15403.087353	0.092239	0.538733	-0.017036	85.482384	23.424797	63.364979	0.383651	0.000000	0.835912	0.000000	0.000000	0.000000	-0.010127	0.017710	-0.048326	0.000000	0.000000	2.000000	177.000000	1.000000
15403.090687	0.092239	0.538733	-0.017036	85.425041	26.105545	66.338669	0.388072	0.000000	0.851801	0.000000	0.000000	0.000000	-0.010127	0.017710	-0.048326	0.000000	0.000000	2.000000	177.000000	1.000000
15403.094020	0.092239	0.538733	-0.017036	85.425041	26.105545	66.338669	0.388072	0.000000	0.851801	0.000000	0.000000	0.000000	-0.010127	0.017710	-0.048326	0.000000	0.000000	2.000000	177.000000	1.000000
15403.097353	0.092241	0.538825	-0.017233	85.425041	26.105545	66.338669	0.388072	0.000000	0.851801	0.000000	0.000000	0.000000	0.000683	0.027583	-0.059173	0.000000	0.000000	2.000000	177.000000	1.000000
15403.100687	0.092241	0.538825	-0.017233	85.371918	28.280807	68.750374	0.388072	0.000000	0.851801	0.000000	0.000000	0.000000	0.000683	0.027583	-0.059173	0.000000	0.000000	2.000000	177.000000	1.000000
15403.104020	0.092241	0.538825	-0.017233	85.371918	28.280807	68.750374	0.388072	0.000000	0.851801	0.000000	0.000000	0.000000	0.000683	0.027583	-0.059173	0.000000	0.000000	2.000000	177.000000	1.000000
15403.107353	0.092241	0.538825	-0.017233	85.371918	28.280807	68.750374	0.388072	0.000000	0.851801	0.000000	0.000000	0.000000	0.000683	0.027583	-0.059173	0.000000	0.000000	2.000000	177.000000	1.000000
15403.110687	0.092286	0.539001	-0.017747	85.327560	29.875839	70.514351	0.387958	0.000000	0.861663	0.000000	0.000000	0.000000	0.013400	0.052909	-0.154232	0.000000	0.000000	2.000000	177.000000	1.000000
15403.114020	0.092286	0.539001	-0.017747	85.327560	29.875839	70.514351	0.387958	0.000000	0.861663	0.000000	0.000000	0.000000	0.000000	-0.000002	-0.000000	0.000000	0.000000	2.000000	177.000000	1.000000
15403.117353	0.092286	0.539001	-0.017747	85.327560	29.875839	70.514351	0.387958	0.000000	0.861663	0.000000	0.000000	0.000000	0.000000	-0.000002	-0.000000	0.000000	0.000000	2.000000	177.000000	1.000000
15403.120687	0.092286	0.539001	-0.017747	85.294220	30.979679	71.729660	0.385725	0.000000	0.887368	0.000000	0.000000	0.000000	0.000000	-0.000002	-0.000000	0.000000	0.000000	2.000000	177.000000	1.000000
15403.124020	0.092286	0.539001	-0.017747	85.294220	30.979679	71.729660	0.385725	0.000000	0.887368	0.000000	0.000000	0.000000	0.000000	-0.000002	-0.000000	0.000000	0.000000	2.000000	177.000000	1.000000
15403.127353	0.092373	0.539102	-0.018054	85.294220	30.979679	71.729660	0.385725	0.000000	0.887368	0.000000	0.000000	0.000000	0.026367	0.030174	-0.092102	0.000000	0.000000	2.000000	177.000000	1.000000
15403.130687	0.092373	0.539102	-0.018054	85.271423	31.602736	72.403938	0.385725	0.000000	0.887368	0.000000	0.000000	0.000000	0.026367	0.030174	-0.092102	0.000000	0.000000	2.000000	177.000000	1.000000
15403.134020	0.092373	0.539102	-0.018054	85.271423	31.602736	72.403938	0.385725	0.000000	0.887368	0.000000	0.000000	0.000000	0.026367	0.030174	-0.092102	0.000000	0.000000	2.000000	177.000000	1.000000
15403.137353	0.092373	0.539102	-0.018054	85.271423	31.602736	72.403938	0.385725	0.000000	0.887368	0.000000	0.000000	0.000000	0.026367	0.030174	-0.092102	0.000000	0.000000	2.000000	177.000000	1.000000
15403.140687	0.092540	0.539409	-0.018709	85.255089	31.883263	72.699944	0.381330	0.000000	0.902718	0.000000	0.000000	0.000000	0.049980	0.092055	-0.196451	0.000000	0.000000	2.000000	177.000000	1.000000
15403.144020	0.092540	0.539409	-0.018709	85.255089	31.883263	72.699944	0.381330	0.000000	0.902718	0.000000	0.000000	0.000000	-0.000001	0.000002	-0.000000	0.000000	0.000000	2.000000	177.000000	1.000000
15403.147353	0.092540	0.539409	-0.018709	85.255089	31.883263	72.699944	0.381330	0.000000	0.902718	0.000000	0.000000	0.000000	-0.000001	0.000002	-0.000000	0.000000	0.000000	2.000000	177.000000	1.000000
15403.150687	0.092540	0.539409	-0.018709	85.238197	31.996876	72.818047	0.373000	0.000000	0.935460	0.000000	0.000000	0.000000	-0.000001	0.000002	-0.000000	0.000000	0.000000	2.000000	177.000000	1.000000
15403.154020	0.092540	0.539409	-0.018709	85.238197	31.996876	72.818047	0.373000	0.000000	0.935460	0.000000	0.000000	0.000000	-0.000001	0.000002	-0.000000	0.000000	0.000000	2.000000	177.000000	1.000000
15403.157353	0.092608	0.539598	-0.019007	85.238197	31.996876	72.818047	0.373000	0.000000	0.935460	0.000000	0.000000	0.000000	0.020280	0.056838	-0.089226	0.000000	0.000000	2.000000	177.000000	1.000000
15403.160687	0.092608	0.539598	-0.019007	85.216522	32.242409	73.087151	0.373000	0.000000	0.935460	0.000000	0.000000	0.000000	0.020280	0.056838	-0.089226	0.000000	0.000000	2.000000	177.000000	1.000000
15403.164020	0.092608	0.539598	-0.019007	85.216522	32.242409	73.087151	0.373000	0.000000	0.935460	0.000000	0.000000	0.000000	0.020280	0.056838	-0.089226	0.000000	0.000000	2.000000	177.000000	1.000000
15403.167353	0.092608	0.539598	-0.019007	85.216522	32.242409	73.087151	0.373000	0.000000	0.935460	0.000000	0.000000	0.000000	0.020280	0.056838	-0.089226	0.000000	0.000000	2.000000	177.000000	1.000000
15403.170687	0.092641	0.540017	-0.019566	85.181755	32.808708	73.717102	0.369620	0.000000	0.950331	0.000000	0.000000	0.000000	0.010138	0.125603	-0.167694	0.000000	0.000000	2.000000	177.000000	1.000000
15403.174020	0.092641	0.540017	-0.019566	85.181755	32.808708	73.717102	0.369620	0.000000	0.950331	0.000000	0.000000	0.000000	-0.000001	0.000004	-0.000000	0.000000	0.000000	2.000000	177.000000	1.000000
15403.177353	0.092641	0.540017	-0.019566	85.181755	32.808708	73.717102	0.369620	0.000000	0.950331	0.000000	0.000000	0.000000	-0.000001	0.000004	-0.000000	0.000000	0.000000	2.000000	177.000000	1.000000
15403.180687	0.092641	0.540017	-0.019566	85.145782	33.871971	74.896622	0.367930	0.000000	0.978280	0.000000	0.000000	0.000000	-0.000001	0.000004	-0.000000	0.000000	0.000000	2.000000	177.000000	1.000000
15403.184020	0.092641	0.540017	-0.019566	85.145782	33.871971	74.896622	0.367930	0.000000	0.978280	0.000000	0.000000	0.000000	-0.000001	0.000004	-0.000000	0.000000	0.000000	2.000000	177.000000	1.000000
15403.187353	0.092671	0.540222	-0.019836	85.145782	33.871971	74.896622	0.367930	0.000000	0.978280	0.000000	0.000000	0.000000	0.008861	0.061454	-0.081103	0.000000	0.000000	2.000000	177.000000	1.000000
15403.190687	0.092671	0.540222	-0.019836	85.131882	35.446369	76.626526	0.367930	0.000000	0.978280	0.000000	0.000000	0.000000	0.008861	0.061454	-0.081103	0.000000	0.000000	2.000000	177.000000	1.000000
15403.194020	0.092671	0.540222	-0.019836	85.131882	35.446369	76.626526	0.367930	0.000000	0.978280	0.000000	0.000000	0.000000	0.008861	0.061454	-0.081103	0.000000	0.000000	2.000000	177.000000	1.000000
15403.197353	0.092671	0.540222	-0.019836	85.131882	35.446369	76.626526	0.367930	0.000000	0.978280	0.000000	0.000000	0.000000	0.008861	0.061454	-0.081103	0.000000	0.000000	2.000000	177.000000	1.000000
15403.200687	0.092694	0.540712	-0.020340	85.147720	37.513184	78.882111	0.366453	0.000000	0.991797	0.000000	0.000000	0.000000	0.006973	0.146993	-0.151178	0.000000	0.000000	2.000000	177.000000	1.000000
15403.204020	0.092694	0.540712	-0.020340	85.147720	37.513184	78.882111	0.366453	0.000000	0.991797	0.000000	0.000000	0.000000	-0.000001	0.000008	0.000000	0.000000	0.000000	2.000000	177.000000	1.000000
15403.207353	0.092694	0.540712	-0.020340	85.147720	37.513184	78.882111	0.366453	0.000000	0.991797	0.000000	0.000000	0.000000	-0.000001	0.000008	0.000000	0.000000	0.000000	2.000000	177.000000	1.000000
15403.210687	0.092694	0.540712	-0.020340	85.200699	39.925682	81.488983	0.365291	0.000000	1.016993	0.000000	0.000000	0.000000	-0.000001	0.000008	0.000000	0.000000	0.000000	2.000000	177.000000	1.000000
15403.214020	0.092694	0.540712	-0.020340	85.200699	39.925682	81.488983	0.365291	0.000000	1.016993	0.000000	0.000000	0.000000	-0.000001	0.000008	0.000000	0.000000	0.000000	2.000000	177.000000	1.000000
15403.217353	0.092643	0.540981	-0.020583	85.200699	39.925682	81.488983	0.365291	0.000000	1.016993	0.000000	0.000000	0.000000	-0.015498	0.080703	-0.073039	0.000000	0.000000	2.000000	177.000000	1.000000
15403.220687	0.092643	0.540981	-0.020583	85.280090	42.328846	84.052551	0.365291	0.000000	1.016993	0.000000	0.000000	0.000000	-0.015498	0.080703	-0.073039	0.000000	0.000000	2.000000	177.000000	1.000000
15403.224020	0.092590	0.541274	-0.020831	85.280090	42.328846	84.052551	0.365291	0.000000	1.016993	0.000000	0.000000	0.000000	-0.015795	0.087913	-0.074442	0.000000	0.000000	2.000000	177.000000	1.000000
15403.227353	0.092590	0.541274	-0.020831	85.280090	42.328846	84.052551	0.365291	0.000000	1.016993	0.000000	0.000000	0.000000	-0.015795	0.087913	-0.074442	0.000000	0.000000	2.000000	177.000000	1.000000
15403.230687	0.092590	0.541274	-0.020831	85.374496	44.427490	86.260994	0.370506	0.000000	1.041574	0.000000	0.000000	0.000000	-0.015795	0.087913	-0.074442	0.000000	0.000000	2.000000	177.000000	1.000000
15403.234020	0.092520	0.541583	-0.021057	85.374496	44.427490	86.260994	0.370506	0.000000	1.041574	0.000000	0.000000	0.000000	-0.020838	0.092678	-0.067611	0.000000	0.000000	2.000000	177.000000	1.000000
15403.237353	0.092520	0.541583	-0.021057	85.374496	44.427490	86.260994	0.370506	0.000000	1.041574	0.000000	0.000000	0.000000	-0.020838	0.092678	-0.067611	0.000000	0.000000	2.000000	177.000000	1.000000
15403.240687	0.092520	0.541583	-0.021057	85.467583	45.991634	87.881355	0.373979	0.000000	1.052842	0.000000	0.000000	0.000000	-0.020838	0.092678	-0.067611	0.000000	0.000000	2.000000	177.000000	1.000000
15403.244020	0.092520	0.541583	-0.021057	85.467583	45.991634	87.881355	0.373979	0.000000	1.052842	0.000000	0.000000	0.000000	-0.020838	0.092678	-0.067611	0.000000	0.000000	2.000000	177.000000	1.000000
15403.247353	0.092442	0.541940	-0.021222	85.467583	45.991634	87.881355	0.373979	0.000000	1.052842	0.000000	0.000000	0.000000	-0.023506	0.107170	-0.049644	0.000000	0.000000	2.000000	177.000000	1.000000
15403.250687	0.092442	0.541940	-0.021222	85.572609	47.197849	89.091042	0.373979	0.000000	1.052842	0.000000	0.000000	0.000000	-0.023506	0.107170	-0.049644	0.000000	0.000000	2.000000	177.000000	1.000000
15403.254020	0.092442	0.541940	-0.021222	85.572609	47.197849	89.091042	0.373979	0.000000	1.052842	0.000000	0.000000	0.000000	-0.023506	0.107170	-0.049644	0.000000	0.000000	2.000000	177.000000	1.000000
15403.257353	0.092442	0.541940	-0.021222	85.572609	47.197849	89.091042	0.373979	0.000000	1.052842	0.000000	0.000000	0.000000	-0.023506	0.107170	-0.049644	0.000000	0.000000	2.000000	177.000000	1.000000
15403.260687	0.092351	0.542783	-0.021548	85.688293	48.481949	90.371918	0.377897	0.000000	1.061116	0.000000	0.000000	0.000000	-0.027231	0.253095	-0.097853	0.000000	0.000000	2.000000	177.000000	1.000000
15403.264020	0.092351	0.542783	-0.021548	85.688293	48.481949	90.371918	0.377897	0.000000	1.061116	0.000000	0.000000	0.000000	0.000000	0.000002	0.000000	0.000000	0.000000	2.000000	177.000000	1.000000
15403.267353	0.092351	0.542783	-0.021548	85.688293	48.481949	90.371918	0.377897	0.000000	1.061116	0.000000	0.000000	0.000000	0.000000	0.000002	0.000000	0.000000	0.000000	2.000000	177.000000	1.000000
15403.270687	0.092351	0.542783	-0.021548	85.840843	50.314125	92.199402	0.382435	0.000000	1.077425	0.000000	0.000000	0.000000	0.000000	0.000002	0.000000	0.000000	0.000000	2.000000	177.000000	1.000000
15403.274020	0.092351	0.542783	-0.021548	85.840843	50.314125	92.199402	0.382435	0.000000	1.077425	0.000000	0.000000	0.000000	0.000000	0.000002	0.000000	0.000000	0.000000	2.000000	177.000000	1.000000
15403.277353	0.092294	0.543229	-0.021715	85.840843	50.314125	92.199402	0.382435	0.000000	1.077425	0.000000	0.000000	0.000000	-0.017045	0.133724	-0.049827	0.000000	0.000000	2.000000	177.000000	1.000000
15403.280687	0.092294	0.543229	-0.021715	86.015030	52.645061	94.524635	0.382435	0.000000	1.077425	0.000000	0.000000	0.000000	-0.017045	0.133724	-0.049827	0.000000	0.000000	2.000000	177.000000	1.000000
15403.284020	0.092294	0.543229	-0.021715	86.015030	52.645061	94.524635	0.382435	0.000000	1.077425	0.000000	0.000000	0.000000	-0.017045	0.133724	-0.049827	0.000000	0.000000	2.000000	177.000000	1.000000
15403.287353	0.092294	0.543229	-0.021715	86.015030	52.645061	94.524635	0.382435	0.000000	1.077425	0.000000	0.000000	0.000000	-0.017045	0.133724	-0.049827	0.000000	0.000000	2.000000	177.000000	1.000000
15403.290687	0.092184	0.544217	-0.022136	86.184433	55.230331	97.101219	0.385276	0.000000	1.085729	0.000000	0.000000	0.000000	-0.033258	0.296253	-0.126388	0.000000	0.000000	2.000000	177.000000	1.000000
15403.294020	0.092184	0.544217	-0.022136	86.184433	55.230331	97.101219	0.385276	0.000000	1.085729	0.000000	0.000000	0.000000	-0.000001	-0.000006	0.000000	0.000000	0.000000	2.000000	177.000000	1.000000
15403.297353	0.092184	0.544217	-0.022136	86.184433	55.230331	97.101219	0.385276	0.000000	1.085729	0.000000	0.000000	0.000000	-0.000001	-0.000006	0.000000	0.000000	0.000000	2.000000	177.000000	1.000000
15403.300687	0.092184	0.544217	-0.022136	86.324799	57.652096	99.515556	0.390819	0.000000	1.106794	0.000000	0.000000	0.000000	-0.000001	-0.000006	0.000000	0.000000	0.000000	2.000000	177.000000	1.000000
15403.304020	0.092184	0.544217	-0.022136	86.324799	57.652096	99.515556	0.390819	0.000000	1.106794	0.000000	0.000000	0.000000	-0.000001	-0.000006	0.000000	0.000000	0.000000	2.000000	177.000000	1.000000
15403.307353	0.092107	0.544807	-0.022396	86.324799	57.652096	99.515556	0.390819	0.000000	1.106794	0.000000	0.000000	0.000000	-0.023024	0.177021	-0.078122	0.000000	0.000000	2.000000	177.000000	1.000000
15403.310687	0.092107	0.544807	-0.022396	86.432396	59.779312	101.638069	0.390819	0.000000	1.106794	0.000000	0.000000	0.000000	-0.023024	0.177021	-0.078122	0.000000	0.000000	2.000000	177.000000	1.000000
15403.314020	0.092015	0.545420	-0.022727	86.432396	59.779312	101.638069	0.390819	0.000000	1.106794	0.000000	0.000000	0.000000	-0.027484	0.183961	-0.099219	0.000000	0.000000	2.000000	177.000000	1.000000
15403.317353	0.092015	0.545420	-0.022727	86.432396	59.779312	101.638069	0.390819	0.000000	1.106794	0.000000	0.000000	0.000000	-0.027484	0.183961	-0.099219	0.000000	0.000000	2.000000	177.000000	1.000000
15403.320687	0.092015	0.545420	-0.022727	86.506546	61.426857	103.276329	0.399237	0.000000	1.136351	0.000000	0.000000	0.000000	-0.027484	0.183961	-0.099219	0.000000	0.000000	2.000000	177.000000	1.000000
15403.324020	0.092015	0.545420	-0.022727	86.506546	61.426857	103.276329	0.399237	0.000000	1.136351	0.000000	0.000000	0.000000	-0.027484	0.183961	-0.099219	0.000000	0.000000	2.000000	177.000000	1.000000
15403.327353	0.091904	0.546121	-0.023050	86.506546	61.426857	103.276329	0.399237	0.000000	1.136351	0.000000	0.000000	0.000000	-0.033444	0.210459	-0.096912	0.000000	0.000000	2.000000	177.000000	1.000000
15403.330687	0.091904	0.546121	-0.023050	86.552635	62.583817	104.432518	0.399237	0.000000	1.136351	0.000000	0.000000	0.000000	-0.033444	0.210459	-0.096912	0.000000	0.000000	2.000000	177.000000	1.000000
15403.334020	0.091770	0.546871	-0.023379	86.552635	62.583817	104.432518	0.399237	0.000000	1.136351	0.000000	0.000000	0.000000	-0.040280	0.224720	-0.098816	0.000000	0.000000	2.000000	177.000000	1.000000
15403.337353	0.091770	0.546871	-0.023379	86.552635	62.583817	104.432518	0.399237	0.000000	1.136351	0.000000	0.000000	0.000000	-0.040280	0.224720	-0.098816	0.000000	0.000000	2.000000	177.000000	1.000000
15403.340687	0.091770	0.546871	-0.023379	86.576004	63.227566	105.077118	0.411525	0.000000	1.168972	0.000000	0.000000	0.000000	-0.040280	0.224720	-0.098816	0.000000	0.000000	2.000000	177.000000	1.000000
15403.344020	0.091770	0.546871	-0.023379	86.576004	63.227566	105.077118	0.411525	0.000000	1.168972	0.000000	0.000000	0.000000	-0.040280	0.224720	-0.098816	0.000000	0.000000	2.000000	177.000000	1.000000
15403.347353	0.091659	0.547659	-0.023701	86.576004	63.227566	105.077118	0.411525	0.000000	1.168972	0.000000	0.000000	0.000000	-0.033300	0.236632	-0.096440	0.000000	0.000000	2.000000	177.000000	1.000000
15403.350687	0.091659	0.547659	-0.023701	86.592339	63.738522	105.575409	0.411525	0.000000	1.168972	0.000000	0.000000	0.000000	-0.033300	0.236632	-0.096440	0.000000	0.000000	2.000000	177.000000	1.000000
15403.354020	0.091561	0.548503	-0.024061	86.592339	63.738522	105.575409	0.411525	0.000000	1.168972	0.000000	0.000000	0.000000	-0.029293	0.253169	-0.108067	0.000000	0.000000	2.000000	177.000000	1.000000
15403.357353	0.091561	0.548503	-0.024061	86.592339	63.738522	105.575409	0.411525	0.000000	1.168972	0.000000	0.000000	0.000000	-0.029293	0.253169	-0.108067	0.000000	0.000000	2.000000	177.000000	1.000000
15403.360687	0.091561	0.548503	-0.024061	86.622643	64.487396	106.310837	0.421956	0.000000	1.203057	0.000000	0.000000	0.000000	-0.029293	0.253169	-0.108067	0.000000	0.000000	2.000000	177.000000	1.000000
15403.364020	0.091561	0.548503	-0.024061	86.622643	64.487396	106.310837	0.421956	0.000000	1.203057	0.000000	0.000000	0.000000	-0.029293	0.253169	-0.108067	0.000000	0.000000	2.000000	177.000000	1.000000
15403.367353	0.091491	0.549379	-0.024391	86.622643	64.487396	106.310837	0.421956	0.000000	1.203057	0.000000	0.000000	0.000000	-0.020898	0.262742	-0.098849	0.000000	0.000000	2.000000	177.000000	1.000000
15403.370687	0.091491	0.549379	-0.024391	86.682762	65.826447	107.626251	0.421956	0.000000	1.203057	0.000000	0.000000	0.000000	-0.020898	0.262742	-0.098849	0.000000	0.000000	2.000000	177.000000	1.000000
15403.374020	0.091419	0.550302	-0.024732	86.682762	65.826447	107.626251	0.421956	0.000000	1.203057	0.000000	0.000000	0.000000	-0.021633	0.276903	-0.102346	0.000000	0.000000	2.000000	177.000000	1.000000
15403.377353	0.091419	0.550302	-0.024732	86.682762	65.826447	107.626251	0.421956	0.000000	1.203057	0.000000	0.000000	0.000000	-0.021633	0.276903	-0.102346	0.000000	0.000000	2.000000	177.000000	1.000000
15403.380687	0.091419	0.550302	-0.024732	86.791969	68.254440	110.010269	0.429045	0.000000	1.236590	0.000000	0.000000	0.000000	-0.021633	0.276903	-0.102346	0.000000	0.000000	2.000000	177.000000	1.000000
15403.384020	0.091366	0.551248	-0.025084	86.791969	68.254440	110.010269	0.429045	0.000000	1.236590	0.000000	0.000000	0.000000	-0.015922	0.283842	-0.105725	0.000000	0.000000	2.000000	177.000000	1.000000
15403.387353	0.091366	0.551248	-0.025084	86.791969	68.254440	110.010269	0.429045	0.000000	1.236590	0.000000	0.000000	0.000000	-0.015922	0.283842	-0.105725	0.000000	0.000000	2.000000	177.000000	1.000000
15403.390687	0.091366	0.551248	-0.025084	86.925400	71.312340	113.005852	0.431699	0.000000	1.254210	0.000000	0.000000	0.000000	-0.015922	0.283842	-0.105725	0.000000	0.000000	2.000000	177.000000	1.000000
15403.394020	0.091303	0.552208	-0.025485	86.925400	71.312340	113.005852	0.431699	0.000000	1.254210	0.000000	0.000000	0.000000	-0.019016	0.287981	-0.120310	0.000000	0.000000	2.000000	177.000000	1.000000
15403.397353	0.091303	0.552208	-0.025485	86.925400	71.312340	113.005852	0.431699	0.000000	1.254210	0.000000	0.000000	0.000000	-0.019016	0.287981	-0.120310	0.000000	0.000000	2.000000	177.000000	1.000000
15403.400687	0.091303	0.552208	-0.025485	87.062218	74.519676	116.138191	0.434868	0.000000	1.274262	0.000000	0.000000	0.000000	-0.019016	0.287981	-0.120310	0.000000	0.000000	2.000000	177.000000	1.000000
15403.404020	0.091218	0.553167	-0.025884	87.062218	74.519676	116.138191	0.434868	0.000000	1.274262	0.000000	0.000000	0.000000	-0.025300	0.287587	-0.119627	0.000000	0.000000	2.000000	177.000000	1.000000
15403.407353	0.091218	0.553167	-0.025884	87.062218	74.519676	116.138191	0.434868	0.000000	1.274262	0.000000	0.000000	0.000000	-0.025300	0.287587	-0.119627	0.000000	0.000000	2.000000	177.000000	1.000000
15403.410687	0.091218	0.553167	-0.025884	87.191536	77.531433	119.063560	0.439085	0.000000	1.294200	0.000000	0.000000	0.000000	-0.025300	0.287587	-0.119627	0.000000	0.000000	2.000000	177.000000	1.000000
15403.414020	0.091128	0.554155	-0.026313	87.191536	77.531433	119.063560	0.439085	0.000000	1.294200	0.000000	0.000000	0.000000	-0.027239	0.296595	-0.128805	0.000000	0.000000	2.000000	177.000000	1.000000
15403.417353	0.091128	0.554155	-0.026313	87.191536	77.531433	119.063560	0.439085	0.000000	1.294200	0.000000	0.000000	0.000000	-0.027239	0.296595	-0.128805	0.000000	0.000000	2.000000	177.000000	1.000000
15403.420687	0.091128	0.554155	-0.026313	87.299553	80.169891	121.617432	0.443625	0.000000	1.315668	0.000000	0.000000	0.000000	-0.027239	0.296595	-0.128805	0.000000	0.000000	2.000000	177.000000	1.000000
15403.424020	0.091057	0.555143	-0.026749	87.299553	80.169891	121.617432	0.443625	0.000000	1.315668	0.000000	0.000000	0.000000	-0.021251	0.296132	-0.130760	0.000000	0.000000	2.000000	177.000000	1.000000
15403.427353	0.091057	0.555143	-0.026749	87.299553	80.169891	121.617432	0.443625	0.000000	1.315668	0.000000	0.000000	0.000000	-0.021251	0.296132	-0.130760	0.000000	0.000000	2.000000	177.000000	1.000000
15403.430687	0.091057	0.555143	-0.026749	87.394585	82.438271	123.807823	0.447166	0.000000	1.337461	0.000000	0.000000	0.000000	-0.021251	0.296132	-0.130760	0.000000	0.000000	2.000000	177.000000	1.000000
15403.434020	0.090948	0.556145	-0.027161	87.394585	82.438271	123.807823	0.447166	0.000000	1.337461	0.000000	0.000000	0.000000	-0.032500	0.300713	-0.123394	0.000000	0.000000	2.000000	177.000000	1.000000
15403.437353	0.090948	0.556145	-0.027161	87.394585	82.438271	123.807823	0.447166	0.000000	1.337461	0.000000	0.000000	0.000000	-0.032500	0.300713	-0.123394	0.000000	0.000000	2.000000	177.000000	1.000000
15403.440687	0.090948	0.556145	-0.027161	87.472374	83.876404	125.170784	0.452583	0.000000	1.358027	0.000000	0.000000	0.000000	-0.032500	0.300713	-0.123394	0.000000	0.000000	2.000000	177.000000	1.000000
15403.444020	0.090847	0.557179	-0.027538	87.472374	83.876404	125.170784	0.452583	0.000000	1.358027	0.000000	0.000000	0.000000	-0.030341	0.310347	-0.113233	0.000000	0.000000	2.000000	177.000000	1.000000
15403.447353	0.090847	0.557179	-0.027538	87.472374	83.876404	125.170784	0.452583	0.000000	1.358027	0.000000	0.000000	0.000000	-0.030341	0.310347	-0.113233	0.000000	0.000000	2.000000	177.000000	1.000000
15403.450687	0.090847	0.557179	-0.027538	87.534386	84.668182	125.895035	0.457640	0.000000	1.376899	0.000000	0.000000	0.000000	-0.030341	0.310347	-0.113233	0.000000	0.000000	2.000000	177.000000	1.000000
15403.454020	0.090734	0.558222	-0.027872	87.534386	84.668182	125.895035	0.457640	0.000000	1.376899	0.000000	0.000000	0.000000	-0.033967	0.312888	-0.100226	0.000000	0.000000	2.000000	177.000000	1.000000
15403.457353	0.090734	0.558222	-0.027872	87.534386	84.668182	125.895035	0.457640	0.000000	1.376899	0.000000	0.000000	0.000000	-0.033967	0.312888	-0.100226	0.000000	0.000000	2.000000	177.000000	1.000000
15403.460687	0.090734	0.558222	-0.027872	87.586464	84.903221	126.072197	0.463301	0.000000	1.393603	0.000000	0.000000	0.000000	-0.033967	0.312888	-0.100226	0.000000	0.000000	2.000000	177.000000	1.000000
15403.464020	0.090630	0.559250	-0.028162	87.586464	84.903221	126.072197	0.463301	0.000000	1.393603	0.000000	0.000000	0.000000	-0.031127	0.308331	-0.086893	0.000000	0.000000	2.000000	177.000000	1.000000
15403.467353	0.090630	0.559250	-0.028162	87.586464	84.903221	126.072197	0.463301	0.000000	1.393603	0.000000	0.000000	0.000000	-0.031127	0.308331	-0.086893	0.000000	0.000000	2.000000	177.000000	1.000000
15403.470687	0.090630	0.559250	-0.028162	87.640587	85.133560	126.245857	0.468489	0.000000	1.408085	0.000000	0.000000	0.000000	-0.031127	0.308331	-0.086893	0.000000	0.000000	2.000000	177.000000	1.000000
15403.474020	0.090494	0.560287	-0.028404	87.640587	85.133560	126.245857	0.468489	0.000000	1.408085	0.000000	0.000000	0.000000	-0.040853	0.311043	-0.072603	0.000000	0.000000	2.000000	177.000000	1.000000
15403.477353	0.090494	0.560287	-0.028404	87.640587	85.133560	126.245857	0.468489	0.000000	1.408085	0.000000	0.000000	0.000000	-0.040853	0.311043	-0.072603	0.000000	0.000000	2.000000	177.000000	1.000000
15403.480687	0.090494	0.560287	-0.028404	87.713295	86.447029	127.496246	0.475297	0.000000	1.420186	0.000000	0.000000	0.000000	-0.040853	0.311043	-0.072603	0.000000	0.000000	2.000000	177.000000	1.000000
15403.484020	0.090327	0.561309	-0.028593	87.713295	86.447029	127.496246	0.475297	0.000000	1.420186	0.000000	0.000000	0.000000	-0.050211	0.306679	-0.056674	0.000000	0.000000	2.000000	177.000000	1.000000
15403.487353	0.090327	0.561309	-0.028593	87.713295	86.447029	127.496246	0.475297	0.000000	1.420186	0.000000	0.000000	0.000000	-0.050211	0.306679	-0.056674	0.000000	0.000000	2.000000	177.000000	1.000000
15403.490687	0.090327	0.561309	-0.028593	87.810722	89.757843	130.736511	0.483666	0.000000	1.429631	0.000000	0.000000	0.000000	-0.050211	0.306679	-0.056674	0.000000	0.000000	2.000000	177.000000	1.000000
15403.494020	0.090135	0.562314	-0.028798	87.810722	89.757843	130.736511	0.483666	0.000000	1.429631	0.000000	0.000000	0.000000	-0.057554	0.301442	-0.061470	0.000000	0.000000	2.000000	177.000000	1.000000
15403.497353	0.090135	0.562314	-0.028798	87.810722	89.757843	130.736511	0.483666	0.000000	1.429631	0.000000	0.000000	0.000000	-0.057554	0.301442	-0.061470	0.000000	0.000000	2.000000	177.000000	1.000000
15403.500687	0.090135	0.562314	-0.028798	87.918503	94.837006	135.736526	0.493258	0.000000	1.439876	0.000000	0.000000	0.000000	-0.057554	0.301442	-0.061470	0.000000	0.000000	2.000000	177.000000	1.000000
15403.504020	0.089912	0.563305	-0.028949	87.918503	94.837006	135.736526	0.493258	0.000000	1.439876	0.000000	0.000000	0.000000	-0.066887	0.297160	-0.045502	0.000000	0.000000	2.000000	177.000000	1.000000
15403.507353	0.089912	0.563305	-0.028949	87.918503	94.837006	135.736526	0.493258	0.000000	1.439876	0.000000	0.000000	0.000000	-0.066887	0.297160	-0.045502	0.000000	0.000000	2.000000	177.000000	1.000000
15403.510687	0.089912	0.563305	-0.028949	88.006104	101.061798	141.888748	0.504406	0.000000	1.447460	0.000000	0.000000	0.000000	-0.066887	0.297160	-0.045502	0.000000	0.000000	2.000000	177.000000	1.000000
15403.514020	0.089912	0.563305	-0.028949	88.006104	101.061798	141.888748	0.504406	0.000000	1.447460	0.000000	0.000000	0.000000	-0.066887	0.297160	-0.045502	0.000000	0.000000	2.000000	177.000000	1.000000
15403.517353	0.089666	0.564254	-0.029111	88.006104	101.061798	141.888748	0.504406	0.000000	1.447460	0.000000	0.000000	0.000000	-0.073834	0.284772	-0.048541	0.000000	0.000000	2.000000	177.000000	1.000000
15403.520687	0.089666	0.564254	-0.029111	88.050774	106.869278	147.651093	0.504406	0.000000	1.447460	0.000000	0.000000	0.000000	-0.073834	0.284772	-0.048541	0.000000	0.000000	2.000000	177.000000	1.000000
15403.524020	0.089405	0.565172	-0.029241	88.050774	106.869278	147.651093	0.504406	0.000000	1.447460	0.000000	0.000000	0.000000	-0.078167	0.275457	-0.039118	0.000000	0.000000	2.000000	177.000000	1.000000
15403.527353	0.089405	0.565172	-0.029241	88.050774	106.869278	147.651093	0.504406	0.000000	1.447460	0.000000	0.000000	0.000000	-0.078167	0.275457	-0.039118	0.000000	0.000000	2.000000	177.000000	1.000000
15403.530687	0.089405	0.565172	-0.029241	88.070343	112.011803	152.761444	0.529740	0.000000	1.462070	0.000000	0.000000	0.000000	-0.078167	0.275457	-0.039118	0.000000	0.000000	2.000000	177.000000	1.000000
15403.534020	0.089405	0.565172	-0.029241	88.070343	112.011803	152.761444	0.529740	0.000000	1.462070	0.000000	0.000000	0.000000	-0.078167	0.275457	-0.039118	0.000000	0.000000	2.000000	177.000000	1.000000
15403.537353	0.089142	0.566049	-0.029386	88.070343	112.011803	152.761444	0.529740	0.000000	1.462070	0.000000	0.000000	0.000000	-0.078979	0.263043	-0.043305	0.000000	0.000000	2.000000	177.000000	1.000000
15403.540687	0.089142	0.566049	-0.029386	88.081024	116.125214	156.851669	0.529740	0.000000	1.462070	0.000000	0.000000	0.000000	-0.078979	0.263043	-0.043305	0.000000	0.000000	2.000000	177.000000	1.000000
15403.544020	0.088835	0.566884	-0.029535	88.081024	116.125214	156.851669	0.529740	0.000000	1.462070	0.000000	0.000000	0.000000	-0.091953	0.250625	-0.044890	0.000000	0.000000	2.000000	177.000000	1.000000
15403.547353	0.088835	0.566884	-0.029535	88.081024	116.125214	156.851669	0.529740	0.000000	1.462070	0.000000	0.000000	0.000000	-0.091953	0.250625	-0.044890	0.000000	0.000000	2.000000	177.000000	1.000000
15403.550687	0.088835	0.566884	-0.029535	88.095154	119.195808	159.908218	0.558229	0.000000	1.476769	0.000000	0.000000	0.000000	-0.091953	0.250625	-0.044890	0.000000	0.000000	2.000000	177.000000	1.000000
15403.554020	0.088835	0.566884	-0.029535	88.095154	119.195808	159.908218	0.558229	0.000000	1.476769	0.000000	0.000000	0.000000	-0.091953	0.250625	-0.044890	0.000000	0.000000	2.000000	177.000000	1.000000
15403.557353	0.088509	0.567630	-0.029683	88.095154	119.195808	159.908218	0.558229	0.000000	1.476769	0.000000	0.000000	0.000000	-0.098071	0.223845	-0.044149	0.000000	0.000000	2.000000	177.000000	1.000000
15403.560687	0.088509	0.567630	-0.029683	88.122047	121.623169	162.314301	0.558229	0.000000	1.476769	0.000000	0.000000	0.000000	-0.098071	0.223845	-0.044149	0.000000	0.000000	2.000000	177.000000	1.000000
15403.564020	0.088148	0.568322	-0.029787	88.122047	121.623169	162.314301	0.558229	0.000000	1.476769	0.000000	0.000000	0.000000	-0.108056	0.207483	-0.031436	0.000000	0.000000	2.000000	177.000000	1.000000
15403.567353	0.088148	0.568322	-0.029787	88.122047	121.623169	162.314301	0.558229	0.000000	1.476769	0.000000	0.000000	0.000000	-0.108056	0.207483	-0.031436	0.000000	0.000000	2.000000	177.000000	1.000000
15403.570687	0.088148	0.568322	-0.029787	88.146385	123.083244	163.772583	0.592583	0.000000	1.489366	0.000000	0.000000	0.000000	-0.108056	0.207483	-0.031436	0.000000	0.000000	2.000000	177.000000	1.000000
15403.574020	0.088148	0.568322	-0.029787	88.146385	123.083244	163.772583	0.592583	0.000000	1.489366	0.000000	0.000000	0.000000	-0.108056	0.207483	-0.031436	0.000000	0.000000	2.000000	177.000000	1.000000
15403.577353	0.087792	0.568942	-0.029876	88.146385	123.083244	163.772583	0.592583	0.000000	1.489366	0.000000	0.000000	0.000000	-0.106950	0.185930	-0.026465	0.000000	0.000000	2.000000	177.000000	1.000000
15403.580687	0.087792	0.568942	-0.029876	88.170296	123.437309	164.138229	0.592583	0.000000	1.489366	0.000000	0.000000	0.000000	-0.106950	0.185930	-0.026465	0.000000	0.000000	2.000000	177.000000	1.000000
15403.584020	0.087437	0.569488	-0.029854	88.170296	123.437309	164.138229	0.592583	0.000000	1.489366	0.000000	0.000000	0.000000	-0.106494	0.163788	0.006395	0.000000	0.000000	2.000000	177.000000	1.000000
15403.587353	0.087437	0.569488	-0.029854	88.170296	123.437309	164.138229	0.592583	0.000000	1.489366	0.000000	0.000000	0.000000	-0.106494	0.163788	0.006395	0.000000	0.000000	2.000000	177.000000	1.000000
15403.590687	0.087437	0.569488	-0.029854	88.199844	122.735909	163.457336	0.628157	0.000000	1.492711	0.000000	0.000000	0.000000	-0.106494	0.163788	0.006395	0.000000	0.000000	2.000000	177.000000	1.000000
15403.594020	0.087437	0.569488	-0.029854	88.199844	122.735909	163.457336	0.628157	0.000000	1.492711	0.000000	0.000000	0.000000	-0.106494	0.163788	0.006395	0.000000	0.000000	2.000000	177.000000	1.000000
15403.597353	0.087111	0.569956	-0.029796	88.199844	122.735909	163.457336	0.628157	0.000000	1.492711	0.000000	0.000000	0.000000	-0.097889	0.140381	0.017391	0.000000	0.000000	2.000000	177.000000	1.000000
15403.600687	0.087111	0.569956	-0.029796	88.245209	121.191040	161.925751	0.628157	0.000000	1.492711	0.000000	0.000000	0.000000	-0.097889	0.140381	0.017391	0.000000	0.000000	2.000000	177.000000	1.000000
15403.604020	0.086846	0.570350	-0.029641	88.245209	121.191040	161.925751	0.628157	0.000000	1.492711	0.000000	0.000000	0.000000	-0.079252	0.118372	0.046705	0.000000	0.000000	2.000000	177.000000	1.000000
15403.607353	0.086846	0.570350	-0.029641	88.245209	121.191040	161.925751	0.628157	0.000000	1.492711	0.000000	0.000000	0.000000	-0.079252	0.118372	0.046705	0.000000	0.000000	2.000000	177.000000	1.000000
15403.610687	0.086846	0.570350	-0.029641	88.305344	120.021400	160.747086	0.657681	0.000000	1.482029	0.000000	0.000000	0.000000	-0.079252	0.118372	0.046705	0.000000	0.000000	2.000000	177.000000	1.000000
15403.614020	0.086846	0.570350	-0.029641	88.305344	120.021400	160.747086	0.657681	0.000000	1.482029	0.000000	0.000000	0.000000	-0.079252	0.118372	0.046705	0.000000	0.000000	2.000000	177.000000	1.000000
15403.617353	0.086604	0.570672	-0.029379	88.305344	120.021400	160.747086	0.657681	0.000000	1.482029	0.000000	0.000000	0.000000	-0.072844	0.096402	0.078572	0.000000	0.000000	2.000000	177.000000	1.000000
15403.620687	0.086604	0.570672	-0.029379	88.391487	119.215790	159.900024	0.657681	0.000000	1.482029	0.000000	0.000000	0.000000	-0.072844	0.096402	0.078572	0.000000	0.000000	2.000000	177.000000	1.000000
15403.624020	0.086604	0.570672	-0.029379	88.391487	119.215790	159.900024	0.657681	0.000000	1.482029	0.000000	0.000000	0.000000	-0.072844	0.096402	0.078572	0.000000	0.000000	2.000000	177.000000	1.000000
15403.627353	0.086604	0.570672	-0.029379	88.391487	119.215790	159.900024	0.657681	0.000000	1.482029	0.000000	0.000000	0.000000	-0.072844	0.096402	0.078572	0.000000	0.000000	2.000000	177.000000	1.000000
15403.630687	0.086153	0.571133	-0.028678	88.516022	119.196655	159.800415	0.669821	0.000000	1.468933	0.000000	0.000000	0.000000	-0.135243	0.138449	0.210349	0.000000	0.000000	2.000000	177.000000	1.000000
15403.634020	0.086153	0.571133	-0.028678	88.516022	119.196655	159.800415	0.669821	0.000000	1.468933	0.000000	0.000000	0.000000	0.000000	-0.000006	0.000000	0.000000	0.000000	2.000000	177.000000	1.000000
15403.637353	0.086153	0.571133	-0.028678	88.516022	119.196655	159.800415	0.669821	0.000000	1.468933	0.000000	0.000000	0.000000	0.000000	-0.000006	0.000000	0.000000	0.000000	2.000000	177.000000	1.000000
15403.640687	0.086153	0.571133	-0.028678	88.663818	119.518013	160.013901	0.692362	0.000000	1.433875	0.000000	0.000000	0.000000	0.000000	-0.000006	0.000000	0.000000	0.000000	2.000000	177.000000	1.000000
15403.644020	0.086153	0.571133	-0.028678	88.663818	119.518013	160.013901	0.692362	0.000000	1.433875	0.000000	0.000000	0.000000	0.000000	-0.000006	0.000000	0.000000	0.000000	2.000000	177.000000	1.000000
15403.647353	0.085942	0.571321	-0.028250	88.663818	119.518013	160.013901	0.692362	0.000000	1.433875	0.000000	0.000000	0.000000	-0.063196	0.056299	0.128166	0.000000	0.000000	2.000000	177.000000	1.000000
15403.650687	0.085942	0.571321	-0.028250	88.817665	120.297729	160.674774	0.692362	0.000000	1.433875	0.000000	0.000000	0.000000	-0.063196	0.056299	0.128166	0.000000	0.000000	2.000000	177.000000	1.000000
15403.654020	0.085756	0.571502	-0.027804	88.817665	120.297729	160.674774	0.692362	0.000000	1.433875	0.000000	0.000000	0.000000	-0.055835	0.054427	0.133963	0.000000	0.000000	2.000000	177.000000	1.000000
15403.657353	0.085756	0.571502	-0.027804	88.817665	120.297729	160.674774	0.692362	0.000000	1.433875	0.000000	0.000000	0.000000	-0.055835	0.054427	0.133963	0.000000	0.000000	2.000000	177.000000	1.000000
15403.660687	0.085756	0.571502	-0.027804	88.960709	121.030914	161.300797	0.712201	0.000000	1.390187	0.000000	0.000000	0.000000	-0.055835	0.054427	0.133963	0.000000	0.000000	2.000000	177.000000	1.000000
15403.664020	0.085756	0.571502	-0.027804	88.960709	121.030914	161.300797	0.712201	0.000000	1.390187	0.000000	0.000000	0.000000	-0.055835	0.054427	0.133963	0.000000	0.000000	2.000000	177.000000	1.000000
15403.667353	0.085550	0.571660	-0.027347	88.960709	121.030914	161.300797	0.712201	0.000000	1.390187	0.000000	0.000000	0.000000	-0.061757	0.047237	0.136949	0.000000	0.000000	2.000000	177.000000	1.000000
15403.670687	0.085550	0.571660	-0.027347	89.068329	121.740211	161.940674	0.712201	0.000000	1.390187	0.000000	0.000000	0.000000	-0.061757	0.047237	0.136949	0.000000	0.000000	2.000000	177.000000	1.000000
15403.674020	0.085376	0.571846	-0.026836	89.068329	121.740211	161.940674	0.712201	0.000000	1.390187	0.000000	0.000000	0.000000	-0.052315	0.055805	0.153266	0.000000	0.000000	2.000000	177.000000	1.000000
15403.677353	0.085376	0.571846	-0.026836	89.068329	121.740211	161.940674	0.712201	0.000000	1.390187	0.000000	0.000000	0.000000	-0.052315	0.055805	0.153266	0.000000	0.000000	2.000000	177.000000	1.000000
15403.680687	0.085376	0.571846	-0.026836	89.141800	123.132439	163.289612	0.731213	0.000000	1.341818	0.000000	0.000000	0.000000	-0.052315	0.055805	0.153266	0.000000	0.000000	2.000000	177.000000	1.000000
15403.684020	0.085181	0.572008	-0.026316	89.141800	123.132439	163.289612	0.731213	0.000000	1.341818	0.000000	0.000000	0.000000	-0.058278	0.048612	0.156246	0.000000	0.000000	2.000000	177.000000	1.000000
15403.687353	0.085181	0.572008	-0.026316	89.141800	123.132439	163.289612	0.731213	0.000000	1.341818	0.000000	0.000000	0.000000	-0.058278	0.048612	0.156246	0.000000	0.000000	2.000000	177.000000	1.000000
15403.690687	0.085181	0.572008	-0.026316	89.171021	125.894035	166.041351	0.740926	0.000000	1.315777	0.000000	0.000000	0.000000	-0.058278	0.048612	0.156246	0.000000	0.000000	2.000000	177.000000	1.000000
15403.694020	0.085040	0.572174	-0.025738	89.171021	125.894035	166.041351	0.740926	0.000000	1.315777	0.000000	0.000000	0.000000	-0.042369	0.049962	0.173186	0.000000	0.000000	2.000000	177.000000	1.000000
15403.697353	0.085040	0.572174	-0.025738	89.171021	125.894035	166.041351	0.740926	0.000000	1.315777	0.000000	0.000000	0.000000	-0.042369	0.049962	0.173186	0.000000	0.000000	2.000000	177.000000	1.000000
15403.700687	0.085040	0.572174	-0.025738	89.158371	130.942322	171.096649	0.747987	0.000000	1.286912	0.000000	0.000000	0.000000	-0.042369	0.049962	0.173186	0.000000	0.000000	2.000000	177.000000	1.000000
15403.704020	0.085040	0.572174	-0.025738	89.158371	130.942322	171.096649	0.747987	0.000000	1.286912	0.000000	0.000000	0.000000	-0.042369	0.049962	0.173186	0.000000	0.000000	2.000000	177.000000	1.000000
15403.707353	0.084901	0.572382	-0.025150	89.158371	130.942322	171.096649	0.747987	0.000000	1.286912	0.000000	0.000000	0.000000	-0.041907	0.062440	0.176502	0.000000	0.000000	2.000000	177.000000	1.000000
15403.710687	0.084901	0.572382	-0.025150	89.114861	137.312668	177.474838	0.747987	0.000000	1.286912	0.000000	0.000000	0.000000	-0.041907	0.062440	0.176502	0.000000	0.000000	2.000000	177.000000	1.000000
15403.714020	0.084805	0.572608	-0.024552	89.114861	137.312668	177.474838	0.747987	0.000000	1.286912	0.000000	0.000000	0.000000	-0.028763	0.067729	0.179236	0.000000	0.000000	2.000000	177.000000	1.000000
15403.717353	0.084805	0.572608	-0.024552	89.114861	137.312668	177.474838	0.747987	0.000000	1.286912	0.000000	0.000000	0.000000	-0.028763	0.067729	0.179236	0.000000	0.000000	2.000000	177.000000	1.000000
15403.720687	0.084805	0.572608	-0.024552	89.065811	143.148941	-176.683197	0.759765	0.000000	1.227623	0.000000	0.000000	0.000000	-0.028763	0.067729	0.179236	0.000000	0.000000	2.000000	177.000000	1.000000
15403.724020	0.084805	0.572608	-0.024552	89.065811	143.148941	-176.683197	0.759765	0.000000	1.227623	0.000000	0.000000	0.000000	-0.028763	0.067729	0.179236	0.000000	0.000000	2.000000	177.000000	1.000000
15403.727353	0.084690	0.572876	-0.023940	89.065811	143.148941	-176.683197	0.759765	0.000000	1.227623	0.000000	0.000000	0.000000	-0.034459	0.080250	0.183723	0.000000	0.000000	2.000000	177.000000	1.000000
15403.730687	0.084690	0.572876	-0.023940	89.015434	148.127441	-171.700775	0.759765	0.000000	1.227623	0.000000	0.000000	0.000000	-0.034459	0.080250	0.183723	0.000000	0.000000	2.000000	177.000000	1.000000
15403.734020	0.084576	0.573185	-0.023317	89.015434	148.127441	-171.700775	0.759765	0.000000	1.227623	0.000000	0.000000	0.000000	-0.034009	0.092832	0.186974	0.000000	0.000000	2.000000	177.000000	1.000000
15403.737353	0.084576	0.573185	-0.023317	89.015434	148.127441	-171.700775	0.759765	0.000000	1.227623	0.000000	0.000000	0.000000	-0.034009	0.092832	0.186974	0.000000	0.000000	2.000000	177.000000	1.000000
15403.740687	0.084576	0.573185	-0.023317	88.956383	151.509796	-168.303497	0.771176	0.000000	1.165840	0.000000	0.000000	0.000000	-0.034009	0.092832	0.186974	0.000000	0.000000	2.000000	177.000000	1.000000
15403.744020	0.084576	0.573185	-0.023317	88.956383	151.509796	-168.303497	0.771176	0.000000	1.165840	0.000000	0.000000	0.000000	-0.034009	0.092832	0.186974	0.000000	0.000000	2.000000	177.000000	1.000000
15403.747353	0.084507	0.573512	-0.022685	88.956383	151.509796	-168.303497	0.771176	0.000000	1.165840	0.000000	0.000000	0.000000	-0.020834	0.098192	0.189658	0.000000	0.000000	2.000000	177.000000	1.000000
15403.750687	0.084507	0.573512	-0.022685	88.903534	153.625427	-166.170059	0.771176	0.000000	1.165840	0.000000	0.000000	0.000000	-0.020834	0.098192	0.189658	0.000000	0.000000	2.000000	177.000000	1.000000
15403.754020	0.084472	0.573871	-0.022091	88.903534	153.625427	-166.170059	0.771176	0.000000	1.165840	0.000000	0.000000	0.000000	-0.010366	0.107579	0.178141	0.000000	0.000000	2.000000	177.000000	1.000000
15403.757353	0.084472	0.573871	-0.022091	88.903534	153.625427	-166.170059	0.771176	0.000000	1.165840	0.000000	0.000000	0.000000	-0.010366	0.107579	0.178141	0.000000	0.000000	2.000000	177.000000	1.000000
15403.760687	0.084472	0.573871	-0.022091	88.844284	155.722763	-164.062973	0.776376	0.000000	1.104540	0.000000	0.000000	0.000000	-0.010366	0.107579	0.178141	0.000000	0.000000	2.000000	177.000000	1.000000
15403.764020	0.084472	0.573871	-0.022091	88.844284	155.722763	-164.062973	0.776376	0.000000	1.104540	0.000000	0.000000	0.000000	-0.010366	0.107579	0.178141	0.000000	0.000000	2.000000	177.000000	1.000000
15403.767353	0.084513	0.574285	-0.021550	88.844284	155.722763	-164.062973	0.776376	0.000000	1.104540	0.000000	0.000000	0.000000	0.012203	0.124224	0.162322	0.000000	0.000000	2.000000	177.000000	1.000000
15403.770687	0.084513	0.574285	-0.021550	88.756989	158.409195	-161.378281	0.776376	0.000000	1.104540	0.000000	0.000000	0.000000	0.012203	0.124224	0.162322	0.000000	0.000000	2.000000	177.000000	1.000000
15403.774020	0.084618	0.574742	-0.021010	88.756989	158.409195	-161.378281	0.776376	0.000000	1.104540	0.000000	0.000000	0.000000	0.031397	0.136983	0.161846	0.000000	0.000000	2.000000	177.000000	1.000000
15403.777353	0.084618	0.574742	-0.021010	88.756989	158.409195	-161.378281	0.776376	0.000000	1.104540	0.000000	0.000000	0.000000	0.031397	0.136983	0.161846	0.000000	0.000000	2.000000	177.000000	1.000000
15403.780687	0.084618	0.574742	-0.021010	88.654190	161.050491	-158.746582	0.769110	0.000000	1.050512	0.000000	0.000000	0.000000	0.031397	0.136983	0.161846	0.000000	0.000000	2.000000	177.000000	1.000000
15403.784020	0.084618	0.574742	-0.021010	88.654190	161.050491	-158.746582	0.769110	0.000000	1.050512	0.000000	0.000000	0.000000	0.031397	0.136983	0.161846	0.000000	0.000000	2.000000	177.000000	1.000000
15403.787353	0.084770	0.575243	-0.020561	88.654190	161.050491	-158.746582	0.769110	0.000000	1.050512	0.000000	0.000000	0.000000	0.045514	0.150433	0.134839	0.000000	0.000000	2.000000	177.000000	1.000000
15403.790687	0.084770	0.575243	-0.020561	88.543304	163.726257	-156.087509	0.769110	0.000000	1.050512	0.000000	0.000000	0.000000	0.045514	0.150433	0.134839	0.000000	0.000000	2.000000	177.000000	1.000000
15403.794020	0.084923	0.575787	-0.020101	88.543304	163.726257	-156.087509	0.769110	0.000000	1.050512	0.000000	0.000000	0.000000	0.046147	0.163272	0.137884	0.000000	0.000000	2.000000	177.000000	1.000000
15403.797353	0.084923	0.575787	-0.020101	88.543304	163.726257	-156.087509	0.769110	0.000000	1.050512	0.000000	0.000000	0.000000	0.046147	0.163272	0.137884	0.000000	0.000000	2.000000	177.000000	1.000000
15403.800687	0.084923	0.575787	-0.020101	88.446815	166.083389	-153.757477	0.753833	0.000000	1.005058	0.000000	0.000000	0.000000	0.046147	0.163272	0.137884	0.000000	0.000000	2.000000	177.000000	1.000000
15403.804020	0.084923	0.575787	-0.020101	88.446815	166.083389	-153.757477	0.753833	0.000000	1.005058	0.000000	0.000000	0.000000	0.046147	0.163272	0.137884	0.000000	0.000000	2.000000	177.000000	1.000000
15403.807353	0.085092	0.576363	-0.019677	88.446815	166.083389	-153.757477	0.753833	0.000000	1.005058	0.000000	0.000000	0.000000	0.050614	0.172812	0.127395	0.000000	0.000000	2.000000	177.000000	1.000000
15403.810687	0.085092	0.576363	-0.019677	88.362427	168.143616	-151.726196	0.753833	0.000000	1.005058	0.000000	0.000000	0.000000	0.050614	0.172812	0.127395	0.000000	0.000000	2.000000	177.000000	1.000000
15403.814020	0.085235	0.576947	-0.019272	88.362427	168.143616	-151.726196	0.753833	0.000000	1.005058	0.000000	0.000000	0.000000	0.042996	0.175091	0.121224	0.000000	0.000000	2.000000	177.000000	1.000000
15403.817353	0.085235	0.576947	-0.019272	88.362427	168.143616	-151.726196	0.753833	0.000000	1.005058	0.000000	0.000000	0.000000	0.042996	0.175091	0.121224	0.000000	0.000000	2.000000	177.000000	1.000000
15403.820687	0.085235	0.576947	-0.019272	88.303375	169.970551	-149.933502	0.738231	0.000000	0.963621	0.000000	0.000000	0.000000	0.042996	0.175091	0.121224	0.000000	0.000000	2.000000	177.000000	1.000000
15403.824020	0.085235	0.576947	-0.019272	88.303375	169.970551	-149.933502	0.738231	0.000000	0.963621	0.000000	0.000000	0.000000	0.042996	0.175091	0.121224	0.000000	0.000000	2.000000	177.000000	1.000000
15403.827353	0.085362	0.577525	-0.018842	88.303375	169.970551	-149.933502	0.738231	0.000000	0.963621	0.000000	0.000000	0.000000	0.038114	0.173343	0.129247	0.000000	0.000000	2.000000	177.000000	1.000000
15403.830687	0.085362	0.577525	-0.018842	88.271156	171.591782	-148.349792	0.738231	0.000000	0.963621	0.000000	0.000000	0.000000	0.038114	0.173343	0.129247	0.000000	0.000000	2.000000	177.000000	1.000000
15403.834020	0.085465	0.578086	-0.018425	88.271156	171.591782	-148.349792	0.738231	0.000000	0.963621	0.000000	0.000000	0.000000	0.030833	0.168293	0.125032	0.000000	0.000000	2.000000	177.000000	1.000000
15403.837353	0.085465	0.578086	-0.018425	88.271156	171.591782	-148.349792	0.738231	0.000000	0.963621	0.000000	0.000000	0.000000	0.030833	0.168293	0.125032	0.000000	0.000000	2.000000	177.000000	1.000000
15403.840687	0.085465	0.578086	-0.018425	88.239861	172.790131	-147.179321	0.726740	0.000000	0.921241	0.000000	0.000000	0.000000	0.030833	0.168293	0.125032	0.000000	0.000000	2.000000	177.000000	1.000000
15403.844020	0.085465	0.578086	-0.018425	88.239861	172.790131	-147.179321	0.726740	0.000000	0.921241	0.000000	0.000000	0.000000	0.030833	0.168293	0.125032	0.000000	0.000000	2.000000	177.000000	1.000000
15403.847353	0.085568	0.578648	-0.018009	88.239861	172.790131	-147.179321	0.726740	0.000000	0.921241	0.000000	0.000000	0.000000	0.030797	0.168523	0.124769	0.000000	0.000000	2.000000	177.000000	1.000000
15403.850687	0.085568	0.578648	-0.018009	88.224472	173.266754	-146.713058	0.726740	0.000000	0.921241	0.000000	0.000000	0.000000	0.030797	0.168523	0.124769	0.000000	0.000000	2.000000	177.000000	1.000000
15403.854020	0.085652	0.579161	-0.017577	88.224472	173.266754	-146.713058	0.726740	0.000000	0.921241	0.000000	0.000000	0.000000	0.025260	0.154075	0.129651	0.000000	0.000000	2.000000	177.000000	1.000000
15403.857353	0.085652	0.579161	-0.017577	88.224472	173.266754	-146.713058	0.726740	0.000000	0.921241	0.000000	0.000000	0.000000	0.025260	0.154075	0.129651	0.000000	0.000000	2.000000	177.000000	1.000000
15403.860687	0.085652	0.579161	-0.017577	88.222488	173.261475	-146.716415	0.717398	0.000000	0.878838	0.000000	0.000000	0.000000	0.025260	0.154075	0.129651	0.000000	0.000000	2.000000	177.000000	1.000000
15403.864020	0.085652	0.579161	-0.017577	88.222488	173.261475	-146.716415	0.717398	0.000000	0.878838	0.000000	0.000000	0.000000	0.025260	0.154075	0.129651	0.000000	0.000000	2.000000	177.000000	1.000000
15403.867353	0.085710	0.579615	-0.017169	88.222488	173.261475	-146.716415	0.717398	0.000000	0.878838	0.000000	0.000000	0.000000	0.017336	0.136239	0.122364	0.000000	0.000000	2.000000	177.000000	1.000000
15403.870687	0.085710	0.579615	-0.017169	88.230545	173.149094	-146.818436	0.717398	0.000000	0.878838	0.000000	0.000000	0.000000	0.017336	0.136239	0.122364	0.000000	0.000000	2.000000	177.000000	1.000000
15403.874020	0.085704	0.580003	-0.016753	88.230545	173.149094	-146.818436	0.717398	0.000000	0.878838	0.000000	0.000000	0.000000	-0.001754	0.116327	0.124682	0.000000	0.000000	2.000000	177.000000	1.000000
15403.877353	0.085704	0.580003	-0.016753	88.230545	173.149094	-146.818436	0.717398	0.000000	0.878838	0.000000	0.000000	0.000000	-0.001754	0.116327	0.124682	0.000000	0.000000	2.000000	177.000000	1.000000
15403.880687	0.085704	0.580003	-0.016753	88.249672	172.923203	-147.031311	0.714801	0.000000	0.837664	0.000000	0.000000	0.000000	-0.001754	0.116327	0.124682	0.000000	0.000000	2.000000	177.000000	1.000000
15403.884020	0.085704	0.580003	-0.016753	88.249672	172.923203	-147.031311	0.714801	0.000000	0.837664	0.000000	0.000000	0.000000	-0.001754	0.116327	0.124682	0.000000	0.000000	2.000000	177.000000	1.000000
15403.887353	0.085660	0.580318	-0.016310	88.249672	172.923203	-147.031311	0.714801	0.000000	0.837664	0.000000	0.000000	0.000000	-0.013231	0.094364	0.132931	0.000000	0.000000	2.000000	177.000000	1.000000
15403.890687	0.085660	0.580318	-0.016310	88.266975	172.711929	-147.226639	0.714801	0.000000	0.837664	0.000000	0.000000	0.000000	-0.013231	0.094364	0.132931	0.000000	0.000000	2.000000	177.000000	1.000000
15403.894020	0.085613	0.580523	-0.015882	88.266975	172.711929	-147.226639	0.714801	0.000000	0.837664	0.000000	0.000000	0.000000	-0.014152	0.061582	0.128563	0.000000	0.000000	2.000000	177.000000	1.000000
15403.897353	0.085613	0.580523	-0.015882	88.266975	172.711929	-147.226639	0.714801	0.000000	0.837664	0.000000	0.000000	0.000000	-0.014152	0.061582	0.128563	0.000000	0.000000	2.000000	177.000000	1.000000
15403.900687	0.085613	0.580523	-0.015882	88.279778	172.550827	-147.374313	0.719365	0.000000	0.794082	0.000000	0.000000	0.000000	-0.014152	0.061582	0.128563	0.000000	0.000000	2.000000	177.000000	1.000000
15403.904020	0.085613	0.580523	-0.015882	88.279778	172.550827	-147.374313	0.719365	0.000000	0.794082	0.000000	0.000000	0.000000	-0.014152	0.061582	0.128563	0.000000	0.000000	2.000000	177.000000	1.000000
15403.907353	0.085595	0.580632	-0.015523	88.279778	172.550827	-147.374313	0.719365	0.000000	0.794082	0.000000	0.000000	0.000000	-0.005225	0.032664	0.107622	0.000000	0.000000	2.000000	177.000000	1.000000
15403.910687	0.085595	0.580632	-0.015523	88.280121	172.534958	-147.382294	0.719365	0.000000	0.794082	0.000000	0.000000	0.000000	-0.005225	0.032664	0.107622	0.000000	0.000000	2.000000	177.000000	1.000000
15403.914020	0.085595	0.580632	-0.015523	88.280121	172.534958	-147.382294	0.719365	0.000000	0.794082	0.000000	0.000000	0.000000	-0.005225	0.032664	0.107622	0.000000	0.000000	2.000000	177.000000	1.000000
15403.917353	0.085595	0.580632	-0.015523	88.280121	172.534958	-147.382294	0.719365	0.000000	0.794082	0.000000	0.000000	0.000000	-0.005225	0.032664	0.107622	0.000000	0.000000	2.000000	177.000000	1.000000
15403.920687	0.085612	0.580645	-0.014985	88.276260	172.570465	-147.344040	0.720235	0.000000	0.776145	0.000000	0.000000	0.000000	0.005108	0.004005	0.161223	0.000000	0.000000	2.000000	177.000000	1.000000
15403.924020	0.085612	0.580645	-0.014985	88.276260	172.570465	-147.344040	0.720235	0.000000	0.776145	0.000000	0.000000	0.000000	0.005108	0.004005	0.161223	0.000000	0.000000	2.000000	177.000000	1.000000
15403.927353	0.085612	0.580645	-0.014985	88.276260	172.570465	-147.344040	0.720235	0.000000	0.776145	0.000000	0.000000	0.000000	0.005108	0.004005	0.161223	0.000000	0.000000	2.000000	177.000000	1.000000
15403.930687	0.085612	0.580645	-0.014985	88.273308	172.605911	-147.311295	0.719384	0.000000	0.749274	0.000000	0.000000	0.000000	0.005108	0.004005	0.161223	0.000000	0.000000	2.000000	177.000000	1.000000
15403.934020	0.085671	0.580567	-0.014794	88.273308	172.605911	-147.311295	0.719384	0.000000	0.749274	0.000000	0.000000	0.000000	0.017670	-0.023310	0.057506	0.000000	0.000000	2.000000	177.000000	1.000000
15403.937353	0.085671	0.580567	-0.014794	88.273308	172.605911	-147.311295	0.719384	0.000000	0.749274	0.000000	0.000000	0.000000	0.017670	-0.023310	0.057506	0.000000	0.000000	2.000000	177.000000	1.000000
15403.940687	0.085671	0.580567	-0.014794	88.262352	172.846161	-147.076767	0.716439	0.000000	0.739690	0.000000	0.000000	0.000000	0.017670	-0.023310	0.057506	0.000000	0.000000	2.000000	177.000000	1.000000
15403.944020	0.085671	0.580567	-0.014794	88.262352	172.846161	-147.076767	0.716439	0.000000	0.739690	0.000000	0.000000	0.000000	0.017670	-0.023310	0.057506	0.000000	0.000000	2.000000	177.000000	1.000000
15403.947353	0.085716	0.580442	-0.014677	88.262352	172.846161	-147.076767	0.716439	0.000000	0.739690	0.000000	0.000000	0.000000	0.013331	-0.037511	0.035082	0.000000	0.000000	2.000000	177.000000	1.000000
15403.950687	0.085716	0.580442	-0.014677	88.250793	173.329056	-146.606171	0.716439	0.000000	0.739690	0.000000	0.000000	0.000000	0.013331	-0.037511	0.035082	0.000000	0.000000	2.000000	177.000000	1.000000
15403.954020	0.085716	0.580442	-0.014677	88.250793	173.329056	-146.606171	0.716439	0.000000	0.739690	0.000000	0.000000	0.000000	0.013331	-0.037511	0.035082	0.000000	0.000000	2.000000	177.000000	1.000000
15403.957353	0.085716	0.580442	-0.014677	88.250793	173.329056	-146.606171	0.716439	0.000000	0.739690	0.000000	0.000000	0.000000	0.013331	-0.037511	0.035082	0.000000	0.000000	2.000000	177.000000	1.000000
15403.960687	0.085803	0.580150	-0.014454	88.244202	174.043015	-145.912247	0.714217	0.000000	0.733843	0.000000	0.000000	0.000000	0.026061	-0.087868	0.066994	0.000000	0.000000	2.000000	177.000000	1.000000
15403.964020	0.085803	0.580150	-0.014454	88.244202	174.043015	-145.912247	0.714217	0.000000	0.733843	0.000000	0.000000	0.000000	0.026061	-0.087868	0.066994	0.000000	0.000000	2.000000	177.000000	1.000000
15403.967353	0.085803	0.580150	-0.014454	88.244202	174.043015	-145.912247	0.714217	0.000000	0.733843	0.000000	0.000000	0.000000	0.026061	-0.087868	0.066994	0.000000	0.000000	2.000000	177.000000	1.000000
15403.970687	0.085803	0.580150	-0.014454	88.238861	174.909668	-145.067780	0.709874	0.000000	0.722677	0.000000	0.000000	0.000000	0.026061	-0.087868	0.066994	0.000000	0.000000	2.000000	177.000000	1.000000
15403.974020	0.085834	0.580036	-0.014292	88.238861	174.909668	-145.067780	0.709874	0.000000	0.722677	0.000000	0.000000	0.000000	0.009394	-0.034203	0.048463	0.000000	0.000000	2.000000	177.000000	1.000000
15403.977353	0.085834	0.580036	-0.014292	88.238861	174.909668	-145.067780	0.709874	0.000000	0.722677	0.000000	0.000000	0.000000	0.009394	-0.034203	0.048463	0.000000	0.000000	2.000000	177.000000	1.000000
15403.980687	0.085834	0.580036	-0.014292	88.234528	175.177216	-144.803772	0.708308	0.000000	0.714600	0.000000	0.000000	0.000000	0.009394	-0.034203	0.048463	0.000000	0.000000	2.000000	177.000000	1.000000
15403.984020	0.085834	0.580036	-0.014292	88.234528	175.177216	-144.803772	0.708308	0.000000	0.714600	0.000000	0.000000	0.000000	0.009394	-0.034203	0.048463	0.000000	0.000000	2.000000	177.000000	1.000000
15403.987353	0.085852	0.579933	-0.014086	88.234528	175.177216	-144.803772	0.708308	0.000000	0.714600	0.000000	0.000000	0.000000	0.005443	-0.030849	0.061875	0.000000	0.000000	2.000000	177.000000	1.000000
15403.990687	0.085852	0.579933	-0.014086	88.237640	175.146881	-144.831436	0.708308	0.000000	0.714600	0.000000	0.000000	0.000000	0.005443	-0.030849	0.061875	0.000000	0.000000	2.000000	177.000000	1.000000
15403.994020	0.085880	0.579884	-0.013828	88.237640	175.146881	-144.831436	0.708308	0.000000	0.714600	0.000000	0.000000	0.000000	0.008407	-0.014725	0.077201	0.000000	0.000000	2.000000	177.000000	1.000000
15403.997353	0.085880	0.579884	-0.013828	88.237640	175.146881	-144.831436	0.708308	0.000000	0.714600	0.000000	0.000000	0.000000	0.008407	-0.014725	0.077201	0.000000	0.000000	2.000000	177.000000	1.000000
15404.000687	0.085880	0.579884	-0.013828	88.246773	175.066055	-144.915039	0.706000	0.000000	0.691421	0.000000	0.000000	0.000000	0.008407	-0.014725	0.077201	0.000000	0.000000	2.000000	177.000000	1.000000
15404.004020	0.085880	0.579884	-0.013828	88.246773	175.066055	-144.915039	0.706000	0.000000	0.691421	0.000000	0.000000	0.000000	0.008407	-0.014725	0.077201	0.000000	0.000000	2.000000	177.000000	1.000000
15404.007353	0.085961	0.579864	-0.013522	88.246773	175.066055	-144.915039	0.706000	0.000000	0.691421	0.000000	0.000000	0.000000	0.024385	-0.006015	0.092051	0.000000	0.000000	2.000000	177.000000	1.000000
15404.010687	0.085961	0.579864	-0.013522	88.267540	174.870316	-145.113510	0.706000	0.000000	0.691421	0.000000	0.000000	0.000000	0.024385	-0.006015	0.092051	0.000000	0.000000	2.000000	177.000000	1.000000
15404.014020	0.085961	0.579864	-0.013522	88.267540	174.870316	-145.113510	0.706000	0.000000	0.691421	0.000000	0.000000	0.000000	0.024385	-0.006015	0.092051	0.000000	0.000000	2.000000	177.000000	1.000000
15404.017353	0.085961	0.579864	-0.013522	88.267540	174.870316	-145.113510	0.706000	0.000000	0.691421	0.000000	0.000000	0.000000	0.024385	-0.006015	0.092051	0.000000	0.000000	2.000000	177.000000	1.000000
15404.020687	0.086209	0.580057	-0.012695	88.300728	174.556625	-145.435547	0.701936	0.000000	0.676079	0.000000	0.000000	0.000000	0.074320	0.057965	0.247990	0.000000	0.000000	2.000000	177.000000	1.000000
15404.024020	0.086209	0.580057	-0.012695	88.300728	174.556625	-145.435547	0.701936	0.000000	0.676079	0.000000	0.000000	0.000000	0.000000	-0.000007	0.000000	0.000000	0.000000	2.000000	177.000000	1.000000
15404.027353	0.086209	0.580057	-0.012695	88.300728	174.556625	-145.435547	0.701936	0.000000	0.676079	0.000000	0.000000	0.000000	0.000000	-0.000007	0.000000	0.000000	0.000000	2.000000	177.000000	1.000000
15404.030687	0.086209	0.580057	-0.012695	88.344124	174.184677	-145.817444	0.689549	0.000000	0.634747	0.000000	0.000000	0.000000	0.000000	-0.000007	0.000000	0.000000	0.000000	2.000000	177.000000	1.000000
15404.034020	0.086209	0.580057	-0.012695	88.344124	174.184677	-145.817444	0.689549	0.000000	0.634747	0.000000	0.000000	0.000000	0.000000	-0.000007	0.000000	0.000000	0.000000	2.000000	177.000000	1.000000
15404.037353	0.086371	0.580277	-0.012199	88.344124	174.184677	-145.817444	0.689549	0.000000	0.634747	0.000000	0.000000	0.000000	0.048580	0.066058	0.148778	0.000000	0.000000	2.000000	177.000000	1.000000
15404.040687	0.086371	0.580277	-0.012199	88.389664	173.949265	-146.062210	0.689549	0.000000	0.634747	0.000000	0.000000	0.000000	0.048580	0.066058	0.148778	0.000000	0.000000	2.000000	177.000000	1.000000
15404.044020	0.086490	0.580590	-0.011698	88.389664	173.949265	-146.062210	0.689549	0.000000	0.634747	0.000000	0.000000	0.000000	0.035753	0.093827	0.150287	0.000000	0.000000	2.000000	177.000000	1.000000
15404.047353	0.086490	0.580590	-0.011698	88.389664	173.949265	-146.062210	0.689549	0.000000	0.634747	0.000000	0.000000	0.000000	0.035753	0.093827	0.150287	0.000000	0.000000	2.000000	177.000000	1.000000
15404.050687	0.086490	0.580590	-0.011698	88.394524	174.644653	-145.389053	0.675494	0.000000	0.584903	0.000000	0.000000	0.000000	0.035753	0.093827	0.150287	0.000000	0.000000	2.000000	177.000000	1.000000
15404.054020	0.086490	0.580590	-0.011698	88.394524	174.644653	-145.389053	0.675494	0.000000	0.584903	0.000000	0.000000	0.000000	0.035753	0.093827	0.150287	0.000000	0.000000	2.000000	177.000000	1.000000
15404.057353	0.086611	0.580946	-0.011187	88.394524	174.644653	-145.389053	0.675494	0.000000	0.584903	0.000000	0.000000	0.000000	0.036347	0.106772	0.153261	0.000000	0.000000	2.000000	177.000000	1.000000
15404.060687	0.086611	0.580946	-0.011187	88.323685	176.223511	-143.831940	0.675494	0.000000	0.584903	0.000000	0.000000	0.000000	0.036347	0.106772	0.153261	0.000000	0.000000	2.000000	177.000000	1.000000
15404.064020	0.086680	0.581340	-0.010722	88.323685	176.223511	-143.831940	0.675494	0.000000	0.584903	0.000000	0.000000	0.000000	0.020475	0.118435	0.139428	0.000000	0.000000	2.000000	177.000000	1.000000
15404.067353	0.086680	0.581340	-0.010722	88.323685	176.223511	-143.831940	0.675494	0.000000	0.584903	0.000000	0.000000	0.000000	0.020475	0.118435	0.139428	0.000000	0.000000	2.000000	177.000000	1.000000
15404.070687	0.086680	0.581340	-0.010722	88.193550	178.155685	-141.920639	0.666023	0.000000	0.536121	0.000000	0.000000	0.000000	0.020475	0.118435	0.139428	0.000000	0.000000	2.000000	177.000000	1.000000
15404.074020	0.086680	0.581340	-0.010722	88.193550	178.155685	-141.920639	0.666023	0.000000	0.536121	0.000000	0.000000	0.000000	0.020475	0.118435	0.139428	0.000000	0.000000	2.000000	177.000000	1.000000
15404.077353	0.086703	0.581785	-0.010263	88.193550	178.155685	-141.920639	0.666023	0.000000	0.536121	0.000000	0.000000	0.000000	0.006929	0.133509	0.137738	0.000000	0.000000	2.000000	177.000000	1.000000
15404.080687	0.086703	0.581785	-0.010263	88.034775	-179.870636	-139.967041	0.666023	0.000000	0.536121	0.000000	0.000000	0.000000	0.006929	0.133509	0.137738	0.000000	0.000000	2.000000	177.000000	1.000000
15404.084020	0.086724	0.582256	-0.009811	88.034775	-179.870636	-139.967041	0.666023	0.000000	0.536121	0.000000	0.000000	0.000000	0.006463	0.141144	0.135549	0.000000	0.000000	2.000000	177.000000	1.000000
15404.087353	0.086724	0.582256	-0.009811	88.034775	-179.870636	-139.967041	0.666023	0.000000	0.536121	0.000000	0.000000	0.000000	0.006463	0.141144	0.135549	0.000000	0.000000	2.000000	177.000000	1.000000
15404.090687	0.086724	0.582256	-0.009811	87.900436	-178.159119	-138.279907	0.663791	0.000000	0.490574	0.000000	0.000000	0.000000	0.006463	0.141144	0.135549	0.000000	0.000000	2.000000	177.000000	1.000000
15404.094020	0.086724	0.582256	-0.009811	87.900436	-178.159119	-138.279907	0.663791	0.000000	0.490574	0.000000	0.000000	0.000000	0.006463	0.141144	0.135549	0.000000	0.000000	2.000000	177.000000	1.000000
15404.097353	0.086697	0.582759	-0.009382	87.900436	-178.159119	-138.279907	0.663791	0.000000	0.490574	0.000000	0.000000	0.000000	-0.008131	0.150848	0.128726	0.000000	0.000000	2.000000	177.000000	1.000000
15404.100687	0.086697	0.582759	-0.009382	87.783531	-176.623001	-136.768463	0.663791	0.000000	0.490574	0.000000	0.000000	0.000000	-0.008131	0.150848	0.128726	0.000000	0.000000	2.000000	177.000000	1.000000
15404.104020	0.086665	0.583269	-0.008978	87.783531	-176.623001	-136.768463	0.663791	0.000000	0.490574	0.000000	0.000000	0.000000	-0.009601	0.153077	0.121436	0.000000	0.000000	2.000000	177.000000	1.000000
15404.107353	0.086665	0.583269	-0.008978	87.783531	-176.623001	-136.768463	0.663791	0.000000	0.490574	0.000000	0.000000	0.000000	-0.009601	0.153077	0.121436	0.000000	0.000000	2.000000	177.000000	1.000000
15404.110687	0.086665	0.583269	-0.008978	87.700409	-175.374863	-135.540497	0.666746	0.000000	0.448880	0.000000	0.000000	0.000000	-0.009601	0.153077	0.121436	0.000000	0.000000	2.000000	177.000000	1.000000
15404.114020	0.086665	0.583269	-0.008978	87.700409	-175.374863	-135.540497	0.666746	0.000000	0.448880	0.000000	0.000000	0.000000	-0.009601	0.153077	0.121436	0.000000	0.000000	2.000000	177.000000	1.000000
15404.117353	0.086606	0.583812	-0.008600	87.700409	-175.374863	-135.540497	0.666746	0.000000	0.448880	0.000000	0.000000	0.000000	-0.017847	0.162794	0.113340	0.000000	0.000000	2.000000	177.000000	1.000000
15404.120687	0.086606	0.583812	-0.008600	87.643829	-174.316376	-134.494858	0.666746	0.000000	0.448880	0.000000	0.000000	0.000000	-0.017847	0.162794	0.113340	0.000000	0.000000	2.000000	177.000000	1.000000
15404.124020	0.086499	0.584362	-0.008238	87.643829	-174.316376	-134.494858	0.666746	0.000000	0.448880	0.000000	0.000000	0.000000	-0.032106	0.165053	0.108491	0.000000	0.000000	2.000000	177.000000	1.000000
15404.127353	0.086499	0.584362	-0.008238	87.643829	-174.316376	-134.494858	0.666746	0.000000	0.448880	0.000000	0.000000	0.000000	-0.032106	0.165053	0.108491	0.000000	0.000000	2.000000	177.000000	1.000000
15404.130687	0.086499	0.584362	-0.008238	87.601341	-173.458679	-133.642517	0.675072	0.000000	0.411908	0.000000	0.000000	0.000000	-0.032106	0.165053	0.108491	0.000000	0.000000	2.000000	177.000000	1.000000
15404.134020	0.086499	0.584362	-0.008238	87.601341	-173.458679	-133.642517	0.675072	0.000000	0.411908	0.000000	0.000000	0.000000	-0.032106	0.165053	0.108491	0.000000	0.000000	2.000000	177.000000	1.000000
15404.137353	0.086357	0.584908	-0.007937	87.601341	-173.458679	-133.642517	0.675072	0.000000	0.411908	0.000000	0.000000	0.000000	-0.042320	0.163850	0.090286	0.000000	0.000000	2.000000	177.000000	1.000000
15404.140687	0.086357	0.584908	-0.007937	87.588486	-173.217575	-133.383667	0.675072	0.000000	0.411908	0.000000	0.000000	0.000000	-0.042320	0.163850	0.090286	0.000000	0.000000	2.000000	177.000000	1.000000
15404.144020	0.086187	0.585443	-0.007673	87.588486	-173.217575	-133.383667	0.675072	0.000000	0.411908	0.000000	0.000000	0.000000	-0.051155	0.160550	0.079174	0.000000	0.000000	2.000000	177.000000	1.000000
15404.147353	0.086187	0.585443	-0.007673	87.588486	-173.217575	-133.383667	0.675072	0.000000	0.411908	0.000000	0.000000	0.000000	-0.051155	0.160550	0.079174	0.000000	0.000000	2.000000	177.000000	1.000000
15404.150687	0.086187	0.585443	-0.007673	87.604935	-173.282242	-133.415924	0.690651	0.000000	0.383665	0.000000	0.000000	0.000000	-0.051155	0.160550	0.079174	0.000000	0.000000	2.000000	177.000000	1.000000
15404.154020	0.086187	0.585443	-0.007673	87.604935	-173.282242	-133.415924	0.690651	0.000000	0.383665	0.000000	0.000000	0.000000	-0.051155	0.160550	0.079174	0.000000	0.000000	2.000000	177.000000	1.000000
15404.157353	0.085960	0.585999	-0.007473	87.604935	-173.282242	-133.415924	0.690651	0.000000	0.383665	0.000000	0.000000	0.000000	-0.068143	0.166784	0.060134	0.000000	0.000000	2.000000	177.000000	1.000000
15404.160687	0.085960	0.585999	-0.007473	87.639259	-173.377151	-133.478424	0.690651	0.000000	0.383665	0.000000	0.000000	0.000000	-0.068143	0.166784	0.060134	0.000000	0.000000	2.000000	177.000000	1.000000
15404.164020	0.085729	0.586537	-0.007290	87.639259	-173.377151	-133.478424	0.690651	0.000000	0.383665	0.000000	0.000000	0.000000	-0.069195	0.161411	0.054878	0.000000	0.000000	2.000000	177.000000	1.000000
15404.167353	0.085729	0.586537	-0.007290	87.639259	-173.377151	-133.478424	0.690651	0.000000	0.383665	0.000000	0.000000	0.000000	-0.069195	0.161411	0.054878	0.000000	0.000000	2.000000	177.000000	1.000000
15404.170687	0.085729	0.586537	-0.007290	87.686409	-173.499390	-133.565414	0.713541	0.000000	0.364496	0.000000	0.000000	0.000000	-0.069195	0.161411	0.054878	0.000000	0.000000	2.000000	177.000000	1.000000
15404.174020	0.085729	0.586537	-0.007290	87.686409	-173.499390	-133.565414	0.713541	0.000000	0.364496	0.000000	0.000000	0.000000	-0.069195	0.161411	0.054878	0.000000	0.000000	2.000000	177.000000	1.000000
15404.177353	0.085457	0.587059	-0.007208	87.686409	-173.499390	-133.565414	0.713541	0.000000	0.364496	0.000000	0.000000	0.000000	-0.081638	0.156551	0.024582	0.000000	0.000000	2.000000	177.000000	1.000000
15404.180687	0.085457	0.587059	-0.007208	87.741196	-173.636276	-133.669785	0.713541	0.000000	0.364496	0.000000	0.000000	0.000000	-0.081638	0.156551	0.024582	0.000000	0.000000	2.000000	177.000000	1.000000
15404.184020	0.085177	0.587569	-0.007167	87.741196	-173.636276	-133.669785	0.713541	0.000000	0.364496	0.000000	0.000000	0.000000	-0.083982	0.153131	0.012262	0.000000	0.000000	2.000000	177.000000	1.000000
15404.187353	0.085177	0.587569	-0.007167	87.741196	-173.636276	-133.669785	0.713541	0.000000	0.364496	0.000000	0.000000	0.000000	-0.083982	0.153131	0.012262	0.000000	0.000000	2.000000	177.000000	1.000000
15404.190687	0.085177	0.587569	-0.007167	87.803581	-173.795776	-133.793961	0.741144	0.000000	0.358355	0.000000	0.000000	0.000000	-0.083982	0.153131	0.012262	0.000000	0.000000	2.000000	177.000000	1.000000
15404.194020	0.085177	0.587569	-0.007167	87.803581	-173.795776	-133.793961	0.741144	0.000000	0.358355	0.000000	0.000000	0.000000	-0.083982	0.153131	0.012262	0.000000	0.000000	2.000000	177.000000	1.000000
15404.197353	0.084912	0.588043	-0.007164	87.803581	-173.795776	-133.793961	0.741144	0.000000	0.358355	0.000000	0.000000	0.000000	-0.079491	0.142121	0.000851	0.000000	0.000000	2.000000	177.000000	1.000000
15404.200687	0.084912	0.588043	-0.007164	87.862923	-173.950226	-133.918671	0.741144	0.000000	0.358355	0.000000	0.000000	0.000000	-0.079491	0.142121	0.000851	0.000000	0.000000	2.000000	177.000000	1.000000
15404.204020	0.084644	0.588499	-0.007179	87.862923	-173.950226	-133.918671	0.741144	0.000000	0.358355	0.000000	0.000000	0.000000	-0.080453	0.136633	-0.004327	0.000000	0.000000	2.000000	177.000000	1.000000
15404.207353	0.084644	0.588499	-0.007179	87.862923	-173.950226	-133.918671	0.741144	0.000000	0.358355	0.000000	0.000000	0.000000	-0.080453	0.136633	-0.004327	0.000000	0.000000	2.000000	177.000000	1.000000
15404.210687	0.084644	0.588499	-0.007179	87.918976	-174.104706	-134.043304	0.767801	0.000000	0.358934	0.000000	0.000000	0.000000	-0.080453	0.136633	-0.004327	0.000000	0.000000	2.000000	177.000000	1.000000
15404.214020	0.084644	0.588499	-0.007179	87.918976	-174.104706	-134.043304	0.767801	0.000000	0.358934	0.000000	0.000000	0.000000	-0.080453	0.136633	-0.004327	0.000000	0.000000	2.000000	177.000000	1.000000
15404.217353	0.084415	0.588936	-0.007218	87.918976	-174.104706	-134.043304	0.767801	0.000000	0.358934	0.000000	0.000000	0.000000	-0.068578	0.131105	-0.011892	0.000000	0.000000	2.000000	177.000000	1.000000
15404.220687	0.084415	0.588936	-0.007218	87.975418	-174.208313	-134.126755	0.767801	0.000000	0.358934	0.000000	0.000000	0.000000	-0.068578	0.131105	-0.011892	0.000000	0.000000	2.000000	177.000000	1.000000
15404.224020	0.084415	0.588936	-0.007218	87.975418	-174.208313	-134.126755	0.767801	0.000000	0.358934	0.000000	0.000000	0.000000	-0.068578	0.131105	-0.011892	0.000000	0.000000	2.000000	177.000000	1.000000
15404.227353	0.084415	0.588936	-0.007218	87.975418	-174.208313	-134.126755	0.767801	0.000000	0.358934	0.000000	0.000000	0.000000	-0.068578	0.131105	-0.011892	0.000000	0.000000	2.000000	177.000000	1.000000
15404.230687	0.084131	0.589752	-0.007202	88.028999	-174.150146	-134.058533	0.779230	0.000000	0.360917	0.000000	0.000000	0.000000	-0.085289	0.244810	0.005031	0.000000	0.000000	2.000000	177.000000	1.000000
15404.234020	0.084131	0.589752	-0.007202	88.028999	-174.150146	-134.058533	0.779230	0.000000	0.360917	0.000000	0.000000	0.000000	-0.000001	-0.000004	-0.000000	0.000000	0.000000	2.000000	177.000000	1.000000
15404.237353	0.084131	0.589752	-0.007202	88.028999	-174.150146	-134.058533	0.779230	0.000000	0.360917	0.000000	0.000000	0.000000	-0.000001	-0.000004	-0.000000	0.000000	0.000000	2.000000	177.000000	1.000000
15404.240687	0.084131	0.589752	-0.007202	88.086441	-173.777145	-133.687286	0.793445	0.000000	0.360078	0.000000	0.000000	0.000000	-0.000001	-0.000004	-0.000000	0.000000	0.000000	2.000000	177.000000	1.000000
15404.244020	0.084131	0.589752	-0.007202	88.086441	-173.777145	-133.687286	0.793445	0.000000	0.360078	0.000000	0.000000	0.000000	-0.000001	-0.000004	-0.000000	0.000000	0.000000	2.000000	177.000000	1.000000
15404.247353	0.084010	0.590156	-0.007140	88.086441	-173.777145	-133.687286	0.793445	0.000000	0.360078	0.000000	0.000000	0.000000	-0.036352	0.121249	0.018431	0.000000	0.000000	2.000000	177.000000	1.000000
15404.250687	0.084010	0.590156	-0.007140	88.143959	-173.323227	-133.239319	0.793445	0.000000	0.360078	0.000000	0.000000	0.000000	-0.036352	0.121249	0.018431	0.000000	0.000000	2.000000	177.000000	1.000000
15404.254020	0.084010	0.590156	-0.007140	88.143959	-173.323227	-133.239319	0.793445	0.000000	0.360078	0.000000	0.000000	0.000000	-0.036352	0.121249	0.018431	0.000000	0.000000	2.000000	177.000000	1.000000
15404.257353	0.084010	0.590156	-0.007140	88.143959	-173.323227	-133.239319	0.793445	0.000000	0.360078	0.000000	0.000000	0.000000	-0.036352	0.121249	0.018431	0.000000	0.000000	2.000000	177.000000	1.000000
15404.260687	0.083901	0.590925	-0.006896	88.201149	-173.007767	-132.925446	0.799504	0.000000	0.357006	0.000000	0.000000	0.000000	-0.032786	0.230891	0.073196	0.000000	0.000000	2.000000	177.000000	1.000000
15404.264020	0.083901	0.590925	-0.006896	88.201149	-173.007767	-132.925446	0.799504	0.000000	0.357006	0.000000	0.000000	0.000000	-0.000001	0.000006	0.000000	0.000000	0.000000	2.000000	177.000000	1.000000
15404.267353	0.083901	0.590925	-0.006896	88.201149	-173.007767	-132.925446	0.799504	0.000000	0.357006	0.000000	0.000000	0.000000	-0.000001	0.000006	0.000000	0.000000	0.000000	2.000000	177.000000	1.000000
15404.270687	0.083901	0.590925	-0.006896	88.252251	-172.891708	-132.804657	0.804968	0.000000	0.344807	0.000000	0.000000	0.000000	-0.000001	0.000006	0.000000	0.000000	0.000000	2.000000	177.000000	1.000000
15404.274020	0.083901	0.590925	-0.006896	88.252251	-172.891708	-132.804657	0.804968	0.000000	0.344807	0.000000	0.000000	0.000000	-0.000001	0.000006	0.000000	0.000000	0.000000	2.000000	177.000000	1.000000
15404.277353	0.083847	0.591247	-0.006711	88.252251	-172.891708	-132.804657	0.804968	0.000000	0.344807	0.000000	0.000000	0.000000	-0.016197	0.096613	0.055579	0.000000	0.000000	2.000000	177.000000	1.000000
15404.280687	0.083847	0.591247	-0.006711	88.292343	-172.921570	-132.827927	0.804968	0.000000	0.344807	0.000000	0.000000	0.000000	-0.016197	0.096613	0.055579	0.000000	0.000000	2.000000	177.000000	1.000000
15404.284020	0.083847	0.591247	-0.006711	88.292343	-172.921570	-132.827927	0.804968	0.000000	0.344807	0.000000	0.000000	0.000000	-0.016197	0.096613	0.055579	0.000000	0.000000	2.000000	177.000000	1.000000
15404.287353	0.083847	0.591247	-0.006711	88.292343	-172.921570	-132.827927	0.804968	0.000000	0.344807	0.000000	0.000000	0.000000	-0.016197	0.096613	0.055579	0.000000	0.000000	2.000000	177.000000	1.000000
15404.290687	0.083831	0.591835	-0.006319	88.308235	-172.958527	-132.862228	0.807667	0.000000	0.335544	0.000000	0.000000	0.000000	-0.004683	0.176403	0.117598	0.000000	0.000000	2.000000	177.000000	1.000000
15404.294020	0.083831	0.591835	-0.006319	88.308235	-172.958527	-132.862228	0.807667	0.000000	0.335544	0.000000	0.000000	0.000000	-0.000001	0.000003	0.000000	0.000000	0.000000	2.000000	177.000000	1.000000
15404.297353	0.083831	0.591835	-0.006319	88.308235	-172.958527	-132.862228	0.807667	0.000000	0.335544	0.000000	0.000000	0.000000	-0.000001	0.000003	0.000000	0.000000	0.000000	2.000000	177.000000	1.000000
15404.300687	0.083831	0.591835	-0.006319	88.281944	-172.908295	-132.812103	0.808448	0.000000	0.315944	0.000000	0.000000	0.000000	-0.000001	0.000003	0.000000	0.000000	0.000000	2.000000	177.000000	1.000000
15404.304020	0.083831	0.591835	-0.006319	88.281944	-172.908295	-132.812103	0.808448	0.000000	0.315944	0.000000	0.000000	0.000000	-0.000001	0.000003	0.000000	0.000000	0.000000	2.000000	177.000000	1.000000
15404.307353	0.083863	0.592064	-0.006145	88.281944	-172.908295	-132.812103	0.808448	0.000000	0.315944	0.000000	0.000000	0.000000	0.009697	0.068668	0.052165	0.000000	0.000000	2.000000	177.000000	1.000000
15404.310687	0.083863	0.592064	-0.006145	88.214577	-172.723984	-132.632065	0.808448	0.000000	0.315944	0.000000	0.000000	0.000000	0.009697	0.068668	0.052165	0.000000	0.000000	2.000000	177.000000	1.000000
15404.314020	0.083863	0.592064	-0.006145	88.214577	-172.723984	-132.632065	0.808448	0.000000	0.315944	0.000000	0.000000	0.000000	0.009697	0.068668	0.052165	0.000000	0.000000	2.000000	177.000000	1.000000
15404.317353	0.083863	0.592064	-0.006145	88.214577	-172.723984	-132.632065	0.808448	0.000000	0.315944	0.000000	0.000000	0.000000	0.009697	0.068668	0.052165	0.000000	0.000000	2.000000	177.000000	1.000000
15404.320687	0.083964	0.592417	-0.005840	88.149879	-172.446365	-132.361969	0.806832	0.000000	0.307250	0.000000	0.000000	0.000000	0.030291	0.105710	0.091375	0.000000	0.000000	2.000000	177.000000	1.000000
15404.324020	0.083964	0.592417	-0.005840	88.149879	-172.446365	-132.361969	0.806832	0.000000	0.307250	0.000000	0.000000	0.000000	0.030291	0.105710	0.091375	0.000000	0.000000	2.000000	177.000000	1.000000
15404.327353	0.083964	0.592417	-0.005840	88.149879	-172.446365	-132.361969	0.806832	0.000000	0.307250	0.000000	0.000000	0.000000	0.030291	0.105710	0.091375	0.000000	0.000000	2.000000	177.000000	1.000000
15404.330687	0.083964	0.592417	-0.005840	88.118828	-172.126785	-132.052750	0.801783	0.000000	0.292021	0.000000	0.000000	0.000000	0.030291	0.105710	0.091375	0.000000	0.000000	2.000000	177.000000	1.000000
15404.334020	0.084004	0.592528	-0.005746	88.118828	-172.126785	-132.052750	0.801783	0.000000	0.292021	0.000000	0.000000	0.000000	0.011932	0.033394	0.028391	0.000000	0.000000	2.000000	177.000000	1.000000
15404.337353	0.084004	0.592528	-0.005746	88.118828	-172.126785	-132.052750	0.801783	0.000000	0.292021	0.000000	0.000000	0.000000	0.011932	0.033394	0.028391	0.000000	0.000000	2.000000	177.000000	1.000000
15404.340687	0.084004	0.592528	-0.005746	88.114983	-171.636795	-131.576462	0.799795	0.000000	0.287289	0.000000	0.000000	0.000000	0.011932	0.033394	0.028391	0.000000	0.000000	2.000000	177.000000	1.000000
15404.344020	0.084022	0.592571	-0.005649	88.114983	-171.636795	-131.576462	0.799795	0.000000	0.287289	0.000000	0.000000	0.000000	0.005399	0.012790	0.029011	0.000000	0.000000	2.000000	177.000000	1.000000
15404.347353	0.084022	0.592571	-0.005649	88.114983	-171.636795	-131.576462	0.799795	0.000000	0.287289	0.000000	0.000000	0.000000	0.005399	0.012790	0.029011	0.000000	0.000000	2.000000	177.000000	1.000000
15404.350687	0.084022	0.592571	-0.005649	88.118614	-171.209076	-131.160919	0.798895	0.000000	0.282454	0.000000	0.000000	0.000000	0.005399	0.012790	0.029011	0.000000	0.000000	2.000000	177.000000	1.000000
15404.354020	0.084022	0.592571	-0.005649	88.118614	-171.209076	-131.160919	0.798895	0.000000	0.282454	0.000000	0.000000	0.000000	0.005399	0.012790	0.029011	0.000000	0.000000	2.000000	177.000000	1.000000
15404.357353	0.084025	0.592589	-0.005633	88.118614	-171.209076	-131.160919	0.798895	0.000000	0.282454	0.000000	0.000000	0.000000	0.000915	0.005572	0.004929	0.000000	0.000000	2.000000	177.000000	1.000000
15404.360687	0.084025	0.592589	-0.005633	88.119034	-170.780304	-130.741547	0.798895	0.000000	0.282454	0.000000	0.000000	0.000000	0.000915	0.005572	0.004929	0.000000	0.000000	2.000000	177.000000	1.000000
15404.364020	0.084025	0.592589	-0.005633	88.119034	-170.780304	-130.741547	0.798895	0.000000	0.282454	0.000000	0.000000	0.000000	0.000915	0.005572	0.004929	0.000000	0.000000	2.000000	177.000000	1.000000
15404.367353	0.084025	0.592589	-0.005633	88.119034	-170.780304	-130.741547	0.798895	0.000000	0.282454	0.000000	0.000000	0.000000	0.000915	0.005572	0.004929	0.000000	0.000000	2.000000	177.000000	1.000000
15404.370687	0.083947	0.592540	-0.005694	88.112587	-170.724762	-130.684784	0.798742	0.000000	0.281632	0.000000	0.000000	0.000000	-0.023361	-0.014766	-0.018311	0.000000	0.000000	2.000000	177.000000	1.000000
15404.374020	0.083947	0.592540	-0.005694	88.112587	-170.724762	-130.684784	0.798742	0.000000	0.281632	0.000000	0.000000	0.000000	-0.023361	-0.014766	-0.018311	0.000000	0.000000	2.000000	177.000000	1.000000
15404.377353	0.083947	0.592540	-0.005694	88.112587	-170.724762	-130.684784	0.798742	0.000000	0.281632	0.000000	0.000000	0.000000	-0.023361	-0.014766	-0.018311	0.000000	0.000000	2.000000	177.000000	1.000000
15404.380687	0.083947	0.592540	-0.005694	88.097107	-170.725327	-130.674545	0.802636	0.000000	0.284684	0.000000	0.000000	0.000000	-0.023361	-0.014766	-0.018311	0.000000	0.000000	2.000000	177.000000	1.000000
15404.384020	0.083866	0.592472	-0.005771	88.097107	-170.725327	-130.674545	0.802636	0.000000	0.284684	0.000000	0.000000	0.000000	-0.024275	-0.020302	-0.023249	0.000000	0.000000	2.000000	177.000000	1.000000
15404.387353	0.083866	0.592472	-0.005771	88.097107	-170.725327	-130.674545	0.802636	0.000000	0.284684	0.000000	0.000000	0.000000	-0.024275	-0.020302	-0.023249	0.000000	0.000000	2.000000	177.000000	1.000000
15404.390687	0.083866	0.592472	-0.005771	88.081329	-170.726089	-130.664322	0.806682	0.000000	0.288559	0.000000	0.000000	0.000000	-0.024275	-0.020302	-0.023249	0.000000	0.000000	2.000000	177.000000	1.000000
15404.394020	0.083866	0.592472	-0.005771	88.081329	-170.726089	-130.664322	0.806682	0.000000	0.288559	0.000000	0.000000	0.000000	-0.024275	-0.020302	-0.023249	0.000000	0.000000	2.000000	177.000000	1.000000
15404.397353	0.083765	0.592380	-0.005837	88.081329	-170.726089	-130.664322	0.806682	0.000000	0.288559	0.000000	0.000000	0.000000	-0.030293	-0.027839	-0.019887	0.000000	0.000000	2.000000	177.000000	1.000000
15404.400687	0.083765	0.592380	-0.005837	88.065788	-170.726898	-130.654312	0.806682	0.000000	0.288559	0.000000	0.000000	0.000000	-0.030293	-0.027839	-0.019887	0.000000	0.000000	2.000000	177.000000	1.000000
15404.404020	0.083765	0.592380	-0.005837	88.065788	-170.726898	-130.654312	0.806682	0.000000	0.288559	0.000000	0.000000	0.000000	-0.030293	-0.027839	-0.019887	0.000000	0.000000	2.000000	177.000000	1.000000
15404.407353	0.083765	0.592380	-0.005837	88.065788	-170.726898	-130.654312	0.806682	0.000000	0.288559	0.000000	0.000000	0.000000	-0.030293	-0.027839	-0.019887	0.000000	0.000000	2.000000	177.000000	1.000000
15404.410687	0.083524	0.592213	-0.005946	88.053284	-170.732544	-130.646408	0.811731	0.000000	0.291873	0.000000	0.000000	0.000000	-0.072503	-0.050077	-0.032500	0.000000	0.000000	2.000000	177.000000	1.000000
15404.414020	0.083524	0.592213	-0.005946	88.053284	-170.732544	-130.646408	0.811731	0.000000	0.291873	0.000000	0.000000	0.000000	-0.072503	-0.050077	-0.032500	0.000000	0.000000	2.000000	177.000000	1.000000
15404.417353	0.083524	0.592213	-0.005946	88.053284	-170.732544	-130.646408	0.811731	0.000000	0.291873	0.000000	0.000000	0.000000	-0.072503	-0.050077	-0.032500	0.000000	0.000000	2.000000	177.000000	1.000000
15404.420687	0.083524	0.592213	-0.005946	88.040756	-170.743759	-130.638580	0.823814	0.000000	0.297290	0.000000	0.000000	0.000000	-0.072503	-0.050077	-0.032500	0.000000	0.000000	2.000000	177.000000	1.000000
15404.424020	0.083362	0.592139	-0.005984	88.040756	-170.743759	-130.638580	0.823814	0.000000	0.297290	0.000000	0.000000	0.000000	-0.048633	-0.022256	-0.011430	0.000000	0.000000	2.000000	177.000000	1.000000
15404.427353	0.083362	0.592139	-0.005984	88.040756	-170.743759	-130.638580	0.823814	0.000000	0.297290	0.000000	0.000000	0.000000	-0.048633	-0.022256	-0.011430	0.000000	0.000000	2.000000	177.000000	1.000000
15404.430687	0.083362	0.592139	-0.005984	88.034470	-170.764359	-130.634644	0.831920	0.000000	0.299195	0.000000	0.000000	0.000000	-0.048633	-0.022256	-0.011430	0.000000	0.000000	2.000000	177.000000	1.000000
15404.434020	0.083138	0.592083	-0.005994	88.034470	-170.764359	-130.634644	0.831920	0.000000	0.299195	0.000000	0.000000	0.000000	-0.066989	-0.016675	-0.002960	0.000000	0.000000	2.000000	177.000000	1.000000
15404.437353	0.083138	0.592083	-0.005994	88.034470	-170.764359	-130.634644	0.831920	0.000000	0.299195	0.000000	0.000000	0.000000	-0.066989	-0.016675	-0.002960	0.000000	0.000000	2.000000	177.000000	1.000000
15404.440687	0.083138	0.592083	-0.005994	88.025032	-170.791321	-130.628952	0.843085	0.000000	0.299688	0.000000	0.000000	0.000000	-0.066989	-0.016675	-0.002960	0.000000	0.000000	2.000000	177.000000	1.000000
15404.444020	0.083138	0.592083	-0.005994	88.025032	-170.791321	-130.628952	0.843085	0.000000	0.299688	0.000000	0.000000	0.000000	-0.066989	-0.016675	-0.002960	0.000000	0.000000	2.000000	177.000000	1.000000
15404.447353	0.082897	0.592046	-0.005983	88.025032	-170.791321	-130.628952	0.843085	0.000000	0.299688	0.000000	0.000000	0.000000	-0.072499	-0.011124	0.003125	0.000000	0.000000	2.000000	177.000000	1.000000
15404.450687	0.082897	0.592046	-0.005983	88.015549	-170.920532	-130.722412	0.843085	0.000000	0.299688	0.000000	0.000000	0.000000	-0.072499	-0.011124	0.003125	0.000000	0.000000	2.000000	177.000000	1.000000
15404.454020	0.082897	0.592046	-0.005983	88.015549	-170.920532	-130.722412	0.843085	0.000000	0.299688	0.000000	0.000000	0.000000	-0.072499	-0.011124	0.003125	0.000000	0.000000	2.000000	177.000000	1.000000
15404.457353	0.082897	0.592046	-0.005983	88.015549	-170.920532	-130.722412	0.843085	0.000000	0.299688	0.000000	0.000000	0.000000	-0.072499	-0.011124	0.003125	0.000000	0.000000	2.000000	177.000000	1.000000
15404.460687	0.082367	0.591953	-0.005972	88.009041	-171.305878	-131.064545	0.855168	0.000000	0.299167	0.000000	0.000000	0.000000	-0.158743	-0.027797	0.003535	0.000000	0.000000	2.000000	177.000000	1.000000
15404.464020	0.082367	0.591953	-0.005972	88.009041	-171.305878	-131.064545	0.855168	0.000000	0.299167	0.000000	0.000000	0.000000	-0.158743	-0.027797	0.003535	0.000000	0.000000	2.000000	177.000000	1.000000
15404.467353	0.082367	0.591953	-0.005972	88.009041	-171.305878	-131.064545	0.855168	0.000000	0.299167	0.000000	0.000000	0.000000	-0.158743	-0.027797	0.003535	0.000000	0.000000	2.000000	177.000000	1.000000
15404.470687	0.082367	0.591953	-0.005972	88.001595	-172.340698	-132.044434	0.881625	0.000000	0.298578	0.000000	0.000000	0.000000	-0.158743	-0.027797	0.003535	0.000000	0.000000	2.000000	177.000000	1.000000
15404.474020	0.082157	0.591911	-0.006033	88.001595	-172.340698	-132.044434	0.881625	0.000000	0.298578	0.000000	0.000000	0.000000	-0.063126	-0.012754	-0.018518	0.000000	0.000000	2.000000	177.000000	1.000000
15404.477353	0.082157	0.591911	-0.006033	88.001595	-172.340698	-132.044434	0.881625	0.000000	0.298578	0.000000	0.000000	0.000000	-0.063126	-0.012754	-0.018518	0.000000	0.000000	2.000000	177.000000	1.000000
15404.480687	0.082157	0.591911	-0.006033	87.992020	-173.965012	-133.611694	0.892146	0.000000	0.301665	0.000000	0.000000	0.000000	-0.063126	-0.012754	-0.018518	0.000000	0.000000	2.000000	177.000000	1.000000
15404.484020	0.082034	0.591912	-0.006101	87.992020	-173.965012	-133.611694	0.892146	0.000000	0.301665	0.000000	0.000000	0.000000	-0.036910	0.000307	-0.020448	0.000000	0.000000	2.000000	177.000000	1.000000
15404.487353	0.082034	0.591912	-0.006101	87.992020	-173.965012	-133.611694	0.892146	0.000000	0.301665	0.000000	0.000000	0.000000	-0.036910	0.000307	-0.020448	0.000000	0.000000	2.000000	177.000000	1.000000
15404.490687	0.082034	0.591912	-0.006101	87.988411	-175.228851	-134.831985	0.898298	0.000000	0.305072	0.000000	0.000000	0.000000	-0.036910	0.000307	-0.020448	0.000000	0.000000	2.000000	177.000000	1.000000
15404.494020	0.082034	0.591912	-0.006101	87.988411	-175.228851	-134.831985	0.898298	0.000000	0.305072	0.000000	0.000000	0.000000	-0.036910	0.000307	-0.020448	0.000000	0.000000	2.000000	177.000000	1.000000
15404.497353	0.081953	0.591938	-0.006185	87.988411	-175.228851	-134.831985	0.898298	0.000000	0.305072	0.000000	0.000000	0.000000	-0.024445	0.007821	-0.024965	0.000000	0.000000	2.000000	177.000000	1.000000
15404.500687	0.081953	0.591938	-0.006185	87.987633	-175.432419	-135.026733	0.898298	0.000000	0.305072	0.000000	0.000000	0.000000	-0.024445	0.007821	-0.024965	0.000000	0.000000	2.000000	177.000000	1.000000
15404.504020	0.081953	0.591938	-0.006185	87.987633	-175.432419	-135.026733	0.898298	0.000000	0.305072	0.000000	0.000000	0.000000	-0.024445	0.007821	-0.024965	0.000000	0.000000	2.000000	177.000000	1.000000
15404.507353	0.081953	0.591938	-0.006185	87.987633	-175.432419	-135.026733	0.898298	0.000000	0.305072	0.000000	0.000000	0.000000	-0.024445	0.007821	-0.024965	0.000000	0.000000	2.000000	177.000000	1.000000
15404.510687	0.081967	0.592059	-0.006472	87.993965	-175.391739	-134.995712	0.902372	0.000000	0.309233	0.000000	0.000000	0.000000	0.004240	0.036518	-0.086145	0.000000	0.000000	2.000000	177.000000	1.000000
15404.514020	0.081967	0.592059	-0.006472	87.993965	-175.391739	-134.995712	0.902372	0.000000	0.309233	0.000000	0.000000	0.000000	0.004240	0.036518	-0.086145	0.000000	0.000000	2.000000	177.000000	1.000000
15404.517353	0.081967	0.592059	-0.006472	87.993965	-175.391739	-134.995712	0.902372	0.000000	0.309233	0.000000	0.000000	0.000000	0.004240	0.036518	-0.086145	0.000000	0.000000	2.000000	177.000000	1.000000
15404.520687	0.081967	0.592059	-0.006472	88.000610	-175.292267	-134.915665	0.901665	0.000000	0.323591	0.000000	0.000000	0.000000	0.004240	0.036518	-0.086145	0.000000	0.000000	2.000000	177.000000	1.000000
15404.524020	0.082092	0.592142	-0.006632	88.000610	-175.292267	-134.915665	0.901665	0.000000	0.323591	0.000000	0.000000	0.000000	0.037653	0.024760	-0.048121	0.000000	0.000000	2.000000	177.000000	1.000000
15404.527353	0.082092	0.592142	-0.006632	88.000610	-175.292267	-134.915665	0.901665	0.000000	0.323591	0.000000	0.000000	0.000000	0.037653	0.024760	-0.048121	0.000000	0.000000	2.000000	177.000000	1.000000
15404.530687	0.082092	0.592142	-0.006632	88.012299	-174.480667	-134.152756	0.895390	0.000000	0.331611	0.000000	0.000000	0.000000	0.037653	0.024760	-0.048121	0.000000	0.000000	2.000000	177.000000	1.000000
15404.534020	0.082092	0.592142	-0.006632	88.012299	-174.480667	-134.152756	0.895390	0.000000	0.331611	0.000000	0.000000	0.000000	0.037653	0.024760	-0.048121	0.000000	0.000000	2.000000	177.000000	1.000000
15404.537353	0.082288	0.592261	-0.006771	88.012299	-174.480667	-134.152756	0.895390	0.000000	0.331611	0.000000	0.000000	0.000000	0.058669	0.035847	-0.041768	0.000000	0.000000	2.000000	177.000000	1.000000
15404.540687	0.082288	0.592261	-0.006771	88.034370	-171.139557	-130.951431	0.895390	0.000000	0.331611	0.000000	0.000000	0.000000	0.058669	0.035847	-0.041768	0.000000	0.000000	2.000000	177.000000	1.000000
15404.544020	0.082522	0.592387	-0.006942	88.034370	-171.139557	-130.951431	0.895390	0.000000	0.331611	0.000000	0.000000	0.000000	0.070154	0.037769	-0.051272	0.000000	0.000000	2.000000	177.000000	1.000000
15404.547353	0.082522	0.592387	-0.006942	88.034370	-171.139557	-130.951431	0.895390	0.000000	0.331611	0.000000	0.000000	0.000000	0.070154	0.037769	-0.051272	0.000000	0.000000	2.000000	177.000000	1.000000
15404.550687	0.082522	0.592387	-0.006942	88.042053	-163.262787	-123.345253	0.873919	0.000000	0.347118	0.000000	0.000000	0.000000	0.070154	0.037769	-0.051272	0.000000	0.000000	2.000000	177.000000	1.000000
15404.554020	0.082522	0.592387	-0.006942	88.042053	-163.262787	-123.345253	0.873919	0.000000	0.347118	0.000000	0.000000	0.000000	0.070154	0.037769	-0.051272	0.000000	0.000000	2.000000	177.000000	1.000000
15404.557353	0.082834	0.592537	-0.007045	88.042053	-163.262787	-123.345253	0.873919	0.000000	0.347118	0.000000	0.000000	0.000000	0.093767	0.045029	-0.030744	0.000000	0.000000	2.000000	177.000000	1.000000
15404.560687	0.082834	0.592537	-0.007045	87.971458	-150.805298	-111.311272	0.873919	0.000000	0.347118	0.000000	0.000000	0.000000	0.093767	0.045029	-0.030744	0.000000	0.000000	2.000000	177.000000	1.000000
15404.564020	0.083204	0.592712	-0.007075	87.971458	-150.805298	-111.311272	0.873919	0.000000	0.347118	0.000000	0.000000	0.000000	0.111005	0.052262	-0.009087	0.000000	0.000000	2.000000	177.000000	1.000000
15404.567353	0.083204	0.592712	-0.007075	87.971458	-150.805298	-111.311272	0.873919	0.000000	0.347118	0.000000	0.000000	0.000000	0.111005	0.052262	-0.009087	0.000000	0.000000	2.000000	177.000000	1.000000
15404.570687	0.083204	0.592712	-0.007075	87.758247	-136.564896	-97.617294	0.839790	0.000000	0.353756	0.000000	0.000000	0.000000	0.111005	0.052262	-0.009087	0.000000	0.000000	2.000000	177.000000	1.000000
15404.574020	0.083658	0.592904	-0.007014	87.758247	-136.564896	-97.617294	0.839790	0.000000	0.353756	0.000000	0.000000	0.000000	0.136035	0.057600	0.018441	0.000000	0.000000	2.000000	177.000000	1.000000
15404.577353	0.083658	0.592904	-0.007014	87.758247	-136.564896	-97.617294	0.839790	0.000000	0.353756	0.000000	0.000000	0.000000	0.136035	0.057600	0.018441	0.000000	0.000000	2.000000	177.000000	1.000000
15404.580687	0.083658	0.592904	-0.007014	87.389175	-123.905258	-85.565460	0.817118	0.000000	0.350682	0.000000	0.000000	0.000000	0.136035	0.057600	0.018441	0.000000	0.000000	2.000000	177.000000	1.000000
15404.584020	0.084122	0.593126	-0.006896	87.389175	-123.905258	-85.565460	0.817118	0.000000	0.350682	0.000000	0.000000	0.000000	0.139254	0.066837	0.035242	0.000000	0.000000	2.000000	177.000000	1.000000
15404.587353	0.084122	0.593126	-0.006896	87.389175	-123.905258	-85.565460	0.817118	0.000000	0.350682	0.000000	0.000000	0.000000	0.139254	0.066837	0.035242	0.000000	0.000000	2.000000	177.000000	1.000000
15404.590687	0.084122	0.593126	-0.006896	86.917267	-114.265884	-76.548950	0.793909	0.000000	0.344809	0.000000	0.000000	0.000000	0.139254	0.066837	0.035242	0.000000	0.000000	2.000000	177.000000	1.000000
15404.594020	0.084592	0.593379	-0.006631	86.917267	-114.265884	-76.548950	0.793909	0.000000	0.344809	0.000000	0.000000	0.000000	0.141038	0.075857	0.079480	0.000000	0.000000	2.000000	177.000000	1.000000
15404.597353	0.084592	0.593379	-0.006631	86.917267	-114.265884	-76.548950	0.793909	0.000000	0.344809	0.000000	0.000000	0.000000	0.141038	0.075857	0.079480	0.000000	0.000000	2.000000	177.000000	1.000000
15404.600687	0.084592	0.593379	-0.006631	86.426971	-107.494545	-70.359192	0.770403	0.000000	0.331562	0.000000	0.000000	0.000000	0.141038	0.075857	0.079480	0.000000	0.000000	2.000000	177.000000	1.000000
15404.604020	0.085041	0.593625	-0.006248	86.426971	-107.494545	-70.359192	0.770403	0.000000	0.331562	0.000000	0.000000	0.000000	0.134640	0.073723	0.115053	0.000000	0.000000	2.000000	177.000000	1.000000
15404.607353	0.085041	0.593625	-0.006248	86.426971	-107.494545	-70.359192	0.770403	0.000000	0.331562	0.000000	0.000000	0.000000	0.134640	0.073723	0.115053	0.000000	0.000000	2.000000	177.000000	1.000000
15404.610687	0.085041	0.593625	-0.006248	85.996056	-103.031883	-66.380997	0.747963	0.000000	0.312387	0.000000	0.000000	0.000000	0.134640	0.073723	0.115053	0.000000	0.000000	2.000000	177.000000	1.000000
15404.614020	0.085496	0.593839	-0.005834	85.996056	-103.031883	-66.380997	0.747963	0.000000	0.312387	0.000000	0.000000	0.000000	0.136588	0.064286	0.124151	0.000000	0.000000	2.000000	177.000000	1.000000
15404.617353	0.085496	0.593839	-0.005834	85.996056	-103.031883	-66.380997	0.747963	0.000000	0.312387	0.000000	0.000000	0.000000	0.136588	0.064286	0.124151	0.000000	0.000000	2.000000	177.000000	1.000000
15404.620687	0.085496	0.593839	-0.005834	85.670883	-100.898087	-64.587250	0.725198	0.000000	0.291695	0.000000	0.000000	0.000000	0.136588	0.064286	0.124151	0.000000	0.000000	2.000000	177.000000	1.000000
15404.624020	0.085878	0.594059	-0.005341	85.670883	-100.898087	-64.587250	0.725198	0.000000	0.291695	0.000000	0.000000	0.000000	0.114691	0.066012	0.147955	0.000000	0.000000	2.000000	177.000000	1.000000
15404.627353	0.085878	0.594059	-0.005341	85.670883	-100.898087	-64.587250	0.725198	0.000000	0.291695	0.000000	0.000000	0.000000	0.114691	0.066012	0.147955	0.000000	0.000000	2.000000	177.000000	1.000000
15404.630687	0.085878	0.594059	-0.005341	85.404915	-101.947998	-65.828903	0.706083	0.000000	0.267036	0.000000	0.000000	0.000000	0.114691	0.066012	0.147955	0.000000	0.000000	2.000000	177.000000	1.000000
15404.634020	0.086204	0.594230	-0.004913	85.404915	-101.947998	-65.828903	0.706083	0.000000	0.267036	0.000000	0.000000	0.000000	0.097824	0.051190	0.128425	0.000000	0.000000	2.000000	177.000000	1.000000
15404.637353	0.086204	0.594230	-0.004913	85.404915	-101.947998	-65.828903	0.706083	0.000000	0.267036	0.000000	0.000000	0.000000	0.097824	0.051190	0.128425	0.000000	0.000000	2.000000	177.000000	1.000000
15404.640687	0.086204	0.594230	-0.004913	85.160454	-105.163170	-69.123947	0.689779	0.000000	0.245632	0.000000	0.000000	0.000000	0.097824	0.051190	0.128425	0.000000	0.000000	2.000000	177.000000	1.000000
15404.644020	0.086204	0.594230	-0.004913	85.160454	-105.163170	-69.123947	0.689779	0.000000	0.245632	0.000000	0.000000	0.000000	0.097824	0.051190	0.128425	0.000000	0.000000	2.000000	177.000000	1.000000
15404.647353	0.086402	0.594339	-0.004577	85.160454	-105.163170	-69.123947	0.689779	0.000000	0.245632	0.000000	0.000000	0.000000	0.059266	0.032735	0.100659	0.000000	0.000000	2.000000	177.000000	1.000000
15404.650687	0.086402	0.594339	-0.004577	84.944260	-108.527367	-72.503052	0.689779	0.000000	0.245632	0.000000	0.000000	0.000000	0.059266	0.032735	0.100659	0.000000	0.000000	2.000000	177.000000	1.000000
15404.654020	0.086402	0.594339	-0.004577	84.944260	-108.527367	-72.503052	0.689779	0.000000	0.245632	0.000000	0.000000	0.000000	0.059266	0.032735	0.100659	0.000000	0.000000	2.000000	177.000000	1.000000
15404.657353	0.086402	0.594339	-0.004577	84.944260	-108.527367	-72.503052	0.689779	0.000000	0.245632	0.000000	0.000000	0.000000	0.059266	0.032735	0.100659	0.000000	0.000000	2.000000	177.000000	1.000000
15404.660687	0.086492	0.594441	-0.004106	84.739990	-111.366096	-75.345528	0.679901	0.000000	0.228855	0.000000	0.000000	0.000000	0.026974	0.030463	0.141306	0.000000	0.000000	2.000000	177.000000	1.000000
15404.664020	0.086492	0.594441	-0.004106	84.739990	-111.366096	-75.345528	0.679901	0.000000	0.228855	0.000000	0.000000	0.000000	-0.000000	-0.000007	0.000000	0.000000	0.000000	2.000000	177.000000	1.000000
15404.667353	0.086492	0.594441	-0.004106	84.739990	-111.366096	-75.345528	0.679901	0.000000	0.228855	0.000000	0.000000	0.000000	-0.000000	-0.000007	0.000000	0.000000	0.000000	2.000000	177.000000	1.000000
15404.670687	0.086492	0.594441	-0.004106	84.547447	-113.460655	-77.456642	0.675406	0.000000	0.205304	0.000000	0.000000	0.000000	-0.000000	-0.000007	0.000000	0.000000	0.000000	2.000000	177.000000	1.000000
15404.674020	0.086492	0.594441	-0.004106	84.547447	-113.460655	-77.456642	0.675406	0.000000	0.205304	0.000000	0.000000	0.000000	-0.000000	-0.000007	0.000000	0.000000	0.000000	2.000000	177.000000	1.000000
15404.677353	0.086490	0.594458	-0.003998	84.547447	-113.460655	-77.456642	0.675406	0.000000	0.205304	0.000000	0.000000	0.000000	-0.000517	0.005285	0.032329	0.000000	0.000000	2.000000	177.000000	1.000000
15404.680687	0.086490	0.594458	-0.003998	84.356911	-114.930855	-78.967621	0.675406	0.000000	0.205304	0.000000	0.000000	0.000000	-0.000517	0.005285	0.032329	0.000000	0.000000	2.000000	177.000000	1.000000
15404.684020	0.086501	0.594420	-0.003944	84.356911	-114.930855	-78.967621	0.675406	0.000000	0.205304	0.000000	0.000000	0.000000	0.003132	-0.011489	0.016415	0.000000	0.000000	2.000000	177.000000	1.000000
15404.687353	0.086501	0.594420	-0.003944	84.356911	-114.930855	-78.967621	0.675406	0.000000	0.205304	0.000000	0.000000	0.000000	0.003132	-0.011489	0.016415	0.000000	0.000000	2.000000	177.000000	1.000000
15404.690687	0.086501	0.594420	-0.003944	84.170692	-115.659859	-79.769287	0.674970	0.000000	0.197180	0.000000	0.000000	0.000000	0.003132	-0.011489	0.016415	0.000000	0.000000	2.000000	177.000000	1.000000
15404.694020	0.086501	0.594420	-0.003944	84.170692	-115.659859	-79.769287	0.674970	0.000000	0.197180	0.000000	0.000000	0.000000	0.003132	-0.011489	0.016415	0.000000	0.000000	2.000000	177.000000	1.000000
15404.697353	0.086499	0.594376	-0.003953	84.170692	-115.659859	-79.769287	0.674970	0.000000	0.197180	0.000000	0.000000	0.000000	-0.000512	-0.013156	-0.002685	0.000000	0.000000	2.000000	177.000000	1.000000
15404.700687	0.086499	0.594376	-0.003953	83.990189	-115.980522	-80.177826	0.674970	0.000000	0.197180	0.000000	0.000000	0.000000	-0.000512	-0.013156	-0.002685	0.000000	0.000000	2.000000	177.000000	1.000000
15404.704020	0.086499	0.594376	-0.003953	83.990189	-115.980522	-80.177826	0.674970	0.000000	0.197180	0.000000	0.000000	0.000000	-0.000512	-0.013156	-0.002685	0.000000	0.000000	2.000000	177.000000	1.000000
15404.707353	0.086499	0.594376	-0.003953	83.990189	-115.980522	-80.177826	0.674970	0.000000	0.197180	0.000000	0.000000	0.000000	-0.000512	-0.013156	-0.002685	0.000000	0.000000	2.000000	177.000000	1.000000
15404.710687	0.086357	0.594164	-0.003996	83.858376	-116.104050	-80.363983	0.675055	0.000000	0.197628	0.000000	0.000000	0.000000	-0.042645	-0.063808	-0.013163	0.000000	0.000000	2.000000	177.000000	1.000000
15404.714020	0.086357	0.594164	-0.003996	83.858376	-116.104050	-80.363983	0.675055	0.000000	0.197628	0.000000	0.000000	0.000000	-0.042645	-0.063808	-0.013163	0.000000	0.000000	2.000000	177.000000	1.000000
15404.717353	0.086357	0.594164	-0.003996	83.858376	-116.104050	-80.363983	0.675055	0.000000	0.197628	0.000000	0.000000	0.000000	-0.042645	-0.063808	-0.013163	0.000000	0.000000	2.000000	177.000000	1.000000
15404.720687	0.086357	0.594164	-0.003996	83.801697	-116.146751	-80.427216	0.682162	0.000000	0.199822	0.000000	0.000000	0.000000	-0.042645	-0.063808	-0.013163	0.000000	0.000000	2.000000	177.000000	1.000000
15404.724020	0.086249	0.594025	-0.003979	83.801697	-116.146751	-80.427216	0.682162	0.000000	0.199822	0.000000	0.000000	0.000000	-0.032456	-0.041444	0.005164	0.000000	0.000000	2.000000	177.000000	1.000000
15404.727353	0.086249	0.594025	-0.003979	83.801697	-116.146751	-80.427216	0.682162	0.000000	0.199822	0.000000	0.000000	0.000000	-0.032456	-0.041444	0.005164	0.000000	0.000000	2.000000	177.000000	1.000000
15404.730687	0.086249	0.594025	-0.003979	83.795876	-116.345566	-80.604568	0.687572	0.000000	0.198961	0.000000	0.000000	0.000000	-0.032456	-0.041444	0.005164	0.000000	0.000000	2.000000	177.000000	1.000000
15404.734020	0.086249	0.594025	-0.003979	83.795876	-116.345566	-80.604568	0.687572	0.000000	0.198961	0.000000	0.000000	0.000000	-0.032456	-0.041444	0.005164	0.000000	0.000000	2.000000	177.000000	1.000000
15404.737353	0.086137	0.593869	-0.003978	83.795876	-116.345566	-80.604568	0.687572	0.000000	0.198961	0.000000	0.000000	0.000000	-0.033395	-0.047016	0.000242	0.000000	0.000000	2.000000	177.000000	1.000000
15404.740687	0.086137	0.593869	-0.003978	83.810081	-116.743340	-80.959984	0.687572	0.000000	0.198961	0.000000	0.000000	0.000000	-0.033395	-0.047016	0.000242	0.000000	0.000000	2.000000	177.000000	1.000000
15404.744020	0.086137	0.593869	-0.003978	83.810081	-116.743340	-80.959984	0.687572	0.000000	0.198961	0.000000	0.000000	0.000000	-0.033395	-0.047016	0.000242	0.000000	0.000000	2.000000	177.000000	1.000000
15404.747353	0.086137	0.593869	-0.003978	83.810081	-116.743340	-80.959984	0.687572	0.000000	0.198961	0.000000	0.000000	0.000000	-0.033395	-0.047016	0.000242	0.000000	0.000000	2.000000	177.000000	1.000000
15404.750687	0.085965	0.593567	-0.003945	83.874878	-117.525848	-81.651894	0.693138	0.000000	0.198920	0.000000	0.000000	0.000000	-0.051603	-0.090405	0.009971	0.000000	0.000000	2.000000	177.000000	1.000000
15404.754020	0.085965	0.593567	-0.003945	83.874878	-117.525848	-81.651894	0.693138	0.000000	0.198920	0.000000	0.000000	0.000000	0.000001	0.000003	0.000000	0.000000	0.000000	2.000000	177.000000	1.000000
15404.757353	0.085965	0.593567	-0.003945	83.874878	-117.525848	-81.651894	0.693138	0.000000	0.198920	0.000000	0.000000	0.000000	0.000001	0.000003	0.000000	0.000000	0.000000	2.000000	177.000000	1.000000
15404.760687	0.085965	0.593567	-0.003945	84.010086	-118.994392	-82.956360	0.701738	0.000000	0.197259	0.000000	0.000000	0.000000	0.000001	0.000003	0.000000	0.000000	0.000000	2.000000	177.000000	1.000000
15404.764020	0.085965	0.593567	-0.003945	84.010086	-118.994392	-82.956360	0.701738	0.000000	0.197259	0.000000	0.000000	0.000000	0.000001	0.000003	0.000000	0.000000	0.000000	2.000000	177.000000	1.000000
15404.767353	0.085960	0.593436	-0.003972	84.010086	-118.994392	-82.956360	0.701738	0.000000	0.197259	0.000000	0.000000	0.000000	-0.001542	-0.039438	-0.008137	0.000000	0.000000	2.000000	177.000000	1.000000
15404.770687	0.085960	0.593436	-0.003972	84.200455	-121.063873	-84.796181	0.701738	0.000000	0.197259	0.000000	0.000000	0.000000	-0.001542	-0.039438	-0.008137	0.000000	0.000000	2.000000	177.000000	1.000000
15404.774020	0.085960	0.593436	-0.003972	84.200455	-121.063873	-84.796181	0.701738	0.000000	0.197259	0.000000	0.000000	0.000000	-0.001542	-0.039438	-0.008137	0.000000	0.000000	2.000000	177.000000	1.000000
15404.777353	0.085960	0.593436	-0.003972	84.200455	-121.063873	-84.796181	0.701738	0.000000	0.197259	0.000000	0.000000	0.000000	-0.001542	-0.039438	-0.008137	0.000000	0.000000	2.000000	177.000000	1.000000
15404.780687	0.086025	0.593142	-0.004099	84.408691	-123.581139	-87.059288	0.701995	0.000000	0.198615	0.000000	0.000000	0.000000	0.019508	-0.088047	-0.038131	0.000000	0.000000	2.000000	177.000000	1.000000
15404.784020	0.086025	0.593142	-0.004099	84.408691	-123.581139	-87.059288	0.701995	0.000000	0.198615	0.000000	0.000000	0.000000	-0.000001	0.000001	-0.000000	0.000000	0.000000	2.000000	177.000000	1.000000
15404.787353	0.086025	0.593142	-0.004099	84.408691	-123.581139	-87.059288	0.701995	0.000000	0.198615	0.000000	0.000000	0.000000	-0.000001	0.000001	-0.000000	0.000000	0.000000	2.000000	177.000000	1.000000
15404.790687	0.086025	0.593142	-0.004099	84.595718	-126.080673	-89.331741	0.698744	0.000000	0.204970	0.000000	0.000000	0.000000	-0.000001	0.000001	-0.000000	0.000000	0.000000	2.000000	177.000000	1.000000
15404.794020	0.086025	0.593142	-0.004099	84.595718	-126.080673	-89.331741	0.698744	0.000000	0.204970	0.000000	0.000000	0.000000	-0.000001	0.000001	-0.000000	0.000000	0.000000	2.000000	177.000000	1.000000
15404.797353	0.086139	0.593049	-0.004206	84.595718	-126.080673	-89.331741	0.698744	0.000000	0.204970	0.000000	0.000000	0.000000	0.034043	-0.027904	-0.031918	0.000000	0.000000	2.000000	177.000000	1.000000
15404.800687	0.086139	0.593049	-0.004206	84.740112	-128.234772	-91.304657	0.698744	0.000000	0.204970	0.000000	0.000000	0.000000	0.034043	-0.027904	-0.031918	0.000000	0.000000	2.000000	177.000000	1.000000
15404.804020	0.086139	0.593049	-0.004206	84.740112	-128.234772	-91.304657	0.698744	0.000000	0.204970	0.000000	0.000000	0.000000	0.034043	-0.027904	-0.031918	0.000000	0.000000	2.000000	177.000000	1.000000
15404.807353	0.086139	0.593049	-0.004206	84.740112	-128.234772	-91.304657	0.698744	0.000000	0.204970	0.000000	0.000000	0.000000	0.034043	-0.027904	-0.031918	0.000000	0.000000	2.000000	177.000000	1.000000
15404.810687	0.086401	0.592851	-0.004467	84.833847	-129.848129	-92.793587	0.693070	0.000000	0.210289	0.000000	0.000000	0.000000	0.078636	-0.059373	-0.078359	0.000000	0.000000	2.000000	177.000000	1.000000
15404.814020	0.086401	0.592851	-0.004467	84.833847	-129.848129	-92.793587	0.693070	0.000000	0.210289	0.000000	0.000000	0.000000	0.078636	-0.059373	-0.078359	0.000000	0.000000	2.000000	177.000000	1.000000
15404.817353	0.086401	0.592851	-0.004467	84.833847	-129.848129	-92.793587	0.693070	0.000000	0.210289	0.000000	0.000000	0.000000	0.078636	-0.059373	-0.078359	0.000000	0.000000	2.000000	177.000000	1.000000
15404.820687	0.086401	0.592851	-0.004467	84.871422	-130.691498	-93.590736	0.679964	0.000000	0.223349	0.000000	0.000000	0.000000	0.078636	-0.059373	-0.078359	0.000000	0.000000	2.000000	177.000000	1.000000
15404.824020	0.086552	0.592765	-0.004605	84.871422	-130.691498	-93.590736	0.679964	0.000000	0.223349	0.000000	0.000000	0.000000	0.045518	-0.025916	-0.041533	0.000000	0.000000	2.000000	177.000000	1.000000
15404.827353	0.086552	0.592765	-0.004605	84.871422	-130.691498	-93.590736	0.679964	0.000000	0.223349	0.000000	0.000000	0.000000	0.045518	-0.025916	-0.041533	0.000000	0.000000	2.000000	177.000000	1.000000
15404.830687	0.086552	0.592765	-0.004605	84.864891	-130.800766	-93.723099	0.672378	0.000000	0.230272	0.000000	0.000000	0.000000	0.045518	-0.025916	-0.041533	0.000000	0.000000	2.000000	177.000000	1.000000
15404.834020	0.086552	0.592765	-0.004605	84.864891	-130.800766	-93.723099	0.672378	0.000000	0.230272	0.000000	0.000000	0.000000	0.045518	-0.025916	-0.041533	0.000000	0.000000	2.000000	177.000000	1.000000
15404.837353	0.086750	0.592697	-0.004736	84.864891	-130.800766	-93.723099	0.672378	0.000000	0.230272	0.000000	0.000000	0.000000	0.059320	-0.020330	-0.039108	0.000000	0.000000	2.000000	177.000000	1.000000
15404.840687	0.086750	0.592697	-0.004736	84.857491	-130.843704	-93.788071	0.672378	0.000000	0.230272	0.000000	0.000000	0.000000	0.059320	-0.020330	-0.039108	0.000000	0.000000	2.000000	177.000000	1.000000
15404.844020	0.086750	0.592697	-0.004736	84.857491	-130.843704	-93.788071	0.672378	0.000000	0.230272	0.000000	0.000000	0.000000	0.059320	-0.020330	-0.039108	0.000000	0.000000	2.000000	177.000000	1.000000
15404.847353	0.086750	0.592697	-0.004736	84.857491	-130.843704	-93.788071	0.672378	0.000000	0.230272	0.000000	0.000000	0.000000	0.059320	-0.020330	-0.039108	0.000000	0.000000	2.000000	177.000000	1.000000
15404.850687	0.087032	0.592586	-0.004892	84.850868	-130.963120	-93.919670	0.662491	0.000000	0.236790	0.000000	0.000000	0.000000	0.084525	-0.033434	-0.046833	0.000000	0.000000	2.000000	177.000000	1.000000
15404.854020	0.087032	0.592586	-0.004892	84.850868	-130.963120	-93.919670	0.662491	0.000000	0.236790	0.000000	0.000000	0.000000	0.084525	-0.033434	-0.046833	0.000000	0.000000	2.000000	177.000000	1.000000
15404.857353	0.087032	0.592586	-0.004892	84.850868	-130.963120	-93.919670	0.662491	0.000000	0.236790	0.000000	0.000000	0.000000	0.084525	-0.033434	-0.046833	0.000000	0.000000	2.000000	177.000000	1.000000
15404.860687	0.087032	0.592586	-0.004892	84.866760	-131.377274	-94.317688	0.648403	0.000000	0.244595	0.000000	0.000000	0.000000	0.084525	-0.033434	-0.046833	0.000000	0.000000	2.000000	177.000000	1.000000
15404.864020	0.087160	0.592517	-0.004919	84.866760	-131.377274	-94.317688	0.648403	0.000000	0.244595	0.000000	0.000000	0.000000	0.038539	-0.020669	-0.008005	0.000000	0.000000	2.000000	177.000000	1.000000
15404.867353	0.087160	0.592517	-0.004919	84.866760	-131.377274	-94.317688	0.648403	0.000000	0.244595	0.000000	0.000000	0.000000	0.038539	-0.020669	-0.008005	0.000000	0.000000	2.000000	177.000000	1.000000
15404.870687	0.087160	0.592517	-0.004919	84.921173	-132.363876	-95.238716	0.641980	0.000000	0.245929	0.000000	0.000000	0.000000	0.038539	-0.020669	-0.008005	0.000000	0.000000	2.000000	177.000000	1.000000
15404.874020	0.087160	0.592517	-0.004919	84.921173	-132.363876	-95.238716	0.641980	0.000000	0.245929	0.000000	0.000000	0.000000	0.038539	-0.020669	-0.008005	0.000000	0.000000	2.000000	177.000000	1.000000
15404.877353	0.087315	0.592441	-0.004926	84.921173	-132.363876	-95.238716	0.641980	0.000000	0.245929	0.000000	0.000000	0.000000	0.046344	-0.022648	-0.002165	0.000000	0.000000	2.000000	177.000000	1.000000
15404.880687	0.087315	0.592441	-0.004926	85.018227	-134.216446	-96.958549	0.641980	0.000000	0.245929	0.000000	0.000000	0.000000	0.046344	-0.022648	-0.002165	0.000000	0.000000	2.000000	177.000000	1.000000
15404.884020	0.087499	0.592378	-0.004897	85.018227	-134.216446	-96.958549	0.641980	0.000000	0.245929	0.000000	0.000000	0.000000	0.055112	-0.019053	0.008586	0.000000	0.000000	2.000000	177.000000	1.000000
15404.887353	0.087499	0.592378	-0.004897	85.018227	-134.216446	-96.958549	0.641980	0.000000	0.245929	0.000000	0.000000	0.000000	0.055112	-0.019053	0.008586	0.000000	0.000000	2.000000	177.000000	1.000000
15404.890687	0.087499	0.592378	-0.004897	85.136223	-136.654785	-99.225227	0.625071	0.000000	0.244859	0.000000	0.000000	0.000000	0.055112	-0.019053	0.008586	0.000000	0.000000	2.000000	177.000000	1.000000
15404.894020	0.087499	0.592378	-0.004897	85.136223	-136.654785	-99.225227	0.625071	0.000000	0.244859	0.000000	0.000000	0.000000	0.055112	-0.019053	0.008586	0.000000	0.000000	2.000000	177.000000	1.000000
15404.897353	0.087710	0.592283	-0.004842	85.136223	-136.654785	-99.225227	0.625071	0.000000	0.244859	0.000000	0.000000	0.000000	0.063358	-0.028593	0.016580	0.000000	0.000000	2.000000	177.000000	1.000000
15404.900687	0.087710	0.592283	-0.004842	85.251495	-139.339859	-101.730919	0.625071	0.000000	0.244859	0.000000	0.000000	0.000000	0.063358	-0.028593	0.016580	0.000000	0.000000	2.000000	177.000000	1.000000
15404.904020	0.087710	0.592283	-0.004842	85.251495	-139.339859	-101.730919	0.625071	0.000000	0.244859	0.000000	0.000000	0.000000	0.063358	-0.028593	0.016580	0.000000	0.000000	2.000000	177.000000	1.000000
15404.907353	0.087710	0.592283	-0.004842	85.251495	-139.339859	-101.730919	0.625071	0.000000	0.244859	0.000000	0.000000	0.000000	0.063358	-0.028593	0.016580	0.000000	0.000000	2.000000	177.000000	1.000000
15404.910687	0.088206	0.592079	-0.004697	85.347931	-141.921082	-104.151848	0.614511	0.000000	0.242096	0.000000	0.000000	0.000000	0.148867	-0.061194	0.043468	0.000000	0.000000	2.000000	177.000000	1.000000
15404.914020	0.088206	0.592079	-0.004697	85.347931	-141.921082	-104.151848	0.614511	0.000000	0.242096	0.000000	0.000000	0.000000	0.148867	-0.061194	0.043468	0.000000	0.000000	2.000000	177.000000	1.000000
15404.917353	0.088206	0.592079	-0.004697	85.347931	-141.921082	-104.151848	0.614511	0.000000	0.242096	0.000000	0.000000	0.000000	0.148867	-0.061194	0.043468	0.000000	0.000000	2.000000	177.000000	1.000000
15404.920687	0.088206	0.592079	-0.004697	85.423630	-144.259354	-106.359001	0.589700	0.000000	0.234851	0.000000	0.000000	0.000000	0.148867	-0.061194	0.043468	0.000000	0.000000	2.000000	177.000000	1.000000
15404.924020	0.088529	0.591976	-0.004640	85.423630	-144.259354	-106.359001	0.589700	0.000000	0.234851	0.000000	0.000000	0.000000	0.097032	-0.030638	0.017251	0.000000	0.000000	2.000000	177.000000	1.000000
15404.927353	0.088529	0.591976	-0.004640	85.423630	-144.259354	-106.359001	0.589700	0.000000	0.234851	0.000000	0.000000	0.000000	0.097032	-0.030638	0.017251	0.000000	0.000000	2.000000	177.000000	1.000000
15404.930687	0.088529	0.591976	-0.004640	85.481438	-146.239441	-108.244431	0.573528	0.000000	0.231976	0.000000	0.000000	0.000000	0.097032	-0.030638	0.017251	0.000000	0.000000	2.000000	177.000000	1.000000
15404.934020	0.088901	0.591868	-0.004567	85.481438	-146.239441	-108.244431	0.573528	0.000000	0.231976	0.000000	0.000000	0.000000	0.111345	-0.032636	0.021730	0.000000	0.000000	2.000000	177.000000	1.000000
15404.937353	0.088901	0.591868	-0.004567	85.481438	-146.239441	-108.244431	0.573528	0.000000	0.231976	0.000000	0.000000	0.000000	0.111345	-0.032636	0.021730	0.000000	0.000000	2.000000	177.000000	1.000000
15404.940687	0.088901	0.591868	-0.004567	85.522232	-147.841751	-109.785751	0.554970	0.000000	0.228355	0.000000	0.000000	0.000000	0.111345	-0.032636	0.021730	0.000000	0.000000	2.000000	177.000000	1.000000
15404.944020	0.088901	0.591868	-0.004567	85.522232	-147.841751	-109.785751	0.554970	0.000000	0.228355	0.000000	0.000000	0.000000	0.111345	-0.032636	0.021730	0.000000	0.000000	2.000000	177.000000	1.000000
15404.947353	0.089324	0.591745	-0.004456	85.522232	-147.841751	-109.785751	0.554970	0.000000	0.228355	0.000000	0.000000	0.000000	0.127085	-0.036661	0.033258	0.000000	0.000000	2.000000	177.000000	1.000000
15404.950687	0.089324	0.591745	-0.004456	85.549400	-148.876877	-110.813416	0.554970	0.000000	0.228355	0.000000	0.000000	0.000000	0.127085	-0.036661	0.033258	0.000000	0.000000	2.000000	177.000000	1.000000
15404.954020	0.089877	0.591623	-0.004371	85.549400	-148.876877	-110.813416	0.554970	0.000000	0.228355	0.000000	0.000000	0.000000	0.165849	-0.036698	0.025452	0.000000	0.000000	2.000000	177.000000	1.000000
15404.957353	0.089877	0.591623	-0.004371	85.549400	-148.876877	-110.813416	0.554970	0.000000	0.228355	0.000000	0.000000	0.000000	0.165849	-0.036698	0.025452	0.000000	0.000000	2.000000	177.000000	1.000000
15404.960687	0.089877	0.591623	-0.004371	85.566986	-149.197937	-111.185417	0.506148	0.000000	0.218569	0.000000	0.000000	0.000000	0.165849	-0.036698	0.025452	0.000000	0.000000	2.000000	177.000000	1.000000
15404.964020	0.089877	0.591623	-0.004371	85.566986	-149.197937	-111.185417	0.506148	0.000000	0.218569	0.000000	0.000000	0.000000	0.165849	-0.036698	0.025452	0.000000	0.000000	2.000000	177.000000	1.000000
15404.967353	0.090573	0.591481	-0.004242	85.566986	-149.197937	-111.185417	0.506148	0.000000	0.218569	0.000000	0.000000	0.000000	0.208884	-0.042742	0.038744	0.000000	0.000000	2.000000	177.000000	1.000000
15404.970687	0.090573	0.591481	-0.004242	85.593269	-149.000092	-111.075157	0.506148	0.000000	0.218569	0.000000	0.000000	0.000000	0.208884	-0.042742	0.038744	0.000000	0.000000	2.000000	177.000000	1.000000
15404.974020	0.091310	0.591319	-0.004139	85.593269	-149.000092	-111.075157	0.506148	0.000000	0.218569	0.000000	0.000000	0.000000	0.220958	-0.048382	0.030883	0.000000	0.000000	2.000000	177.000000	1.000000
15404.977353	0.091310	0.591319	-0.004139	85.593269	-149.000092	-111.075157	0.506148	0.000000	0.218569	0.000000	0.000000	0.000000	0.220958	-0.048382	0.030883	0.000000	0.000000	2.000000	177.000000	1.000000
15404.980687	0.091310	0.591319	-0.004139	85.629234	-148.728790	-110.898605	0.434507	0.000000	0.206965	0.000000	0.000000	0.000000	0.220958	-0.048382	0.030883	0.000000	0.000000	2.000000	177.000000	1.000000
15404.984020	0.091310	0.591319	-0.004139	85.629234	-148.728790	-110.898605	0.434507	0.000000	0.206965	0.000000	0.000000	0.000000	0.220958	-0.048382	0.030883	0.000000	0.000000	2.000000	177.000000	1.000000
15404.987353	0.092121	0.591145	-0.004004	85.629234	-148.728790	-110.898605	0.434507	0.000000	0.206965	0.000000	0.000000	0.000000	0.243347	-0.052455	0.040712	0.000000	0.000000	2.000000	177.000000	1.000000
15404.990687	0.092121	0.591145	-0.004004	85.658600	-148.478546	-110.748474	0.434507	0.000000	0.206965	0.000000	0.000000	0.000000	0.243347	-0.052455	0.040712	0.000000	0.000000	2.000000	177.000000	1.000000
15404.994020	0.092959	0.590963	-0.003850	85.658600	-148.478546	-110.748474	0.434507	0.000000	0.206965	0.000000	0.000000	0.000000	0.251453	-0.054592	0.045993	0.000000	0.000000	2.000000	177.000000	1.000000
15404.997353	0.092959	0.590963	-0.003850	85.658600	-148.478546	-110.748474	0.434507	0.000000	0.206965	0.000000	0.000000	0.000000	0.251453	-0.054592	0.045993	0.000000	0.000000	2.000000	177.000000	1.000000
15405.000687	0.092959	0.590963	-0.003850	85.674728	-148.280548	-110.655861	0.352041	0.000000	0.192514	0.000000	0.000000	0.000000	0.251453	-0.054592	0.045993	0.000000	0.000000	2.000000	177.000000	1.000000
15405.004020	0.092959	0.590963	-0.003850	85.674728	-148.280548	-110.655861	0.352041	0.000000	0.192514	0.000000	0.000000	0.000000	0.251453	-0.054592	0.045993	0.000000	0.000000	2.000000	177.000000	1.000000
15405.007353	0.093823	0.590799	-0.003687	85.674728	-148.280548	-110.655861	0.352041	0.000000	0.192514	0.000000	0.000000	0.000000	0.259164	-0.049109	0.049082	0.000000	0.000000	2.000000	177.000000	1.000000
15405.010687	0.093823	0.590799	-0.003687	85.691521	-148.112823	-110.575851	0.352041	0.000000	0.192514	0.000000	0.000000	0.000000	0.259164	-0.049109	0.049082	0.000000	0.000000	2.000000	177.000000	1.000000
15405.014020	0.094651	0.590603	-0.003485	85.691521	-148.112823	-110.575851	0.352041	0.000000	0.192514	0.000000	0.000000	0.000000	0.248412	-0.058857	0.060456	0.000000	0.000000	2.000000	177.000000	1.000000
15405.017353	0.094651	0.590603	-0.003485	85.691521	-148.112823	-110.575851	0.352041	0.000000	0.192514	0.000000	0.000000	0.000000	0.248412	-0.058857	0.060456	0.000000	0.000000	2.000000	177.000000	1.000000
15405.020687	0.094651	0.590603	-0.003485	85.708191	-147.955612	-110.495522	0.267444	0.000000	0.174258	0.000000	0.000000	0.000000	0.248412	-0.058857	0.060456	0.000000	0.000000	2.000000	177.000000	1.000000
15405.024020	0.094651	0.590603	-0.003485	85.708191	-147.955612	-110.495522	0.267444	0.000000	0.174258	0.000000	0.000000	0.000000	0.248412	-0.058857	0.060456	0.000000	0.000000	2.000000	177.000000	1.000000
15405.027353	0.095390	0.590388	-0.003284	85.708191	-147.955612	-110.495522	0.267444	0.000000	0.174258	0.000000	0.000000	0.000000	0.221790	-0.064518	0.060484	0.000000	0.000000	2.000000	177.000000	1.000000
15405.030687	0.095390	0.590388	-0.003284	85.715271	-147.875443	-110.493279	0.267444	0.000000	0.174258	0.000000	0.000000	0.000000	0.221790	-0.064518	0.060484	0.000000	0.000000	2.000000	177.000000	1.000000
15405.034020	0.096089	0.590147	-0.003067	85.715271	-147.875443	-110.493279	0.267444	0.000000	0.174258	0.000000	0.000000	0.000000	0.209540	-0.072255	0.064952	0.000000	0.000000	2.000000	177.000000	1.000000
15405.037353	0.096089	0.590147	-0.003067	85.715271	-147.875443	-110.493279	0.267444	0.000000	0.174258	0.000000	0.000000	0.000000	0.209540	-0.072255	0.064952	0.000000	0.000000	2.000000	177.000000	1.000000
15405.040687	0.096089	0.590147	-0.003067	85.719521	-147.917480	-110.593895	0.195556	0.000000	0.153352	0.000000	0.000000	0.000000	0.209540	-0.072255	0.064952	0.000000	0.000000	2.000000	177.000000	1.000000
15405.044020	0.096089	0.590147	-0.003067	85.719521	-147.917480	-110.593895	0.195556	0.000000	0.153352	0.000000	0.000000	0.000000	0.209540	-0.072255	0.064952	0.000000	0.000000	2.000000	177.000000	1.000000
15405.047353	0.096731	0.589901	-0.002906	85.719521	-147.917480	-110.593895	0.195556	0.000000	0.153352	0.000000	0.000000	0.000000	0.192774	-0.073825	0.048325	0.000000	0.000000	2.000000	177.000000	1.000000
15405.050687	0.096731	0.589901	-0.002906	85.740898	-148.350388	-111.063751	0.195556	0.000000	0.153352	0.000000	0.000000	0.000000	0.192774	-0.073825	0.048325	0.000000	0.000000	2.000000	177.000000	1.000000
15405.054020	0.097348	0.589661	-0.002765	85.740898	-148.350388	-111.063751	0.195556	0.000000	0.153352	0.000000	0.000000	0.000000	0.184952	-0.071843	0.042352	0.000000	0.000000	2.000000	177.000000	1.000000
15405.057353	0.097348	0.589661	-0.002765	85.740898	-148.350388	-111.063751	0.195556	0.000000	0.153352	0.000000	0.000000	0.000000	0.184952	-0.071843	0.042352	0.000000	0.000000	2.000000	177.000000	1.000000
15405.060687	0.097348	0.589661	-0.002765	85.789825	-149.191345	-111.906532	0.132602	0.000000	0.138239	0.000000	0.000000	0.000000	0.184952	-0.071843	0.042352	0.000000	0.000000	2.000000	177.000000	1.000000
15405.064020	0.097348	0.589661	-0.002765	85.789825	-149.191345	-111.906532	0.132602	0.000000	0.138239	0.000000	0.000000	0.000000	0.184952	-0.071843	0.042352	0.000000	0.000000	2.000000	177.000000	1.000000
15405.067353	0.097887	0.589417	-0.002674	85.789825	-149.191345	-111.906532	0.132602	0.000000	0.138239	0.000000	0.000000	0.000000	0.161580	-0.073348	0.027242	0.000000	0.000000	2.000000	177.000000	1.000000
15405.070687	0.097887	0.589417	-0.002674	85.863228	-149.820496	-112.539864	0.132602	0.000000	0.138239	0.000000	0.000000	0.000000	0.161580	-0.073348	0.027242	0.000000	0.000000	2.000000	177.000000	1.000000
15405.074020	0.098385	0.589174	-0.002666	85.863228	-149.820496	-112.539864	0.132602	0.000000	0.138239	0.000000	0.000000	0.000000	0.149555	-0.072746	0.002378	0.000000	0.000000	2.000000	177.000000	1.000000
15405.077353	0.098385	0.589174	-0.002666	85.863228	-149.820496	-112.539864	0.132602	0.000000	0.138239	0.000000	0.000000	0.000000	0.149555	-0.072746	0.002378	0.000000	0.000000	2.000000	177.000000	1.000000
15405.080687	0.098385	0.589174	-0.002666	85.965019	-149.990112	-112.718498	0.080746	0.000000	0.133302	0.000000	0.000000	0.000000	0.149555	-0.072746	0.002378	0.000000	0.000000	2.000000	177.000000	1.000000
15405.084020	0.098385	0.589174	-0.002666	85.965019	-149.990112	-112.718498	0.080746	0.000000	0.133302	0.000000	0.000000	0.000000	0.149555	-0.072746	0.002378	0.000000	0.000000	2.000000	177.000000	1.000000
15405.087353	0.098746	0.588989	-0.002668	85.965019	-149.990112	-112.718498	0.080746	0.000000	0.133302	0.000000	0.000000	0.000000	0.108299	-0.055431	-0.000636	0.000000	0.000000	2.000000	177.000000	1.000000
15405.090687	0.098746	0.588989	-0.002668	86.083832	-149.632736	-112.384865	0.080746	0.000000	0.133302	0.000000	0.000000	0.000000	0.108299	-0.055431	-0.000636	0.000000	0.000000	2.000000	177.000000	1.000000
15405.094020	0.098746	0.588989	-0.002668	86.083832	-149.632736	-112.384865	0.080746	0.000000	0.133302	0.000000	0.000000	0.000000	0.108299	-0.055431	-0.000636	0.000000	0.000000	2.000000	177.000000	1.000000
15405.097353	0.098746	0.588989	-0.002668	86.083832	-149.632736	-112.384865	0.080746	0.000000	0.133302	0.000000	0.000000	0.000000	0.108299	-0.055431	-0.000636	0.000000	0.000000	2.000000	177.000000	1.000000
15405.100687	0.099156	0.588756	-0.002757	86.212044	-149.014023	-111.792191	0.062697	0.000000	0.133408	0.000000	0.000000	0.000000	0.122970	-0.070000	-0.026790	0.000000	0.000000	2.000000	177.000000	1.000000
15405.104020	0.099156	0.588756	-0.002757	86.212044	-149.014023	-111.792191	0.062697	0.000000	0.133408	0.000000	0.000000	0.000000	0.122970	-0.070000	-0.026790	0.000000	0.000000	2.000000	177.000000	1.000000
15405.107353	0.099156	0.588756	-0.002757	86.212044	-149.014023	-111.792191	0.062697	0.000000	0.133408	0.000000	0.000000	0.000000	0.122970	-0.070000	-0.026790	0.000000	0.000000	2.000000	177.000000	1.000000
15405.110687	0.099156	0.588756	-0.002757	86.343773	-148.404938	-111.192421	0.042202	0.000000	0.137873	0.000000	0.000000	0.000000	0.122970	-0.070000	-0.026790	0.000000	0.000000	2.000000	177.000000	1.000000
15405.114020	0.099244	0.588731	-0.002769	86.343773	-148.404938	-111.192421	0.042202	0.000000	0.137873	0.000000	0.000000	0.000000	0.026346	-0.007611	-0.003544	0.000000	0.000000	2.000000	177.000000	1.000000
15405.117353	0.099244	0.588731	-0.002769	86.343773	-148.404938	-111.192421	0.042202	0.000000	0.137873	0.000000	0.000000	0.000000	0.026346	-0.007611	-0.003544	0.000000	0.000000	2.000000	177.000000	1.000000
15405.120687	0.099244	0.588731	-0.002769	86.469803	-148.003677	-110.781578	0.037811	0.000000	0.138464	0.000000	0.000000	0.000000	0.026346	-0.007611	-0.003544	0.000000	0.000000	2.000000	177.000000	1.000000
15405.124020	0.099244	0.588731	-0.002769	86.469803	-148.003677	-110.781578	0.037811	0.000000	0.138464	0.000000	0.000000	0.000000	0.026346	-0.007611	-0.003544	0.000000	0.000000	2.000000	177.000000	1.000000
15405.127353	0.099265	0.588731	-0.002774	86.469803	-148.003677	-110.781578	0.037811	0.000000	0.138464	0.000000	0.000000	0.000000	0.006473	0.000006	-0.001413	0.000000	0.000000	2.000000	177.000000	1.000000
15405.130687	0.099265	0.588731	-0.002774	86.566811	-148.120056	-110.867035	0.037811	0.000000	0.138464	0.000000	0.000000	0.000000	0.006473	0.000006	-0.001413	0.000000	0.000000	2.000000	177.000000	1.000000
15405.134020	0.099265	0.588731	-0.002774	86.566811	-148.120056	-110.867035	0.037811	0.000000	0.138464	0.000000	0.000000	0.000000	0.006473	0.000006	-0.001413	0.000000	0.000000	2.000000	177.000000	1.000000
15405.137353	0.099265	0.588731	-0.002774	86.566811	-148.120056	-110.867035	0.037811	0.000000	0.138464	0.000000	0.000000	0.000000	0.006473	0.000006	-0.001413	0.000000	0.000000	2.000000	177.000000	1.000000
15405.140687	0.099257	0.588830	-0.002711	86.627625	-148.640610	-111.347153	0.036732	0.000000	0.138700	0.000000	0.000000	0.000000	-0.002630	0.029798	0.019010	0.000000	0.000000	2.000000	177.000000	1.000000
15405.144020	0.099257	0.588830	-0.002711	86.627625	-148.640610	-111.347153	0.036732	0.000000	0.138700	0.000000	0.000000	0.000000	-0.002630	0.029798	0.019010	0.000000	0.000000	2.000000	177.000000	1.000000
15405.147353	0.099257	0.588830	-0.002711	86.627625	-148.640610	-111.347153	0.036732	0.000000	0.138700	0.000000	0.000000	0.000000	-0.002630	0.029798	0.019010	0.000000	0.000000	2.000000	177.000000	1.000000
15405.150687	0.099257	0.588830	-0.002711	86.654854	-149.266525	-111.931259	0.037170	0.000000	0.135531	0.000000	0.000000	0.000000	-0.002630	0.029798	0.019010	0.000000	0.000000	2.000000	177.000000	1.000000
15405.154020	0.099236	0.588899	-0.002704	86.654854	-149.266525	-111.931259	0.037170	0.000000	0.135531	0.000000	0.000000	0.000000	-0.006317	0.020808	0.002122	0.000000	0.000000	2.000000	177.000000	1.000000
15405.157353	0.099236	0.588899	-0.002704	86.654854	-149.266525	-111.931259	0.037170	0.000000	0.135531	0.000000	0.000000	0.000000	-0.006317	0.020808	0.002122	0.000000	0.000000	2.000000	177.000000	1.000000
15405.160687	0.099236	0.588899	-0.002704	86.677345	-149.795288	-112.424210	0.038223	0.000000	0.135178	0.000000	0.000000	0.000000	-0.006317	0.020808	0.002122	0.000000	0.000000	2.000000	177.000000	1.000000
15405.164020	0.099236	0.588899	-0.002704	86.677345	-149.795288	-112.424210	0.038223	0.000000	0.135178	0.000000	0.000000	0.000000	-0.006317	0.020808	0.002122	0.000000	0.000000	2.000000	177.000000	1.000000
15405.167353	0.099196	0.588987	-0.002675	86.677345	-149.795288	-112.424210	0.038223	0.000000	0.135178	0.000000	0.000000	0.000000	-0.011716	0.026325	0.008454	0.000000	0.000000	2.000000	177.000000	1.000000
15405.170687	0.099196	0.588987	-0.002675	86.698555	-150.078339	-112.680870	0.038223	0.000000	0.135178	0.000000	0.000000	0.000000	-0.011716	0.026325	0.008454	0.000000	0.000000	2.000000	177.000000	1.000000
15405.174020	0.099196	0.588987	-0.002675	86.698555	-150.078339	-112.680870	0.038223	0.000000	0.135178	0.000000	0.000000	0.000000	-0.011716	0.026325	0.008454	0.000000	0.000000	2.000000	177.000000	1.000000
15405.177353	0.099196	0.588987	-0.002675	86.698555	-150.078339	-112.680870	0.038223	0.000000	0.135178	0.000000	0.000000	0.000000	-0.011716	0.026325	0.008454	0.000000	0.000000	2.000000	177.000000	1.000000
15405.180687	0.099021	0.589271	-0.002652	86.718552	-150.110306	-112.695770	0.040176	0.000000	0.133768	0.000000	0.000000	0.000000	-0.052711	0.085276	0.007043	0.000000	0.000000	2.000000	177.000000	1.000000
15405.184020	0.099021	0.589271	-0.002652	86.718552	-150.110306	-112.695770	0.040176	0.000000	0.133768	0.000000	0.000000	0.000000	-0.052711	0.085276	0.007043	0.000000	0.000000	2.000000	177.000000	1.000000
15405.187353	0.099021	0.589271	-0.002652	86.718552	-150.110306	-112.695770	0.040176	0.000000	0.133768	0.000000	0.000000	0.000000	-0.052711	0.085276	0.007043	0.000000	0.000000	2.000000	177.000000	1.000000
15405.190687	0.099021	0.589271	-0.002652	86.736427	-150.021652	-112.596054	0.048961	0.000000	0.132595	0.000000	0.000000	0.000000	-0.052711	0.085276	0.007043	0.000000	0.000000	2.000000	177.000000	1.000000
15405.194020	0.098953	0.589392	-0.002650	86.736427	-150.021652	-112.596054	0.048961	0.000000	0.132595	0.000000	0.000000	0.000000	-0.020189	0.036053	0.000685	0.000000	0.000000	2.000000	177.000000	1.000000
15405.197353	0.098953	0.589392	-0.002650	86.736427	-150.021652	-112.596054	0.048961	0.000000	0.132595	0.000000	0.000000	0.000000	-0.020189	0.036053	0.000685	0.000000	0.000000	2.000000	177.000000	1.000000
15405.200687	0.098953	0.589392	-0.002650	86.757317	-149.906723	-112.478188	0.052326	0.000000	0.132481	0.000000	0.000000	0.000000	-0.020189	0.036053	0.000685	0.000000	0.000000	2.000000	177.000000	1.000000
15405.204020	0.098953	0.589392	-0.002650	86.757317	-149.906723	-112.478188	0.052326	0.000000	0.132481	0.000000	0.000000	0.000000	-0.020189	0.036053	0.000685	0.000000	0.000000	2.000000	177.000000	1.000000
15405.207353	0.098945	0.589560	-0.002584	86.757317	-149.906723	-112.478188	0.052326	0.000000	0.132481	0.000000	0.000000	0.000000	-0.002507	0.050632	0.019642	0.000000	0.000000	2.000000	177.000000	1.000000
15405.210687	0.098945	0.589560	-0.002584	86.778145	-149.784927	-112.358925	0.052326	0.000000	0.132481	0.000000	0.000000	0.000000	-0.002507	0.050632	0.019642	0.000000	0.000000	2.000000	177.000000	1.000000
15405.214020	0.098945	0.589560	-0.002584	86.778145	-149.784927	-112.358925	0.052326	0.000000	0.132481	0.000000	0.000000	0.000000	-0.002507	0.050632	0.019642	0.000000	0.000000	2.000000	177.000000	1.000000
15405.217353	0.098945	0.589560	-0.002584	86.778145	-149.784927	-112.358925	0.052326	0.000000	0.132481	0.000000	0.000000	0.000000	-0.002507	0.050632	0.019642	0.000000	0.000000	2.000000	177.000000	1.000000
15405.220687	0.099073	0.589808	-0.002413	86.799004	-149.656204	-112.238228	0.052744	0.000000	0.129207	0.000000	0.000000	0.000000	0.038282	0.074260	0.051212	0.000000	0.000000	2.000000	177.000000	1.000000
15405.224020	0.099073	0.589808	-0.002413	86.799004	-149.656204	-112.238228	0.052744	0.000000	0.129207	0.000000	0.000000	0.000000	0.038282	0.074260	0.051212	0.000000	0.000000	2.000000	177.000000	1.000000
15405.227353	0.099073	0.589808	-0.002413	86.799004	-149.656204	-112.238228	0.052744	0.000000	0.129207	0.000000	0.000000	0.000000	0.038282	0.074260	0.051212	0.000000	0.000000	2.000000	177.000000	1.000000
15405.230687	0.099073	0.589808	-0.002413	86.816849	-149.540710	-112.133408	0.046363	0.000000	0.120671	0.000000	0.000000	0.000000	0.038282	0.074260	0.051212	0.000000	0.000000	2.000000	177.000000	1.000000
15405.234020	0.099206	0.589938	-0.002322	86.816849	-149.540710	-112.133408	0.046363	0.000000	0.120671	0.000000	0.000000	0.000000	0.039880	0.038908	0.027320	0.000000	0.000000	2.000000	177.000000	1.000000
15405.237353	0.099206	0.589938	-0.002322	86.816849	-149.540710	-112.133408	0.046363	0.000000	0.120671	0.000000	0.000000	0.000000	0.039880	0.038908	0.027320	0.000000	0.000000	2.000000	177.000000	1.000000
15405.240687	0.099206	0.589938	-0.002322	86.831154	-149.407822	-112.015511	0.039717	0.000000	0.116118	0.000000	0.000000	0.000000	0.039880	0.038908	0.027320	0.000000	0.000000	2.000000	177.000000	1.000000
15405.244020	0.099206	0.589938	-0.002322	86.831154	-149.407822	-112.015511	0.039717	0.000000	0.116118	0.000000	0.000000	0.000000	0.039880	0.038908	0.027320	0.000000	0.000000	2.000000	177.000000	1.000000
15405.247353	0.099331	0.590030	-0.002264	86.831154	-149.407822	-112.015511	0.039717	0.000000	0.116118	0.000000	0.000000	0.000000	0.037747	0.027794	0.017478	0.000000	0.000000	2.000000	177.000000	1.000000
15405.250687	0.099331	0.590030	-0.002264	86.842537	-149.294647	-111.914581	0.039717	0.000000	0.116118	0.000000	0.000000	0.000000	0.037747	0.027794	0.017478	0.000000	0.000000	2.000000	177.000000	1.000000
15405.254020	0.099331	0.590030	-0.002264	86.842537	-149.294647	-111.914581	0.039717	0.000000	0.116118	0.000000	0.000000	0.000000	0.037747	0.027794	0.017478	0.000000	0.000000	2.000000	177.000000	1.000000
15405.257353	0.099331	0.590030	-0.002264	86.842537	-149.294647	-111.914581	0.039717	0.000000	0.116118	0.000000	0.000000	0.000000	0.037747	0.027794	0.017478	0.000000	0.000000	2.000000	177.000000	1.000000
15405.260687	0.099414	0.590123	-0.002196	86.846878	-149.165405	-111.789856	0.033425	0.000000	0.113205	0.000000	0.000000	0.000000	0.024797	0.027802	0.020292	0.000000	0.000000	2.000000	177.000000	1.000000
15405.264020	0.099414	0.590123	-0.002196	86.846878	-149.165405	-111.789856	0.033425	0.000000	0.113205	0.000000	0.000000	0.000000	0.024797	0.027802	0.020292	0.000000	0.000000	2.000000	177.000000	1.000000
15405.267353	0.099414	0.590123	-0.002196	86.846878	-149.165405	-111.789856	0.033425	0.000000	0.113205	0.000000	0.000000	0.000000	0.024797	0.027802	0.020292	0.000000	0.000000	2.000000	177.000000	1.000000
15405.270687	0.099414	0.590123	-0.002196	86.844086	-149.015121	-111.641678	0.029293	0.000000	0.109823	0.000000	0.000000	0.000000	0.024797	0.027802	0.020292	0.000000	0.000000	2.000000	177.000000	1.000000
15405.274020	0.099371	0.590123	-0.002187	86.844086	-149.015121	-111.641678	0.029293	0.000000	0.109823	0.000000	0.000000	0.000000	-0.012960	-0.000004	0.002831	0.000000	0.000000	2.000000	177.000000	1.000000
15405.277353	0.099371	0.590123	-0.002187	86.844086	-149.015121	-111.641678	0.029293	0.000000	0.109823	0.000000	0.000000	0.000000	-0.012960	-0.000004	0.002831	0.000000	0.000000	2.000000	177.000000	1.000000
15405.280687	0.099371	0.590123	-0.002187	86.834610	-149.049469	-111.666687	0.031453	0.000000	0.109351	0.000000	0.000000	0.000000	-0.012960	-0.000004	0.002831	0.000000	0.000000	2.000000	177.000000	1.000000
15405.284020	0.099371	0.590123	-0.002187	86.834610	-149.049469	-111.666687	0.031453	0.000000	0.109351	0.000000	0.000000	0.000000	-0.012960	-0.000004	0.002831	0.000000	0.000000	2.000000	177.000000	1.000000
15405.287353	0.099252	0.590067	-0.002213	86.834610	-149.049469	-111.666687	0.031453	0.000000	0.109351	0.000000	0.000000	0.000000	-0.035612	-0.016685	-0.007651	0.000000	0.000000	2.000000	177.000000	1.000000
15405.290687	0.099252	0.590067	-0.002213	86.822754	-149.140610	-111.738922	0.031453	0.000000	0.109351	0.000000	0.000000	0.000000	-0.035612	-0.016685	-0.007651	0.000000	0.000000	2.000000	177.000000	1.000000
15405.294020	0.099252	0.590067	-0.002213	86.822754	-149.140610	-111.738922	0.031453	0.000000	0.109351	0.000000	0.000000	0.000000	-0.035612	-0.016685	-0.007651	0.000000	0.000000	2.000000	177.000000	1.000000
15405.297353	0.099252	0.590067	-0.002213	86.822754	-149.140610	-111.738922	0.031453	0.000000	0.109351	0.000000	0.000000	0.000000	-0.035612	-0.016685	-0.007651	0.000000	0.000000	2.000000	177.000000	1.000000
15405.300687	0.098974	0.589836	-0.002242	86.805061	-149.261353	-111.846260	0.037388	0.000000	0.110626	0.000000	0.000000	0.000000	-0.083385	-0.069435	-0.008928	0.000000	0.000000	2.000000	177.000000	1.000000
15405.304020	0.098974	0.589836	-0.002242	86.805061	-149.261353	-111.846260	0.037388	0.000000	0.110626	0.000000	0.000000	0.000000	-0.083385	-0.069435	-0.008928	0.000000	0.000000	2.000000	177.000000	1.000000
15405.307353	0.098974	0.589836	-0.002242	86.805061	-149.261353	-111.846260	0.037388	0.000000	0.110626	0.000000	0.000000	0.000000	-0.083385	-0.069435	-0.008928	0.000000	0.000000	2.000000	177.000000	1.000000
15405.310687	0.098974	0.589836	-0.002242	86.781250	-149.415939	-111.987473	0.051285	0.000000	0.112115	0.000000	0.000000	0.000000	-0.083385	-0.069435	-0.008928	0.000000	0.000000	2.000000	177.000000	1.000000
15405.314020	0.098858	0.589660	-0.002256	86.781250	-149.415939	-111.987473	0.051285	0.000000	0.112115	0.000000	0.000000	0.000000	-0.034822	-0.052754	-0.004118	0.000000	0.000000	2.000000	177.000000	1.000000
15405.317353	0.098858	0.589660	-0.002256	86.781250	-149.415939	-111.987473	0.051285	0.000000	0.112115	0.000000	0.000000	0.000000	-0.034822	-0.052754	-0.004118	0.000000	0.000000	2.000000	177.000000	1.000000
15405.320687	0.098858	0.589660	-0.002256	86.755020	-149.616135	-112.172775	0.057089	0.000000	0.112801	0.000000	0.000000	0.000000	-0.034822	-0.052754	-0.004118	0.000000	0.000000	2.000000	177.000000	1.000000
15405.324020	0.098858	0.589660	-0.002256	86.755020	-149.616135	-112.172775	0.057089	0.000000	0.112801	0.000000	0.000000	0.000000	-0.034822	-0.052754	-0.004118	0.000000	0.000000	2.000000	177.000000	1.000000
15405.327353	0.098760	0.589466	-0.002291	86.755020	-149.616135	-112.172775	0.057089	0.000000	0.112801	0.000000	0.000000	0.000000	-0.029411	-0.058287	-0.010471	0.000000	0.000000	2.000000	177.000000	1.000000
15405.330687	0.098760	0.589466	-0.002291	86.722244	-149.811386	-112.360168	0.057089	0.000000	0.112801	0.000000	0.000000	0.000000	-0.029411	-0.058287	-0.010471	0.000000	0.000000	2.000000	177.000000	1.000000
15405.334020	0.098760	0.589466	-0.002291	86.722244	-149.811386	-112.360168	0.057089	0.000000	0.112801	0.000000	0.000000	0.000000	-0.029411	-0.058287	-0.010471	0.000000	0.000000	2.000000	177.000000	1.000000
15405.337353	0.098760	0.589466	-0.002291	86.722244	-149.811386	-112.360168	0.057089	0.000000	0.112801	0.000000	0.000000	0.000000	-0.029411	-0.058287	-0.010471	0.000000	0.000000	2.000000	177.000000	1.000000
15405.340687	0.098651	0.588913	-0.002377	86.683533	-150.030472	-112.576942	0.061991	0.000000	0.114546	0.000000	0.000000	0.000000	-0.032761	-0.165759	-0.025949	0.000000	0.000000	2.000000	177.000000	1.000000
15405.344020	0.098651	0.588913	-0.002377	86.683533	-150.030472	-112.576942	0.061991	0.000000	0.114546	0.000000	0.000000	0.000000	0.000000	0.000002	0.000000	0.000000	0.000000	2.000000	177.000000	1.000000
15405.347353	0.098651	0.588913	-0.002377	86.683533	-150.030472	-112.576942	0.061991	0.000000	0.114546	0.000000	0.000000	0.000000	0.000000	0.000002	0.000000	0.000000	0.000000	2.000000	177.000000	1.000000
15405.350687	0.098651	0.588913	-0.002377	86.635818	-150.289948	-112.836815	0.067451	0.000000	0.118871	0.000000	0.000000	0.000000	0.000000	0.000002	0.000000	0.000000	0.000000	2.000000	177.000000	1.000000
15405.354020	0.098651	0.588913	-0.002377	86.635818	-150.289948	-112.836815	0.067451	0.000000	0.118871	0.000000	0.000000	0.000000	0.000000	0.000002	0.000000	0.000000	0.000000	2.000000	177.000000	1.000000
15405.357353	0.098638	0.588580	-0.002436	86.635818	-150.289948	-112.836815	0.067451	0.000000	0.118871	0.000000	0.000000	0.000000	-0.003827	-0.099809	-0.017634	0.000000	0.000000	2.000000	177.000000	1.000000
15405.360687	0.098638	0.588580	-0.002436	86.584991	-150.552185	-113.104958	0.067451	0.000000	0.118871	0.000000	0.000000	0.000000	-0.003827	-0.099809	-0.017634	0.000000	0.000000	2.000000	177.000000	1.000000
15405.364020	0.098638	0.588580	-0.002436	86.584991	-150.552185	-113.104958	0.067451	0.000000	0.118871	0.000000	0.000000	0.000000	-0.003827	-0.099809	-0.017634	0.000000	0.000000	2.000000	177.000000	1.000000
15405.367353	0.098638	0.588580	-0.002436	86.584991	-150.552185	-113.104958	0.067451	0.000000	0.118871	0.000000	0.000000	0.000000	-0.003827	-0.099809	-0.017634	0.000000	0.000000	2.000000	177.000000	1.000000
15405.370687	0.098655	0.587789	-0.002775	86.525093	-150.851730	-113.410492	0.068089	0.000000	0.121810	0.000000	0.000000	0.000000	0.005042	-0.237520	-0.101719	0.000000	0.000000	2.000000	177.000000	1.000000
15405.374020	0.098655	0.587789	-0.002775	86.525093	-150.851730	-113.410492	0.068089	0.000000	0.121810	0.000000	0.000000	0.000000	-0.000000	-0.000001	-0.000000	0.000000	0.000000	2.000000	177.000000	1.000000
15405.377353	0.098655	0.587789	-0.002775	86.525093	-150.851730	-113.410492	0.068089	0.000000	0.121810	0.000000	0.000000	0.000000	-0.000000	-0.000001	-0.000000	0.000000	0.000000	2.000000	177.000000	1.000000
15405.380687	0.098655	0.587789	-0.002775	86.462158	-151.152710	-113.720200	0.067248	0.000000	0.138763	0.000000	0.000000	0.000000	-0.000000	-0.000001	-0.000000	0.000000	0.000000	2.000000	177.000000	1.000000
15405.384020	0.098655	0.587789	-0.002775	86.462158	-151.152710	-113.720200	0.067248	0.000000	0.138763	0.000000	0.000000	0.000000	-0.000000	-0.000001	-0.000000	0.000000	0.000000	2.000000	177.000000	1.000000
15405.387353	0.098666	0.587349	-0.003035	86.462158	-151.152710	-113.720200	0.067248	0.000000	0.138763	0.000000	0.000000	0.000000	0.003424	-0.132057	-0.077816	0.000000	0.000000	2.000000	177.000000	1.000000
15405.390687	0.098666	0.587349	-0.003035	86.395332	-151.463516	-114.037109	0.067248	0.000000	0.138763	0.000000	0.000000	0.000000	0.003424	-0.132057	-0.077816	0.000000	0.000000	2.000000	177.000000	1.000000
15405.394020	0.098653	0.586890	-0.003306	86.395332	-151.463516	-114.037109	0.067248	0.000000	0.138763	0.000000	0.000000	0.000000	-0.004168	-0.137478	-0.081508	0.000000	0.000000	2.000000	177.000000	1.000000
15405.397353	0.098653	0.586890	-0.003306	86.395332	-151.463516	-114.037109	0.067248	0.000000	0.138763	0.000000	0.000000	0.000000	-0.004168	-0.137478	-0.081508	0.000000	0.000000	2.000000	177.000000	1.000000
15405.400687	0.098653	0.586890	-0.003306	86.345528	-151.693787	-114.270973	0.067372	0.000000	0.165317	0.000000	0.000000	0.000000	-0.004168	-0.137478	-0.081508	0.000000	0.000000	2.000000	177.000000	1.000000
15405.404020	0.098653	0.586890	-0.003306	86.345528	-151.693787	-114.270973	0.067372	0.000000	0.165317	0.000000	0.000000	0.000000	-0.004168	-0.137478	-0.081508	0.000000	0.000000	2.000000	177.000000	1.000000
15405.407353	0.098617	0.586433	-0.003574	86.345528	-151.693787	-114.270973	0.067372	0.000000	0.165317	0.000000	0.000000	0.000000	-0.010679	-0.137335	-0.080260	0.000000	0.000000	2.000000	177.000000	1.000000
15405.410687	0.098617	0.586433	-0.003574	86.340508	-151.878418	-114.449211	0.067372	0.000000	0.165317	0.000000	0.000000	0.000000	-0.010679	-0.137335	-0.080260	0.000000	0.000000	2.000000	177.000000	1.000000
15405.414020	0.098566	0.585943	-0.003807	86.340508	-151.878418	-114.449211	0.067372	0.000000	0.165317	0.000000	0.000000	0.000000	-0.015200	-0.146893	-0.069922	0.000000	0.000000	2.000000	177.000000	1.000000
15405.417353	0.098566	0.585943	-0.003807	86.340508	-151.878418	-114.449211	0.067372	0.000000	0.165317	0.000000	0.000000	0.000000	-0.015200	-0.146893	-0.069922	0.000000	0.000000	2.000000	177.000000	1.000000
15405.420687	0.098566	0.585943	-0.003807	86.399620	-152.027985	-114.580750	0.071685	0.000000	0.190348	0.000000	0.000000	0.000000	-0.015200	-0.146893	-0.069922	0.000000	0.000000	2.000000	177.000000	1.000000
15405.424020	0.098566	0.585943	-0.003807	86.399620	-152.027985	-114.580750	0.071685	0.000000	0.190348	0.000000	0.000000	0.000000	-0.015200	-0.146893	-0.069922	0.000000	0.000000	2.000000	177.000000	1.000000
15405.427353	0.098521	0.585447	-0.004017	86.399620	-152.027985	-114.580750	0.071685	0.000000	0.190348	0.000000	0.000000	0.000000	-0.013713	-0.148862	-0.063069	0.000000	0.000000	2.000000	177.000000	1.000000
15405.430687	0.098521	0.585447	-0.004017	86.505814	-152.185074	-114.711975	0.071685	0.000000	0.190348	0.000000	0.000000	0.000000	-0.013713	-0.148862	-0.063069	0.000000	0.000000	2.000000	177.000000	1.000000
15405.434020	0.098505	0.584962	-0.004193	86.505814	-152.185074	-114.711975	0.071685	0.000000	0.190348	0.000000	0.000000	0.000000	-0.004688	-0.145331	-0.052639	0.000000	0.000000	2.000000	177.000000	1.000000
15405.437353	0.098505	0.584962	-0.004193	86.505814	-152.185074	-114.711975	0.071685	0.000000	0.190348	0.000000	0.000000	0.000000	-0.004688	-0.145331	-0.052639	0.000000	0.000000	2.000000	177.000000	1.000000
15405.440687	0.098505	0.584962	-0.004193	86.609444	-152.636322	-115.128860	0.074752	0.000000	0.209632	0.000000	0.000000	0.000000	-0.004688	-0.145331	-0.052639	0.000000	0.000000	2.000000	177.000000	1.000000
15405.444020	0.098505	0.584962	-0.004193	86.609444	-152.636322	-115.128860	0.074752	0.000000	0.209632	0.000000	0.000000	0.000000	-0.004688	-0.145331	-0.052639	0.000000	0.000000	2.000000	177.000000	1.000000
15405.447353	0.098546	0.584482	-0.004315	86.609444	-152.636322	-115.128860	0.074752	0.000000	0.209632	0.000000	0.000000	0.000000	0.012311	-0.143948	-0.036570	0.000000	0.000000	2.000000	177.000000	1.000000
15405.450687	0.098546	0.584482	-0.004315	86.696960	-153.174179	-115.637505	0.074752	0.000000	0.209632	0.000000	0.000000	0.000000	0.012311	-0.143948	-0.036570	0.000000	0.000000	2.000000	177.000000	1.000000
15405.454020	0.098546	0.584482	-0.004315	86.696960	-153.174179	-115.637505	0.074752	0.000000	0.209632	0.000000	0.000000	0.000000	0.012311	-0.143948	-0.036570	0.000000	0.000000	2.000000	177.000000	1.000000
15405.457353	0.098546	0.584482	-0.004315	86.696960	-153.174179	-115.637505	0.074752	0.000000	0.209632	0.000000	0.000000	0.000000	0.012311	-0.143948	-0.036570	0.000000	0.000000	2.000000	177.000000	1.000000
15405.460687	0.098714	0.583593	-0.004575	86.771774	-153.399796	-115.851959	0.072700	0.000000	0.215727	0.000000	0.000000	0.000000	0.050484	-0.266989	-0.078276	0.000000	0.000000	2.000000	177.000000	1.000000
15405.464020	0.098714	0.583593	-0.004575	86.771774	-153.399796	-115.851959	0.072700	0.000000	0.215727	0.000000	0.000000	0.000000	0.000001	-0.000001	0.000000	0.000000	0.000000	2.000000	177.000000	1.000000
15405.467353	0.098714	0.583593	-0.004575	86.771774	-153.399796	-115.851959	0.072700	0.000000	0.215727	0.000000	0.000000	0.000000	0.000001	-0.000001	0.000000	0.000000	0.000000	2.000000	177.000000	1.000000
15405.470687	0.098714	0.583593	-0.004575	86.805000	-153.319946	-115.783699	0.064286	0.000000	0.228773	0.000000	0.000000	0.000000	0.000001	-0.000001	0.000000	0.000000	0.000000	2.000000	177.000000	1.000000
15405.474020	0.098714	0.583593	-0.004575	86.805000	-153.319946	-115.783699	0.064286	0.000000	0.228773	0.000000	0.000000	0.000000	0.000001	-0.000001	0.000000	0.000000	0.000000	2.000000	177.000000	1.000000
15405.477353	0.098799	0.583182	-0.004705	86.805000	-153.319946	-115.783699	0.064286	0.000000	0.228773	0.000000	0.000000	0.000000	0.025278	-0.123048	-0.038860	0.000000	0.000000	2.000000	177.000000	1.000000
15405.480687	0.098799	0.583182	-0.004705	86.814209	-153.277481	-115.755630	0.064286	0.000000	0.228773	0.000000	0.000000	0.000000	0.025278	-0.123048	-0.038860	0.000000	0.000000	2.000000	177.000000	1.000000
15405.484020	0.098799	0.583182	-0.004705	86.814209	-153.277481	-115.755630	0.064286	0.000000	0.228773	0.000000	0.000000	0.000000	0.025278	-0.123048	-0.038860	0.000000	0.000000	2.000000	177.000000	1.000000
15405.487353	0.098799	0.583182	-0.004705	86.814209	-153.277481	-115.755630	0.064286	0.000000	0.228773	0.000000	0.000000	0.000000	0.025278	-0.123048	-0.038860	0.000000	0.000000	2.000000	177.000000	1.000000
15405.490687	0.098948	0.582529	-0.005052	86.809235	-153.298447	-115.788017	0.060073	0.000000	0.235250	0.000000	0.000000	0.000000	0.044729	-0.196131	-0.104147	0.000000	0.000000	2.000000	177.000000	1.000000
15405.494020	0.098948	0.582529	-0.005052	86.809235	-153.298447	-115.788017	0.060073	0.000000	0.235250	0.000000	0.000000	0.000000	0.000001	-0.000008	-0.000000	0.000000	0.000000	2.000000	177.000000	1.000000
15405.497353	0.098948	0.582529	-0.005052	86.809235	-153.298447	-115.788017	0.060073	0.000000	0.235250	0.000000	0.000000	0.000000	0.000001	-0.000008	-0.000000	0.000000	0.000000	2.000000	177.000000	1.000000
15405.500687	0.098948	0.582529	-0.005052	86.810394	-153.294327	-115.792633	0.052619	0.000000	0.252608	0.000000	0.000000	0.000000	0.000001	-0.000008	-0.000000	0.000000	0.000000	2.000000	177.000000	1.000000
15405.504020	0.098948	0.582529	-0.005052	86.810394	-153.294327	-115.792633	0.052619	0.000000	0.252608	0.000000	0.000000	0.000000	0.000001	-0.000008	-0.000000	0.000000	0.000000	2.000000	177.000000	1.000000
15405.507353	0.098975	0.582278	-0.005237	86.810394	-153.294327	-115.792633	0.052619	0.000000	0.252608	0.000000	0.000000	0.000000	0.008115	-0.075209	-0.055380	0.000000	0.000000	2.000000	177.000000	1.000000
15405.510687	0.098975	0.582278	-0.005237	86.836960	-153.179733	-115.684189	0.052619	0.000000	0.252608	0.000000	0.000000	0.000000	0.008115	-0.075209	-0.055380	0.000000	0.000000	2.000000	177.000000	1.000000
15405.514020	0.098975	0.582278	-0.005237	86.836960	-153.179733	-115.684189	0.052619	0.000000	0.252608	0.000000	0.000000	0.000000	0.008115	-0.075209	-0.055380	0.000000	0.000000	2.000000	177.000000	1.000000
15405.517353	0.098975	0.582278	-0.005237	86.836960	-153.179733	-115.684189	0.052619	0.000000	0.252608	0.000000	0.000000	0.000000	0.008115	-0.075209	-0.055380	0.000000	0.000000	2.000000	177.000000	1.000000
15405.520687	0.098929	0.581882	-0.005546	86.895813	-152.920700	-115.426018	0.051266	0.000000	0.261838	0.000000	0.000000	0.000000	-0.013576	-0.118799	-0.092781	0.000000	0.000000	2.000000	177.000000	1.000000
15405.524020	0.098929	0.581882	-0.005546	86.895813	-152.920700	-115.426018	0.051266	0.000000	0.261838	0.000000	0.000000	0.000000	-0.013576	-0.118799	-0.092781	0.000000	0.000000	2.000000	177.000000	1.000000
15405.527353	0.098929	0.581882	-0.005546	86.895813	-152.920700	-115.426018	0.051266	0.000000	0.261838	0.000000	0.000000	0.000000	-0.013576	-0.118799	-0.092781	0.000000	0.000000	2.000000	177.000000	1.000000
15405.530687	0.098929	0.581882	-0.005546	86.973145	-152.594803	-115.099411	0.053529	0.000000	0.277301	0.000000	0.000000	0.000000	-0.013576	-0.118799	-0.092781	0.000000	0.000000	2.000000	177.000000	1.000000
15405.534020	0.098902	0.581711	-0.005673	86.973145	-152.594803	-115.099411	0.053529	0.000000	0.277301	0.000000	0.000000	0.000000	-0.008366	-0.051154	-0.038196	0.000000	0.000000	2.000000	177.000000	1.000000
15405.537353	0.098902	0.581711	-0.005673	86.973145	-152.594803	-115.099411	0.053529	0.000000	0.277301	0.000000	0.000000	0.000000	-0.008366	-0.051154	-0.038196	0.000000	0.000000	2.000000	177.000000	1.000000
15405.540687	0.098902	0.581711	-0.005673	87.034889	-152.293686	-114.798965	0.054923	0.000000	0.283667	0.000000	0.000000	0.000000	-0.008366	-0.051154	-0.038196	0.000000	0.000000	2.000000	177.000000	1.000000
15405.544020	0.098902	0.581711	-0.005673	87.034889	-152.293686	-114.798965	0.054923	0.000000	0.283667	0.000000	0.000000	0.000000	-0.008366	-0.051154	-0.038196	0.000000	0.000000	2.000000	177.000000	1.000000
15405.547353	0.098874	0.581610	-0.005797	87.034889	-152.293686	-114.798965	0.054923	0.000000	0.283667	0.000000	0.000000	0.000000	-0.008143	-0.030556	-0.037175	0.000000	0.000000	2.000000	177.000000	1.000000
15405.550687	0.098874	0.581610	-0.005797	87.084824	-152.040771	-114.546669	0.054923	0.000000	0.283667	0.000000	0.000000	0.000000	-0.008143	-0.030556	-0.037175	0.000000	0.000000	2.000000	177.000000	1.000000
15405.554020	0.098874	0.581610	-0.005797	87.084824	-152.040771	-114.546669	0.054923	0.000000	0.283667	0.000000	0.000000	0.000000	-0.008143	-0.030556	-0.037175	0.000000	0.000000	2.000000	177.000000	1.000000
15405.557353	0.098874	0.581610	-0.005797	87.084824	-152.040771	-114.546669	0.054923	0.000000	0.283667	0.000000	0.000000	0.000000	-0.008143	-0.030556	-0.037175	0.000000	0.000000	2.000000	177.000000	1.000000
15405.560687	0.098805	0.581467	-0.006014	87.115204	-151.885132	-114.388618	0.056280	0.000000	0.289863	0.000000	0.000000	0.000000	-0.020950	-0.042624	-0.064903	0.000000	0.000000	2.000000	177.000000	1.000000
15405.564020	0.098805	0.581467	-0.006014	87.115204	-151.885132	-114.388618	0.056280	0.000000	0.289863	0.000000	0.000000	0.000000	-0.020950	-0.042624	-0.064903	0.000000	0.000000	2.000000	177.000000	1.000000
15405.567353	0.098805	0.581467	-0.006014	87.115204	-151.885132	-114.388618	0.056280	0.000000	0.289863	0.000000	0.000000	0.000000	-0.020950	-0.042624	-0.064903	0.000000	0.000000	2.000000	177.000000	1.000000
15405.570687	0.098805	0.581467	-0.006014	87.129349	-151.813660	-114.314636	0.059772	0.000000	0.300680	0.000000	0.000000	0.000000	-0.020950	-0.042624	-0.064903	0.000000	0.000000	2.000000	177.000000	1.000000
15405.574020	0.098760	0.581452	-0.006113	87.129349	-151.813660	-114.314636	0.059772	0.000000	0.300680	0.000000	0.000000	0.000000	-0.013238	-0.004517	-0.029711	0.000000	0.000000	2.000000	177.000000	1.000000
15405.577353	0.098760	0.581452	-0.006113	87.129349	-151.813660	-114.314636	0.059772	0.000000	0.300680	0.000000	0.000000	0.000000	-0.013238	-0.004517	-0.029711	0.000000	0.000000	2.000000	177.000000	1.000000
15405.580687	0.098760	0.581452	-0.006113	87.128532	-151.824005	-114.319565	0.061979	0.000000	0.305632	0.000000	0.000000	0.000000	-0.013238	-0.004517	-0.029711	0.000000	0.000000	2.000000	177.000000	1.000000
15405.584020	0.098760	0.581452	-0.006113	87.128532	-151.824005	-114.319565	0.061979	0.000000	0.305632	0.000000	0.000000	0.000000	-0.013238	-0.004517	-0.029711	0.000000	0.000000	2.000000	177.000000	1.000000
15405.587353	0.098704	0.581448	-0.006167	87.128532	-151.824005	-114.319565	0.061979	0.000000	0.305632	0.000000	0.000000	0.000000	-0.017019	-0.001183	-0.016258	0.000000	0.000000	2.000000	177.000000	1.000000
15405.590687	0.098704	0.581448	-0.006167	87.128601	-151.834900	-114.319618	0.061979	0.000000	0.305632	0.000000	0.000000	0.000000	-0.017019	-0.001183	-0.016258	0.000000	0.000000	2.000000	177.000000	1.000000
15405.594020	0.098704	0.581448	-0.006167	87.128601	-151.834900	-114.319618	0.061979	0.000000	0.305632	0.000000	0.000000	0.000000	-0.017019	-0.001183	-0.016258	0.000000	0.000000	2.000000	177.000000	1.000000
15405.597353	0.098704	0.581448	-0.006167	87.128601	-151.834900	-114.319618	0.061979	0.000000	0.305632	0.000000	0.000000	0.000000	-0.017019	-0.001183	-0.016258	0.000000	0.000000	2.000000	177.000000	1.000000
15405.600687	0.098468	0.581502	-0.006220	87.128532	-151.848465	-114.319550	0.064815	0.000000	0.308342	0.000000	0.000000	0.000000	-0.070800	0.016055	-0.016032	0.000000	0.000000	2.000000	177.000000	1.000000
15405.604020	0.098468	0.581502	-0.006220	87.128532	-151.848465	-114.319550	0.064815	0.000000	0.308342	0.000000	0.000000	0.000000	-0.070800	0.016055	-0.016032	0.000000	0.000000	2.000000	177.000000	1.000000
15405.607353	0.098468	0.581502	-0.006220	87.128532	-151.848465	-114.319550	0.064815	0.000000	0.308342	0.000000	0.000000	0.000000	-0.070800	0.016055	-0.016032	0.000000	0.000000	2.000000	177.000000	1.000000
15405.610687	0.098468	0.581502	-0.006220	87.131538	-151.847778	-114.302528	0.076615	0.000000	0.311014	0.000000	0.000000	0.000000	-0.070800	0.016055	-0.016032	0.000000	0.000000	2.000000	177.000000	1.000000
15405.614020	0.098350	0.581516	-0.006244	87.131538	-151.847778	-114.302528	0.076615	0.000000	0.311014	0.000000	0.000000	0.000000	-0.035178	0.004246	-0.007036	0.000000	0.000000	2.000000	177.000000	1.000000
15405.617353	0.098350	0.581516	-0.006244	87.131538	-151.847778	-114.302528	0.076615	0.000000	0.311014	0.000000	0.000000	0.000000	-0.035178	0.004246	-0.007036	0.000000	0.000000	2.000000	177.000000	1.000000
15405.620687	0.098350	0.581516	-0.006244	87.131470	-151.861328	-114.302460	0.082478	0.000000	0.312187	0.000000	0.000000	0.000000	-0.035178	0.004246	-0.007036	0.000000	0.000000	2.000000	177.000000	1.000000
15405.624020	0.098350	0.581516	-0.006244	87.131470	-151.861328	-114.302460	0.082478	0.000000	0.312187	0.000000	0.000000	0.000000	-0.035178	0.004246	-0.007036	0.000000	0.000000	2.000000	177.000000	1.000000
15405.627353	0.098207	0.581537	-0.006286	87.131470	-151.861328	-114.302460	0.082478	0.000000	0.312187	0.000000	0.000000	0.000000	-0.043122	0.006362	-0.012669	0.000000	0.000000	2.000000	177.000000	1.000000
15405.630687	0.098207	0.581537	-0.006286	87.134613	-151.857880	-114.285416	0.082478	0.000000	0.312187	0.000000	0.000000	0.000000	-0.043122	0.006362	-0.012669	0.000000	0.000000	2.000000	177.000000	1.000000
15405.634020	0.098093	0.581570	-0.006293	87.134613	-151.857880	-114.285416	0.082478	0.000000	0.312187	0.000000	0.000000	0.000000	-0.034070	0.009682	-0.002026	0.000000	0.000000	2.000000	177.000000	1.000000
15405.637353	0.098093	0.581570	-0.006293	87.134613	-151.857880	-114.285416	0.082478	0.000000	0.312187	0.000000	0.000000	0.000000	-0.034070	0.009682	-0.002026	0.000000	0.000000	2.000000	177.000000	1.000000
15405.640687	0.098093	0.581570	-0.006293	87.134201	-151.834854	-114.253075	0.095343	0.000000	0.314636	0.000000	0.000000	0.000000	-0.034070	0.009682	-0.002026	0.000000	0.000000	2.000000	177.000000	1.000000
15405.644020	0.098093	0.581570	-0.006293	87.134201	-151.834854	-114.253075	0.095343	0.000000	0.314636	0.000000	0.000000	0.000000	-0.034070	0.009682	-0.002026	0.000000	0.000000	2.000000	177.000000	1.000000
15405.647353	0.098002	0.581577	-0.006298	87.134201	-151.834854	-114.253075	0.095343	0.000000	0.314636	0.000000	0.000000	0.000000	-0.027211	0.002114	-0.001438	0.000000	0.000000	2.000000	177.000000	1.000000
15405.650687	0.098002	0.581577	-0.006298	87.134201	-151.845749	-114.253105	0.095343	0.000000	0.314636	0.000000	0.000000	0.000000	-0.027211	0.002114	-0.001438	0.000000	0.000000	2.000000	177.000000	1.000000
15405.654020	0.098002	0.581577	-0.006298	87.134201	-151.845749	-114.253105	0.095343	0.000000	0.314636	0.000000	0.000000	0.000000	-0.027211	0.002114	-0.001438	0.000000	0.000000	2.000000	177.000000	1.000000
15405.657353	0.098002	0.581577	-0.006298	87.134201	-151.845749	-114.253105	0.095343	0.000000	0.314636	0.000000	0.000000	0.000000	-0.027211	0.002114	-0.001438	0.000000	0.000000	2.000000	177.000000	1.000000
15405.660687	0.097865	0.581566	-0.006310	87.131126	-151.870972	-114.270195	0.099878	0.000000	0.314875	0.000000	0.000000	0.000000	-0.041146	-0.003310	-0.003688	0.000000	0.000000	2.000000	177.000000	1.000000
15405.664020	0.097865	0.581566	-0.006310	87.131126	-151.870972	-114.270195	0.099878	0.000000	0.314875	0.000000	0.000000	0.000000	-0.041146	-0.003310	-0.003688	0.000000	0.000000	2.000000	177.000000	1.000000
15405.667353	0.097865	0.581566	-0.006310	87.131126	-151.870972	-114.270195	0.099878	0.000000	0.314875	0.000000	0.000000	0.000000	-0.041146	-0.003310	-0.003688	0.000000	0.000000	2.000000	177.000000	1.000000
15405.670687	0.097865	0.581566	-0.006310	87.127647	-151.862381	-114.254982	0.106736	0.000000	0.315490	0.000000	0.000000	0.000000	-0.041146	-0.003310	-0.003688	0.000000	0.000000	2.000000	177.000000	1.000000
15405.674020	0.097781	0.581540	-0.006285	87.127647	-151.862381	-114.254982	0.106736	0.000000	0.315490	0.000000	0.000000	0.000000	-0.025254	-0.007564	0.007564	0.000000	0.000000	2.000000	177.000000	1.000000
15405.677353	0.097781	0.581540	-0.006285	87.127647	-151.862381	-114.254982	0.106736	0.000000	0.315490	0.000000	0.000000	0.000000	-0.025254	-0.007564	0.007564	0.000000	0.000000	2.000000	177.000000	1.000000
15405.680687	0.097781	0.581540	-0.006285	87.121590	-151.907379	-114.289101	0.110945	0.000000	0.314229	0.000000	0.000000	0.000000	-0.025254	-0.007564	0.007564	0.000000	0.000000	2.000000	177.000000	1.000000
15405.684020	0.097781	0.581540	-0.006285	87.121590	-151.907379	-114.289101	0.110945	0.000000	0.314229	0.000000	0.000000	0.000000	-0.025254	-0.007564	0.007564	0.000000	0.000000	2.000000	177.000000	1.000000
15405.687353	0.097706	0.581486	-0.006321	87.121590	-151.907379	-114.289101	0.110945	0.000000	0.314229	0.000000	0.000000	0.000000	-0.022536	-0.016334	-0.010924	0.000000	0.000000	2.000000	177.000000	1.000000
15405.690687	0.097706	0.581486	-0.006321	87.111740	-151.971313	-114.345016	0.110945	0.000000	0.314229	0.000000	0.000000	0.000000	-0.022536	-0.016334	-0.010924	0.000000	0.000000	2.000000	177.000000	1.000000
15405.694020	0.097706	0.581486	-0.006321	87.111740	-151.971313	-114.345016	0.110945	0.000000	0.314229	0.000000	0.000000	0.000000	-0.022536	-0.016334	-0.010924	0.000000	0.000000	2.000000	177.000000	1.000000
15405.697353	0.097706	0.581486	-0.006321	87.111740	-151.971313	-114.345016	0.110945	0.000000	0.314229	0.000000	0.000000	0.000000	-0.022536	-0.016334	-0.010924	0.000000	0.000000	2.000000	177.000000	1.000000
15405.700687	0.097554	0.581334	-0.006404	87.099777	-152.044128	-114.412453	0.114701	0.000000	0.316050	0.000000	0.000000	0.000000	-0.045723	-0.045656	-0.024914	0.000000	0.000000	2.000000	177.000000	1.000000
15405.704020	0.097554	0.581334	-0.006404	87.099777	-152.044128	-114.412453	0.114701	0.000000	0.316050	0.000000	0.000000	0.000000	-0.045723	-0.045656	-0.024914	0.000000	0.000000	2.000000	177.000000	1.000000
15405.707353	0.097554	0.581334	-0.006404	87.099777	-152.044128	-114.412453	0.114701	0.000000	0.316050	0.000000	0.000000	0.000000	-0.045723	-0.045656	-0.024914	0.000000	0.000000	2.000000	177.000000	1.000000
15405.710687	0.097554	0.581334	-0.006404	87.089195	-152.103958	-114.472458	0.122321	0.000000	0.320202	0.000000	0.000000	0.000000	-0.045723	-0.045656	-0.024914	0.000000	0.000000	2.000000	177.000000	1.000000
15405.714020	0.097562	0.581236	-0.006469	87.089195	-152.103958	-114.472458	0.122321	0.000000	0.320202	0.000000	0.000000	0.000000	0.002488	-0.029320	-0.019550	0.000000	0.000000	2.000000	177.000000	1.000000
15405.717353	0.097562	0.581236	-0.006469	87.089195	-152.103958	-114.472458	0.122321	0.000000	0.320202	0.000000	0.000000	0.000000	0.002488	-0.029320	-0.019550	0.000000	0.000000	2.000000	177.000000	1.000000
15405.720687	0.097562	0.581236	-0.006469	87.075577	-152.174408	-114.548508	0.121907	0.000000	0.323460	0.000000	0.000000	0.000000	0.002488	-0.029320	-0.019550	0.000000	0.000000	2.000000	177.000000	1.000000
15405.724020	0.097562	0.581236	-0.006469	87.075577	-152.174408	-114.548508	0.121907	0.000000	0.323460	0.000000	0.000000	0.000000	0.002488	-0.029320	-0.019550	0.000000	0.000000	2.000000	177.000000	1.000000
15405.727353	0.097586	0.581145	-0.006562	87.075577	-152.174408	-114.548508	0.121907	0.000000	0.323460	0.000000	0.000000	0.000000	0.007384	-0.027186	-0.027971	0.000000	0.000000	2.000000	177.000000	1.000000
15405.730687	0.097586	0.581145	-0.006562	87.069489	-152.201828	-114.584259	0.121907	0.000000	0.323460	0.000000	0.000000	0.000000	0.007384	-0.027186	-0.027971	0.000000	0.000000	2.000000	177.000000	1.000000
15405.734020	0.097586	0.581145	-0.006562	87.069489	-152.201828	-114.584259	0.121907	0.000000	0.323460	0.000000	0.000000	0.000000	0.007384	-0.027186	-0.027971	0.000000	0.000000	2.000000	177.000000	1.000000
15405.737353	0.097586	0.581145	-0.006562	87.069489	-152.201828	-114.584259	0.121907	0.000000	0.323460	0.000000	0.000000	0.000000	0.007384	-0.027186	-0.027971	0.000000	0.000000	2.000000	177.000000	1.000000
15405.740687	0.097723	0.580939	-0.006761	87.067017	-152.205307	-114.601570	0.120676	0.000000	0.328122	0.000000	0.000000	0.000000	0.040831	-0.061914	-0.059547	0.000000	0.000000	2.000000	177.000000	1.000000
15405.744020	0.097723	0.580939	-0.006761	87.067017	-152.205307	-114.601570	0.120676	0.000000	0.328122	0.000000	0.000000	0.000000	0.040831	-0.061914	-0.059547	0.000000	0.000000	2.000000	177.000000	1.000000
15405.747353	0.097723	0.580939	-0.006761	87.067017	-152.205307	-114.601570	0.120676	0.000000	0.328122	0.000000	0.000000	0.000000	0.040831	-0.061914	-0.059547	0.000000	0.000000	2.000000	177.000000	1.000000
15405.750687	0.097723	0.580939	-0.006761	87.078857	-152.136749	-114.544151	0.113871	0.000000	0.338047	0.000000	0.000000	0.000000	0.040831	-0.061914	-0.059547	0.000000	0.000000	2.000000	177.000000	1.000000
15405.754020	0.097786	0.580830	-0.006880	87.078857	-152.136749	-114.544151	0.113871	0.000000	0.338047	0.000000	0.000000	0.000000	0.019088	-0.032620	-0.035824	0.000000	0.000000	2.000000	177.000000	1.000000
15405.757353	0.097786	0.580830	-0.006880	87.078857	-152.136749	-114.544151	0.113871	0.000000	0.338047	0.000000	0.000000	0.000000	0.019088	-0.032620	-0.035824	0.000000	0.000000	2.000000	177.000000	1.000000
15405.760687	0.097786	0.580830	-0.006880	87.104034	-151.999557	-114.415520	0.110689	0.000000	0.344017	0.000000	0.000000	0.000000	0.019088	-0.032620	-0.035824	0.000000	0.000000	2.000000	177.000000	1.000000
15405.764020	0.097852	0.580765	-0.006990	87.104034	-151.999557	-114.415520	0.110689	0.000000	0.344017	0.000000	0.000000	0.000000	0.019738	-0.019615	-0.032771	0.000000	0.000000	2.000000	177.000000	1.000000
15405.767353	0.097852	0.580765	-0.006990	87.104034	-151.999557	-114.415520	0.110689	0.000000	0.344017	0.000000	0.000000	0.000000	0.019738	-0.019615	-0.032771	0.000000	0.000000	2.000000	177.000000	1.000000
15405.770687	0.097852	0.580765	-0.006990	87.141853	-151.791870	-114.213638	0.107399	0.000000	0.349479	0.000000	0.000000	0.000000	0.019738	-0.019615	-0.032771	0.000000	0.000000	2.000000	177.000000	1.000000
15405.774020	0.097852	0.580765	-0.006990	87.141853	-151.791870	-114.213638	0.107399	0.000000	0.349479	0.000000	0.000000	0.000000	0.019738	-0.019615	-0.032771	0.000000	0.000000	2.000000	177.000000	1.000000
15405.777353	0.097854	0.580700	-0.007085	87.141853	-151.791870	-114.213638	0.107399	0.000000	0.349479	0.000000	0.000000	0.000000	0.000496	-0.019591	-0.028596	0.000000	0.000000	2.000000	177.000000	1.000000
15405.780687	0.097854	0.580700	-0.007085	87.164139	-151.671494	-114.093536	0.107399	0.000000	0.349479	0.000000	0.000000	0.000000	0.000496	-0.019591	-0.028596	0.000000	0.000000	2.000000	177.000000	1.000000
15405.784020	0.097854	0.580700	-0.007085	87.164139	-151.671494	-114.093536	0.107399	0.000000	0.349479	0.000000	0.000000	0.000000	0.000496	-0.019591	-0.028596	0.000000	0.000000	2.000000	177.000000	1.000000
15405.787353	0.097854	0.580700	-0.007085	87.164139	-151.671494	-114.093536	0.107399	0.000000	0.349479	0.000000	0.000000	0.000000	0.000496	-0.019591	-0.028596	0.000000	0.000000	2.000000	177.000000	1.000000
15405.790687	0.097834	0.580634	-0.007176	87.162544	-151.681625	-114.103745	0.107317	0.000000	0.354245	0.000000	0.000000	0.000000	-0.005914	-0.019604	-0.027208	0.000000	0.000000	2.000000	177.000000	1.000000
15405.794020	0.097834	0.580634	-0.007176	87.162544	-151.681625	-114.103745	0.107317	0.000000	0.354245	0.000000	0.000000	0.000000	-0.005914	-0.019604	-0.027208	0.000000	0.000000	2.000000	177.000000	1.000000
15405.797353	0.097834	0.580634	-0.007176	87.162544	-151.681625	-114.103745	0.107317	0.000000	0.354245	0.000000	0.000000	0.000000	-0.005914	-0.019604	-0.027208	0.000000	0.000000	2.000000	177.000000	1.000000
15405.800687	0.097834	0.580634	-0.007176	87.159584	-151.699112	-114.121284	0.108302	0.000000	0.358780	0.000000	0.000000	0.000000	-0.005914	-0.019604	-0.027208	0.000000	0.000000	2.000000	177.000000	1.000000
15405.804020	0.097827	0.580598	-0.007209	87.159584	-151.699112	-114.121284	0.108302	0.000000	0.358780	0.000000	0.000000	0.000000	-0.002195	-0.010864	-0.010094	0.000000	0.000000	2.000000	177.000000	1.000000
15405.807353	0.097827	0.580598	-0.007209	87.159584	-151.699112	-114.121284	0.108302	0.000000	0.358780	0.000000	0.000000	0.000000	-0.002195	-0.010864	-0.010094	0.000000	0.000000	2.000000	177.000000	1.000000
15405.810687	0.097827	0.580598	-0.007209	87.156624	-151.716537	-114.138695	0.108668	0.000000	0.360462	0.000000	0.000000	0.000000	-0.002195	-0.010864	-0.010094	0.000000	0.000000	2.000000	177.000000	1.000000
15405.814020	0.097827	0.580598	-0.007209	87.156624	-151.716537	-114.138695	0.108668	0.000000	0.360462	0.000000	0.000000	0.000000	-0.002195	-0.010864	-0.010094	0.000000	0.000000	2.000000	177.000000	1.000000
15405.817353	0.097810	0.580591	-0.007181	87.156624	-151.716537	-114.138695	0.108668	0.000000	0.360462	0.000000	0.000000	0.000000	-0.004880	-0.002116	0.008416	0.000000	0.000000	2.000000	177.000000	1.000000
15405.820687	0.097810	0.580591	-0.007181	87.153587	-151.736694	-114.156197	0.108668	0.000000	0.360462	0.000000	0.000000	0.000000	-0.004880	-0.002116	0.008416	0.000000	0.000000	2.000000	177.000000	1.000000
15405.824020	0.097810	0.580591	-0.007181	87.153587	-151.736694	-114.156197	0.108668	0.000000	0.360462	0.000000	0.000000	0.000000	-0.004880	-0.002116	0.008416	0.000000	0.000000	2.000000	177.000000	1.000000
15405.827353	0.097810	0.580591	-0.007181	87.153587	-151.736694	-114.156197	0.108668	0.000000	0.360462	0.000000	0.000000	0.000000	-0.004880	-0.002116	0.008416	0.000000	0.000000	2.000000	177.000000	1.000000
15405.830687	0.097793	0.580569	-0.007262	87.150505	-151.753906	-114.173378	0.109481	0.000000	0.359060	0.000000	0.000000	0.000000	-0.005249	-0.006616	-0.024142	0.000000	0.000000	2.000000	177.000000	1.000000
15405.834020	0.097793	0.580569	-0.007262	87.150505	-151.753906	-114.173378	0.109481	0.000000	0.359060	0.000000	0.000000	0.000000	-0.005249	-0.006616	-0.024142	0.000000	0.000000	2.000000	177.000000	1.000000
15405.837353	0.097793	0.580569	-0.007262	87.150505	-151.753906	-114.173378	0.109481	0.000000	0.359060	0.000000	0.000000	0.000000	-0.005249	-0.006616	-0.024142	0.000000	0.000000	2.000000	177.000000	1.000000
15405.840687	0.097793	0.580569	-0.007262	87.147614	-151.771225	-114.190742	0.110356	0.000000	0.363083	0.000000	0.000000	0.000000	-0.005249	-0.006616	-0.024142	0.000000	0.000000	2.000000	177.000000	1.000000
15405.844020	0.097769	0.580579	-0.007372	87.147614	-151.771225	-114.190742	0.110356	0.000000	0.363083	0.000000	0.000000	0.000000	-0.007203	0.003040	-0.033143	0.000000	0.000000	2.000000	177.000000	1.000000
15405.847353	0.097769	0.580579	-0.007372	87.147614	-151.771225	-114.190742	0.110356	0.000000	0.363083	0.000000	0.000000	0.000000	-0.007203	0.003040	-0.033143	0.000000	0.000000	2.000000	177.000000	1.000000
15405.850687	0.097769	0.580579	-0.007372	87.144600	-151.788498	-114.208038	0.111557	0.000000	0.368607	0.000000	0.000000	0.000000	-0.007203	0.003040	-0.033143	0.000000	0.000000	2.000000	177.000000	1.000000
15405.854020	0.097769	0.580579	-0.007372	87.144600	-151.788498	-114.208038	0.111557	0.000000	0.368607	0.000000	0.000000	0.000000	-0.007203	0.003040	-0.033143	0.000000	0.000000	2.000000	177.000000	1.000000
15405.857353	0.097736	0.580578	-0.007523	87.144600	-151.788498	-114.208038	0.111557	0.000000	0.368607	0.000000	0.000000	0.000000	-0.009828	-0.000275	-0.045219	0.000000	0.000000	2.000000	177.000000	1.000000
15405.860687	0.097736	0.580578	-0.007523	87.141586	-151.805740	-114.225334	0.111557	0.000000	0.368607	0.000000	0.000000	0.000000	-0.009828	-0.000275	-0.045219	0.000000	0.000000	2.000000	177.000000	1.000000
15405.864020	0.097736	0.580578	-0.007523	87.141586	-151.805740	-114.225334	0.111557	0.000000	0.368607	0.000000	0.000000	0.000000	-0.009828	-0.000275	-0.045219	0.000000	0.000000	2.000000	177.000000	1.000000
15405.867353	0.097736	0.580578	-0.007523	87.141586	-151.805740	-114.225334	0.111557	0.000000	0.368607	0.000000	0.000000	0.000000	-0.009828	-0.000275	-0.045219	0.000000	0.000000	2.000000	177.000000	1.000000
15405.870687	0.097651	0.580673	-0.007914	87.138092	-151.789063	-114.210205	0.113195	0.000000	0.376144	0.000000	0.000000	0.000000	-0.025529	0.028356	-0.117458	0.000000	0.000000	2.000000	177.000000	1.000000
15405.874020	0.097651	0.580673	-0.007914	87.138092	-151.789063	-114.210205	0.113195	0.000000	0.376144	0.000000	0.000000	0.000000	-0.025529	0.028356	-0.117458	0.000000	0.000000	2.000000	177.000000	1.000000
15405.877353	0.097651	0.580673	-0.007914	87.138092	-151.789063	-114.210205	0.113195	0.000000	0.376144	0.000000	0.000000	0.000000	-0.025529	0.028356	-0.117458	0.000000	0.000000	2.000000	177.000000	1.000000
15405.880687	0.097651	0.580673	-0.007914	87.141106	-151.774597	-114.193024	0.117449	0.000000	0.395720	0.000000	0.000000	0.000000	-0.025529	0.028356	-0.117458	0.000000	0.000000	2.000000	177.000000	1.000000
15405.884020	0.097582	0.580761	-0.008127	87.141106	-151.774597	-114.193024	0.117449	0.000000	0.395720	0.000000	0.000000	0.000000	-0.020573	0.026474	-0.063832	0.000000	0.000000	2.000000	177.000000	1.000000
15405.887353	0.097582	0.580761	-0.008127	87.141106	-151.774597	-114.193024	0.117449	0.000000	0.395720	0.000000	0.000000	0.000000	-0.020573	0.026474	-0.063832	0.000000	0.000000	2.000000	177.000000	1.000000
15405.890687	0.097582	0.580761	-0.008127	87.144051	-151.760010	-114.175636	0.120878	0.000000	0.406359	0.000000	0.000000	0.000000	-0.020573	0.026474	-0.063832	0.000000	0.000000	2.000000	177.000000	1.000000
15405.894020	0.097582	0.580761	-0.008127	87.144051	-151.760010	-114.175636	0.120878	0.000000	0.406359	0.000000	0.000000	0.000000	-0.020573	0.026474	-0.063832	0.000000	0.000000	2.000000	177.000000	1.000000
15405.897353	0.097514	0.580849	-0.008340	87.144051	-151.760010	-114.175636	0.120878	0.000000	0.406359	0.000000	0.000000	0.000000	-0.020568	0.026450	-0.063845	0.000000	0.000000	2.000000	177.000000	1.000000
15405.900687	0.097514	0.580849	-0.008340	87.153114	-151.710739	-114.123611	0.120878	0.000000	0.406359	0.000000	0.000000	0.000000	-0.020568	0.026450	-0.063845	0.000000	0.000000	2.000000	177.000000	1.000000
15405.904020	0.097514	0.580849	-0.008340	87.153114	-151.710739	-114.123611	0.120878	0.000000	0.406359	0.000000	0.000000	0.000000	-0.020568	0.026450	-0.063845	0.000000	0.000000	2.000000	177.000000	1.000000
15405.907353	0.097514	0.580849	-0.008340	87.153114	-151.710739	-114.123611	0.120878	0.000000	0.406359	0.000000	0.000000	0.000000	-0.020568	0.026450	-0.063845	0.000000	0.000000	2.000000	177.000000	1.000000
15405.910687	0.097353	0.581144	-0.008771	87.165169	-151.646362	-114.053688	0.124306	0.000000	0.416999	0.000000	0.000000	0.000000	-0.048136	0.088315	-0.129232	0.000000	0.000000	2.000000	177.000000	1.000000
15405.914020	0.097353	0.581144	-0.008771	87.165169	-151.646362	-114.053688	0.124306	0.000000	0.416999	0.000000	0.000000	0.000000	-0.048136	0.088315	-0.129232	0.000000	0.000000	2.000000	177.000000	1.000000
15405.917353	0.097353	0.581144	-0.008771	87.165169	-151.646362	-114.053688	0.124306	0.000000	0.416999	0.000000	0.000000	0.000000	-0.048136	0.088315	-0.129232	0.000000	0.000000	2.000000	177.000000	1.000000
15405.920687	0.097353	0.581144	-0.008771	87.180191	-151.560989	-113.965515	0.132329	0.000000	0.438538	0.000000	0.000000	0.000000	-0.048136	0.088315	-0.129232	0.000000	0.000000	2.000000	177.000000	1.000000
15405.924020	0.097293	0.581336	-0.008947	87.180191	-151.560989	-113.965515	0.132329	0.000000	0.438538	0.000000	0.000000	0.000000	-0.018131	0.057641	-0.052729	0.000000	0.000000	2.000000	177.000000	1.000000
15405.927353	0.097293	0.581336	-0.008947	87.180191	-151.560989	-113.965515	0.132329	0.000000	0.438538	0.000000	0.000000	0.000000	-0.018131	0.057641	-0.052729	0.000000	0.000000	2.000000	177.000000	1.000000
15405.930687	0.097293	0.581336	-0.008947	87.204247	-151.420593	-113.822212	0.135351	0.000000	0.447326	0.000000	0.000000	0.000000	-0.018131	0.057641	-0.052729	0.000000	0.000000	2.000000	177.000000	1.000000
15405.934020	0.097293	0.581336	-0.008947	87.204247	-151.420593	-113.822212	0.135351	0.000000	0.447326	0.000000	0.000000	0.000000	-0.018131	0.057641	-0.052729	0.000000	0.000000	2.000000	177.000000	1.000000
15405.937353	0.097245	0.581557	-0.009065	87.204247	-151.420593	-113.822212	0.135351	0.000000	0.447326	0.000000	0.000000	0.000000	-0.014417	0.066385	-0.035636	0.000000	0.000000	2.000000	177.000000	1.000000
15405.940687	0.097245	0.581557	-0.009065	87.237282	-151.222687	-113.621368	0.135351	0.000000	0.447326	0.000000	0.000000	0.000000	-0.014417	0.066385	-0.035636	0.000000	0.000000	2.000000	177.000000	1.000000
15405.944020	0.097245	0.581557	-0.009065	87.237282	-151.222687	-113.621368	0.135351	0.000000	0.447326	0.000000	0.000000	0.000000	-0.014417	0.066385	-0.035636	0.000000	0.000000	2.000000	177.000000	1.000000
15405.947353	0.097245	0.581557	-0.009065	87.237282	-151.222687	-113.621368	0.135351	0.000000	0.447326	0.000000	0.000000	0.000000	-0.014417	0.066385	-0.035636	0.000000	0.000000	2.000000	177.000000	1.000000
15405.950687	0.097253	0.582146	-0.009027	87.277824	-150.851074	-113.256821	0.137754	0.000000	0.453266	0.000000	0.000000	0.000000	0.002477	0.176724	0.011409	0.000000	0.000000	2.000000	177.000000	1.000000
15405.954020	0.097253	0.582146	-0.009027	87.277824	-150.851074	-113.256821	0.137754	0.000000	0.453266	0.000000	0.000000	0.000000	0.002477	0.176724	0.011409	0.000000	0.000000	2.000000	177.000000	1.000000
15405.957353	0.097253	0.582146	-0.009027	87.277824	-150.851074	-113.256821	0.137754	0.000000	0.453266	0.000000	0.000000	0.000000	0.002477	0.176724	0.011409	0.000000	0.000000	2.000000	177.000000	1.000000
15405.960687	0.097253	0.582146	-0.009027	87.331055	-150.224380	-112.643280	0.137341	0.000000	0.451364	0.000000	0.000000	0.000000	0.002477	0.176724	0.011409	0.000000	0.000000	2.000000	177.000000	1.000000
15405.964020	0.097333	0.582505	-0.008760	87.331055	-150.224380	-112.643280	0.137341	0.000000	0.451364	0.000000	0.000000	0.000000	0.024081	0.107577	0.080156	0.000000	0.000000	2.000000	177.000000	1.000000
15405.967353	0.097333	0.582505	-0.008760	87.331055	-150.224380	-112.643280	0.137341	0.000000	0.451364	0.000000	0.000000	0.000000	0.024081	0.107577	0.080156	0.000000	0.000000	2.000000	177.000000	1.000000
15405.970687	0.097333	0.582505	-0.008760	87.389854	-149.290543	-111.729202	0.133327	0.000000	0.438005	0.000000	0.000000	0.000000	0.024081	0.107577	0.080156	0.000000	0.000000	2.000000	177.000000	1.000000
15405.974020	0.097333	0.582505	-0.008760	87.389854	-149.290543	-111.729202	0.133327	0.000000	0.438005	0.000000	0.000000	0.000000	0.024081	0.107577	0.080156	0.000000	0.000000	2.000000	177.000000	1.000000
15405.977353	0.097429	0.582883	-0.008321	87.389854	-149.290543	-111.729202	0.133327	0.000000	0.438005	0.000000	0.000000	0.000000	0.028582	0.113656	0.131689	0.000000	0.000000	2.000000	177.000000	1.000000
15405.980687	0.097429	0.582883	-0.008321	87.446869	-148.026917	-110.498764	0.133327	0.000000	0.438005	0.000000	0.000000	0.000000	0.028582	0.113656	0.131689	0.000000	0.000000	2.000000	177.000000	1.000000
15405.984020	0.097569	0.583253	-0.007777	87.446869	-148.026917	-110.498764	0.133327	0.000000	0.438005	0.000000	0.000000	0.000000	0.042149	0.110945	0.163317	0.000000	0.000000	2.000000	177.000000	1.000000
15405.987353	0.097569	0.583253	-0.007777	87.446869	-148.026917	-110.498764	0.133327	0.000000	0.438005	0.000000	0.000000	0.000000	0.042149	0.110945	0.163317	0.000000	0.000000	2.000000	177.000000	1.000000
15405.990687	0.097569	0.583253	-0.007777	87.500488	-146.384277	-108.896240	0.121539	0.000000	0.388837	0.000000	0.000000	0.000000	0.042149	0.110945	0.163317	0.000000	0.000000	2.000000	177.000000	1.000000
15405.994020	0.097569	0.583253	-0.007777	87.500488	-146.384277	-108.896240	0.121539	0.000000	0.388837	0.000000	0.000000	0.000000	0.042149	0.110945	0.163317	0.000000	0.000000	2.000000	177.000000	1.000000
15405.997353	0.097691	0.583614	-0.007113	87.500488	-146.384277	-108.896240	0.121539	0.000000	0.388837	0.000000	0.000000	0.000000	0.036509	0.108188	0.199083	0.000000	0.000000	2.000000	177.000000	1.000000
15406.000687	0.097691	0.583614	-0.007113	87.544014	-144.393555	-106.960747	0.121539	0.000000	0.388837	0.000000	0.000000	0.000000	0.036509	0.108188	0.199083	0.000000	0.000000	2.000000	177.000000	1.000000
15406.004020	0.097845	0.583936	-0.006401	87.544014	-144.393555	-106.960747	0.121539	0.000000	0.388837	0.000000	0.000000	0.000000	0.046365	0.096594	0.213608	0.000000	0.000000	2.000000	177.000000	1.000000
15406.007353	0.097845	0.583936	-0.006401	87.544014	-144.393555	-106.960747	0.121539	0.000000	0.388837	0.000000	0.000000	0.000000	0.046365	0.096594	0.213608	0.000000	0.000000	2.000000	177.000000	1.000000
15406.010687	0.097845	0.583936	-0.006401	87.578766	-142.582413	-105.195938	0.107727	0.000000	0.320055	0.000000	0.000000	0.000000	0.046365	0.096594	0.213608	0.000000	0.000000	2.000000	177.000000	1.000000
15406.014020	0.097845	0.583936	-0.006401	87.578766	-142.582413	-105.195938	0.107727	0.000000	0.320055	0.000000	0.000000	0.000000	0.046365	0.096594	0.213608	0.000000	0.000000	2.000000	177.000000	1.000000
15406.017353	0.097968	0.584203	-0.005735	87.578766	-142.582413	-105.195938	0.107727	0.000000	0.320055	0.000000	0.000000	0.000000	0.036642	0.080217	0.199838	0.000000	0.000000	2.000000	177.000000	1.000000
15406.020687	0.097968	0.584203	-0.005735	87.603546	-141.230820	-103.879387	0.107727	0.000000	0.320055	0.000000	0.000000	0.000000	0.036642	0.080217	0.199838	0.000000	0.000000	2.000000	177.000000	1.000000
15406.024020	0.098105	0.584409	-0.005100	87.603546	-141.230820	-103.879387	0.107727	0.000000	0.320055	0.000000	0.000000	0.000000	0.041310	0.061708	0.190360	0.000000	0.000000	2.000000	177.000000	1.000000
15406.027353	0.098105	0.584409	-0.005100	87.603546	-141.230820	-103.879387	0.107727	0.000000	0.320055	0.000000	0.000000	0.000000	0.041310	0.061708	0.190360	0.000000	0.000000	2.000000	177.000000	1.000000
15406.030687	0.098105	0.584409	-0.005100	87.568123	-140.649246	-103.326538	0.094735	0.000000	0.255022	0.000000	0.000000	0.000000	0.041310	0.061708	0.190360	0.000000	0.000000	2.000000	177.000000	1.000000
15406.034020	0.098105	0.584409	-0.005100	87.568123	-140.649246	-103.326538	0.094735	0.000000	0.255022	0.000000	0.000000	0.000000	0.041310	0.061708	0.190360	0.000000	0.000000	2.000000	177.000000	1.000000
15406.037353	0.098203	0.584523	-0.004545	87.568123	-140.649246	-103.326538	0.094735	0.000000	0.255022	0.000000	0.000000	0.000000	0.029426	0.034276	0.166711	0.000000	0.000000	2.000000	177.000000	1.000000
15406.040687	0.098203	0.584523	-0.004545	87.408821	-141.328003	-104.040451	0.094735	0.000000	0.255022	0.000000	0.000000	0.000000	0.029426	0.034276	0.166711	0.000000	0.000000	2.000000	177.000000	1.000000
15406.044020	0.098295	0.584560	-0.004124	87.408821	-141.328003	-104.040451	0.094735	0.000000	0.255022	0.000000	0.000000	0.000000	0.027393	0.010984	0.126265	0.000000	0.000000	2.000000	177.000000	1.000000
15406.047353	0.098295	0.584560	-0.004124	87.408821	-141.328003	-104.040451	0.094735	0.000000	0.255022	0.000000	0.000000	0.000000	0.027393	0.010984	0.126265	0.000000	0.000000	2.000000	177.000000	1.000000
15406.050687	0.098295	0.584560	-0.004124	87.155106	-142.367859	-105.134338	0.085265	0.000000	0.206193	0.000000	0.000000	0.000000	0.027393	0.010984	0.126265	0.000000	0.000000	2.000000	177.000000	1.000000
15406.054020	0.098295	0.584560	-0.004124	87.155106	-142.367859	-105.134338	0.085265	0.000000	0.206193	0.000000	0.000000	0.000000	0.027393	0.010984	0.126265	0.000000	0.000000	2.000000	177.000000	1.000000
15406.057353	0.098389	0.584505	-0.003791	87.155106	-142.367859	-105.134338	0.085265	0.000000	0.206193	0.000000	0.000000	0.000000	0.028435	-0.016493	0.099905	0.000000	0.000000	2.000000	177.000000	1.000000
15406.060687	0.098389	0.584505	-0.003791	86.872375	-142.856476	-105.700020	0.085265	0.000000	0.206193	0.000000	0.000000	0.000000	0.028435	-0.016493	0.099905	0.000000	0.000000	2.000000	177.000000	1.000000
15406.064020	0.098389	0.584505	-0.003791	86.872375	-142.856476	-105.700020	0.085265	0.000000	0.206193	0.000000	0.000000	0.000000	0.028435	-0.016493	0.099905	0.000000	0.000000	2.000000	177.000000	1.000000
15406.067353	0.098389	0.584505	-0.003791	86.872375	-142.856476	-105.700020	0.085265	0.000000	0.206193	0.000000	0.000000	0.000000	0.028435	-0.016493	0.099905	0.000000	0.000000	2.000000	177.000000	1.000000
15406.070687	0.098550	0.584248	-0.003258	86.597511	-142.735107	-105.680023	0.080526	0.000000	0.189542	0.000000	0.000000	0.000000	0.048227	-0.077094	0.159856	0.000000	0.000000	2.000000	177.000000	1.000000
15406.074020	0.098550	0.584248	-0.003258	86.597511	-142.735107	-105.680023	0.080526	0.000000	0.189542	0.000000	0.000000	0.000000	0.048227	-0.077094	0.159856	0.000000	0.000000	2.000000	177.000000	1.000000
15406.077353	0.098550	0.584248	-0.003258	86.597511	-142.735107	-105.680023	0.080526	0.000000	0.189542	0.000000	0.000000	0.000000	0.048227	-0.077094	0.159856	0.000000	0.000000	2.000000	177.000000	1.000000
15406.080687	0.098550	0.584248	-0.003258	86.356270	-142.295273	-105.346451	0.072488	0.000000	0.162899	0.000000	0.000000	0.000000	0.048227	-0.077094	0.159856	0.000000	0.000000	2.000000	177.000000	1.000000
15406.084020	0.098587	0.584009	-0.003087	86.356270	-142.295273	-105.346451	0.072488	0.000000	0.162899	0.000000	0.000000	0.000000	0.011152	-0.071565	0.051369	0.000000	0.000000	2.000000	177.000000	1.000000
15406.087353	0.098587	0.584009	-0.003087	86.356270	-142.295273	-105.346451	0.072488	0.000000	0.162899	0.000000	0.000000	0.000000	0.011152	-0.071565	0.051369	0.000000	0.000000	2.000000	177.000000	1.000000
15406.090687	0.098587	0.584009	-0.003087	86.158348	-141.551376	-104.709755	0.070630	0.000000	0.154338	0.000000	0.000000	0.000000	0.011152	-0.071565	0.051369	0.000000	0.000000	2.000000	177.000000	1.000000
15406.094020	0.098587	0.584009	-0.003087	86.158348	-141.551376	-104.709755	0.070630	0.000000	0.154338	0.000000	0.000000	0.000000	0.011152	-0.071565	0.051369	0.000000	0.000000	2.000000	177.000000	1.000000
15406.097353	0.098617	0.583734	-0.002949	86.158348	-141.551376	-104.709755	0.070630	0.000000	0.154338	0.000000	0.000000	0.000000	0.008977	-0.082584	0.041347	0.000000	0.000000	2.000000	177.000000	1.000000
15406.100687	0.098617	0.583734	-0.002949	85.999435	-140.834930	-104.088844	0.070630	0.000000	0.154338	0.000000	0.000000	0.000000	0.008977	-0.082584	0.041347	0.000000	0.000000	2.000000	177.000000	1.000000
15406.104020	0.098617	0.583734	-0.002949	85.999435	-140.834930	-104.088844	0.070630	0.000000	0.154338	0.000000	0.000000	0.000000	0.008977	-0.082584	0.041347	0.000000	0.000000	2.000000	177.000000	1.000000
15406.107353	0.098617	0.583734	-0.002949	85.999435	-140.834930	-104.088844	0.070630	0.000000	0.154338	0.000000	0.000000	0.000000	0.008977	-0.082584	0.041347	0.000000	0.000000	2.000000	177.000000	1.000000
15406.110687	0.098659	0.583092	-0.002757	85.887054	-140.293488	-103.619133	0.069133	0.000000	0.147447	0.000000	0.000000	0.000000	0.012495	-0.192653	0.057554	0.000000	0.000000	2.000000	177.000000	1.000000
15406.114020	0.098659	0.583092	-0.002757	85.887054	-140.293488	-103.619133	0.069133	0.000000	0.147447	0.000000	0.000000	0.000000	0.012495	-0.192653	0.057554	0.000000	0.000000	2.000000	177.000000	1.000000
15406.117353	0.098659	0.583092	-0.002757	85.887054	-140.293488	-103.619133	0.069133	0.000000	0.147447	0.000000	0.000000	0.000000	0.012495	-0.192653	0.057554	0.000000	0.000000	2.000000	177.000000	1.000000
15406.120687	0.098659	0.583092	-0.002757	85.803993	-139.853500	-103.238983	0.067051	0.000000	0.137854	0.000000	0.000000	0.000000	0.012495	-0.192653	0.057554	0.000000	0.000000	2.000000	177.000000	1.000000
15406.124020	0.098697	0.582718	-0.002684	85.803993	-139.853500	-103.238983	0.067051	0.000000	0.137854	0.000000	0.000000	0.000000	0.011507	-0.112169	0.021780	0.000000	0.000000	2.000000	177.000000	1.000000
15406.127353	0.098697	0.582718	-0.002684	85.803993	-139.853500	-103.238983	0.067051	0.000000	0.137854	0.000000	0.000000	0.000000	0.011507	-0.112169	0.021780	0.000000	0.000000	2.000000	177.000000	1.000000
15406.130687	0.098697	0.582718	-0.002684	85.736298	-139.434891	-102.871605	0.065133	0.000000	0.134225	0.000000	0.000000	0.000000	0.011507	-0.112169	0.021780	0.000000	0.000000	2.000000	177.000000	1.000000
15406.134020	0.098697	0.582718	-0.002684	85.736298	-139.434891	-102.871605	0.065133	0.000000	0.134225	0.000000	0.000000	0.000000	0.011507	-0.112169	0.021780	0.000000	0.000000	2.000000	177.000000	1.000000
15406.137353	0.098714	0.582344	-0.002608	85.736298	-139.434891	-102.871605	0.065133	0.000000	0.134225	0.000000	0.000000	0.000000	0.005017	-0.112206	0.023097	0.000000	0.000000	2.000000	177.000000	1.000000
15406.140687	0.098714	0.582344	-0.002608	85.666817	-138.984055	-102.477882	0.065133	0.000000	0.134225	0.000000	0.000000	0.000000	0.005017	-0.112206	0.023097	0.000000	0.000000	2.000000	177.000000	1.000000
15406.144020	0.098714	0.582344	-0.002608	85.666817	-138.984055	-102.477882	0.065133	0.000000	0.134225	0.000000	0.000000	0.000000	0.005017	-0.112206	0.023097	0.000000	0.000000	2.000000	177.000000	1.000000
15406.147353	0.098714	0.582344	-0.002608	85.666817	-138.984055	-102.477882	0.065133	0.000000	0.134225	0.000000	0.000000	0.000000	0.005017	-0.112206	0.023097	0.000000	0.000000	2.000000	177.000000	1.000000
15406.150687	0.098806	0.581574	-0.002394	85.602081	-138.674118	-102.213142	0.064297	0.000000	0.130375	0.000000	0.000000	0.000000	0.027492	-0.230951	0.064142	0.000000	0.000000	2.000000	177.000000	1.000000
15406.154020	0.098806	0.581574	-0.002394	85.602081	-138.674118	-102.213142	0.064297	0.000000	0.130375	0.000000	0.000000	0.000000	-0.000000	0.000005	-0.000000	0.000000	0.000000	2.000000	177.000000	1.000000
15406.157353	0.098806	0.581574	-0.002394	85.602081	-138.674118	-102.213142	0.064297	0.000000	0.130375	0.000000	0.000000	0.000000	-0.000000	0.000005	-0.000000	0.000000	0.000000	2.000000	177.000000	1.000000
15406.160687	0.098806	0.581574	-0.002394	85.542664	-138.594330	-102.166100	0.059715	0.000000	0.119685	0.000000	0.000000	0.000000	-0.000000	0.000005	-0.000000	0.000000	0.000000	2.000000	177.000000	1.000000
15406.164020	0.098806	0.581574	-0.002394	85.542664	-138.594330	-102.166100	0.059715	0.000000	0.119685	0.000000	0.000000	0.000000	-0.000000	0.000005	-0.000000	0.000000	0.000000	2.000000	177.000000	1.000000
15406.167353	0.098834	0.581160	-0.002264	85.542664	-138.594330	-102.166100	0.059715	0.000000	0.119685	0.000000	0.000000	0.000000	0.008434	-0.124232	0.038826	0.000000	0.000000	2.000000	177.000000	1.000000
15406.170687	0.098834	0.581160	-0.002264	85.490204	-138.600876	-102.194992	0.059715	0.000000	0.119685	0.000000	0.000000	0.000000	0.008434	-0.124232	0.038826	0.000000	0.000000	2.000000	177.000000	1.000000
15406.174020	0.098834	0.581160	-0.002264	85.490204	-138.600876	-102.194992	0.059715	0.000000	0.119685	0.000000	0.000000	0.000000	0.008434	-0.124232	0.038826	0.000000	0.000000	2.000000	177.000000	1.000000
15406.177353	0.098834	0.581160	-0.002264	85.490204	-138.600876	-102.194992	0.059715	0.000000	0.119685	0.000000	0.000000	0.000000	0.008434	-0.124232	0.038826	0.000000	0.000000	2.000000	177.000000	1.000000
15406.180687	0.098864	0.580353	-0.001917	85.443405	-138.752975	-102.353271	0.058309	0.000000	0.113214	0.000000	0.000000	0.000000	0.009062	-0.242076	0.104211	0.000000	0.000000	2.000000	177.000000	1.000000
15406.184020	0.098864	0.580353	-0.001917	85.443405	-138.752975	-102.353271	0.058309	0.000000	0.113214	0.000000	0.000000	0.000000	0.000001	0.000002	-0.000000	0.000000	0.000000	2.000000	177.000000	1.000000
15406.187353	0.098864	0.580353	-0.001917	85.443405	-138.752975	-102.353271	0.058309	0.000000	0.113214	0.000000	0.000000	0.000000	0.000001	0.000002	-0.000000	0.000000	0.000000	2.000000	177.000000	1.000000
15406.190687	0.098864	0.580353	-0.001917	85.399506	-139.062790	-102.655876	0.056799	0.000000	0.095845	0.000000	0.000000	0.000000	0.000001	0.000002	-0.000000	0.000000	0.000000	2.000000	177.000000	1.000000
15406.194020	0.098864	0.580353	-0.001917	85.399506	-139.062790	-102.655876	0.056799	0.000000	0.095845	0.000000	0.000000	0.000000	0.000001	0.000002	-0.000000	0.000000	0.000000	2.000000	177.000000	1.000000
15406.197353	0.098810	0.579931	-0.001746	85.399506	-139.062790	-102.655876	0.056799	0.000000	0.095845	0.000000	0.000000	0.000000	-0.016062	-0.126579	0.051140	0.000000	0.000000	2.000000	177.000000	1.000000
15406.200687	0.098810	0.579931	-0.001746	85.355560	-139.366974	-102.952896	0.056799	0.000000	0.095845	0.000000	0.000000	0.000000	-0.016062	-0.126579	0.051140	0.000000	0.000000	2.000000	177.000000	1.000000
15406.204020	0.098804	0.579527	-0.001569	85.355560	-139.366974	-102.952896	0.056799	0.000000	0.095845	0.000000	0.000000	0.000000	-0.002035	-0.121194	0.053252	0.000000	0.000000	2.000000	177.000000	1.000000
15406.207353	0.098804	0.579527	-0.001569	85.355560	-139.366974	-102.952896	0.056799	0.000000	0.095845	0.000000	0.000000	0.000000	-0.002035	-0.121194	0.053252	0.000000	0.000000	2.000000	177.000000	1.000000
15406.210687	0.098804	0.579527	-0.001569	85.311409	-139.662796	-103.244217	0.059815	0.000000	0.078446	0.000000	0.000000	0.000000	-0.002035	-0.121194	0.053252	0.000000	0.000000	2.000000	177.000000	1.000000
15406.214020	0.098793	0.579105	-0.001409	85.311409	-139.662796	-103.244217	0.059815	0.000000	0.078446	0.000000	0.000000	0.000000	-0.003160	-0.126684	0.048106	0.000000	0.000000	2.000000	177.000000	1.000000
15406.217353	0.098793	0.579105	-0.001409	85.311409	-139.662796	-103.244217	0.059815	0.000000	0.078446	0.000000	0.000000	0.000000	-0.003160	-0.126684	0.048106	0.000000	0.000000	2.000000	177.000000	1.000000
15406.220687	0.098793	0.579105	-0.001409	85.269974	-139.930237	-103.512581	0.060342	0.000000	0.070429	0.000000	0.000000	0.000000	-0.003160	-0.126684	0.048106	0.000000	0.000000	2.000000	177.000000	1.000000
15406.224020	0.098793	0.579105	-0.001409	85.269974	-139.930237	-103.512581	0.060342	0.000000	0.070429	0.000000	0.000000	0.000000	-0.003160	-0.126684	0.048106	0.000000	0.000000	2.000000	177.000000	1.000000
15406.227353	0.098829	0.578700	-0.001241	85.269974	-139.930237	-103.512581	0.060342	0.000000	0.070429	0.000000	0.000000	0.000000	0.010887	-0.121320	0.050229	0.000000	0.000000	2.000000	177.000000	1.000000
15406.230687	0.098829	0.578700	-0.001241	85.233917	-140.158127	-103.741234	0.060342	0.000000	0.070429	0.000000	0.000000	0.000000	0.010887	-0.121320	0.050229	0.000000	0.000000	2.000000	177.000000	1.000000
15406.234020	0.098829	0.578700	-0.001241	85.233917	-140.158127	-103.741234	0.060342	0.000000	0.070429	0.000000	0.000000	0.000000	0.010887	-0.121320	0.050229	0.000000	0.000000	2.000000	177.000000	1.000000
15406.237353	0.098829	0.578700	-0.001241	85.233917	-140.158127	-103.741234	0.060342	0.000000	0.070429	0.000000	0.000000	0.000000	0.010887	-0.121320	0.050229	0.000000	0.000000	2.000000	177.000000	1.000000
15406.240687	0.098916	0.577963	-0.000840	85.197838	-140.382568	-103.966476	0.058527	0.000000	0.062057	0.000000	0.000000	0.000000	0.026092	-0.221150	0.120374	0.000000	0.000000	2.000000	177.000000	1.000000
15406.244020	0.098916	0.577963	-0.000840	85.197838	-140.382568	-103.966476	0.058527	0.000000	0.062057	0.000000	0.000000	0.000000	0.000000	0.000007	-0.000000	0.000000	0.000000	2.000000	177.000000	1.000000
15406.247353	0.098916	0.577963	-0.000840	85.197838	-140.382568	-103.966476	0.058527	0.000000	0.062057	0.000000	0.000000	0.000000	0.000000	0.000007	-0.000000	0.000000	0.000000	2.000000	177.000000	1.000000
15406.250687	0.098916	0.577963	-0.000840	85.167259	-140.564545	-104.154556	0.054179	0.000000	0.041995	0.000000	0.000000	0.000000	0.000000	0.000007	-0.000000	0.000000	0.000000	2.000000	177.000000	1.000000
15406.254020	0.098916	0.577963	-0.000840	85.167259	-140.564545	-104.154556	0.054179	0.000000	0.041995	0.000000	0.000000	0.000000	0.000000	0.000007	-0.000000	0.000000	0.000000	2.000000	177.000000	1.000000
15406.257353	0.099005	0.577638	-0.000639	85.167259	-140.564545	-104.154556	0.054179	0.000000	0.041995	0.000000	0.000000	0.000000	0.026699	-0.097606	0.060367	0.000000	0.000000	2.000000	177.000000	1.000000
15406.260687	0.099005	0.577638	-0.000639	85.135780	-140.724991	-104.322632	0.054179	0.000000	0.041995	0.000000	0.000000	0.000000	0.026699	-0.097606	0.060367	0.000000	0.000000	2.000000	177.000000	1.000000
15406.264020	0.099005	0.577638	-0.000639	85.135780	-140.724991	-104.322632	0.054179	0.000000	0.041995	0.000000	0.000000	0.000000	0.026699	-0.097606	0.060367	0.000000	0.000000	2.000000	177.000000	1.000000
15406.267353	0.099005	0.577638	-0.000639	85.135780	-140.724991	-104.322632	0.054179	0.000000	0.041995	0.000000	0.000000	0.000000	0.026699	-0.097606	0.060367	0.000000	0.000000	2.000000	177.000000	1.000000
15406.270687	0.099145	0.577090	-0.000413	85.109955	-140.850174	-104.455360	0.049729	0.000000	0.031934	0.000000	0.000000	0.000000	0.041943	-0.164384	0.067783	0.000000	0.000000	2.000000	177.000000	1.000000
15406.274020	0.099145	0.577090	-0.000413	85.109955	-140.850174	-104.455360	0.049729	0.000000	0.031934	0.000000	0.000000	0.000000	0.041943	-0.164384	0.067783	0.000000	0.000000	2.000000	177.000000	1.000000
15406.277353	0.099145	0.577090	-0.000413	85.109955	-140.850174	-104.455360	0.049729	0.000000	0.031934	0.000000	0.000000	0.000000	0.041943	-0.164384	0.067783	0.000000	0.000000	2.000000	177.000000	1.000000
15406.280687	0.099145	0.577090	-0.000413	85.084023	-140.976669	-104.586632	0.042738	0.000000	0.020637	0.000000	0.000000	0.000000	0.041943	-0.164384	0.067783	0.000000	0.000000	2.000000	177.000000	1.000000
15406.284020	0.099173	0.576893	-0.000390	85.084023	-140.976669	-104.586632	0.042738	0.000000	0.020637	0.000000	0.000000	0.000000	0.008322	-0.059052	0.006952	0.000000	0.000000	2.000000	177.000000	1.000000
15406.287353	0.099173	0.576893	-0.000390	85.084023	-140.976669	-104.586632	0.042738	0.000000	0.020637	0.000000	0.000000	0.000000	0.008322	-0.059052	0.006952	0.000000	0.000000	2.000000	177.000000	1.000000
15406.290687	0.099173	0.576893	-0.000390	85.063705	-141.074783	-104.684006	0.041351	0.000000	0.019478	0.000000	0.000000	0.000000	0.008322	-0.059052	0.006952	0.000000	0.000000	2.000000	177.000000	1.000000
15406.294020	0.099173	0.576893	-0.000390	85.063705	-141.074783	-104.684006	0.041351	0.000000	0.019478	0.000000	0.000000	0.000000	0.008322	-0.059052	0.006952	0.000000	0.000000	2.000000	177.000000	1.000000
15406.297353	0.099137	0.576726	-0.000450	85.063705	-141.074783	-104.684006	0.041351	0.000000	0.019478	0.000000	0.000000	0.000000	-0.010759	-0.050032	-0.018183	0.000000	0.000000	2.000000	177.000000	1.000000
15406.300687	0.099137	0.576726	-0.000450	85.044174	-141.185608	-104.797997	0.041351	0.000000	0.019478	0.000000	0.000000	0.000000	-0.010759	-0.050032	-0.018183	0.000000	0.000000	2.000000	177.000000	1.000000
15406.304020	0.099137	0.576726	-0.000450	85.044174	-141.185608	-104.797997	0.041351	0.000000	0.019478	0.000000	0.000000	0.000000	-0.010759	-0.050032	-0.018183	0.000000	0.000000	2.000000	177.000000	1.000000
15406.307353	0.099137	0.576726	-0.000450	85.044174	-141.185608	-104.797997	0.041351	0.000000	0.019478	0.000000	0.000000	0.000000	-0.010759	-0.050032	-0.018183	0.000000	0.000000	2.000000	177.000000	1.000000
15406.310687	0.099110	0.576518	-0.000681	85.030159	-141.266129	-104.878792	0.043145	0.000000	0.022508	0.000000	0.000000	0.000000	-0.008221	-0.062603	-0.069251	0.000000	0.000000	2.000000	177.000000	1.000000
15406.314020	0.099110	0.576518	-0.000681	85.030159	-141.266129	-104.878792	0.043145	0.000000	0.022508	0.000000	0.000000	0.000000	-0.008221	-0.062603	-0.069251	0.000000	0.000000	2.000000	177.000000	1.000000
15406.317353	0.099110	0.576518	-0.000681	85.030159	-141.266129	-104.878792	0.043145	0.000000	0.022508	0.000000	0.000000	0.000000	-0.008221	-0.062603	-0.069251	0.000000	0.000000	2.000000	177.000000	1.000000
15406.320687	0.099110	0.576518	-0.000681	85.020988	-141.289978	-104.909798	0.044515	0.000000	0.034050	0.000000	0.000000	0.000000	-0.008221	-0.062603	-0.069251	0.000000	0.000000	2.000000	177.000000	1.000000
15406.324020	0.099141	0.576489	-0.000748	85.020988	-141.289978	-104.909798	0.044515	0.000000	0.034050	0.000000	0.000000	0.000000	0.009282	-0.008552	-0.019954	0.000000	0.000000	2.000000	177.000000	1.000000
15406.327353	0.099141	0.576489	-0.000748	85.020988	-141.289978	-104.909798	0.044515	0.000000	0.034050	0.000000	0.000000	0.000000	0.009282	-0.008552	-0.019954	0.000000	0.000000	2.000000	177.000000	1.000000
15406.330687	0.099141	0.576489	-0.000748	85.020081	-141.171951	-104.807571	0.042968	0.000000	0.037376	0.000000	0.000000	0.000000	0.009282	-0.008552	-0.019954	0.000000	0.000000	2.000000	177.000000	1.000000
15406.334020	0.099141	0.576489	-0.000748	85.020081	-141.171951	-104.807571	0.042968	0.000000	0.037376	0.000000	0.000000	0.000000	0.009282	-0.008552	-0.019954	0.000000	0.000000	2.000000	177.000000	1.000000
15406.337353	0.099235	0.576525	-0.000733	85.020081	-141.171951	-104.807571	0.042968	0.000000	0.037376	0.000000	0.000000	0.000000	0.028206	0.010799	0.004496	0.000000	0.000000	2.000000	177.000000	1.000000
15406.340687	0.099235	0.576525	-0.000733	85.017754	-140.756760	-104.433464	0.042968	0.000000	0.037376	0.000000	0.000000	0.000000	0.028206	0.010799	0.004496	0.000000	0.000000	2.000000	177.000000	1.000000
15406.344020	0.099235	0.576525	-0.000733	85.017754	-140.756760	-104.433464	0.042968	0.000000	0.037376	0.000000	0.000000	0.000000	0.028206	0.010799	0.004496	0.000000	0.000000	2.000000	177.000000	1.000000
15406.347353	0.099235	0.576525	-0.000733	85.017754	-140.756760	-104.433464	0.042968	0.000000	0.037376	0.000000	0.000000	0.000000	0.028206	0.010799	0.004496	0.000000	0.000000	2.000000	177.000000	1.000000
15406.350687	0.099466	0.576650	-0.000502	84.998528	-139.866867	-103.617607	0.038267	0.000000	0.036626	0.000000	0.000000	0.000000	0.069546	0.037370	0.069237	0.000000	0.000000	2.000000	177.000000	1.000000
15406.354020	0.099466	0.576650	-0.000502	84.998528	-139.866867	-103.617607	0.038267	0.000000	0.036626	0.000000	0.000000	0.000000	0.069546	0.037370	0.069237	0.000000	0.000000	2.000000	177.000000	1.000000
15406.357353	0.099466	0.576650	-0.000502	84.998528	-139.866867	-103.617607	0.038267	0.000000	0.036626	0.000000	0.000000	0.000000	0.069546	0.037370	0.069237	0.000000	0.000000	2.000000	177.000000	1.000000
15406.360687	0.099466	0.576650	-0.000502	84.959465	-138.402817	-102.273636	0.026676	0.000000	0.025087	0.000000	0.000000	0.000000	0.069546	0.037370	0.069237	0.000000	0.000000	2.000000	177.000000	1.000000
15406.364020	0.099551	0.576753	-0.000323	84.959465	-138.402817	-102.273636	0.026676	0.000000	0.025087	0.000000	0.000000	0.000000	0.025304	0.031089	0.053593	0.000000	0.000000	2.000000	177.000000	1.000000
15406.367353	0.099551	0.576753	-0.000323	84.959465	-138.402817	-102.273636	0.026676	0.000000	0.025087	0.000000	0.000000	0.000000	0.025304	0.031089	0.053593	0.000000	0.000000	2.000000	177.000000	1.000000
15406.370687	0.099551	0.576753	-0.000323	84.897537	-136.561737	-100.579788	0.022459	0.000000	0.016155	0.000000	0.000000	0.000000	0.025304	0.031089	0.053593	0.000000	0.000000	2.000000	177.000000	1.000000
15406.374020	0.099551	0.576753	-0.000323	84.897537	-136.561737	-100.579788	0.022459	0.000000	0.016155	0.000000	0.000000	0.000000	0.025304	0.031089	0.053593	0.000000	0.000000	2.000000	177.000000	1.000000
15406.377353	0.099577	0.576880	-0.000205	84.897537	-136.561737	-100.579788	0.022459	0.000000	0.016155	0.000000	0.000000	0.000000	0.007727	0.037860	0.035465	0.000000	0.000000	2.000000	177.000000	1.000000
15406.380687	0.099577	0.576880	-0.000205	84.817375	-134.580704	-98.761787	0.022459	0.000000	0.016155	0.000000	0.000000	0.000000	0.007727	0.037860	0.035465	0.000000	0.000000	2.000000	177.000000	1.000000
15406.384020	0.099577	0.576880	-0.000205	84.817375	-134.580704	-98.761787	0.022459	0.000000	0.016155	0.000000	0.000000	0.000000	0.007727	0.037860	0.035465	0.000000	0.000000	2.000000	177.000000	1.000000
15406.387353	0.099577	0.576880	-0.000205	84.817375	-134.580704	-98.761787	0.022459	0.000000	0.016155	0.000000	0.000000	0.000000	0.007727	0.037860	0.035465	0.000000	0.000000	2.000000	177.000000	1.000000
15406.390687	0.099543	0.577123	-0.000149	84.736420	-132.741409	-97.077766	0.021171	0.000000	0.010244	0.000000	0.000000	0.000000	-0.010009	0.073064	0.016644	0.000000	0.000000	2.000000	177.000000	1.000000
15406.394020	0.099543	0.577123	-0.000149	84.736420	-132.741409	-97.077766	0.021171	0.000000	0.010244	0.000000	0.000000	0.000000	-0.010009	0.073064	0.016644	0.000000	0.000000	2.000000	177.000000	1.000000
15406.397353	0.099543	0.577123	-0.000149	84.736420	-132.741409	-97.077766	0.021171	0.000000	0.010244	0.000000	0.000000	0.000000	-0.010009	0.073064	0.016644	0.000000	0.000000	2.000000	177.000000	1.000000
15406.400687	0.099543	0.577123	-0.000149	84.661606	-131.251999	-95.719154	0.022839	0.000000	0.007470	0.000000	0.000000	0.000000	-0.010009	0.073064	0.016644	0.000000	0.000000	2.000000	177.000000	1.000000
15406.404020	0.099504	0.577266	-0.000223	84.661606	-131.251999	-95.719154	0.022839	0.000000	0.007470	0.000000	0.000000	0.000000	-0.011641	0.042829	-0.022157	0.000000	0.000000	2.000000	177.000000	1.000000
15406.407353	0.099504	0.577266	-0.000223	84.661606	-131.251999	-95.719154	0.022839	0.000000	0.007470	0.000000	0.000000	0.000000	-0.011641	0.042829	-0.022157	0.000000	0.000000	2.000000	177.000000	1.000000
15406.410687	0.099504	0.577266	-0.000223	84.611145	-130.223862	-94.780235	0.024779	0.000000	0.011163	0.000000	0.000000	0.000000	-0.011641	0.042829	-0.022157	0.000000	0.000000	2.000000	177.000000	1.000000
15406.414020	0.099504	0.577266	-0.000223	84.611145	-130.223862	-94.780235	0.024779	0.000000	0.011163	0.000000	0.000000	0.000000	-0.011641	0.042829	-0.022157	0.000000	0.000000	2.000000	177.000000	1.000000
15406.417353	0.099453	0.577380	-0.000354	84.611145	-130.223862	-94.780235	0.024779	0.000000	0.011163	0.000000	0.000000	0.000000	-0.015368	0.034244	-0.039276	0.000000	0.000000	2.000000	177.000000	1.000000
15406.420687	0.099453	0.577380	-0.000354	84.590279	-129.677368	-94.276817	0.024779	0.000000	0.011163	0.000000	0.000000	0.000000	-0.015368	0.034244	-0.039276	0.000000	0.000000	2.000000	177.000000	1.000000
15406.424020	0.099453	0.577380	-0.000354	84.590279	-129.677368	-94.276817	0.024779	0.000000	0.011163	0.000000	0.000000	0.000000	-0.015368	0.034244	-0.039276	0.000000	0.000000	2.000000	177.000000	1.000000
15406.427353	0.099453	0.577380	-0.000354	84.590279	-129.677368	-94.276817	0.024779	0.000000	0.011163	0.000000	0.000000	0.000000	-0.015368	0.034244	-0.039276	0.000000	0.000000	2.000000	177.000000	1.000000
15406.430687	0.099396	0.577596	-0.000511	84.586304	-129.445663	-94.061745	0.027341	0.000000	0.017709	0.000000	0.000000	0.000000	-0.017043	0.064857	-0.046996	0.000000	0.000000	2.000000	177.000000	1.000000
15406.434020	0.099396	0.577596	-0.000511	84.586304	-129.445663	-94.061745	0.027341	0.000000	0.017709	0.000000	0.000000	0.000000	-0.017043	0.064857	-0.046996	0.000000	0.000000	2.000000	177.000000	1.000000
15406.437353	0.099396	0.577596	-0.000511	84.586304	-129.445663	-94.061745	0.027341	0.000000	0.017709	0.000000	0.000000	0.000000	-0.017043	0.064857	-0.046996	0.000000	0.000000	2.000000	177.000000	1.000000
15406.440687	0.099396	0.577596	-0.000511	84.587418	-129.291336	-93.916359	0.030181	0.000000	0.025541	0.000000	0.000000	0.000000	-0.017043	0.064857	-0.046996	0.000000	0.000000	2.000000	177.000000	1.000000
15406.444020	0.099376	0.577665	-0.000502	84.587418	-129.291336	-93.916359	0.030181	0.000000	0.025541	0.000000	0.000000	0.000000	-0.006242	0.020729	0.002616	0.000000	0.000000	2.000000	177.000000	1.000000
15406.447353	0.099376	0.577665	-0.000502	84.587418	-129.291336	-93.916359	0.030181	0.000000	0.025541	0.000000	0.000000	0.000000	-0.006242	0.020729	0.002616	0.000000	0.000000	2.000000	177.000000	1.000000
15406.450687	0.099376	0.577665	-0.000502	84.581482	-129.152802	-93.784592	0.031221	0.000000	0.025106	0.000000	0.000000	0.000000	-0.006242	0.020729	0.002616	0.000000	0.000000	2.000000	177.000000	1.000000
15406.454020	0.099376	0.577665	-0.000502	84.581482	-129.152802	-93.784592	0.031221	0.000000	0.025106	0.000000	0.000000	0.000000	-0.006242	0.020729	0.002616	0.000000	0.000000	2.000000	177.000000	1.000000
15406.457353	0.099366	0.577694	-0.000440	84.581482	-129.152802	-93.784592	0.031221	0.000000	0.025106	0.000000	0.000000	0.000000	-0.002784	0.008610	0.018516	0.000000	0.000000	2.000000	177.000000	1.000000
15406.460687	0.099366	0.577694	-0.000440	84.569527	-128.970200	-93.612144	0.031221	0.000000	0.025106	0.000000	0.000000	0.000000	-0.002784	0.008610	0.018516	0.000000	0.000000	2.000000	177.000000	1.000000
15406.464020	0.099366	0.577694	-0.000440	84.569527	-128.970200	-93.612144	0.031221	0.000000	0.025106	0.000000	0.000000	0.000000	-0.002784	0.008610	0.018516	0.000000	0.000000	2.000000	177.000000	1.000000
15406.467353	0.099366	0.577694	-0.000440	84.569527	-128.970200	-93.612144	0.031221	0.000000	0.025106	0.000000	0.000000	0.000000	-0.002784	0.008610	0.018516	0.000000	0.000000	2.000000	177.000000	1.000000
15406.470687	0.099191	0.577664	-0.000305	84.555794	-128.784866	-93.433189	0.031685	0.000000	0.022020	0.000000	0.000000	0.000000	-0.052477	-0.008981	0.040671	0.000000	0.000000	2.000000	177.000000	1.000000
15406.474020	0.099191	0.577664	-0.000305	84.555794	-128.784866	-93.433189	0.031685	0.000000	0.022020	0.000000	0.000000	0.000000	-0.052477	-0.008981	0.040671	0.000000	0.000000	2.000000	177.000000	1.000000
15406.477353	0.099191	0.577664	-0.000305	84.555794	-128.784866	-93.433189	0.031685	0.000000	0.022020	0.000000	0.000000	0.000000	-0.052477	-0.008981	0.040671	0.000000	0.000000	2.000000	177.000000	1.000000
15406.480687	0.099191	0.577664	-0.000305	84.545761	-128.768936	-93.406113	0.040432	0.000000	0.015241	0.000000	0.000000	0.000000	-0.052477	-0.008981	0.040671	0.000000	0.000000	2.000000	177.000000	1.000000
15406.484020	0.099047	0.577605	-0.000236	84.545761	-128.768936	-93.406113	0.040432	0.000000	0.015241	0.000000	0.000000	0.000000	-0.043197	-0.017583	0.020726	0.000000	0.000000	2.000000	177.000000	1.000000
15406.487353	0.099047	0.577605	-0.000236	84.545761	-128.768936	-93.406113	0.040432	0.000000	0.015241	0.000000	0.000000	0.000000	-0.043197	-0.017583	0.020726	0.000000	0.000000	2.000000	177.000000	1.000000
15406.490687	0.099047	0.577605	-0.000236	84.536034	-128.870377	-93.488884	0.047631	0.000000	0.011787	0.000000	0.000000	0.000000	-0.043197	-0.017583	0.020726	0.000000	0.000000	2.000000	177.000000	1.000000
15406.494020	0.099047	0.577605	-0.000236	84.536034	-128.870377	-93.488884	0.047631	0.000000	0.011787	0.000000	0.000000	0.000000	-0.043197	-0.017583	0.020726	0.000000	0.000000	2.000000	177.000000	1.000000
15406.497353	0.098887	0.577500	-0.000241	84.536034	-128.870377	-93.488884	0.047631	0.000000	0.011787	0.000000	0.000000	0.000000	-0.048005	-0.031573	-0.001456	0.000000	0.000000	2.000000	177.000000	1.000000
15406.500687	0.098887	0.577500	-0.000241	84.521355	-129.012344	-93.612373	0.047631	0.000000	0.011787	0.000000	0.000000	0.000000	-0.048005	-0.031573	-0.001456	0.000000	0.000000	2.000000	177.000000	1.000000
15406.504020	0.098887	0.577500	-0.000241	84.521355	-129.012344	-93.612373	0.047631	0.000000	0.011787	0.000000	0.000000	0.000000	-0.048005	-0.031573	-0.001456	0.000000	0.000000	2.000000	177.000000	1.000000
15406.507353	0.098887	0.577500	-0.000241	84.521355	-129.012344	-93.612373	0.047631	0.000000	0.011787	0.000000	0.000000	0.000000	-0.048005	-0.031573	-0.001456	0.000000	0.000000	2.000000	177.000000	1.000000
15406.510687	0.098605	0.577228	-0.000287	84.504272	-129.168671	-93.755775	0.055632	0.000000	0.012029	0.000000	0.000000	0.000000	-0.084758	-0.081641	-0.013999	0.000000	0.000000	2.000000	177.000000	1.000000
15406.514020	0.098605	0.577228	-0.000287	84.504272	-129.168671	-93.755775	0.055632	0.000000	0.012029	0.000000	0.000000	0.000000	-0.084758	-0.081641	-0.013999	0.000000	0.000000	2.000000	177.000000	1.000000
15406.517353	0.098605	0.577228	-0.000287	84.504272	-129.168671	-93.755775	0.055632	0.000000	0.012029	0.000000	0.000000	0.000000	-0.084758	-0.081641	-0.013999	0.000000	0.000000	2.000000	177.000000	1.000000
15406.520687	0.098605	0.577228	-0.000287	84.484665	-129.344254	-93.918480	0.069758	0.000000	0.014363	0.000000	0.000000	0.000000	-0.084758	-0.081641	-0.013999	0.000000	0.000000	2.000000	177.000000	1.000000
15406.524020	0.098499	0.577069	-0.000357	84.484665	-129.344254	-93.918480	0.069758	0.000000	0.014363	0.000000	0.000000	0.000000	-0.031753	-0.047785	-0.020937	0.000000	0.000000	2.000000	177.000000	1.000000
15406.527353	0.098499	0.577069	-0.000357	84.484665	-129.344254	-93.918480	0.069758	0.000000	0.014363	0.000000	0.000000	0.000000	-0.031753	-0.047785	-0.020937	0.000000	0.000000	2.000000	177.000000	1.000000
15406.530687	0.098499	0.577069	-0.000357	84.462608	-129.533310	-94.100243	0.075050	0.000000	0.017852	0.000000	0.000000	0.000000	-0.031753	-0.047785	-0.020937	0.000000	0.000000	2.000000	177.000000	1.000000
15406.534020	0.098499	0.577069	-0.000357	84.462608	-129.533310	-94.100243	0.075050	0.000000	0.017852	0.000000	0.000000	0.000000	-0.031753	-0.047785	-0.020937	0.000000	0.000000	2.000000	177.000000	1.000000
15406.537353	0.098416	0.576884	-0.000425	84.462608	-129.533310	-94.100243	0.075050	0.000000	0.017852	0.000000	0.000000	0.000000	-0.024829	-0.055432	-0.020447	0.000000	0.000000	2.000000	177.000000	1.000000
15406.540687	0.098416	0.576884	-0.000425	84.440498	-129.718124	-94.280464	0.075050	0.000000	0.017852	0.000000	0.000000	0.000000	-0.024829	-0.055432	-0.020447	0.000000	0.000000	2.000000	177.000000	1.000000
15406.544020	0.098416	0.576884	-0.000425	84.440498	-129.718124	-94.280464	0.075050	0.000000	0.017852	0.000000	0.000000	0.000000	-0.024829	-0.055432	-0.020447	0.000000	0.000000	2.000000	177.000000	1.000000
15406.547353	0.098416	0.576884	-0.000425	84.440498	-129.718124	-94.280464	0.075050	0.000000	0.017852	0.000000	0.000000	0.000000	-0.024829	-0.055432	-0.020447	0.000000	0.000000	2.000000	177.000000	1.000000
15406.550687	0.098345	0.576551	-0.000547	84.420723	-129.876373	-94.439453	0.079188	0.000000	0.021260	0.000000	0.000000	0.000000	-0.021458	-0.100012	-0.036430	0.000000	0.000000	2.000000	177.000000	1.000000
15406.554020	0.098345	0.576551	-0.000547	84.420723	-129.876373	-94.439453	0.079188	0.000000	0.021260	0.000000	0.000000	0.000000	-0.021458	-0.100012	-0.036430	0.000000	0.000000	2.000000	177.000000	1.000000
15406.557353	0.098345	0.576551	-0.000547	84.420723	-129.876373	-94.439453	0.079188	0.000000	0.021260	0.000000	0.000000	0.000000	-0.021458	-0.100012	-0.036430	0.000000	0.000000	2.000000	177.000000	1.000000
15406.560687	0.098345	0.576551	-0.000547	84.405952	-129.994385	-94.558037	0.082765	0.000000	0.027332	0.000000	0.000000	0.000000	-0.021458	-0.100012	-0.036430	0.000000	0.000000	2.000000	177.000000	1.000000
15406.564020	0.098334	0.576402	-0.000595	84.405952	-129.994385	-94.558037	0.082765	0.000000	0.027332	0.000000	0.000000	0.000000	-0.003139	-0.044587	-0.014569	0.000000	0.000000	2.000000	177.000000	1.000000
15406.567353	0.098334	0.576402	-0.000595	84.405952	-129.994385	-94.558037	0.082765	0.000000	0.027332	0.000000	0.000000	0.000000	-0.003139	-0.044587	-0.014569	0.000000	0.000000	2.000000	177.000000	1.000000
15406.570687	0.098334	0.576402	-0.000595	84.391083	-130.111725	-94.675934	0.083288	0.000000	0.029760	0.000000	0.000000	0.000000	-0.003139	-0.044587	-0.014569	0.000000	0.000000	2.000000	177.000000	1.000000
15406.574020	0.098337	0.576256	-0.000580	84.391083	-130.111725	-94.675934	0.083288	0.000000	0.029760	0.000000	0.000000	0.000000	0.000961	-0.043680	0.004466	0.000000	0.000000	2.000000	177.000000	1.000000
15406.577353	0.098337	0.576256	-0.000580	84.391083	-130.111725	-94.675934	0.083288	0.000000	0.029760	0.000000	0.000000	0.000000	0.000961	-0.043680	0.004466	0.000000	0.000000	2.000000	177.000000	1.000000
15406.580687	0.098337	0.576256	-0.000580	84.378723	-130.206390	-94.773788	0.083128	0.000000	0.029015	0.000000	0.000000	0.000000	0.000961	-0.043680	0.004466	0.000000	0.000000	2.000000	177.000000	1.000000
15406.584020	0.098337	0.576256	-0.000580	84.378723	-130.206390	-94.773788	0.083128	0.000000	0.029015	0.000000	0.000000	0.000000	0.000961	-0.043680	0.004466	0.000000	0.000000	2.000000	177.000000	1.000000
15406.587353	0.098361	0.576136	-0.000576	84.378723	-130.206390	-94.773788	0.083128	0.000000	0.029015	0.000000	0.000000	0.000000	0.007052	-0.036012	0.001147	0.000000	0.000000	2.000000	177.000000	1.000000
15406.590687	0.098361	0.576136	-0.000576	84.366325	-130.300507	-94.871086	0.083128	0.000000	0.029015	0.000000	0.000000	0.000000	0.007052	-0.036012	0.001147	0.000000	0.000000	2.000000	177.000000	1.000000
15406.594020	0.098361	0.576136	-0.000576	84.366325	-130.300507	-94.871086	0.083128	0.000000	0.029015	0.000000	0.000000	0.000000	0.007052	-0.036012	0.001147	0.000000	0.000000	2.000000	177.000000	1.000000
15406.597353	0.098361	0.576136	-0.000576	84.366325	-130.300507	-94.871086	0.083128	0.000000	0.029015	0.000000	0.000000	0.000000	0.007052	-0.036012	0.001147	0.000000	0.000000	2.000000	177.000000	1.000000
15406.600687	0.098375	0.575937	-0.000617	84.356422	-130.377762	-94.948738	0.081952	0.000000	0.028824	0.000000	0.000000	0.000000	0.004174	-0.059874	-0.012205	0.000000	0.000000	2.000000	177.000000	1.000000
15406.604020	0.098375	0.575937	-0.000617	84.356422	-130.377762	-94.948738	0.081952	0.000000	0.028824	0.000000	0.000000	0.000000	0.004174	-0.059874	-0.012205	0.000000	0.000000	2.000000	177.000000	1.000000
15406.607353	0.098375	0.575937	-0.000617	84.356422	-130.377762	-94.948738	0.081952	0.000000	0.028824	0.000000	0.000000	0.000000	0.004174	-0.059874	-0.012205	0.000000	0.000000	2.000000	177.000000	1.000000
15406.610687	0.098375	0.575937	-0.000617	84.343933	-130.471130	-95.045280	0.081256	0.000000	0.030858	0.000000	0.000000	0.000000	0.004174	-0.059874	-0.012205	0.000000	0.000000	2.000000	177.000000	1.000000
15406.614020	0.098383	0.575839	-0.000683	84.343933	-130.471130	-95.045280	0.081256	0.000000	0.030858	0.000000	0.000000	0.000000	0.002528	-0.029250	-0.019831	0.000000	0.000000	2.000000	177.000000	1.000000
15406.617353	0.098383	0.575839	-0.000683	84.343933	-130.471130	-95.045280	0.081256	0.000000	0.030858	0.000000	0.000000	0.000000	0.002528	-0.029250	-0.019831	0.000000	0.000000	2.000000	177.000000	1.000000
15406.620687	0.098383	0.575839	-0.000683	84.329018	-130.585938	-95.160652	0.080835	0.000000	0.034163	0.000000	0.000000	0.000000	0.002528	-0.029250	-0.019831	0.000000	0.000000	2.000000	177.000000	1.000000
15406.624020	0.098383	0.575839	-0.000683	84.329018	-130.585938	-95.160652	0.080835	0.000000	0.034163	0.000000	0.000000	0.000000	0.002528	-0.029250	-0.019831	0.000000	0.000000	2.000000	177.000000	1.000000
15406.627353	0.098377	0.575765	-0.000819	84.329018	-130.585938	-95.160652	0.080835	0.000000	0.034163	0.000000	0.000000	0.000000	-0.001989	-0.022444	-0.040791	0.000000	0.000000	2.000000	177.000000	1.000000
15406.630687	0.098377	0.575765	-0.000819	84.316521	-130.678406	-95.256310	0.080835	0.000000	0.034163	0.000000	0.000000	0.000000	-0.001989	-0.022444	-0.040791	0.000000	0.000000	2.000000	177.000000	1.000000
15406.634020	0.098377	0.575765	-0.000819	84.316521	-130.678406	-95.256310	0.080835	0.000000	0.034163	0.000000	0.000000	0.000000	-0.001989	-0.022444	-0.040791	0.000000	0.000000	2.000000	177.000000	1.000000
15406.637353	0.098377	0.575765	-0.000819	84.316521	-130.678406	-95.256310	0.080835	0.000000	0.034163	0.000000	0.000000	0.000000	-0.001989	-0.022444	-0.040791	0.000000	0.000000	2.000000	177.000000	1.000000
15406.640687	0.098305	0.575637	-0.001152	84.306564	-130.754227	-95.332520	0.081167	0.000000	0.040962	0.000000	0.000000	0.000000	-0.021503	-0.038126	-0.099759	0.000000	0.000000	2.000000	177.000000	1.000000
15406.644020	0.098305	0.575637	-0.001152	84.306564	-130.754227	-95.332520	0.081167	0.000000	0.040962	0.000000	0.000000	0.000000	-0.021503	-0.038126	-0.099759	0.000000	0.000000	2.000000	177.000000	1.000000
15406.647353	0.098305	0.575637	-0.001152	84.306564	-130.754227	-95.332520	0.081167	0.000000	0.040962	0.000000	0.000000	0.000000	-0.021503	-0.038126	-0.099759	0.000000	0.000000	2.000000	177.000000	1.000000
15406.650687	0.098305	0.575637	-0.001152	84.296524	-130.829773	-95.408424	0.084750	0.000000	0.057588	0.000000	0.000000	0.000000	-0.021503	-0.038126	-0.099759	0.000000	0.000000	2.000000	177.000000	1.000000
15406.654020	0.098270	0.575596	-0.001313	84.296524	-130.829773	-95.408424	0.084750	0.000000	0.057588	0.000000	0.000000	0.000000	-0.010412	-0.012545	-0.048296	0.000000	0.000000	2.000000	177.000000	1.000000
15406.657353	0.098270	0.575596	-0.001313	84.296524	-130.829773	-95.408424	0.084750	0.000000	0.057588	0.000000	0.000000	0.000000	-0.010412	-0.012545	-0.048296	0.000000	0.000000	2.000000	177.000000	1.000000
15406.660687	0.098270	0.575596	-0.001313	84.286598	-130.907837	-95.484161	0.086486	0.000000	0.065638	0.000000	0.000000	0.000000	-0.010412	-0.012545	-0.048296	0.000000	0.000000	2.000000	177.000000	1.000000
15406.664020	0.098218	0.575572	-0.001452	84.286598	-130.907837	-95.484161	0.086486	0.000000	0.065638	0.000000	0.000000	0.000000	-0.015805	-0.007152	-0.041814	0.000000	0.000000	2.000000	177.000000	1.000000
15406.667353	0.098218	0.575572	-0.001452	84.286598	-130.907837	-95.484161	0.086486	0.000000	0.065638	0.000000	0.000000	0.000000	-0.015805	-0.007152	-0.041814	0.000000	0.000000	2.000000	177.000000	1.000000
15406.670687	0.098218	0.575572	-0.001452	84.281044	-130.996735	-95.567513	0.089120	0.000000	0.072607	0.000000	0.000000	0.000000	-0.015805	-0.007152	-0.041814	0.000000	0.000000	2.000000	177.000000	1.000000
15406.674020	0.098218	0.575572	-0.001452	84.281044	-130.996735	-95.567513	0.089120	0.000000	0.072607	0.000000	0.000000	0.000000	-0.015805	-0.007152	-0.041814	0.000000	0.000000	2.000000	177.000000	1.000000
15406.677353	0.098165	0.575548	-0.001592	84.281044	-130.996735	-95.567513	0.089120	0.000000	0.072607	0.000000	0.000000	0.000000	-0.015802	-0.007159	-0.041820	0.000000	0.000000	2.000000	177.000000	1.000000
15406.680687	0.098165	0.575548	-0.001592	84.278542	-131.130249	-95.690880	0.089120	0.000000	0.072607	0.000000	0.000000	0.000000	-0.015802	-0.007159	-0.041820	0.000000	0.000000	2.000000	177.000000	1.000000
15406.684020	0.098165	0.575548	-0.001592	84.278542	-131.130249	-95.690880	0.089120	0.000000	0.072607	0.000000	0.000000	0.000000	-0.015802	-0.007159	-0.041820	0.000000	0.000000	2.000000	177.000000	1.000000
15406.687353	0.098165	0.575548	-0.001592	84.278542	-131.130249	-95.690880	0.089120	0.000000	0.072607	0.000000	0.000000	0.000000	-0.015802	-0.007159	-0.041820	0.000000	0.000000	2.000000	177.000000	1.000000
15406.690687	0.098089	0.575536	-0.001841	84.283958	-131.268539	-95.816917	0.091753	0.000000	0.079577	0.000000	0.000000	0.000000	-0.022915	-0.003559	-0.074868	0.000000	0.000000	2.000000	177.000000	1.000000
15406.694020	0.098089	0.575536	-0.001841	84.283958	-131.268539	-95.816917	0.091753	0.000000	0.079577	0.000000	0.000000	0.000000	-0.022915	-0.003559	-0.074868	0.000000	0.000000	2.000000	177.000000	1.000000
15406.697353	0.098089	0.575536	-0.001841	84.283958	-131.268539	-95.816917	0.091753	0.000000	0.079577	0.000000	0.000000	0.000000	-0.022915	-0.003559	-0.074868	0.000000	0.000000	2.000000	177.000000	1.000000
15406.700687	0.098089	0.575536	-0.001841	84.290855	-131.373383	-95.910950	0.095573	0.000000	0.092055	0.000000	0.000000	0.000000	-0.022915	-0.003559	-0.074868	0.000000	0.000000	2.000000	177.000000	1.000000
15406.704020	0.098052	0.575559	-0.001906	84.290855	-131.373383	-95.910950	0.095573	0.000000	0.092055	0.000000	0.000000	0.000000	-0.011000	0.006738	-0.019568	0.000000	0.000000	2.000000	177.000000	1.000000
15406.707353	0.098052	0.575559	-0.001906	84.290855	-131.373383	-95.910950	0.095573	0.000000	0.092055	0.000000	0.000000	0.000000	-0.011000	0.006738	-0.019568	0.000000	0.000000	2.000000	177.000000	1.000000
15406.710687	0.098052	0.575559	-0.001906	84.300377	-131.465363	-95.986618	0.097406	0.000000	0.095316	0.000000	0.000000	0.000000	-0.011000	0.006738	-0.019568	0.000000	0.000000	2.000000	177.000000	1.000000
15406.714020	0.098052	0.575559	-0.001906	84.300377	-131.465363	-95.986618	0.097406	0.000000	0.095316	0.000000	0.000000	0.000000	-0.011000	0.006738	-0.019568	0.000000	0.000000	2.000000	177.000000	1.000000
15406.717353	0.098019	0.575599	-0.001955	84.300377	-131.465363	-95.986618	0.097406	0.000000	0.095316	0.000000	0.000000	0.000000	-0.009902	0.012118	-0.014478	0.000000	0.000000	2.000000	177.000000	1.000000
15406.720687	0.098019	0.575599	-0.001955	84.308250	-131.594040	-96.094780	0.097406	0.000000	0.095316	0.000000	0.000000	0.000000	-0.009902	0.012118	-0.014478	0.000000	0.000000	2.000000	177.000000	1.000000
15406.724020	0.098019	0.575599	-0.001955	84.308250	-131.594040	-96.094780	0.097406	0.000000	0.095316	0.000000	0.000000	0.000000	-0.009902	0.012118	-0.014478	0.000000	0.000000	2.000000	177.000000	1.000000
15406.727353	0.098019	0.575599	-0.001955	84.308250	-131.594040	-96.094780	0.097406	0.000000	0.095316	0.000000	0.000000	0.000000	-0.009902	0.012118	-0.014478	0.000000	0.000000	2.000000	177.000000	1.000000
15406.730687	0.097881	0.575657	-0.001963	84.321144	-131.685898	-96.165955	0.099056	0.000000	0.097729	0.000000	0.000000	0.000000	-0.041220	0.017500	-0.002415	0.000000	0.000000	2.000000	177.000000	1.000000
15406.734020	0.097881	0.575657	-0.001963	84.321144	-131.685898	-96.165955	0.099056	0.000000	0.097729	0.000000	0.000000	0.000000	-0.041220	0.017500	-0.002415	0.000000	0.000000	2.000000	177.000000	1.000000
15406.737353	0.097881	0.575657	-0.001963	84.321144	-131.685898	-96.165955	0.099056	0.000000	0.097729	0.000000	0.000000	0.000000	-0.041220	0.017500	-0.002415	0.000000	0.000000	2.000000	177.000000	1.000000
15406.740687	0.097881	0.575657	-0.001963	84.328568	-131.751175	-96.215248	0.105926	0.000000	0.098131	0.000000	0.000000	0.000000	-0.041220	0.017500	-0.002415	0.000000	0.000000	2.000000	177.000000	1.000000
15406.744020	0.097815	0.575683	-0.001955	84.328568	-131.751175	-96.215248	0.105926	0.000000	0.098131	0.000000	0.000000	0.000000	-0.019859	0.007629	0.002282	0.000000	0.000000	2.000000	177.000000	1.000000
15406.747353	0.097815	0.575683	-0.001955	84.328568	-131.751175	-96.215248	0.105926	0.000000	0.098131	0.000000	0.000000	0.000000	-0.019859	0.007629	0.002282	0.000000	0.000000	2.000000	177.000000	1.000000
15406.750687	0.097815	0.575683	-0.001955	84.335594	-131.752472	-96.205116	0.109236	0.000000	0.097751	0.000000	0.000000	0.000000	-0.019859	0.007629	0.002282	0.000000	0.000000	2.000000	177.000000	1.000000
15406.754020	0.097815	0.575683	-0.001955	84.335594	-131.752472	-96.205116	0.109236	0.000000	0.097751	0.000000	0.000000	0.000000	-0.019859	0.007629	0.002282	0.000000	0.000000	2.000000	177.000000	1.000000
15406.757353	0.097753	0.575726	-0.001930	84.335594	-131.752472	-96.205116	0.109236	0.000000	0.097751	0.000000	0.000000	0.000000	-0.018763	0.013013	0.007370	0.000000	0.000000	2.000000	177.000000	1.000000
15406.760687	0.097753	0.575726	-0.001930	84.338150	-131.739304	-96.186424	0.109236	0.000000	0.097751	0.000000	0.000000	0.000000	-0.018763	0.013013	0.007370	0.000000	0.000000	2.000000	177.000000	1.000000
15406.764020	0.097753	0.575726	-0.001930	84.338150	-131.739304	-96.186424	0.109236	0.000000	0.097751	0.000000	0.000000	0.000000	-0.018763	0.013013	0.007370	0.000000	0.000000	2.000000	177.000000	1.000000
15406.767353	0.097753	0.575726	-0.001930	84.338150	-131.739304	-96.186424	0.109236	0.000000	0.097751	0.000000	0.000000	0.000000	-0.018763	0.013013	0.007370	0.000000	0.000000	2.000000	177.000000	1.000000
15406.770687	0.097684	0.575803	-0.001936	84.343208	-131.704697	-96.148926	0.112363	0.000000	0.096523	0.000000	0.000000	0.000000	-0.020674	0.022902	-0.001525	0.000000	0.000000	2.000000	177.000000	1.000000
15406.774020	0.097684	0.575803	-0.001936	84.343208	-131.704697	-96.148926	0.112363	0.000000	0.096523	0.000000	0.000000	0.000000	-0.020674	0.022902	-0.001525	0.000000	0.000000	2.000000	177.000000	1.000000
15406.777353	0.097684	0.575803	-0.001936	84.343208	-131.704697	-96.148926	0.112363	0.000000	0.096523	0.000000	0.000000	0.000000	-0.020674	0.022902	-0.001525	0.000000	0.000000	2.000000	177.000000	1.000000
15406.780687	0.097684	0.575803	-0.001936	84.345703	-131.683319	-96.130157	0.115808	0.000000	0.096777	0.000000	0.000000	0.000000	-0.020674	0.022902	-0.001525	0.000000	0.000000	2.000000	177.000000	1.000000
15406.784020	0.097699	0.575835	-0.001970	84.345703	-131.683319	-96.130157	0.115808	0.000000	0.096777	0.000000	0.000000	0.000000	0.004575	0.009865	-0.010283	0.000000	0.000000	2.000000	177.000000	1.000000
15406.787353	0.097699	0.575835	-0.001970	84.345703	-131.683319	-96.130157	0.115808	0.000000	0.096777	0.000000	0.000000	0.000000	0.004575	0.009865	-0.010283	0.000000	0.000000	2.000000	177.000000	1.000000
15406.790687	0.097699	0.575835	-0.001970	84.348267	-131.661957	-96.111435	0.115046	0.000000	0.098491	0.000000	0.000000	0.000000	0.004575	0.009865	-0.010283	0.000000	0.000000	2.000000	177.000000	1.000000
15406.794020	0.097699	0.575835	-0.001970	84.348267	-131.661957	-96.111435	0.115046	0.000000	0.098491	0.000000	0.000000	0.000000	0.004575	0.009865	-0.010283	0.000000	0.000000	2.000000	177.000000	1.000000
15406.797353	0.097714	0.575868	-0.002004	84.348267	-131.661957	-96.111435	0.115046	0.000000	0.098491	0.000000	0.000000	0.000000	0.004572	0.009864	-0.010284	0.000000	0.000000	2.000000	177.000000	1.000000
15406.800687	0.097714	0.575868	-0.002004	84.348267	-131.661957	-96.111435	0.115046	0.000000	0.098491	0.000000	0.000000	0.000000	0.004572	0.009864	-0.010284	0.000000	0.000000	2.000000	177.000000	1.000000
15406.804020	0.097714	0.575868	-0.002004	84.348267	-131.661957	-96.111435	0.115046	0.000000	0.098491	0.000000	0.000000	0.000000	0.004572	0.009864	-0.010284	0.000000	0.000000	2.000000	177.000000	1.000000
15406.807353	0.097714	0.575868	-0.002004	84.348267	-131.661957	-96.111435	0.115046	0.000000	0.098491	0.000000	0.000000	0.000000	0.004572	0.009864	-0.010284	0.000000	0.000000	2.000000	177.000000	1.000000
15406.810687	0.097652	0.575873	-0.002082	84.345734	-131.686081	-96.130203	0.114284	0.000000	0.100205	0.000000	0.000000	0.000000	-0.018558	0.001330	-0.023282	0.000000	0.000000	2.000000	177.000000	1.000000
15406.814020	0.097652	0.575873	-0.002082	84.345734	-131.686081	-96.130203	0.114284	0.000000	0.100205	0.000000	0.000000	0.000000	-0.018558	0.001330	-0.023282	0.000000	0.000000	2.000000	177.000000	1.000000
15406.817353	0.097652	0.575873	-0.002082	84.345734	-131.686081	-96.130203	0.114284	0.000000	0.100205	0.000000	0.000000	0.000000	-0.018558	0.001330	-0.023282	0.000000	0.000000	2.000000	177.000000	1.000000
15406.820687	0.097652	0.575873	-0.002082	84.343208	-131.710175	-96.148949	0.117377	0.000000	0.104085	0.000000	0.000000	0.000000	-0.018558	0.001330	-0.023282	0.000000	0.000000	2.000000	177.000000	1.000000
15406.824020	0.097607	0.575829	-0.002083	84.343208	-131.710175	-96.148949	0.117377	0.000000	0.104085	0.000000	0.000000	0.000000	-0.013646	-0.013012	-0.000408	0.000000	0.000000	2.000000	177.000000	1.000000
15406.827353	0.097607	0.575829	-0.002083	84.343208	-131.710175	-96.148949	0.117377	0.000000	0.104085	0.000000	0.000000	0.000000	-0.013646	-0.013012	-0.000408	0.000000	0.000000	2.000000	177.000000	1.000000
15406.830687	0.097607	0.575829	-0.002083	84.338120	-131.752884	-96.186417	0.119651	0.000000	0.104153	0.000000	0.000000	0.000000	-0.013646	-0.013012	-0.000408	0.000000	0.000000	2.000000	177.000000	1.000000
15406.834020	0.097607	0.575829	-0.002083	84.338120	-131.752884	-96.186417	0.119651	0.000000	0.104153	0.000000	0.000000	0.000000	-0.013646	-0.013012	-0.000408	0.000000	0.000000	2.000000	177.000000	1.000000
15406.837353	0.097570	0.575796	-0.002044	84.338120	-131.752884	-96.186417	0.119651	0.000000	0.104153	0.000000	0.000000	0.000000	-0.011057	-0.009864	0.011672	0.000000	0.000000	2.000000	177.000000	1.000000
15406.840687	0.097570	0.575796	-0.002044	84.335037	-131.825943	-96.251122	0.119651	0.000000	0.104153	0.000000	0.000000	0.000000	-0.011057	-0.009864	0.011672	0.000000	0.000000	2.000000	177.000000	1.000000
15406.844020	0.097570	0.575796	-0.002044	84.335037	-131.825943	-96.251122	0.119651	0.000000	0.104153	0.000000	0.000000	0.000000	-0.011057	-0.009864	0.011672	0.000000	0.000000	2.000000	177.000000	1.000000
15406.847353	0.097570	0.575796	-0.002044	84.335037	-131.825943	-96.251122	0.119651	0.000000	0.104153	0.000000	0.000000	0.000000	-0.011057	-0.009864	0.011672	0.000000	0.000000	2.000000	177.000000	1.000000
15406.850687	0.097555	0.575708	-0.001906	84.338943	-131.886658	-96.305672	0.121494	0.000000	0.102208	0.000000	0.000000	0.000000	-0.004658	-0.026470	0.041535	0.000000	0.000000	2.000000	177.000000	1.000000
15406.854020	0.097555	0.575708	-0.001906	84.338943	-131.886658	-96.305672	0.121494	0.000000	0.102208	0.000000	0.000000	0.000000	-0.004658	-0.026470	0.041535	0.000000	1.000000	2.000000	177.000000	1.000000
15406.857353	0.097555	0.575708	-0.001906	84.338943	-131.886658	-96.305672	0.121494	0.000000	0.102208	0.000000	0.000000	0.000000	-0.004658	-0.026470	0.041535	0.000000	1.000000	2.000000	177.000000	1.000000
