# Supplementary material for: Haptic Guidance Needs to Be Intuitive Not Just Informative to Improve Human Motor Accuracy
Source: PLoS One. 2016 Mar 16;11(3):e0150912. doi: 10.1371/journal.pone.0150912 (PMC4794196; doi:10.1371/journal.pone.0150912)
Supplement: S1 Data — (ZIP) [file pone.0150912.s001.zip › Subject6/exp1_0178.txt]

Time	PosX	PosY	PosZ	RotX	RotY	RotZ	ForceX	ForceY	ForceZ	MomentX	MomentY	MomentZ	VelocityX	VelocityY	VelocityZ	CalibratedWeight	ButtonDown	Condition	Trial	Visual
15408.368002	-0.001120	0.482782	0.248417	80.468628	40.777931	64.123535	0.000000	0.000000	0.000000	0.000000	0.000000	0.000000	-0.010035	-0.023473	-0.008691	0.000000	1.000000	2.000000	178.000000	0.000000
15408.371336	-0.000985	0.482351	0.247685	80.504791	41.182228	64.527603	1.885101	0.000000	-4.631025	0.000000	0.000000	0.000000	0.040501	-0.129423	-0.219384	0.000000	1.000000	2.000000	178.000000	0.000000
15408.374669	-0.000985	0.482351	0.247685	80.504791	41.182228	64.527603	1.885101	0.000000	-4.631025	0.000000	0.000000	0.000000	0.040501	-0.129423	-0.219384	0.000000	1.000000	2.000000	178.000000	0.000000
15408.378002	-0.000985	0.482351	0.247685	80.504791	41.182228	64.527603	1.885101	0.000000	-4.631025	0.000000	0.000000	0.000000	0.040501	-0.129423	-0.219384	0.000000	1.000000	2.000000	178.000000	0.000000
15408.381336	-0.000416	0.482117	0.247074	80.539032	41.664795	64.961731	1.887709	0.000000	-4.629963	0.000000	0.000000	0.000000	0.170757	-0.070118	-0.183556	0.000000	1.000000	2.000000	178.000000	0.000000
15408.384669	-0.000416	0.482117	0.247074	80.539032	41.664795	64.961731	1.887709	0.000000	-4.629963	0.000000	0.000000	0.000000	0.170757	-0.070118	-0.183556	0.000000	1.000000	2.000000	178.000000	0.000000
15408.388002	-0.000416	0.482117	0.247074	80.539032	41.664795	64.961731	1.887709	0.000000	-4.629963	0.000000	0.000000	0.000000	0.170757	-0.070118	-0.183556	0.000000	1.000000	2.000000	178.000000	0.000000
15408.391336	-0.000215	0.481659	0.246069	80.585602	42.576195	65.832428	1.882568	0.000000	-4.632055	0.000000	0.000000	0.000000	0.060269	-0.137599	-0.301244	0.000000	1.000000	2.000000	178.000000	0.000000
15408.394669	-0.000215	0.481659	0.246069	80.585602	42.576195	65.832428	1.882568	0.000000	-4.632055	0.000000	0.000000	0.000000	0.060269	-0.137599	-0.301244	0.000000	1.000000	2.000000	178.000000	0.000000
15408.398002	-0.000215	0.481659	0.246069	80.585602	42.576195	65.832428	1.882568	0.000000	-4.632055	0.000000	0.000000	0.000000	0.060269	-0.137599	-0.301244	0.000000	1.000000	2.000000	178.000000	0.000000
15408.401336	0.000218	0.481358	0.244593	80.694962	43.314404	66.550629	1.885914	0.000000	-4.630694	0.000000	0.000000	0.000000	0.130059	-0.090255	-0.442823	0.000000	1.000000	2.000000	178.000000	0.000000
15408.404669	0.000218	0.481358	0.244593	80.694962	43.314404	66.550629	1.885914	0.000000	-4.630694	0.000000	0.000000	0.000000	0.130059	-0.090255	-0.442823	0.000000	1.000000	2.000000	178.000000	0.000000
15408.408002	0.000218	0.481358	0.244593	80.694962	43.314404	66.550629	1.885914	0.000000	-4.630694	0.000000	0.000000	0.000000	0.130059	-0.090255	-0.442823	0.000000	1.000000	2.000000	178.000000	0.000000
15408.411336	0.000982	0.480815	0.242735	80.880707	44.118366	67.275925	1.888635	0.000000	-4.629585	0.000000	0.000000	0.000000	0.229083	-0.162743	-0.557601	0.000000	1.000000	2.000000	178.000000	0.000000
15408.414669	0.000982	0.480815	0.242735	80.880707	44.118366	67.275925	1.888635	0.000000	-4.629585	0.000000	0.000000	0.000000	0.229083	-0.162743	-0.557601	0.000000	1.000000	2.000000	178.000000	0.000000
15408.418002	0.000982	0.480815	0.242735	80.880707	44.118366	67.275925	1.888635	0.000000	-4.629585	0.000000	0.000000	0.000000	0.229083	-0.162743	-0.557601	0.000000	1.000000	2.000000	178.000000	0.000000
15408.421336	0.001609	0.480155	0.240711	81.071022	44.443001	67.478523	1.888547	0.000000	-4.629621	0.000000	0.000000	0.000000	0.187987	-0.197978	-0.607234	0.000000	1.000000	2.000000	178.000000	0.000000
15408.424669	0.001609	0.480155	0.240711	81.071022	44.443001	67.478523	1.888547	0.000000	-4.629621	0.000000	0.000000	0.000000	0.187987	-0.197978	-0.607234	0.000000	1.000000	2.000000	178.000000	0.000000
15408.428002	0.001609	0.480155	0.240711	81.071022	44.443001	67.478523	1.888547	0.000000	-4.629621	0.000000	0.000000	0.000000	0.187987	-0.197978	-0.607234	0.000000	1.000000	2.000000	178.000000	0.000000
15408.431336	0.002231	0.479457	0.238549	81.053558	42.189594	65.037598	1.891829	0.000000	-4.628281	0.000000	0.000000	0.000000	0.186759	-0.209669	-0.648587	0.000000	1.000000	2.000000	178.000000	0.000000
15408.434669	0.002231	0.479457	0.238549	81.053558	42.189594	65.037598	1.891829	0.000000	-4.628281	0.000000	0.000000	0.000000	0.186759	-0.209669	-0.648587	0.000000	1.000000	2.000000	178.000000	0.000000
15408.438002	0.002231	0.479457	0.238549	81.053558	42.189594	65.037598	1.891829	0.000000	-4.628281	0.000000	0.000000	0.000000	0.186759	-0.209669	-0.648587	0.000000	1.000000	2.000000	178.000000	0.000000
15408.441336	0.002915	0.478777	0.236261	80.569809	36.876457	59.520279	1.896168	0.000000	-4.626505	0.000000	0.000000	0.000000	0.205187	-0.203953	-0.686208	0.000000	1.000000	2.000000	178.000000	0.000000
15408.444669	0.002915	0.478777	0.236261	80.569809	36.876457	59.520279	1.896168	0.000000	-4.626505	0.000000	0.000000	0.000000	0.205187	-0.203953	-0.686208	0.000000	1.000000	2.000000	178.000000	0.000000
15408.448002	0.002915	0.478777	0.236261	80.569809	36.876457	59.520279	1.896168	0.000000	-4.626505	0.000000	0.000000	0.000000	0.205187	-0.203953	-0.686208	0.000000	1.000000	2.000000	178.000000	0.000000
15408.451336	0.003594	0.478193	0.233910	79.608139	31.096087	53.643475	1.900416	0.000000	-4.624762	0.000000	0.000000	0.000000	0.203722	-0.174973	-0.705291	0.000000	1.000000	2.000000	178.000000	0.000000
15408.454669	0.003594	0.478193	0.233910	79.608139	31.096087	53.643475	1.900416	0.000000	-4.624762	0.000000	0.000000	0.000000	0.203722	-0.174973	-0.705291	0.000000	1.000000	2.000000	178.000000	0.000000
15408.458002	0.003594	0.478193	0.233910	79.608139	31.096087	53.643475	1.900416	0.000000	-4.624762	0.000000	0.000000	0.000000	0.203722	-0.174973	-0.705291	0.000000	1.000000	2.000000	178.000000	0.000000
15408.461336	0.004432	0.477651	0.231545	78.397903	26.648197	49.221497	1.905267	0.000000	-4.622765	0.000000	0.000000	0.000000	0.251335	-0.162748	-0.709533	0.000000	0.000000	2.000000	178.000000	0.000000
15408.464669	0.004432	0.477651	0.231545	78.397903	26.648197	49.221497	1.905267	0.000000	-4.622765	0.000000	0.000000	0.000000	0.251335	-0.162748	-0.709533	0.000000	0.000000	2.000000	178.000000	0.000000
15408.468002	0.004432	0.477651	0.231545	78.397903	26.648197	49.221497	1.905267	0.000000	-4.622765	0.000000	0.000000	0.000000	0.251335	-0.162748	-0.709533	0.000000	0.000000	2.000000	178.000000	0.000000
15408.471336	0.005589	0.477240	0.229079	77.149170	23.231575	45.826672	1.907604	0.000000	-4.621801	0.000000	0.000000	0.000000	0.347093	-0.123212	-0.739851	0.000000	0.000000	2.000000	178.000000	0.000000
15408.474669	0.005589	0.477240	0.229079	77.149170	23.231575	45.826672	1.907604	0.000000	-4.621801	0.000000	0.000000	0.000000	0.347093	-0.123212	-0.739851	0.000000	0.000000	2.000000	178.000000	0.000000
15408.478002	0.005589	0.477240	0.229079	77.149170	23.231575	45.826672	1.907604	0.000000	-4.621801	0.000000	0.000000	0.000000	0.347093	-0.123212	-0.739851	0.000000	0.000000	2.000000	178.000000	0.000000
15408.481336	0.006867	0.476870	0.226630	75.916519	20.396717	42.958817	1.905206	0.000000	-4.622790	0.000000	0.000000	0.000000	0.383581	-0.111090	-0.734733	0.000000	0.000000	2.000000	178.000000	0.000000
15408.484669	0.006867	0.476870	0.226630	75.916519	20.396717	42.958817	1.905206	0.000000	-4.622790	0.000000	0.000000	0.000000	0.383581	-0.111090	-0.734733	0.000000	0.000000	2.000000	178.000000	0.000000
15408.488002	0.006867	0.476870	0.226630	75.916519	20.396717	42.958817	1.905206	0.000000	-4.622790	0.000000	0.000000	0.000000	0.383581	-0.111090	-0.734733	0.000000	0.000000	2.000000	178.000000	0.000000
15408.491336	0.008267	0.476653	0.224261	74.735008	17.837986	40.239174	1.900508	0.000000	-4.624723	0.000000	0.000000	0.000000	0.419917	-0.065023	-0.710641	0.000000	0.000000	2.000000	178.000000	0.000000
15408.494669	0.008267	0.476653	0.224261	74.735008	17.837986	40.239174	1.900508	0.000000	-4.624723	0.000000	0.000000	0.000000	0.419917	-0.065023	-0.710641	0.000000	0.000000	2.000000	178.000000	0.000000
15408.498002	0.008267	0.476653	0.224261	74.735008	17.837986	40.239174	1.900508	0.000000	-4.624723	0.000000	0.000000	0.000000	0.419917	-0.065023	-0.710641	0.000000	0.000000	2.000000	178.000000	0.000000
15408.501336	0.009786	0.476549	0.221874	73.685204	15.437323	37.485191	1.892980	0.000000	-4.627810	0.000000	0.000000	0.000000	0.455583	-0.031400	-0.716097	0.000000	0.000000	2.000000	178.000000	0.000000
15408.504669	0.009786	0.476549	0.221874	73.685204	15.437323	37.485191	1.892980	0.000000	-4.627810	0.000000	0.000000	0.000000	0.455583	-0.031400	-0.716097	0.000000	0.000000	2.000000	178.000000	0.000000
15408.508002	0.009786	0.476549	0.221874	73.685204	15.437323	37.485191	1.892980	0.000000	-4.627810	0.000000	0.000000	0.000000	0.455583	-0.031400	-0.716097	0.000000	0.000000	2.000000	178.000000	0.000000
15408.511336	0.011261	0.476592	0.219470	73.061066	13.341370	34.795341	1.883279	0.000000	-4.631766	0.000000	0.000000	0.000000	0.442623	0.012946	-0.721281	0.000000	0.000000	2.000000	178.000000	0.000000
15408.514669	0.011261	0.476592	0.219470	73.061066	13.341370	34.795341	1.883279	0.000000	-4.631766	0.000000	0.000000	0.000000	0.442623	0.012946	-0.721281	0.000000	0.000000	2.000000	178.000000	0.000000
15408.518002	0.011261	0.476592	0.219470	73.061066	13.341370	34.795341	1.883279	0.000000	-4.631766	0.000000	0.000000	0.000000	0.442623	0.012946	-0.721281	0.000000	0.000000	2.000000	178.000000	0.000000
15408.521336	0.012661	0.476762	0.217033	73.053703	11.555699	32.186005	1.874253	0.000000	-4.635426	0.000000	0.000000	0.000000	0.420043	0.051168	-0.731102	0.000000	0.000000	2.000000	178.000000	0.000000
15408.524669	0.012661	0.476762	0.217033	73.053703	11.555699	32.186005	1.874253	0.000000	-4.635426	0.000000	0.000000	0.000000	0.420043	0.051168	-0.731102	0.000000	0.000000	2.000000	178.000000	0.000000
15408.528002	0.012661	0.476762	0.217033	73.053703	11.555699	32.186005	1.874253	0.000000	-4.635426	0.000000	0.000000	0.000000	0.420043	0.051168	-0.731102	0.000000	0.000000	2.000000	178.000000	0.000000
15408.531336	0.014050	0.477132	0.214560	73.360039	9.788814	29.521078	1.866631	0.000000	-4.638501	0.000000	0.000000	0.000000	0.416726	0.110981	-0.741924	0.000000	0.000000	2.000000	178.000000	0.000000
15408.534669	0.014050	0.477132	0.214560	73.360039	9.788814	29.521078	1.866631	0.000000	-4.638501	0.000000	0.000000	0.000000	0.416726	0.110981	-0.741924	0.000000	0.000000	2.000000	178.000000	0.000000
15408.538002	0.014050	0.477132	0.214560	73.360039	9.788814	29.521078	1.866631	0.000000	-4.638501	0.000000	0.000000	0.000000	0.416726	0.110981	-0.741924	0.000000	0.000000	2.000000	178.000000	0.000000
15408.541336	0.015460	0.477663	0.212051	73.640594	8.074928	26.930614	1.859296	0.000000	-4.641446	0.000000	0.000000	0.000000	0.422879	0.159146	-0.752777	0.000000	0.000000	2.000000	178.000000	0.000000
15408.544669	0.015460	0.477663	0.212051	73.640594	8.074928	26.930614	1.859296	0.000000	-4.641446	0.000000	0.000000	0.000000	0.422879	0.159146	-0.752777	0.000000	0.000000	2.000000	178.000000	0.000000
15408.548002	0.015460	0.477663	0.212051	73.640594	8.074928	26.930614	1.859296	0.000000	-4.641446	0.000000	0.000000	0.000000	0.422879	0.159146	-0.752777	0.000000	0.000000	2.000000	178.000000	0.000000
15408.551336	0.016856	0.478294	0.209422	73.881264	6.646097	24.734575	1.851660	0.000000	-4.644498	0.000000	0.000000	0.000000	0.418726	0.189534	-0.788687	0.000000	0.000000	2.000000	178.000000	0.000000
15408.554669	0.016856	0.478294	0.209422	73.881264	6.646097	24.734575	1.851660	0.000000	-4.644498	0.000000	0.000000	0.000000	0.418726	0.189534	-0.788687	0.000000	0.000000	2.000000	178.000000	0.000000
15408.558002	0.016856	0.478294	0.209422	73.881264	6.646097	24.734575	1.851660	0.000000	-4.644498	0.000000	0.000000	0.000000	0.418726	0.189534	-0.788687	0.000000	0.000000	2.000000	178.000000	0.000000
15408.561336	0.018078	0.478988	0.206643	74.095367	5.653767	23.173752	1.845002	0.000000	-4.647146	0.000000	0.000000	0.000000	0.366788	0.208191	-0.833695	0.000000	0.000000	2.000000	178.000000	0.000000
15408.564669	0.018078	0.478988	0.206643	74.095367	5.653767	23.173752	1.845002	0.000000	-4.647146	0.000000	0.000000	0.000000	0.366788	0.208191	-0.833695	0.000000	0.000000	2.000000	178.000000	0.000000
15408.568002	0.018078	0.478988	0.206643	74.095367	5.653767	23.173752	1.845002	0.000000	-4.647146	0.000000	0.000000	0.000000	0.366788	0.208191	-0.833695	0.000000	0.000000	2.000000	178.000000	0.000000
15408.571336	0.019283	0.479794	0.203620	74.302429	5.151820	22.306097	1.842683	0.000000	-4.648066	0.000000	0.000000	0.000000	0.361448	0.241780	-0.906795	0.000000	0.000000	2.000000	178.000000	0.000000
15408.574669	0.019283	0.479794	0.203620	74.302429	5.151820	22.306097	1.842683	0.000000	-4.648066	0.000000	0.000000	0.000000	0.361448	0.241780	-0.906795	0.000000	0.000000	2.000000	178.000000	0.000000
15408.578002	0.019283	0.479794	0.203620	74.302429	5.151820	22.306097	1.842683	0.000000	-4.648066	0.000000	0.000000	0.000000	0.361448	0.241780	-0.906795	0.000000	0.000000	2.000000	178.000000	0.000000
15408.581336	0.020375	0.480655	0.200338	74.512077	5.146638	22.140539	1.842554	0.000000	-4.648117	0.000000	0.000000	0.000000	0.327415	0.258157	-0.984716	0.000000	0.000000	2.000000	178.000000	0.000000
15408.584669	0.020375	0.480655	0.200338	74.512077	5.146638	22.140539	1.842554	0.000000	-4.648117	0.000000	0.000000	0.000000	0.327415	0.258157	-0.984716	0.000000	0.000000	2.000000	178.000000	0.000000
15408.588002	0.020375	0.480655	0.200338	74.512077	5.146638	22.140539	1.842554	0.000000	-4.648117	0.000000	0.000000	0.000000	0.327415	0.258157	-0.984716	0.000000	0.000000	2.000000	178.000000	0.000000
15408.591336	0.021321	0.481621	0.196774	74.723763	5.463390	22.429808	1.846758	0.000000	-4.646449	0.000000	0.000000	0.000000	0.283836	0.289740	-1.069195	0.000000	0.000000	2.000000	178.000000	0.000000
15408.594669	0.021321	0.481621	0.196774	74.723763	5.463390	22.429808	1.846758	0.000000	-4.646449	0.000000	0.000000	0.000000	0.283836	0.289740	-1.069195	0.000000	0.000000	2.000000	178.000000	0.000000
15408.598002	0.021321	0.481621	0.196774	74.723763	5.463390	22.429808	1.846758	0.000000	-4.646449	0.000000	0.000000	0.000000	0.283836	0.289740	-1.069195	0.000000	0.000000	2.000000	178.000000	0.000000
15408.601336	0.022217	0.482672	0.192974	74.939316	6.119159	23.188820	1.856339	0.000000	-4.642629	0.000000	0.000000	0.000000	0.268725	0.315526	-1.139895	0.000000	0.000000	2.000000	178.000000	0.000000
15408.604669	0.022217	0.482672	0.192974	74.939316	6.119159	23.188820	1.856339	0.000000	-4.642629	0.000000	0.000000	0.000000	0.268725	0.315526	-1.139895	0.000000	0.000000	2.000000	178.000000	0.000000
15408.608002	0.022217	0.482672	0.192974	74.939316	6.119159	23.188820	1.856339	0.000000	-4.642629	0.000000	0.000000	0.000000	0.268725	0.315526	-1.139895	0.000000	0.000000	2.000000	178.000000	0.000000
15408.611336	0.023091	0.483788	0.188917	75.147087	7.287751	24.643726	1.869251	0.000000	-4.637446	0.000000	0.000000	0.000000	0.262422	0.334809	-1.217154	0.000000	0.000000	2.000000	178.000000	0.000000
15408.614669	0.023091	0.483788	0.188917	75.147087	7.287751	24.643726	1.869251	0.000000	-4.637446	0.000000	0.000000	0.000000	0.262422	0.334809	-1.217154	0.000000	0.000000	2.000000	178.000000	0.000000
15408.618002	0.023091	0.483788	0.188917	75.147087	7.287751	24.643726	1.869251	0.000000	-4.637446	0.000000	0.000000	0.000000	0.262422	0.334809	-1.217154	0.000000	0.000000	2.000000	178.000000	0.000000
15408.621336	0.024005	0.484879	0.184617	75.347923	8.962205	26.770643	1.885278	0.000000	-4.630953	0.000000	0.000000	0.000000	0.274227	0.327015	-1.289954	0.000000	0.000000	2.000000	178.000000	0.000000
15408.624669	0.024005	0.484879	0.184617	75.347923	8.962205	26.770643	1.885278	0.000000	-4.630953	0.000000	0.000000	0.000000	0.274227	0.327015	-1.289954	0.000000	0.000000	2.000000	178.000000	0.000000
15408.628002	0.024005	0.484879	0.184617	75.347923	8.962205	26.770643	1.885278	0.000000	-4.630953	0.000000	0.000000	0.000000	0.274227	0.327015	-1.289954	0.000000	0.000000	2.000000	178.000000	0.000000
15408.631336	0.024986	0.485976	0.180068	75.531105	11.057335	29.449638	1.903233	0.000000	-4.623602	0.000000	0.000000	0.000000	0.294319	0.329214	-1.364775	0.000000	0.000000	2.000000	178.000000	0.000000
15408.634669	0.024986	0.485976	0.180068	75.531105	11.057335	29.449638	1.903233	0.000000	-4.623602	0.000000	0.000000	0.000000	0.294319	0.329214	-1.364775	0.000000	0.000000	2.000000	178.000000	0.000000
15408.638002	0.024986	0.485976	0.180068	75.531105	11.057335	29.449638	1.903233	0.000000	-4.623602	0.000000	0.000000	0.000000	0.294319	0.329214	-1.364775	0.000000	0.000000	2.000000	178.000000	0.000000
15408.641336	0.025969	0.487024	0.175215	75.706490	13.345272	32.365700	1.922758	0.000000	-4.615518	0.000000	0.000000	0.000000	0.294731	0.314355	-1.455652	0.000000	0.000000	2.000000	178.000000	0.000000
15408.644669	0.025969	0.487024	0.175215	75.706490	13.345272	32.365700	1.922758	0.000000	-4.615518	0.000000	0.000000	0.000000	0.294731	0.314355	-1.455652	0.000000	0.000000	2.000000	178.000000	0.000000
15408.648002	0.025969	0.487024	0.175215	75.706490	13.345272	32.365700	1.922758	0.000000	-4.615518	0.000000	0.000000	0.000000	0.294731	0.314355	-1.455652	0.000000	0.000000	2.000000	178.000000	0.000000
15408.651336	0.027010	0.488020	0.170053	75.882011	15.666685	35.296215	1.946004	0.000000	-4.605765	0.000000	0.000000	0.000000	0.312233	0.298993	-1.548847	0.000000	0.000000	2.000000	178.000000	0.000000
15408.654669	0.027010	0.488020	0.170053	75.882011	15.666685	35.296215	1.946004	0.000000	-4.605765	0.000000	0.000000	0.000000	0.312233	0.298993	-1.548847	0.000000	0.000000	2.000000	178.000000	0.000000
15408.658002	0.027010	0.488020	0.170053	75.882011	15.666685	35.296215	1.946004	0.000000	-4.605765	0.000000	0.000000	0.000000	0.312233	0.298993	-1.548847	0.000000	0.000000	2.000000	178.000000	0.000000
15408.661336	0.028136	0.488966	0.164609	76.069946	17.829857	37.979256	1.972122	0.000000	-4.594642	0.000000	0.000000	0.000000	0.337801	0.283693	-1.633215	0.000000	0.000000	2.000000	178.000000	0.000000
15408.664669	0.028136	0.488966	0.164609	76.069946	17.829857	37.979256	1.972122	0.000000	-4.594642	0.000000	0.000000	0.000000	0.337801	0.283693	-1.633215	0.000000	0.000000	2.000000	178.000000	0.000000
15408.668002	0.028136	0.488966	0.164609	76.069946	17.829857	37.979256	1.972122	0.000000	-4.594642	0.000000	0.000000	0.000000	0.337801	0.283693	-1.633215	0.000000	0.000000	2.000000	178.000000	0.000000
15408.671336	0.029284	0.489911	0.158897	76.252045	19.580276	40.093090	2.000544	0.000000	-4.582338	0.000000	0.000000	0.000000	0.344509	0.283425	-1.713616	0.000000	0.000000	2.000000	178.000000	0.000000
15408.674669	0.029284	0.489911	0.158897	76.252045	19.580276	40.093090	2.000544	0.000000	-4.582338	0.000000	0.000000	0.000000	0.344509	0.283425	-1.713616	0.000000	0.000000	2.000000	178.000000	0.000000
15408.678002	0.029284	0.489911	0.158897	76.252045	19.580276	40.093090	2.000544	0.000000	-4.582338	0.000000	0.000000	0.000000	0.344509	0.283425	-1.713616	0.000000	0.000000	2.000000	178.000000	0.000000
15408.681336	0.030516	0.490860	0.153057	76.359024	20.652288	41.342358	2.032980	0.000000	-4.568040	0.000000	0.000000	0.000000	0.369713	0.284789	-1.751909	0.000000	0.000000	2.000000	178.000000	0.000000
15408.684669	0.030516	0.490860	0.153057	76.359024	20.652288	41.342358	2.032980	0.000000	-4.568040	0.000000	0.000000	0.000000	0.369713	0.284789	-1.751909	0.000000	0.000000	2.000000	178.000000	0.000000
15408.688002	0.030516	0.490860	0.153057	76.359024	20.652288	41.342358	2.032980	0.000000	-4.568040	0.000000	0.000000	0.000000	0.369713	0.284789	-1.751909	0.000000	0.000000	2.000000	178.000000	0.000000
15408.691336	0.031830	0.491847	0.147123	76.263000	20.968212	41.711716	2.066853	0.000000	-4.552814	0.000000	0.000000	0.000000	0.394193	0.296183	-1.780149	0.000000	0.000000	2.000000	178.000000	0.000000
15408.694669	0.031830	0.491847	0.147123	76.263000	20.968212	41.711716	2.066853	0.000000	-4.552814	0.000000	0.000000	0.000000	0.394193	0.296183	-1.780149	0.000000	0.000000	2.000000	178.000000	0.000000
15408.698002	0.031830	0.491847	0.147123	76.263000	20.968212	41.711716	2.066853	0.000000	-4.552814	0.000000	0.000000	0.000000	0.394193	0.296183	-1.780149	0.000000	0.000000	2.000000	178.000000	0.000000
15408.701336	0.033284	0.492892	0.141184	75.952461	20.816252	41.590786	2.102068	0.000000	-4.536663	0.000000	0.000000	0.000000	0.436031	0.313426	-1.781834	0.000000	0.000000	2.000000	178.000000	0.000000
15408.704669	0.033284	0.492892	0.141184	75.952461	20.816252	41.590786	2.102068	0.000000	-4.536663	0.000000	0.000000	0.000000	0.436031	0.313426	-1.781834	0.000000	0.000000	2.000000	178.000000	0.000000
15408.708002	0.033284	0.492892	0.141184	75.952461	20.816252	41.590786	2.102068	0.000000	-4.536663	0.000000	0.000000	0.000000	0.436031	0.313426	-1.781834	0.000000	0.000000	2.000000	178.000000	0.000000
15408.711336	0.034927	0.493975	0.135218	75.484268	20.425140	41.221512	2.136240	0.000000	-4.520672	0.000000	0.000000	0.000000	0.492940	0.324803	-1.789812	0.000000	0.000000	2.000000	178.000000	0.000000
15408.714669	0.034927	0.493975	0.135218	75.484268	20.425140	41.221512	2.136240	0.000000	-4.520672	0.000000	0.000000	0.000000	0.492940	0.324803	-1.789812	0.000000	0.000000	2.000000	178.000000	0.000000
15408.718002	0.034927	0.493975	0.135218	75.484268	20.425140	41.221512	2.136240	0.000000	-4.520672	0.000000	0.000000	0.000000	0.492940	0.324803	-1.789812	0.000000	0.000000	2.000000	178.000000	0.000000
15408.721336	0.036640	0.495108	0.129211	74.950600	19.943018	40.765453	2.168221	0.000000	-4.505421	0.000000	0.000000	0.000000	0.514016	0.340042	-1.801932	0.000000	0.000000	2.000000	178.000000	0.000000
15408.724669	0.036640	0.495108	0.129211	74.950600	19.943018	40.765453	2.168221	0.000000	-4.505421	0.000000	0.000000	0.000000	0.514016	0.340042	-1.801932	0.000000	0.000000	2.000000	178.000000	0.000000
15408.728002	0.036640	0.495108	0.129211	74.950600	19.943018	40.765453	2.168221	0.000000	-4.505421	0.000000	0.000000	0.000000	0.514016	0.340042	-1.801932	0.000000	0.000000	2.000000	178.000000	0.000000
15408.731336	0.038504	0.496244	0.123181	74.416512	19.402287	40.280807	2.201371	0.000000	-4.489316	0.000000	0.000000	0.000000	0.559218	0.340622	-1.809070	0.000000	0.000000	2.000000	178.000000	0.000000
15408.734669	0.038504	0.496244	0.123181	74.416512	19.402287	40.280807	2.201371	0.000000	-4.489316	0.000000	0.000000	0.000000	0.559218	0.340622	-1.809070	0.000000	0.000000	2.000000	178.000000	0.000000
15408.738002	0.038504	0.496244	0.123181	74.416512	19.402287	40.280807	2.201371	0.000000	-4.489316	0.000000	0.000000	0.000000	0.559218	0.340622	-1.809070	0.000000	0.000000	2.000000	178.000000	0.000000
15408.741336	0.040456	0.497409	0.117089	73.916763	18.758177	39.753181	2.233313	0.000000	-4.473513	0.000000	0.000000	0.000000	0.585392	0.349557	-1.827426	0.000000	0.000000	2.000000	178.000000	0.000000
15408.744669	0.040456	0.497409	0.117089	73.916763	18.758177	39.753181	2.233313	0.000000	-4.473513	0.000000	0.000000	0.000000	0.585392	0.349557	-1.827426	0.000000	0.000000	2.000000	178.000000	0.000000
15408.748002	0.040456	0.497409	0.117089	73.916763	18.758177	39.753181	2.233313	0.000000	-4.473513	0.000000	0.000000	0.000000	0.585392	0.349557	-1.827426	0.000000	0.000000	2.000000	178.000000	0.000000
15408.751336	0.042469	0.498545	0.111020	73.464958	18.081150	38.856274	2.266454	0.000000	-4.456814	0.000000	0.000000	0.000000	0.603847	0.340835	-1.820808	0.000000	0.000000	2.000000	178.000000	0.000000
15408.754669	0.042469	0.498545	0.111020	73.464958	18.081150	38.856274	2.266454	0.000000	-4.456814	0.000000	0.000000	0.000000	0.603847	0.340835	-1.820808	0.000000	0.000000	2.000000	178.000000	0.000000
15408.758002	0.042469	0.498545	0.111020	73.464958	18.081150	38.856274	2.266454	0.000000	-4.456814	0.000000	0.000000	0.000000	0.603847	0.340835	-1.820808	0.000000	0.000000	2.000000	178.000000	0.000000
15408.761336	0.044514	0.499731	0.104990	73.045708	17.341331	37.785919	2.300499	0.000000	-4.439336	0.000000	0.000000	0.000000	0.613764	0.355790	-1.809089	0.000000	0.000000	2.000000	178.000000	0.000000
15408.764669	0.044514	0.499731	0.104990	73.045708	17.341331	37.785919	2.300499	0.000000	-4.439336	0.000000	0.000000	0.000000	0.613764	0.355790	-1.809089	0.000000	0.000000	2.000000	178.000000	0.000000
15408.768002	0.044514	0.499731	0.104990	73.045708	17.341331	37.785919	2.300499	0.000000	-4.439336	0.000000	0.000000	0.000000	0.613764	0.355790	-1.809089	0.000000	0.000000	2.000000	178.000000	0.000000
15408.771336	0.046463	0.500938	0.099053	72.661804	16.584354	36.644016	2.336240	0.000000	-4.420631	0.000000	0.000000	0.000000	0.584594	0.362031	-1.781190	0.000000	0.000000	2.000000	178.000000	0.000000
15408.774669	0.046463	0.500938	0.099053	72.661804	16.584354	36.644016	2.336240	0.000000	-4.420631	0.000000	0.000000	0.000000	0.584594	0.362031	-1.781190	0.000000	0.000000	2.000000	178.000000	0.000000
15408.778002	0.046463	0.500938	0.099053	72.661804	16.584354	36.644016	2.336240	0.000000	-4.420631	0.000000	0.000000	0.000000	0.584594	0.362031	-1.781190	0.000000	0.000000	2.000000	178.000000	0.000000
15408.781336	0.048352	0.502218	0.093304	72.293327	15.912350	35.683296	2.377416	0.000000	-4.398624	0.000000	0.000000	0.000000	0.566706	0.384160	-1.724478	0.000000	0.000000	2.000000	178.000000	0.000000
15408.784669	0.048352	0.502218	0.093304	72.293327	15.912350	35.683296	2.377416	0.000000	-4.398624	0.000000	0.000000	0.000000	0.566706	0.384160	-1.724478	0.000000	0.000000	2.000000	178.000000	0.000000
15408.788002	0.048352	0.502218	0.093304	72.293327	15.912350	35.683296	2.377416	0.000000	-4.398624	0.000000	0.000000	0.000000	0.566706	0.384160	-1.724478	0.000000	0.000000	2.000000	178.000000	0.000000
15408.791336	0.050232	0.503522	0.087689	71.942802	15.392274	35.854469	2.421485	0.000000	-4.374518	0.000000	0.000000	0.000000	0.563884	0.391173	-1.684655	0.000000	0.000000	2.000000	178.000000	0.000000
15408.794669	0.050232	0.503522	0.087689	71.942802	15.392274	35.854469	2.421485	0.000000	-4.374518	0.000000	0.000000	0.000000	0.563884	0.391173	-1.684655	0.000000	0.000000	2.000000	178.000000	0.000000
15408.798002	0.050232	0.503522	0.087689	71.942802	15.392274	35.854469	2.421485	0.000000	-4.374518	0.000000	0.000000	0.000000	0.563884	0.391173	-1.684655	0.000000	0.000000	2.000000	178.000000	0.000000
15408.801336	0.052081	0.504853	0.082251	71.625626	14.921073	37.754734	2.467992	0.000000	-4.348450	0.000000	0.000000	0.000000	0.554926	0.399371	-1.631300	0.000000	0.000000	2.000000	178.000000	0.000000
15408.804669	0.052081	0.504853	0.082251	71.625626	14.921073	37.754734	2.467992	0.000000	-4.348450	0.000000	0.000000	0.000000	0.554926	0.399371	-1.631300	0.000000	0.000000	2.000000	178.000000	0.000000
15408.808002	0.052081	0.504853	0.082251	71.625626	14.921073	37.754734	2.467992	0.000000	-4.348450	0.000000	0.000000	0.000000	0.554926	0.399371	-1.631300	0.000000	0.000000	2.000000	178.000000	0.000000
15408.811336	0.054079	0.506255	0.076953	71.380508	14.316736	39.507767	2.395929	0.000000	-4.112554	0.000000	0.000000	0.000000	0.599297	0.420482	-1.589510	0.000000	0.000000	2.000000	178.000000	0.000000
15408.814669	0.054079	0.506255	0.076953	71.380508	14.316736	39.507767	2.395929	0.000000	-4.112554	0.000000	0.000000	0.000000	0.599297	0.420482	-1.589510	0.000000	0.000000	2.000000	178.000000	0.000000
15408.818002	0.054079	0.506255	0.076953	71.380508	14.316736	39.507767	2.395929	0.000000	-4.112554	0.000000	0.000000	0.000000	0.599297	0.420482	-1.589510	0.000000	0.000000	2.000000	178.000000	0.000000
15408.821336	0.056272	0.507756	0.071786	71.255112	13.594732	40.418961	2.296046	0.000000	-3.847636	0.000000	0.000000	0.000000	0.657819	0.450175	-1.549960	0.000000	0.000000	2.000000	178.000000	0.000000
15408.824669	0.056272	0.507756	0.071786	71.255112	13.594732	40.418961	2.296046	0.000000	-3.847636	0.000000	0.000000	0.000000	0.657819	0.450175	-1.549960	0.000000	0.000000	2.000000	178.000000	0.000000
15408.828002	0.056272	0.507756	0.071786	71.255112	13.594732	40.418961	2.296046	0.000000	-3.847636	0.000000	0.000000	0.000000	0.657819	0.450175	-1.549960	0.000000	0.000000	2.000000	178.000000	0.000000
15408.831336	0.058574	0.509334	0.066700	71.279968	12.737076	40.018745	2.186410	0.000000	-3.589309	0.000000	0.000000	0.000000	0.690792	0.473449	-1.525805	0.000000	0.000000	2.000000	178.000000	0.000000
15408.834669	0.058574	0.509334	0.066700	71.279968	12.737076	40.018745	2.186410	0.000000	-3.589309	0.000000	0.000000	0.000000	0.690792	0.473449	-1.525805	0.000000	0.000000	2.000000	178.000000	0.000000
15408.838002	0.058574	0.509334	0.066700	71.279968	12.737076	40.018745	2.186410	0.000000	-3.589309	0.000000	0.000000	0.000000	0.690792	0.473449	-1.525805	0.000000	0.000000	2.000000	178.000000	0.000000
15408.841336	0.060976	0.511017	0.061837	71.454056	11.634635	37.756977	2.071278	0.000000	-3.335008	0.000000	0.000000	0.000000	0.720547	0.505063	-1.458952	0.000000	0.000000	2.000000	178.000000	0.000000
15408.844669	0.060976	0.511017	0.061837	71.454056	11.634635	37.756977	2.071278	0.000000	-3.335008	0.000000	0.000000	0.000000	0.720547	0.505063	-1.458952	0.000000	0.000000	2.000000	178.000000	0.000000
15408.848002	0.060976	0.511017	0.061837	71.454056	11.634635	37.756977	2.071278	0.000000	-3.335008	0.000000	0.000000	0.000000	0.720547	0.505063	-1.458952	0.000000	0.000000	2.000000	178.000000	0.000000
15408.851336	0.063331	0.512835	0.057212	71.632736	10.254425	34.854248	1.951186	0.000000	-3.091850	0.000000	0.000000	0.000000	0.706520	0.545346	-1.387379	0.000000	0.000000	2.000000	178.000000	0.000000
15408.854669	0.063331	0.512835	0.057212	71.632736	10.254425	34.854248	1.951186	0.000000	-3.091850	0.000000	0.000000	0.000000	0.706520	0.545346	-1.387379	0.000000	0.000000	2.000000	178.000000	0.000000
15408.858002	0.063331	0.512835	0.057212	71.632736	10.254425	34.854248	1.951186	0.000000	-3.091850	0.000000	0.000000	0.000000	0.706520	0.545346	-1.387379	0.000000	0.000000	2.000000	178.000000	0.000000
15408.861336	0.065693	0.514787	0.052822	71.778389	8.702624	32.284195	1.833433	0.000000	-2.860620	0.000000	0.000000	0.000000	0.708500	0.585699	-1.317077	0.000000	0.000000	2.000000	178.000000	0.000000
15408.864669	0.065693	0.514787	0.052822	71.778389	8.702624	32.284195	1.833433	0.000000	-2.860620	0.000000	0.000000	0.000000	0.708500	0.585699	-1.317077	0.000000	0.000000	2.000000	178.000000	0.000000
15408.868002	0.065693	0.514787	0.052822	71.778389	8.702624	32.284195	1.833433	0.000000	-2.860620	0.000000	0.000000	0.000000	0.708500	0.585699	-1.317077	0.000000	0.000000	2.000000	178.000000	0.000000
15408.871336	0.068014	0.516859	0.048655	71.920792	7.169579	30.961544	1.715350	0.000000	-2.641107	0.000000	0.000000	0.000000	0.696420	0.621399	-1.250199	0.000000	0.000000	2.000000	178.000000	0.000000
15408.874669	0.068014	0.516859	0.048655	71.920792	7.169579	30.961544	1.715350	0.000000	-2.641107	0.000000	0.000000	0.000000	0.696420	0.621399	-1.250199	0.000000	0.000000	2.000000	178.000000	0.000000
15408.878002	0.068014	0.516859	0.048655	71.920792	7.169579	30.961544	1.715350	0.000000	-2.641107	0.000000	0.000000	0.000000	0.696420	0.621399	-1.250199	0.000000	0.000000	2.000000	178.000000	0.000000
15408.881336	0.070331	0.519008	0.044586	72.123016	5.679908	29.809521	1.599280	0.000000	-2.432740	0.000000	0.000000	0.000000	0.694988	0.644607	-1.220644	0.000000	0.000000	2.000000	178.000000	0.000000
15408.884669	0.070331	0.519008	0.044586	72.123016	5.679908	29.809521	1.599280	0.000000	-2.432740	0.000000	0.000000	0.000000	0.694988	0.644607	-1.220644	0.000000	0.000000	2.000000	178.000000	0.000000
15408.888002	0.070331	0.519008	0.044586	72.123016	5.679908	29.809521	1.599280	0.000000	-2.432740	0.000000	0.000000	0.000000	0.694988	0.644607	-1.220644	0.000000	0.000000	2.000000	178.000000	0.000000
15408.891336	0.072609	0.521223	0.040537	72.438828	4.220835	28.756060	1.483449	0.000000	-2.229300	0.000000	0.000000	0.000000	0.683286	0.664674	-1.214550	0.000000	0.000000	2.000000	178.000000	0.000000
15408.894669	0.072609	0.521223	0.040537	72.438828	4.220835	28.756060	1.483449	0.000000	-2.229300	0.000000	0.000000	0.000000	0.683286	0.664674	-1.214550	0.000000	0.000000	2.000000	178.000000	0.000000
15408.898002	0.072609	0.521223	0.040537	72.438828	4.220835	28.756060	1.483449	0.000000	-2.229300	0.000000	0.000000	0.000000	0.683286	0.664674	-1.214550	0.000000	0.000000	2.000000	178.000000	0.000000
15408.901336	0.074713	0.523510	0.036571	72.843834	2.741704	28.277418	1.369568	0.000000	-2.026875	0.000000	0.000000	0.000000	0.631368	0.686009	-1.189864	0.000000	0.000000	2.000000	178.000000	0.000000
15408.904669	0.074713	0.523510	0.036571	72.843834	2.741704	28.277418	1.369568	0.000000	-2.026875	0.000000	0.000000	0.000000	0.631368	0.686009	-1.189864	0.000000	0.000000	2.000000	178.000000	0.000000
15408.908002	0.074713	0.523510	0.036571	72.843834	2.741704	28.277418	1.369568	0.000000	-2.026875	0.000000	0.000000	0.000000	0.631368	0.686009	-1.189864	0.000000	0.000000	2.000000	178.000000	0.000000
15408.911336	0.076819	0.525866	0.032556	73.264069	1.272766	28.027536	1.264340	0.000000	-1.828564	0.000000	0.000000	0.000000	0.631699	0.706959	-1.204654	0.000000	0.000000	2.000000	178.000000	0.000000
15408.914669	0.076819	0.525866	0.032556	73.264069	1.272766	28.027536	1.264340	0.000000	-1.828564	0.000000	0.000000	0.000000	0.631699	0.706959	-1.204654	0.000000	0.000000	2.000000	178.000000	0.000000
15408.918002	0.076819	0.525866	0.032556	73.264069	1.272766	28.027536	1.264340	0.000000	-1.828564	0.000000	0.000000	0.000000	0.631699	0.706959	-1.204654	0.000000	0.000000	2.000000	178.000000	0.000000
15408.921336	0.078927	0.528307	0.028508	73.646736	-0.127918	27.712324	1.159057	0.000000	-1.627789	0.000000	0.000000	0.000000	0.632360	0.732075	-1.214269	0.000000	0.000000	2.000000	178.000000	0.000000
15408.924669	0.078927	0.528307	0.028508	73.646736	-0.127918	27.712324	1.159057	0.000000	-1.627789	0.000000	0.000000	0.000000	0.632360	0.732075	-1.214269	0.000000	0.000000	2.000000	178.000000	0.000000
15408.928002	0.078927	0.528307	0.028508	73.646736	-0.127918	27.712324	1.159057	0.000000	-1.627789	0.000000	0.000000	0.000000	0.632360	0.732075	-1.214269	0.000000	0.000000	2.000000	178.000000	0.000000
15408.931336	0.081005	0.530787	0.024525	73.983330	-1.370605	27.145903	1.053663	0.000000	-1.425410	0.000000	0.000000	0.000000	0.623341	0.744151	-1.195033	0.000000	0.000000	2.000000	178.000000	0.000000
15408.934669	0.081005	0.530787	0.024525	73.983330	-1.370605	27.145903	1.053663	0.000000	-1.425410	0.000000	0.000000	0.000000	0.623341	0.744151	-1.195033	0.000000	0.000000	2.000000	178.000000	0.000000
15408.938002	0.081005	0.530787	0.024525	73.983330	-1.370605	27.145903	1.053663	0.000000	-1.425410	0.000000	0.000000	0.000000	0.623341	0.744151	-1.195033	0.000000	0.000000	2.000000	178.000000	0.000000
15408.941336	0.083030	0.533335	0.020605	74.269043	-2.447768	26.087423	0.949773	0.000000	-1.226238	0.000000	0.000000	0.000000	0.607654	0.764318	-1.175810	0.000000	0.000000	2.000000	178.000000	0.000000
15408.944669	0.083030	0.533335	0.020605	74.269043	-2.447768	26.087423	0.949773	0.000000	-1.226238	0.000000	0.000000	0.000000	0.607654	0.764318	-1.175810	0.000000	0.000000	2.000000	178.000000	0.000000
15408.948002	0.083030	0.533335	0.020605	74.269043	-2.447768	26.087423	0.949773	0.000000	-1.226238	0.000000	0.000000	0.000000	0.607654	0.764318	-1.175810	0.000000	0.000000	2.000000	178.000000	0.000000
15408.951336	0.085018	0.535894	0.016822	74.524574	-3.307964	25.092981	0.848497	0.000000	-1.030270	0.000000	0.000000	0.000000	0.596319	0.767757	-1.134970	0.000000	0.000000	2.000000	178.000000	0.000000
15408.954669	0.085018	0.535894	0.016822	74.524574	-3.307964	25.092981	0.848497	0.000000	-1.030270	0.000000	0.000000	0.000000	0.596319	0.767757	-1.134970	0.000000	0.000000	2.000000	178.000000	0.000000
15408.958002	0.085018	0.535894	0.016822	74.524574	-3.307964	25.092981	0.848497	0.000000	-1.030270	0.000000	0.000000	0.000000	0.596319	0.767757	-1.134970	0.000000	0.000000	2.000000	178.000000	0.000000
15408.961336	0.086879	0.538546	0.013179	74.751282	-3.876142	24.403406	0.749111	0.000000	-0.841108	0.000000	0.000000	0.000000	0.558334	0.795467	-1.092845	0.000000	0.000000	2.000000	178.000000	0.000000
15408.964669	0.086879	0.538546	0.013179	74.751282	-3.876142	24.403406	0.749111	0.000000	-0.841108	0.000000	0.000000	0.000000	0.558334	0.795467	-1.092845	0.000000	0.000000	2.000000	178.000000	0.000000
15408.968002	0.086879	0.538546	0.013179	74.751282	-3.876142	24.403406	0.749111	0.000000	-0.841108	0.000000	0.000000	0.000000	0.558334	0.795467	-1.092845	0.000000	0.000000	2.000000	178.000000	0.000000
15408.971336	0.088564	0.541263	0.009758	74.974831	-4.216722	24.113340	0.656055	0.000000	-0.658967	0.000000	0.000000	0.000000	0.505619	0.815181	-1.026278	0.000000	0.000000	2.000000	178.000000	0.000000
15408.974669	0.088564	0.541263	0.009758	74.974831	-4.216722	24.113340	0.656055	0.000000	-0.658967	0.000000	0.000000	0.000000	0.505619	0.815181	-1.026278	0.000000	0.000000	2.000000	178.000000	0.000000
15408.978002	0.088564	0.541263	0.009758	74.974831	-4.216722	24.113340	0.656055	0.000000	-0.658967	0.000000	0.000000	0.000000	0.505619	0.815181	-1.026278	0.000000	0.000000	2.000000	178.000000	0.000000
15408.981336	0.090063	0.544040	0.006588	75.222015	-4.474236	24.360949	0.571785	0.000000	-0.487921	0.000000	0.000000	0.000000	0.449627	0.833188	-0.951119	0.000000	0.000000	2.000000	178.000000	0.000000
15408.984669	0.090063	0.544040	0.006588	75.222015	-4.474236	24.360949	0.571785	0.000000	-0.487921	0.000000	0.000000	0.000000	0.449627	0.833188	-0.951119	0.000000	0.000000	2.000000	178.000000	0.000000
15408.988002	0.090063	0.544040	0.006588	75.222015	-4.474236	24.360949	0.571785	0.000000	-0.487921	0.000000	0.000000	0.000000	0.449627	0.833188	-0.951119	0.000000	0.000000	2.000000	178.000000	0.000000
15408.991336	0.091320	0.546898	0.003701	75.506790	-4.844326	24.690943	0.496847	0.000000	-0.329401	0.000000	0.000000	0.000000	0.377089	0.857488	-0.866186	0.000000	0.000000	2.000000	178.000000	0.000000
15408.994669	0.091320	0.546898	0.003701	75.506790	-4.844326	24.690943	0.496847	0.000000	-0.329401	0.000000	0.000000	0.000000	0.377089	0.857488	-0.866186	0.000000	0.000000	2.000000	178.000000	0.000000
15408.998002	0.091320	0.546898	0.003701	75.506790	-4.844326	24.690943	0.496847	0.000000	-0.329401	0.000000	0.000000	0.000000	0.377089	0.857488	-0.866186	0.000000	0.000000	2.000000	178.000000	0.000000
15409.001336	0.092453	0.549791	0.001086	75.834663	-5.340446	24.603018	0.433999	0.000000	-0.185037	0.000000	0.000000	0.000000	0.340034	0.867850	-0.784504	0.000000	0.000000	2.000000	178.000000	0.000000
15409.004669	0.092453	0.549791	0.001086	75.834663	-5.340446	24.603018	0.433999	0.000000	-0.185037	0.000000	0.000000	0.000000	0.340034	0.867850	-0.784504	0.000000	0.000000	2.000000	178.000000	0.000000
15409.008002	0.092453	0.549791	0.001086	75.834663	-5.340446	24.603018	0.433999	0.000000	-0.185037	0.000000	0.000000	0.000000	0.340034	0.867850	-0.784504	0.000000	0.000000	2.000000	178.000000	0.000000
15409.011336	0.093511	0.552749	-0.001270	76.222031	-5.840837	24.225645	0.377327	0.000000	-0.054286	0.000000	0.000000	0.000000	0.317199	0.887470	-0.706783	0.000000	0.000000	2.000000	178.000000	0.000000
15409.014669	0.093511	0.552749	-0.001270	76.222031	-5.840837	24.225645	0.377327	0.000000	-0.054286	0.000000	0.000000	0.000000	0.317199	0.887470	-0.706783	0.000000	0.000000	2.000000	178.000000	0.000000
15409.018002	0.093511	0.552749	-0.001270	76.222031	-5.840837	24.225645	0.377327	0.000000	-0.054286	0.000000	0.000000	0.000000	0.317199	0.887470	-0.706783	0.000000	0.000000	2.000000	178.000000	0.000000
15409.021336	0.094511	0.555719	-0.003402	76.704292	-6.270605	23.874224	0.324460	0.000000	0.063511	0.000000	0.000000	0.000000	0.300079	0.890825	-0.639614	0.000000	0.000000	2.000000	178.000000	0.000000
15409.024669	0.094511	0.555719	-0.003402	76.704292	-6.270605	23.874224	0.324460	0.000000	0.063511	0.000000	0.000000	0.000000	0.300079	0.890825	-0.639614	0.000000	0.000000	2.000000	178.000000	0.000000
15409.028002	0.094511	0.555719	-0.003402	76.704292	-6.270605	23.874224	0.324460	0.000000	0.063511	0.000000	0.000000	0.000000	0.300079	0.890825	-0.639614	0.000000	0.000000	2.000000	178.000000	0.000000
15409.031336	0.095449	0.558695	-0.005351	77.312935	-6.636155	23.757769	0.274447	0.000000	0.170113	0.000000	0.000000	0.000000	0.281319	0.892887	-0.584596	0.000000	0.000000	2.000000	178.000000	0.000000
15409.034669	0.095449	0.558695	-0.005351	77.312935	-6.636155	23.757769	0.274447	0.000000	0.170113	0.000000	0.000000	0.000000	0.281319	0.892887	-0.584596	0.000000	0.000000	2.000000	178.000000	0.000000
15409.038002	0.095449	0.558695	-0.005351	77.312935	-6.636155	23.757769	0.274447	0.000000	0.170113	0.000000	0.000000	0.000000	0.281319	0.892887	-0.584596	0.000000	0.000000	2.000000	178.000000	0.000000
15409.041336	0.096328	0.561657	-0.007110	78.016708	-6.902680	23.884871	0.227561	0.000000	0.267546	0.000000	0.000000	0.000000	0.263674	0.888609	-0.527808	0.000000	0.000000	2.000000	178.000000	0.000000
15409.044669	0.096328	0.561657	-0.007110	78.016708	-6.902680	23.884871	0.227561	0.000000	0.267546	0.000000	0.000000	0.000000	0.263674	0.888609	-0.527808	0.000000	0.000000	2.000000	178.000000	0.000000
15409.048002	0.096328	0.561657	-0.007110	78.016708	-6.902680	23.884871	0.227561	0.000000	0.267546	0.000000	0.000000	0.000000	0.263674	0.888609	-0.527808	0.000000	0.000000	2.000000	178.000000	0.000000
15409.051336	0.097099	0.564599	-0.008711	78.805954	-7.114774	24.132980	0.183615	0.000000	0.355514	0.000000	0.000000	0.000000	0.231349	0.882653	-0.480287	0.000000	0.000000	2.000000	178.000000	0.000000
15409.054669	0.097099	0.564599	-0.008711	78.805954	-7.114774	24.132980	0.183615	0.000000	0.355514	0.000000	0.000000	0.000000	0.231349	0.882653	-0.480287	0.000000	0.000000	2.000000	178.000000	0.000000
15409.058002	0.097099	0.564599	-0.008711	78.805954	-7.114774	24.132980	0.183615	0.000000	0.355514	0.000000	0.000000	0.000000	0.231349	0.882653	-0.480287	0.000000	0.000000	2.000000	178.000000	0.000000
15409.061336	0.097745	0.567500	-0.010142	79.648621	-7.325677	24.309582	0.145057	0.000000	0.435562	0.000000	0.000000	0.000000	0.193764	0.870164	-0.429344	0.000000	0.000000	2.000000	178.000000	0.000000
15409.064669	0.097745	0.567500	-0.010142	79.648621	-7.325677	24.309582	0.145057	0.000000	0.435562	0.000000	0.000000	0.000000	0.193764	0.870164	-0.429344	0.000000	0.000000	2.000000	178.000000	0.000000
15409.068002	0.097745	0.567500	-0.010142	79.648621	-7.325677	24.309582	0.145057	0.000000	0.435562	0.000000	0.000000	0.000000	0.193764	0.870164	-0.429344	0.000000	0.000000	2.000000	178.000000	0.000000
15409.071336	0.098254	0.570359	-0.011466	80.500381	-7.432511	24.607937	0.112763	0.000000	0.507119	0.000000	0.000000	0.000000	0.152683	0.857796	-0.397205	0.000000	0.000000	2.000000	178.000000	0.000000
15409.074669	0.098254	0.570359	-0.011466	80.500381	-7.432511	24.607937	0.112763	0.000000	0.507119	0.000000	0.000000	0.000000	0.152683	0.857796	-0.397205	0.000000	0.000000	2.000000	178.000000	0.000000
15409.078002	0.098254	0.570359	-0.011466	80.500381	-7.432511	24.607937	0.112763	0.000000	0.507119	0.000000	0.000000	0.000000	0.152683	0.857796	-0.397205	0.000000	0.000000	2.000000	178.000000	0.000000
15409.081336	0.098671	0.573154	-0.012685	81.350235	-7.356296	25.110846	0.087316	0.000000	0.573320	0.000000	0.000000	0.000000	0.125234	0.838539	-0.365678	0.000000	0.000000	2.000000	178.000000	0.000000
15409.084669	0.098671	0.573154	-0.012685	81.350235	-7.356296	25.110846	0.087316	0.000000	0.573320	0.000000	0.000000	0.000000	0.125234	0.838539	-0.365678	0.000000	0.000000	2.000000	178.000000	0.000000
15409.088002	0.098671	0.573154	-0.012685	81.350235	-7.356296	25.110846	0.087316	0.000000	0.573320	0.000000	0.000000	0.000000	0.125234	0.838539	-0.365678	0.000000	0.000000	2.000000	178.000000	0.000000
15409.091336	0.098968	0.575876	-0.013834	82.184731	-7.123812	25.767382	0.066443	0.000000	0.634266	0.000000	0.000000	0.000000	0.089201	0.816622	-0.344489	0.000000	0.000000	2.000000	178.000000	0.000000
15409.094669	0.098968	0.575876	-0.013834	82.184731	-7.123812	25.767382	0.066443	0.000000	0.634266	0.000000	0.000000	0.000000	0.089201	0.816622	-0.344489	0.000000	0.000000	2.000000	178.000000	0.000000
15409.098002	0.098968	0.575876	-0.013834	82.184731	-7.123812	25.767382	0.066443	0.000000	0.634266	0.000000	0.000000	0.000000	0.089201	0.816622	-0.344489	0.000000	0.000000	2.000000	178.000000	0.000000
15409.101336	0.099191	0.578569	-0.014909	82.980995	-6.676958	26.626959	0.051577	0.000000	0.691681	0.000000	0.000000	0.000000	0.066893	0.807877	-0.322543	0.000000	0.000000	2.000000	178.000000	0.000000
15409.104669	0.099191	0.578569	-0.014909	82.980995	-6.676958	26.626959	0.051577	0.000000	0.691681	0.000000	0.000000	0.000000	0.066893	0.807877	-0.322543	0.000000	0.000000	2.000000	178.000000	0.000000
15409.108002	0.099191	0.578569	-0.014909	82.980995	-6.676958	26.626959	0.051577	0.000000	0.691681	0.000000	0.000000	0.000000	0.066893	0.807877	-0.322543	0.000000	0.000000	2.000000	178.000000	0.000000
15409.111336	0.099297	0.581192	-0.015911	83.741791	-5.997814	27.704897	0.040428	0.000000	0.745438	0.000000	0.000000	0.000000	0.031591	0.786690	-0.300683	0.000000	0.000000	2.000000	178.000000	0.000000
15409.114669	0.099297	0.581192	-0.015911	83.741791	-5.997814	27.704897	0.040428	0.000000	0.745438	0.000000	0.000000	0.000000	0.031591	0.786690	-0.300683	0.000000	0.000000	2.000000	178.000000	0.000000
15409.118002	0.099297	0.581192	-0.015911	83.741791	-5.997814	27.704897	0.040428	0.000000	0.745438	0.000000	0.000000	0.000000	0.031591	0.786690	-0.300683	0.000000	0.000000	2.000000	178.000000	0.000000
15409.121336	0.099350	0.583720	-0.016847	84.474686	-4.998443	29.092525	0.035163	0.000000	0.795552	0.000000	0.000000	0.000000	0.015913	0.758457	-0.280683	0.000000	0.000000	2.000000	178.000000	0.000000
15409.124669	0.099350	0.583720	-0.016847	84.474686	-4.998443	29.092525	0.035163	0.000000	0.795552	0.000000	0.000000	0.000000	0.015913	0.758457	-0.280683	0.000000	0.000000	2.000000	178.000000	0.000000
15409.128002	0.099350	0.583720	-0.016847	84.474686	-4.998443	29.092525	0.035163	0.000000	0.795552	0.000000	0.000000	0.000000	0.015913	0.758457	-0.280683	0.000000	0.000000	2.000000	178.000000	0.000000
15409.131336	0.099372	0.586155	-0.017719	85.173187	-3.639021	30.816526	0.032511	0.000000	0.842332	0.000000	0.000000	0.000000	0.006746	0.730591	-0.261650	0.000000	0.000000	2.000000	178.000000	0.000000
15409.134669	0.099372	0.586155	-0.017719	85.173187	-3.639021	30.816526	0.032511	0.000000	0.842332	0.000000	0.000000	0.000000	0.006746	0.730591	-0.261650	0.000000	0.000000	2.000000	178.000000	0.000000
15409.138002	0.099372	0.586155	-0.017719	85.173187	-3.639021	30.816526	0.032511	0.000000	0.842332	0.000000	0.000000	0.000000	0.006746	0.730591	-0.261650	0.000000	0.000000	2.000000	178.000000	0.000000
15409.141336	0.099337	0.588462	-0.018555	85.838531	-1.877540	32.915157	0.031386	0.000000	0.885941	0.000000	0.000000	0.000000	-0.010727	0.692077	-0.250733	0.000000	0.000000	2.000000	178.000000	0.000000
15409.144669	0.099337	0.588462	-0.018555	85.838531	-1.877540	32.915157	0.031386	0.000000	0.885941	0.000000	0.000000	0.000000	-0.010727	0.692077	-0.250733	0.000000	0.000000	2.000000	178.000000	0.000000
15409.148002	0.099337	0.588462	-0.018555	85.838531	-1.877540	32.915157	0.031386	0.000000	0.885941	0.000000	0.000000	0.000000	-0.010727	0.692077	-0.250733	0.000000	0.000000	2.000000	178.000000	0.000000
15409.151336	0.099292	0.590678	-0.019329	86.458725	0.100684	35.181351	0.033174	0.000000	0.927730	0.000000	0.000000	0.000000	-0.013246	0.664796	-0.232187	0.000000	0.000000	2.000000	178.000000	0.000000
15409.154669	0.099292	0.590678	-0.019329	86.458725	0.100684	35.181351	0.033174	0.000000	0.927730	0.000000	0.000000	0.000000	-0.013246	0.664796	-0.232187	0.000000	0.000000	2.000000	178.000000	0.000000
15409.158002	0.099292	0.590678	-0.019329	86.458725	0.100684	35.181351	0.033174	0.000000	0.927730	0.000000	0.000000	0.000000	-0.013246	0.664796	-0.232187	0.000000	0.000000	2.000000	178.000000	0.000000
15409.161336	0.099240	0.592804	-0.020039	87.030869	2.107780	37.419556	0.035382	0.000000	0.966427	0.000000	0.000000	0.000000	-0.015631	0.637850	-0.213264	0.000000	0.000000	2.000000	178.000000	0.000000
15409.164669	0.099240	0.592804	-0.020039	87.030869	2.107780	37.419556	0.035382	0.000000	0.966427	0.000000	0.000000	0.000000	-0.015631	0.637850	-0.213264	0.000000	0.000000	2.000000	178.000000	0.000000
15409.168002	0.099240	0.592804	-0.020039	87.030869	2.107780	37.419556	0.035382	0.000000	0.966427	0.000000	0.000000	0.000000	-0.015631	0.637850	-0.213264	0.000000	0.000000	2.000000	178.000000	0.000000
15409.171336	0.099177	0.594823	-0.020702	87.563454	3.766939	39.241455	0.037987	0.000000	1.001971	0.000000	0.000000	0.000000	-0.019002	0.605606	-0.198883	0.000000	0.000000	2.000000	178.000000	0.000000
15409.174669	0.099177	0.594823	-0.020702	87.563454	3.766939	39.241455	0.037987	0.000000	1.001971	0.000000	0.000000	0.000000	-0.019002	0.605606	-0.198883	0.000000	0.000000	2.000000	178.000000	0.000000
15409.178002	0.099177	0.594823	-0.020702	87.563454	3.766939	39.241455	0.037987	0.000000	1.001971	0.000000	0.000000	0.000000	-0.019002	0.605606	-0.198883	0.000000	0.000000	2.000000	178.000000	0.000000
15409.181336	0.099095	0.596766	-0.021255	88.045952	4.464932	40.032307	0.041154	0.000000	1.035118	0.000000	0.000000	0.000000	-0.024619	0.583025	-0.165821	0.000000	0.000000	2.000000	178.000000	0.000000
15409.184669	0.099095	0.596766	-0.021255	88.045952	4.464932	40.032307	0.041154	0.000000	1.035118	0.000000	0.000000	0.000000	-0.024619	0.583025	-0.165821	0.000000	0.000000	2.000000	178.000000	0.000000
15409.188002	0.099095	0.596766	-0.021255	88.045952	4.464932	40.032307	0.041154	0.000000	1.035118	0.000000	0.000000	0.000000	-0.024619	0.583025	-0.165821	0.000000	0.000000	2.000000	178.000000	0.000000
15409.191336	0.099004	0.598580	-0.021750	88.484573	3.397557	39.000465	0.045257	0.000000	1.062755	0.000000	0.000000	0.000000	-0.027222	0.544026	-0.148459	0.000000	0.000000	2.000000	178.000000	0.000000
15409.194669	0.099004	0.598580	-0.021750	88.484573	3.397557	39.000465	0.045257	0.000000	1.062755	0.000000	0.000000	0.000000	-0.027222	0.544026	-0.148459	0.000000	0.000000	2.000000	178.000000	0.000000
15409.198002	0.099004	0.598580	-0.021750	88.484573	3.397557	39.000465	0.045257	0.000000	1.062755	0.000000	0.000000	0.000000	-0.027222	0.544026	-0.148459	0.000000	0.000000	2.000000	178.000000	0.000000
15409.201336	0.098912	0.600302	-0.022153	88.876740	-0.067778	35.536961	0.049794	0.000000	1.087498	0.000000	0.000000	0.000000	-0.027507	0.516507	-0.120981	0.000000	0.000000	2.000000	178.000000	0.000000
15409.204669	0.098912	0.600302	-0.022153	88.876740	-0.067778	35.536961	0.049794	0.000000	1.087498	0.000000	0.000000	0.000000	-0.027507	0.516507	-0.120981	0.000000	0.000000	2.000000	178.000000	0.000000
15409.208002	0.098912	0.600302	-0.022153	88.876740	-0.067778	35.536961	0.049794	0.000000	1.087498	0.000000	0.000000	0.000000	-0.027507	0.516507	-0.120981	0.000000	0.000000	2.000000	178.000000	0.000000
15409.211336	0.098787	0.601900	-0.022515	89.229240	-6.332114	29.276947	0.054378	0.000000	1.107662	0.000000	0.000000	0.000000	-0.037700	0.479629	-0.108544	0.000000	0.000000	2.000000	178.000000	0.000000
15409.214669	0.098787	0.601900	-0.022515	89.229240	-6.332114	29.276947	0.054378	0.000000	1.107662	0.000000	0.000000	0.000000	-0.037700	0.479629	-0.108544	0.000000	0.000000	2.000000	178.000000	0.000000
15409.218002	0.098787	0.601900	-0.022515	89.229240	-6.332114	29.276947	0.054378	0.000000	1.107662	0.000000	0.000000	0.000000	-0.037700	0.479629	-0.108544	0.000000	0.000000	2.000000	178.000000	0.000000
15409.221336	0.098674	0.603371	-0.022820	89.430420	-22.108313	13.510754	0.060662	0.000000	1.125753	0.000000	0.000000	0.000000	-0.033785	0.441226	-0.091414	0.000000	0.000000	2.000000	178.000000	0.000000
15409.224669	0.098674	0.603371	-0.022820	89.430420	-22.108313	13.510754	0.060662	0.000000	1.125753	0.000000	0.000000	0.000000	-0.033785	0.441226	-0.091414	0.000000	0.000000	2.000000	178.000000	0.000000
15409.228002	0.098674	0.603371	-0.022820	89.430420	-22.108313	13.510754	0.060662	0.000000	1.125753	0.000000	0.000000	0.000000	-0.033785	0.441226	-0.091414	0.000000	0.000000	2.000000	178.000000	0.000000
15409.231336	0.098539	0.604709	-0.023033	89.432480	-44.149307	-8.518171	0.066293	0.000000	1.140988	0.000000	0.000000	0.000000	-0.040539	0.401315	-0.063975	0.000000	0.000000	2.000000	178.000000	0.000000
15409.234669	0.098539	0.604709	-0.023033	89.432480	-44.149307	-8.518171	0.066293	0.000000	1.140988	0.000000	0.000000	0.000000	-0.040539	0.401315	-0.063975	0.000000	0.000000	2.000000	178.000000	0.000000
15409.238002	0.098539	0.604709	-0.023033	89.432480	-44.149307	-8.518171	0.066293	0.000000	1.140988	0.000000	0.000000	0.000000	-0.040539	0.401315	-0.063975	0.000000	0.000000	2.000000	178.000000	0.000000
15409.241336	0.098421	0.605938	-0.023171	89.526459	-70.292343	-34.649391	0.073049	0.000000	1.151651	0.000000	0.000000	0.000000	-0.035388	0.368869	-0.041379	0.000000	0.000000	2.000000	178.000000	0.000000
15409.244669	0.098421	0.605938	-0.023171	89.526459	-70.292343	-34.649391	0.073049	0.000000	1.151651	0.000000	0.000000	0.000000	-0.035388	0.368869	-0.041379	0.000000	0.000000	2.000000	178.000000	0.000000
15409.248002	0.098421	0.605938	-0.023171	89.526459	-70.292343	-34.649391	0.073049	0.000000	1.151651	0.000000	0.000000	0.000000	-0.035388	0.368869	-0.041379	0.000000	0.000000	2.000000	178.000000	0.000000
15409.251336	0.098326	0.607055	-0.023209	89.558540	-109.988235	-74.334770	0.078947	0.000000	1.158547	0.000000	0.000000	0.000000	-0.028574	0.334967	-0.011381	0.000000	0.000000	2.000000	178.000000	0.000000
15409.254669	0.098326	0.607055	-0.023209	89.558540	-109.988235	-74.334770	0.078947	0.000000	1.158547	0.000000	0.000000	0.000000	-0.028574	0.334967	-0.011381	0.000000	0.000000	2.000000	178.000000	0.000000
15409.258002	0.098326	0.607055	-0.023209	89.558540	-109.988235	-74.334770	0.078947	0.000000	1.158547	0.000000	0.000000	0.000000	-0.028574	0.334967	-0.011381	0.000000	0.000000	2.000000	178.000000	0.000000
15409.261336	0.098227	0.608064	-0.023165	89.429390	-139.532272	-103.867775	0.083709	0.000000	1.160444	0.000000	0.000000	0.000000	-0.029516	0.302778	0.013115	0.000000	0.000000	2.000000	178.000000	0.000000
15409.264669	0.098227	0.608064	-0.023165	89.429390	-139.532272	-103.867775	0.083709	0.000000	1.160444	0.000000	0.000000	0.000000	-0.029516	0.302778	0.013115	0.000000	0.000000	2.000000	178.000000	0.000000
15409.268002	0.098227	0.608064	-0.023165	89.429390	-139.532272	-103.867775	0.083709	0.000000	1.160444	0.000000	0.000000	0.000000	-0.029516	0.302778	0.013115	0.000000	0.000000	2.000000	178.000000	0.000000
15409.271336	0.098227	0.608064	-0.023165	89.303673	-143.767654	-108.099113	0.088629	0.000000	1.158258	0.000000	0.000000	0.000000	-0.029516	0.302778	0.013115	0.000000	0.000000	2.000000	178.000000	0.000000
15409.274669	0.098141	0.608972	-0.023068	89.303673	-143.767654	-108.099113	0.088629	0.000000	1.158258	0.000000	0.000000	0.000000	-0.025869	0.272215	0.029276	0.000000	0.000000	2.000000	178.000000	0.000000
15409.278002	0.098141	0.608972	-0.023068	89.303673	-143.767654	-108.099113	0.088629	0.000000	1.158258	0.000000	0.000000	0.000000	-0.025869	0.272215	0.029276	0.000000	0.000000	2.000000	178.000000	0.000000
15409.281336	0.098018	0.609810	-0.022846	89.196182	-143.700836	-108.045074	0.092940	0.000000	1.153379	0.000000	0.000000	0.000000	-0.037007	0.251612	0.066372	0.000000	0.000000	2.000000	178.000000	0.000000
15409.284669	0.098018	0.609810	-0.022846	89.196182	-143.700836	-108.045074	0.092940	0.000000	1.153379	0.000000	0.000000	0.000000	-0.037007	0.251612	0.066372	0.000000	0.000000	2.000000	178.000000	0.000000
15409.288002	0.098018	0.609810	-0.022846	89.196182	-143.700836	-108.045074	0.092940	0.000000	1.153379	0.000000	0.000000	0.000000	-0.037007	0.251612	0.066372	0.000000	0.000000	2.000000	178.000000	0.000000
15409.291336	0.098018	0.609810	-0.022846	89.100388	-140.815643	-105.191559	0.099108	0.000000	1.142317	0.000000	0.000000	0.000000	-0.037007	0.251612	0.066372	0.000000	0.000000	2.000000	178.000000	0.000000
15409.294669	0.097824	0.610547	-0.022552	89.100388	-140.815643	-105.191559	0.099108	0.000000	1.142317	0.000000	0.000000	0.000000	-0.058098	0.221084	0.088407	0.000000	0.000000	2.000000	178.000000	0.000000
15409.298002	0.097824	0.610547	-0.022552	89.100388	-140.815643	-105.191559	0.099108	0.000000	1.142317	0.000000	0.000000	0.000000	-0.058098	0.221084	0.088407	0.000000	0.000000	2.000000	178.000000	0.000000
15409.301336	0.097620	0.611207	-0.022205	89.030449	-135.870117	-100.295341	0.108791	0.000000	1.127582	0.000000	0.000000	0.000000	-0.061207	0.197881	0.103926	0.000000	0.000000	2.000000	178.000000	0.000000
15409.304669	0.097620	0.611207	-0.022205	89.030449	-135.870117	-100.295341	0.108791	0.000000	1.127582	0.000000	0.000000	0.000000	-0.061207	0.197881	0.103926	0.000000	0.000000	2.000000	178.000000	0.000000
15409.308002	0.097620	0.611207	-0.022205	89.030449	-135.870117	-100.295341	0.108791	0.000000	1.127582	0.000000	0.000000	0.000000	-0.061207	0.197881	0.103926	0.000000	0.000000	2.000000	178.000000	0.000000
15409.311336	0.097620	0.611207	-0.022205	88.991280	-130.465454	-94.935440	0.118992	0.000000	1.110261	0.000000	0.000000	0.000000	-0.061207	0.197881	0.103926	0.000000	0.000000	2.000000	178.000000	0.000000
15409.314669	0.097421	0.611794	-0.021835	88.991280	-130.465454	-94.935440	0.118992	0.000000	1.110261	0.000000	0.000000	0.000000	-0.059737	0.176189	0.110999	0.000000	0.000000	2.000000	178.000000	0.000000
15409.318002	0.097421	0.611794	-0.021835	88.991280	-130.465454	-94.935440	0.118992	0.000000	1.110261	0.000000	0.000000	0.000000	-0.059737	0.176189	0.110999	0.000000	0.000000	2.000000	178.000000	0.000000
15409.321336	0.097262	0.612318	-0.021383	88.992638	-125.654106	-90.143700	0.128949	0.000000	1.091761	0.000000	0.000000	0.000000	-0.047818	0.157090	0.135756	0.000000	0.000000	2.000000	178.000000	0.000000
15409.324669	0.097262	0.612318	-0.021383	88.992638	-125.654106	-90.143700	0.128949	0.000000	1.091761	0.000000	0.000000	0.000000	-0.047818	0.157090	0.135756	0.000000	0.000000	2.000000	178.000000	0.000000
15409.328002	0.097262	0.612318	-0.021383	88.992638	-125.654106	-90.143700	0.128949	0.000000	1.091761	0.000000	0.000000	0.000000	-0.047818	0.157090	0.135756	0.000000	0.000000	2.000000	178.000000	0.000000
15409.331336	0.097262	0.612318	-0.021383	89.037743	-122.020866	-86.494492	0.136918	0.000000	1.069135	0.000000	0.000000	0.000000	-0.047818	0.157090	0.135756	0.000000	0.000000	2.000000	178.000000	0.000000
15409.334669	0.097143	0.612774	-0.020939	89.037743	-122.020866	-86.494492	0.136918	0.000000	1.069135	0.000000	0.000000	0.000000	-0.035519	0.136855	0.133067	0.000000	0.000000	2.000000	178.000000	0.000000
15409.338002	0.097143	0.612774	-0.020939	89.037743	-122.020866	-86.494492	0.136918	0.000000	1.069135	0.000000	0.000000	0.000000	-0.035519	0.136855	0.133067	0.000000	0.000000	2.000000	178.000000	0.000000
15409.341336	0.097058	0.613196	-0.020445	89.086998	-118.826126	-83.274902	0.142838	0.000000	1.046958	0.000000	0.000000	0.000000	-0.025721	0.126590	0.148311	0.000000	0.000000	2.000000	178.000000	0.000000
15409.344669	0.097058	0.613196	-0.020445	89.086998	-118.826126	-83.274902	0.142838	0.000000	1.046958	0.000000	0.000000	0.000000	-0.025721	0.126590	0.148311	0.000000	0.000000	2.000000	178.000000	0.000000
15409.348002	0.097058	0.613196	-0.020445	89.086998	-118.826126	-83.274902	0.142838	0.000000	1.046958	0.000000	0.000000	0.000000	-0.025721	0.126590	0.148311	0.000000	0.000000	2.000000	178.000000	0.000000
15409.351336	0.097058	0.613196	-0.020445	89.125534	-115.688324	-80.116432	0.147125	0.000000	1.022239	0.000000	0.000000	0.000000	-0.025721	0.126590	0.148311	0.000000	0.000000	2.000000	178.000000	0.000000
15409.354669	0.096992	0.613550	-0.019954	89.125534	-115.688324	-80.116432	0.147125	0.000000	1.022239	0.000000	0.000000	0.000000	-0.019577	0.106227	0.147118	0.000000	0.000000	2.000000	178.000000	0.000000
15409.358002	0.096992	0.613550	-0.019954	89.125534	-115.688324	-80.116432	0.147125	0.000000	1.022239	0.000000	0.000000	0.000000	-0.019577	0.106227	0.147118	0.000000	0.000000	2.000000	178.000000	0.000000
15409.361336	0.096928	0.613880	-0.019456	89.152580	-111.850594	-76.264069	0.150388	0.000000	0.997720	0.000000	0.000000	0.000000	-0.019157	0.098980	0.149503	0.000000	0.000000	2.000000	178.000000	0.000000
15409.364669	0.096928	0.613880	-0.019456	89.152580	-111.850594	-76.264069	0.150388	0.000000	0.997720	0.000000	0.000000	0.000000	-0.019157	0.098980	0.149503	0.000000	0.000000	2.000000	178.000000	0.000000
15409.368002	0.096928	0.613880	-0.019456	89.152580	-111.850594	-76.264069	0.150388	0.000000	0.997720	0.000000	0.000000	0.000000	-0.019157	0.098980	0.149503	0.000000	0.000000	2.000000	178.000000	0.000000
15409.371336	0.096928	0.613880	-0.019456	89.151428	-108.156944	-72.567802	0.153581	0.000000	0.972802	0.000000	0.000000	0.000000	-0.019157	0.098980	0.149503	0.000000	0.000000	2.000000	178.000000	0.000000
15409.374669	0.096811	0.614156	-0.018904	89.151428	-108.156944	-72.567802	0.153581	0.000000	0.972802	0.000000	0.000000	0.000000	-0.035323	0.082770	0.165709	0.000000	0.000000	2.000000	178.000000	0.000000
15409.378002	0.096811	0.614156	-0.018904	89.151428	-108.156944	-72.567802	0.153581	0.000000	0.972802	0.000000	0.000000	0.000000	-0.035323	0.082770	0.165709	0.000000	0.000000	2.000000	178.000000	0.000000
15409.381336	0.096621	0.614349	-0.018376	89.124413	-105.233215	-69.644836	0.159468	0.000000	0.945184	0.000000	0.000000	0.000000	-0.056772	0.058060	0.158337	0.000000	0.000000	2.000000	178.000000	0.000000
15409.384669	0.096621	0.614349	-0.018376	89.124413	-105.233215	-69.644836	0.159468	0.000000	0.945184	0.000000	0.000000	0.000000	-0.056772	0.058060	0.158337	0.000000	0.000000	2.000000	178.000000	0.000000
15409.388002	0.096621	0.614349	-0.018376	89.124413	-105.233215	-69.644836	0.159468	0.000000	0.945184	0.000000	0.000000	0.000000	-0.056772	0.058060	0.158337	0.000000	0.000000	2.000000	178.000000	0.000000
15409.391336	0.096621	0.614349	-0.018376	89.085495	-105.211075	-69.601021	0.168930	0.000000	0.918795	0.000000	0.000000	0.000000	-0.056772	0.058060	0.158337	0.000000	0.000000	2.000000	178.000000	0.000000
15409.394669	0.096348	0.614474	-0.017829	89.085495	-105.211075	-69.601021	0.168930	0.000000	0.918795	0.000000	0.000000	0.000000	-0.081922	0.037499	0.164146	0.000000	0.000000	2.000000	178.000000	0.000000
15409.398002	0.096348	0.614474	-0.017829	89.085495	-105.211075	-69.601021	0.168930	0.000000	0.918795	0.000000	0.000000	0.000000	-0.081922	0.037499	0.164146	0.000000	0.000000	2.000000	178.000000	0.000000
15409.401336	0.096094	0.614555	-0.017293	89.060799	-107.492470	-71.835670	0.182583	0.000000	0.891437	0.000000	0.000000	0.000000	-0.076390	0.024300	0.160574	0.000000	0.000000	2.000000	178.000000	0.000000
15409.404669	0.096094	0.614555	-0.017293	89.060799	-107.492470	-71.835670	0.182583	0.000000	0.891437	0.000000	0.000000	0.000000	-0.076390	0.024300	0.160574	0.000000	0.000000	2.000000	178.000000	0.000000
15409.408002	0.096094	0.614555	-0.017293	89.060799	-107.492470	-71.835670	0.182583	0.000000	0.891437	0.000000	0.000000	0.000000	-0.076390	0.024300	0.160574	0.000000	0.000000	2.000000	178.000000	0.000000
15409.411336	0.096094	0.614555	-0.017293	89.025620	-111.062309	-75.359863	0.195315	0.000000	0.864675	0.000000	0.000000	0.000000	-0.076390	0.024300	0.160574	0.000000	0.000000	2.000000	178.000000	0.000000
15409.414669	0.095833	0.614573	-0.016781	89.025620	-111.062309	-75.359863	0.195315	0.000000	0.864675	0.000000	0.000000	0.000000	-0.078107	0.005236	0.153751	0.000000	0.000000	2.000000	178.000000	0.000000
15409.418002	0.095833	0.614573	-0.016781	89.025620	-111.062309	-75.359863	0.195315	0.000000	0.864675	0.000000	0.000000	0.000000	-0.078107	0.005236	0.153751	0.000000	0.000000	2.000000	178.000000	0.000000
15409.421336	0.095588	0.614527	-0.016296	88.980865	-114.991905	-79.242317	0.208332	0.000000	0.839050	0.000000	0.000000	0.000000	-0.073524	-0.013846	0.145572	0.000000	0.000000	2.000000	178.000000	0.000000
15409.424669	0.095588	0.614527	-0.016296	88.980865	-114.991905	-79.242317	0.208332	0.000000	0.839050	0.000000	0.000000	0.000000	-0.073524	-0.013846	0.145572	0.000000	0.000000	2.000000	178.000000	0.000000
15409.428002	0.095588	0.614527	-0.016296	88.980865	-114.991905	-79.242317	0.208332	0.000000	0.839050	0.000000	0.000000	0.000000	-0.073524	-0.013846	0.145572	0.000000	0.000000	2.000000	178.000000	0.000000
15409.431336	0.095588	0.614527	-0.016296	88.939461	-118.717804	-82.918106	0.220586	0.000000	0.814788	0.000000	0.000000	0.000000	-0.073524	-0.013846	0.145572	0.000000	0.000000	2.000000	178.000000	0.000000
15409.434669	0.095386	0.614455	-0.015811	88.939461	-118.717804	-82.918106	0.220586	0.000000	0.814788	0.000000	0.000000	0.000000	-0.060620	-0.021338	0.145317	0.000000	0.000000	2.000000	178.000000	0.000000
15409.438002	0.095386	0.614455	-0.015811	88.939461	-118.717804	-82.918106	0.220586	0.000000	0.814788	0.000000	0.000000	0.000000	-0.060620	-0.021338	0.145317	0.000000	0.000000	2.000000	178.000000	0.000000
15409.441336	0.095201	0.614365	-0.015347	88.915016	-122.112831	-86.259659	0.230690	0.000000	0.790568	0.000000	0.000000	0.000000	-0.055511	-0.027270	0.139277	0.000000	0.000000	2.000000	178.000000	0.000000
15409.444669	0.095201	0.614365	-0.015347	88.915016	-122.112831	-86.259659	0.230690	0.000000	0.790568	0.000000	0.000000	0.000000	-0.055511	-0.027270	0.139277	0.000000	0.000000	2.000000	178.000000	0.000000
15409.448002	0.095201	0.614365	-0.015347	88.915016	-122.112831	-86.259659	0.230690	0.000000	0.790568	0.000000	0.000000	0.000000	-0.055511	-0.027270	0.139277	0.000000	0.000000	2.000000	178.000000	0.000000
15409.451336	0.095201	0.614365	-0.015347	88.902824	-125.123589	-89.214172	0.239941	0.000000	0.767355	0.000000	0.000000	0.000000	-0.055511	-0.027270	0.139277	0.000000	0.000000	2.000000	178.000000	0.000000
15409.454669	0.095072	0.614235	-0.014927	88.902824	-125.123589	-89.214172	0.239941	0.000000	0.767355	0.000000	0.000000	0.000000	-0.038775	-0.038984	0.125899	0.000000	0.000000	2.000000	178.000000	0.000000
15409.458002	0.095072	0.614235	-0.014927	88.902824	-125.123589	-89.214172	0.239941	0.000000	0.767355	0.000000	0.000000	0.000000	-0.038775	-0.038984	0.125899	0.000000	0.000000	2.000000	178.000000	0.000000
15409.461336	0.095072	0.614235	-0.014927	88.907829	-127.432510	-91.472137	0.246404	0.000000	0.746372	0.000000	0.000000	0.000000	-0.038775	-0.038984	0.125899	0.000000	0.000000	2.000000	178.000000	0.000000
15409.464669	0.095072	0.614235	-0.014927	88.907829	-127.432510	-91.472137	0.246404	0.000000	0.746372	0.000000	0.000000	0.000000	-0.038775	-0.038984	0.125899	0.000000	0.000000	2.000000	178.000000	0.000000
15409.468002	0.095005	0.614104	-0.014521	88.907829	-127.432510	-91.472137	0.246404	0.000000	0.746372	0.000000	0.000000	0.000000	-0.019980	-0.039095	0.121808	0.000000	0.000000	2.000000	178.000000	0.000000
15409.471336	0.094993	0.613960	-0.014168	88.918091	-128.871872	-92.878876	0.246404	0.000000	0.746372	0.000000	0.000000	0.000000	-0.003662	-0.043384	0.105934	0.000000	0.000000	2.000000	178.000000	0.000000
15409.474669	0.094993	0.613960	-0.014168	88.918091	-128.871872	-92.878876	0.246404	0.000000	0.746372	0.000000	0.000000	0.000000	-0.003662	-0.043384	0.105934	0.000000	0.000000	2.000000	178.000000	0.000000
15409.478002	0.094993	0.613960	-0.014168	88.918091	-128.871872	-92.878876	0.246404	0.000000	0.746372	0.000000	0.000000	0.000000	-0.003662	-0.043384	0.105934	0.000000	0.000000	2.000000	178.000000	0.000000
15409.481336	0.094993	0.613960	-0.014168	88.917366	-129.638382	-93.634003	0.250345	0.000000	0.708415	0.000000	0.000000	0.000000	-0.003662	-0.043384	0.105934	0.000000	0.000000	2.000000	178.000000	0.000000
15409.484669	0.095025	0.613790	-0.013816	88.917366	-129.638382	-93.634003	0.250345	0.000000	0.708415	0.000000	0.000000	0.000000	0.009461	-0.050907	0.105716	0.000000	0.000000	2.000000	178.000000	0.000000
15409.488002	0.095025	0.613790	-0.013816	88.917366	-129.638382	-93.634003	0.250345	0.000000	0.708415	0.000000	0.000000	0.000000	0.009461	-0.050907	0.105716	0.000000	0.000000	2.000000	178.000000	0.000000
15409.491336	0.095025	0.613790	-0.013816	88.909981	-129.946518	-93.939415	0.248768	0.000000	0.690796	0.000000	0.000000	0.000000	0.009461	-0.050907	0.105716	0.000000	0.000000	2.000000	178.000000	0.000000
15409.494669	0.095025	0.613790	-0.013816	88.909981	-129.946518	-93.939415	0.248768	0.000000	0.690796	0.000000	0.000000	0.000000	0.009461	-0.050907	0.105716	0.000000	0.000000	2.000000	178.000000	0.000000
15409.498002	0.095096	0.613645	-0.013481	88.909981	-129.946518	-93.939415	0.248768	0.000000	0.690796	0.000000	0.000000	0.000000	0.021532	-0.043578	0.100474	0.000000	0.000000	2.000000	178.000000	0.000000
15409.501336	0.095171	0.613518	-0.013131	88.902641	-130.248184	-94.241280	0.248768	0.000000	0.690796	0.000000	0.000000	0.000000	0.022523	-0.037886	0.105092	0.000000	0.000000	2.000000	178.000000	0.000000
15409.504669	0.095171	0.613518	-0.013131	88.902641	-130.248184	-94.241280	0.248768	0.000000	0.690796	0.000000	0.000000	0.000000	0.022523	-0.037886	0.105092	0.000000	0.000000	2.000000	178.000000	0.000000
15409.508002	0.095171	0.613518	-0.013131	88.902641	-130.248184	-94.241280	0.248768	0.000000	0.690796	0.000000	0.000000	0.000000	0.022523	-0.037886	0.105092	0.000000	0.000000	2.000000	178.000000	0.000000
15409.511336	0.095171	0.613518	-0.013131	88.899971	-130.350357	-94.340668	0.241425	0.000000	0.656535	0.000000	0.000000	0.000000	0.022523	-0.037886	0.105092	0.000000	0.000000	2.000000	178.000000	0.000000
15409.514669	0.095229	0.613411	-0.012760	88.899971	-130.350357	-94.340668	0.241425	0.000000	0.656535	0.000000	0.000000	0.000000	0.017184	-0.032185	0.111068	0.000000	0.000000	2.000000	178.000000	0.000000
15409.518002	0.095229	0.613411	-0.012760	88.899971	-130.350357	-94.340668	0.241425	0.000000	0.656535	0.000000	0.000000	0.000000	0.017184	-0.032185	0.111068	0.000000	0.000000	2.000000	178.000000	0.000000
15409.521336	0.095229	0.613411	-0.012760	88.902641	-130.256668	-94.241501	0.238561	0.000000	0.638024	0.000000	0.000000	0.000000	0.017184	-0.032185	0.111068	0.000000	0.000000	2.000000	178.000000	0.000000
15409.524669	0.095229	0.613411	-0.012760	88.902641	-130.256668	-94.241501	0.238561	0.000000	0.638024	0.000000	0.000000	0.000000	0.017184	-0.032185	0.111068	0.000000	0.000000	2.000000	178.000000	0.000000
15409.528002	0.095250	0.613342	-0.012350	88.902641	-130.256668	-94.241501	0.238561	0.000000	0.638024	0.000000	0.000000	0.000000	0.006486	-0.020708	0.123046	0.000000	0.000000	2.000000	178.000000	0.000000
15409.531336	0.095256	0.613267	-0.011912	88.904968	-130.166931	-94.140877	0.238561	0.000000	0.638024	0.000000	0.000000	0.000000	0.001636	-0.022468	0.131529	0.000000	0.000000	2.000000	178.000000	0.000000
15409.534669	0.095256	0.613267	-0.011912	88.904968	-130.166931	-94.140877	0.238561	0.000000	0.638024	0.000000	0.000000	0.000000	0.001636	-0.022468	0.131529	0.000000	0.000000	2.000000	178.000000	0.000000
15409.538002	0.095256	0.613267	-0.011912	88.904968	-130.166931	-94.140877	0.238561	0.000000	0.638024	0.000000	0.000000	0.000000	0.001636	-0.022468	0.131529	0.000000	0.000000	2.000000	178.000000	0.000000
15409.541336	0.095256	0.613267	-0.011912	88.910156	-129.982101	-93.939705	0.237207	0.000000	0.595594	0.000000	0.000000	0.000000	0.001636	-0.022468	0.131529	0.000000	0.000000	2.000000	178.000000	0.000000
15409.544669	0.095247	0.613231	-0.011438	88.910156	-129.982101	-93.939705	0.237207	0.000000	0.595594	0.000000	0.000000	0.000000	-0.002783	-0.010995	0.142149	0.000000	0.000000	2.000000	178.000000	0.000000
15409.548002	0.095247	0.613231	-0.011438	88.910156	-129.982101	-93.939705	0.237207	0.000000	0.595594	0.000000	0.000000	0.000000	-0.002783	-0.010995	0.142149	0.000000	0.000000	2.000000	178.000000	0.000000
15409.551336	0.095226	0.613182	-0.010912	88.917549	-129.690262	-93.634270	0.237671	0.000000	0.571903	0.000000	0.000000	0.000000	-0.006162	-0.014463	0.157767	0.000000	0.000000	2.000000	178.000000	0.000000
15409.554669	0.095226	0.613182	-0.010912	88.917549	-129.690262	-93.634270	0.237671	0.000000	0.571903	0.000000	0.000000	0.000000	-0.006162	-0.014463	0.157767	0.000000	0.000000	2.000000	178.000000	0.000000
15409.558002	0.095226	0.613182	-0.010912	88.917549	-129.690262	-93.634270	0.237671	0.000000	0.571903	0.000000	0.000000	0.000000	-0.006162	-0.014463	0.157767	0.000000	0.000000	2.000000	178.000000	0.000000
15409.561336	0.095226	0.613182	-0.010912	88.926071	-129.470123	-93.399040	0.238698	0.000000	0.545608	0.000000	0.000000	0.000000	-0.006162	-0.014463	0.157767	0.000000	0.000000	2.000000	178.000000	0.000000
15409.564669	0.095253	0.613128	-0.010372	88.926071	-129.470123	-93.399040	0.238698	0.000000	0.545608	0.000000	0.000000	0.000000	0.007993	-0.016276	0.162167	0.000000	0.000000	2.000000	178.000000	0.000000
15409.568002	0.095253	0.613128	-0.010372	88.926071	-129.470123	-93.399040	0.238698	0.000000	0.545608	0.000000	0.000000	0.000000	0.007993	-0.016276	0.162167	0.000000	0.000000	2.000000	178.000000	0.000000
15409.571336	0.095305	0.613068	-0.009812	88.937798	-129.212219	-93.129890	0.237366	0.000000	0.518580	0.000000	0.000000	0.000000	0.015813	-0.018149	0.167917	0.000000	0.000000	2.000000	178.000000	0.000000
15409.574669	0.095305	0.613068	-0.009812	88.937798	-129.212219	-93.129890	0.237366	0.000000	0.518580	0.000000	0.000000	0.000000	0.015813	-0.018149	0.167917	0.000000	0.000000	2.000000	178.000000	0.000000
15409.578002	0.095305	0.613068	-0.009812	88.937798	-129.212219	-93.129890	0.237366	0.000000	0.518580	0.000000	0.000000	0.000000	0.015813	-0.018149	0.167917	0.000000	0.000000	2.000000	178.000000	0.000000
15409.581336	0.095305	0.613068	-0.009812	88.943718	-129.082153	-92.992882	0.234730	0.000000	0.490594	0.000000	0.000000	0.000000	0.015813	-0.018149	0.167917	0.000000	0.000000	2.000000	178.000000	0.000000
15409.584669	0.095379	0.613007	-0.009257	88.943718	-129.082153	-92.992882	0.234730	0.000000	0.490594	0.000000	0.000000	0.000000	0.022137	-0.018310	0.166524	0.000000	0.000000	2.000000	178.000000	0.000000
15409.588002	0.095379	0.613007	-0.009257	88.943718	-129.082153	-92.992882	0.234730	0.000000	0.490594	0.000000	0.000000	0.000000	0.022137	-0.018310	0.166524	0.000000	0.000000	2.000000	178.000000	0.000000
15409.591336	0.095469	0.612881	-0.008729	88.946495	-128.978180	-92.886276	0.231041	0.000000	0.462840	0.000000	0.000000	0.000000	0.027040	-0.037609	0.158345	0.000000	0.000000	2.000000	178.000000	0.000000
15409.594669	0.095469	0.612881	-0.008729	88.946495	-128.978180	-92.886276	0.231041	0.000000	0.462840	0.000000	0.000000	0.000000	0.027040	-0.037609	0.158345	0.000000	0.000000	2.000000	178.000000	0.000000
15409.598002	0.095469	0.612881	-0.008729	88.946495	-128.978180	-92.886276	0.231041	0.000000	0.462840	0.000000	0.000000	0.000000	0.027040	-0.037609	0.158345	0.000000	0.000000	2.000000	178.000000	0.000000
15409.601336	0.095469	0.612881	-0.008729	88.948730	-128.876205	-92.778755	0.226534	0.000000	0.436449	0.000000	0.000000	0.000000	0.027040	-0.037609	0.158345	0.000000	0.000000	2.000000	178.000000	0.000000
15409.604669	0.095541	0.612775	-0.008181	88.948730	-128.876205	-92.778755	0.226534	0.000000	0.436449	0.000000	0.000000	0.000000	0.021610	-0.032012	0.164304	0.000000	0.000000	2.000000	178.000000	0.000000
15409.608002	0.095541	0.612775	-0.008181	88.948730	-128.876205	-92.778755	0.226534	0.000000	0.436449	0.000000	0.000000	0.000000	0.021610	-0.032012	0.164304	0.000000	0.000000	2.000000	178.000000	0.000000
15409.611336	0.095626	0.612654	-0.007678	88.948730	-128.878616	-92.778503	0.222933	0.000000	0.409065	0.000000	0.000000	0.000000	0.025466	-0.036259	0.151132	0.000000	0.000000	2.000000	178.000000	0.000000
15409.614669	0.095626	0.612654	-0.007678	88.948730	-128.878616	-92.778503	0.222933	0.000000	0.409065	0.000000	0.000000	0.000000	0.025466	-0.036259	0.151132	0.000000	0.000000	2.000000	178.000000	0.000000
15409.618002	0.095626	0.612654	-0.007678	88.948730	-128.878616	-92.778503	0.222933	0.000000	0.409065	0.000000	0.000000	0.000000	0.025466	-0.036259	0.151132	0.000000	0.000000	2.000000	178.000000	0.000000
15409.621336	0.095626	0.612654	-0.007678	88.946312	-128.991898	-92.886314	0.218689	0.000000	0.383877	0.000000	0.000000	0.000000	0.025466	-0.036259	0.151132	0.000000	0.000000	2.000000	178.000000	0.000000
15409.624669	0.095681	0.612519	-0.007209	88.946312	-128.991898	-92.886314	0.218689	0.000000	0.383877	0.000000	0.000000	0.000000	0.016532	-0.040498	0.140689	0.000000	0.000000	2.000000	178.000000	0.000000
15409.628002	0.095681	0.612519	-0.007209	88.946312	-128.991898	-92.886314	0.218689	0.000000	0.383877	0.000000	0.000000	0.000000	0.016532	-0.040498	0.140689	0.000000	0.000000	2.000000	178.000000	0.000000
15409.631336	0.095681	0.612519	-0.007209	88.942604	-129.287552	-93.175125	0.215933	0.000000	0.360429	0.000000	0.000000	0.000000	0.016532	-0.040498	0.140689	0.000000	0.000000	2.000000	178.000000	0.000000
15409.634669	0.095681	0.612519	-0.007209	88.942604	-129.287552	-93.175125	0.215933	0.000000	0.360429	0.000000	0.000000	0.000000	0.016532	-0.040498	0.140689	0.000000	0.000000	2.000000	178.000000	0.000000
15409.638002	0.095728	0.612370	-0.006779	88.942604	-129.287552	-93.175125	0.215933	0.000000	0.360429	0.000000	0.000000	0.000000	0.013999	-0.044711	0.128888	0.000000	0.000000	2.000000	178.000000	0.000000
15409.641336	0.095755	0.612195	-0.006337	88.946129	-130.390442	-94.255318	0.215933	0.000000	0.360429	0.000000	0.000000	0.000000	0.008073	-0.052431	0.132706	0.000000	0.000000	2.000000	178.000000	0.000000
15409.644669	0.095755	0.612195	-0.006337	88.946129	-130.390442	-94.255318	0.215933	0.000000	0.360429	0.000000	0.000000	0.000000	0.008073	-0.052431	0.132706	0.000000	0.000000	2.000000	178.000000	0.000000
15409.648002	0.095755	0.612195	-0.006337	88.946129	-130.390442	-94.255318	0.215933	0.000000	0.360429	0.000000	0.000000	0.000000	0.008073	-0.052431	0.132706	0.000000	0.000000	2.000000	178.000000	0.000000
15409.651336	0.095749	0.611987	-0.005945	88.956009	-132.590439	-96.416740	0.212255	0.000000	0.316830	0.000000	0.000000	0.000000	-0.001884	-0.062405	0.117625	0.000000	0.000000	2.000000	178.000000	0.000000
15409.654669	0.095749	0.611987	-0.005945	88.956009	-132.590439	-96.416740	0.212255	0.000000	0.316830	0.000000	0.000000	0.000000	-0.001884	-0.062405	0.117625	0.000000	0.000000	2.000000	178.000000	0.000000
15409.658002	0.095749	0.611987	-0.005945	88.956009	-132.590439	-96.416740	0.212255	0.000000	0.316830	0.000000	0.000000	0.000000	-0.001884	-0.062405	0.117625	0.000000	0.000000	2.000000	178.000000	0.000000
15409.661336	0.095749	0.611987	-0.005945	88.974167	-135.686218	-99.453972	0.212569	0.000000	0.297225	0.000000	0.000000	0.000000	-0.001884	-0.062405	0.117625	0.000000	0.000000	2.000000	178.000000	0.000000
15409.664669	0.095717	0.611759	-0.005563	88.974167	-135.686218	-99.453972	0.212569	0.000000	0.297225	0.000000	0.000000	0.000000	-0.009350	-0.068334	0.114306	0.000000	0.000000	2.000000	178.000000	0.000000
15409.668002	0.095717	0.611759	-0.005563	88.974167	-135.686218	-99.453972	0.212569	0.000000	0.297225	0.000000	0.000000	0.000000	-0.009350	-0.068334	0.114306	0.000000	0.000000	2.000000	178.000000	0.000000
15409.671336	0.095709	0.611506	-0.005179	88.993027	-140.049713	-103.742920	0.214127	0.000000	0.278175	0.000000	0.000000	0.000000	-0.002451	-0.076035	0.115375	0.000000	0.000000	2.000000	178.000000	0.000000
15409.674669	0.095709	0.611506	-0.005179	88.993027	-140.049713	-103.742920	0.214127	0.000000	0.278175	0.000000	0.000000	0.000000	-0.002451	-0.076035	0.115375	0.000000	0.000000	2.000000	178.000000	0.000000
15409.678002	0.095709	0.611506	-0.005179	88.993027	-140.049713	-103.742920	0.214127	0.000000	0.278175	0.000000	0.000000	0.000000	-0.002451	-0.076035	0.115375	0.000000	0.000000	2.000000	178.000000	0.000000
15409.681336	0.095709	0.611506	-0.005179	89.005150	-145.364090	-108.975235	0.214536	0.000000	0.258945	0.000000	0.000000	0.000000	-0.002451	-0.076035	0.115375	0.000000	0.000000	2.000000	178.000000	0.000000
15409.684669	0.095693	0.611238	-0.004834	89.005150	-145.364090	-108.975235	0.214536	0.000000	0.258945	0.000000	0.000000	0.000000	-0.004996	-0.080203	0.103556	0.000000	0.000000	2.000000	178.000000	0.000000
15409.688002	0.095693	0.611238	-0.004834	89.005150	-145.364090	-108.975235	0.214536	0.000000	0.258945	0.000000	0.000000	0.000000	-0.004996	-0.080203	0.103556	0.000000	0.000000	2.000000	178.000000	0.000000
15409.691336	0.095693	0.611238	-0.004834	89.008896	-150.757401	-114.289230	0.215368	0.000000	0.241686	0.000000	0.000000	0.000000	-0.004996	-0.080203	0.103556	0.000000	0.000000	2.000000	178.000000	0.000000
15409.694669	0.095693	0.611238	-0.004834	89.008896	-150.757401	-114.289230	0.215368	0.000000	0.241686	0.000000	0.000000	0.000000	-0.004996	-0.080203	0.103556	0.000000	0.000000	2.000000	178.000000	0.000000
15409.698002	0.095701	0.610920	-0.004477	89.008896	-150.757401	-114.289230	0.215368	0.000000	0.241686	0.000000	0.000000	0.000000	0.002444	-0.095495	0.107073	0.000000	0.000000	2.000000	178.000000	0.000000
15409.701336	0.095707	0.610557	-0.004127	88.991478	-155.540955	-119.006065	0.215368	0.000000	0.241686	0.000000	0.000000	0.000000	0.001933	-0.109029	0.104806	0.000000	0.000000	2.000000	178.000000	0.000000
15409.704669	0.095707	0.610557	-0.004127	88.991478	-155.540955	-119.006065	0.215368	0.000000	0.241686	0.000000	0.000000	0.000000	0.001933	-0.109029	0.104806	0.000000	0.000000	2.000000	178.000000	0.000000
15409.708002	0.095707	0.610557	-0.004127	88.991478	-155.540955	-119.006065	0.215368	0.000000	0.241686	0.000000	0.000000	0.000000	0.001933	-0.109029	0.104806	0.000000	0.000000	2.000000	178.000000	0.000000
15409.711336	0.095707	0.610557	-0.004127	88.956383	-158.209396	-121.637230	0.214638	0.000000	0.206373	0.000000	0.000000	0.000000	0.001933	-0.109029	0.104806	0.000000	0.000000	2.000000	178.000000	0.000000
15409.714669	0.095755	0.610148	-0.003795	88.956383	-158.209396	-121.637230	0.214638	0.000000	0.206373	0.000000	0.000000	0.000000	0.014332	-0.122559	0.099783	0.000000	0.000000	2.000000	178.000000	0.000000
15409.718002	0.095755	0.610148	-0.003795	88.956383	-158.209396	-121.637230	0.214638	0.000000	0.206373	0.000000	0.000000	0.000000	0.014332	-0.122559	0.099783	0.000000	0.000000	2.000000	178.000000	0.000000
15409.721336	0.095804	0.609714	-0.003454	88.910873	-158.917542	-122.338387	0.212250	0.000000	0.189742	0.000000	0.000000	0.000000	0.014816	-0.130298	0.102119	0.000000	0.000000	2.000000	178.000000	0.000000
15409.724669	0.095804	0.609714	-0.003454	88.910873	-158.917542	-122.338387	0.212250	0.000000	0.189742	0.000000	0.000000	0.000000	0.014816	-0.130298	0.102119	0.000000	0.000000	2.000000	178.000000	0.000000
15409.728002	0.095804	0.609714	-0.003454	88.910873	-158.917542	-122.338387	0.212250	0.000000	0.189742	0.000000	0.000000	0.000000	0.014816	-0.130298	0.102119	0.000000	0.000000	2.000000	178.000000	0.000000
15409.731336	0.095804	0.609714	-0.003454	88.858246	-159.342499	-122.763351	0.209780	0.000000	0.172723	0.000000	0.000000	0.000000	0.014816	-0.130298	0.102119	0.000000	0.000000	2.000000	178.000000	0.000000
15409.734669	0.095860	0.609227	-0.003189	88.858246	-159.342499	-122.763351	0.209780	0.000000	0.172723	0.000000	0.000000	0.000000	0.016787	-0.145986	0.079506	0.000000	0.000000	2.000000	178.000000	0.000000
15409.738002	0.095860	0.609227	-0.003189	88.858246	-159.342499	-122.763351	0.209780	0.000000	0.172723	0.000000	0.000000	0.000000	0.016787	-0.145986	0.079506	0.000000	0.000000	2.000000	178.000000	0.000000
15409.741336	0.095939	0.608715	-0.002921	88.799599	-159.770798	-123.194496	0.206982	0.000000	0.159472	0.000000	0.000000	0.000000	0.023736	-0.153719	0.080418	0.000000	0.000000	2.000000	178.000000	0.000000
15409.744669	0.095939	0.608715	-0.002921	88.799599	-159.770798	-123.194496	0.206982	0.000000	0.159472	0.000000	0.000000	0.000000	0.023736	-0.153719	0.080418	0.000000	0.000000	2.000000	178.000000	0.000000
15409.748002	0.095939	0.608715	-0.002921	88.799599	-159.770798	-123.194496	0.206982	0.000000	0.159472	0.000000	0.000000	0.000000	0.023736	-0.153719	0.080418	0.000000	0.000000	2.000000	178.000000	0.000000
15409.751336	0.095939	0.608715	-0.002921	88.740570	-160.158875	-123.585442	0.203026	0.000000	0.146069	0.000000	0.000000	0.000000	0.023736	-0.153719	0.080418	0.000000	0.000000	2.000000	178.000000	0.000000
15409.754669	0.096019	0.608202	-0.002654	88.740570	-160.158875	-123.585442	0.203026	0.000000	0.146069	0.000000	0.000000	0.000000	0.023711	-0.153838	0.080248	0.000000	0.000000	2.000000	178.000000	0.000000
15409.758002	0.096019	0.608202	-0.002654	88.740570	-160.158875	-123.585442	0.203026	0.000000	0.146069	0.000000	0.000000	0.000000	0.023711	-0.153838	0.080248	0.000000	0.000000	2.000000	178.000000	0.000000
15409.761336	0.096066	0.607701	-0.002430	88.681664	-160.514603	-123.941284	0.199075	0.000000	0.132694	0.000000	0.000000	0.000000	0.014202	-0.150261	0.067242	0.000000	0.000000	2.000000	178.000000	0.000000
15409.764669	0.096066	0.607701	-0.002430	88.681664	-160.514603	-123.941284	0.199075	0.000000	0.132694	0.000000	0.000000	0.000000	0.014202	-0.150261	0.067242	0.000000	0.000000	2.000000	178.000000	0.000000
15409.768002	0.096066	0.607701	-0.002430	88.681664	-160.514603	-123.941284	0.199075	0.000000	0.132694	0.000000	0.000000	0.000000	0.014202	-0.150261	0.067242	0.000000	0.000000	2.000000	178.000000	0.000000
15409.771336	0.096066	0.607701	-0.002430	88.619728	-160.856415	-124.283188	0.196708	0.000000	0.121487	0.000000	0.000000	0.000000	0.014202	-0.150261	0.067242	0.000000	0.000000	2.000000	178.000000	0.000000
15409.774669	0.096088	0.607181	-0.002217	88.619728	-160.856415	-124.283188	0.196708	0.000000	0.121487	0.000000	0.000000	0.000000	0.006699	-0.156119	0.063756	0.000000	0.000000	2.000000	178.000000	0.000000
15409.778002	0.096088	0.607181	-0.002217	88.619728	-160.856415	-124.283188	0.196708	0.000000	0.121487	0.000000	0.000000	0.000000	0.006699	-0.156119	0.063756	0.000000	0.000000	2.000000	178.000000	0.000000
15409.781336	0.096129	0.606641	-0.002026	88.557480	-161.171234	-124.595299	0.195591	0.000000	0.110861	0.000000	0.000000	0.000000	0.012147	-0.161954	0.057515	0.000000	0.000000	2.000000	178.000000	0.000000
15409.784669	0.096129	0.606641	-0.002026	88.557480	-161.171234	-124.595299	0.195591	0.000000	0.110861	0.000000	0.000000	0.000000	0.012147	-0.161954	0.057515	0.000000	0.000000	2.000000	178.000000	0.000000
15409.788002	0.096129	0.606641	-0.002026	88.557480	-161.171234	-124.595299	0.195591	0.000000	0.110861	0.000000	0.000000	0.000000	0.012147	-0.161954	0.057515	0.000000	0.000000	2.000000	178.000000	0.000000
15409.791336	0.096129	0.606641	-0.002026	88.486130	-161.498779	-124.923012	0.193566	0.000000	0.101275	0.000000	0.000000	0.000000	0.012147	-0.161954	0.057515	0.000000	0.000000	2.000000	178.000000	0.000000
15409.794669	0.096166	0.606082	-0.001850	88.486130	-161.498779	-124.923012	0.193566	0.000000	0.101275	0.000000	0.000000	0.000000	0.011114	-0.167781	0.052622	0.000000	0.000000	2.000000	178.000000	0.000000
15409.798002	0.096166	0.606082	-0.001850	88.486130	-161.498779	-124.923012	0.193566	0.000000	0.101275	0.000000	0.000000	0.000000	0.011114	-0.167781	0.052622	0.000000	0.000000	2.000000	178.000000	0.000000
15409.801336	0.096199	0.605503	-0.001691	88.417488	-161.784149	-125.208519	0.191714	0.000000	0.092505	0.000000	0.000000	0.000000	0.010076	-0.173584	0.047709	0.000000	0.000000	2.000000	178.000000	0.000000
15409.804669	0.096199	0.605503	-0.001691	88.417488	-161.784149	-125.208519	0.191714	0.000000	0.092505	0.000000	0.000000	0.000000	0.010076	-0.173584	0.047709	0.000000	0.000000	2.000000	178.000000	0.000000
15409.808002	0.096199	0.605503	-0.001691	88.417488	-161.784149	-125.208519	0.191714	0.000000	0.092505	0.000000	0.000000	0.000000	0.010076	-0.173584	0.047709	0.000000	0.000000	2.000000	178.000000	0.000000
15409.811336	0.096199	0.605503	-0.001691	88.339882	-162.074631	-125.504494	0.190035	0.000000	0.084553	0.000000	0.000000	0.000000	0.010076	-0.173584	0.047709	0.000000	0.000000	2.000000	178.000000	0.000000
15409.814669	0.096273	0.604905	-0.001558	88.339882	-162.074631	-125.504494	0.190035	0.000000	0.084553	0.000000	0.000000	0.000000	0.022011	-0.179344	0.040034	0.000000	0.000000	2.000000	178.000000	0.000000
15409.818002	0.096273	0.604905	-0.001558	88.339882	-162.074631	-125.504494	0.190035	0.000000	0.084553	0.000000	0.000000	0.000000	0.022011	-0.179344	0.040034	0.000000	0.000000	2.000000	178.000000	0.000000
15409.821336	0.096348	0.604263	-0.001524	88.258751	-162.346130	-125.784271	0.186366	0.000000	0.077881	0.000000	0.000000	0.000000	0.022462	-0.192748	0.010063	0.000000	0.000000	2.000000	178.000000	0.000000
15409.824669	0.096348	0.604263	-0.001524	88.258751	-162.346130	-125.784271	0.186366	0.000000	0.077881	0.000000	0.000000	0.000000	0.022462	-0.192748	0.010063	0.000000	0.000000	2.000000	178.000000	0.000000
15409.828002	0.096348	0.604263	-0.001524	88.258751	-162.346130	-125.784271	0.186366	0.000000	0.077881	0.000000	0.000000	0.000000	0.022462	-0.192748	0.010063	0.000000	0.000000	2.000000	178.000000	0.000000
15409.831336	0.096348	0.604263	-0.001524	88.171471	-162.611267	-126.057655	0.182623	0.000000	0.076204	0.000000	0.000000	0.000000	0.022462	-0.192748	0.010063	0.000000	0.000000	2.000000	178.000000	0.000000
15409.834669	0.096436	0.603608	-0.001535	88.171471	-162.611267	-126.057655	0.182623	0.000000	0.076204	0.000000	0.000000	0.000000	0.026400	-0.196532	-0.003404	0.000000	0.000000	2.000000	178.000000	0.000000
15409.838002	0.096436	0.603608	-0.001535	88.171471	-162.611267	-126.057655	0.182623	0.000000	0.076204	0.000000	0.000000	0.000000	0.026400	-0.196532	-0.003404	0.000000	0.000000	2.000000	178.000000	0.000000
15409.841336	0.096485	0.602928	-0.001622	88.078072	-162.868637	-126.323395	0.178223	0.000000	0.076771	0.000000	0.000000	0.000000	0.014838	-0.204014	-0.025977	0.000000	0.000000	2.000000	178.000000	0.000000
15409.844669	0.096485	0.602928	-0.001622	88.078072	-162.868637	-126.323395	0.178223	0.000000	0.076771	0.000000	0.000000	0.000000	0.014838	-0.204014	-0.025977	0.000000	0.000000	2.000000	178.000000	0.000000
15409.848002	0.096485	0.602928	-0.001622	88.078072	-162.868637	-126.323395	0.178223	0.000000	0.076771	0.000000	0.000000	0.000000	0.014838	-0.204014	-0.025977	0.000000	0.000000	2.000000	178.000000	0.000000
15409.851336	0.096485	0.602928	-0.001622	87.984428	-163.098419	-126.564148	0.175749	0.000000	0.081101	0.000000	0.000000	0.000000	0.014838	-0.204014	-0.025977	0.000000	0.000000	2.000000	178.000000	0.000000
15409.854669	0.096524	0.602261	-0.001757	87.984428	-163.098419	-126.564148	0.175749	0.000000	0.081101	0.000000	0.000000	0.000000	0.011764	-0.200047	-0.040449	0.000000	0.000000	2.000000	178.000000	0.000000
15409.858002	0.096524	0.602261	-0.001757	87.984428	-163.098419	-126.564148	0.175749	0.000000	0.081101	0.000000	0.000000	0.000000	0.011764	-0.200047	-0.040449	0.000000	0.000000	2.000000	178.000000	0.000000
15409.861336	0.096533	0.601582	-0.001928	87.887794	-163.319275	-126.790634	0.173789	0.000000	0.087842	0.000000	0.000000	0.000000	0.002694	-0.203658	-0.051221	0.000000	0.000000	2.000000	178.000000	0.000000
15409.864669	0.096533	0.601582	-0.001928	87.887794	-163.319275	-126.790634	0.173789	0.000000	0.087842	0.000000	0.000000	0.000000	0.002694	-0.203658	-0.051221	0.000000	0.000000	2.000000	178.000000	0.000000
15409.868002	0.096533	0.601582	-0.001928	87.887794	-163.319275	-126.790634	0.173789	0.000000	0.087842	0.000000	0.000000	0.000000	0.002694	-0.203658	-0.051221	0.000000	0.000000	2.000000	178.000000	0.000000
15409.871336	0.096533	0.601582	-0.001928	87.793449	-163.518600	-126.992821	0.173340	0.000000	0.096379	0.000000	0.000000	0.000000	0.002694	-0.203658	-0.051221	0.000000	0.000000	2.000000	178.000000	0.000000
15409.874669	0.096485	0.600898	-0.002153	87.793449	-163.518600	-126.992821	0.173340	0.000000	0.096379	0.000000	0.000000	0.000000	-0.014360	-0.205287	-0.067721	0.000000	0.000000	2.000000	178.000000	0.000000
15409.878002	0.096485	0.600898	-0.002153	87.793449	-163.518600	-126.992821	0.173340	0.000000	0.096379	0.000000	0.000000	0.000000	-0.014360	-0.205287	-0.067721	0.000000	0.000000	2.000000	178.000000	0.000000
15409.881336	0.096441	0.600233	-0.002364	87.702713	-163.699951	-127.171577	0.175733	0.000000	0.107666	0.000000	0.000000	0.000000	-0.013413	-0.199392	-0.063261	0.000000	0.000000	2.000000	178.000000	0.000000
15409.884669	0.096441	0.600233	-0.002364	87.702713	-163.699951	-127.171577	0.175733	0.000000	0.107666	0.000000	0.000000	0.000000	-0.013413	-0.199392	-0.063261	0.000000	0.000000	2.000000	178.000000	0.000000
15409.888002	0.096441	0.600233	-0.002364	87.702713	-163.699951	-127.171577	0.175733	0.000000	0.107666	0.000000	0.000000	0.000000	-0.013413	-0.199392	-0.063261	0.000000	0.000000	2.000000	178.000000	0.000000
15409.891336	0.096441	0.600233	-0.002364	87.668373	-163.770203	-127.239349	0.177969	0.000000	0.118209	0.000000	0.000000	0.000000	-0.013413	-0.199392	-0.063261	0.000000	0.000000	2.000000	178.000000	0.000000
15409.894669	0.096379	0.599563	-0.002548	87.668373	-163.770203	-127.239349	0.177969	0.000000	0.118209	0.000000	0.000000	0.000000	-0.018452	-0.201119	-0.055116	0.000000	0.000000	2.000000	178.000000	0.000000
15409.898002	0.096379	0.599563	-0.002548	87.668373	-163.770203	-127.239349	0.177969	0.000000	0.118209	0.000000	0.000000	0.000000	-0.018452	-0.201119	-0.055116	0.000000	0.000000	2.000000	178.000000	0.000000
15409.901336	0.096254	0.598937	-0.002711	87.737305	-163.661072	-127.119766	0.181044	0.000000	0.127395	0.000000	0.000000	0.000000	-0.037391	-0.187672	-0.048781	0.000000	0.000000	2.000000	178.000000	0.000000
15409.904669	0.096254	0.598937	-0.002711	87.737305	-163.661072	-127.119766	0.181044	0.000000	0.127395	0.000000	0.000000	0.000000	-0.037391	-0.187672	-0.048781	0.000000	0.000000	2.000000	178.000000	0.000000
15409.908002	0.096254	0.598937	-0.002711	87.737305	-163.661072	-127.119766	0.181044	0.000000	0.127395	0.000000	0.000000	0.000000	-0.037391	-0.187672	-0.048781	0.000000	0.000000	2.000000	178.000000	0.000000
15409.911336	0.096254	0.598937	-0.002711	87.878555	-163.392075	-126.843063	0.187276	0.000000	0.135525	0.000000	0.000000	0.000000	-0.037391	-0.187672	-0.048781	0.000000	0.000000	2.000000	178.000000	0.000000
15409.914669	0.096158	0.598350	-0.002847	87.878555	-163.392075	-126.843063	0.187276	0.000000	0.135525	0.000000	0.000000	0.000000	-0.028921	-0.176209	-0.040803	0.000000	0.000000	2.000000	178.000000	0.000000
15409.918002	0.096158	0.598350	-0.002847	87.878555	-163.392075	-126.843063	0.187276	0.000000	0.135525	0.000000	0.000000	0.000000	-0.028921	-0.176209	-0.040803	0.000000	0.000000	2.000000	178.000000	0.000000
15409.921336	0.096067	0.597756	-0.002960	88.037560	-163.039215	-126.482483	0.192096	0.000000	0.142326	0.000000	0.000000	0.000000	-0.027465	-0.178021	-0.033968	0.000000	0.000000	2.000000	178.000000	0.000000
15409.924669	0.096067	0.597756	-0.002960	88.037560	-163.039215	-126.482483	0.192096	0.000000	0.142326	0.000000	0.000000	0.000000	-0.027465	-0.178021	-0.033968	0.000000	0.000000	2.000000	178.000000	0.000000
15409.928002	0.096067	0.597756	-0.002960	88.037560	-163.039215	-126.482483	0.192096	0.000000	0.142326	0.000000	0.000000	0.000000	-0.027465	-0.178021	-0.033968	0.000000	0.000000	2.000000	178.000000	0.000000
15409.931336	0.096067	0.597756	-0.002960	88.194954	-162.624313	-126.062660	0.196674	0.000000	0.147987	0.000000	0.000000	0.000000	-0.027465	-0.178021	-0.033968	0.000000	0.000000	2.000000	178.000000	0.000000
15409.934669	0.096003	0.597201	-0.003046	88.194954	-162.624313	-126.062660	0.196674	0.000000	0.147987	0.000000	0.000000	0.000000	-0.018995	-0.166602	-0.025920	0.000000	0.000000	2.000000	178.000000	0.000000
15409.938002	0.096003	0.597201	-0.003046	88.194954	-162.624313	-126.062660	0.196674	0.000000	0.147987	0.000000	0.000000	0.000000	-0.018995	-0.166602	-0.025920	0.000000	0.000000	2.000000	178.000000	0.000000
15409.941336	0.095942	0.596690	-0.003125	88.334579	-162.190445	-125.623764	0.199840	0.000000	0.152307	0.000000	0.000000	0.000000	-0.018485	-0.153278	-0.023529	0.000000	0.000000	2.000000	178.000000	0.000000
15409.944669	0.095942	0.596690	-0.003125	88.334579	-162.190445	-125.623764	0.199840	0.000000	0.152307	0.000000	0.000000	0.000000	-0.018485	-0.153278	-0.023529	0.000000	0.000000	2.000000	178.000000	0.000000
15409.948002	0.095942	0.596690	-0.003125	88.334579	-162.190445	-125.623764	0.199840	0.000000	0.152307	0.000000	0.000000	0.000000	-0.018485	-0.153278	-0.023529	0.000000	0.000000	2.000000	178.000000	0.000000
15409.951336	0.095942	0.596690	-0.003125	88.451241	-161.762985	-125.196564	0.202921	0.000000	0.156229	0.000000	0.000000	0.000000	-0.018485	-0.153278	-0.023529	0.000000	0.000000	2.000000	178.000000	0.000000
15409.954669	0.095930	0.596217	-0.003180	88.451241	-161.762985	-125.196564	0.202921	0.000000	0.156229	0.000000	0.000000	0.000000	-0.003538	-0.141942	-0.016753	0.000000	0.000000	2.000000	178.000000	0.000000
15409.958002	0.095930	0.596217	-0.003180	88.451241	-161.762985	-125.196564	0.202921	0.000000	0.156229	0.000000	0.000000	0.000000	-0.003538	-0.141942	-0.016753	0.000000	0.000000	2.000000	178.000000	0.000000
15409.961336	0.095930	0.596217	-0.003180	88.538750	-161.398727	-124.832756	0.203510	0.000000	0.159021	0.000000	0.000000	0.000000	-0.003538	-0.141942	-0.016753	0.000000	0.000000	2.000000	178.000000	0.000000
15409.964669	0.095930	0.596217	-0.003180	88.538750	-161.398727	-124.832756	0.203510	0.000000	0.159021	0.000000	0.000000	0.000000	-0.003538	-0.141942	-0.016753	0.000000	0.000000	2.000000	178.000000	0.000000
15409.968002	0.095926	0.595756	-0.003197	88.538750	-161.398727	-124.832756	0.203510	0.000000	0.159021	0.000000	0.000000	0.000000	-0.001053	-0.138226	-0.004983	0.000000	0.000000	2.000000	178.000000	0.000000
15409.971336	0.095926	0.595756	-0.003197	88.586395	-161.181015	-124.618004	0.203510	0.000000	0.159021	0.000000	0.000000	0.000000	-0.001053	-0.138226	-0.004983	0.000000	0.000000	2.000000	178.000000	0.000000
15409.974669	0.095951	0.595333	-0.003186	88.586395	-161.181015	-124.618004	0.203510	0.000000	0.159021	0.000000	0.000000	0.000000	0.007434	-0.126968	0.003220	0.000000	0.000000	2.000000	178.000000	0.000000
15409.978002	0.095951	0.595333	-0.003186	88.586395	-161.181015	-124.618004	0.203510	0.000000	0.159021	0.000000	0.000000	0.000000	0.007434	-0.126968	0.003220	0.000000	0.000000	2.000000	178.000000	0.000000
15409.981336	0.095951	0.595333	-0.003186	88.591667	-161.159637	-124.596733	0.202447	0.000000	0.159315	0.000000	0.000000	0.000000	0.007434	-0.126968	0.003220	0.000000	0.000000	2.000000	178.000000	0.000000
15409.984669	0.095951	0.595333	-0.003186	88.591667	-161.159637	-124.596733	0.202447	0.000000	0.159315	0.000000	0.000000	0.000000	0.007434	-0.126968	0.003220	0.000000	0.000000	2.000000	178.000000	0.000000
15409.988002	0.095964	0.594966	-0.003123	88.591667	-161.159637	-124.596733	0.202447	0.000000	0.159315	0.000000	0.000000	0.000000	0.004026	-0.110094	0.019046	0.000000	0.000000	2.000000	178.000000	0.000000
15409.991336	0.095964	0.594966	-0.003123	88.567421	-161.276459	-124.716415	0.202447	0.000000	0.159315	0.000000	0.000000	0.000000	0.004026	-0.110094	0.019046	0.000000	0.000000	2.000000	178.000000	0.000000
15409.994669	0.095964	0.594966	-0.003123	88.567421	-161.276459	-124.716415	0.202447	0.000000	0.159315	0.000000	0.000000	0.000000	0.004026	-0.110094	0.019046	0.000000	0.000000	2.000000	178.000000	0.000000
15409.998002	0.095964	0.594966	-0.003123	88.567421	-161.276459	-124.716415	0.202447	0.000000	0.159315	0.000000	0.000000	0.000000	0.004026	-0.110094	0.019046	0.000000	0.000000	2.000000	178.000000	0.000000
15410.001336	0.095979	0.594383	-0.002949	88.536331	-161.423767	-124.860939	0.201776	0.000000	0.156141	0.000000	0.000000	0.000000	0.004246	-0.174992	0.052069	0.000000	0.000000	2.000000	178.000000	0.000000
15410.004669	0.095979	0.594383	-0.002949	88.536331	-161.423767	-124.860939	0.201776	0.000000	0.156141	0.000000	0.000000	0.000000	0.004246	-0.174992	0.052069	0.000000	0.000000	2.000000	178.000000	0.000000
15410.008002	0.095979	0.594383	-0.002949	88.536331	-161.423767	-124.860939	0.201776	0.000000	0.156141	0.000000	0.000000	0.000000	0.004246	-0.174992	0.052069	0.000000	0.000000	2.000000	178.000000	0.000000
15410.011336	0.095959	0.594141	-0.002827	88.508392	-161.557297	-124.986443	0.201068	0.000000	0.147463	0.000000	0.000000	0.000000	-0.005778	-0.072496	0.036642	0.000000	0.000000	2.000000	178.000000	0.000000
15410.014669	0.095959	0.594141	-0.002827	88.508392	-161.557297	-124.986443	0.201068	0.000000	0.147463	0.000000	0.000000	0.000000	-0.005778	-0.072496	0.036642	0.000000	0.000000	2.000000	178.000000	0.000000
15410.018002	0.095959	0.594141	-0.002827	88.508392	-161.557297	-124.986443	0.201068	0.000000	0.147463	0.000000	0.000000	0.000000	-0.005778	-0.072496	0.036642	0.000000	0.000000	2.000000	178.000000	0.000000
15410.021336	0.095959	0.594141	-0.002827	88.483284	-161.672638	-125.093506	0.202031	0.000000	0.141355	0.000000	0.000000	0.000000	-0.005778	-0.072496	0.036642	0.000000	0.000000	2.000000	178.000000	0.000000
15410.024669	0.095912	0.593931	-0.002731	88.483284	-161.672638	-125.093506	0.202031	0.000000	0.141355	0.000000	0.000000	0.000000	-0.014216	-0.062920	0.028716	0.000000	0.000000	2.000000	178.000000	0.000000
15410.028002	0.095912	0.593931	-0.002731	88.483284	-161.672638	-125.093506	0.202031	0.000000	0.141355	0.000000	0.000000	0.000000	-0.014216	-0.062920	0.028716	0.000000	0.000000	2.000000	178.000000	0.000000
15410.031336	0.095912	0.593931	-0.002731	88.461754	-161.774658	-125.184799	0.204400	0.000000	0.136569	0.000000	0.000000	0.000000	-0.014216	-0.062920	0.028716	0.000000	0.000000	2.000000	178.000000	0.000000
15410.034669	0.095912	0.593931	-0.002731	88.461754	-161.774658	-125.184799	0.204400	0.000000	0.136569	0.000000	0.000000	0.000000	-0.014216	-0.062920	0.028716	0.000000	0.000000	2.000000	178.000000	0.000000
15410.038002	0.095841	0.593747	-0.002639	88.461754	-161.774658	-125.184799	0.204400	0.000000	0.136569	0.000000	0.000000	0.000000	-0.021167	-0.055293	0.027863	0.000000	0.000000	2.000000	178.000000	0.000000
15410.041336	0.095841	0.593747	-0.002639	88.439903	-161.874191	-125.273445	0.204400	0.000000	0.136569	0.000000	0.000000	0.000000	-0.021167	-0.055293	0.027863	0.000000	0.000000	2.000000	178.000000	0.000000
15410.044669	0.095841	0.593747	-0.002639	88.439903	-161.874191	-125.273445	0.204400	0.000000	0.136569	0.000000	0.000000	0.000000	-0.021167	-0.055293	0.027863	0.000000	0.000000	2.000000	178.000000	0.000000
15410.048002	0.095841	0.593747	-0.002639	88.439903	-161.874191	-125.273445	0.204400	0.000000	0.136569	0.000000	0.000000	0.000000	-0.021167	-0.055293	0.027863	0.000000	0.000000	2.000000	178.000000	0.000000
15410.051336	0.095700	0.593430	-0.002559	88.417984	-161.968231	-125.359268	0.207928	0.000000	0.131926	0.000000	0.000000	0.000000	-0.042302	-0.094963	0.023859	0.000000	0.000000	2.000000	178.000000	0.000000
15410.054669	0.095700	0.593430	-0.002559	88.417984	-161.968231	-125.359268	0.207928	0.000000	0.131926	0.000000	0.000000	0.000000	-0.042302	-0.094963	0.023859	0.000000	0.000000	2.000000	178.000000	0.000000
15410.058002	0.095700	0.593430	-0.002559	88.417984	-161.968231	-125.359268	0.207928	0.000000	0.131926	0.000000	0.000000	0.000000	-0.042302	-0.094963	0.023859	0.000000	0.000000	2.000000	178.000000	0.000000
15410.061336	0.095700	0.593430	-0.002559	88.399406	-162.048431	-125.431412	0.214978	0.000000	0.127949	0.000000	0.000000	0.000000	-0.042302	-0.094963	0.023859	0.000000	0.000000	2.000000	178.000000	0.000000
15410.064669	0.095627	0.593280	-0.002589	88.399406	-162.048431	-125.431412	0.214978	0.000000	0.127949	0.000000	0.000000	0.000000	-0.022150	-0.045221	-0.008873	0.000000	0.000000	2.000000	178.000000	0.000000
15410.068002	0.095627	0.593280	-0.002589	88.399406	-162.048431	-125.431412	0.214978	0.000000	0.127949	0.000000	0.000000	0.000000	-0.022150	-0.045221	-0.008873	0.000000	0.000000	2.000000	178.000000	0.000000
15410.071336	0.095627	0.593280	-0.002589	88.374420	-162.144547	-125.524780	0.218670	0.000000	0.129428	0.000000	0.000000	0.000000	-0.022150	-0.045221	-0.008873	0.000000	0.000000	2.000000	178.000000	0.000000
15410.074669	0.095566	0.593117	-0.002663	88.374420	-162.144547	-125.524780	0.218670	0.000000	0.129428	0.000000	0.000000	0.000000	-0.018186	-0.048779	-0.022195	0.000000	0.000000	2.000000	178.000000	0.000000
15410.078002	0.095566	0.593117	-0.002663	88.374420	-162.144547	-125.524780	0.218670	0.000000	0.129428	0.000000	0.000000	0.000000	-0.018186	-0.048779	-0.022195	0.000000	0.000000	2.000000	178.000000	0.000000
15410.081336	0.095566	0.593117	-0.002663	88.346489	-162.251633	-125.626633	0.221701	0.000000	0.133127	0.000000	0.000000	0.000000	-0.018186	-0.048779	-0.022195	0.000000	0.000000	2.000000	178.000000	0.000000
15410.084669	0.095566	0.593117	-0.002663	88.346489	-162.251633	-125.626633	0.221701	0.000000	0.133127	0.000000	0.000000	0.000000	-0.018186	-0.048779	-0.022195	0.000000	0.000000	2.000000	178.000000	0.000000
15410.088002	0.095522	0.592961	-0.002765	88.346489	-162.251633	-125.626633	0.221701	0.000000	0.133127	0.000000	0.000000	0.000000	-0.013201	-0.046745	-0.030639	0.000000	0.000000	2.000000	178.000000	0.000000
15410.091336	0.095522	0.592961	-0.002765	88.324623	-162.329651	-125.704651	0.221701	0.000000	0.133127	0.000000	0.000000	0.000000	-0.013201	-0.046745	-0.030639	0.000000	0.000000	2.000000	178.000000	0.000000
15410.094669	0.095522	0.592961	-0.002765	88.324623	-162.329651	-125.704651	0.221701	0.000000	0.133127	0.000000	0.000000	0.000000	-0.013201	-0.046745	-0.030639	0.000000	0.000000	2.000000	178.000000	0.000000
15410.098002	0.095522	0.592961	-0.002765	88.324623	-162.329651	-125.704651	0.221701	0.000000	0.133127	0.000000	0.000000	0.000000	-0.013201	-0.046745	-0.030639	0.000000	0.000000	2.000000	178.000000	0.000000
15410.101336	0.095448	0.592526	-0.003116	88.324158	-162.334595	-125.709732	0.223901	0.000000	0.138234	0.000000	0.000000	0.000000	-0.022144	-0.130521	-0.105345	0.000000	0.000000	2.000000	178.000000	0.000000
15410.104669	0.095448	0.592526	-0.003116	88.324158	-162.334595	-125.709732	0.223901	0.000000	0.138234	0.000000	0.000000	0.000000	-0.022144	-0.130521	-0.105345	0.000000	0.000000	2.000000	178.000000	0.000000
15410.108002	0.095448	0.592526	-0.003116	88.324158	-162.334595	-125.709732	0.223901	0.000000	0.138234	0.000000	0.000000	0.000000	-0.022144	-0.130521	-0.105345	0.000000	0.000000	2.000000	178.000000	0.000000
15410.111336	0.095448	0.592526	-0.003116	88.386497	-162.116302	-125.494316	0.227592	0.000000	0.155791	0.000000	0.000000	0.000000	-0.022144	-0.130521	-0.105345	0.000000	0.000000	2.000000	178.000000	0.000000
15410.114669	0.095427	0.592259	-0.003325	88.386497	-162.116302	-125.494316	0.227592	0.000000	0.155791	0.000000	0.000000	0.000000	-0.006450	-0.080150	-0.062796	0.000000	0.000000	2.000000	178.000000	0.000000
15410.118002	0.095427	0.592259	-0.003325	88.386497	-162.116302	-125.494316	0.227592	0.000000	0.155791	0.000000	0.000000	0.000000	-0.006450	-0.080150	-0.062796	0.000000	0.000000	2.000000	178.000000	0.000000
15410.121336	0.095427	0.592259	-0.003325	88.519447	-161.589218	-124.970268	0.228667	0.000000	0.166257	0.000000	0.000000	0.000000	-0.006450	-0.080150	-0.062796	0.000000	0.000000	2.000000	178.000000	0.000000
15410.124669	0.095427	0.592259	-0.003325	88.519447	-161.589218	-124.970268	0.228667	0.000000	0.166257	0.000000	0.000000	0.000000	-0.006450	-0.080150	-0.062796	0.000000	0.000000	2.000000	178.000000	0.000000
15410.128002	0.095408	0.591941	-0.003520	88.519447	-161.589218	-124.970268	0.228667	0.000000	0.166257	0.000000	0.000000	0.000000	-0.005559	-0.095312	-0.058531	0.000000	0.000000	2.000000	178.000000	0.000000
15410.131336	0.095408	0.591941	-0.003520	88.698997	-160.706589	-124.090767	0.228667	0.000000	0.166257	0.000000	0.000000	0.000000	-0.005559	-0.095312	-0.058531	0.000000	0.000000	2.000000	178.000000	0.000000
15410.134669	0.095408	0.591941	-0.003520	88.698997	-160.706589	-124.090767	0.228667	0.000000	0.166257	0.000000	0.000000	0.000000	-0.005559	-0.095312	-0.058531	0.000000	0.000000	2.000000	178.000000	0.000000
15410.138002	0.095408	0.591941	-0.003520	88.698997	-160.706589	-124.090767	0.228667	0.000000	0.166257	0.000000	0.000000	0.000000	-0.005559	-0.095312	-0.058531	0.000000	0.000000	2.000000	178.000000	0.000000
15410.141336	0.095377	0.591205	-0.003883	88.899261	-159.379425	-122.766861	0.229593	0.000000	0.176012	0.000000	0.000000	0.000000	-0.009375	-0.220792	-0.108691	0.000000	0.000000	2.000000	178.000000	0.000000
15410.144669	0.095377	0.591205	-0.003883	88.899261	-159.379425	-122.766861	0.229593	0.000000	0.176012	0.000000	0.000000	0.000000	-0.000001	0.000007	-0.000000	0.000000	0.000000	2.000000	178.000000	0.000000
15410.148002	0.095377	0.591205	-0.003883	88.899261	-159.379425	-122.766861	0.229593	0.000000	0.176012	0.000000	0.000000	0.000000	-0.000001	0.000007	-0.000000	0.000000	0.000000	2.000000	178.000000	0.000000
15410.151336	0.095377	0.591205	-0.003883	89.095612	-157.503784	-120.891785	0.231156	0.000000	0.194128	0.000000	0.000000	0.000000	-0.000001	0.000007	-0.000000	0.000000	0.000000	2.000000	178.000000	0.000000
15410.154669	0.095377	0.591205	-0.003883	89.095612	-157.503784	-120.891785	0.231156	0.000000	0.194128	0.000000	0.000000	0.000000	-0.000001	0.000007	-0.000000	0.000000	0.000000	2.000000	178.000000	0.000000
15410.158002	0.095364	0.590787	-0.004050	89.095612	-157.503784	-120.891785	0.231156	0.000000	0.194128	0.000000	0.000000	0.000000	-0.003825	-0.125439	-0.050207	0.000000	0.000000	2.000000	178.000000	0.000000
15410.161336	0.095364	0.590787	-0.004050	89.284538	-154.706940	-118.098030	0.231156	0.000000	0.194128	0.000000	0.000000	0.000000	-0.003825	-0.125439	-0.050207	0.000000	0.000000	2.000000	178.000000	0.000000
15410.164669	0.095338	0.590312	-0.004175	89.284538	-154.706940	-118.098030	0.231156	0.000000	0.194128	0.000000	0.000000	0.000000	-0.007922	-0.142566	-0.037645	0.000000	0.000000	2.000000	178.000000	0.000000
15410.168002	0.095338	0.590312	-0.004175	89.284538	-154.706940	-118.098030	0.231156	0.000000	0.194128	0.000000	0.000000	0.000000	-0.007922	-0.142566	-0.037645	0.000000	0.000000	2.000000	178.000000	0.000000
15410.171336	0.095334	0.589812	-0.004299	89.456436	-148.697174	-112.091690	0.233113	0.000000	0.208769	0.000000	0.000000	0.000000	-0.001058	-0.150053	-0.037030	0.000000	0.000000	2.000000	178.000000	0.000000
15410.174669	0.095334	0.589812	-0.004299	89.456436	-148.697174	-112.091690	0.233113	0.000000	0.208769	0.000000	0.000000	0.000000	-0.001058	-0.150053	-0.037030	0.000000	0.000000	2.000000	178.000000	0.000000
15410.178002	0.095334	0.589812	-0.004299	89.456436	-148.697174	-112.091690	0.233113	0.000000	0.208769	0.000000	0.000000	0.000000	-0.001058	-0.150053	-0.037030	0.000000	0.000000	2.000000	178.000000	0.000000
15410.181336	0.095334	0.589812	-0.004299	89.602875	-122.385841	-85.782570	0.233290	0.000000	0.214941	0.000000	0.000000	0.000000	-0.001058	-0.150053	-0.037030	0.000000	0.000000	2.000000	178.000000	0.000000
15410.184669	0.095314	0.589305	-0.004395	89.602875	-122.385841	-85.782570	0.233290	0.000000	0.214941	0.000000	0.000000	0.000000	-0.006060	-0.152007	-0.028787	0.000000	0.000000	2.000000	178.000000	0.000000
15410.188002	0.095314	0.589305	-0.004395	89.602875	-122.385841	-85.782570	0.233290	0.000000	0.214941	0.000000	0.000000	0.000000	-0.006060	-0.152007	-0.028787	0.000000	0.000000	2.000000	178.000000	0.000000
15410.191336	0.095314	0.589305	-0.004395	89.627274	-93.224304	-56.621704	0.234300	0.000000	0.219739	0.000000	0.000000	0.000000	-0.006060	-0.152007	-0.028787	0.000000	0.000000	2.000000	178.000000	0.000000
15410.194669	0.095300	0.588767	-0.004461	89.627274	-93.224304	-56.621704	0.234300	0.000000	0.219739	0.000000	0.000000	0.000000	-0.004166	-0.161532	-0.019796	0.000000	0.000000	2.000000	178.000000	0.000000
15410.198002	0.095300	0.588767	-0.004461	89.627274	-93.224304	-56.621704	0.234300	0.000000	0.219739	0.000000	0.000000	0.000000	-0.004166	-0.161532	-0.019796	0.000000	0.000000	2.000000	178.000000	0.000000
15410.201336	0.095300	0.588767	-0.004461	89.594101	-75.484901	-38.882988	0.234994	0.000000	0.223038	0.000000	0.000000	0.000000	-0.004166	-0.161532	-0.019796	0.000000	0.000000	2.000000	178.000000	0.000000
15410.204669	0.095300	0.588767	-0.004461	89.594101	-75.484901	-38.882988	0.234994	0.000000	0.223038	0.000000	0.000000	0.000000	-0.004166	-0.161532	-0.019796	0.000000	0.000000	2.000000	178.000000	0.000000
15410.208002	0.095273	0.588240	-0.004483	89.594101	-75.484901	-38.882988	0.234994	0.000000	0.223038	0.000000	0.000000	0.000000	-0.008127	-0.157994	-0.006629	0.000000	0.000000	2.000000	178.000000	0.000000
15410.211336	0.095273	0.588240	-0.004483	89.570671	-68.566711	-31.961519	0.234994	0.000000	0.223038	0.000000	0.000000	0.000000	-0.008127	-0.157994	-0.006629	0.000000	0.000000	2.000000	178.000000	0.000000
15410.214669	0.095267	0.587713	-0.004510	89.570671	-68.566711	-31.961519	0.234994	0.000000	0.223038	0.000000	0.000000	0.000000	-0.001719	-0.157922	-0.008167	0.000000	0.000000	2.000000	178.000000	0.000000
15410.218002	0.095267	0.587713	-0.004510	89.570671	-68.566711	-31.961519	0.234994	0.000000	0.223038	0.000000	0.000000	0.000000	-0.001719	-0.157922	-0.008167	0.000000	0.000000	2.000000	178.000000	0.000000
15410.221336	0.095267	0.587713	-0.004510	89.578491	-70.378098	-33.770664	0.236635	0.000000	0.225504	0.000000	0.000000	0.000000	-0.001719	-0.157922	-0.008167	0.000000	0.000000	2.000000	178.000000	0.000000
15410.224669	0.095267	0.587713	-0.004510	89.578491	-70.378098	-33.770664	0.236635	0.000000	0.225504	0.000000	0.000000	0.000000	-0.001719	-0.157922	-0.008167	0.000000	0.000000	2.000000	178.000000	0.000000
15410.228002	0.095236	0.587169	-0.004550	89.578491	-70.378098	-33.770664	0.236635	0.000000	0.225504	0.000000	0.000000	0.000000	-0.009249	-0.163379	-0.011955	0.000000	0.000000	2.000000	178.000000	0.000000
15410.231336	0.095236	0.587169	-0.004550	89.606339	-79.572769	-42.965855	0.236635	0.000000	0.225504	0.000000	0.000000	0.000000	-0.009249	-0.163379	-0.011955	0.000000	0.000000	2.000000	178.000000	0.000000
15410.234669	0.095234	0.586661	-0.004562	89.606339	-79.572769	-42.965855	0.236635	0.000000	0.225504	0.000000	0.000000	0.000000	-0.000748	-0.152304	-0.003565	0.000000	0.000000	2.000000	178.000000	0.000000
15410.238002	0.095234	0.586661	-0.004562	89.606339	-79.572769	-42.965855	0.236635	0.000000	0.225504	0.000000	0.000000	0.000000	-0.000748	-0.152304	-0.003565	0.000000	0.000000	2.000000	178.000000	0.000000
15410.241336	0.095234	0.586661	-0.004562	89.629913	-94.278915	-57.669140	0.238302	0.000000	0.228091	0.000000	0.000000	0.000000	-0.000748	-0.152304	-0.003565	0.000000	0.000000	2.000000	178.000000	0.000000
15410.244669	0.095234	0.586661	-0.004562	89.629913	-94.278915	-57.669140	0.238302	0.000000	0.228091	0.000000	0.000000	0.000000	-0.000748	-0.152304	-0.003565	0.000000	0.000000	2.000000	178.000000	0.000000
15410.248002	0.095193	0.586131	-0.004650	89.629913	-94.278915	-57.669140	0.238302	0.000000	0.228091	0.000000	0.000000	0.000000	-0.012288	-0.159108	-0.026421	0.000000	0.000000	2.000000	178.000000	0.000000
15410.251336	0.095193	0.586131	-0.004650	89.628853	-107.768929	-71.156502	0.238302	0.000000	0.228091	0.000000	0.000000	0.000000	-0.012288	-0.159108	-0.026421	0.000000	0.000000	2.000000	178.000000	0.000000
15410.254669	0.095159	0.585637	-0.004705	89.628853	-107.768929	-71.156502	0.238302	0.000000	0.228091	0.000000	0.000000	0.000000	-0.010230	-0.148022	-0.016642	0.000000	0.000000	2.000000	178.000000	0.000000
15410.258002	0.095159	0.585637	-0.004705	89.628853	-107.768929	-71.156502	0.238302	0.000000	0.228091	0.000000	0.000000	0.000000	-0.010230	-0.148022	-0.016642	0.000000	0.000000	2.000000	178.000000	0.000000
15410.261336	0.095159	0.585637	-0.004705	89.621544	-114.212067	-77.599739	0.242055	0.000000	0.235268	0.000000	0.000000	0.000000	-0.010230	-0.148022	-0.016642	0.000000	0.000000	2.000000	178.000000	0.000000
15410.264669	0.095159	0.585637	-0.004705	89.621544	-114.212067	-77.599739	0.242055	0.000000	0.235268	0.000000	0.000000	0.000000	-0.010230	-0.148022	-0.016642	0.000000	0.000000	2.000000	178.000000	0.000000
15410.268002	0.095131	0.585165	-0.004836	89.621544	-114.212067	-77.599739	0.242055	0.000000	0.235268	0.000000	0.000000	0.000000	-0.008263	-0.141687	-0.039287	0.000000	0.000000	2.000000	178.000000	0.000000
15410.271336	0.095131	0.585165	-0.004836	89.629913	-107.201653	-70.589523	0.242055	0.000000	0.235268	0.000000	0.000000	0.000000	-0.008263	-0.141687	-0.039287	0.000000	0.000000	2.000000	178.000000	0.000000
15410.274669	0.095131	0.585165	-0.004836	89.629913	-107.201653	-70.589523	0.242055	0.000000	0.235268	0.000000	0.000000	0.000000	-0.008263	-0.141687	-0.039287	0.000000	0.000000	2.000000	178.000000	0.000000
15410.278002	0.095131	0.585165	-0.004836	89.629913	-107.201653	-70.589523	0.242055	0.000000	0.235268	0.000000	0.000000	0.000000	-0.008263	-0.141687	-0.039287	0.000000	0.000000	2.000000	178.000000	0.000000
15410.281336	0.095102	0.584309	-0.005085	89.622063	-87.778526	-51.171265	0.243432	0.000000	0.241816	0.000000	0.000000	0.000000	-0.008932	-0.256983	-0.074457	0.000000	0.000000	2.000000	178.000000	0.000000
15410.284669	0.095102	0.584309	-0.005085	89.622063	-87.778526	-51.171265	0.243432	0.000000	0.241816	0.000000	0.000000	0.000000	-0.000001	0.000008	0.000000	0.000000	0.000000	2.000000	178.000000	0.000000
15410.288002	0.095102	0.584309	-0.005085	89.622063	-87.778526	-51.171265	0.243432	0.000000	0.241816	0.000000	0.000000	0.000000	-0.000001	0.000008	0.000000	0.000000	0.000000	2.000000	178.000000	0.000000
15410.291336	0.095102	0.584309	-0.005085	89.562103	-66.845757	-30.236151	0.244921	0.000000	0.254225	0.000000	0.000000	0.000000	-0.000001	0.000008	0.000000	0.000000	0.000000	2.000000	178.000000	0.000000
15410.294669	0.095102	0.584309	-0.005085	89.562103	-66.845757	-30.236151	0.244921	0.000000	0.254225	0.000000	0.000000	0.000000	-0.000001	0.000008	0.000000	0.000000	0.000000	2.000000	178.000000	0.000000
15410.298002	0.095056	0.583924	-0.005193	89.562103	-66.845757	-30.236151	0.244921	0.000000	0.254225	0.000000	0.000000	0.000000	-0.013541	-0.115330	-0.032411	0.000000	0.000000	2.000000	178.000000	0.000000
15410.301336	0.095056	0.583924	-0.005193	89.468445	-50.346310	-13.736988	0.244921	0.000000	0.254225	0.000000	0.000000	0.000000	-0.013541	-0.115330	-0.032411	0.000000	0.000000	2.000000	178.000000	0.000000
15410.304669	0.095056	0.583924	-0.005193	89.468445	-50.346310	-13.736988	0.244921	0.000000	0.254225	0.000000	0.000000	0.000000	-0.013541	-0.115330	-0.032411	0.000000	0.000000	2.000000	178.000000	0.000000
15410.308002	0.095056	0.583924	-0.005193	89.468445	-50.346310	-13.736988	0.244921	0.000000	0.254225	0.000000	0.000000	0.000000	-0.013541	-0.115330	-0.032411	0.000000	0.000000	2.000000	178.000000	0.000000
15410.311336	0.094970	0.583243	-0.005390	89.427673	-38.887466	-2.272101	0.247177	0.000000	0.259627	0.000000	0.000000	0.000000	-0.025873	-0.204395	-0.059138	0.000000	0.000000	2.000000	178.000000	0.000000
15410.314669	0.094970	0.583243	-0.005390	89.427673	-38.887466	-2.272101	0.247177	0.000000	0.259627	0.000000	0.000000	0.000000	0.000001	0.000007	0.000000	0.000000	0.000000	2.000000	178.000000	0.000000
15410.318002	0.094970	0.583243	-0.005390	89.427673	-38.887466	-2.272101	0.247177	0.000000	0.259627	0.000000	0.000000	0.000000	0.000001	0.000007	0.000000	0.000000	0.000000	2.000000	178.000000	0.000000
15410.321336	0.094970	0.583243	-0.005390	89.430420	-29.169163	7.444497	0.251490	0.000000	0.269483	0.000000	0.000000	0.000000	0.000001	0.000007	0.000000	0.000000	0.000000	2.000000	178.000000	0.000000
15410.324669	0.094970	0.583243	-0.005390	89.430420	-29.169163	7.444497	0.251490	0.000000	0.269483	0.000000	0.000000	0.000000	0.000001	0.000007	0.000000	0.000000	0.000000	2.000000	178.000000	0.000000
15410.328002	0.094921	0.582934	-0.005519	89.430420	-29.169163	7.444497	0.251490	0.000000	0.269483	0.000000	0.000000	0.000000	-0.014860	-0.092462	-0.038745	0.000000	0.000000	2.000000	178.000000	0.000000
15410.331336	0.094921	0.582934	-0.005519	89.436638	-20.380192	16.235807	0.251490	0.000000	0.269483	0.000000	0.000000	0.000000	-0.014860	-0.092462	-0.038745	0.000000	0.000000	2.000000	178.000000	0.000000
15410.334669	0.094921	0.582934	-0.005519	89.436638	-20.380192	16.235807	0.251490	0.000000	0.269483	0.000000	0.000000	0.000000	-0.014860	-0.092462	-0.038745	0.000000	0.000000	2.000000	178.000000	0.000000
15410.338002	0.094921	0.582934	-0.005519	89.436638	-20.380192	16.235807	0.251490	0.000000	0.269483	0.000000	0.000000	0.000000	-0.014860	-0.092462	-0.038745	0.000000	0.000000	2.000000	178.000000	0.000000
15410.341336	0.094828	0.582449	-0.005748	89.435936	-12.230883	24.389076	0.253966	0.000000	0.275941	0.000000	0.000000	0.000000	-0.027849	-0.145712	-0.068634	0.000000	0.000000	2.000000	178.000000	0.000000
15410.344669	0.094828	0.582449	-0.005748	89.435936	-12.230883	24.389076	0.253966	0.000000	0.275941	0.000000	0.000000	0.000000	-0.000001	0.000003	-0.000000	0.000000	0.000000	2.000000	178.000000	0.000000
15410.348002	0.094828	0.582449	-0.005748	89.435936	-12.230883	24.389076	0.253966	0.000000	0.275941	0.000000	0.000000	0.000000	-0.000001	0.000003	-0.000000	0.000000	0.000000	2.000000	178.000000	0.000000
15410.351336	0.094828	0.582449	-0.005748	89.429390	-6.477314	30.146212	0.258608	0.000000	0.287380	0.000000	0.000000	0.000000	-0.000001	0.000003	-0.000000	0.000000	0.000000	2.000000	178.000000	0.000000
15410.354669	0.094760	0.582253	-0.005859	89.429390	-6.477314	30.146212	0.258608	0.000000	0.287380	0.000000	0.000000	0.000000	-0.020465	-0.058737	-0.033526	0.000000	0.000000	2.000000	178.000000	0.000000
15410.358002	0.094760	0.582253	-0.005859	89.429390	-6.477314	30.146212	0.258608	0.000000	0.287380	0.000000	0.000000	0.000000	-0.020465	-0.058737	-0.033526	0.000000	0.000000	2.000000	178.000000	0.000000
15410.361336	0.094760	0.582253	-0.005859	89.392838	-4.350610	32.276306	0.262019	0.000000	0.292968	0.000000	0.000000	0.000000	-0.020465	-0.058737	-0.033526	0.000000	0.000000	2.000000	178.000000	0.000000
15410.364669	0.094760	0.582253	-0.005859	89.392838	-4.350610	32.276306	0.262019	0.000000	0.292968	0.000000	0.000000	0.000000	-0.020465	-0.058737	-0.033526	0.000000	0.000000	2.000000	178.000000	0.000000
15410.368002	0.094698	0.582094	-0.005938	89.392838	-4.350610	32.276306	0.262019	0.000000	0.292968	0.000000	0.000000	0.000000	-0.018352	-0.047805	-0.023490	0.000000	0.000000	2.000000	178.000000	0.000000
15410.371336	0.094698	0.582094	-0.005938	89.350189	-3.564645	33.064255	0.262019	0.000000	0.292968	0.000000	0.000000	0.000000	-0.018352	-0.047805	-0.023490	0.000000	0.000000	2.000000	178.000000	0.000000
15410.374669	0.094698	0.582094	-0.005938	89.350189	-3.564645	33.064255	0.262019	0.000000	0.292968	0.000000	0.000000	0.000000	-0.018352	-0.047805	-0.023490	0.000000	0.000000	2.000000	178.000000	0.000000
15410.378002	0.094698	0.582094	-0.005938	89.350189	-3.564645	33.064255	0.262019	0.000000	0.292968	0.000000	0.000000	0.000000	-0.018352	-0.047805	-0.023490	0.000000	0.000000	2.000000	178.000000	0.000000
15410.381336	0.094617	0.582018	-0.005900	89.315567	-3.189304	33.437473	0.265077	0.000000	0.296883	0.000000	0.000000	0.000000	-0.024446	-0.022677	0.011400	0.000000	0.000000	2.000000	178.000000	0.000000
15410.384669	0.094617	0.582018	-0.005900	89.315567	-3.189304	33.437473	0.265077	0.000000	0.296883	0.000000	0.000000	0.000000	-0.024446	-0.022677	0.011400	0.000000	0.000000	2.000000	178.000000	0.000000
15410.388002	0.094617	0.582018	-0.005900	89.315567	-3.189304	33.437473	0.265077	0.000000	0.296883	0.000000	0.000000	0.000000	-0.024446	-0.022677	0.011400	0.000000	0.000000	2.000000	178.000000	0.000000
15410.391336	0.094617	0.582018	-0.005900	89.287560	-2.998382	33.631985	0.269151	0.000000	0.294982	0.000000	0.000000	0.000000	-0.024446	-0.022677	0.011400	0.000000	0.000000	2.000000	178.000000	0.000000
15410.394669	0.094598	0.582077	-0.005777	89.287560	-2.998382	33.631985	0.269151	0.000000	0.294982	0.000000	0.000000	0.000000	-0.005685	0.017575	0.036907	0.000000	0.000000	2.000000	178.000000	0.000000
15410.398002	0.094598	0.582077	-0.005777	89.287560	-2.998382	33.631985	0.269151	0.000000	0.294982	0.000000	0.000000	0.000000	-0.005685	0.017575	0.036907	0.000000	0.000000	2.000000	178.000000	0.000000
15410.401336	0.094598	0.582077	-0.005777	89.259544	-2.837518	33.795925	0.270099	0.000000	0.288831	0.000000	0.000000	0.000000	-0.005685	0.017575	0.036907	0.000000	0.000000	2.000000	178.000000	0.000000
15410.404669	0.094598	0.582077	-0.005777	89.259544	-2.837518	33.795925	0.270099	0.000000	0.288831	0.000000	0.000000	0.000000	-0.005685	0.017575	0.036907	0.000000	0.000000	2.000000	178.000000	0.000000
15410.408002	0.094577	0.582201	-0.005559	89.259544	-2.837518	33.795925	0.270099	0.000000	0.288831	0.000000	0.000000	0.000000	-0.006435	0.037259	0.065416	0.000000	0.000000	2.000000	178.000000	0.000000
15410.411336	0.094577	0.582201	-0.005559	89.231789	-2.433951	34.206223	0.270099	0.000000	0.288831	0.000000	0.000000	0.000000	-0.006435	0.037259	0.065416	0.000000	0.000000	2.000000	178.000000	0.000000
15410.414669	0.094577	0.582201	-0.005559	89.231789	-2.433951	34.206223	0.270099	0.000000	0.288831	0.000000	0.000000	0.000000	-0.006435	0.037259	0.065416	0.000000	0.000000	2.000000	178.000000	0.000000
15410.418002	0.094577	0.582201	-0.005559	89.231789	-2.433951	34.206223	0.270099	0.000000	0.288831	0.000000	0.000000	0.000000	-0.006435	0.037259	0.065416	0.000000	0.000000	2.000000	178.000000	0.000000
15410.421336	0.094496	0.582511	-0.005087	89.201073	-2.010221	34.642033	0.271171	0.000000	0.277929	0.000000	0.000000	0.000000	-0.024128	0.093067	0.141512	0.000000	0.000000	2.000000	178.000000	0.000000
15410.424669	0.094496	0.582511	-0.005087	89.201073	-2.010221	34.642033	0.271171	0.000000	0.277929	0.000000	0.000000	0.000000	-0.024128	0.093067	0.141512	0.000000	0.000000	2.000000	178.000000	0.000000
15410.428002	0.094496	0.582511	-0.005087	89.201073	-2.010221	34.642033	0.271171	0.000000	0.277929	0.000000	0.000000	0.000000	-0.024128	0.093067	0.141512	0.000000	0.000000	2.000000	178.000000	0.000000
15410.431336	0.094496	0.582511	-0.005087	89.167725	-1.458033	35.207905	0.275193	0.000000	0.254343	0.000000	0.000000	0.000000	-0.024128	0.093067	0.141512	0.000000	0.000000	2.000000	178.000000	0.000000
15410.434669	0.094411	0.582704	-0.004852	89.167725	-1.458033	35.207905	0.275193	0.000000	0.254343	0.000000	0.000000	0.000000	-0.025625	0.057929	0.070386	0.000000	0.000000	2.000000	178.000000	0.000000
15410.438002	0.094411	0.582704	-0.004852	89.167725	-1.458033	35.207905	0.275193	0.000000	0.254343	0.000000	0.000000	0.000000	-0.025625	0.057929	0.070386	0.000000	0.000000	2.000000	178.000000	0.000000
15410.441336	0.094411	0.582704	-0.004852	89.134308	-0.949489	35.730221	0.279464	0.000000	0.242612	0.000000	0.000000	0.000000	-0.025625	0.057929	0.070386	0.000000	0.000000	2.000000	178.000000	0.000000
15410.444669	0.094411	0.582704	-0.004852	89.134308	-0.949489	35.730221	0.279464	0.000000	0.242612	0.000000	0.000000	0.000000	-0.025625	0.057929	0.070386	0.000000	0.000000	2.000000	178.000000	0.000000
15410.448002	0.094337	0.582911	-0.004669	89.134308	-0.949489	35.730221	0.279464	0.000000	0.242612	0.000000	0.000000	0.000000	-0.022159	0.062176	0.054928	0.000000	0.000000	2.000000	178.000000	0.000000
15410.451336	0.094337	0.582911	-0.004669	89.103432	-0.525066	36.170860	0.279464	0.000000	0.242612	0.000000	0.000000	0.000000	-0.022159	0.062176	0.054928	0.000000	0.000000	2.000000	178.000000	0.000000
15410.454669	0.094337	0.582911	-0.004669	89.103432	-0.525066	36.170860	0.279464	0.000000	0.242612	0.000000	0.000000	0.000000	-0.022159	0.062176	0.054928	0.000000	0.000000	2.000000	178.000000	0.000000
15410.458002	0.094337	0.582911	-0.004669	89.103432	-0.525066	36.170860	0.279464	0.000000	0.242612	0.000000	0.000000	0.000000	-0.022159	0.062176	0.054928	0.000000	0.000000	2.000000	178.000000	0.000000
15410.461336	0.094146	0.583296	-0.004511	89.079315	-0.204399	36.502480	0.283157	0.000000	0.233458	0.000000	0.000000	0.000000	-0.057369	0.115267	0.047444	0.000000	0.000000	2.000000	178.000000	0.000000
15410.464669	0.094146	0.583296	-0.004511	89.079315	-0.204399	36.502480	0.283157	0.000000	0.233458	0.000000	0.000000	0.000000	-0.057369	0.115267	0.047444	0.000000	0.000000	2.000000	178.000000	0.000000
15410.468002	0.094146	0.583296	-0.004511	89.079315	-0.204399	36.502480	0.283157	0.000000	0.233458	0.000000	0.000000	0.000000	-0.057369	0.115267	0.047444	0.000000	0.000000	2.000000	178.000000	0.000000
15410.471336	0.094146	0.583296	-0.004511	89.060593	0.021977	36.739632	0.292718	0.000000	0.225550	0.000000	0.000000	0.000000	-0.057369	0.115267	0.047444	0.000000	0.000000	2.000000	178.000000	0.000000
15410.474669	0.094073	0.583447	-0.004538	89.060593	0.021977	36.739632	0.292718	0.000000	0.225550	0.000000	0.000000	0.000000	-0.021866	0.045469	-0.008127	0.000000	0.000000	2.000000	178.000000	0.000000
15410.478002	0.094073	0.583447	-0.004538	89.060593	0.021977	36.739632	0.292718	0.000000	0.225550	0.000000	0.000000	0.000000	-0.021866	0.045469	-0.008127	0.000000	0.000000	2.000000	178.000000	0.000000
15410.481336	0.094073	0.583447	-0.004538	89.045097	0.207326	36.930374	0.296363	0.000000	0.226905	0.000000	0.000000	0.000000	-0.021866	0.045469	-0.008127	0.000000	0.000000	2.000000	178.000000	0.000000
15410.484669	0.094073	0.583447	-0.004538	89.045097	0.207326	36.930374	0.296363	0.000000	0.226905	0.000000	0.000000	0.000000	-0.021866	0.045469	-0.008127	0.000000	0.000000	2.000000	178.000000	0.000000
15410.488002	0.094013	0.583588	-0.004610	89.045097	0.207326	36.930374	0.296363	0.000000	0.226905	0.000000	0.000000	0.000000	-0.017923	0.042092	-0.021538	0.000000	0.000000	2.000000	178.000000	0.000000
15410.491336	0.094013	0.583588	-0.004610	89.036118	0.318832	37.042000	0.296363	0.000000	0.226905	0.000000	0.000000	0.000000	-0.017923	0.042092	-0.021538	0.000000	0.000000	2.000000	178.000000	0.000000
15410.494669	0.093994	0.583684	-0.004701	89.036118	0.318832	37.042000	0.296363	0.000000	0.226905	0.000000	0.000000	0.000000	-0.005653	0.029040	-0.027212	0.000000	0.000000	2.000000	178.000000	0.000000
15410.498002	0.093994	0.583684	-0.004701	89.036118	0.318832	37.042000	0.296363	0.000000	0.226905	0.000000	0.000000	0.000000	-0.005653	0.029040	-0.027212	0.000000	0.000000	2.000000	178.000000	0.000000
15410.501336	0.093994	0.583684	-0.004701	89.027031	0.428231	37.151550	0.300292	0.000000	0.235030	0.000000	0.000000	0.000000	-0.005653	0.029040	-0.027212	0.000000	0.000000	2.000000	178.000000	0.000000
15410.504669	0.093994	0.583684	-0.004701	89.027031	0.428231	37.151550	0.300292	0.000000	0.235030	0.000000	0.000000	0.000000	-0.005653	0.029040	-0.027212	0.000000	0.000000	2.000000	178.000000	0.000000
15410.508002	0.093972	0.583763	-0.004808	89.027031	0.428231	37.151550	0.300292	0.000000	0.235030	0.000000	0.000000	0.000000	-0.006695	0.023566	-0.032230	0.000000	0.000000	2.000000	178.000000	0.000000
15410.511336	0.093972	0.583763	-0.004808	89.023811	0.464270	37.187344	0.300292	0.000000	0.235030	0.000000	0.000000	0.000000	-0.006695	0.023566	-0.032230	0.000000	0.000000	2.000000	178.000000	0.000000
15410.514669	0.093972	0.583763	-0.004808	89.023811	0.464270	37.187344	0.300292	0.000000	0.235030	0.000000	0.000000	0.000000	-0.006695	0.023566	-0.032230	0.000000	0.000000	2.000000	178.000000	0.000000
15410.518002	0.093972	0.583763	-0.004808	89.023811	0.464270	37.187344	0.300292	0.000000	0.235030	0.000000	0.000000	0.000000	-0.006695	0.023566	-0.032230	0.000000	0.000000	2.000000	178.000000	0.000000
15410.521336	0.093931	0.583844	-0.005003	89.023811	0.464270	37.187344	0.301408	0.000000	0.240401	0.000000	0.000000	0.000000	-0.012126	0.024352	-0.058376	0.000000	0.000000	2.000000	178.000000	0.000000
15410.524669	0.093931	0.583844	-0.005003	89.023811	0.464270	37.187344	0.301408	0.000000	0.240401	0.000000	0.000000	0.000000	-0.012126	0.024352	-0.058376	0.000000	0.000000	2.000000	178.000000	0.000000
15410.528002	0.093931	0.583844	-0.005003	89.023811	0.464270	37.187344	0.301408	0.000000	0.240401	0.000000	0.000000	0.000000	-0.012126	0.024352	-0.058376	0.000000	0.000000	2.000000	178.000000	0.000000
15410.531336	0.093931	0.583844	-0.005003	89.024017	0.461566	37.187561	0.303429	0.000000	0.250131	0.000000	0.000000	0.000000	-0.012126	0.024352	-0.058376	0.000000	0.000000	2.000000	178.000000	0.000000
15410.534669	0.093900	0.583858	-0.005045	89.024017	0.461566	37.187561	0.303429	0.000000	0.250131	0.000000	0.000000	0.000000	-0.009364	0.004190	-0.012750	0.000000	0.000000	2.000000	178.000000	0.000000
15410.538002	0.093900	0.583858	-0.005045	89.024017	0.461566	37.187561	0.303429	0.000000	0.250131	0.000000	0.000000	0.000000	-0.009364	0.004190	-0.012750	0.000000	0.000000	2.000000	178.000000	0.000000
15410.541336	0.093900	0.583858	-0.005045	89.026825	0.422800	37.151440	0.304989	0.000000	0.252256	0.000000	0.000000	0.000000	-0.009364	0.004190	-0.012750	0.000000	0.000000	2.000000	178.000000	0.000000
15410.544669	0.093900	0.583858	-0.005045	89.026825	0.422800	37.151440	0.304989	0.000000	0.252256	0.000000	0.000000	0.000000	-0.009364	0.004190	-0.012750	0.000000	0.000000	2.000000	178.000000	0.000000
15410.548002	0.093849	0.583847	-0.005076	89.026825	0.422800	37.151440	0.304989	0.000000	0.252256	0.000000	0.000000	0.000000	-0.015382	-0.003381	-0.009382	0.000000	0.000000	2.000000	178.000000	0.000000
15410.551336	0.093849	0.583847	-0.005076	89.029854	0.381269	37.115280	0.304989	0.000000	0.252256	0.000000	0.000000	0.000000	-0.015382	-0.003381	-0.009382	0.000000	0.000000	2.000000	178.000000	0.000000
15410.554669	0.093849	0.583847	-0.005076	89.029854	0.381269	37.115280	0.304989	0.000000	0.252256	0.000000	0.000000	0.000000	-0.015382	-0.003381	-0.009382	0.000000	0.000000	2.000000	178.000000	0.000000
15410.558002	0.093849	0.583847	-0.005076	89.029854	0.381269	37.115280	0.304989	0.000000	0.252256	0.000000	0.000000	0.000000	-0.015382	-0.003381	-0.009382	0.000000	0.000000	2.000000	178.000000	0.000000
15410.561336	0.093799	0.583810	-0.005101	89.033691	0.438589	37.177151	0.307553	0.000000	0.253819	0.000000	0.000000	0.000000	-0.014957	-0.010933	-0.007352	0.000000	0.000000	2.000000	178.000000	0.000000
15410.564669	0.093799	0.583810	-0.005101	89.033691	0.438589	37.177151	0.307553	0.000000	0.253819	0.000000	0.000000	0.000000	-0.014957	-0.010933	-0.007352	0.000000	0.000000	2.000000	178.000000	0.000000
15410.568002	0.093799	0.583810	-0.005101	89.033691	0.438589	37.177151	0.307553	0.000000	0.253819	0.000000	0.000000	0.000000	-0.014957	-0.010933	-0.007352	0.000000	0.000000	2.000000	178.000000	0.000000
15410.571336	0.093799	0.583810	-0.005101	89.036522	0.402211	37.140686	0.310046	0.000000	0.255045	0.000000	0.000000	0.000000	-0.014957	-0.010933	-0.007352	0.000000	0.000000	2.000000	178.000000	0.000000
15410.574669	0.093796	0.583792	-0.005118	89.036522	0.402211	37.140686	0.310046	0.000000	0.255045	0.000000	0.000000	0.000000	-0.001041	-0.005482	-0.005013	0.000000	0.000000	2.000000	178.000000	0.000000
15410.578002	0.093796	0.583792	-0.005118	89.036522	0.402211	37.140686	0.310046	0.000000	0.255045	0.000000	0.000000	0.000000	-0.001041	-0.005482	-0.005013	0.000000	0.000000	2.000000	178.000000	0.000000
15410.581336	0.093796	0.583792	-0.005118	89.039574	0.365602	37.104080	0.310220	0.000000	0.255880	0.000000	0.000000	0.000000	-0.001041	-0.005482	-0.005013	0.000000	0.000000	2.000000	178.000000	0.000000
15410.584669	0.093796	0.583792	-0.005118	89.039574	0.365602	37.104080	0.310220	0.000000	0.255880	0.000000	0.000000	0.000000	-0.001041	-0.005482	-0.005013	0.000000	0.000000	2.000000	178.000000	0.000000
15410.588002	0.093792	0.583774	-0.005134	89.039574	0.365602	37.104080	0.310220	0.000000	0.255880	0.000000	0.000000	0.000000	-0.001038	-0.005468	-0.005013	0.000000	0.000000	2.000000	178.000000	0.000000
15410.591336	0.093792	0.583774	-0.005134	89.039986	0.465796	37.203049	0.310220	0.000000	0.255880	0.000000	0.000000	0.000000	-0.001038	-0.005468	-0.005013	0.000000	0.000000	2.000000	178.000000	0.000000
15410.594669	0.093792	0.583774	-0.005134	89.039986	0.465796	37.203049	0.310220	0.000000	0.255880	0.000000	0.000000	0.000000	-0.001038	-0.005468	-0.005013	0.000000	0.000000	2.000000	178.000000	0.000000
15410.598002	0.093792	0.583774	-0.005134	89.039986	0.465796	37.203049	0.310220	0.000000	0.255880	0.000000	0.000000	0.000000	-0.001038	-0.005468	-0.005013	0.000000	0.000000	2.000000	178.000000	0.000000
15410.601336	0.093836	0.583749	-0.005136	89.042839	0.431814	37.166245	0.310393	0.000000	0.256716	0.000000	0.000000	0.000000	0.013297	-0.007558	-0.000641	0.000000	0.000000	2.000000	178.000000	0.000000
15410.604669	0.093836	0.583749	-0.005136	89.042839	0.431814	37.166245	0.310393	0.000000	0.256716	0.000000	0.000000	0.000000	0.013297	-0.007558	-0.000641	0.000000	0.000000	2.000000	178.000000	0.000000
15410.608002	0.093836	0.583749	-0.005136	89.042839	0.431814	37.166245	0.310393	0.000000	0.256716	0.000000	0.000000	0.000000	0.013297	-0.007558	-0.000641	0.000000	0.000000	2.000000	178.000000	0.000000
15410.611336	0.093836	0.583749	-0.005136	89.043251	0.535051	37.265766	0.308176	0.000000	0.256822	0.000000	0.000000	0.000000	0.013297	-0.007558	-0.000641	0.000000	0.000000	2.000000	178.000000	0.000000
15410.614669	0.093884	0.583742	-0.005122	89.043251	0.535051	37.265766	0.308176	0.000000	0.256822	0.000000	0.000000	0.000000	0.014337	-0.002100	0.004371	0.000000	0.000000	2.000000	178.000000	0.000000
15410.618002	0.093884	0.583742	-0.005122	89.043251	0.535051	37.265766	0.308176	0.000000	0.256822	0.000000	0.000000	0.000000	0.014337	-0.002100	0.004371	0.000000	0.000000	2.000000	178.000000	0.000000
15410.621336	0.093884	0.583742	-0.005122	89.044891	1.027381	37.763401	0.305787	0.000000	0.256094	0.000000	0.000000	0.000000	0.014337	-0.002100	0.004371	0.000000	0.000000	2.000000	178.000000	0.000000
15410.624669	0.093884	0.583742	-0.005122	89.044891	1.027381	37.763401	0.305787	0.000000	0.256094	0.000000	0.000000	0.000000	0.014337	-0.002100	0.004371	0.000000	0.000000	2.000000	178.000000	0.000000
15410.628002	0.093911	0.583735	-0.005103	89.044891	1.027381	37.763401	0.305787	0.000000	0.256094	0.000000	0.000000	0.000000	0.007902	-0.002095	0.005707	0.000000	0.000000	2.000000	178.000000	0.000000
15410.631336	0.093911	0.583735	-0.005103	89.044891	2.144298	38.895008	0.305787	0.000000	0.256094	0.000000	0.000000	0.000000	0.007902	-0.002095	0.005707	0.000000	0.000000	2.000000	178.000000	0.000000
15410.634669	0.093911	0.583735	-0.005103	89.044891	2.144298	38.895008	0.305787	0.000000	0.256094	0.000000	0.000000	0.000000	0.007902	-0.002095	0.005707	0.000000	0.000000	2.000000	178.000000	0.000000
15410.638002	0.093911	0.583735	-0.005103	89.044891	2.144298	38.895008	0.305787	0.000000	0.256094	0.000000	0.000000	0.000000	0.007902	-0.002095	0.005707	0.000000	0.000000	2.000000	178.000000	0.000000
15410.641336	0.093972	0.583732	-0.005025	89.048172	3.332533	40.099701	0.304470	0.000000	0.255143	0.000000	0.000000	0.000000	0.018311	-0.000827	0.023468	0.000000	0.000000	2.000000	178.000000	0.000000
15410.644669	0.093972	0.583732	-0.005025	89.048172	3.332533	40.099701	0.304470	0.000000	0.255143	0.000000	0.000000	0.000000	0.018311	-0.000827	0.023468	0.000000	0.000000	2.000000	178.000000	0.000000
15410.648002	0.093972	0.583732	-0.005025	89.048172	3.332533	40.099701	0.304470	0.000000	0.255143	0.000000	0.000000	0.000000	0.018311	-0.000827	0.023468	0.000000	0.000000	2.000000	178.000000	0.000000
15410.651336	0.093972	0.583732	-0.005025	89.050026	4.025121	40.806229	0.301418	0.000000	0.251232	0.000000	0.000000	0.000000	0.018311	-0.000827	0.023468	0.000000	0.000000	2.000000	178.000000	0.000000
15410.654669	0.093960	0.583718	-0.004973	89.050026	4.025121	40.806229	0.301418	0.000000	0.251232	0.000000	0.000000	0.000000	-0.003513	-0.004198	0.015424	0.000000	0.000000	2.000000	178.000000	0.000000
15410.658002	0.093960	0.583718	-0.004973	89.050026	4.025121	40.806229	0.301418	0.000000	0.251232	0.000000	0.000000	0.000000	-0.003513	-0.004198	0.015424	0.000000	0.000000	2.000000	178.000000	0.000000
15410.661336	0.093960	0.583718	-0.004973	89.052917	4.093966	40.882080	0.302004	0.000000	0.248661	0.000000	0.000000	0.000000	-0.003513	-0.004198	0.015424	0.000000	0.000000	2.000000	178.000000	0.000000
15410.664669	0.093960	0.583718	-0.004973	89.052917	4.093966	40.882080	0.302004	0.000000	0.248661	0.000000	0.000000	0.000000	-0.003513	-0.004198	0.015424	0.000000	0.000000	2.000000	178.000000	0.000000
15410.668002	0.093923	0.583686	-0.004934	89.052917	4.093966	40.882080	0.302004	0.000000	0.248661	0.000000	0.000000	0.000000	-0.010995	-0.009664	0.011749	0.000000	0.000000	2.000000	178.000000	0.000000
15410.671336	0.093923	0.583686	-0.004934	89.053123	4.085680	40.881969	0.302004	0.000000	0.248661	0.000000	0.000000	0.000000	-0.010995	-0.009664	0.011749	0.000000	0.000000	2.000000	178.000000	0.000000
15410.674669	0.093923	0.583686	-0.004934	89.053123	4.085680	40.881969	0.302004	0.000000	0.248661	0.000000	0.000000	0.000000	-0.010995	-0.009664	0.011749	0.000000	0.000000	2.000000	178.000000	0.000000
15410.678002	0.093923	0.583686	-0.004934	89.053123	4.085680	40.881969	0.302004	0.000000	0.248661	0.000000	0.000000	0.000000	-0.010995	-0.009664	0.011749	0.000000	0.000000	2.000000	178.000000	0.000000
15410.681336	0.093827	0.583646	-0.004858	89.056229	4.054954	40.856770	0.303836	0.000000	0.246703	0.000000	0.000000	0.000000	-0.028862	-0.011781	0.022799	0.000000	0.000000	2.000000	178.000000	0.000000
15410.684669	0.093827	0.583646	-0.004858	89.056229	4.054954	40.856770	0.303836	0.000000	0.246703	0.000000	0.000000	0.000000	-0.028862	-0.011781	0.022799	0.000000	0.000000	2.000000	178.000000	0.000000
15410.688002	0.093827	0.583646	-0.004858	89.056229	4.054954	40.856770	0.303836	0.000000	0.246703	0.000000	0.000000	0.000000	-0.028862	-0.011781	0.022799	0.000000	0.000000	2.000000	178.000000	0.000000
15410.691336	0.093827	0.583646	-0.004858	89.056435	4.049768	40.856953	0.308647	0.000000	0.242903	0.000000	0.000000	0.000000	-0.028862	-0.011781	0.022799	0.000000	0.000000	2.000000	178.000000	0.000000
15410.694669	0.093792	0.583658	-0.004809	89.056435	4.049768	40.856953	0.308647	0.000000	0.242903	0.000000	0.000000	0.000000	-0.010383	0.003372	0.014728	0.000000	0.000000	2.000000	178.000000	0.000000
15410.698002	0.093792	0.583658	-0.004809	89.056435	4.049768	40.856953	0.308647	0.000000	0.242903	0.000000	0.000000	0.000000	-0.010383	0.003372	0.014728	0.000000	0.000000	2.000000	178.000000	0.000000
15410.701336	0.093792	0.583658	-0.004809	89.052917	4.069513	40.882046	0.310377	0.000000	0.240448	0.000000	0.000000	0.000000	-0.010383	0.003372	0.014728	0.000000	0.000000	2.000000	178.000000	0.000000
15410.704669	0.093792	0.583658	-0.004809	89.052917	4.069513	40.882046	0.310377	0.000000	0.240448	0.000000	0.000000	0.000000	-0.010383	0.003372	0.014728	0.000000	0.000000	2.000000	178.000000	0.000000
15410.708002	0.093754	0.583651	-0.004777	89.052917	4.069513	40.882046	0.310377	0.000000	0.240448	0.000000	0.000000	0.000000	-0.011427	-0.002114	0.009714	0.000000	0.000000	2.000000	178.000000	0.000000
15410.711336	0.093754	0.583651	-0.004777	89.050026	4.089161	40.907299	0.310377	0.000000	0.240448	0.000000	0.000000	0.000000	-0.011427	-0.002114	0.009714	0.000000	0.000000	2.000000	178.000000	0.000000
15410.714669	0.093754	0.583651	-0.004777	89.050026	4.089161	40.907299	0.310377	0.000000	0.240448	0.000000	0.000000	0.000000	-0.011427	-0.002114	0.009714	0.000000	0.000000	2.000000	178.000000	0.000000
15410.718002	0.093754	0.583651	-0.004777	89.050026	4.089161	40.907299	0.310377	0.000000	0.240448	0.000000	0.000000	0.000000	-0.011427	-0.002114	0.009714	0.000000	0.000000	2.000000	178.000000	0.000000
15410.721336	0.093689	0.583691	-0.004662	89.043663	4.133350	40.956802	0.312282	0.000000	0.238829	0.000000	0.000000	0.000000	-0.019742	0.012209	0.034465	0.000000	0.000000	2.000000	178.000000	0.000000
15410.724669	0.093689	0.583691	-0.004662	89.043663	4.133350	40.956802	0.312282	0.000000	0.238829	0.000000	0.000000	0.000000	-0.019742	0.012209	0.034465	0.000000	0.000000	2.000000	178.000000	0.000000
15410.728002	0.093689	0.583691	-0.004662	89.043663	4.133350	40.956802	0.312282	0.000000	0.238829	0.000000	0.000000	0.000000	-0.019742	0.012209	0.034465	0.000000	0.000000	2.000000	178.000000	0.000000
15410.731336	0.093689	0.583691	-0.004662	89.037743	4.174361	41.006241	0.315572	0.000000	0.233085	0.000000	0.000000	0.000000	-0.019742	0.012209	0.034465	0.000000	0.000000	2.000000	178.000000	0.000000
15410.734669	0.093610	0.583728	-0.004611	89.037743	4.174361	41.006241	0.315572	0.000000	0.233085	0.000000	0.000000	0.000000	-0.023706	0.010946	0.015360	0.000000	0.000000	2.000000	178.000000	0.000000
15410.738002	0.093610	0.583728	-0.004611	89.037743	4.174361	41.006241	0.315572	0.000000	0.233085	0.000000	0.000000	0.000000	-0.023706	0.010946	0.015360	0.000000	0.000000	2.000000	178.000000	0.000000
15410.741336	0.093610	0.583728	-0.004611	89.031464	4.209126	41.054535	0.319523	0.000000	0.230525	0.000000	0.000000	0.000000	-0.023706	0.010946	0.015360	0.000000	0.000000	2.000000	178.000000	0.000000
15410.744669	0.093610	0.583728	-0.004611	89.031464	4.209126	41.054535	0.319523	0.000000	0.230525	0.000000	0.000000	0.000000	-0.023706	0.010946	0.015360	0.000000	0.000000	2.000000	178.000000	0.000000
15410.748002	0.093535	0.583757	-0.004536	89.031464	4.209126	41.054535	0.319523	0.000000	0.230525	0.000000	0.000000	0.000000	-0.022254	0.008847	0.022398	0.000000	0.000000	2.000000	178.000000	0.000000
15410.751336	0.093535	0.583757	-0.004536	89.022217	4.264318	41.126034	0.319523	0.000000	0.230525	0.000000	0.000000	0.000000	-0.022254	0.008847	0.022398	0.000000	0.000000	2.000000	178.000000	0.000000
15410.754669	0.093535	0.583757	-0.004536	89.022217	4.264318	41.126034	0.319523	0.000000	0.230525	0.000000	0.000000	0.000000	-0.022254	0.008847	0.022398	0.000000	0.000000	2.000000	178.000000	0.000000
15410.758002	0.093535	0.583757	-0.004536	89.022217	4.264318	41.126034	0.319523	0.000000	0.230525	0.000000	0.000000	0.000000	-0.022254	0.008847	0.022398	0.000000	0.000000	2.000000	178.000000	0.000000
15410.761336	0.093252	0.583849	-0.004390	89.016029	4.292163	41.172722	0.323232	0.000000	0.226792	0.000000	0.000000	0.000000	-0.085094	0.027370	0.043679	0.000000	0.000000	2.000000	178.000000	0.000000
15410.764669	0.093252	0.583849	-0.004390	89.016029	4.292163	41.172722	0.323232	0.000000	0.226792	0.000000	0.000000	0.000000	-0.085094	0.027370	0.043679	0.000000	0.000000	2.000000	178.000000	0.000000
15410.768002	0.093252	0.583849	-0.004390	89.016029	4.292163	41.172722	0.323232	0.000000	0.226792	0.000000	0.000000	0.000000	-0.085094	0.027370	0.043679	0.000000	0.000000	2.000000	178.000000	0.000000
15410.771336	0.093252	0.583849	-0.004390	89.009689	4.316740	41.219151	0.337414	0.000000	0.219512	0.000000	0.000000	0.000000	-0.085094	0.027370	0.043679	0.000000	0.000000	2.000000	178.000000	0.000000
15410.774669	0.093082	0.583892	-0.004345	89.009689	4.316740	41.219151	0.337414	0.000000	0.219512	0.000000	0.000000	0.000000	-0.050978	0.013030	0.013592	0.000000	0.000000	2.000000	178.000000	0.000000
15410.778002	0.093082	0.583892	-0.004345	89.009689	4.316740	41.219151	0.337414	0.000000	0.219512	0.000000	0.000000	0.000000	-0.050978	0.013030	0.013592	0.000000	0.000000	2.000000	178.000000	0.000000
15410.781336	0.093082	0.583892	-0.004345	89.006531	4.320508	41.241974	0.345910	0.000000	0.217247	0.000000	0.000000	0.000000	-0.050978	0.013030	0.013592	0.000000	0.000000	2.000000	178.000000	0.000000
15410.784669	0.093082	0.583892	-0.004345	89.006531	4.320508	41.241974	0.345910	0.000000	0.217247	0.000000	0.000000	0.000000	-0.050978	0.013030	0.013592	0.000000	0.000000	2.000000	178.000000	0.000000
15410.788002	0.092925	0.583924	-0.004344	89.006531	4.320508	41.241974	0.345910	0.000000	0.217247	0.000000	0.000000	0.000000	-0.047010	0.009681	0.000191	0.000000	0.000000	2.000000	178.000000	0.000000
15410.791336	0.092925	0.583924	-0.004344	89.000839	4.441730	41.383911	0.345910	0.000000	0.217247	0.000000	0.000000	0.000000	-0.047010	0.009681	0.000191	0.000000	0.000000	2.000000	178.000000	0.000000
15410.794669	0.092925	0.583924	-0.004344	89.000839	4.441730	41.383911	0.345910	0.000000	0.217247	0.000000	0.000000	0.000000	-0.047010	0.009681	0.000191	0.000000	0.000000	2.000000	178.000000	0.000000
15410.798002	0.092925	0.583924	-0.004344	89.000839	4.441730	41.383911	0.345910	0.000000	0.217247	0.000000	0.000000	0.000000	-0.047010	0.009681	0.000191	0.000000	0.000000	2.000000	178.000000	0.000000
15410.801336	0.092637	0.584007	-0.004331	88.997711	4.447529	41.406189	0.353745	0.000000	0.217215	0.000000	0.000000	0.000000	-0.086533	0.024836	0.004024	0.000000	0.000000	2.000000	178.000000	0.000000
15410.804669	0.092637	0.584007	-0.004331	88.997711	4.447529	41.406189	0.353745	0.000000	0.217215	0.000000	0.000000	0.000000	-0.086533	0.024836	0.004024	0.000000	0.000000	2.000000	178.000000	0.000000
15410.808002	0.092637	0.584007	-0.004331	88.997711	4.447529	41.406189	0.353745	0.000000	0.217215	0.000000	0.000000	0.000000	-0.086533	0.024836	0.004024	0.000000	0.000000	2.000000	178.000000	0.000000
15410.811336	0.092637	0.584007	-0.004331	88.994583	4.453369	41.428272	0.368167	0.000000	0.216544	0.000000	0.000000	0.000000	-0.086533	0.024836	0.004024	0.000000	0.000000	2.000000	178.000000	0.000000
15410.814669	0.092497	0.584046	-0.004358	88.994583	4.453369	41.428272	0.368167	0.000000	0.216544	0.000000	0.000000	0.000000	-0.041991	0.011773	-0.008222	0.000000	0.000000	2.000000	178.000000	0.000000
15410.818002	0.092497	0.584046	-0.004358	88.994583	4.453369	41.428272	0.368167	0.000000	0.216544	0.000000	0.000000	0.000000	-0.041991	0.011773	-0.008222	0.000000	0.000000	2.000000	178.000000	0.000000
15410.821336	0.092497	0.584046	-0.004358	88.991478	4.555656	41.545490	0.375166	0.000000	0.217915	0.000000	0.000000	0.000000	-0.041991	0.011773	-0.008222	0.000000	0.000000	2.000000	178.000000	0.000000
15410.824669	0.092497	0.584046	-0.004358	88.991478	4.555656	41.545490	0.375166	0.000000	0.217915	0.000000	0.000000	0.000000	-0.041991	0.011773	-0.008222	0.000000	0.000000	2.000000	178.000000	0.000000
15410.828002	0.092383	0.584079	-0.004367	88.991478	4.555656	41.545490	0.375166	0.000000	0.217915	0.000000	0.000000	0.000000	-0.034098	0.009675	-0.002503	0.000000	0.000000	2.000000	178.000000	0.000000
15410.831336	0.092383	0.584079	-0.004367	88.985672	4.865140	41.873459	0.375166	0.000000	0.217915	0.000000	0.000000	0.000000	-0.034098	0.009675	-0.002503	0.000000	0.000000	2.000000	178.000000	0.000000
15410.834669	0.092383	0.584079	-0.004367	88.985672	4.865140	41.873459	0.375166	0.000000	0.217915	0.000000	0.000000	0.000000	-0.034098	0.009675	-0.002503	0.000000	0.000000	2.000000	178.000000	0.000000
15410.838002	0.092383	0.584079	-0.004367	88.985672	4.865140	41.873459	0.375166	0.000000	0.217915	0.000000	0.000000	0.000000	-0.034098	0.009675	-0.002503	0.000000	0.000000	2.000000	178.000000	0.000000
15410.841336	0.092212	0.584147	-0.004328	88.983749	5.340888	42.368050	0.380849	0.000000	0.218332	0.000000	0.000000	0.000000	-0.051403	0.020637	0.011450	0.000000	0.000000	2.000000	178.000000	0.000000
15410.844669	0.092212	0.584147	-0.004328	88.983749	5.340888	42.368050	0.380849	0.000000	0.218332	0.000000	0.000000	0.000000	-0.051403	0.020637	0.011450	0.000000	0.000000	2.000000	178.000000	0.000000
15410.848002	0.092212	0.584147	-0.004328	88.983749	5.340888	42.368050	0.380849	0.000000	0.218332	0.000000	0.000000	0.000000	-0.051403	0.020637	0.011450	0.000000	0.000000	2.000000	178.000000	0.000000
15410.851336	0.092212	0.584147	-0.004328	88.981438	5.726674	42.765755	0.389416	0.000000	0.216424	0.000000	0.000000	0.000000	-0.051403	0.020637	0.011450	0.000000	0.000000	2.000000	178.000000	0.000000
15410.854669	0.092167	0.584173	-0.004327	88.981438	5.726674	42.765755	0.389416	0.000000	0.216424	0.000000	0.000000	0.000000	-0.013312	0.007564	0.000587	0.000000	0.000000	2.000000	178.000000	0.000000
15410.858002	0.092167	0.584173	-0.004327	88.981438	5.726674	42.765755	0.389416	0.000000	0.216424	0.000000	0.000000	0.000000	-0.013312	0.007564	0.000587	0.000000	0.000000	2.000000	178.000000	0.000000
15410.861336	0.092167	0.584173	-0.004327	88.981819	5.817270	42.860779	0.391635	0.000000	0.216326	0.000000	0.000000	0.000000	-0.013312	0.007564	0.000587	0.000000	0.000000	2.000000	178.000000	0.000000
15410.864669	0.092167	0.584173	-0.004327	88.981819	5.817270	42.860779	0.391635	0.000000	0.216326	0.000000	0.000000	0.000000	-0.013312	0.007564	0.000587	0.000000	0.000000	2.000000	178.000000	0.000000
15410.868002	0.092141	0.584180	-0.004346	88.981819	5.817270	42.860779	0.391635	0.000000	0.216326	0.000000	0.000000	0.000000	-0.007884	0.002106	-0.005737	0.000000	0.000000	2.000000	178.000000	0.000000
15410.871336	0.092141	0.584180	-0.004346	88.978561	5.834484	42.878044	0.391635	0.000000	0.216326	0.000000	0.000000	0.000000	-0.007884	0.002106	-0.005737	0.000000	0.000000	2.000000	178.000000	0.000000
15410.874669	0.092141	0.584180	-0.004346	88.978561	5.834484	42.878044	0.391635	0.000000	0.216326	0.000000	0.000000	0.000000	-0.007884	0.002106	-0.005737	0.000000	0.000000	2.000000	178.000000	0.000000
15410.878002	0.092141	0.584180	-0.004346	88.978561	5.834484	42.878044	0.391635	0.000000	0.216326	0.000000	0.000000	0.000000	-0.007884	0.002106	-0.005737	0.000000	0.000000	2.000000	178.000000	0.000000
15410.881336	0.092135	0.584212	-0.004376	88.978561	5.834484	42.878044	0.392949	0.000000	0.217282	0.000000	0.000000	0.000000	-0.001850	0.009664	-0.009089	0.000000	0.000000	2.000000	178.000000	0.000000
15410.884669	0.092135	0.584212	-0.004376	88.978561	5.834484	42.878044	0.392949	0.000000	0.217282	0.000000	0.000000	0.000000	-0.001850	0.009664	-0.009089	0.000000	0.000000	2.000000	178.000000	0.000000
15410.888002	0.092135	0.584212	-0.004376	88.978561	5.834484	42.878044	0.392949	0.000000	0.217282	0.000000	0.000000	0.000000	-0.001850	0.009664	-0.009089	0.000000	0.000000	2.000000	178.000000	0.000000
15410.891336	0.092135	0.584212	-0.004376	88.981438	5.819949	42.860584	0.393257	0.000000	0.218797	0.000000	0.000000	0.000000	-0.001850	0.009664	-0.009089	0.000000	0.000000	2.000000	178.000000	0.000000
15410.894669	0.092139	0.584215	-0.004468	88.981438	5.819949	42.860584	0.393257	0.000000	0.218797	0.000000	0.000000	0.000000	0.001124	0.000814	-0.027472	0.000000	0.000000	2.000000	178.000000	0.000000
15410.898002	0.092139	0.584215	-0.004468	88.981438	5.819949	42.860584	0.393257	0.000000	0.218797	0.000000	0.000000	0.000000	0.001124	0.000814	-0.027472	0.000000	0.000000	2.000000	178.000000	0.000000
15410.901336	0.092139	0.584215	-0.004468	88.981438	5.819949	42.860584	0.393070	0.000000	0.223376	0.000000	0.000000	0.000000	0.001124	0.000814	-0.027472	0.000000	0.000000	2.000000	178.000000	0.000000
15410.904669	0.092139	0.584215	-0.004468	88.981438	5.819949	42.860584	0.393070	0.000000	0.223376	0.000000	0.000000	0.000000	0.001124	0.000814	-0.027472	0.000000	0.000000	2.000000	178.000000	0.000000
15410.908002	0.092124	0.584235	-0.004538	88.981438	5.819949	42.860584	0.393070	0.000000	0.223376	0.000000	0.000000	0.000000	-0.004303	0.006272	-0.021151	0.000000	0.000000	2.000000	178.000000	0.000000
15410.911336	0.092124	0.584235	-0.004538	88.981438	5.819949	42.860584	0.393070	0.000000	0.223376	0.000000	0.000000	0.000000	-0.004303	0.006272	-0.021151	0.000000	0.000000	2.000000	178.000000	0.000000
15410.914669	0.092124	0.584235	-0.004538	88.981438	5.819949	42.860584	0.393070	0.000000	0.223376	0.000000	0.000000	0.000000	-0.004303	0.006272	-0.021151	0.000000	0.000000	2.000000	178.000000	0.000000
15410.918002	0.092124	0.584235	-0.004538	88.981438	5.819949	42.860584	0.393070	0.000000	0.223376	0.000000	0.000000	0.000000	-0.004303	0.006272	-0.021151	0.000000	0.000000	2.000000	178.000000	0.000000
15410.921336	0.092038	0.584298	-0.004741	88.981438	5.814442	42.860569	0.393787	0.000000	0.226901	0.000000	0.000000	0.000000	-0.025802	0.018819	-0.060837	0.000000	0.000000	2.000000	178.000000	0.000000
15410.924669	0.092038	0.584298	-0.004741	88.981438	5.814442	42.860569	0.393787	0.000000	0.226901	0.000000	0.000000	0.000000	-0.025802	0.018819	-0.060837	0.000000	0.000000	2.000000	178.000000	0.000000
15410.928002	0.092038	0.584298	-0.004741	88.981438	5.814442	42.860569	0.393787	0.000000	0.226901	0.000000	0.000000	0.000000	-0.025802	0.018819	-0.060837	0.000000	0.000000	2.000000	178.000000	0.000000
15410.931336	0.092038	0.584298	-0.004741	88.981247	5.718672	42.765751	0.398087	0.000000	0.237040	0.000000	0.000000	0.000000	-0.025802	0.018819	-0.060837	0.000000	0.000000	2.000000	178.000000	0.000000
15410.934669	0.091993	0.584333	-0.004854	88.981247	5.718672	42.765751	0.398087	0.000000	0.237040	0.000000	0.000000	0.000000	-0.013613	0.010444	-0.033949	0.000000	0.000000	2.000000	178.000000	0.000000
15410.938002	0.091993	0.584333	-0.004854	88.981247	5.718672	42.765751	0.398087	0.000000	0.237040	0.000000	0.000000	0.000000	-0.013613	0.010444	-0.033949	0.000000	0.000000	2.000000	178.000000	0.000000
15410.941336	0.091993	0.584333	-0.004854	88.981438	5.710481	42.773907	0.400356	0.000000	0.242698	0.000000	0.000000	0.000000	-0.013613	0.010444	-0.033949	0.000000	0.000000	2.000000	178.000000	0.000000
15410.944669	0.091993	0.584333	-0.004854	88.981438	5.710481	42.773907	0.400356	0.000000	0.242698	0.000000	0.000000	0.000000	-0.013613	0.010444	-0.033949	0.000000	0.000000	2.000000	178.000000	0.000000
15410.948002	0.091909	0.584361	-0.004935	88.981438	5.710481	42.773907	0.400356	0.000000	0.242698	0.000000	0.000000	0.000000	-0.025059	0.008351	-0.024282	0.000000	0.000000	2.000000	178.000000	0.000000
15410.951336	0.091909	0.584361	-0.004935	88.981247	5.707652	42.773708	0.400356	0.000000	0.242698	0.000000	0.000000	0.000000	-0.025059	0.008351	-0.024282	0.000000	0.000000	2.000000	178.000000	0.000000
15410.954669	0.091909	0.584361	-0.004935	88.981247	5.707652	42.773708	0.400356	0.000000	0.242698	0.000000	0.000000	0.000000	-0.025059	0.008351	-0.024282	0.000000	0.000000	2.000000	178.000000	0.000000
15410.958002	0.091909	0.584361	-0.004935	88.981247	5.707652	42.773708	0.400356	0.000000	0.242698	0.000000	0.000000	0.000000	-0.025059	0.008351	-0.024282	0.000000	0.000000	2.000000	178.000000	0.000000
15410.961336	0.091807	0.584416	-0.005110	88.981247	5.702235	42.773643	0.404533	0.000000	0.246745	0.000000	0.000000	0.000000	-0.030783	0.016681	-0.052503	0.000000	0.000000	2.000000	178.000000	0.000000
15410.964669	0.091807	0.584416	-0.005110	88.981247	5.702235	42.773643	0.404533	0.000000	0.246745	0.000000	0.000000	0.000000	-0.030783	0.016681	-0.052503	0.000000	0.000000	2.000000	178.000000	0.000000
15410.968002	0.091807	0.584416	-0.005110	88.981247	5.702235	42.773643	0.404533	0.000000	0.246745	0.000000	0.000000	0.000000	-0.030783	0.016681	-0.052503	0.000000	0.000000	2.000000	178.000000	0.000000
15410.971336	0.091807	0.584416	-0.005110	88.981247	5.603602	42.678894	0.409663	0.000000	0.255496	0.000000	0.000000	0.000000	-0.030783	0.016681	-0.052503	0.000000	0.000000	2.000000	178.000000	0.000000
15410.974669	0.091723	0.584444	-0.005191	88.981247	5.603602	42.678894	0.409663	0.000000	0.255496	0.000000	0.000000	0.000000	-0.025040	0.008329	-0.024297	0.000000	0.000000	2.000000	178.000000	0.000000
15410.978002	0.091723	0.584444	-0.005191	88.981247	5.603602	42.678894	0.409663	0.000000	0.255496	0.000000	0.000000	0.000000	-0.025040	0.008329	-0.024297	0.000000	0.000000	2.000000	178.000000	0.000000
15410.981336	0.091723	0.584444	-0.005191	88.977982	5.613333	42.696857	0.413836	0.000000	0.259545	0.000000	0.000000	0.000000	-0.025040	0.008329	-0.024297	0.000000	0.000000	2.000000	178.000000	0.000000
15410.984669	0.091723	0.584444	-0.005191	88.977982	5.613333	42.696857	0.413836	0.000000	0.259545	0.000000	0.000000	0.000000	-0.025040	0.008329	-0.024297	0.000000	0.000000	2.000000	178.000000	0.000000
15410.988002	0.091665	0.584490	-0.005260	88.977982	5.613333	42.696857	0.413836	0.000000	0.259545	0.000000	0.000000	0.000000	-0.017582	0.013785	-0.020598	0.000000	0.000000	2.000000	178.000000	0.000000
15410.991336	0.091665	0.584490	-0.005260	88.977982	5.607953	42.697025	0.413836	0.000000	0.259545	0.000000	0.000000	0.000000	-0.017582	0.013785	-0.020598	0.000000	0.000000	2.000000	178.000000	0.000000
15410.994669	0.091603	0.584518	-0.005345	88.977982	5.607953	42.697025	0.413836	0.000000	0.259545	0.000000	0.000000	0.000000	-0.018594	0.008329	-0.025612	0.000000	0.000000	2.000000	178.000000	0.000000
15410.998002	0.091603	0.584518	-0.005345	88.977982	5.607953	42.697025	0.413836	0.000000	0.259545	0.000000	0.000000	0.000000	-0.018594	0.008329	-0.025612	0.000000	0.000000	2.000000	178.000000	0.000000
15411.001336	0.091603	0.584518	-0.005345	88.975121	5.617812	42.714901	0.419866	0.000000	0.267247	0.000000	0.000000	0.000000	-0.018594	0.008329	-0.025612	0.000000	0.000000	2.000000	178.000000	0.000000
15411.004669	0.091603	0.584518	-0.005345	88.975121	5.617812	42.714901	0.419866	0.000000	0.267247	0.000000	0.000000	0.000000	-0.018594	0.008329	-0.025612	0.000000	1.000000	2.000000	178.000000	0.000000
15411.008002	0.091518	0.584571	-0.005433	88.975121	5.617812	42.714901	0.419866	0.000000	0.267247	0.000000	0.000000	0.000000	-0.025435	0.015853	-0.026358	0.000000	1.000000	2.000000	178.000000	0.000000
