# Supplementary material for: Haptic Guidance Needs to Be Intuitive Not Just Informative to Improve Human Motor Accuracy
Source: PLoS One. 2016 Mar 16;11(3):e0150912. doi: 10.1371/journal.pone.0150912 (PMC4794196; doi:10.1371/journal.pone.0150912)
Supplement: S1 Data — (ZIP) [file pone.0150912.s001.zip › Subject6/exp1_0179.txt]

Time	PosX	PosY	PosZ	RotX	RotY	RotZ	ForceX	ForceY	ForceZ	MomentX	MomentY	MomentZ	VelocityX	VelocityY	VelocityZ	CalibratedWeight	ButtonDown	Condition	Trial	Visual
15412.620538	-0.001640	0.498040	0.256126	78.693558	35.377850	58.341278	-1.792505	0.000000	-4.667647	0.000000	0.000000	0.000000	0.000034	-0.071232	-0.014645	0.000000	1.000000	2.000000	179.000000	1.000000
15412.623871	-0.001640	0.498040	0.256126	78.693558	35.377850	58.341278	-1.792505	0.000000	-4.667647	0.000000	0.000000	0.000000	0.000034	-0.071232	-0.014645	0.000000	1.000000	2.000000	179.000000	1.000000
15412.627204	-0.001843	0.497728	0.255785	78.693558	35.377850	58.341278	-1.792505	0.000000	-4.667647	0.000000	0.000000	0.000000	-0.060685	-0.093788	-0.102567	0.000000	1.000000	2.000000	179.000000	1.000000
15412.630538	-0.001843	0.497728	0.255785	78.811264	35.750271	58.702198	-1.792505	0.000000	-4.667647	0.000000	0.000000	0.000000	-0.060685	-0.093788	-0.102567	0.000000	1.000000	2.000000	179.000000	1.000000
15412.633871	-0.002450	0.497051	0.255211	78.811264	35.750271	58.702198	-1.792505	0.000000	-4.667647	0.000000	0.000000	0.000000	-0.182173	-0.203018	-0.172026	0.000000	1.000000	2.000000	179.000000	1.000000
15412.637204	-0.002450	0.497051	0.255211	78.811264	35.750271	58.702198	-1.792505	0.000000	-4.667647	0.000000	0.000000	0.000000	-0.182173	-0.203018	-0.172026	0.000000	1.000000	2.000000	179.000000	1.000000
15412.640538	-0.002450	0.497051	0.255211	78.867432	35.900856	58.656059	-1.785197	0.000000	-4.670447	0.000000	0.000000	0.000000	-0.182173	-0.203018	-0.172026	0.000000	1.000000	2.000000	179.000000	1.000000
15412.643871	-0.002987	0.496454	0.254303	78.867432	35.900856	58.656059	-1.785197	0.000000	-4.670447	0.000000	0.000000	0.000000	-0.161183	-0.178969	-0.272560	0.000000	1.000000	2.000000	179.000000	1.000000
15412.647204	-0.002987	0.496454	0.254303	78.867432	35.900856	58.656059	-1.785197	0.000000	-4.670447	0.000000	0.000000	0.000000	-0.161183	-0.178969	-0.272560	0.000000	1.000000	2.000000	179.000000	1.000000
15412.650538	-0.002987	0.496454	0.254303	78.796143	35.790520	58.164688	-1.782152	0.000000	-4.671609	0.000000	0.000000	0.000000	-0.161183	-0.178969	-0.272560	0.000000	1.000000	2.000000	179.000000	1.000000
15412.653871	-0.003521	0.495722	0.253022	78.796143	35.790520	58.164688	-1.782152	0.000000	-4.671609	0.000000	0.000000	0.000000	-0.160216	-0.219647	-0.384319	0.000000	1.000000	2.000000	179.000000	1.000000
15412.657204	-0.003521	0.495722	0.253022	78.796143	35.790520	58.164688	-1.782152	0.000000	-4.671609	0.000000	0.000000	0.000000	-0.160216	-0.219647	-0.384319	0.000000	1.000000	2.000000	179.000000	1.000000
15412.660538	-0.003521	0.495722	0.253022	78.326836	34.999535	57.290901	-1.781421	0.000000	-4.671888	0.000000	0.000000	0.000000	-0.160216	-0.219647	-0.384319	0.000000	1.000000	2.000000	179.000000	1.000000
15412.663871	-0.004120	0.494829	0.251586	78.326836	34.999535	57.290901	-1.781421	0.000000	-4.671888	0.000000	0.000000	0.000000	-0.179557	-0.267958	-0.430589	0.000000	1.000000	2.000000	179.000000	1.000000
15412.667204	-0.004120	0.494829	0.251586	78.326836	34.999535	57.290901	-1.781421	0.000000	-4.671888	0.000000	0.000000	0.000000	-0.179557	-0.267958	-0.430589	0.000000	1.000000	2.000000	179.000000	1.000000
15412.670538	-0.004120	0.494829	0.251586	77.516502	33.707066	56.347408	-1.780590	0.000000	-4.672205	0.000000	0.000000	0.000000	-0.179557	-0.267958	-0.430589	0.000000	1.000000	2.000000	179.000000	1.000000
15412.673871	-0.004581	0.493892	0.249990	77.516502	33.707066	56.347408	-1.780590	0.000000	-4.672205	0.000000	0.000000	0.000000	-0.138215	-0.281072	-0.478936	0.000000	1.000000	2.000000	179.000000	1.000000
15412.677204	-0.004581	0.493892	0.249990	77.516502	33.707066	56.347408	-1.780590	0.000000	-4.672205	0.000000	0.000000	0.000000	-0.138215	-0.281072	-0.478936	0.000000	1.000000	2.000000	179.000000	1.000000
15412.680538	-0.004581	0.493892	0.249990	76.552620	32.332676	55.349113	-1.783000	0.000000	-4.671286	0.000000	0.000000	0.000000	-0.138215	-0.281072	-0.478936	0.000000	1.000000	2.000000	179.000000	1.000000
15412.683871	-0.004904	0.492952	0.248260	76.552620	32.332676	55.349113	-1.783000	0.000000	-4.671286	0.000000	0.000000	0.000000	-0.097108	-0.281931	-0.518834	0.000000	1.000000	2.000000	179.000000	1.000000
15412.687204	-0.004904	0.492952	0.248260	76.552620	32.332676	55.349113	-1.783000	0.000000	-4.671286	0.000000	0.000000	0.000000	-0.097108	-0.281931	-0.518834	0.000000	1.000000	2.000000	179.000000	1.000000
15412.690538	-0.004904	0.492952	0.248260	75.597900	31.156034	54.342480	-1.788521	0.000000	-4.669174	0.000000	0.000000	0.000000	-0.097108	-0.281931	-0.518834	0.000000	1.000000	2.000000	179.000000	1.000000
15412.693871	-0.005292	0.491853	0.246339	75.597900	31.156034	54.342480	-1.788521	0.000000	-4.669174	0.000000	0.000000	0.000000	-0.116227	-0.329731	-0.576358	0.000000	1.000000	2.000000	179.000000	1.000000
15412.697204	-0.005292	0.491853	0.246339	75.597900	31.156034	54.342480	-1.788521	0.000000	-4.669174	0.000000	0.000000	0.000000	-0.116227	-0.329731	-0.576358	0.000000	1.000000	2.000000	179.000000	1.000000
15412.700538	-0.005292	0.491853	0.246339	74.713890	30.109779	53.416695	-1.794277	0.000000	-4.666966	0.000000	0.000000	0.000000	-0.116227	-0.329731	-0.576358	0.000000	1.000000	2.000000	179.000000	1.000000
15412.703871	-0.005709	0.490715	0.244282	74.713890	30.109779	53.416695	-1.794277	0.000000	-4.666966	0.000000	0.000000	0.000000	-0.125232	-0.341499	-0.617221	0.000000	1.000000	2.000000	179.000000	1.000000
15412.707204	-0.005709	0.490715	0.244282	74.713890	30.109779	53.416695	-1.794277	0.000000	-4.666966	0.000000	0.000000	0.000000	-0.125232	-0.341499	-0.617221	0.000000	1.000000	2.000000	179.000000	1.000000
15412.710538	-0.005709	0.490715	0.244282	73.923149	29.108553	52.882301	-1.800490	0.000000	-4.664573	0.000000	0.000000	0.000000	-0.125232	-0.341499	-0.617221	0.000000	1.000000	2.000000	179.000000	1.000000
15412.713871	-0.006156	0.489557	0.242069	73.923149	29.108553	52.882301	-1.800490	0.000000	-4.664573	0.000000	0.000000	0.000000	-0.134023	-0.347535	-0.663735	0.000000	1.000000	2.000000	179.000000	1.000000
15412.717204	-0.006156	0.489557	0.242069	73.923149	29.108553	52.882301	-1.800490	0.000000	-4.664573	0.000000	0.000000	0.000000	-0.134023	-0.347535	-0.663735	0.000000	1.000000	2.000000	179.000000	1.000000
15412.720538	-0.006156	0.489557	0.242069	73.211197	28.137730	52.383614	-1.807314	0.000000	-4.661932	0.000000	0.000000	0.000000	-0.134023	-0.347535	-0.663735	0.000000	1.000000	2.000000	179.000000	1.000000
15412.723871	-0.006566	0.488479	0.239809	73.211197	28.137730	52.383614	-1.807314	0.000000	-4.661932	0.000000	0.000000	0.000000	-0.123079	-0.323246	-0.678104	0.000000	1.000000	2.000000	179.000000	1.000000
15412.727204	-0.006566	0.488479	0.239809	73.211197	28.137730	52.383614	-1.807314	0.000000	-4.661932	0.000000	0.000000	0.000000	-0.123079	-0.323246	-0.678104	0.000000	1.000000	2.000000	179.000000	1.000000
15412.730538	-0.006566	0.488479	0.239809	72.552498	27.246984	51.916077	-1.815182	0.000000	-4.658875	0.000000	0.000000	0.000000	-0.123079	-0.323246	-0.678104	0.000000	1.000000	2.000000	179.000000	1.000000
15412.733871	-0.006908	0.487503	0.237549	72.552498	27.246984	51.916077	-1.815182	0.000000	-4.658875	0.000000	0.000000	0.000000	-0.102455	-0.292799	-0.678040	0.000000	0.000000	2.000000	179.000000	1.000000
15412.737204	-0.006908	0.487503	0.237549	72.552498	27.246984	51.916077	-1.815182	0.000000	-4.658875	0.000000	0.000000	0.000000	-0.102455	-0.292799	-0.678040	0.000000	0.000000	2.000000	179.000000	1.000000
15412.740538	-0.006908	0.487503	0.237549	71.937675	26.447050	51.506813	-1.824350	0.000000	-4.655293	0.000000	0.000000	0.000000	-0.102455	-0.292799	-0.678040	0.000000	0.000000	2.000000	179.000000	1.000000
15412.743871	-0.007082	0.486684	0.235272	71.937675	26.447050	51.506813	-1.824350	0.000000	-4.655293	0.000000	0.000000	0.000000	-0.052383	-0.245819	-0.683048	0.000000	0.000000	2.000000	179.000000	1.000000
15412.747204	-0.007082	0.486684	0.235272	71.937675	26.447050	51.506813	-1.824350	0.000000	-4.655293	0.000000	0.000000	0.000000	-0.052383	-0.245819	-0.683048	0.000000	0.000000	2.000000	179.000000	1.000000
15412.750538	-0.007082	0.486684	0.235272	71.377960	25.657692	51.018505	-1.836641	0.000000	-4.650457	0.000000	0.000000	0.000000	-0.052383	-0.245819	-0.683048	0.000000	0.000000	2.000000	179.000000	1.000000
15412.753871	-0.007059	0.486039	0.232995	71.377960	25.657692	51.018505	-1.836641	0.000000	-4.650457	0.000000	0.000000	0.000000	0.006986	-0.193409	-0.683076	0.000000	0.000000	2.000000	179.000000	1.000000
15412.757204	-0.007059	0.486039	0.232995	71.377960	25.657692	51.018505	-1.836641	0.000000	-4.650457	0.000000	0.000000	0.000000	0.006986	-0.193409	-0.683076	0.000000	0.000000	2.000000	179.000000	1.000000
15412.760538	-0.007059	0.486039	0.232995	70.908592	24.761059	50.286480	-1.852537	0.000000	-4.644147	0.000000	0.000000	0.000000	0.006986	-0.193409	-0.683076	0.000000	0.000000	2.000000	179.000000	1.000000
15412.763871	-0.007069	0.485569	0.230749	70.908592	24.761059	50.286480	-1.852537	0.000000	-4.644147	0.000000	0.000000	0.000000	-0.002908	-0.141105	-0.673730	0.000000	0.000000	2.000000	179.000000	1.000000
15412.767204	-0.007069	0.485569	0.230749	70.908592	24.761059	50.286480	-1.852537	0.000000	-4.644147	0.000000	0.000000	0.000000	-0.002908	-0.141105	-0.673730	0.000000	0.000000	2.000000	179.000000	1.000000
15412.770538	-0.007069	0.485569	0.230749	70.541840	23.722593	49.212688	-1.867893	0.000000	-4.637993	0.000000	0.000000	0.000000	-0.002908	-0.141105	-0.673730	0.000000	0.000000	2.000000	179.000000	1.000000
15412.773871	-0.007143	0.485231	0.228471	70.541840	23.722593	49.212688	-1.867893	0.000000	-4.637993	0.000000	0.000000	0.000000	-0.022274	-0.101351	-0.683509	0.000000	0.000000	2.000000	179.000000	1.000000
15412.777204	-0.007143	0.485231	0.228471	70.541840	23.722593	49.212688	-1.867893	0.000000	-4.637993	0.000000	0.000000	0.000000	-0.022274	-0.101351	-0.683509	0.000000	0.000000	2.000000	179.000000	1.000000
15412.780538	-0.007143	0.485231	0.228471	70.258278	22.731363	47.973320	-1.882595	0.000000	-4.632044	0.000000	0.000000	0.000000	-0.022274	-0.101351	-0.683509	0.000000	0.000000	2.000000	179.000000	1.000000
15412.783871	-0.007313	0.485041	0.226109	70.258278	22.731363	47.973320	-1.882595	0.000000	-4.632044	0.000000	0.000000	0.000000	-0.051011	-0.056982	-0.708533	0.000000	0.000000	2.000000	179.000000	1.000000
15412.787204	-0.007313	0.485041	0.226109	70.258278	22.731363	47.973320	-1.882595	0.000000	-4.632044	0.000000	0.000000	0.000000	-0.051011	-0.056982	-0.708533	0.000000	0.000000	2.000000	179.000000	1.000000
15412.790538	-0.007313	0.485041	0.226109	70.072807	21.933325	46.583054	-1.896457	0.000000	-4.626387	0.000000	0.000000	0.000000	-0.051011	-0.056982	-0.708533	0.000000	0.000000	2.000000	179.000000	1.000000
15412.793871	-0.007675	0.485017	0.223678	70.072807	21.933325	46.583054	-1.896457	0.000000	-4.626387	0.000000	0.000000	0.000000	-0.108564	-0.007309	-0.729346	0.000000	0.000000	2.000000	179.000000	1.000000
15412.797204	-0.007675	0.485017	0.223678	70.072807	21.933325	46.583054	-1.896457	0.000000	-4.626387	0.000000	0.000000	0.000000	-0.108564	-0.007309	-0.729346	0.000000	0.000000	2.000000	179.000000	1.000000
15412.800538	-0.007675	0.485017	0.223678	70.101494	21.621063	45.161160	-1.907679	0.000000	-4.621770	0.000000	0.000000	0.000000	-0.108564	-0.007309	-0.729346	0.000000	0.000000	2.000000	179.000000	1.000000
15412.803871	-0.008290	0.485190	0.221107	70.101494	21.621063	45.161160	-1.907679	0.000000	-4.621770	0.000000	0.000000	0.000000	-0.184527	0.052107	-0.771194	0.000000	0.000000	2.000000	179.000000	1.000000
15412.807204	-0.008290	0.485190	0.221107	70.101494	21.621063	45.161160	-1.907679	0.000000	-4.621770	0.000000	0.000000	0.000000	-0.184527	0.052107	-0.771194	0.000000	0.000000	2.000000	179.000000	1.000000
15412.810538	-0.008290	0.485190	0.221107	70.385620	21.958624	44.267384	-1.915636	0.000000	-4.618478	0.000000	0.000000	0.000000	-0.184527	0.052107	-0.771194	0.000000	0.000000	2.000000	179.000000	1.000000
15412.813871	-0.009123	0.485503	0.218381	70.385620	21.958624	44.267384	-1.915636	0.000000	-4.618478	0.000000	0.000000	0.000000	-0.249809	0.093952	-0.817979	0.000000	0.000000	2.000000	179.000000	1.000000
15412.817204	-0.009123	0.485503	0.218381	70.385620	21.958624	44.267384	-1.915636	0.000000	-4.618478	0.000000	0.000000	0.000000	-0.249809	0.093952	-0.817979	0.000000	0.000000	2.000000	179.000000	1.000000
15412.820538	-0.009123	0.485503	0.218381	70.757294	22.551037	43.714882	-1.921013	0.000000	-4.616244	0.000000	0.000000	0.000000	-0.249809	0.093952	-0.817979	0.000000	0.000000	2.000000	179.000000	1.000000
15412.823871	-0.010265	0.485972	0.215476	70.757294	22.551037	43.714882	-1.921013	0.000000	-4.616244	0.000000	0.000000	0.000000	-0.342747	0.140445	-0.871366	0.000000	0.000000	2.000000	179.000000	1.000000
15412.827204	-0.010265	0.485972	0.215476	70.757294	22.551037	43.714882	-1.921013	0.000000	-4.616244	0.000000	0.000000	0.000000	-0.342747	0.140445	-0.871366	0.000000	0.000000	2.000000	179.000000	1.000000
15412.830538	-0.010265	0.485972	0.215476	71.136909	23.377415	43.894428	-1.922222	0.000000	-4.615741	0.000000	0.000000	0.000000	-0.342747	0.140445	-0.871366	0.000000	0.000000	2.000000	179.000000	1.000000
15412.833871	-0.011776	0.486592	0.212388	71.136909	23.377415	43.894428	-1.922222	0.000000	-4.615741	0.000000	0.000000	0.000000	-0.453230	0.186132	-0.926341	0.000000	0.000000	2.000000	179.000000	1.000000
15412.837204	-0.011776	0.486592	0.212388	71.136909	23.377415	43.894428	-1.922222	0.000000	-4.615741	0.000000	0.000000	0.000000	-0.453230	0.186132	-0.926341	0.000000	0.000000	2.000000	179.000000	1.000000
15412.840538	-0.011776	0.486592	0.212388	71.479355	24.604624	45.059883	-1.918056	0.000000	-4.617474	0.000000	0.000000	0.000000	-0.453230	0.186132	-0.926341	0.000000	0.000000	2.000000	179.000000	1.000000
15412.843871	-0.013554	0.487308	0.209134	71.479355	24.604624	45.059883	-1.918056	0.000000	-4.617474	0.000000	0.000000	0.000000	-0.533396	0.214787	-0.976451	0.000000	0.000000	2.000000	179.000000	1.000000
15412.847204	-0.013554	0.487308	0.209134	71.479355	24.604624	45.059883	-1.918056	0.000000	-4.617474	0.000000	0.000000	0.000000	-0.533396	0.214787	-0.976451	0.000000	0.000000	2.000000	179.000000	1.000000
15412.850538	-0.013554	0.487308	0.209134	71.796913	26.320539	47.021137	-1.910026	0.000000	-4.620801	0.000000	0.000000	0.000000	-0.533396	0.214787	-0.976451	0.000000	0.000000	2.000000	179.000000	1.000000
15412.853871	-0.015467	0.488098	0.205694	71.796913	26.320539	47.021137	-1.910026	0.000000	-4.620801	0.000000	0.000000	0.000000	-0.574023	0.237109	-1.031966	0.000000	0.000000	2.000000	179.000000	1.000000
15412.857204	-0.015467	0.488098	0.205694	71.796913	26.320539	47.021137	-1.910026	0.000000	-4.620801	0.000000	0.000000	0.000000	-0.574023	0.237109	-1.031966	0.000000	0.000000	2.000000	179.000000	1.000000
15412.860538	-0.015467	0.488098	0.205694	72.143074	28.540243	49.322269	-1.900584	0.000000	-4.624693	0.000000	0.000000	0.000000	-0.574023	0.237109	-1.031966	0.000000	0.000000	2.000000	179.000000	1.000000
15412.863871	-0.017574	0.488959	0.202029	72.143074	28.540243	49.322269	-1.900584	0.000000	-4.624693	0.000000	0.000000	0.000000	-0.631913	0.258244	-1.099543	0.000000	0.000000	2.000000	179.000000	1.000000
15412.867204	-0.017574	0.488959	0.202029	72.143074	28.540243	49.322269	-1.900584	0.000000	-4.624693	0.000000	0.000000	0.000000	-0.631913	0.258244	-1.099543	0.000000	0.000000	2.000000	179.000000	1.000000
15412.870538	-0.017574	0.488959	0.202029	72.487656	31.162418	51.716167	-1.888813	0.000000	-4.629513	0.000000	0.000000	0.000000	-0.631913	0.258244	-1.099543	0.000000	0.000000	2.000000	179.000000	1.000000
15412.873871	-0.019896	0.489884	0.198062	72.487656	31.162418	51.716167	-1.888813	0.000000	-4.629513	0.000000	0.000000	0.000000	-0.696729	0.277552	-1.189868	0.000000	0.000000	2.000000	179.000000	1.000000
15412.877204	-0.019896	0.489884	0.198062	72.487656	31.162418	51.716167	-1.888813	0.000000	-4.629513	0.000000	0.000000	0.000000	-0.696729	0.277552	-1.189868	0.000000	0.000000	2.000000	179.000000	1.000000
15412.880538	-0.019896	0.489884	0.198062	72.791916	33.919907	54.148697	-1.874674	0.000000	-4.635256	0.000000	0.000000	0.000000	-0.696729	0.277552	-1.189868	0.000000	0.000000	2.000000	179.000000	1.000000
15412.883871	-0.022458	0.490889	0.193803	72.791916	33.919907	54.148697	-1.874674	0.000000	-4.635256	0.000000	0.000000	0.000000	-0.768614	0.301480	-1.277783	0.000000	0.000000	2.000000	179.000000	1.000000
15412.887204	-0.022458	0.490889	0.193803	72.791916	33.919907	54.148697	-1.874674	0.000000	-4.635256	0.000000	0.000000	0.000000	-0.768614	0.301480	-1.277783	0.000000	0.000000	2.000000	179.000000	1.000000
15412.890538	-0.022458	0.490889	0.193803	73.054634	36.719707	56.804363	-1.857381	0.000000	-4.642213	0.000000	0.000000	0.000000	-0.768614	0.301480	-1.277783	0.000000	0.000000	2.000000	179.000000	1.000000
15412.893871	-0.025219	0.491952	0.189227	73.054634	36.719707	56.804363	-1.857381	0.000000	-4.642213	0.000000	0.000000	0.000000	-0.828366	0.318704	-1.372720	0.000000	0.000000	2.000000	179.000000	1.000000
15412.897204	-0.025219	0.491952	0.189227	73.054634	36.719707	56.804363	-1.857381	0.000000	-4.642213	0.000000	0.000000	0.000000	-0.828366	0.318704	-1.372720	0.000000	0.000000	2.000000	179.000000	1.000000
15412.900538	-0.025219	0.491952	0.189227	73.267258	39.439537	59.517239	-1.837655	0.000000	-4.650056	0.000000	0.000000	0.000000	-0.828366	0.318704	-1.372720	0.000000	0.000000	2.000000	179.000000	1.000000
15412.903871	-0.028139	0.493049	0.184311	73.267258	39.439537	59.517239	-1.837655	0.000000	-4.650056	0.000000	0.000000	0.000000	-0.875905	0.329191	-1.474760	0.000000	0.000000	2.000000	179.000000	1.000000
15412.907204	-0.028139	0.493049	0.184311	73.267258	39.439537	59.517239	-1.837655	0.000000	-4.650056	0.000000	0.000000	0.000000	-0.875905	0.329191	-1.474760	0.000000	0.000000	2.000000	179.000000	1.000000
15412.910538	-0.028139	0.493049	0.184311	73.425484	41.971783	62.185478	-1.816278	0.000000	-4.658448	0.000000	0.000000	0.000000	-0.875905	0.329191	-1.474760	0.000000	0.000000	2.000000	179.000000	1.000000
15412.913871	-0.031241	0.494251	0.179113	73.425484	41.971783	62.185478	-1.816278	0.000000	-4.658448	0.000000	0.000000	0.000000	-0.930526	0.360639	-1.559583	0.000000	0.000000	2.000000	179.000000	1.000000
15412.917204	-0.031241	0.494251	0.179113	73.425484	41.971783	62.185478	-1.816278	0.000000	-4.658448	0.000000	0.000000	0.000000	-0.930526	0.360639	-1.559583	0.000000	0.000000	2.000000	179.000000	1.000000
15412.920538	-0.031241	0.494251	0.179113	73.520889	44.343681	64.653152	-1.791937	0.000000	-4.667864	0.000000	0.000000	0.000000	-0.930526	0.360639	-1.559583	0.000000	0.000000	2.000000	179.000000	1.000000
15412.923871	-0.034455	0.495571	0.173644	73.520889	44.343681	64.653152	-1.791937	0.000000	-4.667864	0.000000	0.000000	0.000000	-0.964362	0.396000	-1.640762	0.000000	0.000000	2.000000	179.000000	1.000000
15412.927204	-0.034455	0.495571	0.173644	73.520889	44.343681	64.653152	-1.791937	0.000000	-4.667864	0.000000	0.000000	0.000000	-0.964362	0.396000	-1.640762	0.000000	0.000000	2.000000	179.000000	1.000000
15412.930538	-0.034455	0.495571	0.173644	73.547745	46.506832	66.819649	-1.765730	0.000000	-4.677841	0.000000	0.000000	0.000000	-0.964362	0.396000	-1.640762	0.000000	0.000000	2.000000	179.000000	1.000000
15412.933871	-0.037633	0.497062	0.168029	73.547745	46.506832	66.819649	-1.765730	0.000000	-4.677841	0.000000	0.000000	0.000000	-0.953184	0.447372	-1.684333	0.000000	0.000000	2.000000	179.000000	1.000000
15412.937204	-0.037633	0.497062	0.168029	73.547745	46.506832	66.819649	-1.765730	0.000000	-4.677841	0.000000	0.000000	0.000000	-0.953184	0.447372	-1.684333	0.000000	0.000000	2.000000	179.000000	1.000000
15412.940538	-0.037633	0.497062	0.168029	73.518135	48.364071	68.862434	-1.739869	0.000000	-4.687521	0.000000	0.000000	0.000000	-0.953184	0.447372	-1.684333	0.000000	0.000000	2.000000	179.000000	1.000000
15412.943871	-0.040799	0.498718	0.162265	73.518135	48.364071	68.862434	-1.739869	0.000000	-4.687521	0.000000	0.000000	0.000000	-0.949875	0.496835	-1.729202	0.000000	0.000000	2.000000	179.000000	1.000000
15412.947204	-0.040799	0.498718	0.162265	73.518135	48.364071	68.862434	-1.739869	0.000000	-4.687521	0.000000	0.000000	0.000000	-0.949875	0.496835	-1.729202	0.000000	0.000000	2.000000	179.000000	1.000000
15412.950538	-0.040799	0.498718	0.162265	73.479309	49.646687	70.077118	-1.713717	0.000000	-4.697145	0.000000	0.000000	0.000000	-0.949875	0.496835	-1.729202	0.000000	0.000000	2.000000	179.000000	1.000000
15412.953871	-0.043838	0.500486	0.156416	73.479309	49.646687	70.077118	-1.713717	0.000000	-4.697145	0.000000	0.000000	0.000000	-0.911636	0.530348	-1.754864	0.000000	0.000000	2.000000	179.000000	1.000000
15412.957204	-0.043838	0.500486	0.156416	73.479309	49.646687	70.077118	-1.713717	0.000000	-4.697145	0.000000	0.000000	0.000000	-0.911636	0.530348	-1.754864	0.000000	0.000000	2.000000	179.000000	1.000000
15412.960538	-0.043838	0.500486	0.156416	73.470047	49.984051	70.104073	-1.689676	0.000000	-4.705847	0.000000	0.000000	0.000000	-0.911636	0.530348	-1.754864	0.000000	0.000000	2.000000	179.000000	1.000000
15412.963871	-0.046870	0.502366	0.150546	73.470047	49.984051	70.104073	-1.689676	0.000000	-4.705847	0.000000	0.000000	0.000000	-0.909806	0.564060	-1.760914	0.000000	0.000000	2.000000	179.000000	1.000000
15412.967204	-0.046870	0.502366	0.150546	73.470047	49.984051	70.104073	-1.689676	0.000000	-4.705847	0.000000	0.000000	0.000000	-0.909806	0.564060	-1.760914	0.000000	0.000000	2.000000	179.000000	1.000000
15412.970538	-0.046870	0.502366	0.150546	73.487625	49.530182	69.555023	-1.663985	0.000000	-4.714993	0.000000	0.000000	0.000000	-0.909806	0.564060	-1.760914	0.000000	0.000000	2.000000	179.000000	1.000000
15412.973871	-0.049922	0.504370	0.144634	73.487625	49.530182	69.555023	-1.663985	0.000000	-4.714993	0.000000	0.000000	0.000000	-0.915532	0.601108	-1.773618	0.000000	0.000000	2.000000	179.000000	1.000000
15412.977204	-0.049922	0.504370	0.144634	73.487625	49.530182	69.555023	-1.663985	0.000000	-4.714993	0.000000	0.000000	0.000000	-0.915532	0.601108	-1.773618	0.000000	0.000000	2.000000	179.000000	1.000000
15412.980538	-0.049922	0.504370	0.144634	73.488991	48.554199	68.798103	-1.635914	0.000000	-4.724805	0.000000	0.000000	0.000000	-0.915532	0.601108	-1.773618	0.000000	0.000000	2.000000	179.000000	1.000000
15412.983871	-0.052904	0.506442	0.138671	73.488991	48.554199	68.798103	-1.635914	0.000000	-4.724805	0.000000	0.000000	0.000000	-0.894518	0.621650	-1.788733	0.000000	0.000000	2.000000	179.000000	1.000000
15412.987204	-0.052904	0.506442	0.138671	73.488991	48.554199	68.798103	-1.635914	0.000000	-4.724805	0.000000	0.000000	0.000000	-0.894518	0.621650	-1.788733	0.000000	0.000000	2.000000	179.000000	1.000000
15412.990538	-0.052904	0.506442	0.138671	73.452904	47.416908	68.056084	-1.607921	0.000000	-4.734405	0.000000	0.000000	0.000000	-0.894518	0.621650	-1.788733	0.000000	0.000000	2.000000	179.000000	1.000000
15412.993871	-0.055762	0.508615	0.132699	73.452904	47.416908	68.056084	-1.607921	0.000000	-4.734405	0.000000	0.000000	0.000000	-0.857479	0.651813	-1.791663	0.000000	0.000000	2.000000	179.000000	1.000000
15412.997204	-0.055762	0.508615	0.132699	73.452904	47.416908	68.056084	-1.607921	0.000000	-4.734405	0.000000	0.000000	0.000000	-0.857479	0.651813	-1.791663	0.000000	0.000000	2.000000	179.000000	1.000000
15413.000538	-0.055762	0.508615	0.132699	73.391411	46.339745	67.328362	-1.581296	0.000000	-4.743364	0.000000	0.000000	0.000000	-0.857479	0.651813	-1.791663	0.000000	0.000000	2.000000	179.000000	1.000000
15413.003871	-0.058576	0.510831	0.126658	73.391411	46.339745	67.328362	-1.581296	0.000000	-4.743364	0.000000	0.000000	0.000000	-0.844307	0.664838	-1.812338	0.000000	0.000000	2.000000	179.000000	1.000000
15413.007204	-0.058576	0.510831	0.126658	73.391411	46.339745	67.328362	-1.581296	0.000000	-4.743364	0.000000	0.000000	0.000000	-0.844307	0.664838	-1.812338	0.000000	0.000000	2.000000	179.000000	1.000000
15413.010538	-0.058576	0.510831	0.126658	73.356850	45.361927	66.457893	-1.554242	0.000000	-4.752298	0.000000	0.000000	0.000000	-0.844307	0.664838	-1.812338	0.000000	0.000000	2.000000	179.000000	1.000000
15413.013871	-0.061292	0.513073	0.120574	73.356850	45.361927	66.457893	-1.554242	0.000000	-4.752298	0.000000	0.000000	0.000000	-0.814770	0.672674	-1.825125	0.000000	0.000000	2.000000	179.000000	1.000000
15413.017204	-0.061292	0.513073	0.120574	73.356850	45.361927	66.457893	-1.554242	0.000000	-4.752298	0.000000	0.000000	0.000000	-0.814770	0.672674	-1.825125	0.000000	0.000000	2.000000	179.000000	1.000000
15413.020538	-0.061292	0.513073	0.120574	73.353874	44.519184	65.524437	-1.528316	0.000000	-4.760698	0.000000	0.000000	0.000000	-0.814770	0.672674	-1.825125	0.000000	0.000000	2.000000	179.000000	1.000000
15413.023871	-0.063851	0.515335	0.114417	73.353874	44.519184	65.524437	-1.528316	0.000000	-4.760698	0.000000	0.000000	0.000000	-0.767753	0.678546	-1.847207	0.000000	0.000000	2.000000	179.000000	1.000000
15413.027204	-0.063851	0.515335	0.114417	73.353874	44.519184	65.524437	-1.528316	0.000000	-4.760698	0.000000	0.000000	0.000000	-0.767753	0.678546	-1.847207	0.000000	0.000000	2.000000	179.000000	1.000000
15413.030538	-0.063851	0.515335	0.114417	73.374603	43.861759	64.775055	-1.506295	0.000000	-4.767712	0.000000	0.000000	0.000000	-0.767753	0.678546	-1.847207	0.000000	0.000000	2.000000	179.000000	1.000000
15413.033871	-0.066333	0.517485	0.108152	73.374603	43.861759	64.775055	-1.506295	0.000000	-4.767712	0.000000	0.000000	0.000000	-0.744405	0.644898	-1.879350	0.000000	0.000000	2.000000	179.000000	1.000000
15413.037204	-0.066333	0.517485	0.108152	73.374603	43.861759	64.775055	-1.506295	0.000000	-4.767712	0.000000	0.000000	0.000000	-0.744405	0.644898	-1.879350	0.000000	0.000000	2.000000	179.000000	1.000000
15413.040538	-0.066333	0.517485	0.108152	73.422012	43.362644	64.137100	-1.486127	0.000000	-4.774036	0.000000	0.000000	0.000000	-0.744405	0.644898	-1.879350	0.000000	0.000000	2.000000	179.000000	1.000000
15413.043871	-0.068653	0.519536	0.101771	73.422012	43.362644	64.137100	-1.486127	0.000000	-4.774036	0.000000	0.000000	0.000000	-0.695915	0.615240	-1.914548	0.000000	0.000000	2.000000	179.000000	1.000000
15413.047204	-0.068653	0.519536	0.101771	73.422012	43.362644	64.137100	-1.486127	0.000000	-4.774036	0.000000	0.000000	0.000000	-0.695915	0.615240	-1.914548	0.000000	0.000000	2.000000	179.000000	1.000000
15413.050538	-0.068653	0.519536	0.101771	73.495064	42.964294	63.627052	-1.471862	0.000000	-4.778454	0.000000	0.000000	0.000000	-0.695915	0.615240	-1.914548	0.000000	0.000000	2.000000	179.000000	1.000000
15413.053871	-0.070916	0.521517	0.095256	73.495064	42.964294	63.627052	-1.471862	0.000000	-4.778454	0.000000	0.000000	0.000000	-0.678995	0.594465	-1.954370	0.000000	0.000000	2.000000	179.000000	1.000000
15413.057204	-0.070916	0.521517	0.095256	73.495064	42.964294	63.627052	-1.471862	0.000000	-4.778454	0.000000	0.000000	0.000000	-0.678995	0.594465	-1.954370	0.000000	0.000000	2.000000	179.000000	1.000000
15413.060538	-0.070916	0.521517	0.095256	73.570313	42.591705	63.400951	-1.454207	0.000000	-4.762803	0.000000	0.000000	0.000000	-0.678995	0.594465	-1.954370	0.000000	0.000000	2.000000	179.000000	1.000000
15413.063871	-0.073117	0.523440	0.088587	73.570313	42.591705	63.400951	-1.454207	0.000000	-4.762803	0.000000	0.000000	0.000000	-0.660313	0.576963	-2.000600	0.000000	0.000000	2.000000	179.000000	1.000000
15413.067204	-0.073117	0.523440	0.088587	73.570313	42.591705	63.400951	-1.454207	0.000000	-4.762803	0.000000	0.000000	0.000000	-0.660313	0.576963	-2.000600	0.000000	0.000000	2.000000	179.000000	1.000000
15413.070538	-0.073117	0.523440	0.088587	73.608658	42.039997	63.212399	-1.344155	0.000000	-4.429370	0.000000	0.000000	0.000000	-0.660313	0.576963	-2.000600	0.000000	0.000000	2.000000	179.000000	1.000000
15413.073871	-0.075279	0.525357	0.081957	73.608658	42.039997	63.212399	-1.344155	0.000000	-4.429370	0.000000	0.000000	0.000000	-0.648667	0.575008	-1.989141	0.000000	0.000000	2.000000	179.000000	1.000000
15413.077204	-0.075279	0.525357	0.081957	73.608658	42.039997	63.212399	-1.344155	0.000000	-4.429370	0.000000	0.000000	0.000000	-0.648667	0.575008	-1.989141	0.000000	0.000000	2.000000	179.000000	1.000000
15413.080538	-0.075279	0.525357	0.081957	73.596375	41.122997	62.669888	-1.236043	0.000000	-4.097846	0.000000	0.000000	0.000000	-0.648667	0.575008	-1.989141	0.000000	0.000000	2.000000	179.000000	1.000000
15413.083871	-0.077325	0.527220	0.075364	73.596375	41.122997	62.669888	-1.236043	0.000000	-4.097846	0.000000	0.000000	0.000000	-0.613702	0.558962	-1.977919	0.000000	0.000000	2.000000	179.000000	1.000000
15413.087204	-0.077325	0.527220	0.075364	73.596375	41.122997	62.669888	-1.236043	0.000000	-4.097846	0.000000	0.000000	0.000000	-0.613702	0.558962	-1.977919	0.000000	0.000000	2.000000	179.000000	1.000000
15413.090538	-0.077325	0.527220	0.075364	73.519341	39.731251	61.667812	-1.133760	0.000000	-3.768193	0.000000	0.000000	0.000000	-0.613702	0.558962	-1.977919	0.000000	0.000000	2.000000	179.000000	1.000000
15413.093871	-0.079240	0.529053	0.068873	73.519341	39.731251	61.667812	-1.133760	0.000000	-3.768193	0.000000	0.000000	0.000000	-0.574688	0.549965	-1.947356	0.000000	0.000000	2.000000	179.000000	1.000000
15413.097204	-0.079240	0.529053	0.068873	73.519341	39.731251	61.667812	-1.133760	0.000000	-3.768193	0.000000	0.000000	0.000000	-0.574688	0.549965	-1.947356	0.000000	0.000000	2.000000	179.000000	1.000000
15413.100538	-0.079240	0.529053	0.068873	73.382271	38.006832	60.332558	-1.037978	0.000000	-3.443634	0.000000	0.000000	0.000000	-0.574688	0.549965	-1.947356	0.000000	0.000000	2.000000	179.000000	1.000000
15413.103871	-0.081016	0.530852	0.062553	73.382271	38.006832	60.332558	-1.037978	0.000000	-3.443634	0.000000	0.000000	0.000000	-0.532580	0.539599	-1.895955	0.000000	0.000000	2.000000	179.000000	1.000000
15413.107204	-0.081016	0.530852	0.062553	73.382271	38.006832	60.332558	-1.037978	0.000000	-3.443634	0.000000	0.000000	0.000000	-0.532580	0.539599	-1.895955	0.000000	0.000000	2.000000	179.000000	1.000000
15413.110538	-0.081016	0.530852	0.062553	73.203003	36.111866	58.807056	-0.949215	0.000000	-3.127641	0.000000	0.000000	0.000000	-0.532580	0.539599	-1.895955	0.000000	0.000000	2.000000	179.000000	1.000000
15413.113871	-0.082651	0.532613	0.056369	73.203003	36.111866	58.807056	-0.949215	0.000000	-3.127641	0.000000	0.000000	0.000000	-0.490547	0.528361	-1.855102	0.000000	0.000000	2.000000	179.000000	1.000000
15413.117204	-0.082651	0.532613	0.056369	73.203003	36.111866	58.807056	-0.949215	0.000000	-3.127641	0.000000	0.000000	0.000000	-0.490547	0.528361	-1.855102	0.000000	0.000000	2.000000	179.000000	1.000000
15413.120538	-0.082651	0.532613	0.056369	73.012581	34.169247	57.148888	-0.867457	0.000000	-2.818458	0.000000	0.000000	0.000000	-0.490547	0.528361	-1.855102	0.000000	0.000000	2.000000	179.000000	1.000000
15413.123871	-0.084077	0.534322	0.050320	73.012581	34.169247	57.148888	-0.867457	0.000000	-2.818458	0.000000	0.000000	0.000000	-0.427693	0.512734	-1.814844	0.000000	0.000000	2.000000	179.000000	1.000000
15413.127204	-0.084077	0.534322	0.050320	73.012581	34.169247	57.148888	-0.867457	0.000000	-2.818458	0.000000	0.000000	0.000000	-0.427693	0.512734	-1.814844	0.000000	0.000000	2.000000	179.000000	1.000000
15413.130538	-0.084077	0.534322	0.050320	72.854012	32.199734	55.204548	-0.796175	0.000000	-2.515984	0.000000	0.000000	0.000000	-0.427693	0.512734	-1.814844	0.000000	0.000000	2.000000	179.000000	1.000000
15413.133871	-0.085426	0.536016	0.044424	72.854012	32.199734	55.204548	-0.796175	0.000000	-2.515984	0.000000	0.000000	0.000000	-0.404798	0.508047	-1.768607	0.000000	0.000000	2.000000	179.000000	1.000000
15413.137204	-0.085426	0.536016	0.044424	72.854012	32.199734	55.204548	-0.796175	0.000000	-2.515984	0.000000	0.000000	0.000000	-0.404798	0.508047	-1.768607	0.000000	0.000000	2.000000	179.000000	1.000000
15413.140538	-0.085426	0.536016	0.044424	72.731651	30.235420	53.277473	-0.728709	0.000000	-2.221216	0.000000	0.000000	0.000000	-0.404798	0.508047	-1.768607	0.000000	0.000000	2.000000	179.000000	1.000000
15413.143871	-0.086704	0.537733	0.038829	72.731651	30.235420	53.277473	-0.728709	0.000000	-2.221216	0.000000	0.000000	0.000000	-0.383380	0.515076	-1.678494	0.000000	0.000000	2.000000	179.000000	1.000000
15413.147204	-0.086704	0.537733	0.038829	72.731651	30.235420	53.277473	-0.728709	0.000000	-2.221216	0.000000	0.000000	0.000000	-0.383380	0.515076	-1.678494	0.000000	0.000000	2.000000	179.000000	1.000000
15413.150538	-0.086704	0.537733	0.038829	72.642097	28.290117	51.359097	-0.664812	0.000000	-1.941467	0.000000	0.000000	0.000000	-0.383380	0.515076	-1.678494	0.000000	0.000000	2.000000	179.000000	1.000000
15413.153871	-0.087887	0.539471	0.033503	72.642097	28.290117	51.359097	-0.664812	0.000000	-1.941467	0.000000	0.000000	0.000000	-0.354873	0.521359	-1.598035	0.000000	0.000000	2.000000	179.000000	1.000000
15413.157204	-0.087887	0.539471	0.033503	72.642097	28.290117	51.359097	-0.664812	0.000000	-1.941467	0.000000	0.000000	0.000000	-0.354873	0.521359	-1.598035	0.000000	0.000000	2.000000	179.000000	1.000000
15413.160538	-0.087887	0.539471	0.033503	72.582924	26.412949	49.417671	-0.605667	0.000000	-1.675128	0.000000	0.000000	0.000000	-0.354873	0.521359	-1.598035	0.000000	0.000000	2.000000	179.000000	1.000000
15413.163871	-0.088975	0.541193	0.028542	72.582924	26.412949	49.417671	-0.605667	0.000000	-1.675128	0.000000	0.000000	0.000000	-0.326430	0.516770	-1.488245	0.000000	0.000000	2.000000	179.000000	1.000000
15413.167204	-0.088975	0.541193	0.028542	72.582924	26.412949	49.417671	-0.605667	0.000000	-1.675128	0.000000	0.000000	0.000000	-0.326430	0.516770	-1.488245	0.000000	0.000000	2.000000	179.000000	1.000000
15413.170538	-0.088975	0.541193	0.028542	72.536545	24.629444	47.518349	-0.551262	0.000000	-1.427087	0.000000	0.000000	0.000000	-0.326430	0.516770	-1.488245	0.000000	0.000000	2.000000	179.000000	1.000000
15413.173871	-0.090042	0.542890	0.023920	72.536545	24.629444	47.518349	-0.551262	0.000000	-1.427087	0.000000	0.000000	0.000000	-0.320046	0.509159	-1.386434	0.000000	0.000000	2.000000	179.000000	1.000000
15413.177204	-0.090042	0.542890	0.023920	72.536545	24.629444	47.518349	-0.551262	0.000000	-1.427087	0.000000	0.000000	0.000000	-0.320046	0.509159	-1.386434	0.000000	0.000000	2.000000	179.000000	1.000000
15413.180538	-0.090042	0.542890	0.023920	72.511253	22.941965	45.667145	-0.497921	0.000000	-1.196015	0.000000	0.000000	0.000000	-0.320046	0.509159	-1.386434	0.000000	0.000000	2.000000	179.000000	1.000000
15413.183871	-0.091103	0.544571	0.019574	72.511253	22.941965	45.667145	-0.497921	0.000000	-1.196015	0.000000	0.000000	0.000000	-0.318570	0.504112	-1.303943	0.000000	0.000000	2.000000	179.000000	1.000000
15413.187204	-0.091103	0.544571	0.019574	72.511253	22.941965	45.667145	-0.497921	0.000000	-1.196015	0.000000	0.000000	0.000000	-0.318570	0.504112	-1.303943	0.000000	0.000000	2.000000	179.000000	1.000000
15413.190538	-0.091103	0.544571	0.019574	72.510063	21.409115	43.932446	-0.444826	0.000000	-0.978691	0.000000	0.000000	0.000000	-0.318570	0.504112	-1.303943	0.000000	0.000000	2.000000	179.000000	1.000000
15413.193871	-0.092103	0.546204	0.015545	72.510063	21.409115	43.932446	-0.444826	0.000000	-0.978691	0.000000	0.000000	0.000000	-0.299766	0.489917	-1.208566	0.000000	0.000000	2.000000	179.000000	1.000000
15413.197204	-0.092103	0.546204	0.015545	72.510063	21.409115	43.932446	-0.444826	0.000000	-0.978691	0.000000	0.000000	0.000000	-0.299766	0.489917	-1.208566	0.000000	0.000000	2.000000	179.000000	1.000000
15413.200538	-0.092103	0.546204	0.015545	72.533318	20.119307	42.441856	-0.394865	0.000000	-0.777263	0.000000	0.000000	0.000000	-0.299766	0.489917	-1.208566	0.000000	0.000000	2.000000	179.000000	1.000000
15413.203871	-0.093005	0.547832	0.011751	72.533318	20.119307	42.441856	-0.394865	0.000000	-0.777263	0.000000	0.000000	0.000000	-0.270694	0.488528	-1.138374	0.000000	0.000000	2.000000	179.000000	1.000000
15413.207204	-0.093005	0.547832	0.011751	72.533318	20.119307	42.441856	-0.394865	0.000000	-0.777263	0.000000	0.000000	0.000000	-0.270694	0.488528	-1.138374	0.000000	0.000000	2.000000	179.000000	1.000000
15413.210538	-0.093005	0.547832	0.011751	72.624443	19.198229	41.313175	-0.349749	0.000000	-0.587534	0.000000	0.000000	0.000000	-0.270694	0.488528	-1.138374	0.000000	0.000000	2.000000	179.000000	1.000000
15413.213871	-0.093807	0.549433	0.008265	72.624443	19.198229	41.313175	-0.349749	0.000000	-0.587534	0.000000	0.000000	0.000000	-0.240696	0.480239	-1.045690	0.000000	0.000000	2.000000	179.000000	1.000000
15413.217204	-0.093807	0.549433	0.008265	72.624443	19.198229	41.313175	-0.349749	0.000000	-0.587534	0.000000	0.000000	0.000000	-0.240696	0.480239	-1.045690	0.000000	0.000000	2.000000	179.000000	1.000000
15413.220538	-0.093807	0.549433	0.008265	72.758987	18.474098	40.360790	-0.309633	0.000000	-0.413253	0.000000	0.000000	0.000000	-0.240696	0.480239	-1.045690	0.000000	0.000000	2.000000	179.000000	1.000000
15413.223871	-0.094521	0.550995	0.005005	72.758987	18.474098	40.360790	-0.309633	0.000000	-0.413253	0.000000	0.000000	0.000000	-0.214076	0.468547	-0.978164	0.000000	0.000000	2.000000	179.000000	1.000000
15413.227204	-0.094521	0.550995	0.005005	72.758987	18.474098	40.360790	-0.309633	0.000000	-0.413253	0.000000	0.000000	0.000000	-0.214076	0.468547	-0.978164	0.000000	0.000000	2.000000	179.000000	1.000000
15413.230538	-0.094521	0.550995	0.005005	72.918297	17.769003	39.386902	-0.273954	0.000000	-0.250225	0.000000	0.000000	0.000000	-0.214076	0.468547	-0.978164	0.000000	0.000000	2.000000	179.000000	1.000000
15413.233871	-0.095161	0.552479	0.002022	72.918297	17.769003	39.386902	-0.273954	0.000000	-0.250225	0.000000	0.000000	0.000000	-0.191938	0.445203	-0.894807	0.000000	0.000000	2.000000	179.000000	1.000000
15413.237204	-0.095161	0.552479	0.002022	72.918297	17.769003	39.386902	-0.273954	0.000000	-0.250225	0.000000	0.000000	0.000000	-0.191938	0.445203	-0.894807	0.000000	0.000000	2.000000	179.000000	1.000000
15413.240538	-0.095161	0.552479	0.002022	73.099495	17.092600	38.415779	-0.241964	0.000000	-0.101091	0.000000	0.000000	0.000000	-0.191938	0.445203	-0.894807	0.000000	0.000000	2.000000	179.000000	1.000000
15413.243871	-0.095817	0.553916	-0.000704	73.099495	17.092600	38.415779	-0.241964	0.000000	-0.101091	0.000000	0.000000	0.000000	-0.196842	0.431059	-0.817850	0.000000	0.000000	2.000000	179.000000	1.000000
15413.247204	-0.095817	0.553916	-0.000704	73.099495	17.092600	38.415779	-0.241964	0.000000	-0.101091	0.000000	0.000000	0.000000	-0.196842	0.431059	-0.817850	0.000000	0.000000	2.000000	179.000000	1.000000
15413.250538	-0.095817	0.553916	-0.000704	73.303749	16.457071	37.463219	-0.209157	0.000000	0.035218	0.000000	0.000000	0.000000	-0.196842	0.431059	-0.817850	0.000000	0.000000	2.000000	179.000000	1.000000
15413.253871	-0.096450	0.555285	-0.003158	73.303749	16.457071	37.463219	-0.209157	0.000000	0.035218	0.000000	0.000000	0.000000	-0.189939	0.410661	-0.736204	0.000000	0.000000	2.000000	179.000000	1.000000
15413.257204	-0.096450	0.555285	-0.003158	73.303749	16.457071	37.463219	-0.209157	0.000000	0.035218	0.000000	0.000000	0.000000	-0.189939	0.410661	-0.736204	0.000000	0.000000	2.000000	179.000000	1.000000
15413.260538	-0.096450	0.555285	-0.003158	73.527733	15.813639	36.475662	-0.177501	0.000000	0.157918	0.000000	0.000000	0.000000	-0.189939	0.410661	-0.736204	0.000000	0.000000	2.000000	179.000000	1.000000
15413.263871	-0.097068	0.556582	-0.005316	73.527733	15.813639	36.475662	-0.177501	0.000000	0.157918	0.000000	0.000000	0.000000	-0.185503	0.389206	-0.647204	0.000000	0.000000	2.000000	179.000000	1.000000
15413.267204	-0.097068	0.556582	-0.005316	73.527733	15.813639	36.475662	-0.177501	0.000000	0.157918	0.000000	0.000000	0.000000	-0.185503	0.389206	-0.647204	0.000000	0.000000	2.000000	179.000000	1.000000
15413.270538	-0.097068	0.556582	-0.005316	73.796539	15.289045	35.585423	-0.146583	0.000000	0.265786	0.000000	0.000000	0.000000	-0.185503	0.389206	-0.647204	0.000000	0.000000	2.000000	179.000000	1.000000
15413.273871	-0.097612	0.557752	-0.007260	73.796539	15.289045	35.585423	-0.146583	0.000000	0.265786	0.000000	0.000000	0.000000	-0.163073	0.350921	-0.583264	0.000000	0.000000	2.000000	179.000000	1.000000
15413.277204	-0.097612	0.557752	-0.007260	73.796539	15.289045	35.585423	-0.146583	0.000000	0.265786	0.000000	0.000000	0.000000	-0.163073	0.350921	-0.583264	0.000000	0.000000	2.000000	179.000000	1.000000
15413.280538	-0.097612	0.557752	-0.007260	74.123093	14.960882	34.888229	-0.119404	0.000000	0.362996	0.000000	0.000000	0.000000	-0.163073	0.350921	-0.583264	0.000000	0.000000	2.000000	179.000000	1.000000
15413.283871	-0.098072	0.558782	-0.008938	74.123093	14.960882	34.888229	-0.119404	0.000000	0.362996	0.000000	0.000000	0.000000	-0.138157	0.308935	-0.503570	0.000000	0.000000	2.000000	179.000000	1.000000
15413.287204	-0.098072	0.558782	-0.008938	74.123093	14.960882	34.888229	-0.119404	0.000000	0.362996	0.000000	0.000000	0.000000	-0.138157	0.308935	-0.503570	0.000000	0.000000	2.000000	179.000000	1.000000
15413.290538	-0.098072	0.558782	-0.008938	74.513138	14.902944	34.473843	-0.096378	0.000000	0.446925	0.000000	0.000000	0.000000	-0.138157	0.308935	-0.503570	0.000000	0.000000	2.000000	179.000000	1.000000
15413.293871	-0.098439	0.559674	-0.010414	74.513138	14.902944	34.473843	-0.096378	0.000000	0.446925	0.000000	0.000000	0.000000	-0.109912	0.267606	-0.442624	0.000000	0.000000	2.000000	179.000000	1.000000
15413.297204	-0.098439	0.559674	-0.010414	74.513138	14.902944	34.473843	-0.096378	0.000000	0.446925	0.000000	0.000000	0.000000	-0.109912	0.267606	-0.442624	0.000000	0.000000	2.000000	179.000000	1.000000
15413.300538	-0.098439	0.559674	-0.010414	74.955765	15.058182	34.278778	-0.078060	0.000000	0.520696	0.000000	0.000000	0.000000	-0.109912	0.267606	-0.442624	0.000000	0.000000	2.000000	179.000000	1.000000
15413.303871	-0.098716	0.560381	-0.011674	74.955765	15.058182	34.278778	-0.078060	0.000000	0.520696	0.000000	0.000000	0.000000	-0.083074	0.212066	-0.378003	0.000000	0.000000	2.000000	179.000000	1.000000
15413.307204	-0.098716	0.560381	-0.011674	74.955765	15.058182	34.278778	-0.078060	0.000000	0.520696	0.000000	0.000000	0.000000	-0.083074	0.212066	-0.378003	0.000000	0.000000	2.000000	179.000000	1.000000
15413.310538	-0.098716	0.560381	-0.011674	75.424400	15.370641	34.261246	-0.064214	0.000000	0.583696	0.000000	0.000000	0.000000	-0.083074	0.212066	-0.378003	0.000000	0.000000	2.000000	179.000000	1.000000
15413.313871	-0.098920	0.560938	-0.012751	75.424400	15.370641	34.261246	-0.064214	0.000000	0.583696	0.000000	0.000000	0.000000	-0.061251	0.167095	-0.323052	0.000000	0.000000	2.000000	179.000000	1.000000
15413.317204	-0.098920	0.560938	-0.012751	75.424400	15.370641	34.261246	-0.064214	0.000000	0.583696	0.000000	0.000000	0.000000	-0.061251	0.167095	-0.323052	0.000000	0.000000	2.000000	179.000000	1.000000
15413.320538	-0.098920	0.560938	-0.012751	75.878578	15.735262	34.323948	-0.054005	0.000000	0.637538	0.000000	0.000000	0.000000	-0.061251	0.167095	-0.323052	0.000000	0.000000	2.000000	179.000000	1.000000
15413.323871	-0.099086	0.561337	-0.013694	75.878578	15.735262	34.323948	-0.054005	0.000000	0.637538	0.000000	0.000000	0.000000	-0.049734	0.119781	-0.282952	0.000000	0.000000	2.000000	179.000000	1.000000
15413.327204	-0.099086	0.561337	-0.013694	75.878578	15.735262	34.323948	-0.054005	0.000000	0.637538	0.000000	0.000000	0.000000	-0.049734	0.119781	-0.282952	0.000000	0.000000	2.000000	179.000000	1.000000
15413.330538	-0.099086	0.561337	-0.013694	76.320114	16.141708	34.451378	-0.045716	0.000000	0.684697	0.000000	0.000000	0.000000	-0.049734	0.119781	-0.282952	0.000000	0.000000	2.000000	179.000000	1.000000
15413.333871	-0.099256	0.561580	-0.014512	76.320114	16.141708	34.451378	-0.045716	0.000000	0.684697	0.000000	0.000000	0.000000	-0.051067	0.072888	-0.245518	0.000000	0.000000	2.000000	179.000000	1.000000
15413.337204	-0.099256	0.561580	-0.014512	76.320114	16.141708	34.451378	-0.045716	0.000000	0.684697	0.000000	0.000000	0.000000	-0.051067	0.072888	-0.245518	0.000000	0.000000	2.000000	179.000000	1.000000
15413.340538	-0.099256	0.561580	-0.014512	76.725525	16.610359	34.698364	-0.037205	0.000000	0.725616	0.000000	0.000000	0.000000	-0.051067	0.072888	-0.245518	0.000000	0.000000	2.000000	179.000000	1.000000
15413.343871	-0.099356	0.561707	-0.015244	76.725525	16.610359	34.698364	-0.037205	0.000000	0.725616	0.000000	0.000000	0.000000	-0.030151	0.038291	-0.219353	0.000000	0.000000	2.000000	179.000000	1.000000
15413.347204	-0.099356	0.561707	-0.015244	76.725525	16.610359	34.698364	-0.037205	0.000000	0.725616	0.000000	0.000000	0.000000	-0.030151	0.038291	-0.219353	0.000000	0.000000	2.000000	179.000000	1.000000
15413.350538	-0.099356	0.561707	-0.015244	77.080574	17.178938	35.104004	-0.032180	0.000000	0.762175	0.000000	0.000000	0.000000	-0.030151	0.038291	-0.219353	0.000000	0.000000	2.000000	179.000000	1.000000
15413.353871	-0.099356	0.561707	-0.015244	77.080574	17.178938	35.104004	-0.032180	0.000000	0.762175	0.000000	0.000000	0.000000	-0.030151	0.038291	-0.219353	0.000000	0.000000	2.000000	179.000000	1.000000
15413.357204	-0.099444	0.561753	-0.015930	77.080574	17.178938	35.104004	-0.032180	0.000000	0.762175	0.000000	0.000000	0.000000	-0.026310	0.013538	-0.206025	0.000000	0.000000	2.000000	179.000000	1.000000
15413.360538	-0.099444	0.561753	-0.015930	77.377655	17.823692	35.650673	-0.032180	0.000000	0.762175	0.000000	0.000000	0.000000	-0.026310	0.013538	-0.206025	0.000000	0.000000	2.000000	179.000000	1.000000
15413.363871	-0.099517	0.561735	-0.016486	77.377655	17.823692	35.650673	-0.032180	0.000000	0.762175	0.000000	0.000000	0.000000	-0.021790	-0.005272	-0.166715	0.000000	0.000000	2.000000	179.000000	1.000000
15413.367204	-0.099517	0.561735	-0.016486	77.377655	17.823692	35.650673	-0.032180	0.000000	0.762175	0.000000	0.000000	0.000000	-0.021790	-0.005272	-0.166715	0.000000	0.000000	2.000000	179.000000	1.000000
15413.370538	-0.099517	0.561735	-0.016486	77.610016	18.474968	36.265480	-0.024163	0.000000	0.824298	0.000000	0.000000	0.000000	-0.021790	-0.005272	-0.166715	0.000000	0.000000	2.000000	179.000000	1.000000
15413.373871	-0.099517	0.561735	-0.016486	77.610016	18.474968	36.265480	-0.024163	0.000000	0.824298	0.000000	0.000000	0.000000	-0.021790	-0.005272	-0.166715	0.000000	0.000000	2.000000	179.000000	1.000000
15413.377204	-0.099630	0.561712	-0.016959	77.610016	18.474968	36.265480	-0.024163	0.000000	0.824298	0.000000	0.000000	0.000000	-0.033844	-0.006936	-0.141951	0.000000	0.000000	2.000000	179.000000	1.000000
15413.380538	-0.099630	0.561712	-0.016959	77.776772	19.053652	36.847942	-0.024163	0.000000	0.824298	0.000000	0.000000	0.000000	-0.033844	-0.006936	-0.141951	0.000000	0.000000	2.000000	179.000000	1.000000
15413.383871	-0.099630	0.561712	-0.016959	77.776772	19.053652	36.847942	-0.024163	0.000000	0.824298	0.000000	0.000000	0.000000	-0.033844	-0.006936	-0.141951	0.000000	0.000000	2.000000	179.000000	1.000000
15413.387204	-0.099630	0.561712	-0.016959	77.776772	19.053652	36.847942	-0.024163	0.000000	0.824298	0.000000	0.000000	0.000000	-0.033844	-0.006936	-0.141951	0.000000	0.000000	2.000000	179.000000	1.000000
15413.390538	-0.099928	0.561622	-0.017482	77.891930	19.494528	37.304245	-0.018523	0.000000	0.847957	0.000000	0.000000	0.000000	-0.089622	-0.026897	-0.156748	0.000000	0.000000	2.000000	179.000000	1.000000
15413.393871	-0.099928	0.561622	-0.017482	77.891930	19.494528	37.304245	-0.018523	0.000000	0.847957	0.000000	0.000000	0.000000	-0.000000	-0.000003	0.000000	0.000000	0.000000	2.000000	179.000000	1.000000
15413.397204	-0.099928	0.561622	-0.017482	77.891930	19.494528	37.304245	-0.018523	0.000000	0.847957	0.000000	0.000000	0.000000	-0.000000	-0.000003	0.000000	0.000000	0.000000	2.000000	179.000000	1.000000
15413.400538	-0.099928	0.561622	-0.017482	77.960403	19.765368	37.585400	-0.003586	0.000000	0.874082	0.000000	0.000000	0.000000	-0.000000	-0.000003	0.000000	0.000000	0.000000	2.000000	179.000000	1.000000
15413.403871	-0.099928	0.561622	-0.017482	77.960403	19.765368	37.585400	-0.003586	0.000000	0.874082	0.000000	0.000000	0.000000	-0.000000	-0.000003	0.000000	0.000000	0.000000	2.000000	179.000000	1.000000
15413.407204	-0.100065	0.561583	-0.017458	77.960403	19.765368	37.585400	-0.003586	0.000000	0.874082	0.000000	0.000000	0.000000	-0.041126	-0.011868	0.007071	0.000000	0.000000	2.000000	179.000000	1.000000
15413.410538	-0.100065	0.561583	-0.017458	78.003586	19.931087	37.753895	-0.003586	0.000000	0.874082	0.000000	0.000000	0.000000	-0.041126	-0.011868	0.007071	0.000000	0.000000	2.000000	179.000000	1.000000
15413.413871	-0.100065	0.561583	-0.017458	78.003586	19.931087	37.753895	-0.003586	0.000000	0.874082	0.000000	0.000000	0.000000	-0.041126	-0.011868	0.007071	0.000000	0.000000	2.000000	179.000000	1.000000
15413.417204	-0.100065	0.561583	-0.017458	78.003586	19.931087	37.753895	-0.003586	0.000000	0.874082	0.000000	0.000000	0.000000	-0.041126	-0.011868	0.007071	0.000000	0.000000	2.000000	179.000000	1.000000
15413.420538	-0.100214	0.561408	-0.016997	78.044075	20.064665	37.882931	0.003268	0.000000	0.872903	0.000000	0.000000	0.000000	-0.044647	-0.052253	0.138244	0.000000	0.000000	2.000000	179.000000	1.000000
15413.423871	-0.100214	0.561408	-0.016997	78.044075	20.064665	37.882931	0.003268	0.000000	0.872903	0.000000	0.000000	0.000000	-0.044647	-0.052253	0.138244	0.000000	0.000000	2.000000	179.000000	1.000000
15413.427204	-0.100214	0.561408	-0.016997	78.044075	20.064665	37.882931	0.003268	0.000000	0.872903	0.000000	0.000000	0.000000	-0.044647	-0.052253	0.138244	0.000000	0.000000	2.000000	179.000000	1.000000
15413.430538	-0.100214	0.561408	-0.016997	78.111259	20.228685	38.007343	0.010710	0.000000	0.849862	0.000000	0.000000	0.000000	-0.044647	-0.052253	0.138244	0.000000	0.000000	2.000000	179.000000	1.000000
15413.433871	-0.100256	0.561313	-0.016622	78.111259	20.228685	38.007343	0.010710	0.000000	0.849862	0.000000	0.000000	0.000000	-0.012457	-0.028587	0.112700	0.000000	0.000000	2.000000	179.000000	1.000000
15413.437204	-0.100256	0.561313	-0.016622	78.111259	20.228685	38.007343	0.010710	0.000000	0.849862	0.000000	0.000000	0.000000	-0.012457	-0.028587	0.112700	0.000000	0.000000	2.000000	179.000000	1.000000
15413.440538	-0.100256	0.561313	-0.016622	78.225006	20.418129	38.109177	0.012786	0.000000	0.831079	0.000000	0.000000	0.000000	-0.012457	-0.028587	0.112700	0.000000	0.000000	2.000000	179.000000	1.000000
15413.443871	-0.100242	0.561161	-0.016197	78.225006	20.418129	38.109177	0.012786	0.000000	0.831079	0.000000	0.000000	0.000000	0.004069	-0.045771	0.127251	0.000000	0.000000	2.000000	179.000000	1.000000
15413.447204	-0.100242	0.561161	-0.016197	78.225006	20.418129	38.109177	0.012786	0.000000	0.831079	0.000000	0.000000	0.000000	0.004069	-0.045771	0.127251	0.000000	0.000000	2.000000	179.000000	1.000000
15413.450538	-0.100242	0.561161	-0.016197	78.367256	20.647814	38.232166	0.012108	0.000000	0.809870	0.000000	0.000000	0.000000	0.004069	-0.045771	0.127251	0.000000	0.000000	2.000000	179.000000	1.000000
15413.453871	-0.100227	0.561002	-0.015681	78.367256	20.647814	38.232166	0.012108	0.000000	0.809870	0.000000	0.000000	0.000000	0.004476	-0.047528	0.154845	0.000000	0.000000	2.000000	179.000000	1.000000
15413.457204	-0.100227	0.561002	-0.015681	78.367256	20.647814	38.232166	0.012108	0.000000	0.809870	0.000000	0.000000	0.000000	0.004476	-0.047528	0.154845	0.000000	0.000000	2.000000	179.000000	1.000000
15413.460538	-0.100227	0.561002	-0.015681	78.528519	20.917246	38.372246	0.011362	0.000000	0.784063	0.000000	0.000000	0.000000	0.004476	-0.047528	0.154845	0.000000	0.000000	2.000000	179.000000	1.000000
15413.463871	-0.100203	0.560803	-0.015109	78.528519	20.917246	38.372246	0.011362	0.000000	0.784063	0.000000	0.000000	0.000000	0.007339	-0.059692	0.171808	0.000000	0.000000	2.000000	179.000000	1.000000
15413.467204	-0.100203	0.560803	-0.015109	78.528519	20.917246	38.372246	0.011362	0.000000	0.784063	0.000000	0.000000	0.000000	0.007339	-0.059692	0.171808	0.000000	0.000000	2.000000	179.000000	1.000000
15413.470538	-0.100203	0.560803	-0.015109	78.712242	21.253065	38.578789	0.010139	0.000000	0.755428	0.000000	0.000000	0.000000	0.007339	-0.059692	0.171808	0.000000	0.000000	2.000000	179.000000	1.000000
15413.473871	-0.100203	0.560803	-0.015109	78.712242	21.253065	38.578789	0.010139	0.000000	0.755428	0.000000	0.000000	0.000000	0.007339	-0.059692	0.171808	0.000000	0.000000	2.000000	179.000000	1.000000
15413.477204	-0.100220	0.560573	-0.014448	78.712242	21.253065	38.578789	0.010139	0.000000	0.755428	0.000000	0.000000	0.000000	-0.005142	-0.069071	0.198159	0.000000	0.000000	2.000000	179.000000	1.000000
15413.480538	-0.100220	0.560573	-0.014448	78.887291	21.591654	38.796082	0.010139	0.000000	0.755428	0.000000	0.000000	0.000000	-0.005142	-0.069071	0.198159	0.000000	0.000000	2.000000	179.000000	1.000000
15413.483871	-0.100201	0.560309	-0.013750	78.887291	21.591654	38.796082	0.010139	0.000000	0.755428	0.000000	0.000000	0.000000	0.005677	-0.079115	0.209536	0.000000	0.000000	2.000000	179.000000	1.000000
15413.487204	-0.100201	0.560309	-0.013750	78.887291	21.591654	38.796082	0.010139	0.000000	0.755428	0.000000	0.000000	0.000000	0.005677	-0.079115	0.209536	0.000000	0.000000	2.000000	179.000000	1.000000
15413.490538	-0.100201	0.560309	-0.013750	79.039566	21.940243	39.070335	0.010050	0.000000	0.687479	0.000000	0.000000	0.000000	0.005677	-0.079115	0.209536	0.000000	0.000000	2.000000	179.000000	1.000000
15413.493871	-0.100201	0.560309	-0.013750	79.039566	21.940243	39.070335	0.010050	0.000000	0.687479	0.000000	0.000000	0.000000	0.005677	-0.079115	0.209536	0.000000	0.000000	2.000000	179.000000	1.000000
15413.497204	-0.100223	0.560013	-0.012964	79.039566	21.940243	39.070335	0.010050	0.000000	0.687479	0.000000	0.000000	0.000000	-0.006745	-0.088723	0.235824	0.000000	0.000000	2.000000	179.000000	1.000000
15413.500538	-0.100223	0.560013	-0.012964	79.183617	22.329660	39.392529	0.010050	0.000000	0.687479	0.000000	0.000000	0.000000	-0.006745	-0.088723	0.235824	0.000000	0.000000	2.000000	179.000000	1.000000
15413.503871	-0.100257	0.559676	-0.012126	79.183617	22.329660	39.392529	0.010050	0.000000	0.687479	0.000000	0.000000	0.000000	-0.010059	-0.101289	0.251236	0.000000	0.000000	2.000000	179.000000	1.000000
15413.507204	-0.100257	0.559676	-0.012126	79.183617	22.329660	39.392529	0.010050	0.000000	0.687479	0.000000	0.000000	0.000000	-0.010059	-0.101289	0.251236	0.000000	0.000000	2.000000	179.000000	1.000000
15413.510538	-0.100257	0.559676	-0.012126	79.309288	22.703373	39.696880	0.012850	0.000000	0.606303	0.000000	0.000000	0.000000	-0.010059	-0.101289	0.251236	0.000000	0.000000	2.000000	179.000000	1.000000
15413.513871	-0.100301	0.559296	-0.011237	79.309288	22.703373	39.696880	0.012850	0.000000	0.606303	0.000000	0.000000	0.000000	-0.013347	-0.114011	0.266606	0.000000	0.000000	2.000000	179.000000	1.000000
15413.517204	-0.100301	0.559296	-0.011237	79.309288	22.703373	39.696880	0.012850	0.000000	0.606303	0.000000	0.000000	0.000000	-0.013347	-0.114011	0.266606	0.000000	0.000000	2.000000	179.000000	1.000000
15413.520538	-0.100301	0.559296	-0.011237	79.424187	23.071011	40.018593	0.015075	0.000000	0.561868	0.000000	0.000000	0.000000	-0.013347	-0.114011	0.266606	0.000000	0.000000	2.000000	179.000000	1.000000
15413.523871	-0.100408	0.558882	-0.010266	79.424187	23.071011	40.018593	0.015075	0.000000	0.561868	0.000000	0.000000	0.000000	-0.032092	-0.124053	0.291324	0.000000	0.000000	2.000000	179.000000	1.000000
15413.527204	-0.100408	0.558882	-0.010266	79.424187	23.071011	40.018593	0.015075	0.000000	0.561868	0.000000	0.000000	0.000000	-0.032092	-0.124053	0.291324	0.000000	0.000000	2.000000	179.000000	1.000000
15413.530538	-0.100408	0.558882	-0.010266	79.534164	23.466530	40.374741	0.020424	0.000000	0.513314	0.000000	0.000000	0.000000	-0.032092	-0.124053	0.291324	0.000000	0.000000	2.000000	179.000000	1.000000
15413.533871	-0.100588	0.558475	-0.009269	79.534164	23.466530	40.374741	0.020424	0.000000	0.513314	0.000000	0.000000	0.000000	-0.053782	-0.122032	0.299051	0.000000	0.000000	2.000000	179.000000	1.000000
15413.537204	-0.100588	0.558475	-0.009269	79.534164	23.466530	40.374741	0.020424	0.000000	0.513314	0.000000	0.000000	0.000000	-0.053782	-0.122032	0.299051	0.000000	0.000000	2.000000	179.000000	1.000000
15413.540538	-0.100588	0.558475	-0.009269	79.645294	24.013752	40.909836	0.029387	0.000000	0.463472	0.000000	0.000000	0.000000	-0.053782	-0.122032	0.299051	0.000000	0.000000	2.000000	179.000000	1.000000
15413.543871	-0.100805	0.558017	-0.008204	79.645294	24.013752	40.909836	0.029387	0.000000	0.463472	0.000000	0.000000	0.000000	-0.065089	-0.137540	0.319763	0.000000	0.000000	2.000000	179.000000	1.000000
15413.547204	-0.100805	0.558017	-0.008204	79.645294	24.013752	40.909836	0.029387	0.000000	0.463472	0.000000	0.000000	0.000000	-0.065089	-0.137540	0.319763	0.000000	0.000000	2.000000	179.000000	1.000000
15413.550538	-0.100805	0.558017	-0.008204	79.775169	24.731745	41.615288	0.040235	0.000000	0.410179	0.000000	0.000000	0.000000	-0.065089	-0.137540	0.319763	0.000000	0.000000	2.000000	179.000000	1.000000
15413.553871	-0.101037	0.557531	-0.007070	79.775169	24.731745	41.615288	0.040235	0.000000	0.410179	0.000000	0.000000	0.000000	-0.069651	-0.145712	0.340221	0.000000	0.000000	2.000000	179.000000	1.000000
15413.557204	-0.101037	0.557531	-0.007070	79.775169	24.731745	41.615288	0.040235	0.000000	0.410179	0.000000	0.000000	0.000000	-0.069651	-0.145712	0.340221	0.000000	0.000000	2.000000	179.000000	1.000000
15413.560538	-0.101037	0.557531	-0.007070	79.928207	25.615608	42.481991	0.051844	0.000000	0.353475	0.000000	0.000000	0.000000	-0.069651	-0.145712	0.340221	0.000000	0.000000	2.000000	179.000000	1.000000
15413.563871	-0.101244	0.557000	-0.005944	79.928207	25.615608	42.481991	0.051844	0.000000	0.353475	0.000000	0.000000	0.000000	-0.062275	-0.159499	0.337596	0.000000	0.000000	2.000000	179.000000	1.000000
15413.567204	-0.101244	0.557000	-0.005944	79.928207	25.615608	42.481991	0.051844	0.000000	0.353475	0.000000	0.000000	0.000000	-0.062275	-0.159499	0.337596	0.000000	0.000000	2.000000	179.000000	1.000000
15413.570538	-0.101244	0.557000	-0.005944	80.107178	26.703083	43.545006	0.062224	0.000000	0.297209	0.000000	0.000000	0.000000	-0.062275	-0.159499	0.337596	0.000000	0.000000	2.000000	179.000000	1.000000
15413.573871	-0.101407	0.556397	-0.004818	80.107178	26.703083	43.545006	0.062224	0.000000	0.297209	0.000000	0.000000	0.000000	-0.048762	-0.180887	0.337976	0.000000	0.000000	2.000000	179.000000	1.000000
15413.577204	-0.101407	0.556397	-0.004818	80.107178	26.703083	43.545006	0.062224	0.000000	0.297209	0.000000	0.000000	0.000000	-0.048762	-0.180887	0.337976	0.000000	0.000000	2.000000	179.000000	1.000000
15413.580538	-0.101407	0.556397	-0.004818	80.298073	27.925550	44.742352	0.070351	0.000000	0.240880	0.000000	0.000000	0.000000	-0.048762	-0.180887	0.337976	0.000000	0.000000	2.000000	179.000000	1.000000
15413.583871	-0.101561	0.555755	-0.003728	80.298073	27.925550	44.742352	0.070351	0.000000	0.240880	0.000000	0.000000	0.000000	-0.046158	-0.192333	0.326934	0.000000	0.000000	2.000000	179.000000	1.000000
15413.587204	-0.101561	0.555755	-0.003728	80.298073	27.925550	44.742352	0.070351	0.000000	0.240880	0.000000	0.000000	0.000000	-0.046158	-0.192333	0.326934	0.000000	0.000000	2.000000	179.000000	1.000000
15413.590538	-0.101561	0.555755	-0.003728	80.485580	29.190123	45.982929	0.078044	0.000000	0.186391	0.000000	0.000000	0.000000	-0.046158	-0.192333	0.326934	0.000000	0.000000	2.000000	179.000000	1.000000
15413.593871	-0.101715	0.555085	-0.002634	80.485580	29.190123	45.982929	0.078044	0.000000	0.186391	0.000000	0.000000	0.000000	-0.046289	-0.201087	0.328089	0.000000	0.000000	2.000000	179.000000	1.000000
15413.597204	-0.101715	0.555085	-0.002634	80.485580	29.190123	45.982929	0.078044	0.000000	0.186391	0.000000	0.000000	0.000000	-0.046289	-0.201087	0.328089	0.000000	0.000000	2.000000	179.000000	1.000000
15413.600538	-0.101715	0.555085	-0.002634	80.649719	30.352131	47.123680	0.085758	0.000000	0.131709	0.000000	0.000000	0.000000	-0.046289	-0.201087	0.328089	0.000000	0.000000	2.000000	179.000000	1.000000
15413.603871	-0.101852	0.554368	-0.001618	80.649719	30.352131	47.123680	0.085758	0.000000	0.131709	0.000000	0.000000	0.000000	-0.040948	-0.215124	0.304774	0.000000	0.000000	2.000000	179.000000	1.000000
15413.607204	-0.101852	0.554368	-0.001618	80.649719	30.352131	47.123680	0.085758	0.000000	0.131709	0.000000	0.000000	0.000000	-0.040948	-0.215124	0.304774	0.000000	0.000000	2.000000	179.000000	1.000000
15413.610538	-0.101852	0.554368	-0.001618	80.788147	31.367975	48.126419	0.092583	0.000000	0.080914	0.000000	0.000000	0.000000	-0.040948	-0.215124	0.304774	0.000000	0.000000	2.000000	179.000000	1.000000
15413.613871	-0.102001	0.553613	-0.000644	80.788147	31.367975	48.126419	0.092583	0.000000	0.080914	0.000000	0.000000	0.000000	-0.044846	-0.226458	0.292201	0.000000	0.000000	2.000000	179.000000	1.000000
15413.617204	-0.102001	0.553613	-0.000644	80.788147	31.367975	48.126419	0.092583	0.000000	0.080914	0.000000	0.000000	0.000000	-0.044846	-0.226458	0.292201	0.000000	0.000000	2.000000	179.000000	1.000000
15413.620538	-0.102001	0.553613	-0.000644	80.896057	32.172256	48.921345	0.100058	0.000000	0.032214	0.000000	0.000000	0.000000	-0.044846	-0.226458	0.292201	0.000000	0.000000	2.000000	179.000000	1.000000
15413.623871	-0.102189	0.552838	0.000301	80.896057	32.172256	48.921345	0.100058	0.000000	0.032214	0.000000	0.000000	0.000000	-0.056492	-0.232661	0.283476	0.000000	0.000000	2.000000	179.000000	1.000000
15413.627204	-0.102189	0.552838	0.000301	80.896057	32.172256	48.921345	0.100058	0.000000	0.032214	0.000000	0.000000	0.000000	-0.056492	-0.232661	0.283476	0.000000	0.000000	2.000000	179.000000	1.000000
15413.630538	-0.102189	0.552838	0.000301	80.972778	32.730370	49.479122	0.109473	0.000000	-0.015032	0.000000	0.000000	0.000000	-0.056492	-0.232661	0.283476	0.000000	0.000000	2.000000	179.000000	1.000000
15413.633871	-0.102395	0.552042	0.001221	80.972778	32.730370	49.479122	0.109473	0.000000	-0.015032	0.000000	0.000000	0.000000	-0.061686	-0.238849	0.276175	0.000000	0.000000	2.000000	179.000000	1.000000
15413.637204	-0.102395	0.552042	0.001221	80.972778	32.730370	49.479122	0.109473	0.000000	-0.015032	0.000000	0.000000	0.000000	-0.061686	-0.238849	0.276175	0.000000	0.000000	2.000000	179.000000	1.000000
15413.640538	-0.102395	0.552042	0.001221	81.026222	33.095783	49.847019	0.119754	0.000000	-0.061062	0.000000	0.000000	0.000000	-0.061686	-0.238849	0.276175	0.000000	0.000000	2.000000	179.000000	1.000000
15413.643871	-0.102582	0.551225	0.002059	81.026222	33.095783	49.847019	0.119754	0.000000	-0.061062	0.000000	0.000000	0.000000	-0.056120	-0.244911	0.251242	0.000000	0.000000	2.000000	179.000000	1.000000
15413.647204	-0.102582	0.551225	0.002059	81.026222	33.095783	49.847019	0.119754	0.000000	-0.061062	0.000000	0.000000	0.000000	-0.056120	-0.244911	0.251242	0.000000	0.000000	2.000000	179.000000	1.000000
15413.650538	-0.102582	0.551225	0.002059	81.072052	33.389744	50.150112	0.129107	0.000000	-0.102935	0.000000	0.000000	0.000000	-0.056120	-0.244911	0.251242	0.000000	0.000000	2.000000	179.000000	1.000000
15413.653871	-0.102796	0.550458	0.002811	81.072052	33.389744	50.150112	0.129107	0.000000	-0.102935	0.000000	0.000000	0.000000	-0.064182	-0.230244	0.225766	0.000000	0.000000	2.000000	179.000000	1.000000
15413.657204	-0.102796	0.550458	0.002811	81.072052	33.389744	50.150112	0.129107	0.000000	-0.102935	0.000000	0.000000	0.000000	-0.064182	-0.230244	0.225766	0.000000	0.000000	2.000000	179.000000	1.000000
15413.660538	-0.102796	0.550458	0.002811	81.115425	33.672295	50.441620	0.139805	0.000000	-0.140563	0.000000	0.000000	0.000000	-0.064182	-0.230244	0.225766	0.000000	0.000000	2.000000	179.000000	1.000000
15413.663871	-0.102996	0.549688	0.003499	81.115425	33.672295	50.441620	0.139805	0.000000	-0.140563	0.000000	0.000000	0.000000	-0.059870	-0.230845	0.206262	0.000000	0.000000	2.000000	179.000000	1.000000
15413.667204	-0.102996	0.549688	0.003499	81.115425	33.672295	50.441620	0.139805	0.000000	-0.140563	0.000000	0.000000	0.000000	-0.059870	-0.230845	0.206262	0.000000	0.000000	2.000000	179.000000	1.000000
15413.670538	-0.102996	0.549688	0.003499	81.156425	33.945759	50.721146	0.149783	0.000000	-0.174940	0.000000	0.000000	0.000000	-0.059870	-0.230845	0.206262	0.000000	0.000000	2.000000	179.000000	1.000000
15413.673871	-0.102996	0.549688	0.003499	81.156425	33.945759	50.721146	0.149783	0.000000	-0.174940	0.000000	0.000000	0.000000	-0.059870	-0.230845	0.206262	0.000000	0.000000	2.000000	179.000000	1.000000
15413.677204	-0.103165	0.549003	0.004152	81.156425	33.945759	50.721146	0.149783	0.000000	-0.174940	0.000000	0.000000	0.000000	-0.050728	-0.205660	0.196051	0.000000	0.000000	2.000000	179.000000	1.000000
15413.680538	-0.103165	0.549003	0.004152	81.195114	34.209877	50.988430	0.149783	0.000000	-0.174940	0.000000	0.000000	0.000000	-0.050728	-0.205660	0.196051	0.000000	0.000000	2.000000	179.000000	1.000000
15413.683871	-0.103306	0.548350	0.004782	81.195114	34.209877	50.988430	0.149783	0.000000	-0.174940	0.000000	0.000000	0.000000	-0.042236	-0.195837	0.188879	0.000000	0.000000	2.000000	179.000000	1.000000
15413.687204	-0.103306	0.548350	0.004782	81.195114	34.209877	50.988430	0.149783	0.000000	-0.174940	0.000000	0.000000	0.000000	-0.042236	-0.195837	0.188879	0.000000	0.000000	2.000000	179.000000	1.000000
15413.690538	-0.103306	0.548350	0.004782	81.229271	34.449257	51.227894	0.165277	0.000000	-0.239095	0.000000	0.000000	0.000000	-0.042236	-0.195837	0.188879	0.000000	0.000000	2.000000	179.000000	1.000000
15413.693871	-0.103306	0.548350	0.004782	81.229271	34.449257	51.227894	0.165277	0.000000	-0.239095	0.000000	0.000000	0.000000	-0.042236	-0.195837	0.188879	0.000000	0.000000	2.000000	179.000000	1.000000
15413.697204	-0.103396	0.547730	0.005393	81.229271	34.449257	51.227894	0.165277	0.000000	-0.239095	0.000000	0.000000	0.000000	-0.027141	-0.185926	0.183234	0.000000	0.000000	2.000000	179.000000	1.000000
15413.700538	-0.103396	0.547730	0.005393	81.263512	34.670551	51.440094	0.165277	0.000000	-0.239095	0.000000	0.000000	0.000000	-0.027141	-0.185926	0.183234	0.000000	0.000000	2.000000	179.000000	1.000000
15413.703871	-0.103470	0.547162	0.005930	81.263512	34.670551	51.440094	0.165277	0.000000	-0.239095	0.000000	0.000000	0.000000	-0.022148	-0.170521	0.161054	0.000000	0.000000	2.000000	179.000000	1.000000
15413.707204	-0.103470	0.547162	0.005930	81.263512	34.670551	51.440094	0.165277	0.000000	-0.239095	0.000000	0.000000	0.000000	-0.022148	-0.170521	0.161054	0.000000	0.000000	2.000000	179.000000	1.000000
15413.710538	-0.103470	0.547162	0.005930	81.302452	34.844414	51.596695	0.173492	0.000000	-0.296476	0.000000	0.000000	0.000000	-0.022148	-0.170521	0.161054	0.000000	0.000000	2.000000	179.000000	1.000000
15413.713871	-0.103470	0.547162	0.005930	81.302452	34.844414	51.596695	0.173492	0.000000	-0.296476	0.000000	0.000000	0.000000	-0.022148	-0.170521	0.161054	0.000000	0.000000	2.000000	179.000000	1.000000
15413.717204	-0.103528	0.546619	0.006397	81.302452	34.844414	51.596695	0.173492	0.000000	-0.296476	0.000000	0.000000	0.000000	-0.017498	-0.162803	0.140375	0.000000	0.000000	2.000000	179.000000	1.000000
15413.720538	-0.103528	0.546619	0.006397	81.349556	34.952053	51.676231	0.173492	0.000000	-0.296476	0.000000	0.000000	0.000000	-0.017498	-0.162803	0.140375	0.000000	0.000000	2.000000	179.000000	1.000000
15413.723871	-0.103623	0.546136	0.006823	81.349556	34.952053	51.676231	0.173492	0.000000	-0.296476	0.000000	0.000000	0.000000	-0.028488	-0.144793	0.127564	0.000000	0.000000	2.000000	179.000000	1.000000
15413.727204	-0.103623	0.546136	0.006823	81.349556	34.952053	51.676231	0.173492	0.000000	-0.296476	0.000000	0.000000	0.000000	-0.028488	-0.144793	0.127564	0.000000	0.000000	2.000000	179.000000	1.000000
15413.730538	-0.103623	0.546136	0.006823	81.395493	35.066093	51.763947	0.181156	0.000000	-0.341133	0.000000	0.000000	0.000000	-0.028488	-0.144793	0.127564	0.000000	0.000000	2.000000	179.000000	1.000000
15413.733871	-0.103623	0.546136	0.006823	81.395493	35.066093	51.763947	0.181156	0.000000	-0.341133	0.000000	0.000000	0.000000	-0.028488	-0.144793	0.127564	0.000000	0.000000	2.000000	179.000000	1.000000
15413.737204	-0.103715	0.545699	0.007129	81.395493	35.066093	51.763947	0.181156	0.000000	-0.341133	0.000000	0.000000	0.000000	-0.027462	-0.131385	0.091880	0.000000	0.000000	2.000000	179.000000	1.000000
15413.740538	-0.103715	0.545699	0.007129	81.438858	35.215118	51.896675	0.181156	0.000000	-0.341133	0.000000	0.000000	0.000000	-0.027462	-0.131385	0.091880	0.000000	0.000000	2.000000	179.000000	1.000000
15413.743871	-0.103791	0.545287	0.007367	81.438858	35.215118	51.896675	0.181156	0.000000	-0.341133	0.000000	0.000000	0.000000	-0.022879	-0.123314	0.071334	0.000000	0.000000	2.000000	179.000000	1.000000
15413.747204	-0.103791	0.545287	0.007367	81.438858	35.215118	51.896675	0.181156	0.000000	-0.341133	0.000000	0.000000	0.000000	-0.022879	-0.123314	0.071334	0.000000	0.000000	2.000000	179.000000	1.000000
15413.750538	-0.103791	0.545287	0.007367	81.477966	35.329163	51.999516	0.189546	0.000000	-0.368335	0.000000	0.000000	0.000000	-0.022879	-0.123314	0.071334	0.000000	0.000000	2.000000	179.000000	1.000000
15413.753871	-0.103791	0.545287	0.007367	81.477966	35.329163	51.999516	0.189546	0.000000	-0.368335	0.000000	0.000000	0.000000	-0.022879	-0.123314	0.071334	0.000000	0.000000	2.000000	179.000000	1.000000
15413.757204	-0.103890	0.544939	0.007499	81.477966	35.329163	51.999516	0.189546	0.000000	-0.368335	0.000000	0.000000	0.000000	-0.029704	-0.104631	0.039652	0.000000	0.000000	2.000000	179.000000	1.000000
15413.760538	-0.103890	0.544939	0.007499	81.523994	35.409859	52.060970	0.189546	0.000000	-0.368335	0.000000	0.000000	0.000000	-0.029704	-0.104631	0.039652	0.000000	0.000000	2.000000	179.000000	1.000000
15413.763871	-0.103890	0.544939	0.007499	81.523994	35.409859	52.060970	0.189546	0.000000	-0.368335	0.000000	0.000000	0.000000	-0.029704	-0.104631	0.039652	0.000000	0.000000	2.000000	179.000000	1.000000
15413.767204	-0.103890	0.544939	0.007499	81.523994	35.409859	52.060970	0.189546	0.000000	-0.368335	0.000000	0.000000	0.000000	-0.029704	-0.104631	0.039652	0.000000	0.000000	2.000000	179.000000	1.000000
15413.770538	-0.104075	0.544368	0.007499	81.573685	35.446407	52.071869	0.194496	0.000000	-0.374944	0.000000	0.000000	0.000000	-0.055576	-0.171247	-0.000078	0.000000	0.000000	2.000000	179.000000	1.000000
15413.773871	-0.104075	0.544368	0.007499	81.573685	35.446407	52.071869	0.194496	0.000000	-0.374944	0.000000	0.000000	0.000000	-0.055576	-0.171247	-0.000078	0.000000	0.000000	2.000000	179.000000	1.000000
15413.777204	-0.104075	0.544368	0.007499	81.573685	35.446407	52.071869	0.194496	0.000000	-0.374944	0.000000	0.000000	0.000000	-0.055576	-0.171247	-0.000078	0.000000	0.000000	2.000000	179.000000	1.000000
15413.780538	-0.104075	0.544368	0.007499	81.622482	35.465057	52.060181	0.203759	0.000000	-0.374931	0.000000	0.000000	0.000000	-0.055576	-0.171247	-0.000078	0.000000	0.000000	2.000000	179.000000	1.000000
15413.783871	-0.104165	0.544163	0.007384	81.622482	35.465057	52.060181	0.203759	0.000000	-0.374931	0.000000	0.000000	0.000000	-0.027066	-0.061484	-0.034280	0.000000	0.000000	2.000000	179.000000	1.000000
15413.787204	-0.104165	0.544163	0.007384	81.622482	35.465057	52.060181	0.203759	0.000000	-0.374931	0.000000	0.000000	0.000000	-0.027066	-0.061484	-0.034280	0.000000	0.000000	2.000000	179.000000	1.000000
15413.790538	-0.104165	0.544163	0.007384	81.664757	35.460136	52.030857	0.208270	0.000000	-0.369218	0.000000	0.000000	0.000000	-0.027066	-0.061484	-0.034280	0.000000	0.000000	2.000000	179.000000	1.000000
15413.793871	-0.104165	0.544163	0.007384	81.664757	35.460136	52.030857	0.208270	0.000000	-0.369218	0.000000	0.000000	0.000000	-0.027066	-0.061484	-0.034280	0.000000	0.000000	2.000000	179.000000	1.000000
15413.797204	-0.104221	0.544029	0.007220	81.664757	35.460136	52.030857	0.208270	0.000000	-0.369218	0.000000	0.000000	0.000000	-0.016754	-0.040346	-0.049200	0.000000	0.000000	2.000000	179.000000	1.000000
15413.800538	-0.104221	0.544029	0.007220	81.700241	35.463573	52.014141	0.208270	0.000000	-0.369218	0.000000	0.000000	0.000000	-0.016754	-0.040346	-0.049200	0.000000	0.000000	2.000000	179.000000	1.000000
15413.803871	-0.104221	0.544029	0.007220	81.700241	35.463573	52.014141	0.208270	0.000000	-0.369218	0.000000	0.000000	0.000000	-0.016754	-0.040346	-0.049200	0.000000	0.000000	2.000000	179.000000	1.000000
15413.807204	-0.104221	0.544029	0.007220	81.700241	35.463573	52.014141	0.208270	0.000000	-0.369218	0.000000	0.000000	0.000000	-0.016754	-0.040346	-0.049200	0.000000	0.000000	2.000000	179.000000	1.000000
15413.810538	-0.104268	0.543917	0.006811	81.733856	35.429573	51.950634	0.211062	0.000000	-0.361018	0.000000	0.000000	0.000000	-0.014087	-0.033385	-0.122806	0.000000	0.000000	2.000000	179.000000	1.000000
15413.813871	-0.104268	0.543917	0.006811	81.733856	35.429573	51.950634	0.211062	0.000000	-0.361018	0.000000	0.000000	0.000000	-0.014087	-0.033385	-0.122806	0.000000	0.000000	2.000000	179.000000	1.000000
15413.817204	-0.104268	0.543917	0.006811	81.733856	35.429573	51.950634	0.211062	0.000000	-0.361018	0.000000	0.000000	0.000000	-0.014087	-0.033385	-0.122806	0.000000	0.000000	2.000000	179.000000	1.000000
15413.820538	-0.104268	0.543917	0.006811	81.773735	35.319122	51.796772	0.213410	0.000000	-0.340550	0.000000	0.000000	0.000000	-0.014087	-0.033385	-0.122806	0.000000	0.000000	2.000000	179.000000	1.000000
15413.823871	-0.104211	0.543923	0.006558	81.773735	35.319122	51.796772	0.213410	0.000000	-0.340550	0.000000	0.000000	0.000000	0.017087	0.001885	-0.076041	0.000000	0.000000	2.000000	179.000000	1.000000
15413.827204	-0.104211	0.543923	0.006558	81.773735	35.319122	51.796772	0.213410	0.000000	-0.340550	0.000000	0.000000	0.000000	0.017087	0.001885	-0.076041	0.000000	0.000000	2.000000	179.000000	1.000000
15413.830538	-0.104211	0.543923	0.006558	81.829735	35.132359	51.538795	0.210562	0.000000	-0.327877	0.000000	0.000000	0.000000	0.017087	0.001885	-0.076041	0.000000	0.000000	2.000000	179.000000	1.000000
15413.833871	-0.104135	0.543972	0.006322	81.829735	35.132359	51.538795	0.210562	0.000000	-0.327877	0.000000	0.000000	0.000000	0.022785	0.014693	-0.070545	0.000000	0.000000	2.000000	179.000000	1.000000
15413.837204	-0.104135	0.543972	0.006322	81.829735	35.132359	51.538795	0.210562	0.000000	-0.327877	0.000000	0.000000	0.000000	0.022785	0.014693	-0.070545	0.000000	0.000000	2.000000	179.000000	1.000000
15413.840538	-0.104135	0.543972	0.006322	81.893951	34.845131	51.179020	0.206764	0.000000	-0.316119	0.000000	0.000000	0.000000	0.022785	0.014693	-0.070545	0.000000	0.000000	2.000000	179.000000	1.000000
15413.843871	-0.104135	0.543972	0.006322	81.893951	34.845131	51.179020	0.206764	0.000000	-0.316119	0.000000	0.000000	0.000000	0.022785	0.014693	-0.070545	0.000000	0.000000	2.000000	179.000000	1.000000
15413.847204	-0.104070	0.544066	0.006032	81.893951	34.845131	51.179020	0.206764	0.000000	-0.316119	0.000000	0.000000	0.000000	0.019553	0.027936	-0.087035	0.000000	0.000000	2.000000	179.000000	1.000000
15413.850538	-0.104070	0.544066	0.006032	81.961639	34.482346	50.783974	0.206764	0.000000	-0.316119	0.000000	0.000000	0.000000	0.019553	0.027936	-0.087035	0.000000	0.000000	2.000000	179.000000	1.000000
15413.853871	-0.104070	0.544066	0.006032	81.961639	34.482346	50.783974	0.206764	0.000000	-0.316119	0.000000	0.000000	0.000000	0.019553	0.027936	-0.087035	0.000000	0.000000	2.000000	179.000000	1.000000
15413.857204	-0.104070	0.544066	0.006032	81.961639	34.482346	50.783974	0.206764	0.000000	-0.316119	0.000000	0.000000	0.000000	0.019553	0.027936	-0.087035	0.000000	0.000000	2.000000	179.000000	1.000000
15413.860538	-0.103902	0.544369	0.005593	82.025871	34.048649	50.293499	0.203506	0.000000	-0.301613	0.000000	0.000000	0.000000	0.050379	0.090972	-0.131802	0.000000	0.000000	2.000000	179.000000	1.000000
15413.863871	-0.103902	0.544369	0.005593	82.025871	34.048649	50.293499	0.203506	0.000000	-0.301613	0.000000	0.000000	0.000000	0.050379	0.090972	-0.131802	0.000000	0.000000	2.000000	179.000000	1.000000
15413.867204	-0.103902	0.544369	0.005593	82.025871	34.048649	50.293499	0.203506	0.000000	-0.301613	0.000000	0.000000	0.000000	0.050379	0.090972	-0.131802	0.000000	0.000000	2.000000	179.000000	1.000000
15413.870538	-0.103902	0.544369	0.005593	82.086113	33.624844	49.826290	0.195109	0.000000	-0.279646	0.000000	0.000000	0.000000	0.050379	0.090972	-0.131802	0.000000	0.000000	2.000000	179.000000	1.000000
15413.873871	-0.103808	0.544554	0.005380	82.086113	33.624844	49.826290	0.195109	0.000000	-0.279646	0.000000	0.000000	0.000000	0.028184	0.055674	-0.063891	0.000000	0.000000	2.000000	179.000000	1.000000
15413.877204	-0.103808	0.544554	0.005380	82.086113	33.624844	49.826290	0.195109	0.000000	-0.279646	0.000000	0.000000	0.000000	0.028184	0.055674	-0.063891	0.000000	0.000000	2.000000	179.000000	1.000000
15413.880538	-0.103808	0.544554	0.005380	82.152573	33.156628	49.375778	0.190412	0.000000	-0.268998	0.000000	0.000000	0.000000	0.028184	0.055674	-0.063891	0.000000	0.000000	2.000000	179.000000	1.000000
15413.883871	-0.103808	0.544554	0.005380	82.152573	33.156628	49.375778	0.190412	0.000000	-0.268998	0.000000	0.000000	0.000000	0.028184	0.055674	-0.063891	0.000000	0.000000	2.000000	179.000000	1.000000
15413.887204	-0.103723	0.544748	0.005208	82.152573	33.156628	49.375778	0.190412	0.000000	-0.268998	0.000000	0.000000	0.000000	0.025435	0.057944	-0.051703	0.000000	0.000000	2.000000	179.000000	1.000000
15413.890538	-0.103723	0.544748	0.005208	82.234970	32.584351	49.025768	0.190412	0.000000	-0.268998	0.000000	0.000000	0.000000	0.025435	0.057944	-0.051703	0.000000	0.000000	2.000000	179.000000	1.000000
15413.893871	-0.103723	0.544748	0.005208	82.234970	32.584351	49.025768	0.190412	0.000000	-0.268998	0.000000	0.000000	0.000000	0.025435	0.057944	-0.051703	0.000000	0.000000	2.000000	179.000000	1.000000
15413.897204	-0.103723	0.544748	0.005208	82.234970	32.584351	49.025768	0.190412	0.000000	-0.268998	0.000000	0.000000	0.000000	0.025435	0.057944	-0.051703	0.000000	0.000000	2.000000	179.000000	1.000000
15413.900538	-0.103554	0.545101	0.004758	82.332771	31.897404	48.712536	0.186173	0.000000	-0.260381	0.000000	0.000000	0.000000	0.050973	0.106063	-0.134828	0.000000	0.000000	2.000000	179.000000	1.000000
15413.903871	-0.103554	0.545101	0.004758	82.332771	31.897404	48.712536	0.186173	0.000000	-0.260381	0.000000	0.000000	0.000000	0.050973	0.106063	-0.134828	0.000000	0.000000	2.000000	179.000000	1.000000
15413.907204	-0.103554	0.545101	0.004758	82.332771	31.897404	48.712536	0.186173	0.000000	-0.260381	0.000000	0.000000	0.000000	0.050973	0.106063	-0.134828	0.000000	0.000000	2.000000	179.000000	1.000000
15413.910538	-0.103554	0.545101	0.004758	82.445427	31.116007	48.061161	0.177677	0.000000	-0.237909	0.000000	0.000000	0.000000	0.050973	0.106063	-0.134828	0.000000	0.000000	2.000000	179.000000	1.000000
15413.913871	-0.103494	0.545278	0.004494	82.445427	31.116007	48.061161	0.177677	0.000000	-0.237909	0.000000	0.000000	0.000000	0.017751	0.053128	-0.079191	0.000000	0.000000	2.000000	179.000000	1.000000
15413.917204	-0.103494	0.545278	0.004494	82.445427	31.116007	48.061161	0.177677	0.000000	-0.237909	0.000000	0.000000	0.000000	0.017751	0.053128	-0.079191	0.000000	0.000000	2.000000	179.000000	1.000000
15413.920538	-0.103494	0.545278	0.004494	82.549942	30.355551	47.124916	0.174718	0.000000	-0.224711	0.000000	0.000000	0.000000	0.017751	0.053128	-0.079191	0.000000	0.000000	2.000000	179.000000	1.000000
15413.923871	-0.103494	0.545278	0.004494	82.549942	30.355551	47.124916	0.174718	0.000000	-0.224711	0.000000	0.000000	0.000000	0.017751	0.053128	-0.079191	0.000000	0.000000	2.000000	179.000000	1.000000
15413.927204	-0.103386	0.545464	0.004217	82.549942	30.355551	47.124916	0.174718	0.000000	-0.224711	0.000000	0.000000	0.000000	0.032428	0.055758	-0.083095	0.000000	0.000000	2.000000	179.000000	1.000000
15413.930538	-0.103386	0.545464	0.004217	82.636223	29.714363	46.327057	0.174718	0.000000	-0.224711	0.000000	0.000000	0.000000	0.032428	0.055758	-0.083095	0.000000	0.000000	2.000000	179.000000	1.000000
15413.933871	-0.103386	0.545464	0.004217	82.636223	29.714363	46.327057	0.174718	0.000000	-0.224711	0.000000	0.000000	0.000000	0.032428	0.055758	-0.083095	0.000000	0.000000	2.000000	179.000000	1.000000
15413.937204	-0.103386	0.545464	0.004217	82.636223	29.714363	46.327057	0.174718	0.000000	-0.224711	0.000000	0.000000	0.000000	0.032428	0.055758	-0.083095	0.000000	0.000000	2.000000	179.000000	1.000000
15413.940538	-0.103180	0.545784	0.003604	82.695618	29.271534	45.775955	0.169314	0.000000	-0.210862	0.000000	0.000000	0.000000	0.061901	0.096134	-0.183996	0.000000	0.000000	2.000000	179.000000	1.000000
15413.943871	-0.103180	0.545784	0.003604	82.695618	29.271534	45.775955	0.169314	0.000000	-0.210862	0.000000	0.000000	0.000000	-0.000000	0.000003	-0.000000	0.000000	0.000000	2.000000	179.000000	1.000000
15413.947204	-0.103180	0.545784	0.003604	82.695618	29.271534	45.775955	0.169314	0.000000	-0.210862	0.000000	0.000000	0.000000	-0.000000	0.000003	-0.000000	0.000000	0.000000	2.000000	179.000000	1.000000
15413.950538	-0.103180	0.545784	0.003604	82.722115	29.023039	45.468155	0.158997	0.000000	-0.180196	0.000000	0.000000	0.000000	-0.000000	0.000003	-0.000000	0.000000	0.000000	2.000000	179.000000	1.000000
15413.953871	-0.103180	0.545784	0.003604	82.722115	29.023039	45.468155	0.158997	0.000000	-0.180196	0.000000	0.000000	0.000000	-0.000000	0.000003	-0.000000	0.000000	0.000000	2.000000	179.000000	1.000000
15413.957204	-0.103090	0.545953	0.003304	82.722115	29.023039	45.468155	0.158997	0.000000	-0.180196	0.000000	0.000000	0.000000	0.027058	0.050467	-0.090084	0.000000	0.000000	2.000000	179.000000	1.000000
15413.960538	-0.103090	0.545953	0.003304	82.730156	28.932493	45.359612	0.158997	0.000000	-0.180196	0.000000	0.000000	0.000000	0.027058	0.050467	-0.090084	0.000000	0.000000	2.000000	179.000000	1.000000
15413.963871	-0.103090	0.545953	0.003304	82.730156	28.932493	45.359612	0.158997	0.000000	-0.180196	0.000000	0.000000	0.000000	0.027058	0.050467	-0.090084	0.000000	0.000000	2.000000	179.000000	1.000000
15413.967204	-0.103090	0.545953	0.003304	82.730156	28.932493	45.359612	0.158997	0.000000	-0.180196	0.000000	0.000000	0.000000	0.027058	0.050467	-0.090084	0.000000	0.000000	2.000000	179.000000	1.000000
15413.970538	-0.102969	0.546236	0.002766	82.729858	28.901361	45.324780	0.154487	0.000000	-0.165182	0.000000	0.000000	0.000000	0.036105	0.084912	-0.161294	0.000000	0.000000	2.000000	179.000000	1.000000
15413.973871	-0.102969	0.546236	0.002766	82.729858	28.901361	45.324780	0.154487	0.000000	-0.165182	0.000000	0.000000	0.000000	0.036105	0.084912	-0.161294	0.000000	0.000000	2.000000	179.000000	1.000000
15413.977204	-0.102969	0.546236	0.002766	82.729858	28.901361	45.324780	0.154487	0.000000	-0.165182	0.000000	0.000000	0.000000	0.036105	0.084912	-0.161294	0.000000	0.000000	2.000000	179.000000	1.000000
15413.980538	-0.102969	0.546236	0.002766	82.731346	28.826830	45.236538	0.148470	0.000000	-0.138299	0.000000	0.000000	0.000000	0.036105	0.084912	-0.161294	0.000000	0.000000	2.000000	179.000000	1.000000
15413.983871	-0.102894	0.546376	0.002534	82.731346	28.826830	45.236538	0.148470	0.000000	-0.138299	0.000000	0.000000	0.000000	0.022477	0.042199	-0.069685	0.000000	0.000000	2.000000	179.000000	1.000000
15413.987204	-0.102894	0.546376	0.002534	82.731346	28.826830	45.236538	0.148470	0.000000	-0.138299	0.000000	0.000000	0.000000	0.022477	0.042199	-0.069685	0.000000	0.000000	2.000000	179.000000	1.000000
15413.990538	-0.102894	0.546376	0.002534	82.742851	28.648983	45.020706	0.144724	0.000000	-0.126685	0.000000	0.000000	0.000000	0.022477	0.042199	-0.069685	0.000000	0.000000	2.000000	179.000000	1.000000
15413.993871	-0.102894	0.546376	0.002534	82.742851	28.648983	45.020706	0.144724	0.000000	-0.126685	0.000000	0.000000	0.000000	0.022477	0.042199	-0.069685	0.000000	0.000000	2.000000	179.000000	1.000000
15413.997204	-0.102776	0.546517	0.002311	82.742851	28.648983	45.020706	0.144724	0.000000	-0.126685	0.000000	0.000000	0.000000	0.035559	0.042168	-0.066781	0.000000	0.000000	2.000000	179.000000	1.000000
15414.000538	-0.102776	0.546517	0.002311	82.776802	28.309414	44.598423	0.144724	0.000000	-0.126685	0.000000	0.000000	0.000000	0.035559	0.042168	-0.066781	0.000000	0.000000	2.000000	179.000000	1.000000
15414.003871	-0.102776	0.546517	0.002311	82.776802	28.309414	44.598423	0.144724	0.000000	-0.126685	0.000000	0.000000	0.000000	0.035559	0.042168	-0.066781	0.000000	0.000000	2.000000	179.000000	1.000000
15414.007204	-0.102776	0.546517	0.002311	82.776802	28.309414	44.598423	0.144724	0.000000	-0.126685	0.000000	0.000000	0.000000	0.035559	0.042168	-0.066781	0.000000	0.000000	2.000000	179.000000	1.000000
15414.010538	-0.102460	0.546831	0.001921	82.840805	27.739773	43.887070	0.138797	0.000000	-0.115555	0.000000	0.000000	0.000000	0.094816	0.094248	-0.117003	0.000000	0.000000	2.000000	179.000000	1.000000
15414.013871	-0.102460	0.546831	0.001921	82.840805	27.739773	43.887070	0.138797	0.000000	-0.115555	0.000000	0.000000	0.000000	0.094816	0.094248	-0.117003	0.000000	0.000000	2.000000	179.000000	1.000000
15414.017204	-0.102460	0.546831	0.001921	82.840805	27.739773	43.887070	0.138797	0.000000	-0.115555	0.000000	0.000000	0.000000	0.094816	0.094248	-0.117003	0.000000	0.000000	2.000000	179.000000	1.000000
15414.020538	-0.102460	0.546831	0.001921	82.928757	26.964672	42.920204	0.122994	0.000000	-0.096055	0.000000	0.000000	0.000000	0.094816	0.094248	-0.117003	0.000000	0.000000	2.000000	179.000000	1.000000
15414.023871	-0.102258	0.546988	0.001736	82.928757	26.964672	42.920204	0.122994	0.000000	-0.096055	0.000000	0.000000	0.000000	0.060443	0.047035	-0.055645	0.000000	0.000000	2.000000	179.000000	1.000000
15414.027204	-0.102258	0.546988	0.001736	82.928757	26.964672	42.920204	0.122994	0.000000	-0.096055	0.000000	0.000000	0.000000	0.060443	0.047035	-0.055645	0.000000	0.000000	2.000000	179.000000	1.000000
15414.030538	-0.102258	0.546988	0.001736	83.043816	25.889372	41.593212	0.112920	0.000000	-0.086781	0.000000	0.000000	0.000000	0.060443	0.047035	-0.055645	0.000000	0.000000	2.000000	179.000000	1.000000
15414.033871	-0.102258	0.546988	0.001736	83.043816	25.889372	41.593212	0.112920	0.000000	-0.086781	0.000000	0.000000	0.000000	0.060443	0.047035	-0.055645	0.000000	0.000000	2.000000	179.000000	1.000000
15414.037204	-0.101983	0.547169	0.001628	83.043816	25.889372	41.593212	0.112920	0.000000	-0.086781	0.000000	0.000000	0.000000	0.082617	0.054444	-0.032235	0.000000	0.000000	2.000000	179.000000	1.000000
15414.040538	-0.101983	0.547169	0.001628	83.176109	24.518509	39.911442	0.112920	0.000000	-0.086781	0.000000	0.000000	0.000000	0.082617	0.054444	-0.032235	0.000000	0.000000	2.000000	179.000000	1.000000
15414.043871	-0.101983	0.547169	0.001628	83.176109	24.518509	39.911442	0.112920	0.000000	-0.086781	0.000000	0.000000	0.000000	0.082617	0.054444	-0.032235	0.000000	0.000000	2.000000	179.000000	1.000000
15414.047204	-0.101983	0.547169	0.001628	83.176109	24.518509	39.911442	0.112920	0.000000	-0.086781	0.000000	0.000000	0.000000	0.082617	0.054444	-0.032235	0.000000	0.000000	2.000000	179.000000	1.000000
15414.050538	-0.101359	0.547557	0.001491	83.320625	22.916174	37.961685	0.099151	0.000000	-0.081408	0.000000	0.000000	0.000000	0.187349	0.116249	-0.041264	0.000000	0.000000	2.000000	179.000000	1.000000
15414.053871	-0.101359	0.547557	0.001491	83.320625	22.916174	37.961685	0.099151	0.000000	-0.081408	0.000000	0.000000	0.000000	-0.000001	0.000002	-0.000000	0.000000	0.000000	2.000000	179.000000	1.000000
15414.057204	-0.101359	0.547557	0.001491	83.320625	22.916174	37.961685	0.099151	0.000000	-0.081408	0.000000	0.000000	0.000000	-0.000001	0.000002	-0.000000	0.000000	0.000000	2.000000	179.000000	1.000000
15414.060538	-0.101359	0.547557	0.001491	83.466164	21.104660	35.781387	0.067926	0.000000	-0.074531	0.000000	0.000000	0.000000	-0.000001	0.000002	-0.000000	0.000000	0.000000	2.000000	179.000000	1.000000
15414.063871	-0.101014	0.547754	0.001483	83.466164	21.104660	35.781387	0.067926	0.000000	-0.074531	0.000000	0.000000	0.000000	0.103236	0.059164	-0.002215	0.000000	0.000000	2.000000	179.000000	1.000000
15414.067204	-0.101014	0.547754	0.001483	83.466164	21.104660	35.781387	0.067926	0.000000	-0.074531	0.000000	0.000000	0.000000	0.103236	0.059164	-0.002215	0.000000	0.000000	2.000000	179.000000	1.000000
15414.070538	-0.101014	0.547754	0.001483	83.604019	19.150482	33.456604	0.050720	0.000000	-0.074162	0.000000	0.000000	0.000000	0.103236	0.059164	-0.002215	0.000000	0.000000	2.000000	179.000000	1.000000
15414.073871	-0.101014	0.547754	0.001483	83.604019	19.150482	33.456604	0.050720	0.000000	-0.074162	0.000000	0.000000	0.000000	0.103236	0.059164	-0.002215	0.000000	0.000000	2.000000	179.000000	1.000000
15414.077204	-0.100696	0.547968	0.001489	83.604019	19.150482	33.456604	0.050720	0.000000	-0.074162	0.000000	0.000000	0.000000	0.095508	0.064209	0.001648	0.000000	0.000000	2.000000	179.000000	1.000000
15414.080538	-0.100696	0.547968	0.001489	83.725929	17.139875	31.119032	0.050720	0.000000	-0.074162	0.000000	0.000000	0.000000	0.095508	0.064209	0.001648	0.000000	0.000000	2.000000	179.000000	1.000000
15414.083871	-0.100387	0.548190	0.001535	83.725929	17.139875	31.119032	0.050720	0.000000	-0.074162	0.000000	0.000000	0.000000	0.092822	0.066629	0.013803	0.000000	0.000000	2.000000	179.000000	1.000000
15414.087204	-0.100387	0.548190	0.001535	83.725929	17.139875	31.119032	0.050720	0.000000	-0.074162	0.000000	0.000000	0.000000	0.092822	0.066629	0.013803	0.000000	0.000000	2.000000	179.000000	1.000000
15414.090538	-0.100387	0.548190	0.001535	83.817528	15.248363	29.012486	0.019331	0.000000	-0.076737	0.000000	0.000000	0.000000	0.092822	0.066629	0.013803	0.000000	0.000000	2.000000	179.000000	1.000000
15414.093871	-0.100112	0.548437	0.001634	83.817528	15.248363	29.012486	0.019331	0.000000	-0.076737	0.000000	0.000000	0.000000	0.082450	0.074143	0.029928	0.000000	0.000000	2.000000	179.000000	1.000000
15414.097204	-0.100112	0.548437	0.001634	83.817528	15.248363	29.012486	0.019331	0.000000	-0.076737	0.000000	0.000000	0.000000	0.082450	0.074143	0.029928	0.000000	0.000000	2.000000	179.000000	1.000000
15414.100538	-0.100112	0.548437	0.001634	83.880569	13.634851	27.227034	0.005590	0.000000	-0.081725	0.000000	0.000000	0.000000	0.082450	0.074143	0.029928	0.000000	0.000000	2.000000	179.000000	1.000000
15414.103871	-0.100112	0.548437	0.001634	83.880569	13.634851	27.227034	0.005590	0.000000	-0.081725	0.000000	0.000000	0.000000	0.082450	0.074143	0.029928	0.000000	0.000000	2.000000	179.000000	1.000000
15414.107204	-0.099880	0.548685	0.001724	83.880569	13.634851	27.227034	0.005590	0.000000	-0.081725	0.000000	0.000000	0.000000	0.069414	0.074164	0.026995	0.000000	0.000000	2.000000	179.000000	1.000000
15414.110538	-0.099880	0.548685	0.001724	83.916977	12.360023	25.757595	0.005590	0.000000	-0.081725	0.000000	0.000000	0.000000	0.069414	0.074164	0.026995	0.000000	0.000000	2.000000	179.000000	1.000000
15414.113871	-0.099654	0.548923	0.001837	83.916977	12.360023	25.757595	0.005590	0.000000	-0.081725	0.000000	0.000000	0.000000	0.067954	0.071531	0.033779	0.000000	0.000000	2.000000	179.000000	1.000000
15414.117204	-0.099654	0.548923	0.001837	83.916977	12.360023	25.757595	0.005590	0.000000	-0.081725	0.000000	0.000000	0.000000	0.067954	0.071531	0.033779	0.000000	0.000000	2.000000	179.000000	1.000000
15414.120538	-0.099654	0.548923	0.001837	83.930756	11.362097	24.614094	-0.017305	0.000000	-0.091854	0.000000	0.000000	0.000000	0.067954	0.071531	0.033779	0.000000	0.000000	2.000000	179.000000	1.000000
15414.123871	-0.099654	0.548923	0.001837	83.930756	11.362097	24.614094	-0.017305	0.000000	-0.091854	0.000000	0.000000	0.000000	0.067954	0.071531	0.033779	0.000000	0.000000	2.000000	179.000000	1.000000
15414.127204	-0.099453	0.549179	0.001963	83.930756	11.362097	24.614094	-0.017305	0.000000	-0.091854	0.000000	0.000000	0.000000	0.060283	0.076654	0.037678	0.000000	0.000000	2.000000	179.000000	1.000000
15414.130538	-0.099453	0.549179	0.001963	83.930206	10.594807	23.771521	-0.017305	0.000000	-0.091854	0.000000	0.000000	0.000000	0.060283	0.076654	0.037678	0.000000	0.000000	2.000000	179.000000	1.000000
15414.133871	-0.099453	0.549179	0.001963	83.930206	10.594807	23.771521	-0.017305	0.000000	-0.091854	0.000000	0.000000	0.000000	0.060283	0.076654	0.037678	0.000000	0.000000	2.000000	179.000000	1.000000
15414.137204	-0.099453	0.549179	0.001963	83.930206	10.594807	23.771521	-0.017305	0.000000	-0.091854	0.000000	0.000000	0.000000	0.060283	0.076654	0.037678	0.000000	0.000000	2.000000	179.000000	1.000000
15414.140538	-0.099124	0.549637	0.002341	83.922394	10.018008	23.210068	-0.027352	0.000000	-0.098134	0.000000	0.000000	0.000000	0.098717	0.137655	0.113499	0.000000	0.000000	2.000000	179.000000	1.000000
15414.143871	-0.099124	0.549637	0.002341	83.922394	10.018008	23.210068	-0.027352	0.000000	-0.098134	0.000000	0.000000	0.000000	0.000000	0.000004	-0.000000	0.000000	0.000000	2.000000	179.000000	1.000000
15414.147204	-0.099124	0.549637	0.002341	83.922394	10.018008	23.210068	-0.027352	0.000000	-0.098134	0.000000	0.000000	0.000000	0.000000	0.000004	-0.000000	0.000000	0.000000	2.000000	179.000000	1.000000
15414.150538	-0.099124	0.549637	0.002341	83.910988	9.494381	22.870438	-0.043805	0.000000	-0.117050	0.000000	0.000000	0.000000	0.000000	0.000004	-0.000000	0.000000	0.000000	2.000000	179.000000	1.000000
15414.153871	-0.099124	0.549637	0.002341	83.910988	9.494381	22.870438	-0.043805	0.000000	-0.117050	0.000000	0.000000	0.000000	0.000000	0.000004	-0.000000	0.000000	0.000000	2.000000	179.000000	1.000000
15414.157204	-0.099031	0.549833	0.002544	83.910988	9.494381	22.870438	-0.043805	0.000000	-0.117050	0.000000	0.000000	0.000000	0.027997	0.058561	0.060781	0.000000	0.000000	2.000000	179.000000	1.000000
15414.160538	-0.099031	0.549833	0.002544	83.902397	8.894925	22.593397	-0.043805	0.000000	-0.117050	0.000000	0.000000	0.000000	0.027997	0.058561	0.060781	0.000000	0.000000	2.000000	179.000000	1.000000
15414.163871	-0.099031	0.549833	0.002544	83.902397	8.894925	22.593397	-0.043805	0.000000	-0.117050	0.000000	0.000000	0.000000	0.027997	0.058561	0.060781	0.000000	0.000000	2.000000	179.000000	1.000000
15414.167204	-0.099031	0.549833	0.002544	83.902397	8.894925	22.593397	-0.043805	0.000000	-0.117050	0.000000	0.000000	0.000000	0.027997	0.058561	0.060781	0.000000	0.000000	2.000000	179.000000	1.000000
15414.170538	-0.098983	0.550138	0.002958	83.900566	8.275672	22.304792	-0.048471	0.000000	-0.127180	0.000000	0.000000	0.000000	0.014359	0.091479	0.124331	0.000000	0.000000	2.000000	179.000000	1.000000
15414.173871	-0.098983	0.550138	0.002958	83.900566	8.275672	22.304792	-0.048471	0.000000	-0.127180	0.000000	0.000000	0.000000	0.014359	0.091479	0.124331	0.000000	0.000000	2.000000	179.000000	1.000000
15414.177204	-0.098983	0.550138	0.002958	83.900566	8.275672	22.304792	-0.048471	0.000000	-0.127180	0.000000	0.000000	0.000000	0.014359	0.091479	0.124331	0.000000	0.000000	2.000000	179.000000	1.000000
15414.180538	-0.098983	0.550138	0.002958	83.901466	7.657024	21.852833	-0.050864	0.000000	-0.147902	0.000000	0.000000	0.000000	0.014359	0.091479	0.124331	0.000000	0.000000	2.000000	179.000000	1.000000
15414.183871	-0.098975	0.550265	0.003134	83.901466	7.657024	21.852833	-0.050864	0.000000	-0.147902	0.000000	0.000000	0.000000	0.002390	0.038120	0.052663	0.000000	0.000000	2.000000	179.000000	1.000000
15414.187204	-0.098975	0.550265	0.003134	83.901466	7.657024	21.852833	-0.050864	0.000000	-0.147902	0.000000	0.000000	0.000000	0.002390	0.038120	0.052663	0.000000	0.000000	2.000000	179.000000	1.000000
15414.190538	-0.098975	0.550265	0.003134	83.896645	7.230878	21.460558	-0.051263	0.000000	-0.156679	0.000000	0.000000	0.000000	0.002390	0.038120	0.052663	0.000000	0.000000	2.000000	179.000000	1.000000
15414.193871	-0.098975	0.550265	0.003134	83.896645	7.230878	21.460558	-0.051263	0.000000	-0.156679	0.000000	0.000000	0.000000	0.002390	0.038120	0.052663	0.000000	0.000000	2.000000	179.000000	1.000000
15414.197204	-0.098932	0.550367	0.003255	83.896645	7.230878	21.460558	-0.051263	0.000000	-0.156679	0.000000	0.000000	0.000000	0.012743	0.030576	0.036453	0.000000	0.000000	2.000000	179.000000	1.000000
15414.200538	-0.098932	0.550367	0.003255	83.886696	6.992700	21.208622	-0.051263	0.000000	-0.156679	0.000000	0.000000	0.000000	0.012743	0.030576	0.036453	0.000000	0.000000	2.000000	179.000000	1.000000
15414.203871	-0.098932	0.550367	0.003255	83.886696	6.992700	21.208622	-0.051263	0.000000	-0.156679	0.000000	0.000000	0.000000	0.012743	0.030576	0.036453	0.000000	0.000000	2.000000	179.000000	1.000000
15414.207204	-0.098932	0.550367	0.003255	83.886696	6.992700	21.208622	-0.051263	0.000000	-0.156679	0.000000	0.000000	0.000000	0.012743	0.030576	0.036453	0.000000	0.000000	2.000000	179.000000	1.000000
15414.210538	-0.098950	0.550511	0.003444	83.878807	6.939618	21.159792	-0.053386	0.000000	-0.162755	0.000000	0.000000	0.000000	-0.005296	0.043266	0.056592	0.000000	0.000000	2.000000	179.000000	1.000000
15414.213871	-0.098950	0.550511	0.003444	83.878807	6.939618	21.159792	-0.053386	0.000000	-0.162755	0.000000	0.000000	0.000000	-0.005296	0.043266	0.056592	0.000000	0.000000	2.000000	179.000000	1.000000
15414.217204	-0.098950	0.550511	0.003444	83.878807	6.939618	21.159792	-0.053386	0.000000	-0.162755	0.000000	0.000000	0.000000	-0.005296	0.043266	0.056592	0.000000	0.000000	2.000000	179.000000	1.000000
15414.220538	-0.098950	0.550511	0.003444	83.872856	6.920578	21.148621	-0.052503	0.000000	-0.172187	0.000000	0.000000	0.000000	-0.005296	0.043266	0.056592	0.000000	0.000000	2.000000	179.000000	1.000000
15414.223871	-0.098953	0.550553	0.003457	83.872856	6.920578	21.148621	-0.052503	0.000000	-0.172187	0.000000	0.000000	0.000000	-0.000830	0.012811	0.003872	0.000000	0.000000	2.000000	179.000000	1.000000
15414.227204	-0.098953	0.550553	0.003457	83.872856	6.920578	21.148621	-0.052503	0.000000	-0.172187	0.000000	0.000000	0.000000	-0.000830	0.012811	0.003872	0.000000	0.000000	2.000000	179.000000	1.000000
15414.230538	-0.098953	0.550553	0.003457	83.872887	6.917864	21.148634	-0.052365	0.000000	-0.172832	0.000000	0.000000	0.000000	-0.000830	0.012811	0.003872	0.000000	0.000000	2.000000	179.000000	1.000000
15414.233871	-0.098953	0.550553	0.003457	83.872887	6.917864	21.148634	-0.052365	0.000000	-0.172832	0.000000	0.000000	0.000000	-0.000830	0.012811	0.003872	0.000000	0.000000	2.000000	179.000000	1.000000
15414.237204	-0.098987	0.550571	0.003401	83.872887	6.917864	21.148634	-0.052365	0.000000	-0.172832	0.000000	0.000000	0.000000	-0.010172	0.005245	-0.016545	0.000000	0.000000	2.000000	179.000000	1.000000
15414.240538	-0.098987	0.550571	0.003401	83.872917	6.909708	21.156612	-0.052365	0.000000	-0.172832	0.000000	0.000000	0.000000	-0.010172	0.005245	-0.016545	0.000000	0.000000	2.000000	179.000000	1.000000
15414.243871	-0.098987	0.550571	0.003401	83.872917	6.909708	21.156612	-0.052365	0.000000	-0.172832	0.000000	0.000000	0.000000	-0.010172	0.005245	-0.016545	0.000000	0.000000	2.000000	179.000000	1.000000
15414.247204	-0.098987	0.550571	0.003401	83.872917	6.909708	21.156612	-0.052365	0.000000	-0.172832	0.000000	0.000000	0.000000	-0.010172	0.005245	-0.016545	0.000000	0.000000	2.000000	179.000000	1.000000
15414.250538	-0.099057	0.550641	0.003195	83.872887	6.901535	21.156591	-0.050670	0.000000	-0.170074	0.000000	0.000000	0.000000	-0.020981	0.020971	-0.061960	0.000000	0.000000	2.000000	179.000000	1.000000
15414.253871	-0.099057	0.550641	0.003195	83.872887	6.901535	21.156591	-0.050670	0.000000	-0.170074	0.000000	0.000000	0.000000	-0.020981	0.020971	-0.061960	0.000000	0.000000	2.000000	179.000000	1.000000
15414.257204	-0.099057	0.550641	0.003195	83.872887	6.901535	21.156591	-0.050670	0.000000	-0.170074	0.000000	0.000000	0.000000	-0.020981	0.020971	-0.061960	0.000000	0.000000	2.000000	179.000000	1.000000
15414.260538	-0.099057	0.550641	0.003195	83.872887	6.896106	21.156610	-0.047173	0.000000	-0.159748	0.000000	0.000000	0.000000	-0.020981	0.020971	-0.061960	0.000000	0.000000	2.000000	179.000000	1.000000
15414.263871	-0.099081	0.550676	0.003094	83.872887	6.896106	21.156610	-0.047173	0.000000	-0.159748	0.000000	0.000000	0.000000	-0.007203	0.010451	-0.030278	0.000000	0.000000	2.000000	179.000000	1.000000
15414.267204	-0.099081	0.550676	0.003094	83.872887	6.896106	21.156610	-0.047173	0.000000	-0.159748	0.000000	0.000000	0.000000	-0.007203	0.010451	-0.030278	0.000000	0.000000	2.000000	179.000000	1.000000
15414.270538	-0.099081	0.550676	0.003094	83.872917	6.893396	21.156616	-0.045973	0.000000	-0.154701	0.000000	0.000000	0.000000	-0.007203	0.010451	-0.030278	0.000000	0.000000	2.000000	179.000000	1.000000
15414.273871	-0.099081	0.550676	0.003094	83.872917	6.893396	21.156616	-0.045973	0.000000	-0.154701	0.000000	0.000000	0.000000	-0.007203	0.010451	-0.030278	0.000000	0.000000	2.000000	179.000000	1.000000
15414.277204	-0.099088	0.550702	0.003021	83.872917	6.893396	21.156616	-0.045973	0.000000	-0.154701	0.000000	0.000000	0.000000	-0.002123	0.007864	-0.022005	0.000000	0.000000	2.000000	179.000000	1.000000
15414.280538	-0.099088	0.550702	0.003021	83.866974	6.874373	21.137487	-0.045973	0.000000	-0.154701	0.000000	0.000000	0.000000	-0.002123	0.007864	-0.022005	0.000000	0.000000	2.000000	179.000000	1.000000
15414.283871	-0.099088	0.550702	0.003021	83.866974	6.874373	21.137487	-0.045973	0.000000	-0.154701	0.000000	0.000000	0.000000	-0.002123	0.007864	-0.022005	0.000000	0.000000	2.000000	179.000000	1.000000
15414.287204	-0.099088	0.550702	0.003021	83.866974	6.874373	21.137487	-0.045973	0.000000	-0.154701	0.000000	0.000000	0.000000	-0.002123	0.007864	-0.022005	0.000000	0.000000	2.000000	179.000000	1.000000
15414.290538	-0.099083	0.550805	0.003001	83.861031	6.855393	21.126368	-0.045619	0.000000	-0.151034	0.000000	0.000000	0.000000	0.001292	0.030849	-0.005996	0.000000	0.000000	2.000000	179.000000	1.000000
15414.293871	-0.099083	0.550805	0.003001	83.861031	6.855393	21.126368	-0.045619	0.000000	-0.151034	0.000000	0.000000	0.000000	0.001292	0.030849	-0.005996	0.000000	0.000000	2.000000	179.000000	1.000000
15414.297204	-0.099083	0.550805	0.003001	83.861031	6.855393	21.126368	-0.045619	0.000000	-0.151034	0.000000	0.000000	0.000000	0.001292	0.030849	-0.005996	0.000000	0.000000	2.000000	179.000000	1.000000
15414.300538	-0.099083	0.550805	0.003001	83.858055	6.848651	21.116858	-0.045834	0.000000	-0.150035	0.000000	0.000000	0.000000	0.001292	0.030849	-0.005996	0.000000	0.000000	2.000000	179.000000	1.000000
15414.303871	-0.099060	0.550830	0.003000	83.858055	6.848651	21.116858	-0.045834	0.000000	-0.150035	0.000000	0.000000	0.000000	0.006878	0.007731	-0.000089	0.000000	0.000000	2.000000	179.000000	1.000000
15414.307204	-0.099060	0.550830	0.003000	83.858055	6.848651	21.116858	-0.045834	0.000000	-0.150035	0.000000	0.000000	0.000000	0.006878	0.007731	-0.000089	0.000000	0.000000	2.000000	179.000000	1.000000
15414.310538	-0.099060	0.550830	0.003000	83.852188	6.832457	21.097839	-0.046980	0.000000	-0.150020	0.000000	0.000000	0.000000	0.006878	0.007731	-0.000089	0.000000	0.000000	2.000000	179.000000	1.000000
15414.313871	-0.099060	0.550830	0.003000	83.852188	6.832457	21.097839	-0.046980	0.000000	-0.150020	0.000000	0.000000	0.000000	0.006878	0.007731	-0.000089	0.000000	0.000000	2.000000	179.000000	1.000000
15414.317204	-0.099046	0.550864	0.003041	83.852188	6.832457	21.097839	-0.046980	0.000000	-0.150020	0.000000	0.000000	0.000000	0.004243	0.010205	0.012141	0.000000	0.000000	2.000000	179.000000	1.000000
15414.320538	-0.099046	0.550864	0.003041	83.849190	6.825721	21.096296	-0.046980	0.000000	-0.150020	0.000000	0.000000	0.000000	0.004243	0.010205	0.012141	0.000000	0.000000	2.000000	179.000000	1.000000
15414.323871	-0.099046	0.550864	0.003041	83.849190	6.825721	21.096296	-0.046980	0.000000	-0.150020	0.000000	0.000000	0.000000	0.004243	0.010205	0.012141	0.000000	0.000000	2.000000	179.000000	1.000000
15414.327204	-0.099046	0.550864	0.003041	83.849190	6.825721	21.096296	-0.046980	0.000000	-0.150020	0.000000	0.000000	0.000000	0.004243	0.010205	0.012141	0.000000	0.000000	2.000000	179.000000	1.000000
15414.330538	-0.099028	0.550881	0.003063	83.849190	6.825721	21.096296	-0.047687	0.000000	-0.152043	0.000000	0.000000	0.000000	0.005403	0.005103	0.006775	0.000000	0.000000	2.000000	179.000000	1.000000
15414.333871	-0.099028	0.550881	0.003063	83.849190	6.825721	21.096296	-0.047687	0.000000	-0.152043	0.000000	0.000000	0.000000	0.005403	0.005103	0.006775	0.000000	0.000000	2.000000	179.000000	1.000000
15414.337204	-0.099028	0.550881	0.003063	83.849190	6.825721	21.096296	-0.047687	0.000000	-0.152043	0.000000	0.000000	0.000000	0.005403	0.005103	0.006775	0.000000	0.000000	2.000000	179.000000	1.000000
15414.340538	-0.099028	0.550881	0.003063	83.849258	6.822998	21.096308	-0.048588	0.000000	-0.153172	0.000000	0.000000	0.000000	0.005403	0.005103	0.006775	0.000000	0.000000	2.000000	179.000000	1.000000
15414.343871	-0.099050	0.550881	0.003059	83.849258	6.822998	21.096308	-0.048588	0.000000	-0.153172	0.000000	0.000000	0.000000	-0.006555	0.000007	-0.001410	0.000000	0.000000	2.000000	179.000000	1.000000
15414.347204	-0.099050	0.550881	0.003059	83.849258	6.822998	21.096308	-0.048588	0.000000	-0.153172	0.000000	0.000000	0.000000	-0.006555	0.000007	-0.001410	0.000000	0.000000	2.000000	179.000000	1.000000
15414.350538	-0.099050	0.550881	0.003059	83.848686	6.832425	21.110220	-0.047495	0.000000	-0.152937	0.000000	0.000000	0.000000	-0.006555	0.000007	-0.001410	0.000000	0.000000	2.000000	179.000000	1.000000
15414.353871	-0.099050	0.550881	0.003059	83.848686	6.832425	21.110220	-0.047495	0.000000	-0.152937	0.000000	0.000000	0.000000	-0.006555	0.000007	-0.001410	0.000000	0.000000	2.000000	179.000000	1.000000
15414.357204	-0.099072	0.550881	0.003054	83.848686	6.832425	21.110220	-0.047495	0.000000	-0.152937	0.000000	0.000000	0.000000	-0.006554	0.000007	-0.001411	0.000000	0.000000	2.000000	179.000000	1.000000
15414.360538	-0.099072	0.550881	0.003054	83.848686	6.832425	21.110220	-0.047495	0.000000	-0.152937	0.000000	0.000000	0.000000	-0.006554	0.000007	-0.001411	0.000000	0.000000	2.000000	179.000000	1.000000
15414.363871	-0.099072	0.550881	0.003054	83.848686	6.832425	21.110220	-0.047495	0.000000	-0.152937	0.000000	0.000000	0.000000	-0.006554	0.000007	-0.001411	0.000000	0.000000	2.000000	179.000000	1.000000
15414.367204	-0.099072	0.550881	0.003054	83.848686	6.832425	21.110220	-0.047495	0.000000	-0.152937	0.000000	0.000000	0.000000	-0.006554	0.000007	-0.001411	0.000000	0.000000	2.000000	179.000000	1.000000
15414.370538	-0.099073	0.550856	0.003059	83.851677	6.841874	21.119720	-0.046403	0.000000	-0.152702	0.000000	0.000000	0.000000	-0.000324	-0.007720	0.001501	0.000000	0.000000	2.000000	179.000000	1.000000
15414.373871	-0.099073	0.550856	0.003059	83.851677	6.841874	21.119720	-0.046403	0.000000	-0.152702	0.000000	0.000000	0.000000	-0.000324	-0.007720	0.001501	0.000000	0.000000	2.000000	179.000000	1.000000
15414.377204	-0.099073	0.550856	0.003059	83.851677	6.841874	21.119720	-0.046403	0.000000	-0.152702	0.000000	0.000000	0.000000	-0.000324	-0.007720	0.001501	0.000000	0.000000	2.000000	179.000000	1.000000
15414.380538	-0.099073	0.550856	0.003059	83.851715	6.844605	21.119747	-0.046349	0.000000	-0.152952	0.000000	0.000000	0.000000	-0.000324	-0.007720	0.001501	0.000000	0.000000	2.000000	179.000000	1.000000
15414.383871	-0.099061	0.550838	0.003110	83.851715	6.844605	21.119747	-0.046349	0.000000	-0.152952	0.000000	0.000000	0.000000	0.003601	-0.005213	0.015141	0.000000	0.000000	2.000000	179.000000	1.000000
15414.387204	-0.099061	0.550838	0.003110	83.851715	6.844605	21.119747	-0.046349	0.000000	-0.152952	0.000000	0.000000	0.000000	0.003601	-0.005213	0.015141	0.000000	0.000000	2.000000	179.000000	1.000000
15414.390538	-0.099061	0.550838	0.003110	83.851654	6.850044	21.127707	-0.046949	0.000000	-0.155476	0.000000	0.000000	0.000000	0.003601	-0.005213	0.015141	0.000000	0.000000	2.000000	179.000000	1.000000
15414.393871	-0.099061	0.550838	0.003110	83.851654	6.850044	21.127707	-0.046949	0.000000	-0.155476	0.000000	0.000000	0.000000	0.003601	-0.005213	0.015141	0.000000	0.000000	2.000000	179.000000	1.000000
15414.397204	-0.099032	0.550812	0.003188	83.851654	6.850044	21.127707	-0.046949	0.000000	-0.155476	0.000000	0.000000	0.000000	0.008679	-0.007847	0.023416	0.000000	0.000000	2.000000	179.000000	1.000000
15414.400538	-0.099032	0.550812	0.003188	83.851715	6.852760	21.127708	-0.046949	0.000000	-0.155476	0.000000	0.000000	0.000000	0.008679	-0.007847	0.023416	0.000000	0.000000	2.000000	179.000000	1.000000
15414.403871	-0.099032	0.550812	0.003188	83.851715	6.852760	21.127708	-0.046949	0.000000	-0.155476	0.000000	0.000000	0.000000	0.008679	-0.007847	0.023416	0.000000	0.000000	2.000000	179.000000	1.000000
15414.407204	-0.099032	0.550812	0.003188	83.851715	6.852760	21.127708	-0.046949	0.000000	-0.155476	0.000000	0.000000	0.000000	0.008679	-0.007847	0.023416	0.000000	0.000000	2.000000	179.000000	1.000000
15414.410538	-0.099049	0.550768	0.003370	83.848717	6.843306	21.118202	-0.048396	0.000000	-0.159379	0.000000	0.000000	0.000000	-0.004930	-0.013199	0.054826	0.000000	0.000000	2.000000	179.000000	1.000000
15414.413871	-0.099049	0.550768	0.003370	83.848717	6.843306	21.118202	-0.048396	0.000000	-0.159379	0.000000	0.000000	0.000000	-0.004930	-0.013199	0.054826	0.000000	0.000000	2.000000	179.000000	1.000000
15414.417204	-0.099049	0.550768	0.003370	83.848717	6.843306	21.118202	-0.048396	0.000000	-0.159379	0.000000	0.000000	0.000000	-0.004930	-0.013199	0.054826	0.000000	0.000000	2.000000	179.000000	1.000000
15414.420538	-0.099049	0.550768	0.003370	83.848206	6.852730	21.132126	-0.047574	0.000000	-0.168516	0.000000	0.000000	0.000000	-0.004930	-0.013199	0.054826	0.000000	0.000000	2.000000	179.000000	1.000000
15414.423871	-0.099090	0.550733	0.003457	83.848206	6.852730	21.132126	-0.047574	0.000000	-0.168516	0.000000	0.000000	0.000000	-0.012464	-0.010495	0.026044	0.000000	0.000000	2.000000	179.000000	1.000000
15414.427204	-0.099090	0.550733	0.003457	83.848206	6.852730	21.132126	-0.047574	0.000000	-0.168516	0.000000	0.000000	0.000000	-0.012464	-0.010495	0.026044	0.000000	0.000000	2.000000	179.000000	1.000000
15414.430538	-0.099090	0.550733	0.003457	83.847755	6.862161	21.146053	-0.045497	0.000000	-0.172857	0.000000	0.000000	0.000000	-0.012464	-0.010495	0.026044	0.000000	0.000000	2.000000	179.000000	1.000000
15414.433871	-0.099090	0.550733	0.003457	83.847755	6.862161	21.146053	-0.045497	0.000000	-0.172857	0.000000	0.000000	0.000000	-0.012464	-0.010495	0.026044	0.000000	0.000000	2.000000	179.000000	1.000000
15414.437204	-0.099158	0.550690	0.003562	83.847755	6.862161	21.146053	-0.045497	0.000000	-0.172857	0.000000	0.000000	0.000000	-0.020506	-0.013090	0.031492	0.000000	0.000000	2.000000	179.000000	1.000000
15414.440538	-0.099158	0.550690	0.003562	83.849098	6.905310	21.197304	-0.045497	0.000000	-0.172857	0.000000	0.000000	0.000000	-0.020506	-0.013090	0.031492	0.000000	0.000000	2.000000	179.000000	1.000000
15414.443871	-0.099158	0.550690	0.003562	83.849098	6.905310	21.197304	-0.045497	0.000000	-0.172857	0.000000	0.000000	0.000000	-0.020506	-0.013090	0.031492	0.000000	0.000000	2.000000	179.000000	1.000000
15414.447204	-0.099158	0.550690	0.003562	83.849098	6.905310	21.197304	-0.045497	0.000000	-0.172857	0.000000	0.000000	0.000000	-0.020506	-0.013090	0.031492	0.000000	0.000000	2.000000	179.000000	1.000000
15414.450538	-0.099185	0.550594	0.003686	83.846390	7.048236	21.359835	-0.042079	0.000000	-0.178106	0.000000	0.000000	0.000000	-0.008028	-0.028566	0.037305	0.000000	0.000000	2.000000	179.000000	1.000000
15414.453871	-0.099185	0.550594	0.003686	83.846390	7.048236	21.359835	-0.042079	0.000000	-0.178106	0.000000	0.000000	0.000000	-0.008028	-0.028566	0.037305	0.000000	0.000000	2.000000	179.000000	1.000000
15414.457204	-0.099185	0.550594	0.003686	83.846390	7.048236	21.359835	-0.042079	0.000000	-0.178106	0.000000	0.000000	0.000000	-0.008028	-0.028566	0.037305	0.000000	0.000000	2.000000	179.000000	1.000000
15414.460538	-0.099185	0.550594	0.003686	83.839958	7.275657	21.619274	-0.040741	0.000000	-0.184323	0.000000	0.000000	0.000000	-0.008028	-0.028566	0.037305	0.000000	0.000000	2.000000	179.000000	1.000000
15414.463871	-0.099191	0.550560	0.003714	83.839958	7.275657	21.619274	-0.040741	0.000000	-0.184323	0.000000	0.000000	0.000000	-0.001798	-0.010355	0.008358	0.000000	0.000000	2.000000	179.000000	1.000000
15414.467204	-0.099191	0.550560	0.003714	83.839958	7.275657	21.619274	-0.040741	0.000000	-0.184323	0.000000	0.000000	0.000000	-0.001798	-0.010355	0.008358	0.000000	0.000000	2.000000	179.000000	1.000000
15414.470538	-0.099191	0.550560	0.003714	83.832100	7.608633	21.998552	-0.040441	0.000000	-0.185716	0.000000	0.000000	0.000000	-0.001798	-0.010355	0.008358	0.000000	0.000000	2.000000	179.000000	1.000000
15414.473871	-0.099191	0.550560	0.003714	83.832100	7.608633	21.998552	-0.040441	0.000000	-0.185716	0.000000	0.000000	0.000000	-0.001798	-0.010355	0.008358	0.000000	0.000000	2.000000	179.000000	1.000000
15414.477204	-0.099188	0.550517	0.003701	83.832100	7.608633	21.998552	-0.040441	0.000000	-0.185716	0.000000	0.000000	0.000000	0.000832	-0.012819	-0.003870	0.000000	0.000000	2.000000	179.000000	1.000000
15414.480538	-0.099188	0.550517	0.003701	83.822891	7.964637	22.404421	-0.040441	0.000000	-0.185716	0.000000	0.000000	0.000000	0.000832	-0.012819	-0.003870	0.000000	0.000000	2.000000	179.000000	1.000000
15414.483871	-0.099188	0.550517	0.003701	83.822891	7.964637	22.404421	-0.040441	0.000000	-0.185716	0.000000	0.000000	0.000000	0.000832	-0.012819	-0.003870	0.000000	0.000000	2.000000	179.000000	1.000000
15414.487204	-0.099188	0.550517	0.003701	83.822891	7.964637	22.404421	-0.040441	0.000000	-0.185716	0.000000	0.000000	0.000000	0.000832	-0.012819	-0.003870	0.000000	0.000000	2.000000	179.000000	1.000000
15414.490538	-0.099168	0.550458	0.003607	83.818954	8.200043	22.671923	-0.040580	0.000000	-0.185071	0.000000	0.000000	0.000000	0.006096	-0.017778	-0.028327	0.000000	0.000000	2.000000	179.000000	1.000000
15414.493871	-0.099168	0.550458	0.003607	83.818954	8.200043	22.671923	-0.040580	0.000000	-0.185071	0.000000	0.000000	0.000000	0.006096	-0.017778	-0.028327	0.000000	0.000000	2.000000	179.000000	1.000000
15414.497204	-0.099168	0.550458	0.003607	83.818954	8.200043	22.671923	-0.040580	0.000000	-0.185071	0.000000	0.000000	0.000000	0.006096	-0.017778	-0.028327	0.000000	0.000000	2.000000	179.000000	1.000000
15414.500538	-0.099168	0.550458	0.003607	83.811981	8.424951	22.928879	-0.041596	0.000000	-0.180350	0.000000	0.000000	0.000000	0.006096	-0.017778	-0.028327	0.000000	0.000000	2.000000	179.000000	1.000000
15414.503871	-0.099181	0.550450	0.003562	83.811981	8.424951	22.928879	-0.041596	0.000000	-0.180350	0.000000	0.000000	0.000000	-0.003929	-0.002476	-0.013641	0.000000	0.000000	2.000000	179.000000	1.000000
15414.507204	-0.099181	0.550450	0.003562	83.811981	8.424951	22.928879	-0.041596	0.000000	-0.180350	0.000000	0.000000	0.000000	-0.003929	-0.002476	-0.013641	0.000000	0.000000	2.000000	179.000000	1.000000
15414.510538	-0.099181	0.550450	0.003562	83.796379	8.754949	23.319321	-0.040941	0.000000	-0.178076	0.000000	0.000000	0.000000	-0.003929	-0.002476	-0.013641	0.000000	0.000000	2.000000	179.000000	1.000000
15414.513871	-0.099181	0.550450	0.003562	83.796379	8.754949	23.319321	-0.040941	0.000000	-0.178076	0.000000	0.000000	0.000000	-0.003929	-0.002476	-0.013641	0.000000	0.000000	2.000000	179.000000	1.000000
15414.517204	-0.099171	0.550467	0.003516	83.796379	8.754949	23.319321	-0.040941	0.000000	-0.178076	0.000000	0.000000	0.000000	0.002955	0.005229	-0.013723	0.000000	0.000000	2.000000	179.000000	1.000000
15414.520538	-0.099171	0.550467	0.003516	83.771843	9.190437	23.840940	-0.040941	0.000000	-0.178076	0.000000	0.000000	0.000000	0.002955	0.005229	-0.013723	0.000000	0.000000	2.000000	179.000000	1.000000
15414.523871	-0.099171	0.550467	0.003516	83.771843	9.190437	23.840940	-0.040941	0.000000	-0.178076	0.000000	0.000000	0.000000	0.002955	0.005229	-0.013723	0.000000	0.000000	2.000000	179.000000	1.000000
15414.527204	-0.099171	0.550467	0.003516	83.771843	9.190437	23.840940	-0.040941	0.000000	-0.178076	0.000000	0.000000	0.000000	0.002955	0.005229	-0.013723	0.000000	0.000000	2.000000	179.000000	1.000000
15414.530538	-0.099239	0.550536	0.003510	83.740501	9.678863	24.428822	-0.041433	0.000000	-0.175789	0.000000	0.000000	0.000000	-0.020194	0.020570	-0.001861	0.000000	0.000000	2.000000	179.000000	1.000000
15414.533871	-0.099239	0.550536	0.003510	83.740501	9.678863	24.428822	-0.041433	0.000000	-0.175789	0.000000	0.000000	0.000000	-0.020194	0.020570	-0.001861	0.000000	0.000000	2.000000	179.000000	1.000000
15414.537204	-0.099239	0.550536	0.003510	83.740501	9.678863	24.428822	-0.041433	0.000000	-0.175789	0.000000	0.000000	0.000000	-0.020194	0.020570	-0.001861	0.000000	0.000000	2.000000	179.000000	1.000000
15414.540538	-0.099239	0.550536	0.003510	83.703621	10.243669	25.094690	-0.038068	0.000000	-0.175479	0.000000	0.000000	0.000000	-0.020194	0.020570	-0.001861	0.000000	0.000000	2.000000	179.000000	1.000000
15414.543871	-0.099267	0.550595	0.003536	83.703621	10.243669	25.094690	-0.038068	0.000000	-0.175479	0.000000	0.000000	0.000000	-0.008551	0.017933	0.007822	0.000000	0.000000	2.000000	179.000000	1.000000
15414.547204	-0.099267	0.550595	0.003536	83.703621	10.243669	25.094690	-0.038068	0.000000	-0.175479	0.000000	0.000000	0.000000	-0.008551	0.017933	0.007822	0.000000	0.000000	2.000000	179.000000	1.000000
15414.550538	-0.099267	0.550595	0.003536	83.665184	10.769421	25.718010	-0.036643	0.000000	-0.176783	0.000000	0.000000	0.000000	-0.008551	0.017933	0.007822	0.000000	0.000000	2.000000	179.000000	1.000000
15414.553871	-0.099267	0.550595	0.003536	83.665184	10.769421	25.718010	-0.036643	0.000000	-0.176783	0.000000	0.000000	0.000000	-0.008551	0.017933	0.007822	0.000000	0.000000	2.000000	179.000000	1.000000
15414.557204	-0.099296	0.550655	0.003562	83.665184	10.769421	25.718010	-0.036643	0.000000	-0.176783	0.000000	0.000000	0.000000	-0.008552	0.017924	0.007819	0.000000	0.000000	2.000000	179.000000	1.000000
15414.560538	-0.099296	0.550655	0.003562	83.635483	11.229957	26.255699	-0.036643	0.000000	-0.176783	0.000000	0.000000	0.000000	-0.008552	0.017924	0.007819	0.000000	0.000000	2.000000	179.000000	1.000000
15414.563871	-0.099296	0.550655	0.003562	83.635483	11.229957	26.255699	-0.036643	0.000000	-0.176783	0.000000	0.000000	0.000000	-0.008552	0.017924	0.007819	0.000000	0.000000	2.000000	179.000000	1.000000
15414.567204	-0.099296	0.550655	0.003562	83.635483	11.229957	26.255699	-0.036643	0.000000	-0.176783	0.000000	0.000000	0.000000	-0.008552	0.017924	0.007819	0.000000	0.000000	2.000000	179.000000	1.000000
15414.570538	-0.099352	0.550767	0.003505	83.606987	11.606608	26.709578	-0.035217	0.000000	-0.178086	0.000000	0.000000	0.000000	-0.016912	0.033515	-0.017098	0.000000	0.000000	2.000000	179.000000	1.000000
15414.573871	-0.099352	0.550767	0.003505	83.606987	11.606608	26.709578	-0.035217	0.000000	-0.178086	0.000000	0.000000	0.000000	-0.016912	0.033515	-0.017098	0.000000	0.000000	2.000000	179.000000	1.000000
15414.577204	-0.099352	0.550767	0.003505	83.606987	11.606608	26.709578	-0.035217	0.000000	-0.178086	0.000000	0.000000	0.000000	-0.016912	0.033515	-0.017098	0.000000	0.000000	2.000000	179.000000	1.000000
15414.580538	-0.099352	0.550767	0.003505	83.581734	11.979935	27.150461	-0.032399	0.000000	-0.175236	0.000000	0.000000	0.000000	-0.016912	0.033515	-0.017098	0.000000	0.000000	2.000000	179.000000	1.000000
15414.583871	-0.099385	0.550810	0.003445	83.581734	11.979935	27.150461	-0.032399	0.000000	-0.175236	0.000000	0.000000	0.000000	-0.009838	0.012969	-0.018054	0.000000	0.000000	2.000000	179.000000	1.000000
15414.587204	-0.099385	0.550810	0.003445	83.581734	11.979935	27.150461	-0.032399	0.000000	-0.175236	0.000000	0.000000	0.000000	-0.009838	0.012969	-0.018054	0.000000	0.000000	2.000000	179.000000	1.000000
15414.590538	-0.099385	0.550810	0.003445	83.553482	12.394094	27.639265	-0.030759	0.000000	-0.172227	0.000000	0.000000	0.000000	-0.009838	0.012969	-0.018054	0.000000	0.000000	2.000000	179.000000	1.000000
15414.593871	-0.099385	0.550810	0.003445	83.553482	12.394094	27.639265	-0.030759	0.000000	-0.172227	0.000000	0.000000	0.000000	-0.009838	0.012969	-0.018054	0.000000	0.000000	2.000000	179.000000	1.000000
15414.597204	-0.099418	0.550853	0.003384	83.553482	12.394094	27.639265	-0.030759	0.000000	-0.172227	0.000000	0.000000	0.000000	-0.009832	0.012969	-0.018057	0.000000	0.000000	2.000000	179.000000	1.000000
15414.600538	-0.099418	0.550853	0.003384	83.530525	12.830322	28.147594	-0.030759	0.000000	-0.172227	0.000000	0.000000	0.000000	-0.009832	0.012969	-0.018057	0.000000	0.000000	2.000000	179.000000	1.000000
15414.603871	-0.099418	0.550853	0.003384	83.530525	12.830322	28.147594	-0.030759	0.000000	-0.172227	0.000000	0.000000	0.000000	-0.009832	0.012969	-0.018057	0.000000	1.000000	2.000000	179.000000	1.000000
15414.607204	-0.099418	0.550853	0.003384	83.530525	12.830322	28.147594	-0.030759	0.000000	-0.172227	0.000000	0.000000	0.000000	-0.009832	0.012969	-0.018057	0.000000	1.000000	2.000000	179.000000	1.000000
