# Supplementary material for: Haptic Guidance Needs to Be Intuitive Not Just Informative to Improve Human Motor Accuracy
Source: PLoS One. 2016 Mar 16;11(3):e0150912. doi: 10.1371/journal.pone.0150912 (PMC4794196; doi:10.1371/journal.pone.0150912)
Supplement: S1 Data — (ZIP) [file pone.0150912.s001.zip › Subject6/exp1_0180.txt]

Time	PosX	PosY	PosZ	RotX	RotY	RotZ	ForceX	ForceY	ForceZ	MomentX	MomentY	MomentZ	VelocityX	VelocityY	VelocityZ	CalibratedWeight	ButtonDown	Condition	Trial	Visual
15415.988076	0.001291	0.499634	0.248160	81.239464	31.177795	51.619442	0.000000	0.000000	0.000000	0.000000	0.000000	0.000000	-0.020041	-0.027476	0.025516	0.000000	1.000000	2.000000	180.000000	0.000000
15415.991409	0.001023	0.499323	0.247814	81.270195	31.079512	51.517296	-1.889503	0.000000	-4.629231	0.000000	0.000000	0.000000	-0.080510	-0.093230	-0.103899	0.000000	1.000000	2.000000	180.000000	0.000000
15415.994742	0.001023	0.499323	0.247814	81.270195	31.079512	51.517296	-1.889503	0.000000	-4.629231	0.000000	0.000000	0.000000	-0.080510	-0.093230	-0.103899	0.000000	1.000000	2.000000	180.000000	0.000000
15415.998076	0.001023	0.499323	0.247814	81.270195	31.079512	51.517296	-1.889503	0.000000	-4.629231	0.000000	0.000000	0.000000	-0.080510	-0.093230	-0.103899	0.000000	1.000000	2.000000	180.000000	0.000000
15416.001409	0.000487	0.499029	0.247418	81.367485	30.966303	51.404095	-1.887469	0.000000	-4.630061	0.000000	0.000000	0.000000	-0.160722	-0.088216	-0.118592	0.000000	1.000000	2.000000	180.000000	0.000000
15416.004742	0.000487	0.499029	0.247418	81.367485	30.966303	51.404095	-1.887469	0.000000	-4.630061	0.000000	0.000000	0.000000	-0.160722	-0.088216	-0.118592	0.000000	1.000000	2.000000	180.000000	0.000000
15416.008076	0.000487	0.499029	0.247418	81.367485	30.966303	51.404095	-1.887469	0.000000	-4.630061	0.000000	0.000000	0.000000	-0.160722	-0.088216	-0.118592	0.000000	1.000000	2.000000	180.000000	0.000000
15416.011409	-0.000149	0.498513	0.246526	81.394829	30.275787	50.682018	-1.881453	0.000000	-4.632508	0.000000	0.000000	0.000000	-0.190596	-0.154787	-0.267840	0.000000	1.000000	2.000000	180.000000	0.000000
15416.014742	-0.000149	0.498513	0.246526	81.394829	30.275787	50.682018	-1.881453	0.000000	-4.632508	0.000000	0.000000	0.000000	-0.190596	-0.154787	-0.267840	0.000000	1.000000	2.000000	180.000000	0.000000
15416.018076	-0.000149	0.498513	0.246526	81.394829	30.275787	50.682018	-1.881453	0.000000	-4.632508	0.000000	0.000000	0.000000	-0.190596	-0.154787	-0.267840	0.000000	1.000000	2.000000	180.000000	0.000000
15416.021409	-0.000648	0.498151	0.245286	81.219803	29.411034	49.881031	-1.877051	0.000000	-4.634294	0.000000	0.000000	0.000000	-0.149981	-0.108477	-0.371914	0.000000	1.000000	2.000000	180.000000	0.000000
15416.024742	-0.000648	0.498151	0.245286	81.219803	29.411034	49.881031	-1.877051	0.000000	-4.634294	0.000000	0.000000	0.000000	-0.149981	-0.108477	-0.371914	0.000000	1.000000	2.000000	180.000000	0.000000
15416.028076	-0.000648	0.498151	0.245286	81.219803	29.411034	49.881031	-1.877051	0.000000	-4.634294	0.000000	0.000000	0.000000	-0.149981	-0.108477	-0.371914	0.000000	1.000000	2.000000	180.000000	0.000000
15416.031409	-0.001346	0.497509	0.243834	80.794998	28.249512	48.893967	-1.877087	0.000000	-4.634279	0.000000	0.000000	0.000000	-0.209248	-0.192526	-0.435593	0.000000	1.000000	2.000000	180.000000	0.000000
15416.034742	-0.001346	0.497509	0.243834	80.794998	28.249512	48.893967	-1.877087	0.000000	-4.634279	0.000000	0.000000	0.000000	-0.209248	-0.192526	-0.435593	0.000000	1.000000	2.000000	180.000000	0.000000
15416.038076	-0.001346	0.497509	0.243834	80.794998	28.249512	48.893967	-1.877087	0.000000	-4.634279	0.000000	0.000000	0.000000	-0.209248	-0.192526	-0.435593	0.000000	1.000000	2.000000	180.000000	0.000000
15416.041409	-0.001841	0.496826	0.242283	80.154221	26.939447	47.838158	-1.875301	0.000000	-4.635002	0.000000	0.000000	0.000000	-0.148526	-0.205011	-0.465356	0.000000	1.000000	2.000000	180.000000	0.000000
15416.044742	-0.001841	0.496826	0.242283	80.154221	26.939447	47.838158	-1.875301	0.000000	-4.635002	0.000000	0.000000	0.000000	-0.148526	-0.205011	-0.465356	0.000000	1.000000	2.000000	180.000000	0.000000
15416.048076	-0.001841	0.496826	0.242283	80.154221	26.939447	47.838158	-1.875301	0.000000	-4.635002	0.000000	0.000000	0.000000	-0.148526	-0.205011	-0.465356	0.000000	1.000000	2.000000	180.000000	0.000000
15416.051409	-0.002201	0.496063	0.240634	79.387482	25.655420	46.834412	-1.877478	0.000000	-4.634121	0.000000	0.000000	0.000000	-0.108014	-0.228791	-0.494729	0.000000	1.000000	2.000000	180.000000	0.000000
15416.054742	-0.002201	0.496063	0.240634	79.387482	25.655420	46.834412	-1.877478	0.000000	-4.634121	0.000000	0.000000	0.000000	-0.108014	-0.228791	-0.494729	0.000000	1.000000	2.000000	180.000000	0.000000
15416.058076	-0.002201	0.496063	0.240634	79.387482	25.655420	46.834412	-1.877478	0.000000	-4.634121	0.000000	0.000000	0.000000	-0.108014	-0.228791	-0.494729	0.000000	1.000000	2.000000	180.000000	0.000000
15416.061409	-0.002559	0.495280	0.238898	78.605659	24.570393	46.074574	-1.882571	0.000000	-4.632054	0.000000	0.000000	0.000000	-0.107402	-0.234960	-0.520642	0.000000	1.000000	2.000000	180.000000	0.000000
15416.064742	-0.002559	0.495280	0.238898	78.605659	24.570393	46.074574	-1.882571	0.000000	-4.632054	0.000000	0.000000	0.000000	-0.107402	-0.234960	-0.520642	0.000000	1.000000	2.000000	180.000000	0.000000
15416.068076	-0.002559	0.495280	0.238898	78.605659	24.570393	46.074574	-1.882571	0.000000	-4.632054	0.000000	0.000000	0.000000	-0.107402	-0.234960	-0.520642	0.000000	1.000000	2.000000	180.000000	0.000000
15416.071409	-0.003014	0.494419	0.237062	77.856895	23.593285	45.412174	-1.888347	0.000000	-4.629703	0.000000	0.000000	0.000000	-0.136393	-0.258351	-0.550908	0.000000	1.000000	2.000000	180.000000	0.000000
15416.074742	-0.003014	0.494419	0.237062	77.856895	23.593285	45.412174	-1.888347	0.000000	-4.629703	0.000000	0.000000	0.000000	-0.136393	-0.258351	-0.550908	0.000000	1.000000	2.000000	180.000000	0.000000
15416.078076	-0.003014	0.494419	0.237062	77.856895	23.593285	45.412174	-1.888347	0.000000	-4.629703	0.000000	0.000000	0.000000	-0.136393	-0.258351	-0.550908	0.000000	1.000000	2.000000	180.000000	0.000000
15416.081409	-0.003433	0.493598	0.235183	77.173645	22.628317	44.726738	-1.893273	0.000000	-4.627691	0.000000	0.000000	0.000000	-0.125737	-0.246405	-0.563704	0.000000	1.000000	2.000000	180.000000	0.000000
15416.084742	-0.003433	0.493598	0.235183	77.173645	22.628317	44.726738	-1.893273	0.000000	-4.627691	0.000000	0.000000	0.000000	-0.125737	-0.246405	-0.563704	0.000000	1.000000	2.000000	180.000000	0.000000
15416.088076	-0.003433	0.493598	0.235183	77.173645	22.628317	44.726738	-1.893273	0.000000	-4.627691	0.000000	0.000000	0.000000	-0.125737	-0.246405	-0.563704	0.000000	1.000000	2.000000	180.000000	0.000000
15416.091409	-0.003883	0.492895	0.233322	76.534843	21.681189	44.026173	-1.899161	0.000000	-4.625277	0.000000	0.000000	0.000000	-0.134907	-0.210873	-0.558236	0.000000	1.000000	2.000000	180.000000	0.000000
15416.094742	-0.003883	0.492895	0.233322	76.534843	21.681189	44.026173	-1.899161	0.000000	-4.625277	0.000000	0.000000	0.000000	-0.134907	-0.210873	-0.558236	0.000000	1.000000	2.000000	180.000000	0.000000
15416.098076	-0.003883	0.492895	0.233322	76.534843	21.681189	44.026173	-1.899161	0.000000	-4.625277	0.000000	0.000000	0.000000	-0.134907	-0.210873	-0.558236	0.000000	1.000000	2.000000	180.000000	0.000000
15416.101409	-0.004232	0.492290	0.231465	75.921829	20.806677	43.380016	-1.904490	0.000000	-4.623086	0.000000	0.000000	0.000000	-0.104751	-0.181538	-0.556958	0.000000	1.000000	2.000000	180.000000	0.000000
15416.104742	-0.004232	0.492290	0.231465	75.921829	20.806677	43.380016	-1.904490	0.000000	-4.623086	0.000000	0.000000	0.000000	-0.104751	-0.181538	-0.556958	0.000000	1.000000	2.000000	180.000000	0.000000
15416.108076	-0.004232	0.492290	0.231465	75.921829	20.806677	43.380016	-1.904490	0.000000	-4.623086	0.000000	0.000000	0.000000	-0.104751	-0.181538	-0.556958	0.000000	1.000000	2.000000	180.000000	0.000000
15416.111409	-0.004449	0.491915	0.229657	75.339409	20.068083	42.854481	-1.911580	0.000000	-4.620158	0.000000	0.000000	0.000000	-0.065138	-0.112268	-0.542616	0.000000	0.000000	2.000000	180.000000	0.000000
15416.114742	-0.004449	0.491915	0.229657	75.339409	20.068083	42.854481	-1.911580	0.000000	-4.620158	0.000000	0.000000	0.000000	-0.065138	-0.112268	-0.542616	0.000000	0.000000	2.000000	180.000000	0.000000
15416.118076	-0.004449	0.491915	0.229657	75.339409	20.068083	42.854481	-1.911580	0.000000	-4.620158	0.000000	0.000000	0.000000	-0.065138	-0.112268	-0.542616	0.000000	0.000000	2.000000	180.000000	0.000000
15416.121409	-0.004567	0.491786	0.227846	74.807892	19.364826	42.317242	-1.920694	0.000000	-4.616377	0.000000	0.000000	0.000000	-0.035506	-0.038699	-0.543115	0.000000	0.000000	2.000000	180.000000	0.000000
15416.124742	-0.004567	0.491786	0.227846	74.807892	19.364826	42.317242	-1.920694	0.000000	-4.616377	0.000000	0.000000	0.000000	-0.035506	-0.038699	-0.543115	0.000000	0.000000	2.000000	180.000000	0.000000
15416.128076	-0.004567	0.491786	0.227846	74.807892	19.364826	42.317242	-1.920694	0.000000	-4.616377	0.000000	0.000000	0.000000	-0.035506	-0.038699	-0.543115	0.000000	0.000000	2.000000	180.000000	0.000000
15416.131409	-0.004652	0.491899	0.226001	74.436096	18.647659	41.658745	-1.931642	0.000000	-4.611806	0.000000	0.000000	0.000000	-0.025499	0.033807	-0.553563	0.000000	0.000000	2.000000	180.000000	0.000000
15416.134742	-0.004652	0.491899	0.226001	74.436096	18.647659	41.658745	-1.931642	0.000000	-4.611806	0.000000	0.000000	0.000000	-0.025499	0.033807	-0.553563	0.000000	0.000000	2.000000	180.000000	0.000000
15416.138076	-0.004652	0.491899	0.226001	74.436096	18.647659	41.658745	-1.931642	0.000000	-4.611806	0.000000	0.000000	0.000000	-0.025499	0.033807	-0.553563	0.000000	0.000000	2.000000	180.000000	0.000000
15416.141409	-0.004833	0.492191	0.224040	74.417023	18.213778	41.167500	-1.943565	0.000000	-4.606794	0.000000	0.000000	0.000000	-0.054205	0.087682	-0.588414	0.000000	0.000000	2.000000	180.000000	0.000000
15416.144742	-0.004833	0.492191	0.224040	74.417023	18.213778	41.167500	-1.943565	0.000000	-4.606794	0.000000	0.000000	0.000000	-0.054205	0.087682	-0.588414	0.000000	0.000000	2.000000	180.000000	0.000000
15416.148076	-0.004833	0.492191	0.224040	74.417023	18.213778	41.167500	-1.943565	0.000000	-4.606794	0.000000	0.000000	0.000000	-0.054205	0.087682	-0.588414	0.000000	0.000000	2.000000	180.000000	0.000000
15416.151409	-0.005172	0.492677	0.221909	74.727737	18.074245	40.888687	-1.954837	0.000000	-4.602023	0.000000	0.000000	0.000000	-0.101854	0.145780	-0.639111	0.000000	0.000000	2.000000	180.000000	0.000000
15416.154742	-0.005172	0.492677	0.221909	74.727737	18.074245	40.888687	-1.954837	0.000000	-4.602023	0.000000	0.000000	0.000000	-0.101854	0.145780	-0.639111	0.000000	0.000000	2.000000	180.000000	0.000000
15416.158076	-0.005172	0.492677	0.221909	74.727737	18.074245	40.888687	-1.954837	0.000000	-4.602023	0.000000	0.000000	0.000000	-0.101854	0.145780	-0.639111	0.000000	0.000000	2.000000	180.000000	0.000000
15416.161409	-0.005733	0.493372	0.219589	75.125465	18.028051	40.696339	-1.964757	0.000000	-4.597796	0.000000	0.000000	0.000000	-0.168195	0.208431	-0.696001	0.000000	0.000000	2.000000	180.000000	0.000000
15416.164742	-0.005733	0.493372	0.219589	75.125465	18.028051	40.696339	-1.964757	0.000000	-4.597796	0.000000	0.000000	0.000000	-0.168195	0.208431	-0.696001	0.000000	0.000000	2.000000	180.000000	0.000000
15416.168076	-0.005733	0.493372	0.219589	75.125465	18.028051	40.696339	-1.964757	0.000000	-4.597796	0.000000	0.000000	0.000000	-0.168195	0.208431	-0.696001	0.000000	0.000000	2.000000	180.000000	0.000000
15416.171409	-0.006511	0.494250	0.216993	75.530785	18.133327	40.576042	-1.972376	0.000000	-4.594533	0.000000	0.000000	0.000000	-0.233450	0.263265	-0.778774	0.000000	0.000000	2.000000	180.000000	0.000000
15416.174742	-0.006511	0.494250	0.216993	75.530785	18.133327	40.576042	-1.972376	0.000000	-4.594533	0.000000	0.000000	0.000000	-0.233450	0.263265	-0.778774	0.000000	0.000000	2.000000	180.000000	0.000000
15416.178076	-0.006511	0.494250	0.216993	75.530785	18.133327	40.576042	-1.972376	0.000000	-4.594533	0.000000	0.000000	0.000000	-0.233450	0.263265	-0.778774	0.000000	0.000000	2.000000	180.000000	0.000000
15416.181409	-0.007535	0.495270	0.214118	75.911598	18.560169	40.519180	-1.978382	0.000000	-4.591950	0.000000	0.000000	0.000000	-0.307189	0.305985	-0.862481	0.000000	0.000000	2.000000	180.000000	0.000000
15416.184742	-0.007535	0.495270	0.214118	75.911598	18.560169	40.519180	-1.978382	0.000000	-4.591950	0.000000	0.000000	0.000000	-0.307189	0.305985	-0.862481	0.000000	0.000000	2.000000	180.000000	0.000000
15416.188076	-0.007535	0.495270	0.214118	75.911598	18.560169	40.519180	-1.978382	0.000000	-4.591950	0.000000	0.000000	0.000000	-0.307189	0.305985	-0.862481	0.000000	0.000000	2.000000	180.000000	0.000000
15416.191409	-0.008799	0.496424	0.210891	76.273254	19.162210	40.339226	-1.982262	0.000000	-4.590276	0.000000	0.000000	0.000000	-0.379272	0.346388	-0.968215	0.000000	0.000000	2.000000	180.000000	0.000000
15416.194742	-0.008799	0.496424	0.210891	76.273254	19.162210	40.339226	-1.982262	0.000000	-4.590276	0.000000	0.000000	0.000000	-0.379272	0.346388	-0.968215	0.000000	0.000000	2.000000	180.000000	0.000000
15416.198076	-0.008799	0.496424	0.210891	76.273254	19.162210	40.339226	-1.982262	0.000000	-4.590276	0.000000	0.000000	0.000000	-0.379272	0.346388	-0.968215	0.000000	0.000000	2.000000	180.000000	0.000000
15416.201409	-0.010362	0.497766	0.207351	76.607948	19.921896	40.438293	-1.984637	0.000000	-4.589250	0.000000	0.000000	0.000000	-0.468764	0.402666	-1.062039	0.000000	0.000000	2.000000	180.000000	0.000000
15416.204742	-0.010362	0.497766	0.207351	76.607948	19.921896	40.438293	-1.984637	0.000000	-4.589250	0.000000	0.000000	0.000000	-0.468764	0.402666	-1.062039	0.000000	0.000000	2.000000	180.000000	0.000000
15416.208076	-0.010362	0.497766	0.207351	76.607948	19.921896	40.438293	-1.984637	0.000000	-4.589250	0.000000	0.000000	0.000000	-0.468764	0.402666	-1.062039	0.000000	0.000000	2.000000	180.000000	0.000000
15416.211409	-0.012152	0.499269	0.203441	76.883400	21.034590	41.590332	-1.984048	0.000000	-4.589505	0.000000	0.000000	0.000000	-0.536947	0.450810	-1.173034	0.000000	0.000000	2.000000	180.000000	0.000000
15416.214742	-0.012152	0.499269	0.203441	76.883400	21.034590	41.590332	-1.984048	0.000000	-4.589505	0.000000	0.000000	0.000000	-0.536947	0.450810	-1.173034	0.000000	0.000000	2.000000	180.000000	0.000000
15416.218076	-0.012152	0.499269	0.203441	76.883400	21.034590	41.590332	-1.984048	0.000000	-4.589505	0.000000	0.000000	0.000000	-0.536947	0.450810	-1.173034	0.000000	0.000000	2.000000	180.000000	0.000000
15416.221409	-0.014007	0.500930	0.199224	77.091797	22.566626	43.571167	-1.982156	0.000000	-4.590322	0.000000	0.000000	0.000000	-0.556539	0.498333	-1.264980	0.000000	0.000000	2.000000	180.000000	0.000000
15416.224742	-0.014007	0.500930	0.199224	77.091797	22.566626	43.571167	-1.982156	0.000000	-4.590322	0.000000	0.000000	0.000000	-0.556539	0.498333	-1.264980	0.000000	0.000000	2.000000	180.000000	0.000000
15416.228076	-0.014007	0.500930	0.199224	77.091797	22.566626	43.571167	-1.982156	0.000000	-4.590322	0.000000	0.000000	0.000000	-0.556539	0.498333	-1.264980	0.000000	0.000000	2.000000	180.000000	0.000000
15416.231409	-0.016045	0.502738	0.194622	77.235481	24.434412	45.963982	-1.981489	0.000000	-4.590610	0.000000	0.000000	0.000000	-0.611367	0.542409	-1.380804	0.000000	0.000000	2.000000	180.000000	0.000000
15416.234742	-0.016045	0.502738	0.194622	77.235481	24.434412	45.963982	-1.981489	0.000000	-4.590610	0.000000	0.000000	0.000000	-0.611367	0.542409	-1.380804	0.000000	0.000000	2.000000	180.000000	0.000000
15416.238076	-0.016045	0.502738	0.194622	77.235481	24.434412	45.963982	-1.981489	0.000000	-4.590610	0.000000	0.000000	0.000000	-0.611367	0.542409	-1.380804	0.000000	0.000000	2.000000	180.000000	0.000000
15416.241409	-0.018231	0.504714	0.189780	77.320313	26.375795	48.310280	-1.980471	0.000000	-4.591049	0.000000	0.000000	0.000000	-0.655748	0.592854	-1.452355	0.000000	0.000000	2.000000	180.000000	0.000000
15416.244742	-0.018231	0.504714	0.189780	77.320313	26.375795	48.310280	-1.980471	0.000000	-4.591049	0.000000	0.000000	0.000000	-0.655748	0.592854	-1.452355	0.000000	0.000000	2.000000	180.000000	0.000000
15416.248076	-0.018231	0.504714	0.189780	77.320313	26.375795	48.310280	-1.980471	0.000000	-4.591049	0.000000	0.000000	0.000000	-0.655748	0.592854	-1.452355	0.000000	0.000000	2.000000	180.000000	0.000000
15416.251409	-0.020587	0.506919	0.184652	77.371147	28.170103	50.286472	-1.978483	0.000000	-4.591906	0.000000	0.000000	0.000000	-0.706852	0.661373	-1.538476	0.000000	0.000000	2.000000	180.000000	0.000000
15416.254742	-0.020587	0.506919	0.184652	77.371147	28.170103	50.286472	-1.978483	0.000000	-4.591906	0.000000	0.000000	0.000000	-0.706852	0.661373	-1.538476	0.000000	0.000000	2.000000	180.000000	0.000000
15416.258076	-0.020587	0.506919	0.184652	77.371147	28.170103	50.286472	-1.978483	0.000000	-4.591906	0.000000	0.000000	0.000000	-0.706852	0.661373	-1.538476	0.000000	0.000000	2.000000	180.000000	0.000000
15416.261409	-0.023077	0.509225	0.179292	77.408722	29.759985	51.982281	-1.975407	0.000000	-4.593231	0.000000	0.000000	0.000000	-0.747007	0.691666	-1.607956	0.000000	0.000000	2.000000	180.000000	0.000000
15416.264742	-0.023077	0.509225	0.179292	77.408722	29.759985	51.982281	-1.975407	0.000000	-4.593231	0.000000	0.000000	0.000000	-0.747007	0.691666	-1.607956	0.000000	0.000000	2.000000	180.000000	0.000000
15416.268076	-0.023077	0.509225	0.179292	77.408722	29.759985	51.982281	-1.975407	0.000000	-4.593231	0.000000	0.000000	0.000000	-0.747007	0.691666	-1.607956	0.000000	0.000000	2.000000	180.000000	0.000000
15416.271409	-0.025635	0.511662	0.173730	77.433975	31.097815	53.525757	-1.971407	0.000000	-4.594949	0.000000	0.000000	0.000000	-0.767338	0.731237	-1.668734	0.000000	0.000000	2.000000	180.000000	0.000000
15416.274742	-0.025635	0.511662	0.173730	77.433975	31.097815	53.525757	-1.971407	0.000000	-4.594949	0.000000	0.000000	0.000000	-0.767338	0.731237	-1.668734	0.000000	0.000000	2.000000	180.000000	0.000000
15416.278076	-0.025635	0.511662	0.173730	77.433975	31.097815	53.525757	-1.971407	0.000000	-4.594949	0.000000	0.000000	0.000000	-0.767338	0.731237	-1.668734	0.000000	0.000000	2.000000	180.000000	0.000000
15416.281409	-0.028228	0.514231	0.168033	77.443466	32.119358	54.560059	-1.967579	0.000000	-4.596590	0.000000	0.000000	0.000000	-0.777984	0.770540	-1.709040	0.000000	0.000000	2.000000	180.000000	0.000000
15416.284742	-0.028228	0.514231	0.168033	77.443466	32.119358	54.560059	-1.967579	0.000000	-4.596590	0.000000	0.000000	0.000000	-0.777984	0.770540	-1.709040	0.000000	0.000000	2.000000	180.000000	0.000000
15416.288076	-0.028228	0.514231	0.168033	77.443466	32.119358	54.560059	-1.967579	0.000000	-4.596590	0.000000	0.000000	0.000000	-0.777984	0.770540	-1.709040	0.000000	0.000000	2.000000	180.000000	0.000000
15416.291409	-0.030823	0.516856	0.162206	77.476784	32.883221	55.059525	-1.963999	0.000000	-4.598120	0.000000	0.000000	0.000000	-0.778635	0.787586	-1.747979	0.000000	0.000000	2.000000	180.000000	0.000000
15416.294742	-0.030823	0.516856	0.162206	77.476784	32.883221	55.059525	-1.963999	0.000000	-4.598120	0.000000	0.000000	0.000000	-0.778635	0.787586	-1.747979	0.000000	0.000000	2.000000	180.000000	0.000000
15416.298076	-0.030823	0.516856	0.162206	77.476784	32.883221	55.059525	-1.963999	0.000000	-4.598120	0.000000	0.000000	0.000000	-0.778635	0.787586	-1.747979	0.000000	0.000000	2.000000	180.000000	0.000000
15416.301409	-0.033480	0.519541	0.156318	77.542534	33.369793	55.170990	-1.961439	0.000000	-4.599213	0.000000	0.000000	0.000000	-0.796933	0.805390	-1.766553	0.000000	0.000000	2.000000	180.000000	0.000000
15416.304742	-0.033480	0.519541	0.156318	77.542534	33.369793	55.170990	-1.961439	0.000000	-4.599213	0.000000	0.000000	0.000000	-0.796933	0.805390	-1.766553	0.000000	0.000000	2.000000	180.000000	0.000000
15416.308076	-0.033480	0.519541	0.156318	77.542534	33.369793	55.170990	-1.961439	0.000000	-4.599213	0.000000	0.000000	0.000000	-0.796933	0.805390	-1.766553	0.000000	0.000000	2.000000	180.000000	0.000000
15416.311409	-0.036193	0.522248	0.150370	77.640030	33.637890	55.198196	-1.957824	0.000000	-4.600753	0.000000	0.000000	0.000000	-0.814074	0.812140	-1.784469	0.000000	0.000000	2.000000	180.000000	0.000000
15416.314742	-0.036193	0.522248	0.150370	77.640030	33.637890	55.198196	-1.957824	0.000000	-4.600753	0.000000	0.000000	0.000000	-0.814074	0.812140	-1.784469	0.000000	0.000000	2.000000	180.000000	0.000000
15416.318076	-0.036193	0.522248	0.150370	77.640030	33.637890	55.198196	-1.957824	0.000000	-4.600753	0.000000	0.000000	0.000000	-0.814074	0.812140	-1.784469	0.000000	0.000000	2.000000	180.000000	0.000000
15416.321409	-0.038964	0.524997	0.144415	77.752602	33.753010	55.412395	-1.953097	0.000000	-4.602761	0.000000	0.000000	0.000000	-0.831044	0.824929	-1.786532	0.000000	0.000000	2.000000	180.000000	0.000000
15416.324742	-0.038964	0.524997	0.144415	77.752602	33.753010	55.412395	-1.953097	0.000000	-4.602761	0.000000	0.000000	0.000000	-0.831044	0.824929	-1.786532	0.000000	0.000000	2.000000	180.000000	0.000000
15416.328076	-0.038964	0.524997	0.144415	77.752602	33.753010	55.412395	-1.953097	0.000000	-4.602761	0.000000	0.000000	0.000000	-0.831044	0.824929	-1.786532	0.000000	0.000000	2.000000	180.000000	0.000000
15416.331409	-0.041730	0.527788	0.138456	77.851814	33.804588	55.774040	-1.946523	0.000000	-4.605546	0.000000	0.000000	0.000000	-0.830092	0.837055	-1.787436	0.000000	0.000000	2.000000	180.000000	0.000000
15416.334742	-0.041730	0.527788	0.138456	77.851814	33.804588	55.774040	-1.946523	0.000000	-4.605546	0.000000	0.000000	0.000000	-0.830092	0.837055	-1.787436	0.000000	0.000000	2.000000	180.000000	0.000000
15416.338076	-0.041730	0.527788	0.138456	77.851814	33.804588	55.774040	-1.946523	0.000000	-4.605546	0.000000	0.000000	0.000000	-0.830092	0.837055	-1.787436	0.000000	0.000000	2.000000	180.000000	0.000000
15416.341409	-0.044469	0.530524	0.132548	77.943130	33.832085	56.113708	-1.939494	0.000000	-4.608510	0.000000	0.000000	0.000000	-0.821420	0.820908	-1.772670	0.000000	0.000000	2.000000	180.000000	0.000000
15416.344742	-0.044469	0.530524	0.132548	77.943130	33.832085	56.113708	-1.939494	0.000000	-4.608510	0.000000	0.000000	0.000000	-0.821420	0.820908	-1.772670	0.000000	0.000000	2.000000	180.000000	0.000000
15416.348076	-0.044469	0.530524	0.132548	77.943130	33.832085	56.113708	-1.939494	0.000000	-4.608510	0.000000	0.000000	0.000000	-0.821420	0.820908	-1.772670	0.000000	0.000000	2.000000	180.000000	0.000000
15416.351409	-0.047176	0.533222	0.126670	78.029137	33.846355	56.439732	-1.932064	0.000000	-4.611629	0.000000	0.000000	0.000000	-0.812348	0.809281	-1.763295	0.000000	0.000000	2.000000	180.000000	0.000000
15416.354742	-0.047176	0.533222	0.126670	78.029137	33.846355	56.439732	-1.932064	0.000000	-4.611629	0.000000	0.000000	0.000000	-0.812348	0.809281	-1.763295	0.000000	0.000000	2.000000	180.000000	0.000000
15416.358076	-0.047176	0.533222	0.126670	78.029137	33.846355	56.439732	-1.932064	0.000000	-4.611629	0.000000	0.000000	0.000000	-0.812348	0.809281	-1.763295	0.000000	0.000000	2.000000	180.000000	0.000000
15416.361409	-0.049853	0.535800	0.120818	78.113411	33.843033	56.738476	-1.924457	0.000000	-4.614809	0.000000	0.000000	0.000000	-0.803076	0.773406	-1.755693	0.000000	0.000000	2.000000	180.000000	0.000000
15416.364742	-0.049853	0.535800	0.120818	78.113411	33.843033	56.738476	-1.924457	0.000000	-4.614809	0.000000	0.000000	0.000000	-0.803076	0.773406	-1.755693	0.000000	0.000000	2.000000	180.000000	0.000000
15416.368076	-0.049853	0.535800	0.120818	78.113411	33.843033	56.738476	-1.924457	0.000000	-4.614809	0.000000	0.000000	0.000000	-0.803076	0.773406	-1.755693	0.000000	0.000000	2.000000	180.000000	0.000000
15416.371409	-0.052526	0.538292	0.114987	78.200813	33.792892	56.930557	-1.916757	0.000000	-4.618012	0.000000	0.000000	0.000000	-0.801839	0.747711	-1.749254	0.000000	0.000000	2.000000	180.000000	0.000000
15416.374742	-0.052526	0.538292	0.114987	78.200813	33.792892	56.930557	-1.916757	0.000000	-4.618012	0.000000	0.000000	0.000000	-0.801839	0.747711	-1.749254	0.000000	0.000000	2.000000	180.000000	0.000000
15416.378076	-0.052526	0.538292	0.114987	78.200813	33.792892	56.930557	-1.916757	0.000000	-4.618012	0.000000	0.000000	0.000000	-0.801839	0.747711	-1.749254	0.000000	0.000000	2.000000	180.000000	0.000000
15416.381409	-0.055216	0.540646	0.109126	78.312706	33.681870	56.876328	-1.908092	0.000000	-4.621600	0.000000	0.000000	0.000000	-0.806936	0.706092	-1.758126	0.000000	0.000000	2.000000	180.000000	0.000000
15416.384742	-0.055216	0.540646	0.109126	78.312706	33.681870	56.876328	-1.908092	0.000000	-4.621600	0.000000	0.000000	0.000000	-0.806936	0.706092	-1.758126	0.000000	0.000000	2.000000	180.000000	0.000000
15416.388076	-0.055216	0.540646	0.109126	78.312706	33.681870	56.876328	-1.908092	0.000000	-4.621600	0.000000	0.000000	0.000000	-0.806936	0.706092	-1.758126	0.000000	0.000000	2.000000	180.000000	0.000000
15416.391409	-0.057922	0.542850	0.103259	78.460526	33.445492	56.560017	-1.898301	0.000000	-4.625630	0.000000	0.000000	0.000000	-0.811948	0.661350	-1.760102	0.000000	0.000000	2.000000	180.000000	0.000000
15416.394742	-0.057922	0.542850	0.103259	78.460526	33.445492	56.560017	-1.898301	0.000000	-4.625630	0.000000	0.000000	0.000000	-0.811948	0.661350	-1.760102	0.000000	0.000000	2.000000	180.000000	0.000000
15416.398076	-0.057922	0.542850	0.103259	78.460526	33.445492	56.560017	-1.898301	0.000000	-4.625630	0.000000	0.000000	0.000000	-0.811948	0.661350	-1.760102	0.000000	0.000000	2.000000	180.000000	0.000000
15416.401409	-0.060692	0.544872	0.097348	78.646309	33.040741	56.030815	-1.886830	0.000000	-4.630321	0.000000	0.000000	0.000000	-0.831027	0.606562	-1.773400	0.000000	0.000000	2.000000	180.000000	0.000000
15416.404742	-0.060692	0.544872	0.097348	78.646309	33.040741	56.030815	-1.886830	0.000000	-4.630321	0.000000	0.000000	0.000000	-0.831027	0.606562	-1.773400	0.000000	0.000000	2.000000	180.000000	0.000000
15416.408076	-0.060692	0.544872	0.097348	78.646309	33.040741	56.030815	-1.886830	0.000000	-4.630321	0.000000	0.000000	0.000000	-0.831027	0.606562	-1.773400	0.000000	0.000000	2.000000	180.000000	0.000000
15416.411409	-0.063553	0.546799	0.091436	78.821976	32.425224	55.512611	-1.872066	0.000000	-4.636310	0.000000	0.000000	0.000000	-0.858212	0.578217	-1.773593	0.000000	0.000000	2.000000	180.000000	0.000000
15416.414742	-0.063553	0.546799	0.091436	78.821976	32.425224	55.512611	-1.872066	0.000000	-4.636310	0.000000	0.000000	0.000000	-0.858212	0.578217	-1.773593	0.000000	0.000000	2.000000	180.000000	0.000000
15416.418076	-0.063553	0.546799	0.091436	78.821976	32.425224	55.512611	-1.872066	0.000000	-4.636310	0.000000	0.000000	0.000000	-0.858212	0.578217	-1.773593	0.000000	0.000000	2.000000	180.000000	0.000000
15416.421409	-0.066427	0.548671	0.085567	78.927460	31.486944	54.782063	-1.822342	0.000000	-4.571803	0.000000	0.000000	0.000000	-0.862166	0.561388	-1.760715	0.000000	0.000000	2.000000	180.000000	0.000000
15416.424742	-0.066427	0.548671	0.085567	78.927460	31.486944	54.782063	-1.822342	0.000000	-4.571803	0.000000	0.000000	0.000000	-0.862166	0.561388	-1.760715	0.000000	0.000000	2.000000	180.000000	0.000000
15416.428076	-0.066427	0.548671	0.085567	78.927460	31.486944	54.782063	-1.822342	0.000000	-4.571803	0.000000	0.000000	0.000000	-0.862166	0.561388	-1.760715	0.000000	0.000000	2.000000	180.000000	0.000000
15416.431409	-0.069318	0.550494	0.079781	78.916687	30.381577	53.893017	-1.678647	0.000000	-4.278350	0.000000	0.000000	0.000000	-0.867330	0.547139	-1.735678	0.000000	0.000000	2.000000	180.000000	0.000000
15416.434742	-0.069318	0.550494	0.079781	78.916687	30.381577	53.893017	-1.678647	0.000000	-4.278350	0.000000	0.000000	0.000000	-0.867330	0.547139	-1.735678	0.000000	0.000000	2.000000	180.000000	0.000000
15416.438076	-0.069318	0.550494	0.079781	78.916687	30.381577	53.893017	-1.678647	0.000000	-4.278350	0.000000	0.000000	0.000000	-0.867330	0.547139	-1.735678	0.000000	0.000000	2.000000	180.000000	0.000000
15416.441409	-0.072128	0.552185	0.074110	78.818153	29.340523	52.948895	-1.534092	0.000000	-3.989071	0.000000	0.000000	0.000000	-0.842837	0.507279	-1.701360	0.000000	0.000000	2.000000	180.000000	0.000000
15416.444742	-0.072128	0.552185	0.074110	78.818153	29.340523	52.948895	-1.534092	0.000000	-3.989071	0.000000	0.000000	0.000000	-0.842837	0.507279	-1.701360	0.000000	0.000000	2.000000	180.000000	0.000000
15416.448076	-0.072128	0.552185	0.074110	78.818153	29.340523	52.948895	-1.534092	0.000000	-3.989071	0.000000	0.000000	0.000000	-0.842837	0.507279	-1.701360	0.000000	0.000000	2.000000	180.000000	0.000000
15416.451409	-0.074886	0.553795	0.068566	78.692688	28.235516	51.672207	-1.393620	0.000000	-3.705511	0.000000	0.000000	0.000000	-0.827440	0.483034	-1.663358	0.000000	0.000000	2.000000	180.000000	0.000000
15416.454742	-0.074886	0.553795	0.068566	78.692688	28.235516	51.672207	-1.393620	0.000000	-3.705511	0.000000	0.000000	0.000000	-0.827440	0.483034	-1.663358	0.000000	0.000000	2.000000	180.000000	0.000000
15416.458076	-0.074886	0.553795	0.068566	78.692688	28.235516	51.672207	-1.393620	0.000000	-3.705511	0.000000	0.000000	0.000000	-0.827440	0.483034	-1.663358	0.000000	0.000000	2.000000	180.000000	0.000000
15416.461409	-0.077566	0.555293	0.063121	78.565804	27.124884	50.293510	-1.255713	0.000000	-3.428284	0.000000	0.000000	0.000000	-0.804046	0.449162	-1.633518	0.000000	0.000000	2.000000	180.000000	0.000000
15416.464742	-0.077566	0.555293	0.063121	78.565804	27.124884	50.293510	-1.255713	0.000000	-3.428284	0.000000	0.000000	0.000000	-0.804046	0.449162	-1.633518	0.000000	0.000000	2.000000	180.000000	0.000000
15416.468076	-0.077566	0.555293	0.063121	78.565804	27.124884	50.293510	-1.255713	0.000000	-3.428284	0.000000	0.000000	0.000000	-0.804046	0.449162	-1.633518	0.000000	0.000000	2.000000	180.000000	0.000000
15416.471409	-0.080191	0.556720	0.057747	78.448204	26.087036	49.150879	-1.121705	0.000000	-3.156031	0.000000	0.000000	0.000000	-0.787665	0.428173	-1.612174	0.000000	0.000000	2.000000	180.000000	0.000000
15416.474742	-0.080191	0.556720	0.057747	78.448204	26.087036	49.150879	-1.121705	0.000000	-3.156031	0.000000	0.000000	0.000000	-0.787665	0.428173	-1.612174	0.000000	0.000000	2.000000	180.000000	0.000000
15416.478076	-0.080191	0.556720	0.057747	78.448204	26.087036	49.150879	-1.121705	0.000000	-3.156031	0.000000	0.000000	0.000000	-0.787665	0.428173	-1.612174	0.000000	0.000000	2.000000	180.000000	0.000000
15416.481409	-0.082788	0.558080	0.052442	78.362480	25.210430	48.411121	-0.990428	0.000000	-2.887336	0.000000	0.000000	0.000000	-0.779106	0.407962	-1.591332	0.000000	0.000000	2.000000	180.000000	0.000000
15416.484742	-0.082788	0.558080	0.052442	78.362480	25.210430	48.411121	-0.990428	0.000000	-2.887336	0.000000	0.000000	0.000000	-0.779106	0.407962	-1.591332	0.000000	0.000000	2.000000	180.000000	0.000000
15416.488076	-0.082788	0.558080	0.052442	78.362480	25.210430	48.411121	-0.990428	0.000000	-2.887336	0.000000	0.000000	0.000000	-0.779106	0.407962	-1.591332	0.000000	0.000000	2.000000	180.000000	0.000000
15416.491409	-0.085360	0.559421	0.047221	78.306931	24.467592	47.893314	-0.860577	0.000000	-2.622113	0.000000	0.000000	0.000000	-0.771485	0.402263	-1.566476	0.000000	0.000000	2.000000	180.000000	0.000000
15416.494742	-0.085360	0.559421	0.047221	78.306931	24.467592	47.893314	-0.860577	0.000000	-2.622113	0.000000	0.000000	0.000000	-0.771485	0.402263	-1.566476	0.000000	0.000000	2.000000	180.000000	0.000000
15416.498076	-0.085360	0.559421	0.047221	78.306931	24.467592	47.893314	-0.860577	0.000000	-2.622113	0.000000	0.000000	0.000000	-0.771485	0.402263	-1.566476	0.000000	0.000000	2.000000	180.000000	0.000000
15416.501409	-0.087909	0.560717	0.042089	78.280945	23.873589	47.461231	-0.731996	0.000000	-2.361034	0.000000	0.000000	0.000000	-0.764597	0.388754	-1.539494	0.000000	0.000000	2.000000	180.000000	0.000000
15416.504742	-0.087909	0.560717	0.042089	78.280945	23.873589	47.461231	-0.731996	0.000000	-2.361034	0.000000	0.000000	0.000000	-0.764597	0.388754	-1.539494	0.000000	0.000000	2.000000	180.000000	0.000000
15416.508076	-0.087909	0.560717	0.042089	78.280945	23.873589	47.461231	-0.731996	0.000000	-2.361034	0.000000	0.000000	0.000000	-0.764597	0.388754	-1.539494	0.000000	0.000000	2.000000	180.000000	0.000000
15416.511409	-0.090423	0.561996	0.037110	78.280540	23.418718	47.125557	-0.604563	0.000000	-2.104452	0.000000	0.000000	0.000000	-0.754282	0.383912	-1.493669	0.000000	0.000000	2.000000	180.000000	0.000000
15416.514742	-0.090423	0.561996	0.037110	78.280540	23.418718	47.125557	-0.604563	0.000000	-2.104452	0.000000	0.000000	0.000000	-0.754282	0.383912	-1.493669	0.000000	0.000000	2.000000	180.000000	0.000000
15416.518076	-0.090423	0.561996	0.037110	78.280540	23.418718	47.125557	-0.604563	0.000000	-2.104452	0.000000	0.000000	0.000000	-0.754282	0.383912	-1.493669	0.000000	0.000000	2.000000	180.000000	0.000000
15416.521409	-0.092821	0.563271	0.032344	78.304169	23.093803	46.873154	-0.478849	0.000000	-1.855507	0.000000	0.000000	0.000000	-0.719440	0.382487	-1.429991	0.000000	0.000000	2.000000	180.000000	0.000000
15416.524742	-0.092821	0.563271	0.032344	78.304169	23.093803	46.873154	-0.478849	0.000000	-1.855507	0.000000	0.000000	0.000000	-0.719440	0.382487	-1.429991	0.000000	0.000000	2.000000	180.000000	0.000000
15416.528076	-0.092821	0.563271	0.032344	78.304169	23.093803	46.873154	-0.478849	0.000000	-1.855507	0.000000	0.000000	0.000000	-0.719440	0.382487	-1.429991	0.000000	0.000000	2.000000	180.000000	0.000000
15416.531409	-0.095107	0.564527	0.027775	78.339615	22.855246	46.721355	-0.358943	0.000000	-1.617175	0.000000	0.000000	0.000000	-0.685716	0.376762	-1.370445	0.000000	0.000000	2.000000	180.000000	0.000000
15416.534742	-0.095107	0.564527	0.027775	78.339615	22.855246	46.721355	-0.358943	0.000000	-1.617175	0.000000	0.000000	0.000000	-0.685716	0.376762	-1.370445	0.000000	0.000000	2.000000	180.000000	0.000000
15416.538076	-0.095107	0.564527	0.027775	78.339615	22.855246	46.721355	-0.358943	0.000000	-1.617175	0.000000	0.000000	0.000000	-0.685716	0.376762	-1.370445	0.000000	0.000000	2.000000	180.000000	0.000000
15416.541409	-0.097294	0.565803	0.023443	78.363029	22.583437	46.583885	-0.244657	0.000000	-1.388768	0.000000	0.000000	0.000000	-0.656031	0.382801	-1.299751	0.000000	0.000000	2.000000	180.000000	0.000000
15416.544742	-0.097294	0.565803	0.023443	78.363029	22.583437	46.583885	-0.244657	0.000000	-1.388768	0.000000	0.000000	0.000000	-0.656031	0.382801	-1.299751	0.000000	0.000000	2.000000	180.000000	0.000000
15416.548076	-0.097294	0.565803	0.023443	78.363029	22.583437	46.583885	-0.244657	0.000000	-1.388768	0.000000	0.000000	0.000000	-0.656031	0.382801	-1.299751	0.000000	0.000000	2.000000	180.000000	0.000000
15416.551409	-0.099381	0.567067	0.019315	78.375237	22.267334	46.437435	-0.135318	0.000000	-1.172143	0.000000	0.000000	0.000000	-0.626292	0.379135	-1.238498	0.000000	0.000000	2.000000	180.000000	0.000000
15416.554742	-0.099381	0.567067	0.019315	78.375237	22.267334	46.437435	-0.135318	0.000000	-1.172143	0.000000	0.000000	0.000000	-0.626292	0.379135	-1.238498	0.000000	0.000000	2.000000	180.000000	0.000000
15416.558076	-0.099381	0.567067	0.019315	78.375237	22.267334	46.437435	-0.135318	0.000000	-1.172143	0.000000	0.000000	0.000000	-0.626292	0.379135	-1.238498	0.000000	0.000000	2.000000	180.000000	0.000000
15416.561409	-0.101371	0.568330	0.015370	78.380836	21.910490	46.252834	-0.030937	0.000000	-0.965726	0.000000	0.000000	0.000000	-0.596907	0.378987	-1.183400	0.000000	0.000000	2.000000	180.000000	0.000000
15416.564742	-0.101371	0.568330	0.015370	78.380836	21.910490	46.252834	-0.030937	0.000000	-0.965726	0.000000	0.000000	0.000000	-0.596907	0.378987	-1.183400	0.000000	0.000000	2.000000	180.000000	0.000000
15416.568076	-0.101371	0.568330	0.015370	78.380836	21.910490	46.252834	-0.030937	0.000000	-0.965726	0.000000	0.000000	0.000000	-0.596907	0.378987	-1.183400	0.000000	0.000000	2.000000	180.000000	0.000000
15416.571409	-0.103298	0.569632	0.011640	78.386497	21.427402	45.875824	0.068548	0.000000	-0.768493	0.000000	0.000000	0.000000	-0.578076	0.390445	-1.118945	0.000000	0.000000	2.000000	180.000000	0.000000
15416.574742	-0.103298	0.569632	0.011640	78.386497	21.427402	45.875824	0.068548	0.000000	-0.768493	0.000000	0.000000	0.000000	-0.578076	0.390445	-1.118945	0.000000	0.000000	2.000000	180.000000	0.000000
15416.578076	-0.103298	0.569632	0.011640	78.386497	21.427402	45.875824	0.068548	0.000000	-0.768493	0.000000	0.000000	0.000000	-0.578076	0.390445	-1.118945	0.000000	0.000000	2.000000	180.000000	0.000000
15416.581409	-0.105131	0.570914	0.008172	78.399109	20.823374	45.333424	0.164894	0.000000	-0.582002	0.000000	0.000000	0.000000	-0.549953	0.384636	-1.040520	0.000000	0.000000	2.000000	180.000000	0.000000
15416.584742	-0.105131	0.570914	0.008172	78.399109	20.823374	45.333424	0.164894	0.000000	-0.582002	0.000000	0.000000	0.000000	-0.549953	0.384636	-1.040520	0.000000	0.000000	2.000000	180.000000	0.000000
15416.588076	-0.105131	0.570914	0.008172	78.399109	20.823374	45.333424	0.164894	0.000000	-0.582002	0.000000	0.000000	0.000000	-0.549953	0.384636	-1.040520	0.000000	0.000000	2.000000	180.000000	0.000000
15416.591409	-0.106841	0.572179	0.004909	78.427048	20.096186	44.773163	0.256553	0.000000	-0.408582	0.000000	0.000000	0.000000	-0.512878	0.379512	-0.978842	0.000000	0.000000	2.000000	180.000000	0.000000
15416.594742	-0.106841	0.572179	0.004909	78.427048	20.096186	44.773163	0.256553	0.000000	-0.408582	0.000000	0.000000	0.000000	-0.512878	0.379512	-0.978842	0.000000	0.000000	2.000000	180.000000	0.000000
15416.598076	-0.106841	0.572179	0.004909	78.427048	20.096186	44.773163	0.256553	0.000000	-0.408582	0.000000	0.000000	0.000000	-0.512878	0.379512	-0.978842	0.000000	0.000000	2.000000	180.000000	0.000000
15416.601409	-0.108423	0.573388	0.001911	78.472260	19.184032	43.960182	0.342032	0.000000	-0.245442	0.000000	0.000000	0.000000	-0.474702	0.362839	-0.899291	0.000000	0.000000	2.000000	180.000000	0.000000
15416.604742	-0.108423	0.573388	0.001911	78.472260	19.184032	43.960182	0.342032	0.000000	-0.245442	0.000000	0.000000	0.000000	-0.474702	0.362839	-0.899291	0.000000	0.000000	2.000000	180.000000	0.000000
15416.608076	-0.108423	0.573388	0.001911	78.472260	19.184032	43.960182	0.342032	0.000000	-0.245442	0.000000	0.000000	0.000000	-0.474702	0.362839	-0.899291	0.000000	0.000000	2.000000	180.000000	0.000000
15416.611409	-0.109948	0.574572	-0.000841	78.547195	18.061361	42.854733	0.421149	0.000000	-0.095560	0.000000	0.000000	0.000000	-0.457560	0.355159	-0.825598	0.000000	0.000000	2.000000	180.000000	0.000000
15416.614742	-0.109948	0.574572	-0.000841	78.547195	18.061361	42.854733	0.421149	0.000000	-0.095560	0.000000	0.000000	0.000000	-0.457560	0.355159	-0.825598	0.000000	0.000000	2.000000	180.000000	0.000000
15416.618076	-0.109948	0.574572	-0.000841	78.547195	18.061361	42.854733	0.421149	0.000000	-0.095560	0.000000	0.000000	0.000000	-0.457560	0.355159	-0.825598	0.000000	0.000000	2.000000	180.000000	0.000000
15416.621409	-0.111375	0.575690	-0.003346	78.640617	16.748569	41.486725	0.497409	0.000000	0.042040	0.000000	0.000000	0.000000	-0.428188	0.335466	-0.751502	0.000000	0.000000	2.000000	180.000000	0.000000
15416.624742	-0.111375	0.575690	-0.003346	78.640617	16.748569	41.486725	0.497409	0.000000	0.042040	0.000000	0.000000	0.000000	-0.428188	0.335466	-0.751502	0.000000	0.000000	2.000000	180.000000	0.000000
15416.628076	-0.111375	0.575690	-0.003346	78.640617	16.748569	41.486725	0.497409	0.000000	0.042040	0.000000	0.000000	0.000000	-0.428188	0.335466	-0.751502	0.000000	0.000000	2.000000	180.000000	0.000000
15416.631409	-0.112669	0.576721	-0.005585	78.741402	15.348234	39.986217	0.568774	0.000000	0.167290	0.000000	0.000000	0.000000	-0.387989	0.309240	-0.671758	0.000000	0.000000	2.000000	180.000000	0.000000
15416.634742	-0.112669	0.576721	-0.005585	78.741402	15.348234	39.986217	0.568774	0.000000	0.167290	0.000000	0.000000	0.000000	-0.387989	0.309240	-0.671758	0.000000	0.000000	2.000000	180.000000	0.000000
15416.638076	-0.112669	0.576721	-0.005585	78.741402	15.348234	39.986217	0.568774	0.000000	0.167290	0.000000	0.000000	0.000000	-0.387989	0.309240	-0.671758	0.000000	0.000000	2.000000	180.000000	0.000000
15416.641409	-0.113846	0.577636	-0.007687	78.846397	13.918922	38.430538	0.633439	0.000000	0.279250	0.000000	0.000000	0.000000	-0.353133	0.274475	-0.630568	0.000000	0.000000	2.000000	180.000000	0.000000
15416.644742	-0.113846	0.577636	-0.007687	78.846397	13.918922	38.430538	0.633439	0.000000	0.279250	0.000000	0.000000	0.000000	-0.353133	0.274475	-0.630568	0.000000	0.000000	2.000000	180.000000	0.000000
15416.648076	-0.113846	0.577636	-0.007687	78.846397	13.918922	38.430538	0.633439	0.000000	0.279250	0.000000	0.000000	0.000000	-0.353133	0.274475	-0.630568	0.000000	0.000000	2.000000	180.000000	0.000000
15416.651409	-0.114907	0.578416	-0.009575	78.949348	12.567518	36.947628	0.692294	0.000000	0.384344	0.000000	0.000000	0.000000	-0.318203	0.233839	-0.566397	0.000000	0.000000	2.000000	180.000000	0.000000
15416.654742	-0.114907	0.578416	-0.009575	78.949348	12.567518	36.947628	0.692294	0.000000	0.384344	0.000000	0.000000	0.000000	-0.318203	0.233839	-0.566397	0.000000	0.000000	2.000000	180.000000	0.000000
15416.658076	-0.114907	0.578416	-0.009575	78.949348	12.567518	36.947628	0.692294	0.000000	0.384344	0.000000	0.000000	0.000000	-0.318203	0.233839	-0.566397	0.000000	0.000000	2.000000	180.000000	0.000000
15416.661409	-0.115815	0.579084	-0.011311	79.038155	11.372949	35.643303	0.745328	0.000000	0.478744	0.000000	0.000000	0.000000	-0.272671	0.200486	-0.520926	0.000000	0.000000	2.000000	180.000000	0.000000
15416.664742	-0.115815	0.579084	-0.011311	79.038155	11.372949	35.643303	0.745328	0.000000	0.478744	0.000000	0.000000	0.000000	-0.272671	0.200486	-0.520926	0.000000	0.000000	2.000000	180.000000	0.000000
15416.668076	-0.115815	0.579084	-0.011311	79.038155	11.372949	35.643303	0.745328	0.000000	0.478744	0.000000	0.000000	0.000000	-0.272671	0.200486	-0.520926	0.000000	0.000000	2.000000	180.000000	0.000000
15416.671409	-0.116609	0.579607	-0.012939	79.113388	10.387959	34.580864	0.790773	0.000000	0.565565	0.000000	0.000000	0.000000	-0.238085	0.156830	-0.488356	0.000000	0.000000	2.000000	180.000000	0.000000
15416.674742	-0.116609	0.579607	-0.012939	79.113388	10.387959	34.580864	0.790773	0.000000	0.565565	0.000000	0.000000	0.000000	-0.238085	0.156830	-0.488356	0.000000	0.000000	2.000000	180.000000	0.000000
15416.678076	-0.116609	0.579607	-0.012939	79.113388	10.387959	34.580864	0.790773	0.000000	0.565565	0.000000	0.000000	0.000000	-0.238085	0.156830	-0.488356	0.000000	0.000000	2.000000	180.000000	0.000000
15416.681409	-0.117288	0.580033	-0.014378	79.177689	9.576579	33.720779	0.830454	0.000000	0.646957	0.000000	0.000000	0.000000	-0.203658	0.127800	-0.431798	0.000000	0.000000	2.000000	180.000000	0.000000
15416.684742	-0.117288	0.580033	-0.014378	79.177689	9.576579	33.720779	0.830454	0.000000	0.646957	0.000000	0.000000	0.000000	-0.203658	0.127800	-0.431798	0.000000	0.000000	2.000000	180.000000	0.000000
15416.688076	-0.117288	0.580033	-0.014378	79.177689	9.576579	33.720779	0.830454	0.000000	0.646957	0.000000	0.000000	0.000000	-0.203658	0.127800	-0.431798	0.000000	0.000000	2.000000	180.000000	0.000000
15416.691409	-0.117917	0.580341	-0.015730	79.238518	8.886333	32.994820	0.864397	0.000000	0.718924	0.000000	0.000000	0.000000	-0.188766	0.092616	-0.405601	0.000000	0.000000	2.000000	180.000000	0.000000
15416.694742	-0.117917	0.580341	-0.015730	79.238518	8.886333	32.994820	0.864397	0.000000	0.718924	0.000000	0.000000	0.000000	-0.188766	0.092616	-0.405601	0.000000	0.000000	2.000000	180.000000	0.000000
15416.698076	-0.117917	0.580341	-0.015730	79.238518	8.886333	32.994820	0.864397	0.000000	0.718924	0.000000	0.000000	0.000000	-0.188766	0.092616	-0.405601	0.000000	0.000000	2.000000	180.000000	0.000000
15416.701409	-0.118498	0.580556	-0.016909	79.298012	8.304258	32.389198	0.895858	0.000000	0.786524	0.000000	0.000000	0.000000	-0.174374	0.064444	-0.353651	0.000000	0.000000	2.000000	180.000000	0.000000
15416.704742	-0.118498	0.580556	-0.016909	79.298012	8.304258	32.389198	0.895858	0.000000	0.786524	0.000000	0.000000	0.000000	-0.174374	0.064444	-0.353651	0.000000	0.000000	2.000000	180.000000	0.000000
15416.708076	-0.118498	0.580556	-0.016909	79.298012	8.304258	32.389198	0.895858	0.000000	0.786524	0.000000	0.000000	0.000000	-0.174374	0.064444	-0.353651	0.000000	0.000000	2.000000	180.000000	0.000000
15416.711409	-0.119035	0.580699	-0.017990	79.352562	7.833634	31.916006	0.924920	0.000000	0.845466	0.000000	0.000000	0.000000	-0.161068	0.042772	-0.324136	0.000000	0.000000	2.000000	180.000000	0.000000
15416.714742	-0.119035	0.580699	-0.017990	79.352562	7.833634	31.916006	0.924920	0.000000	0.845466	0.000000	0.000000	0.000000	-0.161068	0.042772	-0.324136	0.000000	0.000000	2.000000	180.000000	0.000000
15416.718076	-0.119035	0.580699	-0.017990	79.352562	7.833634	31.916006	0.924920	0.000000	0.845466	0.000000	0.000000	0.000000	-0.161068	0.042772	-0.324136	0.000000	0.000000	2.000000	180.000000	0.000000
15416.721409	-0.119484	0.580774	-0.018891	79.401070	7.470751	31.554327	0.951765	0.000000	0.899488	0.000000	0.000000	0.000000	-0.134479	0.022687	-0.270514	0.000000	0.000000	2.000000	180.000000	0.000000
15416.724742	-0.119484	0.580774	-0.018891	79.401070	7.470751	31.554327	0.951765	0.000000	0.899488	0.000000	0.000000	0.000000	-0.134479	0.022687	-0.270514	0.000000	0.000000	2.000000	180.000000	0.000000
15416.728076	-0.119484	0.580774	-0.018891	79.401070	7.470751	31.554327	0.951765	0.000000	0.899488	0.000000	0.000000	0.000000	-0.134479	0.022687	-0.270514	0.000000	0.000000	2.000000	180.000000	0.000000
15416.731409	-0.119484	0.580774	-0.018891	79.449249	7.191749	31.278828	0.974178	0.000000	0.944574	0.000000	0.000000	0.000000	-0.134479	0.022687	-0.270514	0.000000	0.000000	2.000000	180.000000	0.000000
15416.734742	-0.119834	0.580772	-0.019654	79.449249	7.191749	31.278828	0.974178	0.000000	0.944574	0.000000	0.000000	0.000000	-0.105052	-0.000572	-0.228732	0.000000	0.000000	2.000000	180.000000	0.000000
15416.738076	-0.119834	0.580772	-0.019654	79.449249	7.191749	31.278828	0.974178	0.000000	0.944574	0.000000	0.000000	0.000000	-0.105052	-0.000572	-0.228732	0.000000	0.000000	2.000000	180.000000	0.000000
15416.741409	-0.120064	0.580718	-0.020278	79.500755	6.932103	30.999279	0.974178	0.000000	0.944574	0.000000	0.000000	0.000000	-0.069185	-0.016260	-0.187105	0.000000	0.000000	2.000000	180.000000	0.000000
15416.744742	-0.120064	0.580718	-0.020278	79.500755	6.932103	30.999279	0.974178	0.000000	0.944574	0.000000	0.000000	0.000000	-0.069185	-0.016260	-0.187105	0.000000	0.000000	2.000000	180.000000	0.000000
15416.748076	-0.120064	0.580718	-0.020278	79.500755	6.932103	30.999279	0.974178	0.000000	0.944574	0.000000	0.000000	0.000000	-0.069185	-0.016260	-0.187105	0.000000	0.000000	2.000000	180.000000	0.000000
15416.751409	-0.120064	0.580718	-0.020278	79.566216	6.567908	30.570219	1.003218	0.000000	1.013880	0.000000	0.000000	0.000000	-0.069185	-0.016260	-0.187105	0.000000	0.000000	2.000000	180.000000	0.000000
15416.754742	-0.120210	0.580599	-0.020722	79.566216	6.567908	30.570219	1.003218	0.000000	1.013880	0.000000	0.000000	0.000000	-0.043629	-0.035839	-0.133209	0.000000	0.000000	2.000000	180.000000	0.000000
15416.758076	-0.120210	0.580599	-0.020722	79.566216	6.567908	30.570219	1.003218	0.000000	1.013880	0.000000	0.000000	0.000000	-0.043629	-0.035839	-0.133209	0.000000	0.000000	2.000000	180.000000	0.000000
15416.761409	-0.120293	0.580434	-0.021067	79.648254	6.060839	29.944561	1.003218	0.000000	1.013880	0.000000	0.000000	0.000000	-0.024935	-0.049315	-0.103581	0.000000	0.000000	2.000000	180.000000	0.000000
15416.764742	-0.120293	0.580434	-0.021067	79.648254	6.060839	29.944561	1.003218	0.000000	1.013880	0.000000	0.000000	0.000000	-0.024935	-0.049315	-0.103581	0.000000	0.000000	2.000000	180.000000	0.000000
15416.768076	-0.120293	0.580434	-0.021067	79.648254	6.060839	29.944561	1.003218	0.000000	1.013880	0.000000	0.000000	0.000000	-0.024935	-0.049315	-0.103581	0.000000	0.000000	2.000000	180.000000	0.000000
15416.771409	-0.120331	0.580230	-0.021250	79.742950	5.392691	29.109419	1.014645	0.000000	1.053345	0.000000	0.000000	0.000000	-0.011547	-0.061375	-0.055022	0.000000	0.000000	2.000000	180.000000	0.000000
15416.774742	-0.120331	0.580230	-0.021250	79.742950	5.392691	29.109419	1.014645	0.000000	1.053345	0.000000	0.000000	0.000000	-0.011547	-0.061375	-0.055022	0.000000	0.000000	2.000000	180.000000	0.000000
15416.778076	-0.120331	0.580230	-0.021250	79.742950	5.392691	29.109419	1.014645	0.000000	1.053345	0.000000	0.000000	0.000000	-0.011547	-0.061375	-0.055022	0.000000	0.000000	2.000000	180.000000	0.000000
15416.781409	-0.120331	0.580230	-0.021250	79.846306	4.638411	28.151871	1.016570	0.000000	1.062515	0.000000	0.000000	0.000000	-0.011547	-0.061375	-0.055022	0.000000	0.000000	2.000000	180.000000	0.000000
15416.784742	-0.120308	0.579980	-0.021335	79.846306	4.638411	28.151871	1.016570	0.000000	1.062515	0.000000	0.000000	0.000000	0.007009	-0.074823	-0.025393	0.000000	0.000000	2.000000	180.000000	0.000000
15416.788076	-0.120308	0.579980	-0.021335	79.846306	4.638411	28.151871	1.016570	0.000000	1.062515	0.000000	0.000000	0.000000	0.007009	-0.074823	-0.025393	0.000000	0.000000	2.000000	180.000000	0.000000
15416.791409	-0.120308	0.579980	-0.021335	79.951965	3.859742	27.156530	1.016570	0.000000	1.062515	0.000000	0.000000	0.000000	0.007009	-0.074823	-0.025393	0.000000	0.000000	2.000000	180.000000	0.000000
15416.794742	-0.120308	0.579980	-0.021335	79.951965	3.859742	27.156530	1.016570	0.000000	1.062515	0.000000	0.000000	0.000000	0.007009	-0.074823	-0.025393	0.000000	0.000000	2.000000	180.000000	0.000000
15416.798076	-0.120244	0.579686	-0.021327	79.951965	3.859742	27.156530	1.016570	0.000000	1.062515	0.000000	0.000000	0.000000	0.019349	-0.088264	0.002503	0.000000	0.000000	2.000000	180.000000	0.000000
15416.801409	-0.120244	0.579686	-0.021327	80.050362	3.135219	26.225536	1.015401	0.000000	1.066748	0.000000	0.000000	0.000000	0.019349	-0.088264	0.002503	0.000000	0.000000	2.000000	180.000000	0.000000
15416.804742	-0.120244	0.579686	-0.021327	80.050362	3.135219	26.225536	1.015401	0.000000	1.066748	0.000000	0.000000	0.000000	0.019349	-0.088264	0.002503	0.000000	0.000000	2.000000	180.000000	0.000000
15416.808076	-0.120244	0.579686	-0.021327	80.050362	3.135219	26.225536	1.015401	0.000000	1.066748	0.000000	0.000000	0.000000	0.019349	-0.088264	0.002503	0.000000	0.000000	2.000000	180.000000	0.000000
15416.811409	-0.119995	0.579026	-0.021096	80.138573	2.558185	25.468676	1.012176	0.000000	1.066330	0.000000	0.000000	0.000000	0.074479	-0.198085	0.069108	0.000000	0.000000	2.000000	180.000000	0.000000
15416.814742	-0.119995	0.579026	-0.021096	80.138573	2.558185	25.468676	1.012176	0.000000	1.066330	0.000000	0.000000	0.000000	0.074479	-0.198085	0.069108	0.000000	0.000000	2.000000	180.000000	0.000000
15416.818076	-0.119995	0.579026	-0.021096	80.138573	2.558185	25.468676	1.012176	0.000000	1.066330	0.000000	0.000000	0.000000	0.074479	-0.198085	0.069108	0.000000	0.000000	2.000000	180.000000	0.000000
15416.821409	-0.119995	0.579026	-0.021096	80.219200	2.127424	24.893204	0.999763	0.000000	1.054812	0.000000	0.000000	0.000000	0.074479	-0.198085	0.069108	0.000000	0.000000	2.000000	180.000000	0.000000
15416.824742	-0.119888	0.578666	-0.020920	80.219200	2.127424	24.893204	0.999763	0.000000	1.054812	0.000000	0.000000	0.000000	0.032258	-0.107863	0.052776	0.000000	0.000000	2.000000	180.000000	0.000000
15416.828076	-0.119888	0.578666	-0.020920	80.219200	2.127424	24.893204	0.999763	0.000000	1.054812	0.000000	0.000000	0.000000	0.032258	-0.107863	0.052776	0.000000	0.000000	2.000000	180.000000	0.000000
15416.831409	-0.119888	0.578666	-0.020920	80.285339	1.900602	24.573326	0.999763	0.000000	1.054812	0.000000	0.000000	0.000000	0.032258	-0.107863	0.052776	0.000000	0.000000	2.000000	180.000000	0.000000
15416.834742	-0.119888	0.578666	-0.020920	80.285339	1.900602	24.573326	0.999763	0.000000	1.054812	0.000000	0.000000	0.000000	0.032258	-0.107863	0.052776	0.000000	0.000000	2.000000	180.000000	0.000000
15416.838076	-0.119761	0.578282	-0.020733	80.285339	1.900602	24.573326	0.999763	0.000000	1.054812	0.000000	0.000000	0.000000	0.038001	-0.115340	0.056306	0.000000	0.000000	2.000000	180.000000	0.000000
15416.841409	-0.119688	0.577884	-0.020510	80.337059	1.893720	24.524082	0.994387	0.000000	1.046016	0.000000	0.000000	0.000000	0.021820	-0.119500	0.066693	0.000000	0.000000	2.000000	180.000000	0.000000
15416.844742	-0.119688	0.577884	-0.020510	80.337059	1.893720	24.524082	0.994387	0.000000	1.046016	0.000000	0.000000	0.000000	0.021820	-0.119500	0.066693	0.000000	0.000000	2.000000	180.000000	0.000000
15416.848076	-0.119688	0.577884	-0.020510	80.337059	1.893720	24.524082	0.994387	0.000000	1.046016	0.000000	0.000000	0.000000	0.021820	-0.119500	0.066693	0.000000	0.000000	2.000000	180.000000	0.000000
15416.851409	-0.119688	0.577884	-0.020510	80.381943	1.992067	24.607298	0.984417	0.000000	1.025517	0.000000	0.000000	0.000000	0.021820	-0.119500	0.066693	0.000000	0.000000	2.000000	180.000000	0.000000
15416.854742	-0.119590	0.577467	-0.020300	80.381943	1.992067	24.607298	0.984417	0.000000	1.025517	0.000000	0.000000	0.000000	0.029487	-0.124931	0.063245	0.000000	0.000000	2.000000	180.000000	0.000000
15416.858076	-0.119590	0.577467	-0.020300	80.381943	1.992067	24.607298	0.984417	0.000000	1.025517	0.000000	0.000000	0.000000	0.029487	-0.124931	0.063245	0.000000	0.000000	2.000000	180.000000	0.000000
15416.861409	-0.119590	0.577467	-0.020300	80.429688	2.102159	24.696865	0.984417	0.000000	1.025517	0.000000	0.000000	0.000000	0.029487	-0.124931	0.063245	0.000000	0.000000	2.000000	180.000000	0.000000
15416.864742	-0.119590	0.577467	-0.020300	80.429688	2.102159	24.696865	0.984417	0.000000	1.025517	0.000000	0.000000	0.000000	0.029487	-0.124931	0.063245	0.000000	0.000000	2.000000	180.000000	0.000000
15416.868076	-0.119483	0.577037	-0.020037	80.429688	2.102159	24.696865	0.984417	0.000000	1.025517	0.000000	0.000000	0.000000	0.031982	-0.129138	0.078724	0.000000	0.000000	2.000000	180.000000	0.000000
15416.871409	-0.119372	0.576588	-0.019792	80.480476	2.218758	24.793047	0.979502	0.000000	1.014976	0.000000	0.000000	0.000000	0.033448	-0.134582	0.073540	0.000000	0.000000	2.000000	180.000000	0.000000
15416.874742	-0.119372	0.576588	-0.019792	80.480476	2.218758	24.793047	0.979502	0.000000	1.014976	0.000000	0.000000	0.000000	0.033448	-0.134582	0.073540	0.000000	0.000000	2.000000	180.000000	0.000000
15416.878076	-0.119372	0.576588	-0.019792	80.480476	2.218758	24.793047	0.979502	0.000000	1.014976	0.000000	0.000000	0.000000	0.033448	-0.134582	0.073540	0.000000	0.000000	2.000000	180.000000	0.000000
15416.881409	-0.119372	0.576588	-0.019792	80.534218	2.347493	24.896002	0.968597	0.000000	0.989598	0.000000	0.000000	0.000000	0.033448	-0.134582	0.073540	0.000000	0.000000	2.000000	180.000000	0.000000
15416.884742	-0.119233	0.576100	-0.019483	80.534218	2.347493	24.896002	0.968597	0.000000	0.989598	0.000000	0.000000	0.000000	0.041708	-0.146307	0.092569	0.000000	0.000000	2.000000	180.000000	0.000000
15416.888076	-0.119233	0.576100	-0.019483	80.534218	2.347493	24.896002	0.968597	0.000000	0.989598	0.000000	0.000000	0.000000	0.041708	-0.146307	0.092569	0.000000	0.000000	2.000000	180.000000	0.000000
15416.891409	-0.119077	0.575630	-0.019153	80.584930	2.471656	24.994297	0.968597	0.000000	0.989598	0.000000	0.000000	0.000000	0.046687	-0.141066	0.099169	0.000000	0.000000	2.000000	180.000000	0.000000
15416.894742	-0.119077	0.575630	-0.019153	80.584930	2.471656	24.994297	0.968597	0.000000	0.989598	0.000000	0.000000	0.000000	0.046687	-0.141066	0.099169	0.000000	0.000000	2.000000	180.000000	0.000000
15416.898076	-0.119077	0.575630	-0.019153	80.584930	2.471656	24.994297	0.968597	0.000000	0.989598	0.000000	0.000000	0.000000	0.046687	-0.141066	0.099169	0.000000	0.000000	2.000000	180.000000	0.000000
15416.901409	-0.119077	0.575630	-0.019153	80.640732	2.621463	25.104635	0.953865	0.000000	0.957642	0.000000	0.000000	0.000000	0.046687	-0.141066	0.099169	0.000000	0.000000	2.000000	180.000000	0.000000
15416.904742	-0.118871	0.575145	-0.018760	80.640732	2.621463	25.104635	0.953865	0.000000	0.957642	0.000000	0.000000	0.000000	0.061787	-0.145441	0.117971	0.000000	0.000000	2.000000	180.000000	0.000000
15416.908076	-0.118871	0.575145	-0.018760	80.640732	2.621463	25.104635	0.953865	0.000000	0.957642	0.000000	0.000000	0.000000	0.061787	-0.145441	0.117971	0.000000	0.000000	2.000000	180.000000	0.000000
15416.911409	-0.118581	0.574660	-0.018344	80.688416	2.761025	25.199217	0.953865	0.000000	0.957642	0.000000	0.000000	0.000000	0.086966	-0.145617	0.124548	0.000000	0.000000	2.000000	180.000000	0.000000
15416.914742	-0.118581	0.574660	-0.018344	80.688416	2.761025	25.199217	0.953865	0.000000	0.957642	0.000000	0.000000	0.000000	0.086966	-0.145617	0.124548	0.000000	0.000000	2.000000	180.000000	0.000000
15416.918076	-0.118581	0.574660	-0.018344	80.688416	2.761025	25.199217	0.953865	0.000000	0.957642	0.000000	0.000000	0.000000	0.086966	-0.145617	0.124548	0.000000	0.000000	2.000000	180.000000	0.000000
15416.921409	-0.118581	0.574660	-0.018344	80.740356	2.917605	25.305231	0.929073	0.000000	0.917222	0.000000	0.000000	0.000000	0.086966	-0.145617	0.124548	0.000000	0.000000	2.000000	180.000000	0.000000
15416.924742	-0.118260	0.574185	-0.017879	80.740356	2.917605	25.305231	0.929073	0.000000	0.917222	0.000000	0.000000	0.000000	0.096471	-0.142594	0.139732	0.000000	0.000000	2.000000	180.000000	0.000000
15416.928076	-0.118260	0.574185	-0.017879	80.740356	2.917605	25.305231	0.929073	0.000000	0.917222	0.000000	0.000000	0.000000	0.096471	-0.142594	0.139732	0.000000	0.000000	2.000000	180.000000	0.000000
15416.931409	-0.117957	0.573733	-0.017425	80.794441	3.083452	25.417730	0.929073	0.000000	0.917222	0.000000	0.000000	0.000000	0.090977	-0.135359	0.135990	0.000000	0.000000	2.000000	180.000000	0.000000
15416.934742	-0.117957	0.573733	-0.017425	80.794441	3.083452	25.417730	0.929073	0.000000	0.917222	0.000000	0.000000	0.000000	0.090977	-0.135359	0.135990	0.000000	0.000000	2.000000	180.000000	0.000000
15416.938076	-0.117957	0.573733	-0.017425	80.794441	3.083452	25.417730	0.929073	0.000000	0.917222	0.000000	0.000000	0.000000	0.090977	-0.135359	0.135990	0.000000	0.000000	2.000000	180.000000	0.000000
15416.941409	-0.117957	0.573733	-0.017425	80.847389	3.218187	25.506561	0.897831	0.000000	0.871268	0.000000	0.000000	0.000000	0.090977	-0.135359	0.135990	0.000000	0.000000	2.000000	180.000000	0.000000
15416.944742	-0.117727	0.573246	-0.017029	80.847389	3.218187	25.506561	0.897831	0.000000	0.871268	0.000000	0.000000	0.000000	0.068879	-0.146188	0.118894	0.000000	0.000000	2.000000	180.000000	0.000000
15416.948076	-0.117727	0.573246	-0.017029	80.847389	3.218187	25.506561	0.897831	0.000000	0.871268	0.000000	0.000000	0.000000	0.068879	-0.146188	0.118894	0.000000	0.000000	2.000000	180.000000	0.000000
15416.951409	-0.117547	0.572773	-0.016696	80.903549	3.358027	25.613340	0.897831	0.000000	0.871268	0.000000	0.000000	0.000000	0.053954	-0.142061	0.099817	0.000000	0.000000	2.000000	180.000000	0.000000
15416.954742	-0.117547	0.572773	-0.016696	80.903549	3.358027	25.613340	0.897831	0.000000	0.871268	0.000000	0.000000	0.000000	0.053954	-0.142061	0.099817	0.000000	0.000000	2.000000	180.000000	0.000000
15416.958076	-0.117547	0.572773	-0.016696	80.903549	3.358027	25.613340	0.897831	0.000000	0.871268	0.000000	0.000000	0.000000	0.053954	-0.142061	0.099817	0.000000	0.000000	2.000000	180.000000	0.000000
15416.961409	-0.117547	0.572773	-0.016696	80.954063	3.482023	25.719635	0.877358	0.000000	0.834817	0.000000	0.000000	0.000000	0.053954	-0.142061	0.099817	0.000000	0.000000	2.000000	180.000000	0.000000
15416.964742	-0.117461	0.572288	-0.016432	80.954063	3.482023	25.719635	0.877358	0.000000	0.834817	0.000000	0.000000	0.000000	0.025913	-0.145324	0.079250	0.000000	0.000000	2.000000	180.000000	0.000000
15416.968076	-0.117461	0.572288	-0.016432	80.954063	3.482023	25.719635	0.877358	0.000000	0.834817	0.000000	0.000000	0.000000	0.025913	-0.145324	0.079250	0.000000	0.000000	2.000000	180.000000	0.000000
15416.971409	-0.117404	0.571818	-0.016226	81.006950	3.618930	25.843380	0.877358	0.000000	0.834817	0.000000	0.000000	0.000000	0.017135	-0.141122	0.061895	0.000000	0.000000	2.000000	180.000000	0.000000
15416.974742	-0.117404	0.571818	-0.016226	81.006950	3.618930	25.843380	0.877358	0.000000	0.834817	0.000000	0.000000	0.000000	0.017135	-0.141122	0.061895	0.000000	0.000000	2.000000	180.000000	0.000000
15416.978076	-0.117404	0.571818	-0.016226	81.006950	3.618930	25.843380	0.877358	0.000000	0.834817	0.000000	0.000000	0.000000	0.017135	-0.141122	0.061895	0.000000	0.000000	2.000000	180.000000	0.000000
15416.981409	-0.117363	0.571330	-0.016043	81.061737	3.771956	25.995003	0.870184	0.000000	0.811292	0.000000	0.000000	0.000000	0.012277	-0.146486	0.054961	0.000000	0.000000	2.000000	180.000000	0.000000
15416.984742	-0.117363	0.571330	-0.016043	81.061737	3.771956	25.995003	0.870184	0.000000	0.811292	0.000000	0.000000	0.000000	0.012277	-0.146486	0.054961	0.000000	0.000000	2.000000	180.000000	0.000000
15416.988076	-0.117363	0.571330	-0.016043	81.061737	3.771956	25.995003	0.870184	0.000000	0.811292	0.000000	0.000000	0.000000	0.012277	-0.146486	0.054961	0.000000	0.000000	2.000000	180.000000	0.000000
15416.991409	-0.117374	0.570831	-0.015917	81.111511	4.054501	26.305346	0.868138	0.000000	0.802132	0.000000	0.000000	0.000000	-0.003315	-0.149654	0.037745	0.000000	0.000000	2.000000	180.000000	0.000000
15416.994742	-0.117374	0.570831	-0.015917	81.111511	4.054501	26.305346	0.868138	0.000000	0.802132	0.000000	0.000000	0.000000	-0.003315	-0.149654	0.037745	0.000000	0.000000	2.000000	180.000000	0.000000
15416.998076	-0.117374	0.570831	-0.015917	81.111511	4.054501	26.305346	0.868138	0.000000	0.802132	0.000000	0.000000	0.000000	-0.003315	-0.149654	0.037745	0.000000	0.000000	2.000000	180.000000	0.000000
15417.001409	-0.117374	0.570831	-0.015917	81.141617	4.536228	26.856030	0.868690	0.000000	0.795841	0.000000	0.000000	0.000000	-0.003315	-0.149654	0.037745	0.000000	0.000000	2.000000	180.000000	0.000000
15417.004742	-0.117358	0.570360	-0.015723	81.141617	4.536228	26.856030	0.868690	0.000000	0.795841	0.000000	0.000000	0.000000	0.004738	-0.141325	0.058116	0.000000	0.000000	2.000000	180.000000	0.000000
15417.008076	-0.117358	0.570360	-0.015723	81.141617	4.536228	26.856030	0.868690	0.000000	0.795841	0.000000	0.000000	0.000000	0.004738	-0.141325	0.058116	0.000000	0.000000	2.000000	180.000000	0.000000
15417.011409	-0.117310	0.569878	-0.015564	81.162827	5.192472	27.616598	0.868690	0.000000	0.795841	0.000000	0.000000	0.000000	0.014281	-0.144479	0.047589	0.000000	0.000000	2.000000	180.000000	0.000000
15417.014742	-0.117310	0.569878	-0.015564	81.162827	5.192472	27.616598	0.868690	0.000000	0.795841	0.000000	0.000000	0.000000	0.014281	-0.144479	0.047589	0.000000	0.000000	2.000000	180.000000	0.000000
15417.018076	-0.117310	0.569878	-0.015564	81.162827	5.192472	27.616598	0.868690	0.000000	0.795841	0.000000	0.000000	0.000000	0.014281	-0.144479	0.047589	0.000000	0.000000	2.000000	180.000000	0.000000
15417.021409	-0.117310	0.569878	-0.015564	81.180382	5.889440	28.419575	0.865520	0.000000	0.778224	0.000000	0.000000	0.000000	0.014281	-0.144479	0.047589	0.000000	0.000000	2.000000	180.000000	0.000000
15417.024742	-0.117267	0.569414	-0.015389	81.180382	5.889440	28.419575	0.865520	0.000000	0.778224	0.000000	0.000000	0.000000	0.012976	-0.139249	0.052583	0.000000	0.000000	2.000000	180.000000	0.000000
15417.028076	-0.117267	0.569414	-0.015389	81.180382	5.889440	28.419575	0.865520	0.000000	0.778224	0.000000	0.000000	0.000000	0.012976	-0.139249	0.052583	0.000000	0.000000	2.000000	180.000000	0.000000
15417.031409	-0.117267	0.569414	-0.015389	81.190765	6.573683	29.209780	0.865520	0.000000	0.778224	0.000000	0.000000	0.000000	0.012976	-0.139249	0.052583	0.000000	0.000000	2.000000	180.000000	0.000000
15417.034742	-0.117267	0.569414	-0.015389	81.190765	6.573683	29.209780	0.865520	0.000000	0.778224	0.000000	0.000000	0.000000	0.012976	-0.139249	0.052583	0.000000	0.000000	2.000000	180.000000	0.000000
15417.038076	-0.117197	0.568957	-0.015232	81.190765	6.573683	29.209780	0.865520	0.000000	0.778224	0.000000	0.000000	0.000000	0.021157	-0.137097	0.047198	0.000000	0.000000	2.000000	180.000000	0.000000
15417.041409	-0.117108	0.568542	-0.015058	81.207634	7.153432	29.872631	0.863358	0.000000	0.769460	0.000000	0.000000	0.000000	0.026613	-0.124384	0.052119	0.000000	0.000000	2.000000	180.000000	0.000000
15417.044742	-0.117108	0.568542	-0.015058	81.207634	7.153432	29.872631	0.863358	0.000000	0.769460	0.000000	0.000000	0.000000	0.026613	-0.124384	0.052119	0.000000	0.000000	2.000000	180.000000	0.000000
15417.048076	-0.117108	0.568542	-0.015058	81.207634	7.153432	29.872631	0.863358	0.000000	0.769460	0.000000	0.000000	0.000000	0.026613	-0.124384	0.052119	0.000000	0.000000	2.000000	180.000000	0.000000
15417.051409	-0.117108	0.568542	-0.015058	81.230858	7.549424	30.314610	0.855396	0.000000	0.752907	0.000000	0.000000	0.000000	0.026613	-0.124384	0.052119	0.000000	0.000000	2.000000	180.000000	0.000000
15417.054742	-0.117059	0.568153	-0.014902	81.230858	7.549424	30.314610	0.855396	0.000000	0.752907	0.000000	0.000000	0.000000	0.014537	-0.116914	0.046914	0.000000	0.000000	2.000000	180.000000	0.000000
15417.058076	-0.117059	0.568153	-0.014902	81.230858	7.549424	30.314610	0.855396	0.000000	0.752907	0.000000	0.000000	0.000000	0.014537	-0.116914	0.046914	0.000000	0.000000	2.000000	180.000000	0.000000
15417.061409	-0.117059	0.568153	-0.014902	81.260345	7.766764	30.545177	0.855396	0.000000	0.752907	0.000000	0.000000	0.000000	0.014537	-0.116914	0.046914	0.000000	0.000000	2.000000	180.000000	0.000000
15417.064742	-0.117059	0.568153	-0.014902	81.260345	7.766764	30.545177	0.855396	0.000000	0.752907	0.000000	0.000000	0.000000	0.014537	-0.116914	0.046914	0.000000	0.000000	2.000000	180.000000	0.000000
15417.068076	-0.117014	0.567805	-0.014734	81.260345	7.766764	30.545177	0.855396	0.000000	0.752907	0.000000	0.000000	0.000000	0.013675	-0.104229	0.050224	0.000000	0.000000	2.000000	180.000000	0.000000
15417.071409	-0.116946	0.567483	-0.014567	81.294395	7.879965	30.650362	0.852973	0.000000	0.745088	0.000000	0.000000	0.000000	0.020478	-0.096751	0.050065	0.000000	0.000000	2.000000	180.000000	0.000000
15417.074742	-0.116946	0.567483	-0.014567	81.294395	7.879965	30.650362	0.852973	0.000000	0.745088	0.000000	0.000000	0.000000	0.020478	-0.096751	0.050065	0.000000	0.000000	2.000000	180.000000	0.000000
15417.078076	-0.116946	0.567483	-0.014567	81.294395	7.879965	30.650362	0.852973	0.000000	0.745088	0.000000	0.000000	0.000000	0.020478	-0.096751	0.050065	0.000000	0.000000	2.000000	180.000000	0.000000
15417.081409	-0.116946	0.567483	-0.014567	81.326126	7.980597	30.738403	0.847281	0.000000	0.728373	0.000000	0.000000	0.000000	0.020478	-0.096751	0.050065	0.000000	0.000000	2.000000	180.000000	0.000000
15417.084742	-0.116882	0.567177	-0.014384	81.326126	7.980597	30.738403	0.847281	0.000000	0.728373	0.000000	0.000000	0.000000	0.019155	-0.091548	0.055163	0.000000	0.000000	2.000000	180.000000	0.000000
15417.088076	-0.116882	0.567177	-0.014384	81.326126	7.980597	30.738403	0.847281	0.000000	0.728373	0.000000	0.000000	0.000000	0.019155	-0.091548	0.055163	0.000000	0.000000	2.000000	180.000000	0.000000
15417.091409	-0.116882	0.567177	-0.014384	81.357864	8.081866	30.827089	0.847281	0.000000	0.728373	0.000000	0.000000	0.000000	0.019155	-0.091548	0.055163	0.000000	0.000000	2.000000	180.000000	0.000000
15417.094742	-0.116882	0.567177	-0.014384	81.357864	8.081866	30.827089	0.847281	0.000000	0.728373	0.000000	0.000000	0.000000	0.019155	-0.091548	0.055163	0.000000	0.000000	2.000000	180.000000	0.000000
15417.098076	-0.116812	0.566880	-0.014223	81.357864	8.081866	30.827089	0.847281	0.000000	0.728373	0.000000	0.000000	0.000000	0.021018	-0.089351	0.048193	0.000000	0.000000	2.000000	180.000000	0.000000
15417.101409	-0.116757	0.566589	-0.014091	81.389610	8.183790	30.916435	0.844089	0.000000	0.719179	0.000000	0.000000	0.000000	0.016562	-0.087119	0.039563	0.000000	0.000000	2.000000	180.000000	0.000000
15417.104742	-0.116757	0.566589	-0.014091	81.389610	8.183790	30.916435	0.844089	0.000000	0.719179	0.000000	0.000000	0.000000	0.016562	-0.087119	0.039563	0.000000	0.000000	2.000000	180.000000	0.000000
15417.108076	-0.116757	0.566589	-0.014091	81.389610	8.183790	30.916435	0.844089	0.000000	0.719179	0.000000	0.000000	0.000000	0.016562	-0.087119	0.039563	0.000000	0.000000	2.000000	180.000000	0.000000
15417.111409	-0.116757	0.566589	-0.014091	81.418442	8.270106	30.998230	0.837825	0.000000	0.704553	0.000000	0.000000	0.000000	0.016562	-0.087119	0.039563	0.000000	0.000000	2.000000	180.000000	0.000000
15417.114742	-0.116736	0.566331	-0.013999	81.418442	8.270106	30.998230	0.837825	0.000000	0.704553	0.000000	0.000000	0.000000	0.006239	-0.077381	0.027548	0.000000	0.000000	2.000000	180.000000	0.000000
15417.118076	-0.116736	0.566331	-0.013999	81.418442	8.270106	30.998230	0.837825	0.000000	0.704553	0.000000	0.000000	0.000000	0.006239	-0.077381	0.027548	0.000000	0.000000	2.000000	180.000000	0.000000
15417.121409	-0.116736	0.566331	-0.013999	81.441452	8.335186	31.064039	0.837825	0.000000	0.704553	0.000000	0.000000	0.000000	0.006239	-0.077381	0.027548	0.000000	0.000000	2.000000	180.000000	0.000000
15417.124742	-0.116736	0.566331	-0.013999	81.441452	8.335186	31.064039	0.837825	0.000000	0.704553	0.000000	0.000000	0.000000	0.006239	-0.077381	0.027548	0.000000	0.000000	2.000000	180.000000	0.000000
15417.128076	-0.116760	0.566116	-0.013907	81.441452	8.335186	31.064039	0.837825	0.000000	0.704553	0.000000	0.000000	0.000000	-0.007278	-0.064645	0.027634	0.000000	0.000000	2.000000	180.000000	0.000000
15417.131409	-0.116760	0.566116	-0.013907	81.461624	8.392409	31.121908	0.836786	0.000000	0.699962	0.000000	0.000000	0.000000	-0.007278	-0.064645	0.027634	0.000000	0.000000	2.000000	180.000000	0.000000
15417.134742	-0.116760	0.566116	-0.013907	81.461624	8.392409	31.121908	0.836786	0.000000	0.699962	0.000000	0.000000	0.000000	-0.007278	-0.064645	0.027634	0.000000	0.000000	2.000000	180.000000	0.000000
15417.138076	-0.116760	0.566116	-0.013907	81.461624	8.392409	31.121908	0.836786	0.000000	0.699962	0.000000	0.000000	0.000000	-0.007278	-0.064645	0.027634	0.000000	0.000000	2.000000	180.000000	0.000000
15417.141409	-0.116816	0.565745	-0.013694	81.478889	8.441701	31.171741	0.837999	0.000000	0.695356	0.000000	0.000000	0.000000	-0.016812	-0.111350	0.063826	0.000000	0.000000	2.000000	180.000000	0.000000
15417.144742	-0.116816	0.565745	-0.013694	81.478889	8.441701	31.171741	0.837999	0.000000	0.695356	0.000000	0.000000	0.000000	-0.016812	-0.111350	0.063826	0.000000	0.000000	2.000000	180.000000	0.000000
15417.148076	-0.116816	0.565745	-0.013694	81.478889	8.441701	31.171741	0.837999	0.000000	0.695356	0.000000	0.000000	0.000000	-0.016812	-0.111350	0.063826	0.000000	0.000000	2.000000	180.000000	0.000000
15417.151409	-0.116848	0.565589	-0.013574	81.496124	8.491165	31.221762	0.840800	0.000000	0.684718	0.000000	0.000000	0.000000	-0.009536	-0.046713	0.036204	0.000000	0.000000	2.000000	180.000000	0.000000
15417.154742	-0.116848	0.565589	-0.013574	81.496124	8.491165	31.221762	0.840800	0.000000	0.684718	0.000000	0.000000	0.000000	-0.009536	-0.046713	0.036204	0.000000	0.000000	2.000000	180.000000	0.000000
15417.158076	-0.116848	0.565589	-0.013574	81.496124	8.491165	31.221762	0.840800	0.000000	0.684718	0.000000	0.000000	0.000000	-0.009536	-0.046713	0.036204	0.000000	0.000000	2.000000	180.000000	0.000000
15417.161409	-0.116848	0.565589	-0.013574	81.507629	8.521544	31.255234	0.842390	0.000000	0.678684	0.000000	0.000000	0.000000	-0.009536	-0.046713	0.036204	0.000000	0.000000	2.000000	180.000000	0.000000
15417.164742	-0.116899	0.565458	-0.013464	81.507629	8.521544	31.255234	0.842390	0.000000	0.678684	0.000000	0.000000	0.000000	-0.015400	-0.039228	0.032807	0.000000	0.000000	2.000000	180.000000	0.000000
15417.168076	-0.116899	0.565458	-0.013464	81.507629	8.521544	31.255234	0.842390	0.000000	0.678684	0.000000	0.000000	0.000000	-0.015400	-0.039228	0.032807	0.000000	0.000000	2.000000	180.000000	0.000000
15417.171409	-0.116899	0.565458	-0.013464	81.516289	8.546442	31.280409	0.842390	0.000000	0.678684	0.000000	0.000000	0.000000	-0.015400	-0.039228	0.032807	0.000000	0.000000	2.000000	180.000000	0.000000
15417.174742	-0.116899	0.565458	-0.013464	81.516289	8.546442	31.280409	0.842390	0.000000	0.678684	0.000000	0.000000	0.000000	-0.015400	-0.039228	0.032807	0.000000	0.000000	2.000000	180.000000	0.000000
15417.178076	-0.116940	0.565337	-0.013309	81.516289	8.546442	31.280409	0.842390	0.000000	0.678684	0.000000	0.000000	0.000000	-0.012261	-0.036287	0.046545	0.000000	0.000000	2.000000	180.000000	0.000000
15417.181409	-0.116940	0.565337	-0.013309	81.524879	8.571357	31.305586	0.844956	0.000000	0.673217	0.000000	0.000000	0.000000	-0.012261	-0.036287	0.046545	0.000000	0.000000	2.000000	180.000000	0.000000
15417.184742	-0.116940	0.565337	-0.013309	81.524879	8.571357	31.305586	0.844956	0.000000	0.673217	0.000000	0.000000	0.000000	-0.012261	-0.036287	0.046545	0.000000	0.000000	2.000000	180.000000	0.000000
15417.188076	-0.116940	0.565337	-0.013309	81.524879	8.571357	31.305586	0.844956	0.000000	0.673217	0.000000	0.000000	0.000000	-0.012261	-0.036287	0.046545	0.000000	0.000000	2.000000	180.000000	0.000000
15417.191409	-0.116989	0.565110	-0.013039	81.533554	8.599080	31.330887	0.847000	0.000000	0.665459	0.000000	0.000000	0.000000	-0.014556	-0.068085	0.080924	0.000000	0.000000	2.000000	180.000000	0.000000
15417.194742	-0.116989	0.565110	-0.013039	81.533554	8.599080	31.330887	0.847000	0.000000	0.665459	0.000000	0.000000	0.000000	-0.014556	-0.068085	0.080924	0.000000	0.000000	2.000000	180.000000	0.000000
15417.198076	-0.116989	0.565110	-0.013039	81.533554	8.599080	31.330887	0.847000	0.000000	0.665459	0.000000	0.000000	0.000000	-0.014556	-0.068085	0.080924	0.000000	0.000000	2.000000	180.000000	0.000000
15417.201409	-0.116989	0.565110	-0.013039	81.542160	8.621379	31.356173	0.849425	0.000000	0.651972	0.000000	0.000000	0.000000	-0.014556	-0.068085	0.080924	0.000000	0.000000	2.000000	180.000000	0.000000
15417.204742	-0.117032	0.565012	-0.012959	81.542160	8.621379	31.356173	0.849425	0.000000	0.651972	0.000000	0.000000	0.000000	-0.013129	-0.029472	0.024154	0.000000	0.000000	2.000000	180.000000	0.000000
15417.208076	-0.117032	0.565012	-0.012959	81.542160	8.621379	31.356173	0.849425	0.000000	0.651972	0.000000	0.000000	0.000000	-0.013129	-0.029472	0.024154	0.000000	0.000000	2.000000	180.000000	0.000000
15417.211409	-0.117032	0.565012	-0.012959	81.550728	8.646458	31.381519	0.849425	0.000000	0.651972	0.000000	0.000000	0.000000	-0.013129	-0.029472	0.024154	0.000000	0.000000	2.000000	180.000000	0.000000
15417.214742	-0.117032	0.565012	-0.012959	81.550728	8.646458	31.381519	0.849425	0.000000	0.651972	0.000000	0.000000	0.000000	-0.013129	-0.029472	0.024154	0.000000	0.000000	2.000000	180.000000	0.000000
15417.218076	-0.117049	0.564921	-0.012896	81.550728	8.646458	31.381519	0.849425	0.000000	0.651972	0.000000	0.000000	0.000000	-0.004982	-0.027195	0.018917	0.000000	0.000000	2.000000	180.000000	0.000000
15417.221409	-0.117070	0.564829	-0.012902	81.559402	8.668879	31.406944	0.851614	0.000000	0.647946	0.000000	0.000000	0.000000	-0.006308	-0.027811	-0.001737	0.000000	0.000000	2.000000	180.000000	0.000000
15417.224742	-0.117070	0.564829	-0.012902	81.559402	8.668879	31.406944	0.851614	0.000000	0.647946	0.000000	0.000000	0.000000	-0.006308	-0.027811	-0.001737	0.000000	0.000000	2.000000	180.000000	0.000000
15417.228076	-0.117070	0.564829	-0.012902	81.559402	8.668879	31.406944	0.851614	0.000000	0.647946	0.000000	0.000000	0.000000	-0.006308	-0.027811	-0.001737	0.000000	0.000000	2.000000	180.000000	0.000000
15417.231409	-0.117070	0.564829	-0.012902	81.573730	8.705435	31.449389	0.853495	0.000000	0.645083	0.000000	0.000000	0.000000	-0.006308	-0.027811	-0.001737	0.000000	0.000000	2.000000	180.000000	0.000000
15417.234742	-0.117106	0.564744	-0.012936	81.573730	8.705435	31.449389	0.853495	0.000000	0.645083	0.000000	0.000000	0.000000	-0.010817	-0.025530	-0.010306	0.000000	0.000000	2.000000	180.000000	0.000000
15417.238076	-0.117106	0.564744	-0.012936	81.573730	8.705435	31.449389	0.853495	0.000000	0.645083	0.000000	0.000000	0.000000	-0.010817	-0.025530	-0.010306	0.000000	0.000000	2.000000	180.000000	0.000000
15417.241409	-0.117106	0.564744	-0.012936	81.585251	8.731009	31.483501	0.853495	0.000000	0.645083	0.000000	0.000000	0.000000	-0.010817	-0.025530	-0.010306	0.000000	0.000000	2.000000	180.000000	0.000000
15417.244742	-0.117106	0.564744	-0.012936	81.585251	8.731009	31.483501	0.853495	0.000000	0.645083	0.000000	0.000000	0.000000	-0.010817	-0.025530	-0.010306	0.000000	0.000000	2.000000	180.000000	0.000000
15417.248076	-0.117146	0.564657	-0.013039	81.585251	8.731009	31.483501	0.853495	0.000000	0.645083	0.000000	0.000000	0.000000	-0.012134	-0.026125	-0.030962	0.000000	0.000000	2.000000	180.000000	0.000000
15417.251409	-0.117146	0.564657	-0.013039	81.596695	8.759372	31.517656	0.855298	0.000000	0.646801	0.000000	0.000000	0.000000	-0.012134	-0.026125	-0.030962	0.000000	0.000000	2.000000	180.000000	0.000000
15417.254742	-0.117146	0.564657	-0.013039	81.596695	8.759372	31.517656	0.855298	0.000000	0.646801	0.000000	0.000000	0.000000	-0.012134	-0.026125	-0.030962	0.000000	0.000000	2.000000	180.000000	0.000000
15417.258076	-0.117146	0.564657	-0.013039	81.596695	8.759372	31.517656	0.855298	0.000000	0.646801	0.000000	0.000000	0.000000	-0.012134	-0.026125	-0.030962	0.000000	0.000000	2.000000	180.000000	0.000000
15417.261409	-0.117229	0.564569	-0.013154	81.602417	8.770871	31.534782	0.857321	0.000000	0.651961	0.000000	0.000000	0.000000	-0.024769	-0.026129	-0.034308	0.000000	0.000000	2.000000	180.000000	0.000000
15417.264742	-0.117229	0.564569	-0.013154	81.602417	8.770871	31.534782	0.857321	0.000000	0.651961	0.000000	0.000000	0.000000	-0.024769	-0.026129	-0.034308	0.000000	0.000000	2.000000	180.000000	0.000000
15417.268076	-0.117229	0.564569	-0.013154	81.602417	8.770871	31.534782	0.857321	0.000000	0.651961	0.000000	0.000000	0.000000	-0.024769	-0.026129	-0.034308	0.000000	0.000000	2.000000	180.000000	0.000000
15417.271409	-0.117229	0.564569	-0.013154	81.605972	8.768247	31.533218	0.861449	0.000000	0.657679	0.000000	0.000000	0.000000	-0.024769	-0.026129	-0.034308	0.000000	0.000000	2.000000	180.000000	0.000000
15417.274742	-0.117218	0.564560	-0.013194	81.605972	8.768247	31.533218	0.861449	0.000000	0.657679	0.000000	0.000000	0.000000	0.003190	-0.002934	-0.012088	0.000000	0.000000	2.000000	180.000000	0.000000
15417.278076	-0.117218	0.564560	-0.013194	81.605972	8.768247	31.533218	0.861449	0.000000	0.657679	0.000000	0.000000	0.000000	0.003190	-0.002934	-0.012088	0.000000	0.000000	2.000000	180.000000	0.000000
15417.281409	-0.117218	0.564560	-0.013194	81.607864	8.745846	31.502773	0.861449	0.000000	0.657679	0.000000	0.000000	0.000000	0.003190	-0.002934	-0.012088	0.000000	0.000000	2.000000	180.000000	0.000000
15417.284742	-0.117218	0.564560	-0.013194	81.607864	8.745846	31.502773	0.861449	0.000000	0.657679	0.000000	0.000000	0.000000	0.003190	-0.002934	-0.012088	0.000000	0.000000	2.000000	180.000000	0.000000
15417.288076	-0.117176	0.564560	-0.013183	81.607864	8.745846	31.502773	0.861449	0.000000	0.657679	0.000000	0.000000	0.000000	0.012646	-0.000002	0.003338	0.000000	0.000000	2.000000	180.000000	0.000000
15417.291409	-0.117176	0.564560	-0.013183	81.609879	8.636509	31.363871	0.860917	0.000000	0.659693	0.000000	0.000000	0.000000	0.012646	-0.000002	0.003338	0.000000	0.000000	2.000000	180.000000	0.000000
15417.294742	-0.117176	0.564560	-0.013183	81.609879	8.636509	31.363871	0.860917	0.000000	0.659693	0.000000	0.000000	0.000000	0.012646	-0.000002	0.003338	0.000000	0.000000	2.000000	180.000000	0.000000
15417.298076	-0.117176	0.564560	-0.013183	81.609879	8.636509	31.363871	0.860917	0.000000	0.659693	0.000000	0.000000	0.000000	0.012646	-0.000002	0.003338	0.000000	0.000000	2.000000	180.000000	0.000000
15417.301409	-0.117092	0.564672	-0.013074	81.617188	8.409391	31.084093	0.858809	0.000000	0.659137	0.000000	0.000000	0.000000	0.025220	0.033653	0.032603	0.000000	0.000000	2.000000	180.000000	0.000000
15417.304742	-0.117092	0.564672	-0.013074	81.617188	8.409391	31.084093	0.858809	0.000000	0.659137	0.000000	0.000000	0.000000	0.025220	0.033653	0.032603	0.000000	0.000000	2.000000	180.000000	0.000000
15417.308076	-0.117092	0.564672	-0.013074	81.617188	8.409391	31.084093	0.858809	0.000000	0.659137	0.000000	0.000000	0.000000	0.025220	0.033653	0.032603	0.000000	0.000000	2.000000	180.000000	0.000000
15417.311409	-0.117092	0.564672	-0.013074	81.628059	8.035726	30.633802	0.854606	0.000000	0.653703	0.000000	0.000000	0.000000	0.025220	0.033653	0.032603	0.000000	0.000000	2.000000	180.000000	0.000000
15417.314742	-0.117073	0.564759	-0.012976	81.628059	8.035726	30.633802	0.854606	0.000000	0.653703	0.000000	0.000000	0.000000	0.005809	0.026129	0.029293	0.000000	0.000000	2.000000	180.000000	0.000000
15417.318076	-0.117073	0.564759	-0.012976	81.628059	8.035726	30.633802	0.854606	0.000000	0.653703	0.000000	0.000000	0.000000	0.005809	0.026129	0.029293	0.000000	0.000000	2.000000	180.000000	0.000000
15417.321409	-0.117073	0.564759	-0.012976	81.641090	7.576143	30.081604	0.854606	0.000000	0.653703	0.000000	0.000000	0.000000	0.005809	0.026129	0.029293	0.000000	0.000000	2.000000	180.000000	0.000000
15417.324742	-0.117073	0.564759	-0.012976	81.641090	7.576143	30.081604	0.854606	0.000000	0.653703	0.000000	0.000000	0.000000	0.005809	0.026129	0.029293	0.000000	0.000000	2.000000	180.000000	0.000000
15417.328076	-0.117031	0.564871	-0.012879	81.641090	7.576143	30.081604	0.854606	0.000000	0.653703	0.000000	0.000000	0.000000	0.012591	0.033678	0.029247	0.000000	0.000000	2.000000	180.000000	0.000000
15417.331409	-0.117031	0.564871	-0.012879	81.646873	7.209000	29.641321	0.853638	0.000000	0.648821	0.000000	0.000000	0.000000	0.012591	0.033678	0.029247	0.000000	0.000000	2.000000	180.000000	0.000000
15417.334742	-0.117031	0.564871	-0.012879	81.646873	7.209000	29.641321	0.853638	0.000000	0.648821	0.000000	0.000000	0.000000	0.012591	0.033678	0.029247	0.000000	0.000000	2.000000	180.000000	0.000000
15417.338076	-0.117031	0.564871	-0.012879	81.646873	7.209000	29.641321	0.853638	0.000000	0.648821	0.000000	0.000000	0.000000	0.012591	0.033678	0.029247	0.000000	0.000000	2.000000	180.000000	0.000000
15417.341409	-0.117037	0.565069	-0.012769	81.650284	6.963090	29.350878	0.851540	0.000000	0.643947	0.000000	0.000000	0.000000	-0.001886	0.059223	0.032860	0.000000	0.000000	2.000000	180.000000	0.000000
15417.344742	-0.117037	0.565069	-0.012769	81.650284	6.963090	29.350878	0.851540	0.000000	0.643947	0.000000	0.000000	0.000000	-0.001886	0.059223	0.032860	0.000000	0.000000	2.000000	180.000000	0.000000
15417.348076	-0.117037	0.565069	-0.012769	81.650284	6.963090	29.350878	0.851540	0.000000	0.643947	0.000000	0.000000	0.000000	-0.001886	0.059223	0.032860	0.000000	0.000000	2.000000	180.000000	0.000000
15417.351409	-0.117037	0.565069	-0.012769	81.641609	6.885993	29.267300	0.851854	0.000000	0.638470	0.000000	0.000000	0.000000	-0.001886	0.059223	0.032860	0.000000	0.000000	2.000000	180.000000	0.000000
15417.354742	-0.117064	0.565154	-0.012752	81.641609	6.885993	29.267300	0.851854	0.000000	0.638470	0.000000	0.000000	0.000000	-0.008159	0.025543	0.005285	0.000000	0.000000	2.000000	180.000000	0.000000
15417.358076	-0.117064	0.565154	-0.012752	81.641609	6.885993	29.267300	0.851854	0.000000	0.638470	0.000000	0.000000	0.000000	-0.008159	0.025543	0.005285	0.000000	0.000000	2.000000	180.000000	0.000000
15417.361409	-0.117064	0.565154	-0.012752	81.632896	6.859710	29.243500	0.851854	0.000000	0.638470	0.000000	0.000000	0.000000	-0.008159	0.025543	0.005285	0.000000	0.000000	2.000000	180.000000	0.000000
15417.364742	-0.117064	0.565154	-0.012752	81.632896	6.859710	29.243500	0.851854	0.000000	0.638470	0.000000	0.000000	0.000000	-0.008159	0.025543	0.005285	0.000000	0.000000	2.000000	180.000000	0.000000
15417.368076	-0.117087	0.565221	-0.012751	81.632896	6.859710	29.243500	0.851854	0.000000	0.638470	0.000000	0.000000	0.000000	-0.006794	0.020297	0.000095	0.000000	0.000000	2.000000	180.000000	0.000000
15417.371409	-0.117087	0.565221	-0.012751	81.627052	6.838609	29.227657	0.853214	0.000000	0.637589	0.000000	0.000000	0.000000	-0.006794	0.020297	0.000095	0.000000	0.000000	2.000000	180.000000	0.000000
15417.374742	-0.117087	0.565221	-0.012751	81.627052	6.838609	29.227657	0.853214	0.000000	0.637589	0.000000	0.000000	0.000000	-0.006794	0.020297	0.000095	0.000000	0.000000	2.000000	180.000000	0.000000
15417.378076	-0.117087	0.565221	-0.012751	81.627052	6.838609	29.227657	0.853214	0.000000	0.637589	0.000000	0.000000	0.000000	-0.006794	0.020297	0.000095	0.000000	0.000000	2.000000	180.000000	0.000000
15417.381409	-0.117129	0.565295	-0.012849	81.624168	6.828053	29.219751	0.854346	0.000000	0.637573	0.000000	0.000000	0.000000	-0.012631	0.021956	-0.029120	0.000000	0.000000	2.000000	180.000000	0.000000
15417.384742	-0.117129	0.565295	-0.012849	81.624168	6.828053	29.219751	0.854346	0.000000	0.637573	0.000000	0.000000	0.000000	-0.012631	0.021956	-0.029120	0.000000	0.000000	2.000000	180.000000	0.000000
15417.388076	-0.117129	0.565295	-0.012849	81.624168	6.828053	29.219751	0.854346	0.000000	0.637573	0.000000	0.000000	0.000000	-0.012631	0.021956	-0.029120	0.000000	0.000000	2.000000	180.000000	0.000000
15417.391409	-0.117129	0.565295	-0.012849	81.624168	6.828053	29.219751	0.856451	0.000000	0.642426	0.000000	0.000000	0.000000	-0.012631	0.021956	-0.029120	0.000000	0.000000	2.000000	180.000000	0.000000
15417.394742	-0.117117	0.565310	-0.012895	81.624168	6.828053	29.219751	0.856451	0.000000	0.642426	0.000000	0.000000	0.000000	0.003637	0.004594	-0.013794	0.000000	0.000000	2.000000	180.000000	0.000000
15417.398076	-0.117117	0.565310	-0.012895	81.624168	6.828053	29.219751	0.856451	0.000000	0.642426	0.000000	0.000000	0.000000	0.003637	0.004594	-0.013794	0.000000	0.000000	2.000000	180.000000	0.000000
15417.401409	-0.117117	0.565310	-0.012895	81.621269	6.817503	29.211821	0.856451	0.000000	0.642426	0.000000	0.000000	0.000000	0.003637	0.004594	-0.013794	0.000000	0.000000	2.000000	180.000000	0.000000
15417.404742	-0.117117	0.565310	-0.012895	81.621269	6.817503	29.211821	0.856451	0.000000	0.642426	0.000000	0.000000	0.000000	0.003637	0.004594	-0.013794	0.000000	0.000000	2.000000	180.000000	0.000000
15417.408076	-0.117130	0.565343	-0.012929	81.621269	6.817503	29.211821	0.856451	0.000000	0.642426	0.000000	0.000000	0.000000	-0.004058	0.009831	-0.010279	0.000000	0.000000	2.000000	180.000000	0.000000
15417.411409	-0.117130	0.565343	-0.012929	81.615456	6.804611	29.196060	0.855845	0.000000	0.644726	0.000000	0.000000	0.000000	-0.004058	0.009831	-0.010279	0.000000	0.000000	2.000000	180.000000	0.000000
15417.414742	-0.117130	0.565343	-0.012929	81.615456	6.804611	29.196060	0.855845	0.000000	0.644726	0.000000	0.000000	0.000000	-0.004058	0.009831	-0.010279	0.000000	0.000000	2.000000	180.000000	0.000000
15417.418076	-0.117130	0.565343	-0.012929	81.615456	6.804611	29.196060	0.855845	0.000000	0.644726	0.000000	0.000000	0.000000	-0.004058	0.009831	-0.010279	0.000000	0.000000	2.000000	180.000000	0.000000
15417.421409	-0.117090	0.565430	-0.012826	81.609604	6.794432	29.180265	0.856521	0.000000	0.646439	0.000000	0.000000	0.000000	0.012153	0.026162	0.030919	0.000000	0.000000	2.000000	180.000000	0.000000
15417.424742	-0.117090	0.565430	-0.012826	81.609604	6.794432	29.180265	0.856521	0.000000	0.646439	0.000000	0.000000	0.000000	0.012153	0.026162	0.030919	0.000000	0.000000	2.000000	180.000000	0.000000
15417.428076	-0.117090	0.565430	-0.012826	81.609604	6.794432	29.180265	0.856521	0.000000	0.646439	0.000000	0.000000	0.000000	0.012153	0.026162	0.030919	0.000000	0.000000	2.000000	180.000000	0.000000
15417.431409	-0.117090	0.565430	-0.012826	81.600868	6.771085	29.156664	0.854496	0.000000	0.641286	0.000000	0.000000	0.000000	0.012153	0.026162	0.030919	0.000000	0.000000	2.000000	180.000000	0.000000
15417.434742	-0.117110	0.565475	-0.012751	81.600868	6.771085	29.156664	0.854496	0.000000	0.641286	0.000000	0.000000	0.000000	-0.005914	0.013423	0.022444	0.000000	0.000000	2.000000	180.000000	0.000000
15417.438076	-0.117110	0.565475	-0.012751	81.600868	6.771085	29.156664	0.854496	0.000000	0.641286	0.000000	0.000000	0.000000	-0.005914	0.013423	0.022444	0.000000	0.000000	2.000000	180.000000	0.000000
15417.441409	-0.117110	0.565475	-0.012751	81.588654	6.751266	29.135559	0.854496	0.000000	0.641286	0.000000	0.000000	0.000000	-0.005914	0.013423	0.022444	0.000000	0.000000	2.000000	180.000000	0.000000
15417.444742	-0.117110	0.565475	-0.012751	81.588654	6.751266	29.135559	0.854496	0.000000	0.641286	0.000000	0.000000	0.000000	-0.005914	0.013423	0.022444	0.000000	0.000000	2.000000	180.000000	0.000000
15417.448076	-0.117114	0.565512	-0.012648	81.588654	6.751266	29.135559	0.854496	0.000000	0.641286	0.000000	0.000000	0.000000	-0.001401	0.011127	0.031007	0.000000	0.000000	2.000000	180.000000	0.000000
15417.451409	-0.117114	0.565512	-0.012648	81.579933	6.730709	29.112036	0.855482	0.000000	0.637545	0.000000	0.000000	0.000000	-0.001401	0.011127	0.031007	0.000000	0.000000	2.000000	180.000000	0.000000
15417.454742	-0.117114	0.565512	-0.012648	81.579933	6.730709	29.112036	0.855482	0.000000	0.637545	0.000000	0.000000	0.000000	-0.001401	0.011127	0.031007	0.000000	0.000000	2.000000	180.000000	0.000000
15417.458076	-0.117114	0.565512	-0.012648	81.579933	6.730709	29.112036	0.855482	0.000000	0.637545	0.000000	0.000000	0.000000	-0.001401	0.011127	0.031007	0.000000	0.000000	2.000000	180.000000	0.000000
15417.461409	-0.117116	0.565619	-0.012470	81.571190	6.710223	29.088577	0.855715	0.000000	0.632377	0.000000	0.000000	0.000000	-0.000519	0.032085	0.053391	0.000000	0.000000	2.000000	180.000000	0.000000
15417.464742	-0.117116	0.565619	-0.012470	81.571190	6.710223	29.088577	0.855715	0.000000	0.632377	0.000000	0.000000	0.000000	-0.000519	0.032085	0.053391	0.000000	0.000000	2.000000	180.000000	0.000000
15417.468076	-0.117116	0.565619	-0.012470	81.571190	6.710223	29.088577	0.855715	0.000000	0.632377	0.000000	0.000000	0.000000	-0.000519	0.032085	0.053391	0.000000	0.000000	2.000000	180.000000	0.000000
15417.471409	-0.117116	0.565619	-0.012470	81.562431	6.687057	29.065149	0.855802	0.000000	0.623479	0.000000	0.000000	0.000000	-0.000519	0.032085	0.053391	0.000000	0.000000	2.000000	180.000000	0.000000
15417.474742	-0.117131	0.565646	-0.012412	81.562431	6.687057	29.065149	0.855802	0.000000	0.623479	0.000000	0.000000	0.000000	-0.004544	0.008190	0.017255	0.000000	0.000000	2.000000	180.000000	0.000000
15417.478076	-0.117131	0.565646	-0.012412	81.562431	6.687057	29.065149	0.855802	0.000000	0.623479	0.000000	0.000000	0.000000	-0.004544	0.008190	0.017255	0.000000	0.000000	2.000000	180.000000	0.000000
15417.481409	-0.117131	0.565646	-0.012412	81.559502	6.676616	29.057346	0.855802	0.000000	0.623479	0.000000	0.000000	0.000000	-0.004544	0.008190	0.017255	0.000000	0.000000	2.000000	180.000000	0.000000
15417.484742	-0.117131	0.565646	-0.012412	81.559502	6.676616	29.057346	0.855802	0.000000	0.623479	0.000000	0.000000	0.000000	-0.004544	0.008190	0.017255	0.000000	0.000000	2.000000	180.000000	0.000000
15417.488076	-0.117157	0.565663	-0.012400	81.559502	6.676616	29.057346	0.855802	0.000000	0.623479	0.000000	0.000000	0.000000	-0.007699	0.005237	0.003510	0.000000	0.000000	2.000000	180.000000	0.000000
15417.491409	-0.117167	0.565673	-0.012360	81.556015	6.677434	29.059835	0.856559	0.000000	0.620603	0.000000	0.000000	0.000000	-0.003178	0.002946	0.012075	0.000000	0.000000	2.000000	180.000000	0.000000
15417.494742	-0.117167	0.565673	-0.012360	81.556015	6.677434	29.059835	0.856559	0.000000	0.620603	0.000000	0.000000	0.000000	-0.003178	0.002946	0.012075	0.000000	0.000000	2.000000	180.000000	0.000000
15417.498076	-0.117167	0.565673	-0.012360	81.556015	6.677434	29.059835	0.856559	0.000000	0.620603	0.000000	0.000000	0.000000	-0.003178	0.002946	0.012075	0.000000	0.000000	2.000000	180.000000	0.000000
15417.501409	-0.117167	0.565673	-0.012360	81.551941	6.684007	29.072588	0.858372	0.000000	0.618005	0.000000	0.000000	0.000000	-0.003178	0.002946	0.012075	0.000000	0.000000	2.000000	180.000000	0.000000
15417.504742	-0.117187	0.565698	-0.012371	81.551941	6.684007	29.072588	0.858372	0.000000	0.618005	0.000000	0.000000	0.000000	-0.005882	0.007540	-0.003388	0.000000	0.000000	2.000000	180.000000	0.000000
15417.508076	-0.117187	0.565698	-0.012371	81.551941	6.684007	29.072588	0.858372	0.000000	0.618005	0.000000	0.000000	0.000000	-0.005882	0.007540	-0.003388	0.000000	0.000000	2.000000	180.000000	0.000000
15417.511409	-0.117187	0.565698	-0.012371	81.549553	6.717996	29.113644	0.858372	0.000000	0.618005	0.000000	0.000000	0.000000	-0.005882	0.007540	-0.003388	0.000000	0.000000	2.000000	180.000000	0.000000
15417.514742	-0.117187	0.565698	-0.012371	81.549553	6.717996	29.113644	0.858372	0.000000	0.618005	0.000000	0.000000	0.000000	-0.005882	0.007540	-0.003388	0.000000	0.000000	2.000000	180.000000	0.000000
15417.518076	-0.117187	0.565698	-0.012371	81.549553	6.717996	29.113644	0.858372	0.000000	0.618005	0.000000	0.000000	0.000000	0.000001	-0.000006	-0.000000	0.000000	0.000000	2.000000	180.000000	0.000000
15417.521409	-0.117187	0.565698	-0.012371	81.541260	6.786654	29.198103	0.859353	0.000000	0.618570	0.000000	0.000000	0.000000	0.000001	-0.000006	-0.000000	0.000000	1.000000	2.000000	180.000000	0.000000
15417.524742	-0.117187	0.565698	-0.012371	81.541260	6.786654	29.198103	0.859353	0.000000	0.618570	0.000000	0.000000	0.000000	0.000001	-0.000006	-0.000000	0.000000	1.000000	2.000000	180.000000	0.000000
