# Supplementary material for: Haptic Guidance Needs to Be Intuitive Not Just Informative to Improve Human Motor Accuracy
Source: PLoS One. 2016 Mar 16;11(3):e0150912. doi: 10.1371/journal.pone.0150912 (PMC4794196; doi:10.1371/journal.pone.0150912)
Supplement: S1 Data — (ZIP) [file pone.0150912.s001.zip › Subject6/exp1_0181.txt]

Time	PosX	PosY	PosZ	RotX	RotY	RotZ	ForceX	ForceY	ForceZ	MomentX	MomentY	MomentZ	VelocityX	VelocityY	VelocityZ	CalibratedWeight	ButtonDown	Condition	Trial	Visual
15419.219551	-0.003022	0.513741	0.246607	81.365669	14.454089	29.815323	1.927360	0.000000	-4.613598	0.000000	0.000000	0.000000	-0.009787	-0.079943	-0.055688	0.000000	1.000000	2.000000	181.000000	1.000000
15419.222884	-0.003022	0.513741	0.246607	81.365669	14.454089	29.815323	1.927360	0.000000	-4.613598	0.000000	0.000000	0.000000	-0.009787	-0.079943	-0.055688	0.000000	1.000000	2.000000	181.000000	1.000000
15419.226217	-0.002786	0.513427	0.246060	81.365669	14.454089	29.815323	1.927360	0.000000	-4.613598	0.000000	0.000000	0.000000	0.070811	-0.094422	-0.164201	0.000000	1.000000	2.000000	181.000000	1.000000
15419.229551	-0.002786	0.513427	0.246060	81.517769	14.775497	30.085430	1.927360	0.000000	-4.613598	0.000000	0.000000	0.000000	0.070811	-0.094422	-0.164201	0.000000	1.000000	2.000000	181.000000	1.000000
15419.232884	-0.002249	0.512780	0.245220	81.517769	14.775497	30.085430	1.927360	0.000000	-4.613598	0.000000	0.000000	0.000000	0.161049	-0.193972	-0.252036	0.000000	1.000000	2.000000	181.000000	1.000000
15419.236217	-0.002249	0.512780	0.245220	81.517769	14.775497	30.085430	1.927360	0.000000	-4.613598	0.000000	0.000000	0.000000	0.161049	-0.193972	-0.252036	0.000000	1.000000	2.000000	181.000000	1.000000
15419.239551	-0.002249	0.512780	0.245220	81.658257	15.055391	30.303835	1.924263	0.000000	-4.614890	0.000000	0.000000	0.000000	0.161049	-0.193972	-0.252036	0.000000	1.000000	2.000000	181.000000	1.000000
15419.242884	-0.001546	0.512240	0.244001	81.658257	15.055391	30.303835	1.924263	0.000000	-4.614890	0.000000	0.000000	0.000000	0.210872	-0.161952	-0.365619	0.000000	1.000000	2.000000	181.000000	1.000000
15419.246217	-0.001546	0.512240	0.244001	81.658257	15.055391	30.303835	1.924263	0.000000	-4.614890	0.000000	0.000000	0.000000	0.210872	-0.161952	-0.365619	0.000000	1.000000	2.000000	181.000000	1.000000
15419.249551	-0.001546	0.512240	0.244001	81.830475	14.707928	29.841269	1.921124	0.000000	-4.616198	0.000000	0.000000	0.000000	0.210872	-0.161952	-0.365619	0.000000	1.000000	2.000000	181.000000	1.000000
15419.252884	-0.000945	0.511751	0.242421	81.830475	14.707928	29.841269	1.921124	0.000000	-4.616198	0.000000	0.000000	0.000000	0.180383	-0.146841	-0.474085	0.000000	1.000000	2.000000	181.000000	1.000000
15419.256217	-0.000945	0.511751	0.242421	81.830475	14.707928	29.841269	1.921124	0.000000	-4.616198	0.000000	0.000000	0.000000	0.180383	-0.146841	-0.474085	0.000000	1.000000	2.000000	181.000000	1.000000
15419.259551	-0.000945	0.511751	0.242421	81.791534	12.582335	27.475130	1.922039	0.000000	-4.615817	0.000000	0.000000	0.000000	0.180383	-0.146841	-0.474085	0.000000	1.000000	2.000000	181.000000	1.000000
15419.262884	-0.000114	0.510960	0.240648	81.791534	12.582335	27.475130	1.922039	0.000000	-4.615817	0.000000	0.000000	0.000000	0.249167	-0.237075	-0.531775	0.000000	1.000000	2.000000	181.000000	1.000000
15419.266217	-0.000114	0.510960	0.240648	81.791534	12.582335	27.475130	1.922039	0.000000	-4.615817	0.000000	0.000000	0.000000	0.249167	-0.237075	-0.531775	0.000000	1.000000	2.000000	181.000000	1.000000
15419.269551	-0.000114	0.510960	0.240648	81.291145	9.118487	24.107664	1.920527	0.000000	-4.616446	0.000000	0.000000	0.000000	0.249167	-0.237075	-0.531775	0.000000	1.000000	2.000000	181.000000	1.000000
15419.272884	0.000745	0.510216	0.238686	81.291145	9.118487	24.107664	1.920527	0.000000	-4.616446	0.000000	0.000000	0.000000	0.257756	-0.223173	-0.588762	0.000000	1.000000	2.000000	181.000000	1.000000
15419.276217	0.000745	0.510216	0.238686	81.291145	9.118487	24.107664	1.920527	0.000000	-4.616446	0.000000	0.000000	0.000000	0.257756	-0.223173	-0.588762	0.000000	1.000000	2.000000	181.000000	1.000000
15419.279551	0.000745	0.510216	0.238686	80.366158	5.177502	20.374895	1.919823	0.000000	-4.616739	0.000000	0.000000	0.000000	0.257756	-0.223173	-0.588762	0.000000	1.000000	2.000000	181.000000	1.000000
15419.282884	0.001698	0.509486	0.236598	80.366158	5.177502	20.374895	1.919823	0.000000	-4.616739	0.000000	0.000000	0.000000	0.285858	-0.219209	-0.626174	0.000000	1.000000	2.000000	181.000000	1.000000
15419.286217	0.001698	0.509486	0.236598	80.366158	5.177502	20.374895	1.919823	0.000000	-4.616739	0.000000	0.000000	0.000000	0.285858	-0.219209	-0.626174	0.000000	1.000000	2.000000	181.000000	1.000000
15419.289551	0.001698	0.509486	0.236598	79.191872	1.786925	16.668978	1.918410	0.000000	-4.617327	0.000000	0.000000	0.000000	0.285858	-0.219209	-0.626174	0.000000	1.000000	2.000000	181.000000	1.000000
15419.292884	0.002842	0.508733	0.234420	79.191872	1.786925	16.668978	1.918410	0.000000	-4.617327	0.000000	0.000000	0.000000	0.343128	-0.225861	-0.653649	0.000000	1.000000	2.000000	181.000000	1.000000
15419.296217	0.002842	0.508733	0.234420	79.191872	1.786925	16.668978	1.918410	0.000000	-4.617327	0.000000	0.000000	0.000000	0.343128	-0.225861	-0.653649	0.000000	1.000000	2.000000	181.000000	1.000000
15419.299551	0.002842	0.508733	0.234420	77.962273	-0.377402	14.297410	1.914402	0.000000	-4.618989	0.000000	0.000000	0.000000	0.343128	-0.225861	-0.653649	0.000000	1.000000	2.000000	181.000000	1.000000
15419.302884	0.004076	0.507958	0.232148	77.962273	-0.377402	14.297410	1.914402	0.000000	-4.618989	0.000000	0.000000	0.000000	0.370251	-0.232408	-0.681564	0.000000	1.000000	2.000000	181.000000	1.000000
15419.306217	0.004076	0.507958	0.232148	77.962273	-0.377402	14.297410	1.914402	0.000000	-4.618989	0.000000	0.000000	0.000000	0.370251	-0.232408	-0.681564	0.000000	1.000000	2.000000	181.000000	1.000000
15419.309551	0.004076	0.507958	0.232148	76.766846	-1.514477	13.738964	1.909431	0.000000	-4.621047	0.000000	0.000000	0.000000	0.370251	-0.232408	-0.681564	0.000000	1.000000	2.000000	181.000000	1.000000
15419.312884	0.005529	0.507257	0.229790	76.766846	-1.514477	13.738964	1.909431	0.000000	-4.621047	0.000000	0.000000	0.000000	0.436088	-0.210355	-0.707424	0.000000	1.000000	2.000000	181.000000	1.000000
15419.316217	0.005529	0.507257	0.229790	76.766846	-1.514477	13.738964	1.909431	0.000000	-4.621047	0.000000	0.000000	0.000000	0.436088	-0.210355	-0.707424	0.000000	1.000000	2.000000	181.000000	1.000000
15419.319551	0.005529	0.507257	0.229790	75.612679	-2.095209	14.033850	1.901190	0.000000	-4.624444	0.000000	0.000000	0.000000	0.436088	-0.210355	-0.707424	0.000000	1.000000	2.000000	181.000000	1.000000
15419.322884	0.007136	0.506621	0.227493	75.612679	-2.095209	14.033850	1.901190	0.000000	-4.624444	0.000000	0.000000	0.000000	0.482028	-0.190877	-0.688848	0.000000	0.000000	2.000000	181.000000	1.000000
15419.326217	0.007136	0.506621	0.227493	75.612679	-2.095209	14.033850	1.901190	0.000000	-4.624444	0.000000	0.000000	0.000000	0.482028	-0.190877	-0.688848	0.000000	0.000000	2.000000	181.000000	1.000000
15419.329551	0.007136	0.506621	0.227493	74.523857	-2.539909	14.319017	1.889647	0.000000	-4.629172	0.000000	0.000000	0.000000	0.482028	-0.190877	-0.688848	0.000000	0.000000	2.000000	181.000000	1.000000
15419.332884	0.008830	0.506046	0.225227	74.523857	-2.539909	14.319017	1.889647	0.000000	-4.629172	0.000000	0.000000	0.000000	0.508056	-0.172304	-0.679878	0.000000	0.000000	2.000000	181.000000	1.000000
15419.336217	0.008830	0.506046	0.225227	74.523857	-2.539909	14.319017	1.889647	0.000000	-4.629172	0.000000	0.000000	0.000000	0.508056	-0.172304	-0.679878	0.000000	0.000000	2.000000	181.000000	1.000000
15419.339551	0.008830	0.506046	0.225227	73.659660	-3.131667	14.180429	1.876085	0.000000	-4.634685	0.000000	0.000000	0.000000	0.508056	-0.172304	-0.679878	0.000000	0.000000	2.000000	181.000000	1.000000
15419.342884	0.010672	0.505563	0.222888	73.659660	-3.131667	14.180429	1.876085	0.000000	-4.634685	0.000000	0.000000	0.000000	0.552766	-0.144900	-0.701849	0.000000	0.000000	2.000000	181.000000	1.000000
15419.346217	0.010672	0.505563	0.222888	73.659660	-3.131667	14.180429	1.876085	0.000000	-4.634685	0.000000	0.000000	0.000000	0.552766	-0.144900	-0.701849	0.000000	0.000000	2.000000	181.000000	1.000000
15419.349551	0.010672	0.505563	0.222888	73.264755	-4.084836	13.453445	1.860052	0.000000	-4.641143	0.000000	0.000000	0.000000	0.552766	-0.144900	-0.701849	0.000000	0.000000	2.000000	181.000000	1.000000
15419.352884	0.012533	0.505228	0.220488	73.264755	-4.084836	13.453445	1.860052	0.000000	-4.641143	0.000000	0.000000	0.000000	0.558272	-0.100742	-0.719774	0.000000	0.000000	2.000000	181.000000	1.000000
15419.356217	0.012533	0.505228	0.220488	73.264755	-4.084836	13.453445	1.860052	0.000000	-4.641143	0.000000	0.000000	0.000000	0.558272	-0.100742	-0.719774	0.000000	0.000000	2.000000	181.000000	1.000000
15419.359551	0.012533	0.505228	0.220488	73.368843	-5.530921	12.173511	1.843706	0.000000	-4.647660	0.000000	0.000000	0.000000	0.558272	-0.100742	-0.719774	0.000000	0.000000	2.000000	181.000000	1.000000
15419.362884	0.014443	0.504998	0.217998	73.368843	-5.530921	12.173511	1.843706	0.000000	-4.647660	0.000000	0.000000	0.000000	0.572952	-0.068819	-0.747284	0.000000	0.000000	2.000000	181.000000	1.000000
15419.366217	0.014443	0.504998	0.217998	73.368843	-5.530921	12.173511	1.843706	0.000000	-4.647660	0.000000	0.000000	0.000000	0.572952	-0.068819	-0.747284	0.000000	0.000000	2.000000	181.000000	1.000000
15419.369551	0.014443	0.504998	0.217998	73.537041	-7.219335	10.519365	1.826691	0.000000	-4.654375	0.000000	0.000000	0.000000	0.572952	-0.068819	-0.747284	0.000000	0.000000	2.000000	181.000000	1.000000
15419.372884	0.016400	0.504874	0.215414	73.537041	-7.219335	10.519365	1.826691	0.000000	-4.654375	0.000000	0.000000	0.000000	0.587186	-0.037264	-0.775147	0.000000	0.000000	2.000000	181.000000	1.000000
15419.376217	0.016400	0.504874	0.215414	73.537041	-7.219335	10.519365	1.826691	0.000000	-4.654375	0.000000	0.000000	0.000000	0.587186	-0.037264	-0.775147	0.000000	0.000000	2.000000	181.000000	1.000000
15419.379551	0.016400	0.504874	0.215414	73.647377	-8.935617	8.913913	1.808992	0.000000	-4.661282	0.000000	0.000000	0.000000	0.587186	-0.037264	-0.775147	0.000000	0.000000	2.000000	181.000000	1.000000
15419.382884	0.018339	0.504924	0.212698	73.647377	-8.935617	8.913913	1.808992	0.000000	-4.661282	0.000000	0.000000	0.000000	0.581555	0.015116	-0.814579	0.000000	0.000000	2.000000	181.000000	1.000000
15419.386217	0.018339	0.504924	0.212698	73.647377	-8.935617	8.913913	1.808992	0.000000	-4.661282	0.000000	0.000000	0.000000	0.581555	0.015116	-0.814579	0.000000	0.000000	2.000000	181.000000	1.000000
15419.389551	0.018339	0.504924	0.212698	73.738686	-10.429610	7.665464	1.792105	0.000000	-4.667800	0.000000	0.000000	0.000000	0.581555	0.015116	-0.814579	0.000000	0.000000	2.000000	181.000000	1.000000
15419.392884	0.020291	0.505169	0.209899	73.738686	-10.429610	7.665464	1.792105	0.000000	-4.667800	0.000000	0.000000	0.000000	0.585522	0.073367	-0.839805	0.000000	0.000000	2.000000	181.000000	1.000000
15419.396217	0.020291	0.505169	0.209899	73.738686	-10.429610	7.665464	1.792105	0.000000	-4.667800	0.000000	0.000000	0.000000	0.585522	0.073367	-0.839805	0.000000	0.000000	2.000000	181.000000	1.000000
15419.399551	0.020291	0.505169	0.209899	73.840393	-11.591852	6.719071	1.775072	0.000000	-4.674304	0.000000	0.000000	0.000000	0.585522	0.073367	-0.839805	0.000000	0.000000	2.000000	181.000000	1.000000
15419.402884	0.022285	0.505566	0.206982	73.840393	-11.591852	6.719071	1.775072	0.000000	-4.674304	0.000000	0.000000	0.000000	0.598283	0.119165	-0.875104	0.000000	0.000000	2.000000	181.000000	1.000000
15419.406217	0.022285	0.505566	0.206982	73.840393	-11.591852	6.719071	1.775072	0.000000	-4.674304	0.000000	0.000000	0.000000	0.598283	0.119165	-0.875104	0.000000	0.000000	2.000000	181.000000	1.000000
15419.409551	0.022285	0.505566	0.206982	73.968147	-12.319675	6.048267	1.757538	0.000000	-4.680925	0.000000	0.000000	0.000000	0.598283	0.119165	-0.875104	0.000000	0.000000	2.000000	181.000000	1.000000
15419.412884	0.024224	0.506111	0.203915	73.968147	-12.319675	6.048267	1.757538	0.000000	-4.680925	0.000000	0.000000	0.000000	0.581844	0.163471	-0.920203	0.000000	0.000000	2.000000	181.000000	1.000000
15419.416217	0.024224	0.506111	0.203915	73.968147	-12.319675	6.048267	1.757538	0.000000	-4.680925	0.000000	0.000000	0.000000	0.581844	0.163471	-0.920203	0.000000	0.000000	2.000000	181.000000	1.000000
15419.419551	0.024224	0.506111	0.203915	74.138046	-12.563429	5.769289	1.741658	0.000000	-4.686857	0.000000	0.000000	0.000000	0.581844	0.163471	-0.920203	0.000000	0.000000	2.000000	181.000000	1.000000
15419.422884	0.026138	0.506834	0.200657	74.138046	-12.563429	5.769289	1.741658	0.000000	-4.686857	0.000000	0.000000	0.000000	0.574026	0.216961	-0.977325	0.000000	0.000000	2.000000	181.000000	1.000000
15419.426217	0.026138	0.506834	0.200657	74.138046	-12.563429	5.769289	1.741658	0.000000	-4.686857	0.000000	0.000000	0.000000	0.574026	0.216961	-0.977325	0.000000	0.000000	2.000000	181.000000	1.000000
15419.429551	0.026138	0.506834	0.200657	74.343140	-12.452568	5.970450	1.727209	0.000000	-4.692201	0.000000	0.000000	0.000000	0.574026	0.216961	-0.977325	0.000000	0.000000	2.000000	181.000000	1.000000
15419.432884	0.028024	0.507660	0.197212	74.343140	-12.452568	5.970450	1.727209	0.000000	-4.692201	0.000000	0.000000	0.000000	0.565725	0.247839	-1.033611	0.000000	0.000000	2.000000	181.000000	1.000000
15419.436217	0.028024	0.507660	0.197212	74.343140	-12.452568	5.970450	1.727209	0.000000	-4.692201	0.000000	0.000000	0.000000	0.565725	0.247839	-1.033611	0.000000	0.000000	2.000000	181.000000	1.000000
15419.439551	0.028024	0.507660	0.197212	74.577309	-12.146454	6.413032	1.714250	0.000000	-4.696951	0.000000	0.000000	0.000000	0.565725	0.247839	-1.033611	0.000000	0.000000	2.000000	181.000000	1.000000
15419.442884	0.029844	0.508649	0.193467	74.577309	-12.146454	6.413032	1.714250	0.000000	-4.696951	0.000000	0.000000	0.000000	0.546093	0.296698	-1.123269	0.000000	0.000000	2.000000	181.000000	1.000000
15419.446217	0.029844	0.508649	0.193467	74.577309	-12.146454	6.413032	1.714250	0.000000	-4.696951	0.000000	0.000000	0.000000	0.546093	0.296698	-1.123269	0.000000	0.000000	2.000000	181.000000	1.000000
15419.449551	0.029844	0.508649	0.193467	74.836472	-11.594727	7.081005	1.704518	0.000000	-4.700492	0.000000	0.000000	0.000000	0.546093	0.296698	-1.123269	0.000000	0.000000	2.000000	181.000000	1.000000
15419.452884	0.031691	0.509782	0.189469	74.836472	-11.594727	7.081005	1.704518	0.000000	-4.700492	0.000000	0.000000	0.000000	0.554153	0.339936	-1.199488	0.000000	0.000000	2.000000	181.000000	1.000000
15419.456217	0.031691	0.509782	0.189469	74.836472	-11.594727	7.081005	1.704518	0.000000	-4.700492	0.000000	0.000000	0.000000	0.554153	0.339936	-1.199488	0.000000	0.000000	2.000000	181.000000	1.000000
15419.459551	0.031691	0.509782	0.189469	75.122025	-10.734403	8.258728	1.695798	0.000000	-4.703645	0.000000	0.000000	0.000000	0.554153	0.339936	-1.199488	0.000000	0.000000	2.000000	181.000000	1.000000
15419.462884	0.033591	0.511106	0.185188	75.122025	-10.734403	8.258728	1.695798	0.000000	-4.703645	0.000000	0.000000	0.000000	0.569908	0.397057	-1.284187	0.000000	0.000000	2.000000	181.000000	1.000000
15419.466217	0.033591	0.511106	0.185188	75.122025	-10.734403	8.258728	1.695798	0.000000	-4.703645	0.000000	0.000000	0.000000	0.569908	0.397057	-1.284187	0.000000	0.000000	2.000000	181.000000	1.000000
15419.469551	0.033591	0.511106	0.185188	75.434921	-9.549036	10.042214	1.687779	0.000000	-4.706527	0.000000	0.000000	0.000000	0.569908	0.397057	-1.284187	0.000000	0.000000	2.000000	181.000000	1.000000
15419.472884	0.035504	0.512572	0.180553	75.434921	-9.549036	10.042214	1.687779	0.000000	-4.706527	0.000000	0.000000	0.000000	0.574003	0.439839	-1.390497	0.000000	0.000000	2.000000	181.000000	1.000000
15419.476217	0.035504	0.512572	0.180553	75.434921	-9.549036	10.042214	1.687779	0.000000	-4.706527	0.000000	0.000000	0.000000	0.574003	0.439839	-1.390497	0.000000	0.000000	2.000000	181.000000	1.000000
15419.479551	0.035504	0.512572	0.180553	75.773132	-8.169693	12.082620	1.681973	0.000000	-4.708605	0.000000	0.000000	0.000000	0.574003	0.439839	-1.390497	0.000000	0.000000	2.000000	181.000000	1.000000
15419.482884	0.037461	0.514233	0.175640	75.773132	-8.169693	12.082620	1.681973	0.000000	-4.708605	0.000000	0.000000	0.000000	0.587038	0.498369	-1.474090	0.000000	0.000000	2.000000	181.000000	1.000000
15419.486217	0.037461	0.514233	0.175640	75.773132	-8.169693	12.082620	1.681973	0.000000	-4.708605	0.000000	0.000000	0.000000	0.587038	0.498369	-1.474090	0.000000	0.000000	2.000000	181.000000	1.000000
15419.489551	0.037461	0.514233	0.175640	76.122421	-6.801287	14.048875	1.677178	0.000000	-4.710316	0.000000	0.000000	0.000000	0.587038	0.498369	-1.474090	0.000000	0.000000	2.000000	181.000000	1.000000
15419.492884	0.039456	0.516047	0.170445	76.122421	-6.801287	14.048875	1.677178	0.000000	-4.710316	0.000000	0.000000	0.000000	0.598544	0.544113	-1.558577	0.000000	0.000000	2.000000	181.000000	1.000000
15419.496217	0.039456	0.516047	0.170445	76.122421	-6.801287	14.048875	1.677178	0.000000	-4.710316	0.000000	0.000000	0.000000	0.598544	0.544113	-1.558577	0.000000	0.000000	2.000000	181.000000	1.000000
15419.499551	0.039456	0.516047	0.170445	76.466370	-5.589327	15.916354	1.673613	0.000000	-4.711584	0.000000	0.000000	0.000000	0.598544	0.544113	-1.558577	0.000000	0.000000	2.000000	181.000000	1.000000
15419.502884	0.041485	0.518024	0.164978	76.466370	-5.589327	15.916354	1.673613	0.000000	-4.711584	0.000000	0.000000	0.000000	0.608706	0.593097	-1.639988	0.000000	0.000000	2.000000	181.000000	1.000000
15419.506217	0.041485	0.518024	0.164978	76.466370	-5.589327	15.916354	1.673613	0.000000	-4.711584	0.000000	0.000000	0.000000	0.608706	0.593097	-1.639988	0.000000	0.000000	2.000000	181.000000	1.000000
15419.509551	0.041485	0.518024	0.164978	76.755348	-4.748836	17.396460	1.671401	0.000000	-4.712368	0.000000	0.000000	0.000000	0.608706	0.593097	-1.639988	0.000000	0.000000	2.000000	181.000000	1.000000
15419.512884	0.043580	0.520185	0.159357	76.755348	-4.748836	17.396460	1.671401	0.000000	-4.712368	0.000000	0.000000	0.000000	0.628598	0.648365	-1.686155	0.000000	0.000000	2.000000	181.000000	1.000000
15419.516217	0.043580	0.520185	0.159357	76.755348	-4.748836	17.396460	1.671401	0.000000	-4.712368	0.000000	0.000000	0.000000	0.628598	0.648365	-1.686155	0.000000	0.000000	2.000000	181.000000	1.000000
15419.519551	0.043580	0.520185	0.159357	76.963219	-4.511995	17.964556	1.668726	0.000000	-4.713316	0.000000	0.000000	0.000000	0.628598	0.648365	-1.686155	0.000000	0.000000	2.000000	181.000000	1.000000
15419.522884	0.045710	0.522475	0.153605	76.963219	-4.511995	17.964556	1.668726	0.000000	-4.713316	0.000000	0.000000	0.000000	0.638778	0.686832	-1.725821	0.000000	0.000000	2.000000	181.000000	1.000000
15419.526217	0.045710	0.522475	0.153605	76.963219	-4.511995	17.964556	1.668726	0.000000	-4.713316	0.000000	0.000000	0.000000	0.638778	0.686832	-1.725821	0.000000	0.000000	2.000000	181.000000	1.000000
15419.529551	0.045710	0.522475	0.153605	77.126343	-4.533589	18.141993	1.666202	0.000000	-4.714209	0.000000	0.000000	0.000000	0.638778	0.686832	-1.725821	0.000000	0.000000	2.000000	181.000000	1.000000
15419.532884	0.047903	0.524894	0.147788	77.126343	-4.533589	18.141993	1.666202	0.000000	-4.714209	0.000000	0.000000	0.000000	0.658082	0.725819	-1.744943	0.000000	0.000000	2.000000	181.000000	1.000000
15419.536217	0.047903	0.524894	0.147788	77.126343	-4.533589	18.141993	1.666202	0.000000	-4.714209	0.000000	0.000000	0.000000	0.658082	0.725819	-1.744943	0.000000	0.000000	2.000000	181.000000	1.000000
15419.539551	0.047903	0.524894	0.147788	77.269218	-4.564889	18.558939	1.662292	0.000000	-4.715590	0.000000	0.000000	0.000000	0.658082	0.725819	-1.744943	0.000000	0.000000	2.000000	181.000000	1.000000
15419.542884	0.050191	0.527395	0.141965	77.269218	-4.564889	18.558939	1.662292	0.000000	-4.715590	0.000000	0.000000	0.000000	0.686245	0.750362	-1.746964	0.000000	0.000000	2.000000	181.000000	1.000000
15419.546217	0.050191	0.527395	0.141965	77.269218	-4.564889	18.558939	1.662292	0.000000	-4.715590	0.000000	0.000000	0.000000	0.686245	0.750362	-1.746964	0.000000	0.000000	2.000000	181.000000	1.000000
15419.549551	0.050191	0.527395	0.141965	77.386909	-4.641848	18.980286	1.655351	0.000000	-4.718030	0.000000	0.000000	0.000000	0.686245	0.750362	-1.746964	0.000000	0.000000	2.000000	181.000000	1.000000
15419.552884	0.052568	0.529976	0.136134	77.386909	-4.641848	18.980286	1.655351	0.000000	-4.718030	0.000000	0.000000	0.000000	0.713221	0.774083	-1.749194	0.000000	0.000000	2.000000	181.000000	1.000000
15419.556217	0.052568	0.529976	0.136134	77.386909	-4.641848	18.980286	1.655351	0.000000	-4.718030	0.000000	0.000000	0.000000	0.713221	0.774083	-1.749194	0.000000	0.000000	2.000000	181.000000	1.000000
15419.559551	0.052568	0.529976	0.136134	77.486137	-4.804256	18.841658	1.645104	0.000000	-4.721613	0.000000	0.000000	0.000000	0.713221	0.774083	-1.749194	0.000000	0.000000	2.000000	181.000000	1.000000
15419.562884	0.054946	0.532613	0.130287	77.486137	-4.804256	18.841658	1.645104	0.000000	-4.721613	0.000000	0.000000	0.000000	0.713447	0.791361	-1.754330	0.000000	0.000000	2.000000	181.000000	1.000000
15419.566217	0.054946	0.532613	0.130287	77.486137	-4.804256	18.841658	1.645104	0.000000	-4.721613	0.000000	0.000000	0.000000	0.713447	0.791361	-1.754330	0.000000	0.000000	2.000000	181.000000	1.000000
15419.569551	0.054946	0.532613	0.130287	77.567841	-5.024568	18.253773	1.634081	0.000000	-4.725440	0.000000	0.000000	0.000000	0.713447	0.791361	-1.754330	0.000000	0.000000	2.000000	181.000000	1.000000
15419.572884	0.057329	0.535298	0.124480	77.567841	-5.024568	18.253773	1.634081	0.000000	-4.725440	0.000000	0.000000	0.000000	0.714892	0.805300	-1.741861	0.000000	0.000000	2.000000	181.000000	1.000000
15419.576217	0.057329	0.535298	0.124480	77.567841	-5.024568	18.253773	1.634081	0.000000	-4.725440	0.000000	0.000000	0.000000	0.714892	0.805300	-1.741861	0.000000	0.000000	2.000000	181.000000	1.000000
15419.579551	0.057329	0.535298	0.124480	77.651482	-5.262243	17.756283	1.621343	0.000000	-4.729825	0.000000	0.000000	0.000000	0.714892	0.805300	-1.741861	0.000000	0.000000	2.000000	181.000000	1.000000
15419.582884	0.059685	0.537991	0.118686	77.651482	-5.262243	17.756283	1.621343	0.000000	-4.729825	0.000000	0.000000	0.000000	0.706887	0.807855	-1.738251	0.000000	0.000000	2.000000	181.000000	1.000000
15419.586217	0.059685	0.537991	0.118686	77.651482	-5.262243	17.756283	1.621343	0.000000	-4.729825	0.000000	0.000000	0.000000	0.706887	0.807855	-1.738251	0.000000	0.000000	2.000000	181.000000	1.000000
15419.589551	0.059685	0.537991	0.118686	77.754005	-5.546239	17.725286	1.608126	0.000000	-4.734335	0.000000	0.000000	0.000000	0.706887	0.807855	-1.738251	0.000000	0.000000	2.000000	181.000000	1.000000
15419.592884	0.061961	0.540691	0.112911	77.754005	-5.546239	17.725286	1.608126	0.000000	-4.734335	0.000000	0.000000	0.000000	0.682531	0.810142	-1.732504	0.000000	0.000000	2.000000	181.000000	1.000000
15419.596217	0.061961	0.540691	0.112911	77.754005	-5.546239	17.725286	1.608126	0.000000	-4.734335	0.000000	0.000000	0.000000	0.682531	0.810142	-1.732504	0.000000	0.000000	2.000000	181.000000	1.000000
15419.599551	0.061961	0.540691	0.112911	77.909592	-5.918383	18.002357	1.596326	0.000000	-4.738327	0.000000	0.000000	0.000000	0.682531	0.810142	-1.732504	0.000000	0.000000	2.000000	181.000000	1.000000
15419.602884	0.064206	0.543331	0.107122	77.909592	-5.918383	18.002357	1.596326	0.000000	-4.738327	0.000000	0.000000	0.000000	0.673658	0.791865	-1.736675	0.000000	0.000000	2.000000	181.000000	1.000000
15419.606217	0.064206	0.543331	0.107122	77.909592	-5.918383	18.002357	1.596326	0.000000	-4.738327	0.000000	0.000000	0.000000	0.673658	0.791865	-1.736675	0.000000	0.000000	2.000000	181.000000	1.000000
15419.609551	0.064206	0.543331	0.107122	78.103615	-6.411191	19.115444	1.584583	0.000000	-4.742267	0.000000	0.000000	0.000000	0.673658	0.791865	-1.736675	0.000000	0.000000	2.000000	181.000000	1.000000
15419.612884	0.066399	0.545915	0.101363	78.103615	-6.411191	19.115444	1.584583	0.000000	-4.742267	0.000000	0.000000	0.000000	0.657980	0.775439	-1.727940	0.000000	0.000000	2.000000	181.000000	1.000000
15419.616217	0.066399	0.545915	0.101363	78.103615	-6.411191	19.115444	1.584583	0.000000	-4.742267	0.000000	0.000000	0.000000	0.657980	0.775439	-1.727940	0.000000	0.000000	2.000000	181.000000	1.000000
15419.619551	0.066399	0.545915	0.101363	78.294052	-7.040527	20.593899	1.573261	0.000000	-4.746036	0.000000	0.000000	0.000000	0.657980	0.775439	-1.727940	0.000000	0.000000	2.000000	181.000000	1.000000
15419.622884	0.068615	0.548440	0.095586	78.294052	-7.040527	20.593899	1.573261	0.000000	-4.746036	0.000000	0.000000	0.000000	0.664722	0.757465	-1.732988	0.000000	0.000000	2.000000	181.000000	1.000000
15419.626217	0.068615	0.548440	0.095586	78.294052	-7.040527	20.593899	1.573261	0.000000	-4.746036	0.000000	0.000000	0.000000	0.664722	0.757465	-1.732988	0.000000	0.000000	2.000000	181.000000	1.000000
15419.629551	0.068615	0.548440	0.095586	78.450577	-7.942872	21.208345	1.559783	0.000000	-4.750481	0.000000	0.000000	0.000000	0.664722	0.757465	-1.732988	0.000000	0.000000	2.000000	181.000000	1.000000
15419.632884	0.070956	0.550875	0.089785	78.450577	-7.942872	21.208345	1.559783	0.000000	-4.750481	0.000000	0.000000	0.000000	0.702126	0.730509	-1.740296	0.000000	0.000000	2.000000	181.000000	1.000000
15419.636217	0.070956	0.550875	0.089785	78.450577	-7.942872	21.208345	1.559783	0.000000	-4.750481	0.000000	0.000000	0.000000	0.702126	0.730509	-1.740296	0.000000	0.000000	2.000000	181.000000	1.000000
15419.639551	0.070956	0.550875	0.089785	78.549721	-9.097434	20.926407	1.452223	0.000000	-4.489244	0.000000	0.000000	0.000000	0.702126	0.730509	-1.740296	0.000000	0.000000	2.000000	181.000000	1.000000
15419.642884	0.073374	0.553266	0.084039	78.549721	-9.097434	20.926407	1.452223	0.000000	-4.489244	0.000000	0.000000	0.000000	0.725422	0.717060	-1.723845	0.000000	0.000000	2.000000	181.000000	1.000000
15419.646217	0.073374	0.553266	0.084039	78.549721	-9.097434	20.926407	1.452223	0.000000	-4.489244	0.000000	0.000000	0.000000	0.725422	0.717060	-1.723845	0.000000	0.000000	2.000000	181.000000	1.000000
15419.649551	0.073374	0.553266	0.084039	78.564133	-10.473365	19.800293	1.331319	0.000000	-4.201937	0.000000	0.000000	0.000000	0.725422	0.717060	-1.723845	0.000000	0.000000	2.000000	181.000000	1.000000
15419.652884	0.075755	0.555569	0.078290	78.564133	-10.473365	19.800293	1.331319	0.000000	-4.201937	0.000000	0.000000	0.000000	0.714417	0.690983	-1.724545	0.000000	0.000000	2.000000	181.000000	1.000000
15419.656217	0.075755	0.555569	0.078290	78.564133	-10.473365	19.800293	1.331319	0.000000	-4.201937	0.000000	0.000000	0.000000	0.714417	0.690983	-1.724545	0.000000	0.000000	2.000000	181.000000	1.000000
15419.659551	0.075755	0.555569	0.078290	78.473335	-12.081944	17.672697	1.212250	0.000000	-3.914513	0.000000	0.000000	0.000000	0.714417	0.690983	-1.724545	0.000000	0.000000	2.000000	181.000000	1.000000
15419.662884	0.078198	0.557816	0.072686	78.473335	-12.081944	17.672697	1.212250	0.000000	-3.914513	0.000000	0.000000	0.000000	0.732819	0.674205	-1.681231	0.000000	0.000000	2.000000	181.000000	1.000000
15419.666217	0.078198	0.557816	0.072686	78.473335	-12.081944	17.672697	1.212250	0.000000	-3.914513	0.000000	0.000000	0.000000	0.732819	0.674205	-1.681231	0.000000	0.000000	2.000000	181.000000	1.000000
15419.669551	0.078198	0.557816	0.072686	78.299591	-13.786082	15.436831	1.090113	0.000000	-3.634308	0.000000	0.000000	0.000000	0.732819	0.674205	-1.681231	0.000000	0.000000	2.000000	181.000000	1.000000
15419.672884	0.080650	0.559994	0.067219	78.299591	-13.786082	15.436831	1.090113	0.000000	-3.634308	0.000000	0.000000	0.000000	0.735603	0.653271	-1.640049	0.000000	0.000000	2.000000	181.000000	1.000000
15419.676217	0.080650	0.559994	0.067219	78.299591	-13.786082	15.436831	1.090113	0.000000	-3.634308	0.000000	0.000000	0.000000	0.735603	0.653271	-1.640049	0.000000	0.000000	2.000000	181.000000	1.000000
15419.679551	0.080650	0.559994	0.067219	78.096115	-15.363156	14.005330	0.967513	0.000000	-3.360967	0.000000	0.000000	0.000000	0.735603	0.653271	-1.640049	0.000000	0.000000	2.000000	181.000000	1.000000
15419.682884	0.083066	0.562124	0.061917	78.096115	-15.363156	14.005330	0.967513	0.000000	-3.360967	0.000000	0.000000	0.000000	0.724922	0.639103	-1.590727	0.000000	0.000000	2.000000	181.000000	1.000000
15419.686217	0.083066	0.562124	0.061917	78.096115	-15.363156	14.005330	0.967513	0.000000	-3.360967	0.000000	0.000000	0.000000	0.724922	0.639103	-1.590727	0.000000	0.000000	2.000000	181.000000	1.000000
15419.689551	0.083066	0.562124	0.061917	77.876244	-16.722805	13.196845	0.846692	0.000000	-3.095845	0.000000	0.000000	0.000000	0.724922	0.639103	-1.590727	0.000000	0.000000	2.000000	181.000000	1.000000
15419.692884	0.085492	0.564218	0.056879	77.876244	-16.722805	13.196845	0.846692	0.000000	-3.095845	0.000000	0.000000	0.000000	0.727688	0.628129	-1.511443	0.000000	0.000000	2.000000	181.000000	1.000000
15419.696217	0.085492	0.564218	0.056879	77.876244	-16.722805	13.196845	0.846692	0.000000	-3.095845	0.000000	0.000000	0.000000	0.727688	0.628129	-1.511443	0.000000	0.000000	2.000000	181.000000	1.000000
15419.699551	0.085492	0.564218	0.056879	77.650200	-17.878315	12.198225	0.725411	0.000000	-2.843938	0.000000	0.000000	0.000000	0.727688	0.628129	-1.511443	0.000000	0.000000	2.000000	181.000000	1.000000
15419.702884	0.087842	0.566275	0.052019	77.650200	-17.878315	12.198225	0.725411	0.000000	-2.843938	0.000000	0.000000	0.000000	0.704949	0.617039	-1.457903	0.000000	0.000000	2.000000	181.000000	1.000000
15419.706217	0.087842	0.566275	0.052019	77.650200	-17.878315	12.198225	0.725411	0.000000	-2.843938	0.000000	0.000000	0.000000	0.704949	0.617039	-1.457903	0.000000	0.000000	2.000000	181.000000	1.000000
15419.709551	0.087842	0.566275	0.052019	77.447525	-18.725664	11.228247	0.607919	0.000000	-2.600955	0.000000	0.000000	0.000000	0.704949	0.617039	-1.457903	0.000000	0.000000	2.000000	181.000000	1.000000
15419.712884	0.090082	0.568354	0.047399	77.447525	-18.725664	11.228247	0.607919	0.000000	-2.600955	0.000000	0.000000	0.000000	0.672029	0.623736	-1.385882	0.000000	0.000000	2.000000	181.000000	1.000000
15419.716217	0.090082	0.568354	0.047399	77.447525	-18.725664	11.228247	0.607919	0.000000	-2.600955	0.000000	0.000000	0.000000	0.672029	0.623736	-1.385882	0.000000	0.000000	2.000000	181.000000	1.000000
15419.719551	0.090082	0.568354	0.047399	77.342079	-19.269239	10.858476	0.495914	0.000000	-2.369974	0.000000	0.000000	0.000000	0.672029	0.623736	-1.385882	0.000000	0.000000	2.000000	181.000000	1.000000
15419.722884	0.092217	0.570413	0.043012	77.342079	-19.269239	10.858476	0.495914	0.000000	-2.369974	0.000000	0.000000	0.000000	0.640639	0.617868	-1.316131	0.000000	0.000000	2.000000	181.000000	1.000000
15419.726217	0.092217	0.570413	0.043012	77.342079	-19.269239	10.858476	0.495914	0.000000	-2.369974	0.000000	0.000000	0.000000	0.640639	0.617868	-1.316131	0.000000	0.000000	2.000000	181.000000	1.000000
15419.729551	0.092217	0.570413	0.043012	77.373642	-19.711414	10.953763	0.389141	0.000000	-2.150619	0.000000	0.000000	0.000000	0.640639	0.617868	-1.316131	0.000000	0.000000	2.000000	181.000000	1.000000
15419.732884	0.094269	0.572403	0.038806	77.373642	-19.711414	10.953763	0.389141	0.000000	-2.150619	0.000000	0.000000	0.000000	0.615475	0.596918	-1.261769	0.000000	0.000000	2.000000	181.000000	1.000000
15419.736217	0.094269	0.572403	0.038806	77.373642	-19.711414	10.953763	0.389141	0.000000	-2.150619	0.000000	0.000000	0.000000	0.615475	0.596918	-1.261769	0.000000	0.000000	2.000000	181.000000	1.000000
15419.739551	0.094269	0.572403	0.038806	77.539948	-20.378929	10.847103	0.286562	0.000000	-1.940324	0.000000	0.000000	0.000000	0.615475	0.596918	-1.261769	0.000000	0.000000	2.000000	181.000000	1.000000
15419.742884	0.096190	0.574337	0.034771	77.539948	-20.378929	10.847103	0.286562	0.000000	-1.940324	0.000000	0.000000	0.000000	0.576480	0.580098	-1.210690	0.000000	0.000000	2.000000	181.000000	1.000000
15419.746217	0.096190	0.574337	0.034771	77.539948	-20.378929	10.847103	0.286562	0.000000	-1.940324	0.000000	0.000000	0.000000	0.576480	0.580098	-1.210690	0.000000	0.000000	2.000000	181.000000	1.000000
15419.749551	0.096190	0.574337	0.034771	77.800102	-21.444876	10.230482	0.190482	0.000000	-1.738542	0.000000	0.000000	0.000000	0.576480	0.580098	-1.210690	0.000000	0.000000	2.000000	181.000000	1.000000
15419.752884	0.098011	0.576218	0.030904	77.800102	-21.444876	10.230482	0.190482	0.000000	-1.738542	0.000000	0.000000	0.000000	0.546134	0.564430	-1.160134	0.000000	0.000000	2.000000	181.000000	1.000000
15419.756217	0.098011	0.576218	0.030904	77.800102	-21.444876	10.230482	0.190482	0.000000	-1.738542	0.000000	0.000000	0.000000	0.546134	0.564430	-1.160134	0.000000	0.000000	2.000000	181.000000	1.000000
15419.759551	0.098011	0.576218	0.030904	78.109901	-22.786102	8.961841	0.099460	0.000000	-1.545187	0.000000	0.000000	0.000000	0.546134	0.564430	-1.160134	0.000000	0.000000	2.000000	181.000000	1.000000
15419.762884	0.099697	0.578061	0.027256	78.109901	-22.786102	8.961841	0.099460	0.000000	-1.545187	0.000000	0.000000	0.000000	0.505898	0.552836	-1.094171	0.000000	0.000000	2.000000	181.000000	1.000000
15419.766217	0.099697	0.578061	0.027256	78.109901	-22.786102	8.961841	0.099460	0.000000	-1.545187	0.000000	0.000000	0.000000	0.505898	0.552836	-1.094171	0.000000	0.000000	2.000000	181.000000	1.000000
15419.769551	0.099697	0.578061	0.027256	78.436218	-24.219826	7.307445	0.015143	0.000000	-1.362825	0.000000	0.000000	0.000000	0.505898	0.552836	-1.094171	0.000000	0.000000	2.000000	181.000000	1.000000
15419.772884	0.101221	0.579841	0.023781	78.436218	-24.219826	7.307445	0.015143	0.000000	-1.362825	0.000000	0.000000	0.000000	0.457160	0.533969	-1.042752	0.000000	0.000000	2.000000	181.000000	1.000000
15419.776217	0.101221	0.579841	0.023781	78.436218	-24.219826	7.307445	0.015143	0.000000	-1.362825	0.000000	0.000000	0.000000	0.457160	0.533969	-1.042752	0.000000	0.000000	2.000000	181.000000	1.000000
15419.779551	0.101221	0.579841	0.023781	78.764740	-25.708078	5.640880	-0.061050	0.000000	-1.189033	0.000000	0.000000	0.000000	0.457160	0.533969	-1.042752	0.000000	0.000000	2.000000	181.000000	1.000000
15419.782884	0.102549	0.581527	0.020518	78.764740	-25.708078	5.640880	-0.061050	0.000000	-1.189033	0.000000	0.000000	0.000000	0.398428	0.505696	-0.978690	0.000000	0.000000	2.000000	181.000000	1.000000
15419.786217	0.102549	0.581527	0.020518	78.764740	-25.708078	5.640880	-0.061050	0.000000	-1.189033	0.000000	0.000000	0.000000	0.398428	0.505696	-0.978690	0.000000	0.000000	2.000000	181.000000	1.000000
15419.789551	0.102549	0.581527	0.020518	79.062096	-27.164518	4.038354	-0.127455	0.000000	-1.025918	0.000000	0.000000	0.000000	0.398428	0.505696	-0.978690	0.000000	0.000000	2.000000	181.000000	1.000000
15419.792884	0.103668	0.583167	0.017487	79.062096	-27.164518	4.038354	-0.127455	0.000000	-1.025918	0.000000	0.000000	0.000000	0.335567	0.492253	-0.909316	0.000000	0.000000	2.000000	181.000000	1.000000
15419.796217	0.103668	0.583167	0.017487	79.062096	-27.164518	4.038354	-0.127455	0.000000	-1.025918	0.000000	0.000000	0.000000	0.335567	0.492253	-0.909316	0.000000	0.000000	2.000000	181.000000	1.000000
15419.799551	0.103668	0.583167	0.017487	79.357506	-28.433735	2.691761	-0.183383	0.000000	-0.874365	0.000000	0.000000	0.000000	0.335567	0.492253	-0.909316	0.000000	0.000000	2.000000	181.000000	1.000000
15419.802884	0.104604	0.584722	0.014676	79.357506	-28.433735	2.691761	-0.183383	0.000000	-0.874365	0.000000	0.000000	0.000000	0.280765	0.466421	-0.843539	0.000000	0.000000	2.000000	181.000000	1.000000
15419.806217	0.104604	0.584722	0.014676	79.357506	-28.433735	2.691761	-0.183383	0.000000	-0.874365	0.000000	0.000000	0.000000	0.280765	0.466421	-0.843539	0.000000	0.000000	2.000000	181.000000	1.000000
15419.809551	0.104604	0.584722	0.014676	79.684906	-29.333982	1.816281	-0.230177	0.000000	-0.733776	0.000000	0.000000	0.000000	0.280765	0.466421	-0.843539	0.000000	0.000000	2.000000	181.000000	1.000000
15419.812884	0.105385	0.586195	0.012080	79.684906	-29.333982	1.816281	-0.230177	0.000000	-0.733776	0.000000	0.000000	0.000000	0.234321	0.441818	-0.778556	0.000000	0.000000	2.000000	181.000000	1.000000
15419.816217	0.105385	0.586195	0.012080	79.684906	-29.333982	1.816281	-0.230177	0.000000	-0.733776	0.000000	0.000000	0.000000	0.234321	0.441818	-0.778556	0.000000	0.000000	2.000000	181.000000	1.000000
15419.819551	0.105385	0.586195	0.012080	80.042526	-29.787214	1.489022	-0.269230	0.000000	-0.604016	0.000000	0.000000	0.000000	0.234321	0.441818	-0.778556	0.000000	0.000000	2.000000	181.000000	1.000000
15419.822884	0.106082	0.587589	0.009689	80.042526	-29.787214	1.489022	-0.269230	0.000000	-0.604016	0.000000	0.000000	0.000000	0.209242	0.418290	-0.717523	0.000000	0.000000	2.000000	181.000000	1.000000
15419.826217	0.106082	0.587589	0.009689	80.042526	-29.787214	1.489022	-0.269230	0.000000	-0.604016	0.000000	0.000000	0.000000	0.209242	0.418290	-0.717523	0.000000	0.000000	2.000000	181.000000	1.000000
15419.829551	0.106082	0.587589	0.009689	80.424759	-29.784805	1.701427	-0.304104	0.000000	-0.484429	0.000000	0.000000	0.000000	0.209242	0.418290	-0.717523	0.000000	0.000000	2.000000	181.000000	1.000000
15419.832884	0.106696	0.588890	0.007485	80.424759	-29.784805	1.701427	-0.304104	0.000000	-0.484429	0.000000	0.000000	0.000000	0.184042	0.390225	-0.660933	0.000000	0.000000	2.000000	181.000000	1.000000
15419.836217	0.106696	0.588890	0.007485	80.424759	-29.784805	1.701427	-0.304104	0.000000	-0.484429	0.000000	0.000000	0.000000	0.184042	0.390225	-0.660933	0.000000	0.000000	2.000000	181.000000	1.000000
15419.839551	0.106696	0.588890	0.007485	80.819618	-29.340454	2.421615	-0.334777	0.000000	-0.374274	0.000000	0.000000	0.000000	0.184042	0.390225	-0.660933	0.000000	0.000000	2.000000	181.000000	1.000000
15419.842884	0.107195	0.590115	0.005431	80.819618	-29.340454	2.421615	-0.334777	0.000000	-0.374274	0.000000	0.000000	0.000000	0.149907	0.367474	-0.616366	0.000000	0.000000	2.000000	181.000000	1.000000
15419.846217	0.107195	0.590115	0.005431	80.819618	-29.340454	2.421615	-0.334777	0.000000	-0.374274	0.000000	0.000000	0.000000	0.149907	0.367474	-0.616366	0.000000	0.000000	2.000000	181.000000	1.000000
15419.849551	0.107195	0.590115	0.005431	81.212288	-28.435995	3.660390	-0.359762	0.000000	-0.271546	0.000000	0.000000	0.000000	0.149907	0.367474	-0.616366	0.000000	0.000000	2.000000	181.000000	1.000000
15419.852884	0.107558	0.591289	0.003615	81.212288	-28.435995	3.660390	-0.359762	0.000000	-0.271546	0.000000	0.000000	0.000000	0.108971	0.352270	-0.544723	0.000000	0.000000	2.000000	181.000000	1.000000
15419.856217	0.107558	0.591289	0.003615	81.212288	-28.435995	3.660390	-0.359762	0.000000	-0.271546	0.000000	0.000000	0.000000	0.108971	0.352270	-0.544723	0.000000	0.000000	2.000000	181.000000	1.000000
15419.859551	0.107558	0.591289	0.003615	81.573166	-27.346340	5.088516	-0.377924	0.000000	-0.180759	0.000000	0.000000	0.000000	0.108971	0.352270	-0.544723	0.000000	0.000000	2.000000	181.000000	1.000000
15419.862884	0.107768	0.592348	0.001951	81.573166	-27.346340	5.088516	-0.377924	0.000000	-0.180759	0.000000	0.000000	0.000000	0.062818	0.317639	-0.499132	0.000000	0.000000	2.000000	181.000000	1.000000
15419.866217	0.107768	0.592348	0.001951	81.573166	-27.346340	5.088516	-0.377924	0.000000	-0.180759	0.000000	0.000000	0.000000	0.062818	0.317639	-0.499132	0.000000	0.000000	2.000000	181.000000	1.000000
15419.869551	0.107768	0.592348	0.001951	81.898064	-26.167135	6.600317	-0.388393	0.000000	-0.097570	0.000000	0.000000	0.000000	0.062818	0.317639	-0.499132	0.000000	0.000000	2.000000	181.000000	1.000000
15419.872884	0.107830	0.593312	0.000457	81.898064	-26.167135	6.600317	-0.388393	0.000000	-0.097570	0.000000	0.000000	0.000000	0.018561	0.289246	-0.448386	0.000000	0.000000	2.000000	181.000000	1.000000
15419.876217	0.107830	0.593312	0.000457	81.898064	-26.167135	6.600317	-0.388393	0.000000	-0.097570	0.000000	0.000000	0.000000	0.018561	0.289246	-0.448386	0.000000	0.000000	2.000000	181.000000	1.000000
15419.879551	0.107830	0.593312	0.000457	82.199692	-25.043776	8.041785	-0.391487	0.000000	-0.022839	0.000000	0.000000	0.000000	0.018561	0.289246	-0.448386	0.000000	0.000000	2.000000	181.000000	1.000000
15419.882884	0.107754	0.594151	-0.000837	82.199692	-25.043776	8.041785	-0.391487	0.000000	-0.022839	0.000000	0.000000	0.000000	-0.022865	0.251657	-0.388217	0.000000	0.000000	2.000000	181.000000	1.000000
15419.886217	0.107754	0.594151	-0.000837	82.199692	-25.043776	8.041785	-0.391487	0.000000	-0.022839	0.000000	0.000000	0.000000	-0.022865	0.251657	-0.388217	0.000000	0.000000	2.000000	181.000000	1.000000
15419.889551	0.107754	0.594151	-0.000837	82.478897	-23.980217	9.413404	-0.387676	0.000000	0.041864	0.000000	0.000000	0.000000	-0.022865	0.251657	-0.388217	0.000000	0.000000	2.000000	181.000000	1.000000
15419.892884	0.107523	0.594843	-0.002009	82.478897	-23.980217	9.413404	-0.387676	0.000000	0.041864	0.000000	0.000000	0.000000	-0.069305	0.207599	-0.351504	0.000000	0.000000	2.000000	181.000000	1.000000
15419.896217	0.107523	0.594843	-0.002009	82.478897	-23.980217	9.413404	-0.387676	0.000000	0.041864	0.000000	0.000000	0.000000	-0.069305	0.207599	-0.351504	0.000000	0.000000	2.000000	181.000000	1.000000
15419.899551	0.107523	0.594843	-0.002009	82.747749	-23.059149	10.622387	-0.376125	0.000000	0.100448	0.000000	0.000000	0.000000	-0.069305	0.207599	-0.351504	0.000000	0.000000	2.000000	181.000000	1.000000
15419.902884	0.107250	0.595408	-0.003067	82.747749	-23.059149	10.622387	-0.376125	0.000000	0.100448	0.000000	0.000000	0.000000	-0.081822	0.169606	-0.317476	0.000000	0.000000	2.000000	181.000000	1.000000
15419.906217	0.107250	0.595408	-0.003067	82.747749	-23.059149	10.622387	-0.376125	0.000000	0.100448	0.000000	0.000000	0.000000	-0.081822	0.169606	-0.317476	0.000000	0.000000	2.000000	181.000000	1.000000
15419.909551	0.107250	0.595408	-0.003067	83.013069	-22.270123	11.680533	-0.362488	0.000000	0.153360	0.000000	0.000000	0.000000	-0.081822	0.169606	-0.317476	0.000000	0.000000	2.000000	181.000000	1.000000
15419.912884	0.106934	0.595804	-0.004020	83.013069	-22.270123	11.680533	-0.362488	0.000000	0.153360	0.000000	0.000000	0.000000	-0.094779	0.118727	-0.285924	0.000000	0.000000	2.000000	181.000000	1.000000
15419.916217	0.106934	0.595804	-0.004020	83.013069	-22.270123	11.680533	-0.362488	0.000000	0.153360	0.000000	0.000000	0.000000	-0.094779	0.118727	-0.285924	0.000000	0.000000	2.000000	181.000000	1.000000
15419.919551	0.106934	0.595804	-0.004020	83.252785	-21.617491	12.573056	-0.346692	0.000000	0.201014	0.000000	0.000000	0.000000	-0.094779	0.118727	-0.285924	0.000000	0.000000	2.000000	181.000000	1.000000
15419.922884	0.106586	0.596114	-0.004918	83.252785	-21.617491	12.573056	-0.346692	0.000000	0.201014	0.000000	0.000000	0.000000	-0.104378	0.093104	-0.269460	0.000000	0.000000	2.000000	181.000000	1.000000
15419.926217	0.106586	0.596114	-0.004918	83.252785	-21.617491	12.573056	-0.346692	0.000000	0.201014	0.000000	0.000000	0.000000	-0.104378	0.093104	-0.269460	0.000000	0.000000	2.000000	181.000000	1.000000
15419.929551	0.106586	0.596114	-0.004918	83.454498	-21.162197	13.225281	-0.329296	0.000000	0.245924	0.000000	0.000000	0.000000	-0.104378	0.093104	-0.269460	0.000000	0.000000	2.000000	181.000000	1.000000
15419.932884	0.106586	0.596114	-0.004918	83.454498	-21.162197	13.225281	-0.329296	0.000000	0.245924	0.000000	0.000000	0.000000	-0.104378	0.093104	-0.269460	0.000000	0.000000	2.000000	181.000000	1.000000
15419.936217	0.106212	0.596333	-0.005738	83.454498	-21.162197	13.225281	-0.329296	0.000000	0.245924	0.000000	0.000000	0.000000	-0.112241	0.065694	-0.245928	0.000000	0.000000	2.000000	181.000000	1.000000
15419.939551	0.106212	0.596333	-0.005738	83.610085	-21.119078	13.405099	-0.329296	0.000000	0.245924	0.000000	0.000000	0.000000	-0.112241	0.065694	-0.245928	0.000000	0.000000	2.000000	181.000000	1.000000
15419.942884	0.105792	0.596506	-0.006466	83.610085	-21.119078	13.405099	-0.329296	0.000000	0.245924	0.000000	0.000000	0.000000	-0.125854	0.051725	-0.218263	0.000000	0.000000	2.000000	181.000000	1.000000
15419.946217	0.105792	0.596506	-0.006466	83.610085	-21.119078	13.405099	-0.329296	0.000000	0.245924	0.000000	0.000000	0.000000	-0.125854	0.051725	-0.218263	0.000000	0.000000	2.000000	181.000000	1.000000
15419.949551	0.105792	0.596506	-0.006466	83.712097	-21.465672	13.134447	-0.289613	0.000000	0.323289	0.000000	0.000000	0.000000	-0.125854	0.051725	-0.218263	0.000000	0.000000	2.000000	181.000000	1.000000
15419.952884	0.105792	0.596506	-0.006466	83.712097	-21.465672	13.134447	-0.289613	0.000000	0.323289	0.000000	0.000000	0.000000	-0.125854	0.051725	-0.218263	0.000000	0.000000	2.000000	181.000000	1.000000
15419.956217	0.105322	0.596569	-0.007126	83.712097	-21.465672	13.134447	-0.289613	0.000000	0.323289	0.000000	0.000000	0.000000	-0.141138	0.019055	-0.198021	0.000000	0.000000	2.000000	181.000000	1.000000
15419.959551	0.105322	0.596569	-0.007126	83.771683	-21.905506	12.740603	-0.289613	0.000000	0.323289	0.000000	0.000000	0.000000	-0.141138	0.019055	-0.198021	0.000000	0.000000	2.000000	181.000000	1.000000
15419.962884	0.104818	0.596575	-0.007738	83.771683	-21.905506	12.740603	-0.289613	0.000000	0.323289	0.000000	0.000000	0.000000	-0.151001	0.001696	-0.183751	0.000000	0.000000	2.000000	181.000000	1.000000
15419.966217	0.104818	0.596575	-0.007738	83.771683	-21.905506	12.740603	-0.289613	0.000000	0.323289	0.000000	0.000000	0.000000	-0.151001	0.001696	-0.183751	0.000000	0.000000	2.000000	181.000000	1.000000
15419.969551	0.104818	0.596575	-0.007738	83.801979	-22.154232	12.537522	-0.240923	0.000000	0.386918	0.000000	0.000000	0.000000	-0.151001	0.001696	-0.183751	0.000000	0.000000	2.000000	181.000000	1.000000
15419.972884	0.104818	0.596575	-0.007738	83.801979	-22.154232	12.537522	-0.240923	0.000000	0.386918	0.000000	0.000000	0.000000	-0.151001	0.001696	-0.183751	0.000000	0.000000	2.000000	181.000000	1.000000
15419.976217	0.104297	0.596529	-0.008240	83.801979	-22.154232	12.537522	-0.240923	0.000000	0.386918	0.000000	0.000000	0.000000	-0.156435	-0.013772	-0.150578	0.000000	0.000000	2.000000	181.000000	1.000000
15419.979551	0.104297	0.596529	-0.008240	83.830070	-22.386940	12.352686	-0.240923	0.000000	0.386918	0.000000	0.000000	0.000000	-0.156435	-0.013772	-0.150578	0.000000	0.000000	2.000000	181.000000	1.000000
15419.982884	0.103818	0.596413	-0.008663	83.830070	-22.386940	12.352686	-0.240923	0.000000	0.386918	0.000000	0.000000	0.000000	-0.143854	-0.034775	-0.126675	0.000000	0.000000	2.000000	181.000000	1.000000
15419.986217	0.103818	0.596413	-0.008663	83.830070	-22.386940	12.352686	-0.240923	0.000000	0.386918	0.000000	0.000000	0.000000	-0.143854	-0.034775	-0.126675	0.000000	0.000000	2.000000	181.000000	1.000000
15419.989551	0.103818	0.596413	-0.008663	83.863136	-22.652515	12.132059	-0.190875	0.000000	0.433127	0.000000	0.000000	0.000000	-0.143854	-0.034775	-0.126675	0.000000	0.000000	2.000000	181.000000	1.000000
15419.992884	0.103818	0.596413	-0.008663	83.863136	-22.652515	12.132059	-0.190875	0.000000	0.433127	0.000000	0.000000	0.000000	-0.143854	-0.034775	-0.126675	0.000000	0.000000	2.000000	181.000000	1.000000
15419.996217	0.103337	0.596228	-0.008995	83.863136	-22.652515	12.132059	-0.190875	0.000000	0.433127	0.000000	0.000000	0.000000	-0.144119	-0.055660	-0.099791	0.000000	0.000000	2.000000	181.000000	1.000000
15419.999551	0.103337	0.596228	-0.008995	83.898735	-22.934908	11.891811	-0.190875	0.000000	0.433127	0.000000	0.000000	0.000000	-0.144119	-0.055660	-0.099791	0.000000	0.000000	2.000000	181.000000	1.000000
15420.002884	0.102944	0.595991	-0.009242	83.898735	-22.934908	11.891811	-0.190875	0.000000	0.433127	0.000000	0.000000	0.000000	-0.117807	-0.070875	-0.073942	0.000000	0.000000	2.000000	181.000000	1.000000
15420.006217	0.102944	0.595991	-0.009242	83.898735	-22.934908	11.891811	-0.190875	0.000000	0.433127	0.000000	0.000000	0.000000	-0.117807	-0.070875	-0.073942	0.000000	0.000000	2.000000	181.000000	1.000000
15420.009551	0.102944	0.595991	-0.009242	83.936760	-23.232079	11.631305	-0.147221	0.000000	0.462082	0.000000	0.000000	0.000000	-0.117807	-0.070875	-0.073942	0.000000	0.000000	2.000000	181.000000	1.000000
15420.012884	0.102944	0.595991	-0.009242	83.936760	-23.232079	11.631305	-0.147221	0.000000	0.462082	0.000000	0.000000	0.000000	-0.117807	-0.070875	-0.073942	0.000000	0.000000	2.000000	181.000000	1.000000
15420.016217	0.102591	0.595711	-0.009416	83.936760	-23.232079	11.631305	-0.147221	0.000000	0.462082	0.000000	0.000000	0.000000	-0.105965	-0.084112	-0.052171	0.000000	0.000000	2.000000	181.000000	1.000000
15420.019551	0.102591	0.595711	-0.009416	83.976074	-23.559019	11.336512	-0.147221	0.000000	0.462082	0.000000	0.000000	0.000000	-0.105965	-0.084112	-0.052171	0.000000	0.000000	2.000000	181.000000	1.000000
15420.022884	0.102591	0.595711	-0.009416	83.976074	-23.559019	11.336512	-0.147221	0.000000	0.462082	0.000000	0.000000	0.000000	-0.105965	-0.084112	-0.052171	0.000000	0.000000	2.000000	181.000000	1.000000
15420.026217	0.102591	0.595711	-0.009416	83.976074	-23.559019	11.336512	-0.147221	0.000000	0.462082	0.000000	0.000000	0.000000	-0.105965	-0.084112	-0.052171	0.000000	0.000000	2.000000	181.000000	1.000000
15420.029551	0.101990	0.595030	-0.009501	84.015289	-23.889830	11.037915	-0.129560	0.000000	0.470777	0.000000	0.000000	0.000000	-0.180288	-0.204289	-0.025615	0.000000	0.000000	2.000000	181.000000	1.000000
15420.032884	0.101990	0.595030	-0.009501	84.015289	-23.889830	11.037915	-0.129560	0.000000	0.470777	0.000000	0.000000	0.000000	-0.000001	0.000006	0.000000	0.000000	0.000000	2.000000	181.000000	1.000000
15420.036217	0.101990	0.595030	-0.009501	84.015289	-23.889830	11.037915	-0.129560	0.000000	0.470777	0.000000	0.000000	0.000000	-0.000001	0.000006	0.000000	0.000000	0.000000	2.000000	181.000000	1.000000
15420.039551	0.101990	0.595030	-0.009501	84.045502	-24.276569	10.673743	-0.099512	0.000000	0.475047	0.000000	0.000000	0.000000	-0.000001	0.000006	0.000000	0.000000	0.000000	2.000000	181.000000	1.000000
15420.042884	0.101990	0.595030	-0.009501	84.045502	-24.276569	10.673743	-0.099512	0.000000	0.475047	0.000000	0.000000	0.000000	-0.000001	0.000006	0.000000	0.000000	0.000000	2.000000	181.000000	1.000000
15420.046217	0.101718	0.594680	-0.009422	84.045502	-24.276569	10.673743	-0.099512	0.000000	0.475047	0.000000	0.000000	0.000000	-0.081808	-0.105151	0.023615	0.000000	0.000000	2.000000	181.000000	1.000000
15420.049551	0.101718	0.594680	-0.009422	84.065453	-24.830538	10.128354	-0.099512	0.000000	0.475047	0.000000	0.000000	0.000000	-0.081808	-0.105151	0.023615	0.000000	0.000000	2.000000	181.000000	1.000000
15420.052884	0.101718	0.594680	-0.009422	84.065453	-24.830538	10.128354	-0.099512	0.000000	0.475047	0.000000	0.000000	0.000000	-0.081808	-0.105151	0.023615	0.000000	0.000000	2.000000	181.000000	1.000000
15420.056217	0.101718	0.594680	-0.009422	84.065453	-24.830538	10.128354	-0.099512	0.000000	0.475047	0.000000	0.000000	0.000000	-0.081808	-0.105151	0.023615	0.000000	0.000000	2.000000	181.000000	1.000000
15420.059551	0.101088	0.593833	-0.009043	84.068062	-25.616655	9.324300	-0.085877	0.000000	0.471111	0.000000	0.000000	0.000000	-0.188878	-0.254012	0.113640	0.000000	0.000000	2.000000	181.000000	1.000000
15420.062884	0.101088	0.593833	-0.009043	84.068062	-25.616655	9.324300	-0.085877	0.000000	0.471111	0.000000	0.000000	0.000000	0.000000	-0.000007	-0.000000	0.000000	0.000000	2.000000	181.000000	1.000000
15420.066217	0.101088	0.593833	-0.009043	84.068062	-25.616655	9.324300	-0.085877	0.000000	0.471111	0.000000	0.000000	0.000000	0.000000	-0.000007	-0.000000	0.000000	0.000000	2.000000	181.000000	1.000000
15420.069551	0.101088	0.593833	-0.009043	84.048134	-26.675837	8.216972	-0.054398	0.000000	0.452171	0.000000	0.000000	0.000000	0.000000	-0.000007	-0.000000	0.000000	0.000000	2.000000	181.000000	1.000000
15420.072884	0.101088	0.593833	-0.009043	84.048134	-26.675837	8.216972	-0.054398	0.000000	0.452171	0.000000	0.000000	0.000000	0.000000	-0.000007	-0.000000	0.000000	0.000000	2.000000	181.000000	1.000000
15420.076217	0.100756	0.593355	-0.008732	84.048134	-26.675837	8.216972	-0.054398	0.000000	0.452171	0.000000	0.000000	0.000000	-0.099726	-0.143379	0.093359	0.000000	0.000000	2.000000	181.000000	1.000000
15420.079551	0.100756	0.593355	-0.008732	84.012932	-27.905247	6.921980	-0.054398	0.000000	0.452171	0.000000	0.000000	0.000000	-0.099726	-0.143379	0.093359	0.000000	0.000000	2.000000	181.000000	1.000000
15420.082884	0.100396	0.592857	-0.008342	84.012932	-27.905247	6.921980	-0.054398	0.000000	0.452171	0.000000	0.000000	0.000000	-0.107940	-0.149365	0.117171	0.000000	0.000000	2.000000	181.000000	1.000000
15420.086217	0.100396	0.592857	-0.008342	84.012932	-27.905247	6.921980	-0.054398	0.000000	0.452171	0.000000	0.000000	0.000000	-0.107940	-0.149365	0.117171	0.000000	0.000000	2.000000	181.000000	1.000000
15420.089551	0.100396	0.592857	-0.008342	83.968178	-29.144253	5.613650	-0.019787	0.000000	0.417083	0.000000	0.000000	0.000000	-0.107940	-0.149365	0.117171	0.000000	0.000000	2.000000	181.000000	1.000000
15420.092884	0.100396	0.592857	-0.008342	83.968178	-29.144253	5.613650	-0.019787	0.000000	0.417083	0.000000	0.000000	0.000000	-0.107940	-0.149365	0.117171	0.000000	0.000000	2.000000	181.000000	1.000000
15420.096217	0.100021	0.592327	-0.007916	83.968178	-29.144253	5.613650	-0.019787	0.000000	0.417083	0.000000	0.000000	0.000000	-0.112521	-0.159029	0.127567	0.000000	0.000000	2.000000	181.000000	1.000000
15420.099551	0.100021	0.592327	-0.007916	83.928879	-30.294033	4.408477	-0.019787	0.000000	0.417083	0.000000	0.000000	0.000000	-0.112521	-0.159029	0.127567	0.000000	0.000000	2.000000	181.000000	1.000000
15420.102884	0.099632	0.591808	-0.007448	83.928879	-30.294033	4.408477	-0.019787	0.000000	0.417083	0.000000	0.000000	0.000000	-0.116540	-0.155650	0.140666	0.000000	0.000000	2.000000	181.000000	1.000000
15420.106217	0.099632	0.591808	-0.007448	83.928879	-30.294033	4.408477	-0.019787	0.000000	0.417083	0.000000	0.000000	0.000000	-0.116540	-0.155650	0.140666	0.000000	0.000000	2.000000	181.000000	1.000000
15420.109551	0.099632	0.591808	-0.007448	83.913406	-31.255058	3.432379	0.018390	0.000000	0.372377	0.000000	0.000000	0.000000	-0.116540	-0.155650	0.140666	0.000000	0.000000	2.000000	181.000000	1.000000
15420.112884	0.099632	0.591808	-0.007448	83.913406	-31.255058	3.432379	0.018390	0.000000	0.372377	0.000000	0.000000	0.000000	-0.116540	-0.155650	0.140666	0.000000	0.000000	2.000000	181.000000	1.000000
15420.116217	0.099180	0.591263	-0.006958	83.913406	-31.255058	3.432379	0.018390	0.000000	0.372377	0.000000	0.000000	0.000000	-0.135604	-0.163414	0.146775	0.000000	0.000000	2.000000	181.000000	1.000000
15420.119551	0.099180	0.591263	-0.006958	83.944138	-31.855143	2.881247	0.018390	0.000000	0.372377	0.000000	0.000000	0.000000	-0.135604	-0.163414	0.146775	0.000000	0.000000	2.000000	181.000000	1.000000
15420.122884	0.098700	0.590725	-0.006489	83.944138	-31.855143	2.881247	0.018390	0.000000	0.372377	0.000000	0.000000	0.000000	-0.143917	-0.161641	0.140800	0.000000	0.000000	2.000000	181.000000	1.000000
15420.126217	0.098700	0.590725	-0.006489	83.944138	-31.855143	2.881247	0.018390	0.000000	0.372377	0.000000	0.000000	0.000000	-0.143917	-0.161641	0.140800	0.000000	0.000000	2.000000	181.000000	1.000000
15420.129551	0.098700	0.590725	-0.006489	83.989044	-32.302166	2.508733	0.064977	0.000000	0.324448	0.000000	0.000000	0.000000	-0.143917	-0.161641	0.140800	0.000000	0.000000	2.000000	181.000000	1.000000
15420.132884	0.098700	0.590725	-0.006489	83.989044	-32.302166	2.508733	0.064977	0.000000	0.324448	0.000000	0.000000	0.000000	-0.143917	-0.161641	0.140800	0.000000	0.000000	2.000000	181.000000	1.000000
15420.136217	0.098168	0.590173	-0.006051	83.989044	-32.302166	2.508733	0.064977	0.000000	0.324448	0.000000	0.000000	0.000000	-0.159714	-0.165393	0.131284	0.000000	0.000000	2.000000	181.000000	1.000000
15420.139551	0.098168	0.590173	-0.006051	84.039345	-32.789864	2.099622	0.064977	0.000000	0.324448	0.000000	0.000000	0.000000	-0.159714	-0.165393	0.131284	0.000000	0.000000	2.000000	181.000000	1.000000
15420.142884	0.097651	0.589628	-0.005643	84.039345	-32.789864	2.099622	0.064977	0.000000	0.324448	0.000000	0.000000	0.000000	-0.155150	-0.163539	0.122460	0.000000	0.000000	2.000000	181.000000	1.000000
15420.146217	0.097651	0.589628	-0.005643	84.039345	-32.789864	2.099622	0.064977	0.000000	0.324448	0.000000	0.000000	0.000000	-0.155150	-0.163539	0.122460	0.000000	0.000000	2.000000	181.000000	1.000000
15420.149551	0.097651	0.589628	-0.005643	84.106514	-33.096279	1.892431	0.117454	0.000000	0.282157	0.000000	0.000000	0.000000	-0.155150	-0.163539	0.122460	0.000000	0.000000	2.000000	181.000000	1.000000
15420.152884	0.097651	0.589628	-0.005643	84.106514	-33.096279	1.892431	0.117454	0.000000	0.282157	0.000000	0.000000	0.000000	-0.155150	-0.163539	0.122460	0.000000	0.000000	2.000000	181.000000	1.000000
15420.156217	0.097128	0.589089	-0.005260	84.106514	-33.096279	1.892431	0.117454	0.000000	0.282157	0.000000	0.000000	0.000000	-0.156969	-0.161641	0.115043	0.000000	0.000000	2.000000	181.000000	1.000000
15420.159551	0.097128	0.589089	-0.005260	84.204277	-33.104008	2.022484	0.117454	0.000000	0.282157	0.000000	0.000000	0.000000	-0.156969	-0.161641	0.115043	0.000000	0.000000	2.000000	181.000000	1.000000
15420.162884	0.096693	0.588569	-0.004879	84.204277	-33.104008	2.022484	0.117454	0.000000	0.282157	0.000000	0.000000	0.000000	-0.130435	-0.156256	0.114115	0.000000	0.000000	2.000000	181.000000	1.000000
15420.166217	0.096693	0.588569	-0.004879	84.204277	-33.104008	2.022484	0.117454	0.000000	0.282157	0.000000	0.000000	0.000000	-0.130435	-0.156256	0.114115	0.000000	0.000000	2.000000	181.000000	1.000000
15420.169551	0.096693	0.588569	-0.004879	84.317902	-32.920410	2.360247	0.165355	0.000000	0.243964	0.000000	0.000000	0.000000	-0.130435	-0.156256	0.114115	0.000000	0.000000	2.000000	181.000000	1.000000
15420.172884	0.096693	0.588569	-0.004879	84.317902	-32.920410	2.360247	0.165355	0.000000	0.243964	0.000000	0.000000	0.000000	-0.130435	-0.156256	0.114115	0.000000	0.000000	2.000000	181.000000	1.000000
15420.176217	0.096295	0.588054	-0.004533	84.317902	-32.920410	2.360247	0.165355	0.000000	0.243964	0.000000	0.000000	0.000000	-0.119292	-0.154348	0.104027	0.000000	0.000000	2.000000	181.000000	1.000000
15420.179551	0.096295	0.588054	-0.004533	84.433868	-32.654236	2.781846	0.165355	0.000000	0.243964	0.000000	0.000000	0.000000	-0.119292	-0.154348	0.104027	0.000000	0.000000	2.000000	181.000000	1.000000
15420.182884	0.095952	0.587569	-0.004139	84.433868	-32.654236	2.781846	0.165355	0.000000	0.243964	0.000000	0.000000	0.000000	-0.103013	-0.145491	0.117980	0.000000	0.000000	2.000000	181.000000	1.000000
15420.186217	0.095952	0.587569	-0.004139	84.433868	-32.654236	2.781846	0.165355	0.000000	0.243964	0.000000	0.000000	0.000000	-0.103013	-0.145491	0.117980	0.000000	0.000000	2.000000	181.000000	1.000000
15420.189551	0.095952	0.587569	-0.004139	84.542488	-32.389702	3.190059	0.202405	0.000000	0.206963	0.000000	0.000000	0.000000	-0.103013	-0.145491	0.117980	0.000000	0.000000	2.000000	181.000000	1.000000
15420.192884	0.095952	0.587569	-0.004139	84.542488	-32.389702	3.190059	0.202405	0.000000	0.206963	0.000000	0.000000	0.000000	-0.103013	-0.145491	0.117980	0.000000	0.000000	2.000000	181.000000	1.000000
15420.196217	0.095658	0.587120	-0.003723	84.542488	-32.389702	3.190059	0.202405	0.000000	0.206963	0.000000	0.000000	0.000000	-0.088228	-0.134646	0.124948	0.000000	0.000000	2.000000	181.000000	1.000000
15420.199551	0.095658	0.587120	-0.003723	84.633232	-32.232086	3.464941	0.202405	0.000000	0.206963	0.000000	0.000000	0.000000	-0.088228	-0.134646	0.124948	0.000000	0.000000	2.000000	181.000000	1.000000
15420.202884	0.095433	0.586664	-0.003297	84.633232	-32.232086	3.464941	0.202405	0.000000	0.206963	0.000000	0.000000	0.000000	-0.067565	-0.136888	0.127725	0.000000	0.000000	2.000000	181.000000	1.000000
15420.206217	0.095433	0.586664	-0.003297	84.633232	-32.232086	3.464941	0.202405	0.000000	0.206963	0.000000	0.000000	0.000000	-0.067565	-0.136888	0.127725	0.000000	0.000000	2.000000	181.000000	1.000000
15420.209551	0.095433	0.586664	-0.003297	84.700142	-32.289257	3.481691	0.228371	0.000000	0.164851	0.000000	0.000000	0.000000	-0.067565	-0.136888	0.127725	0.000000	0.000000	2.000000	181.000000	1.000000
15420.212884	0.095433	0.586664	-0.003297	84.700142	-32.289257	3.481691	0.228371	0.000000	0.164851	0.000000	0.000000	0.000000	-0.067565	-0.136888	0.127725	0.000000	0.000000	2.000000	181.000000	1.000000
15420.216217	0.095262	0.586221	-0.002932	84.700142	-32.289257	3.481691	0.228371	0.000000	0.164851	0.000000	0.000000	0.000000	-0.051297	-0.132923	0.109404	0.000000	0.000000	2.000000	181.000000	1.000000
15420.219551	0.095262	0.586221	-0.002932	84.745659	-32.546730	3.258009	0.228371	0.000000	0.164851	0.000000	0.000000	0.000000	-0.051297	-0.132923	0.109404	0.000000	0.000000	2.000000	181.000000	1.000000
15420.222884	0.095198	0.585777	-0.002591	84.745659	-32.546730	3.258009	0.228371	0.000000	0.164851	0.000000	0.000000	0.000000	-0.019059	-0.133055	0.102482	0.000000	0.000000	2.000000	181.000000	1.000000
15420.226217	0.095198	0.585777	-0.002591	84.745659	-32.546730	3.258009	0.228371	0.000000	0.164851	0.000000	0.000000	0.000000	-0.019059	-0.133055	0.102482	0.000000	0.000000	2.000000	181.000000	1.000000
15420.229551	0.095198	0.585777	-0.002591	84.780273	-32.902557	2.910450	0.240097	0.000000	0.129536	0.000000	0.000000	0.000000	-0.019059	-0.133055	0.102482	0.000000	0.000000	2.000000	181.000000	1.000000
15420.232884	0.095198	0.585777	-0.002591	84.780273	-32.902557	2.910450	0.240097	0.000000	0.129536	0.000000	0.000000	0.000000	-0.019059	-0.133055	0.102482	0.000000	0.000000	2.000000	181.000000	1.000000
15420.236217	0.095181	0.585336	-0.002350	84.780273	-32.902557	2.910450	0.240097	0.000000	0.129536	0.000000	0.000000	0.000000	-0.005163	-0.132385	0.072198	0.000000	0.000000	2.000000	181.000000	1.000000
15420.239551	0.095181	0.585336	-0.002350	84.818024	-33.312744	2.495862	0.240097	0.000000	0.129536	0.000000	0.000000	0.000000	-0.005163	-0.132385	0.072198	0.000000	0.000000	2.000000	181.000000	1.000000
15420.242884	0.095181	0.585336	-0.002350	84.818024	-33.312744	2.495862	0.240097	0.000000	0.129536	0.000000	0.000000	0.000000	-0.005163	-0.132385	0.072198	0.000000	0.000000	2.000000	181.000000	1.000000
15420.246217	0.095181	0.585336	-0.002350	84.818024	-33.312744	2.495862	0.240097	0.000000	0.129536	0.000000	0.000000	0.000000	-0.005163	-0.132385	0.072198	0.000000	0.000000	2.000000	181.000000	1.000000
15420.249551	0.095397	0.584426	-0.002072	84.857529	-33.742867	2.050325	0.240958	0.000000	0.117503	0.000000	0.000000	0.000000	0.064787	-0.273037	0.083289	0.000000	0.000000	2.000000	181.000000	1.000000
15420.252884	0.095397	0.584426	-0.002072	84.857529	-33.742867	2.050325	0.240958	0.000000	0.117503	0.000000	0.000000	0.000000	0.000001	-0.000006	0.000000	0.000000	0.000000	2.000000	181.000000	1.000000
15420.256217	0.095397	0.584426	-0.002072	84.857529	-33.742867	2.050325	0.240958	0.000000	0.117503	0.000000	0.000000	0.000000	0.000001	-0.000006	0.000000	0.000000	0.000000	2.000000	181.000000	1.000000
15420.259551	0.095397	0.584426	-0.002072	84.896851	-34.174438	1.597907	0.230160	0.000000	0.103622	0.000000	0.000000	0.000000	0.000001	-0.000006	0.000000	0.000000	0.000000	2.000000	181.000000	1.000000
15420.262884	0.095397	0.584426	-0.002072	84.896851	-34.174438	1.597907	0.230160	0.000000	0.103622	0.000000	0.000000	0.000000	0.000001	-0.000006	0.000000	0.000000	0.000000	2.000000	181.000000	1.000000
15420.266217	0.095564	0.583983	-0.002029	84.896851	-34.174438	1.597907	0.230160	0.000000	0.103622	0.000000	0.000000	0.000000	0.050117	-0.132941	0.013091	0.000000	0.000000	2.000000	181.000000	1.000000
15420.269551	0.095564	0.583983	-0.002029	84.935814	-34.610222	1.138576	0.230160	0.000000	0.103622	0.000000	0.000000	0.000000	0.050117	-0.132941	0.013091	0.000000	0.000000	2.000000	181.000000	1.000000
15420.272884	0.095564	0.583983	-0.002029	84.935814	-34.610222	1.138576	0.230160	0.000000	0.103622	0.000000	0.000000	0.000000	0.050117	-0.132941	0.013091	0.000000	0.000000	2.000000	181.000000	1.000000
15420.276217	0.095564	0.583983	-0.002029	84.935814	-34.610222	1.138576	0.230160	0.000000	0.103622	0.000000	0.000000	0.000000	0.050117	-0.132941	0.013091	0.000000	0.000000	2.000000	181.000000	1.000000
15420.279551	0.095886	0.583121	-0.002105	84.975357	-35.093410	0.632793	0.221807	0.000000	0.101440	0.000000	0.000000	0.000000	0.096734	-0.258465	-0.022763	0.000000	0.000000	2.000000	181.000000	1.000000
15420.282884	0.095886	0.583121	-0.002105	84.975357	-35.093410	0.632793	0.221807	0.000000	0.101440	0.000000	0.000000	0.000000	0.000001	-0.000007	-0.000000	0.000000	0.000000	2.000000	181.000000	1.000000
15420.286217	0.095886	0.583121	-0.002105	84.975357	-35.093410	0.632793	0.221807	0.000000	0.101440	0.000000	0.000000	0.000000	0.000001	-0.000007	-0.000000	0.000000	0.000000	2.000000	181.000000	1.000000
15420.289551	0.095886	0.583121	-0.002105	85.013588	-35.543839	0.158831	0.205685	0.000000	0.105234	0.000000	0.000000	0.000000	0.000001	-0.000007	-0.000000	0.000000	0.000000	2.000000	181.000000	1.000000
15420.292884	0.095886	0.583121	-0.002105	85.013588	-35.543839	0.158831	0.205685	0.000000	0.105234	0.000000	0.000000	0.000000	0.000001	-0.000007	-0.000000	0.000000	0.000000	2.000000	181.000000	1.000000
15420.296217	0.096033	0.582707	-0.002156	85.013588	-35.543839	0.158831	0.205685	0.000000	0.105234	0.000000	0.000000	0.000000	0.044131	-0.124317	-0.015421	0.000000	0.000000	2.000000	181.000000	1.000000
15420.299551	0.096033	0.582707	-0.002156	85.049355	-35.980129	-0.295520	0.205685	0.000000	0.105234	0.000000	0.000000	0.000000	0.044131	-0.124317	-0.015421	0.000000	0.000000	2.000000	181.000000	1.000000
15420.302884	0.096033	0.582707	-0.002156	85.049355	-35.980129	-0.295520	0.205685	0.000000	0.105234	0.000000	0.000000	0.000000	0.044131	-0.124317	-0.015421	0.000000	0.000000	2.000000	181.000000	1.000000
15420.306217	0.096033	0.582707	-0.002156	85.049355	-35.980129	-0.295520	0.205685	0.000000	0.105234	0.000000	0.000000	0.000000	0.044131	-0.124317	-0.015421	0.000000	0.000000	2.000000	181.000000	1.000000
15420.309551	0.096237	0.581955	-0.002262	85.082825	-36.401230	-0.729113	0.198330	0.000000	0.107804	0.000000	0.000000	0.000000	0.060981	-0.225647	-0.031733	0.000000	0.000000	2.000000	181.000000	1.000000
15420.312884	0.096237	0.581955	-0.002262	85.082825	-36.401230	-0.729113	0.198330	0.000000	0.107804	0.000000	0.000000	0.000000	0.000001	-0.000001	-0.000000	0.000000	0.000000	2.000000	181.000000	1.000000
15420.316217	0.096237	0.581955	-0.002262	85.082825	-36.401230	-0.729113	0.198330	0.000000	0.107804	0.000000	0.000000	0.000000	0.000001	-0.000001	-0.000000	0.000000	0.000000	2.000000	181.000000	1.000000
15420.319551	0.096237	0.581955	-0.002262	85.113922	-36.806236	-1.141042	0.188166	0.000000	0.113093	0.000000	0.000000	0.000000	0.000001	-0.000001	-0.000000	0.000000	0.000000	2.000000	181.000000	1.000000
15420.322884	0.096237	0.581955	-0.002262	85.113922	-36.806236	-1.141042	0.188166	0.000000	0.113093	0.000000	0.000000	0.000000	0.000001	-0.000001	-0.000000	0.000000	0.000000	2.000000	181.000000	1.000000
15420.326217	0.096303	0.581603	-0.002269	85.113922	-36.806236	-1.141042	0.188166	0.000000	0.113093	0.000000	0.000000	0.000000	0.019836	-0.105671	-0.002226	0.000000	0.000000	2.000000	181.000000	1.000000
15420.329551	0.096303	0.581603	-0.002269	85.142715	-37.191265	-1.530180	0.188166	0.000000	0.113093	0.000000	0.000000	0.000000	0.019836	-0.105671	-0.002226	0.000000	0.000000	2.000000	181.000000	1.000000
15420.332884	0.096303	0.581603	-0.002269	85.142715	-37.191265	-1.530180	0.188166	0.000000	0.113093	0.000000	0.000000	0.000000	0.019836	-0.105671	-0.002226	0.000000	0.000000	2.000000	181.000000	1.000000
15420.336217	0.096303	0.581603	-0.002269	85.142715	-37.191265	-1.530180	0.188166	0.000000	0.113093	0.000000	0.000000	0.000000	0.019836	-0.105671	-0.002226	0.000000	0.000000	2.000000	181.000000	1.000000
15420.339551	0.096328	0.580982	-0.002150	85.168518	-37.515930	-1.854404	0.184860	0.000000	0.113464	0.000000	0.000000	0.000000	0.007561	-0.186211	0.035709	0.000000	0.000000	2.000000	181.000000	1.000000
15420.342884	0.096328	0.580982	-0.002150	85.168518	-37.515930	-1.854404	0.184860	0.000000	0.113464	0.000000	0.000000	0.000000	0.007561	-0.186211	0.035709	0.000000	0.000000	2.000000	181.000000	1.000000
15420.346217	0.096328	0.580982	-0.002150	85.168518	-37.515930	-1.854404	0.184860	0.000000	0.113464	0.000000	0.000000	0.000000	0.007561	-0.186211	0.035709	0.000000	0.000000	2.000000	181.000000	1.000000
15420.349551	0.096328	0.580982	-0.002150	85.193352	-37.804279	-2.140619	0.183600	0.000000	0.107512	0.000000	0.000000	0.000000	0.007561	-0.186211	0.035709	0.000000	0.000000	2.000000	181.000000	1.000000
15420.352884	0.096355	0.580662	-0.002024	85.193352	-37.804279	-2.140619	0.183600	0.000000	0.107512	0.000000	0.000000	0.000000	0.008003	-0.095850	0.037816	0.000000	0.000000	2.000000	181.000000	1.000000
15420.356217	0.096355	0.580662	-0.002024	85.193352	-37.804279	-2.140619	0.183600	0.000000	0.107512	0.000000	0.000000	0.000000	0.008003	-0.095850	0.037816	0.000000	0.000000	2.000000	181.000000	1.000000
15420.359551	0.096355	0.580662	-0.002024	85.233711	-38.050877	-2.370531	0.182266	0.000000	0.101210	0.000000	0.000000	0.000000	0.008003	-0.095850	0.037816	0.000000	0.000000	2.000000	181.000000	1.000000
15420.362884	0.096355	0.580662	-0.002024	85.233711	-38.050877	-2.370531	0.182266	0.000000	0.101210	0.000000	0.000000	0.000000	0.008003	-0.095850	0.037816	0.000000	0.000000	2.000000	181.000000	1.000000
15420.366217	0.096386	0.580335	-0.001875	85.233711	-38.050877	-2.370531	0.182266	0.000000	0.101210	0.000000	0.000000	0.000000	0.009475	-0.098058	0.044764	0.000000	0.000000	2.000000	181.000000	1.000000
15420.369551	0.096386	0.580335	-0.001875	85.273911	-38.209255	-2.507074	0.182266	0.000000	0.101210	0.000000	0.000000	0.000000	0.009475	-0.098058	0.044764	0.000000	0.000000	2.000000	181.000000	1.000000
15420.372884	0.096386	0.580335	-0.001875	85.273911	-38.209255	-2.507074	0.182266	0.000000	0.101210	0.000000	0.000000	0.000000	0.009475	-0.098058	0.044764	0.000000	0.000000	2.000000	181.000000	1.000000
15420.376217	0.096386	0.580335	-0.001875	85.273911	-38.209255	-2.507074	0.182266	0.000000	0.101210	0.000000	0.000000	0.000000	0.009475	-0.098058	0.044764	0.000000	0.000000	2.000000	181.000000	1.000000
15420.379551	0.096456	0.579717	-0.001544	85.316551	-38.347157	-2.619869	0.180687	0.000000	0.093749	0.000000	0.000000	0.000000	0.021046	-0.185409	0.099412	0.000000	0.000000	2.000000	181.000000	1.000000
15420.382884	0.096456	0.579717	-0.001544	85.316551	-38.347157	-2.619869	0.180687	0.000000	0.093749	0.000000	0.000000	0.000000	-0.000001	0.000003	0.000000	0.000000	0.000000	2.000000	181.000000	1.000000
15420.386217	0.096456	0.579717	-0.001544	85.316551	-38.347157	-2.619869	0.180687	0.000000	0.093749	0.000000	0.000000	0.000000	-0.000001	0.000003	0.000000	0.000000	0.000000	2.000000	181.000000	1.000000
15420.389551	0.096456	0.579717	-0.001544	85.352028	-38.506886	-2.758234	0.177179	0.000000	0.077180	0.000000	0.000000	0.000000	-0.000001	0.000003	0.000000	0.000000	0.000000	2.000000	181.000000	1.000000
15420.392884	0.096456	0.579717	-0.001544	85.352028	-38.506886	-2.758234	0.177179	0.000000	0.077180	0.000000	0.000000	0.000000	-0.000001	0.000003	0.000000	0.000000	0.000000	2.000000	181.000000	1.000000
15420.396217	0.096463	0.579441	-0.001404	85.352028	-38.506886	-2.758234	0.177179	0.000000	0.077180	0.000000	0.000000	0.000000	0.002112	-0.082926	0.042021	0.000000	0.000000	2.000000	181.000000	1.000000
15420.399551	0.096463	0.579441	-0.001404	85.390152	-38.645782	-2.872397	0.177179	0.000000	0.077180	0.000000	0.000000	0.000000	0.002112	-0.082926	0.042021	0.000000	0.000000	2.000000	181.000000	1.000000
15420.402884	0.096463	0.579441	-0.001404	85.390152	-38.645782	-2.872397	0.177179	0.000000	0.077180	0.000000	0.000000	0.000000	0.002112	-0.082926	0.042021	0.000000	0.000000	2.000000	181.000000	1.000000
15420.406217	0.096463	0.579441	-0.001404	85.390152	-38.645782	-2.872397	0.177179	0.000000	0.077180	0.000000	0.000000	0.000000	0.002112	-0.082926	0.042021	0.000000	0.000000	2.000000	181.000000	1.000000
15420.409551	0.096456	0.578888	-0.001119	85.428131	-38.789516	-2.988747	0.176827	0.000000	0.070177	0.000000	0.000000	0.000000	-0.002310	-0.165995	0.085270	0.000000	0.000000	2.000000	181.000000	1.000000
15420.412884	0.096456	0.578888	-0.001119	85.428131	-38.789516	-2.988747	0.176827	0.000000	0.070177	0.000000	0.000000	0.000000	-0.002310	-0.165995	0.085270	0.000000	0.000000	2.000000	181.000000	1.000000
15420.416217	0.096456	0.578888	-0.001119	85.428131	-38.789516	-2.988747	0.176827	0.000000	0.070177	0.000000	0.000000	0.000000	-0.002310	-0.165995	0.085270	0.000000	0.000000	2.000000	181.000000	1.000000
15420.419551	0.096456	0.578888	-0.001119	85.462875	-38.916664	-3.089987	0.177212	0.000000	0.055965	0.000000	0.000000	0.000000	-0.002310	-0.165995	0.085270	0.000000	0.000000	2.000000	181.000000	1.000000
15420.422884	0.096445	0.578629	-0.000958	85.462875	-38.916664	-3.089987	0.177212	0.000000	0.055965	0.000000	0.000000	0.000000	-0.003361	-0.077639	0.048305	0.000000	0.000000	2.000000	181.000000	1.000000
15420.426217	0.096445	0.578629	-0.000958	85.462875	-38.916664	-3.089987	0.177212	0.000000	0.055965	0.000000	0.000000	0.000000	-0.003361	-0.077639	0.048305	0.000000	0.000000	2.000000	181.000000	1.000000
15420.429551	0.096445	0.578629	-0.000958	85.500809	-39.061974	-3.210593	0.177772	0.000000	0.047915	0.000000	0.000000	0.000000	-0.003361	-0.077639	0.048305	0.000000	0.000000	2.000000	181.000000	1.000000
15420.432884	0.096445	0.578629	-0.000958	85.500809	-39.061974	-3.210593	0.177772	0.000000	0.047915	0.000000	0.000000	0.000000	-0.003361	-0.077639	0.048305	0.000000	0.000000	2.000000	181.000000	1.000000
15420.436217	0.096425	0.578359	-0.000838	85.500809	-39.061974	-3.210593	0.177772	0.000000	0.047915	0.000000	0.000000	0.000000	-0.005925	-0.080876	0.036202	0.000000	0.000000	2.000000	181.000000	1.000000
15420.439551	0.096425	0.578359	-0.000838	85.528282	-39.399551	-3.544404	0.177772	0.000000	0.047915	0.000000	0.000000	0.000000	-0.005925	-0.080876	0.036202	0.000000	0.000000	2.000000	181.000000	1.000000
15420.442884	0.096425	0.578359	-0.000838	85.528282	-39.399551	-3.544404	0.177772	0.000000	0.047915	0.000000	0.000000	0.000000	-0.005925	-0.080876	0.036202	0.000000	0.000000	2.000000	181.000000	1.000000
15420.446217	0.096425	0.578359	-0.000838	85.528282	-39.399551	-3.544404	0.177772	0.000000	0.047915	0.000000	0.000000	0.000000	-0.005925	-0.080876	0.036202	0.000000	0.000000	2.000000	181.000000	1.000000
15420.449551	0.096494	0.577767	-0.000830	85.553619	-39.802677	-3.954216	0.178760	0.000000	0.041881	0.000000	0.000000	0.000000	0.020861	-0.177757	0.002327	0.000000	0.000000	2.000000	181.000000	1.000000
15420.452884	0.096494	0.577767	-0.000830	85.553619	-39.802677	-3.954216	0.178760	0.000000	0.041881	0.000000	0.000000	0.000000	0.020861	-0.177757	0.002327	0.000000	0.000000	2.000000	181.000000	1.000000
15420.456217	0.096494	0.577767	-0.000830	85.553619	-39.802677	-3.954216	0.178760	0.000000	0.041881	0.000000	0.000000	0.000000	0.020861	-0.177757	0.002327	0.000000	0.000000	2.000000	181.000000	1.000000
15420.459551	0.096494	0.577767	-0.000830	85.578621	-40.213181	-4.368712	0.175283	0.000000	0.041493	0.000000	0.000000	0.000000	0.020861	-0.177757	0.002327	0.000000	0.000000	2.000000	181.000000	1.000000
15420.462884	0.096491	0.577477	-0.000954	85.578621	-40.213181	-4.368712	0.175283	0.000000	0.041493	0.000000	0.000000	0.000000	-0.001106	-0.086955	-0.037332	0.000000	0.000000	2.000000	181.000000	1.000000
15420.466217	0.096491	0.577477	-0.000954	85.578621	-40.213181	-4.368712	0.175283	0.000000	0.041493	0.000000	0.000000	0.000000	-0.001106	-0.086955	-0.037332	0.000000	0.000000	2.000000	181.000000	1.000000
15420.469551	0.096491	0.577477	-0.000954	85.605415	-40.663525	-4.820362	0.175467	0.000000	0.047715	0.000000	0.000000	0.000000	-0.001106	-0.086955	-0.037332	0.000000	0.000000	2.000000	181.000000	1.000000
15420.472884	0.096491	0.577477	-0.000954	85.605415	-40.663525	-4.820362	0.175467	0.000000	0.047715	0.000000	0.000000	0.000000	-0.001106	-0.086955	-0.037332	0.000000	0.000000	2.000000	181.000000	1.000000
15420.476217	0.096464	0.577213	-0.001081	85.605415	-40.663525	-4.820362	0.175467	0.000000	0.047715	0.000000	0.000000	0.000000	-0.008024	-0.079264	-0.037942	0.000000	0.000000	2.000000	181.000000	1.000000
15420.479551	0.096464	0.577213	-0.001081	85.628113	-41.051125	-5.211851	0.175467	0.000000	0.047715	0.000000	0.000000	0.000000	-0.008024	-0.079264	-0.037942	0.000000	0.000000	2.000000	181.000000	1.000000
15420.482884	0.096464	0.577213	-0.001081	85.628113	-41.051125	-5.211851	0.175467	0.000000	0.047715	0.000000	0.000000	0.000000	-0.008024	-0.079264	-0.037942	0.000000	0.000000	2.000000	181.000000	1.000000
15420.486217	0.096464	0.577213	-0.001081	85.628113	-41.051125	-5.211851	0.175467	0.000000	0.047715	0.000000	0.000000	0.000000	-0.008024	-0.079264	-0.037942	0.000000	0.000000	2.000000	181.000000	1.000000
15420.489551	0.096436	0.576703	-0.001322	85.652466	-41.478535	-5.640508	0.176805	0.000000	0.054039	0.000000	0.000000	0.000000	-0.008514	-0.152980	-0.072328	0.000000	0.000000	2.000000	181.000000	1.000000
15420.492884	0.096436	0.576703	-0.001322	85.652466	-41.478535	-5.640508	0.176805	0.000000	0.054039	0.000000	0.000000	0.000000	-0.008514	-0.152980	-0.072328	0.000000	0.000000	2.000000	181.000000	1.000000
15420.496217	0.096436	0.576703	-0.001322	85.652466	-41.478535	-5.640508	0.176805	0.000000	0.054039	0.000000	0.000000	0.000000	-0.008514	-0.152980	-0.072328	0.000000	0.000000	2.000000	181.000000	1.000000
15420.499551	0.096436	0.576703	-0.001322	85.672966	-41.841244	-6.006964	0.178224	0.000000	0.066094	0.000000	0.000000	0.000000	-0.008514	-0.152980	-0.072328	0.000000	0.000000	2.000000	181.000000	1.000000
15420.502884	0.096447	0.576460	-0.001373	85.672966	-41.841244	-6.006964	0.178224	0.000000	0.066094	0.000000	0.000000	0.000000	0.003545	-0.072826	-0.015301	0.000000	0.000000	2.000000	181.000000	1.000000
15420.506217	0.096447	0.576460	-0.001373	85.672966	-41.841244	-6.006964	0.178224	0.000000	0.066094	0.000000	0.000000	0.000000	0.003545	-0.072826	-0.015301	0.000000	0.000000	2.000000	181.000000	1.000000
15420.509551	0.096447	0.576460	-0.001373	85.689522	-42.140133	-6.309427	0.177633	0.000000	0.068644	0.000000	0.000000	0.000000	0.003545	-0.072826	-0.015301	0.000000	0.000000	2.000000	181.000000	1.000000
15420.512884	0.096447	0.576460	-0.001373	85.689522	-42.140133	-6.309427	0.177633	0.000000	0.068644	0.000000	0.000000	0.000000	0.003545	-0.072826	-0.015301	0.000000	0.000000	2.000000	181.000000	1.000000
15420.516217	0.096476	0.576238	-0.001343	85.689522	-42.140133	-6.309427	0.177633	0.000000	0.068644	0.000000	0.000000	0.000000	0.008650	-0.066481	0.008825	0.000000	0.000000	2.000000	181.000000	1.000000
15420.519551	0.096476	0.576238	-0.001343	85.704262	-42.402020	-6.580195	0.177633	0.000000	0.068644	0.000000	0.000000	0.000000	0.008650	-0.066481	0.008825	0.000000	0.000000	2.000000	181.000000	1.000000
15420.522884	0.096476	0.576238	-0.001343	85.704262	-42.402020	-6.580195	0.177633	0.000000	0.068644	0.000000	0.000000	0.000000	0.008650	-0.066481	0.008825	0.000000	0.000000	2.000000	181.000000	1.000000
15420.526217	0.096476	0.576238	-0.001343	85.704262	-42.402020	-6.580195	0.177633	0.000000	0.068644	0.000000	0.000000	0.000000	0.008650	-0.066481	0.008825	0.000000	0.000000	2.000000	181.000000	1.000000
15420.529551	0.096721	0.575811	-0.001150	85.718697	-42.660221	-6.852762	0.176191	0.000000	0.067173	0.000000	0.000000	0.000000	0.073384	-0.128062	0.058160	0.000000	0.000000	2.000000	181.000000	1.000000
15420.532884	0.096721	0.575811	-0.001150	85.718697	-42.660221	-6.852762	0.176191	0.000000	0.067173	0.000000	0.000000	0.000000	0.073384	-0.128062	0.058160	0.000000	0.000000	2.000000	181.000000	1.000000
15420.536217	0.096721	0.575811	-0.001150	85.718697	-42.660221	-6.852762	0.176191	0.000000	0.067173	0.000000	0.000000	0.000000	0.073384	-0.128062	0.058160	0.000000	0.000000	2.000000	181.000000	1.000000
15420.539551	0.096721	0.575811	-0.001150	85.729561	-42.843582	-7.058475	0.163961	0.000000	0.057480	0.000000	0.000000	0.000000	0.073384	-0.128062	0.058160	0.000000	0.000000	2.000000	181.000000	1.000000
15420.542884	0.096923	0.575603	-0.001049	85.729561	-42.843582	-7.058475	0.163961	0.000000	0.057480	0.000000	0.000000	0.000000	0.060721	-0.062489	0.030234	0.000000	0.000000	2.000000	181.000000	1.000000
15420.546217	0.096923	0.575603	-0.001049	85.729561	-42.843582	-7.058475	0.163961	0.000000	0.057480	0.000000	0.000000	0.000000	0.060721	-0.062489	0.030234	0.000000	0.000000	2.000000	181.000000	1.000000
15420.549551	0.096923	0.575603	-0.001049	85.740387	-43.022507	-7.265177	0.153841	0.000000	0.052441	0.000000	0.000000	0.000000	0.060721	-0.062489	0.030234	0.000000	0.000000	2.000000	181.000000	1.000000
15420.552884	0.096923	0.575603	-0.001049	85.740387	-43.022507	-7.265177	0.153841	0.000000	0.052441	0.000000	0.000000	0.000000	0.060721	-0.062489	0.030234	0.000000	0.000000	2.000000	181.000000	1.000000
15420.556217	0.097168	0.575420	-0.000964	85.740387	-43.022507	-7.265177	0.153841	0.000000	0.052441	0.000000	0.000000	0.000000	0.073334	-0.054870	0.025517	0.000000	0.000000	2.000000	181.000000	1.000000
15420.559551	0.097168	0.575420	-0.000964	85.749733	-43.210907	-7.485707	0.153841	0.000000	0.052441	0.000000	0.000000	0.000000	0.073334	-0.054870	0.025517	0.000000	0.000000	2.000000	181.000000	1.000000
15420.562884	0.097168	0.575420	-0.000964	85.749733	-43.210907	-7.485707	0.153841	0.000000	0.052441	0.000000	0.000000	0.000000	0.073334	-0.054870	0.025517	0.000000	0.000000	2.000000	181.000000	1.000000
15420.566217	0.097168	0.575420	-0.000964	85.749733	-43.210907	-7.485707	0.153841	0.000000	0.052441	0.000000	0.000000	0.000000	0.073334	-0.054870	0.025517	0.000000	0.000000	2.000000	181.000000	1.000000
15420.569551	0.097687	0.575107	-0.000971	85.756233	-43.419754	-7.732729	0.141618	0.000000	0.048188	0.000000	0.000000	0.000000	0.155777	-0.094017	-0.002216	0.000000	0.000000	2.000000	181.000000	1.000000
15420.572884	0.097687	0.575107	-0.000971	85.756233	-43.419754	-7.732729	0.141618	0.000000	0.048188	0.000000	0.000000	0.000000	0.155777	-0.094017	-0.002216	0.000000	0.000000	2.000000	181.000000	1.000000
15420.576217	0.097687	0.575107	-0.000971	85.756233	-43.419754	-7.732729	0.141618	0.000000	0.048188	0.000000	0.000000	0.000000	0.155777	-0.094017	-0.002216	0.000000	0.000000	2.000000	181.000000	1.000000
15420.579551	0.097687	0.575107	-0.000971	85.753098	-43.706421	-8.069059	0.115656	0.000000	0.048557	0.000000	0.000000	0.000000	0.155777	-0.094017	-0.002216	0.000000	0.000000	2.000000	181.000000	1.000000
15420.582884	0.097944	0.574994	-0.001042	85.753098	-43.706421	-8.069059	0.115656	0.000000	0.048557	0.000000	0.000000	0.000000	0.076990	-0.033706	-0.021242	0.000000	0.000000	2.000000	181.000000	1.000000
15420.586217	0.097944	0.574994	-0.001042	85.753098	-43.706421	-8.069059	0.115656	0.000000	0.048557	0.000000	0.000000	0.000000	0.076990	-0.033706	-0.021242	0.000000	0.000000	2.000000	181.000000	1.000000
15420.589551	0.097944	0.574994	-0.001042	85.733276	-44.127720	-8.554343	0.102824	0.000000	0.052097	0.000000	0.000000	0.000000	0.076990	-0.033706	-0.021242	0.000000	0.000000	2.000000	181.000000	1.000000
15420.592884	0.097944	0.574994	-0.001042	85.733276	-44.127720	-8.554343	0.102824	0.000000	0.052097	0.000000	0.000000	0.000000	0.076990	-0.033706	-0.021242	0.000000	0.000000	2.000000	181.000000	1.000000
15420.596217	0.098138	0.574887	-0.001190	85.733276	-44.127720	-8.554343	0.102824	0.000000	0.052097	0.000000	0.000000	0.000000	0.058373	-0.032281	-0.044544	0.000000	0.000000	2.000000	181.000000	1.000000
15420.599551	0.098138	0.574887	-0.001190	85.679672	-44.795910	-9.326063	0.102824	0.000000	0.052097	0.000000	0.000000	0.000000	0.058373	-0.032281	-0.044544	0.000000	0.000000	2.000000	181.000000	1.000000
15420.602884	0.098138	0.574887	-0.001190	85.679672	-44.795910	-9.326063	0.102824	0.000000	0.052097	0.000000	0.000000	0.000000	0.058373	-0.032281	-0.044544	0.000000	0.000000	2.000000	181.000000	1.000000
15420.606217	0.098138	0.574887	-0.001190	85.679672	-44.795910	-9.326063	0.102824	0.000000	0.052097	0.000000	0.000000	0.000000	0.058373	-0.032281	-0.044544	0.000000	0.000000	2.000000	181.000000	1.000000
15420.609551	0.098470	0.574724	-0.001646	85.582924	-45.701847	-10.380496	0.093095	0.000000	0.059521	0.000000	0.000000	0.000000	0.099584	-0.048730	-0.136667	0.000000	0.000000	2.000000	181.000000	1.000000
15420.612884	0.098470	0.574724	-0.001646	85.582924	-45.701847	-10.380496	0.093095	0.000000	0.059521	0.000000	0.000000	0.000000	0.099584	-0.048730	-0.136667	0.000000	0.000000	2.000000	181.000000	1.000000
15420.616217	0.098470	0.574724	-0.001646	85.582924	-45.701847	-10.380496	0.093095	0.000000	0.059521	0.000000	0.000000	0.000000	0.099584	-0.048730	-0.136667	0.000000	0.000000	2.000000	181.000000	1.000000
15420.619551	0.098470	0.574724	-0.001646	85.455193	-46.761330	-11.620378	0.076498	0.000000	0.082299	0.000000	0.000000	0.000000	0.099584	-0.048730	-0.136667	0.000000	0.000000	2.000000	181.000000	1.000000
15420.622884	0.098613	0.574675	-0.001821	85.455193	-46.761330	-11.620378	0.076498	0.000000	0.082299	0.000000	0.000000	0.000000	0.042945	-0.014743	-0.052577	0.000000	0.000000	2.000000	181.000000	1.000000
15420.626217	0.098613	0.574675	-0.001821	85.455193	-46.761330	-11.620378	0.076498	0.000000	0.082299	0.000000	0.000000	0.000000	0.042945	-0.014743	-0.052577	0.000000	0.000000	2.000000	181.000000	1.000000
15420.629551	0.098613	0.574675	-0.001821	85.299637	-47.870834	-12.935525	0.069340	0.000000	0.091062	0.000000	0.000000	0.000000	0.042945	-0.014743	-0.052577	0.000000	0.000000	2.000000	181.000000	1.000000
15420.632884	0.098740	0.574619	-0.001969	85.299637	-47.870834	-12.935525	0.069340	0.000000	0.091062	0.000000	0.000000	0.000000	0.037938	-0.016982	-0.044207	0.000000	0.000000	2.000000	181.000000	1.000000
15420.636217	0.098740	0.574619	-0.001969	85.299637	-47.870834	-12.935525	0.069340	0.000000	0.091062	0.000000	0.000000	0.000000	0.037938	-0.016982	-0.044207	0.000000	0.000000	2.000000	181.000000	1.000000
15420.639551	0.098740	0.574619	-0.001969	85.104233	-49.026039	-14.332998	0.063017	0.000000	0.098430	0.000000	0.000000	0.000000	0.037938	-0.016982	-0.044207	0.000000	0.000000	2.000000	181.000000	1.000000
15420.642884	0.098740	0.574619	-0.001969	85.104233	-49.026039	-14.332998	0.063017	0.000000	0.098430	0.000000	0.000000	0.000000	0.037938	-0.016982	-0.044207	0.000000	0.000000	2.000000	181.000000	1.000000
15420.646217	0.098835	0.574590	-0.002049	85.104233	-49.026039	-14.332998	0.063017	0.000000	0.098430	0.000000	0.000000	0.000000	0.028681	-0.008491	-0.024220	0.000000	0.000000	2.000000	181.000000	1.000000
15420.649551	0.098835	0.574590	-0.002049	84.890442	-50.091293	-15.647022	0.063017	0.000000	0.098430	0.000000	0.000000	0.000000	0.028681	-0.008491	-0.024220	0.000000	0.000000	2.000000	181.000000	1.000000
15420.652884	0.098835	0.574590	-0.002049	84.890442	-50.091293	-15.647022	0.063017	0.000000	0.098430	0.000000	0.000000	0.000000	0.028681	-0.008491	-0.024220	0.000000	0.000000	2.000000	181.000000	1.000000
15420.656217	0.098835	0.574590	-0.002049	84.890442	-50.091293	-15.647022	0.063017	0.000000	0.098430	0.000000	0.000000	0.000000	0.028681	-0.008491	-0.024220	0.000000	0.000000	2.000000	181.000000	1.000000
15420.659551	0.098928	0.574596	-0.001936	84.673248	-51.001968	-16.796442	0.058237	0.000000	0.102467	0.000000	0.000000	0.000000	0.027731	0.001724	0.033906	0.000000	0.000000	2.000000	181.000000	1.000000
15420.662884	0.098928	0.574596	-0.001936	84.673248	-51.001968	-16.796442	0.058237	0.000000	0.102467	0.000000	0.000000	0.000000	0.027731	0.001724	0.033906	0.000000	0.000000	2.000000	181.000000	1.000000
15420.666217	0.098928	0.574596	-0.001936	84.673248	-51.001968	-16.796442	0.058237	0.000000	0.102467	0.000000	0.000000	0.000000	0.027731	0.001724	0.033906	0.000000	0.000000	2.000000	181.000000	1.000000
15420.669551	0.098928	0.574596	-0.001936	84.479904	-51.737003	-17.736813	0.053615	0.000000	0.096816	0.000000	0.000000	0.000000	0.027731	0.001724	0.033906	0.000000	0.000000	2.000000	181.000000	1.000000
15420.672884	0.098916	0.574620	-0.001783	84.479904	-51.737003	-17.736813	0.053615	0.000000	0.096816	0.000000	0.000000	0.000000	-0.003578	0.007093	0.046045	0.000000	0.000000	2.000000	181.000000	1.000000
15420.676217	0.098916	0.574620	-0.001783	84.479904	-51.737003	-17.736813	0.053615	0.000000	0.096816	0.000000	0.000000	0.000000	-0.003578	0.007093	0.046045	0.000000	0.000000	2.000000	181.000000	1.000000
15420.679551	0.098916	0.574620	-0.001783	84.336899	-52.132721	-18.268269	0.054211	0.000000	0.089141	0.000000	0.000000	0.000000	-0.003578	0.007093	0.046045	0.000000	0.000000	2.000000	181.000000	1.000000
15420.682884	0.098916	0.574620	-0.001783	84.336899	-52.132721	-18.268269	0.054211	0.000000	0.089141	0.000000	0.000000	0.000000	-0.003578	0.007093	0.046045	0.000000	0.000000	2.000000	181.000000	1.000000
15420.686217	0.098821	0.574661	-0.001594	84.336899	-52.132721	-18.268269	0.054211	0.000000	0.089141	0.000000	0.000000	0.000000	-0.028431	0.012445	0.056772	0.000000	0.000000	2.000000	181.000000	1.000000
15420.689551	0.098821	0.574661	-0.001594	84.279022	-52.236862	-18.407768	0.054211	0.000000	0.089141	0.000000	0.000000	0.000000	-0.028431	0.012445	0.056772	0.000000	0.000000	2.000000	181.000000	1.000000
15420.692884	0.098821	0.574661	-0.001594	84.279022	-52.236862	-18.407768	0.054211	0.000000	0.089141	0.000000	0.000000	0.000000	-0.028431	0.012445	0.056772	0.000000	0.000000	2.000000	181.000000	1.000000
15420.696217	0.098821	0.574661	-0.001594	84.279022	-52.236862	-18.407768	0.054211	0.000000	0.089141	0.000000	0.000000	0.000000	-0.028431	0.012445	0.056772	0.000000	0.000000	2.000000	181.000000	1.000000
15420.699551	0.098550	0.574792	-0.001277	84.287109	-52.095726	-18.229479	0.058950	0.000000	0.079679	0.000000	0.000000	0.000000	-0.081374	0.039349	0.094894	0.000000	0.000000	2.000000	181.000000	1.000000
15420.702884	0.098550	0.574792	-0.001277	84.287109	-52.095726	-18.229479	0.058950	0.000000	0.079679	0.000000	0.000000	0.000000	-0.081374	0.039349	0.094894	0.000000	0.000000	2.000000	181.000000	1.000000
15420.706217	0.098550	0.574792	-0.001277	84.287109	-52.095726	-18.229479	0.058950	0.000000	0.079679	0.000000	0.000000	0.000000	-0.081374	0.039349	0.094894	0.000000	0.000000	2.000000	181.000000	1.000000
15420.709551	0.098550	0.574792	-0.001277	84.298103	-51.937283	-18.036026	0.072512	0.000000	0.063864	0.000000	0.000000	0.000000	-0.081374	0.039349	0.094894	0.000000	0.000000	2.000000	181.000000	1.000000
15420.712884	0.098426	0.574854	-0.001222	84.298103	-51.937283	-18.036026	0.072512	0.000000	0.063864	0.000000	0.000000	0.000000	-0.037164	0.018413	0.016726	0.000000	0.000000	2.000000	181.000000	1.000000
15420.716217	0.098426	0.574854	-0.001222	84.298103	-51.937283	-18.036026	0.072512	0.000000	0.063864	0.000000	0.000000	0.000000	-0.037164	0.018413	0.016726	0.000000	0.000000	2.000000	181.000000	1.000000
15420.719551	0.098426	0.574854	-0.001222	84.299889	-51.880260	-17.957457	0.078706	0.000000	0.061076	0.000000	0.000000	0.000000	-0.037164	0.018413	0.016726	0.000000	0.000000	2.000000	181.000000	1.000000
15420.722884	0.098426	0.574854	-0.001222	84.299889	-51.880260	-17.957457	0.078706	0.000000	0.061076	0.000000	0.000000	0.000000	-0.037164	0.018413	0.016726	0.000000	0.000000	2.000000	181.000000	1.000000
15420.726217	0.098293	0.574905	-0.001206	84.299889	-51.880260	-17.957457	0.078706	0.000000	0.061076	0.000000	0.000000	0.000000	-0.039775	0.015284	0.004634	0.000000	0.000000	2.000000	181.000000	1.000000
15420.729551	0.098293	0.574905	-0.001206	84.297134	-51.837467	-17.900797	0.078706	0.000000	0.061076	0.000000	0.000000	0.000000	-0.039775	0.015284	0.004634	0.000000	0.000000	2.000000	181.000000	1.000000
15420.732884	0.098293	0.574905	-0.001206	84.297134	-51.837467	-17.900797	0.078706	0.000000	0.061076	0.000000	0.000000	0.000000	-0.039775	0.015284	0.004634	0.000000	0.000000	2.000000	181.000000	1.000000
15420.736217	0.098293	0.574905	-0.001206	84.297134	-51.837467	-17.900797	0.078706	0.000000	0.061076	0.000000	0.000000	0.000000	-0.039775	0.015284	0.004634	0.000000	0.000000	2.000000	181.000000	1.000000
15420.739551	0.098087	0.575001	-0.001321	84.297173	-51.845615	-17.900778	0.085336	0.000000	0.060304	0.000000	0.000000	0.000000	-0.061782	0.028853	-0.034488	0.000000	0.000000	2.000000	181.000000	1.000000
15420.742884	0.098087	0.575001	-0.001321	84.297173	-51.845615	-17.900778	0.085336	0.000000	0.060304	0.000000	0.000000	0.000000	-0.061782	0.028853	-0.034488	0.000000	0.000000	2.000000	181.000000	1.000000
15420.746217	0.098087	0.575001	-0.001321	84.297173	-51.845615	-17.900778	0.085336	0.000000	0.060304	0.000000	0.000000	0.000000	-0.061782	0.028853	-0.034488	0.000000	0.000000	2.000000	181.000000	1.000000
15420.749551	0.098087	0.575001	-0.001321	84.295799	-51.820187	-17.872461	0.095633	0.000000	0.066052	0.000000	0.000000	0.000000	-0.061782	0.028853	-0.034488	0.000000	0.000000	2.000000	181.000000	1.000000
15420.752884	0.098028	0.575049	-0.001388	84.295799	-51.820187	-17.872461	0.095633	0.000000	0.066052	0.000000	0.000000	0.000000	-0.017896	0.014403	-0.020049	0.000000	0.000000	2.000000	181.000000	1.000000
15420.756217	0.098028	0.575049	-0.001388	84.295799	-51.820187	-17.872461	0.095633	0.000000	0.066052	0.000000	0.000000	0.000000	-0.017896	0.014403	-0.020049	0.000000	0.000000	2.000000	181.000000	1.000000
15420.759551	0.098028	0.575049	-0.001388	84.297279	-51.819862	-17.865089	0.098615	0.000000	0.069393	0.000000	0.000000	0.000000	-0.017896	0.014403	-0.020049	0.000000	0.000000	2.000000	181.000000	1.000000
15420.762884	0.098028	0.575049	-0.001388	84.297279	-51.819862	-17.865089	0.098615	0.000000	0.069393	0.000000	0.000000	0.000000	-0.017896	0.014403	-0.020049	0.000000	0.000000	2.000000	181.000000	1.000000
15420.766217	0.097991	0.575072	-0.001453	84.297279	-51.819862	-17.865089	0.098615	0.000000	0.069393	0.000000	0.000000	0.000000	-0.010994	0.006783	-0.019560	0.000000	0.000000	2.000000	181.000000	1.000000
15420.769551	0.097991	0.575072	-0.001453	84.301643	-51.842102	-17.878727	0.098615	0.000000	0.069393	0.000000	0.000000	0.000000	-0.010994	0.006783	-0.019560	0.000000	0.000000	2.000000	181.000000	1.000000
15420.772884	0.097991	0.575072	-0.001453	84.301643	-51.842102	-17.878727	0.098615	0.000000	0.069393	0.000000	0.000000	0.000000	-0.010994	0.006783	-0.019560	0.000000	0.000000	2.000000	181.000000	1.000000
15420.776217	0.097991	0.575072	-0.001453	84.301643	-51.842102	-17.878727	0.098615	0.000000	0.069393	0.000000	0.000000	0.000000	-0.010994	0.006783	-0.019560	0.000000	0.000000	2.000000	181.000000	1.000000
15420.779551	0.097866	0.575051	-0.001510	84.314972	-51.830051	-17.848192	0.100448	0.000000	0.072653	0.000000	0.000000	0.000000	-0.037642	-0.006238	-0.017193	0.000000	0.000000	2.000000	181.000000	1.000000
15420.782884	0.097866	0.575051	-0.001510	84.314972	-51.830051	-17.848192	0.100448	0.000000	0.072653	0.000000	0.000000	0.000000	-0.037642	-0.006238	-0.017193	0.000000	0.000000	2.000000	181.000000	1.000000
15420.786217	0.097866	0.575051	-0.001510	84.314972	-51.830051	-17.848192	0.100448	0.000000	0.072653	0.000000	0.000000	0.000000	-0.037642	-0.006238	-0.017193	0.000000	0.000000	2.000000	181.000000	1.000000
15420.789551	0.097866	0.575051	-0.001510	84.331161	-51.840431	-17.838591	0.106722	0.000000	0.075519	0.000000	0.000000	0.000000	-0.037642	-0.006238	-0.017193	0.000000	0.000000	2.000000	181.000000	1.000000
15420.792884	0.097847	0.575000	-0.001493	84.331161	-51.840431	-17.838591	0.106722	0.000000	0.075519	0.000000	0.000000	0.000000	-0.005678	-0.015268	0.005170	0.000000	0.000000	2.000000	181.000000	1.000000
15420.796217	0.097847	0.575000	-0.001493	84.331161	-51.840431	-17.838591	0.106722	0.000000	0.075519	0.000000	0.000000	0.000000	-0.005678	-0.015268	0.005170	0.000000	0.000000	2.000000	181.000000	1.000000
15420.799551	0.097847	0.575000	-0.001493	84.345978	-51.819702	-17.800447	0.107668	0.000000	0.074657	0.000000	0.000000	0.000000	-0.005678	-0.015268	0.005170	0.000000	0.000000	2.000000	181.000000	1.000000
15420.802884	0.097847	0.575000	-0.001493	84.345978	-51.819702	-17.800447	0.107668	0.000000	0.074657	0.000000	0.000000	0.000000	-0.005678	-0.015268	0.005170	0.000000	0.000000	2.000000	181.000000	1.000000
15420.806217	0.097833	0.574941	-0.001453	84.345978	-51.819702	-17.800447	0.107668	0.000000	0.074657	0.000000	0.000000	0.000000	-0.004182	-0.017539	0.012153	0.000000	0.000000	2.000000	181.000000	1.000000
15420.809551	0.097833	0.574941	-0.001453	84.357567	-51.876152	-17.849066	0.107668	0.000000	0.074657	0.000000	0.000000	0.000000	-0.004182	-0.017539	0.012153	0.000000	0.000000	2.000000	181.000000	1.000000
15420.812884	0.097833	0.574941	-0.001453	84.357567	-51.876152	-17.849066	0.107668	0.000000	0.074657	0.000000	0.000000	0.000000	-0.004182	-0.017539	0.012153	0.000000	0.000000	2.000000	181.000000	1.000000
15420.816217	0.097833	0.574941	-0.001453	84.357567	-51.876152	-17.849066	0.107668	0.000000	0.074657	0.000000	0.000000	0.000000	-0.004182	-0.017539	0.012153	0.000000	0.000000	2.000000	181.000000	1.000000
15420.819551	0.097854	0.574791	-0.001351	84.363266	-51.921604	-17.891527	0.108365	0.000000	0.072632	0.000000	0.000000	0.000000	0.006523	-0.044986	0.030383	0.000000	0.000000	2.000000	181.000000	1.000000
15420.822884	0.097854	0.574791	-0.001351	84.363266	-51.921604	-17.891527	0.108365	0.000000	0.072632	0.000000	0.000000	0.000000	0.006523	-0.044986	0.030383	0.000000	0.000000	2.000000	181.000000	1.000000
15420.826217	0.097854	0.574791	-0.001351	84.363266	-51.921604	-17.891527	0.108365	0.000000	0.072632	0.000000	0.000000	0.000000	0.006523	-0.044986	0.030383	0.000000	0.000000	2.000000	181.000000	1.000000
15420.829551	0.097854	0.574791	-0.001351	84.367409	-52.004490	-17.977528	0.107278	0.000000	0.067568	0.000000	0.000000	0.000000	0.006523	-0.044986	0.030383	0.000000	0.000000	2.000000	181.000000	1.000000
15420.832884	0.097889	0.574725	-0.001297	84.367409	-52.004490	-17.977528	0.107278	0.000000	0.067568	0.000000	0.000000	0.000000	0.010301	-0.019809	0.016342	0.000000	0.000000	2.000000	181.000000	1.000000
15420.836217	0.097889	0.574725	-0.001297	84.367409	-52.004490	-17.977528	0.107278	0.000000	0.067568	0.000000	0.000000	0.000000	0.010301	-0.019809	0.016342	0.000000	0.000000	2.000000	181.000000	1.000000
15420.839551	0.097889	0.574725	-0.001297	84.371445	-52.087486	-18.063684	0.105561	0.000000	0.064844	0.000000	0.000000	0.000000	0.010301	-0.019809	0.016342	0.000000	0.000000	2.000000	181.000000	1.000000
15420.842884	0.097889	0.574725	-0.001297	84.371445	-52.087486	-18.063684	0.105561	0.000000	0.064844	0.000000	0.000000	0.000000	0.010301	-0.019809	0.016342	0.000000	0.000000	2.000000	181.000000	1.000000
15420.846217	0.097914	0.574649	-0.001283	84.371445	-52.087486	-18.063684	0.105561	0.000000	0.064844	0.000000	0.000000	0.000000	0.007705	-0.022921	0.004254	0.000000	0.000000	2.000000	181.000000	1.000000
15420.849551	0.097914	0.574649	-0.001283	84.378586	-52.161942	-18.135221	0.105561	0.000000	0.064844	0.000000	0.000000	0.000000	0.007705	-0.022921	0.004254	0.000000	0.000000	2.000000	181.000000	1.000000
15420.852884	0.097914	0.574649	-0.001283	84.378586	-52.161942	-18.135221	0.105561	0.000000	0.064844	0.000000	0.000000	0.000000	0.007705	-0.022921	0.004254	0.000000	0.000000	2.000000	181.000000	1.000000
15420.856217	0.097914	0.574649	-0.001283	84.378586	-52.161942	-18.135221	0.105561	0.000000	0.064844	0.000000	0.000000	0.000000	0.007705	-0.022921	0.004254	0.000000	0.000000	2.000000	181.000000	1.000000
15420.859551	0.097926	0.574501	-0.001337	84.391640	-52.211021	-18.177557	0.104277	0.000000	0.064135	0.000000	0.000000	0.000000	0.003322	-0.044437	-0.016162	0.000000	0.000000	2.000000	181.000000	1.000000
15420.862884	0.097926	0.574501	-0.001337	84.391640	-52.211021	-18.177557	0.104277	0.000000	0.064135	0.000000	0.000000	0.000000	0.003322	-0.044437	-0.016162	0.000000	0.000000	2.000000	181.000000	1.000000
15420.866217	0.097926	0.574501	-0.001337	84.391640	-52.211021	-18.177557	0.104277	0.000000	0.064135	0.000000	0.000000	0.000000	0.003322	-0.044437	-0.016162	0.000000	0.000000	2.000000	181.000000	1.000000
15420.869551	0.097926	0.574501	-0.001337	84.421318	-52.165237	-18.102365	0.103724	0.000000	0.066829	0.000000	0.000000	0.000000	0.003322	-0.044437	-0.016162	0.000000	0.000000	2.000000	181.000000	1.000000
15420.872884	0.097918	0.574465	-0.001371	84.421318	-52.165237	-18.102365	0.103724	0.000000	0.066829	0.000000	0.000000	0.000000	-0.002193	-0.010750	-0.010208	0.000000	0.000000	2.000000	181.000000	1.000000
15420.876217	0.097918	0.574465	-0.001371	84.421318	-52.165237	-18.102365	0.103724	0.000000	0.066829	0.000000	0.000000	0.000000	-0.002193	-0.010750	-0.010208	0.000000	0.000000	2.000000	181.000000	1.000000
15420.879551	0.097918	0.574465	-0.001371	84.455605	-52.066559	-17.967546	0.104089	0.000000	0.068530	0.000000	0.000000	0.000000	-0.002193	-0.010750	-0.010208	0.000000	0.000000	2.000000	181.000000	1.000000
15420.882884	0.097918	0.574465	-0.001371	84.455605	-52.066559	-17.967546	0.104089	0.000000	0.068530	0.000000	0.000000	0.000000	-0.002193	-0.010750	-0.010208	0.000000	0.000000	2.000000	181.000000	1.000000
15420.886217	0.097918	0.574465	-0.001371	84.455605	-52.066559	-17.967546	0.104089	0.000000	0.068530	0.000000	0.000000	0.000000	0.000000	-0.000003	-0.000000	0.000000	0.000000	2.000000	181.000000	1.000000
15420.889551	0.097918	0.574465	-0.001371	84.487076	-51.908054	-17.772650	0.104089	0.000000	0.068530	0.000000	0.000000	0.000000	0.000000	-0.000003	-0.000000	0.000000	0.000000	2.000000	181.000000	1.000000
15420.892884	0.097918	0.574465	-0.001371	84.487076	-51.908054	-17.772650	0.104089	0.000000	0.068530	0.000000	0.000000	0.000000	0.000000	-0.000003	-0.000000	0.000000	0.000000	2.000000	181.000000	1.000000
15420.896217	0.097918	0.574465	-0.001371	84.487076	-51.908054	-17.772650	0.104089	0.000000	0.068530	0.000000	0.000000	0.000000	0.000000	-0.000003	-0.000000	0.000000	0.000000	2.000000	181.000000	1.000000
15420.899551	0.097914	0.574486	-0.001285	84.513947	-51.803547	-17.635729	0.104089	0.000000	0.068530	0.000000	0.000000	0.000000	-0.001300	0.006223	0.025568	0.000000	0.000000	2.000000	181.000000	1.000000
15420.902884	0.097914	0.574486	-0.001285	84.513947	-51.803547	-17.635729	0.104089	0.000000	0.068530	0.000000	0.000000	0.000000	-0.001300	0.006223	0.025568	0.000000	0.000000	2.000000	181.000000	1.000000
15420.906217	0.097914	0.574486	-0.001285	84.513947	-51.803547	-17.635729	0.104089	0.000000	0.068530	0.000000	0.000000	0.000000	-0.001300	0.006223	0.025568	0.000000	0.000000	2.000000	181.000000	1.000000
15420.909551	0.097914	0.574486	-0.001285	84.529152	-51.675434	-17.484837	0.104306	0.000000	0.064269	0.000000	0.000000	0.000000	-0.001300	0.006223	0.025568	0.000000	0.000000	2.000000	181.000000	1.000000
15420.912884	0.097906	0.574489	-0.001217	84.529152	-51.675434	-17.484837	0.104306	0.000000	0.064269	0.000000	0.000000	0.000000	-0.002398	0.000842	0.020464	0.000000	0.000000	2.000000	181.000000	1.000000
15420.916217	0.097906	0.574489	-0.001217	84.529152	-51.675434	-17.484837	0.104306	0.000000	0.064269	0.000000	0.000000	0.000000	-0.002398	0.000842	0.020464	0.000000	0.000000	2.000000	181.000000	1.000000
15420.919551	0.097906	0.574489	-0.001217	84.538292	-51.573601	-17.364122	0.104706	0.000000	0.060858	0.000000	0.000000	0.000000	-0.002398	0.000842	0.020464	0.000000	0.000000	2.000000	181.000000	1.000000
15420.922884	0.097884	0.574527	-0.001110	84.538292	-51.573601	-17.364122	0.104706	0.000000	0.060858	0.000000	0.000000	0.000000	-0.006703	0.011592	0.032063	0.000000	0.000000	2.000000	181.000000	1.000000
15420.926217	0.097884	0.574527	-0.001110	84.538292	-51.573601	-17.364122	0.104706	0.000000	0.060858	0.000000	0.000000	0.000000	-0.006703	0.011592	0.032063	0.000000	0.000000	2.000000	181.000000	1.000000
15420.929551	0.097884	0.574527	-0.001110	84.541595	-51.457802	-17.236935	0.105823	0.000000	0.055514	0.000000	0.000000	0.000000	-0.006703	0.011592	0.032063	0.000000	0.000000	2.000000	181.000000	1.000000
15420.932884	0.097884	0.574527	-0.001110	84.541595	-51.457802	-17.236935	0.105823	0.000000	0.055514	0.000000	0.000000	0.000000	-0.006703	0.011592	0.032063	0.000000	0.000000	2.000000	181.000000	1.000000
15420.936217	0.097893	0.574551	-0.000962	84.541595	-51.457802	-17.236935	0.105823	0.000000	0.055514	0.000000	0.000000	0.000000	0.002783	0.007055	0.044631	0.000000	0.000000	2.000000	181.000000	1.000000
15420.939551	0.097893	0.574551	-0.000962	84.537430	-51.337101	-17.111370	0.105823	0.000000	0.055514	0.000000	0.000000	0.000000	0.002783	0.007055	0.044631	0.000000	0.000000	2.000000	181.000000	1.000000
15420.942884	0.097893	0.574551	-0.000962	84.537430	-51.337101	-17.111370	0.105823	0.000000	0.055514	0.000000	0.000000	0.000000	0.002783	0.007055	0.044631	0.000000	0.000000	2.000000	181.000000	1.000000
15420.946217	0.097893	0.574551	-0.000962	84.537430	-51.337101	-17.111370	0.105823	0.000000	0.055514	0.000000	0.000000	0.000000	0.002783	0.007055	0.044631	0.000000	0.000000	2.000000	181.000000	1.000000
15420.949551	0.097919	0.574634	-0.000630	84.531799	-51.222832	-16.993822	0.105359	0.000000	0.048076	0.000000	0.000000	0.000000	0.007737	0.024857	0.099450	0.000000	0.000000	2.000000	181.000000	1.000000
15420.952884	0.097919	0.574634	-0.000630	84.531799	-51.222832	-16.993822	0.105359	0.000000	0.048076	0.000000	0.000000	0.000000	0.007737	0.024857	0.099450	0.000000	0.000000	2.000000	181.000000	1.000000
15420.956217	0.097919	0.574634	-0.000630	84.531799	-51.222832	-16.993822	0.105359	0.000000	0.048076	0.000000	0.000000	0.000000	0.007737	0.024857	0.099450	0.000000	0.000000	2.000000	181.000000	1.000000
15420.959551	0.097919	0.574634	-0.000630	84.524780	-51.076920	-16.847269	0.104070	0.000000	0.031501	0.000000	0.000000	0.000000	0.007737	0.024857	0.099450	0.000000	0.000000	2.000000	181.000000	1.000000
15420.962884	0.097931	0.574675	-0.000464	84.524780	-51.076920	-16.847269	0.104070	0.000000	0.031501	0.000000	0.000000	0.000000	0.003860	0.012435	0.049716	0.000000	0.000000	2.000000	181.000000	1.000000
15420.966217	0.097931	0.574675	-0.000464	84.524780	-51.076920	-16.847269	0.104070	0.000000	0.031501	0.000000	0.000000	0.000000	0.003860	0.012435	0.049716	0.000000	0.000000	2.000000	181.000000	1.000000
15420.969551	0.097931	0.574675	-0.000464	84.525002	-50.976288	-16.735840	0.103426	0.000000	0.023215	0.000000	0.000000	0.000000	0.003860	0.012435	0.049716	0.000000	0.000000	2.000000	181.000000	1.000000
15420.972884	0.097931	0.574675	-0.000464	84.525002	-50.976288	-16.735840	0.103426	0.000000	0.023215	0.000000	0.000000	0.000000	0.003860	0.012435	0.049716	0.000000	0.000000	2.000000	181.000000	1.000000
15420.976217	0.097949	0.574709	-0.000275	84.525002	-50.976288	-16.735840	0.103426	0.000000	0.023215	0.000000	0.000000	0.000000	0.005348	0.010152	0.056691	0.000000	0.000000	2.000000	181.000000	1.000000
15420.979551	0.097949	0.574709	-0.000275	84.529724	-50.785973	-16.526232	0.103426	0.000000	0.023215	0.000000	0.000000	0.000000	0.005348	0.010152	0.056691	0.000000	0.000000	2.000000	181.000000	1.000000
15420.982884	0.097924	0.574743	-0.000077	84.529724	-50.785973	-16.526232	0.103426	0.000000	0.023215	0.000000	0.000000	0.000000	-0.007677	0.010139	0.059474	0.000000	0.000000	2.000000	181.000000	1.000000
15420.986217	0.097924	0.574743	-0.000077	84.529724	-50.785973	-16.526232	0.103426	0.000000	0.023215	0.000000	0.000000	0.000000	-0.007677	0.010139	0.059474	0.000000	0.000000	2.000000	181.000000	1.000000
15420.989551	0.097924	0.574743	-0.000077	84.555069	-50.579594	-16.278330	0.103814	0.000000	0.003854	0.000000	0.000000	0.000000	-0.007677	0.010139	0.059474	0.000000	0.000000	2.000000	181.000000	1.000000
15420.992884	0.097924	0.574743	-0.000077	84.555069	-50.579594	-16.278330	0.103814	0.000000	0.003854	0.000000	0.000000	0.000000	-0.007677	0.010139	0.059474	0.000000	0.000000	2.000000	181.000000	1.000000
15420.996217	0.097921	0.574751	0.000123	84.555069	-50.579594	-16.278330	0.103814	0.000000	0.003854	0.000000	0.000000	0.000000	-0.000780	0.002491	0.059956	0.000000	0.000000	2.000000	181.000000	1.000000
15420.999551	0.097921	0.574751	0.000123	84.596474	-50.368137	-16.013571	0.103814	0.000000	0.003854	0.000000	0.000000	0.000000	-0.000780	0.002491	0.059956	0.000000	0.000000	2.000000	181.000000	1.000000
15421.002884	0.097921	0.574751	0.000123	84.596474	-50.368137	-16.013571	0.103814	0.000000	0.003854	0.000000	0.000000	0.000000	-0.000780	0.002491	0.059956	0.000000	0.000000	2.000000	181.000000	1.000000
15421.006217	0.097921	0.574751	0.000123	84.596474	-50.368137	-16.013571	0.103814	0.000000	0.003854	0.000000	0.000000	0.000000	-0.000780	0.002491	0.059956	0.000000	0.000000	2.000000	181.000000	1.000000
15421.009551	0.097923	0.574696	0.000450	84.642181	-50.130341	-15.720222	0.103944	0.000000	-0.006139	0.000000	0.000000	0.000000	0.000563	-0.016621	0.098122	0.000000	0.000000	2.000000	181.000000	1.000000
15421.012884	0.097923	0.574696	0.000450	84.642181	-50.130341	-15.720222	0.103944	0.000000	-0.006139	0.000000	0.000000	0.000000	0.000563	-0.016621	0.098122	0.000000	0.000000	2.000000	181.000000	1.000000
15421.016217	0.097923	0.574696	0.000450	84.642181	-50.130341	-15.720222	0.103944	0.000000	-0.006139	0.000000	0.000000	0.000000	0.000563	-0.016621	0.098122	0.000000	0.000000	2.000000	181.000000	1.000000
15421.019551	0.097923	0.574696	0.000450	84.673073	-49.992199	-15.544766	0.103851	0.000000	-0.022492	0.000000	0.000000	0.000000	0.000563	-0.016621	0.098122	0.000000	0.000000	2.000000	181.000000	1.000000
15421.022884	0.097936	0.574642	0.000617	84.673073	-49.992199	-15.544766	0.103851	0.000000	-0.022492	0.000000	0.000000	0.000000	0.003932	-0.016013	0.050240	0.000000	0.000000	2.000000	181.000000	1.000000
15421.026217	0.097936	0.574642	0.000617	84.673073	-49.992199	-15.544766	0.103851	0.000000	-0.022492	0.000000	0.000000	0.000000	0.003932	-0.016013	0.050240	0.000000	0.000000	2.000000	181.000000	1.000000
15421.029551	0.097936	0.574642	0.000617	84.683380	-50.015083	-15.562391	0.103195	0.000000	-0.030866	0.000000	0.000000	0.000000	0.003932	-0.016013	0.050240	0.000000	0.000000	2.000000	181.000000	1.000000
15421.032884	0.097936	0.574642	0.000617	84.683380	-50.015083	-15.562391	0.103195	0.000000	-0.030866	0.000000	0.000000	0.000000	0.003932	-0.016013	0.050240	0.000000	0.000000	2.000000	181.000000	1.000000
15421.036217	0.097980	0.574560	0.000718	84.683380	-50.015083	-15.562391	0.103195	0.000000	-0.030866	0.000000	0.000000	0.000000	0.013296	-0.024491	0.030277	0.000000	0.000000	2.000000	181.000000	1.000000
15421.039551	0.097980	0.574560	0.000718	84.686287	-50.069145	-15.622133	0.103195	0.000000	-0.030866	0.000000	0.000000	0.000000	0.013296	-0.024491	0.030277	0.000000	0.000000	2.000000	181.000000	1.000000
15421.042884	0.097980	0.574560	0.000718	84.686287	-50.069145	-15.622133	0.103195	0.000000	-0.030866	0.000000	0.000000	0.000000	0.013296	-0.024491	0.030277	0.000000	0.000000	2.000000	181.000000	1.000000
15421.046217	0.097980	0.574560	0.000718	84.686287	-50.069145	-15.622133	0.103195	0.000000	-0.030866	0.000000	0.000000	0.000000	0.013296	-0.024491	0.030277	0.000000	0.000000	2.000000	181.000000	1.000000
15421.049551	0.098081	0.574412	0.000869	84.689201	-50.125923	-15.681884	0.100979	0.000000	-0.035912	0.000000	0.000000	0.000000	0.030134	-0.044451	0.045187	0.000000	0.000000	2.000000	181.000000	1.000000
15421.052884	0.098081	0.574412	0.000869	84.689201	-50.125923	-15.681884	0.100979	0.000000	-0.035912	0.000000	0.000000	0.000000	-0.000001	0.000002	-0.000000	0.000000	0.000000	2.000000	181.000000	1.000000
15421.056217	0.098081	0.574412	0.000869	84.689201	-50.125923	-15.681884	0.100979	0.000000	-0.035912	0.000000	0.000000	0.000000	-0.000001	0.000002	-0.000000	0.000000	0.000000	2.000000	181.000000	1.000000
15421.059551	0.098081	0.574412	0.000869	84.692123	-50.185558	-15.741800	0.095957	0.000000	-0.043443	0.000000	0.000000	0.000000	-0.000001	0.000002	-0.000000	0.000000	0.000000	2.000000	181.000000	1.000000
15421.062884	0.098081	0.574412	0.000869	84.692123	-50.185558	-15.741800	0.095957	0.000000	-0.043443	0.000000	0.000000	0.000000	-0.000001	0.000002	-0.000000	0.000000	0.000000	2.000000	181.000000	1.000000
15421.066217	0.098085	0.574336	0.000888	84.692123	-50.185558	-15.741800	0.095957	0.000000	-0.043443	0.000000	0.000000	0.000000	0.001206	-0.023033	0.005634	0.000000	0.000000	2.000000	181.000000	1.000000
15421.069551	0.098085	0.574336	0.000888	84.696442	-50.275078	-15.831709	0.095957	0.000000	-0.043443	0.000000	0.000000	0.000000	0.001206	-0.023033	0.005634	0.000000	0.000000	2.000000	181.000000	1.000000
15421.072884	0.098085	0.574336	0.000888	84.696442	-50.275078	-15.831709	0.095957	0.000000	-0.043443	0.000000	0.000000	0.000000	0.001206	-0.023033	0.005634	0.000000	0.000000	2.000000	181.000000	1.000000
15421.076217	0.098085	0.574336	0.000888	84.696442	-50.275078	-15.831709	0.095957	0.000000	-0.043443	0.000000	0.000000	0.000000	0.001206	-0.023033	0.005634	0.000000	0.000000	2.000000	181.000000	1.000000
15421.079551	0.098065	0.574215	0.000900	84.700798	-50.364799	-15.921798	0.095756	0.000000	-0.044382	0.000000	0.000000	0.000000	-0.006007	-0.036092	0.003803	0.000000	0.000000	2.000000	181.000000	1.000000
15421.082884	0.098065	0.574215	0.000900	84.700798	-50.364799	-15.921798	0.095756	0.000000	-0.044382	0.000000	0.000000	0.000000	-0.006007	-0.036092	0.003803	0.000000	0.000000	2.000000	181.000000	1.000000
15421.086217	0.098065	0.574215	0.000900	84.700798	-50.364799	-15.921798	0.095756	0.000000	-0.044382	0.000000	0.000000	0.000000	-0.006007	-0.036092	0.003803	0.000000	0.000000	2.000000	181.000000	1.000000
15421.089551	0.098065	0.574215	0.000900	84.705208	-50.457336	-16.011982	0.096757	0.000000	-0.045016	0.000000	0.000000	0.000000	-0.006007	-0.036092	0.003803	0.000000	0.000000	2.000000	181.000000	1.000000
15421.092884	0.098050	0.574143	0.000832	84.705208	-50.457336	-16.011982	0.096757	0.000000	-0.045016	0.000000	0.000000	0.000000	-0.004366	-0.021522	-0.020399	0.000000	0.000000	2.000000	181.000000	1.000000
15421.096217	0.098050	0.574143	0.000832	84.705208	-50.457336	-16.011982	0.096757	0.000000	-0.045016	0.000000	0.000000	0.000000	-0.004366	-0.021522	-0.020399	0.000000	0.000000	2.000000	181.000000	1.000000
15421.099551	0.098050	0.574143	0.000832	84.710899	-50.616787	-16.171017	0.097485	0.000000	-0.041616	0.000000	0.000000	0.000000	-0.004366	-0.021522	-0.020399	0.000000	0.000000	2.000000	181.000000	1.000000
15421.102884	0.098050	0.574143	0.000832	84.710899	-50.616787	-16.171017	0.097485	0.000000	-0.041616	0.000000	0.000000	0.000000	-0.004366	-0.021522	-0.020399	0.000000	0.000000	2.000000	181.000000	1.000000
15421.106217	0.098014	0.574072	0.000769	84.710899	-50.616787	-16.171017	0.097485	0.000000	-0.041616	0.000000	0.000000	0.000000	-0.010891	-0.021526	-0.019008	0.000000	0.000000	2.000000	181.000000	1.000000
15421.109551	0.098014	0.574072	0.000769	84.718063	-50.769913	-16.322058	0.097485	0.000000	-0.041616	0.000000	0.000000	0.000000	-0.010891	-0.021526	-0.019008	0.000000	0.000000	2.000000	181.000000	1.000000
15421.112884	0.098014	0.574072	0.000769	84.718063	-50.769913	-16.322058	0.097485	0.000000	-0.041616	0.000000	0.000000	0.000000	-0.010891	-0.021526	-0.019008	0.000000	1.000000	2.000000	181.000000	1.000000
15421.116217	0.098014	0.574072	0.000769	84.718063	-50.769913	-16.322058	0.097485	0.000000	-0.041616	0.000000	0.000000	0.000000	-0.010891	-0.021526	-0.019008	0.000000	1.000000	2.000000	181.000000	1.000000
