# Supplementary material for: Haptic Guidance Needs to Be Intuitive Not Just Informative to Improve Human Motor Accuracy
Source: PLoS One. 2016 Mar 16;11(3):e0150912. doi: 10.1371/journal.pone.0150912 (PMC4794196; doi:10.1371/journal.pone.0150912)
Supplement: S1 Data — (ZIP) [file pone.0150912.s001.zip › Subject6/exp1_0182.txt]

Time	PosX	PosY	PosZ	RotX	RotY	RotZ	ForceX	ForceY	ForceZ	MomentX	MomentY	MomentZ	VelocityX	VelocityY	VelocityZ	CalibratedWeight	ButtonDown	Condition	Trial	Visual
15422.230361	0.001163	0.486811	0.251977	78.370415	38.368378	48.812561	1.822464	0.000000	-4.656031	0.000000	0.000000	0.000000	0.019874	0.049513	-0.209971	0.000000	1.000000	2.000000	182.000000	0.000000
15422.233694	0.001163	0.486811	0.251977	78.370415	38.368378	48.812561	1.822464	0.000000	-4.656031	0.000000	0.000000	0.000000	0.000000	-0.000001	0.000001	0.000000	1.000000	2.000000	182.000000	0.000000
15422.237027	0.001163	0.486811	0.251977	78.370415	38.368378	48.812561	1.822464	0.000000	-4.656031	0.000000	0.000000	0.000000	0.000000	-0.000001	0.000001	0.000000	1.000000	2.000000	182.000000	0.000000
15422.240361	0.001163	0.486811	0.251977	78.449371	38.796673	49.219433	1.825791	0.000000	-4.654727	0.000000	0.000000	0.000000	0.000000	-0.000001	0.000001	0.000000	1.000000	2.000000	182.000000	0.000000
15422.243694	0.001163	0.486811	0.251977	78.449371	38.796673	49.219433	1.825791	0.000000	-4.654727	0.000000	0.000000	0.000000	0.000000	-0.000001	0.000001	0.000000	1.000000	2.000000	182.000000	0.000000
15422.247027	0.001566	0.486569	0.251277	78.449371	38.796673	49.219433	1.825791	0.000000	-4.654727	0.000000	0.000000	0.000000	0.120727	-0.072739	-0.210131	0.000000	1.000000	2.000000	182.000000	0.000000
15422.250361	0.001566	0.486569	0.251277	78.505684	39.362064	49.793140	1.825791	0.000000	-4.654727	0.000000	0.000000	0.000000	0.120727	-0.072739	-0.210131	0.000000	1.000000	2.000000	182.000000	0.000000
15422.253694	0.002067	0.486328	0.250148	78.505684	39.362064	49.793140	1.825791	0.000000	-4.654727	0.000000	0.000000	0.000000	0.150351	-0.072096	-0.338752	0.000000	1.000000	2.000000	182.000000	0.000000
15422.257027	0.002067	0.486328	0.250148	78.505684	39.362064	49.793140	1.825791	0.000000	-4.654727	0.000000	0.000000	0.000000	0.150351	-0.072096	-0.338752	0.000000	1.000000	2.000000	182.000000	0.000000
15422.260361	0.002067	0.486328	0.250148	78.619293	39.824112	50.234974	1.822792	0.000000	-4.655903	0.000000	0.000000	0.000000	0.150351	-0.072096	-0.338752	0.000000	1.000000	2.000000	182.000000	0.000000
15422.263694	0.002498	0.486170	0.248647	78.619293	39.824112	50.234974	1.822792	0.000000	-4.655903	0.000000	0.000000	0.000000	0.129360	-0.047486	-0.450108	0.000000	1.000000	2.000000	182.000000	0.000000
15422.267027	0.002498	0.486170	0.248647	78.619293	39.824112	50.234974	1.822792	0.000000	-4.655903	0.000000	0.000000	0.000000	0.129360	-0.047486	-0.450108	0.000000	1.000000	2.000000	182.000000	0.000000
15422.270361	0.002498	0.486170	0.248647	78.712006	39.529434	49.824219	1.825327	0.000000	-4.654910	0.000000	0.000000	0.000000	0.129360	-0.047486	-0.450108	0.000000	1.000000	2.000000	182.000000	0.000000
15422.273694	0.003194	0.485620	0.246966	78.712006	39.529434	49.824219	1.825327	0.000000	-4.654910	0.000000	0.000000	0.000000	0.208804	-0.165173	-0.504521	0.000000	1.000000	2.000000	182.000000	0.000000
15422.277027	0.003194	0.485620	0.246966	78.712006	39.529434	49.824219	1.825327	0.000000	-4.654910	0.000000	0.000000	0.000000	0.208804	-0.165173	-0.504521	0.000000	1.000000	2.000000	182.000000	0.000000
15422.280361	0.003194	0.485620	0.246966	78.543205	37.370903	47.496132	1.824729	0.000000	-4.655144	0.000000	0.000000	0.000000	0.208804	-0.165173	-0.504521	0.000000	1.000000	2.000000	182.000000	0.000000
15422.283694	0.003986	0.485103	0.245115	78.543205	37.370903	47.496132	1.824729	0.000000	-4.655144	0.000000	0.000000	0.000000	0.237525	-0.154946	-0.555164	0.000000	1.000000	2.000000	182.000000	0.000000
15422.287027	0.003986	0.485103	0.245115	78.543205	37.370903	47.496132	1.824729	0.000000	-4.655144	0.000000	0.000000	0.000000	0.237525	-0.154946	-0.555164	0.000000	1.000000	2.000000	182.000000	0.000000
15422.290361	0.003986	0.485103	0.245115	78.083405	33.769672	43.696690	1.823637	0.000000	-4.655572	0.000000	0.000000	0.000000	0.237525	-0.154946	-0.555164	0.000000	1.000000	2.000000	182.000000	0.000000
15422.293694	0.004839	0.484527	0.243146	78.083405	33.769672	43.696690	1.823637	0.000000	-4.655572	0.000000	0.000000	0.000000	0.255969	-0.172864	-0.590813	0.000000	1.000000	2.000000	182.000000	0.000000
15422.297027	0.004839	0.484527	0.243146	78.083405	33.769672	43.696690	1.823637	0.000000	-4.655572	0.000000	0.000000	0.000000	0.255969	-0.172864	-0.590813	0.000000	1.000000	2.000000	182.000000	0.000000
15422.300361	0.004839	0.484527	0.243146	77.419472	29.729610	39.421261	1.822278	0.000000	-4.656104	0.000000	0.000000	0.000000	0.255969	-0.172864	-0.590813	0.000000	1.000000	2.000000	182.000000	0.000000
15422.303694	0.005819	0.483890	0.241023	77.419472	29.729610	39.421261	1.822278	0.000000	-4.656104	0.000000	0.000000	0.000000	0.293916	-0.190938	-0.636798	0.000000	1.000000	2.000000	182.000000	0.000000
15422.307027	0.005819	0.483890	0.241023	77.419472	29.729610	39.421261	1.822278	0.000000	-4.656104	0.000000	0.000000	0.000000	0.293916	-0.190938	-0.636798	0.000000	1.000000	2.000000	182.000000	0.000000
15422.310361	0.005819	0.483890	0.241023	76.681099	26.131508	35.584084	1.819782	0.000000	-4.657080	0.000000	0.000000	0.000000	0.293916	-0.190938	-0.636798	0.000000	1.000000	2.000000	182.000000	0.000000
15422.313694	0.006856	0.483116	0.238683	76.681099	26.131508	35.584084	1.819782	0.000000	-4.657080	0.000000	0.000000	0.000000	0.311296	-0.232316	-0.701923	0.000000	1.000000	2.000000	182.000000	0.000000
15422.317027	0.006856	0.483116	0.238683	76.681099	26.131508	35.584084	1.819782	0.000000	-4.657080	0.000000	0.000000	0.000000	0.311296	-0.232316	-0.701923	0.000000	1.000000	2.000000	182.000000	0.000000
15422.320361	0.006856	0.483116	0.238683	75.914711	23.215572	32.484634	1.817693	0.000000	-4.657896	0.000000	0.000000	0.000000	0.311296	-0.232316	-0.701923	0.000000	1.000000	2.000000	182.000000	0.000000
15422.323694	0.008049	0.482318	0.236085	75.914711	23.215572	32.484634	1.817693	0.000000	-4.657896	0.000000	0.000000	0.000000	0.357662	-0.239393	-0.779464	0.000000	1.000000	2.000000	182.000000	0.000000
15422.327027	0.008049	0.482318	0.236085	75.914711	23.215572	32.484634	1.817693	0.000000	-4.657896	0.000000	0.000000	0.000000	0.357662	-0.239393	-0.779464	0.000000	1.000000	2.000000	182.000000	0.000000
15422.330361	0.008049	0.482318	0.236085	75.140907	21.034590	30.256527	1.814639	0.000000	-4.659086	0.000000	0.000000	0.000000	0.357662	-0.239393	-0.779464	0.000000	1.000000	2.000000	182.000000	0.000000
15422.333694	0.009328	0.481540	0.233354	75.140907	21.034590	30.256527	1.814639	0.000000	-4.659086	0.000000	0.000000	0.000000	0.383913	-0.233502	-0.819287	0.000000	1.000000	2.000000	182.000000	0.000000
15422.337027	0.009328	0.481540	0.233354	75.140907	21.034590	30.256527	1.814639	0.000000	-4.659086	0.000000	0.000000	0.000000	0.383913	-0.233502	-0.819287	0.000000	1.000000	2.000000	182.000000	0.000000
15422.340361	0.009328	0.481540	0.233354	74.385033	19.369114	28.852024	1.810892	0.000000	-4.660544	0.000000	0.000000	0.000000	0.383913	-0.233502	-0.819287	0.000000	1.000000	2.000000	182.000000	0.000000
15422.343694	0.010659	0.480815	0.230389	74.385033	19.369114	28.852024	1.810892	0.000000	-4.660544	0.000000	0.000000	0.000000	0.399327	-0.217326	-0.889584	0.000000	0.000000	2.000000	182.000000	0.000000
15422.347027	0.010659	0.480815	0.230389	74.385033	19.369114	28.852024	1.810892	0.000000	-4.660544	0.000000	0.000000	0.000000	0.399327	-0.217326	-0.889584	0.000000	0.000000	2.000000	182.000000	0.000000
15422.350361	0.010659	0.480815	0.230389	73.685982	17.903727	27.993492	1.807746	0.000000	-4.661765	0.000000	0.000000	0.000000	0.399327	-0.217326	-0.889584	0.000000	0.000000	2.000000	182.000000	0.000000
15422.353694	0.012170	0.480165	0.227232	73.685982	17.903727	27.993492	1.807746	0.000000	-4.661765	0.000000	0.000000	0.000000	0.453299	-0.195131	-0.947005	0.000000	0.000000	2.000000	182.000000	0.000000
15422.357027	0.012170	0.480165	0.227232	73.685982	17.903727	27.993492	1.807746	0.000000	-4.661765	0.000000	0.000000	0.000000	0.453299	-0.195131	-0.947005	0.000000	0.000000	2.000000	182.000000	0.000000
15422.360361	0.012170	0.480165	0.227232	73.036743	16.458496	27.323505	1.802627	0.000000	-4.663747	0.000000	0.000000	0.000000	0.453299	-0.195131	-0.947005	0.000000	0.000000	2.000000	182.000000	0.000000
15422.363694	0.013794	0.479571	0.223932	73.036743	16.458496	27.323505	1.802627	0.000000	-4.663747	0.000000	0.000000	0.000000	0.486973	-0.178216	-0.990026	0.000000	0.000000	2.000000	182.000000	0.000000
15422.367027	0.013794	0.479571	0.223932	73.036743	16.458496	27.323505	1.802627	0.000000	-4.663747	0.000000	0.000000	0.000000	0.486973	-0.178216	-0.990026	0.000000	0.000000	2.000000	182.000000	0.000000
15422.370361	0.013794	0.479571	0.223932	72.438087	14.874538	26.434408	1.796322	0.000000	-4.666179	0.000000	0.000000	0.000000	0.486973	-0.178216	-0.990026	0.000000	0.000000	2.000000	182.000000	0.000000
15422.373694	0.015560	0.479128	0.220566	72.438087	14.874538	26.434408	1.796322	0.000000	-4.666179	0.000000	0.000000	0.000000	0.529967	-0.132881	-1.009878	0.000000	0.000000	2.000000	182.000000	0.000000
15422.377027	0.015560	0.479128	0.220566	72.438087	14.874538	26.434408	1.796322	0.000000	-4.666179	0.000000	0.000000	0.000000	0.529967	-0.132881	-1.009878	0.000000	0.000000	2.000000	182.000000	0.000000
15422.380361	0.015560	0.479128	0.220566	71.892906	13.094650	25.054396	1.787641	0.000000	-4.669512	0.000000	0.000000	0.000000	0.529967	-0.132881	-1.009878	0.000000	0.000000	2.000000	182.000000	0.000000
15422.383694	0.017405	0.478799	0.217202	71.892906	13.094650	25.054396	1.787641	0.000000	-4.669512	0.000000	0.000000	0.000000	0.553419	-0.098598	-1.009089	0.000000	0.000000	2.000000	182.000000	0.000000
15422.387027	0.017405	0.478799	0.217202	71.892906	13.094650	25.054396	1.787641	0.000000	-4.669512	0.000000	0.000000	0.000000	0.553419	-0.098598	-1.009089	0.000000	0.000000	2.000000	182.000000	0.000000
15422.390361	0.017405	0.478799	0.217202	71.378693	11.167594	23.283880	1.777183	0.000000	-4.673502	0.000000	0.000000	0.000000	0.553419	-0.098598	-1.009089	0.000000	0.000000	2.000000	182.000000	0.000000
15422.393694	0.019388	0.478709	0.213751	71.378693	11.167594	23.283880	1.777183	0.000000	-4.673502	0.000000	0.000000	0.000000	0.594811	-0.027109	-1.035440	0.000000	0.000000	2.000000	182.000000	0.000000
15422.397027	0.019388	0.478709	0.213751	71.378693	11.167594	23.283880	1.777183	0.000000	-4.673502	0.000000	0.000000	0.000000	0.594811	-0.027109	-1.035440	0.000000	0.000000	2.000000	182.000000	0.000000
15422.400361	0.019388	0.478709	0.213751	70.881165	9.229661	21.347416	1.764360	0.000000	-4.678358	0.000000	0.000000	0.000000	0.594811	-0.027109	-1.035440	0.000000	0.000000	2.000000	182.000000	0.000000
15422.403694	0.021476	0.478801	0.210297	70.881165	9.229661	21.347416	1.764360	0.000000	-4.678358	0.000000	0.000000	0.000000	0.626571	0.027685	-1.036002	0.000000	0.000000	2.000000	182.000000	0.000000
15422.407027	0.021476	0.478801	0.210297	70.881165	9.229661	21.347416	1.764360	0.000000	-4.678358	0.000000	0.000000	0.000000	0.626571	0.027685	-1.036002	0.000000	0.000000	2.000000	182.000000	0.000000
15422.410361	0.021476	0.478801	0.210297	70.383881	7.465821	19.496141	1.749020	0.000000	-4.684115	0.000000	0.000000	0.000000	0.626571	0.027685	-1.036002	0.000000	0.000000	2.000000	182.000000	0.000000
15422.413694	0.023667	0.479145	0.206805	70.383881	7.465821	19.496141	1.749020	0.000000	-4.684115	0.000000	0.000000	0.000000	0.657373	0.103121	-1.047691	0.000000	0.000000	2.000000	182.000000	0.000000
15422.417027	0.023667	0.479145	0.206805	70.383881	7.465821	19.496141	1.749020	0.000000	-4.684115	0.000000	0.000000	0.000000	0.657373	0.103121	-1.047691	0.000000	0.000000	2.000000	182.000000	0.000000
15422.420361	0.023667	0.479145	0.206805	69.893211	6.069780	17.967234	1.731346	0.000000	-4.690676	0.000000	0.000000	0.000000	0.657373	0.103121	-1.047691	0.000000	0.000000	2.000000	182.000000	0.000000
15422.423694	0.025894	0.479661	0.203208	69.893211	6.069780	17.967234	1.731346	0.000000	-4.690676	0.000000	0.000000	0.000000	0.667887	0.154979	-1.079007	0.000000	0.000000	2.000000	182.000000	0.000000
15422.427027	0.025894	0.479661	0.203208	69.893211	6.069780	17.967234	1.731346	0.000000	-4.690676	0.000000	0.000000	0.000000	0.667887	0.154979	-1.079007	0.000000	0.000000	2.000000	182.000000	0.000000
15422.430361	0.025894	0.479661	0.203208	69.467316	5.167796	17.002121	1.713048	0.000000	-4.697389	0.000000	0.000000	0.000000	0.667887	0.154979	-1.079007	0.000000	0.000000	2.000000	182.000000	0.000000
15422.433694	0.028121	0.480365	0.199489	69.467316	5.167796	17.002121	1.713048	0.000000	-4.697389	0.000000	0.000000	0.000000	0.668180	0.211113	-1.115889	0.000000	0.000000	2.000000	182.000000	0.000000
15422.437027	0.028121	0.480365	0.199489	69.467316	5.167796	17.002121	1.713048	0.000000	-4.697389	0.000000	0.000000	0.000000	0.668180	0.211113	-1.115889	0.000000	0.000000	2.000000	182.000000	0.000000
15422.440361	0.028121	0.480365	0.199489	69.312347	4.863993	16.817942	1.694912	0.000000	-4.703963	0.000000	0.000000	0.000000	0.668180	0.211113	-1.115889	0.000000	0.000000	2.000000	182.000000	0.000000
15422.443694	0.030402	0.481193	0.195486	69.312347	4.863993	16.817942	1.694912	0.000000	-4.703963	0.000000	0.000000	0.000000	0.684338	0.248305	-1.200756	0.000000	0.000000	2.000000	182.000000	0.000000
15422.447027	0.030402	0.481193	0.195486	69.312347	4.863993	16.817942	1.694912	0.000000	-4.703963	0.000000	0.000000	0.000000	0.684338	0.248305	-1.200756	0.000000	0.000000	2.000000	182.000000	0.000000
15422.450361	0.030402	0.481193	0.195486	69.696976	5.166871	17.591858	1.677008	0.000000	-4.710376	0.000000	0.000000	0.000000	0.684338	0.248305	-1.200756	0.000000	0.000000	2.000000	182.000000	0.000000
15422.453694	0.032702	0.482124	0.191215	69.696976	5.166871	17.591858	1.677008	0.000000	-4.710376	0.000000	0.000000	0.000000	0.690027	0.279240	-1.281347	0.000000	0.000000	2.000000	182.000000	0.000000
15422.457027	0.032702	0.482124	0.191215	69.696976	5.166871	17.591858	1.677008	0.000000	-4.710376	0.000000	0.000000	0.000000	0.690027	0.279240	-1.281347	0.000000	0.000000	2.000000	182.000000	0.000000
15422.460361	0.032702	0.482124	0.191215	70.327682	5.781185	18.617781	1.659934	0.000000	-4.716420	0.000000	0.000000	0.000000	0.690027	0.279240	-1.281347	0.000000	0.000000	2.000000	182.000000	0.000000
15422.463694	0.035107	0.483187	0.186629	70.327682	5.781185	18.617781	1.659934	0.000000	-4.716420	0.000000	0.000000	0.000000	0.721282	0.319148	-1.375980	0.000000	0.000000	2.000000	182.000000	0.000000
15422.467027	0.035107	0.483187	0.186629	70.327682	5.781185	18.617781	1.659934	0.000000	-4.716420	0.000000	0.000000	0.000000	0.721282	0.319148	-1.375980	0.000000	0.000000	2.000000	182.000000	0.000000
15422.470361	0.035107	0.483187	0.186629	71.020020	6.621715	19.560003	1.642134	0.000000	-4.722647	0.000000	0.000000	0.000000	0.721282	0.319148	-1.375980	0.000000	0.000000	2.000000	182.000000	0.000000
15422.473694	0.037522	0.484365	0.181814	71.020020	6.621715	19.560003	1.642134	0.000000	-4.722647	0.000000	0.000000	0.000000	0.724624	0.353385	-1.444266	0.000000	0.000000	2.000000	182.000000	0.000000
15422.477027	0.037522	0.484365	0.181814	71.020020	6.621715	19.560003	1.642134	0.000000	-4.722647	0.000000	0.000000	0.000000	0.724624	0.353385	-1.444266	0.000000	0.000000	2.000000	182.000000	0.000000
15422.480361	0.037522	0.484365	0.181814	71.740837	7.666334	20.876635	1.624919	0.000000	-4.728598	0.000000	0.000000	0.000000	0.724624	0.353385	-1.444266	0.000000	0.000000	2.000000	182.000000	0.000000
15422.483694	0.039974	0.485653	0.176766	71.740837	7.666334	20.876635	1.624919	0.000000	-4.728598	0.000000	0.000000	0.000000	0.735687	0.386274	-1.514460	0.000000	0.000000	2.000000	182.000000	0.000000
15422.487027	0.039974	0.485653	0.176766	71.740837	7.666334	20.876635	1.624919	0.000000	-4.728598	0.000000	0.000000	0.000000	0.735687	0.386274	-1.514460	0.000000	0.000000	2.000000	182.000000	0.000000
15422.490361	0.039974	0.485653	0.176766	72.438210	8.862819	22.949183	1.607720	0.000000	-4.734474	0.000000	0.000000	0.000000	0.735687	0.386274	-1.514460	0.000000	0.000000	2.000000	182.000000	0.000000
15422.493694	0.042456	0.487009	0.171445	72.438210	8.862819	22.949183	1.607720	0.000000	-4.734474	0.000000	0.000000	0.000000	0.744455	0.406852	-1.596441	0.000000	0.000000	2.000000	182.000000	0.000000
15422.497027	0.042456	0.487009	0.171445	72.438210	8.862819	22.949183	1.607720	0.000000	-4.734474	0.000000	0.000000	0.000000	0.744455	0.406852	-1.596441	0.000000	0.000000	2.000000	182.000000	0.000000
15422.500361	0.042456	0.487009	0.171445	73.085365	10.049058	25.690273	1.590990	0.000000	-4.740121	0.000000	0.000000	0.000000	0.744455	0.406852	-1.596441	0.000000	0.000000	2.000000	182.000000	0.000000
15422.503694	0.044908	0.488485	0.165937	73.085365	10.049058	25.690273	1.590990	0.000000	-4.740121	0.000000	0.000000	0.000000	0.735548	0.442754	-1.652325	0.000000	0.000000	2.000000	182.000000	0.000000
15422.507027	0.044908	0.488485	0.165937	73.085365	10.049058	25.690273	1.590990	0.000000	-4.740121	0.000000	0.000000	0.000000	0.735548	0.442754	-1.652325	0.000000	0.000000	2.000000	182.000000	0.000000
15422.510361	0.044908	0.488485	0.165937	73.697586	10.967818	27.910109	1.575479	0.000000	-4.745300	0.000000	0.000000	0.000000	0.735548	0.442754	-1.652325	0.000000	0.000000	2.000000	182.000000	0.000000
15422.513694	0.047385	0.490075	0.160235	73.697586	10.967818	27.910109	1.575479	0.000000	-4.745300	0.000000	0.000000	0.000000	0.743193	0.477038	-1.710538	0.000000	0.000000	2.000000	182.000000	0.000000
15422.517027	0.047385	0.490075	0.160235	73.697586	10.967818	27.910109	1.575479	0.000000	-4.745300	0.000000	0.000000	0.000000	0.743193	0.477038	-1.710538	0.000000	0.000000	2.000000	182.000000	0.000000
15422.520361	0.047385	0.490075	0.160235	74.271614	11.451506	29.043898	1.559869	0.000000	-4.750453	0.000000	0.000000	0.000000	0.743193	0.477038	-1.710538	0.000000	0.000000	2.000000	182.000000	0.000000
15422.523694	0.049942	0.491825	0.154346	74.271614	11.451506	29.043898	1.559869	0.000000	-4.750453	0.000000	0.000000	0.000000	0.767064	0.524989	-1.766693	0.000000	0.000000	2.000000	182.000000	0.000000
15422.527027	0.049942	0.491825	0.154346	74.271614	11.451506	29.043898	1.559869	0.000000	-4.750453	0.000000	0.000000	0.000000	0.767064	0.524989	-1.766693	0.000000	0.000000	2.000000	182.000000	0.000000
15422.530361	0.049942	0.491825	0.154346	74.799377	11.708303	29.892853	1.542525	0.000000	-4.756114	0.000000	0.000000	0.000000	0.767064	0.524989	-1.766693	0.000000	0.000000	2.000000	182.000000	0.000000
15422.533694	0.052525	0.493686	0.148403	74.799377	11.708303	29.892853	1.542525	0.000000	-4.756114	0.000000	0.000000	0.000000	0.775053	0.558179	-1.782969	0.000000	0.000000	2.000000	182.000000	0.000000
15422.537027	0.052525	0.493686	0.148403	74.799377	11.708303	29.892853	1.542525	0.000000	-4.756114	0.000000	0.000000	0.000000	0.775053	0.558179	-1.782969	0.000000	0.000000	2.000000	182.000000	0.000000
15422.540361	0.052525	0.493686	0.148403	75.266777	11.754271	30.628891	1.523466	0.000000	-4.762253	0.000000	0.000000	0.000000	0.775053	0.558179	-1.782969	0.000000	0.000000	2.000000	182.000000	0.000000
15422.543694	0.055159	0.495701	0.142380	75.266777	11.754271	30.628891	1.523466	0.000000	-4.762253	0.000000	0.000000	0.000000	0.790027	0.604497	-1.806868	0.000000	0.000000	2.000000	182.000000	0.000000
15422.547027	0.055159	0.495701	0.142380	75.266777	11.754271	30.628891	1.523466	0.000000	-4.762253	0.000000	0.000000	0.000000	0.790027	0.604497	-1.806868	0.000000	0.000000	2.000000	182.000000	0.000000
15422.550361	0.055159	0.495701	0.142380	75.665161	11.525378	31.029953	1.501977	0.000000	-4.769073	0.000000	0.000000	0.000000	0.790027	0.604497	-1.806868	0.000000	0.000000	2.000000	182.000000	0.000000
15422.553694	0.057781	0.497831	0.136283	75.665161	11.525378	31.029953	1.501977	0.000000	-4.769073	0.000000	0.000000	0.000000	0.786806	0.639193	-1.829126	0.000000	0.000000	2.000000	182.000000	0.000000
15422.557027	0.057781	0.497831	0.136283	75.665161	11.525378	31.029953	1.501977	0.000000	-4.769073	0.000000	0.000000	0.000000	0.786806	0.639193	-1.829126	0.000000	0.000000	2.000000	182.000000	0.000000
15422.560361	0.057781	0.497831	0.136283	75.968529	11.011396	31.297564	1.479564	0.000000	-4.776074	0.000000	0.000000	0.000000	0.786806	0.639193	-1.829126	0.000000	0.000000	2.000000	182.000000	0.000000
15422.563694	0.060406	0.500083	0.130262	75.968529	11.011396	31.297564	1.479564	0.000000	-4.776074	0.000000	0.000000	0.000000	0.787403	0.675618	-1.806415	0.000000	0.000000	2.000000	182.000000	0.000000
15422.567027	0.060406	0.500083	0.130262	75.968529	11.011396	31.297564	1.479564	0.000000	-4.776074	0.000000	0.000000	0.000000	0.787403	0.675618	-1.806415	0.000000	0.000000	2.000000	182.000000	0.000000
15422.570361	0.060406	0.500083	0.130262	76.182465	10.251204	31.359362	1.454098	0.000000	-4.783890	0.000000	0.000000	0.000000	0.787403	0.675618	-1.806415	0.000000	0.000000	2.000000	182.000000	0.000000
15422.573694	0.063052	0.502480	0.124236	76.182465	10.251204	31.359362	1.454098	0.000000	-4.783890	0.000000	0.000000	0.000000	0.793712	0.718941	-1.807689	0.000000	0.000000	2.000000	182.000000	0.000000
15422.577027	0.063052	0.502480	0.124236	76.182465	10.251204	31.359362	1.454098	0.000000	-4.783890	0.000000	0.000000	0.000000	0.793712	0.718941	-1.807689	0.000000	0.000000	2.000000	182.000000	0.000000
15422.580361	0.063052	0.502480	0.124236	76.368919	9.228354	30.788294	1.425321	0.000000	-4.792542	0.000000	0.000000	0.000000	0.793712	0.718941	-1.807689	0.000000	0.000000	2.000000	182.000000	0.000000
15422.583694	0.065744	0.504984	0.118205	76.368919	9.228354	30.788294	1.425321	0.000000	-4.792542	0.000000	0.000000	0.000000	0.807590	0.751320	-1.809356	0.000000	0.000000	2.000000	182.000000	0.000000
15422.587027	0.065744	0.504984	0.118205	76.368919	9.228354	30.788294	1.425321	0.000000	-4.792542	0.000000	0.000000	0.000000	0.807590	0.751320	-1.809356	0.000000	0.000000	2.000000	182.000000	0.000000
15422.590361	0.065744	0.504984	0.118205	76.518532	7.873912	29.610889	1.391757	0.000000	-4.802397	0.000000	0.000000	0.000000	0.807590	0.751320	-1.809356	0.000000	0.000000	2.000000	182.000000	0.000000
15422.593694	0.068508	0.507610	0.112182	76.518532	7.873912	29.610889	1.391757	0.000000	-4.802397	0.000000	0.000000	0.000000	0.829275	0.787709	-1.806906	0.000000	0.000000	2.000000	182.000000	0.000000
15422.597027	0.068508	0.507610	0.112182	76.518532	7.873912	29.610889	1.391757	0.000000	-4.802397	0.000000	0.000000	0.000000	0.829275	0.787709	-1.806906	0.000000	0.000000	2.000000	182.000000	0.000000
15422.600361	0.068508	0.507610	0.112182	76.615761	6.122004	28.257757	1.351379	0.000000	-4.813915	0.000000	0.000000	0.000000	0.829275	0.787709	-1.806906	0.000000	0.000000	2.000000	182.000000	0.000000
15422.603694	0.071185	0.510357	0.106224	76.615761	6.122004	28.257757	1.351379	0.000000	-4.813915	0.000000	0.000000	0.000000	0.803179	0.824009	-1.787184	0.000000	0.000000	2.000000	182.000000	0.000000
15422.607027	0.071185	0.510357	0.106224	76.615761	6.122004	28.257757	1.351379	0.000000	-4.813915	0.000000	0.000000	0.000000	0.803179	0.824009	-1.787184	0.000000	0.000000	2.000000	182.000000	0.000000
15422.610361	0.071185	0.510357	0.106224	76.635437	3.922828	26.507969	1.309010	0.000000	-4.825608	0.000000	0.000000	0.000000	0.803179	0.824009	-1.787184	0.000000	0.000000	2.000000	182.000000	0.000000
15422.613694	0.073756	0.513225	0.100377	76.635437	3.922828	26.507969	1.309010	0.000000	-4.825608	0.000000	0.000000	0.000000	0.771346	0.860548	-1.754358	0.000000	0.000000	2.000000	182.000000	0.000000
15422.617027	0.073756	0.513225	0.100377	76.635437	3.922828	26.507969	1.309010	0.000000	-4.825608	0.000000	0.000000	0.000000	0.771346	0.860548	-1.754358	0.000000	0.000000	2.000000	182.000000	0.000000
15422.620361	0.073756	0.513225	0.100377	76.575371	1.421969	24.076155	1.264746	0.000000	-4.837398	0.000000	0.000000	0.000000	0.771346	0.860548	-1.754358	0.000000	0.000000	2.000000	182.000000	0.000000
15422.623694	0.076260	0.516174	0.094700	76.575371	1.421969	24.076155	1.264746	0.000000	-4.837398	0.000000	0.000000	0.000000	0.751114	0.884644	-1.703075	0.000000	0.000000	2.000000	182.000000	0.000000
15422.627027	0.076260	0.516174	0.094700	76.575371	1.421969	24.076155	1.264746	0.000000	-4.837398	0.000000	0.000000	0.000000	0.751114	0.884644	-1.703075	0.000000	0.000000	2.000000	182.000000	0.000000
15422.630361	0.076260	0.516174	0.094700	76.443222	-1.150928	21.334242	1.186995	0.000000	-4.734982	0.000000	0.000000	0.000000	0.751114	0.884644	-1.703075	0.000000	0.000000	2.000000	182.000000	0.000000
15422.633694	0.078646	0.519217	0.089183	76.443222	-1.150928	21.334242	1.186995	0.000000	-4.734982	0.000000	0.000000	0.000000	0.715662	0.912796	-1.655085	0.000000	0.000000	2.000000	182.000000	0.000000
15422.637027	0.078646	0.519217	0.089183	76.443222	-1.150928	21.334242	1.186995	0.000000	-4.734982	0.000000	0.000000	0.000000	0.715662	0.912796	-1.655085	0.000000	0.000000	2.000000	182.000000	0.000000
15422.640361	0.078646	0.519217	0.089183	76.271484	-3.476967	19.985533	1.067718	0.000000	-4.459135	0.000000	0.000000	0.000000	0.715662	0.912796	-1.655085	0.000000	0.000000	2.000000	182.000000	0.000000
15422.643694	0.080897	0.522251	0.083864	76.271484	-3.476967	19.985533	1.067718	0.000000	-4.459135	0.000000	0.000000	0.000000	0.675508	0.910387	-1.595612	0.000000	0.000000	2.000000	182.000000	0.000000
15422.647027	0.080897	0.522251	0.083864	76.271484	-3.476967	19.985533	1.067718	0.000000	-4.459135	0.000000	0.000000	0.000000	0.675508	0.910387	-1.595612	0.000000	0.000000	2.000000	182.000000	0.000000
15422.650361	0.080897	0.522251	0.083864	76.055176	-5.479274	19.761230	0.955133	0.000000	-4.193200	0.000000	0.000000	0.000000	0.675508	0.910387	-1.595612	0.000000	0.000000	2.000000	182.000000	0.000000
15422.653694	0.083117	0.525306	0.078689	76.055176	-5.479274	19.761230	0.955133	0.000000	-4.193200	0.000000	0.000000	0.000000	0.665874	0.916435	-1.552427	0.000000	0.000000	2.000000	182.000000	0.000000
15422.657027	0.083117	0.525306	0.078689	76.055176	-5.479274	19.761230	0.955133	0.000000	-4.193200	0.000000	0.000000	0.000000	0.665874	0.916435	-1.552427	0.000000	0.000000	2.000000	182.000000	0.000000
15422.660361	0.083117	0.525306	0.078689	75.806137	-7.279312	19.474651	0.844154	0.000000	-3.934462	0.000000	0.000000	0.000000	0.665874	0.916435	-1.552427	0.000000	0.000000	2.000000	182.000000	0.000000
15422.663694	0.085355	0.528337	0.073638	75.806137	-7.279312	19.474651	0.844154	0.000000	-3.934462	0.000000	0.000000	0.000000	0.671521	0.909169	-1.515251	0.000000	0.000000	2.000000	182.000000	0.000000
15422.667027	0.085355	0.528337	0.073638	75.806137	-7.279312	19.474651	0.844154	0.000000	-3.934462	0.000000	0.000000	0.000000	0.671521	0.909169	-1.515251	0.000000	0.000000	2.000000	182.000000	0.000000
15422.670361	0.085355	0.528337	0.073638	75.535004	-8.809188	18.939270	0.732234	0.000000	-3.681920	0.000000	0.000000	0.000000	0.671521	0.909169	-1.515251	0.000000	0.000000	2.000000	182.000000	0.000000
15422.673694	0.087522	0.531293	0.068777	75.535004	-8.809188	18.939270	0.732234	0.000000	-3.681920	0.000000	0.000000	0.000000	0.649955	0.886989	-1.458333	0.000000	0.000000	2.000000	182.000000	0.000000
15422.677027	0.087522	0.531293	0.068777	75.535004	-8.809188	18.939270	0.732234	0.000000	-3.681920	0.000000	0.000000	0.000000	0.649955	0.886989	-1.458333	0.000000	0.000000	2.000000	182.000000	0.000000
15422.680361	0.087522	0.531293	0.068777	75.252899	-10.063623	17.737690	0.623908	0.000000	-3.438865	0.000000	0.000000	0.000000	0.649955	0.886989	-1.458333	0.000000	0.000000	2.000000	182.000000	0.000000
15422.683694	0.089585	0.534245	0.064044	75.252899	-10.063623	17.737690	0.623908	0.000000	-3.438865	0.000000	0.000000	0.000000	0.618892	0.885480	-1.419865	0.000000	0.000000	2.000000	182.000000	0.000000
15422.687027	0.089585	0.534245	0.064044	75.252899	-10.063623	17.737690	0.623908	0.000000	-3.438865	0.000000	0.000000	0.000000	0.618892	0.885480	-1.419865	0.000000	0.000000	2.000000	182.000000	0.000000
15422.690361	0.089585	0.534245	0.064044	74.986015	-10.999505	15.935547	0.520760	0.000000	-3.202220	0.000000	0.000000	0.000000	0.618892	0.885480	-1.419865	0.000000	0.000000	2.000000	182.000000	0.000000
15422.693694	0.091554	0.537125	0.059473	74.986015	-10.999505	15.935547	0.520760	0.000000	-3.202220	0.000000	0.000000	0.000000	0.590724	0.864086	-1.371495	0.000000	0.000000	2.000000	182.000000	0.000000
15422.697027	0.091554	0.537125	0.059473	74.986015	-10.999505	15.935547	0.520760	0.000000	-3.202220	0.000000	0.000000	0.000000	0.590724	0.864086	-1.371495	0.000000	0.000000	2.000000	182.000000	0.000000
15422.700361	0.091554	0.537125	0.059473	74.792572	-11.516678	14.807657	0.422306	0.000000	-2.973638	0.000000	0.000000	0.000000	0.590724	0.864086	-1.371495	0.000000	0.000000	2.000000	182.000000	0.000000
15422.703694	0.093423	0.539943	0.055004	74.792572	-11.516678	14.807657	0.422306	0.000000	-2.973638	0.000000	0.000000	0.000000	0.560629	0.845456	-1.340603	0.000000	0.000000	2.000000	182.000000	0.000000
15422.707027	0.093423	0.539943	0.055004	74.792572	-11.516678	14.807657	0.422306	0.000000	-2.973638	0.000000	0.000000	0.000000	0.560629	0.845456	-1.340603	0.000000	0.000000	2.000000	182.000000	0.000000
15422.710361	0.093423	0.539943	0.055004	74.793015	-11.737309	14.684985	0.328867	0.000000	-2.750204	0.000000	0.000000	0.000000	0.560629	0.845456	-1.340603	0.000000	0.000000	2.000000	182.000000	0.000000
15422.713694	0.095071	0.542685	0.050646	74.793015	-11.737309	14.684985	0.328867	0.000000	-2.750204	0.000000	0.000000	0.000000	0.494500	0.822443	-1.307384	0.000000	0.000000	2.000000	182.000000	0.000000
15422.717027	0.095071	0.542685	0.050646	74.793015	-11.737309	14.684985	0.328867	0.000000	-2.750204	0.000000	0.000000	0.000000	0.494500	0.822443	-1.307384	0.000000	0.000000	2.000000	182.000000	0.000000
15422.720361	0.095071	0.542685	0.050646	75.060074	-12.040091	15.138725	0.246451	0.000000	-2.532307	0.000000	0.000000	0.000000	0.494500	0.822443	-1.307384	0.000000	0.000000	2.000000	182.000000	0.000000
15422.723694	0.096501	0.545363	0.046380	75.060074	-12.040091	15.138725	0.246451	0.000000	-2.532307	0.000000	0.000000	0.000000	0.429019	0.803418	-1.279697	0.000000	0.000000	2.000000	182.000000	0.000000
15422.727027	0.096501	0.545363	0.046380	75.060074	-12.040091	15.138725	0.246451	0.000000	-2.532307	0.000000	0.000000	0.000000	0.429019	0.803418	-1.279697	0.000000	0.000000	2.000000	182.000000	0.000000
15422.730361	0.096501	0.545363	0.046380	75.482567	-12.607005	15.302166	0.174948	0.000000	-2.319024	0.000000	0.000000	0.000000	0.429019	0.803418	-1.279697	0.000000	0.000000	2.000000	182.000000	0.000000
15422.733694	0.097701	0.548042	0.042245	75.482567	-12.607005	15.302166	0.174948	0.000000	-2.319024	0.000000	0.000000	0.000000	0.359969	0.803895	-1.240650	0.000000	0.000000	2.000000	182.000000	0.000000
15422.737027	0.097701	0.548042	0.042245	75.482567	-12.607005	15.302166	0.174948	0.000000	-2.319024	0.000000	0.000000	0.000000	0.359969	0.803895	-1.240650	0.000000	0.000000	2.000000	182.000000	0.000000
15422.740361	0.097701	0.548042	0.042245	75.962822	-13.213664	14.902452	0.114953	0.000000	-2.112249	0.000000	0.000000	0.000000	0.359969	0.803895	-1.240650	0.000000	0.000000	2.000000	182.000000	0.000000
15422.743694	0.098782	0.550728	0.038156	75.962822	-13.213664	14.902452	0.114953	0.000000	-2.112249	0.000000	0.000000	0.000000	0.324416	0.805573	-1.226636	0.000000	0.000000	2.000000	182.000000	0.000000
15422.747027	0.098782	0.550728	0.038156	75.962822	-13.213664	14.902452	0.114953	0.000000	-2.112249	0.000000	0.000000	0.000000	0.324416	0.805573	-1.226636	0.000000	0.000000	2.000000	182.000000	0.000000
15422.750361	0.098782	0.550728	0.038156	76.484398	-13.665559	14.563820	0.060883	0.000000	-1.907810	0.000000	0.000000	0.000000	0.324416	0.805573	-1.226636	0.000000	0.000000	2.000000	182.000000	0.000000
15422.753694	0.099695	0.553407	0.034214	76.484398	-13.665559	14.563820	0.060883	0.000000	-1.907810	0.000000	0.000000	0.000000	0.273858	0.803777	-1.182619	0.000000	0.000000	2.000000	182.000000	0.000000
15422.757027	0.099695	0.553407	0.034214	76.484398	-13.665559	14.563820	0.060883	0.000000	-1.907810	0.000000	0.000000	0.000000	0.273858	0.803777	-1.182619	0.000000	0.000000	2.000000	182.000000	0.000000
15422.760361	0.099695	0.553407	0.034214	77.024643	-13.812075	14.654690	0.015240	0.000000	-1.710707	0.000000	0.000000	0.000000	0.273858	0.803777	-1.182619	0.000000	0.000000	2.000000	182.000000	0.000000
15422.763694	0.100490	0.556110	0.030406	77.024643	-13.812075	14.654690	0.015240	0.000000	-1.710707	0.000000	0.000000	0.000000	0.238438	0.810891	-1.142532	0.000000	0.000000	2.000000	182.000000	0.000000
15422.767027	0.100490	0.556110	0.030406	77.024643	-13.812075	14.654690	0.015240	0.000000	-1.710707	0.000000	0.000000	0.000000	0.238438	0.810891	-1.142532	0.000000	0.000000	2.000000	182.000000	0.000000
15422.770361	0.100490	0.556110	0.030406	77.575172	-13.571275	15.245068	-0.024499	0.000000	-1.520285	0.000000	0.000000	0.000000	0.238438	0.810891	-1.142532	0.000000	0.000000	2.000000	182.000000	0.000000
15422.773694	0.101151	0.558757	0.026753	77.575172	-13.571275	15.245068	-0.024499	0.000000	-1.520285	0.000000	0.000000	0.000000	0.198294	0.794262	-1.095860	0.000000	0.000000	2.000000	182.000000	0.000000
15422.777027	0.101151	0.558757	0.026753	77.575172	-13.571275	15.245068	-0.024499	0.000000	-1.520285	0.000000	0.000000	0.000000	0.198294	0.794262	-1.095860	0.000000	0.000000	2.000000	182.000000	0.000000
15422.780361	0.101151	0.558757	0.026753	78.121857	-12.897757	16.369766	-0.057548	0.000000	-1.337641	0.000000	0.000000	0.000000	0.198294	0.794262	-1.095860	0.000000	0.000000	2.000000	182.000000	0.000000
15422.783694	0.101727	0.561380	0.023242	78.121857	-12.897757	16.369766	-0.057548	0.000000	-1.337641	0.000000	0.000000	0.000000	0.172839	0.786774	-1.053158	0.000000	0.000000	2.000000	182.000000	0.000000
15422.787027	0.101727	0.561380	0.023242	78.121857	-12.897757	16.369766	-0.057548	0.000000	-1.337641	0.000000	0.000000	0.000000	0.172839	0.786774	-1.053158	0.000000	0.000000	2.000000	182.000000	0.000000
15422.790361	0.101727	0.561380	0.023242	78.640495	-11.902030	17.844069	-0.086355	0.000000	-1.162115	0.000000	0.000000	0.000000	0.172839	0.786774	-1.053158	0.000000	0.000000	2.000000	182.000000	0.000000
15422.793694	0.102189	0.563998	0.019835	78.640495	-11.902030	17.844069	-0.086355	0.000000	-1.162115	0.000000	0.000000	0.000000	0.138610	0.785497	-1.022334	0.000000	0.000000	2.000000	182.000000	0.000000
15422.797027	0.102189	0.563998	0.019835	78.640495	-11.902030	17.844069	-0.086355	0.000000	-1.162115	0.000000	0.000000	0.000000	0.138610	0.785497	-1.022334	0.000000	0.000000	2.000000	182.000000	0.000000
15422.800361	0.102189	0.563998	0.019835	79.116653	-10.644487	19.591951	-0.109456	0.000000	-0.991726	0.000000	0.000000	0.000000	0.138610	0.785497	-1.022334	0.000000	0.000000	2.000000	182.000000	0.000000
15422.803694	0.102550	0.566597	0.016576	79.116653	-10.644487	19.591951	-0.109456	0.000000	-0.991726	0.000000	0.000000	0.000000	0.108284	0.779611	-0.977553	0.000000	0.000000	2.000000	182.000000	0.000000
15422.807027	0.102550	0.566597	0.016576	79.116653	-10.644487	19.591951	-0.109456	0.000000	-0.991726	0.000000	0.000000	0.000000	0.108284	0.779611	-0.977553	0.000000	0.000000	2.000000	182.000000	0.000000
15422.810361	0.102550	0.566597	0.016576	79.535706	-9.197765	21.514511	-0.127504	0.000000	-0.828801	0.000000	0.000000	0.000000	0.108284	0.779611	-0.977553	0.000000	0.000000	2.000000	182.000000	0.000000
15422.813694	0.102808	0.569187	0.013445	79.535706	-9.197765	21.514511	-0.127504	0.000000	-0.828801	0.000000	0.000000	0.000000	0.077441	0.777118	-0.939371	0.000000	0.000000	2.000000	182.000000	0.000000
15422.817027	0.102808	0.569187	0.013445	79.535706	-9.197765	21.514511	-0.127504	0.000000	-0.828801	0.000000	0.000000	0.000000	0.077441	0.777118	-0.939371	0.000000	0.000000	2.000000	182.000000	0.000000
15422.820361	0.102808	0.569187	0.013445	79.895302	-7.627961	23.526379	-0.140411	0.000000	-0.672239	0.000000	0.000000	0.000000	0.077441	0.777118	-0.939371	0.000000	0.000000	2.000000	182.000000	0.000000
15422.823694	0.103003	0.571773	0.010500	79.895302	-7.627961	23.526379	-0.140411	0.000000	-0.672239	0.000000	0.000000	0.000000	0.058302	0.775829	-0.883562	0.000000	0.000000	2.000000	182.000000	0.000000
15422.827027	0.103003	0.571773	0.010500	79.895302	-7.627961	23.526379	-0.140411	0.000000	-0.672239	0.000000	0.000000	0.000000	0.058302	0.775829	-0.883562	0.000000	0.000000	2.000000	182.000000	0.000000
15422.830361	0.103003	0.571773	0.010500	80.198036	-5.911567	25.669641	-0.150128	0.000000	-0.524978	0.000000	0.000000	0.000000	0.058302	0.775829	-0.883562	0.000000	0.000000	2.000000	182.000000	0.000000
15422.833694	0.103140	0.574281	0.007760	80.198036	-5.911567	25.669641	-0.150128	0.000000	-0.524978	0.000000	0.000000	0.000000	0.041219	0.752334	-0.821942	0.000000	0.000000	2.000000	182.000000	0.000000
15422.837027	0.103140	0.574281	0.007760	80.198036	-5.911567	25.669641	-0.150128	0.000000	-0.524978	0.000000	0.000000	0.000000	0.041219	0.752334	-0.821942	0.000000	0.000000	2.000000	182.000000	0.000000
15422.840361	0.103140	0.574281	0.007760	80.453522	-4.079351	27.908154	-0.156998	0.000000	-0.387988	0.000000	0.000000	0.000000	0.041219	0.752334	-0.821942	0.000000	0.000000	2.000000	182.000000	0.000000
15422.843694	0.103250	0.576765	0.005141	80.453522	-4.079351	27.908154	-0.156998	0.000000	-0.387988	0.000000	0.000000	0.000000	0.033058	0.745067	-0.785528	0.000000	0.000000	2.000000	182.000000	0.000000
15422.847027	0.103250	0.576765	0.005141	80.453522	-4.079351	27.908154	-0.156998	0.000000	-0.387988	0.000000	0.000000	0.000000	0.033058	0.745067	-0.785528	0.000000	0.000000	2.000000	182.000000	0.000000
15422.850361	0.103250	0.576765	0.005141	80.672935	-2.182668	30.186708	-0.162507	0.000000	-0.257067	0.000000	0.000000	0.000000	0.033058	0.745067	-0.785528	0.000000	0.000000	2.000000	182.000000	0.000000
15422.853694	0.103348	0.579160	0.002704	80.672935	-2.182668	30.186708	-0.162507	0.000000	-0.257067	0.000000	0.000000	0.000000	0.029317	0.718637	-0.731104	0.000000	0.000000	2.000000	182.000000	0.000000
15422.857027	0.103348	0.579160	0.002704	80.672935	-2.182668	30.186708	-0.162507	0.000000	-0.257067	0.000000	0.000000	0.000000	0.029317	0.718637	-0.731104	0.000000	0.000000	2.000000	182.000000	0.000000
15422.860361	0.103348	0.579160	0.002704	80.874733	-0.315383	32.408237	-0.167393	0.000000	-0.135216	0.000000	0.000000	0.000000	0.029317	0.718637	-0.731104	0.000000	0.000000	2.000000	182.000000	0.000000
15422.863694	0.103457	0.581472	0.000445	80.874733	-0.315383	32.408237	-0.167393	0.000000	-0.135216	0.000000	0.000000	0.000000	0.032619	0.693587	-0.677684	0.000000	0.000000	2.000000	182.000000	0.000000
15422.867027	0.103457	0.581472	0.000445	80.874733	-0.315383	32.408237	-0.167393	0.000000	-0.135216	0.000000	0.000000	0.000000	0.032619	0.693587	-0.677684	0.000000	0.000000	2.000000	182.000000	0.000000
15422.870361	0.103457	0.581472	0.000445	81.073151	1.386933	34.416271	-0.172830	0.000000	-0.022269	0.000000	0.000000	0.000000	0.032619	0.693587	-0.677684	0.000000	0.000000	2.000000	182.000000	0.000000
15422.873694	0.103574	0.583687	-0.001651	81.073151	1.386933	34.416271	-0.172830	0.000000	-0.022269	0.000000	0.000000	0.000000	0.035191	0.664328	-0.628816	0.000000	0.000000	2.000000	182.000000	0.000000
15422.877027	0.103574	0.583687	-0.001651	81.073151	1.386933	34.416271	-0.172830	0.000000	-0.022269	0.000000	0.000000	0.000000	0.035191	0.664328	-0.628816	0.000000	0.000000	2.000000	182.000000	0.000000
15422.880361	0.103574	0.583687	-0.001651	81.297806	2.761750	36.033340	-0.178695	0.000000	0.082534	0.000000	0.000000	0.000000	0.035191	0.664328	-0.628816	0.000000	0.000000	2.000000	182.000000	0.000000
15422.883694	0.103706	0.585800	-0.003559	81.297806	2.761750	36.033340	-0.178695	0.000000	0.082534	0.000000	0.000000	0.000000	0.039739	0.634130	-0.572495	0.000000	0.000000	2.000000	182.000000	0.000000
15422.887027	0.103706	0.585800	-0.003559	81.297806	2.761750	36.033340	-0.178695	0.000000	0.082534	0.000000	0.000000	0.000000	0.039739	0.634130	-0.572495	0.000000	0.000000	2.000000	182.000000	0.000000
15422.890361	0.103706	0.585800	-0.003559	81.568596	3.704940	37.138992	-0.185318	0.000000	0.177950	0.000000	0.000000	0.000000	0.039739	0.634130	-0.572495	0.000000	0.000000	2.000000	182.000000	0.000000
15422.893694	0.103823	0.587831	-0.005320	81.568596	3.704940	37.138992	-0.185318	0.000000	0.177950	0.000000	0.000000	0.000000	0.035010	0.609322	-0.528292	0.000000	0.000000	2.000000	182.000000	0.000000
15422.897027	0.103823	0.587831	-0.005320	81.568596	3.704940	37.138992	-0.185318	0.000000	0.177950	0.000000	0.000000	0.000000	0.035010	0.609322	-0.528292	0.000000	0.000000	2.000000	182.000000	0.000000
15422.900361	0.103823	0.587831	-0.005320	81.900246	4.073537	37.585991	-0.191153	0.000000	0.265999	0.000000	0.000000	0.000000	0.035010	0.609322	-0.528292	0.000000	0.000000	2.000000	182.000000	0.000000
15422.903694	0.103934	0.589795	-0.006893	81.900246	4.073537	37.585991	-0.191153	0.000000	0.265999	0.000000	0.000000	0.000000	0.033408	0.588899	-0.471806	0.000000	0.000000	2.000000	182.000000	0.000000
15422.907027	0.103934	0.589795	-0.006893	81.900246	4.073537	37.585991	-0.191153	0.000000	0.265999	0.000000	0.000000	0.000000	0.033408	0.588899	-0.471806	0.000000	0.000000	2.000000	182.000000	0.000000
15422.910361	0.103934	0.589795	-0.006893	82.259293	3.831262	37.341808	-0.196721	0.000000	0.344633	0.000000	0.000000	0.000000	0.033408	0.588899	-0.471806	0.000000	0.000000	2.000000	182.000000	0.000000
15422.913694	0.104002	0.591643	-0.008252	82.259293	3.831262	37.341808	-0.196721	0.000000	0.344633	0.000000	0.000000	0.000000	0.020381	0.554418	-0.407781	0.000000	0.000000	2.000000	182.000000	0.000000
15422.917027	0.104002	0.591643	-0.008252	82.259293	3.831262	37.341808	-0.196721	0.000000	0.344633	0.000000	0.000000	0.000000	0.020381	0.554418	-0.407781	0.000000	0.000000	2.000000	182.000000	0.000000
15422.920361	0.104002	0.591643	-0.008252	82.619560	3.293472	36.773472	-0.200117	0.000000	0.412596	0.000000	0.000000	0.000000	0.020381	0.554418	-0.407781	0.000000	0.000000	2.000000	182.000000	0.000000
15422.923694	0.104018	0.593392	-0.009443	82.619560	3.293472	36.773472	-0.200117	0.000000	0.412596	0.000000	0.000000	0.000000	0.004557	0.524896	-0.357420	0.000000	0.000000	2.000000	182.000000	0.000000
15422.927027	0.104018	0.593392	-0.009443	82.619560	3.293472	36.773472	-0.200117	0.000000	0.412596	0.000000	0.000000	0.000000	0.004557	0.524896	-0.357420	0.000000	0.000000	2.000000	182.000000	0.000000
15422.930361	0.104018	0.593392	-0.009443	82.963966	2.712684	36.172810	-0.200877	0.000000	0.472166	0.000000	0.000000	0.000000	0.004557	0.524896	-0.357420	0.000000	0.000000	2.000000	182.000000	0.000000
15422.933694	0.104001	0.595045	-0.010379	82.963966	2.712684	36.172810	-0.200877	0.000000	0.472166	0.000000	0.000000	0.000000	-0.004848	0.495947	-0.280708	0.000000	0.000000	2.000000	182.000000	0.000000
15422.937027	0.104001	0.595045	-0.010379	82.963966	2.712684	36.172810	-0.200877	0.000000	0.472166	0.000000	0.000000	0.000000	-0.004848	0.495947	-0.280708	0.000000	0.000000	2.000000	182.000000	0.000000
15422.940361	0.104001	0.595045	-0.010379	83.294426	2.093994	35.551857	-0.200069	0.000000	0.518951	0.000000	0.000000	0.000000	-0.004848	0.495947	-0.280708	0.000000	0.000000	2.000000	182.000000	0.000000
15422.943694	0.103912	0.596631	-0.011147	83.294426	2.093994	35.551857	-0.200069	0.000000	0.518951	0.000000	0.000000	0.000000	-0.026852	0.475568	-0.230448	0.000000	0.000000	2.000000	182.000000	0.000000
15422.947027	0.103912	0.596631	-0.011147	83.294426	2.093994	35.551857	-0.200069	0.000000	0.518951	0.000000	0.000000	0.000000	-0.026852	0.475568	-0.230448	0.000000	0.000000	2.000000	182.000000	0.000000
15422.950361	0.103912	0.596631	-0.011147	83.600830	1.447024	34.915833	-0.195593	0.000000	0.557359	0.000000	0.000000	0.000000	-0.026852	0.475568	-0.230448	0.000000	0.000000	2.000000	182.000000	0.000000
15422.953694	0.103738	0.598094	-0.011704	83.600830	1.447024	34.915833	-0.195593	0.000000	0.557359	0.000000	0.000000	0.000000	-0.052269	0.438880	-0.166954	0.000000	0.000000	2.000000	182.000000	0.000000
15422.957027	0.103738	0.598094	-0.011704	83.600830	1.447024	34.915833	-0.195593	0.000000	0.557359	0.000000	0.000000	0.000000	-0.052269	0.438880	-0.166954	0.000000	0.000000	2.000000	182.000000	0.000000
15422.960361	0.103738	0.598094	-0.011704	83.886246	0.773530	34.263660	-0.186882	0.000000	0.585185	0.000000	0.000000	0.000000	-0.052269	0.438880	-0.166954	0.000000	0.000000	2.000000	182.000000	0.000000
15422.963694	0.103534	0.599423	-0.012102	83.886246	0.773530	34.263660	-0.186882	0.000000	0.585185	0.000000	0.000000	0.000000	-0.061225	0.398986	-0.119454	0.000000	0.000000	2.000000	182.000000	0.000000
15422.967027	0.103534	0.599423	-0.012102	83.886246	0.773530	34.263660	-0.186882	0.000000	0.585185	0.000000	0.000000	0.000000	-0.061225	0.398986	-0.119454	0.000000	0.000000	2.000000	182.000000	0.000000
15422.970361	0.103534	0.599423	-0.012102	84.152390	0.072805	33.597290	-0.176678	0.000000	0.605094	0.000000	0.000000	0.000000	-0.061225	0.398986	-0.119454	0.000000	0.000000	2.000000	182.000000	0.000000
15422.973694	0.103249	0.600609	-0.012370	84.152390	0.072805	33.597290	-0.176678	0.000000	0.605094	0.000000	0.000000	0.000000	-0.085505	0.355699	-0.080562	0.000000	0.000000	2.000000	182.000000	0.000000
15422.977027	0.103249	0.600609	-0.012370	84.152390	0.072805	33.597290	-0.176678	0.000000	0.605094	0.000000	0.000000	0.000000	-0.085505	0.355699	-0.080562	0.000000	0.000000	2.000000	182.000000	0.000000
15422.980361	0.103249	0.600609	-0.012370	84.406059	-0.660695	32.903126	-0.162427	0.000000	0.618521	0.000000	0.000000	0.000000	-0.085505	0.355699	-0.080562	0.000000	0.000000	2.000000	182.000000	0.000000
15422.983694	0.102944	0.601676	-0.012531	84.406059	-0.660695	32.903126	-0.162427	0.000000	0.618521	0.000000	0.000000	0.000000	-0.091237	0.320125	-0.048099	0.000000	0.000000	2.000000	182.000000	0.000000
15422.987027	0.102944	0.601676	-0.012531	84.406059	-0.660695	32.903126	-0.162427	0.000000	0.618521	0.000000	0.000000	0.000000	-0.091237	0.320125	-0.048099	0.000000	0.000000	2.000000	182.000000	0.000000
15422.990361	0.102944	0.601676	-0.012531	84.640137	-1.385060	32.221779	-0.147221	0.000000	0.626538	0.000000	0.000000	0.000000	-0.091237	0.320125	-0.048099	0.000000	0.000000	2.000000	182.000000	0.000000
15422.993694	0.102944	0.601676	-0.012531	84.640137	-1.385060	32.221779	-0.147221	0.000000	0.626538	0.000000	0.000000	0.000000	-0.091237	0.320125	-0.048099	0.000000	0.000000	2.000000	182.000000	0.000000
15422.997027	0.102633	0.602612	-0.012627	84.640137	-1.385060	32.221779	-0.147221	0.000000	0.626538	0.000000	0.000000	0.000000	-0.093354	0.280860	-0.028725	0.000000	0.000000	2.000000	182.000000	0.000000
15423.000361	0.102633	0.602612	-0.012627	84.864433	-2.155561	31.492193	-0.147221	0.000000	0.626538	0.000000	0.000000	0.000000	-0.093354	0.280860	-0.028725	0.000000	0.000000	2.000000	182.000000	0.000000
15423.003694	0.102336	0.603418	-0.012662	84.864433	-2.155561	31.492193	-0.147221	0.000000	0.626538	0.000000	0.000000	0.000000	-0.089115	0.241642	-0.010581	0.000000	0.000000	2.000000	182.000000	0.000000
15423.007027	0.102336	0.603418	-0.012662	84.864433	-2.155561	31.492193	-0.147221	0.000000	0.626538	0.000000	0.000000	0.000000	-0.089115	0.241642	-0.010581	0.000000	0.000000	2.000000	182.000000	0.000000
15423.010361	0.102336	0.603418	-0.012662	85.078209	-2.937122	30.755455	-0.116809	0.000000	0.633089	0.000000	0.000000	0.000000	-0.089115	0.241642	-0.010581	0.000000	0.000000	2.000000	182.000000	0.000000
15423.013694	0.102336	0.603418	-0.012662	85.078209	-2.937122	30.755455	-0.116809	0.000000	0.633089	0.000000	0.000000	0.000000	-0.089115	0.241642	-0.010581	0.000000	0.000000	2.000000	182.000000	0.000000
15423.017027	0.102030	0.604118	-0.012639	85.078209	-2.937122	30.755455	-0.116809	0.000000	0.633089	0.000000	0.000000	0.000000	-0.091732	0.209996	0.006879	0.000000	0.000000	2.000000	182.000000	0.000000
15423.020361	0.102030	0.604118	-0.012639	85.281334	-3.755064	29.972094	-0.116809	0.000000	0.633089	0.000000	0.000000	0.000000	-0.091732	0.209996	0.006879	0.000000	0.000000	2.000000	182.000000	0.000000
15423.023694	0.101786	0.604705	-0.012640	85.281334	-3.755064	29.972094	-0.116809	0.000000	0.633089	0.000000	0.000000	0.000000	-0.073359	0.176199	-0.000257	0.000000	0.000000	2.000000	182.000000	0.000000
15423.027027	0.101786	0.604705	-0.012640	85.281334	-3.755064	29.972094	-0.116809	0.000000	0.633089	0.000000	0.000000	0.000000	-0.073359	0.176199	-0.000257	0.000000	0.000000	2.000000	182.000000	0.000000
15423.030361	0.101786	0.604705	-0.012640	85.459511	-4.534689	29.223692	-0.089294	0.000000	0.631985	0.000000	0.000000	0.000000	-0.073359	0.176199	-0.000257	0.000000	0.000000	2.000000	182.000000	0.000000
15423.033694	0.101786	0.604705	-0.012640	85.459511	-4.534689	29.223692	-0.089294	0.000000	0.631985	0.000000	0.000000	0.000000	-0.073359	0.176199	-0.000257	0.000000	0.000000	2.000000	182.000000	0.000000
15423.037027	0.101577	0.605162	-0.012583	85.459511	-4.534689	29.223692	-0.089294	0.000000	0.631985	0.000000	0.000000	0.000000	-0.062746	0.137106	0.016958	0.000000	0.000000	2.000000	182.000000	0.000000
15423.040361	0.101577	0.605162	-0.012583	85.623413	-5.304820	28.481556	-0.089294	0.000000	0.631985	0.000000	0.000000	0.000000	-0.062746	0.137106	0.016958	0.000000	0.000000	2.000000	182.000000	0.000000
15423.043694	0.101577	0.605162	-0.012583	85.623413	-5.304820	28.481556	-0.089294	0.000000	0.631985	0.000000	0.000000	0.000000	-0.062746	0.137106	0.016958	0.000000	0.000000	2.000000	182.000000	0.000000
15423.047027	0.101577	0.605162	-0.012583	85.623413	-5.304820	28.481556	-0.089294	0.000000	0.631985	0.000000	0.000000	0.000000	-0.062746	0.137106	0.016958	0.000000	0.000000	2.000000	182.000000	0.000000
15423.050361	0.101273	0.605860	-0.012357	85.757805	-6.005175	27.801622	-0.078837	0.000000	0.629159	0.000000	0.000000	0.000000	-0.091102	0.209225	0.067974	0.000000	0.000000	2.000000	182.000000	0.000000
15423.053694	0.101273	0.605860	-0.012357	85.757805	-6.005175	27.801622	-0.078837	0.000000	0.629159	0.000000	0.000000	0.000000	0.000001	-0.000005	0.000000	0.000000	0.000000	2.000000	182.000000	0.000000
15423.057027	0.101273	0.605860	-0.012357	85.757805	-6.005175	27.801622	-0.078837	0.000000	0.629159	0.000000	0.000000	0.000000	0.000001	-0.000005	0.000000	0.000000	0.000000	2.000000	182.000000	0.000000
15423.060361	0.101273	0.605860	-0.012357	85.858536	-6.567971	27.253141	-0.063653	0.000000	0.617830	0.000000	0.000000	0.000000	0.000001	-0.000005	0.000000	0.000000	0.000000	2.000000	182.000000	0.000000
15423.063694	0.101273	0.605860	-0.012357	85.858536	-6.567971	27.253141	-0.063653	0.000000	0.617830	0.000000	0.000000	0.000000	0.000001	-0.000005	0.000000	0.000000	0.000000	2.000000	182.000000	0.000000
15423.067027	0.101207	0.606069	-0.012159	85.858536	-6.567971	27.253141	-0.063653	0.000000	0.617830	0.000000	0.000000	0.000000	-0.019857	0.062873	0.059174	0.000000	0.000000	2.000000	182.000000	0.000000
15423.070361	0.101207	0.606069	-0.012159	85.935089	-7.125062	26.703688	-0.063653	0.000000	0.617830	0.000000	0.000000	0.000000	-0.019857	0.062873	0.059174	0.000000	0.000000	2.000000	182.000000	0.000000
15423.073694	0.101176	0.606217	-0.011904	85.935089	-7.125062	26.703688	-0.063653	0.000000	0.617830	0.000000	0.000000	0.000000	-0.009242	0.044424	0.076663	0.000000	0.000000	2.000000	182.000000	0.000000
15423.077027	0.101176	0.606217	-0.011904	85.935089	-7.125062	26.703688	-0.063653	0.000000	0.617830	0.000000	0.000000	0.000000	-0.009242	0.044424	0.076663	0.000000	0.000000	2.000000	182.000000	0.000000
15423.080361	0.101176	0.606217	-0.011904	85.963715	-7.939234	25.862680	-0.058803	0.000000	0.595190	0.000000	0.000000	0.000000	-0.009242	0.044424	0.076663	0.000000	0.000000	2.000000	182.000000	0.000000
15423.083694	0.101176	0.606217	-0.011904	85.963715	-7.939234	25.862680	-0.058803	0.000000	0.595190	0.000000	0.000000	0.000000	-0.009242	0.044424	0.076663	0.000000	0.000000	2.000000	182.000000	0.000000
15423.087027	0.101140	0.606279	-0.011572	85.963715	-7.939234	25.862680	-0.058803	0.000000	0.595190	0.000000	0.000000	0.000000	-0.010775	0.018445	0.099431	0.000000	0.000000	2.000000	182.000000	0.000000
15423.090361	0.101140	0.606279	-0.011572	85.940544	-9.104012	24.637102	-0.058803	0.000000	0.595190	0.000000	0.000000	0.000000	-0.010775	0.018445	0.099431	0.000000	0.000000	2.000000	182.000000	0.000000
15423.093694	0.101111	0.606309	-0.011209	85.940544	-9.104012	24.637102	-0.058803	0.000000	0.595190	0.000000	0.000000	0.000000	-0.008674	0.009129	0.108900	0.000000	0.000000	2.000000	182.000000	0.000000
15423.097027	0.101111	0.606309	-0.011209	85.940544	-9.104012	24.637102	-0.058803	0.000000	0.595190	0.000000	0.000000	0.000000	-0.008674	0.009129	0.108900	0.000000	0.000000	2.000000	182.000000	0.000000
15423.100361	0.101111	0.606309	-0.011209	85.880638	-10.566251	23.078335	-0.055561	0.000000	0.560468	0.000000	0.000000	0.000000	-0.008674	0.009129	0.108900	0.000000	0.000000	2.000000	182.000000	0.000000
15423.103694	0.101111	0.606309	-0.011209	85.880638	-10.566251	23.078335	-0.055561	0.000000	0.560468	0.000000	0.000000	0.000000	-0.008674	0.009129	0.108900	0.000000	0.000000	2.000000	182.000000	0.000000
15423.107027	0.101072	0.606328	-0.010794	85.880638	-10.566251	23.078335	-0.055561	0.000000	0.560468	0.000000	0.000000	0.000000	-0.011869	0.005539	0.124523	0.000000	0.000000	2.000000	182.000000	0.000000
15423.110361	0.101072	0.606328	-0.010794	85.805534	-12.235173	21.295465	-0.055561	0.000000	0.560468	0.000000	0.000000	0.000000	-0.011869	0.005539	0.124523	0.000000	0.000000	2.000000	182.000000	0.000000
15423.113694	0.101072	0.606328	-0.010794	85.805534	-12.235173	21.295465	-0.055561	0.000000	0.560468	0.000000	0.000000	0.000000	-0.011869	0.005539	0.124523	0.000000	0.000000	2.000000	182.000000	0.000000
15423.117027	0.101072	0.606328	-0.010794	85.805534	-12.235173	21.295465	-0.055561	0.000000	0.560468	0.000000	0.000000	0.000000	-0.011869	0.005539	0.124523	0.000000	0.000000	2.000000	182.000000	0.000000
15423.120361	0.101047	0.606327	-0.009919	85.720070	-14.094724	19.300671	-0.053583	0.000000	0.539715	0.000000	0.000000	0.000000	-0.007478	-0.000187	0.262690	0.000000	0.000000	2.000000	182.000000	0.000000
15423.123694	0.101047	0.606327	-0.009919	85.720070	-14.094724	19.300671	-0.053583	0.000000	0.539715	0.000000	0.000000	0.000000	-0.000001	-0.000008	-0.000000	0.000000	0.000000	2.000000	182.000000	0.000000
15423.127027	0.101047	0.606327	-0.009919	85.720070	-14.094724	19.300671	-0.053583	0.000000	0.539715	0.000000	0.000000	0.000000	-0.000001	-0.000008	-0.000000	0.000000	0.000000	2.000000	182.000000	0.000000
15423.130361	0.101047	0.606327	-0.009919	85.619392	-15.953862	17.299803	-0.052337	0.000000	0.495933	0.000000	0.000000	0.000000	-0.000001	-0.000008	-0.000000	0.000000	0.000000	2.000000	182.000000	0.000000
15423.133694	0.101047	0.606327	-0.009919	85.619392	-15.953862	17.299803	-0.052337	0.000000	0.495933	0.000000	0.000000	0.000000	-0.000001	-0.000008	-0.000000	0.000000	0.000000	2.000000	182.000000	0.000000
15423.137027	0.101022	0.606327	-0.009433	85.619392	-15.953862	17.299803	-0.052337	0.000000	0.495933	0.000000	0.000000	0.000000	-0.007284	-0.000027	0.145754	0.000000	0.000000	2.000000	182.000000	0.000000
15423.140361	0.101022	0.606327	-0.009433	85.513885	-17.730749	15.386639	-0.052337	0.000000	0.495933	0.000000	0.000000	0.000000	-0.007284	-0.000027	0.145754	0.000000	0.000000	2.000000	182.000000	0.000000
15423.143694	0.100962	0.606365	-0.008906	85.513885	-17.730749	15.386639	-0.052337	0.000000	0.495933	0.000000	0.000000	0.000000	-0.018013	0.011326	0.158027	0.000000	0.000000	2.000000	182.000000	0.000000
15423.147027	0.100962	0.606365	-0.008906	85.513885	-17.730749	15.386639	-0.052337	0.000000	0.495933	0.000000	0.000000	0.000000	-0.018013	0.011326	0.158027	0.000000	0.000000	2.000000	182.000000	0.000000
15423.150361	0.100962	0.606365	-0.008906	85.407310	-19.228968	13.769046	-0.048120	0.000000	0.445303	0.000000	0.000000	0.000000	-0.018013	0.011326	0.158027	0.000000	0.000000	2.000000	182.000000	0.000000
15423.153694	0.100962	0.606365	-0.008906	85.407310	-19.228968	13.769046	-0.048120	0.000000	0.445303	0.000000	0.000000	0.000000	-0.018013	0.011326	0.158027	0.000000	0.000000	2.000000	182.000000	0.000000
15423.157027	0.100870	0.606390	-0.008323	85.407310	-19.228968	13.769046	-0.048120	0.000000	0.445303	0.000000	0.000000	0.000000	-0.027733	0.007624	0.175057	0.000000	0.000000	2.000000	182.000000	0.000000
15423.160361	0.100870	0.606390	-0.008323	85.313873	-20.377594	12.530235	-0.048120	0.000000	0.445303	0.000000	0.000000	0.000000	-0.027733	0.007624	0.175057	0.000000	0.000000	2.000000	182.000000	0.000000
15423.163694	0.100786	0.606428	-0.007700	85.313873	-20.377594	12.530235	-0.048120	0.000000	0.445303	0.000000	0.000000	0.000000	-0.025258	0.011432	0.186815	0.000000	0.000000	2.000000	182.000000	0.000000
15423.167027	0.100786	0.606428	-0.007700	85.313873	-20.377594	12.530235	-0.048120	0.000000	0.445303	0.000000	0.000000	0.000000	-0.025258	0.011432	0.186815	0.000000	0.000000	2.000000	182.000000	0.000000
15423.170361	0.100786	0.606428	-0.007700	85.238892	-21.216276	11.634665	-0.039288	0.000000	0.384990	0.000000	0.000000	0.000000	-0.025258	0.011432	0.186815	0.000000	0.000000	2.000000	182.000000	0.000000
15423.173694	0.100786	0.606428	-0.007700	85.238892	-21.216276	11.634665	-0.039288	0.000000	0.384990	0.000000	0.000000	0.000000	-0.025258	0.011432	0.186815	0.000000	0.000000	2.000000	182.000000	0.000000
15423.177027	0.100669	0.606454	-0.007020	85.238892	-21.216276	11.634665	-0.039288	0.000000	0.384990	0.000000	0.000000	0.000000	-0.035088	0.007660	0.203820	0.000000	0.000000	2.000000	182.000000	0.000000
15423.180361	0.100669	0.606454	-0.007020	85.185051	-21.680387	11.147858	-0.039288	0.000000	0.384990	0.000000	0.000000	0.000000	-0.035088	0.007660	0.203820	0.000000	0.000000	2.000000	182.000000	0.000000
15423.183694	0.100537	0.606448	-0.006305	85.185051	-21.680387	11.147858	-0.039288	0.000000	0.384990	0.000000	0.000000	0.000000	-0.039632	-0.001898	0.214673	0.000000	0.000000	2.000000	182.000000	0.000000
15423.187027	0.100537	0.606448	-0.006305	85.185051	-21.680387	11.147858	-0.039288	0.000000	0.384990	0.000000	0.000000	0.000000	-0.039632	-0.001898	0.214673	0.000000	0.000000	2.000000	182.000000	0.000000
15423.190361	0.100537	0.606448	-0.006305	85.155647	-21.935774	10.901357	-0.026835	0.000000	0.315242	0.000000	0.000000	0.000000	-0.039632	-0.001898	0.214673	0.000000	0.000000	2.000000	182.000000	0.000000
15423.193694	0.100537	0.606448	-0.006305	85.155647	-21.935774	10.901357	-0.026835	0.000000	0.315242	0.000000	0.000000	0.000000	-0.039632	-0.001898	0.214673	0.000000	0.000000	2.000000	182.000000	0.000000
15423.197027	0.100404	0.606371	-0.005589	85.155647	-21.935774	10.901357	-0.026835	0.000000	0.315242	0.000000	0.000000	0.000000	-0.039885	-0.023019	0.214680	0.000000	0.000000	2.000000	182.000000	0.000000
15423.200361	0.100404	0.606371	-0.005589	85.148933	-22.063925	10.802116	-0.026835	0.000000	0.315242	0.000000	0.000000	0.000000	-0.039885	-0.023019	0.214680	0.000000	0.000000	2.000000	182.000000	0.000000
15423.203694	0.100250	0.606198	-0.004861	85.148933	-22.063925	10.802116	-0.026835	0.000000	0.315242	0.000000	0.000000	0.000000	-0.046051	-0.051769	0.218495	0.000000	0.000000	2.000000	182.000000	0.000000
15423.207027	0.100250	0.606198	-0.004861	85.148933	-22.063925	10.802116	-0.026835	0.000000	0.315242	0.000000	0.000000	0.000000	-0.046051	-0.051769	0.218495	0.000000	0.000000	2.000000	182.000000	0.000000
15423.210361	0.100250	0.606198	-0.004861	85.157784	-22.179775	10.727036	-0.012513	0.000000	0.243046	0.000000	0.000000	0.000000	-0.046051	-0.051769	0.218495	0.000000	0.000000	2.000000	182.000000	0.000000
15423.213694	0.100250	0.606198	-0.004861	85.157784	-22.179775	10.727036	-0.012513	0.000000	0.243046	0.000000	0.000000	0.000000	-0.046051	-0.051769	0.218495	0.000000	0.000000	2.000000	182.000000	0.000000
15423.217027	0.100046	0.605986	-0.004155	85.157784	-22.179775	10.727036	-0.012513	0.000000	0.243046	0.000000	0.000000	0.000000	-0.061327	-0.063577	0.211856	0.000000	0.000000	2.000000	182.000000	0.000000
15423.220361	0.100046	0.605986	-0.004155	85.181305	-22.420992	10.528975	-0.012513	0.000000	0.243046	0.000000	0.000000	0.000000	-0.061327	-0.063577	0.211856	0.000000	0.000000	2.000000	182.000000	0.000000
15423.223694	0.099820	0.605659	-0.003543	85.181305	-22.420992	10.528975	-0.012513	0.000000	0.243046	0.000000	0.000000	0.000000	-0.067866	-0.098300	0.183515	0.000000	0.000000	2.000000	182.000000	0.000000
15423.227027	0.099820	0.605659	-0.003543	85.181305	-22.420992	10.528975	-0.012513	0.000000	0.243046	0.000000	0.000000	0.000000	-0.067866	-0.098300	0.183515	0.000000	0.000000	2.000000	182.000000	0.000000
15423.230361	0.099820	0.605659	-0.003543	85.213081	-22.704851	10.289254	0.009020	0.000000	0.177151	0.000000	0.000000	0.000000	-0.067866	-0.098300	0.183515	0.000000	0.000000	2.000000	182.000000	0.000000
15423.233694	0.099820	0.605659	-0.003543	85.213081	-22.704851	10.289254	0.009020	0.000000	0.177151	0.000000	0.000000	0.000000	-0.067866	-0.098300	0.183515	0.000000	0.000000	2.000000	182.000000	0.000000
15423.237027	0.099605	0.605247	-0.002976	85.213081	-22.704851	10.289254	0.009020	0.000000	0.177151	0.000000	0.000000	0.000000	-0.064258	-0.123419	0.170207	0.000000	0.000000	2.000000	182.000000	0.000000
15423.240361	0.099605	0.605247	-0.002976	85.255867	-23.106848	9.924229	0.009020	0.000000	0.177151	0.000000	0.000000	0.000000	-0.064258	-0.123419	0.170207	0.000000	0.000000	2.000000	182.000000	0.000000
15423.243694	0.099395	0.604739	-0.002492	85.255867	-23.106848	9.924229	0.009020	0.000000	0.177151	0.000000	0.000000	0.000000	-0.063193	-0.152345	0.145050	0.000000	0.000000	2.000000	182.000000	0.000000
15423.247027	0.099395	0.604739	-0.002492	85.255867	-23.106848	9.924229	0.009020	0.000000	0.177151	0.000000	0.000000	0.000000	-0.063193	-0.152345	0.145050	0.000000	0.000000	2.000000	182.000000	0.000000
15423.250361	0.099395	0.604739	-0.002492	85.307693	-23.565655	9.498112	0.030261	0.000000	0.124608	0.000000	0.000000	0.000000	-0.063193	-0.152345	0.145050	0.000000	0.000000	2.000000	182.000000	0.000000
15423.253694	0.099395	0.604739	-0.002492	85.307693	-23.565655	9.498112	0.030261	0.000000	0.124608	0.000000	0.000000	0.000000	-0.063193	-0.152345	0.145050	0.000000	0.000000	2.000000	182.000000	0.000000
15423.257027	0.099216	0.604174	-0.002066	85.307693	-23.565655	9.498112	0.030261	0.000000	0.124608	0.000000	0.000000	0.000000	-0.053538	-0.169771	0.127851	0.000000	0.000000	2.000000	182.000000	0.000000
15423.260361	0.099216	0.604174	-0.002066	85.371956	-24.137547	8.947624	0.030261	0.000000	0.124608	0.000000	0.000000	0.000000	-0.053538	-0.169771	0.127851	0.000000	0.000000	2.000000	182.000000	0.000000
15423.263694	0.099101	0.603518	-0.001762	85.371956	-24.137547	8.947624	0.030261	0.000000	0.124608	0.000000	0.000000	0.000000	-0.034459	-0.196679	0.091241	0.000000	0.000000	2.000000	182.000000	0.000000
15423.267027	0.099101	0.603518	-0.001762	85.371956	-24.137547	8.947624	0.030261	0.000000	0.124608	0.000000	0.000000	0.000000	-0.034459	-0.196679	0.091241	0.000000	0.000000	2.000000	182.000000	0.000000
15423.270361	0.099101	0.603518	-0.001762	85.442200	-24.801096	8.292856	0.044927	0.000000	0.088093	0.000000	0.000000	0.000000	-0.034459	-0.196679	0.091241	0.000000	0.000000	2.000000	182.000000	0.000000
15423.273694	0.099101	0.603518	-0.001762	85.442200	-24.801096	8.292856	0.044927	0.000000	0.088093	0.000000	0.000000	0.000000	-0.034459	-0.196679	0.091241	0.000000	0.000000	2.000000	182.000000	0.000000
15423.277027	0.099081	0.602786	-0.001545	85.442200	-24.801096	8.292856	0.044927	0.000000	0.088093	0.000000	0.000000	0.000000	-0.006257	-0.219654	0.064943	0.000000	0.000000	2.000000	182.000000	0.000000
15423.280361	0.099081	0.602786	-0.001545	85.516815	-25.523012	7.568729	0.044927	0.000000	0.088093	0.000000	0.000000	0.000000	-0.006257	-0.219654	0.064943	0.000000	0.000000	2.000000	182.000000	0.000000
15423.283694	0.099126	0.602028	-0.001336	85.516815	-25.523012	7.568729	0.044927	0.000000	0.088093	0.000000	0.000000	0.000000	0.013634	-0.227398	0.062693	0.000000	0.000000	2.000000	182.000000	0.000000
15423.287027	0.099126	0.602028	-0.001336	85.516815	-25.523012	7.568729	0.044927	0.000000	0.088093	0.000000	0.000000	0.000000	0.013634	-0.227398	0.062693	0.000000	0.000000	2.000000	182.000000	0.000000
15423.290361	0.099126	0.602028	-0.001336	85.595047	-26.338995	6.745884	0.043698	0.000000	0.066820	0.000000	0.000000	0.000000	0.013634	-0.227398	0.062693	0.000000	0.000000	2.000000	182.000000	0.000000
15423.293694	0.099126	0.602028	-0.001336	85.595047	-26.338995	6.745884	0.043698	0.000000	0.066820	0.000000	0.000000	0.000000	0.013634	-0.227398	0.062693	0.000000	0.000000	2.000000	182.000000	0.000000
15423.297027	0.099183	0.601213	-0.001181	85.595047	-26.338995	6.745884	0.043698	0.000000	0.066820	0.000000	0.000000	0.000000	0.016941	-0.244556	0.046635	0.000000	0.000000	2.000000	182.000000	0.000000
15423.300361	0.099183	0.601213	-0.001181	85.675552	-27.247772	5.828743	0.043698	0.000000	0.066820	0.000000	0.000000	0.000000	0.016941	-0.244556	0.046635	0.000000	0.000000	2.000000	182.000000	0.000000
15423.303694	0.099245	0.600365	-0.000996	85.675552	-27.247772	5.828743	0.043698	0.000000	0.066820	0.000000	0.000000	0.000000	0.018890	-0.254216	0.055573	0.000000	0.000000	2.000000	182.000000	0.000000
15423.307027	0.099245	0.600365	-0.000996	85.675552	-27.247772	5.828743	0.043698	0.000000	0.066820	0.000000	0.000000	0.000000	0.018890	-0.254216	0.055573	0.000000	0.000000	2.000000	182.000000	0.000000
15423.310361	0.099245	0.600365	-0.000996	85.745819	-28.382462	4.669967	0.037726	0.000000	0.049785	0.000000	0.000000	0.000000	0.018890	-0.254216	0.055573	0.000000	0.000000	2.000000	182.000000	0.000000
15423.313694	0.099245	0.600365	-0.000996	85.745819	-28.382462	4.669967	0.037726	0.000000	0.049785	0.000000	0.000000	0.000000	0.018890	-0.254216	0.055573	0.000000	0.000000	2.000000	182.000000	0.000000
15423.317027	0.099305	0.599499	-0.000828	85.745819	-28.382462	4.669967	0.037726	0.000000	0.049785	0.000000	0.000000	0.000000	0.017760	-0.259951	0.050338	0.000000	0.000000	2.000000	182.000000	0.000000
15423.320361	0.099369	0.598695	-0.000637	85.795555	-29.631987	3.380843	0.037726	0.000000	0.049785	0.000000	0.000000	0.000000	0.019250	-0.241031	0.057184	0.000000	0.000000	2.000000	182.000000	0.000000
15423.323694	0.099369	0.598695	-0.000637	85.795555	-29.631987	3.380843	0.037726	0.000000	0.049785	0.000000	0.000000	0.000000	0.019250	-0.241031	0.057184	0.000000	0.000000	2.000000	182.000000	0.000000
15423.327027	0.099369	0.598695	-0.000637	85.795555	-29.631987	3.380843	0.037726	0.000000	0.049785	0.000000	0.000000	0.000000	0.019250	-0.241031	0.057184	0.000000	0.000000	2.000000	182.000000	0.000000
15423.330361	0.099369	0.598695	-0.000637	85.838676	-31.453056	1.492547	0.031558	0.000000	0.031865	0.000000	0.000000	0.000000	0.019250	-0.241031	0.057184	0.000000	0.000000	2.000000	182.000000	0.000000
15423.333694	0.099429	0.597681	-0.000360	85.838676	-31.453056	1.492547	0.031558	0.000000	0.031865	0.000000	0.000000	0.000000	0.018121	-0.304421	0.083258	0.000000	0.000000	2.000000	182.000000	0.000000
15423.337027	0.099429	0.597681	-0.000360	85.838676	-31.453056	1.492547	0.031558	0.000000	0.031865	0.000000	0.000000	0.000000	0.018121	-0.304421	0.083258	0.000000	0.000000	2.000000	182.000000	0.000000
15423.340361	0.099429	0.597681	-0.000360	85.862038	-33.326859	-0.456702	0.028538	0.000000	0.017989	0.000000	0.000000	0.000000	0.018121	-0.304421	0.083258	0.000000	0.000000	2.000000	182.000000	0.000000
15423.343694	0.099469	0.596710	-0.000071	85.862038	-33.326859	-0.456702	0.028538	0.000000	0.017989	0.000000	0.000000	0.000000	0.012033	-0.291274	0.086611	0.000000	0.000000	2.000000	182.000000	0.000000
15423.347027	0.099469	0.596710	-0.000071	85.862038	-33.326859	-0.456702	0.028538	0.000000	0.017989	0.000000	0.000000	0.000000	0.012033	-0.291274	0.086611	0.000000	0.000000	2.000000	182.000000	0.000000
15423.350361	0.099469	0.596710	-0.000071	85.878021	-35.315456	-2.521749	0.026532	0.000000	0.003553	0.000000	0.000000	0.000000	0.012033	-0.291274	0.086611	0.000000	0.000000	2.000000	182.000000	0.000000
15423.353694	0.099474	0.595750	0.000265	85.878021	-35.315456	-2.521749	0.026532	0.000000	0.003553	0.000000	0.000000	0.000000	0.001450	-0.287864	0.100729	0.000000	0.000000	2.000000	182.000000	0.000000
15423.357027	0.099474	0.595750	0.000265	85.878021	-35.315456	-2.521749	0.026532	0.000000	0.003553	0.000000	0.000000	0.000000	0.001450	-0.287864	0.100729	0.000000	0.000000	2.000000	182.000000	0.000000
15423.360361	0.099474	0.595750	0.000265	85.899979	-37.142872	-4.407349	0.026290	0.000000	-0.013235	0.000000	0.000000	0.000000	0.001450	-0.287864	0.100729	0.000000	0.000000	2.000000	182.000000	0.000000
15423.363694	0.099462	0.594783	0.000627	85.899979	-37.142872	-4.407349	0.026290	0.000000	-0.013235	0.000000	0.000000	0.000000	-0.003695	-0.290140	0.108613	0.000000	0.000000	2.000000	182.000000	0.000000
15423.367027	0.099462	0.594783	0.000627	85.899979	-37.142872	-4.407349	0.026290	0.000000	-0.013235	0.000000	0.000000	0.000000	-0.003695	-0.290140	0.108613	0.000000	0.000000	2.000000	182.000000	0.000000
15423.370361	0.099462	0.594783	0.000627	85.936775	-38.799870	-6.095189	0.026906	0.000000	-0.031337	0.000000	0.000000	0.000000	-0.003695	-0.290140	0.108613	0.000000	0.000000	2.000000	182.000000	0.000000
15423.373694	0.099411	0.593808	0.001020	85.936775	-38.799870	-6.095189	0.026906	0.000000	-0.031337	0.000000	0.000000	0.000000	-0.015385	-0.292453	0.117900	0.000000	0.000000	2.000000	182.000000	0.000000
15423.377027	0.099411	0.593808	0.001020	85.936775	-38.799870	-6.095189	0.026906	0.000000	-0.031337	0.000000	0.000000	0.000000	-0.015385	-0.292453	0.117900	0.000000	0.000000	2.000000	182.000000	0.000000
15423.380361	0.099411	0.593808	0.001020	85.993423	-40.258991	-7.555773	0.029470	0.000000	-0.050987	0.000000	0.000000	0.000000	-0.015385	-0.292453	0.117900	0.000000	0.000000	2.000000	182.000000	0.000000
15423.383694	0.099332	0.592839	0.001392	85.993423	-40.258991	-7.555773	0.029470	0.000000	-0.050987	0.000000	0.000000	0.000000	-0.023633	-0.290683	0.111687	0.000000	0.000000	2.000000	182.000000	0.000000
15423.387027	0.099332	0.592839	0.001392	85.993423	-40.258991	-7.555773	0.029470	0.000000	-0.050987	0.000000	0.000000	0.000000	-0.023633	-0.290683	0.111687	0.000000	0.000000	2.000000	182.000000	0.000000
15423.390361	0.099332	0.592839	0.001392	86.061050	-41.578812	-8.856951	0.033409	0.000000	-0.069601	0.000000	0.000000	0.000000	-0.023633	-0.290683	0.111687	0.000000	0.000000	2.000000	182.000000	0.000000
15423.393694	0.099214	0.591862	0.001795	86.061050	-41.578812	-8.856951	0.033409	0.000000	-0.069601	0.000000	0.000000	0.000000	-0.035385	-0.293026	0.120955	0.000000	0.000000	2.000000	182.000000	0.000000
15423.397027	0.099214	0.591862	0.001795	86.061050	-41.578812	-8.856951	0.033409	0.000000	-0.069601	0.000000	0.000000	0.000000	-0.035385	-0.293026	0.120955	0.000000	0.000000	2.000000	182.000000	0.000000
15423.400361	0.099214	0.591862	0.001795	86.125305	-42.919647	-10.173803	0.039306	0.000000	-0.089760	0.000000	0.000000	0.000000	-0.035385	-0.293026	0.120955	0.000000	0.000000	2.000000	182.000000	0.000000
15423.403694	0.099077	0.590903	0.002217	86.125305	-42.919647	-10.173803	0.039306	0.000000	-0.089760	0.000000	0.000000	0.000000	-0.041098	-0.287754	0.126647	0.000000	0.000000	2.000000	182.000000	0.000000
15423.407027	0.099077	0.590903	0.002217	86.125305	-42.919647	-10.173803	0.039306	0.000000	-0.089760	0.000000	0.000000	0.000000	-0.041098	-0.287754	0.126647	0.000000	0.000000	2.000000	182.000000	0.000000
15423.410361	0.099077	0.590903	0.002217	86.185867	-44.267712	-11.495048	0.046156	0.000000	-0.110868	0.000000	0.000000	0.000000	-0.041098	-0.287754	0.126647	0.000000	0.000000	2.000000	182.000000	0.000000
15423.413694	0.098892	0.589994	0.002633	86.185867	-44.267712	-11.495048	0.046156	0.000000	-0.110868	0.000000	0.000000	0.000000	-0.055348	-0.272633	0.124625	0.000000	0.000000	2.000000	182.000000	0.000000
15423.417027	0.098892	0.589994	0.002633	86.185867	-44.267712	-11.495048	0.046156	0.000000	-0.110868	0.000000	0.000000	0.000000	-0.055348	-0.272633	0.124625	0.000000	0.000000	2.000000	182.000000	0.000000
15423.420361	0.098892	0.589994	0.002633	86.231735	-45.333706	-12.531867	0.055380	0.000000	-0.131639	0.000000	0.000000	0.000000	-0.055348	-0.272633	0.124625	0.000000	0.000000	2.000000	182.000000	0.000000
15423.423694	0.098892	0.589994	0.002633	86.231735	-45.333706	-12.531867	0.055380	0.000000	-0.131639	0.000000	0.000000	0.000000	-0.055348	-0.272633	0.124625	0.000000	0.000000	2.000000	182.000000	0.000000
15423.427027	0.098727	0.589111	0.003035	86.231735	-45.333706	-12.531867	0.055380	0.000000	-0.131639	0.000000	0.000000	0.000000	-0.049494	-0.265187	0.120569	0.000000	0.000000	2.000000	182.000000	0.000000
15423.430361	0.098727	0.589111	0.003035	86.258537	-45.920227	-13.095736	0.055380	0.000000	-0.131639	0.000000	0.000000	0.000000	-0.049494	-0.265187	0.120569	0.000000	0.000000	2.000000	182.000000	0.000000
15423.433694	0.098574	0.588240	0.003383	86.258537	-45.920227	-13.095736	0.055380	0.000000	-0.131639	0.000000	0.000000	0.000000	-0.046157	-0.261132	0.104631	0.000000	0.000000	2.000000	182.000000	0.000000
15423.437027	0.098574	0.588240	0.003383	86.258537	-45.920227	-13.095736	0.055380	0.000000	-0.131639	0.000000	0.000000	0.000000	-0.046157	-0.261132	0.104631	0.000000	0.000000	2.000000	182.000000	0.000000
15423.440361	0.098574	0.588240	0.003383	86.258377	-45.777496	-12.931518	0.071322	0.000000	-0.169173	0.000000	0.000000	0.000000	-0.046157	-0.261132	0.104631	0.000000	0.000000	2.000000	182.000000	0.000000
15423.443694	0.098574	0.588240	0.003383	86.258377	-45.777496	-12.931518	0.071322	0.000000	-0.169173	0.000000	0.000000	0.000000	-0.046157	-0.261132	0.104631	0.000000	0.000000	2.000000	182.000000	0.000000
15423.447027	0.098421	0.587413	0.003740	86.258377	-45.777496	-12.931518	0.071322	0.000000	-0.169173	0.000000	0.000000	0.000000	-0.045745	-0.248064	0.106984	0.000000	0.000000	2.000000	182.000000	0.000000
15423.450361	0.098421	0.587413	0.003740	86.255295	-45.560581	-12.695861	0.071322	0.000000	-0.169173	0.000000	0.000000	0.000000	-0.045745	-0.248064	0.106984	0.000000	0.000000	2.000000	182.000000	0.000000
15423.453694	0.098295	0.586633	0.004009	86.255295	-45.560581	-12.695861	0.071322	0.000000	-0.169173	0.000000	0.000000	0.000000	-0.037718	-0.233986	0.080644	0.000000	0.000000	2.000000	182.000000	0.000000
15423.457027	0.098295	0.586633	0.004009	86.255295	-45.560581	-12.695861	0.071322	0.000000	-0.169173	0.000000	0.000000	0.000000	-0.037718	-0.233986	0.080644	0.000000	0.000000	2.000000	182.000000	0.000000
15423.460361	0.098295	0.586633	0.004009	86.247040	-45.203465	-12.328177	0.085233	0.000000	-0.200444	0.000000	0.000000	0.000000	-0.037718	-0.233986	0.080644	0.000000	0.000000	2.000000	182.000000	0.000000
15423.463694	0.098295	0.586633	0.004009	86.247040	-45.203465	-12.328177	0.085233	0.000000	-0.200444	0.000000	0.000000	0.000000	-0.037718	-0.233986	0.080644	0.000000	0.000000	2.000000	182.000000	0.000000
15423.467027	0.098175	0.585901	0.004195	86.247040	-45.203465	-12.328177	0.085233	0.000000	-0.200444	0.000000	0.000000	0.000000	-0.036192	-0.219789	0.055777	0.000000	0.000000	2.000000	182.000000	0.000000
15423.470361	0.098175	0.585901	0.004195	86.235275	-44.768150	-11.882171	0.085233	0.000000	-0.200444	0.000000	0.000000	0.000000	-0.036192	-0.219789	0.055777	0.000000	0.000000	2.000000	182.000000	0.000000
15423.473694	0.098090	0.585227	0.004333	86.235275	-44.768150	-11.882171	0.085233	0.000000	-0.200444	0.000000	0.000000	0.000000	-0.025511	-0.202157	0.041532	0.000000	0.000000	2.000000	182.000000	0.000000
15423.477027	0.098090	0.585227	0.004333	86.235275	-44.768150	-11.882171	0.085233	0.000000	-0.200444	0.000000	0.000000	0.000000	-0.025511	-0.202157	0.041532	0.000000	0.000000	2.000000	182.000000	0.000000
15423.480361	0.098090	0.585227	0.004333	86.210022	-44.053299	-11.163936	0.095517	0.000000	-0.216662	0.000000	0.000000	0.000000	-0.025511	-0.202157	0.041532	0.000000	0.000000	2.000000	182.000000	0.000000
15423.483694	0.098090	0.585227	0.004333	86.210022	-44.053299	-11.163936	0.095517	0.000000	-0.216662	0.000000	0.000000	0.000000	-0.025511	-0.202157	0.041532	0.000000	0.000000	2.000000	182.000000	0.000000
15423.487027	0.098000	0.584630	0.004450	86.210022	-44.053299	-11.163936	0.095517	0.000000	-0.216662	0.000000	0.000000	0.000000	-0.026890	-0.178994	0.035118	0.000000	0.000000	2.000000	182.000000	0.000000
15423.490361	0.098000	0.584630	0.004450	86.169785	-43.155884	-10.265245	0.095517	0.000000	-0.216662	0.000000	0.000000	0.000000	-0.026890	-0.178994	0.035118	0.000000	0.000000	2.000000	182.000000	0.000000
15423.493694	0.097924	0.584093	0.004525	86.169785	-43.155884	-10.265245	0.095517	0.000000	-0.216662	0.000000	0.000000	0.000000	-0.022722	-0.161299	0.022428	0.000000	0.000000	2.000000	182.000000	0.000000
15423.497027	0.097924	0.584093	0.004525	86.169785	-43.155884	-10.265245	0.095517	0.000000	-0.216662	0.000000	0.000000	0.000000	-0.022722	-0.161299	0.022428	0.000000	0.000000	2.000000	182.000000	0.000000
15423.500361	0.097924	0.584093	0.004525	86.117073	-42.384846	-9.505233	0.103786	0.000000	-0.226253	0.000000	0.000000	0.000000	-0.022722	-0.161299	0.022428	0.000000	0.000000	2.000000	182.000000	0.000000
15423.503694	0.097924	0.584093	0.004525	86.117073	-42.384846	-9.505233	0.103786	0.000000	-0.226253	0.000000	0.000000	0.000000	-0.022722	-0.161299	0.022428	0.000000	0.000000	2.000000	182.000000	0.000000
15423.507027	0.097800	0.583632	0.004588	86.117073	-42.384846	-9.505233	0.103786	0.000000	-0.226253	0.000000	0.000000	0.000000	-0.037211	-0.138088	0.018950	0.000000	0.000000	2.000000	182.000000	0.000000
15423.510361	0.097800	0.583632	0.004588	86.049377	-41.800060	-8.946227	0.103786	0.000000	-0.226253	0.000000	0.000000	0.000000	-0.037211	-0.138088	0.018950	0.000000	0.000000	2.000000	182.000000	0.000000
15423.513694	0.097800	0.583632	0.004588	86.049377	-41.800060	-8.946227	0.103786	0.000000	-0.226253	0.000000	0.000000	0.000000	-0.037211	-0.138088	0.018950	0.000000	0.000000	2.000000	182.000000	0.000000
15423.517027	0.097800	0.583632	0.004588	86.049377	-41.800060	-8.946227	0.103786	0.000000	-0.226253	0.000000	0.000000	0.000000	-0.037211	-0.138088	0.018950	0.000000	0.000000	2.000000	182.000000	0.000000
15423.520361	0.097512	0.582882	0.004631	85.976883	-41.237823	-8.410018	0.109988	0.000000	-0.229411	0.000000	0.000000	0.000000	-0.086616	-0.225228	0.012783	0.000000	0.000000	2.000000	182.000000	0.000000
15423.523694	0.097512	0.582882	0.004631	85.976883	-41.237823	-8.410018	0.109988	0.000000	-0.229411	0.000000	0.000000	0.000000	-0.000001	0.000006	-0.000000	0.000000	0.000000	2.000000	182.000000	0.000000
15423.527027	0.097512	0.582882	0.004631	85.976883	-41.237823	-8.410018	0.109988	0.000000	-0.229411	0.000000	0.000000	0.000000	-0.000001	0.000006	-0.000000	0.000000	0.000000	2.000000	182.000000	0.000000
15423.530361	0.097512	0.582882	0.004631	85.922348	-40.679146	-7.857756	0.124424	0.000000	-0.231542	0.000000	0.000000	0.000000	-0.000001	0.000006	-0.000000	0.000000	0.000000	2.000000	182.000000	0.000000
15423.533694	0.097512	0.582882	0.004631	85.922348	-40.679146	-7.857756	0.124424	0.000000	-0.231542	0.000000	0.000000	0.000000	-0.000001	0.000006	-0.000000	0.000000	0.000000	2.000000	182.000000	0.000000
15423.537027	0.097355	0.582602	0.004650	85.922348	-40.679146	-7.857756	0.124424	0.000000	-0.231542	0.000000	0.000000	0.000000	-0.046846	-0.083856	0.005885	0.000000	0.000000	2.000000	182.000000	0.000000
15423.540361	0.097355	0.582602	0.004650	85.896156	-40.194996	-7.361104	0.124424	0.000000	-0.231542	0.000000	0.000000	0.000000	-0.046846	-0.083856	0.005885	0.000000	0.000000	2.000000	182.000000	0.000000
15423.543694	0.097355	0.582602	0.004650	85.896156	-40.194996	-7.361104	0.124424	0.000000	-0.231542	0.000000	0.000000	0.000000	-0.046846	-0.083856	0.005885	0.000000	0.000000	2.000000	182.000000	0.000000
15423.547027	0.097355	0.582602	0.004650	85.896156	-40.194996	-7.361104	0.124424	0.000000	-0.231542	0.000000	0.000000	0.000000	-0.046846	-0.083856	0.005885	0.000000	0.000000	2.000000	182.000000	0.000000
15423.550361	0.096964	0.582191	0.004532	85.877731	-39.809982	-6.956982	0.132231	0.000000	-0.232523	0.000000	0.000000	0.000000	-0.117383	-0.123296	-0.035657	0.000000	0.000000	2.000000	182.000000	0.000000
15423.553694	0.096964	0.582191	0.004532	85.877731	-39.809982	-6.956982	0.132231	0.000000	-0.232523	0.000000	0.000000	0.000000	-0.117383	-0.123296	-0.035657	0.000000	0.000000	2.000000	182.000000	0.000000
15423.557027	0.096964	0.582191	0.004532	85.877731	-39.809982	-6.956982	0.132231	0.000000	-0.232523	0.000000	0.000000	0.000000	-0.117383	-0.123296	-0.035657	0.000000	0.000000	2.000000	182.000000	0.000000
15423.560361	0.096964	0.582191	0.004532	85.863129	-39.509712	-6.634644	0.151795	0.000000	-0.226580	0.000000	0.000000	0.000000	-0.117383	-0.123296	-0.035657	0.000000	0.000000	2.000000	182.000000	0.000000
15423.563694	0.096735	0.582026	0.004423	85.863129	-39.509712	-6.634644	0.151795	0.000000	-0.226580	0.000000	0.000000	0.000000	-0.068599	-0.049387	-0.032530	0.000000	0.000000	2.000000	182.000000	0.000000
15423.567027	0.096735	0.582026	0.004423	85.863129	-39.509712	-6.634644	0.151795	0.000000	-0.226580	0.000000	0.000000	0.000000	-0.068599	-0.049387	-0.032530	0.000000	0.000000	2.000000	182.000000	0.000000
15423.570361	0.096735	0.582026	0.004423	85.841072	-39.077305	-6.177632	0.163228	0.000000	-0.221158	0.000000	0.000000	0.000000	-0.068599	-0.049387	-0.032530	0.000000	0.000000	2.000000	182.000000	0.000000
15423.573694	0.096735	0.582026	0.004423	85.841072	-39.077305	-6.177632	0.163228	0.000000	-0.221158	0.000000	0.000000	0.000000	-0.068599	-0.049387	-0.032530	0.000000	0.000000	2.000000	182.000000	0.000000
15423.577027	0.096487	0.581906	0.004329	85.841072	-39.077305	-6.177632	0.163228	0.000000	-0.221158	0.000000	0.000000	0.000000	-0.074518	-0.036162	-0.028215	0.000000	0.000000	2.000000	182.000000	0.000000
15423.580361	0.096487	0.581906	0.004329	85.800117	-38.305756	-5.387678	0.163228	0.000000	-0.221158	0.000000	0.000000	0.000000	-0.074518	-0.036162	-0.028215	0.000000	0.000000	2.000000	182.000000	0.000000
15423.583694	0.096487	0.581906	0.004329	85.800117	-38.305756	-5.387678	0.163228	0.000000	-0.221158	0.000000	0.000000	0.000000	-0.074518	-0.036162	-0.028215	0.000000	0.000000	2.000000	182.000000	0.000000
15423.587027	0.096487	0.581906	0.004329	85.800117	-38.305756	-5.387678	0.163228	0.000000	-0.221158	0.000000	0.000000	0.000000	-0.074518	-0.036162	-0.028215	0.000000	0.000000	2.000000	182.000000	0.000000
15423.590361	0.096043	0.581662	0.004063	85.749969	-37.403477	-4.464680	0.175648	0.000000	-0.216456	0.000000	0.000000	0.000000	-0.133191	-0.073266	-0.079697	0.000000	0.000000	2.000000	182.000000	0.000000
15423.593694	0.096043	0.581662	0.004063	85.749969	-37.403477	-4.464680	0.175648	0.000000	-0.216456	0.000000	0.000000	0.000000	-0.133191	-0.073266	-0.079697	0.000000	0.000000	2.000000	182.000000	0.000000
15423.597027	0.096043	0.581662	0.004063	85.749969	-37.403477	-4.464680	0.175648	0.000000	-0.216456	0.000000	0.000000	0.000000	-0.133191	-0.073266	-0.079697	0.000000	0.000000	2.000000	182.000000	0.000000
15423.600361	0.096043	0.581662	0.004063	85.689293	-36.355625	-3.402163	0.197846	0.000000	-0.203173	0.000000	0.000000	0.000000	-0.133191	-0.073266	-0.079697	0.000000	0.000000	2.000000	182.000000	0.000000
15423.603694	0.095857	0.581523	0.003939	85.689293	-36.355625	-3.402163	0.197846	0.000000	-0.203173	0.000000	0.000000	0.000000	-0.055759	-0.041589	-0.037470	0.000000	0.000000	2.000000	182.000000	0.000000
15423.607027	0.095857	0.581523	0.003939	85.689293	-36.355625	-3.402163	0.197846	0.000000	-0.203173	0.000000	0.000000	0.000000	-0.055759	-0.041589	-0.037470	0.000000	0.000000	2.000000	182.000000	0.000000
15423.610361	0.095857	0.581523	0.003939	85.610100	-35.072285	-2.107462	0.207139	0.000000	-0.196928	0.000000	0.000000	0.000000	-0.055759	-0.041589	-0.037470	0.000000	0.000000	2.000000	182.000000	0.000000
15423.613694	0.095857	0.581523	0.003939	85.610100	-35.072285	-2.107462	0.207139	0.000000	-0.196928	0.000000	0.000000	0.000000	-0.055759	-0.041589	-0.037470	0.000000	0.000000	2.000000	182.000000	0.000000
15423.617027	0.095702	0.581395	0.003849	85.610100	-35.072285	-2.107462	0.207139	0.000000	-0.196928	0.000000	0.000000	0.000000	-0.046679	-0.038340	-0.026864	0.000000	0.000000	2.000000	182.000000	0.000000
15423.620361	0.095702	0.581395	0.003849	85.515762	-33.701069	-0.734075	0.207139	0.000000	-0.196928	0.000000	0.000000	0.000000	-0.046679	-0.038340	-0.026864	0.000000	0.000000	2.000000	182.000000	0.000000
15423.623694	0.095702	0.581395	0.003849	85.515762	-33.701069	-0.734075	0.207139	0.000000	-0.196928	0.000000	0.000000	0.000000	-0.046679	-0.038340	-0.026864	0.000000	0.000000	2.000000	182.000000	0.000000
15423.627027	0.095702	0.581395	0.003849	85.515762	-33.701069	-0.734075	0.207139	0.000000	-0.196928	0.000000	0.000000	0.000000	-0.046679	-0.038340	-0.026864	0.000000	0.000000	2.000000	182.000000	0.000000
15423.630361	0.095543	0.581154	0.003746	85.428383	-32.576828	0.387077	0.214919	0.000000	-0.192451	0.000000	0.000000	0.000000	-0.047504	-0.072420	-0.030945	0.000000	0.000000	2.000000	182.000000	0.000000
15423.633694	0.095543	0.581154	0.003746	85.428383	-32.576828	0.387077	0.214919	0.000000	-0.192451	0.000000	0.000000	0.000000	-0.047504	-0.072420	-0.030945	0.000000	0.000000	2.000000	182.000000	0.000000
15423.637027	0.095543	0.581154	0.003746	85.428383	-32.576828	0.387077	0.214919	0.000000	-0.192451	0.000000	0.000000	0.000000	-0.047504	-0.072420	-0.030945	0.000000	0.000000	2.000000	182.000000	0.000000
15423.640361	0.095543	0.581154	0.003746	85.337799	-31.679176	1.268115	0.222837	0.000000	-0.187293	0.000000	0.000000	0.000000	-0.047504	-0.072420	-0.030945	0.000000	0.000000	2.000000	182.000000	0.000000
15423.643694	0.095497	0.581040	0.003741	85.337799	-31.679176	1.268115	0.222837	0.000000	-0.187293	0.000000	0.000000	0.000000	-0.013968	-0.034095	-0.001340	0.000000	0.000000	2.000000	182.000000	0.000000
15423.647027	0.095497	0.581040	0.003741	85.337799	-31.679176	1.268115	0.222837	0.000000	-0.187293	0.000000	0.000000	0.000000	-0.013968	-0.034095	-0.001340	0.000000	0.000000	2.000000	182.000000	0.000000
15423.650361	0.095497	0.581040	0.003741	85.239555	-31.202991	1.700393	0.225165	0.000000	-0.187070	0.000000	0.000000	0.000000	-0.013968	-0.034095	-0.001340	0.000000	0.000000	2.000000	182.000000	0.000000
15423.653694	0.095497	0.581040	0.003741	85.239555	-31.202991	1.700393	0.225165	0.000000	-0.187070	0.000000	0.000000	0.000000	-0.013968	-0.034095	-0.001340	0.000000	0.000000	2.000000	182.000000	0.000000
15423.657027	0.095467	0.580948	0.003817	85.239555	-31.202991	1.700393	0.225165	0.000000	-0.187070	0.000000	0.000000	0.000000	-0.008996	-0.027625	0.022681	0.000000	0.000000	2.000000	182.000000	0.000000
15423.660361	0.095467	0.580948	0.003817	85.137596	-31.253187	1.577442	0.225165	0.000000	-0.187070	0.000000	0.000000	0.000000	-0.008996	-0.027625	0.022681	0.000000	0.000000	2.000000	182.000000	0.000000
15423.663694	0.095467	0.580948	0.003817	85.137596	-31.253187	1.577442	0.225165	0.000000	-0.187070	0.000000	0.000000	0.000000	-0.008996	-0.027625	0.022681	0.000000	0.000000	2.000000	182.000000	0.000000
15423.667027	0.095467	0.580948	0.003817	85.137596	-31.253187	1.577442	0.225165	0.000000	-0.187070	0.000000	0.000000	0.000000	-0.008996	-0.027625	0.022681	0.000000	0.000000	2.000000	182.000000	0.000000
15423.670361	0.095356	0.580811	0.004055	85.054062	-31.826000	0.918104	0.226664	0.000000	-0.190850	0.000000	0.000000	0.000000	-0.033150	-0.041143	0.071466	0.000000	0.000000	2.000000	182.000000	0.000000
15423.673694	0.095356	0.580811	0.004055	85.054062	-31.826000	0.918104	0.226664	0.000000	-0.190850	0.000000	0.000000	0.000000	-0.033150	-0.041143	0.071466	0.000000	0.000000	2.000000	182.000000	0.000000
15423.677027	0.095356	0.580811	0.004055	85.054062	-31.826000	0.918104	0.226664	0.000000	-0.190850	0.000000	0.000000	0.000000	-0.033150	-0.041143	0.071466	0.000000	0.000000	2.000000	182.000000	0.000000
15423.680361	0.095356	0.580811	0.004055	84.990700	-32.556889	0.106363	0.232189	0.000000	-0.202761	0.000000	0.000000	0.000000	-0.033150	-0.041143	0.071466	0.000000	0.000000	2.000000	182.000000	0.000000
15423.683694	0.095294	0.580748	0.004197	84.990700	-32.556889	0.106363	0.232189	0.000000	-0.202761	0.000000	0.000000	0.000000	-0.018636	-0.018967	0.042410	0.000000	0.000000	2.000000	182.000000	0.000000
15423.687027	0.095294	0.580748	0.004197	84.990700	-32.556889	0.106363	0.232189	0.000000	-0.202761	0.000000	0.000000	0.000000	-0.018636	-0.018967	0.042410	0.000000	0.000000	2.000000	182.000000	0.000000
15423.690361	0.095294	0.580748	0.004197	84.956551	-32.865681	-0.241047	0.235295	0.000000	-0.209829	0.000000	0.000000	0.000000	-0.018636	-0.018967	0.042410	0.000000	0.000000	2.000000	182.000000	0.000000
15423.693694	0.095283	0.580721	0.004362	84.956551	-32.865681	-0.241047	0.235295	0.000000	-0.209829	0.000000	0.000000	0.000000	-0.003437	-0.008052	0.049723	0.000000	0.000000	2.000000	182.000000	0.000000
15423.697027	0.095283	0.580721	0.004362	84.956551	-32.865681	-0.241047	0.235295	0.000000	-0.209829	0.000000	0.000000	0.000000	-0.003437	-0.008052	0.049723	0.000000	0.000000	2.000000	182.000000	0.000000
15423.700361	0.095283	0.580721	0.004362	84.954338	-32.840813	-0.216089	0.235868	0.000000	-0.218117	0.000000	0.000000	0.000000	-0.003437	-0.008052	0.049723	0.000000	0.000000	2.000000	182.000000	0.000000
15423.703694	0.095283	0.580721	0.004362	84.954338	-32.840813	-0.216089	0.235868	0.000000	-0.218117	0.000000	0.000000	0.000000	-0.003437	-0.008052	0.049723	0.000000	0.000000	2.000000	182.000000	0.000000
15423.707027	0.095327	0.580709	0.004468	84.954338	-32.840813	-0.216089	0.235868	0.000000	-0.218117	0.000000	0.000000	0.000000	0.013390	-0.003557	0.031651	0.000000	0.000000	2.000000	182.000000	0.000000
15423.710361	0.095327	0.580709	0.004468	84.952049	-32.810497	-0.191134	0.235868	0.000000	-0.218117	0.000000	0.000000	0.000000	0.013390	-0.003557	0.031651	0.000000	0.000000	2.000000	182.000000	0.000000
15423.713694	0.095327	0.580709	0.004468	84.952049	-32.810497	-0.191134	0.235868	0.000000	-0.218117	0.000000	0.000000	0.000000	0.013390	-0.003557	0.031651	0.000000	0.000000	2.000000	182.000000	0.000000
15423.717027	0.095327	0.580709	0.004468	84.952049	-32.810497	-0.191134	0.235868	0.000000	-0.218117	0.000000	0.000000	0.000000	0.013390	-0.003557	0.031651	0.000000	0.000000	2.000000	182.000000	0.000000
15423.720361	0.095459	0.580711	0.004663	84.947586	-32.755463	-0.141348	0.233636	0.000000	-0.223392	0.000000	0.000000	0.000000	0.039529	0.000605	0.058593	0.000000	0.000000	2.000000	182.000000	0.000000
15423.723694	0.095459	0.580711	0.004663	84.947586	-32.755463	-0.141348	0.233636	0.000000	-0.223392	0.000000	0.000000	0.000000	0.039529	0.000605	0.058593	0.000000	0.000000	2.000000	182.000000	0.000000
15423.727027	0.095459	0.580711	0.004663	84.947586	-32.755463	-0.141348	0.233636	0.000000	-0.223392	0.000000	0.000000	0.000000	0.039529	0.000605	0.058593	0.000000	0.000000	2.000000	182.000000	0.000000
15423.730361	0.095459	0.580711	0.004663	84.943169	-32.695053	-0.091611	0.227048	0.000000	-0.233157	0.000000	0.000000	0.000000	0.039529	0.000605	0.058593	0.000000	0.000000	2.000000	182.000000	0.000000
15423.733694	0.095558	0.580740	0.004702	84.943169	-32.695053	-0.091611	0.227048	0.000000	-0.233157	0.000000	0.000000	0.000000	0.029831	0.008695	0.011584	0.000000	0.000000	2.000000	182.000000	0.000000
15423.737027	0.095558	0.580740	0.004702	84.943169	-32.695053	-0.091611	0.227048	0.000000	-0.233157	0.000000	0.000000	0.000000	0.029831	0.008695	0.011584	0.000000	0.000000	2.000000	182.000000	0.000000
15423.740361	0.095558	0.580740	0.004702	84.936470	-32.610058	-0.017180	0.222076	0.000000	-0.235088	0.000000	0.000000	0.000000	0.029831	0.008695	0.011584	0.000000	0.000000	2.000000	182.000000	0.000000
15423.743694	0.095558	0.580740	0.004702	84.936470	-32.610058	-0.017180	0.222076	0.000000	-0.235088	0.000000	0.000000	0.000000	0.029831	0.008695	0.011584	0.000000	0.000000	2.000000	182.000000	0.000000
15423.747027	0.095657	0.580795	0.004734	84.936470	-32.610058	-0.017180	0.222076	0.000000	-0.235088	0.000000	0.000000	0.000000	0.029425	0.016411	0.009593	0.000000	0.000000	2.000000	182.000000	0.000000
15423.750361	0.095657	0.580795	0.004734	84.931938	-32.552582	0.032280	0.222076	0.000000	-0.235088	0.000000	0.000000	0.000000	0.029425	0.016411	0.009593	0.000000	0.000000	2.000000	182.000000	0.000000
15423.753694	0.095657	0.580795	0.004734	84.931938	-32.552582	0.032280	0.222076	0.000000	-0.235088	0.000000	0.000000	0.000000	0.029425	0.016411	0.009593	0.000000	0.000000	2.000000	182.000000	0.000000
15423.757027	0.095657	0.580795	0.004734	84.931938	-32.552582	0.032280	0.222076	0.000000	-0.235088	0.000000	0.000000	0.000000	0.029425	0.016411	0.009593	0.000000	0.000000	2.000000	182.000000	0.000000
15423.760361	0.095769	0.580909	0.004725	84.925224	-32.470650	0.106384	0.217172	0.000000	-0.236687	0.000000	0.000000	0.000000	0.033734	0.034145	-0.002745	0.000000	0.000000	2.000000	182.000000	0.000000
15423.763694	0.095769	0.580909	0.004725	84.925224	-32.470650	0.106384	0.217172	0.000000	-0.236687	0.000000	0.000000	0.000000	0.033734	0.034145	-0.002745	0.000000	0.000000	2.000000	182.000000	0.000000
15423.767027	0.095769	0.580909	0.004725	84.925224	-32.470650	0.106384	0.217172	0.000000	-0.236687	0.000000	0.000000	0.000000	0.033734	0.034145	-0.002745	0.000000	0.000000	2.000000	182.000000	0.000000
15423.770361	0.095769	0.580909	0.004725	84.920746	-32.418808	0.155684	0.211550	0.000000	-0.236229	0.000000	0.000000	0.000000	0.033734	0.034145	-0.002745	0.000000	0.000000	2.000000	182.000000	0.000000
15423.773694	0.095787	0.580986	0.004700	84.920746	-32.418808	0.155684	0.211550	0.000000	-0.236229	0.000000	0.000000	0.000000	0.005343	0.023173	-0.007322	0.000000	0.000000	2.000000	182.000000	0.000000
15423.777027	0.095787	0.580986	0.004700	84.920746	-32.418808	0.155684	0.211550	0.000000	-0.236229	0.000000	0.000000	0.000000	0.005343	0.023173	-0.007322	0.000000	0.000000	2.000000	182.000000	0.000000
15423.780361	0.095787	0.580986	0.004700	84.915154	-32.330528	0.243155	0.210660	0.000000	-0.235009	0.000000	0.000000	0.000000	0.005343	0.023173	-0.007322	0.000000	0.000000	2.000000	182.000000	0.000000
15423.783694	0.095787	0.580986	0.004700	84.915154	-32.330528	0.243155	0.210660	0.000000	-0.235009	0.000000	0.000000	0.000000	0.005343	0.023173	-0.007322	0.000000	0.000000	2.000000	182.000000	0.000000
15423.787027	0.095796	0.581052	0.004636	84.915154	-32.330528	0.243155	0.210660	0.000000	-0.235009	0.000000	0.000000	0.000000	0.002852	0.019975	-0.019332	0.000000	0.000000	2.000000	182.000000	0.000000
15423.790361	0.095796	0.581052	0.004636	84.909615	-32.242458	0.330434	0.210660	0.000000	-0.235009	0.000000	0.000000	0.000000	0.002852	0.019975	-0.019332	0.000000	0.000000	2.000000	182.000000	0.000000
15423.793694	0.095796	0.581052	0.004636	84.909615	-32.242458	0.330434	0.210660	0.000000	-0.235009	0.000000	0.000000	0.000000	0.002852	0.019975	-0.019332	0.000000	0.000000	2.000000	182.000000	0.000000
15423.797027	0.095796	0.581052	0.004636	84.909615	-32.242458	0.330434	0.210660	0.000000	-0.235009	0.000000	0.000000	0.000000	0.002852	0.019975	-0.019332	0.000000	0.000000	2.000000	182.000000	0.000000
15423.800361	0.095799	0.581248	0.004538	84.906342	-32.133060	0.445046	0.210184	0.000000	-0.231787	0.000000	0.000000	0.000000	0.000785	0.058614	-0.029283	0.000000	0.000000	2.000000	182.000000	0.000000
15423.803694	0.095799	0.581248	0.004538	84.906342	-32.133060	0.445046	0.210184	0.000000	-0.231787	0.000000	0.000000	0.000000	0.000785	0.058614	-0.029283	0.000000	0.000000	2.000000	182.000000	0.000000
15423.807027	0.095799	0.581248	0.004538	84.906342	-32.133060	0.445046	0.210184	0.000000	-0.231787	0.000000	0.000000	0.000000	0.000785	0.058614	-0.029283	0.000000	0.000000	2.000000	182.000000	0.000000
15423.810361	0.095799	0.581248	0.004538	84.905533	-31.950935	0.639005	0.210053	0.000000	-0.226907	0.000000	0.000000	0.000000	0.000785	0.058614	-0.029283	0.000000	0.000000	2.000000	182.000000	0.000000
15423.813694	0.095798	0.581343	0.004535	84.905533	-31.950935	0.639005	0.210053	0.000000	-0.226907	0.000000	0.000000	0.000000	-0.000201	0.028673	-0.000968	0.000000	0.000000	2.000000	182.000000	0.000000
15423.817027	0.095798	0.581343	0.004535	84.905533	-31.950935	0.639005	0.210053	0.000000	-0.226907	0.000000	0.000000	0.000000	-0.000201	0.028673	-0.000968	0.000000	0.000000	2.000000	182.000000	0.000000
15423.820361	0.095798	0.581343	0.004535	84.911575	-31.695585	0.915968	0.210087	0.000000	-0.226745	0.000000	0.000000	0.000000	-0.000201	0.028673	-0.000968	0.000000	0.000000	2.000000	182.000000	0.000000
15423.823694	0.095798	0.581343	0.004535	84.911575	-31.695585	0.915968	0.210087	0.000000	-0.226745	0.000000	0.000000	0.000000	-0.000201	0.028673	-0.000968	0.000000	0.000000	2.000000	182.000000	0.000000
15423.827027	0.095798	0.581439	0.004532	84.911575	-31.695585	0.915968	0.210087	0.000000	-0.226745	0.000000	0.000000	0.000000	-0.000201	0.028665	-0.000973	0.000000	0.000000	2.000000	182.000000	0.000000
15423.830361	0.095798	0.581439	0.004532	84.926880	-31.292055	1.357570	0.210087	0.000000	-0.226745	0.000000	0.000000	0.000000	-0.000201	0.028665	-0.000973	0.000000	0.000000	2.000000	182.000000	0.000000
15423.833694	0.095798	0.581439	0.004532	84.926880	-31.292055	1.357570	0.210087	0.000000	-0.226745	0.000000	0.000000	0.000000	-0.000201	0.028665	-0.000973	0.000000	0.000000	2.000000	182.000000	0.000000
15423.837027	0.095798	0.581439	0.004532	84.926880	-31.292055	1.357570	0.210087	0.000000	-0.226745	0.000000	0.000000	0.000000	-0.000201	0.028665	-0.000973	0.000000	0.000000	2.000000	182.000000	0.000000
15423.840361	0.095820	0.581592	0.004642	84.955620	-30.784422	1.919514	0.210120	0.000000	-0.226583	0.000000	0.000000	0.000000	0.006853	0.046089	0.033031	0.000000	0.000000	2.000000	182.000000	0.000000
15423.843694	0.095820	0.581592	0.004642	84.955620	-30.784422	1.919514	0.210120	0.000000	-0.226583	0.000000	0.000000	0.000000	0.000000	0.000008	-0.000000	0.000000	0.000000	2.000000	182.000000	0.000000
15423.847027	0.095820	0.581592	0.004642	84.955620	-30.784422	1.919514	0.210120	0.000000	-0.226583	0.000000	0.000000	0.000000	0.000000	0.000008	-0.000000	0.000000	0.000000	2.000000	182.000000	0.000000
15423.850361	0.095820	0.581592	0.004642	84.997589	-30.166416	2.608074	0.208978	0.000000	-0.232088	0.000000	0.000000	0.000000	0.000000	0.000008	-0.000000	0.000000	0.000000	2.000000	182.000000	0.000000
15423.853694	0.095820	0.581592	0.004642	84.997589	-30.166416	2.608074	0.208978	0.000000	-0.232088	0.000000	0.000000	0.000000	0.000000	0.000008	-0.000000	0.000000	0.000000	2.000000	182.000000	0.000000
15423.857027	0.095826	0.581655	0.004668	84.997589	-30.166416	2.608074	0.208978	0.000000	-0.232088	0.000000	0.000000	0.000000	0.001662	0.018703	0.008008	0.000000	0.000000	2.000000	182.000000	0.000000
15423.860361	0.095826	0.581655	0.004668	85.051376	-29.443020	3.416615	0.208978	0.000000	-0.232088	0.000000	0.000000	0.000000	0.001662	0.018703	0.008008	0.000000	0.000000	2.000000	182.000000	0.000000
15423.863694	0.095826	0.581655	0.004668	85.051376	-29.443020	3.416615	0.208978	0.000000	-0.232088	0.000000	0.000000	0.000000	0.001662	0.018703	0.008008	0.000000	0.000000	2.000000	182.000000	0.000000
15423.867027	0.095826	0.581655	0.004668	85.051376	-29.443020	3.416615	0.208978	0.000000	-0.232088	0.000000	0.000000	0.000000	0.001662	0.018703	0.008008	0.000000	0.000000	2.000000	182.000000	0.000000
15423.870361	0.095828	0.581699	0.004678	85.110001	-28.736765	4.209435	0.208701	0.000000	-0.233423	0.000000	0.000000	0.000000	0.000624	0.013220	0.003004	0.000000	0.000000	2.000000	182.000000	0.000000
15423.873694	0.095828	0.581699	0.004678	85.110001	-28.736765	4.209435	0.208701	0.000000	-0.233423	0.000000	0.000000	0.000000	0.000624	0.013220	0.003004	0.000000	0.000000	2.000000	182.000000	0.000000
15423.877027	0.095828	0.581699	0.004678	85.110001	-28.736765	4.209435	0.208701	0.000000	-0.233423	0.000000	0.000000	0.000000	0.000624	0.013220	0.003004	0.000000	0.000000	2.000000	182.000000	0.000000
15423.880361	0.095828	0.581699	0.004678	85.170303	-28.036182	4.996578	0.208598	0.000000	-0.233924	0.000000	0.000000	0.000000	0.000624	0.013220	0.003004	0.000000	0.000000	2.000000	182.000000	0.000000
15423.883694	0.095810	0.581703	0.004592	85.170303	-28.036182	4.996578	0.208598	0.000000	-0.233924	0.000000	0.000000	0.000000	-0.005395	0.001269	-0.025999	0.000000	0.000000	2.000000	182.000000	0.000000
15423.887027	0.095810	0.581703	0.004592	85.170303	-28.036182	4.996578	0.208598	0.000000	-0.233924	0.000000	0.000000	0.000000	-0.005395	0.001269	-0.025999	0.000000	0.000000	2.000000	182.000000	0.000000
15423.890361	0.095810	0.581703	0.004592	85.222504	-27.468042	5.636396	0.209497	0.000000	-0.229590	0.000000	0.000000	0.000000	-0.005395	0.001269	-0.025999	0.000000	0.000000	2.000000	182.000000	0.000000
15423.893694	0.095810	0.581703	0.004592	85.222504	-27.468042	5.636396	0.209497	0.000000	-0.229590	0.000000	0.000000	0.000000	-0.005395	0.001269	-0.025999	0.000000	0.000000	2.000000	182.000000	0.000000
15423.897027	0.095779	0.581704	0.004442	85.222504	-27.468042	5.636396	0.209497	0.000000	-0.229590	0.000000	0.000000	0.000000	-0.009335	0.000255	-0.045001	0.000000	0.000000	2.000000	182.000000	0.000000
15423.900361	0.095779	0.581704	0.004442	85.265793	-27.002047	6.161071	0.209497	0.000000	-0.229590	0.000000	0.000000	0.000000	-0.009335	0.000255	-0.045001	0.000000	0.000000	2.000000	182.000000	0.000000
15423.903694	0.095779	0.581704	0.004442	85.265793	-27.002047	6.161071	0.209497	0.000000	-0.229590	0.000000	0.000000	0.000000	-0.009335	0.000255	-0.045001	0.000000	0.000000	2.000000	182.000000	0.000000
15423.907027	0.095779	0.581704	0.004442	85.265793	-27.002047	6.161071	0.209497	0.000000	-0.229590	0.000000	0.000000	0.000000	-0.009335	0.000255	-0.045001	0.000000	0.000000	2.000000	182.000000	0.000000
15423.910361	0.095718	0.581680	0.004148	85.306938	-26.609161	6.606040	0.211053	0.000000	-0.222090	0.000000	0.000000	0.000000	-0.018264	-0.007209	-0.088018	0.000000	0.000000	2.000000	182.000000	0.000000
15423.913694	0.095718	0.581680	0.004148	85.306938	-26.609161	6.606040	0.211053	0.000000	-0.222090	0.000000	0.000000	0.000000	-0.018264	-0.007209	-0.088018	0.000000	0.000000	2.000000	182.000000	0.000000
15423.917027	0.095718	0.581680	0.004148	85.306938	-26.609161	6.606040	0.211053	0.000000	-0.222090	0.000000	0.000000	0.000000	-0.018264	-0.007209	-0.088018	0.000000	0.000000	2.000000	182.000000	0.000000
15423.920361	0.095718	0.581680	0.004148	85.343178	-26.214951	7.049080	0.214096	0.000000	-0.207421	0.000000	0.000000	0.000000	-0.018264	-0.007209	-0.088018	0.000000	0.000000	2.000000	182.000000	0.000000
15423.923694	0.095687	0.581681	0.003998	85.343178	-26.214951	7.049080	0.214096	0.000000	-0.207421	0.000000	0.000000	0.000000	-0.009338	0.000253	-0.045014	0.000000	0.000000	2.000000	182.000000	0.000000
15423.927027	0.095687	0.581681	0.003998	85.343178	-26.214951	7.049080	0.214096	0.000000	-0.207421	0.000000	0.000000	0.000000	-0.009338	0.000253	-0.045014	0.000000	0.000000	2.000000	182.000000	0.000000
15423.930361	0.095687	0.581681	0.003998	85.375092	-25.874376	7.431986	0.215653	0.000000	-0.199918	0.000000	0.000000	0.000000	-0.009338	0.000253	-0.045014	0.000000	0.000000	2.000000	182.000000	0.000000
15423.933694	0.095687	0.581681	0.003998	85.375092	-25.874376	7.431986	0.215653	0.000000	-0.199918	0.000000	0.000000	0.000000	-0.009338	0.000253	-0.045014	0.000000	0.000000	2.000000	182.000000	0.000000
15423.937027	0.095670	0.581659	0.003918	85.375092	-25.874376	7.431986	0.215653	0.000000	-0.199918	0.000000	0.000000	0.000000	-0.004983	-0.006479	-0.024012	0.000000	0.000000	2.000000	182.000000	0.000000
15423.940361	0.095670	0.581659	0.003918	85.384331	-25.738979	7.582075	0.215653	0.000000	-0.199918	0.000000	0.000000	0.000000	-0.004983	-0.006479	-0.024012	0.000000	0.000000	2.000000	182.000000	0.000000
15423.943694	0.095670	0.581659	0.003918	85.384331	-25.738979	7.582075	0.215653	0.000000	-0.199918	0.000000	0.000000	0.000000	-0.004983	-0.006479	-0.024012	0.000000	0.000000	2.000000	182.000000	0.000000
15423.947027	0.095670	0.581659	0.003918	85.384331	-25.738979	7.582075	0.215653	0.000000	-0.199918	0.000000	0.000000	0.000000	-0.004983	-0.006479	-0.024012	0.000000	0.000000	2.000000	182.000000	0.000000
15423.950361	0.095661	0.581674	0.003872	85.384331	-25.738979	7.582075	0.216483	0.000000	-0.195916	0.000000	0.000000	0.000000	-0.002905	0.004462	-0.014004	0.000000	0.000000	2.000000	182.000000	0.000000
15423.953694	0.095661	0.581674	0.003872	85.384331	-25.738979	7.582075	0.216483	0.000000	-0.195916	0.000000	0.000000	0.000000	-0.002905	0.004462	-0.014004	0.000000	0.000000	2.000000	182.000000	0.000000
15423.957027	0.095661	0.581674	0.003872	85.384331	-25.738979	7.582075	0.216483	0.000000	-0.195916	0.000000	0.000000	0.000000	-0.002905	0.004462	-0.014004	0.000000	0.000000	2.000000	182.000000	0.000000
15423.960361	0.095661	0.581674	0.003872	85.384331	-25.738979	7.582075	0.216968	0.000000	-0.193582	0.000000	0.000000	0.000000	-0.002905	0.004462	-0.014004	0.000000	0.000000	2.000000	182.000000	0.000000
15423.963694	0.095661	0.581674	0.003872	85.384331	-25.738979	7.582075	0.216968	0.000000	-0.193582	0.000000	0.000000	0.000000	0.000001	-0.000008	0.000000	0.000000	0.000000	2.000000	182.000000	0.000000
15423.967027	0.095661	0.581674	0.003872	85.384331	-25.738979	7.582075	0.216968	0.000000	-0.193582	0.000000	0.000000	0.000000	0.000001	-0.000008	0.000000	0.000000	0.000000	2.000000	182.000000	0.000000
15423.970361	0.095661	0.581674	0.003872	85.386497	-25.708868	7.615493	0.216968	0.000000	-0.193582	0.000000	0.000000	0.000000	0.000001	-0.000008	0.000000	0.000000	0.000000	2.000000	182.000000	0.000000
15423.973694	0.095661	0.581674	0.003872	85.386497	-25.708868	7.615493	0.216968	0.000000	-0.193582	0.000000	0.000000	0.000000	0.000001	-0.000008	0.000000	0.000000	0.000000	2.000000	182.000000	0.000000
15423.977027	0.095661	0.581674	0.003872	85.386497	-25.708868	7.615493	0.216968	0.000000	-0.193582	0.000000	0.000000	0.000000	0.000001	-0.000008	0.000000	0.000000	0.000000	2.000000	182.000000	0.000000
15423.980361	0.095661	0.581674	0.003872	85.391983	-25.687096	7.642033	0.216968	0.000000	-0.193582	0.000000	0.000000	0.000000	0.000001	-0.000008	0.000000	0.000000	0.000000	2.000000	182.000000	0.000000
15423.983694	0.095661	0.581674	0.003872	85.391983	-25.687096	7.642033	0.216968	0.000000	-0.193582	0.000000	0.000000	0.000000	0.000001	-0.000008	0.000000	0.000000	0.000000	2.000000	182.000000	0.000000
15423.987027	0.095661	0.581674	0.003872	85.391983	-25.687096	7.642033	0.216968	0.000000	-0.193582	0.000000	0.000000	0.000000	0.000001	-0.000008	0.000000	0.000000	0.000000	2.000000	182.000000	0.000000
15423.990361	0.095621	0.581678	0.003789	85.396149	-25.629339	7.709079	0.216968	0.000000	-0.193582	0.000000	0.000000	0.000000	-0.011960	0.001218	-0.024650	0.000000	0.000000	2.000000	182.000000	0.000000
15423.993694	0.095621	0.581678	0.003789	85.396149	-25.629339	7.709079	0.216968	0.000000	-0.193582	0.000000	0.000000	0.000000	-0.011960	0.001218	-0.024650	0.000000	0.000000	2.000000	182.000000	0.000000
15423.997027	0.095621	0.581678	0.003789	85.396149	-25.629339	7.709079	0.216968	0.000000	-0.193582	0.000000	0.000000	0.000000	-0.011960	0.001218	-0.024650	0.000000	0.000000	2.000000	182.000000	0.000000
15424.000361	0.095621	0.581678	0.003789	85.402748	-25.592304	7.752568	0.218961	0.000000	-0.189474	0.000000	0.000000	0.000000	-0.011960	0.001218	-0.024650	0.000000	0.000000	2.000000	182.000000	0.000000
15424.003694	0.095603	0.581682	0.003703	85.402748	-25.592304	7.752568	0.218961	0.000000	-0.189474	0.000000	0.000000	0.000000	-0.005397	0.001248	-0.026013	0.000000	0.000000	2.000000	182.000000	0.000000
15424.007027	0.095603	0.581682	0.003703	85.402748	-25.592304	7.752568	0.218961	0.000000	-0.189474	0.000000	0.000000	0.000000	-0.005397	0.001248	-0.026013	0.000000	0.000000	2.000000	182.000000	0.000000
15424.010361	0.095603	0.581682	0.003703	85.403809	-25.574402	7.769408	0.219861	0.000000	-0.185138	0.000000	0.000000	0.000000	-0.005397	0.001248	-0.026013	0.000000	0.000000	2.000000	182.000000	0.000000
15424.013694	0.095610	0.581705	0.003628	85.403809	-25.574402	7.769408	0.219861	0.000000	-0.185138	0.000000	0.000000	0.000000	0.002207	0.006698	-0.022371	0.000000	0.000000	2.000000	182.000000	0.000000
15424.017027	0.095610	0.581705	0.003628	85.403809	-25.574402	7.769408	0.219861	0.000000	-0.185138	0.000000	0.000000	0.000000	0.002207	0.006698	-0.022371	0.000000	0.000000	2.000000	182.000000	0.000000
15424.020361	0.095610	0.581705	0.003628	85.403809	-25.574402	7.769408	0.219493	0.000000	-0.181410	0.000000	0.000000	0.000000	0.002207	0.006698	-0.022371	0.000000	0.000000	2.000000	182.000000	0.000000
15424.023694	0.095610	0.581705	0.003628	85.403809	-25.574402	7.769408	0.219493	0.000000	-0.181410	0.000000	0.000000	0.000000	0.002207	0.006698	-0.022371	0.000000	0.000000	2.000000	182.000000	0.000000
15424.027027	0.095596	0.581727	0.003558	85.403809	-25.574402	7.769408	0.219493	0.000000	-0.181410	0.000000	0.000000	0.000000	-0.004361	0.006694	-0.021010	0.000000	0.000000	2.000000	182.000000	0.000000
15424.030361	0.095596	0.581727	0.003558	85.406242	-25.598009	7.745706	0.219493	0.000000	-0.181410	0.000000	0.000000	0.000000	-0.004361	0.006694	-0.021010	0.000000	0.000000	2.000000	182.000000	0.000000
15424.033694	0.095596	0.581727	0.003558	85.406242	-25.598009	7.745706	0.219493	0.000000	-0.181410	0.000000	0.000000	0.000000	-0.004361	0.006694	-0.021010	0.000000	0.000000	2.000000	182.000000	0.000000
15424.037027	0.095596	0.581727	0.003558	85.406242	-25.598009	7.745706	0.219493	0.000000	-0.181410	0.000000	0.000000	0.000000	-0.004361	0.006694	-0.021010	0.000000	0.000000	2.000000	182.000000	0.000000
15424.040361	0.095564	0.581728	0.003408	85.406242	-25.598009	7.745706	0.220219	0.000000	-0.177908	0.000000	0.000000	0.000000	-0.009343	0.000207	-0.045030	0.000000	0.000000	2.000000	182.000000	0.000000
15424.043694	0.095564	0.581728	0.003408	85.406242	-25.598009	7.745706	0.220219	0.000000	-0.177908	0.000000	0.000000	0.000000	-0.009343	0.000207	-0.045030	0.000000	0.000000	2.000000	182.000000	0.000000
15424.047027	0.095564	0.581728	0.003408	85.406242	-25.598009	7.745706	0.220219	0.000000	-0.177908	0.000000	0.000000	0.000000	-0.009343	0.000207	-0.045030	0.000000	0.000000	2.000000	182.000000	0.000000
15424.050361	0.095564	0.581728	0.003408	85.408798	-25.621643	7.721996	0.221777	0.000000	-0.170403	0.000000	0.000000	0.000000	-0.009343	0.000207	-0.045030	0.000000	0.000000	2.000000	182.000000	0.000000
15424.053694	0.095533	0.581742	0.003366	85.408798	-25.621643	7.721996	0.221777	0.000000	-0.170403	0.000000	0.000000	0.000000	-0.009465	0.004461	-0.012648	0.000000	0.000000	2.000000	182.000000	0.000000
15424.057027	0.095533	0.581742	0.003366	85.408798	-25.621643	7.721996	0.221777	0.000000	-0.170403	0.000000	0.000000	0.000000	-0.009465	0.004461	-0.012648	0.000000	0.000000	2.000000	182.000000	0.000000
15424.060361	0.095533	0.581742	0.003366	85.408760	-25.624342	7.722015	0.223354	0.000000	-0.168295	0.000000	0.000000	0.000000	-0.009465	0.004461	-0.012648	0.000000	0.000000	2.000000	182.000000	0.000000
15424.063694	0.095533	0.581742	0.003366	85.408760	-25.624342	7.722015	0.223354	0.000000	-0.168295	0.000000	0.000000	0.000000	-0.009465	0.004461	-0.012648	0.000000	0.000000	2.000000	182.000000	0.000000
15424.067027	0.095523	0.581757	0.003319	85.408760	-25.624342	7.722015	0.223354	0.000000	-0.168295	0.000000	0.000000	0.000000	-0.002908	0.004458	-0.014009	0.000000	0.000000	2.000000	182.000000	0.000000
15424.070361	0.095523	0.581757	0.003319	85.408760	-25.627081	7.721995	0.223354	0.000000	-0.168295	0.000000	0.000000	0.000000	-0.002908	0.004458	-0.014009	0.000000	0.000000	2.000000	182.000000	0.000000
15424.073694	0.095523	0.581757	0.003319	85.408760	-25.627081	7.721995	0.223354	0.000000	-0.168295	0.000000	0.000000	0.000000	-0.002908	0.004458	-0.014009	0.000000	0.000000	2.000000	182.000000	0.000000
15424.077027	0.095523	0.581757	0.003319	85.408760	-25.627081	7.721995	0.223354	0.000000	-0.168295	0.000000	0.000000	0.000000	-0.002908	0.004458	-0.014009	0.000000	0.000000	2.000000	182.000000	0.000000
15424.080361	0.095469	0.581784	0.003167	85.411240	-25.650738	7.698264	0.223838	0.000000	-0.165960	0.000000	0.000000	0.000000	-0.016312	0.007915	-0.045676	0.000000	0.000000	2.000000	182.000000	0.000000
15424.083694	0.095469	0.581784	0.003167	85.411240	-25.650738	7.698264	0.223838	0.000000	-0.165960	0.000000	0.000000	0.000000	-0.016312	0.007915	-0.045676	0.000000	0.000000	2.000000	182.000000	0.000000
15424.087027	0.095469	0.581784	0.003167	85.411240	-25.650738	7.698264	0.223838	0.000000	-0.165960	0.000000	0.000000	0.000000	-0.016312	0.007915	-0.045676	0.000000	0.000000	2.000000	182.000000	0.000000
15424.090361	0.095469	0.581784	0.003167	85.413712	-25.674404	7.674531	0.226557	0.000000	-0.158348	0.000000	0.000000	0.000000	-0.016312	0.007915	-0.045676	0.000000	0.000000	2.000000	182.000000	0.000000
15424.093694	0.095473	0.581788	0.003076	85.413712	-25.674404	7.674531	0.226557	0.000000	-0.158348	0.000000	0.000000	0.000000	0.001158	0.001184	-0.027383	0.000000	0.000000	2.000000	182.000000	0.000000
15424.097027	0.095473	0.581788	0.003076	85.413712	-25.674404	7.674531	0.226557	0.000000	-0.158348	0.000000	0.000000	0.000000	0.001158	0.001184	-0.027383	0.000000	0.000000	2.000000	182.000000	0.000000
15424.100361	0.095473	0.581788	0.003076	85.418671	-25.719166	7.626897	0.226364	0.000000	-0.153784	0.000000	0.000000	0.000000	0.001158	0.001184	-0.027383	0.000000	0.000000	2.000000	182.000000	0.000000
15424.103694	0.095473	0.581788	0.003076	85.418671	-25.719166	7.626897	0.226364	0.000000	-0.153784	0.000000	0.000000	0.000000	0.001158	0.001184	-0.027383	0.000000	0.000000	2.000000	182.000000	0.000000
15424.107027	0.095446	0.581781	0.002949	85.418671	-25.719166	7.626897	0.226364	0.000000	-0.153784	0.000000	0.000000	0.000000	-0.007889	-0.002047	-0.038037	0.000000	0.000000	2.000000	182.000000	0.000000
15424.110361	0.095446	0.581781	0.002949	85.423676	-25.763960	7.579248	0.226364	0.000000	-0.153784	0.000000	0.000000	0.000000	-0.007889	-0.002047	-0.038037	0.000000	0.000000	2.000000	182.000000	0.000000
15424.113694	0.095446	0.581781	0.002949	85.423676	-25.763960	7.579248	0.226364	0.000000	-0.153784	0.000000	0.000000	0.000000	-0.007889	-0.002047	-0.038037	0.000000	0.000000	2.000000	182.000000	0.000000
15424.117027	0.095446	0.581781	0.002949	85.423676	-25.763960	7.579248	0.226364	0.000000	-0.153784	0.000000	0.000000	0.000000	-0.007889	-0.002047	-0.038037	0.000000	0.000000	2.000000	182.000000	0.000000
15424.120361	0.095417	0.581741	0.002697	85.428680	-25.811649	7.531409	0.227679	0.000000	-0.147444	0.000000	0.000000	0.000000	-0.008815	-0.011819	-0.075444	0.000000	0.000000	2.000000	182.000000	0.000000
15424.123694	0.095417	0.581741	0.002697	85.428680	-25.811649	7.531409	0.227679	0.000000	-0.147444	0.000000	0.000000	0.000000	-0.008815	-0.011819	-0.075444	0.000000	0.000000	2.000000	182.000000	0.000000
15424.127027	0.095417	0.581741	0.002697	85.428680	-25.811649	7.531409	0.227679	0.000000	-0.147444	0.000000	0.000000	0.000000	-0.008815	-0.011819	-0.075444	0.000000	0.000000	2.000000	182.000000	0.000000
15424.130361	0.095417	0.581741	0.002697	85.433571	-25.859365	7.483515	0.229148	0.000000	-0.134870	0.000000	0.000000	0.000000	-0.008815	-0.011819	-0.075444	0.000000	0.000000	2.000000	182.000000	0.000000
15424.133694	0.095399	0.581745	0.002611	85.433571	-25.859365	7.483515	0.229148	0.000000	-0.134870	0.000000	0.000000	0.000000	-0.005402	0.001191	-0.026030	0.000000	0.000000	2.000000	182.000000	0.000000
15424.137027	0.095399	0.581745	0.002611	85.433571	-25.859365	7.483515	0.229148	0.000000	-0.134870	0.000000	0.000000	0.000000	-0.005402	0.001191	-0.026030	0.000000	0.000000	2.000000	182.000000	0.000000
15424.140361	0.095399	0.581745	0.002611	85.436058	-25.883257	7.459527	0.230049	0.000000	-0.130532	0.000000	0.000000	0.000000	-0.005402	0.001191	-0.026030	0.000000	0.000000	2.000000	182.000000	0.000000
15424.143694	0.095399	0.581745	0.002611	85.436058	-25.883257	7.459527	0.230049	0.000000	-0.130532	0.000000	0.000000	0.000000	-0.005402	0.001191	-0.026030	0.000000	0.000000	2.000000	182.000000	0.000000
15424.147027	0.095386	0.581742	0.002547	85.436058	-25.883257	7.459527	0.230049	0.000000	-0.130532	0.000000	0.000000	0.000000	-0.003945	-0.001051	-0.019024	0.000000	0.000000	2.000000	182.000000	0.000000
15424.150361	0.095386	0.581742	0.002547	85.439537	-25.894684	7.452365	0.230049	0.000000	-0.130532	0.000000	0.000000	0.000000	-0.003945	-0.001051	-0.019024	0.000000	0.000000	2.000000	182.000000	0.000000
15424.153694	0.095386	0.581742	0.002547	85.439537	-25.894684	7.452365	0.230049	0.000000	-0.130532	0.000000	0.000000	0.000000	-0.003945	-0.001051	-0.019024	0.000000	0.000000	2.000000	182.000000	0.000000
15424.157027	0.095386	0.581742	0.002547	85.439537	-25.894684	7.452365	0.230049	0.000000	-0.130532	0.000000	0.000000	0.000000	-0.003945	-0.001051	-0.019024	0.000000	0.000000	2.000000	182.000000	0.000000
15424.160361	0.095356	0.581731	0.002512	85.442627	-25.848982	7.502980	0.230706	0.000000	-0.127361	0.000000	0.000000	0.000000	-0.009041	-0.003255	-0.010659	0.000000	0.000000	2.000000	182.000000	0.000000
15424.163694	0.095356	0.581731	0.002512	85.442627	-25.848982	7.502980	0.230706	0.000000	-0.127361	0.000000	0.000000	0.000000	-0.009041	-0.003255	-0.010659	0.000000	0.000000	2.000000	182.000000	0.000000
15424.167027	0.095356	0.581731	0.002512	85.442627	-25.848982	7.502980	0.230706	0.000000	-0.127361	0.000000	0.000000	0.000000	-0.009041	-0.003255	-0.010659	0.000000	0.000000	2.000000	182.000000	0.000000
15424.170361	0.095356	0.581731	0.002512	85.447876	-25.775391	7.587500	0.232213	0.000000	-0.125585	0.000000	0.000000	0.000000	-0.009041	-0.003255	-0.010659	0.000000	0.000000	2.000000	182.000000	0.000000
15424.173694	0.095334	0.581731	0.002516	85.447876	-25.775391	7.587500	0.232213	0.000000	-0.125585	0.000000	0.000000	0.000000	-0.006546	-0.000001	0.001358	0.000000	0.000000	2.000000	182.000000	0.000000
15424.177027	0.095334	0.581731	0.002516	85.447876	-25.775391	7.587500	0.232213	0.000000	-0.125585	0.000000	0.000000	0.000000	-0.006546	-0.000001	0.001358	0.000000	0.000000	2.000000	182.000000	0.000000
15424.180361	0.095334	0.581731	0.002516	85.448784	-25.757378	7.604391	0.233304	0.000000	-0.125811	0.000000	0.000000	0.000000	-0.006546	-0.000001	0.001358	0.000000	0.000000	2.000000	182.000000	0.000000
15424.183694	0.095334	0.581731	0.002516	85.448784	-25.757378	7.604391	0.233304	0.000000	-0.125811	0.000000	0.000000	0.000000	-0.006546	-0.000001	0.001358	0.000000	0.000000	2.000000	182.000000	0.000000
15424.187027	0.095351	0.581739	0.002488	85.448784	-25.757378	7.604391	0.233304	0.000000	-0.125811	0.000000	0.000000	0.000000	0.005092	0.002233	-0.008366	0.000000	0.000000	2.000000	182.000000	0.000000
15424.190361	0.095351	0.581739	0.002488	85.446327	-25.730759	7.628389	0.233304	0.000000	-0.125811	0.000000	0.000000	0.000000	0.005092	0.002233	-0.008366	0.000000	0.000000	2.000000	182.000000	0.000000
15424.193694	0.095351	0.581739	0.002488	85.446327	-25.730759	7.628389	0.233304	0.000000	-0.125811	0.000000	0.000000	0.000000	0.005092	0.002233	-0.008366	0.000000	0.000000	2.000000	182.000000	0.000000
15424.197027	0.095351	0.581739	0.002488	85.446327	-25.730759	7.628389	0.233304	0.000000	-0.125811	0.000000	0.000000	0.000000	0.005092	0.002233	-0.008366	0.000000	0.000000	2.000000	182.000000	0.000000
15424.200361	0.095376	0.581838	0.002389	85.441429	-25.680269	7.676321	0.232455	0.000000	-0.124417	0.000000	0.000000	0.000000	0.007484	0.029716	-0.029739	0.000000	0.000000	2.000000	182.000000	0.000000
15424.203694	0.095376	0.581838	0.002389	85.441429	-25.680269	7.676321	0.232455	0.000000	-0.124417	0.000000	0.000000	0.000000	0.007484	0.029716	-0.029739	0.000000	0.000000	2.000000	182.000000	0.000000
15424.207027	0.095376	0.581838	0.002389	85.441429	-25.680269	7.676321	0.232455	0.000000	-0.124417	0.000000	0.000000	0.000000	0.007484	0.029716	-0.029739	0.000000	0.000000	2.000000	182.000000	0.000000
15424.210361	0.095376	0.581838	0.002389	85.436401	-25.632654	7.724093	0.231208	0.000000	-0.119460	0.000000	0.000000	0.000000	0.007484	0.029716	-0.029739	0.000000	0.000000	2.000000	182.000000	0.000000
15424.213694	0.095367	0.581922	0.002346	85.436401	-25.632654	7.724093	0.231208	0.000000	-0.119460	0.000000	0.000000	0.000000	-0.002700	0.025302	-0.013011	0.000000	0.000000	2.000000	182.000000	0.000000
15424.217027	0.095367	0.581922	0.002346	85.436401	-25.632654	7.724093	0.231208	0.000000	-0.119460	0.000000	0.000000	0.000000	-0.002700	0.025302	-0.013011	0.000000	0.000000	2.000000	182.000000	0.000000
15424.220361	0.095367	0.581922	0.002346	85.428978	-25.561367	7.795580	0.231658	0.000000	-0.117292	0.000000	0.000000	0.000000	-0.002700	0.025302	-0.013011	0.000000	0.000000	2.000000	182.000000	0.000000
15424.223694	0.095367	0.581922	0.002346	85.428978	-25.561367	7.795580	0.231658	0.000000	-0.117292	0.000000	0.000000	0.000000	-0.002700	0.025302	-0.013011	0.000000	0.000000	2.000000	182.000000	0.000000
15424.227027	0.095359	0.581981	0.002309	85.428978	-25.561367	7.795580	0.231658	0.000000	-0.117292	0.000000	0.000000	0.000000	-0.002284	0.017597	-0.011013	0.000000	0.000000	2.000000	182.000000	0.000000
15424.230361	0.095359	0.581981	0.002309	85.423927	-25.519403	7.843115	0.231658	0.000000	-0.117292	0.000000	0.000000	0.000000	-0.002284	0.017597	-0.011013	0.000000	0.000000	2.000000	182.000000	0.000000
15424.233694	0.095359	0.581981	0.002309	85.423927	-25.519403	7.843115	0.231658	0.000000	-0.117292	0.000000	0.000000	0.000000	-0.002284	0.017597	-0.011013	0.000000	0.000000	2.000000	182.000000	0.000000
15424.237027	0.095359	0.581981	0.002309	85.423927	-25.519403	7.843115	0.231658	0.000000	-0.117292	0.000000	0.000000	0.000000	-0.002284	0.017597	-0.011013	0.000000	0.000000	2.000000	182.000000	0.000000
15424.240361	0.095234	0.582124	0.002252	85.419006	-25.480335	7.890548	0.232039	0.000000	-0.115456	0.000000	0.000000	0.000000	-0.037703	0.042885	-0.017252	0.000000	0.000000	2.000000	182.000000	0.000000
15424.243694	0.095234	0.582124	0.002252	85.419006	-25.480335	7.890548	0.232039	0.000000	-0.115456	0.000000	0.000000	0.000000	-0.037703	0.042885	-0.017252	0.000000	1.000000	2.000000	182.000000	0.000000
15424.247027	0.095234	0.582124	0.002252	85.419006	-25.480335	7.890548	0.232039	0.000000	-0.115456	0.000000	0.000000	0.000000	-0.037703	0.042885	-0.017252	0.000000	1.000000	2.000000	182.000000	0.000000
