# Supplementary material for: Haptic Guidance Needs to Be Intuitive Not Just Informative to Improve Human Motor Accuracy
Source: PLoS One. 2016 Mar 16;11(3):e0150912. doi: 10.1371/journal.pone.0150912 (PMC4794196; doi:10.1371/journal.pone.0150912)
Supplement: S1 Data — (ZIP) [file pone.0150912.s001.zip › Subject6/exp1_0183.txt]

Time	PosX	PosY	PosZ	RotX	RotY	RotZ	ForceX	ForceY	ForceZ	MomentX	MomentY	MomentZ	VelocityX	VelocityY	VelocityZ	CalibratedWeight	ButtonDown	Condition	Trial	Visual
15426.087976	-0.004548	0.500996	0.250155	80.560242	33.497952	44.773731	0.000000	0.000000	0.000000	0.000000	0.000000	0.000000	0.000351	-0.189641	-0.054578	0.000000	1.000000	2.000000	183.000000	1.000000
15426.091309	-0.004548	0.500996	0.250155	80.507706	33.185242	44.487377	-1.782500	0.000000	-4.671476	0.000000	0.000000	0.000000	0.000351	-0.189641	-0.054578	0.000000	1.000000	2.000000	183.000000	1.000000
15426.094643	-0.004813	0.500534	0.249581	80.507706	33.185242	44.487377	-1.782500	0.000000	-4.671476	0.000000	0.000000	0.000000	-0.079417	-0.138555	-0.172375	0.000000	1.000000	2.000000	183.000000	1.000000
15426.097976	-0.004813	0.500534	0.249581	80.507706	33.185242	44.487377	-1.782500	0.000000	-4.671476	0.000000	0.000000	0.000000	-0.079417	-0.138555	-0.172375	0.000000	1.000000	2.000000	183.000000	1.000000
15426.101309	-0.005279	0.500058	0.249084	80.496765	32.994926	44.354504	-1.782500	0.000000	-4.671476	0.000000	0.000000	0.000000	-0.139805	-0.142696	-0.149124	0.000000	1.000000	2.000000	183.000000	1.000000
15426.104643	-0.005279	0.500058	0.249084	80.496765	32.994926	44.354504	-1.782500	0.000000	-4.671476	0.000000	0.000000	0.000000	-0.139805	-0.142696	-0.149124	0.000000	1.000000	2.000000	183.000000	1.000000
15426.107976	-0.005279	0.500058	0.249084	80.496765	32.994926	44.354504	-1.782500	0.000000	-4.671476	0.000000	0.000000	0.000000	-0.139805	-0.142696	-0.149124	0.000000	1.000000	2.000000	183.000000	1.000000
15426.111309	-0.005740	0.499380	0.248105	80.382820	32.422791	43.841358	-1.777228	0.000000	-4.673485	0.000000	0.000000	0.000000	-0.138433	-0.203378	-0.293460	0.000000	1.000000	2.000000	183.000000	1.000000
15426.114643	-0.005740	0.499380	0.248105	80.382820	32.422791	43.841358	-1.777228	0.000000	-4.673485	0.000000	0.000000	0.000000	-0.138433	-0.203378	-0.293460	0.000000	1.000000	2.000000	183.000000	1.000000
15426.117976	-0.005740	0.499380	0.248105	80.382820	32.422791	43.841358	-1.777228	0.000000	-4.673485	0.000000	0.000000	0.000000	-0.138433	-0.203378	-0.293460	0.000000	1.000000	2.000000	183.000000	1.000000
15426.121309	-0.006064	0.498898	0.246811	80.071144	31.456057	43.010326	-1.775755	0.000000	-4.674045	0.000000	0.000000	0.000000	-0.097105	-0.144748	-0.388225	0.000000	1.000000	2.000000	183.000000	1.000000
15426.124643	-0.006064	0.498898	0.246811	80.071144	31.456057	43.010326	-1.775755	0.000000	-4.674045	0.000000	0.000000	0.000000	-0.097105	-0.144748	-0.388225	0.000000	1.000000	2.000000	183.000000	1.000000
15426.127976	-0.006064	0.498898	0.246811	80.071144	31.456057	43.010326	-1.775755	0.000000	-4.674045	0.000000	0.000000	0.000000	-0.097105	-0.144748	-0.388225	0.000000	1.000000	2.000000	183.000000	1.000000
15426.131309	-0.006451	0.498117	0.245322	79.484009	30.035109	41.822567	-1.778534	0.000000	-4.672988	0.000000	0.000000	0.000000	-0.116216	-0.234373	-0.446656	0.000000	1.000000	2.000000	183.000000	1.000000
15426.134643	-0.006451	0.498117	0.245322	79.484009	30.035109	41.822567	-1.778534	0.000000	-4.672988	0.000000	0.000000	0.000000	-0.116216	-0.234373	-0.446656	0.000000	1.000000	2.000000	183.000000	1.000000
15426.137976	-0.006451	0.498117	0.245322	79.484009	30.035109	41.822567	-1.778534	0.000000	-4.672988	0.000000	0.000000	0.000000	-0.116216	-0.234373	-0.446656	0.000000	1.000000	2.000000	183.000000	1.000000
15426.141309	-0.006669	0.497389	0.243714	78.696617	28.050503	40.078091	-1.781515	0.000000	-4.671852	0.000000	0.000000	0.000000	-0.065447	-0.218245	-0.482479	0.000000	1.000000	2.000000	183.000000	1.000000
15426.144643	-0.006669	0.497389	0.243714	78.696617	28.050503	40.078091	-1.781515	0.000000	-4.671852	0.000000	0.000000	0.000000	-0.065447	-0.218245	-0.482479	0.000000	1.000000	2.000000	183.000000	1.000000
15426.147976	-0.006669	0.497389	0.243714	78.696617	28.050503	40.078091	-1.781515	0.000000	-4.671852	0.000000	0.000000	0.000000	-0.065447	-0.218245	-0.482479	0.000000	1.000000	2.000000	183.000000	1.000000
15426.151309	-0.006786	0.496639	0.241989	77.808929	25.876196	38.125340	-1.788123	0.000000	-4.669327	0.000000	0.000000	0.000000	-0.034908	-0.225104	-0.517437	0.000000	1.000000	2.000000	183.000000	1.000000
15426.154643	-0.006786	0.496639	0.241989	77.808929	25.876196	38.125340	-1.788123	0.000000	-4.669327	0.000000	0.000000	0.000000	-0.034908	-0.225104	-0.517437	0.000000	1.000000	2.000000	183.000000	1.000000
15426.157976	-0.006786	0.496639	0.241989	77.808929	25.876196	38.125340	-1.788123	0.000000	-4.669327	0.000000	0.000000	0.000000	-0.034908	-0.225104	-0.517437	0.000000	1.000000	2.000000	183.000000	1.000000
15426.161309	-0.006933	0.495844	0.240098	76.923264	23.809202	36.249557	-1.797270	0.000000	-4.665814	0.000000	0.000000	0.000000	-0.044149	-0.238343	-0.567318	0.000000	1.000000	2.000000	183.000000	1.000000
15426.164643	-0.006933	0.495844	0.240098	76.923264	23.809202	36.249557	-1.797270	0.000000	-4.665814	0.000000	0.000000	0.000000	-0.044149	-0.238343	-0.567318	0.000000	1.000000	2.000000	183.000000	1.000000
15426.167976	-0.006933	0.495844	0.240098	76.923264	23.809202	36.249557	-1.797270	0.000000	-4.665814	0.000000	0.000000	0.000000	-0.044149	-0.238343	-0.567318	0.000000	1.000000	2.000000	183.000000	1.000000
15426.171309	-0.007078	0.495028	0.238087	76.084129	21.915424	34.504425	-1.807094	0.000000	-4.662018	0.000000	0.000000	0.000000	-0.043512	-0.244878	-0.603470	0.000000	1.000000	2.000000	183.000000	1.000000
15426.174643	-0.007078	0.495028	0.238087	76.084129	21.915424	34.504425	-1.807094	0.000000	-4.662018	0.000000	0.000000	0.000000	-0.043512	-0.244878	-0.603470	0.000000	1.000000	2.000000	183.000000	1.000000
15426.177976	-0.007078	0.495028	0.238087	76.084129	21.915424	34.504425	-1.807094	0.000000	-4.662018	0.000000	0.000000	0.000000	-0.043512	-0.244878	-0.603470	0.000000	1.000000	2.000000	183.000000	1.000000
15426.181309	-0.007287	0.494210	0.235968	75.303497	20.230301	32.943066	-1.817884	0.000000	-4.657821	0.000000	0.000000	0.000000	-0.062635	-0.245344	-0.635696	0.000000	1.000000	2.000000	183.000000	1.000000
15426.184643	-0.007287	0.494210	0.235968	75.303497	20.230301	32.943066	-1.817884	0.000000	-4.657821	0.000000	0.000000	0.000000	-0.062635	-0.245344	-0.635696	0.000000	1.000000	2.000000	183.000000	1.000000
15426.187976	-0.007287	0.494210	0.235968	75.303497	20.230301	32.943066	-1.817884	0.000000	-4.657821	0.000000	0.000000	0.000000	-0.062635	-0.245344	-0.635696	0.000000	1.000000	2.000000	183.000000	1.000000
15426.191309	-0.007461	0.493472	0.233835	74.555328	18.759209	31.578823	-1.828460	0.000000	-4.653680	0.000000	0.000000	0.000000	-0.052326	-0.221533	-0.639820	0.000000	0.000000	2.000000	183.000000	1.000000
15426.194643	-0.007461	0.493472	0.233835	74.555328	18.759209	31.578823	-1.828460	0.000000	-4.653680	0.000000	0.000000	0.000000	-0.052326	-0.221533	-0.639820	0.000000	0.000000	2.000000	183.000000	1.000000
15426.197976	-0.007461	0.493472	0.233835	74.555328	18.759209	31.578823	-1.828460	0.000000	-4.653680	0.000000	0.000000	0.000000	-0.052326	-0.221533	-0.639820	0.000000	0.000000	2.000000	183.000000	1.000000
15426.201309	-0.007503	0.492850	0.231688	73.831345	17.569513	30.515429	-1.839883	0.000000	-4.649176	0.000000	0.000000	0.000000	-0.012668	-0.186649	-0.644121	0.000000	0.000000	2.000000	183.000000	1.000000
15426.204643	-0.007503	0.492850	0.231688	73.831345	17.569513	30.515429	-1.839883	0.000000	-4.649176	0.000000	0.000000	0.000000	-0.012668	-0.186649	-0.644121	0.000000	0.000000	2.000000	183.000000	1.000000
15426.207976	-0.007503	0.492850	0.231688	73.831345	17.569513	30.515429	-1.839883	0.000000	-4.649176	0.000000	0.000000	0.000000	-0.012668	-0.186649	-0.644121	0.000000	0.000000	2.000000	183.000000	1.000000
15426.211309	-0.007416	0.492405	0.229639	73.132378	16.596870	29.674660	-1.853866	0.000000	-4.643617	0.000000	0.000000	0.000000	0.026259	-0.133404	-0.614654	0.000000	0.000000	2.000000	183.000000	1.000000
15426.214643	-0.007416	0.492405	0.229639	73.132378	16.596870	29.674660	-1.853866	0.000000	-4.643617	0.000000	0.000000	0.000000	0.026259	-0.133404	-0.614654	0.000000	0.000000	2.000000	183.000000	1.000000
15426.217976	-0.007416	0.492405	0.229639	73.132378	16.596870	29.674660	-1.853866	0.000000	-4.643617	0.000000	0.000000	0.000000	0.026259	-0.133404	-0.614654	0.000000	0.000000	2.000000	183.000000	1.000000
15426.221309	-0.007232	0.492099	0.227692	72.470474	15.716288	28.890205	-1.869628	0.000000	-4.637294	0.000000	0.000000	0.000000	0.055081	-0.091873	-0.584216	0.000000	0.000000	2.000000	183.000000	1.000000
15426.224643	-0.007232	0.492099	0.227692	72.470474	15.716288	28.890205	-1.869628	0.000000	-4.637294	0.000000	0.000000	0.000000	0.055081	-0.091873	-0.584216	0.000000	0.000000	2.000000	183.000000	1.000000
15426.227976	-0.007232	0.492099	0.227692	72.470474	15.716288	28.890205	-1.869628	0.000000	-4.637294	0.000000	0.000000	0.000000	0.055081	-0.091873	-0.584216	0.000000	0.000000	2.000000	183.000000	1.000000
15426.231309	-0.007051	0.491967	0.225844	71.848495	14.811878	28.025797	-1.886561	0.000000	-4.630431	0.000000	0.000000	0.000000	0.054493	-0.039495	-0.554223	0.000000	0.000000	2.000000	183.000000	1.000000
15426.234643	-0.007051	0.491967	0.225844	71.848495	14.811878	28.025797	-1.886561	0.000000	-4.630431	0.000000	0.000000	0.000000	0.054493	-0.039495	-0.554223	0.000000	0.000000	2.000000	183.000000	1.000000
15426.237976	-0.007051	0.491967	0.225844	71.848495	14.811878	28.025797	-1.886561	0.000000	-4.630431	0.000000	0.000000	0.000000	0.054493	-0.039495	-0.554223	0.000000	0.000000	2.000000	183.000000	1.000000
15426.241309	-0.006935	0.491968	0.224033	71.290977	13.945015	27.159483	-1.902955	0.000000	-4.623718	0.000000	0.000000	0.000000	0.034716	0.000308	-0.543391	0.000000	0.000000	2.000000	183.000000	1.000000
15426.244643	-0.006935	0.491968	0.224033	71.290977	13.945015	27.159483	-1.902955	0.000000	-4.623718	0.000000	0.000000	0.000000	0.034716	0.000308	-0.543391	0.000000	0.000000	2.000000	183.000000	1.000000
15426.247976	-0.006935	0.491968	0.224033	71.290977	13.945015	27.159483	-1.902955	0.000000	-4.623718	0.000000	0.000000	0.000000	0.034716	0.000308	-0.543391	0.000000	0.000000	2.000000	183.000000	1.000000
15426.251309	-0.007045	0.492134	0.222188	70.893478	13.140356	26.283182	-1.918123	0.000000	-4.617445	0.000000	0.000000	0.000000	-0.033070	0.049937	-0.553471	0.000000	0.000000	2.000000	183.000000	1.000000
15426.254643	-0.007045	0.492134	0.222188	70.893478	13.140356	26.283182	-1.918123	0.000000	-4.617445	0.000000	0.000000	0.000000	-0.033070	0.049937	-0.553471	0.000000	0.000000	2.000000	183.000000	1.000000
15426.257976	-0.007045	0.492134	0.222188	70.893478	13.140356	26.283182	-1.918123	0.000000	-4.617445	0.000000	0.000000	0.000000	-0.033070	0.049937	-0.553471	0.000000	0.000000	2.000000	183.000000	1.000000
15426.261309	-0.007379	0.492405	0.220229	70.874573	12.667260	25.700315	-1.929734	0.000000	-4.612605	0.000000	0.000000	0.000000	-0.100035	0.081155	-0.587880	0.000000	0.000000	2.000000	183.000000	1.000000
15426.264643	-0.007379	0.492405	0.220229	70.874573	12.667260	25.700315	-1.929734	0.000000	-4.612605	0.000000	0.000000	0.000000	-0.100035	0.081155	-0.587880	0.000000	0.000000	2.000000	183.000000	1.000000
15426.267976	-0.007379	0.492405	0.220229	70.874573	12.667260	25.700315	-1.929734	0.000000	-4.612605	0.000000	0.000000	0.000000	-0.100035	0.081155	-0.587880	0.000000	0.000000	2.000000	183.000000	1.000000
15426.271309	-0.007965	0.492833	0.218133	71.181686	12.678753	25.665037	-1.938393	0.000000	-4.608973	0.000000	0.000000	0.000000	-0.175904	0.128376	-0.628759	0.000000	0.000000	2.000000	183.000000	1.000000
15426.274643	-0.007965	0.492833	0.218133	71.181686	12.678753	25.665037	-1.938393	0.000000	-4.608973	0.000000	0.000000	0.000000	-0.175904	0.128376	-0.628759	0.000000	0.000000	2.000000	183.000000	1.000000
15426.277976	-0.007965	0.492833	0.218133	71.181686	12.678753	25.665037	-1.938393	0.000000	-4.608973	0.000000	0.000000	0.000000	-0.175904	0.128376	-0.628759	0.000000	0.000000	2.000000	183.000000	1.000000
15426.281309	-0.008801	0.493413	0.215831	71.578079	13.062663	26.140234	-1.943687	0.000000	-4.606742	0.000000	0.000000	0.000000	-0.250678	0.173928	-0.690527	0.000000	0.000000	2.000000	183.000000	1.000000
15426.284643	-0.008801	0.493413	0.215831	71.578079	13.062663	26.140234	-1.943687	0.000000	-4.606742	0.000000	0.000000	0.000000	-0.250678	0.173928	-0.690527	0.000000	0.000000	2.000000	183.000000	1.000000
15426.287976	-0.008801	0.493413	0.215831	71.578079	13.062663	26.140234	-1.943687	0.000000	-4.606742	0.000000	0.000000	0.000000	-0.250678	0.173928	-0.690527	0.000000	0.000000	2.000000	183.000000	1.000000
15426.291309	-0.009819	0.494125	0.213339	72.012756	13.782923	27.082788	-1.946143	0.000000	-4.605706	0.000000	0.000000	0.000000	-0.305402	0.213543	-0.747690	0.000000	0.000000	2.000000	183.000000	1.000000
15426.294643	-0.009819	0.494125	0.213339	72.012756	13.782923	27.082788	-1.946143	0.000000	-4.605706	0.000000	0.000000	0.000000	-0.305402	0.213543	-0.747690	0.000000	0.000000	2.000000	183.000000	1.000000
15426.297976	-0.009819	0.494125	0.213339	72.012756	13.782923	27.082788	-1.946143	0.000000	-4.605706	0.000000	0.000000	0.000000	-0.305402	0.213543	-0.747690	0.000000	0.000000	2.000000	183.000000	1.000000
15426.301309	-0.011078	0.494906	0.210569	72.469460	15.039657	28.693878	-1.946786	0.000000	-4.605434	0.000000	0.000000	0.000000	-0.377824	0.234579	-0.830756	0.000000	0.000000	2.000000	183.000000	1.000000
15426.304643	-0.011078	0.494906	0.210569	72.469460	15.039657	28.693878	-1.946786	0.000000	-4.605434	0.000000	0.000000	0.000000	-0.377824	0.234579	-0.830756	0.000000	0.000000	2.000000	183.000000	1.000000
15426.307976	-0.011078	0.494906	0.210569	72.469460	15.039657	28.693878	-1.946786	0.000000	-4.605434	0.000000	0.000000	0.000000	-0.377824	0.234579	-0.830756	0.000000	0.000000	2.000000	183.000000	1.000000
15426.311309	-0.012415	0.495808	0.207467	73.009270	17.023230	30.840729	-1.945137	0.000000	-4.606131	0.000000	0.000000	0.000000	-0.401166	0.270330	-0.930793	0.000000	0.000000	2.000000	183.000000	1.000000
15426.314643	-0.012415	0.495808	0.207467	73.009270	17.023230	30.840729	-1.945137	0.000000	-4.606131	0.000000	0.000000	0.000000	-0.401166	0.270330	-0.930793	0.000000	0.000000	2.000000	183.000000	1.000000
15426.317976	-0.012415	0.495808	0.207467	73.009270	17.023230	30.840729	-1.945137	0.000000	-4.606131	0.000000	0.000000	0.000000	-0.401166	0.270330	-0.930793	0.000000	0.000000	2.000000	183.000000	1.000000
15426.321309	-0.013951	0.496803	0.203972	73.619850	19.815449	33.637947	-1.944629	0.000000	-4.606346	0.000000	0.000000	0.000000	-0.460804	0.298571	-1.048462	0.000000	0.000000	2.000000	183.000000	1.000000
15426.324643	-0.013951	0.496803	0.203972	73.619850	19.815449	33.637947	-1.944629	0.000000	-4.606346	0.000000	0.000000	0.000000	-0.460804	0.298571	-1.048462	0.000000	0.000000	2.000000	183.000000	1.000000
15426.327976	-0.013951	0.496803	0.203972	73.619850	19.815449	33.637947	-1.944629	0.000000	-4.606346	0.000000	0.000000	0.000000	-0.460804	0.298571	-1.048462	0.000000	0.000000	2.000000	183.000000	1.000000
15426.331309	-0.015647	0.497884	0.200009	74.190384	23.279829	37.279636	-1.943467	0.000000	-4.606836	0.000000	0.000000	0.000000	-0.508655	0.324221	-1.189013	0.000000	0.000000	2.000000	183.000000	1.000000
15426.334643	-0.015647	0.497884	0.200009	74.190384	23.279829	37.279636	-1.943467	0.000000	-4.606836	0.000000	0.000000	0.000000	-0.508655	0.324221	-1.189013	0.000000	0.000000	2.000000	183.000000	1.000000
15426.337976	-0.015647	0.497884	0.200009	74.190384	23.279829	37.279636	-1.943467	0.000000	-4.606836	0.000000	0.000000	0.000000	-0.508655	0.324221	-1.189013	0.000000	0.000000	2.000000	183.000000	1.000000
15426.341309	-0.017496	0.499049	0.195636	74.655113	27.317389	41.800060	-1.943007	0.000000	-4.607029	0.000000	0.000000	0.000000	-0.554856	0.349553	-1.311616	0.000000	0.000000	2.000000	183.000000	1.000000
15426.344643	-0.017496	0.499049	0.195636	74.655113	27.317389	41.800060	-1.943007	0.000000	-4.607029	0.000000	0.000000	0.000000	-0.554856	0.349553	-1.311616	0.000000	0.000000	2.000000	183.000000	1.000000
15426.347976	-0.017496	0.499049	0.195636	74.655113	27.317389	41.800060	-1.943007	0.000000	-4.607029	0.000000	0.000000	0.000000	-0.554856	0.349553	-1.311616	0.000000	0.000000	2.000000	183.000000	1.000000
15426.351309	-0.019460	0.500307	0.190794	74.969780	31.697317	46.863071	-1.942895	0.000000	-4.607077	0.000000	0.000000	0.000000	-0.589074	0.377517	-1.452806	0.000000	0.000000	2.000000	183.000000	1.000000
15426.354643	-0.019460	0.500307	0.190794	74.969780	31.697317	46.863071	-1.942895	0.000000	-4.607077	0.000000	0.000000	0.000000	-0.589074	0.377517	-1.452806	0.000000	0.000000	2.000000	183.000000	1.000000
15426.357976	-0.019460	0.500307	0.190794	74.969780	31.697317	46.863071	-1.942895	0.000000	-4.607077	0.000000	0.000000	0.000000	-0.589074	0.377517	-1.452806	0.000000	0.000000	2.000000	183.000000	1.000000
15426.361309	-0.021529	0.501652	0.185470	75.142982	36.161827	52.079109	-1.944507	0.000000	-4.606397	0.000000	0.000000	0.000000	-0.620816	0.403358	-1.597226	0.000000	0.000000	2.000000	183.000000	1.000000
15426.364643	-0.021529	0.501652	0.185470	75.142982	36.161827	52.079109	-1.944507	0.000000	-4.606397	0.000000	0.000000	0.000000	-0.620816	0.403358	-1.597226	0.000000	0.000000	2.000000	183.000000	1.000000
15426.367976	-0.021529	0.501652	0.185470	75.142982	36.161827	52.079109	-1.944507	0.000000	-4.606397	0.000000	0.000000	0.000000	-0.620816	0.403358	-1.597226	0.000000	0.000000	2.000000	183.000000	1.000000
15426.371309	-0.023667	0.503165	0.179701	75.241386	40.389637	56.631813	-1.948259	0.000000	-4.604811	0.000000	0.000000	0.000000	-0.641289	0.454146	-1.730595	0.000000	0.000000	2.000000	183.000000	1.000000
15426.374643	-0.023667	0.503165	0.179701	75.241386	40.389637	56.631813	-1.948259	0.000000	-4.604811	0.000000	0.000000	0.000000	-0.641289	0.454146	-1.730595	0.000000	0.000000	2.000000	183.000000	1.000000
15426.377976	-0.023667	0.503165	0.179701	75.241386	40.389637	56.631813	-1.948259	0.000000	-4.604811	0.000000	0.000000	0.000000	-0.641289	0.454146	-1.730595	0.000000	0.000000	2.000000	183.000000	1.000000
15426.381309	-0.025808	0.504793	0.173573	75.351364	44.166477	60.350029	-1.954840	0.000000	-4.602021	0.000000	0.000000	0.000000	-0.642404	0.488291	-1.838423	0.000000	0.000000	2.000000	183.000000	1.000000
15426.384643	-0.025808	0.504793	0.173573	75.351364	44.166477	60.350029	-1.954840	0.000000	-4.602021	0.000000	0.000000	0.000000	-0.642404	0.488291	-1.838423	0.000000	0.000000	2.000000	183.000000	1.000000
15426.387976	-0.025808	0.504793	0.173573	75.351364	44.166477	60.350029	-1.954840	0.000000	-4.602021	0.000000	0.000000	0.000000	-0.642404	0.488291	-1.838423	0.000000	0.000000	2.000000	183.000000	1.000000
15426.391309	-0.027892	0.506584	0.167167	75.504120	47.394115	63.436558	-1.965196	0.000000	-4.597609	0.000000	0.000000	0.000000	-0.625080	0.537345	-1.921931	0.000000	0.000000	2.000000	183.000000	1.000000
15426.394643	-0.027892	0.506584	0.167167	75.504120	47.394115	63.436558	-1.965196	0.000000	-4.597609	0.000000	0.000000	0.000000	-0.625080	0.537345	-1.921931	0.000000	0.000000	2.000000	183.000000	1.000000
15426.397976	-0.027892	0.506584	0.167167	75.504120	47.394115	63.436558	-1.965196	0.000000	-4.597609	0.000000	0.000000	0.000000	-0.625080	0.537345	-1.921931	0.000000	0.000000	2.000000	183.000000	1.000000
15426.401309	-0.029863	0.508575	0.160622	75.556168	49.188248	65.032448	-1.980390	0.000000	-4.591084	0.000000	0.000000	0.000000	-0.591229	0.597199	-1.963343	0.000000	0.000000	2.000000	183.000000	1.000000
15426.404643	-0.029863	0.508575	0.160622	75.556168	49.188248	65.032448	-1.980390	0.000000	-4.591084	0.000000	0.000000	0.000000	-0.591229	0.597199	-1.963343	0.000000	0.000000	2.000000	183.000000	1.000000
15426.407976	-0.029863	0.508575	0.160622	75.556168	49.188248	65.032448	-1.980390	0.000000	-4.591084	0.000000	0.000000	0.000000	-0.591229	0.597199	-1.963343	0.000000	0.000000	2.000000	183.000000	1.000000
15426.411309	-0.031758	0.510787	0.154100	75.400467	48.682087	64.640182	-2.000868	0.000000	-4.582197	0.000000	0.000000	0.000000	-0.568706	0.663653	-1.956561	0.000000	0.000000	2.000000	183.000000	1.000000
15426.414643	-0.031758	0.510787	0.154100	75.400467	48.682087	64.640182	-2.000868	0.000000	-4.582197	0.000000	0.000000	0.000000	-0.568706	0.663653	-1.956561	0.000000	0.000000	2.000000	183.000000	1.000000
15426.417976	-0.031758	0.510787	0.154100	75.400467	48.682087	64.640182	-2.000868	0.000000	-4.582197	0.000000	0.000000	0.000000	-0.568706	0.663653	-1.956561	0.000000	0.000000	2.000000	183.000000	1.000000
15426.421309	-0.033727	0.513136	0.147657	75.126892	46.589092	62.977180	-2.024566	0.000000	-4.571776	0.000000	0.000000	0.000000	-0.590679	0.704602	-1.932826	0.000000	0.000000	2.000000	183.000000	1.000000
15426.424643	-0.033727	0.513136	0.147657	75.126892	46.589092	62.977180	-2.024566	0.000000	-4.571776	0.000000	0.000000	0.000000	-0.590679	0.704602	-1.932826	0.000000	0.000000	2.000000	183.000000	1.000000
15426.427976	-0.033727	0.513136	0.147657	75.126892	46.589092	62.977180	-2.024566	0.000000	-4.571776	0.000000	0.000000	0.000000	-0.590679	0.704602	-1.932826	0.000000	0.000000	2.000000	183.000000	1.000000
15426.431309	-0.035650	0.515628	0.141245	74.819084	43.767334	60.504433	-2.047377	0.000000	-4.561606	0.000000	0.000000	0.000000	-0.576783	0.747751	-1.923815	0.000000	0.000000	2.000000	183.000000	1.000000
15426.434643	-0.035650	0.515628	0.141245	74.819084	43.767334	60.504433	-2.047377	0.000000	-4.561606	0.000000	0.000000	0.000000	-0.576783	0.747751	-1.923815	0.000000	0.000000	2.000000	183.000000	1.000000
15426.437976	-0.035650	0.515628	0.141245	74.819084	43.767334	60.504433	-2.047377	0.000000	-4.561606	0.000000	0.000000	0.000000	-0.576783	0.747751	-1.923815	0.000000	0.000000	2.000000	183.000000	1.000000
15426.441309	-0.037502	0.518249	0.134923	74.464546	40.919971	57.991741	-2.072967	0.000000	-4.550034	0.000000	0.000000	0.000000	-0.555695	0.786278	-1.896484	0.000000	0.000000	2.000000	183.000000	1.000000
15426.444643	-0.037502	0.518249	0.134923	74.464546	40.919971	57.991741	-2.072967	0.000000	-4.550034	0.000000	0.000000	0.000000	-0.555695	0.786278	-1.896484	0.000000	0.000000	2.000000	183.000000	1.000000
15426.447976	-0.037502	0.518249	0.134923	74.464546	40.919971	57.991741	-2.072967	0.000000	-4.550034	0.000000	0.000000	0.000000	-0.555695	0.786278	-1.896484	0.000000	0.000000	2.000000	183.000000	1.000000
15426.451309	-0.039367	0.520959	0.128655	74.090881	38.253777	55.649090	-2.101545	0.000000	-4.536905	0.000000	0.000000	0.000000	-0.559576	0.812986	-1.880352	0.000000	0.000000	2.000000	183.000000	1.000000
15426.454643	-0.039367	0.520959	0.128655	74.090881	38.253777	55.649090	-2.101545	0.000000	-4.536905	0.000000	0.000000	0.000000	-0.559576	0.812986	-1.880352	0.000000	0.000000	2.000000	183.000000	1.000000
15426.457976	-0.039367	0.520959	0.128655	74.090881	38.253777	55.649090	-2.101545	0.000000	-4.536905	0.000000	0.000000	0.000000	-0.559576	0.812986	-1.880352	0.000000	0.000000	2.000000	183.000000	1.000000
15426.461309	-0.041280	0.523687	0.122545	73.719131	35.731808	53.414303	-2.131546	0.000000	-4.522888	0.000000	0.000000	0.000000	-0.573649	0.818361	-1.833155	0.000000	0.000000	2.000000	183.000000	1.000000
15426.464643	-0.041280	0.523687	0.122545	73.719131	35.731808	53.414303	-2.131546	0.000000	-4.522888	0.000000	0.000000	0.000000	-0.573649	0.818361	-1.833155	0.000000	0.000000	2.000000	183.000000	1.000000
15426.467976	-0.041280	0.523687	0.122545	73.719131	35.731808	53.414303	-2.131546	0.000000	-4.522888	0.000000	0.000000	0.000000	-0.573649	0.818361	-1.833155	0.000000	0.000000	2.000000	183.000000	1.000000
15426.471309	-0.043287	0.526457	0.116511	73.357269	33.374222	51.326244	-2.160634	0.000000	-4.509064	0.000000	0.000000	0.000000	-0.602161	0.830953	-1.810198	0.000000	0.000000	2.000000	183.000000	1.000000
15426.474643	-0.043287	0.526457	0.116511	73.357269	33.374222	51.326244	-2.160634	0.000000	-4.509064	0.000000	0.000000	0.000000	-0.602161	0.830953	-1.810198	0.000000	0.000000	2.000000	183.000000	1.000000
15426.477976	-0.043287	0.526457	0.116511	73.357269	33.374222	51.326244	-2.160634	0.000000	-4.509064	0.000000	0.000000	0.000000	-0.602161	0.830953	-1.810198	0.000000	0.000000	2.000000	183.000000	1.000000
15426.481309	-0.045359	0.529157	0.110551	73.036774	31.327473	49.529610	-2.188338	0.000000	-4.495684	0.000000	0.000000	0.000000	-0.621567	0.809990	-1.787924	0.000000	0.000000	2.000000	183.000000	1.000000
15426.484643	-0.045359	0.529157	0.110551	73.036774	31.327473	49.529610	-2.188338	0.000000	-4.495684	0.000000	0.000000	0.000000	-0.621567	0.809990	-1.787924	0.000000	0.000000	2.000000	183.000000	1.000000
15426.487976	-0.045359	0.529157	0.110551	73.036774	31.327473	49.529610	-2.188338	0.000000	-4.495684	0.000000	0.000000	0.000000	-0.621567	0.809990	-1.787924	0.000000	0.000000	2.000000	183.000000	1.000000
15426.491309	-0.047495	0.531776	0.104689	72.860909	29.980528	48.413498	-2.215475	0.000000	-4.482373	0.000000	0.000000	0.000000	-0.640928	0.785923	-1.758510	0.000000	0.000000	2.000000	183.000000	1.000000
15426.494643	-0.047495	0.531776	0.104689	72.860909	29.980528	48.413498	-2.215475	0.000000	-4.482373	0.000000	0.000000	0.000000	-0.640928	0.785923	-1.758510	0.000000	0.000000	2.000000	183.000000	1.000000
15426.497976	-0.047495	0.531776	0.104689	72.860909	29.980528	48.413498	-2.215475	0.000000	-4.482373	0.000000	0.000000	0.000000	-0.640928	0.785923	-1.758510	0.000000	0.000000	2.000000	183.000000	1.000000
15426.501309	-0.049659	0.534321	0.098832	72.958519	29.794779	48.434303	-2.241541	0.000000	-4.469395	0.000000	0.000000	0.000000	-0.649278	0.763459	-1.757311	0.000000	0.000000	2.000000	183.000000	1.000000
15426.504643	-0.049659	0.534321	0.098832	72.958519	29.794779	48.434303	-2.241541	0.000000	-4.469395	0.000000	0.000000	0.000000	-0.649278	0.763459	-1.757311	0.000000	0.000000	2.000000	183.000000	1.000000
15426.507976	-0.049659	0.534321	0.098832	72.958519	29.794779	48.434303	-2.241541	0.000000	-4.469395	0.000000	0.000000	0.000000	-0.649278	0.763459	-1.757311	0.000000	0.000000	2.000000	183.000000	1.000000
15426.511309	-0.051803	0.536786	0.093045	73.120018	30.021957	48.904297	-2.269361	0.000000	-4.455334	0.000000	0.000000	0.000000	-0.643047	0.739320	-1.736020	0.000000	0.000000	2.000000	183.000000	1.000000
15426.514643	-0.051803	0.536786	0.093045	73.120018	30.021957	48.904297	-2.269361	0.000000	-4.455334	0.000000	0.000000	0.000000	-0.643047	0.739320	-1.736020	0.000000	0.000000	2.000000	183.000000	1.000000
15426.517976	-0.051803	0.536786	0.093045	73.120018	30.021957	48.904297	-2.269361	0.000000	-4.455334	0.000000	0.000000	0.000000	-0.643047	0.739320	-1.736020	0.000000	0.000000	2.000000	183.000000	1.000000
15426.521309	-0.053982	0.539148	0.087370	73.280243	30.286602	49.433113	-2.299770	0.000000	-4.439714	0.000000	0.000000	0.000000	-0.653803	0.708797	-1.702325	0.000000	0.000000	2.000000	183.000000	1.000000
15426.524643	-0.053982	0.539148	0.087370	73.280243	30.286602	49.433113	-2.299770	0.000000	-4.439714	0.000000	0.000000	0.000000	-0.653803	0.708797	-1.702325	0.000000	0.000000	2.000000	183.000000	1.000000
15426.527976	-0.053982	0.539148	0.087370	73.280243	30.286602	49.433113	-2.299770	0.000000	-4.439714	0.000000	0.000000	0.000000	-0.653803	0.708797	-1.702325	0.000000	0.000000	2.000000	183.000000	1.000000
15426.531309	-0.056201	0.541420	0.081851	73.424057	30.509075	49.936054	-2.300894	0.000000	-4.368524	0.000000	0.000000	0.000000	-0.665734	0.681405	-1.655956	0.000000	0.000000	2.000000	183.000000	1.000000
15426.534643	-0.056201	0.541420	0.081851	73.424057	30.509075	49.936054	-2.300894	0.000000	-4.368524	0.000000	0.000000	0.000000	-0.665734	0.681405	-1.655956	0.000000	0.000000	2.000000	183.000000	1.000000
15426.537976	-0.056201	0.541420	0.081851	73.424057	30.509075	49.936054	-2.300894	0.000000	-4.368524	0.000000	0.000000	0.000000	-0.665734	0.681405	-1.655956	0.000000	0.000000	2.000000	183.000000	1.000000
15426.541309	-0.058356	0.543540	0.076470	73.547951	30.664261	50.374325	-2.189938	0.000000	-4.092531	0.000000	0.000000	0.000000	-0.646471	0.636034	-1.614336	0.000000	0.000000	2.000000	183.000000	1.000000
15426.544643	-0.058356	0.543540	0.076470	73.547951	30.664261	50.374325	-2.189938	0.000000	-4.092531	0.000000	0.000000	0.000000	-0.646471	0.636034	-1.614336	0.000000	0.000000	2.000000	183.000000	1.000000
15426.547976	-0.058356	0.543540	0.076470	73.547951	30.664261	50.374325	-2.189938	0.000000	-4.092531	0.000000	0.000000	0.000000	-0.646471	0.636034	-1.614336	0.000000	0.000000	2.000000	183.000000	1.000000
15426.551309	-0.060429	0.545550	0.071269	73.639709	30.703276	50.687164	-2.082193	0.000000	-3.823475	0.000000	0.000000	0.000000	-0.621884	0.603124	-1.560115	0.000000	0.000000	2.000000	183.000000	1.000000
15426.554643	-0.060429	0.545550	0.071269	73.639709	30.703276	50.687164	-2.082193	0.000000	-3.823475	0.000000	0.000000	0.000000	-0.621884	0.603124	-1.560115	0.000000	0.000000	2.000000	183.000000	1.000000
15426.557976	-0.060429	0.545550	0.071269	73.639709	30.703276	50.687164	-2.082193	0.000000	-3.823475	0.000000	0.000000	0.000000	-0.621884	0.603124	-1.560115	0.000000	0.000000	2.000000	183.000000	1.000000
15426.561309	-0.062425	0.547428	0.066259	73.710648	30.655340	50.887691	-1.978545	0.000000	-3.563456	0.000000	0.000000	0.000000	-0.598857	0.563290	-1.503103	0.000000	0.000000	2.000000	183.000000	1.000000
15426.564643	-0.062425	0.547428	0.066259	73.710648	30.655340	50.887691	-1.978545	0.000000	-3.563456	0.000000	0.000000	0.000000	-0.598857	0.563290	-1.503103	0.000000	0.000000	2.000000	183.000000	1.000000
15426.567976	-0.062425	0.547428	0.066259	73.710648	30.655340	50.887691	-1.978545	0.000000	-3.563456	0.000000	0.000000	0.000000	-0.598857	0.563290	-1.503103	0.000000	0.000000	2.000000	183.000000	1.000000
15426.571309	-0.064373	0.549236	0.061430	73.768723	30.562649	50.882931	-1.878736	0.000000	-3.312939	0.000000	0.000000	0.000000	-0.584243	0.542421	-1.448693	0.000000	0.000000	2.000000	183.000000	1.000000
15426.574643	-0.064373	0.549236	0.061430	73.768723	30.562649	50.882931	-1.878736	0.000000	-3.312939	0.000000	0.000000	0.000000	-0.584243	0.542421	-1.448693	0.000000	0.000000	2.000000	183.000000	1.000000
15426.577976	-0.064373	0.549236	0.061430	73.768723	30.562649	50.882931	-1.878736	0.000000	-3.312939	0.000000	0.000000	0.000000	-0.584243	0.542421	-1.448693	0.000000	0.000000	2.000000	183.000000	1.000000
15426.581309	-0.066275	0.550979	0.056785	73.822899	30.477545	50.632629	-1.781362	0.000000	-3.071490	0.000000	0.000000	0.000000	-0.570738	0.522920	-1.393313	0.000000	0.000000	2.000000	183.000000	1.000000
15426.584643	-0.066275	0.550979	0.056785	73.822899	30.477545	50.632629	-1.781362	0.000000	-3.071490	0.000000	0.000000	0.000000	-0.570738	0.522920	-1.393313	0.000000	0.000000	2.000000	183.000000	1.000000
15426.587976	-0.066275	0.550979	0.056785	73.822899	30.477545	50.632629	-1.781362	0.000000	-3.071490	0.000000	0.000000	0.000000	-0.570738	0.522920	-1.393313	0.000000	0.000000	2.000000	183.000000	1.000000
15426.591309	-0.068214	0.552697	0.052354	73.891731	30.482418	50.229420	-1.686239	0.000000	-2.839271	0.000000	0.000000	0.000000	-0.581510	0.515456	-1.329522	0.000000	0.000000	2.000000	183.000000	1.000000
15426.594643	-0.068214	0.552697	0.052354	73.891731	30.482418	50.229420	-1.686239	0.000000	-2.839271	0.000000	0.000000	0.000000	-0.581510	0.515456	-1.329522	0.000000	0.000000	2.000000	183.000000	1.000000
15426.597976	-0.068214	0.552697	0.052354	73.891731	30.482418	50.229420	-1.686239	0.000000	-2.839271	0.000000	0.000000	0.000000	-0.581510	0.515456	-1.329522	0.000000	0.000000	2.000000	183.000000	1.000000
15426.601309	-0.070065	0.554359	0.048118	74.007622	30.730127	50.202385	-1.589321	0.000000	-2.617684	0.000000	0.000000	0.000000	-0.555554	0.498603	-1.270595	0.000000	0.000000	2.000000	183.000000	1.000000
15426.604643	-0.070065	0.554359	0.048118	74.007622	30.730127	50.202385	-1.589321	0.000000	-2.617684	0.000000	0.000000	0.000000	-0.555554	0.498603	-1.270595	0.000000	0.000000	2.000000	183.000000	1.000000
15426.607976	-0.070065	0.554359	0.048118	74.007622	30.730127	50.202385	-1.589321	0.000000	-2.617684	0.000000	0.000000	0.000000	-0.555554	0.498603	-1.270595	0.000000	0.000000	2.000000	183.000000	1.000000
15426.611309	-0.071860	0.555942	0.044084	74.162018	31.190472	50.698517	-1.496728	0.000000	-2.405918	0.000000	0.000000	0.000000	-0.538423	0.474736	-1.210186	0.000000	0.000000	2.000000	183.000000	1.000000
15426.614643	-0.071860	0.555942	0.044084	74.162018	31.190472	50.698517	-1.496728	0.000000	-2.405918	0.000000	0.000000	0.000000	-0.538423	0.474736	-1.210186	0.000000	0.000000	2.000000	183.000000	1.000000
15426.617976	-0.071860	0.555942	0.044084	74.162018	31.190472	50.698517	-1.496728	0.000000	-2.405918	0.000000	0.000000	0.000000	-0.538423	0.474736	-1.210186	0.000000	0.000000	2.000000	183.000000	1.000000
15426.621309	-0.073582	0.557440	0.040281	74.354576	31.861959	51.545979	-1.406991	0.000000	-2.204221	0.000000	0.000000	0.000000	-0.516498	0.449381	-1.141066	0.000000	0.000000	2.000000	183.000000	1.000000
15426.624643	-0.073582	0.557440	0.040281	74.354576	31.861959	51.545979	-1.406991	0.000000	-2.204221	0.000000	0.000000	0.000000	-0.516498	0.449381	-1.141066	0.000000	0.000000	2.000000	183.000000	1.000000
15426.627976	-0.073582	0.557440	0.040281	74.354576	31.861959	51.545979	-1.406991	0.000000	-2.204221	0.000000	0.000000	0.000000	-0.516498	0.449381	-1.141066	0.000000	0.000000	2.000000	183.000000	1.000000
15426.631309	-0.075282	0.558858	0.036703	74.582085	32.675682	52.486328	-1.320908	0.000000	-2.014043	0.000000	0.000000	0.000000	-0.510140	0.425559	-1.073210	0.000000	0.000000	2.000000	183.000000	1.000000
15426.634643	-0.075282	0.558858	0.036703	74.582085	32.675682	52.486328	-1.320908	0.000000	-2.014043	0.000000	0.000000	0.000000	-0.510140	0.425559	-1.073210	0.000000	0.000000	2.000000	183.000000	1.000000
15426.637976	-0.075282	0.558858	0.036703	74.582085	32.675682	52.486328	-1.320908	0.000000	-2.014043	0.000000	0.000000	0.000000	-0.510140	0.425559	-1.073210	0.000000	0.000000	2.000000	183.000000	1.000000
15426.641309	-0.076922	0.560220	0.033379	74.827499	33.548122	53.339352	-1.235885	0.000000	-1.835175	0.000000	0.000000	0.000000	-0.491782	0.408489	-0.997305	0.000000	0.000000	2.000000	183.000000	1.000000
15426.644643	-0.076922	0.560220	0.033379	74.827499	33.548122	53.339352	-1.235885	0.000000	-1.835175	0.000000	0.000000	0.000000	-0.491782	0.408489	-0.997305	0.000000	0.000000	2.000000	183.000000	1.000000
15426.647976	-0.076922	0.560220	0.033379	74.827499	33.548122	53.339352	-1.235885	0.000000	-1.835175	0.000000	0.000000	0.000000	-0.491782	0.408489	-0.997305	0.000000	0.000000	2.000000	183.000000	1.000000
15426.651309	-0.078455	0.561511	0.030300	75.071907	34.467110	54.107437	-1.153921	0.000000	-1.668957	0.000000	0.000000	0.000000	-0.460172	0.387495	-0.923651	0.000000	0.000000	2.000000	183.000000	1.000000
15426.654643	-0.078455	0.561511	0.030300	75.071907	34.467110	54.107437	-1.153921	0.000000	-1.668957	0.000000	0.000000	0.000000	-0.460172	0.387495	-0.923651	0.000000	0.000000	2.000000	183.000000	1.000000
15426.657976	-0.078455	0.561511	0.030300	75.071907	34.467110	54.107437	-1.153921	0.000000	-1.668957	0.000000	0.000000	0.000000	-0.460172	0.387495	-0.923651	0.000000	0.000000	2.000000	183.000000	1.000000
15426.661309	-0.079930	0.562702	0.027427	75.315872	35.441734	54.924595	-1.077226	0.000000	-1.515015	0.000000	0.000000	0.000000	-0.442242	0.357079	-0.861870	0.000000	0.000000	2.000000	183.000000	1.000000
15426.664643	-0.079930	0.562702	0.027427	75.315872	35.441734	54.924595	-1.077226	0.000000	-1.515015	0.000000	0.000000	0.000000	-0.442242	0.357079	-0.861870	0.000000	0.000000	2.000000	183.000000	1.000000
15426.667976	-0.079930	0.562702	0.027427	75.315872	35.441734	54.924595	-1.077226	0.000000	-1.515015	0.000000	0.000000	0.000000	-0.442242	0.357079	-0.861870	0.000000	0.000000	2.000000	183.000000	1.000000
15426.671309	-0.081342	0.563759	0.024728	75.573158	36.387177	55.714157	-1.003519	0.000000	-1.371370	0.000000	0.000000	0.000000	-0.423710	0.317181	-0.809842	0.000000	0.000000	2.000000	183.000000	1.000000
15426.674643	-0.081342	0.563759	0.024728	75.573158	36.387177	55.714157	-1.003519	0.000000	-1.371370	0.000000	0.000000	0.000000	-0.423710	0.317181	-0.809842	0.000000	0.000000	2.000000	183.000000	1.000000
15426.677976	-0.081342	0.563759	0.024728	75.573158	36.387177	55.714157	-1.003519	0.000000	-1.371370	0.000000	0.000000	0.000000	-0.423710	0.317181	-0.809842	0.000000	0.000000	2.000000	183.000000	1.000000
15426.681309	-0.082725	0.564722	0.022234	75.846161	37.268391	56.448067	-0.932900	0.000000	-1.236397	0.000000	0.000000	0.000000	-0.414772	0.289069	-0.748061	0.000000	0.000000	2.000000	183.000000	1.000000
15426.684643	-0.082725	0.564722	0.022234	75.846161	37.268391	56.448067	-0.932900	0.000000	-1.236397	0.000000	0.000000	0.000000	-0.414772	0.289069	-0.748061	0.000000	0.000000	2.000000	183.000000	1.000000
15426.687976	-0.082725	0.564722	0.022234	75.846161	37.268391	56.448067	-0.932900	0.000000	-1.236397	0.000000	0.000000	0.000000	-0.414772	0.289069	-0.748061	0.000000	0.000000	2.000000	183.000000	1.000000
15426.691309	-0.084002	0.565569	0.019903	76.122810	38.070423	57.236404	-0.863771	0.000000	-1.111720	0.000000	0.000000	0.000000	-0.383356	0.253856	-0.699524	0.000000	0.000000	2.000000	183.000000	1.000000
15426.694643	-0.084002	0.565569	0.019903	76.122810	38.070423	57.236404	-0.863771	0.000000	-1.111720	0.000000	0.000000	0.000000	-0.383356	0.253856	-0.699524	0.000000	0.000000	2.000000	183.000000	1.000000
15426.697976	-0.084002	0.565569	0.019903	76.122810	38.070423	57.236404	-0.863771	0.000000	-1.111720	0.000000	0.000000	0.000000	-0.383356	0.253856	-0.699524	0.000000	0.000000	2.000000	183.000000	1.000000
15426.701309	-0.085171	0.566317	0.017688	76.397537	38.906025	58.055729	-0.799879	0.000000	-0.995133	0.000000	0.000000	0.000000	-0.350454	0.224627	-0.664302	0.000000	0.000000	2.000000	183.000000	1.000000
15426.704643	-0.085171	0.566317	0.017688	76.397537	38.906025	58.055729	-0.799879	0.000000	-0.995133	0.000000	0.000000	0.000000	-0.350454	0.224627	-0.664302	0.000000	0.000000	2.000000	183.000000	1.000000
15426.707976	-0.085171	0.566317	0.017688	76.397537	38.906025	58.055729	-0.799879	0.000000	-0.995133	0.000000	0.000000	0.000000	-0.350454	0.224627	-0.664302	0.000000	0.000000	2.000000	183.000000	1.000000
15426.711309	-0.086263	0.566954	0.015635	76.682182	39.735119	58.846378	-0.741469	0.000000	-0.884416	0.000000	0.000000	0.000000	-0.327618	0.190889	-0.615990	0.000000	0.000000	2.000000	183.000000	1.000000
15426.714643	-0.086263	0.566954	0.015635	76.682182	39.735119	58.846378	-0.741469	0.000000	-0.884416	0.000000	0.000000	0.000000	-0.327618	0.190889	-0.615990	0.000000	0.000000	2.000000	183.000000	1.000000
15426.717976	-0.086263	0.566954	0.015635	76.682182	39.735119	58.846378	-0.741469	0.000000	-0.884416	0.000000	0.000000	0.000000	-0.327618	0.190889	-0.615990	0.000000	0.000000	2.000000	183.000000	1.000000
15426.721309	-0.087266	0.567461	0.013663	76.971947	40.551094	59.605103	-0.686866	0.000000	-0.781750	0.000000	0.000000	0.000000	-0.301089	0.152221	-0.591506	0.000000	0.000000	2.000000	183.000000	1.000000
15426.724643	-0.087266	0.567461	0.013663	76.971947	40.551094	59.605103	-0.686866	0.000000	-0.781750	0.000000	0.000000	0.000000	-0.301089	0.152221	-0.591506	0.000000	0.000000	2.000000	183.000000	1.000000
15426.727976	-0.087266	0.567461	0.013663	76.971947	40.551094	59.605103	-0.686866	0.000000	-0.781750	0.000000	0.000000	0.000000	-0.301089	0.152221	-0.591506	0.000000	0.000000	2.000000	183.000000	1.000000
15426.731309	-0.088173	0.567843	0.011842	77.261940	41.288284	60.263081	-0.636685	0.000000	-0.683166	0.000000	0.000000	0.000000	-0.272001	0.114419	-0.546387	0.000000	0.000000	2.000000	183.000000	1.000000
15426.734643	-0.088173	0.567843	0.011842	77.261940	41.288284	60.263081	-0.636685	0.000000	-0.683166	0.000000	0.000000	0.000000	-0.272001	0.114419	-0.546387	0.000000	0.000000	2.000000	183.000000	1.000000
15426.737976	-0.088173	0.567843	0.011842	77.261940	41.288284	60.263081	-0.636685	0.000000	-0.683166	0.000000	0.000000	0.000000	-0.272001	0.114419	-0.546387	0.000000	0.000000	2.000000	183.000000	1.000000
15426.741309	-0.089021	0.568116	0.010117	77.535683	41.982716	60.881069	-0.591351	0.000000	-0.592102	0.000000	0.000000	0.000000	-0.254300	0.082119	-0.517373	0.000000	0.000000	2.000000	183.000000	1.000000
15426.744643	-0.089021	0.568116	0.010117	77.535683	41.982716	60.881069	-0.591351	0.000000	-0.592102	0.000000	0.000000	0.000000	-0.254300	0.082119	-0.517373	0.000000	0.000000	2.000000	183.000000	1.000000
15426.747976	-0.089021	0.568116	0.010117	77.535683	41.982716	60.881069	-0.591351	0.000000	-0.592102	0.000000	0.000000	0.000000	-0.254300	0.082119	-0.517373	0.000000	0.000000	2.000000	183.000000	1.000000
15426.751309	-0.089730	0.568294	0.008548	77.776474	42.651230	61.491970	-0.548968	0.000000	-0.505873	0.000000	0.000000	0.000000	-0.212839	0.053181	-0.470927	0.000000	0.000000	2.000000	183.000000	1.000000
15426.754643	-0.089730	0.568294	0.008548	77.776474	42.651230	61.491970	-0.548968	0.000000	-0.505873	0.000000	0.000000	0.000000	-0.212839	0.053181	-0.470927	0.000000	0.000000	2.000000	183.000000	1.000000
15426.757976	-0.089730	0.568294	0.008548	77.776474	42.651230	61.491970	-0.548968	0.000000	-0.505873	0.000000	0.000000	0.000000	-0.212839	0.053181	-0.470927	0.000000	0.000000	2.000000	183.000000	1.000000
15426.761309	-0.090368	0.568332	0.007110	77.972198	43.291176	62.106834	-0.513495	0.000000	-0.427385	0.000000	0.000000	0.000000	-0.191287	0.011556	-0.431433	0.000000	0.000000	2.000000	183.000000	1.000000
15426.764643	-0.090368	0.568332	0.007110	77.972198	43.291176	62.106834	-0.513495	0.000000	-0.427385	0.000000	0.000000	0.000000	-0.191287	0.011556	-0.431433	0.000000	0.000000	2.000000	183.000000	1.000000
15426.767976	-0.090368	0.568332	0.007110	77.972198	43.291176	62.106834	-0.513495	0.000000	-0.427385	0.000000	0.000000	0.000000	-0.191287	0.011556	-0.431433	0.000000	0.000000	2.000000	183.000000	1.000000
15426.771309	-0.090845	0.568285	0.005809	78.133560	43.868664	62.672928	-0.481614	0.000000	-0.355479	0.000000	0.000000	0.000000	-0.143114	-0.014150	-0.390184	0.000000	0.000000	2.000000	183.000000	1.000000
15426.774643	-0.090845	0.568285	0.005809	78.133560	43.868664	62.672928	-0.481614	0.000000	-0.355479	0.000000	0.000000	0.000000	-0.143114	-0.014150	-0.390184	0.000000	0.000000	2.000000	183.000000	1.000000
15426.777976	-0.090845	0.568285	0.005809	78.133560	43.868664	62.672928	-0.481614	0.000000	-0.355479	0.000000	0.000000	0.000000	-0.143114	-0.014150	-0.390184	0.000000	0.000000	2.000000	183.000000	1.000000
15426.781309	-0.091230	0.568127	0.004639	78.273544	44.265919	63.054367	-0.457762	0.000000	-0.290449	0.000000	0.000000	0.000000	-0.115619	-0.047302	-0.350857	0.000000	0.000000	2.000000	183.000000	1.000000
15426.784643	-0.091230	0.568127	0.004639	78.273544	44.265919	63.054367	-0.457762	0.000000	-0.290449	0.000000	0.000000	0.000000	-0.115619	-0.047302	-0.350857	0.000000	0.000000	2.000000	183.000000	1.000000
15426.787976	-0.091230	0.568127	0.004639	78.273544	44.265919	63.054367	-0.457762	0.000000	-0.290449	0.000000	0.000000	0.000000	-0.115619	-0.047302	-0.350857	0.000000	0.000000	2.000000	183.000000	1.000000
15426.791309	-0.091526	0.567929	0.003607	78.410088	44.490498	63.237698	-0.438492	0.000000	-0.231973	0.000000	0.000000	0.000000	-0.088834	-0.059423	-0.309820	0.000000	0.000000	2.000000	183.000000	1.000000
15426.794643	-0.091526	0.567929	0.003607	78.410088	44.490498	63.237698	-0.438492	0.000000	-0.231973	0.000000	0.000000	0.000000	-0.088834	-0.059423	-0.309820	0.000000	0.000000	2.000000	183.000000	1.000000
15426.797976	-0.091526	0.567929	0.003607	78.410088	44.490498	63.237698	-0.438492	0.000000	-0.231973	0.000000	0.000000	0.000000	-0.088834	-0.059423	-0.309820	0.000000	0.000000	2.000000	183.000000	1.000000
15426.801309	-0.091526	0.567929	0.003607	78.564079	44.506577	63.162354	-0.423686	0.000000	-0.180336	0.000000	0.000000	0.000000	-0.088834	-0.059423	-0.309820	0.000000	0.000000	2.000000	183.000000	1.000000
15426.804643	-0.091705	0.567656	0.002681	78.564079	44.506577	63.162354	-0.423686	0.000000	-0.180336	0.000000	0.000000	0.000000	-0.053764	-0.082016	-0.277771	0.000000	0.000000	2.000000	183.000000	1.000000
15426.807976	-0.091705	0.567656	0.002681	78.564079	44.506577	63.162354	-0.423686	0.000000	-0.180336	0.000000	0.000000	0.000000	-0.053764	-0.082016	-0.277771	0.000000	0.000000	2.000000	183.000000	1.000000
15426.811309	-0.091777	0.567317	0.001902	78.769279	44.449760	62.933434	-0.423686	0.000000	-0.180336	0.000000	0.000000	0.000000	-0.021418	-0.101544	-0.233524	0.000000	0.000000	2.000000	183.000000	1.000000
15426.814643	-0.091777	0.567317	0.001902	78.769279	44.449760	62.933434	-0.423686	0.000000	-0.180336	0.000000	0.000000	0.000000	-0.021418	-0.101544	-0.233524	0.000000	0.000000	2.000000	183.000000	1.000000
15426.817976	-0.091777	0.567317	0.001902	78.769279	44.449760	62.933434	-0.423686	0.000000	-0.180336	0.000000	0.000000	0.000000	-0.021418	-0.101544	-0.233524	0.000000	0.000000	2.000000	183.000000	1.000000
15426.821309	-0.091807	0.566914	0.001258	79.013840	44.323864	62.578903	-0.411156	0.000000	-0.095120	0.000000	0.000000	0.000000	-0.008915	-0.120955	-0.193181	0.000000	0.000000	2.000000	183.000000	1.000000
15426.824643	-0.091807	0.566914	0.001258	79.013840	44.323864	62.578903	-0.411156	0.000000	-0.095120	0.000000	0.000000	0.000000	-0.008915	-0.120955	-0.193181	0.000000	0.000000	2.000000	183.000000	1.000000
15426.827976	-0.091807	0.566914	0.001258	79.013840	44.323864	62.578903	-0.411156	0.000000	-0.095120	0.000000	0.000000	0.000000	-0.008915	-0.120955	-0.193181	0.000000	0.000000	2.000000	183.000000	1.000000
15426.831309	-0.091773	0.566446	0.000753	79.288010	44.142586	62.124538	-0.409670	0.000000	-0.062923	0.000000	0.000000	0.000000	0.009998	-0.140301	-0.151540	0.000000	0.000000	2.000000	183.000000	1.000000
15426.834643	-0.091773	0.566446	0.000753	79.288010	44.142586	62.124538	-0.409670	0.000000	-0.062923	0.000000	0.000000	0.000000	0.009998	-0.140301	-0.151540	0.000000	0.000000	2.000000	183.000000	1.000000
15426.837976	-0.091773	0.566446	0.000753	79.288010	44.142586	62.124538	-0.409670	0.000000	-0.062923	0.000000	0.000000	0.000000	0.009998	-0.140301	-0.151540	0.000000	0.000000	2.000000	183.000000	1.000000
15426.841309	-0.091773	0.566446	0.000753	79.577644	43.913952	61.593628	-0.411336	0.000000	-0.037666	0.000000	0.000000	0.000000	0.009998	-0.140301	-0.151540	0.000000	0.000000	2.000000	183.000000	1.000000
15426.844643	-0.091724	0.565932	0.000396	79.577644	43.913952	61.593628	-0.411336	0.000000	-0.037666	0.000000	0.000000	0.000000	0.014727	-0.154343	-0.107318	0.000000	0.000000	2.000000	183.000000	1.000000
15426.847976	-0.091724	0.565932	0.000396	79.577644	43.913952	61.593628	-0.411336	0.000000	-0.037666	0.000000	0.000000	0.000000	0.014727	-0.154343	-0.107318	0.000000	0.000000	2.000000	183.000000	1.000000
15426.851309	-0.091638	0.565371	0.000190	79.862961	43.699570	61.078415	-0.411336	0.000000	-0.037666	0.000000	0.000000	0.000000	0.025941	-0.168412	-0.061809	0.000000	0.000000	2.000000	183.000000	1.000000
15426.854643	-0.091638	0.565371	0.000190	79.862961	43.699570	61.078415	-0.411336	0.000000	-0.037666	0.000000	0.000000	0.000000	0.025941	-0.168412	-0.061809	0.000000	0.000000	2.000000	183.000000	1.000000
15426.857976	-0.091638	0.565371	0.000190	79.862961	43.699570	61.078415	-0.411336	0.000000	-0.037666	0.000000	0.000000	0.000000	0.025941	-0.168412	-0.061809	0.000000	0.000000	2.000000	183.000000	1.000000
15426.861309	-0.091638	0.565371	0.000190	80.116020	43.517582	60.628502	-0.418114	0.000000	-0.009479	0.000000	0.000000	0.000000	0.025941	-0.168412	-0.061809	0.000000	0.000000	2.000000	183.000000	1.000000
15426.864643	-0.091600	0.564787	0.000112	80.116020	43.517582	60.628502	-0.418114	0.000000	-0.009479	0.000000	0.000000	0.000000	0.011436	-0.174925	-0.023277	0.000000	0.000000	2.000000	183.000000	1.000000
15426.867976	-0.091600	0.564787	0.000112	80.116020	43.517582	60.628502	-0.418114	0.000000	-0.009479	0.000000	0.000000	0.000000	0.011436	-0.174925	-0.023277	0.000000	0.000000	2.000000	183.000000	1.000000
15426.871309	-0.091545	0.564182	0.000176	80.315987	43.435982	60.339680	-0.418114	0.000000	-0.009479	0.000000	0.000000	0.000000	0.016483	-0.181541	0.019162	0.000000	0.000000	2.000000	183.000000	1.000000
15426.874643	-0.091545	0.564182	0.000176	80.315987	43.435982	60.339680	-0.418114	0.000000	-0.009479	0.000000	0.000000	0.000000	0.016483	-0.181541	0.019162	0.000000	0.000000	2.000000	183.000000	1.000000
15426.877976	-0.091545	0.564182	0.000176	80.315987	43.435982	60.339680	-0.418114	0.000000	-0.009479	0.000000	0.000000	0.000000	0.016483	-0.181541	0.019162	0.000000	0.000000	2.000000	183.000000	1.000000
15426.881309	-0.091545	0.564182	0.000176	80.445908	43.582638	60.364536	-0.422767	0.000000	-0.008793	0.000000	0.000000	0.000000	0.016483	-0.181541	0.019162	0.000000	0.000000	2.000000	183.000000	1.000000
15426.884643	-0.091435	0.563521	0.000419	80.445908	43.582638	60.364536	-0.422767	0.000000	-0.008793	0.000000	0.000000	0.000000	0.032864	-0.198367	0.072853	0.000000	0.000000	2.000000	183.000000	1.000000
15426.887976	-0.091435	0.563521	0.000419	80.445908	43.582638	60.364536	-0.422767	0.000000	-0.008793	0.000000	0.000000	0.000000	0.032864	-0.198367	0.072853	0.000000	0.000000	2.000000	183.000000	1.000000
15426.891309	-0.091341	0.562784	0.000741	80.504913	43.986423	60.738476	-0.422767	0.000000	-0.008793	0.000000	0.000000	0.000000	0.028120	-0.221054	0.096831	0.000000	0.000000	2.000000	183.000000	1.000000
15426.894643	-0.091341	0.562784	0.000741	80.504913	43.986423	60.738476	-0.422767	0.000000	-0.008793	0.000000	0.000000	0.000000	0.028120	-0.221054	0.096831	0.000000	0.000000	2.000000	183.000000	1.000000
15426.897976	-0.091341	0.562784	0.000741	80.504913	43.986423	60.738476	-0.422767	0.000000	-0.008793	0.000000	0.000000	0.000000	0.028120	-0.221054	0.096831	0.000000	0.000000	2.000000	183.000000	1.000000
15426.901309	-0.091341	0.562784	0.000741	80.554565	44.438370	61.177364	-0.432932	0.000000	-0.037073	0.000000	0.000000	0.000000	0.028120	-0.221054	0.096831	0.000000	0.000000	2.000000	183.000000	1.000000
15426.904643	-0.091231	0.562013	0.001096	80.554565	44.438370	61.177364	-0.432932	0.000000	-0.037073	0.000000	0.000000	0.000000	0.033059	-0.231357	0.106418	0.000000	0.000000	2.000000	183.000000	1.000000
15426.907976	-0.091231	0.562013	0.001096	80.554565	44.438370	61.177364	-0.432932	0.000000	-0.037073	0.000000	0.000000	0.000000	0.033059	-0.231357	0.106418	0.000000	0.000000	2.000000	183.000000	1.000000
15426.911309	-0.091154	0.561174	0.001503	80.607170	44.926338	61.652695	-0.432932	0.000000	-0.037073	0.000000	0.000000	0.000000	0.023253	-0.251815	0.121973	0.000000	0.000000	2.000000	183.000000	1.000000
15426.914643	-0.091154	0.561174	0.001503	80.607170	44.926338	61.652695	-0.432932	0.000000	-0.037073	0.000000	0.000000	0.000000	0.023253	-0.251815	0.121973	0.000000	0.000000	2.000000	183.000000	1.000000
15426.917976	-0.091154	0.561174	0.001503	80.607170	44.926338	61.652695	-0.432932	0.000000	-0.037073	0.000000	0.000000	0.000000	0.023253	-0.251815	0.121973	0.000000	0.000000	2.000000	183.000000	1.000000
15426.921309	-0.091154	0.561174	0.001503	80.662537	45.448620	62.165493	-0.442317	0.000000	-0.075139	0.000000	0.000000	0.000000	0.023253	-0.251815	0.121973	0.000000	0.000000	2.000000	183.000000	1.000000
15426.924643	-0.091112	0.560299	0.001864	80.662537	45.448620	62.165493	-0.442317	0.000000	-0.075139	0.000000	0.000000	0.000000	0.012445	-0.262564	0.108359	0.000000	0.000000	2.000000	183.000000	1.000000
15426.927976	-0.091112	0.560299	0.001864	80.662537	45.448620	62.165493	-0.442317	0.000000	-0.075139	0.000000	0.000000	0.000000	0.012445	-0.262564	0.108359	0.000000	0.000000	2.000000	183.000000	1.000000
15426.931309	-0.091111	0.559380	0.002203	80.720596	46.000999	62.716984	-0.442317	0.000000	-0.075139	0.000000	0.000000	0.000000	0.000229	-0.275714	0.101629	0.000000	0.000000	2.000000	183.000000	1.000000
15426.934643	-0.091111	0.559380	0.002203	80.720596	46.000999	62.716984	-0.442317	0.000000	-0.075139	0.000000	0.000000	0.000000	0.000229	-0.275714	0.101629	0.000000	0.000000	2.000000	183.000000	1.000000
15426.937976	-0.091111	0.559380	0.002203	80.720596	46.000999	62.716984	-0.442317	0.000000	-0.075139	0.000000	0.000000	0.000000	0.000229	-0.275714	0.101629	0.000000	0.000000	2.000000	183.000000	1.000000
15426.941309	-0.091110	0.558460	0.002540	80.773392	46.551132	63.277454	-0.444429	0.000000	-0.110137	0.000000	0.000000	0.000000	0.000362	-0.275977	0.101097	0.000000	0.000000	2.000000	183.000000	1.000000
15426.944643	-0.091110	0.558460	0.002540	80.773392	46.551132	63.277454	-0.444429	0.000000	-0.110137	0.000000	0.000000	0.000000	0.000362	-0.275977	0.101097	0.000000	0.000000	2.000000	183.000000	1.000000
15426.947976	-0.091110	0.558460	0.002540	80.773392	46.551132	63.277454	-0.444429	0.000000	-0.110137	0.000000	0.000000	0.000000	0.000362	-0.275977	0.101097	0.000000	0.000000	2.000000	183.000000	1.000000
15426.951309	-0.091091	0.557530	0.002902	80.824310	47.133739	63.863419	-0.444490	0.000000	-0.126986	0.000000	0.000000	0.000000	0.005679	-0.278774	0.108788	0.000000	0.000000	2.000000	183.000000	1.000000
15426.954643	-0.091091	0.557530	0.002902	80.824310	47.133739	63.863419	-0.444490	0.000000	-0.126986	0.000000	0.000000	0.000000	0.005679	-0.278774	0.108788	0.000000	0.000000	2.000000	183.000000	1.000000
15426.957976	-0.091091	0.557530	0.002902	80.824310	47.133739	63.863419	-0.444490	0.000000	-0.126986	0.000000	0.000000	0.000000	0.005679	-0.278774	0.108788	0.000000	0.000000	2.000000	183.000000	1.000000
15426.961309	-0.091041	0.556600	0.003336	80.868774	47.739166	64.476456	-0.445436	0.000000	-0.145118	0.000000	0.000000	0.000000	0.015151	-0.278982	0.130002	0.000000	0.000000	2.000000	183.000000	1.000000
15426.964643	-0.091041	0.556600	0.003336	80.868774	47.739166	64.476456	-0.445436	0.000000	-0.145118	0.000000	0.000000	0.000000	0.015151	-0.278982	0.130002	0.000000	0.000000	2.000000	183.000000	1.000000
15426.967976	-0.091041	0.556600	0.003336	80.868774	47.739166	64.476456	-0.445436	0.000000	-0.145118	0.000000	0.000000	0.000000	0.015151	-0.278982	0.130002	0.000000	0.000000	2.000000	183.000000	1.000000
15426.971309	-0.090976	0.555678	0.003812	80.910225	48.298481	65.033821	-0.447961	0.000000	-0.166785	0.000000	0.000000	0.000000	0.019484	-0.276724	0.142996	0.000000	0.000000	2.000000	183.000000	1.000000
15426.974643	-0.090976	0.555678	0.003812	80.910225	48.298481	65.033821	-0.447961	0.000000	-0.166785	0.000000	0.000000	0.000000	0.019484	-0.276724	0.142996	0.000000	0.000000	2.000000	183.000000	1.000000
15426.977976	-0.090976	0.555678	0.003812	80.910225	48.298481	65.033821	-0.447961	0.000000	-0.166785	0.000000	0.000000	0.000000	0.019484	-0.276724	0.142996	0.000000	0.000000	2.000000	183.000000	1.000000
15426.981309	-0.090912	0.554780	0.004414	80.956413	48.852135	65.575859	-0.451209	0.000000	-0.190617	0.000000	0.000000	0.000000	0.019013	-0.269413	0.180497	0.000000	0.000000	2.000000	183.000000	1.000000
15426.984643	-0.090912	0.554780	0.004414	80.956413	48.852135	65.575859	-0.451209	0.000000	-0.190617	0.000000	0.000000	0.000000	0.019013	-0.269413	0.180497	0.000000	0.000000	2.000000	183.000000	1.000000
15426.987976	-0.090912	0.554780	0.004414	80.956413	48.852135	65.575859	-0.451209	0.000000	-0.190617	0.000000	0.000000	0.000000	0.019013	-0.269413	0.180497	0.000000	0.000000	2.000000	183.000000	1.000000
15426.991309	-0.090834	0.553888	0.005059	80.998344	49.338573	66.043602	-0.454377	0.000000	-0.220700	0.000000	0.000000	0.000000	0.023429	-0.267438	0.193512	0.000000	0.000000	2.000000	183.000000	1.000000
15426.994643	-0.090834	0.553888	0.005059	80.998344	49.338573	66.043602	-0.454377	0.000000	-0.220700	0.000000	0.000000	0.000000	0.023429	-0.267438	0.193512	0.000000	0.000000	2.000000	183.000000	1.000000
15426.997976	-0.090834	0.553888	0.005059	80.998344	49.338573	66.043602	-0.454377	0.000000	-0.220700	0.000000	0.000000	0.000000	0.023429	-0.267438	0.193512	0.000000	0.000000	2.000000	183.000000	1.000000
15427.001309	-0.090779	0.553020	0.005825	81.038208	49.812000	66.498131	-0.458282	0.000000	-0.252952	0.000000	0.000000	0.000000	0.016486	-0.260490	0.229743	0.000000	0.000000	2.000000	183.000000	1.000000
15427.004643	-0.090779	0.553020	0.005825	81.038208	49.812000	66.498131	-0.458282	0.000000	-0.252952	0.000000	0.000000	0.000000	0.016486	-0.260490	0.229743	0.000000	0.000000	2.000000	183.000000	1.000000
15427.007976	-0.090779	0.553020	0.005825	81.038208	49.812000	66.498131	-0.458282	0.000000	-0.252952	0.000000	0.000000	0.000000	0.016486	-0.260490	0.229743	0.000000	0.000000	2.000000	183.000000	1.000000
15427.011309	-0.090771	0.552166	0.006598	81.074493	50.251751	66.921265	-0.461030	0.000000	-0.291243	0.000000	0.000000	0.000000	0.002524	-0.256176	0.231998	0.000000	0.000000	2.000000	183.000000	1.000000
15427.014643	-0.090771	0.552166	0.006598	81.074493	50.251751	66.921265	-0.461030	0.000000	-0.291243	0.000000	0.000000	0.000000	0.002524	-0.256176	0.231998	0.000000	0.000000	2.000000	183.000000	1.000000
15427.017976	-0.090771	0.552166	0.006598	81.074493	50.251751	66.921265	-0.461030	0.000000	-0.291243	0.000000	0.000000	0.000000	0.002524	-0.256176	0.231998	0.000000	0.000000	2.000000	183.000000	1.000000
15427.021309	-0.090787	0.551327	0.007383	81.108833	50.669132	67.329971	-0.461451	0.000000	-0.329909	0.000000	0.000000	0.000000	-0.004889	-0.251887	0.235565	0.000000	0.000000	2.000000	183.000000	1.000000
15427.024643	-0.090787	0.551327	0.007383	81.108833	50.669132	67.329971	-0.461451	0.000000	-0.329909	0.000000	0.000000	0.000000	-0.004889	-0.251887	0.235565	0.000000	0.000000	2.000000	183.000000	1.000000
15427.027976	-0.090787	0.551327	0.007383	81.108833	50.669132	67.329971	-0.461451	0.000000	-0.329909	0.000000	0.000000	0.000000	-0.004889	-0.251887	0.235565	0.000000	0.000000	2.000000	183.000000	1.000000
15427.031309	-0.090843	0.550493	0.008135	81.142700	51.086838	67.741730	-0.460636	0.000000	-0.369170	0.000000	0.000000	0.000000	-0.016569	-0.250059	0.225603	0.000000	0.000000	2.000000	183.000000	1.000000
15427.034643	-0.090843	0.550493	0.008135	81.142700	51.086838	67.741730	-0.460636	0.000000	-0.369170	0.000000	0.000000	0.000000	-0.016569	-0.250059	0.225603	0.000000	0.000000	2.000000	183.000000	1.000000
15427.037976	-0.090843	0.550493	0.008135	81.142700	51.086838	67.741730	-0.460636	0.000000	-0.369170	0.000000	0.000000	0.000000	-0.016569	-0.250059	0.225603	0.000000	0.000000	2.000000	183.000000	1.000000
15427.041309	-0.090933	0.549649	0.008836	81.174744	51.507999	68.161415	-0.457874	0.000000	-0.406770	0.000000	0.000000	0.000000	-0.027269	-0.253296	0.210271	0.000000	0.000000	2.000000	183.000000	1.000000
15427.044643	-0.090933	0.549649	0.008836	81.174744	51.507999	68.161415	-0.457874	0.000000	-0.406770	0.000000	0.000000	0.000000	-0.027269	-0.253296	0.210271	0.000000	0.000000	2.000000	183.000000	1.000000
15427.047976	-0.090933	0.549649	0.008836	81.174744	51.507999	68.161415	-0.457874	0.000000	-0.406770	0.000000	0.000000	0.000000	-0.027269	-0.253296	0.210271	0.000000	0.000000	2.000000	183.000000	1.000000
15427.051309	-0.091033	0.548829	0.009463	81.200714	51.980324	68.648643	-0.453329	0.000000	-0.441815	0.000000	0.000000	0.000000	-0.029763	-0.245971	0.187890	0.000000	0.000000	2.000000	183.000000	1.000000
15427.054643	-0.091033	0.548829	0.009463	81.200714	51.980324	68.648643	-0.453329	0.000000	-0.441815	0.000000	0.000000	0.000000	-0.029763	-0.245971	0.187890	0.000000	0.000000	2.000000	183.000000	1.000000
15427.057976	-0.091033	0.548829	0.009463	81.200714	51.980324	68.648643	-0.453329	0.000000	-0.441815	0.000000	0.000000	0.000000	-0.029763	-0.245971	0.187890	0.000000	0.000000	2.000000	183.000000	1.000000
15427.061309	-0.091033	0.548829	0.009463	81.211975	52.481129	69.184616	-0.448369	0.000000	-0.473130	0.000000	0.000000	0.000000	-0.029763	-0.245971	0.187890	0.000000	0.000000	2.000000	183.000000	1.000000
15427.064643	-0.091133	0.548000	0.009979	81.211975	52.481129	69.184616	-0.448369	0.000000	-0.473130	0.000000	0.000000	0.000000	-0.030189	-0.248634	0.154770	0.000000	0.000000	2.000000	183.000000	1.000000
15427.067976	-0.091133	0.548000	0.009979	81.211975	52.481129	69.184616	-0.448369	0.000000	-0.473130	0.000000	0.000000	0.000000	-0.030189	-0.248634	0.154770	0.000000	0.000000	2.000000	183.000000	1.000000
15427.071309	-0.091239	0.547180	0.010402	81.219666	53.030506	69.776649	-0.448369	0.000000	-0.473130	0.000000	0.000000	0.000000	-0.031701	-0.246050	0.127062	0.000000	0.000000	2.000000	183.000000	1.000000
15427.074643	-0.091239	0.547180	0.010402	81.219666	53.030506	69.776649	-0.448369	0.000000	-0.473130	0.000000	0.000000	0.000000	-0.031701	-0.246050	0.127062	0.000000	0.000000	2.000000	183.000000	1.000000
15427.077976	-0.091239	0.547180	0.010402	81.219666	53.030506	69.776649	-0.448369	0.000000	-0.473130	0.000000	0.000000	0.000000	-0.031701	-0.246050	0.127062	0.000000	0.000000	2.000000	183.000000	1.000000
15427.081309	-0.091327	0.546369	0.010738	81.232117	53.585548	70.374771	-0.438054	0.000000	-0.520102	0.000000	0.000000	0.000000	-0.026561	-0.243294	0.100680	0.000000	0.000000	2.000000	183.000000	1.000000
15427.084643	-0.091327	0.546369	0.010738	81.232117	53.585548	70.374771	-0.438054	0.000000	-0.520102	0.000000	0.000000	0.000000	-0.026561	-0.243294	0.100680	0.000000	0.000000	2.000000	183.000000	1.000000
15427.087976	-0.091327	0.546369	0.010738	81.232117	53.585548	70.374771	-0.438054	0.000000	-0.520102	0.000000	0.000000	0.000000	-0.026561	-0.243294	0.100680	0.000000	0.000000	2.000000	183.000000	1.000000
15427.091309	-0.091440	0.545551	0.010959	81.268463	54.120480	70.928062	-0.433627	0.000000	-0.536882	0.000000	0.000000	0.000000	-0.033704	-0.245471	0.066301	0.000000	0.000000	2.000000	183.000000	1.000000
15427.094643	-0.091440	0.545551	0.010959	81.268463	54.120480	70.928062	-0.433627	0.000000	-0.536882	0.000000	0.000000	0.000000	-0.033704	-0.245471	0.066301	0.000000	0.000000	2.000000	183.000000	1.000000
15427.097976	-0.091440	0.545551	0.010959	81.268463	54.120480	70.928062	-0.433627	0.000000	-0.536882	0.000000	0.000000	0.000000	-0.033704	-0.245471	0.066301	0.000000	0.000000	2.000000	183.000000	1.000000
15427.101309	-0.091440	0.545551	0.010959	81.300285	54.494907	71.326790	-0.428010	0.000000	-0.547932	0.000000	0.000000	0.000000	-0.033704	-0.245471	0.066301	0.000000	0.000000	2.000000	183.000000	1.000000
15427.104643	-0.091631	0.544776	0.011111	81.300285	54.494907	71.326790	-0.428010	0.000000	-0.547932	0.000000	0.000000	0.000000	-0.057371	-0.232265	0.045583	0.000000	0.000000	2.000000	183.000000	1.000000
15427.107976	-0.091631	0.544776	0.011111	81.300285	54.494907	71.326790	-0.428010	0.000000	-0.547932	0.000000	0.000000	0.000000	-0.057371	-0.232265	0.045583	0.000000	0.000000	2.000000	183.000000	1.000000
15427.111309	-0.091853	0.544030	0.011184	81.316872	54.492809	71.361412	-0.428010	0.000000	-0.547932	0.000000	0.000000	0.000000	-0.066656	-0.224070	0.022083	0.000000	0.000000	2.000000	183.000000	1.000000
15427.114643	-0.091853	0.544030	0.011184	81.316872	54.492809	71.361412	-0.428010	0.000000	-0.547932	0.000000	0.000000	0.000000	-0.066656	-0.224070	0.022083	0.000000	0.000000	2.000000	183.000000	1.000000
15427.117976	-0.091853	0.544030	0.011184	81.316872	54.492809	71.361412	-0.428010	0.000000	-0.547932	0.000000	0.000000	0.000000	-0.066656	-0.224070	0.022083	0.000000	0.000000	2.000000	183.000000	1.000000
15427.121309	-0.091853	0.544030	0.011184	81.311470	53.981323	70.902306	-0.407339	0.000000	-0.559210	0.000000	0.000000	0.000000	-0.066656	-0.224070	0.022083	0.000000	0.000000	2.000000	183.000000	1.000000
15427.124643	-0.092159	0.543318	0.011212	81.311470	53.981323	70.902306	-0.407339	0.000000	-0.559210	0.000000	0.000000	0.000000	-0.091684	-0.213499	0.008250	0.000000	0.000000	2.000000	183.000000	1.000000
15427.127976	-0.092159	0.543318	0.011212	81.311470	53.981323	70.902306	-0.407339	0.000000	-0.559210	0.000000	0.000000	0.000000	-0.091684	-0.213499	0.008250	0.000000	0.000000	2.000000	183.000000	1.000000
15427.131309	-0.092454	0.542651	0.011188	81.279541	53.151535	70.142525	-0.407339	0.000000	-0.559210	0.000000	0.000000	0.000000	-0.088675	-0.200111	-0.007139	0.000000	0.000000	2.000000	183.000000	1.000000
15427.134643	-0.092454	0.542651	0.011188	81.279541	53.151535	70.142525	-0.407339	0.000000	-0.559210	0.000000	0.000000	0.000000	-0.088675	-0.200111	-0.007139	0.000000	0.000000	2.000000	183.000000	1.000000
15427.137976	-0.092454	0.542651	0.011188	81.279541	53.151535	70.142525	-0.407339	0.000000	-0.559210	0.000000	0.000000	0.000000	-0.088675	-0.200111	-0.007139	0.000000	0.000000	2.000000	183.000000	1.000000
15427.141309	-0.092454	0.542651	0.011188	81.216331	52.307293	69.402817	-0.377279	0.000000	-0.559395	0.000000	0.000000	0.000000	-0.088675	-0.200111	-0.007139	0.000000	0.000000	2.000000	183.000000	1.000000
15427.144643	-0.092718	0.542029	0.011117	81.216331	52.307293	69.402817	-0.377279	0.000000	-0.559395	0.000000	0.000000	0.000000	-0.078984	-0.186658	-0.021149	0.000000	0.000000	2.000000	183.000000	1.000000
15427.147976	-0.092718	0.542029	0.011117	81.216331	52.307293	69.402817	-0.377279	0.000000	-0.559395	0.000000	0.000000	0.000000	-0.078984	-0.186658	-0.021149	0.000000	0.000000	2.000000	183.000000	1.000000
15427.151309	-0.093014	0.541504	0.010978	81.116615	51.548920	68.795303	-0.377279	0.000000	-0.559395	0.000000	0.000000	0.000000	-0.088741	-0.157501	-0.041776	0.000000	0.000000	2.000000	183.000000	1.000000
15427.154643	-0.093014	0.541504	0.010978	81.116615	51.548920	68.795303	-0.377279	0.000000	-0.559395	0.000000	0.000000	0.000000	-0.088741	-0.157501	-0.041776	0.000000	0.000000	2.000000	183.000000	1.000000
15427.157976	-0.093014	0.541504	0.010978	81.116615	51.548920	68.795303	-0.377279	0.000000	-0.559395	0.000000	0.000000	0.000000	-0.088741	-0.157501	-0.041776	0.000000	0.000000	2.000000	183.000000	1.000000
15427.161309	-0.093014	0.541504	0.010978	80.999817	50.921795	68.342476	-0.349325	0.000000	-0.548908	0.000000	0.000000	0.000000	-0.088741	-0.157501	-0.041776	0.000000	0.000000	2.000000	183.000000	1.000000
15427.164643	-0.093295	0.541033	0.010766	80.999817	50.921795	68.342476	-0.349325	0.000000	-0.548908	0.000000	0.000000	0.000000	-0.084323	-0.141195	-0.063790	0.000000	0.000000	2.000000	183.000000	1.000000
15427.167976	-0.093295	0.541033	0.010766	80.999817	50.921795	68.342476	-0.349325	0.000000	-0.548908	0.000000	0.000000	0.000000	-0.084323	-0.141195	-0.063790	0.000000	0.000000	2.000000	183.000000	1.000000
15427.171309	-0.093565	0.540608	0.010502	80.884041	50.486881	68.085983	-0.349325	0.000000	-0.548908	0.000000	0.000000	0.000000	-0.081226	-0.127646	-0.078948	0.000000	0.000000	2.000000	183.000000	1.000000
15427.174643	-0.093565	0.540608	0.010502	80.884041	50.486881	68.085983	-0.349325	0.000000	-0.548908	0.000000	0.000000	0.000000	-0.081226	-0.127646	-0.078948	0.000000	0.000000	2.000000	183.000000	1.000000
15427.177976	-0.093565	0.540608	0.010502	80.884041	50.486881	68.085983	-0.349325	0.000000	-0.548908	0.000000	0.000000	0.000000	-0.081226	-0.127646	-0.078948	0.000000	0.000000	2.000000	183.000000	1.000000
15427.181309	-0.093813	0.540229	0.010125	80.793732	50.247490	68.007446	-0.321734	0.000000	-0.525118	0.000000	0.000000	0.000000	-0.074275	-0.113461	-0.113163	0.000000	0.000000	2.000000	183.000000	1.000000
15427.184643	-0.093813	0.540229	0.010125	80.793732	50.247490	68.007446	-0.321734	0.000000	-0.525118	0.000000	0.000000	0.000000	-0.074275	-0.113461	-0.113163	0.000000	0.000000	2.000000	183.000000	1.000000
15427.187976	-0.093813	0.540229	0.010125	80.793732	50.247490	68.007446	-0.321734	0.000000	-0.525118	0.000000	0.000000	0.000000	-0.074275	-0.113461	-0.113163	0.000000	0.000000	2.000000	183.000000	1.000000
15427.191309	-0.094049	0.539922	0.009693	80.728714	50.190956	68.088737	-0.309354	0.000000	-0.506257	0.000000	0.000000	0.000000	-0.070834	-0.092069	-0.129592	0.000000	0.000000	2.000000	183.000000	1.000000
15427.194643	-0.094049	0.539922	0.009693	80.728714	50.190956	68.088737	-0.309354	0.000000	-0.506257	0.000000	0.000000	0.000000	-0.070834	-0.092069	-0.129592	0.000000	0.000000	2.000000	183.000000	1.000000
15427.197976	-0.094049	0.539922	0.009693	80.728714	50.190956	68.088737	-0.309354	0.000000	-0.506257	0.000000	0.000000	0.000000	-0.070834	-0.092069	-0.129592	0.000000	0.000000	2.000000	183.000000	1.000000
15427.201309	-0.094049	0.539922	0.009693	80.683968	50.222881	68.244591	-0.297549	0.000000	-0.484659	0.000000	0.000000	0.000000	-0.070834	-0.092069	-0.129592	0.000000	0.000000	2.000000	183.000000	1.000000
15427.204643	-0.094306	0.539663	0.009138	80.683968	50.222881	68.244591	-0.297549	0.000000	-0.484659	0.000000	0.000000	0.000000	-0.077057	-0.077909	-0.166443	0.000000	0.000000	2.000000	183.000000	1.000000
15427.207976	-0.094306	0.539663	0.009138	80.683968	50.222881	68.244591	-0.297549	0.000000	-0.484659	0.000000	0.000000	0.000000	-0.077057	-0.077909	-0.166443	0.000000	0.000000	2.000000	183.000000	1.000000
15427.211309	-0.094547	0.539457	0.008511	80.643295	50.225777	68.364159	-0.297549	0.000000	-0.484659	0.000000	0.000000	0.000000	-0.072385	-0.061578	-0.188326	0.000000	0.000000	2.000000	183.000000	1.000000
15427.214643	-0.094547	0.539457	0.008511	80.643295	50.225777	68.364159	-0.297549	0.000000	-0.484659	0.000000	0.000000	0.000000	-0.072385	-0.061578	-0.188326	0.000000	0.000000	2.000000	183.000000	1.000000
15427.217976	-0.094547	0.539457	0.008511	80.643295	50.225777	68.364159	-0.297549	0.000000	-0.484659	0.000000	0.000000	0.000000	-0.072385	-0.061578	-0.188326	0.000000	0.000000	2.000000	183.000000	1.000000
15427.221309	-0.094547	0.539457	0.008511	80.586685	49.937218	68.198006	-0.272641	0.000000	-0.425531	0.000000	0.000000	0.000000	-0.072385	-0.061578	-0.188326	0.000000	0.000000	2.000000	183.000000	1.000000
15427.224643	-0.094814	0.539363	0.007901	80.586685	49.937218	68.198006	-0.272641	0.000000	-0.425531	0.000000	0.000000	0.000000	-0.080151	-0.028248	-0.182782	0.000000	0.000000	2.000000	183.000000	1.000000
15427.227976	-0.094814	0.539363	0.007901	80.586685	49.937218	68.198006	-0.272641	0.000000	-0.425531	0.000000	0.000000	0.000000	-0.080151	-0.028248	-0.182782	0.000000	0.000000	2.000000	183.000000	1.000000
15427.231309	-0.095105	0.539338	0.007297	80.510735	49.315521	67.699768	-0.272641	0.000000	-0.425531	0.000000	0.000000	0.000000	-0.087058	-0.007722	-0.181389	0.000000	0.000000	2.000000	183.000000	1.000000
15427.234643	-0.095105	0.539338	0.007297	80.510735	49.315521	67.699768	-0.272641	0.000000	-0.425531	0.000000	0.000000	0.000000	-0.087058	-0.007722	-0.181389	0.000000	0.000000	2.000000	183.000000	1.000000
15427.237976	-0.095105	0.539338	0.007297	80.510735	49.315521	67.699768	-0.272641	0.000000	-0.425531	0.000000	0.000000	0.000000	-0.087058	-0.007722	-0.181389	0.000000	0.000000	2.000000	183.000000	1.000000
15427.241309	-0.095105	0.539338	0.007297	80.411606	48.512299	67.029343	-0.244773	0.000000	-0.364835	0.000000	0.000000	0.000000	-0.087058	-0.007722	-0.181389	0.000000	0.000000	2.000000	183.000000	1.000000
15427.244643	-0.095399	0.539396	0.006720	80.411606	48.512299	67.029343	-0.244773	0.000000	-0.364835	0.000000	0.000000	0.000000	-0.088474	0.017672	-0.173149	0.000000	0.000000	2.000000	183.000000	1.000000
15427.247976	-0.095399	0.539396	0.006720	80.411606	48.512299	67.029343	-0.244773	0.000000	-0.364835	0.000000	0.000000	0.000000	-0.088474	0.017672	-0.173149	0.000000	0.000000	2.000000	183.000000	1.000000
15427.251309	-0.095668	0.539538	0.006243	80.299797	47.629780	66.280304	-0.244773	0.000000	-0.364835	0.000000	0.000000	0.000000	-0.080660	0.042431	-0.143067	0.000000	0.000000	2.000000	183.000000	1.000000
15427.254643	-0.095668	0.539538	0.006243	80.299797	47.629780	66.280304	-0.244773	0.000000	-0.364835	0.000000	0.000000	0.000000	-0.080660	0.042431	-0.143067	0.000000	0.000000	2.000000	183.000000	1.000000
15427.257976	-0.095668	0.539538	0.006243	80.299797	47.629780	66.280304	-0.244773	0.000000	-0.364835	0.000000	0.000000	0.000000	-0.080660	0.042431	-0.143067	0.000000	0.000000	2.000000	183.000000	1.000000
15427.261309	-0.095927	0.539703	0.005829	80.197289	46.799980	65.569427	-0.216584	0.000000	-0.312133	0.000000	0.000000	0.000000	-0.077542	0.049492	-0.123991	0.000000	0.000000	2.000000	183.000000	1.000000
15427.264643	-0.095927	0.539703	0.005829	80.197289	46.799980	65.569427	-0.216584	0.000000	-0.312133	0.000000	0.000000	0.000000	-0.077542	0.049492	-0.123991	0.000000	0.000000	2.000000	183.000000	1.000000
15427.267976	-0.095927	0.539703	0.005829	80.197289	46.799980	65.569427	-0.216584	0.000000	-0.312133	0.000000	0.000000	0.000000	-0.077542	0.049492	-0.123991	0.000000	0.000000	2.000000	183.000000	1.000000
15427.271309	-0.096173	0.539943	0.005471	80.130722	46.152664	64.996849	-0.203660	0.000000	-0.291468	0.000000	0.000000	0.000000	-0.073933	0.072030	-0.107560	0.000000	0.000000	2.000000	183.000000	1.000000
15427.274643	-0.096173	0.539943	0.005471	80.130722	46.152664	64.996849	-0.203660	0.000000	-0.291468	0.000000	0.000000	0.000000	-0.073933	0.072030	-0.107560	0.000000	0.000000	2.000000	183.000000	1.000000
15427.277976	-0.096173	0.539943	0.005471	80.130722	46.152664	64.996849	-0.203660	0.000000	-0.291468	0.000000	0.000000	0.000000	-0.073933	0.072030	-0.107560	0.000000	0.000000	2.000000	183.000000	1.000000
15427.281309	-0.096173	0.539943	0.005471	80.098633	45.707077	64.592209	-0.191338	0.000000	-0.273541	0.000000	0.000000	0.000000	-0.073933	0.072030	-0.107560	0.000000	0.000000	2.000000	183.000000	1.000000
15427.284643	-0.096445	0.540199	0.005126	80.098633	45.707077	64.592209	-0.191338	0.000000	-0.273541	0.000000	0.000000	0.000000	-0.081518	0.076926	-0.103534	0.000000	0.000000	2.000000	183.000000	1.000000
15427.287976	-0.096445	0.540199	0.005126	80.098633	45.707077	64.592209	-0.191338	0.000000	-0.273541	0.000000	0.000000	0.000000	-0.081518	0.076926	-0.103534	0.000000	0.000000	2.000000	183.000000	1.000000
15427.291309	-0.096445	0.540199	0.005126	80.084259	45.525814	64.447990	-0.191338	0.000000	-0.273541	0.000000	0.000000	0.000000	-0.081518	0.076926	-0.103534	0.000000	0.000000	2.000000	183.000000	1.000000
15427.294643	-0.096445	0.540199	0.005126	80.084259	45.525814	64.447990	-0.191338	0.000000	-0.273541	0.000000	0.000000	0.000000	-0.081518	0.076926	-0.103534	0.000000	0.000000	2.000000	183.000000	1.000000
15427.297976	-0.096676	0.540472	0.004808	80.084259	45.525814	64.447990	-0.191338	0.000000	-0.273541	0.000000	0.000000	0.000000	-0.069364	0.081794	-0.095395	0.000000	0.000000	2.000000	183.000000	1.000000
15427.301309	-0.096907	0.540744	0.004489	80.072411	45.385033	64.340965	-0.177751	0.000000	-0.256285	0.000000	0.000000	0.000000	-0.069248	0.081706	-0.095483	0.000000	0.000000	2.000000	183.000000	1.000000
15427.304643	-0.096907	0.540744	0.004489	80.072411	45.385033	64.340965	-0.177751	0.000000	-0.256285	0.000000	0.000000	0.000000	-0.069248	0.081706	-0.095483	0.000000	0.000000	2.000000	183.000000	1.000000
15427.307976	-0.096907	0.540744	0.004489	80.072411	45.385033	64.340965	-0.177751	0.000000	-0.256285	0.000000	0.000000	0.000000	-0.069248	0.081706	-0.095483	0.000000	0.000000	2.000000	183.000000	1.000000
15427.311309	-0.096907	0.540744	0.004489	80.065239	45.274258	64.259880	-0.154649	0.000000	-0.224472	0.000000	0.000000	0.000000	-0.069248	0.081706	-0.095483	0.000000	0.000000	2.000000	183.000000	1.000000
15427.314643	-0.097107	0.541009	0.004134	80.065239	45.274258	64.259880	-0.154649	0.000000	-0.224472	0.000000	0.000000	0.000000	-0.059970	0.079364	-0.106489	0.000000	0.000000	2.000000	183.000000	1.000000
15427.317976	-0.097107	0.541009	0.004134	80.065239	45.274258	64.259880	-0.154649	0.000000	-0.224472	0.000000	0.000000	0.000000	-0.059970	0.079364	-0.106489	0.000000	0.000000	2.000000	183.000000	1.000000
15427.321309	-0.097107	0.541009	0.004134	80.056747	45.169331	64.183731	-0.154649	0.000000	-0.224472	0.000000	0.000000	0.000000	-0.059970	0.079364	-0.106489	0.000000	0.000000	2.000000	183.000000	1.000000
15427.324643	-0.097107	0.541009	0.004134	80.056747	45.169331	64.183731	-0.154649	0.000000	-0.224472	0.000000	0.000000	0.000000	-0.059970	0.079364	-0.106489	0.000000	0.000000	2.000000	183.000000	1.000000
15427.327976	-0.097272	0.541249	0.003725	80.056747	45.169331	64.183731	-0.154649	0.000000	-0.224472	0.000000	0.000000	0.000000	-0.049528	0.072040	-0.122961	0.000000	0.000000	2.000000	183.000000	1.000000
15427.331309	-0.097433	0.541472	0.003296	80.051636	45.094467	64.138100	-0.144654	0.000000	-0.206724	0.000000	0.000000	0.000000	-0.048240	0.066921	-0.128507	0.000000	0.000000	2.000000	183.000000	1.000000
15427.334643	-0.097433	0.541472	0.003296	80.051636	45.094467	64.138100	-0.144654	0.000000	-0.206724	0.000000	0.000000	0.000000	-0.048240	0.066921	-0.128507	0.000000	0.000000	2.000000	183.000000	1.000000
15427.337976	-0.097433	0.541472	0.003296	80.051636	45.094467	64.138100	-0.144654	0.000000	-0.206724	0.000000	0.000000	0.000000	-0.048240	0.066921	-0.128507	0.000000	0.000000	2.000000	183.000000	1.000000
15427.341309	-0.097433	0.541472	0.003296	80.048210	45.040035	64.107689	-0.128360	0.000000	-0.164813	0.000000	0.000000	0.000000	-0.048240	0.066921	-0.128507	0.000000	0.000000	2.000000	183.000000	1.000000
15427.344643	-0.097528	0.541695	0.002882	80.048210	45.040035	64.107689	-0.128360	0.000000	-0.164813	0.000000	0.000000	0.000000	-0.028443	0.066787	-0.124407	0.000000	0.000000	2.000000	183.000000	1.000000
15427.347976	-0.097528	0.541695	0.002882	80.048210	45.040035	64.107689	-0.128360	0.000000	-0.164813	0.000000	0.000000	0.000000	-0.028443	0.066787	-0.124407	0.000000	0.000000	2.000000	183.000000	1.000000
15427.351309	-0.097528	0.541695	0.002882	80.046509	45.008755	64.092491	-0.128360	0.000000	-0.164813	0.000000	0.000000	0.000000	-0.028443	0.066787	-0.124407	0.000000	0.000000	2.000000	183.000000	1.000000
15427.354643	-0.097528	0.541695	0.002882	80.046509	45.008755	64.092491	-0.128360	0.000000	-0.164813	0.000000	0.000000	0.000000	-0.028443	0.066787	-0.124407	0.000000	0.000000	2.000000	183.000000	1.000000
15427.357976	-0.097593	0.541858	0.002439	80.046509	45.008755	64.092491	-0.128360	0.000000	-0.164813	0.000000	0.000000	0.000000	-0.019760	0.048962	-0.132662	0.000000	0.000000	2.000000	183.000000	1.000000
15427.361309	-0.097620	0.542012	0.002029	80.046509	44.995159	64.092499	-0.123620	0.000000	-0.144078	0.000000	0.000000	0.000000	-0.008040	0.046146	-0.123093	0.000000	0.000000	2.000000	183.000000	1.000000
15427.364643	-0.097620	0.542012	0.002029	80.046509	44.995159	64.092499	-0.123620	0.000000	-0.144078	0.000000	0.000000	0.000000	-0.008040	0.046146	-0.123093	0.000000	0.000000	2.000000	183.000000	1.000000
15427.367976	-0.097620	0.542012	0.002029	80.046509	44.995159	64.092499	-0.123620	0.000000	-0.144078	0.000000	0.000000	0.000000	-0.008040	0.046146	-0.123093	0.000000	0.000000	2.000000	183.000000	1.000000
15427.371309	-0.097620	0.542012	0.002029	80.046494	44.981560	64.092499	-0.118986	0.000000	-0.101452	0.000000	0.000000	0.000000	-0.008040	0.046146	-0.123093	0.000000	0.000000	2.000000	183.000000	1.000000
15427.374643	-0.097638	0.542158	0.001578	80.046494	44.981560	64.092499	-0.118986	0.000000	-0.101452	0.000000	0.000000	0.000000	-0.005353	0.043756	-0.135440	0.000000	0.000000	2.000000	183.000000	1.000000
15427.377976	-0.097638	0.542158	0.001578	80.046494	44.981560	64.092499	-0.118986	0.000000	-0.101452	0.000000	0.000000	0.000000	-0.005353	0.043756	-0.135440	0.000000	0.000000	2.000000	183.000000	1.000000
15427.381309	-0.097638	0.542158	0.001578	80.052917	45.007095	64.133240	-0.118986	0.000000	-0.101452	0.000000	0.000000	0.000000	-0.005353	0.043756	-0.135440	0.000000	0.000000	2.000000	183.000000	1.000000
15427.384643	-0.097638	0.542158	0.001578	80.052917	45.007095	64.133240	-0.118986	0.000000	-0.101452	0.000000	0.000000	0.000000	-0.005353	0.043756	-0.135440	0.000000	0.000000	2.000000	183.000000	1.000000
15427.387976	-0.097683	0.542268	0.001149	80.052917	45.007095	64.133240	-0.118986	0.000000	-0.101452	0.000000	0.000000	0.000000	-0.013554	0.033252	-0.128671	0.000000	0.000000	2.000000	183.000000	1.000000
15427.391309	-0.097703	0.542362	0.000706	80.056320	45.020718	64.163628	-0.118094	0.000000	-0.078879	0.000000	0.000000	0.000000	-0.005789	0.028154	-0.132788	0.000000	0.000000	2.000000	183.000000	1.000000
15427.394643	-0.097703	0.542362	0.000706	80.056320	45.020718	64.163628	-0.118094	0.000000	-0.078879	0.000000	0.000000	0.000000	-0.005789	0.028154	-0.132788	0.000000	0.000000	2.000000	183.000000	1.000000
15427.397976	-0.097703	0.542362	0.000706	80.056320	45.020718	64.163628	-0.118094	0.000000	-0.078879	0.000000	0.000000	0.000000	-0.005789	0.028154	-0.132788	0.000000	0.000000	2.000000	183.000000	1.000000
15427.401309	-0.097703	0.542362	0.000706	80.061424	45.049419	64.201363	-0.114870	0.000000	-0.035303	0.000000	0.000000	0.000000	-0.005789	0.028154	-0.132788	0.000000	0.000000	2.000000	183.000000	1.000000
15427.404643	-0.097765	0.542456	0.000254	80.061424	45.049419	64.201363	-0.114870	0.000000	-0.035303	0.000000	0.000000	0.000000	-0.018747	0.028080	-0.135606	0.000000	0.000000	2.000000	183.000000	1.000000
15427.407976	-0.097765	0.542456	0.000254	80.061424	45.049419	64.201363	-0.114870	0.000000	-0.035303	0.000000	0.000000	0.000000	-0.018747	0.028080	-0.135606	0.000000	0.000000	2.000000	183.000000	1.000000
15427.411309	-0.097765	0.542456	0.000254	80.066513	45.078114	64.247063	-0.114870	0.000000	-0.035303	0.000000	0.000000	0.000000	-0.018747	0.028080	-0.135606	0.000000	0.000000	2.000000	183.000000	1.000000
15427.414643	-0.097765	0.542456	0.000254	80.066513	45.078114	64.247063	-0.114870	0.000000	-0.035303	0.000000	0.000000	0.000000	-0.018747	0.028080	-0.135606	0.000000	0.000000	2.000000	183.000000	1.000000
15427.417976	-0.097788	0.542566	-0.000171	80.066513	45.078114	64.247063	-0.114870	0.000000	-0.035303	0.000000	0.000000	0.000000	-0.006808	0.032965	-0.127382	0.000000	0.000000	2.000000	183.000000	1.000000
15427.421309	-0.097768	0.542682	-0.000476	80.066528	45.072670	64.247055	-0.111746	0.000000	-0.012702	0.000000	0.000000	0.000000	0.006029	0.034782	-0.091754	0.000000	0.000000	2.000000	183.000000	1.000000
15427.424643	-0.097768	0.542682	-0.000476	80.066528	45.072670	64.247055	-0.111746	0.000000	-0.012702	0.000000	0.000000	0.000000	0.006029	0.034782	-0.091754	0.000000	0.000000	2.000000	183.000000	1.000000
15427.427976	-0.097768	0.542682	-0.000476	80.066528	45.072670	64.247055	-0.111746	0.000000	-0.012702	0.000000	0.000000	0.000000	0.006029	0.034782	-0.091754	0.000000	0.000000	2.000000	183.000000	1.000000
15427.431309	-0.097768	0.542682	-0.000476	80.063538	45.063404	64.236649	-0.111616	0.000000	0.023821	0.000000	0.000000	0.000000	0.006029	0.034782	-0.091754	0.000000	0.000000	2.000000	183.000000	1.000000
15427.434643	-0.097691	0.542805	-0.000727	80.063538	45.063404	64.236649	-0.111616	0.000000	0.023821	0.000000	0.000000	0.000000	0.022914	0.037063	-0.075280	0.000000	0.000000	2.000000	183.000000	1.000000
15427.437976	-0.097691	0.542805	-0.000727	80.063538	45.063404	64.236649	-0.111616	0.000000	0.023821	0.000000	0.000000	0.000000	0.022914	0.037063	-0.075280	0.000000	0.000000	2.000000	183.000000	1.000000
15427.441309	-0.097691	0.542805	-0.000727	80.060135	45.038841	64.206192	-0.111616	0.000000	0.023821	0.000000	0.000000	0.000000	0.022914	0.037063	-0.075280	0.000000	0.000000	2.000000	183.000000	1.000000
15427.444643	-0.097691	0.542805	-0.000727	80.060135	45.038841	64.206192	-0.111616	0.000000	0.023821	0.000000	0.000000	0.000000	0.022914	0.037063	-0.075280	0.000000	0.000000	2.000000	183.000000	1.000000
15427.447976	-0.097606	0.542953	-0.000914	80.060135	45.038841	64.206192	-0.111616	0.000000	0.023821	0.000000	0.000000	0.000000	0.025600	0.044288	-0.056116	0.000000	0.000000	2.000000	183.000000	1.000000
15427.451309	-0.097606	0.542953	-0.000914	80.053314	44.987045	64.145309	-0.115435	0.000000	0.036368	0.000000	0.000000	0.000000	0.025600	0.044288	-0.056116	0.000000	0.000000	2.000000	183.000000	1.000000
15427.454643	-0.097606	0.542953	-0.000914	80.053314	44.987045	64.145309	-0.115435	0.000000	0.036368	0.000000	0.000000	0.000000	0.025600	0.044288	-0.056116	0.000000	0.000000	2.000000	183.000000	1.000000
15427.457976	-0.097606	0.542953	-0.000914	80.053314	44.987045	64.145309	-0.115435	0.000000	0.036368	0.000000	0.000000	0.000000	0.025600	0.044288	-0.056116	0.000000	0.000000	2.000000	183.000000	1.000000
15427.461309	-0.097399	0.543220	-0.001142	80.046509	44.935341	64.084534	-0.119701	0.000000	0.045720	0.000000	0.000000	0.000000	0.062174	0.080141	-0.068412	0.000000	0.000000	2.000000	183.000000	1.000000
15427.464643	-0.097399	0.543220	-0.001142	80.046509	44.935341	64.084534	-0.119701	0.000000	0.045720	0.000000	0.000000	0.000000	0.062174	0.080141	-0.068412	0.000000	0.000000	2.000000	183.000000	1.000000
15427.467976	-0.097399	0.543220	-0.001142	80.046509	44.935341	64.084534	-0.119701	0.000000	0.045720	0.000000	0.000000	0.000000	0.062174	0.080141	-0.068412	0.000000	0.000000	2.000000	183.000000	1.000000
15427.471309	-0.097291	0.543306	-0.001225	80.043121	44.919018	64.054169	-0.130064	0.000000	0.057122	0.000000	0.000000	0.000000	0.032414	0.025906	-0.024620	0.000000	0.000000	2.000000	183.000000	1.000000
15427.474643	-0.097291	0.543306	-0.001225	80.043121	44.919018	64.054169	-0.130064	0.000000	0.057122	0.000000	0.000000	0.000000	0.032414	0.025906	-0.024620	0.000000	0.000000	2.000000	183.000000	1.000000
15427.477976	-0.097291	0.543306	-0.001225	80.043121	44.919018	64.054169	-0.130064	0.000000	0.057122	0.000000	0.000000	0.000000	0.032414	0.025906	-0.024620	0.000000	0.000000	2.000000	183.000000	1.000000
15427.481309	-0.097291	0.543306	-0.001225	80.039680	44.897285	64.023811	-0.135466	0.000000	0.061226	0.000000	0.000000	0.000000	0.032414	0.025906	-0.024620	0.000000	0.000000	2.000000	183.000000	1.000000
15427.484643	-0.097204	0.543393	-0.001311	80.039680	44.897285	64.023811	-0.135466	0.000000	0.061226	0.000000	0.000000	0.000000	0.025914	0.025905	-0.026018	0.000000	0.000000	2.000000	183.000000	1.000000
15427.487976	-0.097204	0.543393	-0.001311	80.039680	44.897285	64.023811	-0.135466	0.000000	0.061226	0.000000	0.000000	0.000000	0.025914	0.025905	-0.026018	0.000000	0.000000	2.000000	183.000000	1.000000
15427.491309	-0.097204	0.543393	-0.001311	80.039246	44.881992	64.003761	-0.135466	0.000000	0.061226	0.000000	0.000000	0.000000	0.025914	0.025905	-0.026018	0.000000	0.000000	2.000000	183.000000	1.000000
15427.494643	-0.097204	0.543393	-0.001311	80.039246	44.881992	64.003761	-0.135466	0.000000	0.061226	0.000000	0.000000	0.000000	0.025914	0.025905	-0.026018	0.000000	0.000000	2.000000	183.000000	1.000000
15427.497976	-0.097167	0.543445	-0.001380	80.039246	44.881992	64.003761	-0.135466	0.000000	0.061226	0.000000	0.000000	0.000000	0.011169	0.015596	-0.020559	0.000000	0.000000	2.000000	183.000000	1.000000
15427.501309	-0.097167	0.543445	-0.001380	80.039268	44.884739	64.003799	-0.139785	0.000000	0.065562	0.000000	0.000000	0.000000	0.011169	0.015596	-0.020559	0.000000	0.000000	2.000000	183.000000	1.000000
15427.504643	-0.097167	0.543445	-0.001380	80.039268	44.884739	64.003799	-0.139785	0.000000	0.065562	0.000000	0.000000	0.000000	0.011169	0.015596	-0.020559	0.000000	0.000000	2.000000	183.000000	1.000000
15427.507976	-0.097167	0.543445	-0.001380	80.039268	44.884739	64.003799	-0.139785	0.000000	0.065562	0.000000	0.000000	0.000000	0.011169	0.015596	-0.020559	0.000000	0.000000	2.000000	183.000000	1.000000
15427.511309	-0.097091	0.543481	-0.001526	80.040947	44.902382	64.018944	-0.141647	0.000000	0.068988	0.000000	0.000000	0.000000	0.022911	0.010935	-0.043831	0.000000	0.000000	2.000000	183.000000	1.000000
15427.514643	-0.097091	0.543481	-0.001526	80.040947	44.902382	64.018944	-0.141647	0.000000	0.068988	0.000000	0.000000	0.000000	0.022911	0.010935	-0.043831	0.000000	0.000000	2.000000	183.000000	1.000000
15427.517976	-0.097091	0.543481	-0.001526	80.040947	44.902382	64.018944	-0.141647	0.000000	0.068988	0.000000	0.000000	0.000000	0.022911	0.010935	-0.043831	0.000000	0.000000	2.000000	183.000000	1.000000
15427.521309	-0.097091	0.543481	-0.001526	80.044426	44.937737	64.049324	-0.145465	0.000000	0.076293	0.000000	0.000000	0.000000	0.022911	0.010935	-0.043831	0.000000	0.000000	2.000000	183.000000	1.000000
15427.524643	-0.097040	0.543448	-0.001553	80.044426	44.937737	64.049324	-0.145465	0.000000	0.076293	0.000000	0.000000	0.000000	0.015310	-0.009988	-0.008180	0.000000	0.000000	2.000000	183.000000	1.000000
15427.527976	-0.097040	0.543448	-0.001553	80.044426	44.937737	64.049324	-0.145465	0.000000	0.076293	0.000000	0.000000	0.000000	0.015310	-0.009988	-0.008180	0.000000	0.000000	2.000000	183.000000	1.000000
15427.531309	-0.097040	0.543448	-0.001553	80.047813	44.973072	64.079674	-0.145465	0.000000	0.076293	0.000000	0.000000	0.000000	0.015310	-0.009988	-0.008180	0.000000	0.000000	2.000000	183.000000	1.000000
15427.534643	-0.097040	0.543448	-0.001553	80.047813	44.973072	64.079674	-0.145465	0.000000	0.076293	0.000000	0.000000	0.000000	0.015310	-0.009988	-0.008180	0.000000	0.000000	2.000000	183.000000	1.000000
15427.537976	-0.096993	0.543406	-0.001558	80.047813	44.973072	64.079674	-0.145465	0.000000	0.076293	0.000000	0.000000	0.000000	0.013849	-0.012608	-0.001327	0.000000	0.000000	2.000000	183.000000	1.000000
15427.541309	-0.096993	0.543406	-0.001558	80.051216	45.005722	64.110054	-0.148017	0.000000	0.077657	0.000000	0.000000	0.000000	0.013849	-0.012608	-0.001327	0.000000	0.000000	2.000000	183.000000	1.000000
15427.544643	-0.096993	0.543406	-0.001558	80.051216	45.005722	64.110054	-0.148017	0.000000	0.077657	0.000000	0.000000	0.000000	0.013849	-0.012608	-0.001327	0.000000	0.000000	2.000000	183.000000	1.000000
15427.547976	-0.096993	0.543406	-0.001558	80.051216	45.005722	64.110054	-0.148017	0.000000	0.077657	0.000000	0.000000	0.000000	0.013849	-0.012608	-0.001327	0.000000	0.000000	2.000000	183.000000	1.000000
15427.551309	-0.096990	0.543278	-0.001466	80.054619	45.035652	64.140442	-0.150325	0.000000	0.077878	0.000000	0.000000	0.000000	0.000936	-0.038509	0.027468	0.000000	0.000000	2.000000	183.000000	1.000000
15427.554643	-0.096990	0.543278	-0.001466	80.054619	45.035652	64.140442	-0.150325	0.000000	0.077878	0.000000	0.000000	0.000000	0.000936	-0.038509	0.027468	0.000000	0.000000	2.000000	183.000000	1.000000
15427.557976	-0.096990	0.543278	-0.001466	80.054619	45.035652	64.140442	-0.150325	0.000000	0.077878	0.000000	0.000000	0.000000	0.000936	-0.038509	0.027468	0.000000	0.000000	2.000000	183.000000	1.000000
15427.561309	-0.096990	0.543278	-0.001466	80.058022	45.065655	64.170914	-0.150481	0.000000	0.073300	0.000000	0.000000	0.000000	0.000936	-0.038509	0.027468	0.000000	0.000000	2.000000	183.000000	1.000000
15427.564643	-0.097012	0.543191	-0.001365	80.058022	45.065655	64.170914	-0.150481	0.000000	0.073300	0.000000	0.000000	0.000000	-0.006423	-0.025884	0.030173	0.000000	0.000000	2.000000	183.000000	1.000000
15427.567976	-0.097012	0.543191	-0.001365	80.058022	45.065655	64.170914	-0.150481	0.000000	0.073300	0.000000	0.000000	0.000000	-0.006423	-0.025884	0.030173	0.000000	0.000000	2.000000	183.000000	1.000000
15427.571309	-0.097012	0.543191	-0.001365	80.059723	45.080624	64.186104	-0.150481	0.000000	0.073300	0.000000	0.000000	0.000000	-0.006423	-0.025884	0.030173	0.000000	0.000000	2.000000	183.000000	1.000000
15427.574643	-0.097012	0.543191	-0.001365	80.059723	45.080624	64.186104	-0.150481	0.000000	0.073300	0.000000	0.000000	0.000000	-0.006423	-0.025884	0.030173	0.000000	0.000000	2.000000	183.000000	1.000000
15427.577976	-0.097042	0.543113	-0.001224	80.059723	45.080624	64.186104	-0.150481	0.000000	0.073300	0.000000	0.000000	0.000000	-0.009042	-0.023575	0.042494	0.000000	0.000000	2.000000	183.000000	1.000000
15427.581309	-0.097042	0.543113	-0.001224	80.059723	45.080624	64.186104	-0.149411	0.000000	0.068271	0.000000	0.000000	0.000000	-0.009042	-0.023575	0.042494	0.000000	0.000000	2.000000	183.000000	1.000000
15427.584643	-0.097042	0.543113	-0.001224	80.059723	45.080624	64.186104	-0.149411	0.000000	0.068271	0.000000	0.000000	0.000000	-0.009042	-0.023575	0.042494	0.000000	0.000000	2.000000	183.000000	1.000000
15427.587976	-0.097042	0.543113	-0.001224	80.059723	45.080624	64.186104	-0.149411	0.000000	0.068271	0.000000	0.000000	0.000000	-0.009042	-0.023575	0.042494	0.000000	0.000000	2.000000	183.000000	1.000000
15427.591309	-0.097110	0.542988	-0.000904	80.059723	45.080624	64.186104	-0.147903	0.000000	0.061189	0.000000	0.000000	0.000000	-0.020411	-0.037270	0.095917	0.000000	0.000000	2.000000	183.000000	1.000000
15427.594643	-0.097110	0.542988	-0.000904	80.059723	45.080624	64.186104	-0.147903	0.000000	0.061189	0.000000	0.000000	0.000000	-0.020411	-0.037270	0.095917	0.000000	0.000000	2.000000	183.000000	1.000000
15427.597976	-0.097110	0.542988	-0.000904	80.059723	45.080624	64.186104	-0.147903	0.000000	0.061189	0.000000	0.000000	0.000000	-0.020411	-0.037270	0.095917	0.000000	0.000000	2.000000	183.000000	1.000000
15427.601309	-0.097110	0.542988	-0.000904	80.058022	45.071095	64.170906	-0.144501	0.000000	0.045203	0.000000	0.000000	0.000000	-0.020411	-0.037270	0.095917	0.000000	0.000000	2.000000	183.000000	1.000000
15427.604643	-0.097100	0.542952	-0.000740	80.058022	45.071095	64.170906	-0.144501	0.000000	0.045203	0.000000	0.000000	0.000000	0.003089	-0.011010	0.049340	0.000000	0.000000	2.000000	183.000000	1.000000
15427.607976	-0.097100	0.542952	-0.000740	80.058022	45.071095	64.170906	-0.144501	0.000000	0.045203	0.000000	0.000000	0.000000	0.003089	-0.011010	0.049340	0.000000	0.000000	2.000000	183.000000	1.000000
15427.611309	-0.097100	0.542952	-0.000740	80.058022	45.076511	64.170883	-0.144501	0.000000	0.045203	0.000000	0.000000	0.000000	0.003089	-0.011010	0.049340	0.000000	0.000000	2.000000	183.000000	1.000000
15427.614643	-0.097100	0.542952	-0.000740	80.058022	45.076511	64.170883	-0.144501	0.000000	0.045203	0.000000	0.000000	0.000000	0.003089	-0.011010	0.049340	0.000000	0.000000	2.000000	183.000000	1.000000
15427.617976	-0.097081	0.542907	-0.000616	80.058022	45.076511	64.170883	-0.144501	0.000000	0.045203	0.000000	0.000000	0.000000	0.005719	-0.013343	0.037011	0.000000	0.000000	2.000000	183.000000	1.000000
15427.621309	-0.097081	0.542907	-0.000616	80.057999	45.081947	64.170876	-0.145016	0.000000	0.036979	0.000000	0.000000	0.000000	0.005719	-0.013343	0.037011	0.000000	0.000000	2.000000	183.000000	1.000000
15427.624643	-0.097081	0.542907	-0.000616	80.057999	45.081947	64.170876	-0.145016	0.000000	0.036979	0.000000	0.000000	0.000000	0.005719	-0.013343	0.037011	0.000000	0.000000	2.000000	183.000000	1.000000
15427.627976	-0.097081	0.542907	-0.000616	80.057999	45.081947	64.170876	-0.145016	0.000000	0.036979	0.000000	0.000000	0.000000	0.005719	-0.013343	0.037011	0.000000	0.000000	2.000000	183.000000	1.000000
15427.631309	-0.097037	0.542853	-0.000397	80.056320	45.072395	64.155663	-0.145969	0.000000	0.030811	0.000000	0.000000	0.000000	0.013206	-0.016373	0.065791	0.000000	0.000000	2.000000	183.000000	1.000000
15427.634643	-0.097037	0.542853	-0.000397	80.056320	45.072395	64.155663	-0.145969	0.000000	0.030811	0.000000	0.000000	0.000000	0.013206	-0.016373	0.065791	0.000000	0.000000	2.000000	183.000000	1.000000
15427.637976	-0.097037	0.542853	-0.000397	80.056320	45.072395	64.155663	-0.145969	0.000000	0.030811	0.000000	0.000000	0.000000	0.013206	-0.016373	0.065791	0.000000	0.000000	2.000000	183.000000	1.000000
15427.641309	-0.097046	0.542835	-0.000351	80.056320	45.072395	64.155663	-0.148170	0.000000	0.019846	0.000000	0.000000	0.000000	-0.002908	-0.005340	0.013696	0.000000	0.000000	2.000000	183.000000	1.000000
15427.644643	-0.097046	0.542835	-0.000351	80.056320	45.072395	64.155663	-0.148170	0.000000	0.019846	0.000000	0.000000	0.000000	-0.002908	-0.005340	0.013696	0.000000	0.000000	2.000000	183.000000	1.000000
15427.647976	-0.097046	0.542835	-0.000351	80.056320	45.072395	64.155663	-0.148170	0.000000	0.019846	0.000000	0.000000	0.000000	-0.002908	-0.005340	0.013696	0.000000	0.000000	2.000000	183.000000	1.000000
15427.651309	-0.097046	0.542835	-0.000351	80.054642	45.057442	64.140480	-0.147686	0.000000	0.017563	0.000000	0.000000	0.000000	-0.002908	-0.005340	0.013696	0.000000	0.000000	2.000000	183.000000	1.000000
15427.654643	-0.097055	0.542843	-0.000310	80.054642	45.057442	64.140480	-0.147686	0.000000	0.017563	0.000000	0.000000	0.000000	-0.002617	0.002313	0.012322	0.000000	0.000000	2.000000	183.000000	1.000000
15427.657976	-0.097055	0.542843	-0.000310	80.054642	45.057442	64.140480	-0.147686	0.000000	0.017563	0.000000	0.000000	0.000000	-0.002617	0.002313	0.012322	0.000000	0.000000	2.000000	183.000000	1.000000
15427.661309	-0.097055	0.542843	-0.000310	80.052917	45.042461	64.125275	-0.147686	0.000000	0.017563	0.000000	0.000000	0.000000	-0.002617	0.002313	0.012322	0.000000	0.000000	2.000000	183.000000	1.000000
15427.664643	-0.097055	0.542843	-0.000310	80.052917	45.042461	64.125275	-0.147686	0.000000	0.017563	0.000000	0.000000	0.000000	-0.002617	0.002313	0.012322	0.000000	0.000000	2.000000	183.000000	1.000000
15427.667976	-0.097069	0.542841	-0.000246	80.052917	45.042461	64.125275	-0.147686	0.000000	0.017563	0.000000	0.000000	0.000000	-0.004073	-0.000360	0.019169	0.000000	0.000000	2.000000	183.000000	1.000000
15427.671309	-0.097069	0.542841	-0.000246	80.051216	45.024769	64.110069	-0.147249	0.000000	0.015509	0.000000	0.000000	0.000000	-0.004073	-0.000360	0.019169	0.000000	0.000000	2.000000	183.000000	1.000000
15427.674643	-0.097069	0.542841	-0.000246	80.051216	45.024769	64.110069	-0.147249	0.000000	0.015509	0.000000	0.000000	0.000000	-0.004073	-0.000360	0.019169	0.000000	0.000000	2.000000	183.000000	1.000000
15427.677976	-0.097069	0.542841	-0.000246	80.051216	45.024769	64.110069	-0.147249	0.000000	0.015509	0.000000	0.000000	0.000000	-0.004073	-0.000360	0.019169	0.000000	0.000000	2.000000	183.000000	1.000000
15427.681309	-0.097124	0.542891	-0.000201	80.047798	44.992111	64.079674	-0.146571	0.000000	0.012314	0.000000	0.000000	0.000000	-0.016506	0.014958	0.013656	0.000000	0.000000	2.000000	183.000000	1.000000
15427.684643	-0.097124	0.542891	-0.000201	80.047798	44.992111	64.079674	-0.146571	0.000000	0.012314	0.000000	0.000000	0.000000	-0.016506	0.014958	0.013656	0.000000	0.000000	2.000000	183.000000	1.000000
15427.687976	-0.097124	0.542891	-0.000201	80.047798	44.992111	64.079674	-0.146571	0.000000	0.012314	0.000000	0.000000	0.000000	-0.016506	0.014958	0.013656	0.000000	0.000000	2.000000	183.000000	1.000000
15427.691309	-0.097124	0.542891	-0.000201	80.046097	44.977139	64.064468	-0.143820	0.000000	0.010038	0.000000	0.000000	0.000000	-0.016506	0.014958	0.013656	0.000000	0.000000	2.000000	183.000000	1.000000
15427.694643	-0.097132	0.542899	-0.000160	80.046097	44.977139	64.064468	-0.143820	0.000000	0.010038	0.000000	0.000000	0.000000	-0.002619	0.002316	0.012320	0.000000	0.000000	2.000000	183.000000	1.000000
15427.697976	-0.097132	0.542899	-0.000160	80.046097	44.977139	64.064468	-0.143820	0.000000	0.010038	0.000000	0.000000	0.000000	-0.002619	0.002316	0.012320	0.000000	0.000000	2.000000	183.000000	1.000000
15427.701309	-0.097132	0.542899	-0.000160	80.045685	44.961887	64.044464	-0.143820	0.000000	0.010038	0.000000	0.000000	0.000000	-0.002619	0.002316	0.012320	0.000000	0.000000	2.000000	183.000000	1.000000
15427.704643	-0.097132	0.542899	-0.000160	80.045685	44.961887	64.044464	-0.143820	0.000000	0.010038	0.000000	0.000000	0.000000	-0.002619	0.002316	0.012320	0.000000	0.000000	2.000000	183.000000	1.000000
15427.707976	-0.097115	0.542915	-0.000137	80.045685	44.961887	64.044464	-0.143820	0.000000	0.010038	0.000000	0.000000	0.000000	0.005347	0.004972	0.006856	0.000000	0.000000	2.000000	183.000000	1.000000
15427.711309	-0.097115	0.542915	-0.000137	80.052124	44.949272	64.020119	-0.143383	0.000000	0.007985	0.000000	0.000000	0.000000	0.005347	0.004972	0.006856	0.000000	0.000000	2.000000	183.000000	1.000000
15427.714643	-0.097115	0.542915	-0.000137	80.052124	44.949272	64.020119	-0.143383	0.000000	0.007985	0.000000	0.000000	0.000000	0.005347	0.004972	0.006856	0.000000	0.000000	2.000000	183.000000	1.000000
15427.717976	-0.097115	0.542915	-0.000137	80.052124	44.949272	64.020119	-0.143383	0.000000	0.007985	0.000000	0.000000	0.000000	0.005347	0.004972	0.006856	0.000000	0.000000	2.000000	183.000000	1.000000
15427.721309	-0.097119	0.542907	-0.000114	80.061203	44.925117	63.986073	-0.144274	0.000000	0.006842	0.000000	0.000000	0.000000	-0.001455	-0.002672	0.006847	0.000000	0.000000	2.000000	183.000000	1.000000
15427.724643	-0.097119	0.542907	-0.000114	80.061203	44.925117	63.986073	-0.144274	0.000000	0.006842	0.000000	0.000000	0.000000	-0.001455	-0.002672	0.006847	0.000000	0.000000	2.000000	183.000000	1.000000
15427.727976	-0.097119	0.542907	-0.000114	80.061203	44.925117	63.986073	-0.144274	0.000000	0.006842	0.000000	0.000000	0.000000	-0.001455	-0.002672	0.006847	0.000000	0.000000	2.000000	183.000000	1.000000
15427.731309	-0.097119	0.542907	-0.000114	80.067635	44.907036	63.961697	-0.144032	0.000000	0.005701	0.000000	0.000000	0.000000	-0.001455	-0.002672	0.006847	0.000000	0.000000	2.000000	183.000000	1.000000
15427.734643	-0.097141	0.542907	-0.000119	80.067635	44.907036	63.961697	-0.144032	0.000000	0.005701	0.000000	0.000000	0.000000	-0.006507	-0.000008	-0.001383	0.000000	0.000000	2.000000	183.000000	1.000000
15427.737976	-0.097141	0.542907	-0.000119	80.067635	44.907036	63.961697	-0.144032	0.000000	0.005701	0.000000	0.000000	0.000000	-0.006507	-0.000008	-0.001383	0.000000	0.000000	2.000000	183.000000	1.000000
15427.741309	-0.097141	0.542907	-0.000119	80.069336	44.916569	63.976894	-0.144032	0.000000	0.005701	0.000000	0.000000	0.000000	-0.006507	-0.000008	-0.001383	0.000000	0.000000	2.000000	183.000000	1.000000
15427.744643	-0.097141	0.542907	-0.000119	80.069336	44.916569	63.976894	-0.144032	0.000000	0.005701	0.000000	0.000000	0.000000	-0.006507	-0.000008	-0.001383	0.000000	0.000000	2.000000	183.000000	1.000000
15427.747976	-0.097177	0.542873	-0.000164	80.069336	44.916569	63.976894	-0.144032	0.000000	0.005701	0.000000	0.000000	0.000000	-0.010692	-0.009969	-0.013713	0.000000	0.000000	2.000000	183.000000	1.000000
15427.751309	-0.097177	0.542873	-0.000164	80.071045	44.923386	63.992092	-0.142948	0.000000	0.005932	0.000000	0.000000	0.000000	-0.010692	-0.009969	-0.013713	0.000000	0.000000	2.000000	183.000000	1.000000
15427.754643	-0.097177	0.542873	-0.000164	80.071045	44.923386	63.992092	-0.142948	0.000000	0.005932	0.000000	0.000000	0.000000	-0.010692	-0.009969	-0.013713	0.000000	0.000000	2.000000	183.000000	1.000000
15427.757976	-0.097177	0.542873	-0.000164	80.071045	44.923386	63.992092	-0.142948	0.000000	0.005932	0.000000	0.000000	0.000000	-0.010692	-0.009969	-0.013713	0.000000	0.000000	2.000000	183.000000	1.000000
15427.761309	-0.097250	0.542875	-0.000247	80.072784	44.935680	64.007339	-0.141166	0.000000	0.008217	0.000000	0.000000	0.000000	-0.021958	0.000357	-0.024704	0.000000	0.000000	2.000000	183.000000	1.000000
15427.764643	-0.097250	0.542875	-0.000247	80.072784	44.935680	64.007339	-0.141166	0.000000	0.008217	0.000000	0.000000	0.000000	-0.021958	0.000357	-0.024704	0.000000	0.000000	2.000000	183.000000	1.000000
15427.767976	-0.097250	0.542875	-0.000247	80.072784	44.935680	64.007339	-0.141166	0.000000	0.008217	0.000000	0.000000	0.000000	-0.021958	0.000357	-0.024704	0.000000	0.000000	2.000000	183.000000	1.000000
15427.771309	-0.097250	0.542875	-0.000247	80.071083	44.917969	63.992119	-0.137506	0.000000	0.012335	0.000000	0.000000	0.000000	-0.021958	0.000357	-0.024704	0.000000	0.000000	2.000000	183.000000	1.000000
15427.774643	-0.097271	0.542900	-0.000256	80.071083	44.917969	63.992119	-0.137506	0.000000	0.012335	0.000000	0.000000	0.000000	-0.006213	0.007671	-0.002759	0.000000	0.000000	2.000000	183.000000	1.000000
15427.777976	-0.097271	0.542900	-0.000256	80.071083	44.917969	63.992119	-0.137506	0.000000	0.012335	0.000000	0.000000	0.000000	-0.006213	0.007671	-0.002759	0.000000	0.000000	2.000000	183.000000	1.000000
15427.781309	-0.097271	0.542900	-0.000256	80.067635	44.887985	63.961681	-0.137506	0.000000	0.012335	0.000000	0.000000	0.000000	-0.006213	0.007671	-0.002759	0.000000	0.000000	2.000000	183.000000	1.000000
15427.784643	-0.097271	0.542900	-0.000256	80.067635	44.887985	63.961681	-0.137506	0.000000	0.012335	0.000000	0.000000	0.000000	-0.006213	0.007671	-0.002759	0.000000	0.000000	2.000000	183.000000	1.000000
15427.787976	-0.097278	0.542933	-0.000219	80.067635	44.887985	63.961681	-0.137506	0.000000	0.012335	0.000000	0.000000	0.000000	-0.002330	0.009961	0.010946	0.000000	0.000000	2.000000	183.000000	1.000000
15427.791309	-0.097278	0.542933	-0.000219	80.064194	44.860729	63.931248	-0.136470	0.000000	0.012794	0.000000	0.000000	0.000000	-0.002330	0.009961	0.010946	0.000000	0.000000	2.000000	183.000000	1.000000
15427.794643	-0.097278	0.542933	-0.000219	80.064194	44.860729	63.931248	-0.136470	0.000000	0.012794	0.000000	0.000000	0.000000	-0.002330	0.009961	0.010946	0.000000	0.000000	2.000000	183.000000	1.000000
15427.797976	-0.097278	0.542933	-0.000219	80.064194	44.860729	63.931248	-0.136470	0.000000	0.012794	0.000000	0.000000	0.000000	-0.002330	0.009961	0.010946	0.000000	0.000000	2.000000	183.000000	1.000000
15427.801309	-0.097251	0.542974	-0.000133	80.062508	44.848507	63.916077	-0.136082	0.000000	0.010970	0.000000	0.000000	0.000000	0.008065	0.012287	0.026034	0.000000	0.000000	2.000000	183.000000	1.000000
15427.804643	-0.097251	0.542974	-0.000133	80.062508	44.848507	63.916077	-0.136082	0.000000	0.010970	0.000000	0.000000	0.000000	0.008065	0.012287	0.026034	0.000000	0.000000	2.000000	183.000000	1.000000
15427.807976	-0.097251	0.542974	-0.000133	80.062508	44.848507	63.916077	-0.136082	0.000000	0.010970	0.000000	0.000000	0.000000	0.008065	0.012287	0.026034	0.000000	0.000000	2.000000	183.000000	1.000000
15427.811309	-0.097251	0.542974	-0.000133	80.060791	44.836292	63.900913	-0.137426	0.000000	0.006631	0.000000	0.000000	0.000000	0.008065	0.012287	0.026034	0.000000	0.000000	2.000000	183.000000	1.000000
15427.814643	-0.097212	0.542991	-0.000105	80.060791	44.836292	63.900913	-0.137426	0.000000	0.006631	0.000000	0.000000	0.000000	0.011855	0.004983	0.008241	0.000000	0.000000	2.000000	183.000000	1.000000
15427.817976	-0.097212	0.542991	-0.000105	80.060791	44.836292	63.900913	-0.137426	0.000000	0.006631	0.000000	0.000000	0.000000	0.011855	0.004983	0.008241	0.000000	0.000000	2.000000	183.000000	1.000000
15427.821309	-0.097212	0.542991	-0.000105	80.060791	44.841709	63.900894	-0.137426	0.000000	0.006631	0.000000	0.000000	0.000000	0.011855	0.004983	0.008241	0.000000	0.000000	2.000000	183.000000	1.000000
15427.824643	-0.097212	0.542991	-0.000105	80.060791	44.841709	63.900894	-0.137426	0.000000	0.006631	0.000000	0.000000	0.000000	0.011855	0.004983	0.008241	0.000000	0.000000	2.000000	183.000000	1.000000
15427.827976	-0.097190	0.542991	-0.000101	80.060791	44.841709	63.900894	-0.137426	0.000000	0.006631	0.000000	0.000000	0.000000	0.006509	-0.000006	0.001384	0.000000	0.000000	2.000000	183.000000	1.000000
15427.831309	-0.097190	0.542991	-0.000101	80.060791	44.841709	63.900894	-0.139402	0.000000	0.005258	0.000000	0.000000	0.000000	0.006509	-0.000006	0.001384	0.000000	0.000000	2.000000	183.000000	1.000000
15427.834643	-0.097190	0.542991	-0.000101	80.060791	44.841709	63.900894	-0.139402	0.000000	0.005258	0.000000	0.000000	0.000000	0.006509	-0.000006	0.001384	0.000000	0.000000	2.000000	183.000000	1.000000
15427.837976	-0.097190	0.542991	-0.000101	80.060791	44.841709	63.900894	-0.139402	0.000000	0.005258	0.000000	0.000000	0.000000	0.006509	-0.000006	0.001384	0.000000	0.000000	2.000000	183.000000	1.000000
15427.841309	-0.097178	0.542966	-0.000160	80.062485	44.856686	63.916100	-0.140487	0.000000	0.005027	0.000000	0.000000	0.000000	0.003783	-0.007311	-0.017791	0.000000	0.000000	2.000000	183.000000	1.000000
15427.844643	-0.097178	0.542966	-0.000160	80.062485	44.856686	63.916100	-0.140487	0.000000	0.005027	0.000000	0.000000	0.000000	0.003783	-0.007311	-0.017791	0.000000	0.000000	2.000000	183.000000	1.000000
15427.847976	-0.097178	0.542966	-0.000160	80.062485	44.856686	63.916100	-0.140487	0.000000	0.005027	0.000000	0.000000	0.000000	0.003783	-0.007311	-0.017791	0.000000	0.000000	2.000000	183.000000	1.000000
15427.851309	-0.097178	0.542966	-0.000160	80.065956	44.886631	63.946507	-0.141118	0.000000	0.007992	0.000000	0.000000	0.000000	0.003783	-0.007311	-0.017791	0.000000	0.000000	2.000000	183.000000	1.000000
15427.854643	-0.097170	0.542933	-0.000196	80.065956	44.886631	63.946507	-0.141118	0.000000	0.007992	0.000000	0.000000	0.000000	0.002327	-0.009959	-0.010945	0.000000	0.000000	2.000000	183.000000	1.000000
15427.857976	-0.097170	0.542933	-0.000196	80.065956	44.886631	63.946507	-0.141118	0.000000	0.007992	0.000000	0.000000	0.000000	0.002327	-0.009959	-0.010945	0.000000	0.000000	2.000000	183.000000	1.000000
15427.861309	-0.097170	0.542933	-0.000196	80.069359	44.913860	63.976906	-0.141118	0.000000	0.007992	0.000000	0.000000	0.000000	0.002327	-0.009959	-0.010945	0.000000	0.000000	2.000000	183.000000	1.000000
15427.864643	-0.097170	0.542933	-0.000196	80.069359	44.913860	63.976906	-0.141118	0.000000	0.007992	0.000000	0.000000	0.000000	0.002327	-0.009959	-0.010945	0.000000	0.000000	2.000000	183.000000	1.000000
15427.867976	-0.097183	0.542926	-0.000242	80.069359	44.913860	63.976906	-0.141118	0.000000	0.007992	0.000000	0.000000	0.000000	-0.003889	-0.002306	-0.013704	0.000000	0.000000	2.000000	183.000000	1.000000
15427.871309	-0.097183	0.542926	-0.000242	80.069321	44.911102	63.976868	-0.141505	0.000000	0.009816	0.000000	0.000000	0.000000	-0.003889	-0.002306	-0.013704	0.000000	0.000000	2.000000	183.000000	1.000000
15427.874643	-0.097183	0.542926	-0.000242	80.069321	44.911102	63.976868	-0.141505	0.000000	0.009816	0.000000	0.000000	0.000000	-0.003889	-0.002306	-0.013704	0.000000	0.000000	2.000000	183.000000	1.000000
15427.877976	-0.097183	0.542926	-0.000242	80.069321	44.911102	63.976868	-0.141505	0.000000	0.009816	0.000000	0.000000	0.000000	-0.003889	-0.002306	-0.013704	0.000000	0.000000	2.000000	183.000000	1.000000
15427.881309	-0.097244	0.542909	-0.000274	80.071045	44.920681	63.992104	-0.140857	0.000000	0.012100	0.000000	0.000000	0.000000	-0.018356	-0.004980	-0.009626	0.000000	0.000000	2.000000	183.000000	1.000000
15427.884643	-0.097244	0.542909	-0.000274	80.071045	44.920681	63.992104	-0.140857	0.000000	0.012100	0.000000	0.000000	0.000000	-0.018356	-0.004980	-0.009626	0.000000	0.000000	2.000000	183.000000	1.000000
15427.887976	-0.097244	0.542909	-0.000274	80.071045	44.920681	63.992104	-0.140857	0.000000	0.012100	0.000000	0.000000	0.000000	-0.018356	-0.004980	-0.009626	0.000000	0.000000	2.000000	183.000000	1.000000
15427.891309	-0.097244	0.542909	-0.000274	80.069359	44.905685	63.976894	-0.137798	0.000000	0.013705	0.000000	0.000000	0.000000	-0.018356	-0.004980	-0.009626	0.000000	0.000000	2.000000	183.000000	1.000000
15427.894643	-0.097243	0.542935	-0.000279	80.069359	44.905685	63.976894	-0.137798	0.000000	0.013705	0.000000	0.000000	0.000000	0.000292	0.007645	-0.001374	0.000000	0.000000	2.000000	183.000000	1.000000
15427.897976	-0.097243	0.542935	-0.000279	80.069359	44.905685	63.976894	-0.137798	0.000000	0.013705	0.000000	0.000000	0.000000	0.000292	0.007645	-0.001374	0.000000	0.000000	2.000000	183.000000	1.000000
15427.901309	-0.097243	0.542935	-0.000279	80.065918	44.875721	63.946465	-0.137798	0.000000	0.013705	0.000000	0.000000	0.000000	0.000292	0.007645	-0.001374	0.000000	0.000000	2.000000	183.000000	1.000000
15427.904643	-0.097243	0.542935	-0.000279	80.065918	44.875721	63.946465	-0.137798	0.000000	0.013705	0.000000	0.000000	0.000000	0.000292	0.007645	-0.001374	0.000000	0.000000	2.000000	183.000000	1.000000
15427.907976	-0.097246	0.542977	-0.000265	80.065918	44.875721	63.946465	-0.137798	0.000000	0.013705	0.000000	0.000000	0.000000	-0.000873	0.012626	0.004098	0.000000	0.000000	2.000000	183.000000	1.000000
15427.911309	-0.097246	0.542977	-0.000265	80.064209	44.866196	63.931274	-0.137847	0.000000	0.013934	0.000000	0.000000	0.000000	-0.000873	0.012626	0.004098	0.000000	0.000000	2.000000	183.000000	1.000000
15427.914643	-0.097246	0.542977	-0.000265	80.064209	44.866196	63.931274	-0.137847	0.000000	0.013934	0.000000	0.000000	0.000000	-0.000873	0.012626	0.004098	0.000000	0.000000	2.000000	183.000000	1.000000
15427.917976	-0.097246	0.542977	-0.000265	80.064209	44.866196	63.931274	-0.137847	0.000000	0.013934	0.000000	0.000000	0.000000	-0.000873	0.012626	0.004098	0.000000	0.000000	2.000000	183.000000	1.000000
15427.921309	-0.097189	0.543010	-0.000215	80.062508	44.853970	63.916103	-0.137702	0.000000	0.013251	0.000000	0.000000	0.000000	0.017193	0.009981	0.015098	0.000000	0.000000	2.000000	183.000000	1.000000
15427.924643	-0.097189	0.543010	-0.000215	80.062508	44.853970	63.916103	-0.137702	0.000000	0.013251	0.000000	0.000000	0.000000	0.017193	0.009981	0.015098	0.000000	0.000000	2.000000	183.000000	1.000000
15427.927976	-0.097189	0.543010	-0.000215	80.062508	44.853970	63.916103	-0.137702	0.000000	0.013251	0.000000	0.000000	0.000000	0.017193	0.009981	0.015098	0.000000	0.000000	2.000000	183.000000	1.000000
15427.931309	-0.097189	0.543010	-0.000215	80.062508	44.853970	63.916103	-0.140567	0.000000	0.010735	0.000000	0.000000	0.000000	0.017193	0.009981	0.015098	0.000000	0.000000	2.000000	183.000000	1.000000
15427.934643	-0.097189	0.543010	-0.000215	80.062508	44.853970	63.916103	-0.140567	0.000000	0.010735	0.000000	0.000000	0.000000	-0.000000	0.000003	-0.000000	0.000000	0.000000	2.000000	183.000000	1.000000
15427.937976	-0.097189	0.543010	-0.000215	80.062508	44.853970	63.916103	-0.140567	0.000000	0.010735	0.000000	0.000000	0.000000	-0.000000	0.000003	-0.000000	0.000000	0.000000	2.000000	183.000000	1.000000
15427.941309	-0.097189	0.543010	-0.000215	80.065918	44.883873	63.946457	-0.140567	0.000000	0.010735	0.000000	0.000000	0.000000	-0.000000	0.000003	-0.000000	0.000000	1.000000	2.000000	183.000000	1.000000
15427.944643	-0.097189	0.543010	-0.000215	80.065918	44.883873	63.946457	-0.140567	0.000000	0.010735	0.000000	0.000000	0.000000	-0.000000	0.000003	-0.000000	0.000000	1.000000	2.000000	183.000000	1.000000
