# Supplementary material for: Haptic Guidance Needs to Be Intuitive Not Just Informative to Improve Human Motor Accuracy
Source: PLoS One. 2016 Mar 16;11(3):e0150912. doi: 10.1371/journal.pone.0150912 (PMC4794196; doi:10.1371/journal.pone.0150912)
Supplement: S1 Data — (ZIP) [file pone.0150912.s001.zip › Subject6/exp1_0184.txt]

Time	PosX	PosY	PosZ	RotX	RotY	RotZ	ForceX	ForceY	ForceZ	MomentX	MomentY	MomentZ	VelocityX	VelocityY	VelocityZ	CalibratedWeight	ButtonDown	Condition	Trial	Visual
15429.429010	-0.000247	0.501987	0.241426	79.511780	18.136105	35.627308	0.000000	0.000000	0.000000	0.000000	0.000000	0.000000	-0.000011	-0.032493	0.031073	0.000000	1.000000	2.000000	184.000000	0.000000
15429.432343	-0.000247	0.501987	0.241426	79.521309	18.138287	35.633663	-1.910048	0.000000	-4.620791	0.000000	0.000000	0.000000	-0.000011	-0.032493	0.031073	0.000000	1.000000	2.000000	184.000000	0.000000
15429.435677	-0.000247	0.501987	0.241426	79.521309	18.138287	35.633663	-1.910048	0.000000	-4.620791	0.000000	0.000000	0.000000	-0.000011	-0.032493	0.031073	0.000000	1.000000	2.000000	184.000000	0.000000
15429.439010	-0.000247	0.501987	0.241426	79.521309	18.138287	35.633663	-1.910048	0.000000	-4.620791	0.000000	0.000000	0.000000	-0.000011	-0.032493	0.031073	0.000000	1.000000	2.000000	184.000000	0.000000
15429.442343	-0.001075	0.501462	0.240702	79.625931	18.262131	35.813492	-1.909348	0.000000	-4.621081	0.000000	0.000000	0.000000	-0.248391	-0.157492	-0.217397	0.000000	1.000000	2.000000	184.000000	0.000000
15429.445677	-0.001075	0.501462	0.240702	79.625931	18.262131	35.813492	-1.909348	0.000000	-4.621081	0.000000	0.000000	0.000000	-0.248391	-0.157492	-0.217397	0.000000	1.000000	2.000000	184.000000	0.000000
15429.449010	-0.001075	0.501462	0.240702	79.625931	18.262131	35.813492	-1.909348	0.000000	-4.621081	0.000000	0.000000	0.000000	-0.248391	-0.157492	-0.217397	0.000000	1.000000	2.000000	184.000000	0.000000
15429.452343	-0.001636	0.501107	0.239916	79.701012	18.349348	35.952076	-1.900670	0.000000	-4.624657	0.000000	0.000000	0.000000	-0.168406	-0.106679	-0.235661	0.000000	1.000000	2.000000	184.000000	0.000000
15429.455677	-0.001636	0.501107	0.239916	79.701012	18.349348	35.952076	-1.900670	0.000000	-4.624657	0.000000	0.000000	0.000000	-0.168406	-0.106679	-0.235661	0.000000	1.000000	2.000000	184.000000	0.000000
15429.459010	-0.001636	0.501107	0.239916	79.701012	18.349348	35.952076	-1.900670	0.000000	-4.624657	0.000000	0.000000	0.000000	-0.168406	-0.106679	-0.235661	0.000000	1.000000	2.000000	184.000000	0.000000
15429.462343	-0.002162	0.500611	0.238717	79.804512	18.680412	36.370087	-1.896735	0.000000	-4.626273	0.000000	0.000000	0.000000	-0.157724	-0.148588	-0.359809	0.000000	1.000000	2.000000	184.000000	0.000000
15429.465677	-0.002162	0.500611	0.238717	79.804512	18.680412	36.370087	-1.896735	0.000000	-4.626273	0.000000	0.000000	0.000000	-0.157724	-0.148588	-0.359809	0.000000	1.000000	2.000000	184.000000	0.000000
15429.469010	-0.002162	0.500611	0.238717	79.804512	18.680412	36.370087	-1.896735	0.000000	-4.626273	0.000000	0.000000	0.000000	-0.157724	-0.148588	-0.359809	0.000000	1.000000	2.000000	184.000000	0.000000
15429.472343	-0.002850	0.499953	0.237328	79.732124	19.086639	36.949982	-1.896170	0.000000	-4.626504	0.000000	0.000000	0.000000	-0.206413	-0.197336	-0.416537	0.000000	1.000000	2.000000	184.000000	0.000000
15429.475677	-0.002850	0.499953	0.237328	79.732124	19.086639	36.949982	-1.896170	0.000000	-4.626504	0.000000	0.000000	0.000000	-0.206413	-0.197336	-0.416537	0.000000	1.000000	2.000000	184.000000	0.000000
15429.479010	-0.002850	0.499953	0.237328	79.732124	19.086639	36.949982	-1.896170	0.000000	-4.626504	0.000000	0.000000	0.000000	-0.206413	-0.197336	-0.416537	0.000000	1.000000	2.000000	184.000000	0.000000
15429.482343	-0.003535	0.499330	0.235835	79.325523	19.024290	37.132950	-1.894184	0.000000	-4.627317	0.000000	0.000000	0.000000	-0.205423	-0.187131	-0.448012	0.000000	1.000000	2.000000	184.000000	0.000000
15429.485677	-0.003535	0.499330	0.235835	79.325523	19.024290	37.132950	-1.894184	0.000000	-4.627317	0.000000	0.000000	0.000000	-0.205423	-0.187131	-0.448012	0.000000	1.000000	2.000000	184.000000	0.000000
15429.489010	-0.003535	0.499330	0.235835	79.325523	19.024290	37.132950	-1.894184	0.000000	-4.627317	0.000000	0.000000	0.000000	-0.205423	-0.187131	-0.448012	0.000000	1.000000	2.000000	184.000000	0.000000
15429.492343	-0.004052	0.498724	0.234287	78.547920	18.492992	36.916462	-1.892950	0.000000	-4.627823	0.000000	0.000000	0.000000	-0.155193	-0.181743	-0.464440	0.000000	1.000000	2.000000	184.000000	0.000000
15429.495677	-0.004052	0.498724	0.234287	78.547920	18.492992	36.916462	-1.892950	0.000000	-4.627823	0.000000	0.000000	0.000000	-0.155193	-0.181743	-0.464440	0.000000	1.000000	2.000000	184.000000	0.000000
15429.499010	-0.004052	0.498724	0.234287	78.547920	18.492992	36.916462	-1.892950	0.000000	-4.627823	0.000000	0.000000	0.000000	-0.155193	-0.181743	-0.464440	0.000000	1.000000	2.000000	184.000000	0.000000
15429.502343	-0.004567	0.498043	0.232705	77.626709	18.011099	36.826748	-1.894911	0.000000	-4.627020	0.000000	0.000000	0.000000	-0.154422	-0.204324	-0.474621	0.000000	0.000000	2.000000	184.000000	0.000000
15429.505677	-0.004567	0.498043	0.232705	77.626709	18.011099	36.826748	-1.894911	0.000000	-4.627020	0.000000	0.000000	0.000000	-0.154422	-0.204324	-0.474621	0.000000	0.000000	2.000000	184.000000	0.000000
15429.509010	-0.004567	0.498043	0.232705	77.626709	18.011099	36.826748	-1.894911	0.000000	-4.627020	0.000000	0.000000	0.000000	-0.154422	-0.204324	-0.474621	0.000000	0.000000	2.000000	184.000000	0.000000
15429.512343	-0.004948	0.497364	0.231118	76.684273	17.631433	36.862667	-1.897178	0.000000	-4.626091	0.000000	0.000000	0.000000	-0.114480	-0.203616	-0.476166	0.000000	0.000000	2.000000	184.000000	0.000000
15429.515677	-0.004948	0.497364	0.231118	76.684273	17.631433	36.862667	-1.897178	0.000000	-4.626091	0.000000	0.000000	0.000000	-0.114480	-0.203616	-0.476166	0.000000	0.000000	2.000000	184.000000	0.000000
15429.519010	-0.004948	0.497364	0.231118	76.684273	17.631433	36.862667	-1.897178	0.000000	-4.626091	0.000000	0.000000	0.000000	-0.114480	-0.203616	-0.476166	0.000000	0.000000	2.000000	184.000000	0.000000
15429.522343	-0.005263	0.496686	0.229492	75.788231	17.271797	36.908169	-1.901790	0.000000	-4.624197	0.000000	0.000000	0.000000	-0.094290	-0.203449	-0.487644	0.000000	0.000000	2.000000	184.000000	0.000000
15429.525677	-0.005263	0.496686	0.229492	75.788231	17.271797	36.908169	-1.901790	0.000000	-4.624197	0.000000	0.000000	0.000000	-0.094290	-0.203449	-0.487644	0.000000	0.000000	2.000000	184.000000	0.000000
15429.529010	-0.005263	0.496686	0.229492	75.788231	17.271797	36.908169	-1.901790	0.000000	-4.624197	0.000000	0.000000	0.000000	-0.094290	-0.203449	-0.487644	0.000000	0.000000	2.000000	184.000000	0.000000
15429.532343	-0.005511	0.496089	0.227923	74.956268	16.771427	36.745445	-1.907889	0.000000	-4.621683	0.000000	0.000000	0.000000	-0.074451	-0.179126	-0.470787	0.000000	0.000000	2.000000	184.000000	0.000000
15429.535677	-0.005511	0.496089	0.227923	74.956268	16.771427	36.745445	-1.907889	0.000000	-4.621683	0.000000	0.000000	0.000000	-0.074451	-0.179126	-0.470787	0.000000	0.000000	2.000000	184.000000	0.000000
15429.539010	-0.005511	0.496089	0.227923	74.956268	16.771427	36.745445	-1.907889	0.000000	-4.621683	0.000000	0.000000	0.000000	-0.074451	-0.179126	-0.470787	0.000000	0.000000	2.000000	184.000000	0.000000
15429.542343	-0.005758	0.495535	0.226412	74.215599	16.001240	36.187744	-1.914807	0.000000	-4.618822	0.000000	0.000000	0.000000	-0.074242	-0.166186	-0.453201	0.000000	0.000000	2.000000	184.000000	0.000000
15429.545677	-0.005758	0.495535	0.226412	74.215599	16.001240	36.187744	-1.914807	0.000000	-4.618822	0.000000	0.000000	0.000000	-0.074242	-0.166186	-0.453201	0.000000	0.000000	2.000000	184.000000	0.000000
15429.549010	-0.005758	0.495535	0.226412	74.215599	16.001240	36.187744	-1.914807	0.000000	-4.618822	0.000000	0.000000	0.000000	-0.074242	-0.166186	-0.453201	0.000000	0.000000	2.000000	184.000000	0.000000
15429.552343	-0.005875	0.495094	0.224892	73.573631	14.997376	35.243870	-1.921395	0.000000	-4.616085	0.000000	0.000000	0.000000	-0.035014	-0.132098	-0.456205	0.000000	0.000000	2.000000	184.000000	0.000000
15429.555677	-0.005875	0.495094	0.224892	73.573631	14.997376	35.243870	-1.921395	0.000000	-4.616085	0.000000	0.000000	0.000000	-0.035014	-0.132098	-0.456205	0.000000	0.000000	2.000000	184.000000	0.000000
15429.559010	-0.005875	0.495094	0.224892	73.573631	14.997376	35.243870	-1.921395	0.000000	-4.616085	0.000000	0.000000	0.000000	-0.035014	-0.132098	-0.456205	0.000000	0.000000	2.000000	184.000000	0.000000
15429.562343	-0.005927	0.494787	0.223376	73.036980	14.063400	34.302483	-1.930416	0.000000	-4.612320	0.000000	0.000000	0.000000	-0.015470	-0.092385	-0.454606	0.000000	0.000000	2.000000	184.000000	0.000000
15429.565677	-0.005927	0.494787	0.223376	73.036980	14.063400	34.302483	-1.930416	0.000000	-4.612320	0.000000	0.000000	0.000000	-0.015470	-0.092385	-0.454606	0.000000	0.000000	2.000000	184.000000	0.000000
15429.569010	-0.005927	0.494787	0.223376	73.036980	14.063400	34.302483	-1.930416	0.000000	-4.612320	0.000000	0.000000	0.000000	-0.015470	-0.092385	-0.454606	0.000000	0.000000	2.000000	184.000000	0.000000
15429.572343	-0.005977	0.494644	0.221797	72.702751	13.305827	33.479095	-1.940639	0.000000	-4.608027	0.000000	0.000000	0.000000	-0.015215	-0.042893	-0.473692	0.000000	0.000000	2.000000	184.000000	0.000000
15429.575677	-0.005977	0.494644	0.221797	72.702751	13.305827	33.479095	-1.940639	0.000000	-4.608027	0.000000	0.000000	0.000000	-0.015215	-0.042893	-0.473692	0.000000	0.000000	2.000000	184.000000	0.000000
15429.579010	-0.005977	0.494644	0.221797	72.702751	13.305827	33.479095	-1.940639	0.000000	-4.608027	0.000000	0.000000	0.000000	-0.015215	-0.042893	-0.473692	0.000000	0.000000	2.000000	184.000000	0.000000
15429.582343	-0.006091	0.494625	0.220122	72.642769	12.723110	32.756073	-1.951463	0.000000	-4.603455	0.000000	0.000000	0.000000	-0.034162	-0.005424	-0.502474	0.000000	0.000000	2.000000	184.000000	0.000000
15429.585677	-0.006091	0.494625	0.220122	72.642769	12.723110	32.756073	-1.951463	0.000000	-4.603455	0.000000	0.000000	0.000000	-0.034162	-0.005424	-0.502474	0.000000	0.000000	2.000000	184.000000	0.000000
15429.589010	-0.006091	0.494625	0.220122	72.642769	12.723110	32.756073	-1.951463	0.000000	-4.603455	0.000000	0.000000	0.000000	-0.034162	-0.005424	-0.502474	0.000000	0.000000	2.000000	184.000000	0.000000
15429.592343	-0.006235	0.494765	0.218282	72.793655	12.209152	32.033680	-1.962015	0.000000	-4.598967	0.000000	0.000000	0.000000	-0.043136	0.041705	-0.552130	0.000000	0.000000	2.000000	184.000000	0.000000
15429.595677	-0.006235	0.494765	0.218282	72.793655	12.209152	32.033680	-1.962015	0.000000	-4.598967	0.000000	0.000000	0.000000	-0.043136	0.041705	-0.552130	0.000000	0.000000	2.000000	184.000000	0.000000
15429.599010	-0.006235	0.494765	0.218282	72.793655	12.209152	32.033680	-1.962015	0.000000	-4.598967	0.000000	0.000000	0.000000	-0.043136	0.041705	-0.552130	0.000000	0.000000	2.000000	184.000000	0.000000
15429.602343	-0.006537	0.495043	0.216325	73.000381	11.622108	31.207489	-1.973429	0.000000	-4.594080	0.000000	0.000000	0.000000	-0.090504	0.083667	-0.587175	0.000000	0.000000	2.000000	184.000000	0.000000
15429.605677	-0.006537	0.495043	0.216325	73.000381	11.622108	31.207489	-1.973429	0.000000	-4.594080	0.000000	0.000000	0.000000	-0.090504	0.083667	-0.587175	0.000000	0.000000	2.000000	184.000000	0.000000
15429.609010	-0.006537	0.495043	0.216325	73.000381	11.622108	31.207489	-1.973429	0.000000	-4.594080	0.000000	0.000000	0.000000	-0.090504	0.083667	-0.587175	0.000000	0.000000	2.000000	184.000000	0.000000
15429.612343	-0.006930	0.495474	0.214164	73.206436	11.002162	30.340374	-1.983081	0.000000	-4.589922	0.000000	0.000000	0.000000	-0.118013	0.129245	-0.648101	0.000000	0.000000	2.000000	184.000000	0.000000
15429.615677	-0.006930	0.495474	0.214164	73.206436	11.002162	30.340374	-1.983081	0.000000	-4.589922	0.000000	0.000000	0.000000	-0.118013	0.129245	-0.648101	0.000000	0.000000	2.000000	184.000000	0.000000
15429.619010	-0.006930	0.495474	0.214164	73.206436	11.002162	30.340374	-1.983081	0.000000	-4.589922	0.000000	0.000000	0.000000	-0.118013	0.129245	-0.648101	0.000000	0.000000	2.000000	184.000000	0.000000
15429.622343	-0.007478	0.496093	0.211829	73.398163	10.459118	29.609116	-1.992821	0.000000	-4.585703	0.000000	0.000000	0.000000	-0.164285	0.185713	-0.700441	0.000000	0.000000	2.000000	184.000000	0.000000
15429.625677	-0.007478	0.496093	0.211829	73.398163	10.459118	29.609116	-1.992821	0.000000	-4.585703	0.000000	0.000000	0.000000	-0.164285	0.185713	-0.700441	0.000000	0.000000	2.000000	184.000000	0.000000
15429.629010	-0.007478	0.496093	0.211829	73.398163	10.459118	29.609116	-1.992821	0.000000	-4.585703	0.000000	0.000000	0.000000	-0.164285	0.185713	-0.700441	0.000000	0.000000	2.000000	184.000000	0.000000
15429.632343	-0.008209	0.496896	0.209283	73.570442	10.127381	29.194107	-2.001314	0.000000	-4.582002	0.000000	0.000000	0.000000	-0.219283	0.240753	-0.763939	0.000000	0.000000	2.000000	184.000000	0.000000
15429.635677	-0.008209	0.496896	0.209283	73.570442	10.127381	29.194107	-2.001314	0.000000	-4.582002	0.000000	0.000000	0.000000	-0.219283	0.240753	-0.763939	0.000000	0.000000	2.000000	184.000000	0.000000
15429.639010	-0.008209	0.496896	0.209283	73.570442	10.127381	29.194107	-2.001314	0.000000	-4.582002	0.000000	0.000000	0.000000	-0.219283	0.240753	-0.763939	0.000000	0.000000	2.000000	184.000000	0.000000
15429.642343	-0.009088	0.497876	0.206487	73.720009	10.118085	29.257362	-2.008318	0.000000	-4.578937	0.000000	0.000000	0.000000	-0.263810	0.294184	-0.838647	0.000000	0.000000	2.000000	184.000000	0.000000
15429.645677	-0.009088	0.497876	0.206487	73.720009	10.118085	29.257362	-2.008318	0.000000	-4.578937	0.000000	0.000000	0.000000	-0.263810	0.294184	-0.838647	0.000000	0.000000	2.000000	184.000000	0.000000
15429.649010	-0.009088	0.497876	0.206487	73.720009	10.118085	29.257362	-2.008318	0.000000	-4.578937	0.000000	0.000000	0.000000	-0.263810	0.294184	-0.838647	0.000000	0.000000	2.000000	184.000000	0.000000
15429.652343	-0.010175	0.499048	0.203419	73.854530	10.336098	29.656256	-2.014760	0.000000	-4.576105	0.000000	0.000000	0.000000	-0.326147	0.351534	-0.920477	0.000000	0.000000	2.000000	184.000000	0.000000
15429.655677	-0.010175	0.499048	0.203419	73.854530	10.336098	29.656256	-2.014760	0.000000	-4.576105	0.000000	0.000000	0.000000	-0.326147	0.351534	-0.920477	0.000000	0.000000	2.000000	184.000000	0.000000
15429.659010	-0.010175	0.499048	0.203419	73.854530	10.336098	29.656256	-2.014760	0.000000	-4.576105	0.000000	0.000000	0.000000	-0.326147	0.351534	-0.920477	0.000000	0.000000	2.000000	184.000000	0.000000
15429.662343	-0.011341	0.500387	0.200059	73.976799	10.809734	30.411205	-2.019726	0.000000	-4.573915	0.000000	0.000000	0.000000	-0.349606	0.401719	-1.008152	0.000000	0.000000	2.000000	184.000000	0.000000
15429.665677	-0.011341	0.500387	0.200059	73.976799	10.809734	30.411205	-2.019726	0.000000	-4.573915	0.000000	0.000000	0.000000	-0.349606	0.401719	-1.008152	0.000000	0.000000	2.000000	184.000000	0.000000
15429.669010	-0.011341	0.500387	0.200059	73.976799	10.809734	30.411205	-2.019726	0.000000	-4.573915	0.000000	0.000000	0.000000	-0.349606	0.401719	-1.008152	0.000000	0.000000	2.000000	184.000000	0.000000
15429.672343	-0.012580	0.501831	0.196352	74.113014	11.536548	31.510778	-2.025816	0.000000	-4.571222	0.000000	0.000000	0.000000	-0.371842	0.433178	-1.112035	0.000000	0.000000	2.000000	184.000000	0.000000
15429.675677	-0.012580	0.501831	0.196352	74.113014	11.536548	31.510778	-2.025816	0.000000	-4.571222	0.000000	0.000000	0.000000	-0.371842	0.433178	-1.112035	0.000000	0.000000	2.000000	184.000000	0.000000
15429.679010	-0.012580	0.501831	0.196352	74.113014	11.536548	31.510778	-2.025816	0.000000	-4.571222	0.000000	0.000000	0.000000	-0.371842	0.433178	-1.112035	0.000000	0.000000	2.000000	184.000000	0.000000
15429.682343	-0.013890	0.503358	0.192311	74.347290	12.541679	32.937733	-2.033653	0.000000	-4.567740	0.000000	0.000000	0.000000	-0.393069	0.458112	-1.212236	0.000000	0.000000	2.000000	184.000000	0.000000
15429.685677	-0.013890	0.503358	0.192311	74.347290	12.541679	32.937733	-2.033653	0.000000	-4.567740	0.000000	0.000000	0.000000	-0.393069	0.458112	-1.212236	0.000000	0.000000	2.000000	184.000000	0.000000
15429.689010	-0.013890	0.503358	0.192311	74.347290	12.541679	32.937733	-2.033653	0.000000	-4.567740	0.000000	0.000000	0.000000	-0.393069	0.458112	-1.212236	0.000000	0.000000	2.000000	184.000000	0.000000
15429.692343	-0.015205	0.504941	0.187880	74.685486	13.776484	34.552856	-2.043329	0.000000	-4.563420	0.000000	0.000000	0.000000	-0.394362	0.474948	-1.329381	0.000000	0.000000	2.000000	184.000000	0.000000
15429.695677	-0.015205	0.504941	0.187880	74.685486	13.776484	34.552856	-2.043329	0.000000	-4.563420	0.000000	0.000000	0.000000	-0.394362	0.474948	-1.329381	0.000000	0.000000	2.000000	184.000000	0.000000
15429.699010	-0.015205	0.504941	0.187880	74.685486	13.776484	34.552856	-2.043329	0.000000	-4.563420	0.000000	0.000000	0.000000	-0.394362	0.474948	-1.329381	0.000000	0.000000	2.000000	184.000000	0.000000
15429.702343	-0.016613	0.506615	0.183117	75.042770	15.012042	36.033875	-2.056850	0.000000	-4.557342	0.000000	0.000000	0.000000	-0.422530	0.502167	-1.428994	0.000000	0.000000	2.000000	184.000000	0.000000
15429.705677	-0.016613	0.506615	0.183117	75.042770	15.012042	36.033875	-2.056850	0.000000	-4.557342	0.000000	0.000000	0.000000	-0.422530	0.502167	-1.428994	0.000000	0.000000	2.000000	184.000000	0.000000
15429.709010	-0.016613	0.506615	0.183117	75.042770	15.012042	36.033875	-2.056850	0.000000	-4.557342	0.000000	0.000000	0.000000	-0.422530	0.502167	-1.428994	0.000000	0.000000	2.000000	184.000000	0.000000
15429.712343	-0.018140	0.508354	0.177997	75.395218	16.052233	37.216988	-2.072144	0.000000	-4.550408	0.000000	0.000000	0.000000	-0.458035	0.521763	-1.535923	0.000000	0.000000	2.000000	184.000000	0.000000
15429.715677	-0.018140	0.508354	0.177997	75.395218	16.052233	37.216988	-2.072144	0.000000	-4.550408	0.000000	0.000000	0.000000	-0.458035	0.521763	-1.535923	0.000000	0.000000	2.000000	184.000000	0.000000
15429.719010	-0.018140	0.508354	0.177997	75.395218	16.052233	37.216988	-2.072144	0.000000	-4.550408	0.000000	0.000000	0.000000	-0.458035	0.521763	-1.535923	0.000000	0.000000	2.000000	184.000000	0.000000
15429.722343	-0.019751	0.510177	0.172602	75.733879	16.743225	37.852859	-2.089137	0.000000	-4.542632	0.000000	0.000000	0.000000	-0.483422	0.546764	-1.618429	0.000000	0.000000	2.000000	184.000000	0.000000
15429.725677	-0.019751	0.510177	0.172602	75.733879	16.743225	37.852859	-2.089137	0.000000	-4.542632	0.000000	0.000000	0.000000	-0.483422	0.546764	-1.618429	0.000000	0.000000	2.000000	184.000000	0.000000
15429.729010	-0.019751	0.510177	0.172602	75.733879	16.743225	37.852859	-2.089137	0.000000	-4.542632	0.000000	0.000000	0.000000	-0.483422	0.546764	-1.618429	0.000000	0.000000	2.000000	184.000000	0.000000
15429.732343	-0.021473	0.512079	0.166961	76.063751	17.131865	37.984337	-2.107975	0.000000	-4.533921	0.000000	0.000000	0.000000	-0.516415	0.570717	-1.692189	0.000000	0.000000	2.000000	184.000000	0.000000
15429.735677	-0.021473	0.512079	0.166961	76.063751	17.131865	37.984337	-2.107975	0.000000	-4.533921	0.000000	0.000000	0.000000	-0.516415	0.570717	-1.692189	0.000000	0.000000	2.000000	184.000000	0.000000
15429.739010	-0.021473	0.512079	0.166961	76.063751	17.131865	37.984337	-2.107975	0.000000	-4.533921	0.000000	0.000000	0.000000	-0.516415	0.570717	-1.692189	0.000000	0.000000	2.000000	184.000000	0.000000
15429.742343	-0.023271	0.514043	0.161127	76.364464	17.420662	38.040596	-2.128034	0.000000	-4.524541	0.000000	0.000000	0.000000	-0.539332	0.589175	-1.750435	0.000000	0.000000	2.000000	184.000000	0.000000
15429.745677	-0.023271	0.514043	0.161127	76.364464	17.420662	38.040596	-2.128034	0.000000	-4.524541	0.000000	0.000000	0.000000	-0.539332	0.589175	-1.750435	0.000000	0.000000	2.000000	184.000000	0.000000
15429.749010	-0.023271	0.514043	0.161127	76.364464	17.420662	38.040596	-2.128034	0.000000	-4.524541	0.000000	0.000000	0.000000	-0.539332	0.589175	-1.750435	0.000000	0.000000	2.000000	184.000000	0.000000
15429.752343	-0.025143	0.516037	0.155170	76.624054	17.653950	38.389179	-2.149724	0.000000	-4.514276	0.000000	0.000000	0.000000	-0.561613	0.598005	-1.786874	0.000000	0.000000	2.000000	184.000000	0.000000
15429.755677	-0.025143	0.516037	0.155170	76.624054	17.653950	38.389179	-2.149724	0.000000	-4.514276	0.000000	0.000000	0.000000	-0.561613	0.598005	-1.786874	0.000000	0.000000	2.000000	184.000000	0.000000
15429.759010	-0.025143	0.516037	0.155170	76.624054	17.653950	38.389179	-2.149724	0.000000	-4.514276	0.000000	0.000000	0.000000	-0.561613	0.598005	-1.786874	0.000000	0.000000	2.000000	184.000000	0.000000
15429.762343	-0.027060	0.518049	0.149186	76.851204	17.817541	38.761814	-2.172511	0.000000	-4.503354	0.000000	0.000000	0.000000	-0.575135	0.603568	-1.795331	0.000000	0.000000	2.000000	184.000000	0.000000
15429.765677	-0.027060	0.518049	0.149186	76.851204	17.817541	38.761814	-2.172511	0.000000	-4.503354	0.000000	0.000000	0.000000	-0.575135	0.603568	-1.795331	0.000000	0.000000	2.000000	184.000000	0.000000
15429.769010	-0.027060	0.518049	0.149186	76.851204	17.817541	38.761814	-2.172511	0.000000	-4.503354	0.000000	0.000000	0.000000	-0.575135	0.603568	-1.795331	0.000000	0.000000	2.000000	184.000000	0.000000
15429.772343	-0.029020	0.520063	0.143194	77.063156	17.949377	39.096397	-2.196170	0.000000	-4.491864	0.000000	0.000000	0.000000	-0.588134	0.604193	-1.797586	0.000000	0.000000	2.000000	184.000000	0.000000
15429.775677	-0.029020	0.520063	0.143194	77.063156	17.949377	39.096397	-2.196170	0.000000	-4.491864	0.000000	0.000000	0.000000	-0.588134	0.604193	-1.797586	0.000000	0.000000	2.000000	184.000000	0.000000
15429.779010	-0.029020	0.520063	0.143194	77.063156	17.949377	39.096397	-2.196170	0.000000	-4.491864	0.000000	0.000000	0.000000	-0.588134	0.604193	-1.797586	0.000000	0.000000	2.000000	184.000000	0.000000
15429.782343	-0.030966	0.522096	0.137215	77.262901	18.067350	39.422050	-2.220608	0.000000	-4.479833	0.000000	0.000000	0.000000	-0.583724	0.609996	-1.793629	0.000000	0.000000	2.000000	184.000000	0.000000
15429.785677	-0.030966	0.522096	0.137215	77.262901	18.067350	39.422050	-2.220608	0.000000	-4.479833	0.000000	0.000000	0.000000	-0.583724	0.609996	-1.793629	0.000000	0.000000	2.000000	184.000000	0.000000
15429.789010	-0.030966	0.522096	0.137215	77.262901	18.067350	39.422050	-2.220608	0.000000	-4.479833	0.000000	0.000000	0.000000	-0.583724	0.609996	-1.793629	0.000000	0.000000	2.000000	184.000000	0.000000
15429.792343	-0.032957	0.524124	0.131327	77.419655	18.094246	39.658051	-2.247167	0.000000	-4.466569	0.000000	0.000000	0.000000	-0.597240	0.608303	-1.766419	0.000000	0.000000	2.000000	184.000000	0.000000
15429.795677	-0.032957	0.524124	0.131327	77.419655	18.094246	39.658051	-2.247167	0.000000	-4.466569	0.000000	0.000000	0.000000	-0.597240	0.608303	-1.766419	0.000000	0.000000	2.000000	184.000000	0.000000
15429.799010	-0.032957	0.524124	0.131327	77.419655	18.094246	39.658051	-2.247167	0.000000	-4.466569	0.000000	0.000000	0.000000	-0.597240	0.608303	-1.766419	0.000000	0.000000	2.000000	184.000000	0.000000
15429.802343	-0.035019	0.526115	0.125535	77.486092	17.905487	39.648567	-2.273417	0.000000	-4.453265	0.000000	0.000000	0.000000	-0.618773	0.597341	-1.737798	0.000000	0.000000	2.000000	184.000000	0.000000
15429.805677	-0.035019	0.526115	0.125535	77.486092	17.905487	39.648567	-2.273417	0.000000	-4.453265	0.000000	0.000000	0.000000	-0.618773	0.597341	-1.737798	0.000000	0.000000	2.000000	184.000000	0.000000
15429.809010	-0.035019	0.526115	0.125535	77.486092	17.905487	39.648567	-2.273417	0.000000	-4.453265	0.000000	0.000000	0.000000	-0.618773	0.597341	-1.737798	0.000000	0.000000	2.000000	184.000000	0.000000
15429.812343	-0.037152	0.528071	0.119840	77.469017	17.517302	39.291233	-2.298483	0.000000	-4.440380	0.000000	0.000000	0.000000	-0.639777	0.586958	-1.708435	0.000000	0.000000	2.000000	184.000000	0.000000
15429.815677	-0.037152	0.528071	0.119840	77.469017	17.517302	39.291233	-2.298483	0.000000	-4.440380	0.000000	0.000000	0.000000	-0.639777	0.586958	-1.708435	0.000000	0.000000	2.000000	184.000000	0.000000
15429.819010	-0.037152	0.528071	0.119840	77.469017	17.517302	39.291233	-2.298483	0.000000	-4.440380	0.000000	0.000000	0.000000	-0.639777	0.586958	-1.708435	0.000000	0.000000	2.000000	184.000000	0.000000
15429.822343	-0.039381	0.529982	0.114264	77.385658	16.970158	38.479626	-2.322207	0.000000	-4.428019	0.000000	0.000000	0.000000	-0.668870	0.573194	-1.672608	0.000000	0.000000	2.000000	184.000000	0.000000
15429.825677	-0.039381	0.529982	0.114264	77.385658	16.970158	38.479626	-2.322207	0.000000	-4.428019	0.000000	0.000000	0.000000	-0.668870	0.573194	-1.672608	0.000000	0.000000	2.000000	184.000000	0.000000
15429.829010	-0.039381	0.529982	0.114264	77.385658	16.970158	38.479626	-2.322207	0.000000	-4.428019	0.000000	0.000000	0.000000	-0.668870	0.573194	-1.672608	0.000000	0.000000	2.000000	184.000000	0.000000
15429.832343	-0.041677	0.531813	0.108778	77.281113	16.380896	37.357090	-2.343231	0.000000	-4.416929	0.000000	0.000000	0.000000	-0.688573	0.549433	-1.645862	0.000000	0.000000	2.000000	184.000000	0.000000
15429.835677	-0.041677	0.531813	0.108778	77.281113	16.380896	37.357090	-2.343231	0.000000	-4.416929	0.000000	0.000000	0.000000	-0.688573	0.549433	-1.645862	0.000000	0.000000	2.000000	184.000000	0.000000
15429.839010	-0.041677	0.531813	0.108778	77.281113	16.380896	37.357090	-2.343231	0.000000	-4.416929	0.000000	0.000000	0.000000	-0.688573	0.549433	-1.645862	0.000000	0.000000	2.000000	184.000000	0.000000
15429.842343	-0.044060	0.533533	0.103347	77.178314	15.818527	36.323788	-2.362658	0.000000	-4.406569	0.000000	0.000000	0.000000	-0.715018	0.515780	-1.629491	0.000000	0.000000	2.000000	184.000000	0.000000
15429.845677	-0.044060	0.533533	0.103347	77.178314	15.818527	36.323788	-2.362658	0.000000	-4.406569	0.000000	0.000000	0.000000	-0.715018	0.515780	-1.629491	0.000000	0.000000	2.000000	184.000000	0.000000
15429.849010	-0.044060	0.533533	0.103347	77.178314	15.818527	36.323788	-2.362658	0.000000	-4.406569	0.000000	0.000000	0.000000	-0.715018	0.515780	-1.629491	0.000000	0.000000	2.000000	184.000000	0.000000
15429.852343	-0.046502	0.535173	0.097969	77.076660	15.351279	35.655960	-2.380117	0.000000	-4.397162	0.000000	0.000000	0.000000	-0.732674	0.492216	-1.613340	0.000000	0.000000	2.000000	184.000000	0.000000
15429.855677	-0.046502	0.535173	0.097969	77.076660	15.351279	35.655960	-2.380117	0.000000	-4.397162	0.000000	0.000000	0.000000	-0.732674	0.492216	-1.613340	0.000000	0.000000	2.000000	184.000000	0.000000
15429.859010	-0.046502	0.535173	0.097969	77.076660	15.351279	35.655960	-2.380117	0.000000	-4.397162	0.000000	0.000000	0.000000	-0.732674	0.492216	-1.613340	0.000000	0.000000	2.000000	184.000000	0.000000
15429.862343	-0.049005	0.536713	0.092689	76.993881	15.100129	35.448780	-2.396338	0.000000	-4.388344	0.000000	0.000000	0.000000	-0.750950	0.462043	-1.583812	0.000000	0.000000	2.000000	184.000000	0.000000
15429.865677	-0.049005	0.536713	0.092689	76.993881	15.100129	35.448780	-2.396338	0.000000	-4.388344	0.000000	0.000000	0.000000	-0.750950	0.462043	-1.583812	0.000000	0.000000	2.000000	184.000000	0.000000
15429.869010	-0.049005	0.536713	0.092689	76.993881	15.100129	35.448780	-2.396338	0.000000	-4.388344	0.000000	0.000000	0.000000	-0.750950	0.462043	-1.583812	0.000000	0.000000	2.000000	184.000000	0.000000
15429.872343	-0.051539	0.538151	0.087474	76.935173	15.093593	35.547462	-2.410151	0.000000	-4.380773	0.000000	0.000000	0.000000	-0.760092	0.431219	-1.564759	0.000000	0.000000	2.000000	184.000000	0.000000
15429.875677	-0.051539	0.538151	0.087474	76.935173	15.093593	35.547462	-2.410151	0.000000	-4.380773	0.000000	0.000000	0.000000	-0.760092	0.431219	-1.564759	0.000000	0.000000	2.000000	184.000000	0.000000
15429.879010	-0.051539	0.538151	0.087474	76.935173	15.093593	35.547462	-2.410151	0.000000	-4.380773	0.000000	0.000000	0.000000	-0.760092	0.431219	-1.564759	0.000000	0.000000	2.000000	184.000000	0.000000
15429.882343	-0.054050	0.539471	0.082310	76.893219	15.299206	35.786629	-2.423035	0.000000	-4.373660	0.000000	0.000000	0.000000	-0.753129	0.396012	-1.548926	0.000000	0.000000	2.000000	184.000000	0.000000
15429.885677	-0.054050	0.539471	0.082310	76.893219	15.299206	35.786629	-2.423035	0.000000	-4.373660	0.000000	0.000000	0.000000	-0.753129	0.396012	-1.548926	0.000000	0.000000	2.000000	184.000000	0.000000
15429.889010	-0.054050	0.539471	0.082310	76.893219	15.299206	35.786629	-2.423035	0.000000	-4.373660	0.000000	0.000000	0.000000	-0.753129	0.396012	-1.548926	0.000000	0.000000	2.000000	184.000000	0.000000
15429.892343	-0.056642	0.540742	0.077222	76.881523	15.678397	36.253380	-2.297522	0.000000	-4.115521	0.000000	0.000000	0.000000	-0.777736	0.381236	-1.526584	0.000000	0.000000	2.000000	184.000000	0.000000
15429.895677	-0.056642	0.540742	0.077222	76.881523	15.678397	36.253380	-2.297522	0.000000	-4.115521	0.000000	0.000000	0.000000	-0.777736	0.381236	-1.526584	0.000000	0.000000	2.000000	184.000000	0.000000
15429.899010	-0.056642	0.540742	0.077222	76.881523	15.678397	36.253380	-2.297522	0.000000	-4.115521	0.000000	0.000000	0.000000	-0.777736	0.381236	-1.526584	0.000000	0.000000	2.000000	184.000000	0.000000
15429.902343	-0.059217	0.541954	0.072242	76.886208	16.207174	36.795197	-2.167899	0.000000	-3.861091	0.000000	0.000000	0.000000	-0.772402	0.363689	-1.494093	0.000000	0.000000	2.000000	184.000000	0.000000
15429.905677	-0.059217	0.541954	0.072242	76.886208	16.207174	36.795197	-2.167899	0.000000	-3.861091	0.000000	0.000000	0.000000	-0.772402	0.363689	-1.494093	0.000000	0.000000	2.000000	184.000000	0.000000
15429.909010	-0.059217	0.541954	0.072242	76.886208	16.207174	36.795197	-2.167899	0.000000	-3.861091	0.000000	0.000000	0.000000	-0.772402	0.363689	-1.494093	0.000000	0.000000	2.000000	184.000000	0.000000
15429.912343	-0.061856	0.543192	0.067411	76.892632	16.855841	37.297245	-2.039166	0.000000	-3.612075	0.000000	0.000000	0.000000	-0.791666	0.371521	-1.449231	0.000000	0.000000	2.000000	184.000000	0.000000
15429.915677	-0.061856	0.543192	0.067411	76.892632	16.855841	37.297245	-2.039166	0.000000	-3.612075	0.000000	0.000000	0.000000	-0.791666	0.371521	-1.449231	0.000000	0.000000	2.000000	184.000000	0.000000
15429.919010	-0.061856	0.543192	0.067411	76.892632	16.855841	37.297245	-2.039166	0.000000	-3.612075	0.000000	0.000000	0.000000	-0.791666	0.371521	-1.449231	0.000000	0.000000	2.000000	184.000000	0.000000
15429.922343	-0.064484	0.544412	0.062727	76.877235	17.557299	37.797306	-1.907221	0.000000	-3.370537	0.000000	0.000000	0.000000	-0.788412	0.365990	-1.405188	0.000000	0.000000	2.000000	184.000000	0.000000
15429.925677	-0.064484	0.544412	0.062727	76.877235	17.557299	37.797306	-1.907221	0.000000	-3.370537	0.000000	0.000000	0.000000	-0.788412	0.365990	-1.405188	0.000000	0.000000	2.000000	184.000000	0.000000
15429.929010	-0.064484	0.544412	0.062727	76.877235	17.557299	37.797306	-1.907221	0.000000	-3.370537	0.000000	0.000000	0.000000	-0.788412	0.365990	-1.405188	0.000000	0.000000	2.000000	184.000000	0.000000
15429.932343	-0.067032	0.545634	0.058219	76.827454	18.297049	38.461769	-1.775819	0.000000	-3.136339	0.000000	0.000000	0.000000	-0.764577	0.366461	-1.352424	0.000000	0.000000	2.000000	184.000000	0.000000
15429.935677	-0.067032	0.545634	0.058219	76.827454	18.297049	38.461769	-1.775819	0.000000	-3.136339	0.000000	0.000000	0.000000	-0.764577	0.366461	-1.352424	0.000000	0.000000	2.000000	184.000000	0.000000
15429.939010	-0.067032	0.545634	0.058219	76.827454	18.297049	38.461769	-1.775819	0.000000	-3.136339	0.000000	0.000000	0.000000	-0.764577	0.366461	-1.352424	0.000000	0.000000	2.000000	184.000000	0.000000
15429.942343	-0.069590	0.546874	0.053959	76.747688	19.033859	39.284550	-1.648390	0.000000	-2.910935	0.000000	0.000000	0.000000	-0.767267	0.371905	-1.277777	0.000000	0.000000	2.000000	184.000000	0.000000
15429.945677	-0.069590	0.546874	0.053959	76.747688	19.033859	39.284550	-1.648390	0.000000	-2.910935	0.000000	0.000000	0.000000	-0.767267	0.371905	-1.277777	0.000000	0.000000	2.000000	184.000000	0.000000
15429.949010	-0.069590	0.546874	0.053959	76.747688	19.033859	39.284550	-1.648390	0.000000	-2.910935	0.000000	0.000000	0.000000	-0.767267	0.371905	-1.277777	0.000000	0.000000	2.000000	184.000000	0.000000
15429.952343	-0.072060	0.548201	0.049932	76.630890	19.741104	40.194714	-1.520512	0.000000	-2.697972	0.000000	0.000000	0.000000	-0.741027	0.398244	-1.208117	0.000000	0.000000	2.000000	184.000000	0.000000
15429.955677	-0.072060	0.548201	0.049932	76.630890	19.741104	40.194714	-1.520512	0.000000	-2.697972	0.000000	0.000000	0.000000	-0.741027	0.398244	-1.208117	0.000000	0.000000	2.000000	184.000000	0.000000
15429.959010	-0.072060	0.548201	0.049932	76.630890	19.741104	40.194714	-1.520512	0.000000	-2.697972	0.000000	0.000000	0.000000	-0.741027	0.398244	-1.208117	0.000000	0.000000	2.000000	184.000000	0.000000
15429.962343	-0.074406	0.549525	0.046185	76.500923	20.327517	41.248207	-1.397008	0.000000	-2.496619	0.000000	0.000000	0.000000	-0.703909	0.397053	-1.124338	0.000000	0.000000	2.000000	184.000000	0.000000
15429.965677	-0.074406	0.549525	0.046185	76.500923	20.327517	41.248207	-1.397008	0.000000	-2.496619	0.000000	0.000000	0.000000	-0.703909	0.397053	-1.124338	0.000000	0.000000	2.000000	184.000000	0.000000
15429.969010	-0.074406	0.549525	0.046185	76.500923	20.327517	41.248207	-1.397008	0.000000	-2.496619	0.000000	0.000000	0.000000	-0.703909	0.397053	-1.124338	0.000000	0.000000	2.000000	184.000000	0.000000
15429.972343	-0.076652	0.550896	0.042666	76.387726	20.669880	42.037621	-1.279689	0.000000	-2.309229	0.000000	0.000000	0.000000	-0.673873	0.411362	-1.055659	0.000000	0.000000	2.000000	184.000000	0.000000
15429.975677	-0.076652	0.550896	0.042666	76.387726	20.669880	42.037621	-1.279689	0.000000	-2.309229	0.000000	0.000000	0.000000	-0.673873	0.411362	-1.055659	0.000000	0.000000	2.000000	184.000000	0.000000
15429.979010	-0.076652	0.550896	0.042666	76.387726	20.669880	42.037621	-1.279689	0.000000	-2.309229	0.000000	0.000000	0.000000	-0.673873	0.411362	-1.055659	0.000000	0.000000	2.000000	184.000000	0.000000
15429.982343	-0.078800	0.552254	0.039348	76.332260	20.599598	42.053955	-1.167377	0.000000	-2.133286	0.000000	0.000000	0.000000	-0.644155	0.407630	-0.995254	0.000000	0.000000	2.000000	184.000000	0.000000
15429.985677	-0.078800	0.552254	0.039348	76.332260	20.599598	42.053955	-1.167377	0.000000	-2.133286	0.000000	0.000000	0.000000	-0.644155	0.407630	-0.995254	0.000000	0.000000	2.000000	184.000000	0.000000
15429.989010	-0.078800	0.552254	0.039348	76.332260	20.599598	42.053955	-1.167377	0.000000	-2.133286	0.000000	0.000000	0.000000	-0.644155	0.407630	-0.995254	0.000000	0.000000	2.000000	184.000000	0.000000
15429.992343	-0.080915	0.553650	0.036172	76.328461	20.179165	41.407558	-1.060018	0.000000	-1.967410	0.000000	0.000000	0.000000	-0.634578	0.418804	-0.952774	0.000000	0.000000	2.000000	184.000000	0.000000
15429.995677	-0.080915	0.553650	0.036172	76.328461	20.179165	41.407558	-1.060018	0.000000	-1.967410	0.000000	0.000000	0.000000	-0.634578	0.418804	-0.952774	0.000000	0.000000	2.000000	184.000000	0.000000
15429.999010	-0.080915	0.553650	0.036172	76.328461	20.179165	41.407558	-1.060018	0.000000	-1.967410	0.000000	0.000000	0.000000	-0.634578	0.418804	-0.952774	0.000000	0.000000	2.000000	184.000000	0.000000
15430.002343	-0.082959	0.555049	0.033175	76.322899	19.672390	40.758186	-0.954255	0.000000	-1.808614	0.000000	0.000000	0.000000	-0.613294	0.419407	-0.899282	0.000000	0.000000	2.000000	184.000000	0.000000
15430.005677	-0.082959	0.555049	0.033175	76.322899	19.672390	40.758186	-0.954255	0.000000	-1.808614	0.000000	0.000000	0.000000	-0.613294	0.419407	-0.899282	0.000000	0.000000	2.000000	184.000000	0.000000
15430.009010	-0.082959	0.555049	0.033175	76.322899	19.672390	40.758186	-0.954255	0.000000	-1.808614	0.000000	0.000000	0.000000	-0.613294	0.419407	-0.899282	0.000000	0.000000	2.000000	184.000000	0.000000
15430.012343	-0.084881	0.556398	0.030313	76.320702	19.136511	40.413174	-0.852039	0.000000	-1.658734	0.000000	0.000000	0.000000	-0.576609	0.404882	-0.858600	0.000000	0.000000	2.000000	184.000000	0.000000
15430.015677	-0.084881	0.556398	0.030313	76.320702	19.136511	40.413174	-0.852039	0.000000	-1.658734	0.000000	0.000000	0.000000	-0.576609	0.404882	-0.858600	0.000000	0.000000	2.000000	184.000000	0.000000
15430.019010	-0.084881	0.556398	0.030313	76.320702	19.136511	40.413174	-0.852039	0.000000	-1.658734	0.000000	0.000000	0.000000	-0.576609	0.404882	-0.858600	0.000000	0.000000	2.000000	184.000000	0.000000
15430.022343	-0.086752	0.557755	0.027565	76.315834	18.579315	40.039093	-0.755938	0.000000	-1.515634	0.000000	0.000000	0.000000	-0.561242	0.407147	-0.824198	0.000000	0.000000	2.000000	184.000000	0.000000
15430.025677	-0.086752	0.557755	0.027565	76.315834	18.579315	40.039093	-0.755938	0.000000	-1.515634	0.000000	0.000000	0.000000	-0.561242	0.407147	-0.824198	0.000000	0.000000	2.000000	184.000000	0.000000
15430.029010	-0.086752	0.557755	0.027565	76.315834	18.579315	40.039093	-0.755938	0.000000	-1.515634	0.000000	0.000000	0.000000	-0.561242	0.407147	-0.824198	0.000000	0.000000	2.000000	184.000000	0.000000
15430.032343	-0.088546	0.559060	0.024908	76.308838	18.031654	39.670628	-0.662398	0.000000	-1.378268	0.000000	0.000000	0.000000	-0.538129	0.391265	-0.797057	0.000000	0.000000	2.000000	184.000000	0.000000
15430.035677	-0.088546	0.559060	0.024908	76.308838	18.031654	39.670628	-0.662398	0.000000	-1.378268	0.000000	0.000000	0.000000	-0.538129	0.391265	-0.797057	0.000000	0.000000	2.000000	184.000000	0.000000
15430.039010	-0.088546	0.559060	0.024908	76.308838	18.031654	39.670628	-0.662398	0.000000	-1.378268	0.000000	0.000000	0.000000	-0.538129	0.391265	-0.797057	0.000000	0.000000	2.000000	184.000000	0.000000
15430.042343	-0.090276	0.560339	0.022401	76.312531	17.536121	39.333618	-0.572710	0.000000	-1.245425	0.000000	0.000000	0.000000	-0.518996	0.383737	-0.752193	0.000000	0.000000	2.000000	184.000000	0.000000
15430.045677	-0.090276	0.560339	0.022401	76.312531	17.536121	39.333618	-0.572710	0.000000	-1.245425	0.000000	0.000000	0.000000	-0.518996	0.383737	-0.752193	0.000000	0.000000	2.000000	184.000000	0.000000
15430.049010	-0.090276	0.560339	0.022401	76.312531	17.536121	39.333618	-0.572710	0.000000	-1.245425	0.000000	0.000000	0.000000	-0.518996	0.383737	-0.752193	0.000000	0.000000	2.000000	184.000000	0.000000
15430.052343	-0.091837	0.561533	0.019970	76.373558	17.166954	39.077007	-0.486210	0.000000	-1.120059	0.000000	0.000000	0.000000	-0.468276	0.358266	-0.729385	0.000000	0.000000	2.000000	184.000000	0.000000
15430.055677	-0.091837	0.561533	0.019970	76.373558	17.166954	39.077007	-0.486210	0.000000	-1.120059	0.000000	0.000000	0.000000	-0.468276	0.358266	-0.729385	0.000000	0.000000	2.000000	184.000000	0.000000
15430.059010	-0.091837	0.561533	0.019970	76.373558	17.166954	39.077007	-0.486210	0.000000	-1.120059	0.000000	0.000000	0.000000	-0.468276	0.358266	-0.729385	0.000000	0.000000	2.000000	184.000000	0.000000
15430.062343	-0.093244	0.562644	0.017680	76.506302	16.941404	38.918388	-0.408164	0.000000	-0.998495	0.000000	0.000000	0.000000	-0.422240	0.333320	-0.686924	0.000000	0.000000	2.000000	184.000000	0.000000
15430.065677	-0.093244	0.562644	0.017680	76.506302	16.941404	38.918388	-0.408164	0.000000	-0.998495	0.000000	0.000000	0.000000	-0.422240	0.333320	-0.686924	0.000000	0.000000	2.000000	184.000000	0.000000
15430.069010	-0.093244	0.562644	0.017680	76.506302	16.941404	38.918388	-0.408164	0.000000	-0.998495	0.000000	0.000000	0.000000	-0.422240	0.333320	-0.686924	0.000000	0.000000	2.000000	184.000000	0.000000
15430.072343	-0.094515	0.563691	0.015484	76.684471	16.732647	38.724655	-0.337791	0.000000	-0.884008	0.000000	0.000000	0.000000	-0.381301	0.314183	-0.658951	0.000000	0.000000	2.000000	184.000000	0.000000
15430.075677	-0.094515	0.563691	0.015484	76.684471	16.732647	38.724655	-0.337791	0.000000	-0.884008	0.000000	0.000000	0.000000	-0.381301	0.314183	-0.658951	0.000000	0.000000	2.000000	184.000000	0.000000
15430.079010	-0.094515	0.563691	0.015484	76.684471	16.732647	38.724655	-0.337791	0.000000	-0.884008	0.000000	0.000000	0.000000	-0.381301	0.314183	-0.658951	0.000000	0.000000	2.000000	184.000000	0.000000
15430.082343	-0.095670	0.564668	0.013468	76.894653	16.474749	38.421162	-0.274241	0.000000	-0.774182	0.000000	0.000000	0.000000	-0.346443	0.293123	-0.604608	0.000000	0.000000	2.000000	184.000000	0.000000
15430.085677	-0.095670	0.564668	0.013468	76.894653	16.474749	38.421162	-0.274241	0.000000	-0.774182	0.000000	0.000000	0.000000	-0.346443	0.293123	-0.604608	0.000000	0.000000	2.000000	184.000000	0.000000
15430.089010	-0.095670	0.564668	0.013468	76.894653	16.474749	38.421162	-0.274241	0.000000	-0.774182	0.000000	0.000000	0.000000	-0.346443	0.293123	-0.604608	0.000000	0.000000	2.000000	184.000000	0.000000
15430.092343	-0.096658	0.565594	0.011599	77.112793	16.091883	37.943676	-0.216500	0.000000	-0.673415	0.000000	0.000000	0.000000	-0.296397	0.277746	-0.560848	0.000000	0.000000	2.000000	184.000000	0.000000
15430.095677	-0.096658	0.565594	0.011599	77.112793	16.091883	37.943676	-0.216500	0.000000	-0.673415	0.000000	0.000000	0.000000	-0.296397	0.277746	-0.560848	0.000000	0.000000	2.000000	184.000000	0.000000
15430.099010	-0.096658	0.565594	0.011599	77.112793	16.091883	37.943676	-0.216500	0.000000	-0.673415	0.000000	0.000000	0.000000	-0.296397	0.277746	-0.560848	0.000000	0.000000	2.000000	184.000000	0.000000
15430.102343	-0.097550	0.566444	0.009869	77.327446	15.480199	37.175076	-0.167101	0.000000	-0.579940	0.000000	0.000000	0.000000	-0.267629	0.255041	-0.519036	0.000000	0.000000	2.000000	184.000000	0.000000
15430.105677	-0.097550	0.566444	0.009869	77.327446	15.480199	37.175076	-0.167101	0.000000	-0.579940	0.000000	0.000000	0.000000	-0.267629	0.255041	-0.519036	0.000000	0.000000	2.000000	184.000000	0.000000
15430.109010	-0.097550	0.566444	0.009869	77.327446	15.480199	37.175076	-0.167101	0.000000	-0.579940	0.000000	0.000000	0.000000	-0.267629	0.255041	-0.519036	0.000000	0.000000	2.000000	184.000000	0.000000
15430.112343	-0.098356	0.567256	0.008313	77.530602	14.656238	36.142086	-0.122496	0.000000	-0.493434	0.000000	0.000000	0.000000	-0.241727	0.243493	-0.466569	0.000000	0.000000	2.000000	184.000000	0.000000
15430.115677	-0.098356	0.567256	0.008313	77.530602	14.656238	36.142086	-0.122496	0.000000	-0.493434	0.000000	0.000000	0.000000	-0.241727	0.243493	-0.466569	0.000000	0.000000	2.000000	184.000000	0.000000
15430.119010	-0.098356	0.567256	0.008313	77.530602	14.656238	36.142086	-0.122496	0.000000	-0.493434	0.000000	0.000000	0.000000	-0.241727	0.243493	-0.466569	0.000000	0.000000	2.000000	184.000000	0.000000
15430.122343	-0.099100	0.568031	0.006929	77.701225	13.686229	34.943478	-0.082208	0.000000	-0.415672	0.000000	0.000000	0.000000	-0.223113	0.232399	-0.415244	0.000000	0.000000	2.000000	184.000000	0.000000
15430.125677	-0.099100	0.568031	0.006929	77.701225	13.686229	34.943478	-0.082208	0.000000	-0.415672	0.000000	0.000000	0.000000	-0.223113	0.232399	-0.415244	0.000000	0.000000	2.000000	184.000000	0.000000
15430.129010	-0.099100	0.568031	0.006929	77.701225	13.686229	34.943478	-0.082208	0.000000	-0.415672	0.000000	0.000000	0.000000	-0.223113	0.232399	-0.415244	0.000000	0.000000	2.000000	184.000000	0.000000
15430.132343	-0.099744	0.568762	0.005750	77.827446	12.617324	33.641808	-0.045023	0.000000	-0.346465	0.000000	0.000000	0.000000	-0.193376	0.219355	-0.353939	0.000000	0.000000	2.000000	184.000000	0.000000
15430.135677	-0.099744	0.568762	0.005750	77.827446	12.617324	33.641808	-0.045023	0.000000	-0.346465	0.000000	0.000000	0.000000	-0.193376	0.219355	-0.353939	0.000000	0.000000	2.000000	184.000000	0.000000
15430.139010	-0.099744	0.568762	0.005750	77.827446	12.617324	33.641808	-0.045023	0.000000	-0.346465	0.000000	0.000000	0.000000	-0.193376	0.219355	-0.353939	0.000000	0.000000	2.000000	184.000000	0.000000
15430.142343	-0.100279	0.569423	0.004718	77.911896	11.536850	32.339489	-0.012793	0.000000	-0.287475	0.000000	0.000000	0.000000	-0.160528	0.198472	-0.309597	0.000000	0.000000	2.000000	184.000000	0.000000
15430.145677	-0.100279	0.569423	0.004718	77.911896	11.536850	32.339489	-0.012793	0.000000	-0.287475	0.000000	0.000000	0.000000	-0.160528	0.198472	-0.309597	0.000000	0.000000	2.000000	184.000000	0.000000
15430.149010	-0.100279	0.569423	0.004718	77.911896	11.536850	32.339489	-0.012793	0.000000	-0.287475	0.000000	0.000000	0.000000	-0.160528	0.198472	-0.309597	0.000000	0.000000	2.000000	184.000000	0.000000
15430.152343	-0.100725	0.569999	0.003812	77.979195	10.550362	31.155098	0.013961	0.000000	-0.235876	0.000000	0.000000	0.000000	-0.133585	0.172602	-0.271589	0.000000	0.000000	2.000000	184.000000	0.000000
15430.155677	-0.100725	0.569999	0.003812	77.979195	10.550362	31.155098	0.013961	0.000000	-0.235876	0.000000	0.000000	0.000000	-0.133585	0.172602	-0.271589	0.000000	0.000000	2.000000	184.000000	0.000000
15430.159010	-0.100725	0.569999	0.003812	77.979195	10.550362	31.155098	0.013961	0.000000	-0.235876	0.000000	0.000000	0.000000	-0.133585	0.172602	-0.271589	0.000000	0.000000	2.000000	184.000000	0.000000
15430.162343	-0.101142	0.570496	0.002997	78.062798	9.715057	30.142056	0.036226	0.000000	-0.190611	0.000000	0.000000	0.000000	-0.125123	0.149334	-0.244649	0.000000	0.000000	2.000000	184.000000	0.000000
15430.165677	-0.101142	0.570496	0.002997	78.062798	9.715057	30.142056	0.036226	0.000000	-0.190611	0.000000	0.000000	0.000000	-0.125123	0.149334	-0.244649	0.000000	0.000000	2.000000	184.000000	0.000000
15430.169010	-0.101142	0.570496	0.002997	78.062798	9.715057	30.142056	0.036226	0.000000	-0.190611	0.000000	0.000000	0.000000	-0.125123	0.149334	-0.244649	0.000000	0.000000	2.000000	184.000000	0.000000
15430.172343	-0.101142	0.570496	0.002997	78.195335	9.150560	29.426750	0.057079	0.000000	-0.149836	0.000000	0.000000	0.000000	-0.125123	0.149334	-0.244649	0.000000	0.000000	2.000000	184.000000	0.000000
15430.175677	-0.101526	0.570925	0.002248	78.195335	9.150560	29.426750	0.057079	0.000000	-0.149836	0.000000	0.000000	0.000000	-0.115306	0.128693	-0.224544	0.000000	0.000000	2.000000	184.000000	0.000000
15430.179010	-0.101526	0.570925	0.002248	78.195335	9.150560	29.426750	0.057079	0.000000	-0.149836	0.000000	0.000000	0.000000	-0.115306	0.128693	-0.224544	0.000000	0.000000	2.000000	184.000000	0.000000
15430.182343	-0.101861	0.571278	0.001595	78.366966	8.837230	28.991796	0.057079	0.000000	-0.149836	0.000000	0.000000	0.000000	-0.100637	0.105798	-0.195954	0.000000	0.000000	2.000000	184.000000	0.000000
15430.185677	-0.101861	0.571278	0.001595	78.366966	8.837230	28.991796	0.057079	0.000000	-0.149836	0.000000	0.000000	0.000000	-0.100637	0.105798	-0.195954	0.000000	0.000000	2.000000	184.000000	0.000000
15430.189010	-0.101861	0.571278	0.001595	78.366966	8.837230	28.991796	0.057079	0.000000	-0.149836	0.000000	0.000000	0.000000	-0.100637	0.105798	-0.195954	0.000000	0.000000	2.000000	184.000000	0.000000
15430.192343	-0.101861	0.571278	0.001595	78.558159	8.622669	28.664152	0.093070	0.000000	-0.079753	0.000000	0.000000	0.000000	-0.100637	0.105798	-0.195954	0.000000	0.000000	2.000000	184.000000	0.000000
15430.195677	-0.102161	0.571545	0.000992	78.558159	8.622669	28.664152	0.093070	0.000000	-0.079753	0.000000	0.000000	0.000000	-0.089974	0.080066	-0.180789	0.000000	0.000000	2.000000	184.000000	0.000000
15430.199010	-0.102161	0.571545	0.000992	78.558159	8.622669	28.664152	0.093070	0.000000	-0.079753	0.000000	0.000000	0.000000	-0.089974	0.080066	-0.180789	0.000000	0.000000	2.000000	184.000000	0.000000
15430.202343	-0.102452	0.571744	0.000453	78.733200	8.460665	28.412781	0.093070	0.000000	-0.079753	0.000000	0.000000	0.000000	-0.087071	0.059777	-0.161900	0.000000	0.000000	2.000000	184.000000	0.000000
15430.205677	-0.102452	0.571744	0.000453	78.733200	8.460665	28.412781	0.093070	0.000000	-0.079753	0.000000	0.000000	0.000000	-0.087071	0.059777	-0.161900	0.000000	0.000000	2.000000	184.000000	0.000000
15430.209010	-0.102452	0.571744	0.000453	78.733200	8.460665	28.412781	0.093070	0.000000	-0.079753	0.000000	0.000000	0.000000	-0.087071	0.059777	-0.161900	0.000000	0.000000	2.000000	184.000000	0.000000
15430.212343	-0.102452	0.571744	0.000453	78.877777	8.313998	28.201220	0.122577	0.000000	-0.022638	0.000000	0.000000	0.000000	-0.087071	0.059777	-0.161900	0.000000	0.000000	2.000000	184.000000	0.000000
15430.215677	-0.102762	0.571912	0.000005	78.877777	8.313998	28.201220	0.122577	0.000000	-0.022638	0.000000	0.000000	0.000000	-0.093049	0.050317	-0.134205	0.000000	0.000000	2.000000	184.000000	0.000000
15430.219010	-0.102762	0.571912	0.000005	78.877777	8.313998	28.201220	0.122577	0.000000	-0.022638	0.000000	0.000000	0.000000	-0.093049	0.050317	-0.134205	0.000000	0.000000	2.000000	184.000000	0.000000
15430.222343	-0.103076	0.572041	-0.000322	78.993614	8.221765	28.075293	0.122577	0.000000	-0.022638	0.000000	0.000000	0.000000	-0.094172	0.038598	-0.098083	0.000000	0.000000	2.000000	184.000000	0.000000
15430.225677	-0.103076	0.572041	-0.000322	78.993614	8.221765	28.075293	0.122577	0.000000	-0.022638	0.000000	0.000000	0.000000	-0.094172	0.038598	-0.098083	0.000000	0.000000	2.000000	184.000000	0.000000
15430.229010	-0.103076	0.572041	-0.000322	78.993614	8.221765	28.075293	0.122577	0.000000	-0.022638	0.000000	0.000000	0.000000	-0.094172	0.038598	-0.098083	0.000000	0.000000	2.000000	184.000000	0.000000
15430.232343	-0.103076	0.572041	-0.000322	79.069153	8.245229	28.096010	0.153781	0.000000	0.016077	0.000000	0.000000	0.000000	-0.094172	0.038598	-0.098083	0.000000	0.000000	2.000000	184.000000	0.000000
15430.235677	-0.103307	0.572131	-0.000508	79.069153	8.245229	28.096010	0.153781	0.000000	0.016077	0.000000	0.000000	0.000000	-0.069381	0.026945	-0.056056	0.000000	0.000000	2.000000	184.000000	0.000000
15430.239010	-0.103307	0.572131	-0.000508	79.069153	8.245229	28.096010	0.153781	0.000000	0.016077	0.000000	0.000000	0.000000	-0.069381	0.026945	-0.056056	0.000000	0.000000	2.000000	184.000000	0.000000
15430.242343	-0.103307	0.572131	-0.000508	79.119354	8.316521	28.185190	0.153781	0.000000	0.016077	0.000000	0.000000	0.000000	-0.069381	0.026945	-0.056056	0.000000	0.000000	2.000000	184.000000	0.000000
15430.245677	-0.103307	0.572131	-0.000508	79.119354	8.316521	28.185190	0.153781	0.000000	0.016077	0.000000	0.000000	0.000000	-0.069381	0.026945	-0.056056	0.000000	0.000000	2.000000	184.000000	0.000000
15430.249010	-0.103513	0.572146	-0.000604	79.119354	8.316521	28.185190	0.153781	0.000000	0.016077	0.000000	0.000000	0.000000	-0.061884	0.004630	-0.028625	0.000000	0.000000	2.000000	184.000000	0.000000
15430.252343	-0.103513	0.572146	-0.000604	79.159409	8.368279	28.257303	0.165344	0.000000	0.025419	0.000000	0.000000	0.000000	-0.061884	0.004630	-0.028625	0.000000	0.000000	2.000000	184.000000	0.000000
15430.255677	-0.103513	0.572146	-0.000604	79.159409	8.368279	28.257303	0.165344	0.000000	0.025419	0.000000	0.000000	0.000000	-0.061884	0.004630	-0.028625	0.000000	0.000000	2.000000	184.000000	0.000000
15430.259010	-0.103513	0.572146	-0.000604	79.159409	8.368279	28.257303	0.165344	0.000000	0.025419	0.000000	0.000000	0.000000	-0.061884	0.004630	-0.028625	0.000000	0.000000	2.000000	184.000000	0.000000
15430.262343	-0.103996	0.572044	-0.000688	79.209473	8.402423	28.305607	0.175658	0.000000	0.030190	0.000000	0.000000	0.000000	-0.144707	-0.030690	-0.025161	0.000000	0.000000	2.000000	184.000000	0.000000
15430.265677	-0.103996	0.572044	-0.000688	79.209473	8.402423	28.305607	0.175658	0.000000	0.030190	0.000000	0.000000	0.000000	-0.144707	-0.030690	-0.025161	0.000000	0.000000	2.000000	184.000000	0.000000
15430.269010	-0.103996	0.572044	-0.000688	79.209473	8.402423	28.305607	0.175658	0.000000	0.030190	0.000000	0.000000	0.000000	-0.144707	-0.030690	-0.025161	0.000000	0.000000	2.000000	184.000000	0.000000
15430.272343	-0.104249	0.571951	-0.000677	79.284340	8.521233	28.445837	0.199776	0.000000	0.034384	0.000000	0.000000	0.000000	-0.075938	-0.027672	0.003085	0.000000	0.000000	2.000000	184.000000	0.000000
15430.275677	-0.104249	0.571951	-0.000677	79.284340	8.521233	28.445837	0.199776	0.000000	0.034384	0.000000	0.000000	0.000000	-0.075938	-0.027672	0.003085	0.000000	0.000000	2.000000	184.000000	0.000000
15430.279010	-0.104249	0.571951	-0.000677	79.284340	8.521233	28.445837	0.199776	0.000000	0.034384	0.000000	0.000000	0.000000	-0.075938	-0.027672	0.003085	0.000000	0.000000	2.000000	184.000000	0.000000
15430.282343	-0.104249	0.571951	-0.000677	79.383202	8.757951	28.710817	0.212432	0.000000	0.033870	0.000000	0.000000	0.000000	-0.075938	-0.027672	0.003085	0.000000	0.000000	2.000000	184.000000	0.000000
15430.285677	-0.104495	0.571798	-0.000695	79.383202	8.757951	28.710817	0.212432	0.000000	0.033870	0.000000	0.000000	0.000000	-0.074025	-0.046043	-0.005357	0.000000	0.000000	2.000000	184.000000	0.000000
15430.289010	-0.104495	0.571798	-0.000695	79.383202	8.757951	28.710817	0.212432	0.000000	0.033870	0.000000	0.000000	0.000000	-0.074025	-0.046043	-0.005357	0.000000	0.000000	2.000000	184.000000	0.000000
15430.292343	-0.104495	0.571798	-0.000695	79.504555	9.065867	29.043194	0.212432	0.000000	0.033870	0.000000	0.000000	0.000000	-0.074025	-0.046043	-0.005357	0.000000	0.000000	2.000000	184.000000	0.000000
15430.295677	-0.104495	0.571798	-0.000695	79.504555	9.065867	29.043194	0.212432	0.000000	0.033870	0.000000	0.000000	0.000000	-0.074025	-0.046043	-0.005357	0.000000	0.000000	2.000000	184.000000	0.000000
15430.299010	-0.104730	0.571654	-0.000668	79.504555	9.065867	29.043194	0.212432	0.000000	0.033870	0.000000	0.000000	0.000000	-0.070290	-0.043028	0.008137	0.000000	0.000000	2.000000	184.000000	0.000000
15430.302343	-0.104730	0.571654	-0.000668	79.607376	9.385963	29.393559	0.224770	0.000000	0.034762	0.000000	0.000000	0.000000	-0.070290	-0.043028	0.008137	0.000000	0.000000	2.000000	184.000000	0.000000
15430.305677	-0.104730	0.571654	-0.000668	79.607376	9.385963	29.393559	0.224770	0.000000	0.034762	0.000000	0.000000	0.000000	-0.070290	-0.043028	0.008137	0.000000	0.000000	2.000000	184.000000	0.000000
15430.309010	-0.104730	0.571654	-0.000668	79.607376	9.385963	29.393559	0.224770	0.000000	0.034762	0.000000	0.000000	0.000000	-0.070290	-0.043028	0.008137	0.000000	0.000000	2.000000	184.000000	0.000000
15430.312343	-0.105005	0.571380	-0.000461	79.667816	9.736409	29.788111	0.236484	0.000000	0.033406	0.000000	0.000000	0.000000	-0.082732	-0.082421	0.062144	0.000000	0.000000	2.000000	184.000000	0.000000
15430.315677	-0.105005	0.571380	-0.000461	79.667816	9.736409	29.788111	0.236484	0.000000	0.033406	0.000000	0.000000	0.000000	-0.082732	-0.082421	0.062144	0.000000	0.000000	2.000000	184.000000	0.000000
15430.319010	-0.105005	0.571380	-0.000461	79.667816	9.736409	29.788111	0.236484	0.000000	0.033406	0.000000	0.000000	0.000000	-0.082732	-0.082421	0.062144	0.000000	0.000000	2.000000	184.000000	0.000000
15430.322343	-0.104965	0.571241	-0.000238	79.697556	10.078811	30.169363	0.250273	0.000000	0.023049	0.000000	0.000000	0.000000	0.012013	-0.041736	0.066961	0.000000	0.000000	2.000000	184.000000	0.000000
15430.325677	-0.104965	0.571241	-0.000238	79.697556	10.078811	30.169363	0.250273	0.000000	0.023049	0.000000	0.000000	0.000000	0.012013	-0.041736	0.066961	0.000000	0.000000	2.000000	184.000000	0.000000
15430.329010	-0.104965	0.571241	-0.000238	79.697556	10.078811	30.169363	0.250273	0.000000	0.023049	0.000000	0.000000	0.000000	0.012013	-0.041736	0.066961	0.000000	0.000000	2.000000	184.000000	0.000000
15430.332343	-0.104965	0.571241	-0.000238	79.712143	10.275174	30.374380	0.248271	0.000000	0.011889	0.000000	0.000000	0.000000	0.012013	-0.041736	0.066961	0.000000	0.000000	2.000000	184.000000	0.000000
15430.335677	-0.104865	0.571094	0.000023	79.712143	10.275174	30.374380	0.248271	0.000000	0.011889	0.000000	0.000000	0.000000	0.029980	-0.044111	0.078363	0.000000	0.000000	2.000000	184.000000	0.000000
15430.339010	-0.104865	0.571094	0.000023	79.712143	10.275174	30.374380	0.248271	0.000000	0.011889	0.000000	0.000000	0.000000	0.029980	-0.044111	0.078363	0.000000	0.000000	2.000000	184.000000	0.000000
15430.342343	-0.104865	0.571094	0.000023	79.726685	10.323037	30.403994	0.248271	0.000000	0.011889	0.000000	0.000000	0.000000	0.029980	-0.044111	0.078363	0.000000	0.000000	2.000000	184.000000	0.000000
15430.345677	-0.104865	0.571094	0.000023	79.726685	10.323037	30.403994	0.248271	0.000000	0.011889	0.000000	0.000000	0.000000	0.029980	-0.044111	0.078363	0.000000	0.000000	2.000000	184.000000	0.000000
15430.349010	-0.104798	0.570931	0.000326	79.726685	10.323037	30.403994	0.248271	0.000000	0.011889	0.000000	0.000000	0.000000	0.020340	-0.048868	0.090718	0.000000	0.000000	2.000000	184.000000	0.000000
15430.352343	-0.104751	0.570768	0.000623	79.748207	10.387501	30.452835	0.243275	0.000000	-0.001172	0.000000	0.000000	0.000000	0.013877	-0.048942	0.089199	0.000000	0.000000	2.000000	184.000000	0.000000
15430.355677	-0.104751	0.570768	0.000623	79.748207	10.387501	30.452835	0.243275	0.000000	-0.001172	0.000000	0.000000	0.000000	0.013877	-0.048942	0.089199	0.000000	0.000000	2.000000	184.000000	0.000000
15430.359010	-0.104751	0.570768	0.000623	79.748207	10.387501	30.452835	0.243275	0.000000	-0.001172	0.000000	0.000000	0.000000	0.013877	-0.048942	0.089199	0.000000	0.000000	2.000000	184.000000	0.000000
15430.362343	-0.104751	0.570768	0.000623	79.792221	10.525487	30.578806	0.237572	0.000000	-0.031158	0.000000	0.000000	0.000000	0.013877	-0.048942	0.089199	0.000000	0.000000	2.000000	184.000000	0.000000
15430.365677	-0.104718	0.570594	0.000875	79.792221	10.525487	30.578806	0.237572	0.000000	-0.031158	0.000000	0.000000	0.000000	0.010154	-0.052003	0.075626	0.000000	0.000000	2.000000	184.000000	0.000000
15430.369010	-0.104718	0.570594	0.000875	79.792221	10.525487	30.578806	0.237572	0.000000	-0.031158	0.000000	0.000000	0.000000	0.010154	-0.052003	0.075626	0.000000	0.000000	2.000000	184.000000	0.000000
15430.372343	-0.104718	0.570594	0.000875	79.875656	10.777375	30.825153	0.237572	0.000000	-0.031158	0.000000	0.000000	0.000000	0.010154	-0.052003	0.075626	0.000000	0.000000	2.000000	184.000000	0.000000
15430.375677	-0.104718	0.570594	0.000875	79.875656	10.777375	30.825153	0.237572	0.000000	-0.031158	0.000000	0.000000	0.000000	0.010154	-0.052003	0.075626	0.000000	0.000000	2.000000	184.000000	0.000000
15430.379010	-0.104745	0.570403	0.001095	79.875656	10.777375	30.825153	0.237572	0.000000	-0.031158	0.000000	0.000000	0.000000	-0.008222	-0.057407	0.066005	0.000000	0.000000	2.000000	184.000000	0.000000
15430.382343	-0.104745	0.570403	0.001095	79.977814	11.109166	31.156673	0.235879	0.000000	-0.043762	0.000000	0.000000	0.000000	-0.008222	-0.057407	0.066005	0.000000	0.000000	2.000000	184.000000	0.000000
15430.385677	-0.104745	0.570403	0.001095	79.977814	11.109166	31.156673	0.235879	0.000000	-0.043762	0.000000	0.000000	0.000000	-0.008222	-0.057407	0.066005	0.000000	0.000000	2.000000	184.000000	0.000000
15430.389010	-0.104745	0.570403	0.001095	79.977814	11.109166	31.156673	0.235879	0.000000	-0.043762	0.000000	0.000000	0.000000	-0.008222	-0.057407	0.066005	0.000000	0.000000	2.000000	184.000000	0.000000
15430.392343	-0.104804	0.570069	0.001455	80.055786	11.493932	31.561745	0.237250	0.000000	-0.054763	0.000000	0.000000	0.000000	-0.017776	-0.100167	0.107845	0.000000	0.000000	2.000000	184.000000	0.000000
15430.395677	-0.104804	0.570069	0.001455	80.055786	11.493932	31.561745	0.237250	0.000000	-0.054763	0.000000	0.000000	0.000000	-0.017776	-0.100167	0.107845	0.000000	0.000000	2.000000	184.000000	0.000000
15430.399010	-0.104804	0.570069	0.001455	80.055786	11.493932	31.561745	0.237250	0.000000	-0.054763	0.000000	0.000000	0.000000	-0.017776	-0.100167	0.107845	0.000000	0.000000	2.000000	184.000000	0.000000
15430.402343	-0.104804	0.570069	0.001455	80.087379	11.921934	32.041306	0.240212	0.000000	-0.072737	0.000000	0.000000	0.000000	-0.017776	-0.100167	0.107845	0.000000	0.000000	2.000000	184.000000	0.000000
15430.405677	-0.104754	0.569919	0.001637	80.087379	11.921934	32.041306	0.240212	0.000000	-0.072737	0.000000	0.000000	0.000000	0.014990	-0.045094	0.054750	0.000000	0.000000	2.000000	184.000000	0.000000
15430.409010	-0.104754	0.569919	0.001637	80.087379	11.921934	32.041306	0.240212	0.000000	-0.072737	0.000000	0.000000	0.000000	0.014990	-0.045094	0.054750	0.000000	0.000000	2.000000	184.000000	0.000000
15430.412343	-0.104754	0.569919	0.001637	80.081490	12.300223	32.476845	0.240212	0.000000	-0.072737	0.000000	0.000000	0.000000	0.014990	-0.045094	0.054750	0.000000	0.000000	2.000000	184.000000	0.000000
15430.415677	-0.104754	0.569919	0.001637	80.081490	12.300223	32.476845	0.240212	0.000000	-0.072737	0.000000	0.000000	0.000000	0.014990	-0.045094	0.054750	0.000000	0.000000	2.000000	184.000000	0.000000
15430.419010	-0.104677	0.569776	0.001802	80.081490	12.300223	32.476845	0.240212	0.000000	-0.072737	0.000000	0.000000	0.000000	0.023130	-0.042734	0.049296	0.000000	0.000000	2.000000	184.000000	0.000000
15430.422343	-0.104677	0.569776	0.001802	80.070267	12.565171	32.784847	0.237714	0.000000	-0.081862	0.000000	0.000000	0.000000	0.023130	-0.042734	0.049296	0.000000	0.000000	2.000000	184.000000	0.000000
15430.425677	-0.104677	0.569776	0.001802	80.070267	12.565171	32.784847	0.237714	0.000000	-0.081862	0.000000	0.000000	0.000000	0.023130	-0.042734	0.049296	0.000000	0.000000	2.000000	184.000000	0.000000
15430.429010	-0.104677	0.569776	0.001802	80.070267	12.565171	32.784847	0.237714	0.000000	-0.081862	0.000000	0.000000	0.000000	0.023130	-0.042734	0.049296	0.000000	0.000000	2.000000	184.000000	0.000000
15430.432343	-0.104502	0.569560	0.002140	80.067398	12.679377	32.904022	0.233859	0.000000	-0.090078	0.000000	0.000000	0.000000	0.052526	-0.064799	0.101567	0.000000	0.000000	2.000000	184.000000	0.000000
15430.435677	-0.104502	0.569560	0.002140	80.067398	12.679377	32.904022	0.233859	0.000000	-0.090078	0.000000	0.000000	0.000000	0.052526	-0.064799	0.101567	0.000000	0.000000	2.000000	184.000000	0.000000
15430.439010	-0.104502	0.569560	0.002140	80.067398	12.679377	32.904022	0.233859	0.000000	-0.090078	0.000000	0.000000	0.000000	0.052526	-0.064799	0.101567	0.000000	0.000000	2.000000	184.000000	0.000000
15430.442343	-0.104421	0.569495	0.002286	80.070236	12.700688	32.911854	0.225104	0.000000	-0.107006	0.000000	0.000000	0.000000	0.024428	-0.019662	0.043864	0.000000	0.000000	2.000000	184.000000	0.000000
15430.445677	-0.104421	0.569495	0.002286	80.070236	12.700688	32.911854	0.225104	0.000000	-0.107006	0.000000	0.000000	0.000000	0.024428	-0.019662	0.043864	0.000000	0.000000	2.000000	184.000000	0.000000
15430.449010	-0.104421	0.569495	0.002286	80.070236	12.700688	32.911854	0.225104	0.000000	-0.107006	0.000000	0.000000	0.000000	0.024428	-0.019662	0.043864	0.000000	0.000000	2.000000	184.000000	0.000000
15430.452343	-0.104421	0.569495	0.002286	80.070251	12.714293	32.911861	0.221033	0.000000	-0.114317	0.000000	0.000000	0.000000	0.024428	-0.019662	0.043864	0.000000	0.000000	2.000000	184.000000	0.000000
15430.455677	-0.104321	0.569447	0.002455	80.070251	12.714293	32.911861	0.221033	0.000000	-0.114317	0.000000	0.000000	0.000000	0.029832	-0.014330	0.050473	0.000000	0.000000	2.000000	184.000000	0.000000
15430.459010	-0.104321	0.569447	0.002455	80.070251	12.714293	32.911861	0.221033	0.000000	-0.114317	0.000000	0.000000	0.000000	0.029832	-0.014330	0.050473	0.000000	0.000000	2.000000	184.000000	0.000000
15430.462343	-0.104321	0.569447	0.002455	80.069534	12.737488	32.920498	0.221033	0.000000	-0.114317	0.000000	0.000000	0.000000	0.029832	-0.014330	0.050473	0.000000	0.000000	2.000000	184.000000	0.000000
15430.465677	-0.104321	0.569447	0.002455	80.069534	12.737488	32.920498	0.221033	0.000000	-0.114317	0.000000	0.000000	0.000000	0.029832	-0.014330	0.050473	0.000000	0.000000	2.000000	184.000000	0.000000
15430.469010	-0.104216	0.569407	0.002600	80.069534	12.737488	32.920498	0.221033	0.000000	-0.114317	0.000000	0.000000	0.000000	0.031425	-0.011963	0.043537	0.000000	0.000000	2.000000	184.000000	0.000000
15430.472343	-0.104216	0.569407	0.002600	80.068703	12.752997	32.919472	0.216061	0.000000	-0.122729	0.000000	0.000000	0.000000	0.031425	-0.011963	0.043537	0.000000	0.000000	2.000000	184.000000	0.000000
15430.475677	-0.104216	0.569407	0.002600	80.068703	12.752997	32.919472	0.216061	0.000000	-0.122729	0.000000	0.000000	0.000000	0.031425	-0.011963	0.043537	0.000000	0.000000	2.000000	184.000000	0.000000
15430.479010	-0.104216	0.569407	0.002600	80.068703	12.752997	32.919472	0.216061	0.000000	-0.122729	0.000000	0.000000	0.000000	0.031425	-0.011963	0.043537	0.000000	0.000000	2.000000	184.000000	0.000000
15430.482343	-0.104048	0.569379	0.002868	80.065872	12.758895	32.911648	0.210824	0.000000	-0.129985	0.000000	0.000000	0.000000	0.050634	-0.008478	0.080496	0.000000	0.000000	2.000000	184.000000	0.000000
15430.485677	-0.104048	0.569379	0.002868	80.065872	12.758895	32.911648	0.210824	0.000000	-0.129985	0.000000	0.000000	0.000000	0.050634	-0.008478	0.080496	0.000000	0.000000	2.000000	184.000000	0.000000
15430.489010	-0.104048	0.569379	0.002868	80.065872	12.758895	32.911648	0.210824	0.000000	-0.129985	0.000000	0.000000	0.000000	0.050634	-0.008478	0.080496	0.000000	0.000000	2.000000	184.000000	0.000000
15430.492343	-0.104048	0.569379	0.002868	80.063049	12.762088	32.903847	0.202385	0.000000	-0.143401	0.000000	0.000000	0.000000	0.050634	-0.008478	0.080496	0.000000	0.000000	2.000000	184.000000	0.000000
15430.495677	-0.103958	0.569373	0.002979	80.063049	12.762088	32.903847	0.202385	0.000000	-0.143401	0.000000	0.000000	0.000000	0.026906	-0.001852	0.033313	0.000000	0.000000	2.000000	184.000000	0.000000
15430.499010	-0.103958	0.569373	0.002979	80.063049	12.762088	32.903847	0.202385	0.000000	-0.143401	0.000000	0.000000	0.000000	0.026906	-0.001852	0.033313	0.000000	0.000000	2.000000	184.000000	0.000000
15430.502343	-0.103958	0.569373	0.002979	80.065872	12.783378	32.911659	0.202385	0.000000	-0.143401	0.000000	0.000000	0.000000	0.026906	-0.001852	0.033313	0.000000	0.000000	2.000000	184.000000	0.000000
15430.505677	-0.103958	0.569373	0.002979	80.065872	12.783378	32.911659	0.202385	0.000000	-0.143401	0.000000	0.000000	0.000000	0.026906	-0.001852	0.033313	0.000000	0.000000	2.000000	184.000000	0.000000
15430.509010	-0.103872	0.569347	0.003005	80.065872	12.783378	32.911659	0.202385	0.000000	-0.143401	0.000000	0.000000	0.000000	0.025810	-0.007719	0.007712	0.000000	0.000000	2.000000	184.000000	0.000000
15430.512343	-0.103872	0.569347	0.003005	80.065872	12.794263	32.911655	0.197901	0.000000	-0.148953	0.000000	0.000000	0.000000	0.025810	-0.007719	0.007712	0.000000	0.000000	2.000000	184.000000	0.000000
15430.515677	-0.103872	0.569347	0.003005	80.065872	12.794263	32.911655	0.197901	0.000000	-0.148953	0.000000	0.000000	0.000000	0.025810	-0.007719	0.007712	0.000000	0.000000	2.000000	184.000000	0.000000
15430.519010	-0.103872	0.569347	0.003005	80.065872	12.794263	32.911655	0.197901	0.000000	-0.148953	0.000000	0.000000	0.000000	0.025810	-0.007719	0.007712	0.000000	0.000000	2.000000	184.000000	0.000000
15430.522343	-0.103719	0.569347	0.003039	80.065872	12.802419	32.911663	0.193599	0.000000	-0.150239	0.000000	0.000000	0.000000	0.045879	0.000005	0.010347	0.000000	0.000000	2.000000	184.000000	0.000000
15430.525677	-0.103719	0.569347	0.003039	80.065872	12.802419	32.911663	0.193599	0.000000	-0.150239	0.000000	0.000000	0.000000	0.045879	0.000005	0.010347	0.000000	0.000000	2.000000	184.000000	0.000000
15430.529010	-0.103719	0.569347	0.003039	80.065872	12.802419	32.911663	0.193599	0.000000	-0.150239	0.000000	0.000000	0.000000	0.045879	0.000005	0.010347	0.000000	0.000000	2.000000	184.000000	0.000000
15430.532343	-0.103719	0.569347	0.003039	80.068687	12.815549	32.919464	0.185952	0.000000	-0.151963	0.000000	0.000000	0.000000	0.045879	0.000005	0.010347	0.000000	0.000000	2.000000	184.000000	0.000000
15430.535677	-0.103671	0.569329	0.003032	80.068687	12.815549	32.919464	0.185952	0.000000	-0.151963	0.000000	0.000000	0.000000	0.014264	-0.005341	-0.002180	0.000000	0.000000	2.000000	184.000000	0.000000
15430.539010	-0.103671	0.569329	0.003032	80.068687	12.815549	32.919464	0.185952	0.000000	-0.151963	0.000000	0.000000	0.000000	0.014264	-0.005341	-0.002180	0.000000	0.000000	2.000000	184.000000	0.000000
15430.542343	-0.103671	0.569329	0.003032	80.068687	12.815549	32.919464	0.185952	0.000000	-0.151963	0.000000	0.000000	0.000000	0.014264	-0.005341	-0.002180	0.000000	0.000000	2.000000	184.000000	0.000000
15430.545677	-0.103671	0.569329	0.003032	80.068687	12.815549	32.919464	0.185952	0.000000	-0.151963	0.000000	0.000000	0.000000	0.014264	-0.005341	-0.002180	0.000000	0.000000	2.000000	184.000000	0.000000
15430.549010	-0.103671	0.569329	0.003032	80.068687	12.815549	32.919464	0.185952	0.000000	-0.151963	0.000000	0.000000	0.000000	-0.000001	0.000005	-0.000000	0.000000	0.000000	2.000000	184.000000	0.000000
15430.552343	-0.103671	0.569329	0.003032	80.065872	12.807856	32.911655	0.183575	0.000000	-0.151600	0.000000	0.000000	0.000000	-0.000001	0.000005	-0.000000	0.000000	0.000000	2.000000	184.000000	0.000000
15430.555677	-0.103671	0.569329	0.003032	80.065872	12.807856	32.911655	0.183575	0.000000	-0.151600	0.000000	0.000000	0.000000	-0.000001	0.000005	-0.000000	0.000000	0.000000	2.000000	184.000000	0.000000
15430.559010	-0.103671	0.569329	0.003032	80.065872	12.807856	32.911655	0.183575	0.000000	-0.151600	0.000000	0.000000	0.000000	-0.000001	0.000005	-0.000000	0.000000	0.000000	2.000000	184.000000	0.000000
15430.562343	-0.103675	0.569347	0.003049	80.065872	12.807856	32.911655	0.183575	0.000000	-0.151600	0.000000	0.000000	0.000000	-0.001157	0.005352	0.005133	0.000000	0.000000	2.000000	184.000000	0.000000
15430.565677	-0.103675	0.569347	0.003049	80.065872	12.807856	32.911655	0.183575	0.000000	-0.151600	0.000000	0.000000	0.000000	-0.001157	0.005352	0.005133	0.000000	0.000000	2.000000	184.000000	0.000000
15430.569010	-0.103675	0.569347	0.003049	80.065872	12.807856	32.911655	0.183575	0.000000	-0.151600	0.000000	0.000000	0.000000	-0.001157	0.005352	0.005133	0.000000	0.000000	2.000000	184.000000	0.000000
15430.572343	-0.103675	0.569347	0.003049	80.061638	12.813904	32.921101	0.183768	0.000000	-0.152455	0.000000	0.000000	0.000000	-0.001157	0.005352	0.005133	0.000000	0.000000	2.000000	184.000000	0.000000
15430.575677	-0.103679	0.569365	0.003066	80.061638	12.813904	32.921101	0.183768	0.000000	-0.152455	0.000000	0.000000	0.000000	-0.001157	0.005334	0.005133	0.000000	0.000000	2.000000	184.000000	0.000000
15430.579010	-0.103679	0.569365	0.003066	80.061638	12.813904	32.921101	0.183768	0.000000	-0.152455	0.000000	0.000000	0.000000	-0.001157	0.005334	0.005133	0.000000	0.000000	2.000000	184.000000	0.000000
15430.582343	-0.103679	0.569365	0.003066	80.058792	12.806216	32.913296	0.183768	0.000000	-0.152455	0.000000	0.000000	0.000000	-0.001157	0.005334	0.005133	0.000000	0.000000	2.000000	184.000000	0.000000
15430.585677	-0.103679	0.569365	0.003066	80.058792	12.806216	32.913296	0.183768	0.000000	-0.152455	0.000000	0.000000	0.000000	-0.001157	0.005334	0.005133	0.000000	0.000000	2.000000	184.000000	0.000000
15430.589010	-0.103683	0.569382	0.003083	80.058792	12.806216	32.913296	0.183768	0.000000	-0.152455	0.000000	0.000000	0.000000	-0.001155	0.005352	0.005132	0.000000	0.000000	2.000000	184.000000	0.000000
15430.592343	-0.103683	0.569382	0.003083	80.055977	12.798524	32.905483	0.183960	0.000000	-0.153311	0.000000	0.000000	0.000000	-0.001155	0.005352	0.005132	0.000000	0.000000	2.000000	184.000000	0.000000
15430.595677	-0.103683	0.569382	0.003083	80.055977	12.798524	32.905483	0.183960	0.000000	-0.153311	0.000000	0.000000	0.000000	-0.001155	0.005352	0.005132	0.000000	0.000000	2.000000	184.000000	0.000000
15430.599010	-0.103683	0.569382	0.003083	80.055977	12.798524	32.905483	0.183960	0.000000	-0.153311	0.000000	0.000000	0.000000	-0.001155	0.005352	0.005132	0.000000	0.000000	2.000000	184.000000	0.000000
15430.602343	-0.103680	0.569434	0.003071	80.053162	12.790845	32.897694	0.184153	0.000000	-0.154166	0.000000	0.000000	0.000000	0.000809	0.015459	-0.003588	0.000000	0.000000	2.000000	184.000000	0.000000
15430.605677	-0.103680	0.569434	0.003071	80.053162	12.790845	32.897694	0.184153	0.000000	-0.154166	0.000000	0.000000	0.000000	0.000809	0.015459	-0.003588	0.000000	0.000000	2.000000	184.000000	0.000000
15430.609010	-0.103680	0.569434	0.003071	80.053162	12.790845	32.897694	0.184153	0.000000	-0.154166	0.000000	0.000000	0.000000	0.000809	0.015459	-0.003588	0.000000	0.000000	2.000000	184.000000	0.000000
15430.612343	-0.103680	0.569434	0.003071	80.053162	12.788136	32.897697	0.184018	0.000000	-0.153568	0.000000	0.000000	0.000000	0.000809	0.015459	-0.003588	0.000000	0.000000	2.000000	184.000000	0.000000
15430.615677	-0.103697	0.569442	0.003043	80.053162	12.788136	32.897697	0.184018	0.000000	-0.153568	0.000000	0.000000	0.000000	-0.004995	0.002391	-0.008403	0.000000	0.000000	2.000000	184.000000	0.000000
15430.619010	-0.103697	0.569442	0.003043	80.053162	12.788136	32.897697	0.184018	0.000000	-0.153568	0.000000	0.000000	0.000000	-0.004995	0.002391	-0.008403	0.000000	0.000000	2.000000	184.000000	0.000000
15430.622343	-0.103697	0.569442	0.003043	80.050331	12.780445	32.889889	0.184018	0.000000	-0.153568	0.000000	0.000000	0.000000	-0.004995	0.002391	-0.008403	0.000000	0.000000	2.000000	184.000000	0.000000
15430.625677	-0.103697	0.569442	0.003043	80.050331	12.780445	32.889889	0.184018	0.000000	-0.153568	0.000000	0.000000	0.000000	-0.004995	0.002391	-0.008403	0.000000	0.000000	2.000000	184.000000	0.000000
15430.629010	-0.103696	0.569468	0.003037	80.050331	12.780445	32.889889	0.184018	0.000000	-0.153568	0.000000	0.000000	0.000000	0.000406	0.007721	-0.001795	0.000000	0.000000	2.000000	184.000000	0.000000
15430.632343	-0.103696	0.569468	0.003037	80.050331	12.780445	32.889889	0.184851	0.000000	-0.152168	0.000000	0.000000	0.000000	0.000406	0.007721	-0.001795	0.000000	0.000000	2.000000	184.000000	0.000000
15430.635677	-0.103696	0.569468	0.003037	80.050331	12.780445	32.889889	0.184851	0.000000	-0.152168	0.000000	0.000000	0.000000	0.000406	0.007721	-0.001795	0.000000	0.000000	2.000000	184.000000	0.000000
15430.639010	-0.103696	0.569468	0.003037	80.050331	12.780445	32.889889	0.184851	0.000000	-0.152168	0.000000	0.000000	0.000000	0.000406	0.007721	-0.001795	0.000000	0.000000	2.000000	184.000000	0.000000
15430.642343	-0.103675	0.569500	0.002945	80.050331	12.780445	32.889889	0.184783	0.000000	-0.151869	0.000000	0.000000	0.000000	0.006241	0.009573	-0.027707	0.000000	0.000000	2.000000	184.000000	0.000000
15430.645677	-0.103675	0.569500	0.002945	80.050331	12.780445	32.889889	0.184783	0.000000	-0.151869	0.000000	0.000000	0.000000	0.006241	0.009573	-0.027707	0.000000	0.000000	2.000000	184.000000	0.000000
15430.649010	-0.103675	0.569500	0.002945	80.050331	12.780445	32.889889	0.184783	0.000000	-0.151869	0.000000	0.000000	0.000000	0.006241	0.009573	-0.027707	0.000000	0.000000	2.000000	184.000000	0.000000
15430.652343	-0.103675	0.569500	0.002945	80.053162	12.788136	32.897697	0.183743	0.000000	-0.147251	0.000000	0.000000	0.000000	0.006241	0.009573	-0.027707	0.000000	0.000000	2.000000	184.000000	0.000000
15430.655677	-0.103661	0.569498	0.002882	80.053162	12.788136	32.897697	0.183743	0.000000	-0.147251	0.000000	0.000000	0.000000	0.004278	-0.000543	-0.018986	0.000000	0.000000	2.000000	184.000000	0.000000
15430.659010	-0.103661	0.569498	0.002882	80.053162	12.788136	32.897697	0.183743	0.000000	-0.147251	0.000000	0.000000	0.000000	0.004278	-0.000543	-0.018986	0.000000	0.000000	2.000000	184.000000	0.000000
15430.662343	-0.103661	0.569498	0.002882	80.055962	12.793078	32.905476	0.183743	0.000000	-0.147251	0.000000	0.000000	0.000000	0.004278	-0.000543	-0.018986	0.000000	0.000000	2.000000	184.000000	0.000000
15430.665677	-0.103661	0.569498	0.002882	80.055962	12.793078	32.905476	0.183743	0.000000	-0.147251	0.000000	0.000000	0.000000	0.004278	-0.000543	-0.018986	0.000000	0.000000	2.000000	184.000000	0.000000
15430.669010	-0.103668	0.569496	0.002814	80.055962	12.793078	32.905476	0.183743	0.000000	-0.147251	0.000000	0.000000	0.000000	-0.002273	-0.000556	-0.020463	0.000000	0.000000	2.000000	184.000000	0.000000
15430.672343	-0.103668	0.569496	0.002814	80.058792	12.800789	32.913311	0.183030	0.000000	-0.144086	0.000000	0.000000	0.000000	-0.002273	-0.000556	-0.020463	0.000000	0.000000	2.000000	184.000000	0.000000
15430.675677	-0.103668	0.569496	0.002814	80.058792	12.800789	32.913311	0.183030	0.000000	-0.144086	0.000000	0.000000	0.000000	-0.002273	-0.000556	-0.020463	0.000000	0.000000	2.000000	184.000000	0.000000
15430.679010	-0.103668	0.569496	0.002814	80.058792	12.800789	32.913311	0.183030	0.000000	-0.144086	0.000000	0.000000	0.000000	-0.002273	-0.000556	-0.020463	0.000000	0.000000	2.000000	184.000000	0.000000
15430.682343	-0.103640	0.569492	0.002687	80.061638	12.808461	32.921101	0.183409	0.000000	-0.140676	0.000000	0.000000	0.000000	0.008558	-0.001100	-0.037975	0.000000	0.000000	2.000000	184.000000	0.000000
15430.685677	-0.103640	0.569492	0.002687	80.061638	12.808461	32.921101	0.183409	0.000000	-0.140676	0.000000	0.000000	0.000000	0.008558	-0.001100	-0.037975	0.000000	0.000000	2.000000	184.000000	0.000000
15430.689010	-0.103640	0.569492	0.002687	80.061638	12.808461	32.921101	0.183409	0.000000	-0.140676	0.000000	0.000000	0.000000	0.008558	-0.001100	-0.037975	0.000000	0.000000	2.000000	184.000000	0.000000
15430.692343	-0.103640	0.569492	0.002687	80.061638	12.805750	32.921104	0.181982	0.000000	-0.134347	0.000000	0.000000	0.000000	0.008558	-0.001100	-0.037975	0.000000	0.000000	2.000000	184.000000	0.000000
15430.695677	-0.103656	0.569500	0.002659	80.061638	12.805750	32.921104	0.181982	0.000000	-0.134347	0.000000	0.000000	0.000000	-0.004988	0.002407	-0.008404	0.000000	0.000000	2.000000	184.000000	0.000000
15430.699010	-0.103656	0.569500	0.002659	80.061638	12.805750	32.921104	0.181982	0.000000	-0.134347	0.000000	0.000000	0.000000	-0.004988	0.002407	-0.008404	0.000000	0.000000	2.000000	184.000000	0.000000
15430.702343	-0.103656	0.569500	0.002659	80.064445	12.810717	32.928902	0.181982	0.000000	-0.134347	0.000000	0.000000	0.000000	-0.004988	0.002407	-0.008404	0.000000	0.000000	2.000000	184.000000	0.000000
15430.705677	-0.103656	0.569500	0.002659	80.064445	12.810717	32.928902	0.181982	0.000000	-0.134347	0.000000	0.000000	0.000000	-0.004988	0.002407	-0.008404	0.000000	0.000000	2.000000	184.000000	0.000000
15430.709010	-0.103674	0.569483	0.002637	80.064445	12.810717	32.928902	0.181982	0.000000	-0.134347	0.000000	0.000000	0.000000	-0.005393	-0.005353	-0.006609	0.000000	0.000000	2.000000	184.000000	0.000000
15430.712343	-0.103674	0.569483	0.002637	80.064430	12.805276	32.928902	0.182813	0.000000	-0.132946	0.000000	0.000000	0.000000	-0.005393	-0.005353	-0.006609	0.000000	0.000000	2.000000	184.000000	0.000000
15430.715677	-0.103674	0.569483	0.002637	80.064430	12.805276	32.928902	0.182813	0.000000	-0.132946	0.000000	0.000000	0.000000	-0.005393	-0.005353	-0.006609	0.000000	0.000000	2.000000	184.000000	0.000000
15430.719010	-0.103674	0.569483	0.002637	80.064430	12.805276	32.928902	0.182813	0.000000	-0.132946	0.000000	0.000000	0.000000	-0.005393	-0.005353	-0.006609	0.000000	0.000000	2.000000	184.000000	0.000000
15430.722343	-0.103745	0.569475	0.002645	80.066429	12.809466	32.935711	0.183712	0.000000	-0.131845	0.000000	0.000000	0.000000	-0.021208	-0.002387	0.002497	0.000000	0.000000	2.000000	184.000000	0.000000
15430.725677	-0.103745	0.569475	0.002645	80.066429	12.809466	32.935711	0.183712	0.000000	-0.131845	0.000000	0.000000	0.000000	-0.021208	-0.002387	0.002497	0.000000	0.000000	2.000000	184.000000	0.000000
15430.729010	-0.103745	0.569475	0.002645	80.066429	12.809466	32.935711	0.183712	0.000000	-0.131845	0.000000	0.000000	0.000000	-0.021208	-0.002387	0.002497	0.000000	0.000000	2.000000	184.000000	0.000000
15430.732343	-0.103745	0.569475	0.002645	80.069244	12.817166	32.943523	0.187247	0.000000	-0.132261	0.000000	0.000000	0.000000	-0.021208	-0.002387	0.002497	0.000000	0.000000	2.000000	184.000000	0.000000
15430.735677	-0.103752	0.569441	0.002674	80.069244	12.817166	32.943523	0.187247	0.000000	-0.132261	0.000000	0.000000	0.000000	-0.001969	-0.010135	0.008722	0.000000	0.000000	2.000000	184.000000	0.000000
15430.739010	-0.103752	0.569441	0.002674	80.069244	12.817166	32.943523	0.187247	0.000000	-0.132261	0.000000	0.000000	0.000000	-0.001969	-0.010135	0.008722	0.000000	0.000000	2.000000	184.000000	0.000000
15430.742343	-0.103752	0.569441	0.002674	80.074905	12.832587	32.959179	0.187247	0.000000	-0.132261	0.000000	0.000000	0.000000	-0.001969	-0.010135	0.008722	0.000000	0.000000	2.000000	184.000000	0.000000
15430.745677	-0.103752	0.569441	0.002674	80.074905	12.832587	32.959179	0.187247	0.000000	-0.132261	0.000000	0.000000	0.000000	-0.001969	-0.010135	0.008722	0.000000	0.000000	2.000000	184.000000	0.000000
15430.749010	-0.103749	0.569397	0.002663	80.074905	12.832587	32.959179	0.187247	0.000000	-0.132261	0.000000	0.000000	0.000000	0.000755	-0.013051	-0.003339	0.000000	0.000000	2.000000	184.000000	0.000000
15430.752343	-0.103749	0.569397	0.002663	80.077721	12.834862	32.967014	0.187575	0.000000	-0.133715	0.000000	0.000000	0.000000	0.000755	-0.013051	-0.003339	0.000000	0.000000	2.000000	184.000000	0.000000
15430.755677	-0.103749	0.569397	0.002663	80.077721	12.834862	32.967014	0.187575	0.000000	-0.133715	0.000000	0.000000	0.000000	0.000755	-0.013051	-0.003339	0.000000	0.000000	2.000000	184.000000	0.000000
15430.759010	-0.103749	0.569397	0.002663	80.077721	12.834862	32.967014	0.187575	0.000000	-0.133715	0.000000	0.000000	0.000000	0.000755	-0.013051	-0.003339	0.000000	0.000000	2.000000	184.000000	0.000000
15430.762343	-0.103822	0.569338	0.002683	80.080551	12.839868	32.974861	0.187449	0.000000	-0.133158	0.000000	0.000000	0.000000	-0.022021	-0.017851	0.006079	0.000000	0.000000	2.000000	184.000000	0.000000
15430.765677	-0.103822	0.569338	0.002683	80.080551	12.839868	32.974861	0.187449	0.000000	-0.133158	0.000000	0.000000	0.000000	-0.022021	-0.017851	0.006079	0.000000	0.000000	2.000000	184.000000	0.000000
15430.769010	-0.103822	0.569338	0.002683	80.080551	12.839868	32.974861	0.187449	0.000000	-0.133158	0.000000	0.000000	0.000000	-0.022021	-0.017851	0.006079	0.000000	0.000000	2.000000	184.000000	0.000000
15430.772343	-0.103822	0.569338	0.002683	80.083366	12.847595	32.982704	0.191119	0.000000	-0.134171	0.000000	0.000000	0.000000	-0.022021	-0.017851	0.006079	0.000000	0.000000	2.000000	184.000000	0.000000
15430.775677	-0.103834	0.569296	0.002736	80.083366	12.847595	32.982704	0.191119	0.000000	-0.134171	0.000000	0.000000	0.000000	-0.003532	-0.012511	0.015645	0.000000	0.000000	2.000000	184.000000	0.000000
15430.779010	-0.103834	0.569296	0.002736	80.083366	12.847595	32.982704	0.191119	0.000000	-0.134171	0.000000	0.000000	0.000000	-0.003532	-0.012511	0.015645	0.000000	0.000000	2.000000	184.000000	0.000000
15430.782343	-0.103834	0.569296	0.002736	80.086212	12.858043	32.990547	0.191119	0.000000	-0.134171	0.000000	0.000000	0.000000	-0.003532	-0.012511	0.015645	0.000000	0.000000	2.000000	184.000000	0.000000
15430.785677	-0.103834	0.569296	0.002736	80.086212	12.858043	32.990547	0.191119	0.000000	-0.134171	0.000000	0.000000	0.000000	-0.003532	-0.012511	0.015645	0.000000	0.000000	2.000000	184.000000	0.000000
15430.789010	-0.103824	0.569254	0.002793	80.086212	12.858043	32.990547	0.191119	0.000000	-0.134171	0.000000	0.000000	0.000000	0.003019	-0.012519	0.017122	0.000000	0.000000	2.000000	184.000000	0.000000
15430.792343	-0.103824	0.569254	0.002793	80.086212	12.858043	32.990547	0.191708	0.000000	-0.136779	0.000000	0.000000	0.000000	0.003019	-0.012519	0.017122	0.000000	0.000000	2.000000	184.000000	0.000000
15430.795677	-0.103824	0.569254	0.002793	80.086212	12.858043	32.990547	0.191708	0.000000	-0.136779	0.000000	0.000000	0.000000	0.003019	-0.012519	0.017122	0.000000	0.000000	2.000000	184.000000	0.000000
15430.799010	-0.103824	0.569254	0.002793	80.086212	12.858043	32.990547	0.191708	0.000000	-0.136779	0.000000	0.000000	0.000000	0.003019	-0.012519	0.017122	0.000000	0.000000	2.000000	184.000000	0.000000
15430.802343	-0.103839	0.569198	0.002959	80.088188	12.867682	32.997368	0.191205	0.000000	-0.139633	0.000000	0.000000	0.000000	-0.004391	-0.016774	0.049957	0.000000	0.000000	2.000000	184.000000	0.000000
15430.805677	-0.103839	0.569198	0.002959	80.088188	12.867682	32.997368	0.191205	0.000000	-0.139633	0.000000	0.000000	0.000000	-0.004391	-0.016774	0.049957	0.000000	0.000000	2.000000	184.000000	0.000000
15430.809010	-0.103839	0.569198	0.002959	80.088188	12.867682	32.997368	0.191205	0.000000	-0.139633	0.000000	0.000000	0.000000	-0.004391	-0.016774	0.049957	0.000000	0.000000	2.000000	184.000000	0.000000
15430.812343	-0.103839	0.569198	0.002959	80.090195	12.877341	33.004204	0.191936	0.000000	-0.147959	0.000000	0.000000	0.000000	-0.004391	-0.016774	0.049957	0.000000	0.000000	2.000000	184.000000	0.000000
15430.815677	-0.103838	0.569166	0.003056	80.090195	12.877341	33.004204	0.191936	0.000000	-0.147959	0.000000	0.000000	0.000000	0.000304	-0.009596	0.029178	0.000000	0.000000	2.000000	184.000000	0.000000
15430.819010	-0.103838	0.569166	0.003056	80.090195	12.877341	33.004204	0.191936	0.000000	-0.147959	0.000000	0.000000	0.000000	0.000304	-0.009596	0.029178	0.000000	0.000000	2.000000	184.000000	0.000000
15430.822343	-0.103838	0.569166	0.003056	80.094147	12.893944	33.017883	0.191936	0.000000	-0.147959	0.000000	0.000000	0.000000	0.000304	-0.009596	0.029178	0.000000	0.000000	2.000000	184.000000	0.000000
15430.825677	-0.103838	0.569166	0.003056	80.094147	12.893944	33.017883	0.191936	0.000000	-0.147959	0.000000	0.000000	0.000000	0.000304	-0.009596	0.029178	0.000000	0.000000	2.000000	184.000000	0.000000
15430.829010	-0.103847	0.569118	0.003200	80.094147	12.893944	33.017883	0.191936	0.000000	-0.147959	0.000000	0.000000	0.000000	-0.002816	-0.014404	0.043024	0.000000	0.000000	2.000000	184.000000	0.000000
15430.832343	-0.103847	0.569118	0.003200	80.106895	12.944596	33.059967	0.191886	0.000000	-0.152822	0.000000	0.000000	0.000000	-0.002816	-0.014404	0.043024	0.000000	0.000000	2.000000	184.000000	0.000000
15430.835677	-0.103847	0.569118	0.003200	80.106895	12.944596	33.059967	0.191886	0.000000	-0.152822	0.000000	0.000000	0.000000	-0.002816	-0.014404	0.043024	0.000000	0.000000	2.000000	184.000000	0.000000
15430.839010	-0.103847	0.569118	0.003200	80.106895	12.944596	33.059967	0.191886	0.000000	-0.152822	0.000000	0.000000	0.000000	-0.002816	-0.014404	0.043024	0.000000	0.000000	2.000000	184.000000	0.000000
15430.842343	-0.103776	0.568979	0.003495	80.138191	13.051325	33.155453	0.192355	0.000000	-0.159992	0.000000	0.000000	0.000000	0.021378	-0.041923	0.088603	0.000000	0.000000	2.000000	184.000000	0.000000
15430.845677	-0.103776	0.568979	0.003495	80.138191	13.051325	33.155453	0.192355	0.000000	-0.159992	0.000000	0.000000	0.000000	0.021378	-0.041923	0.088603	0.000000	0.000000	2.000000	184.000000	0.000000
15430.849010	-0.103776	0.568979	0.003495	80.138191	13.051325	33.155453	0.192355	0.000000	-0.159992	0.000000	0.000000	0.000000	0.021378	-0.041923	0.088603	0.000000	0.000000	2.000000	184.000000	0.000000
15430.852343	-0.103776	0.568979	0.003495	80.199257	13.264218	33.365673	0.188792	0.000000	-0.174760	0.000000	0.000000	0.000000	0.021378	-0.041923	0.088603	0.000000	0.000000	2.000000	184.000000	0.000000
15430.855677	-0.103806	0.568861	0.003628	80.199257	13.264218	33.365673	0.188792	0.000000	-0.174760	0.000000	0.000000	0.000000	-0.009003	-0.035275	0.039970	0.000000	0.000000	2.000000	184.000000	0.000000
15430.859010	-0.103806	0.568861	0.003628	80.199257	13.264218	33.365673	0.188792	0.000000	-0.174760	0.000000	0.000000	0.000000	-0.009003	-0.035275	0.039970	0.000000	0.000000	2.000000	184.000000	0.000000
15430.862343	-0.103806	0.568861	0.003628	80.289368	13.574303	33.670128	0.188792	0.000000	-0.174760	0.000000	0.000000	0.000000	-0.009003	-0.035275	0.039970	0.000000	0.000000	2.000000	184.000000	0.000000
15430.865677	-0.103806	0.568861	0.003628	80.289368	13.574303	33.670128	0.188792	0.000000	-0.174760	0.000000	0.000000	0.000000	-0.009003	-0.035275	0.039970	0.000000	0.000000	2.000000	184.000000	0.000000
15430.869010	-0.103841	0.568735	0.003785	80.289368	13.574303	33.670128	0.188792	0.000000	-0.174760	0.000000	0.000000	0.000000	-0.010558	-0.037696	0.046880	0.000000	0.000000	2.000000	184.000000	0.000000
15430.872343	-0.103872	0.568592	0.003924	80.389099	13.934861	34.026512	0.190293	0.000000	-0.181421	0.000000	0.000000	0.000000	-0.009399	-0.043051	0.041728	0.000000	0.000000	2.000000	184.000000	0.000000
15430.875677	-0.103872	0.568592	0.003924	80.389099	13.934861	34.026512	0.190293	0.000000	-0.181421	0.000000	0.000000	0.000000	-0.009399	-0.043051	0.041728	0.000000	0.000000	2.000000	184.000000	0.000000
15430.879010	-0.103872	0.568592	0.003924	80.389099	13.934861	34.026512	0.190293	0.000000	-0.181421	0.000000	0.000000	0.000000	-0.009399	-0.043051	0.041728	0.000000	0.000000	2.000000	184.000000	0.000000
15430.882343	-0.103872	0.568592	0.003924	80.477562	14.256145	34.347176	0.193619	0.000000	-0.196189	0.000000	0.000000	0.000000	-0.009399	-0.043051	0.041728	0.000000	0.000000	2.000000	184.000000	0.000000
15430.885677	-0.103927	0.568422	0.004064	80.477562	14.256145	34.347176	0.193619	0.000000	-0.196189	0.000000	0.000000	0.000000	-0.016366	-0.050841	0.042012	0.000000	0.000000	2.000000	184.000000	0.000000
15430.889010	-0.103927	0.568422	0.004064	80.477562	14.256145	34.347176	0.193619	0.000000	-0.196189	0.000000	0.000000	0.000000	-0.016366	-0.050841	0.042012	0.000000	0.000000	2.000000	184.000000	0.000000
15430.892343	-0.103927	0.568422	0.004064	80.553726	14.534883	34.623749	0.193619	0.000000	-0.196189	0.000000	0.000000	0.000000	-0.016366	-0.050841	0.042012	0.000000	0.000000	2.000000	184.000000	0.000000
15430.895677	-0.103927	0.568422	0.004064	80.553726	14.534883	34.623749	0.193619	0.000000	-0.196189	0.000000	0.000000	0.000000	-0.016366	-0.050841	0.042012	0.000000	0.000000	2.000000	184.000000	0.000000
15430.899010	-0.103961	0.568227	0.004215	80.553726	14.534883	34.623749	0.193619	0.000000	-0.196189	0.000000	0.000000	0.000000	-0.010194	-0.058616	0.045247	0.000000	0.000000	2.000000	184.000000	0.000000
15430.902343	-0.103961	0.568227	0.004215	80.616867	14.762353	34.852722	0.196347	0.000000	-0.203191	0.000000	0.000000	0.000000	-0.010194	-0.058616	0.045247	0.000000	0.000000	2.000000	184.000000	0.000000
15430.905677	-0.103961	0.568227	0.004215	80.616867	14.762353	34.852722	0.196347	0.000000	-0.203191	0.000000	0.000000	0.000000	-0.010194	-0.058616	0.045247	0.000000	0.000000	2.000000	184.000000	0.000000
15430.909010	-0.103961	0.568227	0.004215	80.616867	14.762353	34.852722	0.196347	0.000000	-0.203191	0.000000	0.000000	0.000000	-0.010194	-0.058616	0.045247	0.000000	0.000000	2.000000	184.000000	0.000000
15430.912343	-0.104039	0.567746	0.004357	80.659340	14.908303	35.001526	0.198046	0.000000	-0.210732	0.000000	0.000000	0.000000	-0.023446	-0.144416	0.042752	0.000000	0.000000	2.000000	184.000000	0.000000
15430.915677	-0.104039	0.567746	0.004357	80.659340	14.908303	35.001526	0.198046	0.000000	-0.210732	0.000000	0.000000	0.000000	-0.023446	-0.144416	0.042752	0.000000	0.000000	2.000000	184.000000	0.000000
15430.919010	-0.104039	0.567746	0.004357	80.659340	14.908303	35.001526	0.198046	0.000000	-0.210732	0.000000	0.000000	0.000000	-0.023446	-0.144416	0.042752	0.000000	0.000000	2.000000	184.000000	0.000000
15430.922343	-0.104060	0.567486	0.004348	80.691795	15.010741	35.107891	0.201954	0.000000	-0.217858	0.000000	0.000000	0.000000	-0.006275	-0.078009	-0.002803	0.000000	0.000000	2.000000	184.000000	0.000000
15430.925677	-0.104060	0.567486	0.004348	80.691795	15.010741	35.107891	0.201954	0.000000	-0.217858	0.000000	0.000000	0.000000	-0.006275	-0.078009	-0.002803	0.000000	0.000000	2.000000	184.000000	0.000000
15430.929010	-0.104060	0.567486	0.004348	80.691795	15.010741	35.107891	0.201954	0.000000	-0.217858	0.000000	0.000000	0.000000	-0.006275	-0.078009	-0.002803	0.000000	0.000000	2.000000	184.000000	0.000000
15430.932343	-0.104060	0.567486	0.004348	80.722267	15.108768	35.207218	0.202999	0.000000	-0.217391	0.000000	0.000000	0.000000	-0.006275	-0.078009	-0.002803	0.000000	0.000000	2.000000	184.000000	0.000000
15430.935677	-0.104054	0.567234	0.004320	80.722267	15.108768	35.207218	0.202999	0.000000	-0.217391	0.000000	0.000000	0.000000	0.001864	-0.075541	-0.008275	0.000000	0.000000	2.000000	184.000000	0.000000
15430.939010	-0.104054	0.567234	0.004320	80.722267	15.108768	35.207218	0.202999	0.000000	-0.217391	0.000000	0.000000	0.000000	0.001864	-0.075541	-0.008275	0.000000	0.000000	2.000000	184.000000	0.000000
15430.942343	-0.104054	0.567234	0.004320	80.755501	15.216455	35.316334	0.202999	0.000000	-0.217391	0.000000	0.000000	0.000000	0.001864	-0.075541	-0.008275	0.000000	0.000000	2.000000	184.000000	0.000000
15430.945677	-0.104054	0.567234	0.004320	80.755501	15.216455	35.316334	0.202999	0.000000	-0.217391	0.000000	0.000000	0.000000	0.001864	-0.075541	-0.008275	0.000000	0.000000	2.000000	184.000000	0.000000
15430.949010	-0.104038	0.566973	0.004252	80.755501	15.216455	35.316334	0.202999	0.000000	-0.217391	0.000000	0.000000	0.000000	0.004596	-0.078380	-0.020383	0.000000	0.000000	2.000000	184.000000	0.000000
15430.952343	-0.104038	0.566973	0.004252	80.788643	15.324909	35.426208	0.202689	0.000000	-0.216011	0.000000	0.000000	0.000000	0.004596	-0.078380	-0.020383	0.000000	0.000000	2.000000	184.000000	0.000000
15430.955677	-0.104038	0.566973	0.004252	80.788643	15.324909	35.426208	0.202689	0.000000	-0.216011	0.000000	0.000000	0.000000	0.004596	-0.078380	-0.020383	0.000000	0.000000	2.000000	184.000000	0.000000
15430.959010	-0.104038	0.566973	0.004252	80.788643	15.324909	35.426208	0.202689	0.000000	-0.216011	0.000000	0.000000	0.000000	0.004596	-0.078380	-0.020383	0.000000	0.000000	2.000000	184.000000	0.000000
15430.962343	-0.104008	0.566450	0.004116	80.821785	15.434144	35.536865	0.201923	0.000000	-0.212614	0.000000	0.000000	0.000000	0.009222	-0.156726	-0.040902	0.000000	0.000000	2.000000	184.000000	0.000000
15430.965677	-0.104008	0.566450	0.004116	80.821785	15.434144	35.536865	0.201923	0.000000	-0.212614	0.000000	0.000000	0.000000	0.009222	-0.156726	-0.040902	0.000000	0.000000	2.000000	184.000000	0.000000
15430.969010	-0.104008	0.566450	0.004116	80.821785	15.434144	35.536865	0.201923	0.000000	-0.212614	0.000000	0.000000	0.000000	0.009222	-0.156726	-0.040902	0.000000	0.000000	2.000000	184.000000	0.000000
15430.972343	-0.104008	0.566450	0.004116	80.852135	15.537709	35.639011	0.200386	0.000000	-0.205797	0.000000	0.000000	0.000000	0.009222	-0.156726	-0.040902	0.000000	0.000000	2.000000	184.000000	0.000000
15430.975677	-0.103970	0.566189	0.004052	80.852135	15.537709	35.639011	0.200386	0.000000	-0.205797	0.000000	0.000000	0.000000	0.011195	-0.078310	-0.019038	0.000000	0.000000	2.000000	184.000000	0.000000
15430.979010	-0.103970	0.566189	0.004052	80.852135	15.537709	35.639011	0.200386	0.000000	-0.205797	0.000000	0.000000	0.000000	0.011195	-0.078310	-0.019038	0.000000	0.000000	2.000000	184.000000	0.000000
15430.982343	-0.103970	0.566189	0.004052	80.882469	15.641946	35.741840	0.200386	0.000000	-0.205797	0.000000	0.000000	0.000000	0.011195	-0.078310	-0.019038	0.000000	0.000000	2.000000	184.000000	0.000000
15430.985677	-0.103970	0.566189	0.004052	80.882469	15.641946	35.741840	0.200386	0.000000	-0.205797	0.000000	0.000000	0.000000	0.011195	-0.078310	-0.019038	0.000000	0.000000	2.000000	184.000000	0.000000
15430.989010	-0.103937	0.565946	0.004006	80.882469	15.641946	35.741840	0.200386	0.000000	-0.205797	0.000000	0.000000	0.000000	0.010040	-0.073011	-0.013915	0.000000	0.000000	2.000000	184.000000	0.000000
15430.992343	-0.103937	0.565946	0.004006	80.912758	15.749566	35.845318	0.198520	0.000000	-0.202624	0.000000	0.000000	0.000000	0.010040	-0.073011	-0.013915	0.000000	0.000000	2.000000	184.000000	0.000000
15430.995677	-0.103937	0.565946	0.004006	80.912758	15.749566	35.845318	0.198520	0.000000	-0.202624	0.000000	0.000000	0.000000	0.010040	-0.073011	-0.013915	0.000000	0.000000	2.000000	184.000000	0.000000
15430.999010	-0.103937	0.565946	0.004006	80.912758	15.749566	35.845318	0.198520	0.000000	-0.202624	0.000000	0.000000	0.000000	0.010040	-0.073011	-0.013915	0.000000	0.000000	2.000000	184.000000	0.000000
15431.002343	-0.103852	0.565477	0.003935	80.943016	15.855165	35.949501	0.196847	0.000000	-0.200305	0.000000	0.000000	0.000000	0.025499	-0.140626	-0.021294	0.000000	0.000000	2.000000	184.000000	0.000000
15431.005677	-0.103852	0.565477	0.003935	80.943016	15.855165	35.949501	0.196847	0.000000	-0.200305	0.000000	0.000000	0.000000	0.025499	-0.140626	-0.021294	0.000000	0.000000	2.000000	184.000000	0.000000
15431.009010	-0.103852	0.565477	0.003935	80.943016	15.855165	35.949501	0.196847	0.000000	-0.200305	0.000000	0.000000	0.000000	0.025499	-0.140626	-0.021294	0.000000	0.000000	2.000000	184.000000	0.000000
15431.012343	-0.103839	0.565260	0.003878	80.970497	15.949308	36.044823	0.192597	0.000000	-0.196756	0.000000	0.000000	0.000000	0.003882	-0.065193	-0.017237	0.000000	0.000000	2.000000	184.000000	0.000000
15431.015677	-0.103839	0.565260	0.003878	80.970497	15.949308	36.044823	0.192597	0.000000	-0.196756	0.000000	0.000000	0.000000	0.003882	-0.065193	-0.017237	0.000000	0.000000	2.000000	184.000000	0.000000
15431.019010	-0.103839	0.565260	0.003878	80.970497	15.949308	36.044823	0.192597	0.000000	-0.196756	0.000000	0.000000	0.000000	0.003882	-0.065193	-0.017237	0.000000	0.000000	2.000000	184.000000	0.000000
15431.022343	-0.103839	0.565260	0.003878	80.995209	16.034502	36.131092	0.191950	0.000000	-0.193883	0.000000	0.000000	0.000000	0.003882	-0.065193	-0.017237	0.000000	0.000000	2.000000	184.000000	0.000000
15431.025677	-0.103834	0.565078	0.003855	80.995209	16.034502	36.131092	0.191950	0.000000	-0.193883	0.000000	0.000000	0.000000	0.001554	-0.054581	-0.006907	0.000000	0.000000	2.000000	184.000000	0.000000
15431.029010	-0.103834	0.565078	0.003855	80.995209	16.034502	36.131092	0.191950	0.000000	-0.193883	0.000000	0.000000	0.000000	0.001554	-0.054581	-0.006907	0.000000	0.000000	2.000000	184.000000	0.000000
15431.032343	-0.103834	0.565078	0.003855	81.014381	16.101095	36.198505	0.191950	0.000000	-0.193883	0.000000	0.000000	0.000000	0.001554	-0.054581	-0.006907	0.000000	0.000000	2.000000	184.000000	0.000000
15431.035677	-0.103834	0.565078	0.003855	81.014381	16.101095	36.198505	0.191950	0.000000	-0.193883	0.000000	0.000000	0.000000	0.001554	-0.054581	-0.006907	0.000000	0.000000	2.000000	184.000000	0.000000
15431.039010	-0.103827	0.564922	0.003826	81.014381	16.101095	36.198505	0.191950	0.000000	-0.193883	0.000000	0.000000	0.000000	0.001950	-0.046845	-0.008650	0.000000	0.000000	2.000000	184.000000	0.000000
15431.042343	-0.103827	0.564922	0.003826	81.028107	16.146122	36.246841	0.191691	0.000000	-0.192732	0.000000	0.000000	0.000000	0.001950	-0.046845	-0.008650	0.000000	0.000000	2.000000	184.000000	0.000000
15431.045677	-0.103827	0.564922	0.003826	81.028107	16.146122	36.246841	0.191691	0.000000	-0.192732	0.000000	0.000000	0.000000	0.001950	-0.046845	-0.008650	0.000000	0.000000	2.000000	184.000000	0.000000
15431.049010	-0.103827	0.564922	0.003826	81.028107	16.146122	36.246841	0.191691	0.000000	-0.192732	0.000000	0.000000	0.000000	0.001950	-0.046845	-0.008650	0.000000	0.000000	2.000000	184.000000	0.000000
15431.052343	-0.103881	0.564715	0.003862	81.036362	16.172127	36.275925	0.191366	0.000000	-0.191291	0.000000	0.000000	0.000000	-0.016233	-0.061977	0.010808	0.000000	0.000000	2.000000	184.000000	0.000000
15431.055677	-0.103881	0.564715	0.003862	81.036362	16.172127	36.275925	0.191366	0.000000	-0.191291	0.000000	0.000000	0.000000	-0.016233	-0.061977	0.010808	0.000000	0.000000	2.000000	184.000000	0.000000
15431.059010	-0.103881	0.564715	0.003862	81.036362	16.172127	36.275925	0.191366	0.000000	-0.191291	0.000000	0.000000	0.000000	-0.016233	-0.061977	0.010808	0.000000	0.000000	2.000000	184.000000	0.000000
15431.062343	-0.103881	0.564715	0.003862	81.039085	16.181705	36.285622	0.194071	0.000000	-0.193092	0.000000	0.000000	0.000000	-0.016233	-0.061977	0.010808	0.000000	0.000000	2.000000	184.000000	0.000000
15431.065677	-0.103888	0.564681	0.003891	81.039085	16.181705	36.285622	0.194071	0.000000	-0.193092	0.000000	0.000000	0.000000	-0.001943	-0.010199	0.008622	0.000000	0.000000	2.000000	184.000000	0.000000
15431.069010	-0.103888	0.564681	0.003891	81.039085	16.181705	36.285622	0.194071	0.000000	-0.193092	0.000000	0.000000	0.000000	-0.001943	-0.010199	0.008622	0.000000	0.000000	2.000000	184.000000	0.000000
15431.072343	-0.103888	0.564681	0.003891	81.036362	16.169397	36.275921	0.194071	0.000000	-0.193092	0.000000	0.000000	0.000000	-0.001943	-0.010199	0.008622	0.000000	0.000000	2.000000	184.000000	0.000000
15431.075677	-0.103888	0.564681	0.003891	81.036362	16.169397	36.275921	0.194071	0.000000	-0.193092	0.000000	0.000000	0.000000	-0.001943	-0.010199	0.008622	0.000000	0.000000	2.000000	184.000000	0.000000
15431.079010	-0.103929	0.564674	0.003972	81.036362	16.169397	36.275921	0.194071	0.000000	-0.193092	0.000000	0.000000	0.000000	-0.012403	-0.002131	0.024415	0.000000	0.000000	2.000000	184.000000	0.000000
15431.082343	-0.103929	0.564674	0.003972	81.028145	16.140701	36.246872	0.194395	0.000000	-0.194529	0.000000	0.000000	0.000000	-0.012403	-0.002131	0.024415	0.000000	0.000000	2.000000	184.000000	0.000000
15431.085677	-0.103929	0.564674	0.003972	81.028145	16.140701	36.246872	0.194395	0.000000	-0.194529	0.000000	0.000000	0.000000	-0.012403	-0.002131	0.024415	0.000000	0.000000	2.000000	184.000000	0.000000
15431.089010	-0.103929	0.564674	0.003972	81.028145	16.140701	36.246872	0.194395	0.000000	-0.194529	0.000000	0.000000	0.000000	-0.012403	-0.002131	0.024415	0.000000	0.000000	2.000000	184.000000	0.000000
15431.092343	-0.103945	0.564781	0.004144	81.017166	16.105206	36.208183	0.196462	0.000000	-0.198598	0.000000	0.000000	0.000000	-0.004718	0.032059	0.051571	0.000000	0.000000	2.000000	184.000000	0.000000
15431.095677	-0.103945	0.564781	0.004144	81.017166	16.105206	36.208183	0.196462	0.000000	-0.198598	0.000000	0.000000	0.000000	-0.004718	0.032059	0.051571	0.000000	0.000000	2.000000	184.000000	0.000000
15431.099010	-0.103945	0.564781	0.004144	81.017166	16.105206	36.208183	0.196462	0.000000	-0.198598	0.000000	0.000000	0.000000	-0.004718	0.032059	0.051571	0.000000	0.000000	2.000000	184.000000	0.000000
15431.102343	-0.103945	0.564781	0.004144	81.000664	16.048046	36.150303	0.197249	0.000000	-0.207193	0.000000	0.000000	0.000000	-0.004718	0.032059	0.051571	0.000000	0.000000	2.000000	184.000000	0.000000
15431.105677	-0.103968	0.564887	0.004248	81.000664	16.048046	36.150303	0.197249	0.000000	-0.207193	0.000000	0.000000	0.000000	-0.007005	0.031711	0.031091	0.000000	0.000000	2.000000	184.000000	0.000000
15431.109010	-0.103968	0.564887	0.004248	81.000664	16.048046	36.150303	0.197249	0.000000	-0.207193	0.000000	0.000000	0.000000	-0.007005	0.031711	0.031091	0.000000	0.000000	2.000000	184.000000	0.000000
15431.112343	-0.103968	0.564887	0.004248	80.984238	15.993856	36.092682	0.197249	0.000000	-0.207193	0.000000	0.000000	0.000000	-0.007005	0.031711	0.031091	0.000000	0.000000	2.000000	184.000000	0.000000
15431.115677	-0.103968	0.564887	0.004248	80.984238	15.993856	36.092682	0.197249	0.000000	-0.207193	0.000000	0.000000	0.000000	-0.007005	0.031711	0.031091	0.000000	0.000000	2.000000	184.000000	0.000000
15431.119010	-0.103947	0.565018	0.004355	80.984238	15.993856	36.092682	0.197249	0.000000	-0.207193	0.000000	0.000000	0.000000	0.006532	0.039485	0.032318	0.000000	0.000000	2.000000	184.000000	0.000000
15431.122343	-0.103947	0.565018	0.004355	80.970497	15.949308	36.044823	0.198416	0.000000	-0.212375	0.000000	0.000000	0.000000	0.006532	0.039485	0.032318	0.000000	0.000000	2.000000	184.000000	0.000000
15431.125677	-0.103947	0.565018	0.004355	80.970497	15.949308	36.044823	0.198416	0.000000	-0.212375	0.000000	0.000000	0.000000	0.006532	0.039485	0.032318	0.000000	0.000000	2.000000	184.000000	0.000000
15431.129010	-0.103947	0.565018	0.004355	80.970497	15.949308	36.044823	0.198416	0.000000	-0.212375	0.000000	0.000000	0.000000	0.006532	0.039485	0.032318	0.000000	0.000000	2.000000	184.000000	0.000000
15431.132343	-0.103975	0.565211	0.004482	80.956757	15.902171	35.997101	0.197328	0.000000	-0.217761	0.000000	0.000000	0.000000	-0.008550	0.057828	0.037971	0.000000	0.000000	2.000000	184.000000	0.000000
15431.135677	-0.103975	0.565211	0.004482	80.956757	15.902171	35.997101	0.197328	0.000000	-0.217761	0.000000	0.000000	0.000000	-0.008550	0.057828	0.037971	0.000000	0.000000	2.000000	184.000000	0.000000
15431.139010	-0.103975	0.565211	0.004482	80.956757	15.902171	35.997101	0.197328	0.000000	-0.217761	0.000000	0.000000	0.000000	-0.008550	0.057828	0.037971	0.000000	0.000000	2.000000	184.000000	0.000000
15431.142343	-0.103975	0.565211	0.004482	80.944969	15.871927	35.968132	0.198753	0.000000	-0.224090	0.000000	0.000000	0.000000	-0.008550	0.057828	0.037971	0.000000	0.000000	2.000000	184.000000	0.000000
15431.145677	-0.103980	0.565298	0.004505	80.944969	15.871927	35.968132	0.198753	0.000000	-0.224090	0.000000	0.000000	0.000000	-0.001555	0.026092	0.006896	0.000000	0.000000	2.000000	184.000000	0.000000
15431.149010	-0.103980	0.565298	0.004505	80.944969	15.871927	35.968132	0.198753	0.000000	-0.224090	0.000000	0.000000	0.000000	-0.001555	0.026092	0.006896	0.000000	0.000000	2.000000	184.000000	0.000000
15431.152343	-0.103980	0.565298	0.004505	80.936722	15.841049	35.939621	0.198753	0.000000	-0.224090	0.000000	0.000000	0.000000	-0.001555	0.026092	0.006896	0.000000	0.000000	2.000000	184.000000	0.000000
15431.155677	-0.103980	0.565298	0.004505	80.936722	15.841049	35.939621	0.198753	0.000000	-0.224090	0.000000	0.000000	0.000000	-0.001555	0.026092	0.006896	0.000000	0.000000	2.000000	184.000000	0.000000
15431.159010	-0.103994	0.565358	0.004465	80.936722	15.841049	35.939621	0.198753	0.000000	-0.224090	0.000000	0.000000	0.000000	-0.004240	0.017984	-0.011842	0.000000	0.000000	2.000000	184.000000	0.000000
15431.162343	-0.103994	0.565358	0.004465	80.931221	15.819606	35.920654	0.199012	0.000000	-0.225239	0.000000	0.000000	0.000000	-0.004240	0.017984	-0.011842	0.000000	0.000000	2.000000	184.000000	0.000000
15431.165677	-0.103994	0.565358	0.004465	80.931221	15.819606	35.920654	0.199012	0.000000	-0.225239	0.000000	0.000000	0.000000	-0.004240	0.017984	-0.011842	0.000000	0.000000	2.000000	184.000000	0.000000
15431.169010	-0.103994	0.565358	0.004465	80.931221	15.819606	35.920654	0.199012	0.000000	-0.225239	0.000000	0.000000	0.000000	-0.004240	0.017984	-0.011842	0.000000	0.000000	2.000000	184.000000	0.000000
15431.172343	-0.104008	0.565476	0.004323	80.926910	15.822265	35.929436	0.199718	0.000000	-0.223266	0.000000	0.000000	0.000000	-0.004200	0.035573	-0.042674	0.000000	0.000000	2.000000	184.000000	0.000000
15431.175677	-0.104008	0.565476	0.004323	80.926910	15.822265	35.929436	0.199718	0.000000	-0.223266	0.000000	0.000000	0.000000	-0.004200	0.035573	-0.042674	0.000000	0.000000	2.000000	184.000000	0.000000
15431.179010	-0.104008	0.565476	0.004323	80.926910	15.822265	35.929436	0.199718	0.000000	-0.223266	0.000000	0.000000	0.000000	-0.004200	0.035573	-0.042674	0.000000	0.000000	2.000000	184.000000	0.000000
15431.182343	-0.104008	0.565476	0.004323	80.923805	15.851715	35.965897	0.200418	0.000000	-0.216153	0.000000	0.000000	0.000000	-0.004200	0.035573	-0.042674	0.000000	0.000000	2.000000	184.000000	0.000000
15431.185677	-0.103988	0.565509	0.004231	80.923805	15.851715	35.965897	0.200418	0.000000	-0.216153	0.000000	0.000000	0.000000	0.006225	0.009839	-0.027620	0.000000	0.000000	2.000000	184.000000	0.000000
15431.189010	-0.103988	0.565509	0.004231	80.923805	15.851715	35.965897	0.200418	0.000000	-0.216153	0.000000	0.000000	0.000000	0.006225	0.009839	-0.027620	0.000000	0.000000	2.000000	184.000000	0.000000
15431.192343	-0.103988	0.565509	0.004231	80.915977	15.922496	36.056931	0.200418	0.000000	-0.216153	0.000000	0.000000	0.000000	0.006225	0.009839	-0.027620	0.000000	0.000000	2.000000	184.000000	0.000000
15431.195677	-0.103988	0.565509	0.004231	80.915977	15.922496	36.056931	0.200418	0.000000	-0.216153	0.000000	0.000000	0.000000	0.006225	0.009839	-0.027620	0.000000	0.000000	2.000000	184.000000	0.000000
15431.199010	-0.103989	0.565542	0.004134	80.915977	15.922496	36.056931	0.200418	0.000000	-0.216153	0.000000	0.000000	0.000000	-0.000345	0.009837	-0.029103	0.000000	0.000000	2.000000	184.000000	0.000000
15431.202343	-0.103989	0.565542	0.004134	80.902618	16.047142	36.211384	0.199381	0.000000	-0.211550	0.000000	0.000000	0.000000	-0.000345	0.009837	-0.029103	0.000000	0.000000	2.000000	184.000000	0.000000
15431.205677	-0.103989	0.565542	0.004134	80.902618	16.047142	36.211384	0.199381	0.000000	-0.211550	0.000000	0.000000	0.000000	-0.000345	0.009837	-0.029103	0.000000	0.000000	2.000000	184.000000	0.000000
15431.209010	-0.103989	0.565542	0.004134	80.902618	16.047142	36.211384	0.199381	0.000000	-0.211550	0.000000	0.000000	0.000000	-0.000345	0.009837	-0.029103	0.000000	0.000000	2.000000	184.000000	0.000000
15431.212343	-0.103921	0.565590	0.003938	80.885597	16.241865	36.447342	0.199438	0.000000	-0.206699	0.000000	0.000000	0.000000	0.020187	0.014340	-0.058944	0.000000	0.000000	2.000000	184.000000	0.000000
15431.215677	-0.103921	0.565590	0.003938	80.885597	16.241865	36.447342	0.199438	0.000000	-0.206699	0.000000	0.000000	0.000000	0.020187	0.014340	-0.058944	0.000000	0.000000	2.000000	184.000000	0.000000
15431.219010	-0.103921	0.565590	0.003938	80.885597	16.241865	36.447342	0.199438	0.000000	-0.206699	0.000000	0.000000	0.000000	0.020187	0.014340	-0.058944	0.000000	0.000000	2.000000	184.000000	0.000000
15431.222343	-0.103921	0.565590	0.003938	80.872498	16.399506	36.637463	0.196074	0.000000	-0.196875	0.000000	0.000000	0.000000	0.020187	0.014340	-0.058944	0.000000	0.000000	2.000000	184.000000	0.000000
15431.225677	-0.103880	0.565597	0.003856	80.872498	16.399506	36.637463	0.196074	0.000000	-0.196875	0.000000	0.000000	0.000000	0.012401	0.002068	-0.024416	0.000000	0.000000	2.000000	184.000000	0.000000
15431.229010	-0.103880	0.565597	0.003856	80.872498	16.399506	36.637463	0.196074	0.000000	-0.196875	0.000000	0.000000	0.000000	0.012401	0.002068	-0.024416	0.000000	0.000000	2.000000	184.000000	0.000000
15431.232343	-0.103880	0.565597	0.003856	80.874756	16.447485	36.692688	0.196074	0.000000	-0.196875	0.000000	0.000000	0.000000	0.012401	0.002068	-0.024416	0.000000	0.000000	2.000000	184.000000	0.000000
15431.235677	-0.103880	0.565597	0.003856	80.874756	16.447485	36.692688	0.196074	0.000000	-0.196875	0.000000	0.000000	0.000000	0.012401	0.002068	-0.024416	0.000000	0.000000	2.000000	184.000000	0.000000
15431.239010	-0.103862	0.565578	0.003776	80.874756	16.447485	36.692688	0.196074	0.000000	-0.196875	0.000000	0.000000	0.000000	0.005446	-0.005683	-0.024164	0.000000	0.000000	2.000000	184.000000	0.000000
15431.242343	-0.103862	0.565578	0.003776	80.880226	16.469200	36.711922	0.194007	0.000000	-0.192806	0.000000	0.000000	0.000000	0.005446	-0.005683	-0.024164	0.000000	1.000000	2.000000	184.000000	0.000000
15431.245677	-0.103862	0.565578	0.003776	80.880226	16.469200	36.711922	0.194007	0.000000	-0.192806	0.000000	0.000000	0.000000	0.005446	-0.005683	-0.024164	0.000000	1.000000	2.000000	184.000000	0.000000
