# Supplementary material for: Haptic Guidance Needs to Be Intuitive Not Just Informative to Improve Human Motor Accuracy
Source: PLoS One. 2016 Mar 16;11(3):e0150912. doi: 10.1371/journal.pone.0150912 (PMC4794196; doi:10.1371/journal.pone.0150912)
Supplement: S1 Data — (ZIP) [file pone.0150912.s001.zip › Subject6/exp1_0185.txt]

Time	PosX	PosY	PosZ	RotX	RotY	RotZ	ForceX	ForceY	ForceZ	MomentX	MomentY	MomentZ	VelocityX	VelocityY	VelocityZ	CalibratedWeight	ButtonDown	Condition	Trial	Visual
15432.678417	-0.001420	0.504440	0.247425	78.223091	17.959606	30.318575	1.896997	0.000000	-4.626165	0.000000	0.000000	0.000000	0.090782	-0.105842	-0.192910	0.000000	1.000000	2.000000	185.000000	1.000000
15432.681750	-0.001420	0.504440	0.247425	78.223091	17.959606	30.318575	1.896997	0.000000	-4.626165	0.000000	0.000000	0.000000	-0.000000	-0.000002	-0.000001	0.000000	1.000000	2.000000	185.000000	1.000000
15432.685083	-0.001420	0.504440	0.247425	78.223091	17.959606	30.318575	1.896997	0.000000	-4.626165	0.000000	0.000000	0.000000	-0.000000	-0.000002	-0.000001	0.000000	1.000000	2.000000	185.000000	1.000000
15432.688417	-0.001420	0.504440	0.247425	78.364037	17.980743	30.242064	1.896374	0.000000	-4.626420	0.000000	0.000000	0.000000	-0.000000	-0.000002	-0.000001	0.000000	1.000000	2.000000	185.000000	1.000000
15432.691750	-0.001420	0.504440	0.247425	78.364037	17.980743	30.242064	1.896374	0.000000	-4.626420	0.000000	0.000000	0.000000	-0.000000	-0.000002	-0.000001	0.000000	1.000000	2.000000	185.000000	1.000000
15432.695083	-0.000884	0.503932	0.246760	78.364037	17.980743	30.242064	1.896374	0.000000	-4.626420	0.000000	0.000000	0.000000	0.160802	-0.152474	-0.199627	0.000000	1.000000	2.000000	185.000000	1.000000
15432.698417	-0.000884	0.503932	0.246760	78.461975	18.002590	30.180683	1.896374	0.000000	-4.626420	0.000000	0.000000	0.000000	0.160802	-0.152474	-0.199627	0.000000	1.000000	2.000000	185.000000	1.000000
15432.701750	-0.000215	0.503395	0.245648	78.461975	18.002590	30.180683	1.896374	0.000000	-4.626420	0.000000	0.000000	0.000000	0.200602	-0.160985	-0.333585	0.000000	1.000000	2.000000	185.000000	1.000000
15432.705083	-0.000215	0.503395	0.245648	78.461975	18.002590	30.180683	1.896374	0.000000	-4.626420	0.000000	0.000000	0.000000	0.200602	-0.160985	-0.333585	0.000000	1.000000	2.000000	185.000000	1.000000
15432.708417	-0.000215	0.503395	0.245648	78.394012	17.154984	29.189783	1.888689	0.000000	-4.629563	0.000000	0.000000	0.000000	0.200602	-0.160985	-0.333585	0.000000	1.000000	2.000000	185.000000	1.000000
15432.711750	0.000318	0.502916	0.244208	78.394012	17.154984	29.189783	1.888689	0.000000	-4.629563	0.000000	0.000000	0.000000	0.159950	-0.143828	-0.431807	0.000000	1.000000	2.000000	185.000000	1.000000
15432.715083	0.000318	0.502916	0.244208	78.394012	17.154984	29.189783	1.888689	0.000000	-4.629563	0.000000	0.000000	0.000000	0.159950	-0.143828	-0.431807	0.000000	1.000000	2.000000	185.000000	1.000000
15432.718417	0.000318	0.502916	0.244208	77.997627	15.098612	26.845491	1.889567	0.000000	-4.629205	0.000000	0.000000	0.000000	0.159950	-0.143828	-0.431807	0.000000	1.000000	2.000000	185.000000	1.000000
15432.721750	0.001115	0.502135	0.242542	77.997627	15.098612	26.845491	1.889567	0.000000	-4.629205	0.000000	0.000000	0.000000	0.238931	-0.234118	-0.499904	0.000000	1.000000	2.000000	185.000000	1.000000
15432.725083	0.001115	0.502135	0.242542	77.997627	15.098612	26.845491	1.889567	0.000000	-4.629205	0.000000	0.000000	0.000000	0.238931	-0.234118	-0.499904	0.000000	1.000000	2.000000	185.000000	1.000000
15432.728417	0.001115	0.502135	0.242542	77.246048	12.525270	24.070755	1.887665	0.000000	-4.629981	0.000000	0.000000	0.000000	0.238931	-0.234118	-0.499904	0.000000	1.000000	2.000000	185.000000	1.000000
15432.731750	0.001840	0.501302	0.240581	77.246048	12.525270	24.070755	1.887665	0.000000	-4.629981	0.000000	0.000000	0.000000	0.217678	-0.250165	-0.588170	0.000000	1.000000	2.000000	185.000000	1.000000
15432.735083	0.001840	0.501302	0.240581	77.246048	12.525270	24.070755	1.887665	0.000000	-4.629981	0.000000	0.000000	0.000000	0.217678	-0.250165	-0.588170	0.000000	1.000000	2.000000	185.000000	1.000000
15432.738417	0.001840	0.501302	0.240581	76.292473	10.000673	21.512316	1.888881	0.000000	-4.629485	0.000000	0.000000	0.000000	0.217678	-0.250165	-0.588170	0.000000	1.000000	2.000000	185.000000	1.000000
15432.741750	0.002759	0.500417	0.238354	76.292473	10.000673	21.512316	1.888881	0.000000	-4.629485	0.000000	0.000000	0.000000	0.275589	-0.265342	-0.668098	0.000000	1.000000	2.000000	185.000000	1.000000
15432.745083	0.002759	0.500417	0.238354	76.292473	10.000673	21.512316	1.888881	0.000000	-4.629485	0.000000	0.000000	0.000000	0.275589	-0.265342	-0.668098	0.000000	1.000000	2.000000	185.000000	1.000000
15432.748417	0.002759	0.500417	0.238354	75.240555	7.876738	19.868296	1.888715	0.000000	-4.629552	0.000000	0.000000	0.000000	0.275589	-0.265342	-0.668098	0.000000	1.000000	2.000000	185.000000	1.000000
15432.751750	0.003835	0.499505	0.235904	75.240555	7.876738	19.868296	1.888715	0.000000	-4.629552	0.000000	0.000000	0.000000	0.322815	-0.273633	-0.735045	0.000000	0.000000	2.000000	185.000000	1.000000
15432.755083	0.003835	0.499505	0.235904	75.240555	7.876738	19.868296	1.888715	0.000000	-4.629552	0.000000	0.000000	0.000000	0.322815	-0.273633	-0.735045	0.000000	0.000000	2.000000	185.000000	1.000000
15432.758417	0.003835	0.499505	0.235904	74.190414	6.234983	18.926285	1.887428	0.000000	-4.630077	0.000000	0.000000	0.000000	0.322815	-0.273633	-0.735045	0.000000	0.000000	2.000000	185.000000	1.000000
15432.761750	0.005066	0.498530	0.233262	74.190414	6.234983	18.926285	1.887428	0.000000	-4.630077	0.000000	0.000000	0.000000	0.369274	-0.292441	-0.792713	0.000000	0.000000	2.000000	185.000000	1.000000
15432.765083	0.005066	0.498530	0.233262	74.190414	6.234983	18.926285	1.887428	0.000000	-4.630077	0.000000	0.000000	0.000000	0.369274	-0.292441	-0.792713	0.000000	0.000000	2.000000	185.000000	1.000000
15432.768417	0.005066	0.498530	0.233262	73.178726	4.897116	18.079407	1.884810	0.000000	-4.631144	0.000000	0.000000	0.000000	0.369274	-0.292441	-0.792713	0.000000	0.000000	2.000000	185.000000	1.000000
15432.771750	0.006611	0.497605	0.230382	73.178726	4.897116	18.079407	1.884810	0.000000	-4.631144	0.000000	0.000000	0.000000	0.463700	-0.277651	-0.863822	0.000000	0.000000	2.000000	185.000000	1.000000
15432.775083	0.006611	0.497605	0.230382	73.178726	4.897116	18.079407	1.884810	0.000000	-4.631144	0.000000	0.000000	0.000000	0.463700	-0.277651	-0.863822	0.000000	0.000000	2.000000	185.000000	1.000000
15432.778417	0.006611	0.497605	0.230382	72.200462	3.675687	17.075611	1.878358	0.000000	-4.633764	0.000000	0.000000	0.000000	0.463700	-0.277651	-0.863822	0.000000	0.000000	2.000000	185.000000	1.000000
15432.781750	0.008338	0.496718	0.227412	72.200462	3.675687	17.075611	1.878358	0.000000	-4.633764	0.000000	0.000000	0.000000	0.517963	-0.265959	-0.891233	0.000000	0.000000	2.000000	185.000000	1.000000
15432.785083	0.008338	0.496718	0.227412	72.200462	3.675687	17.075611	1.878358	0.000000	-4.633764	0.000000	0.000000	0.000000	0.517963	-0.265959	-0.891233	0.000000	0.000000	2.000000	185.000000	1.000000
15432.788417	0.008338	0.496718	0.227412	71.275856	2.471353	16.018530	1.869207	0.000000	-4.637464	0.000000	0.000000	0.000000	0.517963	-0.265959	-0.891233	0.000000	0.000000	2.000000	185.000000	1.000000
15432.791750	0.010147	0.495801	0.224452	71.275856	2.471353	16.018530	1.869207	0.000000	-4.637464	0.000000	0.000000	0.000000	0.542605	-0.275006	-0.887784	0.000000	0.000000	2.000000	185.000000	1.000000
15432.795083	0.010147	0.495801	0.224452	71.275856	2.471353	16.018530	1.869207	0.000000	-4.637464	0.000000	0.000000	0.000000	0.542605	-0.275006	-0.887784	0.000000	0.000000	2.000000	185.000000	1.000000
15432.798417	0.010147	0.495801	0.224452	70.398567	1.181406	14.753851	1.858245	0.000000	-4.641867	0.000000	0.000000	0.000000	0.542605	-0.275006	-0.887784	0.000000	0.000000	2.000000	185.000000	1.000000
15432.801750	0.012068	0.494945	0.221449	70.398567	1.181406	14.753851	1.858245	0.000000	-4.641867	0.000000	0.000000	0.000000	0.576280	-0.256942	-0.901121	0.000000	0.000000	2.000000	185.000000	1.000000
15432.805083	0.012068	0.494945	0.221449	70.398567	1.181406	14.753851	1.858245	0.000000	-4.641867	0.000000	0.000000	0.000000	0.576280	-0.256942	-0.901121	0.000000	0.000000	2.000000	185.000000	1.000000
15432.808417	0.012068	0.494945	0.221449	69.558479	-0.176514	12.943945	1.845243	0.000000	-4.647050	0.000000	0.000000	0.000000	0.576280	-0.256942	-0.901121	0.000000	0.000000	2.000000	185.000000	1.000000
15432.811750	0.014035	0.494224	0.218430	69.558479	-0.176514	12.943945	1.845243	0.000000	-4.647050	0.000000	0.000000	0.000000	0.590281	-0.216352	-0.905514	0.000000	0.000000	2.000000	185.000000	1.000000
15432.815083	0.014035	0.494224	0.218430	69.558479	-0.176514	12.943945	1.845243	0.000000	-4.647050	0.000000	0.000000	0.000000	0.590281	-0.216352	-0.905514	0.000000	0.000000	2.000000	185.000000	1.000000
15432.818417	0.014035	0.494224	0.218430	68.742737	-1.456994	11.642797	1.831084	0.000000	-4.652648	0.000000	0.000000	0.000000	0.590281	-0.216352	-0.905514	0.000000	0.000000	2.000000	185.000000	1.000000
15432.821750	0.016081	0.493638	0.215430	68.742737	-1.456994	11.642797	1.831084	0.000000	-4.652648	0.000000	0.000000	0.000000	0.613823	-0.175732	-0.899926	0.000000	0.000000	2.000000	185.000000	1.000000
15432.825083	0.016081	0.493638	0.215430	68.742737	-1.456994	11.642797	1.831084	0.000000	-4.652648	0.000000	0.000000	0.000000	0.613823	-0.175732	-0.899926	0.000000	0.000000	2.000000	185.000000	1.000000
15432.828417	0.016081	0.493638	0.215430	67.993889	-2.625223	10.845889	1.814865	0.000000	-4.658998	0.000000	0.000000	0.000000	0.613823	-0.175732	-0.899926	0.000000	0.000000	2.000000	185.000000	1.000000
15432.831750	0.018235	0.493182	0.212381	67.993889	-2.625223	10.845889	1.814865	0.000000	-4.658998	0.000000	0.000000	0.000000	0.646044	-0.136709	-0.914814	0.000000	0.000000	2.000000	185.000000	1.000000
15432.835083	0.018235	0.493182	0.212381	67.993889	-2.625223	10.845889	1.814865	0.000000	-4.658998	0.000000	0.000000	0.000000	0.646044	-0.136709	-0.914814	0.000000	0.000000	2.000000	185.000000	1.000000
15432.838417	0.018235	0.493182	0.212381	67.383514	-3.692203	10.076875	1.796431	0.000000	-4.666137	0.000000	0.000000	0.000000	0.646044	-0.136709	-0.914814	0.000000	0.000000	2.000000	185.000000	1.000000
15432.841750	0.020491	0.492869	0.209195	67.383514	-3.692203	10.076875	1.796431	0.000000	-4.666137	0.000000	0.000000	0.000000	0.676822	-0.094104	-0.955854	0.000000	0.000000	2.000000	185.000000	1.000000
15432.845083	0.020491	0.492869	0.209195	67.383514	-3.692203	10.076875	1.796431	0.000000	-4.666137	0.000000	0.000000	0.000000	0.676822	-0.094104	-0.955854	0.000000	0.000000	2.000000	185.000000	1.000000
15432.848417	0.020491	0.492869	0.209195	67.015953	-4.693215	9.335609	1.776384	0.000000	-4.673806	0.000000	0.000000	0.000000	0.676822	-0.094104	-0.955854	0.000000	0.000000	2.000000	185.000000	1.000000
15432.851750	0.022754	0.492716	0.205923	67.015953	-4.693215	9.335609	1.776384	0.000000	-4.673806	0.000000	0.000000	0.000000	0.678826	-0.045853	-0.981545	0.000000	0.000000	2.000000	185.000000	1.000000
15432.855083	0.022754	0.492716	0.205923	67.015953	-4.693215	9.335609	1.776384	0.000000	-4.673806	0.000000	0.000000	0.000000	0.678826	-0.045853	-0.981545	0.000000	0.000000	2.000000	185.000000	1.000000
15432.858417	0.022754	0.492716	0.205923	66.954384	-5.632064	8.620773	1.756121	0.000000	-4.681457	0.000000	0.000000	0.000000	0.678826	-0.045853	-0.981545	0.000000	0.000000	2.000000	185.000000	1.000000
15432.861750	0.025020	0.492628	0.202518	66.954384	-5.632064	8.620773	1.756121	0.000000	-4.681457	0.000000	0.000000	0.000000	0.679896	-0.026198	-1.021522	0.000000	0.000000	2.000000	185.000000	1.000000
15432.865083	0.025020	0.492628	0.202518	66.954384	-5.632064	8.620773	1.756121	0.000000	-4.681457	0.000000	0.000000	0.000000	0.679896	-0.026198	-1.021522	0.000000	0.000000	2.000000	185.000000	1.000000
15432.868417	0.025020	0.492628	0.202518	67.130234	-6.423438	8.118535	1.736031	0.000000	-4.688944	0.000000	0.000000	0.000000	0.679896	-0.026198	-1.021522	0.000000	0.000000	2.000000	185.000000	1.000000
15432.871750	0.027320	0.492696	0.198989	67.130234	-6.423438	8.118535	1.736031	0.000000	-4.688944	0.000000	0.000000	0.000000	0.689889	0.020268	-1.058669	0.000000	0.000000	2.000000	185.000000	1.000000
15432.875083	0.027320	0.492696	0.198989	67.130234	-6.423438	8.118535	1.736031	0.000000	-4.688944	0.000000	0.000000	0.000000	0.689889	0.020268	-1.058669	0.000000	0.000000	2.000000	185.000000	1.000000
15432.878417	0.027320	0.492696	0.198989	67.366859	-6.837609	8.269007	1.715401	0.000000	-4.696530	0.000000	0.000000	0.000000	0.689889	0.020268	-1.058669	0.000000	0.000000	2.000000	185.000000	1.000000
15432.881750	0.029676	0.492910	0.195229	67.366859	-6.837609	8.269007	1.715401	0.000000	-4.696530	0.000000	0.000000	0.000000	0.707042	0.064205	-1.128136	0.000000	0.000000	2.000000	185.000000	1.000000
15432.885083	0.029676	0.492910	0.195229	67.366859	-6.837609	8.269007	1.715401	0.000000	-4.696530	0.000000	0.000000	0.000000	0.707042	0.064205	-1.128136	0.000000	0.000000	2.000000	185.000000	1.000000
15432.888417	0.029676	0.492910	0.195229	67.644463	-6.808934	9.151987	1.694480	0.000000	-4.704119	0.000000	0.000000	0.000000	0.707042	0.064205	-1.128136	0.000000	0.000000	2.000000	185.000000	1.000000
15432.891750	0.032119	0.493252	0.191285	67.644463	-6.808934	9.151987	1.694480	0.000000	-4.704119	0.000000	0.000000	0.000000	0.732925	0.102724	-1.183231	0.000000	0.000000	2.000000	185.000000	1.000000
15432.895083	0.032119	0.493252	0.191285	67.644463	-6.808934	9.151987	1.694480	0.000000	-4.704119	0.000000	0.000000	0.000000	0.732925	0.102724	-1.183231	0.000000	0.000000	2.000000	185.000000	1.000000
15432.898417	0.032119	0.493252	0.191285	67.948349	-6.588197	10.057072	1.672168	0.000000	-4.712096	0.000000	0.000000	0.000000	0.732925	0.102724	-1.183231	0.000000	0.000000	2.000000	185.000000	1.000000
15432.901750	0.034669	0.493714	0.187046	67.948349	-6.588197	10.057072	1.672168	0.000000	-4.712096	0.000000	0.000000	0.000000	0.764935	0.138515	-1.271642	0.000000	0.000000	2.000000	185.000000	1.000000
15432.905083	0.034669	0.493714	0.187046	67.948349	-6.588197	10.057072	1.672168	0.000000	-4.712096	0.000000	0.000000	0.000000	0.764935	0.138515	-1.271642	0.000000	0.000000	2.000000	185.000000	1.000000
15432.908417	0.034669	0.493714	0.187046	68.269371	-6.345610	10.620445	1.648712	0.000000	-4.720355	0.000000	0.000000	0.000000	0.764935	0.138515	-1.271642	0.000000	0.000000	2.000000	185.000000	1.000000
15432.911750	0.037229	0.494240	0.182532	68.269371	-6.345610	10.620445	1.648712	0.000000	-4.720355	0.000000	0.000000	0.000000	0.767912	0.157724	-1.354076	0.000000	0.000000	2.000000	185.000000	1.000000
15432.915083	0.037229	0.494240	0.182532	68.269371	-6.345610	10.620445	1.648712	0.000000	-4.720355	0.000000	0.000000	0.000000	0.767912	0.157724	-1.354076	0.000000	0.000000	2.000000	185.000000	1.000000
15432.918417	0.037229	0.494240	0.182532	68.608917	-6.076935	11.109903	1.625993	0.000000	-4.728229	0.000000	0.000000	0.000000	0.767912	0.157724	-1.354076	0.000000	0.000000	2.000000	185.000000	1.000000
15432.921750	0.039852	0.494825	0.177700	68.608917	-6.076935	11.109903	1.625993	0.000000	-4.728229	0.000000	0.000000	0.000000	0.786792	0.175416	-1.449786	0.000000	0.000000	2.000000	185.000000	1.000000
15432.925083	0.039852	0.494825	0.177700	68.608917	-6.076935	11.109903	1.625993	0.000000	-4.728229	0.000000	0.000000	0.000000	0.786792	0.175416	-1.449786	0.000000	0.000000	2.000000	185.000000	1.000000
15432.928417	0.039852	0.494825	0.177700	68.955399	-5.791774	11.730429	1.603077	0.000000	-4.736048	0.000000	0.000000	0.000000	0.786792	0.175416	-1.449786	0.000000	0.000000	2.000000	185.000000	1.000000
15432.931750	0.042593	0.495520	0.172588	68.955399	-5.791774	11.730429	1.603077	0.000000	-4.736048	0.000000	0.000000	0.000000	0.822450	0.208566	-1.533402	0.000000	0.000000	2.000000	185.000000	1.000000
15432.935083	0.042593	0.495520	0.172588	68.955399	-5.791774	11.730429	1.603077	0.000000	-4.736048	0.000000	0.000000	0.000000	0.822450	0.208566	-1.533402	0.000000	0.000000	2.000000	185.000000	1.000000
15432.938417	0.042593	0.495520	0.172588	69.317780	-5.494113	12.919938	1.578109	0.000000	-4.744425	0.000000	0.000000	0.000000	0.822450	0.208566	-1.533402	0.000000	0.000000	2.000000	185.000000	1.000000
15432.941750	0.045355	0.496234	0.167185	69.317780	-5.494113	12.919938	1.578109	0.000000	-4.744425	0.000000	0.000000	0.000000	0.828612	0.214340	-1.620841	0.000000	0.000000	2.000000	185.000000	1.000000
15432.945083	0.045355	0.496234	0.167185	69.317780	-5.494113	12.919938	1.578109	0.000000	-4.744425	0.000000	0.000000	0.000000	0.828612	0.214340	-1.620841	0.000000	0.000000	2.000000	185.000000	1.000000
15432.948417	0.045355	0.496234	0.167185	69.678352	-5.233197	14.226728	1.553390	0.000000	-4.752576	0.000000	0.000000	0.000000	0.828612	0.214340	-1.620841	0.000000	0.000000	2.000000	185.000000	1.000000
15432.951750	0.048223	0.497053	0.161528	69.678352	-5.233197	14.226728	1.553390	0.000000	-4.752576	0.000000	0.000000	0.000000	0.860308	0.245705	-1.697191	0.000000	0.000000	2.000000	185.000000	1.000000
15432.955083	0.048223	0.497053	0.161528	69.678352	-5.233197	14.226728	1.553390	0.000000	-4.752576	0.000000	0.000000	0.000000	0.860308	0.245705	-1.697191	0.000000	0.000000	2.000000	185.000000	1.000000
15432.958417	0.048223	0.497053	0.161528	70.029251	-5.057331	14.969171	1.526238	0.000000	-4.761365	0.000000	0.000000	0.000000	0.860308	0.245705	-1.697191	0.000000	0.000000	2.000000	185.000000	1.000000
15432.961750	0.051163	0.497959	0.155669	70.029251	-5.057331	14.969171	1.526238	0.000000	-4.761365	0.000000	0.000000	0.000000	0.882025	0.271643	-1.757722	0.000000	0.000000	2.000000	185.000000	1.000000
15432.965083	0.051163	0.497959	0.155669	70.029251	-5.057331	14.969171	1.526238	0.000000	-4.761365	0.000000	0.000000	0.000000	0.882025	0.271643	-1.757722	0.000000	0.000000	2.000000	185.000000	1.000000
15432.968417	0.051163	0.497959	0.155669	70.374611	-4.898067	15.262259	1.496695	0.000000	-4.770734	0.000000	0.000000	0.000000	0.882025	0.271643	-1.757722	0.000000	0.000000	2.000000	185.000000	1.000000
15432.971750	0.054112	0.498964	0.149626	70.374611	-4.898067	15.262259	1.496695	0.000000	-4.770734	0.000000	0.000000	0.000000	0.884697	0.301600	-1.812784	0.000000	0.000000	2.000000	185.000000	1.000000
15432.975083	0.054112	0.498964	0.149626	70.374611	-4.898067	15.262259	1.496695	0.000000	-4.770734	0.000000	0.000000	0.000000	0.884697	0.301600	-1.812784	0.000000	0.000000	2.000000	185.000000	1.000000
15432.978417	0.054112	0.498964	0.149626	70.710579	-4.742913	15.386709	1.466029	0.000000	-4.780246	0.000000	0.000000	0.000000	0.884697	0.301600	-1.812784	0.000000	0.000000	2.000000	185.000000	1.000000
15432.981750	0.057045	0.500055	0.143494	70.710579	-4.742913	15.386709	1.466029	0.000000	-4.780246	0.000000	0.000000	0.000000	0.879808	0.327140	-1.839711	0.000000	0.000000	2.000000	185.000000	1.000000
15432.985083	0.057045	0.500055	0.143494	70.710579	-4.742913	15.386709	1.466029	0.000000	-4.780246	0.000000	0.000000	0.000000	0.879808	0.327140	-1.839711	0.000000	0.000000	2.000000	185.000000	1.000000
15432.988417	0.057045	0.500055	0.143494	71.041939	-4.575552	15.244405	1.433899	0.000000	-4.789983	0.000000	0.000000	0.000000	0.879808	0.327140	-1.839711	0.000000	0.000000	2.000000	185.000000	1.000000
15432.991750	0.059871	0.501209	0.137262	71.041939	-4.575552	15.244405	1.433899	0.000000	-4.789983	0.000000	0.000000	0.000000	0.848066	0.346207	-1.869522	0.000000	0.000000	2.000000	185.000000	1.000000
15432.995083	0.059871	0.501209	0.137262	71.041939	-4.575552	15.244405	1.433899	0.000000	-4.789983	0.000000	0.000000	0.000000	0.848066	0.346207	-1.869522	0.000000	0.000000	2.000000	185.000000	1.000000
15432.998417	0.059871	0.501209	0.137262	71.349442	-4.343007	15.266072	1.403020	0.000000	-4.799118	0.000000	0.000000	0.000000	0.848066	0.346207	-1.869522	0.000000	0.000000	2.000000	185.000000	1.000000
15433.001750	0.062628	0.502428	0.131004	71.349442	-4.343007	15.266072	1.403020	0.000000	-4.799118	0.000000	0.000000	0.000000	0.826878	0.365941	-1.877518	0.000000	0.000000	2.000000	185.000000	1.000000
15433.005083	0.062628	0.502428	0.131004	71.349442	-4.343007	15.266072	1.403020	0.000000	-4.799118	0.000000	0.000000	0.000000	0.826878	0.365941	-1.877518	0.000000	0.000000	2.000000	185.000000	1.000000
15433.008417	0.062628	0.502428	0.131004	71.577019	-3.923986	15.713371	1.371659	0.000000	-4.808176	0.000000	0.000000	0.000000	0.826878	0.365941	-1.877518	0.000000	0.000000	2.000000	185.000000	1.000000
15433.011750	0.065320	0.503700	0.124778	71.577019	-3.923986	15.713371	1.371659	0.000000	-4.808176	0.000000	0.000000	0.000000	0.807586	0.381380	-1.867644	0.000000	0.000000	2.000000	185.000000	1.000000
15433.015083	0.065320	0.503700	0.124778	71.577019	-3.923986	15.713371	1.371659	0.000000	-4.808176	0.000000	0.000000	0.000000	0.807586	0.381380	-1.867644	0.000000	0.000000	2.000000	185.000000	1.000000
15433.018417	0.065320	0.503700	0.124778	71.651260	-3.263868	16.939766	1.338925	0.000000	-4.817393	0.000000	0.000000	0.000000	0.807586	0.381380	-1.867644	0.000000	0.000000	2.000000	185.000000	1.000000
15433.021750	0.067982	0.505010	0.118644	71.651260	-3.263868	16.939766	1.338925	0.000000	-4.817393	0.000000	0.000000	0.000000	0.798850	0.392977	-1.840457	0.000000	0.000000	2.000000	185.000000	1.000000
15433.025083	0.067982	0.505010	0.118644	71.651260	-3.263868	16.939766	1.338925	0.000000	-4.817393	0.000000	0.000000	0.000000	0.798850	0.392977	-1.840457	0.000000	0.000000	2.000000	185.000000	1.000000
15433.028417	0.067982	0.505010	0.118644	71.608826	-2.412556	18.278334	1.302714	0.000000	-4.827312	0.000000	0.000000	0.000000	0.798850	0.392977	-1.840457	0.000000	0.000000	2.000000	185.000000	1.000000
15433.031750	0.070699	0.506358	0.112592	71.608826	-2.412556	18.278334	1.302714	0.000000	-4.827312	0.000000	0.000000	0.000000	0.814845	0.404386	-1.815364	0.000000	0.000000	2.000000	185.000000	1.000000
15433.035083	0.070699	0.506358	0.112592	71.608826	-2.412556	18.278334	1.302714	0.000000	-4.827312	0.000000	0.000000	0.000000	0.814845	0.404386	-1.815364	0.000000	0.000000	2.000000	185.000000	1.000000
15433.038417	0.070699	0.506358	0.112592	71.487961	-1.463644	20.414623	1.259271	0.000000	-4.838826	0.000000	0.000000	0.000000	0.814845	0.404386	-1.815364	0.000000	0.000000	2.000000	185.000000	1.000000
15433.041750	0.073440	0.507712	0.106633	71.487961	-1.463644	20.414623	1.259271	0.000000	-4.838826	0.000000	0.000000	0.000000	0.822555	0.406337	-1.787883	0.000000	0.000000	2.000000	185.000000	1.000000
15433.045083	0.073440	0.507712	0.106633	71.487961	-1.463644	20.414623	1.259271	0.000000	-4.838826	0.000000	0.000000	0.000000	0.822555	0.406337	-1.787883	0.000000	0.000000	2.000000	185.000000	1.000000
15433.048417	0.073440	0.507712	0.106633	71.346298	-0.577142	23.664255	1.208453	0.000000	-4.851767	0.000000	0.000000	0.000000	0.822555	0.406337	-1.787883	0.000000	0.000000	2.000000	185.000000	1.000000
15433.051750	0.076195	0.509049	0.100672	71.346298	-0.577142	23.664255	1.208453	0.000000	-4.851767	0.000000	0.000000	0.000000	0.826325	0.401148	-1.788378	0.000000	0.000000	2.000000	185.000000	1.000000
15433.055083	0.076195	0.509049	0.100672	71.346298	-0.577142	23.664255	1.208453	0.000000	-4.851767	0.000000	0.000000	0.000000	0.826325	0.401148	-1.788378	0.000000	0.000000	2.000000	185.000000	1.000000
15433.058417	0.076195	0.509049	0.100672	71.190018	-0.015117	26.672091	1.150587	0.000000	-4.865814	0.000000	0.000000	0.000000	0.826325	0.401148	-1.788378	0.000000	0.000000	2.000000	185.000000	1.000000
15433.061750	0.079021	0.510359	0.094762	71.190018	-0.015117	26.672091	1.150587	0.000000	-4.865814	0.000000	0.000000	0.000000	0.847781	0.393032	-1.772939	0.000000	0.000000	2.000000	185.000000	1.000000
15433.065083	0.079021	0.510359	0.094762	71.190018	-0.015117	26.672091	1.150587	0.000000	-4.865814	0.000000	0.000000	0.000000	0.847781	0.393032	-1.772939	0.000000	0.000000	2.000000	185.000000	1.000000
15433.068417	0.079021	0.510359	0.094762	71.031967	0.196759	28.663818	1.048959	0.000000	-4.738086	0.000000	0.000000	0.000000	0.847781	0.393032	-1.772939	0.000000	0.000000	2.000000	185.000000	1.000000
15433.071750	0.081809	0.511687	0.088896	71.031967	0.196759	28.663818	1.048959	0.000000	-4.738086	0.000000	0.000000	0.000000	0.836362	0.398245	-1.759773	0.000000	0.000000	2.000000	185.000000	1.000000
15433.075083	0.081809	0.511687	0.088896	71.031967	0.196759	28.663818	1.048959	0.000000	-4.738086	0.000000	0.000000	0.000000	0.836362	0.398245	-1.759773	0.000000	0.000000	2.000000	185.000000	1.000000
15433.078417	0.081809	0.511687	0.088896	70.886276	0.138121	29.581484	0.909566	0.000000	-4.444790	0.000000	0.000000	0.000000	0.836362	0.398245	-1.759773	0.000000	0.000000	2.000000	185.000000	1.000000
15433.081750	0.084534	0.513001	0.083083	70.886276	0.138121	29.581484	0.909566	0.000000	-4.444790	0.000000	0.000000	0.000000	0.817554	0.394344	-1.743951	0.000000	0.000000	2.000000	185.000000	1.000000
15433.085083	0.084534	0.513001	0.083083	70.886276	0.138121	29.581484	0.909566	0.000000	-4.444790	0.000000	0.000000	0.000000	0.817554	0.394344	-1.743951	0.000000	0.000000	2.000000	185.000000	1.000000
15433.088417	0.084534	0.513001	0.083083	70.737022	-0.179717	28.989092	0.773306	0.000000	-4.154131	0.000000	0.000000	0.000000	0.817554	0.394344	-1.743951	0.000000	0.000000	2.000000	185.000000	1.000000
15433.091750	0.087262	0.514312	0.077395	70.737022	-0.179717	28.989092	0.773306	0.000000	-4.154131	0.000000	0.000000	0.000000	0.818290	0.393115	-1.706288	0.000000	0.000000	2.000000	185.000000	1.000000
15433.095083	0.087262	0.514312	0.077395	70.737022	-0.179717	28.989092	0.773306	0.000000	-4.154131	0.000000	0.000000	0.000000	0.818290	0.393115	-1.706288	0.000000	0.000000	2.000000	185.000000	1.000000
15433.098417	0.087262	0.514312	0.077395	70.582520	-0.680857	27.378601	0.636925	0.000000	-3.869750	0.000000	0.000000	0.000000	0.818290	0.393115	-1.706288	0.000000	0.000000	2.000000	185.000000	1.000000
15433.101750	0.089927	0.515670	0.071903	70.582520	-0.680857	27.378601	0.636925	0.000000	-3.869750	0.000000	0.000000	0.000000	0.799718	0.407457	-1.647723	0.000000	0.000000	2.000000	185.000000	1.000000
15433.105083	0.089927	0.515670	0.071903	70.582520	-0.680857	27.378601	0.636925	0.000000	-3.869750	0.000000	0.000000	0.000000	0.799718	0.407457	-1.647723	0.000000	0.000000	2.000000	185.000000	1.000000
15433.108417	0.089927	0.515670	0.071903	70.429398	-1.298269	25.881262	0.503638	0.000000	-3.595130	0.000000	0.000000	0.000000	0.799718	0.407457	-1.647723	0.000000	0.000000	2.000000	185.000000	1.000000
15433.111750	0.092487	0.517077	0.066618	70.429398	-1.298269	25.881262	0.503638	0.000000	-3.595130	0.000000	0.000000	0.000000	0.767808	0.422088	-1.585483	0.000000	0.000000	2.000000	185.000000	1.000000
15433.115083	0.092487	0.517077	0.066618	70.429398	-1.298269	25.881262	0.503638	0.000000	-3.595130	0.000000	0.000000	0.000000	0.767808	0.422088	-1.585483	0.000000	0.000000	2.000000	185.000000	1.000000
15433.118417	0.092487	0.517077	0.066618	70.280426	-1.909624	24.807295	0.375670	0.000000	-3.330883	0.000000	0.000000	0.000000	0.767808	0.422088	-1.585483	0.000000	0.000000	2.000000	185.000000	1.000000
15433.121750	0.094884	0.518498	0.061622	70.280426	-1.909624	24.807295	0.375670	0.000000	-3.330883	0.000000	0.000000	0.000000	0.719290	0.426268	-1.498664	0.000000	0.000000	2.000000	185.000000	1.000000
15433.125083	0.094884	0.518498	0.061622	70.280426	-1.909624	24.807295	0.375670	0.000000	-3.330883	0.000000	0.000000	0.000000	0.719290	0.426268	-1.498664	0.000000	0.000000	2.000000	185.000000	1.000000
15433.128417	0.094884	0.518498	0.061622	70.146667	-2.408234	24.686447	0.255788	0.000000	-3.081105	0.000000	0.000000	0.000000	0.719290	0.426268	-1.498664	0.000000	0.000000	2.000000	185.000000	1.000000
15433.131750	0.097153	0.519993	0.056910	70.146667	-2.408234	24.686447	0.255788	0.000000	-3.081105	0.000000	0.000000	0.000000	0.680695	0.448528	-1.413687	0.000000	0.000000	2.000000	185.000000	1.000000
15433.135083	0.097153	0.519993	0.056910	70.146667	-2.408234	24.686447	0.255788	0.000000	-3.081105	0.000000	0.000000	0.000000	0.680695	0.448528	-1.413687	0.000000	0.000000	2.000000	185.000000	1.000000
15433.138417	0.097153	0.519993	0.056910	70.044182	-2.815494	24.910439	0.142339	0.000000	-2.845491	0.000000	0.000000	0.000000	0.680695	0.448528	-1.413687	0.000000	0.000000	2.000000	185.000000	1.000000
15433.141750	0.099299	0.521547	0.052466	70.044182	-2.815494	24.910439	0.142339	0.000000	-2.845491	0.000000	0.000000	0.000000	0.643617	0.466324	-1.333007	0.000000	0.000000	2.000000	185.000000	1.000000
15433.145083	0.099299	0.521547	0.052466	70.044182	-2.815494	24.910439	0.142339	0.000000	-2.845491	0.000000	0.000000	0.000000	0.643617	0.466324	-1.333007	0.000000	0.000000	2.000000	185.000000	1.000000
15433.148417	0.099299	0.521547	0.052466	69.976387	-3.115488	24.536291	0.035070	0.000000	-2.623323	0.000000	0.000000	0.000000	0.643617	0.466324	-1.333007	0.000000	0.000000	2.000000	185.000000	1.000000
15433.151750	0.101368	0.523158	0.048246	69.976387	-3.115488	24.536291	0.035070	0.000000	-2.623323	0.000000	0.000000	0.000000	0.620909	0.483247	-1.266182	0.000000	0.000000	2.000000	185.000000	1.000000
15433.155083	0.101368	0.523158	0.048246	69.976387	-3.115488	24.536291	0.035070	0.000000	-2.623323	0.000000	0.000000	0.000000	0.620909	0.483247	-1.266182	0.000000	0.000000	2.000000	185.000000	1.000000
15433.158417	0.101368	0.523158	0.048246	69.929382	-3.236135	23.935953	-0.068415	0.000000	-2.412293	0.000000	0.000000	0.000000	0.620909	0.483247	-1.266182	0.000000	0.000000	2.000000	185.000000	1.000000
15433.161750	0.103349	0.524816	0.044277	69.929382	-3.236135	23.935953	-0.068415	0.000000	-2.412293	0.000000	0.000000	0.000000	0.594118	0.497354	-1.190671	0.000000	0.000000	2.000000	185.000000	1.000000
15433.165083	0.103349	0.524816	0.044277	69.929382	-3.236135	23.935953	-0.068415	0.000000	-2.412293	0.000000	0.000000	0.000000	0.594118	0.497354	-1.190671	0.000000	0.000000	2.000000	185.000000	1.000000
15433.168417	0.103349	0.524816	0.044277	69.895599	-3.090577	23.808701	-0.167435	0.000000	-2.213847	0.000000	0.000000	0.000000	0.594118	0.497354	-1.190671	0.000000	0.000000	2.000000	185.000000	1.000000
15433.171750	0.105128	0.526523	0.040587	69.895599	-3.090577	23.808701	-0.167435	0.000000	-2.213847	0.000000	0.000000	0.000000	0.533812	0.512183	-1.106949	0.000000	0.000000	2.000000	185.000000	1.000000
15433.175083	0.105128	0.526523	0.040587	69.895599	-3.090577	23.808701	-0.167435	0.000000	-2.213847	0.000000	0.000000	0.000000	0.533812	0.512183	-1.106949	0.000000	0.000000	2.000000	185.000000	1.000000
15433.178417	0.105128	0.526523	0.040587	69.885803	-2.780190	24.121244	-0.256403	0.000000	-2.029356	0.000000	0.000000	0.000000	0.533812	0.512183	-1.106949	0.000000	0.000000	2.000000	185.000000	1.000000
15433.181750	0.106727	0.528233	0.037120	69.885803	-2.780190	24.121244	-0.256403	0.000000	-2.029356	0.000000	0.000000	0.000000	0.479593	0.512793	-1.040112	0.000000	0.000000	2.000000	185.000000	1.000000
15433.185083	0.106727	0.528233	0.037120	69.885803	-2.780190	24.121244	-0.256403	0.000000	-2.029356	0.000000	0.000000	0.000000	0.479593	0.512793	-1.040112	0.000000	0.000000	2.000000	185.000000	1.000000
15433.188417	0.106727	0.528233	0.037120	69.882225	-2.475907	24.403633	-0.336335	0.000000	-1.856004	0.000000	0.000000	0.000000	0.479593	0.512793	-1.040112	0.000000	0.000000	2.000000	185.000000	1.000000
15433.191750	0.108119	0.529941	0.033844	69.882225	-2.475907	24.403633	-0.336335	0.000000	-1.856004	0.000000	0.000000	0.000000	0.417760	0.512448	-0.982931	0.000000	0.000000	2.000000	185.000000	1.000000
15433.195083	0.108119	0.529941	0.033844	69.882225	-2.475907	24.403633	-0.336335	0.000000	-1.856004	0.000000	0.000000	0.000000	0.417760	0.512448	-0.982931	0.000000	0.000000	2.000000	185.000000	1.000000
15433.198417	0.108119	0.529941	0.033844	69.934105	-2.283081	24.451035	-0.405962	0.000000	-1.692182	0.000000	0.000000	0.000000	0.417760	0.512448	-0.982931	0.000000	0.000000	2.000000	185.000000	1.000000
15433.201750	0.109273	0.531583	0.030693	69.934105	-2.283081	24.451035	-0.405962	0.000000	-1.692182	0.000000	0.000000	0.000000	0.345982	0.492611	-0.945158	0.000000	0.000000	2.000000	185.000000	1.000000
15433.205083	0.109273	0.531583	0.030693	69.934105	-2.283081	24.451035	-0.405962	0.000000	-1.692182	0.000000	0.000000	0.000000	0.345982	0.492611	-0.945158	0.000000	0.000000	2.000000	185.000000	1.000000
15433.208417	0.109273	0.531583	0.030693	70.060661	-2.161119	24.497355	-0.463626	0.000000	-1.534656	0.000000	0.000000	0.000000	0.345982	0.492611	-0.945158	0.000000	0.000000	2.000000	185.000000	1.000000
15433.211750	0.110209	0.533198	0.027640	70.060661	-2.161119	24.497355	-0.463626	0.000000	-1.534656	0.000000	0.000000	0.000000	0.281000	0.484677	-0.916009	0.000000	0.000000	2.000000	185.000000	1.000000
15433.215083	0.110209	0.533198	0.027640	70.060661	-2.161119	24.497355	-0.463626	0.000000	-1.534656	0.000000	0.000000	0.000000	0.281000	0.484677	-0.916009	0.000000	0.000000	2.000000	185.000000	1.000000
15433.218417	0.110209	0.533198	0.027640	70.234756	-1.983391	24.725809	-0.510459	0.000000	-1.381988	0.000000	0.000000	0.000000	0.281000	0.484677	-0.916009	0.000000	0.000000	2.000000	185.000000	1.000000
15433.221750	0.110967	0.534768	0.024724	70.234756	-1.983391	24.725809	-0.510459	0.000000	-1.381988	0.000000	0.000000	0.000000	0.227305	0.470858	-0.874605	0.000000	0.000000	2.000000	185.000000	1.000000
15433.225083	0.110967	0.534768	0.024724	70.234756	-1.983391	24.725809	-0.510459	0.000000	-1.381988	0.000000	0.000000	0.000000	0.227305	0.470858	-0.874605	0.000000	0.000000	2.000000	185.000000	1.000000
15433.228417	0.110967	0.534768	0.024724	70.443626	-1.670517	25.235069	-0.548343	0.000000	-1.236220	0.000000	0.000000	0.000000	0.227305	0.470858	-0.874605	0.000000	0.000000	2.000000	185.000000	1.000000
15433.231750	0.111582	0.536300	0.021984	70.443626	-1.670517	25.235069	-0.548343	0.000000	-1.236220	0.000000	0.000000	0.000000	0.184556	0.459581	-0.822197	0.000000	0.000000	2.000000	185.000000	1.000000
15433.235083	0.111582	0.536300	0.021984	70.443626	-1.670517	25.235069	-0.548343	0.000000	-1.236220	0.000000	0.000000	0.000000	0.184556	0.459581	-0.822197	0.000000	0.000000	2.000000	185.000000	1.000000
15433.238417	0.111582	0.536300	0.021984	70.654152	-1.181080	26.046156	-0.579103	0.000000	-1.099187	0.000000	0.000000	0.000000	0.184556	0.459581	-0.822197	0.000000	0.000000	2.000000	185.000000	1.000000
15433.241750	0.112124	0.537726	0.019394	70.654152	-1.181080	26.046156	-0.579103	0.000000	-1.099187	0.000000	0.000000	0.000000	0.162705	0.427948	-0.776968	0.000000	0.000000	2.000000	185.000000	1.000000
15433.245083	0.112124	0.537726	0.019394	70.654152	-1.181080	26.046156	-0.579103	0.000000	-1.099187	0.000000	0.000000	0.000000	0.162705	0.427948	-0.776968	0.000000	0.000000	2.000000	185.000000	1.000000
15433.248417	0.112124	0.537726	0.019394	70.868912	-0.513109	27.158661	-0.606220	0.000000	-0.969693	0.000000	0.000000	0.000000	0.162705	0.427948	-0.776968	0.000000	0.000000	2.000000	185.000000	1.000000
15433.251750	0.112555	0.539094	0.016981	70.868912	-0.513109	27.158661	-0.606220	0.000000	-0.969693	0.000000	0.000000	0.000000	0.129130	0.410222	-0.723962	0.000000	0.000000	2.000000	185.000000	1.000000
15433.255083	0.112555	0.539094	0.016981	70.868912	-0.513109	27.158661	-0.606220	0.000000	-0.969693	0.000000	0.000000	0.000000	0.129130	0.410222	-0.723962	0.000000	0.000000	2.000000	185.000000	1.000000
15433.258417	0.112555	0.539094	0.016981	71.071655	0.311975	28.523434	-0.627742	0.000000	-0.849032	0.000000	0.000000	0.000000	0.129130	0.410222	-0.723962	0.000000	0.000000	2.000000	185.000000	1.000000
15433.261750	0.112928	0.540368	0.014762	71.071655	0.311975	28.523434	-0.627742	0.000000	-0.849032	0.000000	0.000000	0.000000	0.111884	0.382420	-0.665743	0.000000	0.000000	2.000000	185.000000	1.000000
15433.265083	0.112928	0.540368	0.014762	71.071655	0.311975	28.523434	-0.627742	0.000000	-0.849032	0.000000	0.000000	0.000000	0.111884	0.382420	-0.665743	0.000000	0.000000	2.000000	185.000000	1.000000
15433.268417	0.112928	0.540368	0.014762	71.247307	1.243190	30.045938	-0.646389	0.000000	-0.738075	0.000000	0.000000	0.000000	0.111884	0.382420	-0.665743	0.000000	0.000000	2.000000	185.000000	1.000000
15433.271750	0.113179	0.541553	0.012754	71.247307	1.243190	30.045938	-0.646389	0.000000	-0.738075	0.000000	0.000000	0.000000	0.075316	0.355490	-0.602277	0.000000	0.000000	2.000000	185.000000	1.000000
15433.275083	0.113179	0.541553	0.012754	71.247307	1.243190	30.045938	-0.646389	0.000000	-0.738075	0.000000	0.000000	0.000000	0.075316	0.355490	-0.602277	0.000000	0.000000	2.000000	185.000000	1.000000
15433.278417	0.113179	0.541553	0.012754	71.409279	2.177198	31.582909	-0.658942	0.000000	-0.637696	0.000000	0.000000	0.000000	0.075316	0.355490	-0.602277	0.000000	0.000000	2.000000	185.000000	1.000000
15433.281750	0.113321	0.542697	0.010904	71.409279	2.177198	31.582909	-0.658942	0.000000	-0.637696	0.000000	0.000000	0.000000	0.042741	0.343020	-0.554875	0.000000	0.000000	2.000000	185.000000	1.000000
15433.285083	0.113321	0.542697	0.010904	71.409279	2.177198	31.582909	-0.658942	0.000000	-0.637696	0.000000	0.000000	0.000000	0.042741	0.343020	-0.554875	0.000000	0.000000	2.000000	185.000000	1.000000
15433.288417	0.113321	0.542697	0.010904	71.560509	3.024290	32.992500	-0.666066	0.000000	-0.545217	0.000000	0.000000	0.000000	0.042741	0.343020	-0.554875	0.000000	0.000000	2.000000	185.000000	1.000000
15433.291750	0.113319	0.543791	0.009247	71.560509	3.024290	32.992500	-0.666066	0.000000	-0.545217	0.000000	0.000000	0.000000	-0.000819	0.328254	-0.497280	0.000000	0.000000	2.000000	185.000000	1.000000
15433.295083	0.113319	0.543791	0.009247	71.560509	3.024290	32.992500	-0.666066	0.000000	-0.545217	0.000000	0.000000	0.000000	-0.000819	0.328254	-0.497280	0.000000	0.000000	2.000000	185.000000	1.000000
15433.298417	0.113319	0.543791	0.009247	71.715164	3.756904	34.237381	-0.665929	0.000000	-0.462336	0.000000	0.000000	0.000000	-0.000819	0.328254	-0.497280	0.000000	0.000000	2.000000	185.000000	1.000000
15433.301750	0.113203	0.544813	0.007713	71.715164	3.756904	34.237381	-0.665929	0.000000	-0.462336	0.000000	0.000000	0.000000	-0.034665	0.306725	-0.460207	0.000000	0.000000	2.000000	185.000000	1.000000
15433.305083	0.113203	0.544813	0.007713	71.715164	3.756904	34.237381	-0.665929	0.000000	-0.462336	0.000000	0.000000	0.000000	-0.034665	0.306725	-0.460207	0.000000	0.000000	2.000000	185.000000	1.000000
15433.308417	0.113203	0.544813	0.007713	71.851082	4.410859	35.359657	-0.660151	0.000000	-0.385635	0.000000	0.000000	0.000000	-0.034665	0.306725	-0.460207	0.000000	0.000000	2.000000	185.000000	1.000000
15433.311750	0.112959	0.545782	0.006326	71.851082	4.410859	35.359657	-0.660151	0.000000	-0.385635	0.000000	0.000000	0.000000	-0.073322	0.290704	-0.416002	0.000000	0.000000	2.000000	185.000000	1.000000
15433.315083	0.112959	0.545782	0.006326	71.851082	4.410859	35.359657	-0.660151	0.000000	-0.385635	0.000000	0.000000	0.000000	-0.073322	0.290704	-0.416002	0.000000	0.000000	2.000000	185.000000	1.000000
15433.318417	0.112959	0.545782	0.006326	71.975388	4.983232	36.360634	-0.647931	0.000000	-0.316302	0.000000	0.000000	0.000000	-0.073322	0.290704	-0.416002	0.000000	0.000000	2.000000	185.000000	1.000000
15433.321750	0.112626	0.546682	0.005058	71.975388	4.983232	36.360634	-0.647931	0.000000	-0.316302	0.000000	0.000000	0.000000	-0.099644	0.269995	-0.380269	0.000000	0.000000	2.000000	185.000000	1.000000
15433.325083	0.112626	0.546682	0.005058	71.975388	4.983232	36.360634	-0.647931	0.000000	-0.316302	0.000000	0.000000	0.000000	-0.099644	0.269995	-0.380269	0.000000	0.000000	2.000000	185.000000	1.000000
15433.328417	0.112626	0.546682	0.005058	72.076721	5.506268	37.271183	-0.631324	0.000000	-0.252924	0.000000	0.000000	0.000000	-0.099644	0.269995	-0.380269	0.000000	0.000000	2.000000	185.000000	1.000000
15433.331750	0.112257	0.547506	0.003922	72.076721	5.506268	37.271183	-0.631324	0.000000	-0.252924	0.000000	0.000000	0.000000	-0.110870	0.246995	-0.340840	0.000000	0.000000	2.000000	185.000000	1.000000
15433.335083	0.112257	0.547506	0.003922	72.076721	5.506268	37.271183	-0.631324	0.000000	-0.252924	0.000000	0.000000	0.000000	-0.110870	0.246995	-0.340840	0.000000	0.000000	2.000000	185.000000	1.000000
15433.338417	0.112257	0.547506	0.003922	72.151917	5.991555	38.124981	-0.612845	0.000000	-0.196117	0.000000	0.000000	0.000000	-0.110870	0.246995	-0.340840	0.000000	0.000000	2.000000	185.000000	1.000000
15433.341750	0.111829	0.548254	0.002923	72.151917	5.991555	38.124981	-0.612845	0.000000	-0.196117	0.000000	0.000000	0.000000	-0.128477	0.224413	-0.299681	0.000000	0.000000	2.000000	185.000000	1.000000
15433.345083	0.111829	0.548254	0.002923	72.151917	5.991555	38.124981	-0.612845	0.000000	-0.196117	0.000000	0.000000	0.000000	-0.128477	0.224413	-0.299681	0.000000	0.000000	2.000000	185.000000	1.000000
15433.348417	0.111829	0.548254	0.002923	72.187775	6.439594	38.906239	-0.591433	0.000000	-0.146170	0.000000	0.000000	0.000000	-0.128477	0.224413	-0.299681	0.000000	0.000000	2.000000	185.000000	1.000000
15433.351750	0.111378	0.548953	0.002115	72.187775	6.439594	38.906239	-0.591433	0.000000	-0.146170	0.000000	0.000000	0.000000	-0.135133	0.209694	-0.242507	0.000000	0.000000	2.000000	185.000000	1.000000
15433.355083	0.111378	0.548953	0.002115	72.187775	6.439594	38.906239	-0.591433	0.000000	-0.146170	0.000000	0.000000	0.000000	-0.135133	0.209694	-0.242507	0.000000	0.000000	2.000000	185.000000	1.000000
15433.358417	0.111378	0.548953	0.002115	72.191330	6.804653	39.557922	-0.568911	0.000000	-0.105752	0.000000	0.000000	0.000000	-0.135133	0.209694	-0.242507	0.000000	0.000000	2.000000	185.000000	1.000000
15433.361750	0.111378	0.548953	0.002115	72.191330	6.804653	39.557922	-0.568911	0.000000	-0.105752	0.000000	0.000000	0.000000	-0.135133	0.209694	-0.242507	0.000000	0.000000	2.000000	185.000000	1.000000
15433.365083	0.110926	0.549536	0.001484	72.191330	6.804653	39.557922	-0.568911	0.000000	-0.105752	0.000000	0.000000	0.000000	-0.135778	0.174865	-0.189211	0.000000	0.000000	2.000000	185.000000	1.000000
15433.368417	0.110926	0.549536	0.001484	72.179695	7.054508	40.031887	-0.568911	0.000000	-0.105752	0.000000	0.000000	0.000000	-0.135778	0.174865	-0.189211	0.000000	0.000000	2.000000	185.000000	1.000000
15433.371750	0.110404	0.550029	0.001043	72.179695	7.054508	40.031887	-0.568911	0.000000	-0.105752	0.000000	0.000000	0.000000	-0.156354	0.148135	-0.132514	0.000000	0.000000	2.000000	185.000000	1.000000
15433.375083	0.110404	0.550029	0.001043	72.179695	7.054508	40.031887	-0.568911	0.000000	-0.105752	0.000000	0.000000	0.000000	-0.156354	0.148135	-0.132514	0.000000	0.000000	2.000000	185.000000	1.000000
15433.378417	0.110404	0.550029	0.001043	72.184708	7.180377	40.326023	-0.520222	0.000000	-0.052131	0.000000	0.000000	0.000000	-0.156354	0.148135	-0.132514	0.000000	0.000000	2.000000	185.000000	1.000000
15433.381750	0.110404	0.550029	0.001043	72.184708	7.180377	40.326023	-0.520222	0.000000	-0.052131	0.000000	0.000000	0.000000	-0.156354	0.148135	-0.132514	0.000000	0.000000	2.000000	185.000000	1.000000
15433.385083	0.109871	0.550401	0.000739	72.184708	7.180377	40.326023	-0.520222	0.000000	-0.052131	0.000000	0.000000	0.000000	-0.159928	0.111517	-0.091150	0.000000	0.000000	2.000000	185.000000	1.000000
15433.388417	0.109871	0.550401	0.000739	72.216530	7.162487	40.408588	-0.520222	0.000000	-0.052131	0.000000	0.000000	0.000000	-0.159928	0.111517	-0.091150	0.000000	0.000000	2.000000	185.000000	1.000000
15433.391750	0.109315	0.550669	0.000528	72.216530	7.162487	40.408588	-0.520222	0.000000	-0.052131	0.000000	0.000000	0.000000	-0.166822	0.080319	-0.063360	0.000000	0.000000	2.000000	185.000000	1.000000
15433.395083	0.109315	0.550669	0.000528	72.216530	7.162487	40.408588	-0.520222	0.000000	-0.052131	0.000000	0.000000	0.000000	-0.166822	0.080319	-0.063360	0.000000	0.000000	2.000000	185.000000	1.000000
15433.398417	0.109315	0.550669	0.000528	72.284737	7.055321	40.369007	-0.465763	0.000000	-0.026380	0.000000	0.000000	0.000000	-0.166822	0.080319	-0.063360	0.000000	0.000000	2.000000	185.000000	1.000000
15433.401750	0.109315	0.550669	0.000528	72.284737	7.055321	40.369007	-0.465763	0.000000	-0.026380	0.000000	0.000000	0.000000	-0.166822	0.080319	-0.063360	0.000000	0.000000	2.000000	185.000000	1.000000
15433.405083	0.108741	0.550824	0.000432	72.284737	7.055321	40.369007	-0.465763	0.000000	-0.026380	0.000000	0.000000	0.000000	-0.172142	0.046632	-0.028701	0.000000	0.000000	2.000000	185.000000	1.000000
15433.408417	0.108741	0.550824	0.000432	72.375961	6.941953	40.294071	-0.465763	0.000000	-0.026380	0.000000	0.000000	0.000000	-0.172142	0.046632	-0.028701	0.000000	0.000000	2.000000	185.000000	1.000000
15433.411750	0.108209	0.550876	0.000414	72.375961	6.941953	40.294071	-0.465763	0.000000	-0.026380	0.000000	0.000000	0.000000	-0.159611	0.015653	-0.005482	0.000000	0.000000	2.000000	185.000000	1.000000
15433.415083	0.108209	0.550876	0.000414	72.375961	6.941953	40.294071	-0.465763	0.000000	-0.026380	0.000000	0.000000	0.000000	-0.159611	0.015653	-0.005482	0.000000	0.000000	2.000000	185.000000	1.000000
15433.418417	0.108209	0.550876	0.000414	72.473381	6.825823	40.232212	-0.410471	0.000000	-0.020682	0.000000	0.000000	0.000000	-0.159611	0.015653	-0.005482	0.000000	0.000000	2.000000	185.000000	1.000000
15433.421750	0.108209	0.550876	0.000414	72.473381	6.825823	40.232212	-0.410471	0.000000	-0.020682	0.000000	0.000000	0.000000	-0.159611	0.015653	-0.005482	0.000000	0.000000	2.000000	185.000000	1.000000
15433.425083	0.107734	0.550860	0.000440	72.473381	6.825823	40.232212	-0.410471	0.000000	-0.020682	0.000000	0.000000	0.000000	-0.142604	-0.004992	0.007928	0.000000	0.000000	2.000000	185.000000	1.000000
15433.428417	0.107734	0.550860	0.000440	72.557343	6.724895	40.179329	-0.410471	0.000000	-0.020682	0.000000	0.000000	0.000000	-0.142604	-0.004992	0.007928	0.000000	0.000000	2.000000	185.000000	1.000000
15433.431750	0.107734	0.550860	0.000440	72.557343	6.724895	40.179329	-0.410471	0.000000	-0.020682	0.000000	0.000000	0.000000	-0.142604	-0.004992	0.007928	0.000000	0.000000	2.000000	185.000000	1.000000
15433.435083	0.107734	0.550860	0.000440	72.557343	6.724895	40.179329	-0.410471	0.000000	-0.020682	0.000000	0.000000	0.000000	-0.142604	-0.004992	0.007928	0.000000	0.000000	2.000000	185.000000	1.000000
15433.438417	0.106902	0.550526	0.000703	72.608727	6.647441	40.153988	-0.386704	0.000000	-0.022004	0.000000	0.000000	0.000000	-0.249696	-0.100180	0.078998	0.000000	0.000000	2.000000	185.000000	1.000000
15433.441750	0.106902	0.550526	0.000703	72.608727	6.647441	40.153988	-0.386704	0.000000	-0.022004	0.000000	0.000000	0.000000	-0.000000	-0.000008	0.000000	0.000000	0.000000	2.000000	185.000000	1.000000
15433.445083	0.106902	0.550526	0.000703	72.608727	6.647441	40.153988	-0.386704	0.000000	-0.022004	0.000000	0.000000	0.000000	-0.000000	-0.000008	0.000000	0.000000	0.000000	2.000000	185.000000	1.000000
15433.448417	0.106902	0.550526	0.000703	72.633438	6.586122	40.139256	-0.345088	0.000000	-0.035170	0.000000	0.000000	0.000000	-0.000000	-0.000008	0.000000	0.000000	0.000000	2.000000	185.000000	1.000000
15433.451750	0.106902	0.550526	0.000703	72.633438	6.586122	40.139256	-0.345088	0.000000	-0.035170	0.000000	0.000000	0.000000	-0.000000	-0.000008	0.000000	0.000000	0.000000	2.000000	185.000000	1.000000
15433.455083	0.106546	0.550277	0.000948	72.633438	6.586122	40.139256	-0.345088	0.000000	-0.035170	0.000000	0.000000	0.000000	-0.106666	-0.074734	0.073456	0.000000	0.000000	2.000000	185.000000	1.000000
15433.458417	0.106546	0.550277	0.000948	72.659988	6.497752	40.086567	-0.345088	0.000000	-0.035170	0.000000	0.000000	0.000000	-0.106666	-0.074734	0.073456	0.000000	0.000000	2.000000	185.000000	1.000000
15433.461750	0.106191	0.549967	0.001294	72.659988	6.497752	40.086567	-0.345088	0.000000	-0.035170	0.000000	0.000000	0.000000	-0.106626	-0.092988	0.103681	0.000000	0.000000	2.000000	185.000000	1.000000
15433.465083	0.106191	0.549967	0.001294	72.659988	6.497752	40.086567	-0.345088	0.000000	-0.035170	0.000000	0.000000	0.000000	-0.106626	-0.092988	0.103681	0.000000	0.000000	2.000000	185.000000	1.000000
15433.468417	0.106191	0.549967	0.001294	72.681068	6.361953	39.966743	-0.309539	0.000000	-0.064693	0.000000	0.000000	0.000000	-0.106626	-0.092988	0.103681	0.000000	0.000000	2.000000	185.000000	1.000000
15433.471750	0.106191	0.549967	0.001294	72.681068	6.361953	39.966743	-0.309539	0.000000	-0.064693	0.000000	0.000000	0.000000	-0.106626	-0.092988	0.103681	0.000000	0.000000	2.000000	185.000000	1.000000
15433.475083	0.105816	0.549638	0.001758	72.681068	6.361953	39.966743	-0.309539	0.000000	-0.064693	0.000000	0.000000	0.000000	-0.112332	-0.098516	0.139255	0.000000	0.000000	2.000000	185.000000	1.000000
15433.478417	0.105816	0.549638	0.001758	72.700333	6.143507	39.729847	-0.309539	0.000000	-0.064693	0.000000	0.000000	0.000000	-0.112332	-0.098516	0.139255	0.000000	0.000000	2.000000	185.000000	1.000000
15433.481750	0.105364	0.549292	0.002287	72.700333	6.143507	39.729847	-0.309539	0.000000	-0.064693	0.000000	0.000000	0.000000	-0.135632	-0.103956	0.158757	0.000000	0.000000	2.000000	185.000000	1.000000
15433.485083	0.105364	0.549292	0.002287	72.700333	6.143507	39.729847	-0.309539	0.000000	-0.064693	0.000000	0.000000	0.000000	-0.135632	-0.103956	0.158757	0.000000	0.000000	2.000000	185.000000	1.000000
15433.488417	0.105364	0.549292	0.002287	72.716415	5.847914	39.387753	-0.268211	0.000000	-0.114362	0.000000	0.000000	0.000000	-0.135632	-0.103956	0.158757	0.000000	0.000000	2.000000	185.000000	1.000000
15433.491750	0.105364	0.549292	0.002287	72.716415	5.847914	39.387753	-0.268211	0.000000	-0.114362	0.000000	0.000000	0.000000	-0.135632	-0.103956	0.158757	0.000000	0.000000	2.000000	185.000000	1.000000
15433.495083	0.104857	0.548901	0.002881	72.716415	5.847914	39.387753	-0.268211	0.000000	-0.114362	0.000000	0.000000	0.000000	-0.152192	-0.117200	0.178144	0.000000	0.000000	2.000000	185.000000	1.000000
15433.498417	0.104857	0.548901	0.002881	72.727783	5.471076	38.921909	-0.268211	0.000000	-0.114362	0.000000	0.000000	0.000000	-0.152192	-0.117200	0.178144	0.000000	0.000000	2.000000	185.000000	1.000000
15433.501750	0.104293	0.548492	0.003534	72.727783	5.471076	38.921909	-0.268211	0.000000	-0.114362	0.000000	0.000000	0.000000	-0.169225	-0.122777	0.195978	0.000000	0.000000	2.000000	185.000000	1.000000
15433.505083	0.104293	0.548492	0.003534	72.727783	5.471076	38.921909	-0.268211	0.000000	-0.114362	0.000000	0.000000	0.000000	-0.169225	-0.122777	0.195978	0.000000	0.000000	2.000000	185.000000	1.000000
15433.508417	0.104293	0.548492	0.003534	72.739044	5.055798	38.391514	-0.214642	0.000000	-0.176715	0.000000	0.000000	0.000000	-0.169225	-0.122777	0.195978	0.000000	0.000000	2.000000	185.000000	1.000000
15433.511750	0.104293	0.548492	0.003534	72.739044	5.055798	38.391514	-0.214642	0.000000	-0.176715	0.000000	0.000000	0.000000	-0.169225	-0.122777	0.195978	0.000000	0.000000	2.000000	185.000000	1.000000
15433.515083	0.103745	0.548065	0.004164	72.739044	5.055798	38.391514	-0.214642	0.000000	-0.176715	0.000000	0.000000	0.000000	-0.164406	-0.128141	0.188784	0.000000	0.000000	2.000000	185.000000	1.000000
15433.518417	0.103745	0.548065	0.004164	72.754517	4.621063	37.831760	-0.214642	0.000000	-0.176715	0.000000	0.000000	0.000000	-0.164406	-0.128141	0.188784	0.000000	0.000000	2.000000	185.000000	1.000000
15433.521750	0.103187	0.547603	0.004756	72.754517	4.621063	37.831760	-0.214642	0.000000	-0.176715	0.000000	0.000000	0.000000	-0.167317	-0.138595	0.177686	0.000000	0.000000	2.000000	185.000000	1.000000
15433.525083	0.103187	0.547603	0.004756	72.754517	4.621063	37.831760	-0.214642	0.000000	-0.176715	0.000000	0.000000	0.000000	-0.167317	-0.138595	0.177686	0.000000	0.000000	2.000000	185.000000	1.000000
15433.528417	0.103187	0.547603	0.004756	72.774536	4.175927	37.260834	-0.159355	0.000000	-0.237794	0.000000	0.000000	0.000000	-0.167317	-0.138595	0.177686	0.000000	0.000000	2.000000	185.000000	1.000000
15433.531750	0.103187	0.547603	0.004756	72.774536	4.175927	37.260834	-0.159355	0.000000	-0.237794	0.000000	0.000000	0.000000	-0.167317	-0.138595	0.177686	0.000000	0.000000	2.000000	185.000000	1.000000
15433.535083	0.102647	0.547097	0.005329	72.774536	4.175927	37.260834	-0.159355	0.000000	-0.237794	0.000000	0.000000	0.000000	-0.162086	-0.151699	0.171920	0.000000	0.000000	2.000000	185.000000	1.000000
15433.538417	0.102647	0.547097	0.005329	72.796097	3.727608	36.669243	-0.159355	0.000000	-0.237794	0.000000	0.000000	0.000000	-0.162086	-0.151699	0.171920	0.000000	0.000000	2.000000	185.000000	1.000000
15433.541750	0.102140	0.546583	0.005850	72.796097	3.727608	36.669243	-0.159355	0.000000	-0.237794	0.000000	0.000000	0.000000	-0.152044	-0.154333	0.156429	0.000000	0.000000	2.000000	185.000000	1.000000
15433.545083	0.102140	0.546583	0.005850	72.796097	3.727608	36.669243	-0.159355	0.000000	-0.237794	0.000000	0.000000	0.000000	-0.152044	-0.154333	0.156429	0.000000	0.000000	2.000000	185.000000	1.000000
15433.548417	0.102140	0.546583	0.005850	72.815804	3.271614	36.061333	-0.107000	0.000000	-0.292519	0.000000	0.000000	0.000000	-0.152044	-0.154333	0.156429	0.000000	0.000000	2.000000	185.000000	1.000000
15433.551750	0.102140	0.546583	0.005850	72.815804	3.271614	36.061333	-0.107000	0.000000	-0.292519	0.000000	0.000000	0.000000	-0.152044	-0.154333	0.156429	0.000000	0.000000	2.000000	185.000000	1.000000
15433.555083	0.101654	0.546067	0.006366	72.815804	3.271614	36.061333	-0.107000	0.000000	-0.292519	0.000000	0.000000	0.000000	-0.145833	-0.154595	0.154638	0.000000	0.000000	2.000000	185.000000	1.000000
15433.558417	0.101654	0.546067	0.006366	72.833054	2.798737	35.434715	-0.107000	0.000000	-0.292519	0.000000	0.000000	0.000000	-0.145833	-0.154595	0.154638	0.000000	0.000000	2.000000	185.000000	1.000000
15433.561750	0.101184	0.545560	0.006853	72.833054	2.798737	35.434715	-0.107000	0.000000	-0.292519	0.000000	0.000000	0.000000	-0.141084	-0.152116	0.146047	0.000000	0.000000	2.000000	185.000000	1.000000
15433.565083	0.101184	0.545560	0.006853	72.833054	2.798737	35.434715	-0.107000	0.000000	-0.292519	0.000000	0.000000	0.000000	-0.141084	-0.152116	0.146047	0.000000	0.000000	2.000000	185.000000	1.000000
15433.568417	0.101184	0.545560	0.006853	72.848915	2.368744	34.858887	-0.059180	0.000000	-0.342633	0.000000	0.000000	0.000000	-0.141084	-0.152116	0.146047	0.000000	0.000000	2.000000	185.000000	1.000000
15433.571750	0.101184	0.545560	0.006853	72.848915	2.368744	34.858887	-0.059180	0.000000	-0.342633	0.000000	0.000000	0.000000	-0.141084	-0.152116	0.146047	0.000000	0.000000	2.000000	185.000000	1.000000
15433.575083	0.100734	0.545052	0.007334	72.848915	2.368744	34.858887	-0.059180	0.000000	-0.342633	0.000000	0.000000	0.000000	-0.134813	-0.152343	0.144298	0.000000	0.000000	2.000000	185.000000	1.000000
15433.578417	0.100734	0.545052	0.007334	72.867828	2.030704	34.428062	-0.059180	0.000000	-0.342633	0.000000	0.000000	0.000000	-0.134813	-0.152343	0.144298	0.000000	0.000000	2.000000	185.000000	1.000000
15433.581750	0.100325	0.544622	0.007790	72.867828	2.030704	34.428062	-0.059180	0.000000	-0.342633	0.000000	0.000000	0.000000	-0.122801	-0.129193	0.136940	0.000000	0.000000	2.000000	185.000000	1.000000
15433.585083	0.100325	0.544622	0.007790	72.867828	2.030704	34.428062	-0.059180	0.000000	-0.342633	0.000000	0.000000	0.000000	-0.122801	-0.129193	0.136940	0.000000	0.000000	2.000000	185.000000	1.000000
15433.588417	0.100325	0.544622	0.007790	72.892593	1.813434	34.175961	-0.016244	0.000000	-0.389506	0.000000	0.000000	0.000000	-0.122801	-0.129193	0.136940	0.000000	0.000000	2.000000	185.000000	1.000000
15433.591750	0.100325	0.544622	0.007790	72.892593	1.813434	34.175961	-0.016244	0.000000	-0.389506	0.000000	0.000000	0.000000	-0.122801	-0.129193	0.136940	0.000000	0.000000	2.000000	185.000000	1.000000
15433.595083	0.099971	0.544209	0.008186	72.892593	1.813434	34.175961	-0.016244	0.000000	-0.389506	0.000000	0.000000	0.000000	-0.106124	-0.123871	0.118811	0.000000	0.000000	2.000000	185.000000	1.000000
15433.598417	0.099971	0.544209	0.008186	72.925362	1.734009	34.134079	-0.016244	0.000000	-0.389506	0.000000	0.000000	0.000000	-0.106124	-0.123871	0.118811	0.000000	0.000000	2.000000	185.000000	1.000000
15433.601750	0.099677	0.543831	0.008540	72.925362	1.734009	34.134079	-0.016244	0.000000	-0.389506	0.000000	0.000000	0.000000	-0.088195	-0.113458	0.106161	0.000000	0.000000	2.000000	185.000000	1.000000
15433.605083	0.099677	0.543831	0.008540	72.925362	1.734009	34.134079	-0.016244	0.000000	-0.389506	0.000000	0.000000	0.000000	-0.088195	-0.113458	0.106161	0.000000	0.000000	2.000000	185.000000	1.000000
15433.608417	0.099677	0.543831	0.008540	72.959244	1.675756	34.112972	0.016142	0.000000	-0.427001	0.000000	0.000000	0.000000	-0.088195	-0.113458	0.106161	0.000000	0.000000	2.000000	185.000000	1.000000
15433.611750	0.099677	0.543831	0.008540	72.959244	1.675756	34.112972	0.016142	0.000000	-0.427001	0.000000	0.000000	0.000000	-0.088195	-0.113458	0.106161	0.000000	0.000000	2.000000	185.000000	1.000000
15433.615083	0.099417	0.543471	0.008839	72.959244	1.675756	34.112972	0.016142	0.000000	-0.427001	0.000000	0.000000	0.000000	-0.077989	-0.108033	0.089562	0.000000	0.000000	2.000000	185.000000	1.000000
15433.618417	0.099417	0.543471	0.008839	72.996178	1.629175	34.089855	0.016142	0.000000	-0.427001	0.000000	0.000000	0.000000	-0.077989	-0.108033	0.089562	0.000000	0.000000	2.000000	185.000000	1.000000
15433.621750	0.099417	0.543471	0.008839	72.996178	1.629175	34.089855	0.016142	0.000000	-0.427001	0.000000	0.000000	0.000000	-0.077989	-0.108033	0.089562	0.000000	0.000000	2.000000	185.000000	1.000000
15433.625083	0.099417	0.543471	0.008839	72.996178	1.629175	34.089855	0.016142	0.000000	-0.427001	0.000000	0.000000	0.000000	-0.077989	-0.108033	0.089562	0.000000	0.000000	2.000000	185.000000	1.000000
15433.628417	0.099209	0.542781	0.009164	73.033127	1.596086	34.066635	0.029141	0.000000	-0.441928	0.000000	0.000000	0.000000	-0.062477	-0.206940	0.097673	0.000000	0.000000	2.000000	185.000000	1.000000
15433.631750	0.099209	0.542781	0.009164	73.033127	1.596086	34.066635	0.029141	0.000000	-0.441928	0.000000	0.000000	0.000000	0.000001	0.000002	-0.000000	0.000000	0.000000	2.000000	185.000000	1.000000
15433.635083	0.099209	0.542781	0.009164	73.033127	1.596086	34.066635	0.029141	0.000000	-0.441928	0.000000	0.000000	0.000000	0.000001	0.000002	-0.000000	0.000000	0.000000	2.000000	185.000000	1.000000
15433.638417	0.099209	0.542781	0.009164	73.076218	1.570064	34.039429	0.039554	0.000000	-0.458207	0.000000	0.000000	0.000000	0.000001	0.000002	-0.000000	0.000000	0.000000	2.000000	185.000000	1.000000
15433.641750	0.099209	0.542781	0.009164	73.076218	1.570064	34.039429	0.039554	0.000000	-0.458207	0.000000	0.000000	0.000000	0.000001	0.000002	-0.000000	0.000000	0.000000	2.000000	185.000000	1.000000
15433.645083	0.099208	0.542444	0.009160	73.076218	1.570064	34.039429	0.039554	0.000000	-0.458207	0.000000	0.000000	0.000000	-0.000263	-0.101054	-0.001242	0.000000	0.000000	2.000000	185.000000	1.000000
15433.648417	0.099208	0.542444	0.009160	73.125473	1.542873	34.008171	0.039554	0.000000	-0.458207	0.000000	0.000000	0.000000	-0.000263	-0.101054	-0.001242	0.000000	0.000000	2.000000	185.000000	1.000000
15433.651750	0.099208	0.542444	0.009160	73.125473	1.542873	34.008171	0.039554	0.000000	-0.458207	0.000000	0.000000	0.000000	-0.000263	-0.101054	-0.001242	0.000000	0.000000	2.000000	185.000000	1.000000
15433.655083	0.099208	0.542444	0.009160	73.125473	1.542873	34.008171	0.039554	0.000000	-0.458207	0.000000	0.000000	0.000000	-0.000263	-0.101054	-0.001242	0.000000	0.000000	2.000000	185.000000	1.000000
15433.658417	0.099232	0.541771	0.008837	73.174713	1.520944	33.976719	0.039597	0.000000	-0.458000	0.000000	0.000000	0.000000	0.007163	-0.201972	-0.096770	0.000000	0.000000	2.000000	185.000000	1.000000
15433.661750	0.099232	0.541771	0.008837	73.174713	1.520944	33.976719	0.039597	0.000000	-0.458000	0.000000	0.000000	0.000000	-0.000001	-0.000001	0.000000	0.000000	0.000000	2.000000	185.000000	1.000000
15433.665083	0.099232	0.541771	0.008837	73.174713	1.520944	33.976719	0.039597	0.000000	-0.458000	0.000000	0.000000	0.000000	-0.000001	-0.000001	0.000000	0.000000	0.000000	2.000000	185.000000	1.000000
15433.668417	0.099232	0.541771	0.008837	73.226746	1.493594	33.937836	0.038403	0.000000	-0.441871	0.000000	0.000000	0.000000	-0.000001	-0.000001	0.000000	0.000000	0.000000	2.000000	185.000000	1.000000
15433.671750	0.099232	0.541771	0.008837	73.226746	1.493594	33.937836	0.038403	0.000000	-0.441871	0.000000	0.000000	0.000000	-0.000001	-0.000001	0.000000	0.000000	0.000000	2.000000	185.000000	1.000000
15433.675083	0.099242	0.541468	0.008560	73.226746	1.493594	33.937836	0.038403	0.000000	-0.441871	0.000000	0.000000	0.000000	0.003075	-0.090803	-0.083240	0.000000	0.000000	2.000000	185.000000	1.000000
15433.678417	0.099242	0.541468	0.008560	73.275993	1.468561	33.906017	0.038403	0.000000	-0.441871	0.000000	0.000000	0.000000	0.003075	-0.090803	-0.083240	0.000000	0.000000	2.000000	185.000000	1.000000
15433.681750	0.099242	0.541468	0.008560	73.275993	1.468561	33.906017	0.038403	0.000000	-0.441871	0.000000	0.000000	0.000000	0.003075	-0.090803	-0.083240	0.000000	0.000000	2.000000	185.000000	1.000000
15433.685083	0.099242	0.541468	0.008560	73.275993	1.468561	33.906017	0.038403	0.000000	-0.441871	0.000000	0.000000	0.000000	0.003075	-0.090803	-0.083240	0.000000	0.000000	2.000000	185.000000	1.000000
15433.688417	0.099192	0.540967	0.008001	73.321564	1.435859	33.865429	0.037891	0.000000	-0.427998	0.000000	0.000000	0.000000	-0.014983	-0.150185	-0.167836	0.000000	0.000000	2.000000	185.000000	1.000000
15433.691750	0.099192	0.540967	0.008001	73.321564	1.435859	33.865429	0.037891	0.000000	-0.427998	0.000000	0.000000	0.000000	-0.000000	0.000001	0.000000	0.000000	0.000000	2.000000	185.000000	1.000000
15433.695083	0.099192	0.540967	0.008001	73.321564	1.435859	33.865429	0.037891	0.000000	-0.427998	0.000000	0.000000	0.000000	-0.000000	0.000001	0.000000	0.000000	0.000000	2.000000	185.000000	1.000000
15433.698417	0.099192	0.540967	0.008001	73.358490	1.412741	33.841301	0.040388	0.000000	-0.400025	0.000000	0.000000	0.000000	-0.000000	0.000001	0.000000	0.000000	0.000000	2.000000	185.000000	1.000000
15433.701750	0.099192	0.540967	0.008001	73.358490	1.412741	33.841301	0.040388	0.000000	-0.400025	0.000000	0.000000	0.000000	-0.000000	0.000001	0.000000	0.000000	0.000000	2.000000	185.000000	1.000000
15433.705083	0.099137	0.540760	0.007741	73.358490	1.412741	33.841301	0.040388	0.000000	-0.400025	0.000000	0.000000	0.000000	-0.016583	-0.062200	-0.077766	0.000000	0.000000	2.000000	185.000000	1.000000
15433.708417	0.099137	0.540760	0.007741	73.392326	1.386024	33.819096	0.040388	0.000000	-0.400025	0.000000	0.000000	0.000000	-0.016583	-0.062200	-0.077766	0.000000	0.000000	2.000000	185.000000	1.000000
15433.711750	0.099137	0.540760	0.007741	73.392326	1.386024	33.819096	0.040388	0.000000	-0.400025	0.000000	0.000000	0.000000	-0.016583	-0.062200	-0.077766	0.000000	0.000000	2.000000	185.000000	1.000000
15433.715083	0.099137	0.540760	0.007741	73.392326	1.386024	33.819096	0.040388	0.000000	-0.400025	0.000000	0.000000	0.000000	-0.016583	-0.062200	-0.077766	0.000000	0.000000	2.000000	185.000000	1.000000
15433.718417	0.098963	0.540514	0.007360	73.416939	1.365054	33.802891	0.043151	0.000000	-0.387064	0.000000	0.000000	0.000000	-0.052064	-0.073745	-0.114431	0.000000	0.000000	2.000000	185.000000	1.000000
15433.721750	0.098963	0.540514	0.007360	73.416939	1.365054	33.802891	0.043151	0.000000	-0.387064	0.000000	0.000000	0.000000	-0.052064	-0.073745	-0.114431	0.000000	0.000000	2.000000	185.000000	1.000000
15433.725083	0.098963	0.540514	0.007360	73.416939	1.365054	33.802891	0.043151	0.000000	-0.387064	0.000000	0.000000	0.000000	-0.052064	-0.073745	-0.114431	0.000000	0.000000	2.000000	185.000000	1.000000
15433.728417	0.098963	0.540514	0.007360	73.435104	1.341839	33.785378	0.051829	0.000000	-0.367993	0.000000	0.000000	0.000000	-0.052064	-0.073745	-0.114431	0.000000	0.000000	2.000000	185.000000	1.000000
15433.731750	0.098860	0.540442	0.007197	73.435104	1.341839	33.785378	0.051829	0.000000	-0.367993	0.000000	0.000000	0.000000	-0.031174	-0.021590	-0.048976	0.000000	0.000000	2.000000	185.000000	1.000000
15433.735083	0.098860	0.540442	0.007197	73.435104	1.341839	33.785378	0.051829	0.000000	-0.367993	0.000000	0.000000	0.000000	-0.031174	-0.021590	-0.048976	0.000000	0.000000	2.000000	185.000000	1.000000
15433.738417	0.098860	0.540442	0.007197	73.447418	1.328600	33.777245	0.057024	0.000000	-0.359830	0.000000	0.000000	0.000000	-0.031174	-0.021590	-0.048976	0.000000	0.000000	2.000000	185.000000	1.000000
15433.741750	0.098860	0.540442	0.007197	73.447418	1.328600	33.777245	0.057024	0.000000	-0.359830	0.000000	0.000000	0.000000	-0.031174	-0.021590	-0.048976	0.000000	0.000000	2.000000	185.000000	1.000000
15433.745083	0.098763	0.540404	0.007070	73.447418	1.328600	33.777245	0.057024	0.000000	-0.359830	0.000000	0.000000	0.000000	-0.028834	-0.011580	-0.038056	0.000000	0.000000	2.000000	185.000000	1.000000
15433.748417	0.098763	0.540404	0.007070	73.459724	1.315342	33.769089	0.057024	0.000000	-0.359830	0.000000	0.000000	0.000000	-0.028834	-0.011580	-0.038056	0.000000	0.000000	2.000000	185.000000	1.000000
15433.751750	0.098763	0.540404	0.007070	73.459724	1.315342	33.769089	0.057024	0.000000	-0.359830	0.000000	0.000000	0.000000	-0.028834	-0.011580	-0.038056	0.000000	0.000000	2.000000	185.000000	1.000000
15433.755083	0.098763	0.540404	0.007070	73.459724	1.315342	33.769089	0.057024	0.000000	-0.359830	0.000000	0.000000	0.000000	-0.028834	-0.011580	-0.038056	0.000000	0.000000	2.000000	185.000000	1.000000
15433.758417	0.098626	0.540397	0.006748	73.465881	1.305999	33.765018	0.061830	0.000000	-0.353487	0.000000	0.000000	0.000000	-0.041272	-0.002043	-0.096630	0.000000	0.000000	2.000000	185.000000	1.000000
15433.761750	0.098626	0.540397	0.006748	73.465881	1.305999	33.765018	0.061830	0.000000	-0.353487	0.000000	0.000000	0.000000	-0.041272	-0.002043	-0.096630	0.000000	0.000000	2.000000	185.000000	1.000000
15433.765083	0.098626	0.540397	0.006748	73.465881	1.305999	33.765018	0.061830	0.000000	-0.353487	0.000000	0.000000	0.000000	-0.041272	-0.002043	-0.096630	0.000000	0.000000	2.000000	185.000000	1.000000
15433.768417	0.098626	0.540397	0.006748	73.475098	1.294680	33.758881	0.068709	0.000000	-0.337382	0.000000	0.000000	0.000000	-0.041272	-0.002043	-0.096630	0.000000	0.000000	2.000000	185.000000	1.000000
15433.771750	0.098546	0.540393	0.006589	73.475098	1.294680	33.758881	0.068709	0.000000	-0.337382	0.000000	0.000000	0.000000	-0.023932	-0.001048	-0.047626	0.000000	0.000000	2.000000	185.000000	1.000000
15433.775083	0.098546	0.540393	0.006589	73.475098	1.294680	33.758881	0.068709	0.000000	-0.337382	0.000000	0.000000	0.000000	-0.023932	-0.001048	-0.047626	0.000000	0.000000	2.000000	185.000000	1.000000
15433.778417	0.098546	0.540393	0.006589	73.481247	1.288043	33.754795	0.072697	0.000000	-0.329445	0.000000	0.000000	0.000000	-0.023932	-0.001048	-0.047626	0.000000	0.000000	2.000000	185.000000	1.000000
15433.781750	0.098546	0.540393	0.006589	73.481247	1.288043	33.754795	0.072697	0.000000	-0.329445	0.000000	0.000000	0.000000	-0.023932	-0.001048	-0.047626	0.000000	0.000000	2.000000	185.000000	1.000000
15433.785083	0.098483	0.540425	0.006398	73.481247	1.288043	33.754795	0.072697	0.000000	-0.329445	0.000000	0.000000	0.000000	-0.019047	0.009528	-0.057177	0.000000	0.000000	2.000000	185.000000	1.000000
15433.788417	0.098483	0.540425	0.006398	73.487404	1.284117	33.750713	0.072697	0.000000	-0.329445	0.000000	0.000000	0.000000	-0.019047	0.009528	-0.057177	0.000000	0.000000	2.000000	185.000000	1.000000
15433.791750	0.098441	0.540457	0.006203	73.487404	1.284117	33.750713	0.072697	0.000000	-0.329445	0.000000	0.000000	0.000000	-0.012446	0.009482	-0.058589	0.000000	0.000000	2.000000	185.000000	1.000000
15433.795083	0.098441	0.540457	0.006203	73.487404	1.284117	33.750713	0.072697	0.000000	-0.329445	0.000000	0.000000	0.000000	-0.012446	0.009482	-0.058589	0.000000	0.000000	2.000000	185.000000	1.000000
15433.798417	0.098441	0.540457	0.006203	73.493530	1.282916	33.746605	0.077946	0.000000	-0.310150	0.000000	0.000000	0.000000	-0.012446	0.009482	-0.058589	0.000000	0.000000	2.000000	185.000000	1.000000
15433.801750	0.098441	0.540457	0.006203	73.493530	1.282916	33.746605	0.077946	0.000000	-0.310150	0.000000	0.000000	0.000000	-0.012446	0.009482	-0.058589	0.000000	0.000000	2.000000	185.000000	1.000000
15433.805083	0.098418	0.540472	0.005985	73.493530	1.282916	33.746605	0.077946	0.000000	-0.310150	0.000000	0.000000	0.000000	-0.007016	0.004491	-0.065472	0.000000	0.000000	2.000000	185.000000	1.000000
15433.808417	0.098418	0.540472	0.005985	73.502785	1.282466	33.732494	0.077946	0.000000	-0.310150	0.000000	0.000000	0.000000	-0.007016	0.004491	-0.065472	0.000000	0.000000	2.000000	185.000000	1.000000
15433.811750	0.098418	0.540472	0.005985	73.502785	1.282466	33.732494	0.077946	0.000000	-0.310150	0.000000	0.000000	0.000000	-0.007016	0.004491	-0.065472	0.000000	0.000000	2.000000	185.000000	1.000000
15433.815083	0.098418	0.540472	0.005985	73.502785	1.282466	33.732494	0.077946	0.000000	-0.310150	0.000000	0.000000	0.000000	-0.007016	0.004491	-0.065472	0.000000	0.000000	2.000000	185.000000	1.000000
15433.818417	0.098442	0.540492	0.005557	73.512009	1.284716	33.726334	0.079116	0.000000	-0.299238	0.000000	0.000000	0.000000	0.007167	0.006174	-0.128363	0.000000	0.000000	2.000000	185.000000	1.000000
15433.821750	0.098442	0.540492	0.005557	73.512009	1.284716	33.726334	0.079116	0.000000	-0.299238	0.000000	0.000000	0.000000	0.007167	0.006174	-0.128363	0.000000	0.000000	2.000000	185.000000	1.000000
15433.825083	0.098442	0.540492	0.005557	73.512009	1.284716	33.726334	0.079116	0.000000	-0.299238	0.000000	0.000000	0.000000	0.007167	0.006174	-0.128363	0.000000	0.000000	2.000000	185.000000	1.000000
15433.828417	0.098442	0.540492	0.005557	73.527382	1.283021	33.716049	0.077921	0.000000	-0.277844	0.000000	0.000000	0.000000	0.007167	0.006174	-0.128363	0.000000	0.000000	2.000000	185.000000	1.000000
15433.831750	0.098464	0.540456	0.005338	73.527382	1.283021	33.716049	0.077921	0.000000	-0.277844	0.000000	0.000000	0.000000	0.006693	-0.011055	-0.065629	0.000000	0.000000	2.000000	185.000000	1.000000
15433.835083	0.098464	0.540456	0.005338	73.527382	1.283021	33.716049	0.077921	0.000000	-0.277844	0.000000	0.000000	0.000000	0.006693	-0.011055	-0.065629	0.000000	0.000000	2.000000	185.000000	1.000000
15433.838417	0.098464	0.540456	0.005338	73.545555	1.275951	33.698372	0.076806	0.000000	-0.266906	0.000000	0.000000	0.000000	0.006693	-0.011055	-0.065629	0.000000	0.000000	2.000000	185.000000	1.000000
15433.841750	0.098482	0.540402	0.005101	73.545555	1.275951	33.698372	0.076806	0.000000	-0.266906	0.000000	0.000000	0.000000	0.005508	-0.016044	-0.071115	0.000000	0.000000	2.000000	185.000000	1.000000
15433.845083	0.098482	0.540402	0.005101	73.545555	1.275951	33.698372	0.076806	0.000000	-0.266906	0.000000	0.000000	0.000000	0.005508	-0.016044	-0.071115	0.000000	0.000000	2.000000	185.000000	1.000000
15433.848417	0.098482	0.540402	0.005101	73.566490	1.258038	33.665264	0.075888	0.000000	-0.255054	0.000000	0.000000	0.000000	0.005508	-0.016044	-0.071115	0.000000	0.000000	2.000000	185.000000	1.000000
15433.851750	0.098482	0.540402	0.005101	73.566490	1.258038	33.665264	0.075888	0.000000	-0.255054	0.000000	0.000000	0.000000	0.005508	-0.016044	-0.071115	0.000000	0.000000	2.000000	185.000000	1.000000
15433.855083	0.098458	0.540323	0.004878	73.566490	1.258038	33.665264	0.075888	0.000000	-0.255054	0.000000	0.000000	0.000000	-0.007392	-0.023772	-0.066990	0.000000	0.000000	2.000000	185.000000	1.000000
15433.858417	0.098458	0.540323	0.004878	73.590805	1.236030	33.635372	0.075888	0.000000	-0.255054	0.000000	0.000000	0.000000	-0.007392	-0.023772	-0.066990	0.000000	0.000000	2.000000	185.000000	1.000000
15433.861750	0.098458	0.540323	0.004878	73.590805	1.236030	33.635372	0.075888	0.000000	-0.255054	0.000000	0.000000	0.000000	-0.007392	-0.023772	-0.066990	0.000000	0.000000	2.000000	185.000000	1.000000
15433.865083	0.098458	0.540323	0.004878	73.590805	1.236030	33.635372	0.075888	0.000000	-0.255054	0.000000	0.000000	0.000000	-0.007392	-0.023772	-0.066990	0.000000	0.000000	2.000000	185.000000	1.000000
15433.868417	0.098301	0.540113	0.004463	73.615417	1.214646	33.610779	0.077120	0.000000	-0.243889	0.000000	0.000000	0.000000	-0.047116	-0.063014	-0.124361	0.000000	0.000000	2.000000	185.000000	1.000000
15433.871750	0.098301	0.540113	0.004463	73.615417	1.214646	33.610779	0.077120	0.000000	-0.243889	0.000000	0.000000	0.000000	-0.047116	-0.063014	-0.124361	0.000000	0.000000	2.000000	185.000000	1.000000
15433.875083	0.098301	0.540113	0.004463	73.615417	1.214646	33.610779	0.077120	0.000000	-0.243889	0.000000	0.000000	0.000000	-0.047116	-0.063014	-0.124361	0.000000	0.000000	2.000000	185.000000	1.000000
15433.878417	0.098301	0.540113	0.004463	73.643082	1.193932	33.592030	0.084972	0.000000	-0.223162	0.000000	0.000000	0.000000	-0.047116	-0.063014	-0.124361	0.000000	0.000000	2.000000	185.000000	1.000000
15433.881750	0.098239	0.539973	0.004281	73.643082	1.193932	33.592030	0.084972	0.000000	-0.223162	0.000000	0.000000	0.000000	-0.018533	-0.041968	-0.054772	0.000000	0.000000	2.000000	185.000000	1.000000
15433.885083	0.098239	0.539973	0.004281	73.643082	1.193932	33.592030	0.084972	0.000000	-0.223162	0.000000	0.000000	0.000000	-0.018533	-0.041968	-0.054772	0.000000	0.000000	2.000000	185.000000	1.000000
15433.888417	0.098239	0.539973	0.004281	73.673813	1.176586	33.563126	0.088061	0.000000	-0.214033	0.000000	0.000000	0.000000	-0.018533	-0.041968	-0.054772	0.000000	0.000000	2.000000	185.000000	1.000000
15433.891750	0.098222	0.539807	0.004093	73.673813	1.176586	33.563126	0.088061	0.000000	-0.214033	0.000000	0.000000	0.000000	-0.005110	-0.049695	-0.056267	0.000000	0.000000	2.000000	185.000000	1.000000
15433.895083	0.098222	0.539807	0.004093	73.673813	1.176586	33.563126	0.088061	0.000000	-0.214033	0.000000	0.000000	0.000000	-0.005110	-0.049695	-0.056267	0.000000	0.000000	2.000000	185.000000	1.000000
15433.898417	0.098222	0.539807	0.004093	73.707649	1.157143	33.540043	0.088913	0.000000	-0.204655	0.000000	0.000000	0.000000	-0.005110	-0.049695	-0.056267	0.000000	0.000000	2.000000	185.000000	1.000000
15433.901750	0.098222	0.539807	0.004093	73.707649	1.157143	33.540043	0.088913	0.000000	-0.204655	0.000000	0.000000	0.000000	-0.005110	-0.049695	-0.056267	0.000000	0.000000	2.000000	185.000000	1.000000
15433.905083	0.098201	0.539625	0.003887	73.707649	1.157143	33.540043	0.088913	0.000000	-0.204655	0.000000	0.000000	0.000000	-0.006292	-0.054605	-0.061784	0.000000	0.000000	2.000000	185.000000	1.000000
15433.908417	0.098201	0.539625	0.003887	73.747604	1.136271	33.504658	0.088913	0.000000	-0.204655	0.000000	0.000000	0.000000	-0.006292	-0.054605	-0.061784	0.000000	0.000000	2.000000	185.000000	1.000000
15433.911750	0.098201	0.539625	0.003887	73.747604	1.136271	33.504658	0.088913	0.000000	-0.204655	0.000000	0.000000	0.000000	-0.006292	-0.054605	-0.061784	0.000000	0.000000	2.000000	185.000000	1.000000
15433.915083	0.098201	0.539625	0.003887	73.747604	1.136271	33.504658	0.088913	0.000000	-0.204655	0.000000	0.000000	0.000000	-0.006292	-0.054605	-0.061784	0.000000	0.000000	2.000000	185.000000	1.000000
15433.918417	0.098135	0.539162	0.003365	73.790619	1.107783	33.474987	0.089962	0.000000	-0.194358	0.000000	0.000000	0.000000	-0.019650	-0.138844	-0.156646	0.000000	0.000000	2.000000	185.000000	1.000000
15433.921750	0.098135	0.539162	0.003365	73.790619	1.107783	33.474987	0.089962	0.000000	-0.194358	0.000000	0.000000	0.000000	-0.019650	-0.138844	-0.156646	0.000000	0.000000	2.000000	185.000000	1.000000
15433.925083	0.098135	0.539162	0.003365	73.790619	1.107783	33.474987	0.089962	0.000000	-0.194358	0.000000	0.000000	0.000000	-0.019650	-0.138844	-0.156646	0.000000	0.000000	2.000000	185.000000	1.000000
15433.928417	0.098135	0.539162	0.003365	73.836731	1.074385	33.443043	0.093236	0.000000	-0.168250	0.000000	0.000000	0.000000	-0.019650	-0.138844	-0.156646	0.000000	0.000000	2.000000	185.000000	1.000000
15433.931750	0.098033	0.538915	0.003099	73.836731	1.074385	33.443043	0.093236	0.000000	-0.168250	0.000000	0.000000	0.000000	-0.030689	-0.074262	-0.079712	0.000000	0.000000	2.000000	185.000000	1.000000
15433.935083	0.098033	0.538915	0.003099	73.836731	1.074385	33.443043	0.093236	0.000000	-0.168250	0.000000	0.000000	0.000000	-0.030689	-0.074262	-0.079712	0.000000	0.000000	2.000000	185.000000	1.000000
15433.938417	0.098033	0.538915	0.003099	73.882843	1.032633	33.410908	0.098351	0.000000	-0.154965	0.000000	0.000000	0.000000	-0.030689	-0.074262	-0.079712	0.000000	0.000000	2.000000	185.000000	1.000000
15433.941750	0.098033	0.538915	0.003099	73.882843	1.032633	33.410908	0.098351	0.000000	-0.154965	0.000000	0.000000	0.000000	-0.030689	-0.074262	-0.079712	0.000000	0.000000	2.000000	185.000000	1.000000
15433.945083	0.097891	0.538684	0.002861	73.882843	1.032633	33.410908	0.098351	0.000000	-0.154965	0.000000	0.000000	0.000000	-0.042618	-0.069270	-0.071481	0.000000	0.000000	2.000000	185.000000	1.000000
15433.948417	0.097891	0.538684	0.002861	73.928925	0.985274	33.378597	0.098351	0.000000	-0.154965	0.000000	0.000000	0.000000	-0.042618	-0.069270	-0.071481	0.000000	0.000000	2.000000	185.000000	1.000000
15433.951750	0.097891	0.538684	0.002861	73.928925	0.985274	33.378597	0.098351	0.000000	-0.154965	0.000000	0.000000	0.000000	-0.042618	-0.069270	-0.071481	0.000000	0.000000	2.000000	185.000000	1.000000
15433.955083	0.097891	0.538684	0.002861	73.928925	0.985274	33.378597	0.098351	0.000000	-0.154965	0.000000	0.000000	0.000000	-0.042618	-0.069270	-0.071481	0.000000	0.000000	2.000000	185.000000	1.000000
15433.958417	0.097538	0.538206	0.002379	73.971924	0.942536	33.348263	0.105454	0.000000	-0.143052	0.000000	0.000000	0.000000	-0.105990	-0.143296	-0.144496	0.000000	0.000000	2.000000	185.000000	1.000000
15433.961750	0.097538	0.538206	0.002379	73.971924	0.942536	33.348263	0.105454	0.000000	-0.143052	0.000000	0.000000	0.000000	-0.000000	0.000006	0.000000	0.000000	0.000000	2.000000	185.000000	1.000000
15433.965083	0.097538	0.538206	0.002379	73.971924	0.942536	33.348263	0.105454	0.000000	-0.143052	0.000000	0.000000	0.000000	-0.000000	0.000006	0.000000	0.000000	0.000000	2.000000	185.000000	1.000000
15433.968417	0.097538	0.538206	0.002379	74.014938	0.899649	33.309818	0.123119	0.000000	-0.118969	0.000000	0.000000	0.000000	-0.000000	0.000006	0.000000	0.000000	0.000000	2.000000	185.000000	1.000000
15433.971750	0.097538	0.538206	0.002379	74.014938	0.899649	33.309818	0.123119	0.000000	-0.118969	0.000000	0.000000	0.000000	-0.000000	0.000006	0.000000	0.000000	0.000000	2.000000	185.000000	1.000000
15433.975083	0.097379	0.537967	0.002168	74.014938	0.899649	33.309818	0.123119	0.000000	-0.118969	0.000000	0.000000	0.000000	-0.047654	-0.071826	-0.063479	0.000000	0.000000	2.000000	185.000000	1.000000
15433.978417	0.097379	0.537967	0.002168	74.057922	0.856587	33.279171	0.123119	0.000000	-0.118969	0.000000	0.000000	0.000000	-0.047654	-0.071826	-0.063479	0.000000	0.000000	2.000000	185.000000	1.000000
15433.981750	0.097379	0.537967	0.002168	74.057922	0.856587	33.279171	0.123119	0.000000	-0.118969	0.000000	0.000000	0.000000	-0.047654	-0.071826	-0.063479	0.000000	0.000000	2.000000	185.000000	1.000000
15433.985083	0.097379	0.537967	0.002168	74.057922	0.856587	33.279171	0.123119	0.000000	-0.118969	0.000000	0.000000	0.000000	-0.047654	-0.071826	-0.063479	0.000000	0.000000	2.000000	185.000000	1.000000
15433.988417	0.097106	0.537463	0.001739	74.100929	0.816079	33.248379	0.131062	0.000000	-0.108389	0.000000	0.000000	0.000000	-0.081898	-0.151205	-0.128636	0.000000	0.000000	2.000000	185.000000	1.000000
15433.991750	0.097106	0.537463	0.001739	74.100929	0.816079	33.248379	0.131062	0.000000	-0.108389	0.000000	0.000000	0.000000	0.000001	-0.000000	-0.000000	0.000000	0.000000	2.000000	185.000000	1.000000
15433.995083	0.097106	0.537463	0.001739	74.100929	0.816079	33.248379	0.131062	0.000000	-0.108389	0.000000	0.000000	0.000000	0.000001	-0.000000	-0.000000	0.000000	0.000000	2.000000	185.000000	1.000000
15433.998417	0.097106	0.537463	0.001739	74.143944	0.778147	33.217422	0.144711	0.000000	-0.086950	0.000000	0.000000	0.000000	0.000001	-0.000000	-0.000000	0.000000	0.000000	2.000000	185.000000	1.000000
15434.001750	0.097106	0.537463	0.001739	74.143944	0.778147	33.217422	0.144711	0.000000	-0.086950	0.000000	0.000000	0.000000	0.000001	-0.000000	-0.000000	0.000000	0.000000	2.000000	185.000000	1.000000
15434.005083	0.097004	0.537222	0.001581	74.143944	0.778147	33.217422	0.144711	0.000000	-0.086950	0.000000	0.000000	0.000000	-0.030482	-0.072272	-0.047283	0.000000	0.000000	2.000000	185.000000	1.000000
15434.008417	0.097004	0.537222	0.001581	74.177711	0.746470	33.192966	0.144711	0.000000	-0.086950	0.000000	0.000000	0.000000	-0.030482	-0.072272	-0.047283	0.000000	0.000000	2.000000	185.000000	1.000000
15434.011750	0.097004	0.537222	0.001581	74.177711	0.746470	33.192966	0.144711	0.000000	-0.086950	0.000000	0.000000	0.000000	-0.030482	-0.072272	-0.047283	0.000000	0.000000	2.000000	185.000000	1.000000
15434.015083	0.097004	0.537222	0.001581	74.177711	0.746470	33.192966	0.144711	0.000000	-0.086950	0.000000	0.000000	0.000000	-0.030482	-0.072272	-0.047283	0.000000	0.000000	2.000000	185.000000	1.000000
15434.018417	0.096853	0.536778	0.001403	74.211502	0.717411	33.168423	0.149792	0.000000	-0.079069	0.000000	0.000000	0.000000	-0.045427	-0.133040	-0.053514	0.000000	0.000000	2.000000	185.000000	1.000000
15434.021750	0.096853	0.536778	0.001403	74.211502	0.717411	33.168423	0.149792	0.000000	-0.079069	0.000000	0.000000	0.000000	-0.045427	-0.133040	-0.053514	0.000000	0.000000	2.000000	185.000000	1.000000
15434.025083	0.096853	0.536778	0.001403	74.211502	0.717411	33.168423	0.149792	0.000000	-0.079069	0.000000	0.000000	0.000000	-0.045427	-0.133040	-0.053514	0.000000	0.000000	2.000000	185.000000	1.000000
15434.028417	0.096853	0.536778	0.001403	74.242195	0.693143	33.146023	0.157363	0.000000	-0.070151	0.000000	0.000000	0.000000	-0.045427	-0.133040	-0.053514	0.000000	0.000000	2.000000	185.000000	1.000000
15434.031750	0.096821	0.536559	0.001359	74.242195	0.693143	33.146023	0.157363	0.000000	-0.070151	0.000000	0.000000	0.000000	-0.009594	-0.065737	-0.013125	0.000000	0.000000	2.000000	185.000000	1.000000
15434.035083	0.096821	0.536559	0.001359	74.242195	0.693143	33.146023	0.157363	0.000000	-0.070151	0.000000	0.000000	0.000000	-0.009594	-0.065737	-0.013125	0.000000	0.000000	2.000000	185.000000	1.000000
15434.038417	0.096821	0.536559	0.001359	74.275673	0.665785	33.115791	0.158962	0.000000	-0.067963	0.000000	0.000000	0.000000	-0.009594	-0.065737	-0.013125	0.000000	0.000000	2.000000	185.000000	1.000000
15434.041750	0.096821	0.536559	0.001359	74.275673	0.665785	33.115791	0.158962	0.000000	-0.067963	0.000000	0.000000	0.000000	-0.009594	-0.065737	-0.013125	0.000000	0.000000	2.000000	185.000000	1.000000
15434.045083	0.096807	0.536324	0.001292	74.275673	0.665785	33.115791	0.158962	0.000000	-0.067963	0.000000	0.000000	0.000000	-0.004239	-0.070629	-0.020078	0.000000	0.000000	2.000000	185.000000	1.000000
15434.048417	0.096807	0.536324	0.001292	74.309441	0.641855	33.090931	0.158962	0.000000	-0.067963	0.000000	0.000000	0.000000	-0.004239	-0.070629	-0.020078	0.000000	0.000000	2.000000	185.000000	1.000000
15434.051750	0.096807	0.536324	0.001292	74.309441	0.641855	33.090931	0.158962	0.000000	-0.067963	0.000000	0.000000	0.000000	-0.004239	-0.070629	-0.020078	0.000000	0.000000	2.000000	185.000000	1.000000
15434.055083	0.096807	0.536324	0.001292	74.309441	0.641855	33.090931	0.158962	0.000000	-0.067963	0.000000	0.000000	0.000000	-0.004239	-0.070629	-0.020078	0.000000	0.000000	2.000000	185.000000	1.000000
15434.058417	0.096778	0.535853	0.001158	74.342606	0.610740	33.054977	0.159668	0.000000	-0.064617	0.000000	0.000000	0.000000	-0.008500	-0.141172	-0.040267	0.000000	0.000000	2.000000	185.000000	1.000000
15434.061750	0.096778	0.535853	0.001158	74.342606	0.610740	33.054977	0.159668	0.000000	-0.064617	0.000000	0.000000	0.000000	-0.008500	-0.141172	-0.040267	0.000000	0.000000	2.000000	185.000000	1.000000
15434.065083	0.096778	0.535853	0.001158	74.342606	0.610740	33.054977	0.159668	0.000000	-0.064617	0.000000	0.000000	0.000000	-0.008500	-0.141172	-0.040267	0.000000	0.000000	2.000000	185.000000	1.000000
15434.068417	0.096778	0.535853	0.001158	74.372711	0.578968	33.021164	0.161085	0.000000	-0.057906	0.000000	0.000000	0.000000	-0.008500	-0.141172	-0.040267	0.000000	0.000000	2.000000	185.000000	1.000000
15434.071750	0.096738	0.535627	0.001073	74.372711	0.578968	33.021164	0.161085	0.000000	-0.057906	0.000000	0.000000	0.000000	-0.012226	-0.067765	-0.025619	0.000000	0.000000	2.000000	185.000000	1.000000
15434.075083	0.096738	0.535627	0.001073	74.372711	0.578968	33.021164	0.161085	0.000000	-0.057906	0.000000	0.000000	0.000000	-0.012226	-0.067765	-0.025619	0.000000	0.000000	2.000000	185.000000	1.000000
15434.078417	0.096738	0.535627	0.001073	74.406158	0.545704	32.990448	0.163123	0.000000	-0.053636	0.000000	0.000000	0.000000	-0.012226	-0.067765	-0.025619	0.000000	0.000000	2.000000	185.000000	1.000000
15434.081750	0.096674	0.535427	0.000988	74.406158	0.545704	32.990448	0.163123	0.000000	-0.053636	0.000000	0.000000	0.000000	-0.019020	-0.060072	-0.025533	0.000000	0.000000	2.000000	185.000000	1.000000
15434.085083	0.096674	0.535427	0.000988	74.406158	0.545704	32.990448	0.163123	0.000000	-0.053636	0.000000	0.000000	0.000000	-0.019020	-0.060072	-0.025533	0.000000	0.000000	2.000000	185.000000	1.000000
15434.088417	0.096674	0.535427	0.000988	74.430717	0.517119	32.972065	0.166293	0.000000	-0.049380	0.000000	0.000000	0.000000	-0.019020	-0.060072	-0.025533	0.000000	0.000000	2.000000	185.000000	1.000000
15434.091750	0.096674	0.535427	0.000988	74.430717	0.517119	32.972065	0.166293	0.000000	-0.049380	0.000000	0.000000	0.000000	-0.019020	-0.060072	-0.025533	0.000000	0.000000	2.000000	185.000000	1.000000
15434.095083	0.096575	0.535260	0.000949	74.430717	0.517119	32.972065	0.166293	0.000000	-0.049380	0.000000	0.000000	0.000000	-0.029728	-0.050271	-0.011701	0.000000	0.000000	2.000000	185.000000	1.000000
15434.098417	0.096575	0.535260	0.000949	74.452209	0.487969	32.955929	0.166293	0.000000	-0.049380	0.000000	0.000000	0.000000	-0.029728	-0.050271	-0.011701	0.000000	0.000000	2.000000	185.000000	1.000000
15434.101750	0.096575	0.535260	0.000949	74.452209	0.487969	32.955929	0.166293	0.000000	-0.049380	0.000000	0.000000	0.000000	-0.029728	-0.050271	-0.011701	0.000000	0.000000	2.000000	185.000000	1.000000
15434.105083	0.096575	0.535260	0.000949	74.452209	0.487969	32.955929	0.166293	0.000000	-0.049380	0.000000	0.000000	0.000000	-0.029728	-0.050271	-0.011701	0.000000	0.000000	2.000000	185.000000	1.000000
15434.108417	0.096278	0.535025	0.000940	74.464470	0.460025	32.946693	0.171247	0.000000	-0.047430	0.000000	0.000000	0.000000	-0.089088	-0.070483	-0.002435	0.000000	0.000000	2.000000	185.000000	1.000000
15434.111750	0.096278	0.535025	0.000940	74.464470	0.460025	32.946693	0.171247	0.000000	-0.047430	0.000000	0.000000	0.000000	-0.089088	-0.070483	-0.002435	0.000000	0.000000	2.000000	185.000000	1.000000
15434.115083	0.096278	0.535025	0.000940	74.464470	0.460025	32.946693	0.171247	0.000000	-0.047430	0.000000	0.000000	0.000000	-0.089088	-0.070483	-0.002435	0.000000	0.000000	2.000000	185.000000	1.000000
15434.118417	0.096278	0.535025	0.000940	74.467545	0.436047	32.944378	0.186095	0.000000	-0.047024	0.000000	0.000000	0.000000	-0.089088	-0.070483	-0.002435	0.000000	0.000000	2.000000	185.000000	1.000000
15434.121750	0.096118	0.534997	0.001045	74.467545	0.436047	32.944378	0.186095	0.000000	-0.047024	0.000000	0.000000	0.000000	-0.047913	-0.008363	0.031382	0.000000	0.000000	2.000000	185.000000	1.000000
15434.125083	0.096118	0.534997	0.001045	74.467545	0.436047	32.944378	0.186095	0.000000	-0.047024	0.000000	0.000000	0.000000	-0.047913	-0.008363	0.031382	0.000000	0.000000	2.000000	185.000000	1.000000
15434.128417	0.096118	0.534997	0.001045	74.464470	0.416518	32.946693	0.194081	0.000000	-0.052255	0.000000	0.000000	0.000000	-0.047913	-0.008363	0.031382	0.000000	0.000000	2.000000	185.000000	1.000000
15434.131750	0.096118	0.534997	0.001045	74.464470	0.416518	32.946693	0.194081	0.000000	-0.052255	0.000000	0.000000	0.000000	-0.047913	-0.008363	0.031382	0.000000	0.000000	2.000000	185.000000	1.000000
15434.135083	0.095971	0.534992	0.001209	74.464470	0.416518	32.946693	0.194081	0.000000	-0.052255	0.000000	0.000000	0.000000	-0.044180	-0.001368	0.049291	0.000000	0.000000	2.000000	185.000000	1.000000
15434.138417	0.095971	0.534992	0.001209	74.449417	0.409456	32.963772	0.194081	0.000000	-0.052255	0.000000	0.000000	0.000000	-0.044180	-0.001368	0.049291	0.000000	0.000000	2.000000	185.000000	1.000000
15434.141750	0.095836	0.535011	0.001433	74.449417	0.409456	32.963772	0.194081	0.000000	-0.052255	0.000000	0.000000	0.000000	-0.040466	0.005594	0.067200	0.000000	0.000000	2.000000	185.000000	1.000000
15434.145083	0.095836	0.535011	0.001433	74.449417	0.409456	32.963772	0.194081	0.000000	-0.052255	0.000000	0.000000	0.000000	-0.040466	0.005594	0.067200	0.000000	0.000000	2.000000	185.000000	1.000000
15434.148417	0.095836	0.535011	0.001433	74.431023	0.403735	32.977596	0.208189	0.000000	-0.071670	0.000000	0.000000	0.000000	-0.040466	0.005594	0.067200	0.000000	0.000000	2.000000	185.000000	1.000000
15434.151750	0.095836	0.535011	0.001433	74.431023	0.403735	32.977596	0.208189	0.000000	-0.071670	0.000000	0.000000	0.000000	-0.040466	0.005594	0.067200	0.000000	0.000000	2.000000	185.000000	1.000000
15434.155083	0.095735	0.535078	0.001708	74.431023	0.403735	32.977596	0.208189	0.000000	-0.071670	0.000000	0.000000	0.000000	-0.030504	0.020267	0.082492	0.000000	0.000000	2.000000	185.000000	1.000000
15434.158417	0.095735	0.535078	0.001708	74.409836	0.409192	32.999199	0.208189	0.000000	-0.071670	0.000000	0.000000	0.000000	-0.030504	0.020267	0.082492	0.000000	0.000000	2.000000	185.000000	1.000000
15434.161750	0.095735	0.535078	0.001708	74.409836	0.409192	32.999199	0.208189	0.000000	-0.071670	0.000000	0.000000	0.000000	-0.030504	0.020267	0.082492	0.000000	0.000000	2.000000	185.000000	1.000000
15434.165083	0.095735	0.535078	0.001708	74.409836	0.409192	32.999199	0.208189	0.000000	-0.071670	0.000000	0.000000	0.000000	-0.030504	0.020267	0.082492	0.000000	0.000000	2.000000	185.000000	1.000000
15434.168417	0.095662	0.535188	0.002235	74.391747	0.415113	33.018471	0.213272	0.000000	-0.085418	0.000000	0.000000	0.000000	-0.021655	0.032875	0.158001	0.000000	0.000000	2.000000	185.000000	1.000000
15434.171750	0.095662	0.535188	0.002235	74.391747	0.415113	33.018471	0.213272	0.000000	-0.085418	0.000000	0.000000	0.000000	-0.021655	0.032875	0.158001	0.000000	0.000000	2.000000	185.000000	1.000000
15434.175083	0.095662	0.535188	0.002235	74.391747	0.415113	33.018471	0.213272	0.000000	-0.085418	0.000000	0.000000	0.000000	-0.021655	0.032875	0.158001	0.000000	0.000000	2.000000	185.000000	1.000000
15434.178417	0.095662	0.535188	0.002235	74.373299	0.425597	33.032177	0.216881	0.000000	-0.111752	0.000000	0.000000	0.000000	-0.021655	0.032875	0.158001	0.000000	0.000000	2.000000	185.000000	1.000000
15434.181750	0.095679	0.535232	0.002423	74.373299	0.425597	33.032177	0.216881	0.000000	-0.111752	0.000000	0.000000	0.000000	0.004904	0.013285	0.056354	0.000000	0.000000	2.000000	185.000000	1.000000
15434.185083	0.095679	0.535232	0.002423	74.373299	0.425597	33.032177	0.216881	0.000000	-0.111752	0.000000	0.000000	0.000000	0.004904	0.013285	0.056354	0.000000	0.000000	2.000000	185.000000	1.000000
15434.188417	0.095679	0.535232	0.002423	74.361031	0.431675	33.041302	0.216064	0.000000	-0.121144	0.000000	0.000000	0.000000	0.004904	0.013285	0.056354	0.000000	0.000000	2.000000	185.000000	1.000000
15434.191750	0.095679	0.535232	0.002423	74.361031	0.431675	33.041302	0.216064	0.000000	-0.121144	0.000000	0.000000	0.000000	0.004904	0.013285	0.056354	0.000000	0.000000	2.000000	185.000000	1.000000
15434.195083	0.095686	0.535270	0.002570	74.361031	0.431675	33.041302	0.216064	0.000000	-0.121144	0.000000	0.000000	0.000000	0.002326	0.011186	0.043989	0.000000	0.000000	2.000000	185.000000	1.000000
15434.198417	0.095686	0.535270	0.002570	74.357956	0.436583	33.043583	0.216064	0.000000	-0.121144	0.000000	0.000000	0.000000	0.002326	0.011186	0.043989	0.000000	0.000000	2.000000	185.000000	1.000000
15434.201750	0.095686	0.535270	0.002570	74.357956	0.436583	33.043583	0.216064	0.000000	-0.121144	0.000000	0.000000	0.000000	0.002326	0.011186	0.043989	0.000000	0.000000	2.000000	185.000000	1.000000
15434.205083	0.095686	0.535270	0.002570	74.357956	0.436583	33.043583	0.216064	0.000000	-0.121144	0.000000	0.000000	0.000000	0.002326	0.011186	0.043989	0.000000	0.000000	2.000000	185.000000	1.000000
15434.208417	0.095716	0.535302	0.002602	74.354889	0.438785	33.045868	0.215676	0.000000	-0.128476	0.000000	0.000000	0.000000	0.008859	0.009789	0.009741	0.000000	0.000000	2.000000	185.000000	1.000000
15434.211750	0.095716	0.535302	0.002602	74.354889	0.438785	33.045868	0.215676	0.000000	-0.128476	0.000000	0.000000	0.000000	0.008859	0.009789	0.009741	0.000000	0.000000	2.000000	185.000000	1.000000
15434.215083	0.095716	0.535302	0.002602	74.354889	0.438785	33.045868	0.215676	0.000000	-0.128476	0.000000	0.000000	0.000000	0.008859	0.009789	0.009741	0.000000	0.000000	2.000000	185.000000	1.000000
15434.218417	0.095716	0.535302	0.002602	74.357956	0.436583	33.043583	0.214200	0.000000	-0.130099	0.000000	0.000000	0.000000	0.008859	0.009789	0.009741	0.000000	0.000000	2.000000	185.000000	1.000000
15434.221750	0.095707	0.535295	0.002561	74.357956	0.436583	33.043583	0.214200	0.000000	-0.130099	0.000000	0.000000	0.000000	-0.002574	-0.002098	-0.012357	0.000000	0.000000	2.000000	185.000000	1.000000
15434.225083	0.095707	0.535295	0.002561	74.357956	0.436583	33.043583	0.214200	0.000000	-0.130099	0.000000	0.000000	0.000000	-0.002574	-0.002098	-0.012357	0.000000	0.000000	2.000000	185.000000	1.000000
15434.228417	0.095707	0.535295	0.002561	74.357971	0.439313	33.043591	0.214628	0.000000	-0.128040	0.000000	0.000000	0.000000	-0.002574	-0.002098	-0.012357	0.000000	0.000000	2.000000	185.000000	1.000000
15434.231750	0.095707	0.535295	0.002561	74.357971	0.439313	33.043591	0.214628	0.000000	-0.128040	0.000000	0.000000	0.000000	-0.002574	-0.002098	-0.012357	0.000000	0.000000	2.000000	185.000000	1.000000
15434.235083	0.095720	0.535314	0.002511	74.357971	0.439313	33.043591	0.214628	0.000000	-0.128040	0.000000	0.000000	0.000000	0.003711	0.005597	-0.014973	0.000000	0.000000	2.000000	185.000000	1.000000
15434.238417	0.095720	0.535314	0.002511	74.355484	0.451320	33.056885	0.214628	0.000000	-0.128040	0.000000	0.000000	0.000000	0.003711	0.005597	-0.014973	0.000000	0.000000	2.000000	185.000000	1.000000
15434.241750	0.095720	0.535314	0.002511	74.355484	0.451320	33.056885	0.214628	0.000000	-0.128040	0.000000	0.000000	0.000000	0.003711	0.005597	-0.014973	0.000000	0.000000	2.000000	185.000000	1.000000
15434.245083	0.095720	0.535314	0.002511	74.355484	0.451320	33.056885	0.214628	0.000000	-0.128040	0.000000	0.000000	0.000000	0.003711	0.005597	-0.014973	0.000000	0.000000	2.000000	185.000000	1.000000
15434.248417	0.095804	0.535391	0.002480	74.350838	0.481607	33.088955	0.214010	0.000000	-0.125544	0.000000	0.000000	0.000000	0.025402	0.023090	-0.009217	0.000000	0.000000	2.000000	185.000000	1.000000
15434.251750	0.095804	0.535391	0.002480	74.350838	0.481607	33.088955	0.214010	0.000000	-0.125544	0.000000	0.000000	0.000000	0.025402	0.023090	-0.009217	0.000000	0.000000	2.000000	185.000000	1.000000
15434.255083	0.095804	0.535391	0.002480	74.350838	0.481607	33.088955	0.214010	0.000000	-0.125544	0.000000	0.000000	0.000000	0.025402	0.023090	-0.009217	0.000000	0.000000	2.000000	185.000000	1.000000
15434.258417	0.095804	0.535391	0.002480	74.346764	0.518977	33.132030	0.209776	0.000000	-0.124008	0.000000	0.000000	0.000000	0.025402	0.023090	-0.009217	0.000000	0.000000	2.000000	185.000000	1.000000
15434.261750	0.095878	0.535424	0.002504	74.346764	0.518977	33.132030	0.209776	0.000000	-0.124008	0.000000	0.000000	0.000000	0.021954	0.009801	0.007007	0.000000	0.000000	2.000000	185.000000	1.000000
15434.265083	0.095878	0.535424	0.002504	74.346764	0.518977	33.132030	0.209776	0.000000	-0.124008	0.000000	0.000000	0.000000	0.021954	0.009801	0.007007	0.000000	0.000000	2.000000	185.000000	1.000000
15434.268417	0.095878	0.535424	0.002504	74.339607	0.558499	33.177341	0.206117	0.000000	-0.125176	0.000000	0.000000	0.000000	0.021954	0.009801	0.007007	0.000000	0.000000	2.000000	185.000000	1.000000
15434.271750	0.095878	0.535424	0.002504	74.339607	0.558499	33.177341	0.206117	0.000000	-0.125176	0.000000	0.000000	0.000000	0.021954	0.009801	0.007007	0.000000	0.000000	2.000000	185.000000	1.000000
15434.275083	0.095950	0.535482	0.002523	74.339607	0.558499	33.177341	0.206117	0.000000	-0.125176	0.000000	0.000000	0.000000	0.021693	0.017507	0.005746	0.000000	0.000000	2.000000	185.000000	1.000000
15434.278417	0.095950	0.535482	0.002523	74.331009	0.577547	33.195122	0.206117	0.000000	-0.125176	0.000000	0.000000	0.000000	0.021693	0.017507	0.005746	0.000000	0.000000	2.000000	185.000000	1.000000
15434.281750	0.095950	0.535482	0.002523	74.331009	0.577547	33.195122	0.206117	0.000000	-0.125176	0.000000	0.000000	0.000000	0.021693	0.017507	0.005746	0.000000	0.000000	2.000000	185.000000	1.000000
15434.285083	0.095950	0.535482	0.002523	74.331009	0.577547	33.195122	0.206117	0.000000	-0.125176	0.000000	0.000000	0.000000	0.021693	0.017507	0.005746	0.000000	0.000000	2.000000	185.000000	1.000000
15434.288417	0.096046	0.535613	0.002657	74.318710	0.588946	33.204136	0.202502	0.000000	-0.126134	0.000000	0.000000	0.000000	0.028913	0.039204	0.040284	0.000000	0.000000	2.000000	185.000000	1.000000
15434.291750	0.096046	0.535613	0.002657	74.318710	0.588946	33.204136	0.202502	0.000000	-0.126134	0.000000	0.000000	0.000000	0.028913	0.039204	0.040284	0.000000	0.000000	2.000000	185.000000	1.000000
15434.295083	0.096046	0.535613	0.002657	74.318710	0.588946	33.204136	0.202502	0.000000	-0.126134	0.000000	0.000000	0.000000	0.028913	0.039204	0.040284	0.000000	0.000000	2.000000	185.000000	1.000000
15434.298417	0.096046	0.535613	0.002657	74.307907	0.612599	33.240627	0.197683	0.000000	-0.132848	0.000000	0.000000	0.000000	0.028913	0.039204	0.040284	0.000000	0.000000	2.000000	185.000000	1.000000
15434.301750	0.096045	0.535669	0.002758	74.307907	0.612599	33.240627	0.197683	0.000000	-0.132848	0.000000	0.000000	0.000000	-0.000497	0.016835	0.030359	0.000000	0.000000	2.000000	185.000000	1.000000
15434.305083	0.096045	0.535669	0.002758	74.307907	0.612599	33.240627	0.197683	0.000000	-0.132848	0.000000	0.000000	0.000000	-0.000497	0.016835	0.030359	0.000000	0.000000	2.000000	185.000000	1.000000
15434.308417	0.096045	0.535669	0.002758	74.297539	0.683573	33.345276	0.197766	0.000000	-0.137907	0.000000	0.000000	0.000000	-0.000497	0.016835	0.030359	0.000000	0.000000	2.000000	185.000000	1.000000
15434.311750	0.096045	0.535669	0.002758	74.297539	0.683573	33.345276	0.197766	0.000000	-0.137907	0.000000	0.000000	0.000000	-0.000497	0.016835	0.030359	0.000000	0.000000	2.000000	185.000000	1.000000
15434.315083	0.096042	0.535750	0.002855	74.297539	0.683573	33.345276	0.197766	0.000000	-0.137907	0.000000	0.000000	0.000000	-0.000761	0.024509	0.029095	0.000000	0.000000	2.000000	185.000000	1.000000
15434.318417	0.096042	0.535750	0.002855	74.285805	0.775112	33.485020	0.197766	0.000000	-0.137907	0.000000	0.000000	0.000000	-0.000761	0.024509	0.029095	0.000000	0.000000	2.000000	185.000000	1.000000
15434.321750	0.096042	0.535750	0.002855	74.285805	0.775112	33.485020	0.197766	0.000000	-0.137907	0.000000	0.000000	0.000000	-0.000761	0.024509	0.029095	0.000000	0.000000	2.000000	185.000000	1.000000
15434.325083	0.096042	0.535750	0.002855	74.285805	0.775112	33.485020	0.197766	0.000000	-0.137907	0.000000	0.000000	0.000000	-0.000761	0.024509	0.029095	0.000000	0.000000	2.000000	185.000000	1.000000
15434.328417	0.096115	0.535937	0.003095	74.275734	0.893239	33.657639	0.197893	0.000000	-0.142757	0.000000	0.000000	0.000000	0.021864	0.056079	0.071954	0.000000	0.000000	2.000000	185.000000	1.000000
15434.331750	0.096115	0.535937	0.003095	74.275734	0.893239	33.657639	0.197893	0.000000	-0.142757	0.000000	0.000000	0.000000	-0.000001	0.000003	-0.000000	0.000000	0.000000	2.000000	185.000000	1.000000
15434.335083	0.096115	0.535937	0.003095	74.275734	0.893239	33.657639	0.197893	0.000000	-0.142757	0.000000	0.000000	0.000000	-0.000001	0.000003	-0.000000	0.000000	0.000000	2.000000	185.000000	1.000000
15434.338417	0.096115	0.535937	0.003095	74.263039	1.023130	33.843281	0.194249	0.000000	-0.154749	0.000000	0.000000	0.000000	-0.000001	0.000003	-0.000000	0.000000	0.000000	2.000000	185.000000	1.000000
15434.341750	0.096115	0.535937	0.003095	74.263039	1.023130	33.843281	0.194249	0.000000	-0.154749	0.000000	0.000000	0.000000	-0.000001	0.000003	-0.000000	0.000000	0.000000	2.000000	185.000000	1.000000
15434.345083	0.096187	0.536026	0.003219	74.263039	1.023130	33.843281	0.194249	0.000000	-0.154749	0.000000	0.000000	0.000000	0.021475	0.026663	0.037310	0.000000	0.000000	2.000000	185.000000	1.000000
15434.348417	0.096187	0.536026	0.003219	74.252487	1.142906	34.010124	0.194249	0.000000	-0.154749	0.000000	0.000000	0.000000	0.021475	0.026663	0.037310	0.000000	0.000000	2.000000	185.000000	1.000000
15434.351750	0.096187	0.536026	0.003219	74.252487	1.142906	34.010124	0.194249	0.000000	-0.154749	0.000000	0.000000	0.000000	0.021475	0.026663	0.037310	0.000000	0.000000	2.000000	185.000000	1.000000
15434.355083	0.096187	0.536026	0.003219	74.252487	1.142906	34.010124	0.194249	0.000000	-0.154749	0.000000	0.000000	0.000000	0.021475	0.026663	0.037310	0.000000	0.000000	2.000000	185.000000	1.000000
15434.358417	0.096386	0.536228	0.003518	74.236290	1.232704	34.129482	0.190670	0.000000	-0.160967	0.000000	0.000000	0.000000	0.059829	0.060408	0.089715	0.000000	0.000000	2.000000	185.000000	1.000000
15434.361750	0.096386	0.536228	0.003518	74.236290	1.232704	34.129482	0.190670	0.000000	-0.160967	0.000000	0.000000	0.000000	0.059829	0.060408	0.089715	0.000000	0.000000	2.000000	185.000000	1.000000
15434.365083	0.096386	0.536228	0.003518	74.236290	1.232704	34.129482	0.190670	0.000000	-0.160967	0.000000	0.000000	0.000000	0.059829	0.060408	0.089715	0.000000	0.000000	2.000000	185.000000	1.000000
15434.368417	0.096386	0.536228	0.003518	74.223404	1.282888	34.189503	0.180698	0.000000	-0.175920	0.000000	0.000000	0.000000	0.059829	0.060408	0.089715	0.000000	0.000000	2.000000	185.000000	1.000000
15434.371750	0.096480	0.536291	0.003642	74.223404	1.282888	34.189503	0.180698	0.000000	-0.175920	0.000000	0.000000	0.000000	0.028325	0.018975	0.037162	0.000000	0.000000	2.000000	185.000000	1.000000
15434.375083	0.096480	0.536291	0.003642	74.223404	1.282888	34.189503	0.180698	0.000000	-0.175920	0.000000	0.000000	0.000000	0.028325	0.018975	0.037162	0.000000	0.000000	2.000000	185.000000	1.000000
15434.378417	0.096480	0.536291	0.003642	74.211380	1.302695	34.203415	0.175977	0.000000	-0.182114	0.000000	0.000000	0.000000	0.028325	0.018975	0.037162	0.000000	0.000000	2.000000	185.000000	1.000000
15434.381750	0.096480	0.536291	0.003642	74.211380	1.302695	34.203415	0.175977	0.000000	-0.182114	0.000000	0.000000	0.000000	0.028325	0.018975	0.037162	0.000000	0.000000	2.000000	185.000000	1.000000
15434.385083	0.096562	0.536331	0.003707	74.211380	1.302695	34.203415	0.175977	0.000000	-0.182114	0.000000	0.000000	0.000000	0.024594	0.011959	0.019281	0.000000	0.000000	2.000000	185.000000	1.000000
15434.388417	0.096562	0.536331	0.003707	74.205231	1.312177	34.207611	0.175977	0.000000	-0.182114	0.000000	0.000000	0.000000	0.024594	0.011959	0.019281	0.000000	0.000000	2.000000	185.000000	1.000000
15434.391750	0.096562	0.536331	0.003707	74.205231	1.312177	34.207611	0.175977	0.000000	-0.182114	0.000000	0.000000	0.000000	0.024594	0.011959	0.019281	0.000000	0.000000	2.000000	185.000000	1.000000
15434.395083	0.096562	0.536331	0.003707	74.205231	1.312177	34.207611	0.175977	0.000000	-0.182114	0.000000	0.000000	0.000000	0.024594	0.011959	0.019281	0.000000	0.000000	2.000000	185.000000	1.000000
15434.398417	0.096657	0.536389	0.003721	74.202148	1.319632	34.209709	0.171878	0.000000	-0.185327	0.000000	0.000000	0.000000	0.028308	0.017556	0.004293	0.000000	0.000000	2.000000	185.000000	1.000000
15434.401750	0.096657	0.536389	0.003721	74.202148	1.319632	34.209709	0.171878	0.000000	-0.185327	0.000000	0.000000	0.000000	0.028308	0.017556	0.004293	0.000000	0.000000	2.000000	185.000000	1.000000
15434.405083	0.096657	0.536389	0.003721	74.202148	1.319632	34.209709	0.171878	0.000000	-0.185327	0.000000	0.000000	0.000000	0.028308	0.017556	0.004293	0.000000	0.000000	2.000000	185.000000	1.000000
15434.408417	0.096657	0.536389	0.003721	74.205215	1.317624	34.207615	0.167160	0.000000	-0.186043	0.000000	0.000000	0.000000	0.028308	0.017556	0.004293	0.000000	0.000000	2.000000	185.000000	1.000000
15434.411750	0.096653	0.536373	0.003702	74.205215	1.317624	34.207615	0.167160	0.000000	-0.186043	0.000000	0.000000	0.000000	-0.001160	-0.004929	-0.005533	0.000000	0.000000	2.000000	185.000000	1.000000
15434.415083	0.096653	0.536373	0.003702	74.205215	1.317624	34.207615	0.167160	0.000000	-0.186043	0.000000	0.000000	0.000000	-0.001160	-0.004929	-0.005533	0.000000	0.000000	2.000000	185.000000	1.000000
15434.418417	0.096653	0.536373	0.003702	74.211395	1.313567	34.203407	0.167354	0.000000	-0.185120	0.000000	0.000000	0.000000	-0.001160	-0.004929	-0.005533	0.000000	0.000000	2.000000	185.000000	1.000000
15434.421750	0.096653	0.536373	0.003702	74.211395	1.313567	34.203407	0.167354	0.000000	-0.185120	0.000000	0.000000	0.000000	-0.001160	-0.004929	-0.005533	0.000000	0.000000	2.000000	185.000000	1.000000
15434.425083	0.096645	0.536340	0.003666	74.211395	1.313567	34.203407	0.167354	0.000000	-0.185120	0.000000	0.000000	0.000000	-0.002321	-0.009826	-0.011066	0.000000	0.000000	2.000000	185.000000	1.000000
15434.428417	0.096645	0.536340	0.003666	74.217529	1.306794	34.199200	0.167354	0.000000	-0.185120	0.000000	0.000000	0.000000	-0.002321	-0.009826	-0.011066	0.000000	0.000000	2.000000	185.000000	1.000000
15434.431750	0.096645	0.536340	0.003666	74.217529	1.306794	34.199200	0.167354	0.000000	-0.185120	0.000000	0.000000	0.000000	-0.002321	-0.009826	-0.011066	0.000000	1.000000	2.000000	185.000000	1.000000
15434.435083	0.096645	0.536340	0.003666	74.217529	1.306794	34.199200	0.167354	0.000000	-0.185120	0.000000	0.000000	0.000000	-0.002321	-0.009826	-0.011066	0.000000	1.000000	2.000000	185.000000	1.000000
