# Supplementary material for: Haptic Guidance Needs to Be Intuitive Not Just Informative to Improve Human Motor Accuracy
Source: PLoS One. 2016 Mar 16;11(3):e0150912. doi: 10.1371/journal.pone.0150912 (PMC4794196; doi:10.1371/journal.pone.0150912)
Supplement: S1 Data — (ZIP) [file pone.0150912.s001.zip › Subject6/exp1_0186.txt]

Time	PosX	PosY	PosZ	RotX	RotY	RotZ	ForceX	ForceY	ForceZ	MomentX	MomentY	MomentZ	VelocityX	VelocityY	VelocityZ	CalibratedWeight	ButtonDown	Condition	Trial	Visual
15435.879221	0.006559	0.525361	0.249333	79.842552	43.572117	61.102253	1.754650	0.000000	-4.682009	0.000000	0.000000	0.000000	0.009564	-0.081195	-0.053921	0.000000	1.000000	2.000000	186.000000	0.000000
15435.882555	0.006559	0.525361	0.249333	79.842552	43.572117	61.102253	1.754650	0.000000	-4.682009	0.000000	0.000000	0.000000	0.009564	-0.081195	-0.053921	0.000000	1.000000	2.000000	186.000000	0.000000
15435.885888	0.006623	0.525057	0.249014	79.842552	43.572117	61.102253	1.754650	0.000000	-4.682009	0.000000	0.000000	0.000000	0.019226	-0.090999	-0.095860	0.000000	1.000000	2.000000	186.000000	0.000000
15435.889221	0.006623	0.525057	0.249014	79.958664	44.244446	61.711189	1.754650	0.000000	-4.682009	0.000000	0.000000	0.000000	0.019226	-0.090999	-0.095860	0.000000	1.000000	2.000000	186.000000	0.000000
15435.892555	0.007216	0.524418	0.248023	79.958664	44.244446	61.711189	1.754650	0.000000	-4.682009	0.000000	0.000000	0.000000	0.178004	-0.191693	-0.297169	0.000000	1.000000	2.000000	186.000000	0.000000
15435.895888	0.007216	0.524418	0.248023	79.958664	44.244446	61.711189	1.754650	0.000000	-4.682009	0.000000	0.000000	0.000000	0.178004	-0.191693	-0.297169	0.000000	1.000000	2.000000	186.000000	0.000000
15435.899221	0.007216	0.524418	0.248023	80.048882	44.780560	62.171497	1.751894	0.000000	-4.683041	0.000000	0.000000	0.000000	0.178004	-0.191693	-0.297169	0.000000	1.000000	2.000000	186.000000	0.000000
15435.902555	0.007806	0.523979	0.246867	80.048882	44.780560	62.171497	1.751894	0.000000	-4.683041	0.000000	0.000000	0.000000	0.176950	-0.131841	-0.346736	0.000000	1.000000	2.000000	186.000000	0.000000
15435.905888	0.007806	0.523979	0.246867	80.048882	44.780560	62.171497	1.751894	0.000000	-4.683041	0.000000	0.000000	0.000000	0.176950	-0.131841	-0.346736	0.000000	1.000000	2.000000	186.000000	0.000000
15435.909221	0.007806	0.523979	0.246867	80.201759	45.301231	62.642918	1.749273	0.000000	-4.684020	0.000000	0.000000	0.000000	0.176950	-0.131841	-0.346736	0.000000	1.000000	2.000000	186.000000	0.000000
15435.912555	0.008090	0.523531	0.245409	80.201759	45.301231	62.642918	1.749273	0.000000	-4.684020	0.000000	0.000000	0.000000	0.085213	-0.134346	-0.437414	0.000000	1.000000	2.000000	186.000000	0.000000
15435.915888	0.008090	0.523531	0.245409	80.201759	45.301231	62.642918	1.749273	0.000000	-4.684020	0.000000	0.000000	0.000000	0.085213	-0.134346	-0.437414	0.000000	1.000000	2.000000	186.000000	0.000000
15435.919221	0.008090	0.523531	0.245409	80.445274	45.575958	62.754292	1.753634	0.000000	-4.682389	0.000000	0.000000	0.000000	0.085213	-0.134346	-0.437414	0.000000	1.000000	2.000000	186.000000	0.000000
15435.922555	0.008834	0.522719	0.243542	80.445274	45.575958	62.754292	1.753634	0.000000	-4.682389	0.000000	0.000000	0.000000	0.223106	-0.243789	-0.560004	0.000000	1.000000	2.000000	186.000000	0.000000
15435.925888	0.008834	0.522719	0.243542	80.445274	45.575958	62.754292	1.753634	0.000000	-4.682389	0.000000	0.000000	0.000000	0.223106	-0.243789	-0.560004	0.000000	1.000000	2.000000	186.000000	0.000000
15435.929221	0.008834	0.522719	0.243542	80.535851	44.132038	61.103111	1.752882	0.000000	-4.682671	0.000000	0.000000	0.000000	0.223106	-0.243789	-0.560004	0.000000	1.000000	2.000000	186.000000	0.000000
15435.932555	0.009768	0.521958	0.241370	80.535851	44.132038	61.103111	1.752882	0.000000	-4.682671	0.000000	0.000000	0.000000	0.280332	-0.228052	-0.651841	0.000000	1.000000	2.000000	186.000000	0.000000
15435.935888	0.009768	0.521958	0.241370	80.535851	44.132038	61.103111	1.752882	0.000000	-4.682671	0.000000	0.000000	0.000000	0.280332	-0.228052	-0.651841	0.000000	1.000000	2.000000	186.000000	0.000000
15435.939221	0.009768	0.521958	0.241370	80.188988	39.705490	56.480274	1.750821	0.000000	-4.683442	0.000000	0.000000	0.000000	0.280332	-0.228052	-0.651841	0.000000	1.000000	2.000000	186.000000	0.000000
15435.942555	0.010663	0.521198	0.239153	80.188988	39.705490	56.480274	1.750821	0.000000	-4.683442	0.000000	0.000000	0.000000	0.268428	-0.228179	-0.664926	0.000000	1.000000	2.000000	186.000000	0.000000
15435.945888	0.010663	0.521198	0.239153	80.188988	39.705490	56.480274	1.750821	0.000000	-4.683442	0.000000	0.000000	0.000000	0.268428	-0.228179	-0.664926	0.000000	1.000000	2.000000	186.000000	0.000000
15435.949221	0.010663	0.521198	0.239153	79.483467	34.175194	50.744305	1.749684	0.000000	-4.683867	0.000000	0.000000	0.000000	0.268428	-0.228179	-0.664926	0.000000	1.000000	2.000000	186.000000	0.000000
15435.952555	0.011681	0.520387	0.236765	79.483467	34.175194	50.744305	1.749684	0.000000	-4.683867	0.000000	0.000000	0.000000	0.305354	-0.243177	-0.716512	0.000000	1.000000	2.000000	186.000000	0.000000
15435.955888	0.011681	0.520387	0.236765	79.483467	34.175194	50.744305	1.749684	0.000000	-4.683867	0.000000	0.000000	0.000000	0.305354	-0.243177	-0.716512	0.000000	1.000000	2.000000	186.000000	0.000000
15435.959221	0.011681	0.520387	0.236765	78.514374	29.199736	45.592987	1.747501	0.000000	-4.684681	0.000000	0.000000	0.000000	0.305354	-0.243177	-0.716512	0.000000	1.000000	2.000000	186.000000	0.000000
15435.962555	0.012916	0.519577	0.234114	78.514374	29.199736	45.592987	1.747501	0.000000	-4.684681	0.000000	0.000000	0.000000	0.370684	-0.243172	-0.795379	0.000000	0.000000	2.000000	186.000000	0.000000
15435.965888	0.012916	0.519577	0.234114	78.514374	29.199736	45.592987	1.747501	0.000000	-4.684681	0.000000	0.000000	0.000000	0.370684	-0.243172	-0.795379	0.000000	0.000000	2.000000	186.000000	0.000000
15435.969221	0.012916	0.519577	0.234114	77.435677	25.292862	41.543785	1.743167	0.000000	-4.686296	0.000000	0.000000	0.000000	0.370684	-0.243172	-0.795379	0.000000	0.000000	2.000000	186.000000	0.000000
15435.972555	0.014432	0.518827	0.231237	77.435677	25.292862	41.543785	1.743167	0.000000	-4.686296	0.000000	0.000000	0.000000	0.454649	-0.224930	-0.863000	0.000000	0.000000	2.000000	186.000000	0.000000
15435.975888	0.014432	0.518827	0.231237	77.435677	25.292862	41.543785	1.743167	0.000000	-4.686296	0.000000	0.000000	0.000000	0.454649	-0.224930	-0.863000	0.000000	0.000000	2.000000	186.000000	0.000000
15435.979221	0.014432	0.518827	0.231237	76.378410	22.098764	38.150581	1.735229	0.000000	-4.689241	0.000000	0.000000	0.000000	0.454649	-0.224930	-0.863000	0.000000	0.000000	2.000000	186.000000	0.000000
15435.982555	0.016126	0.518085	0.228186	76.378410	22.098764	38.150581	1.735229	0.000000	-4.689241	0.000000	0.000000	0.000000	0.508142	-0.222455	-0.915165	0.000000	0.000000	2.000000	186.000000	0.000000
15435.985888	0.016126	0.518085	0.228186	76.378410	22.098764	38.150581	1.735229	0.000000	-4.689241	0.000000	0.000000	0.000000	0.508142	-0.222455	-0.915165	0.000000	0.000000	2.000000	186.000000	0.000000
15435.989221	0.016126	0.518085	0.228186	75.388245	19.164383	34.876331	1.725005	0.000000	-4.693011	0.000000	0.000000	0.000000	0.508142	-0.222455	-0.915165	0.000000	0.000000	2.000000	186.000000	0.000000
15435.992555	0.017963	0.517412	0.225003	75.388245	19.164383	34.876331	1.725005	0.000000	-4.693011	0.000000	0.000000	0.000000	0.551084	-0.201903	-0.954872	0.000000	0.000000	2.000000	186.000000	0.000000
15435.995888	0.017963	0.517412	0.225003	75.388245	19.164383	34.876331	1.725005	0.000000	-4.693011	0.000000	0.000000	0.000000	0.551084	-0.201903	-0.954872	0.000000	0.000000	2.000000	186.000000	0.000000
15435.999221	0.017963	0.517412	0.225003	74.456924	16.196268	31.361879	1.712731	0.000000	-4.697505	0.000000	0.000000	0.000000	0.551084	-0.201903	-0.954872	0.000000	0.000000	2.000000	186.000000	0.000000
15436.002555	0.020004	0.516844	0.221680	74.456924	16.196268	31.361879	1.712731	0.000000	-4.697505	0.000000	0.000000	0.000000	0.612324	-0.170548	-0.996932	0.000000	0.000000	2.000000	186.000000	0.000000
15436.005888	0.020004	0.516844	0.221680	74.456924	16.196268	31.361879	1.712731	0.000000	-4.697505	0.000000	0.000000	0.000000	0.612324	-0.170548	-0.996932	0.000000	0.000000	2.000000	186.000000	0.000000
15436.009221	0.020004	0.516844	0.221680	73.585663	13.206785	27.603954	1.697189	0.000000	-4.703143	0.000000	0.000000	0.000000	0.612324	-0.170548	-0.996932	0.000000	0.000000	2.000000	186.000000	0.000000
15436.012555	0.022183	0.516404	0.218298	73.585663	13.206785	27.603954	1.697189	0.000000	-4.703143	0.000000	0.000000	0.000000	0.653755	-0.131941	-1.014839	0.000000	0.000000	2.000000	186.000000	0.000000
15436.015888	0.022183	0.516404	0.218298	73.585663	13.206785	27.603954	1.697189	0.000000	-4.703143	0.000000	0.000000	0.000000	0.653755	-0.131941	-1.014839	0.000000	0.000000	2.000000	186.000000	0.000000
15436.019221	0.022183	0.516404	0.218298	72.769478	10.290387	23.829248	1.678880	0.000000	-4.709709	0.000000	0.000000	0.000000	0.653755	-0.131941	-1.014839	0.000000	0.000000	2.000000	186.000000	0.000000
15436.022555	0.024466	0.516111	0.214870	72.769478	10.290387	23.829248	1.678880	0.000000	-4.709709	0.000000	0.000000	0.000000	0.684906	-0.087940	-1.028264	0.000000	0.000000	2.000000	186.000000	0.000000
15436.025888	0.024466	0.516111	0.214870	72.769478	10.290387	23.829248	1.678880	0.000000	-4.709709	0.000000	0.000000	0.000000	0.684906	-0.087940	-1.028264	0.000000	0.000000	2.000000	186.000000	0.000000
15436.029221	0.024466	0.516111	0.214870	72.014816	7.649799	20.750498	1.658194	0.000000	-4.717032	0.000000	0.000000	0.000000	0.684906	-0.087940	-1.028264	0.000000	0.000000	2.000000	186.000000	0.000000
15436.032555	0.026784	0.515993	0.211329	72.014816	7.649799	20.750498	1.658194	0.000000	-4.717032	0.000000	0.000000	0.000000	0.695469	-0.035412	-1.062386	0.000000	0.000000	2.000000	186.000000	0.000000
15436.035888	0.026784	0.515993	0.211329	72.014816	7.649799	20.750498	1.658194	0.000000	-4.717032	0.000000	0.000000	0.000000	0.695469	-0.035412	-1.062386	0.000000	0.000000	2.000000	186.000000	0.000000
15436.039221	0.026784	0.515993	0.211329	71.417824	5.354324	18.646107	1.636821	0.000000	-4.724492	0.000000	0.000000	0.000000	0.695469	-0.035412	-1.062386	0.000000	0.000000	2.000000	186.000000	0.000000
15436.042555	0.029107	0.516089	0.207738	71.417824	5.354324	18.646107	1.636821	0.000000	-4.724492	0.000000	0.000000	0.000000	0.696747	0.028906	-1.077144	0.000000	0.000000	2.000000	186.000000	0.000000
15436.045888	0.029107	0.516089	0.207738	71.417824	5.354324	18.646107	1.636821	0.000000	-4.724492	0.000000	0.000000	0.000000	0.696747	0.028906	-1.077144	0.000000	0.000000	2.000000	186.000000	0.000000
15436.049221	0.029107	0.516089	0.207738	71.101257	3.451380	16.800493	1.614868	0.000000	-4.732040	0.000000	0.000000	0.000000	0.696747	0.028906	-1.077144	0.000000	0.000000	2.000000	186.000000	0.000000
15436.052555	0.031402	0.516380	0.204119	71.101257	3.451380	16.800493	1.614868	0.000000	-4.732040	0.000000	0.000000	0.000000	0.688580	0.087259	-1.085898	0.000000	0.000000	2.000000	186.000000	0.000000
15436.055888	0.031402	0.516380	0.204119	71.101257	3.451380	16.800493	1.614868	0.000000	-4.732040	0.000000	0.000000	0.000000	0.688580	0.087259	-1.085898	0.000000	0.000000	2.000000	186.000000	0.000000
15436.059221	0.031402	0.516380	0.204119	71.096664	2.006739	15.219678	1.592805	0.000000	-4.739512	0.000000	0.000000	0.000000	0.688580	0.087259	-1.085898	0.000000	0.000000	2.000000	186.000000	0.000000
15436.062555	0.033730	0.516876	0.200414	71.096664	2.006739	15.219678	1.592805	0.000000	-4.739512	0.000000	0.000000	0.000000	0.698250	0.148625	-1.111447	0.000000	0.000000	2.000000	186.000000	0.000000
15436.065888	0.033730	0.516876	0.200414	71.096664	2.006739	15.219678	1.592805	0.000000	-4.739512	0.000000	0.000000	0.000000	0.698250	0.148625	-1.111447	0.000000	0.000000	2.000000	186.000000	0.000000
15436.069221	0.033730	0.516876	0.200414	71.323997	1.225345	14.471679	1.569748	0.000000	-4.747198	0.000000	0.000000	0.000000	0.698250	0.148625	-1.111447	0.000000	0.000000	2.000000	186.000000	0.000000
15436.072555	0.035964	0.517556	0.196648	71.323997	1.225345	14.471679	1.569748	0.000000	-4.747198	0.000000	0.000000	0.000000	0.670395	0.204011	-1.129694	0.000000	0.000000	2.000000	186.000000	0.000000
15436.075888	0.035964	0.517556	0.196648	71.323997	1.225345	14.471679	1.569748	0.000000	-4.747198	0.000000	0.000000	0.000000	0.670395	0.204011	-1.129694	0.000000	0.000000	2.000000	186.000000	0.000000
15436.079221	0.035964	0.517556	0.196648	71.596413	1.233445	15.023946	1.548168	0.000000	-4.754280	0.000000	0.000000	0.000000	0.670395	0.204011	-1.129694	0.000000	0.000000	2.000000	186.000000	0.000000
15436.082555	0.038288	0.518465	0.192754	71.596413	1.233445	15.023946	1.548168	0.000000	-4.754280	0.000000	0.000000	0.000000	0.697184	0.272866	-1.168310	0.000000	0.000000	2.000000	186.000000	0.000000
15436.085888	0.038288	0.518465	0.192754	71.596413	1.233445	15.023946	1.548168	0.000000	-4.754280	0.000000	0.000000	0.000000	0.697184	0.272866	-1.168310	0.000000	0.000000	2.000000	186.000000	0.000000
15436.089221	0.038288	0.518465	0.192754	71.860535	1.554184	15.712046	1.524566	0.000000	-4.761900	0.000000	0.000000	0.000000	0.697184	0.272866	-1.168310	0.000000	0.000000	2.000000	186.000000	0.000000
15436.092555	0.040634	0.519506	0.188688	71.860535	1.554184	15.712046	1.524566	0.000000	-4.761900	0.000000	0.000000	0.000000	0.703636	0.312209	-1.219856	0.000000	0.000000	2.000000	186.000000	0.000000
15436.095888	0.040634	0.519506	0.188688	71.860535	1.554184	15.712046	1.524566	0.000000	-4.761900	0.000000	0.000000	0.000000	0.703636	0.312209	-1.219856	0.000000	0.000000	2.000000	186.000000	0.000000
15436.099221	0.040634	0.519506	0.188688	72.123520	1.858769	16.387825	1.500620	0.000000	-4.769501	0.000000	0.000000	0.000000	0.703636	0.312209	-1.219856	0.000000	0.000000	2.000000	186.000000	0.000000
15436.102555	0.042870	0.520737	0.184378	72.123520	1.858769	16.387825	1.500620	0.000000	-4.769501	0.000000	0.000000	0.000000	0.671011	0.369342	-1.293014	0.000000	0.000000	2.000000	186.000000	0.000000
15436.105888	0.042870	0.520737	0.184378	72.123520	1.858769	16.387825	1.500620	0.000000	-4.769501	0.000000	0.000000	0.000000	0.671011	0.369342	-1.293014	0.000000	0.000000	2.000000	186.000000	0.000000
15436.109221	0.042870	0.520737	0.184378	72.391312	2.072294	17.228550	1.479849	0.000000	-4.775986	0.000000	0.000000	0.000000	0.671011	0.369342	-1.293014	0.000000	0.000000	2.000000	186.000000	0.000000
15436.112555	0.045057	0.522152	0.179816	72.391312	2.072294	17.228550	1.479849	0.000000	-4.775986	0.000000	0.000000	0.000000	0.655951	0.424550	-1.368499	0.000000	0.000000	2.000000	186.000000	0.000000
15436.115888	0.045057	0.522152	0.179816	72.391312	2.072294	17.228550	1.479849	0.000000	-4.775986	0.000000	0.000000	0.000000	0.655951	0.424550	-1.368499	0.000000	0.000000	2.000000	186.000000	0.000000
15436.119221	0.045057	0.522152	0.179816	72.644867	2.273535	17.875948	1.461081	0.000000	-4.781762	0.000000	0.000000	0.000000	0.655951	0.424550	-1.368499	0.000000	0.000000	2.000000	186.000000	0.000000
15436.122555	0.047281	0.523729	0.175011	72.644867	2.273535	17.875948	1.461081	0.000000	-4.781762	0.000000	0.000000	0.000000	0.667370	0.473045	-1.441457	0.000000	0.000000	2.000000	186.000000	0.000000
15436.125888	0.047281	0.523729	0.175011	72.644867	2.273535	17.875948	1.461081	0.000000	-4.781762	0.000000	0.000000	0.000000	0.667370	0.473045	-1.441457	0.000000	0.000000	2.000000	186.000000	0.000000
15436.129221	0.047281	0.523729	0.175011	72.863571	2.484657	18.535622	1.442144	0.000000	-4.787507	0.000000	0.000000	0.000000	0.667370	0.473045	-1.441457	0.000000	0.000000	2.000000	186.000000	0.000000
15436.132555	0.049480	0.525480	0.169979	72.863571	2.484657	18.535622	1.442144	0.000000	-4.787507	0.000000	0.000000	0.000000	0.659743	0.525194	-1.509712	0.000000	0.000000	2.000000	186.000000	0.000000
15436.135888	0.049480	0.525480	0.169979	72.863571	2.484657	18.535622	1.442144	0.000000	-4.787507	0.000000	0.000000	0.000000	0.659743	0.525194	-1.509712	0.000000	0.000000	2.000000	186.000000	0.000000
15436.139221	0.049480	0.525480	0.169979	73.051216	2.700866	19.129292	1.424472	0.000000	-4.792795	0.000000	0.000000	0.000000	0.659743	0.525194	-1.509712	0.000000	0.000000	2.000000	186.000000	0.000000
15436.142555	0.051743	0.527420	0.164759	73.051216	2.700866	19.129292	1.424472	0.000000	-4.792795	0.000000	0.000000	0.000000	0.678848	0.582019	-1.565880	0.000000	0.000000	2.000000	186.000000	0.000000
15436.145888	0.051743	0.527420	0.164759	73.051216	2.700866	19.129292	1.424472	0.000000	-4.792795	0.000000	0.000000	0.000000	0.678848	0.582019	-1.565880	0.000000	0.000000	2.000000	186.000000	0.000000
15436.149221	0.051743	0.527420	0.164759	73.226128	2.918519	20.000771	1.405420	0.000000	-4.798415	0.000000	0.000000	0.000000	0.678848	0.582019	-1.565880	0.000000	0.000000	2.000000	186.000000	0.000000
15436.152555	0.054068	0.529512	0.159388	73.226128	2.918519	20.000771	1.405420	0.000000	-4.798415	0.000000	0.000000	0.000000	0.697357	0.627701	-1.611399	0.000000	0.000000	2.000000	186.000000	0.000000
15436.155888	0.054068	0.529512	0.159388	73.226128	2.918519	20.000771	1.405420	0.000000	-4.798415	0.000000	0.000000	0.000000	0.697357	0.627701	-1.611399	0.000000	0.000000	2.000000	186.000000	0.000000
15436.159221	0.054068	0.529512	0.159388	73.383636	3.021446	21.082268	1.384550	0.000000	-4.804479	0.000000	0.000000	0.000000	0.697357	0.627701	-1.611399	0.000000	0.000000	2.000000	186.000000	0.000000
15436.162555	0.056399	0.531744	0.153959	73.383636	3.021446	21.082268	1.384550	0.000000	-4.804479	0.000000	0.000000	0.000000	0.699492	0.669683	-1.628530	0.000000	0.000000	2.000000	186.000000	0.000000
15436.165888	0.056399	0.531744	0.153959	73.383636	3.021446	21.082268	1.384550	0.000000	-4.804479	0.000000	0.000000	0.000000	0.699492	0.669683	-1.628530	0.000000	0.000000	2.000000	186.000000	0.000000
15436.169221	0.056399	0.531744	0.153959	73.513863	2.836318	21.685598	1.362398	0.000000	-4.810808	0.000000	0.000000	0.000000	0.699492	0.669683	-1.628530	0.000000	0.000000	2.000000	186.000000	0.000000
15436.172555	0.058738	0.534097	0.148493	73.513863	2.836318	21.685598	1.362398	0.000000	-4.810808	0.000000	0.000000	0.000000	0.701539	0.705952	-1.639939	0.000000	0.000000	2.000000	186.000000	0.000000
15436.175888	0.058738	0.534097	0.148493	73.513863	2.836318	21.685598	1.362398	0.000000	-4.810808	0.000000	0.000000	0.000000	0.701539	0.705952	-1.639939	0.000000	0.000000	2.000000	186.000000	0.000000
15436.179221	0.058738	0.534097	0.148493	73.620445	2.359208	21.475964	1.338643	0.000000	-4.817472	0.000000	0.000000	0.000000	0.701539	0.705952	-1.639939	0.000000	0.000000	2.000000	186.000000	0.000000
15436.182555	0.061088	0.536525	0.143049	73.620445	2.359208	21.475964	1.338643	0.000000	-4.817472	0.000000	0.000000	0.000000	0.704874	0.728314	-1.633127	0.000000	0.000000	2.000000	186.000000	0.000000
15436.185888	0.061088	0.536525	0.143049	73.620445	2.359208	21.475964	1.338643	0.000000	-4.817472	0.000000	0.000000	0.000000	0.704874	0.728314	-1.633127	0.000000	0.000000	2.000000	186.000000	0.000000
15436.189221	0.061088	0.536525	0.143049	73.700760	1.647894	20.626141	1.312420	0.000000	-4.824682	0.000000	0.000000	0.000000	0.704874	0.728314	-1.633127	0.000000	0.000000	2.000000	186.000000	0.000000
15436.192555	0.063442	0.539002	0.137575	73.700760	1.647894	20.626141	1.312420	0.000000	-4.824682	0.000000	0.000000	0.000000	0.706215	0.742974	-1.642133	0.000000	0.000000	2.000000	186.000000	0.000000
15436.195888	0.063442	0.539002	0.137575	73.700760	1.647894	20.626141	1.312420	0.000000	-4.824682	0.000000	0.000000	0.000000	0.706215	0.742974	-1.642133	0.000000	0.000000	2.000000	186.000000	0.000000
15436.199221	0.063442	0.539002	0.137575	73.764084	0.826942	19.741516	1.284106	0.000000	-4.832295	0.000000	0.000000	0.000000	0.706215	0.742974	-1.642133	0.000000	0.000000	2.000000	186.000000	0.000000
15436.202555	0.065799	0.541492	0.132076	73.764084	0.826942	19.741516	1.284106	0.000000	-4.832295	0.000000	0.000000	0.000000	0.707169	0.747182	-1.649821	0.000000	0.000000	2.000000	186.000000	0.000000
15436.205888	0.065799	0.541492	0.132076	73.764084	0.826942	19.741516	1.284106	0.000000	-4.832295	0.000000	0.000000	0.000000	0.707169	0.747182	-1.649821	0.000000	0.000000	2.000000	186.000000	0.000000
15436.209221	0.065799	0.541492	0.132076	73.818947	0.020754	19.339020	1.253414	0.000000	-4.840346	0.000000	0.000000	0.000000	0.707169	0.747182	-1.649821	0.000000	0.000000	2.000000	186.000000	0.000000
15436.212555	0.068175	0.543966	0.126457	73.818947	0.020754	19.339020	1.253414	0.000000	-4.840346	0.000000	0.000000	0.000000	0.712743	0.741970	-1.685690	0.000000	0.000000	2.000000	186.000000	0.000000
15436.215888	0.068175	0.543966	0.126457	73.818947	0.020754	19.339020	1.253414	0.000000	-4.840346	0.000000	0.000000	0.000000	0.712743	0.741970	-1.685690	0.000000	0.000000	2.000000	186.000000	0.000000
15436.219221	0.068175	0.543966	0.126457	73.867264	-0.766590	19.132624	1.220298	0.000000	-4.848801	0.000000	0.000000	0.000000	0.712743	0.741970	-1.685690	0.000000	0.000000	2.000000	186.000000	0.000000
15436.222555	0.070620	0.546387	0.120715	73.867264	-0.766590	19.132624	1.220298	0.000000	-4.848801	0.000000	0.000000	0.000000	0.733728	0.726379	-1.722471	0.000000	0.000000	2.000000	186.000000	0.000000
15436.225888	0.070620	0.546387	0.120715	73.867264	-0.766590	19.132624	1.220298	0.000000	-4.848801	0.000000	0.000000	0.000000	0.733728	0.726379	-1.722471	0.000000	0.000000	2.000000	186.000000	0.000000
15436.229221	0.070620	0.546387	0.120715	73.898636	-1.621811	18.454243	1.182384	0.000000	-4.858186	0.000000	0.000000	0.000000	0.733728	0.726379	-1.722471	0.000000	0.000000	2.000000	186.000000	0.000000
15436.232555	0.073188	0.548823	0.114870	73.898636	-1.621811	18.454243	1.182384	0.000000	-4.858186	0.000000	0.000000	0.000000	0.770365	0.730903	-1.753442	0.000000	0.000000	2.000000	186.000000	0.000000
15436.235888	0.073188	0.548823	0.114870	73.898636	-1.621811	18.454243	1.182384	0.000000	-4.858186	0.000000	0.000000	0.000000	0.770365	0.730903	-1.753442	0.000000	0.000000	2.000000	186.000000	0.000000
15436.239221	0.073188	0.548823	0.114870	73.898987	-2.607188	17.371971	1.136496	0.000000	-4.869125	0.000000	0.000000	0.000000	0.770365	0.730903	-1.753442	0.000000	0.000000	2.000000	186.000000	0.000000
15436.242555	0.075796	0.551278	0.108969	73.898987	-2.607188	17.371971	1.136496	0.000000	-4.869125	0.000000	0.000000	0.000000	0.782200	0.736360	-1.770528	0.000000	0.000000	2.000000	186.000000	0.000000
15436.245888	0.075796	0.551278	0.108969	73.898987	-2.607188	17.371971	1.136496	0.000000	-4.869125	0.000000	0.000000	0.000000	0.782200	0.736360	-1.770528	0.000000	0.000000	2.000000	186.000000	0.000000
15436.249221	0.075796	0.551278	0.108969	73.869667	-3.770768	15.816525	1.084190	0.000000	-4.881038	0.000000	0.000000	0.000000	0.782200	0.736360	-1.770528	0.000000	0.000000	2.000000	186.000000	0.000000
15436.252555	0.078339	0.553693	0.103073	73.869667	-3.770768	15.816525	1.084190	0.000000	-4.881038	0.000000	0.000000	0.000000	0.762964	0.724552	-1.768847	0.000000	0.000000	2.000000	186.000000	0.000000
15436.255888	0.078339	0.553693	0.103073	73.869667	-3.770768	15.816525	1.084190	0.000000	-4.881038	0.000000	0.000000	0.000000	0.762964	0.724552	-1.768847	0.000000	0.000000	2.000000	186.000000	0.000000
15436.259221	0.078339	0.553693	0.103073	73.795410	-5.074368	14.212138	1.028313	0.000000	-4.893115	0.000000	0.000000	0.000000	0.762964	0.724552	-1.768847	0.000000	0.000000	2.000000	186.000000	0.000000
15436.262555	0.080797	0.556106	0.097221	73.795410	-5.074368	14.212138	1.028313	0.000000	-4.893115	0.000000	0.000000	0.000000	0.737410	0.724015	-1.755587	0.000000	0.000000	2.000000	186.000000	0.000000
15436.265888	0.080797	0.556106	0.097221	73.795410	-5.074368	14.212138	1.028313	0.000000	-4.893115	0.000000	0.000000	0.000000	0.737410	0.724015	-1.755587	0.000000	0.000000	2.000000	186.000000	0.000000
15436.269221	0.080797	0.556106	0.097221	73.681458	-6.414947	12.977623	0.960160	0.000000	-4.861031	0.000000	0.000000	0.000000	0.737410	0.724015	-1.755587	0.000000	0.000000	2.000000	186.000000	0.000000
15436.272555	0.083103	0.558513	0.091487	73.681458	-6.414947	12.977623	0.960160	0.000000	-4.861031	0.000000	0.000000	0.000000	0.691717	0.722166	-1.720059	0.000000	0.000000	2.000000	186.000000	0.000000
15436.275888	0.083103	0.558513	0.091487	73.681458	-6.414947	12.977623	0.960160	0.000000	-4.861031	0.000000	0.000000	0.000000	0.691717	0.722166	-1.720059	0.000000	0.000000	2.000000	186.000000	0.000000
15436.279221	0.083103	0.558513	0.091487	73.549255	-7.666913	13.237259	0.844873	0.000000	-4.574355	0.000000	0.000000	0.000000	0.691717	0.722166	-1.720059	0.000000	0.000000	2.000000	186.000000	0.000000
15436.282555	0.085311	0.560868	0.085857	73.549255	-7.666913	13.237259	0.844873	0.000000	-4.574355	0.000000	0.000000	0.000000	0.662636	0.706264	-1.689025	0.000000	0.000000	2.000000	186.000000	0.000000
15436.285888	0.085311	0.560868	0.085857	73.549255	-7.666913	13.237259	0.844873	0.000000	-4.574355	0.000000	0.000000	0.000000	0.662636	0.706264	-1.689025	0.000000	0.000000	2.000000	186.000000	0.000000
15436.289221	0.085311	0.560868	0.085857	73.385597	-8.894451	14.017651	0.734434	0.000000	-4.292850	0.000000	0.000000	0.000000	0.662636	0.706264	-1.689025	0.000000	0.000000	2.000000	186.000000	0.000000
15436.292555	0.087511	0.563149	0.080366	73.385597	-8.894451	14.017651	0.734434	0.000000	-4.292850	0.000000	0.000000	0.000000	0.659789	0.684542	-1.647453	0.000000	0.000000	2.000000	186.000000	0.000000
15436.295888	0.087511	0.563149	0.080366	73.385597	-8.894451	14.017651	0.734434	0.000000	-4.292850	0.000000	0.000000	0.000000	0.659789	0.684542	-1.647453	0.000000	0.000000	2.000000	186.000000	0.000000
15436.299221	0.087511	0.563149	0.080366	73.178993	-10.125711	14.208058	0.624469	0.000000	-4.018275	0.000000	0.000000	0.000000	0.659789	0.684542	-1.647453	0.000000	0.000000	2.000000	186.000000	0.000000
15436.302555	0.089834	0.565430	0.075021	73.178993	-10.125711	14.208058	0.624469	0.000000	-4.018275	0.000000	0.000000	0.000000	0.696871	0.684180	-1.603313	0.000000	0.000000	2.000000	186.000000	0.000000
15436.305888	0.089834	0.565430	0.075021	73.178993	-10.125711	14.208058	0.624469	0.000000	-4.018275	0.000000	0.000000	0.000000	0.696871	0.684180	-1.603313	0.000000	0.000000	2.000000	186.000000	0.000000
15436.309221	0.089834	0.565430	0.075021	72.943970	-11.284122	13.901347	0.508324	0.000000	-3.751056	0.000000	0.000000	0.000000	0.696871	0.684180	-1.603313	0.000000	0.000000	2.000000	186.000000	0.000000
15436.312555	0.092149	0.567646	0.069820	72.943970	-11.284122	13.901347	0.508324	0.000000	-3.751056	0.000000	0.000000	0.000000	0.694736	0.664913	-1.560445	0.000000	0.000000	2.000000	186.000000	0.000000
15436.315888	0.092149	0.567646	0.069820	72.943970	-11.284122	13.901347	0.508324	0.000000	-3.751056	0.000000	0.000000	0.000000	0.694736	0.664913	-1.560445	0.000000	0.000000	2.000000	186.000000	0.000000
15436.319221	0.092149	0.567646	0.069820	72.694878	-12.379699	12.781281	0.392534	0.000000	-3.490982	0.000000	0.000000	0.000000	0.694736	0.664913	-1.560445	0.000000	0.000000	2.000000	186.000000	0.000000
15436.322555	0.094364	0.569822	0.064798	72.694878	-12.379699	12.781281	0.392534	0.000000	-3.490982	0.000000	0.000000	0.000000	0.664496	0.652527	-1.506558	0.000000	0.000000	2.000000	186.000000	0.000000
15436.325888	0.094364	0.569822	0.064798	72.694878	-12.379699	12.781281	0.392534	0.000000	-3.490982	0.000000	0.000000	0.000000	0.664496	0.652527	-1.506558	0.000000	0.000000	2.000000	186.000000	0.000000
15436.329221	0.094364	0.569822	0.064798	72.478943	-13.475902	10.772552	0.281785	0.000000	-3.239889	0.000000	0.000000	0.000000	0.664496	0.652527	-1.506558	0.000000	0.000000	2.000000	186.000000	0.000000
15436.332555	0.096477	0.571846	0.059922	72.478943	-13.475902	10.772552	0.281785	0.000000	-3.239889	0.000000	0.000000	0.000000	0.633894	0.607433	-1.462617	0.000000	0.000000	2.000000	186.000000	0.000000
15436.335888	0.096477	0.571846	0.059922	72.478943	-13.475902	10.772552	0.281785	0.000000	-3.239889	0.000000	0.000000	0.000000	0.633894	0.607433	-1.462617	0.000000	0.000000	2.000000	186.000000	0.000000
15436.339221	0.096477	0.571846	0.059922	72.304825	-14.560032	8.758569	0.176136	0.000000	-2.996119	0.000000	0.000000	0.000000	0.633894	0.607433	-1.462617	0.000000	0.000000	2.000000	186.000000	0.000000
15436.342555	0.098487	0.573793	0.055162	72.304825	-14.560032	8.758569	0.176136	0.000000	-2.996119	0.000000	0.000000	0.000000	0.602777	0.584035	-1.428009	0.000000	0.000000	2.000000	186.000000	0.000000
15436.345888	0.098487	0.573793	0.055162	72.304825	-14.560032	8.758569	0.176136	0.000000	-2.996119	0.000000	0.000000	0.000000	0.602777	0.584035	-1.428009	0.000000	0.000000	2.000000	186.000000	0.000000
15436.349221	0.098487	0.573793	0.055162	72.250107	-15.554554	7.256498	0.075674	0.000000	-2.758118	0.000000	0.000000	0.000000	0.602777	0.584035	-1.428009	0.000000	0.000000	2.000000	186.000000	0.000000
15436.352555	0.100333	0.575647	0.050452	72.250107	-15.554554	7.256498	0.075674	0.000000	-2.758118	0.000000	0.000000	0.000000	0.553843	0.556213	-1.413013	0.000000	0.000000	2.000000	186.000000	0.000000
15436.355888	0.100333	0.575647	0.050452	72.250107	-15.554554	7.256498	0.075674	0.000000	-2.758118	0.000000	0.000000	0.000000	0.553843	0.556213	-1.413013	0.000000	0.000000	2.000000	186.000000	0.000000
15436.359221	0.100333	0.575647	0.050452	72.339745	-16.419716	6.308095	-0.016633	0.000000	-2.522616	0.000000	0.000000	0.000000	0.553843	0.556213	-1.413013	0.000000	0.000000	2.000000	186.000000	0.000000
15436.362555	0.101988	0.577429	0.045883	72.339745	-16.419716	6.308095	-0.016633	0.000000	-2.522616	0.000000	0.000000	0.000000	0.496558	0.534552	-1.370872	0.000000	0.000000	2.000000	186.000000	0.000000
15436.365888	0.101988	0.577429	0.045883	72.339745	-16.419716	6.308095	-0.016633	0.000000	-2.522616	0.000000	0.000000	0.000000	0.496558	0.534552	-1.370872	0.000000	0.000000	2.000000	186.000000	0.000000
15436.369221	0.101988	0.577429	0.045883	72.565880	-17.078030	5.641634	-0.099393	0.000000	-2.294137	0.000000	0.000000	0.000000	0.496558	0.534552	-1.370872	0.000000	0.000000	2.000000	186.000000	0.000000
15436.372555	0.103448	0.579188	0.041405	72.565880	-17.078030	5.641634	-0.099393	0.000000	-2.294137	0.000000	0.000000	0.000000	0.438002	0.527716	-1.343322	0.000000	0.000000	2.000000	186.000000	0.000000
15436.375888	0.103448	0.579188	0.041405	72.565880	-17.078030	5.641634	-0.099393	0.000000	-2.294137	0.000000	0.000000	0.000000	0.438002	0.527716	-1.343322	0.000000	0.000000	2.000000	186.000000	0.000000
15436.379221	0.103448	0.579188	0.041405	72.874771	-17.501614	5.360988	-0.172393	0.000000	-2.070250	0.000000	0.000000	0.000000	0.438002	0.527716	-1.343322	0.000000	0.000000	2.000000	186.000000	0.000000
15436.382555	0.104729	0.580880	0.037074	72.874771	-17.501614	5.360988	-0.172393	0.000000	-2.070250	0.000000	0.000000	0.000000	0.384420	0.507605	-1.299361	0.000000	0.000000	2.000000	186.000000	0.000000
15436.385888	0.104729	0.580880	0.037074	72.874771	-17.501614	5.360988	-0.172393	0.000000	-2.070250	0.000000	0.000000	0.000000	0.384420	0.507605	-1.299361	0.000000	0.000000	2.000000	186.000000	0.000000
15436.389221	0.104729	0.580880	0.037074	73.213814	-17.712263	5.552513	-0.236464	0.000000	-1.853690	0.000000	0.000000	0.000000	0.384420	0.507605	-1.299361	0.000000	0.000000	2.000000	186.000000	0.000000
15436.392555	0.105780	0.582537	0.032962	73.213814	-17.712263	5.552513	-0.236464	0.000000	-1.853690	0.000000	0.000000	0.000000	0.315312	0.497082	-1.233455	0.000000	0.000000	2.000000	186.000000	0.000000
15436.395888	0.105780	0.582537	0.032962	73.213814	-17.712263	5.552513	-0.236464	0.000000	-1.853690	0.000000	0.000000	0.000000	0.315312	0.497082	-1.233455	0.000000	0.000000	2.000000	186.000000	0.000000
15436.399221	0.105780	0.582537	0.032962	73.558273	-17.729305	6.052301	-0.289016	0.000000	-1.648114	0.000000	0.000000	0.000000	0.315312	0.497082	-1.233455	0.000000	0.000000	2.000000	186.000000	0.000000
15436.402555	0.106678	0.584163	0.029058	73.558273	-17.729305	6.052301	-0.289016	0.000000	-1.648114	0.000000	0.000000	0.000000	0.269428	0.487699	-1.171229	0.000000	0.000000	2.000000	186.000000	0.000000
15436.405888	0.106678	0.584163	0.029058	73.558273	-17.729305	6.052301	-0.289016	0.000000	-1.648114	0.000000	0.000000	0.000000	0.269428	0.487699	-1.171229	0.000000	0.000000	2.000000	186.000000	0.000000
15436.409221	0.106678	0.584163	0.029058	73.889320	-17.505608	6.467388	-0.333920	0.000000	-1.452909	0.000000	0.000000	0.000000	0.269428	0.487699	-1.171229	0.000000	0.000000	2.000000	186.000000	0.000000
15436.412555	0.107480	0.585752	0.025376	73.889320	-17.505608	6.467388	-0.333920	0.000000	-1.452909	0.000000	0.000000	0.000000	0.240629	0.476955	-1.104511	0.000000	0.000000	2.000000	186.000000	0.000000
15436.415888	0.107480	0.585752	0.025376	73.889320	-17.505608	6.467388	-0.333920	0.000000	-1.452909	0.000000	0.000000	0.000000	0.240629	0.476955	-1.104511	0.000000	0.000000	2.000000	186.000000	0.000000
15436.419221	0.107480	0.585752	0.025376	74.202957	-17.054308	7.127892	-0.374025	0.000000	-1.268824	0.000000	0.000000	0.000000	0.240629	0.476955	-1.104511	0.000000	0.000000	2.000000	186.000000	0.000000
15436.422555	0.108239	0.587356	0.021918	74.202957	-17.054308	7.127892	-0.374025	0.000000	-1.268824	0.000000	0.000000	0.000000	0.227560	0.481151	-1.037567	0.000000	0.000000	2.000000	186.000000	0.000000
15436.425888	0.108239	0.587356	0.021918	74.202957	-17.054308	7.127892	-0.374025	0.000000	-1.268824	0.000000	0.000000	0.000000	0.227560	0.481151	-1.037567	0.000000	0.000000	2.000000	186.000000	0.000000
15436.429221	0.108239	0.587356	0.021918	74.495827	-16.381819	8.060369	-0.411952	0.000000	-1.095896	0.000000	0.000000	0.000000	0.227560	0.481151	-1.037567	0.000000	0.000000	2.000000	186.000000	0.000000
15436.432555	0.108870	0.588924	0.018718	74.495827	-16.381819	8.060369	-0.411952	0.000000	-1.095896	0.000000	0.000000	0.000000	0.189433	0.470433	-0.959878	0.000000	0.000000	2.000000	186.000000	0.000000
15436.435888	0.108870	0.588924	0.018718	74.495827	-16.381819	8.060369	-0.411952	0.000000	-1.095896	0.000000	0.000000	0.000000	0.189433	0.470433	-0.959878	0.000000	0.000000	2.000000	186.000000	0.000000
15436.439221	0.108870	0.588924	0.018718	74.755585	-15.543052	9.196117	-0.443524	0.000000	-0.935917	0.000000	0.000000	0.000000	0.189433	0.470433	-0.959878	0.000000	0.000000	2.000000	186.000000	0.000000
15436.442555	0.109369	0.590518	0.015833	74.755585	-15.543052	9.196117	-0.443524	0.000000	-0.935917	0.000000	0.000000	0.000000	0.149510	0.477970	-0.865675	0.000000	0.000000	2.000000	186.000000	0.000000
15436.445888	0.109369	0.590518	0.015833	74.755585	-15.543052	9.196117	-0.443524	0.000000	-0.935917	0.000000	0.000000	0.000000	0.149510	0.477970	-0.865675	0.000000	0.000000	2.000000	186.000000	0.000000
15436.449221	0.109369	0.590518	0.015833	74.970123	-14.636370	10.397669	-0.468442	0.000000	-0.791638	0.000000	0.000000	0.000000	0.149510	0.477970	-0.865675	0.000000	0.000000	2.000000	186.000000	0.000000
15436.452555	0.109745	0.592092	0.013186	74.970123	-14.636370	10.397669	-0.468442	0.000000	-0.791638	0.000000	0.000000	0.000000	0.112932	0.472266	-0.794041	0.000000	0.000000	2.000000	186.000000	0.000000
15436.455888	0.109745	0.592092	0.013186	74.970123	-14.636370	10.397669	-0.468442	0.000000	-0.791638	0.000000	0.000000	0.000000	0.112932	0.472266	-0.794041	0.000000	0.000000	2.000000	186.000000	0.000000
15436.459221	0.109745	0.592092	0.013186	75.138565	-13.758977	11.549901	-0.487264	0.000000	-0.659298	0.000000	0.000000	0.000000	0.112932	0.472266	-0.794041	0.000000	0.000000	2.000000	186.000000	0.000000
15436.462555	0.109987	0.593643	0.010807	75.138565	-13.758977	11.549901	-0.487264	0.000000	-0.659298	0.000000	0.000000	0.000000	0.072551	0.465381	-0.713556	0.000000	0.000000	2.000000	186.000000	0.000000
15436.465888	0.109987	0.593643	0.010807	75.138565	-13.758977	11.549901	-0.487264	0.000000	-0.659298	0.000000	0.000000	0.000000	0.072551	0.465381	-0.713556	0.000000	0.000000	2.000000	186.000000	0.000000
15436.469221	0.109987	0.593643	0.010807	75.273781	-12.994596	12.560637	-0.499356	0.000000	-0.540372	0.000000	0.000000	0.000000	0.072551	0.465381	-0.713556	0.000000	0.000000	2.000000	186.000000	0.000000
15436.472555	0.110119	0.595202	0.008686	75.273781	-12.994596	12.560637	-0.499356	0.000000	-0.540372	0.000000	0.000000	0.000000	0.039488	0.467578	-0.636547	0.000000	0.000000	2.000000	186.000000	0.000000
15436.475888	0.110119	0.595202	0.008686	75.273781	-12.994596	12.560637	-0.499356	0.000000	-0.540372	0.000000	0.000000	0.000000	0.039488	0.467578	-0.636547	0.000000	0.000000	2.000000	186.000000	0.000000
15436.479221	0.110119	0.595202	0.008686	75.416344	-12.413889	13.367070	-0.505938	0.000000	-0.434280	0.000000	0.000000	0.000000	0.039488	0.467578	-0.636547	0.000000	0.000000	2.000000	186.000000	0.000000
15436.482555	0.110093	0.596707	0.006807	75.416344	-12.413889	13.367070	-0.505938	0.000000	-0.434280	0.000000	0.000000	0.000000	-0.007593	0.451627	-0.563553	0.000000	0.000000	2.000000	186.000000	0.000000
15436.485888	0.110093	0.596707	0.006807	75.416344	-12.413889	13.367070	-0.505938	0.000000	-0.434280	0.000000	0.000000	0.000000	-0.007593	0.451627	-0.563553	0.000000	0.000000	2.000000	186.000000	0.000000
15436.489221	0.110093	0.596707	0.006807	75.582092	-12.016510	13.985446	-0.504672	0.000000	-0.340355	0.000000	0.000000	0.000000	-0.007593	0.451627	-0.563553	0.000000	0.000000	2.000000	186.000000	0.000000
15436.492555	0.109967	0.598203	0.005103	75.582092	-12.016510	13.985446	-0.504672	0.000000	-0.340355	0.000000	0.000000	0.000000	-0.037846	0.448660	-0.511269	0.000000	0.000000	2.000000	186.000000	0.000000
15436.495888	0.109967	0.598203	0.005103	75.582092	-12.016510	13.985446	-0.504672	0.000000	-0.340355	0.000000	0.000000	0.000000	-0.037846	0.448660	-0.511269	0.000000	0.000000	2.000000	186.000000	0.000000
15436.499221	0.109967	0.598203	0.005103	75.815506	-11.751547	14.501248	-0.498365	0.000000	-0.255143	0.000000	0.000000	0.000000	-0.037846	0.448660	-0.511269	0.000000	0.000000	2.000000	186.000000	0.000000
15436.502555	0.109747	0.599613	0.003596	75.815506	-11.751547	14.501248	-0.498365	0.000000	-0.255143	0.000000	0.000000	0.000000	-0.065938	0.423063	-0.452109	0.000000	0.000000	2.000000	186.000000	0.000000
15436.505888	0.109747	0.599613	0.003596	75.815506	-11.751547	14.501248	-0.498365	0.000000	-0.255143	0.000000	0.000000	0.000000	-0.065938	0.423063	-0.452109	0.000000	0.000000	2.000000	186.000000	0.000000
15436.509221	0.109747	0.599613	0.003596	76.135300	-11.544357	15.008000	-0.487375	0.000000	-0.179792	0.000000	0.000000	0.000000	-0.065938	0.423063	-0.452109	0.000000	0.000000	2.000000	186.000000	0.000000
15436.512555	0.109474	0.600947	0.002253	76.135300	-11.544357	15.008000	-0.487375	0.000000	-0.179792	0.000000	0.000000	0.000000	-0.082121	0.400331	-0.402855	0.000000	0.000000	2.000000	186.000000	0.000000
15436.515888	0.109474	0.600947	0.002253	76.135300	-11.544357	15.008000	-0.487375	0.000000	-0.179792	0.000000	0.000000	0.000000	-0.082121	0.400331	-0.402855	0.000000	0.000000	2.000000	186.000000	0.000000
15436.519221	0.109474	0.600947	0.002253	76.530136	-11.315760	15.588370	-0.473688	0.000000	-0.112649	0.000000	0.000000	0.000000	-0.082121	0.400331	-0.402855	0.000000	0.000000	2.000000	186.000000	0.000000
15436.522555	0.109212	0.602208	0.001059	76.530136	-11.315760	15.588370	-0.473688	0.000000	-0.112649	0.000000	0.000000	0.000000	-0.078423	0.378225	-0.358074	0.000000	0.000000	2.000000	186.000000	0.000000
15436.525888	0.109212	0.602208	0.001059	76.530136	-11.315760	15.588370	-0.473688	0.000000	-0.112649	0.000000	0.000000	0.000000	-0.078423	0.378225	-0.358074	0.000000	0.000000	2.000000	186.000000	0.000000
15436.529221	0.109212	0.602208	0.001059	76.947624	-11.018613	16.257576	-0.460618	0.000000	-0.052970	0.000000	0.000000	0.000000	-0.078423	0.378225	-0.358074	0.000000	0.000000	2.000000	186.000000	0.000000
15436.532555	0.108964	0.603397	0.000016	76.947624	-11.018613	16.257576	-0.460618	0.000000	-0.052970	0.000000	0.000000	0.000000	-0.074615	0.356742	-0.313088	0.000000	0.000000	2.000000	186.000000	0.000000
15436.535888	0.108964	0.603397	0.000016	76.947624	-11.018613	16.257576	-0.460618	0.000000	-0.052970	0.000000	0.000000	0.000000	-0.074615	0.356742	-0.313088	0.000000	0.000000	2.000000	186.000000	0.000000
15436.539221	0.108964	0.603397	0.000016	77.353897	-10.787098	16.828217	-0.448182	0.000000	-0.000789	0.000000	0.000000	0.000000	-0.074615	0.356742	-0.313088	0.000000	0.000000	2.000000	186.000000	0.000000
15436.542555	0.108724	0.604497	-0.000893	77.353897	-10.787098	16.828217	-0.448182	0.000000	-0.000789	0.000000	0.000000	0.000000	-0.071835	0.330074	-0.272606	0.000000	0.000000	2.000000	186.000000	0.000000
15436.545888	0.108724	0.604497	-0.000893	77.353897	-10.787098	16.828217	-0.448182	0.000000	-0.000789	0.000000	0.000000	0.000000	-0.071835	0.330074	-0.272606	0.000000	0.000000	2.000000	186.000000	0.000000
15436.549221	0.108724	0.604497	-0.000893	77.721153	-10.701985	17.189556	-0.436210	0.000000	0.044646	0.000000	0.000000	0.000000	-0.071835	0.330074	-0.272606	0.000000	0.000000	2.000000	186.000000	0.000000
15436.552555	0.108504	0.605523	-0.001627	77.721153	-10.701985	17.189556	-0.436210	0.000000	0.044646	0.000000	0.000000	0.000000	-0.066179	0.307674	-0.220201	0.000000	0.000000	2.000000	186.000000	0.000000
15436.555888	0.108504	0.605523	-0.001627	77.721153	-10.701985	17.189556	-0.436210	0.000000	0.044646	0.000000	0.000000	0.000000	-0.066179	0.307674	-0.220201	0.000000	0.000000	2.000000	186.000000	0.000000
15436.559221	0.108504	0.605523	-0.001627	78.050705	-10.894939	17.189850	-0.425180	0.000000	0.081346	0.000000	0.000000	0.000000	-0.066179	0.307674	-0.220201	0.000000	0.000000	2.000000	186.000000	0.000000
15436.562555	0.108289	0.606444	-0.002240	78.050705	-10.894939	17.189850	-0.425180	0.000000	0.081346	0.000000	0.000000	0.000000	-0.064367	0.276166	-0.184017	0.000000	0.000000	2.000000	186.000000	0.000000
15436.565888	0.108289	0.606444	-0.002240	78.050705	-10.894939	17.189850	-0.425180	0.000000	0.081346	0.000000	0.000000	0.000000	-0.064367	0.276166	-0.184017	0.000000	0.000000	2.000000	186.000000	0.000000
15436.569221	0.108289	0.606444	-0.002240	78.346039	-11.460859	16.718445	-0.414452	0.000000	0.112015	0.000000	0.000000	0.000000	-0.064367	0.276166	-0.184017	0.000000	0.000000	2.000000	186.000000	0.000000
15436.572555	0.108289	0.606444	-0.002240	78.346039	-11.460859	16.718445	-0.414452	0.000000	0.112015	0.000000	0.000000	0.000000	-0.064367	0.276166	-0.184017	0.000000	0.000000	2.000000	186.000000	0.000000
15436.575888	0.108102	0.607260	-0.002738	78.346039	-11.460859	16.718445	-0.414452	0.000000	0.112015	0.000000	0.000000	0.000000	-0.056024	0.244983	-0.149186	0.000000	0.000000	2.000000	186.000000	0.000000
15436.579221	0.108102	0.607260	-0.002738	78.612381	-12.278653	15.937098	-0.414452	0.000000	0.112015	0.000000	0.000000	0.000000	-0.056024	0.244983	-0.149186	0.000000	0.000000	2.000000	186.000000	0.000000
15436.582555	0.107935	0.607960	-0.003248	78.612381	-12.278653	15.937098	-0.414452	0.000000	0.112015	0.000000	0.000000	0.000000	-0.050113	0.210066	-0.153253	0.000000	0.000000	2.000000	186.000000	0.000000
15436.585888	0.107935	0.607960	-0.003248	78.612381	-12.278653	15.937098	-0.414452	0.000000	0.112015	0.000000	0.000000	0.000000	-0.050113	0.210066	-0.153253	0.000000	0.000000	2.000000	186.000000	0.000000
15436.589221	0.107935	0.607960	-0.003248	78.869583	-13.123370	15.114278	-0.396762	0.000000	0.162422	0.000000	0.000000	0.000000	-0.050113	0.210066	-0.153253	0.000000	0.000000	2.000000	186.000000	0.000000
15436.592555	0.107828	0.608570	-0.003699	78.869583	-13.123370	15.114278	-0.396762	0.000000	0.162422	0.000000	0.000000	0.000000	-0.032167	0.182991	-0.135288	0.000000	0.000000	2.000000	186.000000	0.000000
15436.595888	0.107828	0.608570	-0.003699	78.869583	-13.123370	15.114278	-0.396762	0.000000	0.162422	0.000000	0.000000	0.000000	-0.032167	0.182991	-0.135288	0.000000	0.000000	2.000000	186.000000	0.000000
15436.599221	0.107828	0.608570	-0.003699	79.122612	-13.988727	14.266487	-0.391401	0.000000	0.184970	0.000000	0.000000	0.000000	-0.032167	0.182991	-0.135288	0.000000	0.000000	2.000000	186.000000	0.000000
15436.602555	0.107742	0.609039	-0.004155	79.122612	-13.988727	14.266487	-0.391401	0.000000	0.184970	0.000000	0.000000	0.000000	-0.025679	0.140581	-0.136659	0.000000	0.000000	2.000000	186.000000	0.000000
15436.605888	0.107742	0.609039	-0.004155	79.122612	-13.988727	14.266487	-0.391401	0.000000	0.184970	0.000000	0.000000	0.000000	-0.025679	0.140581	-0.136659	0.000000	0.000000	2.000000	186.000000	0.000000
15436.609221	0.107742	0.609039	-0.004155	79.354378	-14.828911	13.439933	-0.387121	0.000000	0.207746	0.000000	0.000000	0.000000	-0.025679	0.140581	-0.136659	0.000000	0.000000	2.000000	186.000000	0.000000
15436.612555	0.107742	0.609039	-0.004155	79.354378	-14.828911	13.439933	-0.387121	0.000000	0.207746	0.000000	0.000000	0.000000	-0.025679	0.140581	-0.136659	0.000000	0.000000	2.000000	186.000000	0.000000
15436.615888	0.107673	0.609443	-0.004639	79.354378	-14.828911	13.439933	-0.387121	0.000000	0.207746	0.000000	0.000000	0.000000	-0.020907	0.121122	-0.145190	0.000000	0.000000	2.000000	186.000000	0.000000
15436.619221	0.107673	0.609443	-0.004639	79.557579	-15.598072	12.679137	-0.387121	0.000000	0.207746	0.000000	0.000000	0.000000	-0.020907	0.121122	-0.145190	0.000000	0.000000	2.000000	186.000000	0.000000
15436.622555	0.107611	0.609744	-0.005091	79.557579	-15.598072	12.679137	-0.387121	0.000000	0.207746	0.000000	0.000000	0.000000	-0.018649	0.090374	-0.135574	0.000000	0.000000	2.000000	186.000000	0.000000
15436.625888	0.107611	0.609744	-0.005091	79.557579	-15.598072	12.679137	-0.387121	0.000000	0.207746	0.000000	0.000000	0.000000	-0.018649	0.090374	-0.135574	0.000000	0.000000	2.000000	186.000000	0.000000
15436.629221	0.107611	0.609744	-0.005091	79.724670	-16.336523	11.930513	-0.380529	0.000000	0.254540	0.000000	0.000000	0.000000	-0.018649	0.090374	-0.135574	0.000000	0.000000	2.000000	186.000000	0.000000
15436.632555	0.107611	0.609744	-0.005091	79.724670	-16.336523	11.930513	-0.380529	0.000000	0.254540	0.000000	0.000000	0.000000	-0.018649	0.090374	-0.135574	0.000000	0.000000	2.000000	186.000000	0.000000
15436.635888	0.107548	0.609975	-0.005542	79.724670	-16.336523	11.930513	-0.380529	0.000000	0.254540	0.000000	0.000000	0.000000	-0.018639	0.069161	-0.135406	0.000000	0.000000	2.000000	186.000000	0.000000
15436.639221	0.107548	0.609975	-0.005542	79.843109	-17.064280	11.165462	-0.380529	0.000000	0.254540	0.000000	0.000000	0.000000	-0.018639	0.069161	-0.135406	0.000000	0.000000	2.000000	186.000000	0.000000
15436.642555	0.107519	0.610122	-0.005951	79.843109	-17.064280	11.165462	-0.380529	0.000000	0.254540	0.000000	0.000000	0.000000	-0.008818	0.044362	-0.122598	0.000000	0.000000	2.000000	186.000000	0.000000
15436.645888	0.107519	0.610122	-0.005951	79.843109	-17.064280	11.165462	-0.380529	0.000000	0.254540	0.000000	0.000000	0.000000	-0.008818	0.044362	-0.122598	0.000000	0.000000	2.000000	186.000000	0.000000
15436.649221	0.107519	0.610122	-0.005951	79.916870	-17.861366	10.298349	-0.375953	0.000000	0.297541	0.000000	0.000000	0.000000	-0.008818	0.044362	-0.122598	0.000000	0.000000	2.000000	186.000000	0.000000
15436.652555	0.107487	0.610226	-0.006276	79.916870	-17.861366	10.298349	-0.375953	0.000000	0.297541	0.000000	0.000000	0.000000	-0.009646	0.031199	-0.097437	0.000000	0.000000	2.000000	186.000000	0.000000
15436.655888	0.107487	0.610226	-0.006276	79.916870	-17.861366	10.298349	-0.375953	0.000000	0.297541	0.000000	0.000000	0.000000	-0.009646	0.031199	-0.097437	0.000000	0.000000	2.000000	186.000000	0.000000
15436.659221	0.107487	0.610226	-0.006276	79.928757	-18.671087	9.384450	-0.374345	0.000000	0.313780	0.000000	0.000000	0.000000	-0.009646	0.031199	-0.097437	0.000000	0.000000	2.000000	186.000000	0.000000
15436.662555	0.107487	0.610226	-0.006276	79.928757	-18.671087	9.384450	-0.374345	0.000000	0.313780	0.000000	0.000000	0.000000	-0.009646	0.031199	-0.097437	0.000000	0.000000	2.000000	186.000000	0.000000
15436.665888	0.107436	0.610281	-0.006488	79.928757	-18.671087	9.384450	-0.374345	0.000000	0.313780	0.000000	0.000000	0.000000	-0.015176	0.016293	-0.063657	0.000000	0.000000	2.000000	186.000000	0.000000
15436.669221	0.107436	0.610281	-0.006488	79.890205	-19.424772	8.501884	-0.374345	0.000000	0.313780	0.000000	0.000000	0.000000	-0.015176	0.016293	-0.063657	0.000000	0.000000	2.000000	186.000000	0.000000
15436.672555	0.107436	0.610281	-0.006488	79.890205	-19.424772	8.501884	-0.374345	0.000000	0.313780	0.000000	0.000000	0.000000	-0.015176	0.016293	-0.063657	0.000000	0.000000	2.000000	186.000000	0.000000
15436.675888	0.107436	0.610281	-0.006488	79.890205	-19.424772	8.501884	-0.374345	0.000000	0.313780	0.000000	0.000000	0.000000	-0.015176	0.016293	-0.063657	0.000000	0.000000	2.000000	186.000000	0.000000
15436.679221	0.107408	0.610242	-0.006514	79.817596	-20.079275	7.710662	-0.371816	0.000000	0.324390	0.000000	0.000000	0.000000	-0.008626	-0.011569	-0.007737	0.000000	0.000000	2.000000	186.000000	0.000000
15436.682555	0.107408	0.610242	-0.006514	79.817596	-20.079275	7.710662	-0.371816	0.000000	0.324390	0.000000	0.000000	0.000000	-0.008626	-0.011569	-0.007737	0.000000	0.000000	2.000000	186.000000	0.000000
15436.685888	0.107408	0.610242	-0.006514	79.817596	-20.079275	7.710662	-0.371816	0.000000	0.324390	0.000000	0.000000	0.000000	-0.008626	-0.011569	-0.007737	0.000000	0.000000	2.000000	186.000000	0.000000
15436.689221	0.107408	0.610242	-0.006514	79.743874	-20.671633	6.994340	-0.370378	0.000000	0.325679	0.000000	0.000000	0.000000	-0.008626	-0.011569	-0.007737	0.000000	0.000000	2.000000	186.000000	0.000000
15436.692555	0.107356	0.610136	-0.006351	79.743874	-20.671633	6.994340	-0.370378	0.000000	0.325679	0.000000	0.000000	0.000000	-0.015509	-0.031842	0.048801	0.000000	0.000000	2.000000	186.000000	0.000000
15436.695888	0.107356	0.610136	-0.006351	79.743874	-20.671633	6.994340	-0.370378	0.000000	0.325679	0.000000	0.000000	0.000000	-0.015509	-0.031842	0.048801	0.000000	0.000000	2.000000	186.000000	0.000000
15436.699221	0.107356	0.610136	-0.006351	79.684677	-21.186600	6.384257	-0.367793	0.000000	0.317546	0.000000	0.000000	0.000000	-0.015509	-0.031842	0.048801	0.000000	0.000000	2.000000	186.000000	0.000000
15436.702555	0.107356	0.610136	-0.006351	79.684677	-21.186600	6.384257	-0.367793	0.000000	0.317546	0.000000	0.000000	0.000000	-0.015509	-0.031842	0.048801	0.000000	0.000000	2.000000	186.000000	0.000000
15436.705888	0.107276	0.609967	-0.006115	79.684677	-21.186600	6.384257	-0.367793	0.000000	0.317546	0.000000	0.000000	0.000000	-0.023851	-0.050679	0.070865	0.000000	0.000000	2.000000	186.000000	0.000000
15436.709221	0.107276	0.609967	-0.006115	79.644035	-21.631510	5.874528	-0.367793	0.000000	0.317546	0.000000	0.000000	0.000000	-0.023851	-0.050679	0.070865	0.000000	0.000000	2.000000	186.000000	0.000000
15436.712555	0.107140	0.609767	-0.005832	79.644035	-21.631510	5.874528	-0.367793	0.000000	0.317546	0.000000	0.000000	0.000000	-0.040919	-0.060172	0.084924	0.000000	0.000000	2.000000	186.000000	0.000000
15436.715888	0.107140	0.609767	-0.005832	79.644035	-21.631510	5.874528	-0.367793	0.000000	0.317546	0.000000	0.000000	0.000000	-0.040919	-0.060172	0.084924	0.000000	0.000000	2.000000	186.000000	0.000000
15436.719221	0.107140	0.609767	-0.005832	79.621841	-21.984331	5.487817	-0.356998	0.000000	0.291581	0.000000	0.000000	0.000000	-0.040919	-0.060172	0.084924	0.000000	0.000000	2.000000	186.000000	0.000000
15436.722555	0.106962	0.609540	-0.005530	79.621841	-21.984331	5.487817	-0.356998	0.000000	0.291581	0.000000	0.000000	0.000000	-0.053281	-0.067841	0.090360	0.000000	0.000000	2.000000	186.000000	0.000000
15436.725888	0.106962	0.609540	-0.005530	79.621841	-21.984331	5.487817	-0.356998	0.000000	0.291581	0.000000	0.000000	0.000000	-0.053281	-0.067841	0.090360	0.000000	0.000000	2.000000	186.000000	0.000000
15436.729221	0.106962	0.609540	-0.005530	79.635490	-22.167164	5.324409	-0.348118	0.000000	0.276521	0.000000	0.000000	0.000000	-0.053281	-0.067841	0.090360	0.000000	0.000000	2.000000	186.000000	0.000000
15436.732555	0.106962	0.609540	-0.005530	79.635490	-22.167164	5.324409	-0.348118	0.000000	0.276521	0.000000	0.000000	0.000000	-0.053281	-0.067841	0.090360	0.000000	0.000000	2.000000	186.000000	0.000000
15436.735888	0.106734	0.609276	-0.005250	79.635490	-22.167164	5.324409	-0.348118	0.000000	0.276521	0.000000	0.000000	0.000000	-0.068444	-0.079467	0.084056	0.000000	0.000000	2.000000	186.000000	0.000000
15436.739221	0.106734	0.609276	-0.005250	79.662025	-22.292843	5.231318	-0.348118	0.000000	0.276521	0.000000	0.000000	0.000000	-0.068444	-0.079467	0.084056	0.000000	0.000000	2.000000	186.000000	0.000000
15436.742555	0.106734	0.609276	-0.005250	79.662025	-22.292843	5.231318	-0.348118	0.000000	0.276521	0.000000	0.000000	0.000000	-0.068444	-0.079467	0.084056	0.000000	0.000000	2.000000	186.000000	0.000000
15436.745888	0.106734	0.609276	-0.005250	79.662025	-22.292843	5.231318	-0.348118	0.000000	0.276521	0.000000	0.000000	0.000000	-0.068444	-0.079467	0.084056	0.000000	0.000000	2.000000	186.000000	0.000000
15436.749221	0.106314	0.608681	-0.004724	79.690018	-22.435534	5.119462	-0.336710	0.000000	0.262512	0.000000	0.000000	0.000000	-0.125924	-0.178310	0.157957	0.000000	0.000000	2.000000	186.000000	0.000000
15436.752555	0.106314	0.608681	-0.004724	79.690018	-22.435534	5.119462	-0.336710	0.000000	0.262512	0.000000	0.000000	0.000000	0.000001	0.000003	-0.000000	0.000000	0.000000	2.000000	186.000000	0.000000
15436.755888	0.106314	0.608681	-0.004724	79.690018	-22.435534	5.119462	-0.336710	0.000000	0.262512	0.000000	0.000000	0.000000	0.000001	0.000003	-0.000000	0.000000	0.000000	2.000000	186.000000	0.000000
15436.759221	0.106314	0.608681	-0.004724	79.715393	-22.560556	5.017251	-0.315723	0.000000	0.236186	0.000000	0.000000	0.000000	0.000001	0.000003	-0.000000	0.000000	0.000000	2.000000	186.000000	0.000000
15436.762555	0.106314	0.608681	-0.004724	79.715393	-22.560556	5.017251	-0.315723	0.000000	0.236186	0.000000	0.000000	0.000000	0.000001	0.000003	-0.000000	0.000000	0.000000	2.000000	186.000000	0.000000
15436.765888	0.106184	0.608378	-0.004409	79.715393	-22.560556	5.017251	-0.315723	0.000000	0.236186	0.000000	0.000000	0.000000	-0.039069	-0.091000	0.094316	0.000000	0.000000	2.000000	186.000000	0.000000
15436.769221	0.106184	0.608378	-0.004409	79.740829	-22.680677	4.914550	-0.315723	0.000000	0.236186	0.000000	0.000000	0.000000	-0.039069	-0.091000	0.094316	0.000000	0.000000	2.000000	186.000000	0.000000
15436.772555	0.106184	0.608378	-0.004409	79.740829	-22.680677	4.914550	-0.315723	0.000000	0.236186	0.000000	0.000000	0.000000	-0.039069	-0.091000	0.094316	0.000000	0.000000	2.000000	186.000000	0.000000
15436.775888	0.106184	0.608378	-0.004409	79.740829	-22.680677	4.914550	-0.315723	0.000000	0.236186	0.000000	0.000000	0.000000	-0.039069	-0.091000	0.094316	0.000000	0.000000	2.000000	186.000000	0.000000
15436.779221	0.106044	0.607707	-0.003652	79.766144	-22.801268	4.811334	-0.309211	0.000000	0.220466	0.000000	0.000000	0.000000	-0.042108	-0.201162	0.227180	0.000000	0.000000	2.000000	186.000000	0.000000
15436.782555	0.106044	0.607707	-0.003652	79.766144	-22.801268	4.811334	-0.309211	0.000000	0.220466	0.000000	0.000000	0.000000	0.000000	0.000004	-0.000000	0.000000	0.000000	2.000000	186.000000	0.000000
15436.785888	0.106044	0.607707	-0.003652	79.766144	-22.801268	4.811334	-0.309211	0.000000	0.220466	0.000000	0.000000	0.000000	0.000000	0.000004	-0.000000	0.000000	0.000000	2.000000	186.000000	0.000000
15436.789221	0.106044	0.607707	-0.003652	79.794022	-22.932625	4.697206	-0.302193	0.000000	0.182603	0.000000	0.000000	0.000000	0.000000	0.000004	-0.000000	0.000000	0.000000	2.000000	186.000000	0.000000
15436.792555	0.106044	0.607707	-0.003652	79.794022	-22.932625	4.697206	-0.302193	0.000000	0.182603	0.000000	0.000000	0.000000	0.000000	0.000004	-0.000000	0.000000	0.000000	2.000000	186.000000	0.000000
15436.795888	0.106000	0.607353	-0.003160	79.794022	-22.932625	4.697206	-0.302193	0.000000	0.182603	0.000000	0.000000	0.000000	-0.013222	-0.106380	0.147591	0.000000	0.000000	2.000000	186.000000	0.000000
15436.799221	0.106000	0.607353	-0.003160	79.824570	-23.066908	4.581907	-0.302193	0.000000	0.182603	0.000000	0.000000	0.000000	-0.013222	-0.106380	0.147591	0.000000	0.000000	2.000000	186.000000	0.000000
15436.802555	0.105984	0.606965	-0.002642	79.824570	-23.066908	4.581907	-0.302193	0.000000	0.182603	0.000000	0.000000	0.000000	-0.004666	-0.116184	0.155442	0.000000	0.000000	2.000000	186.000000	0.000000
15436.805888	0.105984	0.606965	-0.002642	79.824570	-23.066908	4.581907	-0.302193	0.000000	0.182603	0.000000	0.000000	0.000000	-0.004666	-0.116184	0.155442	0.000000	0.000000	2.000000	186.000000	0.000000
15436.809221	0.105984	0.606965	-0.002642	79.860397	-23.214611	4.454773	-0.299212	0.000000	0.132097	0.000000	0.000000	0.000000	-0.004666	-0.116184	0.155442	0.000000	0.000000	2.000000	186.000000	0.000000
15436.812555	0.105984	0.606965	-0.002642	79.860397	-23.214611	4.454773	-0.299212	0.000000	0.132097	0.000000	0.000000	0.000000	-0.004666	-0.116184	0.155442	0.000000	0.000000	2.000000	186.000000	0.000000
15436.815888	0.105949	0.606552	-0.002111	79.860397	-23.214611	4.454773	-0.299212	0.000000	0.132097	0.000000	0.000000	0.000000	-0.010706	-0.124136	0.159228	0.000000	0.000000	2.000000	186.000000	0.000000
15436.819221	0.105949	0.606552	-0.002111	79.909225	-23.351051	4.345640	-0.299212	0.000000	0.132097	0.000000	0.000000	0.000000	-0.010706	-0.124136	0.159228	0.000000	0.000000	2.000000	186.000000	0.000000
15436.822555	0.105911	0.606092	-0.001589	79.909225	-23.351051	4.345640	-0.299212	0.000000	0.132097	0.000000	0.000000	0.000000	-0.011368	-0.137827	0.156805	0.000000	0.000000	2.000000	186.000000	0.000000
15436.825888	0.105911	0.606092	-0.001589	79.909225	-23.351051	4.345640	-0.299212	0.000000	0.132097	0.000000	0.000000	0.000000	-0.011368	-0.137827	0.156805	0.000000	0.000000	2.000000	186.000000	0.000000
15436.829221	0.105911	0.606092	-0.001589	79.979149	-23.446062	4.294526	-0.295533	0.000000	0.079425	0.000000	0.000000	0.000000	-0.011368	-0.137827	0.156805	0.000000	0.000000	2.000000	186.000000	0.000000
15436.832555	0.105911	0.606092	-0.001589	79.979149	-23.446062	4.294526	-0.295533	0.000000	0.079425	0.000000	0.000000	0.000000	-0.011368	-0.137827	0.156805	0.000000	0.000000	2.000000	186.000000	0.000000
15436.835888	0.105937	0.605561	-0.001081	79.979149	-23.446062	4.294526	-0.295533	0.000000	0.079425	0.000000	0.000000	0.000000	0.007993	-0.159226	0.152190	0.000000	0.000000	2.000000	186.000000	0.000000
15436.839221	0.105937	0.605561	-0.001081	80.071205	-23.536150	4.257348	-0.295533	0.000000	0.079425	0.000000	0.000000	0.000000	0.007993	-0.159226	0.152190	0.000000	0.000000	2.000000	186.000000	0.000000
15436.842555	0.105978	0.604991	-0.000611	80.071205	-23.536150	4.257348	-0.295533	0.000000	0.079425	0.000000	0.000000	0.000000	0.012215	-0.171031	0.141115	0.000000	0.000000	2.000000	186.000000	0.000000
15436.845888	0.105978	0.604991	-0.000611	80.071205	-23.536150	4.257348	-0.295533	0.000000	0.079425	0.000000	0.000000	0.000000	0.012215	-0.171031	0.141115	0.000000	0.000000	2.000000	186.000000	0.000000
15436.849221	0.105978	0.604991	-0.000611	80.179848	-23.663588	4.181870	-0.298901	0.000000	0.030541	0.000000	0.000000	0.000000	0.012215	-0.171031	0.141115	0.000000	0.000000	2.000000	186.000000	0.000000
15436.852555	0.105978	0.604991	-0.000611	80.179848	-23.663588	4.181870	-0.298901	0.000000	0.030541	0.000000	0.000000	0.000000	0.012215	-0.171031	0.141115	0.000000	0.000000	2.000000	186.000000	0.000000
15436.855888	0.106053	0.604337	-0.000190	80.179848	-23.663588	4.181870	-0.298901	0.000000	0.030541	0.000000	0.000000	0.000000	0.022421	-0.196229	0.126143	0.000000	0.000000	2.000000	186.000000	0.000000
15436.859221	0.106053	0.604337	-0.000190	80.293602	-23.845741	4.043374	-0.298901	0.000000	0.030541	0.000000	0.000000	0.000000	0.022421	-0.196229	0.126143	0.000000	0.000000	2.000000	186.000000	0.000000
15436.862555	0.106134	0.603606	0.000161	80.293602	-23.845741	4.043374	-0.298901	0.000000	0.030541	0.000000	0.000000	0.000000	0.024491	-0.219451	0.105538	0.000000	0.000000	2.000000	186.000000	0.000000
15436.865888	0.106134	0.603606	0.000161	80.293602	-23.845741	4.043374	-0.298901	0.000000	0.030541	0.000000	0.000000	0.000000	0.024491	-0.219451	0.105538	0.000000	0.000000	2.000000	186.000000	0.000000
15436.869221	0.106134	0.603606	0.000161	80.402184	-24.028080	3.895626	-0.306720	0.000000	-0.008072	0.000000	0.000000	0.000000	0.024491	-0.219451	0.105538	0.000000	0.000000	2.000000	186.000000	0.000000
15436.872555	0.106134	0.603606	0.000161	80.402184	-24.028080	3.895626	-0.306720	0.000000	-0.008072	0.000000	0.000000	0.000000	0.024491	-0.219451	0.105538	0.000000	0.000000	2.000000	186.000000	0.000000
15436.875888	0.106219	0.602778	0.000428	80.402184	-24.028080	3.895626	-0.306720	0.000000	-0.008072	0.000000	0.000000	0.000000	0.025458	-0.248283	0.080115	0.000000	0.000000	2.000000	186.000000	0.000000
15436.879221	0.106219	0.602778	0.000428	80.514008	-24.261454	3.691148	-0.306720	0.000000	-0.008072	0.000000	0.000000	0.000000	0.025458	-0.248283	0.080115	0.000000	0.000000	2.000000	186.000000	0.000000
15436.882555	0.106284	0.601880	0.000608	80.514008	-24.261454	3.691148	-0.306720	0.000000	-0.008072	0.000000	0.000000	0.000000	0.019347	-0.269312	0.053746	0.000000	0.000000	2.000000	186.000000	0.000000
15436.885888	0.106284	0.601880	0.000608	80.514008	-24.261454	3.691148	-0.306720	0.000000	-0.008072	0.000000	0.000000	0.000000	0.019347	-0.269312	0.053746	0.000000	0.000000	2.000000	186.000000	0.000000
15436.889221	0.106284	0.601880	0.000608	80.637291	-24.590801	3.384970	-0.314188	0.000000	-0.030382	0.000000	0.000000	0.000000	0.019347	-0.269312	0.053746	0.000000	0.000000	2.000000	186.000000	0.000000
15436.892555	0.106324	0.600894	0.000683	80.637291	-24.590801	3.384970	-0.314188	0.000000	-0.030382	0.000000	0.000000	0.000000	0.012098	-0.295844	0.022519	0.000000	0.000000	2.000000	186.000000	0.000000
15436.895888	0.106324	0.600894	0.000683	80.637291	-24.590801	3.384970	-0.314188	0.000000	-0.030382	0.000000	0.000000	0.000000	0.012098	-0.295844	0.022519	0.000000	0.000000	2.000000	186.000000	0.000000
15436.899221	0.106324	0.600894	0.000683	80.766563	-24.971645	3.025288	-0.316204	0.000000	-0.034136	0.000000	0.000000	0.000000	0.012098	-0.295844	0.022519	0.000000	0.000000	2.000000	186.000000	0.000000
15436.902555	0.106344	0.599839	0.000669	80.766563	-24.971645	3.025288	-0.316204	0.000000	-0.034136	0.000000	0.000000	0.000000	0.005914	-0.316512	-0.004132	0.000000	0.000000	2.000000	186.000000	0.000000
15436.905888	0.106344	0.599839	0.000669	80.766563	-24.971645	3.025288	-0.316204	0.000000	-0.034136	0.000000	0.000000	0.000000	0.005914	-0.316512	-0.004132	0.000000	0.000000	2.000000	186.000000	0.000000
15436.909221	0.106344	0.599839	0.000669	80.903831	-25.392801	2.626522	-0.317190	0.000000	-0.033447	0.000000	0.000000	0.000000	0.005914	-0.316512	-0.004132	0.000000	0.000000	2.000000	186.000000	0.000000
15436.912555	0.106350	0.598754	0.000598	80.903831	-25.392801	2.626522	-0.317190	0.000000	-0.033447	0.000000	0.000000	0.000000	0.001899	-0.325665	-0.021401	0.000000	0.000000	2.000000	186.000000	0.000000
15436.915888	0.106350	0.598754	0.000598	80.903831	-25.392801	2.626522	-0.317190	0.000000	-0.033447	0.000000	0.000000	0.000000	0.001899	-0.325665	-0.021401	0.000000	0.000000	2.000000	186.000000	0.000000
15436.919221	0.106350	0.598754	0.000598	81.041908	-25.849319	2.193421	-0.317507	0.000000	-0.029880	0.000000	0.000000	0.000000	0.001899	-0.325665	-0.021401	0.000000	0.000000	2.000000	186.000000	0.000000
15436.922555	0.106330	0.597650	0.000513	81.041908	-25.849319	2.193421	-0.317507	0.000000	-0.029880	0.000000	0.000000	0.000000	-0.005906	-0.331046	-0.025425	0.000000	0.000000	2.000000	186.000000	0.000000
15436.925888	0.106330	0.597650	0.000513	81.041908	-25.849319	2.193421	-0.317507	0.000000	-0.029880	0.000000	0.000000	0.000000	-0.005906	-0.331046	-0.025425	0.000000	0.000000	2.000000	186.000000	0.000000
15436.929221	0.106330	0.597650	0.000513	81.179977	-26.401606	1.654406	-0.316522	0.000000	-0.025643	0.000000	0.000000	0.000000	-0.005906	-0.331046	-0.025425	0.000000	0.000000	2.000000	186.000000	0.000000
15436.932555	0.106304	0.596484	0.000401	81.179977	-26.401606	1.654406	-0.316522	0.000000	-0.025643	0.000000	0.000000	0.000000	-0.007803	-0.349776	-0.033578	0.000000	0.000000	2.000000	186.000000	0.000000
15436.935888	0.106304	0.596484	0.000401	81.179977	-26.401606	1.654406	-0.316522	0.000000	-0.025643	0.000000	0.000000	0.000000	-0.007803	-0.349776	-0.033578	0.000000	0.000000	2.000000	186.000000	0.000000
15436.939221	0.106304	0.596484	0.000401	81.315941	-26.951122	1.119998	-0.315222	0.000000	-0.020046	0.000000	0.000000	0.000000	-0.007803	-0.349776	-0.033578	0.000000	0.000000	2.000000	186.000000	0.000000
15436.942555	0.106283	0.595313	0.000309	81.315941	-26.951122	1.119998	-0.315222	0.000000	-0.020046	0.000000	0.000000	0.000000	-0.006375	-0.351487	-0.027442	0.000000	0.000000	2.000000	186.000000	0.000000
15436.945888	0.106283	0.595313	0.000309	81.315941	-26.951122	1.119998	-0.315222	0.000000	-0.020046	0.000000	0.000000	0.000000	-0.006375	-0.351487	-0.027442	0.000000	0.000000	2.000000	186.000000	0.000000
15436.949221	0.106283	0.595313	0.000309	81.462448	-27.473673	0.625527	-0.314159	0.000000	-0.015473	0.000000	0.000000	0.000000	-0.006375	-0.351487	-0.027442	0.000000	0.000000	2.000000	186.000000	0.000000
15436.952555	0.106270	0.594154	0.000254	81.462448	-27.473673	0.625527	-0.314159	0.000000	-0.015473	0.000000	0.000000	0.000000	-0.003829	-0.347618	-0.016487	0.000000	0.000000	2.000000	186.000000	0.000000
15436.955888	0.106270	0.594154	0.000254	81.462448	-27.473673	0.625527	-0.314159	0.000000	-0.015473	0.000000	0.000000	0.000000	-0.003829	-0.347618	-0.016487	0.000000	0.000000	2.000000	186.000000	0.000000
15436.959221	0.106270	0.594154	0.000254	81.619507	-27.907061	0.234565	-0.313521	0.000000	-0.012725	0.000000	0.000000	0.000000	-0.003829	-0.347618	-0.016487	0.000000	0.000000	2.000000	186.000000	0.000000
15436.962555	0.106311	0.592982	0.000233	81.619507	-27.907061	0.234565	-0.313521	0.000000	-0.012725	0.000000	0.000000	0.000000	0.012254	-0.351511	-0.006356	0.000000	0.000000	2.000000	186.000000	0.000000
15436.965888	0.106311	0.592982	0.000233	81.619507	-27.907061	0.234565	-0.313521	0.000000	-0.012725	0.000000	0.000000	0.000000	0.012254	-0.351511	-0.006356	0.000000	0.000000	2.000000	186.000000	0.000000
15436.969221	0.106311	0.592982	0.000233	81.782784	-28.251411	-0.053266	-0.315563	0.000000	-0.011666	0.000000	0.000000	0.000000	0.012254	-0.351511	-0.006356	0.000000	0.000000	2.000000	186.000000	0.000000
15436.972555	0.106397	0.591855	0.000208	81.782784	-28.251411	-0.053266	-0.315563	0.000000	-0.011666	0.000000	0.000000	0.000000	0.025709	-0.338012	-0.007555	0.000000	0.000000	2.000000	186.000000	0.000000
15436.975888	0.106397	0.591855	0.000208	81.782784	-28.251411	-0.053266	-0.315563	0.000000	-0.011666	0.000000	0.000000	0.000000	0.025709	-0.338012	-0.007555	0.000000	0.000000	2.000000	186.000000	0.000000
15436.979221	0.106397	0.591855	0.000208	81.942703	-28.473475	-0.212812	-0.319848	0.000000	-0.010407	0.000000	0.000000	0.000000	0.025709	-0.338012	-0.007555	0.000000	0.000000	2.000000	186.000000	0.000000
15436.982555	0.106484	0.590774	0.000189	81.942703	-28.473475	-0.212812	-0.319848	0.000000	-0.010407	0.000000	0.000000	0.000000	0.026156	-0.324536	-0.005629	0.000000	0.000000	2.000000	186.000000	0.000000
15436.985888	0.106484	0.590774	0.000189	81.942703	-28.473475	-0.212812	-0.319848	0.000000	-0.010407	0.000000	0.000000	0.000000	0.026156	-0.324536	-0.005629	0.000000	0.000000	2.000000	186.000000	0.000000
15436.989221	0.106484	0.590774	0.000189	82.072861	-28.432310	-0.103099	-0.324208	0.000000	-0.009468	0.000000	0.000000	0.000000	0.026156	-0.324536	-0.005629	0.000000	0.000000	2.000000	186.000000	0.000000
15436.992555	0.106582	0.589748	0.000217	82.072861	-28.432310	-0.103099	-0.324208	0.000000	-0.009468	0.000000	0.000000	0.000000	0.029396	-0.307660	0.008268	0.000000	0.000000	2.000000	186.000000	0.000000
15436.995888	0.106582	0.589748	0.000217	82.072861	-28.432310	-0.103099	-0.324208	0.000000	-0.009468	0.000000	0.000000	0.000000	0.029396	-0.307660	0.008268	0.000000	0.000000	2.000000	186.000000	0.000000
15436.999221	0.106582	0.589748	0.000217	82.121017	-27.966583	0.408023	-0.329107	0.000000	-0.010846	0.000000	0.000000	0.000000	0.029396	-0.307660	0.008268	0.000000	0.000000	2.000000	186.000000	0.000000
15437.002555	0.106582	0.589748	0.000217	82.121017	-27.966583	0.408023	-0.329107	0.000000	-0.010846	0.000000	0.000000	0.000000	0.029396	-0.307660	0.008268	0.000000	0.000000	2.000000	186.000000	0.000000
15437.005888	0.106680	0.588793	0.000245	82.121017	-27.966583	0.408023	-0.329107	0.000000	-0.010846	0.000000	0.000000	0.000000	0.029405	-0.286571	0.008292	0.000000	0.000000	2.000000	186.000000	0.000000
15437.009221	0.106680	0.588793	0.000245	82.090904	-27.152845	1.243710	-0.329107	0.000000	-0.010846	0.000000	0.000000	0.000000	0.029405	-0.286571	0.008292	0.000000	0.000000	2.000000	186.000000	0.000000
15437.012555	0.106755	0.587933	0.000271	82.090904	-27.152845	1.243710	-0.329107	0.000000	-0.010846	0.000000	0.000000	0.000000	0.022446	-0.257853	0.007878	0.000000	0.000000	2.000000	186.000000	0.000000
15437.015888	0.106755	0.587933	0.000271	82.090904	-27.152845	1.243710	-0.329107	0.000000	-0.010846	0.000000	0.000000	0.000000	0.022446	-0.257853	0.007878	0.000000	0.000000	2.000000	186.000000	0.000000
15437.019221	0.106755	0.587933	0.000271	82.018440	-26.193331	2.213722	-0.337749	0.000000	-0.013541	0.000000	0.000000	0.000000	0.022446	-0.257853	0.007878	0.000000	0.000000	2.000000	186.000000	0.000000
15437.022555	0.106755	0.587933	0.000271	82.018440	-26.193331	2.213722	-0.337749	0.000000	-0.013541	0.000000	0.000000	0.000000	0.022446	-0.257853	0.007878	0.000000	0.000000	2.000000	186.000000	0.000000
15437.025888	0.106799	0.587133	0.000263	82.018440	-26.193331	2.213722	-0.337749	0.000000	-0.013541	0.000000	0.000000	0.000000	0.013225	-0.240238	-0.002204	0.000000	0.000000	2.000000	186.000000	0.000000
15437.029221	0.106799	0.587133	0.000263	81.923691	-25.191122	3.225320	-0.337749	0.000000	-0.013541	0.000000	0.000000	0.000000	0.013225	-0.240238	-0.002204	0.000000	0.000000	2.000000	186.000000	0.000000
15437.032555	0.106795	0.586409	0.000244	81.923691	-25.191122	3.225320	-0.337749	0.000000	-0.013541	0.000000	0.000000	0.000000	-0.001344	-0.217036	-0.005755	0.000000	0.000000	2.000000	186.000000	0.000000
15437.035888	0.106795	0.586409	0.000244	81.923691	-25.191122	3.225320	-0.337749	0.000000	-0.013541	0.000000	0.000000	0.000000	-0.001344	-0.217036	-0.005755	0.000000	0.000000	2.000000	186.000000	0.000000
15437.039221	0.106795	0.586409	0.000244	81.838196	-24.178911	4.261245	-0.339729	0.000000	-0.012215	0.000000	0.000000	0.000000	-0.001344	-0.217036	-0.005755	0.000000	0.000000	2.000000	186.000000	0.000000
15437.042555	0.106795	0.586409	0.000244	81.838196	-24.178911	4.261245	-0.339729	0.000000	-0.012215	0.000000	0.000000	0.000000	-0.001344	-0.217036	-0.005755	0.000000	0.000000	2.000000	186.000000	0.000000
15437.045888	0.106781	0.585745	0.000187	81.838196	-24.178911	4.261245	-0.339729	0.000000	-0.012215	0.000000	0.000000	0.000000	-0.004011	-0.199357	-0.017174	0.000000	0.000000	2.000000	186.000000	0.000000
15437.049221	0.106781	0.585745	0.000187	81.765076	-23.103825	5.382714	-0.339729	0.000000	-0.012215	0.000000	0.000000	0.000000	-0.004011	-0.199357	-0.017174	0.000000	0.000000	2.000000	186.000000	0.000000
15437.052555	0.106759	0.585139	0.000092	81.765076	-23.103825	5.382714	-0.339729	0.000000	-0.012215	0.000000	0.000000	0.000000	-0.006659	-0.181693	-0.028522	0.000000	0.000000	2.000000	186.000000	0.000000
15437.055888	0.106759	0.585139	0.000092	81.765076	-23.103825	5.382714	-0.339729	0.000000	-0.012215	0.000000	0.000000	0.000000	-0.006659	-0.181693	-0.028522	0.000000	0.000000	2.000000	186.000000	0.000000
15437.059221	0.106759	0.585139	0.000092	81.706390	-22.066175	6.482761	-0.337951	0.000000	-0.004599	0.000000	0.000000	0.000000	-0.006659	-0.181693	-0.028522	0.000000	0.000000	2.000000	186.000000	0.000000
15437.062555	0.106759	0.585139	0.000092	81.706390	-22.066175	6.482761	-0.337951	0.000000	-0.004599	0.000000	0.000000	0.000000	-0.006659	-0.181693	-0.028522	0.000000	0.000000	2.000000	186.000000	0.000000
15437.065888	0.106721	0.584596	0.000027	81.706390	-22.066175	6.482761	-0.337951	0.000000	-0.004599	0.000000	0.000000	0.000000	-0.011392	-0.162854	-0.019382	0.000000	0.000000	2.000000	186.000000	0.000000
15437.069221	0.106721	0.584596	0.000027	81.650215	-21.096333	7.512267	-0.337951	0.000000	-0.004599	0.000000	0.000000	0.000000	-0.011392	-0.162854	-0.019382	0.000000	0.000000	2.000000	186.000000	0.000000
15437.072555	0.106696	0.584112	-0.000080	81.650215	-21.096333	7.512267	-0.337951	0.000000	-0.004599	0.000000	0.000000	0.000000	-0.007497	-0.145211	-0.032122	0.000000	0.000000	2.000000	186.000000	0.000000
15437.075888	0.106696	0.584112	-0.000080	81.650215	-21.096333	7.512267	-0.337951	0.000000	-0.004599	0.000000	0.000000	0.000000	-0.007497	-0.145211	-0.032122	0.000000	0.000000	2.000000	186.000000	0.000000
15437.079221	0.106696	0.584112	-0.000080	81.600502	-20.294294	8.367054	-0.334803	0.000000	0.003985	0.000000	0.000000	0.000000	-0.007497	-0.145211	-0.032122	0.000000	0.000000	2.000000	186.000000	0.000000
15437.082555	0.106696	0.584112	-0.000080	81.600502	-20.294294	8.367054	-0.334803	0.000000	0.003985	0.000000	0.000000	0.000000	-0.007497	-0.145211	-0.032122	0.000000	0.000000	2.000000	186.000000	0.000000
15437.085888	0.106659	0.583709	-0.000139	81.600502	-20.294294	8.367054	-0.334803	0.000000	0.003985	0.000000	0.000000	0.000000	-0.011042	-0.120937	-0.017901	0.000000	0.000000	2.000000	186.000000	0.000000
15437.089221	0.106659	0.583709	-0.000139	81.557587	-19.649622	9.054913	-0.334803	0.000000	0.003985	0.000000	0.000000	0.000000	-0.011042	-0.120937	-0.017901	0.000000	0.000000	2.000000	186.000000	0.000000
15437.092555	0.106659	0.583709	-0.000139	81.557587	-19.649622	9.054913	-0.334803	0.000000	0.003985	0.000000	0.000000	0.000000	-0.011042	-0.120937	-0.017901	0.000000	0.000000	2.000000	186.000000	0.000000
15437.095888	0.106659	0.583709	-0.000139	81.557587	-19.649622	9.054913	-0.334803	0.000000	0.003985	0.000000	0.000000	0.000000	-0.011042	-0.120937	-0.017901	0.000000	0.000000	2.000000	186.000000	0.000000
15437.099221	0.106591	0.583130	-0.000234	81.522308	-19.106241	9.638356	-0.332962	0.000000	0.006969	0.000000	0.000000	0.000000	-0.020329	-0.173608	-0.028303	0.000000	0.000000	2.000000	186.000000	0.000000
15437.102555	0.106591	0.583130	-0.000234	81.522308	-19.106241	9.638356	-0.332962	0.000000	0.006969	0.000000	0.000000	0.000000	-0.020329	-0.173608	-0.028303	0.000000	0.000000	2.000000	186.000000	0.000000
15437.105888	0.106591	0.583130	-0.000234	81.522308	-19.106241	9.638356	-0.332962	0.000000	0.006969	0.000000	0.000000	0.000000	-0.020329	-0.173608	-0.028303	0.000000	0.000000	2.000000	186.000000	0.000000
15437.109221	0.106591	0.583130	-0.000234	81.523376	-18.701342	10.094464	-0.329574	0.000000	0.011686	0.000000	0.000000	0.000000	-0.020329	-0.173608	-0.028303	0.000000	0.000000	2.000000	186.000000	0.000000
15437.112555	0.106564	0.582973	-0.000252	81.523376	-18.701342	10.094464	-0.329574	0.000000	0.011686	0.000000	0.000000	0.000000	-0.008107	-0.047239	-0.005348	0.000000	0.000000	2.000000	186.000000	0.000000
15437.115888	0.106564	0.582973	-0.000252	81.523376	-18.701342	10.094464	-0.329574	0.000000	0.011686	0.000000	0.000000	0.000000	-0.008107	-0.047239	-0.005348	0.000000	0.000000	2.000000	186.000000	0.000000
15437.119221	0.106564	0.582973	-0.000252	81.548759	-18.453564	10.389977	-0.328223	0.000000	0.012577	0.000000	0.000000	0.000000	-0.008107	-0.047239	-0.005348	0.000000	0.000000	2.000000	186.000000	0.000000
15437.122555	0.106564	0.582973	-0.000252	81.548759	-18.453564	10.389977	-0.328223	0.000000	0.012577	0.000000	0.000000	0.000000	-0.008107	-0.047239	-0.005348	0.000000	0.000000	2.000000	186.000000	0.000000
15437.125888	0.106565	0.582878	-0.000248	81.548759	-18.453564	10.389977	-0.328223	0.000000	0.012577	0.000000	0.000000	0.000000	0.000244	-0.028542	0.001052	0.000000	0.000000	2.000000	186.000000	0.000000
15437.129221	0.106565	0.582878	-0.000248	81.570023	-18.293036	10.585744	-0.328223	0.000000	0.012577	0.000000	0.000000	0.000000	0.000244	-0.028542	0.001052	0.000000	0.000000	2.000000	186.000000	0.000000
15437.132555	0.106565	0.582878	-0.000248	81.570023	-18.293036	10.585744	-0.328223	0.000000	0.012577	0.000000	0.000000	0.000000	0.000244	-0.028542	0.001052	0.000000	0.000000	2.000000	186.000000	0.000000
15437.135888	0.106565	0.582878	-0.000248	81.570023	-18.293036	10.585744	-0.328223	0.000000	0.012577	0.000000	0.000000	0.000000	0.000244	-0.028542	0.001052	0.000000	0.000000	2.000000	186.000000	0.000000
15437.139221	0.106587	0.582878	-0.000253	81.579697	-18.164486	10.735270	-0.328264	0.000000	0.012402	0.000000	0.000000	0.000000	0.006508	-0.000003	-0.001518	0.000000	0.000000	2.000000	186.000000	0.000000
15437.142555	0.106587	0.582878	-0.000253	81.579697	-18.164486	10.735270	-0.328264	0.000000	0.012402	0.000000	0.000000	0.000000	0.006508	-0.000003	-0.001518	0.000000	0.000000	2.000000	186.000000	0.000000
15437.145888	0.106587	0.582878	-0.000253	81.579697	-18.164486	10.735270	-0.328264	0.000000	0.012402	0.000000	0.000000	0.000000	0.006508	-0.000003	-0.001518	0.000000	0.000000	2.000000	186.000000	0.000000
15437.149221	0.106587	0.582878	-0.000253	81.582375	-18.134413	10.764972	-0.329349	0.000000	0.012655	0.000000	0.000000	0.000000	0.006508	-0.000003	-0.001518	0.000000	0.000000	2.000000	186.000000	0.000000
15437.152555	0.106645	0.582911	-0.000298	81.582375	-18.134413	10.764972	-0.329349	0.000000	0.012655	0.000000	0.000000	0.000000	0.017424	0.009884	-0.013536	0.000000	0.000000	2.000000	186.000000	0.000000
15437.155888	0.106645	0.582911	-0.000298	81.582375	-18.134413	10.764972	-0.329349	0.000000	0.012655	0.000000	0.000000	0.000000	0.017424	0.009884	-0.013536	0.000000	0.000000	2.000000	186.000000	0.000000
15437.159221	0.106645	0.582911	-0.000298	81.579674	-18.117973	10.776062	-0.332252	0.000000	0.014911	0.000000	0.000000	0.000000	0.017424	0.009884	-0.013536	0.000000	0.000000	2.000000	186.000000	0.000000
15437.162555	0.106645	0.582911	-0.000298	81.579674	-18.117973	10.776062	-0.332252	0.000000	0.014911	0.000000	0.000000	0.000000	0.017424	0.009884	-0.013536	0.000000	0.000000	2.000000	186.000000	0.000000
15437.165888	0.106645	0.582940	-0.000396	81.579674	-18.117973	10.776062	-0.332252	0.000000	0.014911	0.000000	0.000000	0.000000	-0.000006	0.008803	-0.029420	0.000000	0.000000	2.000000	186.000000	0.000000
15437.169221	0.106645	0.582940	-0.000396	81.577011	-18.107018	10.787161	-0.332252	0.000000	0.014911	0.000000	0.000000	0.000000	-0.000006	0.008803	-0.029420	0.000000	0.000000	2.000000	186.000000	0.000000
15437.172555	0.106645	0.582940	-0.000396	81.577011	-18.107018	10.787161	-0.332252	0.000000	0.014911	0.000000	0.000000	0.000000	-0.000006	0.008803	-0.029420	0.000000	0.000000	2.000000	186.000000	0.000000
15437.175888	0.106645	0.582940	-0.000396	81.577011	-18.107018	10.787161	-0.332252	0.000000	0.014911	0.000000	0.000000	0.000000	-0.000006	0.008803	-0.029420	0.000000	0.000000	2.000000	186.000000	0.000000
15437.179221	0.106596	0.583006	-0.000606	81.579674	-18.117973	10.776062	-0.332251	0.000000	0.019814	0.000000	0.000000	0.000000	-0.014657	0.019781	-0.062783	0.000000	0.000000	2.000000	186.000000	0.000000
15437.182555	0.106596	0.583006	-0.000606	81.579674	-18.117973	10.776062	-0.332251	0.000000	0.019814	0.000000	0.000000	0.000000	-0.014657	0.019781	-0.062783	0.000000	0.000000	2.000000	186.000000	0.000000
15437.185888	0.106596	0.583006	-0.000606	81.579674	-18.117973	10.776062	-0.332251	0.000000	0.019814	0.000000	0.000000	0.000000	-0.014657	0.019781	-0.062783	0.000000	0.000000	2.000000	186.000000	0.000000
15437.189221	0.106596	0.583006	-0.000606	81.582352	-18.131676	10.764965	-0.329809	0.000000	0.030278	0.000000	0.000000	0.000000	-0.014657	0.019781	-0.062783	0.000000	0.000000	2.000000	186.000000	0.000000
15437.192555	0.106560	0.583002	-0.000664	81.582352	-18.131676	10.764965	-0.329809	0.000000	0.030278	0.000000	0.000000	0.000000	-0.010919	-0.001094	-0.017404	0.000000	0.000000	2.000000	186.000000	0.000000
15437.195888	0.106560	0.583002	-0.000664	81.582352	-18.131676	10.764965	-0.329809	0.000000	0.030278	0.000000	0.000000	0.000000	-0.010919	-0.001094	-0.017404	0.000000	0.000000	2.000000	186.000000	0.000000
15437.199221	0.106560	0.583002	-0.000664	81.587700	-18.156372	10.742749	-0.327989	0.000000	0.033179	0.000000	0.000000	0.000000	-0.010919	-0.001094	-0.017404	0.000000	0.000000	2.000000	186.000000	0.000000
15437.202555	0.106560	0.583002	-0.000664	81.587700	-18.156372	10.742749	-0.327989	0.000000	0.033179	0.000000	0.000000	0.000000	-0.010919	-0.001094	-0.017404	0.000000	0.000000	2.000000	186.000000	0.000000
15437.205888	0.106530	0.582966	-0.000692	81.587700	-18.156372	10.742749	-0.327989	0.000000	0.033179	0.000000	0.000000	0.000000	-0.008821	-0.010972	-0.008421	0.000000	0.000000	2.000000	186.000000	0.000000
15437.209221	0.106530	0.582966	-0.000692	81.593048	-18.183805	10.720525	-0.327989	0.000000	0.033179	0.000000	0.000000	0.000000	-0.008821	-0.010972	-0.008421	0.000000	0.000000	2.000000	186.000000	0.000000
15437.212555	0.106530	0.582966	-0.000692	81.593048	-18.183805	10.720525	-0.327989	0.000000	0.033179	0.000000	0.000000	0.000000	-0.008821	-0.010972	-0.008421	0.000000	0.000000	2.000000	186.000000	0.000000
15437.215888	0.106530	0.582966	-0.000692	81.593048	-18.183805	10.720525	-0.327989	0.000000	0.033179	0.000000	0.000000	0.000000	-0.008821	-0.010972	-0.008421	0.000000	0.000000	2.000000	186.000000	0.000000
15437.219221	0.106397	0.582852	-0.000674	81.601112	-18.227751	10.687101	-0.326519	0.000000	0.034582	0.000000	0.000000	0.000000	-0.039923	-0.034014	0.005175	0.000000	0.000000	2.000000	186.000000	0.000000
15437.222555	0.106397	0.582852	-0.000674	81.601112	-18.227751	10.687101	-0.326519	0.000000	0.034582	0.000000	0.000000	0.000000	-0.039923	-0.034014	0.005175	0.000000	0.000000	2.000000	186.000000	0.000000
15437.225888	0.106397	0.582852	-0.000674	81.601112	-18.227751	10.687101	-0.326519	0.000000	0.034582	0.000000	0.000000	0.000000	-0.039923	-0.034014	0.005175	0.000000	0.000000	2.000000	186.000000	0.000000
15437.229221	0.106397	0.582852	-0.000674	81.611778	-18.285521	10.642452	-0.319865	0.000000	0.033720	0.000000	0.000000	0.000000	-0.039923	-0.034014	0.005175	0.000000	0.000000	2.000000	186.000000	0.000000
15437.232555	0.106279	0.582772	-0.000692	81.611778	-18.285521	10.642452	-0.319865	0.000000	0.033720	0.000000	0.000000	0.000000	-0.035513	-0.024136	-0.005339	0.000000	0.000000	2.000000	186.000000	0.000000
15437.235888	0.106279	0.582772	-0.000692	81.611778	-18.285521	10.642452	-0.319865	0.000000	0.033720	0.000000	0.000000	0.000000	-0.035513	-0.024136	-0.005339	0.000000	0.000000	2.000000	186.000000	0.000000
15437.239221	0.106279	0.582772	-0.000692	81.622482	-18.346125	10.597698	-0.313946	0.000000	0.034610	0.000000	0.000000	0.000000	-0.035513	-0.024136	-0.005339	0.000000	0.000000	2.000000	186.000000	0.000000
15437.242555	0.106279	0.582772	-0.000692	81.622482	-18.346125	10.597698	-0.313946	0.000000	0.034610	0.000000	0.000000	0.000000	-0.035513	-0.024136	-0.005339	0.000000	0.000000	2.000000	186.000000	0.000000
15437.245888	0.106108	0.582680	-0.000740	81.622482	-18.346125	10.597698	-0.313946	0.000000	0.034610	0.000000	0.000000	0.000000	-0.051291	-0.027426	-0.014283	0.000000	0.000000	2.000000	186.000000	0.000000
15437.249221	0.106108	0.582680	-0.000740	81.635780	-18.420668	10.541573	-0.313946	0.000000	0.034610	0.000000	0.000000	0.000000	-0.051291	-0.027426	-0.014283	0.000000	0.000000	2.000000	186.000000	0.000000
15437.252555	0.106108	0.582680	-0.000740	81.635780	-18.420668	10.541573	-0.313946	0.000000	0.034610	0.000000	0.000000	0.000000	-0.051291	-0.027426	-0.014283	0.000000	0.000000	2.000000	186.000000	0.000000
15437.255888	0.106108	0.582680	-0.000740	81.635780	-18.420668	10.541573	-0.313946	0.000000	0.034610	0.000000	0.000000	0.000000	-0.051291	-0.027426	-0.014283	0.000000	0.000000	2.000000	186.000000	0.000000
15437.259221	0.105758	0.582556	-0.000872	81.646500	-18.484251	10.496562	-0.305398	0.000000	0.036990	0.000000	0.000000	0.000000	-0.105094	-0.037258	-0.039625	0.000000	0.000000	2.000000	186.000000	0.000000
15437.262555	0.105758	0.582556	-0.000872	81.646500	-18.484251	10.496562	-0.305398	0.000000	0.036990	0.000000	0.000000	0.000000	-0.000000	0.000007	-0.000000	0.000000	0.000000	2.000000	186.000000	0.000000
15437.265888	0.105758	0.582556	-0.000872	81.646500	-18.484251	10.496562	-0.305398	0.000000	0.036990	0.000000	0.000000	0.000000	-0.000000	0.000007	-0.000000	0.000000	0.000000	2.000000	186.000000	0.000000
15437.269221	0.105758	0.582556	-0.000872	81.649200	-18.514454	10.485299	-0.287882	0.000000	0.043594	0.000000	0.000000	0.000000	-0.000000	0.000007	-0.000000	0.000000	0.000000	2.000000	186.000000	0.000000
15437.272555	0.105758	0.582556	-0.000872	81.649200	-18.514454	10.485299	-0.287882	0.000000	0.043594	0.000000	0.000000	0.000000	-0.000000	0.000007	-0.000000	0.000000	0.000000	2.000000	186.000000	0.000000
15437.275888	0.105586	0.582560	-0.000923	81.649200	-18.514454	10.485299	-0.287882	0.000000	0.043594	0.000000	0.000000	0.000000	-0.051487	0.001124	-0.015383	0.000000	0.000000	2.000000	186.000000	0.000000
15437.279221	0.105586	0.582560	-0.000923	81.647346	-18.511354	10.506491	-0.287882	0.000000	0.043594	0.000000	0.000000	0.000000	-0.051487	0.001124	-0.015383	0.000000	0.000000	2.000000	186.000000	0.000000
15437.282555	0.105586	0.582560	-0.000923	81.647346	-18.511354	10.506491	-0.287882	0.000000	0.043594	0.000000	0.000000	0.000000	-0.051487	0.001124	-0.015383	0.000000	0.000000	2.000000	186.000000	0.000000
15437.285888	0.105586	0.582560	-0.000923	81.647346	-18.511354	10.506491	-0.287882	0.000000	0.043594	0.000000	0.000000	0.000000	-0.051487	0.001124	-0.015383	0.000000	0.000000	2.000000	186.000000	0.000000
15437.289221	0.105342	0.582662	-0.000895	81.640266	-18.486019	10.550216	-0.279301	0.000000	0.046158	0.000000	0.000000	0.000000	-0.073329	0.030686	0.008510	0.000000	0.000000	2.000000	186.000000	0.000000
15437.292555	0.105342	0.582662	-0.000895	81.640266	-18.486019	10.550216	-0.279301	0.000000	0.046158	0.000000	0.000000	0.000000	-0.073329	0.030686	0.008510	0.000000	0.000000	2.000000	186.000000	0.000000
15437.295888	0.105342	0.582662	-0.000895	81.640266	-18.486019	10.550216	-0.279301	0.000000	0.046158	0.000000	0.000000	0.000000	-0.073329	0.030686	0.008510	0.000000	0.000000	2.000000	186.000000	0.000000
15437.299221	0.105342	0.582662	-0.000895	81.631371	-18.433233	10.615002	-0.267080	0.000000	0.044740	0.000000	0.000000	0.000000	-0.073329	0.030686	0.008510	0.000000	0.000000	2.000000	186.000000	0.000000
15437.302555	0.105285	0.582768	-0.000843	81.631371	-18.433233	10.615002	-0.267080	0.000000	0.044740	0.000000	0.000000	0.000000	-0.016976	0.031807	0.015422	0.000000	0.000000	2.000000	186.000000	0.000000
15437.305888	0.105285	0.582768	-0.000843	81.631371	-18.433233	10.615002	-0.267080	0.000000	0.044740	0.000000	0.000000	0.000000	-0.016976	0.031807	0.015422	0.000000	0.000000	2.000000	186.000000	0.000000
15437.309221	0.105285	0.582768	-0.000843	81.618828	-18.375027	10.680909	-0.264250	0.000000	0.042169	0.000000	0.000000	0.000000	-0.016976	0.031807	0.015422	0.000000	0.000000	2.000000	186.000000	0.000000
15437.312555	0.105285	0.582768	-0.000843	81.618828	-18.375027	10.680909	-0.264250	0.000000	0.042169	0.000000	0.000000	0.000000	-0.016976	0.031807	0.015422	0.000000	0.000000	2.000000	186.000000	0.000000
15437.315888	0.105250	0.582874	-0.000797	81.618828	-18.375027	10.680909	-0.264250	0.000000	0.042169	0.000000	0.000000	0.000000	-0.010481	0.031801	0.013913	0.000000	0.000000	2.000000	186.000000	0.000000
15437.319221	0.105250	0.582874	-0.000797	81.605484	-18.319834	10.736700	-0.264250	0.000000	0.042169	0.000000	0.000000	0.000000	-0.010481	0.031801	0.013913	0.000000	0.000000	2.000000	186.000000	0.000000
15437.322555	0.105250	0.582874	-0.000797	81.605484	-18.319834	10.736700	-0.264250	0.000000	0.042169	0.000000	0.000000	0.000000	-0.010481	0.031801	0.013913	0.000000	0.000000	2.000000	186.000000	0.000000
15437.325888	0.105250	0.582874	-0.000797	81.605484	-18.319834	10.736700	-0.264250	0.000000	0.042169	0.000000	0.000000	0.000000	-0.010481	0.031801	0.013913	0.000000	0.000000	2.000000	186.000000	0.000000
15437.329221	0.105247	0.583090	-0.000811	81.592087	-18.264826	10.792318	-0.262503	0.000000	0.039850	0.000000	0.000000	0.000000	-0.000947	0.064718	-0.004114	0.000000	0.000000	2.000000	186.000000	0.000000
15437.332555	0.105247	0.583090	-0.000811	81.592087	-18.264826	10.792318	-0.262503	0.000000	0.039850	0.000000	0.000000	0.000000	-0.000947	0.064718	-0.004114	0.000000	0.000000	2.000000	186.000000	0.000000
15437.335888	0.105247	0.583090	-0.000811	81.592087	-18.264826	10.792318	-0.262503	0.000000	0.039850	0.000000	0.000000	0.000000	-0.000947	0.064718	-0.004114	0.000000	0.000000	2.000000	186.000000	0.000000
15437.339221	0.105247	0.583090	-0.000811	81.581421	-18.220938	10.836685	-0.262345	0.000000	0.040536	0.000000	0.000000	0.000000	-0.000947	0.064718	-0.004114	0.000000	0.000000	2.000000	186.000000	0.000000
15437.342555	0.105235	0.583200	-0.000861	81.581421	-18.220938	10.836685	-0.262345	0.000000	0.040536	0.000000	0.000000	0.000000	-0.003467	0.032891	-0.015029	0.000000	0.000000	2.000000	186.000000	0.000000
15437.345888	0.105235	0.583200	-0.000861	81.581421	-18.220938	10.836685	-0.262345	0.000000	0.040536	0.000000	0.000000	0.000000	-0.003467	0.032891	-0.015029	0.000000	0.000000	2.000000	186.000000	0.000000
15437.349221	0.105235	0.583200	-0.000861	81.576080	-18.199043	10.858820	-0.261768	0.000000	0.043041	0.000000	0.000000	0.000000	-0.003467	0.032891	-0.015029	0.000000	0.000000	2.000000	186.000000	0.000000
15437.352555	0.105235	0.583200	-0.000861	81.576080	-18.199043	10.858820	-0.261768	0.000000	0.043041	0.000000	0.000000	0.000000	-0.003467	0.032891	-0.015029	0.000000	0.000000	2.000000	186.000000	0.000000
15437.355888	0.105216	0.583273	-0.000944	81.576080	-18.199043	10.858820	-0.261768	0.000000	0.043041	0.000000	0.000000	0.000000	-0.005759	0.021925	-0.024978	0.000000	0.000000	2.000000	186.000000	0.000000
15437.359221	0.105216	0.583273	-0.000944	81.568001	-18.168941	10.891988	-0.261768	0.000000	0.043041	0.000000	0.000000	0.000000	-0.005759	0.021925	-0.024978	0.000000	0.000000	2.000000	186.000000	0.000000
15437.362555	0.105179	0.583364	-0.001006	81.568001	-18.168941	10.891988	-0.261768	0.000000	0.043041	0.000000	0.000000	0.000000	-0.011111	0.027376	-0.018514	0.000000	0.000000	2.000000	186.000000	0.000000
15437.365888	0.105179	0.583364	-0.001006	81.568001	-18.168941	10.891988	-0.261768	0.000000	0.043041	0.000000	0.000000	0.000000	-0.011111	0.027376	-0.018514	0.000000	0.000000	2.000000	186.000000	0.000000
15437.369221	0.105179	0.583364	-0.001006	81.562645	-18.149824	10.914061	-0.258956	0.000000	0.050289	0.000000	0.000000	0.000000	-0.011111	0.027376	-0.018514	0.000000	0.000000	2.000000	186.000000	0.000000
15437.372555	0.105179	0.583364	-0.001006	81.562645	-18.149824	10.914061	-0.258956	0.000000	0.050289	0.000000	0.000000	0.000000	-0.011111	0.027376	-0.018514	0.000000	0.000000	2.000000	186.000000	0.000000
15437.375888	0.105138	0.583437	-0.001084	81.562645	-18.149824	10.914061	-0.258956	0.000000	0.050289	0.000000	0.000000	0.000000	-0.012257	0.021899	-0.023489	0.000000	0.000000	2.000000	186.000000	0.000000
15437.379221	0.105138	0.583437	-0.001084	81.559036	-18.117039	10.955892	-0.258956	0.000000	0.050289	0.000000	0.000000	0.000000	-0.012257	0.021899	-0.023489	0.000000	0.000000	2.000000	186.000000	0.000000
15437.382555	0.105138	0.583437	-0.001084	81.559036	-18.117039	10.955892	-0.258956	0.000000	0.050289	0.000000	0.000000	0.000000	-0.012257	0.021899	-0.023489	0.000000	0.000000	2.000000	186.000000	0.000000
15437.385888	0.105138	0.583437	-0.001084	81.559036	-18.117039	10.955892	-0.258956	0.000000	0.050289	0.000000	0.000000	0.000000	-0.012257	0.021899	-0.023489	0.000000	0.000000	2.000000	186.000000	0.000000
15437.389221	0.105031	0.583535	-0.001154	81.562500	-18.054033	11.036250	-0.256913	0.000000	0.054204	0.000000	0.000000	0.000000	-0.032201	0.029548	-0.021023	0.000000	0.000000	2.000000	186.000000	0.000000
15437.392555	0.105031	0.583535	-0.001154	81.562500	-18.054033	11.036250	-0.256913	0.000000	0.054204	0.000000	0.000000	0.000000	-0.032201	0.029548	-0.021023	0.000000	0.000000	2.000000	186.000000	0.000000
15437.395888	0.105031	0.583535	-0.001154	81.562500	-18.054033	11.036250	-0.256913	0.000000	0.054204	0.000000	0.000000	0.000000	-0.032201	0.029548	-0.021023	0.000000	0.000000	2.000000	186.000000	0.000000
15437.399221	0.105031	0.583535	-0.001154	81.575592	-17.935816	11.185163	-0.251546	0.000000	0.057708	0.000000	0.000000	0.000000	-0.032201	0.029548	-0.021023	0.000000	0.000000	2.000000	186.000000	0.000000
15437.402555	0.104977	0.583550	-0.001191	81.575592	-17.935816	11.185163	-0.251546	0.000000	0.057708	0.000000	0.000000	0.000000	-0.016208	0.004366	-0.010983	0.000000	0.000000	2.000000	186.000000	0.000000
15437.405888	0.104977	0.583550	-0.001191	81.575592	-17.935816	11.185163	-0.251546	0.000000	0.057708	0.000000	0.000000	0.000000	-0.016208	0.004366	-0.010983	0.000000	0.000000	2.000000	186.000000	0.000000
15437.409221	0.104977	0.583550	-0.001191	81.599174	-17.753351	11.413351	-0.248845	0.000000	0.059538	0.000000	0.000000	0.000000	-0.016208	0.004366	-0.010983	0.000000	0.000000	2.000000	186.000000	0.000000
15437.412555	0.104977	0.583550	-0.001191	81.599174	-17.753351	11.413351	-0.248845	0.000000	0.059538	0.000000	0.000000	0.000000	-0.016208	0.004366	-0.010983	0.000000	0.000000	2.000000	186.000000	0.000000
15437.415888	0.104921	0.583521	-0.001237	81.599174	-17.753351	11.413351	-0.248845	0.000000	0.059538	0.000000	0.000000	0.000000	-0.016883	-0.008805	-0.013936	0.000000	0.000000	2.000000	186.000000	0.000000
15437.419221	0.104921	0.583521	-0.001237	81.641869	-17.490629	11.740600	-0.248845	0.000000	0.059538	0.000000	0.000000	0.000000	-0.016883	-0.008805	-0.013936	0.000000	0.000000	2.000000	186.000000	0.000000
15437.422555	0.104921	0.583521	-0.001237	81.641869	-17.490629	11.740600	-0.248845	0.000000	0.059538	0.000000	0.000000	0.000000	-0.016883	-0.008805	-0.013936	0.000000	0.000000	2.000000	186.000000	0.000000
15437.425888	0.104921	0.583521	-0.001237	81.641869	-17.490629	11.740600	-0.248845	0.000000	0.059538	0.000000	0.000000	0.000000	-0.016883	-0.008805	-0.013936	0.000000	0.000000	2.000000	186.000000	0.000000
15437.429221	0.104843	0.583385	-0.001475	81.696434	-17.139877	12.171601	-0.246031	0.000000	0.061861	0.000000	0.000000	0.000000	-0.023216	-0.040693	-0.071195	0.000000	0.000000	2.000000	186.000000	0.000000
15437.432555	0.104843	0.583385	-0.001475	81.696434	-17.139877	12.171601	-0.246031	0.000000	0.061861	0.000000	0.000000	0.000000	-0.023216	-0.040693	-0.071195	0.000000	0.000000	2.000000	186.000000	0.000000
15437.435888	0.104843	0.583385	-0.001475	81.696434	-17.139877	12.171601	-0.246031	0.000000	0.061861	0.000000	0.000000	0.000000	-0.023216	-0.040693	-0.071195	0.000000	0.000000	2.000000	186.000000	0.000000
15437.439221	0.104843	0.583385	-0.001475	81.761269	-16.787783	12.605928	-0.242162	0.000000	0.073727	0.000000	0.000000	0.000000	-0.023216	-0.040693	-0.071195	0.000000	0.000000	2.000000	186.000000	0.000000
15437.442555	0.104849	0.583271	-0.001647	81.761269	-16.787783	12.605928	-0.242162	0.000000	0.073727	0.000000	0.000000	0.000000	0.001752	-0.034053	-0.051775	0.000000	0.000000	2.000000	186.000000	0.000000
15437.445888	0.104849	0.583271	-0.001647	81.761269	-16.787783	12.605928	-0.242162	0.000000	0.073727	0.000000	0.000000	0.000000	0.001752	-0.034053	-0.051775	0.000000	0.000000	2.000000	186.000000	0.000000
15437.449221	0.104849	0.583271	-0.001647	81.824638	-16.416832	13.053428	-0.242454	0.000000	0.082356	0.000000	0.000000	0.000000	0.001752	-0.034053	-0.051775	0.000000	0.000000	2.000000	186.000000	0.000000
15437.452555	0.104849	0.583271	-0.001647	81.824638	-16.416832	13.053428	-0.242454	0.000000	0.082356	0.000000	0.000000	0.000000	0.001752	-0.034053	-0.051775	0.000000	0.000000	2.000000	186.000000	0.000000
15437.455888	0.104843	0.583103	-0.001870	81.824638	-16.416832	13.053428	-0.242454	0.000000	0.082356	0.000000	0.000000	0.000000	-0.001701	-0.050507	-0.066718	0.000000	0.000000	2.000000	186.000000	0.000000
15437.459221	0.104843	0.583103	-0.001870	81.876221	-16.009632	13.530677	-0.242454	0.000000	0.082356	0.000000	0.000000	0.000000	-0.001701	-0.050507	-0.066718	0.000000	0.000000	2.000000	186.000000	0.000000
15437.462555	0.104906	0.582953	-0.002090	81.876221	-16.009632	13.530677	-0.242454	0.000000	0.082356	0.000000	0.000000	0.000000	0.018871	-0.044981	-0.066247	0.000000	0.000000	2.000000	186.000000	0.000000
15437.465888	0.104906	0.582953	-0.002090	81.876221	-16.009632	13.530677	-0.242454	0.000000	0.082356	0.000000	0.000000	0.000000	0.018871	-0.044981	-0.066247	0.000000	0.000000	2.000000	186.000000	0.000000
15437.469221	0.104906	0.582953	-0.002090	81.897346	-15.466666	14.135290	-0.245316	0.000000	0.104517	0.000000	0.000000	0.000000	0.018871	-0.044981	-0.066247	0.000000	0.000000	2.000000	186.000000	0.000000
15437.472555	0.104906	0.582953	-0.002090	81.897346	-15.466666	14.135290	-0.245316	0.000000	0.104517	0.000000	0.000000	0.000000	0.018871	-0.044981	-0.066247	0.000000	0.000000	2.000000	186.000000	0.000000
15437.475888	0.105001	0.582789	-0.002270	81.897346	-15.466666	14.135290	-0.245316	0.000000	0.104517	0.000000	0.000000	0.000000	0.028541	-0.049302	-0.053793	0.000000	0.000000	2.000000	186.000000	0.000000
15437.479221	0.105001	0.582789	-0.002270	81.875153	-14.906234	14.732410	-0.245316	0.000000	0.104517	0.000000	0.000000	0.000000	0.028541	-0.049302	-0.053793	0.000000	0.000000	2.000000	186.000000	0.000000
15437.482555	0.105001	0.582789	-0.002270	81.875153	-14.906234	14.732410	-0.245316	0.000000	0.104517	0.000000	0.000000	0.000000	0.028541	-0.049302	-0.053793	0.000000	0.000000	2.000000	186.000000	0.000000
15437.485888	0.105001	0.582789	-0.002270	81.875153	-14.906234	14.732410	-0.245316	0.000000	0.104517	0.000000	0.000000	0.000000	0.028541	-0.049302	-0.053793	0.000000	0.000000	2.000000	186.000000	0.000000
15437.489221	0.105192	0.582500	-0.002527	81.817123	-14.439735	15.206179	-0.250072	0.000000	0.113482	0.000000	0.000000	0.000000	0.057198	-0.086502	-0.077243	0.000000	0.000000	2.000000	186.000000	0.000000
15437.492555	0.105192	0.582500	-0.002527	81.817123	-14.439735	15.206179	-0.250072	0.000000	0.113482	0.000000	0.000000	0.000000	0.057198	-0.086502	-0.077243	0.000000	0.000000	2.000000	186.000000	0.000000
15437.495888	0.105192	0.582500	-0.002527	81.817123	-14.439735	15.206179	-0.250072	0.000000	0.113482	0.000000	0.000000	0.000000	0.057198	-0.086502	-0.077243	0.000000	0.000000	2.000000	186.000000	0.000000
15437.499221	0.105192	0.582500	-0.002527	81.738274	-14.074438	15.550548	-0.259605	0.000000	0.126356	0.000000	0.000000	0.000000	0.057198	-0.086502	-0.077243	0.000000	0.000000	2.000000	186.000000	0.000000
15437.502555	0.105295	0.582413	-0.002572	81.738274	-14.074438	15.550548	-0.259605	0.000000	0.126356	0.000000	0.000000	0.000000	0.030990	-0.026231	-0.013466	0.000000	0.000000	2.000000	186.000000	0.000000
15437.505888	0.105295	0.582413	-0.002572	81.738274	-14.074438	15.550548	-0.259605	0.000000	0.126356	0.000000	0.000000	0.000000	0.030990	-0.026231	-0.013466	0.000000	0.000000	2.000000	186.000000	0.000000
15437.509221	0.105295	0.582413	-0.002572	81.672203	-13.777526	15.832771	-0.264771	0.000000	0.128601	0.000000	0.000000	0.000000	0.030990	-0.026231	-0.013466	0.000000	0.000000	2.000000	186.000000	0.000000
15437.512555	0.105295	0.582413	-0.002572	81.672203	-13.777526	15.832771	-0.264771	0.000000	0.128601	0.000000	0.000000	0.000000	0.030990	-0.026231	-0.013466	0.000000	0.000000	2.000000	186.000000	0.000000
15437.515888	0.105373	0.582307	-0.002629	81.672203	-13.777526	15.832771	-0.264771	0.000000	0.128601	0.000000	0.000000	0.000000	0.023354	-0.031713	-0.016964	0.000000	0.000000	2.000000	186.000000	0.000000
15437.519221	0.105373	0.582307	-0.002629	81.633812	-13.602071	15.997466	-0.264771	0.000000	0.128601	0.000000	0.000000	0.000000	0.023354	-0.031713	-0.016964	0.000000	0.000000	2.000000	186.000000	0.000000
15437.522555	0.105448	0.582253	-0.002698	81.633812	-13.602071	15.997466	-0.264771	0.000000	0.128601	0.000000	0.000000	0.000000	0.022420	-0.016415	-0.020968	0.000000	0.000000	2.000000	186.000000	0.000000
15437.525888	0.105448	0.582253	-0.002698	81.633812	-13.602071	15.997466	-0.264771	0.000000	0.128601	0.000000	0.000000	0.000000	0.022420	-0.016415	-0.020968	0.000000	0.000000	2.000000	186.000000	0.000000
15437.529221	0.105448	0.582253	-0.002698	81.615173	-13.509470	16.080208	-0.272400	0.000000	0.134923	0.000000	0.000000	0.000000	0.022420	-0.016415	-0.020968	0.000000	0.000000	2.000000	186.000000	0.000000
15437.532555	0.105448	0.582253	-0.002698	81.615173	-13.509470	16.080208	-0.272400	0.000000	0.134923	0.000000	0.000000	0.000000	0.022420	-0.016415	-0.020968	0.000000	0.000000	2.000000	186.000000	0.000000
15437.535888	0.105465	0.582194	-0.002822	81.615173	-13.509470	16.080208	-0.272400	0.000000	0.134923	0.000000	0.000000	0.000000	0.005071	-0.017523	-0.036928	0.000000	0.000000	2.000000	186.000000	0.000000
15437.539221	0.105465	0.582194	-0.002822	81.607658	-13.470040	16.115889	-0.272400	0.000000	0.134923	0.000000	0.000000	0.000000	0.005071	-0.017523	-0.036928	0.000000	0.000000	2.000000	186.000000	0.000000
15437.542555	0.105465	0.582194	-0.002822	81.607658	-13.470040	16.115889	-0.272400	0.000000	0.134923	0.000000	0.000000	0.000000	0.005071	-0.017523	-0.036928	0.000000	0.000000	2.000000	186.000000	0.000000
15437.545888	0.105465	0.582194	-0.002822	81.607658	-13.470040	16.115889	-0.272400	0.000000	0.134923	0.000000	0.000000	0.000000	0.005071	-0.017523	-0.036928	0.000000	0.000000	2.000000	186.000000	0.000000
15437.549221	0.105418	0.582099	-0.003123	81.600922	-13.434767	16.149963	-0.273245	0.000000	0.141077	0.000000	0.000000	0.000000	-0.014150	-0.028527	-0.090321	0.000000	0.000000	2.000000	186.000000	0.000000
15437.552555	0.105418	0.582099	-0.003123	81.600922	-13.434767	16.149963	-0.273245	0.000000	0.141077	0.000000	0.000000	0.000000	-0.014150	-0.028527	-0.090321	0.000000	1.000000	2.000000	186.000000	0.000000
15437.555888	0.105418	0.582099	-0.003123	81.600922	-13.434767	16.149963	-0.273245	0.000000	0.141077	0.000000	0.000000	0.000000	-0.014150	-0.028527	-0.090321	0.000000	1.000000	2.000000	186.000000	0.000000
