# Supplementary material for: Haptic Guidance Needs to Be Intuitive Not Just Informative to Improve Human Motor Accuracy
Source: PLoS One. 2016 Mar 16;11(3):e0150912. doi: 10.1371/journal.pone.0150912 (PMC4794196; doi:10.1371/journal.pone.0150912)
Supplement: S1 Data — (ZIP) [file pone.0150912.s001.zip › Subject6/exp1_0187.txt]

Time	PosX	PosY	PosZ	RotX	RotY	RotZ	ForceX	ForceY	ForceZ	MomentX	MomentY	MomentZ	VelocityX	VelocityY	VelocityZ	CalibratedWeight	ButtonDown	Condition	Trial	Visual
15439.236795	-0.000782	0.494758	0.245188	81.303268	60.696404	79.560074	0.000000	0.000000	0.000000	0.000000	0.000000	0.000000	-0.040008	-0.040549	-0.002665	0.000000	1.000000	2.000000	187.000000	1.000000
15439.240129	-0.001081	0.494387	0.244727	81.330544	61.016811	79.822601	-1.875568	0.000000	-4.634894	0.000000	0.000000	0.000000	-0.089811	-0.111212	-0.138112	0.000000	1.000000	2.000000	187.000000	1.000000
15439.243462	-0.001081	0.494387	0.244727	81.330544	61.016811	79.822601	-1.875568	0.000000	-4.634894	0.000000	0.000000	0.000000	-0.089811	-0.111212	-0.138112	0.000000	1.000000	2.000000	187.000000	1.000000
15439.246795	-0.001081	0.494387	0.244727	81.330544	61.016811	79.822601	-1.875568	0.000000	-4.634894	0.000000	0.000000	0.000000	-0.089811	-0.111212	-0.138112	0.000000	1.000000	2.000000	187.000000	1.000000
15439.250129	-0.001680	0.494310	0.244362	81.354645	61.258938	80.042488	-1.873727	0.000000	-4.635639	0.000000	0.000000	0.000000	-0.179667	-0.023089	-0.109562	0.000000	1.000000	2.000000	187.000000	1.000000
15439.253462	-0.001680	0.494310	0.244362	81.354645	61.258938	80.042488	-1.873727	0.000000	-4.635639	0.000000	0.000000	0.000000	-0.179667	-0.023089	-0.109562	0.000000	1.000000	2.000000	187.000000	1.000000
15439.256795	-0.001680	0.494310	0.244362	81.354645	61.258938	80.042488	-1.873727	0.000000	-4.635639	0.000000	0.000000	0.000000	-0.179667	-0.023089	-0.109562	0.000000	1.000000	2.000000	187.000000	1.000000
15439.260129	-0.002410	0.493862	0.243502	81.380165	61.933090	80.651672	-1.866362	0.000000	-4.638609	0.000000	0.000000	0.000000	-0.218913	-0.134531	-0.257957	0.000000	1.000000	2.000000	187.000000	1.000000
15439.263462	-0.002410	0.493862	0.243502	81.380165	61.933090	80.651672	-1.866362	0.000000	-4.638609	0.000000	0.000000	0.000000	-0.218913	-0.134531	-0.257957	0.000000	1.000000	2.000000	187.000000	1.000000
15439.266795	-0.002410	0.493862	0.243502	81.380165	61.933090	80.651672	-1.866362	0.000000	-4.638609	0.000000	0.000000	0.000000	-0.218913	-0.134531	-0.257957	0.000000	1.000000	2.000000	187.000000	1.000000
15439.270129	-0.002871	0.493632	0.242405	81.283325	62.927307	81.397293	-1.860065	0.000000	-4.641138	0.000000	0.000000	0.000000	-0.138351	-0.068940	-0.329288	0.000000	1.000000	2.000000	187.000000	1.000000
15439.273462	-0.002871	0.493632	0.242405	81.283325	62.927307	81.397293	-1.860065	0.000000	-4.641138	0.000000	0.000000	0.000000	-0.138351	-0.068940	-0.329288	0.000000	1.000000	2.000000	187.000000	1.000000
15439.276795	-0.002871	0.493632	0.242405	81.283325	62.927307	81.397293	-1.860065	0.000000	-4.641138	0.000000	0.000000	0.000000	-0.138351	-0.068940	-0.329288	0.000000	1.000000	2.000000	187.000000	1.000000
15439.280129	-0.003429	0.493033	0.241178	81.025002	63.747829	82.008385	-1.859714	0.000000	-4.641278	0.000000	0.000000	0.000000	-0.167566	-0.179799	-0.368067	0.000000	1.000000	2.000000	187.000000	1.000000
15439.283462	-0.003429	0.493033	0.241178	81.025002	63.747829	82.008385	-1.859714	0.000000	-4.641278	0.000000	0.000000	0.000000	-0.167566	-0.179799	-0.368067	0.000000	1.000000	2.000000	187.000000	1.000000
15439.286795	-0.003429	0.493033	0.241178	81.025002	63.747829	82.008385	-1.859714	0.000000	-4.641278	0.000000	0.000000	0.000000	-0.167566	-0.179799	-0.368067	0.000000	1.000000	2.000000	187.000000	1.000000
15439.290129	-0.003788	0.492515	0.240008	80.578758	63.098251	81.306801	-1.858604	0.000000	-4.641723	0.000000	0.000000	0.000000	-0.107498	-0.155458	-0.350799	0.000000	1.000000	2.000000	187.000000	1.000000
15439.293462	-0.003788	0.492515	0.240008	80.578758	63.098251	81.306801	-1.858604	0.000000	-4.641723	0.000000	0.000000	0.000000	-0.107498	-0.155458	-0.350799	0.000000	1.000000	2.000000	187.000000	1.000000
15439.296795	-0.003788	0.492515	0.240008	80.578758	63.098251	81.306801	-1.858604	0.000000	-4.641723	0.000000	0.000000	0.000000	-0.107498	-0.155458	-0.350799	0.000000	1.000000	2.000000	187.000000	1.000000
15439.300129	-0.004112	0.491924	0.238872	80.014771	61.140194	79.523277	-1.860435	0.000000	-4.640989	0.000000	0.000000	0.000000	-0.097278	-0.177353	-0.340935	0.000000	1.000000	2.000000	187.000000	1.000000
15439.303462	-0.004112	0.491924	0.238872	80.014771	61.140194	79.523277	-1.860435	0.000000	-4.640989	0.000000	0.000000	0.000000	-0.097278	-0.177353	-0.340935	0.000000	1.000000	2.000000	187.000000	1.000000
15439.306795	-0.004112	0.491924	0.238872	80.014771	61.140194	79.523277	-1.860435	0.000000	-4.640989	0.000000	0.000000	0.000000	-0.097278	-0.177353	-0.340935	0.000000	1.000000	2.000000	187.000000	1.000000
15439.310129	-0.004402	0.491410	0.237729	79.431725	58.682911	77.326996	-1.862633	0.000000	-4.640108	0.000000	0.000000	0.000000	-0.087044	-0.154098	-0.342993	0.000000	1.000000	2.000000	187.000000	1.000000
15439.313462	-0.004402	0.491410	0.237729	79.431725	58.682911	77.326996	-1.862633	0.000000	-4.640108	0.000000	0.000000	0.000000	-0.087044	-0.154098	-0.342993	0.000000	1.000000	2.000000	187.000000	1.000000
15439.316795	-0.004402	0.491410	0.237729	79.431725	58.682911	77.326996	-1.862633	0.000000	-4.640108	0.000000	0.000000	0.000000	-0.087044	-0.154098	-0.342993	0.000000	1.000000	2.000000	187.000000	1.000000
15439.320129	-0.004691	0.490840	0.236569	78.927727	56.165565	74.929482	-1.865469	0.000000	-4.638968	0.000000	0.000000	0.000000	-0.086718	-0.170971	-0.347988	0.000000	1.000000	2.000000	187.000000	1.000000
15439.323462	-0.004691	0.490840	0.236569	78.927727	56.165565	74.929482	-1.865469	0.000000	-4.638968	0.000000	0.000000	0.000000	-0.086718	-0.170971	-0.347988	0.000000	1.000000	2.000000	187.000000	1.000000
15439.326795	-0.004691	0.490840	0.236569	78.927727	56.165565	74.929482	-1.865469	0.000000	-4.638968	0.000000	0.000000	0.000000	-0.086718	-0.170971	-0.347988	0.000000	1.000000	2.000000	187.000000	1.000000
15439.330129	-0.005013	0.490332	0.235484	78.521408	53.649097	72.411552	-1.868462	0.000000	-4.637764	0.000000	0.000000	0.000000	-0.096448	-0.152296	-0.325478	0.000000	0.000000	2.000000	187.000000	1.000000
15439.333462	-0.005013	0.490332	0.235484	78.521408	53.649097	72.411552	-1.868462	0.000000	-4.637764	0.000000	0.000000	0.000000	-0.096448	-0.152296	-0.325478	0.000000	0.000000	2.000000	187.000000	1.000000
15439.336795	-0.005013	0.490332	0.235484	78.521408	53.649097	72.411552	-1.868462	0.000000	-4.637764	0.000000	0.000000	0.000000	-0.096448	-0.152296	-0.325478	0.000000	0.000000	2.000000	187.000000	1.000000
15439.340129	-0.005235	0.489924	0.234474	78.179337	51.231510	69.973679	-1.870420	0.000000	-4.636974	0.000000	0.000000	0.000000	-0.066761	-0.122406	-0.303022	0.000000	0.000000	2.000000	187.000000	1.000000
15439.343462	-0.005235	0.489924	0.234474	78.179337	51.231510	69.973679	-1.870420	0.000000	-4.636974	0.000000	0.000000	0.000000	-0.066761	-0.122406	-0.303022	0.000000	0.000000	2.000000	187.000000	1.000000
15439.346795	-0.005235	0.489924	0.234474	78.179337	51.231510	69.973679	-1.870420	0.000000	-4.636974	0.000000	0.000000	0.000000	-0.066761	-0.122406	-0.303022	0.000000	0.000000	2.000000	187.000000	1.000000
15439.350129	-0.005235	0.489924	0.234474	77.881691	49.018917	67.796875	-1.873564	0.000000	-4.635705	0.000000	0.000000	0.000000	-0.066761	-0.122406	-0.303022	0.000000	0.000000	2.000000	187.000000	1.000000
15439.353462	-0.005327	0.489597	0.233557	77.881691	49.018917	67.796875	-1.873564	0.000000	-4.635705	0.000000	0.000000	0.000000	-0.027430	-0.098107	-0.275097	0.000000	0.000000	2.000000	187.000000	1.000000
15439.356795	-0.005327	0.489597	0.233557	77.881691	49.018917	67.796875	-1.873564	0.000000	-4.635705	0.000000	0.000000	0.000000	-0.027430	-0.098107	-0.275097	0.000000	0.000000	2.000000	187.000000	1.000000
15439.360129	-0.005287	0.489387	0.232699	77.617523	46.977123	65.761780	-1.878324	0.000000	-4.633778	0.000000	0.000000	0.000000	0.011809	-0.063062	-0.257305	0.000000	0.000000	2.000000	187.000000	1.000000
15439.363462	-0.005287	0.489387	0.232699	77.617523	46.977123	65.761780	-1.878324	0.000000	-4.633778	0.000000	0.000000	0.000000	0.011809	-0.063062	-0.257305	0.000000	0.000000	2.000000	187.000000	1.000000
15439.366795	-0.005287	0.489387	0.232699	77.617523	46.977123	65.761780	-1.878324	0.000000	-4.633778	0.000000	0.000000	0.000000	0.011809	-0.063062	-0.257305	0.000000	0.000000	2.000000	187.000000	1.000000
15439.370129	-0.005216	0.489236	0.231887	77.385590	45.158119	63.854580	-1.884938	0.000000	-4.631092	0.000000	0.000000	0.000000	0.021495	-0.045340	-0.243728	0.000000	0.000000	2.000000	187.000000	1.000000
15439.373462	-0.005216	0.489236	0.231887	77.385590	45.158119	63.854580	-1.884938	0.000000	-4.631092	0.000000	0.000000	0.000000	0.021495	-0.045340	-0.243728	0.000000	0.000000	2.000000	187.000000	1.000000
15439.376795	-0.005216	0.489236	0.231887	77.385590	45.158119	63.854580	-1.884938	0.000000	-4.631092	0.000000	0.000000	0.000000	0.021495	-0.045340	-0.243728	0.000000	0.000000	2.000000	187.000000	1.000000
15439.380129	-0.005209	0.489175	0.230986	77.221962	43.571438	62.032791	-1.891824	0.000000	-4.628283	0.000000	0.000000	0.000000	0.002045	-0.018212	-0.270186	0.000000	0.000000	2.000000	187.000000	1.000000
15439.383462	-0.005209	0.489175	0.230986	77.221962	43.571438	62.032791	-1.891824	0.000000	-4.628283	0.000000	0.000000	0.000000	0.002045	-0.018212	-0.270186	0.000000	0.000000	2.000000	187.000000	1.000000
15439.386795	-0.005209	0.489175	0.230986	77.221962	43.571438	62.032791	-1.891824	0.000000	-4.628283	0.000000	0.000000	0.000000	0.002045	-0.018212	-0.270186	0.000000	0.000000	2.000000	187.000000	1.000000
15439.390129	-0.005364	0.489167	0.229998	77.146309	42.201710	60.363396	-1.898256	0.000000	-4.625648	0.000000	0.000000	0.000000	-0.046690	-0.002471	-0.296468	0.000000	0.000000	2.000000	187.000000	1.000000
15439.393462	-0.005364	0.489167	0.229998	77.146309	42.201710	60.363396	-1.898256	0.000000	-4.625648	0.000000	0.000000	0.000000	-0.046690	-0.002471	-0.296468	0.000000	0.000000	2.000000	187.000000	1.000000
15439.396795	-0.005364	0.489167	0.229998	77.146309	42.201710	60.363396	-1.898256	0.000000	-4.625648	0.000000	0.000000	0.000000	-0.046690	-0.002471	-0.296468	0.000000	0.000000	2.000000	187.000000	1.000000
15439.400129	-0.005779	0.489206	0.228822	77.153214	41.098743	58.935574	-1.902555	0.000000	-4.623882	0.000000	0.000000	0.000000	-0.124258	0.011797	-0.352807	0.000000	0.000000	2.000000	187.000000	1.000000
15439.403462	-0.005779	0.489206	0.228822	77.153214	41.098743	58.935574	-1.902555	0.000000	-4.623882	0.000000	0.000000	0.000000	-0.124258	0.011797	-0.352807	0.000000	0.000000	2.000000	187.000000	1.000000
15439.406795	-0.005779	0.489206	0.228822	77.153214	41.098743	58.935574	-1.902555	0.000000	-4.623882	0.000000	0.000000	0.000000	-0.124258	0.011797	-0.352807	0.000000	0.000000	2.000000	187.000000	1.000000
15439.410129	-0.006482	0.489348	0.227437	77.225784	40.376141	57.878273	-1.903760	0.000000	-4.623386	0.000000	0.000000	0.000000	-0.211013	0.042559	-0.415483	0.000000	0.000000	2.000000	187.000000	1.000000
15439.413462	-0.006482	0.489348	0.227437	77.225784	40.376141	57.878273	-1.903760	0.000000	-4.623386	0.000000	0.000000	0.000000	-0.211013	0.042559	-0.415483	0.000000	0.000000	2.000000	187.000000	1.000000
15439.416795	-0.006482	0.489348	0.227437	77.225784	40.376141	57.878273	-1.903760	0.000000	-4.623386	0.000000	0.000000	0.000000	-0.211013	0.042559	-0.415483	0.000000	0.000000	2.000000	187.000000	1.000000
15439.420129	-0.007408	0.489538	0.225893	77.277130	40.173473	57.454712	-1.901446	0.000000	-4.624339	0.000000	0.000000	0.000000	-0.277752	0.056937	-0.462991	0.000000	0.000000	2.000000	187.000000	1.000000
15439.423462	-0.007408	0.489538	0.225893	77.277130	40.173473	57.454712	-1.901446	0.000000	-4.624339	0.000000	0.000000	0.000000	-0.277752	0.056937	-0.462991	0.000000	0.000000	2.000000	187.000000	1.000000
15439.426795	-0.007408	0.489538	0.225893	77.277130	40.173473	57.454712	-1.901446	0.000000	-4.624339	0.000000	0.000000	0.000000	-0.277752	0.056937	-0.462991	0.000000	0.000000	2.000000	187.000000	1.000000
15439.430129	-0.008521	0.489772	0.224124	77.325729	40.447365	57.290840	-1.896342	0.000000	-4.626433	0.000000	0.000000	0.000000	-0.333880	0.070197	-0.530971	0.000000	0.000000	2.000000	187.000000	1.000000
15439.433462	-0.008521	0.489772	0.224124	77.325729	40.447365	57.290840	-1.896342	0.000000	-4.626433	0.000000	0.000000	0.000000	-0.333880	0.070197	-0.530971	0.000000	0.000000	2.000000	187.000000	1.000000
15439.436795	-0.008521	0.489772	0.224124	77.325729	40.447365	57.290840	-1.896342	0.000000	-4.626433	0.000000	0.000000	0.000000	-0.333880	0.070197	-0.530971	0.000000	0.000000	2.000000	187.000000	1.000000
15439.440129	-0.009883	0.490051	0.222156	77.352615	41.112873	57.116661	-1.889488	0.000000	-4.629237	0.000000	0.000000	0.000000	-0.408704	0.083673	-0.590145	0.000000	0.000000	2.000000	187.000000	1.000000
15439.443462	-0.009883	0.490051	0.222156	77.352615	41.112873	57.116661	-1.889488	0.000000	-4.629237	0.000000	0.000000	0.000000	-0.408704	0.083673	-0.590145	0.000000	0.000000	2.000000	187.000000	1.000000
15439.446795	-0.009883	0.490051	0.222156	77.352615	41.112873	57.116661	-1.889488	0.000000	-4.629237	0.000000	0.000000	0.000000	-0.408704	0.083673	-0.590145	0.000000	0.000000	2.000000	187.000000	1.000000
15439.450129	-0.011491	0.490353	0.219939	77.299324	42.100239	57.195591	-1.879482	0.000000	-4.633308	0.000000	0.000000	0.000000	-0.482241	0.090589	-0.665145	0.000000	0.000000	2.000000	187.000000	1.000000
15439.453462	-0.011491	0.490353	0.219939	77.299324	42.100239	57.195591	-1.879482	0.000000	-4.633308	0.000000	0.000000	0.000000	-0.482241	0.090589	-0.665145	0.000000	0.000000	2.000000	187.000000	1.000000
15439.456795	-0.011491	0.490353	0.219939	77.299324	42.100239	57.195591	-1.879482	0.000000	-4.633308	0.000000	0.000000	0.000000	-0.482241	0.090589	-0.665145	0.000000	0.000000	2.000000	187.000000	1.000000
15439.460129	-0.013307	0.490714	0.217466	77.176369	43.383186	57.987652	-1.866652	0.000000	-4.638493	0.000000	0.000000	0.000000	-0.544852	0.108308	-0.741867	0.000000	0.000000	2.000000	187.000000	1.000000
15439.463462	-0.013307	0.490714	0.217466	77.176369	43.383186	57.987652	-1.866652	0.000000	-4.638493	0.000000	0.000000	0.000000	-0.544852	0.108308	-0.741867	0.000000	0.000000	2.000000	187.000000	1.000000
15439.466795	-0.013307	0.490714	0.217466	77.176369	43.383186	57.987652	-1.866652	0.000000	-4.638493	0.000000	0.000000	0.000000	-0.544852	0.108308	-0.741867	0.000000	0.000000	2.000000	187.000000	1.000000
15439.470129	-0.015422	0.491148	0.214679	76.971756	44.906857	59.543621	-1.851550	0.000000	-4.644541	0.000000	0.000000	0.000000	-0.634437	0.130308	-0.836160	0.000000	0.000000	2.000000	187.000000	1.000000
15439.473462	-0.015422	0.491148	0.214679	76.971756	44.906857	59.543621	-1.851550	0.000000	-4.644541	0.000000	0.000000	0.000000	-0.634437	0.130308	-0.836160	0.000000	0.000000	2.000000	187.000000	1.000000
15439.476795	-0.015422	0.491148	0.214679	76.971756	44.906857	59.543621	-1.851550	0.000000	-4.644541	0.000000	0.000000	0.000000	-0.634437	0.130308	-0.836160	0.000000	0.000000	2.000000	187.000000	1.000000
15439.480129	-0.017765	0.491617	0.211574	76.697472	46.614574	61.677422	-1.832769	0.000000	-4.651985	0.000000	0.000000	0.000000	-0.702881	0.140723	-0.931507	0.000000	0.000000	2.000000	187.000000	1.000000
15439.483462	-0.017765	0.491617	0.211574	76.697472	46.614574	61.677422	-1.832769	0.000000	-4.651985	0.000000	0.000000	0.000000	-0.702881	0.140723	-0.931507	0.000000	0.000000	2.000000	187.000000	1.000000
15439.486795	-0.017765	0.491617	0.211574	76.697472	46.614574	61.677422	-1.832769	0.000000	-4.651985	0.000000	0.000000	0.000000	-0.702881	0.140723	-0.931507	0.000000	0.000000	2.000000	187.000000	1.000000
15439.490129	-0.020390	0.492207	0.208086	76.368355	48.423420	63.834518	-1.811401	0.000000	-4.660346	0.000000	0.000000	0.000000	-0.787658	0.177050	-1.046327	0.000000	0.000000	2.000000	187.000000	1.000000
15439.493462	-0.020390	0.492207	0.208086	76.368355	48.423420	63.834518	-1.811401	0.000000	-4.660346	0.000000	0.000000	0.000000	-0.787658	0.177050	-1.046327	0.000000	0.000000	2.000000	187.000000	1.000000
15439.496795	-0.020390	0.492207	0.208086	76.368355	48.423420	63.834518	-1.811401	0.000000	-4.660346	0.000000	0.000000	0.000000	-0.787658	0.177050	-1.046327	0.000000	0.000000	2.000000	187.000000	1.000000
15439.500129	-0.023195	0.492934	0.204226	75.995399	50.196007	65.553436	-1.786617	0.000000	-4.669904	0.000000	0.000000	0.000000	-0.841443	0.217957	-1.158162	0.000000	0.000000	2.000000	187.000000	1.000000
15439.503462	-0.023195	0.492934	0.204226	75.995399	50.196007	65.553436	-1.786617	0.000000	-4.669904	0.000000	0.000000	0.000000	-0.841443	0.217957	-1.158162	0.000000	0.000000	2.000000	187.000000	1.000000
15439.506795	-0.023195	0.492934	0.204226	75.995399	50.196007	65.553436	-1.786617	0.000000	-4.669904	0.000000	0.000000	0.000000	-0.841443	0.217957	-1.158162	0.000000	0.000000	2.000000	187.000000	1.000000
15439.510129	-0.026112	0.493870	0.200086	75.607956	51.802197	67.116890	-1.760045	0.000000	-4.679983	0.000000	0.000000	0.000000	-0.875040	0.280793	-1.241993	0.000000	0.000000	2.000000	187.000000	1.000000
15439.513462	-0.026112	0.493870	0.200086	75.607956	51.802197	67.116890	-1.760045	0.000000	-4.679983	0.000000	0.000000	0.000000	-0.875040	0.280793	-1.241993	0.000000	0.000000	2.000000	187.000000	1.000000
15439.516795	-0.026112	0.493870	0.200086	75.607956	51.802197	67.116890	-1.760045	0.000000	-4.679983	0.000000	0.000000	0.000000	-0.875040	0.280793	-1.241993	0.000000	0.000000	2.000000	187.000000	1.000000
15439.520129	-0.029135	0.494957	0.195680	75.222336	53.221958	68.273384	-1.732086	0.000000	-4.690403	0.000000	0.000000	0.000000	-0.906846	0.326094	-1.321724	0.000000	0.000000	2.000000	187.000000	1.000000
15439.523462	-0.029135	0.494957	0.195680	75.222336	53.221958	68.273384	-1.732086	0.000000	-4.690403	0.000000	0.000000	0.000000	-0.906846	0.326094	-1.321724	0.000000	0.000000	2.000000	187.000000	1.000000
15439.526795	-0.029135	0.494957	0.195680	75.222336	53.221958	68.273384	-1.732086	0.000000	-4.690403	0.000000	0.000000	0.000000	-0.906846	0.326094	-1.321724	0.000000	0.000000	2.000000	187.000000	1.000000
15439.530129	-0.032167	0.496175	0.191060	74.873672	54.467236	69.080750	-1.702541	0.000000	-4.701208	0.000000	0.000000	0.000000	-0.909642	0.365488	-1.385956	0.000000	0.000000	2.000000	187.000000	1.000000
15439.533462	-0.032167	0.496175	0.191060	74.873672	54.467236	69.080750	-1.702541	0.000000	-4.701208	0.000000	0.000000	0.000000	-0.909642	0.365488	-1.385956	0.000000	0.000000	2.000000	187.000000	1.000000
15439.536795	-0.032167	0.496175	0.191060	74.873672	54.467236	69.080750	-1.702541	0.000000	-4.701208	0.000000	0.000000	0.000000	-0.909642	0.365488	-1.385956	0.000000	0.000000	2.000000	187.000000	1.000000
15439.540129	-0.035237	0.497576	0.186270	74.601692	55.484219	69.618164	-1.672876	0.000000	-4.711845	0.000000	0.000000	0.000000	-0.921054	0.420292	-1.437086	0.000000	0.000000	2.000000	187.000000	1.000000
15439.543462	-0.035237	0.497576	0.186270	74.601692	55.484219	69.618164	-1.672876	0.000000	-4.711845	0.000000	0.000000	0.000000	-0.921054	0.420292	-1.437086	0.000000	0.000000	2.000000	187.000000	1.000000
15439.546795	-0.035237	0.497576	0.186270	74.601692	55.484219	69.618164	-1.672876	0.000000	-4.711845	0.000000	0.000000	0.000000	-0.921054	0.420292	-1.437086	0.000000	0.000000	2.000000	187.000000	1.000000
15439.550129	-0.038344	0.499105	0.181362	74.431023	56.271400	70.132332	-1.642006	0.000000	-4.722692	0.000000	0.000000	0.000000	-0.932094	0.458678	-1.472432	0.000000	0.000000	2.000000	187.000000	1.000000
15439.553462	-0.038344	0.499105	0.181362	74.431023	56.271400	70.132332	-1.642006	0.000000	-4.722692	0.000000	0.000000	0.000000	-0.932094	0.458678	-1.472432	0.000000	0.000000	2.000000	187.000000	1.000000
15439.556795	-0.038344	0.499105	0.181362	74.431023	56.271400	70.132332	-1.642006	0.000000	-4.722692	0.000000	0.000000	0.000000	-0.932094	0.458678	-1.472432	0.000000	0.000000	2.000000	187.000000	1.000000
15439.560129	-0.041424	0.500758	0.176337	74.374344	56.885258	70.747040	-1.609354	0.000000	-4.733918	0.000000	0.000000	0.000000	-0.923937	0.495797	-1.507408	0.000000	0.000000	2.000000	187.000000	1.000000
15439.563462	-0.041424	0.500758	0.176337	74.374344	56.885258	70.747040	-1.609354	0.000000	-4.733918	0.000000	0.000000	0.000000	-0.923937	0.495797	-1.507408	0.000000	0.000000	2.000000	187.000000	1.000000
15439.566795	-0.041424	0.500758	0.176337	74.374344	56.885258	70.747040	-1.609354	0.000000	-4.733918	0.000000	0.000000	0.000000	-0.923937	0.495797	-1.507408	0.000000	0.000000	2.000000	187.000000	1.000000
15439.570129	-0.044363	0.502522	0.171330	74.385880	57.361664	71.446442	-1.576230	0.000000	-4.745050	0.000000	0.000000	0.000000	-0.881920	0.529138	-1.502291	0.000000	0.000000	2.000000	187.000000	1.000000
15439.573462	-0.044363	0.502522	0.171330	74.385880	57.361664	71.446442	-1.576230	0.000000	-4.745050	0.000000	0.000000	0.000000	-0.881920	0.529138	-1.502291	0.000000	0.000000	2.000000	187.000000	1.000000
15439.576795	-0.044363	0.502522	0.171330	74.385880	57.361664	71.446442	-1.576230	0.000000	-4.745050	0.000000	0.000000	0.000000	-0.881920	0.529138	-1.502291	0.000000	0.000000	2.000000	187.000000	1.000000
15439.580129	-0.047194	0.504375	0.166322	74.465263	57.711342	71.950027	-1.544290	0.000000	-4.755541	0.000000	0.000000	0.000000	-0.849158	0.556147	-1.502206	0.000000	0.000000	2.000000	187.000000	1.000000
15439.583462	-0.047194	0.504375	0.166322	74.465263	57.711342	71.950027	-1.544290	0.000000	-4.755541	0.000000	0.000000	0.000000	-0.849158	0.556147	-1.502206	0.000000	0.000000	2.000000	187.000000	1.000000
15439.586795	-0.047194	0.504375	0.166322	74.465263	57.711342	71.950027	-1.544290	0.000000	-4.755541	0.000000	0.000000	0.000000	-0.849158	0.556147	-1.502206	0.000000	0.000000	2.000000	187.000000	1.000000
15439.590129	-0.049830	0.506267	0.161346	74.558571	57.999386	72.070671	-1.513038	0.000000	-4.765576	0.000000	0.000000	0.000000	-0.790971	0.567618	-1.492858	0.000000	0.000000	2.000000	187.000000	1.000000
15439.593462	-0.049830	0.506267	0.161346	74.558571	57.999386	72.070671	-1.513038	0.000000	-4.765576	0.000000	0.000000	0.000000	-0.790971	0.567618	-1.492858	0.000000	0.000000	2.000000	187.000000	1.000000
15439.596795	-0.049830	0.506267	0.161346	74.558571	57.999386	72.070671	-1.513038	0.000000	-4.765576	0.000000	0.000000	0.000000	-0.790971	0.567618	-1.492858	0.000000	0.000000	2.000000	187.000000	1.000000
15439.600129	-0.052338	0.508234	0.156433	74.645134	58.038094	71.482635	-1.484606	0.000000	-4.774510	0.000000	0.000000	0.000000	-0.752341	0.589810	-1.473865	0.000000	0.000000	2.000000	187.000000	1.000000
15439.603462	-0.052338	0.508234	0.156433	74.645134	58.038094	71.482635	-1.484606	0.000000	-4.774510	0.000000	0.000000	0.000000	-0.752341	0.589810	-1.473865	0.000000	0.000000	2.000000	187.000000	1.000000
15439.606795	-0.052338	0.508234	0.156433	74.645134	58.038094	71.482635	-1.484606	0.000000	-4.774510	0.000000	0.000000	0.000000	-0.752341	0.589810	-1.473865	0.000000	0.000000	2.000000	187.000000	1.000000
15439.610129	-0.054809	0.510257	0.151598	74.731117	57.361336	70.107620	-1.457254	0.000000	-4.782929	0.000000	0.000000	0.000000	-0.741193	0.607087	-1.450461	0.000000	0.000000	2.000000	187.000000	1.000000
15439.613462	-0.054809	0.510257	0.151598	74.731117	57.361336	70.107620	-1.457254	0.000000	-4.782929	0.000000	0.000000	0.000000	-0.741193	0.607087	-1.450461	0.000000	0.000000	2.000000	187.000000	1.000000
15439.616795	-0.054809	0.510257	0.151598	74.731117	57.361336	70.107620	-1.457254	0.000000	-4.782929	0.000000	0.000000	0.000000	-0.741193	0.607087	-1.450461	0.000000	0.000000	2.000000	187.000000	1.000000
15439.620129	-0.057300	0.512286	0.146824	74.827126	55.922878	68.400177	-1.428376	0.000000	-4.791633	0.000000	0.000000	0.000000	-0.747262	0.608794	-1.432290	0.000000	0.000000	2.000000	187.000000	1.000000
15439.623462	-0.057300	0.512286	0.146824	74.827126	55.922878	68.400177	-1.428376	0.000000	-4.791633	0.000000	0.000000	0.000000	-0.747262	0.608794	-1.432290	0.000000	0.000000	2.000000	187.000000	1.000000
15439.626795	-0.057300	0.512286	0.146824	74.827126	55.922878	68.400177	-1.428376	0.000000	-4.791633	0.000000	0.000000	0.000000	-0.747262	0.608794	-1.432290	0.000000	0.000000	2.000000	187.000000	1.000000
15439.630129	-0.059745	0.514297	0.142026	74.941788	54.026058	66.616348	-1.396281	0.000000	-4.801083	0.000000	0.000000	0.000000	-0.733496	0.603081	-1.439378	0.000000	0.000000	2.000000	187.000000	1.000000
15439.633462	-0.059745	0.514297	0.142026	74.941788	54.026058	66.616348	-1.396281	0.000000	-4.801083	0.000000	0.000000	0.000000	-0.733496	0.603081	-1.439378	0.000000	0.000000	2.000000	187.000000	1.000000
15439.636795	-0.059745	0.514297	0.142026	74.941788	54.026058	66.616348	-1.396281	0.000000	-4.801083	0.000000	0.000000	0.000000	-0.733496	0.603081	-1.439378	0.000000	0.000000	2.000000	187.000000	1.000000
15439.640129	-0.062115	0.516287	0.137208	75.075050	51.935123	64.583824	-1.363469	0.000000	-4.810504	0.000000	0.000000	0.000000	-0.711211	0.597212	-1.445317	0.000000	0.000000	2.000000	187.000000	1.000000
15439.643462	-0.062115	0.516287	0.137208	75.075050	51.935123	64.583824	-1.363469	0.000000	-4.810504	0.000000	0.000000	0.000000	-0.711211	0.597212	-1.445317	0.000000	0.000000	2.000000	187.000000	1.000000
15439.646795	-0.062115	0.516287	0.137208	75.075050	51.935123	64.583824	-1.363469	0.000000	-4.810504	0.000000	0.000000	0.000000	-0.711211	0.597212	-1.445317	0.000000	0.000000	2.000000	187.000000	1.000000
15439.650129	-0.064470	0.518276	0.132383	75.205025	49.881332	62.479771	-1.330755	0.000000	-4.819657	0.000000	0.000000	0.000000	-0.706433	0.596695	-1.447604	0.000000	0.000000	2.000000	187.000000	1.000000
15439.653462	-0.064470	0.518276	0.132383	75.205025	49.881332	62.479771	-1.330755	0.000000	-4.819657	0.000000	0.000000	0.000000	-0.706433	0.596695	-1.447604	0.000000	0.000000	2.000000	187.000000	1.000000
15439.656795	-0.064470	0.518276	0.132383	75.205025	49.881332	62.479771	-1.330755	0.000000	-4.819657	0.000000	0.000000	0.000000	-0.706433	0.596695	-1.447604	0.000000	0.000000	2.000000	187.000000	1.000000
15439.660129	-0.066751	0.520245	0.127540	75.295853	47.982922	60.457714	-1.296065	0.000000	-4.829101	0.000000	0.000000	0.000000	-0.684242	0.590544	-1.452938	0.000000	0.000000	2.000000	187.000000	1.000000
15439.663462	-0.066751	0.520245	0.127540	75.295853	47.982922	60.457714	-1.296065	0.000000	-4.829101	0.000000	0.000000	0.000000	-0.684242	0.590544	-1.452938	0.000000	0.000000	2.000000	187.000000	1.000000
15439.666795	-0.066751	0.520245	0.127540	75.295853	47.982922	60.457714	-1.296065	0.000000	-4.829101	0.000000	0.000000	0.000000	-0.684242	0.590544	-1.452938	0.000000	0.000000	2.000000	187.000000	1.000000
15439.670129	-0.068936	0.522165	0.122725	75.337730	46.388187	58.761574	-1.261318	0.000000	-4.838293	0.000000	0.000000	0.000000	-0.655432	0.575988	-1.444541	0.000000	0.000000	2.000000	187.000000	1.000000
15439.673462	-0.068936	0.522165	0.122725	75.337730	46.388187	58.761574	-1.261318	0.000000	-4.838293	0.000000	0.000000	0.000000	-0.655432	0.575988	-1.444541	0.000000	0.000000	2.000000	187.000000	1.000000
15439.676795	-0.068936	0.522165	0.122725	75.337730	46.388187	58.761574	-1.261318	0.000000	-4.838293	0.000000	0.000000	0.000000	-0.655432	0.575988	-1.444541	0.000000	0.000000	2.000000	187.000000	1.000000
15439.680129	-0.071029	0.524055	0.117957	75.345398	45.089500	57.462723	-1.226911	0.000000	-4.847132	0.000000	0.000000	0.000000	-0.627833	0.567144	-1.430327	0.000000	0.000000	2.000000	187.000000	1.000000
15439.683462	-0.071029	0.524055	0.117957	75.345398	45.089500	57.462723	-1.226911	0.000000	-4.847132	0.000000	0.000000	0.000000	-0.627833	0.567144	-1.430327	0.000000	0.000000	2.000000	187.000000	1.000000
15439.686795	-0.071029	0.524055	0.117957	75.345398	45.089500	57.462723	-1.226911	0.000000	-4.847132	0.000000	0.000000	0.000000	-0.627833	0.567144	-1.430327	0.000000	0.000000	2.000000	187.000000	1.000000
15439.690129	-0.073049	0.525877	0.113163	75.349503	44.020058	56.496578	-1.192606	0.000000	-4.855686	0.000000	0.000000	0.000000	-0.606232	0.546350	-1.438213	0.000000	0.000000	2.000000	187.000000	1.000000
15439.693462	-0.073049	0.525877	0.113163	75.349503	44.020058	56.496578	-1.192606	0.000000	-4.855686	0.000000	0.000000	0.000000	-0.606232	0.546350	-1.438213	0.000000	0.000000	2.000000	187.000000	1.000000
15439.696795	-0.073049	0.525877	0.113163	75.349503	44.020058	56.496578	-1.192606	0.000000	-4.855686	0.000000	0.000000	0.000000	-0.606232	0.546350	-1.438213	0.000000	0.000000	2.000000	187.000000	1.000000
15439.700129	-0.074973	0.527678	0.108361	75.404327	43.121326	55.676029	-1.158392	0.000000	-4.863962	0.000000	0.000000	0.000000	-0.577241	0.540419	-1.440629	0.000000	0.000000	2.000000	187.000000	1.000000
15439.703462	-0.074973	0.527678	0.108361	75.404327	43.121326	55.676029	-1.158392	0.000000	-4.863962	0.000000	0.000000	0.000000	-0.577241	0.540419	-1.440629	0.000000	0.000000	2.000000	187.000000	1.000000
15439.706795	-0.074973	0.527678	0.108361	75.404327	43.121326	55.676029	-1.158392	0.000000	-4.863962	0.000000	0.000000	0.000000	-0.577241	0.540419	-1.440629	0.000000	0.000000	2.000000	187.000000	1.000000
15439.710129	-0.076804	0.529367	0.103564	75.525581	42.338894	54.876499	-1.125159	0.000000	-4.871758	0.000000	0.000000	0.000000	-0.549125	0.506606	-1.439125	0.000000	0.000000	2.000000	187.000000	1.000000
15439.713462	-0.076804	0.529367	0.103564	75.525581	42.338894	54.876499	-1.125159	0.000000	-4.871758	0.000000	0.000000	0.000000	-0.549125	0.506606	-1.439125	0.000000	0.000000	2.000000	187.000000	1.000000
15439.716795	-0.076804	0.529367	0.103564	75.525581	42.338894	54.876499	-1.125159	0.000000	-4.871758	0.000000	0.000000	0.000000	-0.549125	0.506606	-1.439125	0.000000	0.000000	2.000000	187.000000	1.000000
15439.720129	-0.078485	0.531018	0.098752	75.687210	41.668423	54.143482	-1.092819	0.000000	-4.879113	0.000000	0.000000	0.000000	-0.504410	0.495546	-1.443532	0.000000	0.000000	2.000000	187.000000	1.000000
15439.723462	-0.078485	0.531018	0.098752	75.687210	41.668423	54.143482	-1.092819	0.000000	-4.879113	0.000000	0.000000	0.000000	-0.504410	0.495546	-1.443532	0.000000	0.000000	2.000000	187.000000	1.000000
15439.726795	-0.078485	0.531018	0.098752	75.687210	41.668423	54.143482	-1.092819	0.000000	-4.879113	0.000000	0.000000	0.000000	-0.504410	0.495546	-1.443532	0.000000	0.000000	2.000000	187.000000	1.000000
15439.730129	-0.080032	0.532613	0.094008	75.864952	41.182114	53.665058	-1.064365	0.000000	-4.885399	0.000000	0.000000	0.000000	-0.463988	0.478472	-1.423046	0.000000	0.000000	2.000000	187.000000	1.000000
15439.733462	-0.080032	0.532613	0.094008	75.864952	41.182114	53.665058	-1.064365	0.000000	-4.885399	0.000000	0.000000	0.000000	-0.463988	0.478472	-1.423046	0.000000	0.000000	2.000000	187.000000	1.000000
15439.736795	-0.080032	0.532613	0.094008	75.864952	41.182114	53.665058	-1.064365	0.000000	-4.885399	0.000000	0.000000	0.000000	-0.463988	0.478472	-1.423046	0.000000	0.000000	2.000000	187.000000	1.000000
15439.740129	-0.081447	0.534183	0.089332	76.035606	40.853695	53.397770	-0.998406	0.000000	-4.700422	0.000000	0.000000	0.000000	-0.424456	0.470949	-1.403039	0.000000	0.000000	2.000000	187.000000	1.000000
15439.743462	-0.081447	0.534183	0.089332	76.035606	40.853695	53.397770	-0.998406	0.000000	-4.700422	0.000000	0.000000	0.000000	-0.424456	0.470949	-1.403039	0.000000	0.000000	2.000000	187.000000	1.000000
15439.746795	-0.081447	0.534183	0.089332	76.035606	40.853695	53.397770	-0.998406	0.000000	-4.700422	0.000000	0.000000	0.000000	-0.424456	0.470949	-1.403039	0.000000	0.000000	2.000000	187.000000	1.000000
15439.750129	-0.082738	0.535657	0.084754	76.179207	40.544403	53.168652	-0.927663	0.000000	-4.466582	0.000000	0.000000	0.000000	-0.387347	0.442041	-1.373366	0.000000	0.000000	2.000000	187.000000	1.000000
15439.753462	-0.082738	0.535657	0.084754	76.179207	40.544403	53.168652	-0.927663	0.000000	-4.466582	0.000000	0.000000	0.000000	-0.387347	0.442041	-1.373366	0.000000	0.000000	2.000000	187.000000	1.000000
15439.756795	-0.082738	0.535657	0.084754	76.179207	40.544403	53.168652	-0.927663	0.000000	-4.466582	0.000000	0.000000	0.000000	-0.387347	0.442041	-1.373366	0.000000	0.000000	2.000000	187.000000	1.000000
15439.760129	-0.083899	0.537072	0.080213	76.276375	40.078762	52.808704	-0.863105	0.000000	-4.237688	0.000000	0.000000	0.000000	-0.348344	0.424745	-1.362357	0.000000	0.000000	2.000000	187.000000	1.000000
15439.763462	-0.083899	0.537072	0.080213	76.276375	40.078762	52.808704	-0.863105	0.000000	-4.237688	0.000000	0.000000	0.000000	-0.348344	0.424745	-1.362357	0.000000	0.000000	2.000000	187.000000	1.000000
15439.766795	-0.083899	0.537072	0.080213	76.276375	40.078762	52.808704	-0.863105	0.000000	-4.237688	0.000000	0.000000	0.000000	-0.348344	0.424745	-1.362357	0.000000	0.000000	2.000000	187.000000	1.000000
15439.770129	-0.085022	0.538414	0.075780	76.315590	39.241211	52.090221	-0.805048	0.000000	-4.010628	0.000000	0.000000	0.000000	-0.336959	0.402529	-1.329659	0.000000	0.000000	2.000000	187.000000	1.000000
15439.773462	-0.085022	0.538414	0.075780	76.315590	39.241211	52.090221	-0.805048	0.000000	-4.010628	0.000000	0.000000	0.000000	-0.336959	0.402529	-1.329659	0.000000	0.000000	2.000000	187.000000	1.000000
15439.776795	-0.085022	0.538414	0.075780	76.315590	39.241211	52.090221	-0.805048	0.000000	-4.010628	0.000000	0.000000	0.000000	-0.336959	0.402529	-1.329659	0.000000	0.000000	2.000000	187.000000	1.000000
15439.780129	-0.086057	0.539772	0.071454	76.318535	37.969936	50.906235	-0.748888	0.000000	-3.789018	0.000000	0.000000	0.000000	-0.310466	0.407448	-1.297880	0.000000	0.000000	2.000000	187.000000	1.000000
15439.783462	-0.086057	0.539772	0.071454	76.318535	37.969936	50.906235	-0.748888	0.000000	-3.789018	0.000000	0.000000	0.000000	-0.310466	0.407448	-1.297880	0.000000	0.000000	2.000000	187.000000	1.000000
15439.786795	-0.086057	0.539772	0.071454	76.318535	37.969936	50.906235	-0.748888	0.000000	-3.789018	0.000000	0.000000	0.000000	-0.310466	0.407448	-1.297880	0.000000	0.000000	2.000000	187.000000	1.000000
15439.790129	-0.086986	0.541107	0.067266	76.301865	36.372921	49.342468	-0.697144	0.000000	-3.572705	0.000000	0.000000	0.000000	-0.278715	0.400436	-1.256433	0.000000	0.000000	2.000000	187.000000	1.000000
15439.793462	-0.086986	0.541107	0.067266	76.301865	36.372921	49.342468	-0.697144	0.000000	-3.572705	0.000000	0.000000	0.000000	-0.278715	0.400436	-1.256433	0.000000	0.000000	2.000000	187.000000	1.000000
15439.796795	-0.086986	0.541107	0.067266	76.301865	36.372921	49.342468	-0.697144	0.000000	-3.572705	0.000000	0.000000	0.000000	-0.278715	0.400436	-1.256433	0.000000	0.000000	2.000000	187.000000	1.000000
15439.800129	-0.087742	0.542438	0.063248	76.281387	34.645775	47.604073	-0.650691	0.000000	-3.363299	0.000000	0.000000	0.000000	-0.226737	0.399298	-1.205370	0.000000	0.000000	2.000000	187.000000	1.000000
15439.803462	-0.087742	0.542438	0.063248	76.281387	34.645775	47.604073	-0.650691	0.000000	-3.363299	0.000000	0.000000	0.000000	-0.226737	0.399298	-1.205370	0.000000	0.000000	2.000000	187.000000	1.000000
15439.806795	-0.087742	0.542438	0.063248	76.281387	34.645775	47.604073	-0.650691	0.000000	-3.363299	0.000000	0.000000	0.000000	-0.226737	0.399298	-1.205370	0.000000	0.000000	2.000000	187.000000	1.000000
15439.810129	-0.088411	0.543745	0.059434	76.273201	32.917313	45.807667	-0.612902	0.000000	-3.162404	0.000000	0.000000	0.000000	-0.200730	0.392127	-1.144138	0.000000	0.000000	2.000000	187.000000	1.000000
15439.813462	-0.088411	0.543745	0.059434	76.273201	32.917313	45.807667	-0.612902	0.000000	-3.162404	0.000000	0.000000	0.000000	-0.200730	0.392127	-1.144138	0.000000	0.000000	2.000000	187.000000	1.000000
15439.816795	-0.088411	0.543745	0.059434	76.273201	32.917313	45.807667	-0.612902	0.000000	-3.162404	0.000000	0.000000	0.000000	-0.200730	0.392127	-1.144138	0.000000	0.000000	2.000000	187.000000	1.000000
15439.820129	-0.088952	0.545049	0.055853	76.283417	31.266834	44.042118	-0.579447	0.000000	-2.971714	0.000000	0.000000	0.000000	-0.162191	0.391119	-1.074468	0.000000	0.000000	2.000000	187.000000	1.000000
15439.823462	-0.088952	0.545049	0.055853	76.283417	31.266834	44.042118	-0.579447	0.000000	-2.971714	0.000000	0.000000	0.000000	-0.162191	0.391119	-1.074468	0.000000	0.000000	2.000000	187.000000	1.000000
15439.826795	-0.088952	0.545049	0.055853	76.283417	31.266834	44.042118	-0.579447	0.000000	-2.971714	0.000000	0.000000	0.000000	-0.162191	0.391119	-1.074468	0.000000	0.000000	2.000000	187.000000	1.000000
15439.830129	-0.089448	0.546349	0.052387	76.315132	29.739145	42.362995	-0.552415	0.000000	-2.792636	0.000000	0.000000	0.000000	-0.148757	0.389977	-1.039735	0.000000	0.000000	2.000000	187.000000	1.000000
15439.833462	-0.089448	0.546349	0.052387	76.315132	29.739145	42.362995	-0.552415	0.000000	-2.792636	0.000000	0.000000	0.000000	-0.148757	0.389977	-1.039735	0.000000	0.000000	2.000000	187.000000	1.000000
15439.836795	-0.089448	0.546349	0.052387	76.315132	29.739145	42.362995	-0.552415	0.000000	-2.792636	0.000000	0.000000	0.000000	-0.148757	0.389977	-1.039735	0.000000	0.000000	2.000000	187.000000	1.000000
15439.840129	-0.089875	0.547611	0.049176	76.357803	28.352150	40.813980	-0.527622	0.000000	-2.619347	0.000000	0.000000	0.000000	-0.128326	0.378792	-0.963410	0.000000	0.000000	2.000000	187.000000	1.000000
15439.843462	-0.089875	0.547611	0.049176	76.357803	28.352150	40.813980	-0.527622	0.000000	-2.619347	0.000000	0.000000	0.000000	-0.128326	0.378792	-0.963410	0.000000	0.000000	2.000000	187.000000	1.000000
15439.846795	-0.089875	0.547611	0.049176	76.357803	28.352150	40.813980	-0.527622	0.000000	-2.619347	0.000000	0.000000	0.000000	-0.128326	0.378792	-0.963410	0.000000	0.000000	2.000000	187.000000	1.000000
15439.850129	-0.090209	0.548839	0.046056	76.421356	27.170740	39.464031	-0.506234	0.000000	-2.458779	0.000000	0.000000	0.000000	-0.100132	0.368401	-0.935745	0.000000	0.000000	2.000000	187.000000	1.000000
15439.853462	-0.090209	0.548839	0.046056	76.421356	27.170740	39.464031	-0.506234	0.000000	-2.458779	0.000000	0.000000	0.000000	-0.100132	0.368401	-0.935745	0.000000	0.000000	2.000000	187.000000	1.000000
15439.856795	-0.090209	0.548839	0.046056	76.421356	27.170740	39.464031	-0.506234	0.000000	-2.458779	0.000000	0.000000	0.000000	-0.100132	0.368401	-0.935745	0.000000	0.000000	2.000000	187.000000	1.000000
15439.860129	-0.090454	0.550052	0.043048	76.495972	26.226582	38.362106	-0.489546	0.000000	-2.302821	0.000000	0.000000	0.000000	-0.073570	0.363711	-0.902557	0.000000	0.000000	2.000000	187.000000	1.000000
15439.863462	-0.090454	0.550052	0.043048	76.495972	26.226582	38.362106	-0.489546	0.000000	-2.302821	0.000000	0.000000	0.000000	-0.073570	0.363711	-0.902557	0.000000	0.000000	2.000000	187.000000	1.000000
15439.866795	-0.090454	0.550052	0.043048	76.495972	26.226582	38.362106	-0.489546	0.000000	-2.302821	0.000000	0.000000	0.000000	-0.073570	0.363711	-0.902557	0.000000	0.000000	2.000000	187.000000	1.000000
15439.870129	-0.090617	0.551240	0.040173	76.583992	25.476173	37.463997	-0.477284	0.000000	-2.152395	0.000000	0.000000	0.000000	-0.048927	0.356381	-0.862362	0.000000	0.000000	2.000000	187.000000	1.000000
15439.873462	-0.090617	0.551240	0.040173	76.583992	25.476173	37.463997	-0.477284	0.000000	-2.152395	0.000000	0.000000	0.000000	-0.048927	0.356381	-0.862362	0.000000	0.000000	2.000000	187.000000	1.000000
15439.876795	-0.090617	0.551240	0.040173	76.583992	25.476173	37.463997	-0.477284	0.000000	-2.152395	0.000000	0.000000	0.000000	-0.048927	0.356381	-0.862362	0.000000	0.000000	2.000000	187.000000	1.000000
15439.880129	-0.090739	0.552425	0.037380	76.683426	24.913401	36.768303	-0.469129	0.000000	-2.008668	0.000000	0.000000	0.000000	-0.036568	0.355523	-0.838004	0.000000	0.000000	2.000000	187.000000	1.000000
15439.883462	-0.090739	0.552425	0.037380	76.683426	24.913401	36.768303	-0.469129	0.000000	-2.008668	0.000000	0.000000	0.000000	-0.036568	0.355523	-0.838004	0.000000	0.000000	2.000000	187.000000	1.000000
15439.886795	-0.090739	0.552425	0.037380	76.683426	24.913401	36.768303	-0.469129	0.000000	-2.008668	0.000000	0.000000	0.000000	-0.036568	0.355523	-0.838004	0.000000	0.000000	2.000000	187.000000	1.000000
15439.890129	-0.090830	0.553561	0.034719	76.774399	24.461685	36.204536	-0.463035	0.000000	-1.869001	0.000000	0.000000	0.000000	-0.027347	0.340874	-0.798373	0.000000	0.000000	2.000000	187.000000	1.000000
15439.893462	-0.090830	0.553561	0.034719	76.774399	24.461685	36.204536	-0.463035	0.000000	-1.869001	0.000000	0.000000	0.000000	-0.027347	0.340874	-0.798373	0.000000	0.000000	2.000000	187.000000	1.000000
15439.896795	-0.090830	0.553561	0.034719	76.774399	24.461685	36.204536	-0.463035	0.000000	-1.869001	0.000000	0.000000	0.000000	-0.027347	0.340874	-0.798373	0.000000	0.000000	2.000000	187.000000	1.000000
15439.900129	-0.090843	0.554633	0.032182	76.837151	24.092182	35.760372	-0.458477	0.000000	-1.735939	0.000000	0.000000	0.000000	-0.003630	0.321553	-0.761099	0.000000	0.000000	2.000000	187.000000	1.000000
15439.903462	-0.090843	0.554633	0.032182	76.837151	24.092182	35.760372	-0.458477	0.000000	-1.735939	0.000000	0.000000	0.000000	-0.003630	0.321553	-0.761099	0.000000	0.000000	2.000000	187.000000	1.000000
15439.906795	-0.090843	0.554633	0.032182	76.837151	24.092182	35.760372	-0.458477	0.000000	-1.735939	0.000000	0.000000	0.000000	-0.003630	0.321553	-0.761099	0.000000	0.000000	2.000000	187.000000	1.000000
15439.910129	-0.090762	0.555651	0.029814	76.881851	23.811291	35.425423	-0.457872	0.000000	-1.609089	0.000000	0.000000	0.000000	0.024204	0.305301	-0.710217	0.000000	0.000000	2.000000	187.000000	1.000000
15439.913462	-0.090762	0.555651	0.029814	76.881851	23.811291	35.425423	-0.457872	0.000000	-1.609089	0.000000	0.000000	0.000000	0.024204	0.305301	-0.710217	0.000000	0.000000	2.000000	187.000000	1.000000
15439.916795	-0.090762	0.555651	0.029814	76.881851	23.811291	35.425423	-0.457872	0.000000	-1.609089	0.000000	0.000000	0.000000	0.024204	0.305301	-0.710217	0.000000	0.000000	2.000000	187.000000	1.000000
15439.920129	-0.090596	0.556580	0.027646	76.921669	23.565552	35.118309	-0.461906	0.000000	-1.490720	0.000000	0.000000	0.000000	0.049804	0.278846	-0.650633	0.000000	0.000000	2.000000	187.000000	1.000000
15439.923462	-0.090596	0.556580	0.027646	76.921669	23.565552	35.118309	-0.461906	0.000000	-1.490720	0.000000	0.000000	0.000000	0.049804	0.278846	-0.650633	0.000000	0.000000	2.000000	187.000000	1.000000
15439.926795	-0.090596	0.556580	0.027646	76.921669	23.565552	35.118309	-0.461906	0.000000	-1.490720	0.000000	0.000000	0.000000	0.049804	0.278846	-0.650633	0.000000	0.000000	2.000000	187.000000	1.000000
15439.930129	-0.090243	0.557425	0.025631	76.966568	23.334877	34.799339	-0.470207	0.000000	-1.382281	0.000000	0.000000	0.000000	0.105840	0.253513	-0.604504	0.000000	0.000000	2.000000	187.000000	1.000000
15439.933462	-0.090243	0.557425	0.025631	76.966568	23.334877	34.799339	-0.470207	0.000000	-1.382281	0.000000	0.000000	0.000000	0.105840	0.253513	-0.604504	0.000000	0.000000	2.000000	187.000000	1.000000
15439.936795	-0.090243	0.557425	0.025631	76.966568	23.334877	34.799339	-0.470207	0.000000	-1.382281	0.000000	0.000000	0.000000	0.105840	0.253513	-0.604504	0.000000	0.000000	2.000000	187.000000	1.000000
15439.940129	-0.089780	0.558152	0.023785	77.040794	23.018913	34.330593	-0.487847	0.000000	-1.281530	0.000000	0.000000	0.000000	0.138913	0.218032	-0.553608	0.000000	0.000000	2.000000	187.000000	1.000000
15439.943462	-0.089780	0.558152	0.023785	77.040794	23.018913	34.330593	-0.487847	0.000000	-1.281530	0.000000	0.000000	0.000000	0.138913	0.218032	-0.553608	0.000000	0.000000	2.000000	187.000000	1.000000
15439.946795	-0.089780	0.558152	0.023785	77.040794	23.018913	34.330593	-0.487847	0.000000	-1.281530	0.000000	0.000000	0.000000	0.138913	0.218032	-0.553608	0.000000	0.000000	2.000000	187.000000	1.000000
15439.950129	-0.089246	0.558754	0.022061	77.166924	22.497101	33.547501	-0.510999	0.000000	-1.189262	0.000000	0.000000	0.000000	0.160097	0.180729	-0.517166	0.000000	0.000000	2.000000	187.000000	1.000000
15439.953462	-0.089246	0.558754	0.022061	77.166924	22.497101	33.547501	-0.510999	0.000000	-1.189262	0.000000	0.000000	0.000000	0.160097	0.180729	-0.517166	0.000000	0.000000	2.000000	187.000000	1.000000
15439.956795	-0.089246	0.558754	0.022061	77.166924	22.497101	33.547501	-0.510999	0.000000	-1.189262	0.000000	0.000000	0.000000	0.160097	0.180729	-0.517166	0.000000	0.000000	2.000000	187.000000	1.000000
15439.960129	-0.088736	0.559278	0.020455	77.338585	21.714619	32.407547	-0.537682	0.000000	-1.103068	0.000000	0.000000	0.000000	0.153102	0.157235	-0.482045	0.000000	0.000000	2.000000	187.000000	1.000000
15439.963462	-0.088736	0.559278	0.020455	77.338585	21.714619	32.407547	-0.537682	0.000000	-1.103068	0.000000	0.000000	0.000000	0.153102	0.157235	-0.482045	0.000000	0.000000	2.000000	187.000000	1.000000
15439.966795	-0.088736	0.559278	0.020455	77.338585	21.714619	32.407547	-0.537682	0.000000	-1.103068	0.000000	0.000000	0.000000	0.153102	0.157235	-0.482045	0.000000	0.000000	2.000000	187.000000	1.000000
15439.970129	-0.088281	0.559682	0.019013	77.521889	20.647282	30.917826	-0.563199	0.000000	-1.022727	0.000000	0.000000	0.000000	0.136481	0.120981	-0.432569	0.000000	0.000000	2.000000	187.000000	1.000000
15439.973462	-0.088281	0.559682	0.019013	77.521889	20.647282	30.917826	-0.563199	0.000000	-1.022727	0.000000	0.000000	0.000000	0.136481	0.120981	-0.432569	0.000000	0.000000	2.000000	187.000000	1.000000
15439.976795	-0.088281	0.559682	0.019013	77.521889	20.647282	30.917826	-0.563199	0.000000	-1.022727	0.000000	0.000000	0.000000	0.136481	0.120981	-0.432569	0.000000	0.000000	2.000000	187.000000	1.000000
15439.980129	-0.087882	0.560036	0.017743	77.684837	19.395721	29.242786	-0.585946	0.000000	-0.950632	0.000000	0.000000	0.000000	0.119583	0.106399	-0.380916	0.000000	0.000000	2.000000	187.000000	1.000000
15439.983462	-0.087882	0.560036	0.017743	77.684837	19.395721	29.242786	-0.585946	0.000000	-0.950632	0.000000	0.000000	0.000000	0.119583	0.106399	-0.380916	0.000000	0.000000	2.000000	187.000000	1.000000
15439.986795	-0.087882	0.560036	0.017743	77.684837	19.395721	29.242786	-0.585946	0.000000	-0.950632	0.000000	0.000000	0.000000	0.119583	0.106399	-0.380916	0.000000	0.000000	2.000000	187.000000	1.000000
15439.990129	-0.087564	0.560291	0.016653	77.807106	18.211859	27.704500	-0.605876	0.000000	-0.887146	0.000000	0.000000	0.000000	0.095399	0.076487	-0.326997	0.000000	0.000000	2.000000	187.000000	1.000000
15439.993462	-0.087564	0.560291	0.016653	77.807106	18.211859	27.704500	-0.605876	0.000000	-0.887146	0.000000	0.000000	0.000000	0.095399	0.076487	-0.326997	0.000000	0.000000	2.000000	187.000000	1.000000
15439.996795	-0.087564	0.560291	0.016653	77.807106	18.211859	27.704500	-0.605876	0.000000	-0.887146	0.000000	0.000000	0.000000	0.095399	0.076487	-0.326997	0.000000	0.000000	2.000000	187.000000	1.000000
15440.000129	-0.087564	0.560291	0.016653	77.877792	17.279070	26.656160	-0.621776	0.000000	-0.832647	0.000000	0.000000	0.000000	0.095399	0.076487	-0.326997	0.000000	0.000000	2.000000	187.000000	1.000000
15440.003462	-0.087288	0.560483	0.015787	77.877792	17.279070	26.656160	-0.621776	0.000000	-0.832647	0.000000	0.000000	0.000000	0.082857	0.057540	-0.259913	0.000000	0.000000	2.000000	187.000000	1.000000
15440.006795	-0.087288	0.560483	0.015787	77.877792	17.279070	26.656160	-0.621776	0.000000	-0.832647	0.000000	0.000000	0.000000	0.082857	0.057540	-0.259913	0.000000	0.000000	2.000000	187.000000	1.000000
15440.010129	-0.087094	0.560621	0.015113	77.889420	16.745550	26.324451	-0.635586	0.000000	-0.789328	0.000000	0.000000	0.000000	0.058158	0.041526	-0.202074	0.000000	0.000000	2.000000	187.000000	1.000000
15440.013462	-0.087094	0.560621	0.015113	77.889420	16.745550	26.324451	-0.635586	0.000000	-0.789328	0.000000	0.000000	0.000000	0.058158	0.041526	-0.202074	0.000000	0.000000	2.000000	187.000000	1.000000
15440.016795	-0.087094	0.560621	0.015113	77.889420	16.745550	26.324451	-0.635586	0.000000	-0.789328	0.000000	0.000000	0.000000	0.058158	0.041526	-0.202074	0.000000	0.000000	2.000000	187.000000	1.000000
15440.020129	-0.087094	0.560621	0.015113	77.863861	16.600904	26.487276	-0.645279	0.000000	-0.755649	0.000000	0.000000	0.000000	0.058158	0.041526	-0.202074	0.000000	0.000000	2.000000	187.000000	1.000000
15440.023462	-0.087014	0.560690	0.014675	77.863861	16.600904	26.487276	-0.645279	0.000000	-0.755649	0.000000	0.000000	0.000000	0.024254	0.020587	-0.131538	0.000000	0.000000	2.000000	187.000000	1.000000
15440.026795	-0.087014	0.560690	0.014675	77.863861	16.600904	26.487276	-0.645279	0.000000	-0.755649	0.000000	0.000000	0.000000	0.024254	0.020587	-0.131538	0.000000	0.000000	2.000000	187.000000	1.000000
15440.030129	-0.087014	0.560690	0.014675	77.854767	16.583212	26.590979	-0.649321	0.000000	-0.733726	0.000000	0.000000	0.000000	0.024254	0.020587	-0.131538	0.000000	0.000000	2.000000	187.000000	1.000000
15440.033462	-0.087014	0.560690	0.014675	77.854767	16.583212	26.590979	-0.649321	0.000000	-0.733726	0.000000	0.000000	0.000000	0.024254	0.020587	-0.131538	0.000000	0.000000	2.000000	187.000000	1.000000
15440.036795	-0.086997	0.560698	0.014457	77.854767	16.583212	26.590979	-0.649321	0.000000	-0.733726	0.000000	0.000000	0.000000	0.005106	0.002404	-0.065355	0.000000	0.000000	2.000000	187.000000	1.000000
15440.040129	-0.086997	0.560698	0.014457	77.858124	16.608984	26.625175	-0.649321	0.000000	-0.733726	0.000000	0.000000	0.000000	0.005106	0.002404	-0.065355	0.000000	0.000000	2.000000	187.000000	1.000000
15440.043462	-0.086997	0.560698	0.014457	77.858124	16.608984	26.625175	-0.649321	0.000000	-0.733726	0.000000	0.000000	0.000000	0.005106	0.002404	-0.065355	0.000000	0.000000	2.000000	187.000000	1.000000
15440.046795	-0.086997	0.560698	0.014457	77.858124	16.608984	26.625175	-0.649321	0.000000	-0.733726	0.000000	0.000000	0.000000	0.005106	0.002404	-0.065355	0.000000	0.000000	2.000000	187.000000	1.000000
15440.050129	-0.087076	0.560576	0.014513	77.861473	16.632046	26.659391	-0.650173	0.000000	-0.722833	0.000000	0.000000	0.000000	-0.023935	-0.036631	0.016774	0.000000	0.000000	2.000000	187.000000	1.000000
15440.053462	-0.087076	0.560576	0.014513	77.861473	16.632046	26.659391	-0.650173	0.000000	-0.722833	0.000000	0.000000	0.000000	-0.023935	-0.036631	0.016774	0.000000	0.000000	2.000000	187.000000	1.000000
15440.056795	-0.087076	0.560576	0.014513	77.861473	16.632046	26.659391	-0.650173	0.000000	-0.722833	0.000000	0.000000	0.000000	-0.023935	-0.036631	0.016774	0.000000	0.000000	2.000000	187.000000	1.000000
15440.060129	-0.087076	0.560576	0.014513	77.863525	16.641047	26.673061	-0.646184	0.000000	-0.725629	0.000000	0.000000	0.000000	-0.023935	-0.036631	0.016774	0.000000	0.000000	2.000000	187.000000	1.000000
15440.063462	-0.087142	0.560463	0.014744	77.863525	16.641047	26.673061	-0.646184	0.000000	-0.725629	0.000000	0.000000	0.000000	-0.019786	-0.033867	0.069531	0.000000	0.000000	2.000000	187.000000	1.000000
15440.066795	-0.087142	0.560463	0.014744	77.863525	16.641047	26.673061	-0.646184	0.000000	-0.725629	0.000000	0.000000	0.000000	-0.019786	-0.033867	0.069531	0.000000	0.000000	2.000000	187.000000	1.000000
15440.070129	-0.087142	0.560463	0.014744	77.869087	16.648867	26.686628	-0.642886	0.000000	-0.737217	0.000000	0.000000	0.000000	-0.019786	-0.033867	0.069531	0.000000	0.000000	2.000000	187.000000	1.000000
15440.073462	-0.087142	0.560463	0.014744	77.869087	16.648867	26.686628	-0.642886	0.000000	-0.737217	0.000000	0.000000	0.000000	-0.019786	-0.033867	0.069531	0.000000	0.000000	2.000000	187.000000	1.000000
15440.076795	-0.087249	0.560289	0.015070	77.869087	16.648867	26.686628	-0.642886	0.000000	-0.737217	0.000000	0.000000	0.000000	-0.031924	-0.052221	0.097563	0.000000	0.000000	2.000000	187.000000	1.000000
15440.080129	-0.087249	0.560289	0.015070	77.874672	16.653988	26.700212	-0.642886	0.000000	-0.737217	0.000000	0.000000	0.000000	-0.031924	-0.052221	0.097563	0.000000	0.000000	2.000000	187.000000	1.000000
15440.083462	-0.087249	0.560289	0.015070	77.874672	16.653988	26.700212	-0.642886	0.000000	-0.737217	0.000000	0.000000	0.000000	-0.031924	-0.052221	0.097563	0.000000	0.000000	2.000000	187.000000	1.000000
15440.086795	-0.087249	0.560289	0.015070	77.874672	16.653988	26.700212	-0.642886	0.000000	-0.737217	0.000000	0.000000	0.000000	-0.031924	-0.052221	0.097563	0.000000	0.000000	2.000000	187.000000	1.000000
15440.090129	-0.087620	0.559843	0.015821	77.884315	16.674450	26.741209	-0.637565	0.000000	-0.753478	0.000000	0.000000	0.000000	-0.111295	-0.133638	0.225341	0.000000	0.000000	2.000000	187.000000	1.000000
15440.093462	-0.087620	0.559843	0.015821	77.884315	16.674450	26.741209	-0.637565	0.000000	-0.753478	0.000000	0.000000	0.000000	-0.111295	-0.133638	0.225341	0.000000	0.000000	2.000000	187.000000	1.000000
15440.096795	-0.087620	0.559843	0.015821	77.884315	16.674450	26.741209	-0.637565	0.000000	-0.753478	0.000000	0.000000	0.000000	-0.111295	-0.133638	0.225341	0.000000	0.000000	2.000000	187.000000	1.000000
15440.100129	-0.087620	0.559843	0.015821	77.885239	16.723555	26.830555	-0.619016	0.000000	-0.791035	0.000000	0.000000	0.000000	-0.111295	-0.133638	0.225341	0.000000	0.000000	2.000000	187.000000	1.000000
15440.103462	-0.087876	0.559589	0.016200	77.885239	16.723555	26.830555	-0.619016	0.000000	-0.791035	0.000000	0.000000	0.000000	-0.076888	-0.076219	0.113906	0.000000	0.000000	2.000000	187.000000	1.000000
15440.106795	-0.087876	0.559589	0.016200	77.885239	16.723555	26.830555	-0.619016	0.000000	-0.791035	0.000000	0.000000	0.000000	-0.076888	-0.076219	0.113906	0.000000	0.000000	2.000000	187.000000	1.000000
15440.110129	-0.088148	0.559352	0.016661	77.873466	16.858906	27.036814	-0.606201	0.000000	-0.810019	0.000000	0.000000	0.000000	-0.081482	-0.071164	0.138086	0.000000	0.000000	2.000000	187.000000	1.000000
15440.113462	-0.088148	0.559352	0.016661	77.873466	16.858906	27.036814	-0.606201	0.000000	-0.810019	0.000000	0.000000	0.000000	-0.081482	-0.071164	0.138086	0.000000	0.000000	2.000000	187.000000	1.000000
15440.116795	-0.088148	0.559352	0.016661	77.873466	16.858906	27.036814	-0.606201	0.000000	-0.810019	0.000000	0.000000	0.000000	-0.081482	-0.071164	0.138086	0.000000	0.000000	2.000000	187.000000	1.000000
15440.120129	-0.088148	0.559352	0.016661	77.843704	17.090664	27.372683	-0.592621	0.000000	-0.833034	0.000000	0.000000	0.000000	-0.081482	-0.071164	0.138086	0.000000	0.000000	2.000000	187.000000	1.000000
15440.123462	-0.088397	0.559114	0.017125	77.843704	17.090664	27.372683	-0.592621	0.000000	-0.833034	0.000000	0.000000	0.000000	-0.074822	-0.071352	0.139227	0.000000	0.000000	2.000000	187.000000	1.000000
15440.126795	-0.088397	0.559114	0.017125	77.843704	17.090664	27.372683	-0.592621	0.000000	-0.833034	0.000000	0.000000	0.000000	-0.074822	-0.071352	0.139227	0.000000	0.000000	2.000000	187.000000	1.000000
15440.130129	-0.088628	0.558867	0.017616	77.801445	17.403582	27.815865	-0.580151	0.000000	-0.856238	0.000000	0.000000	0.000000	-0.069426	-0.074236	0.147267	0.000000	0.000000	2.000000	187.000000	1.000000
15440.133462	-0.088628	0.558867	0.017616	77.801445	17.403582	27.815865	-0.580151	0.000000	-0.856238	0.000000	0.000000	0.000000	-0.069426	-0.074236	0.147267	0.000000	0.000000	2.000000	187.000000	1.000000
15440.136795	-0.088628	0.558867	0.017616	77.801445	17.403582	27.815865	-0.580151	0.000000	-0.856238	0.000000	0.000000	0.000000	-0.069426	-0.074236	0.147267	0.000000	0.000000	2.000000	187.000000	1.000000
15440.140129	-0.088628	0.558867	0.017616	77.755180	17.709143	28.256077	-0.568579	0.000000	-0.880782	0.000000	0.000000	0.000000	-0.069426	-0.074236	0.147267	0.000000	0.000000	2.000000	187.000000	1.000000
15440.143462	-0.088882	0.558645	0.018096	77.755180	17.709143	28.256077	-0.568579	0.000000	-0.880782	0.000000	0.000000	0.000000	-0.075961	-0.066496	0.144255	0.000000	0.000000	2.000000	187.000000	1.000000
15440.146795	-0.088882	0.558645	0.018096	77.755180	17.709143	28.256077	-0.568579	0.000000	-0.880782	0.000000	0.000000	0.000000	-0.075961	-0.066496	0.144255	0.000000	0.000000	2.000000	187.000000	1.000000
15440.150129	-0.089138	0.558440	0.018594	77.708733	17.985329	28.659546	-0.555919	0.000000	-0.904825	0.000000	0.000000	0.000000	-0.077029	-0.061464	0.149392	0.000000	0.000000	2.000000	187.000000	1.000000
15440.153462	-0.089138	0.558440	0.018594	77.708733	17.985329	28.659546	-0.555919	0.000000	-0.904825	0.000000	0.000000	0.000000	-0.077029	-0.061464	0.149392	0.000000	0.000000	2.000000	187.000000	1.000000
15440.156795	-0.089138	0.558440	0.018594	77.708733	17.985329	28.659546	-0.555919	0.000000	-0.904825	0.000000	0.000000	0.000000	-0.077029	-0.061464	0.149392	0.000000	0.000000	2.000000	187.000000	1.000000
15440.160129	-0.089138	0.558440	0.018594	77.670753	18.266825	29.067623	-0.543081	0.000000	-0.929724	0.000000	0.000000	0.000000	-0.077029	-0.061464	0.149392	0.000000	0.000000	2.000000	187.000000	1.000000
15440.163462	-0.089407	0.558209	0.019030	77.670753	18.266825	29.067623	-0.543081	0.000000	-0.929724	0.000000	0.000000	0.000000	-0.080638	-0.069494	0.130636	0.000000	0.000000	2.000000	187.000000	1.000000
15440.166795	-0.089407	0.558209	0.019030	77.670753	18.266825	29.067623	-0.543081	0.000000	-0.929724	0.000000	0.000000	0.000000	-0.080638	-0.069494	0.130636	0.000000	0.000000	2.000000	187.000000	1.000000
15440.170129	-0.089733	0.557950	0.019394	77.641884	18.538797	29.466990	-0.529642	0.000000	-0.951496	0.000000	0.000000	0.000000	-0.097821	-0.077497	0.109322	0.000000	0.000000	2.000000	187.000000	1.000000
15440.173462	-0.089733	0.557950	0.019394	77.641884	18.538797	29.466990	-0.529642	0.000000	-0.951496	0.000000	0.000000	0.000000	-0.097821	-0.077497	0.109322	0.000000	0.000000	2.000000	187.000000	1.000000
15440.176795	-0.089733	0.557950	0.019394	77.641884	18.538797	29.466990	-0.529642	0.000000	-0.951496	0.000000	0.000000	0.000000	-0.097821	-0.077497	0.109322	0.000000	0.000000	2.000000	187.000000	1.000000
15440.180129	-0.089733	0.557950	0.019394	77.648033	18.787386	29.820210	-0.513338	0.000000	-0.969717	0.000000	0.000000	0.000000	-0.097821	-0.077497	0.109322	0.000000	0.000000	2.000000	187.000000	1.000000
15440.183462	-0.090100	0.557675	0.019601	77.648033	18.787386	29.820210	-0.513338	0.000000	-0.969717	0.000000	0.000000	0.000000	-0.110139	-0.082616	0.062119	0.000000	0.000000	2.000000	187.000000	1.000000
15440.186795	-0.090100	0.557675	0.019601	77.648033	18.787386	29.820210	-0.513338	0.000000	-0.969717	0.000000	0.000000	0.000000	-0.110139	-0.082616	0.062119	0.000000	0.000000	2.000000	187.000000	1.000000
15440.190129	-0.090562	0.557365	0.019688	77.664276	19.027157	30.168451	-0.494982	0.000000	-0.980070	0.000000	0.000000	0.000000	-0.138588	-0.093059	0.026047	0.000000	0.000000	2.000000	187.000000	1.000000
15440.193462	-0.090562	0.557365	0.019688	77.664276	19.027157	30.168451	-0.494982	0.000000	-0.980070	0.000000	0.000000	0.000000	-0.138588	-0.093059	0.026047	0.000000	0.000000	2.000000	187.000000	1.000000
15440.196795	-0.090562	0.557365	0.019688	77.664276	19.027157	30.168451	-0.494982	0.000000	-0.980070	0.000000	0.000000	0.000000	-0.138588	-0.093059	0.026047	0.000000	0.000000	2.000000	187.000000	1.000000
15440.200129	-0.090562	0.557365	0.019688	77.669716	19.320543	30.612444	-0.471884	0.000000	-0.984411	0.000000	0.000000	0.000000	-0.138588	-0.093059	0.026047	0.000000	0.000000	2.000000	187.000000	1.000000
15440.203462	-0.091095	0.557047	0.019653	77.669716	19.320543	30.612444	-0.471884	0.000000	-0.984411	0.000000	0.000000	0.000000	-0.159875	-0.095475	-0.010428	0.000000	0.000000	2.000000	187.000000	1.000000
15440.206795	-0.091095	0.557047	0.019653	77.669716	19.320543	30.612444	-0.471884	0.000000	-0.984411	0.000000	0.000000	0.000000	-0.159875	-0.095475	-0.010428	0.000000	0.000000	2.000000	187.000000	1.000000
15440.210129	-0.091676	0.556720	0.019501	77.632790	19.776756	31.303932	-0.445238	0.000000	-0.982673	0.000000	0.000000	0.000000	-0.174263	-0.097840	-0.045676	0.000000	0.000000	2.000000	187.000000	1.000000
15440.213462	-0.091676	0.556720	0.019501	77.632790	19.776756	31.303932	-0.445238	0.000000	-0.982673	0.000000	0.000000	0.000000	-0.174263	-0.097840	-0.045676	0.000000	0.000000	2.000000	187.000000	1.000000
15440.216795	-0.091676	0.556720	0.019501	77.632790	19.776756	31.303932	-0.445238	0.000000	-0.982673	0.000000	0.000000	0.000000	-0.174263	-0.097840	-0.045676	0.000000	0.000000	2.000000	187.000000	1.000000
15440.220129	-0.092269	0.556439	0.019293	77.563515	20.405140	32.236683	-0.416194	0.000000	-0.975060	0.000000	0.000000	0.000000	-0.177999	-0.084422	-0.062578	0.000000	0.000000	2.000000	187.000000	1.000000
15440.223462	-0.092269	0.556439	0.019293	77.563515	20.405140	32.236683	-0.416194	0.000000	-0.975060	0.000000	0.000000	0.000000	-0.177999	-0.084422	-0.062578	0.000000	0.000000	2.000000	187.000000	1.000000
15440.226795	-0.092269	0.556439	0.019293	77.563515	20.405140	32.236683	-0.416194	0.000000	-0.975060	0.000000	0.000000	0.000000	-0.177999	-0.084422	-0.062578	0.000000	0.000000	2.000000	187.000000	1.000000
15440.230129	-0.092787	0.556149	0.019056	77.454895	21.220236	33.431324	-0.386527	0.000000	-0.964631	0.000000	0.000000	0.000000	-0.155167	-0.086888	-0.071003	0.000000	0.000000	2.000000	187.000000	1.000000
15440.233462	-0.092787	0.556149	0.019056	77.454895	21.220236	33.431324	-0.386527	0.000000	-0.964631	0.000000	0.000000	0.000000	-0.155167	-0.086888	-0.071003	0.000000	0.000000	2.000000	187.000000	1.000000
15440.236795	-0.092787	0.556149	0.019056	77.454895	21.220236	33.431324	-0.386527	0.000000	-0.964631	0.000000	0.000000	0.000000	-0.155167	-0.086888	-0.071003	0.000000	0.000000	2.000000	187.000000	1.000000
15440.240129	-0.092787	0.556149	0.019056	77.313293	22.144859	34.784378	-0.360666	0.000000	-0.952797	0.000000	0.000000	0.000000	-0.155167	-0.086888	-0.071003	0.000000	0.000000	2.000000	187.000000	1.000000
15440.243462	-0.093275	0.555896	0.018795	77.313293	22.144859	34.784378	-0.360666	0.000000	-0.952797	0.000000	0.000000	0.000000	-0.146596	-0.076192	-0.078340	0.000000	0.000000	2.000000	187.000000	1.000000
15440.246795	-0.093275	0.555896	0.018795	77.313293	22.144859	34.784378	-0.360666	0.000000	-0.952797	0.000000	0.000000	0.000000	-0.146596	-0.076192	-0.078340	0.000000	0.000000	2.000000	187.000000	1.000000
15440.250129	-0.093759	0.555651	0.018510	77.162285	23.063206	36.132545	-0.336233	0.000000	-0.939740	0.000000	0.000000	0.000000	-0.145099	-0.073425	-0.085389	0.000000	0.000000	2.000000	187.000000	1.000000
15440.253462	-0.093759	0.555651	0.018510	77.162285	23.063206	36.132545	-0.336233	0.000000	-0.939740	0.000000	0.000000	0.000000	-0.145099	-0.073425	-0.085389	0.000000	0.000000	2.000000	187.000000	1.000000
15440.256795	-0.093759	0.555651	0.018510	77.162285	23.063206	36.132545	-0.336233	0.000000	-0.939740	0.000000	0.000000	0.000000	-0.145099	-0.073425	-0.085389	0.000000	0.000000	2.000000	187.000000	1.000000
15440.260129	-0.093759	0.555651	0.018510	77.030518	23.849823	37.259609	-0.312050	0.000000	-0.925509	0.000000	0.000000	0.000000	-0.145099	-0.073425	-0.085389	0.000000	0.000000	2.000000	187.000000	1.000000
15440.263462	-0.094233	0.555424	0.018179	77.030518	23.849823	37.259609	-0.312050	0.000000	-0.925509	0.000000	0.000000	0.000000	-0.142221	-0.067918	-0.099282	0.000000	0.000000	2.000000	187.000000	1.000000
15440.266795	-0.094233	0.555424	0.018179	77.030518	23.849823	37.259609	-0.312050	0.000000	-0.925509	0.000000	0.000000	0.000000	-0.142221	-0.067918	-0.099282	0.000000	0.000000	2.000000	187.000000	1.000000
15440.270129	-0.094634	0.555207	0.017838	76.949783	24.387108	37.926098	-0.288347	0.000000	-0.908962	0.000000	0.000000	0.000000	-0.120368	-0.065172	-0.102273	0.000000	0.000000	2.000000	187.000000	1.000000
15440.273462	-0.094634	0.555207	0.017838	76.949783	24.387108	37.926098	-0.288347	0.000000	-0.908962	0.000000	0.000000	0.000000	-0.120368	-0.065172	-0.102273	0.000000	0.000000	2.000000	187.000000	1.000000
15440.276795	-0.094634	0.555207	0.017838	76.949783	24.387108	37.926098	-0.288347	0.000000	-0.908962	0.000000	0.000000	0.000000	-0.120368	-0.065172	-0.102273	0.000000	0.000000	2.000000	187.000000	1.000000
15440.280129	-0.094634	0.555207	0.017838	76.932449	24.665930	38.124393	-0.268285	0.000000	-0.891916	0.000000	0.000000	0.000000	-0.120368	-0.065172	-0.102273	0.000000	0.000000	2.000000	187.000000	1.000000
15440.283462	-0.095018	0.555000	0.017411	76.932449	24.665930	38.124393	-0.268285	0.000000	-0.891916	0.000000	0.000000	0.000000	-0.115022	-0.062177	-0.128237	0.000000	0.000000	2.000000	187.000000	1.000000
15440.286795	-0.095018	0.555000	0.017411	76.932449	24.665930	38.124393	-0.268285	0.000000	-0.891916	0.000000	0.000000	0.000000	-0.115022	-0.062177	-0.128237	0.000000	0.000000	2.000000	187.000000	1.000000
15440.290129	-0.095343	0.554794	0.016929	76.957108	24.791546	38.096146	-0.249115	0.000000	-0.870543	0.000000	0.000000	0.000000	-0.097471	-0.061893	-0.144639	0.000000	0.000000	2.000000	187.000000	1.000000
15440.293462	-0.095343	0.554794	0.016929	76.957108	24.791546	38.096146	-0.249115	0.000000	-0.870543	0.000000	0.000000	0.000000	-0.097471	-0.061893	-0.144639	0.000000	0.000000	2.000000	187.000000	1.000000
15440.296795	-0.095343	0.554794	0.016929	76.957108	24.791546	38.096146	-0.249115	0.000000	-0.870543	0.000000	0.000000	0.000000	-0.097471	-0.061893	-0.144639	0.000000	0.000000	2.000000	187.000000	1.000000
15440.300129	-0.095343	0.554794	0.016929	76.994049	24.874634	38.081413	-0.232870	0.000000	-0.846437	0.000000	0.000000	0.000000	-0.097471	-0.061893	-0.144639	0.000000	0.000000	2.000000	187.000000	1.000000
15440.303462	-0.095564	0.554588	0.016401	76.994049	24.874634	38.081413	-0.232870	0.000000	-0.846437	0.000000	0.000000	0.000000	-0.066421	-0.061638	-0.158300	0.000000	0.000000	2.000000	187.000000	1.000000
15440.306795	-0.095564	0.554588	0.016401	76.994049	24.874634	38.081413	-0.232870	0.000000	-0.846437	0.000000	0.000000	0.000000	-0.066421	-0.061638	-0.158300	0.000000	0.000000	2.000000	187.000000	1.000000
15440.310129	-0.095731	0.554401	0.015836	77.033432	24.974659	38.203316	-0.221800	0.000000	-0.820054	0.000000	0.000000	0.000000	-0.049961	-0.056160	-0.169374	0.000000	0.000000	2.000000	187.000000	1.000000
15440.313462	-0.095731	0.554401	0.015836	77.033432	24.974659	38.203316	-0.221800	0.000000	-0.820054	0.000000	0.000000	0.000000	-0.049961	-0.056160	-0.169374	0.000000	0.000000	2.000000	187.000000	1.000000
15440.316795	-0.095731	0.554401	0.015836	77.033432	24.974659	38.203316	-0.221800	0.000000	-0.820054	0.000000	0.000000	0.000000	-0.049961	-0.056160	-0.169374	0.000000	0.000000	2.000000	187.000000	1.000000
15440.320129	-0.095731	0.554401	0.015836	77.071190	25.071587	38.327885	-0.213473	0.000000	-0.791825	0.000000	0.000000	0.000000	-0.049961	-0.056160	-0.169374	0.000000	0.000000	2.000000	187.000000	1.000000
15440.323462	-0.095823	0.554249	0.015257	77.071190	25.071587	38.327885	-0.213473	0.000000	-0.791825	0.000000	0.000000	0.000000	-0.027872	-0.045514	-0.173783	0.000000	0.000000	2.000000	187.000000	1.000000
15440.326795	-0.095823	0.554249	0.015257	77.071190	25.071587	38.327885	-0.213473	0.000000	-0.791825	0.000000	0.000000	0.000000	-0.027872	-0.045514	-0.173783	0.000000	0.000000	2.000000	187.000000	1.000000
15440.330129	-0.095870	0.554124	0.014682	77.108887	25.171946	38.453171	-0.208827	0.000000	-0.762861	0.000000	0.000000	0.000000	-0.013952	-0.037634	-0.172689	0.000000	0.000000	2.000000	187.000000	1.000000
15440.333462	-0.095870	0.554124	0.014682	77.108887	25.171946	38.453171	-0.208827	0.000000	-0.762861	0.000000	0.000000	0.000000	-0.013952	-0.037634	-0.172689	0.000000	0.000000	2.000000	187.000000	1.000000
15440.336795	-0.095870	0.554124	0.014682	77.108887	25.171946	38.453171	-0.208827	0.000000	-0.762861	0.000000	0.000000	0.000000	-0.013952	-0.037634	-0.172689	0.000000	0.000000	2.000000	187.000000	1.000000
15440.340129	-0.095870	0.554124	0.014682	77.141502	25.262037	38.562325	-0.206502	0.000000	-0.734079	0.000000	0.000000	0.000000	-0.013952	-0.037634	-0.172689	0.000000	0.000000	2.000000	187.000000	1.000000
15440.343462	-0.095915	0.554025	0.014101	77.141502	25.262037	38.562325	-0.206502	0.000000	-0.734079	0.000000	0.000000	0.000000	-0.013510	-0.029730	-0.174316	0.000000	0.000000	2.000000	187.000000	1.000000
15440.346795	-0.095915	0.554025	0.014101	77.141502	25.262037	38.562325	-0.206502	0.000000	-0.734079	0.000000	0.000000	0.000000	-0.013510	-0.029730	-0.174316	0.000000	0.000000	2.000000	187.000000	1.000000
15440.350129	-0.095914	0.553952	0.013523	77.171570	25.347166	38.663586	-0.204251	0.000000	-0.705027	0.000000	0.000000	0.000000	0.000342	-0.021893	-0.173206	0.000000	0.000000	2.000000	187.000000	1.000000
15440.353462	-0.095914	0.553952	0.013523	77.171570	25.347166	38.663586	-0.204251	0.000000	-0.705027	0.000000	0.000000	0.000000	0.000342	-0.021893	-0.173206	0.000000	0.000000	2.000000	187.000000	1.000000
15440.356795	-0.095914	0.553952	0.013523	77.171570	25.347166	38.663586	-0.204251	0.000000	-0.705027	0.000000	0.000000	0.000000	0.000342	-0.021893	-0.173206	0.000000	0.000000	2.000000	187.000000	1.000000
15440.360129	-0.095914	0.553952	0.013523	77.197578	25.412222	38.742531	-0.204308	0.000000	-0.676159	0.000000	0.000000	0.000000	0.000342	-0.021893	-0.173206	0.000000	0.000000	2.000000	187.000000	1.000000
15440.363462	-0.095902	0.553904	0.013008	77.197578	25.412222	38.742531	-0.204308	0.000000	-0.676159	0.000000	0.000000	0.000000	0.003571	-0.014252	-0.154443	0.000000	0.000000	2.000000	187.000000	1.000000
15440.366795	-0.095902	0.553904	0.013008	77.197578	25.412222	38.742531	-0.204308	0.000000	-0.676159	0.000000	0.000000	0.000000	0.003571	-0.014252	-0.154443	0.000000	0.000000	2.000000	187.000000	1.000000
15440.370129	-0.095917	0.553848	0.012512	77.226440	25.468422	38.804455	-0.204903	0.000000	-0.650418	0.000000	0.000000	0.000000	-0.004448	-0.016974	-0.149001	0.000000	0.000000	2.000000	187.000000	1.000000
15440.373462	-0.095917	0.553848	0.012512	77.226440	25.468422	38.804455	-0.204903	0.000000	-0.650418	0.000000	0.000000	0.000000	-0.004448	-0.016974	-0.149001	0.000000	0.000000	2.000000	187.000000	1.000000
15440.376795	-0.095917	0.553848	0.012512	77.226440	25.468422	38.804455	-0.204903	0.000000	-0.650418	0.000000	0.000000	0.000000	-0.004448	-0.016974	-0.149001	0.000000	0.000000	2.000000	187.000000	1.000000
15440.380129	-0.095917	0.553848	0.012512	77.259521	25.483345	38.817612	-0.204161	0.000000	-0.625585	0.000000	0.000000	0.000000	-0.004448	-0.016974	-0.149001	0.000000	0.000000	2.000000	187.000000	1.000000
15440.383462	-0.095953	0.553817	0.012005	77.259521	25.483345	38.817612	-0.204161	0.000000	-0.625585	0.000000	0.000000	0.000000	-0.010735	-0.009178	-0.151965	0.000000	0.000000	2.000000	187.000000	1.000000
15440.386795	-0.095953	0.553817	0.012005	77.259521	25.483345	38.817612	-0.204161	0.000000	-0.625585	0.000000	0.000000	0.000000	-0.010735	-0.009178	-0.151965	0.000000	0.000000	2.000000	187.000000	1.000000
15440.390129	-0.096010	0.553786	0.011494	77.292625	25.495712	38.830921	-0.202372	0.000000	-0.600257	0.000000	0.000000	0.000000	-0.017314	-0.009215	-0.153377	0.000000	0.000000	2.000000	187.000000	1.000000
15440.393462	-0.096010	0.553786	0.011494	77.292625	25.495712	38.830921	-0.202372	0.000000	-0.600257	0.000000	0.000000	0.000000	-0.017314	-0.009215	-0.153377	0.000000	0.000000	2.000000	187.000000	1.000000
15440.396795	-0.096010	0.553786	0.011494	77.292625	25.495712	38.830921	-0.202372	0.000000	-0.600257	0.000000	0.000000	0.000000	-0.017314	-0.009215	-0.153377	0.000000	0.000000	2.000000	187.000000	1.000000
15440.400129	-0.096010	0.553786	0.011494	77.326263	25.521898	38.864601	-0.199487	0.000000	-0.574695	0.000000	0.000000	0.000000	-0.017314	-0.009215	-0.153377	0.000000	0.000000	2.000000	187.000000	1.000000
15440.403462	-0.096086	0.553738	0.010960	77.326263	25.521898	38.864601	-0.199487	0.000000	-0.574695	0.000000	0.000000	0.000000	-0.022781	-0.014435	-0.160103	0.000000	0.000000	2.000000	187.000000	1.000000
15440.406795	-0.096086	0.553738	0.010960	77.326263	25.521898	38.864601	-0.199487	0.000000	-0.574695	0.000000	0.000000	0.000000	-0.022781	-0.014435	-0.160103	0.000000	0.000000	2.000000	187.000000	1.000000
15440.410129	-0.096183	0.553716	0.010417	77.350647	25.565155	38.930592	-0.195690	0.000000	-0.548011	0.000000	0.000000	0.000000	-0.028995	-0.006670	-0.163074	0.000000	0.000000	2.000000	187.000000	1.000000
15440.413462	-0.096183	0.553716	0.010417	77.350647	25.565155	38.930592	-0.195690	0.000000	-0.548011	0.000000	0.000000	0.000000	-0.028995	-0.006670	-0.163074	0.000000	0.000000	2.000000	187.000000	1.000000
15440.416795	-0.096183	0.553716	0.010417	77.350647	25.565155	38.930592	-0.195690	0.000000	-0.548011	0.000000	0.000000	0.000000	-0.028995	-0.006670	-0.163074	0.000000	0.000000	2.000000	187.000000	1.000000
15440.420129	-0.096183	0.553716	0.010417	77.373077	25.616678	39.008476	-0.190857	0.000000	-0.520832	0.000000	0.000000	0.000000	-0.028995	-0.006670	-0.163074	0.000000	0.000000	2.000000	187.000000	1.000000
15440.423462	-0.096262	0.553685	0.009900	77.373077	25.616678	39.008476	-0.190857	0.000000	-0.520832	0.000000	0.000000	0.000000	-0.023612	-0.009357	-0.154892	0.000000	0.000000	2.000000	187.000000	1.000000
15440.426795	-0.096262	0.553685	0.009900	77.373077	25.616678	39.008476	-0.190857	0.000000	-0.520832	0.000000	0.000000	0.000000	-0.023612	-0.009357	-0.154892	0.000000	0.000000	2.000000	187.000000	1.000000
15440.430129	-0.096347	0.553688	0.009419	77.390526	25.656940	39.069248	-0.186922	0.000000	-0.495016	0.000000	0.000000	0.000000	-0.025682	0.000892	-0.144305	0.000000	0.000000	2.000000	187.000000	1.000000
15440.433462	-0.096347	0.553688	0.009419	77.390526	25.656940	39.069248	-0.186922	0.000000	-0.495016	0.000000	0.000000	0.000000	-0.025682	0.000892	-0.144305	0.000000	0.000000	2.000000	187.000000	1.000000
15440.436795	-0.096347	0.553688	0.009419	77.390526	25.656940	39.069248	-0.186922	0.000000	-0.495016	0.000000	0.000000	0.000000	-0.025682	0.000892	-0.144305	0.000000	0.000000	2.000000	187.000000	1.000000
15440.440129	-0.096347	0.553688	0.009419	77.405441	25.691582	39.121464	-0.182642	0.000000	-0.470966	0.000000	0.000000	0.000000	-0.025682	0.000892	-0.144305	0.000000	0.000000	2.000000	187.000000	1.000000
15440.443462	-0.096411	0.553673	0.009057	77.405441	25.691582	39.121464	-0.182642	0.000000	-0.470966	0.000000	0.000000	0.000000	-0.019073	-0.004543	-0.108811	0.000000	0.000000	2.000000	187.000000	1.000000
15440.446795	-0.096411	0.553673	0.009057	77.405441	25.691582	39.121464	-0.182642	0.000000	-0.470966	0.000000	0.000000	0.000000	-0.019073	-0.004543	-0.108811	0.000000	0.000000	2.000000	187.000000	1.000000
15440.450129	-0.096411	0.553673	0.009057	77.421326	25.727774	39.167973	-0.179463	0.000000	-0.452830	0.000000	0.000000	0.000000	-0.019073	-0.004543	-0.108811	0.000000	0.000000	2.000000	187.000000	1.000000
15440.453462	-0.096411	0.553673	0.009057	77.421326	25.727774	39.167973	-0.179463	0.000000	-0.452830	0.000000	0.000000	0.000000	-0.019073	-0.004543	-0.108811	0.000000	0.000000	2.000000	187.000000	1.000000
15440.456795	-0.096417	0.553640	0.008753	77.421326	25.727774	39.167973	-0.179463	0.000000	-0.452830	0.000000	0.000000	0.000000	-0.001948	-0.009852	-0.090977	0.000000	0.000000	2.000000	187.000000	1.000000
15440.460129	-0.096417	0.553640	0.008753	77.435692	25.762451	39.200062	-0.179463	0.000000	-0.452830	0.000000	0.000000	0.000000	-0.001948	-0.009852	-0.090977	0.000000	0.000000	2.000000	187.000000	1.000000
15440.463462	-0.096417	0.553640	0.008753	77.435692	25.762451	39.200062	-0.179463	0.000000	-0.452830	0.000000	0.000000	0.000000	-0.001948	-0.009852	-0.090977	0.000000	0.000000	2.000000	187.000000	1.000000
15440.466795	-0.096417	0.553640	0.008753	77.435692	25.762451	39.200062	-0.179463	0.000000	-0.452830	0.000000	0.000000	0.000000	-0.001948	-0.009852	-0.090977	0.000000	0.000000	2.000000	187.000000	1.000000
15440.470129	-0.096330	0.553521	0.008443	77.460304	25.776419	39.194378	-0.179138	0.000000	-0.437668	0.000000	0.000000	0.000000	0.026169	-0.035778	-0.093056	0.000000	0.000000	2.000000	187.000000	1.000000
15440.473462	-0.096330	0.553521	0.008443	77.460304	25.776419	39.194378	-0.179138	0.000000	-0.437668	0.000000	0.000000	0.000000	0.026169	-0.035778	-0.093056	0.000000	0.000000	2.000000	187.000000	1.000000
15440.476795	-0.096330	0.553521	0.008443	77.460304	25.776419	39.194378	-0.179138	0.000000	-0.437668	0.000000	0.000000	0.000000	0.026169	-0.035778	-0.093056	0.000000	0.000000	2.000000	187.000000	1.000000
15440.480129	-0.096260	0.553400	0.008328	77.495590	25.748909	39.124470	-0.183500	0.000000	-0.422158	0.000000	0.000000	0.000000	0.020970	-0.036088	-0.034526	0.000000	0.000000	2.000000	187.000000	1.000000
15440.483462	-0.096260	0.553400	0.008328	77.495590	25.748909	39.124470	-0.183500	0.000000	-0.422158	0.000000	0.000000	0.000000	0.020970	-0.036088	-0.034526	0.000000	0.000000	2.000000	187.000000	1.000000
15440.486795	-0.096260	0.553400	0.008328	77.495590	25.748909	39.124470	-0.183500	0.000000	-0.422158	0.000000	0.000000	0.000000	0.020970	-0.036088	-0.034526	0.000000	0.000000	2.000000	187.000000	1.000000
15440.490129	-0.096260	0.553400	0.008328	77.556664	25.670025	38.969238	-0.186995	0.000000	-0.416404	0.000000	0.000000	0.000000	0.020970	-0.036088	-0.034526	0.000000	0.000000	2.000000	187.000000	1.000000
15440.493462	-0.096192	0.553228	0.008223	77.556664	25.670025	38.969238	-0.186995	0.000000	-0.416404	0.000000	0.000000	0.000000	0.020327	-0.051657	-0.031459	0.000000	0.000000	2.000000	187.000000	1.000000
15440.496795	-0.096192	0.553228	0.008223	77.556664	25.670025	38.969238	-0.186995	0.000000	-0.416404	0.000000	0.000000	0.000000	0.020327	-0.051657	-0.031459	0.000000	0.000000	2.000000	187.000000	1.000000
15440.500129	-0.096192	0.553228	0.008223	77.639030	25.535019	38.730053	-0.190383	0.000000	-0.411161	0.000000	0.000000	0.000000	0.020327	-0.051657	-0.031459	0.000000	0.000000	2.000000	187.000000	1.000000
15440.503462	-0.096192	0.553228	0.008223	77.639030	25.535019	38.730053	-0.190383	0.000000	-0.411161	0.000000	0.000000	0.000000	0.020327	-0.051657	-0.031459	0.000000	0.000000	2.000000	187.000000	1.000000
15440.506795	-0.096140	0.552996	0.008083	77.639030	25.535019	38.730053	-0.190383	0.000000	-0.411161	0.000000	0.000000	0.000000	0.015585	-0.069724	-0.041977	0.000000	0.000000	2.000000	187.000000	1.000000
15440.510129	-0.096140	0.552996	0.008083	77.732170	25.422878	38.518124	-0.190383	0.000000	-0.411161	0.000000	0.000000	0.000000	0.015585	-0.069724	-0.041977	0.000000	0.000000	2.000000	187.000000	1.000000
15440.513462	-0.096140	0.552996	0.008083	77.732170	25.422878	38.518124	-0.190383	0.000000	-0.411161	0.000000	0.000000	0.000000	0.015585	-0.069724	-0.041977	0.000000	0.000000	2.000000	187.000000	1.000000
15440.516795	-0.096140	0.552996	0.008083	77.732170	25.422878	38.518124	-0.190383	0.000000	-0.411161	0.000000	0.000000	0.000000	0.015585	-0.069724	-0.041977	0.000000	0.000000	2.000000	187.000000	1.000000
15440.520129	-0.096119	0.552463	0.007645	77.807068	25.385572	38.418304	-0.192980	0.000000	-0.404165	0.000000	0.000000	0.000000	0.006433	-0.159764	-0.131349	0.000000	0.000000	2.000000	187.000000	1.000000
15440.523462	-0.096119	0.552463	0.007645	77.807068	25.385572	38.418304	-0.192980	0.000000	-0.404165	0.000000	0.000000	0.000000	0.006433	-0.159764	-0.131349	0.000000	0.000000	2.000000	187.000000	1.000000
15440.526795	-0.096119	0.552463	0.007645	77.807068	25.385572	38.418304	-0.192980	0.000000	-0.404165	0.000000	0.000000	0.000000	0.006433	-0.159764	-0.131349	0.000000	0.000000	2.000000	187.000000	1.000000
15440.530129	-0.096119	0.552463	0.007645	77.851181	25.487635	38.510639	-0.194052	0.000000	-0.382273	0.000000	0.000000	0.000000	0.006433	-0.159764	-0.131349	0.000000	0.000000	2.000000	187.000000	1.000000
15440.533462	-0.096070	0.552172	0.007406	77.851181	25.487635	38.510639	-0.194052	0.000000	-0.382273	0.000000	0.000000	0.000000	0.014831	-0.087482	-0.071722	0.000000	0.000000	2.000000	187.000000	1.000000
15440.536795	-0.096070	0.552172	0.007406	77.851181	25.487635	38.510639	-0.194052	0.000000	-0.382273	0.000000	0.000000	0.000000	0.014831	-0.087482	-0.071722	0.000000	0.000000	2.000000	187.000000	1.000000
15440.540129	-0.096070	0.552172	0.007406	77.888565	25.619822	38.645844	-0.196524	0.000000	-0.370319	0.000000	0.000000	0.000000	0.014831	-0.087482	-0.071722	0.000000	0.000000	2.000000	187.000000	1.000000
15440.543462	-0.096070	0.552172	0.007406	77.888565	25.619822	38.645844	-0.196524	0.000000	-0.370319	0.000000	0.000000	0.000000	0.014831	-0.087482	-0.071722	0.000000	0.000000	2.000000	187.000000	1.000000
15440.546795	-0.096023	0.551923	0.007180	77.888565	25.619822	38.645844	-0.196524	0.000000	-0.370319	0.000000	0.000000	0.000000	0.014054	-0.074530	-0.067966	0.000000	0.000000	2.000000	187.000000	1.000000
15440.550129	-0.095953	0.551701	0.006953	77.919930	25.741947	38.769688	-0.196524	0.000000	-0.370319	0.000000	0.000000	0.000000	0.020988	-0.066687	-0.068170	0.000000	0.000000	2.000000	187.000000	1.000000
15440.553462	-0.095953	0.551701	0.006953	77.919930	25.741947	38.769688	-0.196524	0.000000	-0.370319	0.000000	0.000000	0.000000	0.020988	-0.066687	-0.068170	0.000000	0.000000	2.000000	187.000000	1.000000
15440.556795	-0.095953	0.551701	0.006953	77.919930	25.741947	38.769688	-0.196524	0.000000	-0.370319	0.000000	0.000000	0.000000	0.020988	-0.066687	-0.068170	0.000000	0.000000	2.000000	187.000000	1.000000
15440.560129	-0.095953	0.551701	0.006953	77.946320	25.849598	38.875938	-0.202364	0.000000	-0.347630	0.000000	0.000000	0.000000	0.020988	-0.066687	-0.068170	0.000000	0.000000	2.000000	187.000000	1.000000
15440.563462	-0.095877	0.551521	0.006806	77.946320	25.849598	38.875938	-0.202364	0.000000	-0.347630	0.000000	0.000000	0.000000	0.022860	-0.053914	-0.043923	0.000000	0.000000	2.000000	187.000000	1.000000
15440.566795	-0.095877	0.551521	0.006806	77.946320	25.849598	38.875938	-0.202364	0.000000	-0.347630	0.000000	0.000000	0.000000	0.022860	-0.053914	-0.043923	0.000000	0.000000	2.000000	187.000000	1.000000
15440.570129	-0.095877	0.551521	0.006806	77.959274	25.919764	38.942795	-0.206175	0.000000	-0.340310	0.000000	0.000000	0.000000	0.022860	-0.053914	-0.043923	0.000000	0.000000	2.000000	187.000000	1.000000
15440.573462	-0.095877	0.551521	0.006806	77.959274	25.919764	38.942795	-0.206175	0.000000	-0.340310	0.000000	0.000000	0.000000	0.022860	-0.053914	-0.043923	0.000000	0.000000	2.000000	187.000000	1.000000
15440.576795	-0.095763	0.551402	0.006699	77.959274	25.919764	38.942795	-0.206175	0.000000	-0.340310	0.000000	0.000000	0.000000	0.034169	-0.035853	-0.032025	0.000000	0.000000	2.000000	187.000000	1.000000
15440.580129	-0.095763	0.551402	0.006699	77.966705	25.962965	38.970280	-0.206175	0.000000	-0.340310	0.000000	0.000000	0.000000	0.034169	-0.035853	-0.032025	0.000000	0.000000	2.000000	187.000000	1.000000
15440.583462	-0.095763	0.551402	0.006699	77.966705	25.962965	38.970280	-0.206175	0.000000	-0.340310	0.000000	0.000000	0.000000	0.034169	-0.035853	-0.032025	0.000000	0.000000	2.000000	187.000000	1.000000
15440.586795	-0.095763	0.551402	0.006699	77.966705	25.962965	38.970280	-0.206175	0.000000	-0.340310	0.000000	0.000000	0.000000	0.034169	-0.035853	-0.032025	0.000000	0.000000	2.000000	187.000000	1.000000
15440.590129	-0.095514	0.551342	0.006719	77.969185	25.988228	38.979427	-0.211869	0.000000	-0.334972	0.000000	0.000000	0.000000	0.074567	-0.018019	0.005780	0.000000	0.000000	2.000000	187.000000	1.000000
15440.593462	-0.095514	0.551342	0.006719	77.969185	25.988228	38.979427	-0.211869	0.000000	-0.334972	0.000000	0.000000	0.000000	0.074567	-0.018019	0.005780	0.000000	0.000000	2.000000	187.000000	1.000000
15440.596795	-0.095514	0.551342	0.006719	77.969185	25.988228	38.979427	-0.211869	0.000000	-0.334972	0.000000	0.000000	0.000000	0.074567	-0.018019	0.005780	0.000000	0.000000	2.000000	187.000000	1.000000
15440.600129	-0.095514	0.551342	0.006719	77.966675	25.992865	38.970261	-0.224297	0.000000	-0.335936	0.000000	0.000000	0.000000	0.074567	-0.018019	0.005780	0.000000	0.000000	2.000000	187.000000	1.000000
15440.603462	-0.095417	0.551341	0.006805	77.966675	25.992865	38.970261	-0.224297	0.000000	-0.335936	0.000000	0.000000	0.000000	0.029106	-0.000159	0.025892	0.000000	0.000000	2.000000	187.000000	1.000000
15440.606795	-0.095417	0.551341	0.006805	77.966675	25.992865	38.970261	-0.224297	0.000000	-0.335936	0.000000	0.000000	0.000000	0.029106	-0.000159	0.025892	0.000000	0.000000	2.000000	187.000000	1.000000
15440.610129	-0.095417	0.551341	0.006805	77.964218	25.989351	38.961105	-0.229148	0.000000	-0.340251	0.000000	0.000000	0.000000	0.029106	-0.000159	0.025892	0.000000	0.000000	2.000000	187.000000	1.000000
15440.613462	-0.095417	0.551341	0.006805	77.964218	25.989351	38.961105	-0.229148	0.000000	-0.340251	0.000000	0.000000	0.000000	0.029106	-0.000159	0.025892	0.000000	0.000000	2.000000	187.000000	1.000000
15440.616795	-0.095386	0.551340	0.006878	77.964218	25.989351	38.961105	-0.229148	0.000000	-0.340251	0.000000	0.000000	0.000000	0.009290	-0.000163	0.021811	0.000000	0.000000	2.000000	187.000000	1.000000
15440.620129	-0.095386	0.551340	0.006878	77.961761	25.974964	38.951969	-0.229148	0.000000	-0.340251	0.000000	0.000000	0.000000	0.009290	-0.000163	0.021811	0.000000	0.000000	2.000000	187.000000	1.000000
15440.623462	-0.095386	0.551340	0.006878	77.961761	25.974964	38.951969	-0.229148	0.000000	-0.340251	0.000000	0.000000	0.000000	0.009290	-0.000163	0.021811	0.000000	0.000000	2.000000	187.000000	1.000000
15440.626795	-0.095386	0.551340	0.006878	77.961761	25.974964	38.951969	-0.229148	0.000000	-0.340251	0.000000	0.000000	0.000000	0.009290	-0.000163	0.021811	0.000000	0.000000	2.000000	187.000000	1.000000
15440.630129	-0.095527	0.551331	0.007005	77.958290	25.962044	38.948814	-0.230697	0.000000	-0.343886	0.000000	0.000000	0.000000	-0.042313	-0.002968	0.038255	0.000000	0.000000	2.000000	187.000000	1.000000
15440.633462	-0.095527	0.551331	0.007005	77.958290	25.962044	38.948814	-0.230697	0.000000	-0.343886	0.000000	0.000000	0.000000	-0.042313	-0.002968	0.038255	0.000000	0.000000	2.000000	187.000000	1.000000
15440.636795	-0.095527	0.551331	0.007005	77.958290	25.962044	38.948814	-0.230697	0.000000	-0.343886	0.000000	0.000000	0.000000	-0.042313	-0.002968	0.038255	0.000000	0.000000	2.000000	187.000000	1.000000
15440.640129	-0.095527	0.551331	0.007005	77.951973	25.958977	38.963722	-0.223645	0.000000	-0.350262	0.000000	0.000000	0.000000	-0.042313	-0.002968	0.038255	0.000000	0.000000	2.000000	187.000000	1.000000
15440.643462	-0.095624	0.551339	0.007028	77.951973	25.958977	38.963722	-0.223645	0.000000	-0.350262	0.000000	0.000000	0.000000	-0.028961	0.002472	0.006779	0.000000	0.000000	2.000000	187.000000	1.000000
15440.646795	-0.095624	0.551339	0.007028	77.951973	25.958977	38.963722	-0.223645	0.000000	-0.350262	0.000000	0.000000	0.000000	-0.028961	0.002472	0.006779	0.000000	0.000000	2.000000	187.000000	1.000000
15440.650129	-0.095624	0.551339	0.007028	77.939232	25.969114	38.993477	-0.218818	0.000000	-0.351392	0.000000	0.000000	0.000000	-0.028961	0.002472	0.006779	0.000000	0.000000	2.000000	187.000000	1.000000
15440.653462	-0.095624	0.551339	0.007028	77.939232	25.969114	38.993477	-0.218818	0.000000	-0.351392	0.000000	0.000000	0.000000	-0.028961	0.002472	0.006779	0.000000	0.000000	2.000000	187.000000	1.000000
15440.656795	-0.095675	0.551373	0.007054	77.939232	25.969114	38.993477	-0.218818	0.000000	-0.351392	0.000000	0.000000	0.000000	-0.015429	0.010258	0.007986	0.000000	0.000000	2.000000	187.000000	1.000000
15440.660129	-0.095675	0.551373	0.007054	77.922691	25.998650	39.047199	-0.218818	0.000000	-0.351392	0.000000	0.000000	0.000000	-0.015429	0.010258	0.007986	0.000000	0.000000	2.000000	187.000000	1.000000
15440.663462	-0.095675	0.551373	0.007054	77.922691	25.998650	39.047199	-0.218818	0.000000	-0.351392	0.000000	0.000000	0.000000	-0.015429	0.010258	0.007986	0.000000	0.000000	2.000000	187.000000	1.000000
15440.666795	-0.095675	0.551373	0.007054	77.922691	25.998650	39.047199	-0.218818	0.000000	-0.351392	0.000000	0.000000	0.000000	-0.015429	0.010258	0.007986	0.000000	0.000000	2.000000	187.000000	1.000000
15440.670129	-0.095692	0.551484	0.007139	77.901161	26.015659	39.082546	-0.216246	0.000000	-0.352723	0.000000	0.000000	0.000000	-0.005204	0.033393	0.025259	0.000000	0.000000	2.000000	187.000000	1.000000
15440.673462	-0.095692	0.551484	0.007139	77.901161	26.015659	39.082546	-0.216246	0.000000	-0.352723	0.000000	0.000000	0.000000	-0.005204	0.033393	0.025259	0.000000	0.000000	2.000000	187.000000	1.000000
15440.676795	-0.095692	0.551484	0.007139	77.901161	26.015659	39.082546	-0.216246	0.000000	-0.352723	0.000000	0.000000	0.000000	-0.005204	0.033393	0.025259	0.000000	0.000000	2.000000	187.000000	1.000000
15440.680129	-0.095692	0.551484	0.007139	77.881584	26.021578	39.105877	-0.215379	0.000000	-0.356933	0.000000	0.000000	0.000000	-0.005204	0.033393	0.025259	0.000000	0.000000	2.000000	187.000000	1.000000
15440.683462	-0.095707	0.551553	0.007210	77.881584	26.021578	39.105877	-0.215379	0.000000	-0.356933	0.000000	0.000000	0.000000	-0.004414	0.020516	0.021411	0.000000	0.000000	2.000000	187.000000	1.000000
15440.686795	-0.095707	0.551553	0.007210	77.881584	26.021578	39.105877	-0.215379	0.000000	-0.356933	0.000000	0.000000	0.000000	-0.004414	0.020516	0.021411	0.000000	0.000000	2.000000	187.000000	1.000000
15440.690129	-0.095707	0.551553	0.007210	77.871254	26.007336	39.096497	-0.214643	0.000000	-0.360501	0.000000	0.000000	0.000000	-0.004414	0.020516	0.021411	0.000000	0.000000	2.000000	187.000000	1.000000
15440.693462	-0.095707	0.551553	0.007210	77.871254	26.007336	39.096497	-0.214643	0.000000	-0.360501	0.000000	0.000000	0.000000	-0.004414	0.020516	0.021411	0.000000	0.000000	2.000000	187.000000	1.000000
15440.696795	-0.095713	0.551613	0.007241	77.871254	26.007336	39.096497	-0.214643	0.000000	-0.360501	0.000000	0.000000	0.000000	-0.001892	0.018024	0.009189	0.000000	0.000000	2.000000	187.000000	1.000000
15440.700129	-0.095713	0.551613	0.007241	77.865303	25.990967	39.084267	-0.214643	0.000000	-0.360501	0.000000	0.000000	0.000000	-0.001892	0.018024	0.009189	0.000000	0.000000	2.000000	187.000000	1.000000
15440.703462	-0.095713	0.551613	0.007241	77.865303	25.990967	39.084267	-0.214643	0.000000	-0.360501	0.000000	0.000000	0.000000	-0.001892	0.018024	0.009189	0.000000	0.000000	2.000000	187.000000	1.000000
15440.706795	-0.095713	0.551613	0.007241	77.865303	25.990967	39.084267	-0.214643	0.000000	-0.360501	0.000000	0.000000	0.000000	-0.001892	0.018024	0.009189	0.000000	0.000000	2.000000	187.000000	1.000000
15440.710129	-0.095800	0.551665	0.007212	77.863403	25.993834	39.096218	-0.214328	0.000000	-0.362033	0.000000	0.000000	0.000000	-0.025833	0.015545	-0.008486	0.000000	0.000000	2.000000	187.000000	1.000000
15440.713462	-0.095800	0.551665	0.007212	77.863403	25.993834	39.096218	-0.214328	0.000000	-0.362033	0.000000	0.000000	0.000000	-0.025833	0.015545	-0.008486	0.000000	0.000000	2.000000	187.000000	1.000000
15440.716795	-0.095800	0.551665	0.007212	77.863403	25.993834	39.096218	-0.214328	0.000000	-0.362033	0.000000	0.000000	0.000000	-0.025833	0.015545	-0.008486	0.000000	0.000000	2.000000	187.000000	1.000000
15440.720129	-0.095800	0.551665	0.007212	77.861000	26.012569	39.135143	-0.210023	0.000000	-0.360618	0.000000	0.000000	0.000000	-0.025833	0.015545	-0.008486	0.000000	0.000000	2.000000	187.000000	1.000000
15440.723462	-0.095853	0.551665	0.007135	77.861000	26.012569	39.135143	-0.210023	0.000000	-0.360618	0.000000	0.000000	0.000000	-0.015901	0.000171	-0.023179	0.000000	0.000000	2.000000	187.000000	1.000000
15440.726795	-0.095853	0.551665	0.007135	77.861000	26.012569	39.135143	-0.210023	0.000000	-0.360618	0.000000	0.000000	0.000000	-0.015901	0.000171	-0.023179	0.000000	0.000000	2.000000	187.000000	1.000000
15440.730129	-0.095853	0.551665	0.007135	77.859718	26.062939	39.216122	-0.207373	0.000000	-0.356755	0.000000	0.000000	0.000000	-0.015901	0.000171	-0.023179	0.000000	0.000000	2.000000	187.000000	1.000000
15440.733462	-0.095853	0.551665	0.007135	77.859718	26.062939	39.216122	-0.207373	0.000000	-0.356755	0.000000	0.000000	0.000000	-0.015901	0.000171	-0.023179	0.000000	0.000000	2.000000	187.000000	1.000000
15440.736795	-0.095955	0.551649	0.006963	77.859718	26.062939	39.216122	-0.207373	0.000000	-0.356755	0.000000	0.000000	0.000000	-0.030677	-0.004824	-0.051716	0.000000	0.000000	2.000000	187.000000	1.000000
15440.740129	-0.095955	0.551649	0.006963	77.857948	26.129137	39.324043	-0.207373	0.000000	-0.356755	0.000000	0.000000	0.000000	-0.030677	-0.004824	-0.051716	0.000000	0.000000	2.000000	187.000000	1.000000
15440.743462	-0.095955	0.551649	0.006963	77.857948	26.129137	39.324043	-0.207373	0.000000	-0.356755	0.000000	0.000000	0.000000	-0.030677	-0.004824	-0.051716	0.000000	0.000000	2.000000	187.000000	1.000000
15440.746795	-0.095955	0.551649	0.006963	77.857948	26.129137	39.324043	-0.207373	0.000000	-0.356755	0.000000	0.000000	0.000000	-0.030677	-0.004824	-0.051716	0.000000	0.000000	2.000000	187.000000	1.000000
15440.750129	-0.096177	0.551618	0.006481	77.840576	26.261086	39.526890	-0.202260	0.000000	-0.348136	0.000000	0.000000	0.000000	-0.066560	-0.009353	-0.144381	0.000000	0.000000	2.000000	187.000000	1.000000
15440.753462	-0.096177	0.551618	0.006481	77.840576	26.261086	39.526890	-0.202260	0.000000	-0.348136	0.000000	0.000000	0.000000	-0.066560	-0.009353	-0.144381	0.000000	0.000000	2.000000	187.000000	1.000000
15440.756795	-0.096177	0.551618	0.006481	77.840576	26.261086	39.526890	-0.202260	0.000000	-0.348136	0.000000	0.000000	0.000000	-0.066560	-0.009353	-0.144381	0.000000	0.000000	2.000000	187.000000	1.000000
15440.760129	-0.096177	0.551618	0.006481	77.793724	26.473719	39.858311	-0.191166	0.000000	-0.324072	0.000000	0.000000	0.000000	-0.066560	-0.009353	-0.144381	0.000000	0.000000	2.000000	187.000000	1.000000
15440.763462	-0.096290	0.551645	0.006254	77.793724	26.473719	39.858311	-0.191166	0.000000	-0.324072	0.000000	0.000000	0.000000	-0.034006	0.008203	-0.068377	0.000000	0.000000	2.000000	187.000000	1.000000
15440.766795	-0.096290	0.551645	0.006254	77.793724	26.473719	39.858311	-0.191166	0.000000	-0.324072	0.000000	0.000000	0.000000	-0.034006	0.008203	-0.068377	0.000000	0.000000	2.000000	187.000000	1.000000
15440.770129	-0.096290	0.551645	0.006254	77.722435	26.768875	40.306736	-0.185499	0.000000	-0.312676	0.000000	0.000000	0.000000	-0.034006	0.008203	-0.068377	0.000000	0.000000	2.000000	187.000000	1.000000
15440.773462	-0.096290	0.551645	0.006254	77.722435	26.768875	40.306736	-0.185499	0.000000	-0.312676	0.000000	0.000000	0.000000	-0.034006	0.008203	-0.068377	0.000000	0.000000	2.000000	187.000000	1.000000
15440.776795	-0.096412	0.551681	0.006066	77.722435	26.768875	40.306736	-0.185499	0.000000	-0.312676	0.000000	0.000000	0.000000	-0.036509	0.010670	-0.056170	0.000000	0.000000	2.000000	187.000000	1.000000
15440.780129	-0.096484	0.551733	0.005974	77.637817	27.075935	40.778534	-0.185499	0.000000	-0.312676	0.000000	0.000000	0.000000	-0.021781	0.015632	-0.027617	0.000000	0.000000	2.000000	187.000000	1.000000
15440.783462	-0.096484	0.551733	0.005974	77.637817	27.075935	40.778534	-0.185499	0.000000	-0.312676	0.000000	0.000000	0.000000	-0.021781	0.015632	-0.027617	0.000000	0.000000	2.000000	187.000000	1.000000
15440.786795	-0.096484	0.551733	0.005974	77.637817	27.075935	40.778534	-0.185499	0.000000	-0.312676	0.000000	0.000000	0.000000	-0.021781	0.015632	-0.027617	0.000000	0.000000	2.000000	187.000000	1.000000
15440.790129	-0.096484	0.551733	0.005974	77.558655	27.357100	41.210789	-0.175784	0.000000	-0.298712	0.000000	0.000000	0.000000	-0.021781	0.015632	-0.027617	0.000000	0.000000	2.000000	187.000000	1.000000
15440.793462	-0.096557	0.551785	0.005882	77.558655	27.357100	41.210789	-0.175784	0.000000	-0.298712	0.000000	0.000000	0.000000	-0.021770	0.015659	-0.027623	0.000000	0.000000	2.000000	187.000000	1.000000
15440.796795	-0.096557	0.551785	0.005882	77.558655	27.357100	41.210789	-0.175784	0.000000	-0.298712	0.000000	0.000000	0.000000	-0.021770	0.015659	-0.027623	0.000000	0.000000	2.000000	187.000000	1.000000
15440.800129	-0.096557	0.551785	0.005882	77.503548	27.558428	41.523315	-0.172155	0.000000	-0.294108	0.000000	0.000000	0.000000	-0.021770	0.015659	-0.027623	0.000000	0.000000	2.000000	187.000000	1.000000
15440.803462	-0.096557	0.551785	0.005882	77.503548	27.558428	41.523315	-0.172155	0.000000	-0.294108	0.000000	0.000000	0.000000	-0.021770	0.015659	-0.027623	0.000000	0.000000	2.000000	187.000000	1.000000
15440.806795	-0.096652	0.551811	0.005791	77.503548	27.558428	41.523315	-0.172155	0.000000	-0.294108	0.000000	0.000000	0.000000	-0.028671	0.007869	-0.027487	0.000000	0.000000	2.000000	187.000000	1.000000
15440.810129	-0.096652	0.551811	0.005791	77.473396	27.659624	41.692837	-0.172155	0.000000	-0.294108	0.000000	0.000000	0.000000	-0.028671	0.007869	-0.027487	0.000000	0.000000	2.000000	187.000000	1.000000
15440.813462	-0.096652	0.551811	0.005791	77.473396	27.659624	41.692837	-0.172155	0.000000	-0.294108	0.000000	0.000000	0.000000	-0.028671	0.007869	-0.027487	0.000000	0.000000	2.000000	187.000000	1.000000
15440.816795	-0.096652	0.551811	0.005791	77.473396	27.659624	41.692837	-0.172155	0.000000	-0.294108	0.000000	0.000000	0.000000	-0.028671	0.007869	-0.027487	0.000000	0.000000	2.000000	187.000000	1.000000
15440.820129	-0.096847	0.551873	0.005516	77.466736	27.683842	41.752728	-0.167377	0.000000	-0.289526	0.000000	0.000000	0.000000	-0.058464	0.018513	-0.082335	0.000000	0.000000	2.000000	187.000000	1.000000
15440.823462	-0.096847	0.551873	0.005516	77.466736	27.683842	41.752728	-0.167377	0.000000	-0.289526	0.000000	0.000000	0.000000	-0.058464	0.018513	-0.082335	0.000000	0.000000	2.000000	187.000000	1.000000
15440.826795	-0.096847	0.551873	0.005516	77.466736	27.683842	41.752728	-0.167377	0.000000	-0.289526	0.000000	0.000000	0.000000	-0.058464	0.018513	-0.082335	0.000000	0.000000	2.000000	187.000000	1.000000
15440.830129	-0.096847	0.551873	0.005516	77.468147	27.677565	41.759556	-0.157633	0.000000	-0.275804	0.000000	0.000000	0.000000	-0.058464	0.018513	-0.082335	0.000000	0.000000	2.000000	187.000000	1.000000
15440.833462	-0.096995	0.551900	0.005347	77.468147	27.677565	41.759556	-0.157633	0.000000	-0.275804	0.000000	0.000000	0.000000	-0.044388	0.007989	-0.050744	0.000000	0.000000	2.000000	187.000000	1.000000
15440.836795	-0.096995	0.551900	0.005347	77.468147	27.677565	41.759556	-0.157633	0.000000	-0.275804	0.000000	0.000000	0.000000	-0.044388	0.007989	-0.050744	0.000000	0.000000	2.000000	187.000000	1.000000
15440.840129	-0.097086	0.551927	0.005123	77.466896	27.699266	41.803696	-0.150235	0.000000	-0.267347	0.000000	0.000000	0.000000	-0.027175	0.008089	-0.067088	0.000000	0.000000	2.000000	187.000000	1.000000
15440.843462	-0.097086	0.551927	0.005123	77.466896	27.699266	41.803696	-0.150235	0.000000	-0.267347	0.000000	0.000000	0.000000	-0.027175	0.008089	-0.067088	0.000000	0.000000	2.000000	187.000000	1.000000
15440.846795	-0.097086	0.551927	0.005123	77.466896	27.699266	41.803696	-0.150235	0.000000	-0.267347	0.000000	0.000000	0.000000	-0.027175	0.008089	-0.067088	0.000000	0.000000	2.000000	187.000000	1.000000
15440.850129	-0.097086	0.551927	0.005123	77.456207	27.744015	41.870029	-0.145706	0.000000	-0.256165	0.000000	0.000000	0.000000	-0.027175	0.008089	-0.067088	0.000000	0.000000	2.000000	187.000000	1.000000
15440.853462	-0.097163	0.551962	0.004945	77.456207	27.744015	41.870029	-0.145706	0.000000	-0.256165	0.000000	0.000000	0.000000	-0.023126	0.010590	-0.053493	0.000000	0.000000	2.000000	187.000000	1.000000
15440.856795	-0.097163	0.551962	0.004945	77.456207	27.744015	41.870029	-0.145706	0.000000	-0.256165	0.000000	0.000000	0.000000	-0.023126	0.010590	-0.053493	0.000000	0.000000	2.000000	187.000000	1.000000
15440.860129	-0.097163	0.551962	0.004945	77.438408	27.820524	41.975445	-0.141852	0.000000	-0.247250	0.000000	0.000000	0.000000	-0.023126	0.010590	-0.053493	0.000000	0.000000	2.000000	187.000000	1.000000
15440.863462	-0.097163	0.551962	0.004945	77.438408	27.820524	41.975445	-0.141852	0.000000	-0.247250	0.000000	0.000000	0.000000	-0.023126	0.010590	-0.053493	0.000000	0.000000	2.000000	187.000000	1.000000
15440.866795	-0.097191	0.552006	0.004753	77.438408	27.820524	41.975445	-0.141852	0.000000	-0.247250	0.000000	0.000000	0.000000	-0.008499	0.013188	-0.057605	0.000000	0.000000	2.000000	187.000000	1.000000
15440.870129	-0.097191	0.552006	0.004753	77.420189	27.882933	42.076141	-0.141852	0.000000	-0.247250	0.000000	0.000000	0.000000	-0.008499	0.013188	-0.057605	0.000000	0.000000	2.000000	187.000000	1.000000
15440.873462	-0.097191	0.552006	0.004753	77.420189	27.882933	42.076141	-0.141852	0.000000	-0.247250	0.000000	0.000000	0.000000	-0.008499	0.013188	-0.057605	0.000000	0.000000	2.000000	187.000000	1.000000
15440.876795	-0.097191	0.552006	0.004753	77.420189	27.882933	42.076141	-0.141852	0.000000	-0.247250	0.000000	0.000000	0.000000	-0.008499	0.013188	-0.057605	0.000000	0.000000	2.000000	187.000000	1.000000
15440.880129	-0.097215	0.552145	0.004432	77.406639	27.909887	42.128380	-0.140435	0.000000	-0.237649	0.000000	0.000000	0.000000	-0.007179	0.041685	-0.096406	0.000000	0.000000	2.000000	187.000000	1.000000
15440.883462	-0.097215	0.552145	0.004432	77.406639	27.909887	42.128380	-0.140435	0.000000	-0.237649	0.000000	0.000000	0.000000	-0.007179	0.041685	-0.096406	0.000000	0.000000	2.000000	187.000000	1.000000
15440.886795	-0.097215	0.552145	0.004432	77.406639	27.909887	42.128380	-0.140435	0.000000	-0.237649	0.000000	0.000000	0.000000	-0.007179	0.041685	-0.096406	0.000000	0.000000	2.000000	187.000000	1.000000
15440.890129	-0.097215	0.552145	0.004432	77.403587	27.921150	42.145119	-0.139239	0.000000	-0.221581	0.000000	0.000000	0.000000	-0.007179	0.041685	-0.096406	0.000000	0.000000	2.000000	187.000000	1.000000
15440.893462	-0.097185	0.552223	0.004289	77.403587	27.921150	42.145119	-0.139239	0.000000	-0.221581	0.000000	0.000000	0.000000	0.009007	0.023368	-0.042769	0.000000	0.000000	2.000000	187.000000	1.000000
15440.896795	-0.097185	0.552223	0.004289	77.403587	27.921150	42.145119	-0.139239	0.000000	-0.221581	0.000000	0.000000	0.000000	0.009007	0.023368	-0.042769	0.000000	0.000000	2.000000	187.000000	1.000000
15440.900129	-0.097156	0.552275	0.004152	77.399734	27.903925	42.127869	-0.140740	0.000000	-0.214453	0.000000	0.000000	0.000000	0.008688	0.015634	-0.041251	0.000000	0.000000	2.000000	187.000000	1.000000
15440.903462	-0.097156	0.552275	0.004152	77.399734	27.903925	42.127869	-0.140740	0.000000	-0.214453	0.000000	0.000000	0.000000	0.008688	0.015634	-0.041251	0.000000	0.000000	2.000000	187.000000	1.000000
15440.906795	-0.097156	0.552275	0.004152	77.399734	27.903925	42.127869	-0.140740	0.000000	-0.214453	0.000000	0.000000	0.000000	0.008688	0.015634	-0.041251	0.000000	0.000000	2.000000	187.000000	1.000000
15440.910129	-0.097156	0.552275	0.004152	77.399734	27.901215	42.127880	-0.142188	0.000000	-0.207578	0.000000	0.000000	0.000000	0.008688	0.015634	-0.041251	0.000000	0.000000	2.000000	187.000000	1.000000
15440.913462	-0.097144	0.552336	0.003987	77.399734	27.901215	42.127880	-0.142188	0.000000	-0.207578	0.000000	0.000000	0.000000	0.003568	0.018224	-0.049515	0.000000	0.000000	2.000000	187.000000	1.000000
15440.916795	-0.097144	0.552336	0.003987	77.399734	27.901215	42.127880	-0.142188	0.000000	-0.207578	0.000000	0.000000	0.000000	0.003568	0.018224	-0.049515	0.000000	0.000000	2.000000	187.000000	1.000000
15440.920129	-0.097144	0.552336	0.003987	77.399734	27.898481	42.127869	-0.142782	0.000000	-0.199326	0.000000	0.000000	0.000000	0.003568	0.018224	-0.049515	0.000000	0.000000	2.000000	187.000000	1.000000
15440.923462	-0.097144	0.552336	0.003987	77.399734	27.898481	42.127869	-0.142782	0.000000	-0.199326	0.000000	0.000000	0.000000	0.003568	0.018224	-0.049515	0.000000	0.000000	2.000000	187.000000	1.000000
15440.926795	-0.097132	0.552396	0.003821	77.399734	27.898481	42.127869	-0.142782	0.000000	-0.199326	0.000000	0.000000	0.000000	0.003574	0.018204	-0.049522	0.000000	0.000000	2.000000	187.000000	1.000000
15440.930129	-0.097132	0.552396	0.003821	77.399734	27.898481	42.127869	-0.142782	0.000000	-0.199326	0.000000	0.000000	0.000000	0.003574	0.018204	-0.049522	0.000000	0.000000	2.000000	187.000000	1.000000
15440.933462	-0.097132	0.552396	0.003821	77.399734	27.898481	42.127869	-0.142782	0.000000	-0.199326	0.000000	0.000000	0.000000	0.003574	0.018204	-0.049522	0.000000	0.000000	2.000000	187.000000	1.000000
15440.936795	-0.097132	0.552396	0.003821	77.399734	27.898481	42.127869	-0.142782	0.000000	-0.199326	0.000000	0.000000	0.000000	0.003574	0.018204	-0.049522	0.000000	0.000000	2.000000	187.000000	1.000000
15440.940129	-0.097088	0.552492	0.003501	77.402122	27.904728	42.137054	-0.143378	0.000000	-0.191072	0.000000	0.000000	0.000000	0.013405	0.028620	-0.096151	0.000000	0.000000	2.000000	187.000000	1.000000
15440.943462	-0.097088	0.552492	0.003501	77.402122	27.904728	42.137054	-0.143378	0.000000	-0.191072	0.000000	0.000000	0.000000	0.013405	0.028620	-0.096151	0.000000	0.000000	2.000000	187.000000	1.000000
15440.946795	-0.097088	0.552492	0.003501	77.402122	27.904728	42.137054	-0.143378	0.000000	-0.191072	0.000000	0.000000	0.000000	0.013405	0.028620	-0.096151	0.000000	0.000000	2.000000	187.000000	1.000000
15440.950129	-0.097088	0.552492	0.003501	77.402122	27.902018	42.137066	-0.145612	0.000000	-0.175047	0.000000	0.000000	0.000000	0.013405	0.028620	-0.096151	0.000000	0.000000	2.000000	187.000000	1.000000
15440.953462	-0.097076	0.552552	0.003336	77.402122	27.902018	42.137066	-0.145612	0.000000	-0.175047	0.000000	0.000000	0.000000	0.003592	0.018138	-0.049539	0.000000	0.000000	2.000000	187.000000	1.000000
15440.956795	-0.097076	0.552552	0.003336	77.402122	27.902018	42.137066	-0.145612	0.000000	-0.175047	0.000000	0.000000	0.000000	0.003592	0.018138	-0.049539	0.000000	0.000000	2.000000	187.000000	1.000000
15440.960129	-0.097070	0.552578	0.003199	77.404556	27.908270	42.146263	-0.146211	0.000000	-0.166790	0.000000	0.000000	0.000000	0.001822	0.007825	-0.041135	0.000000	0.000000	2.000000	187.000000	1.000000
15440.963462	-0.097070	0.552578	0.003199	77.404556	27.908270	42.146263	-0.146211	0.000000	-0.166790	0.000000	0.000000	0.000000	0.001822	0.007825	-0.041135	0.000000	0.000000	2.000000	187.000000	1.000000
15440.966795	-0.097070	0.552578	0.003199	77.404556	27.908270	42.146263	-0.146211	0.000000	-0.166790	0.000000	0.000000	0.000000	0.001822	0.007825	-0.041135	0.000000	0.000000	2.000000	187.000000	1.000000
15440.970129	-0.097070	0.552578	0.003199	77.404533	27.900091	42.146240	-0.146514	0.000000	-0.159934	0.000000	0.000000	0.000000	0.001822	0.007825	-0.041135	0.000000	0.000000	2.000000	187.000000	1.000000
15440.973462	-0.097107	0.552604	0.003052	77.404533	27.900091	42.146240	-0.146514	0.000000	-0.159934	0.000000	0.000000	0.000000	-0.011279	0.007811	-0.043903	0.000000	0.000000	2.000000	187.000000	1.000000
15440.976795	-0.097107	0.552604	0.003052	77.404533	27.900091	42.146240	-0.146514	0.000000	-0.159934	0.000000	0.000000	0.000000	-0.011279	0.007811	-0.043903	0.000000	0.000000	2.000000	187.000000	1.000000
15440.980129	-0.097107	0.552604	0.003052	77.406952	27.898197	42.155441	-0.144635	0.000000	-0.152617	0.000000	0.000000	0.000000	-0.011279	0.007811	-0.043903	0.000000	0.000000	2.000000	187.000000	1.000000
15440.983462	-0.097107	0.552604	0.003052	77.406952	27.898197	42.155441	-0.144635	0.000000	-0.152617	0.000000	0.000000	0.000000	-0.011279	0.007811	-0.043903	0.000000	0.000000	2.000000	187.000000	1.000000
15440.986795	-0.097189	0.552630	0.002897	77.406952	27.898197	42.155441	-0.144635	0.000000	-0.152617	0.000000	0.000000	0.000000	-0.024374	0.007816	-0.046675	0.000000	0.000000	2.000000	187.000000	1.000000
15440.990129	-0.097189	0.552630	0.002897	77.405304	27.903135	42.186943	-0.144635	0.000000	-0.152617	0.000000	0.000000	0.000000	-0.024374	0.007816	-0.046675	0.000000	0.000000	2.000000	187.000000	1.000000
15440.993462	-0.097189	0.552630	0.002897	77.405304	27.903135	42.186943	-0.144635	0.000000	-0.152617	0.000000	0.000000	0.000000	-0.024374	0.007816	-0.046675	0.000000	0.000000	2.000000	187.000000	1.000000
15440.996795	-0.097189	0.552630	0.002897	77.405304	27.903135	42.186943	-0.144635	0.000000	-0.152617	0.000000	0.000000	0.000000	-0.024374	0.007816	-0.046675	0.000000	0.000000	2.000000	187.000000	1.000000
15441.000129	-0.097473	0.552682	0.002626	77.391434	27.950253	42.277256	-0.140572	0.000000	-0.144838	0.000000	0.000000	0.000000	-0.085473	0.015547	-0.081194	0.000000	0.000000	2.000000	187.000000	1.000000
15441.003462	-0.097473	0.552682	0.002626	77.391434	27.950253	42.277256	-0.140572	0.000000	-0.144838	0.000000	0.000000	0.000000	-0.085473	0.015547	-0.081194	0.000000	0.000000	2.000000	187.000000	1.000000
15441.006795	-0.097473	0.552682	0.002626	77.391434	27.950253	42.277256	-0.140572	0.000000	-0.144838	0.000000	0.000000	0.000000	-0.085473	0.015547	-0.081194	0.000000	0.000000	2.000000	187.000000	1.000000
15441.010129	-0.097473	0.552682	0.002626	77.357887	28.046003	42.460430	-0.126327	0.000000	-0.131306	0.000000	0.000000	0.000000	-0.085473	0.015547	-0.081194	0.000000	0.000000	2.000000	187.000000	1.000000
15441.013462	-0.097677	0.552708	0.002511	77.357887	28.046003	42.460430	-0.126327	0.000000	-0.131306	0.000000	0.000000	0.000000	-0.061093	0.007754	-0.034540	0.000000	0.000000	2.000000	187.000000	1.000000
15441.016795	-0.097677	0.552708	0.002511	77.357887	28.046003	42.460430	-0.126327	0.000000	-0.131306	0.000000	0.000000	0.000000	-0.061093	0.007754	-0.034540	0.000000	0.000000	2.000000	187.000000	1.000000
15441.020129	-0.097864	0.552725	0.002423	77.310310	28.207188	42.725506	-0.116144	0.000000	-0.125549	0.000000	0.000000	0.000000	-0.055986	0.005138	-0.026293	0.000000	0.000000	2.000000	187.000000	1.000000
15441.023462	-0.097864	0.552725	0.002423	77.310310	28.207188	42.725506	-0.116144	0.000000	-0.125549	0.000000	0.000000	0.000000	-0.055986	0.005138	-0.026293	0.000000	0.000000	2.000000	187.000000	1.000000
15441.026795	-0.097864	0.552725	0.002423	77.310310	28.207188	42.725506	-0.116144	0.000000	-0.125549	0.000000	0.000000	0.000000	-0.055986	0.005138	-0.026293	0.000000	0.000000	2.000000	187.000000	1.000000
15441.030129	-0.097864	0.552725	0.002423	77.242767	28.422251	43.040653	-0.106813	0.000000	-0.121167	0.000000	0.000000	0.000000	-0.055986	0.005138	-0.026293	0.000000	0.000000	2.000000	187.000000	1.000000
15441.033462	-0.098015	0.552751	0.002386	77.242767	28.422251	43.040653	-0.106813	0.000000	-0.121167	0.000000	0.000000	0.000000	-0.045490	0.007715	-0.011295	0.000000	0.000000	2.000000	187.000000	1.000000
15441.036795	-0.098015	0.552751	0.002386	77.242767	28.422251	43.040653	-0.106813	0.000000	-0.121167	0.000000	0.000000	0.000000	-0.045490	0.007715	-0.011295	0.000000	0.000000	2.000000	187.000000	1.000000
15441.040129	-0.098167	0.552777	0.002348	77.174660	28.706053	43.422867	-0.099232	0.000000	-0.119285	0.000000	0.000000	0.000000	-0.045485	0.007717	-0.011310	0.000000	0.000000	2.000000	187.000000	1.000000
15441.043462	-0.098167	0.552777	0.002348	77.174660	28.706053	43.422867	-0.099232	0.000000	-0.119285	0.000000	0.000000	0.000000	-0.045485	0.007717	-0.011310	0.000000	0.000000	2.000000	187.000000	1.000000
15441.046795	-0.098167	0.552777	0.002348	77.174660	28.706053	43.422867	-0.099232	0.000000	-0.119285	0.000000	0.000000	0.000000	-0.045485	0.007717	-0.011310	0.000000	0.000000	2.000000	187.000000	1.000000
15441.050129	-0.098167	0.552777	0.002348	77.142303	29.048456	43.820862	-0.091651	0.000000	-0.117400	0.000000	0.000000	0.000000	-0.045485	0.007717	-0.011310	0.000000	0.000000	2.000000	187.000000	1.000000
15441.053462	-0.098275	0.552802	0.002320	77.142303	29.048456	43.820862	-0.091651	0.000000	-0.117400	0.000000	0.000000	0.000000	-0.032391	0.007683	-0.008526	0.000000	0.000000	2.000000	187.000000	1.000000
15441.056795	-0.098275	0.552802	0.002320	77.142303	29.048456	43.820862	-0.091651	0.000000	-0.117400	0.000000	0.000000	0.000000	-0.032391	0.007683	-0.008526	0.000000	0.000000	2.000000	187.000000	1.000000
15441.060129	-0.098275	0.552802	0.002320	77.153587	29.467913	44.247360	-0.086252	0.000000	-0.115979	0.000000	0.000000	0.000000	-0.032391	0.007683	-0.008526	0.000000	0.000000	2.000000	187.000000	1.000000
15441.063462	-0.098275	0.552802	0.002320	77.153587	29.467913	44.247360	-0.086252	0.000000	-0.115979	0.000000	0.000000	0.000000	-0.032391	0.007683	-0.008526	0.000000	0.000000	2.000000	187.000000	1.000000
15441.066795	-0.098335	0.552811	0.002283	77.153587	29.467913	44.247360	-0.086252	0.000000	-0.115979	0.000000	0.000000	0.000000	-0.018160	0.002575	-0.011080	0.000000	0.000000	2.000000	187.000000	1.000000
15441.070129	-0.098335	0.552811	0.002283	77.201981	29.903532	44.611099	-0.086252	0.000000	-0.115979	0.000000	0.000000	0.000000	-0.018160	0.002575	-0.011080	0.000000	0.000000	2.000000	187.000000	1.000000
15441.073462	-0.098335	0.552811	0.002283	77.201981	29.903532	44.611099	-0.086252	0.000000	-0.115979	0.000000	0.000000	0.000000	-0.018160	0.002575	-0.011080	0.000000	0.000000	2.000000	187.000000	1.000000
15441.076795	-0.098335	0.552811	0.002283	77.201981	29.903532	44.611099	-0.086252	0.000000	-0.115979	0.000000	0.000000	0.000000	-0.018160	0.002575	-0.011080	0.000000	0.000000	2.000000	187.000000	1.000000
15441.080129	-0.098322	0.552811	0.002219	77.260048	30.260580	44.840111	-0.083226	0.000000	-0.114132	0.000000	0.000000	0.000000	0.004089	0.000037	-0.019108	0.000000	0.000000	2.000000	187.000000	1.000000
15441.083462	-0.098322	0.552811	0.002219	77.260048	30.260580	44.840111	-0.083226	0.000000	-0.114132	0.000000	0.000000	0.000000	0.004089	0.000037	-0.019108	0.000000	0.000000	2.000000	187.000000	1.000000
15441.086795	-0.098322	0.552811	0.002219	77.260048	30.260580	44.840111	-0.083226	0.000000	-0.114132	0.000000	0.000000	0.000000	0.004089	0.000037	-0.019108	0.000000	0.000000	2.000000	187.000000	1.000000
15441.090129	-0.098322	0.552811	0.002219	77.290764	30.449301	44.968819	-0.083907	0.000000	-0.110947	0.000000	0.000000	0.000000	0.004089	0.000037	-0.019108	0.000000	0.000000	2.000000	187.000000	1.000000
15441.093462	-0.098309	0.552785	0.002160	77.290764	30.449301	44.968819	-0.083907	0.000000	-0.110947	0.000000	0.000000	0.000000	0.003763	-0.007671	-0.017577	0.000000	0.000000	2.000000	187.000000	1.000000
15441.096795	-0.098309	0.552785	0.002160	77.290764	30.449301	44.968819	-0.083907	0.000000	-0.110947	0.000000	0.000000	0.000000	0.003763	-0.007671	-0.017577	0.000000	0.000000	2.000000	187.000000	1.000000
15441.100129	-0.098309	0.552785	0.002160	77.300751	30.499605	45.013496	-0.084534	0.000000	-0.108018	0.000000	0.000000	0.000000	0.003763	-0.007671	-0.017577	0.000000	0.000000	2.000000	187.000000	1.000000
15441.103462	-0.098309	0.552785	0.002160	77.300751	30.499605	45.013496	-0.084534	0.000000	-0.108018	0.000000	0.000000	0.000000	0.003763	-0.007671	-0.017577	0.000000	0.000000	2.000000	187.000000	1.000000
15441.106795	-0.098323	0.552751	0.002120	77.300751	30.499605	45.013496	-0.084534	0.000000	-0.108018	0.000000	0.000000	0.000000	-0.004253	-0.010235	-0.012097	0.000000	0.000000	2.000000	187.000000	1.000000
15441.110129	-0.098323	0.552751	0.002120	77.307678	30.519667	45.034451	-0.084534	0.000000	-0.108018	0.000000	0.000000	0.000000	-0.004253	-0.010235	-0.012097	0.000000	0.000000	2.000000	187.000000	1.000000
15441.113462	-0.098323	0.552751	0.002120	77.307678	30.519667	45.034451	-0.084534	0.000000	-0.108018	0.000000	0.000000	0.000000	-0.004253	-0.010235	-0.012097	0.000000	0.000000	2.000000	187.000000	1.000000
15441.116795	-0.098323	0.552751	0.002120	77.307678	30.519667	45.034451	-0.084534	0.000000	-0.108018	0.000000	0.000000	0.000000	-0.004253	-0.010235	-0.012097	0.000000	0.000000	2.000000	187.000000	1.000000
15441.120129	-0.098426	0.552657	0.001962	77.314598	30.539766	45.031506	-0.083825	0.000000	-0.106002	0.000000	0.000000	0.000000	-0.030890	-0.028150	-0.047383	0.000000	0.000000	2.000000	187.000000	1.000000
15441.123462	-0.098426	0.552657	0.001962	77.314598	30.539766	45.031506	-0.083825	0.000000	-0.106002	0.000000	0.000000	0.000000	-0.030890	-0.028150	-0.047383	0.000000	0.000000	2.000000	187.000000	1.000000
15441.126795	-0.098426	0.552657	0.001962	77.314598	30.539766	45.031506	-0.083825	0.000000	-0.106002	0.000000	0.000000	0.000000	-0.030890	-0.028150	-0.047383	0.000000	0.000000	2.000000	187.000000	1.000000
15441.130129	-0.098426	0.552657	0.001962	77.320419	30.563349	45.041840	-0.078677	0.000000	-0.098105	0.000000	0.000000	0.000000	-0.030890	-0.028150	-0.047383	0.000000	0.000000	2.000000	187.000000	1.000000
15441.133462	-0.098484	0.552623	0.001912	77.320419	30.563349	45.041840	-0.078677	0.000000	-0.098105	0.000000	0.000000	0.000000	-0.017321	-0.010241	-0.014907	0.000000	0.000000	2.000000	187.000000	1.000000
15441.136795	-0.098484	0.552623	0.001912	77.320419	30.563349	45.041840	-0.078677	0.000000	-0.098105	0.000000	0.000000	0.000000	-0.017321	-0.010241	-0.014907	0.000000	0.000000	2.000000	187.000000	1.000000
15441.140129	-0.098484	0.552623	0.001912	77.320740	30.587965	45.066414	-0.075790	0.000000	-0.095620	0.000000	0.000000	0.000000	-0.017321	-0.010241	-0.014907	0.000000	0.000000	2.000000	187.000000	1.000000
15441.143462	-0.098484	0.552623	0.001912	77.320740	30.587965	45.066414	-0.075790	0.000000	-0.095620	0.000000	0.000000	0.000000	-0.017321	-0.010241	-0.014907	0.000000	0.000000	2.000000	187.000000	1.000000
15441.146795	-0.098542	0.552589	0.001863	77.320740	30.587965	45.066414	-0.075790	0.000000	-0.095620	0.000000	0.000000	0.000000	-0.017316	-0.010249	-0.014910	0.000000	0.000000	2.000000	187.000000	1.000000
15441.150129	-0.098542	0.552589	0.001863	77.317657	30.606604	45.086597	-0.075790	0.000000	-0.095620	0.000000	0.000000	0.000000	-0.017316	-0.010249	-0.014910	0.000000	0.000000	2.000000	187.000000	1.000000
15441.153462	-0.098542	0.552589	0.001863	77.317657	30.606604	45.086597	-0.075790	0.000000	-0.095620	0.000000	0.000000	0.000000	-0.017316	-0.010249	-0.014910	0.000000	0.000000	2.000000	187.000000	1.000000
15441.156795	-0.098542	0.552589	0.001863	77.317657	30.606604	45.086597	-0.075790	0.000000	-0.095620	0.000000	0.000000	0.000000	-0.017316	-0.010249	-0.014910	0.000000	0.000000	2.000000	187.000000	1.000000
15441.160129	-0.098652	0.552563	0.001844	77.307991	30.632387	45.126232	-0.072904	0.000000	-0.093135	0.000000	0.000000	0.000000	-0.033014	-0.007693	-0.005492	0.000000	0.000000	2.000000	187.000000	1.000000
15441.163462	-0.098652	0.552563	0.001844	77.307991	30.632387	45.126232	-0.072904	0.000000	-0.093135	0.000000	0.000000	0.000000	-0.033014	-0.007693	-0.005492	0.000000	0.000000	2.000000	187.000000	1.000000
15441.166795	-0.098652	0.552563	0.001844	77.307991	30.632387	45.126232	-0.072904	0.000000	-0.093135	0.000000	0.000000	0.000000	-0.033014	-0.007693	-0.005492	0.000000	0.000000	2.000000	187.000000	1.000000
15441.170129	-0.098696	0.552563	0.001835	77.291870	30.681581	45.205460	-0.067402	0.000000	-0.092220	0.000000	0.000000	0.000000	-0.013074	-0.000004	-0.002810	0.000000	0.000000	2.000000	187.000000	1.000000
15441.173462	-0.098696	0.552563	0.001835	77.291870	30.681581	45.205460	-0.067402	0.000000	-0.092220	0.000000	0.000000	0.000000	-0.013074	-0.000004	-0.002810	0.000000	0.000000	2.000000	187.000000	1.000000
15441.176795	-0.098696	0.552563	0.001835	77.291870	30.681581	45.205460	-0.067402	0.000000	-0.092220	0.000000	0.000000	0.000000	-0.013074	-0.000004	-0.002810	0.000000	0.000000	2.000000	187.000000	1.000000
15441.180129	-0.098696	0.552563	0.001835	77.264977	30.764982	45.329132	-0.065223	0.000000	-0.091751	0.000000	0.000000	0.000000	-0.013074	-0.000004	-0.002810	0.000000	0.000000	2.000000	187.000000	1.000000
15441.183462	-0.098712	0.552572	0.001807	77.264977	30.764982	45.329132	-0.065223	0.000000	-0.091751	0.000000	0.000000	0.000000	-0.005059	0.002578	-0.008285	0.000000	0.000000	2.000000	187.000000	1.000000
15441.186795	-0.098712	0.552572	0.001807	77.264977	30.764982	45.329132	-0.065223	0.000000	-0.091751	0.000000	0.000000	0.000000	-0.005059	0.002578	-0.008285	0.000000	0.000000	2.000000	187.000000	1.000000
15441.190129	-0.098712	0.552572	0.001807	77.233849	30.875143	45.485477	-0.064380	0.000000	-0.090370	0.000000	0.000000	0.000000	-0.005059	0.002578	-0.008285	0.000000	0.000000	2.000000	187.000000	1.000000
15441.193462	-0.098712	0.552572	0.001807	77.233849	30.875143	45.485477	-0.064380	0.000000	-0.090370	0.000000	0.000000	0.000000	-0.005059	0.002578	-0.008285	0.000000	0.000000	2.000000	187.000000	1.000000
15441.196795	-0.098725	0.552564	0.001762	77.233849	30.875143	45.485477	-0.064380	0.000000	-0.090370	0.000000	0.000000	0.000000	-0.003906	-0.002542	-0.013636	0.000000	0.000000	2.000000	187.000000	1.000000
15441.200129	-0.098725	0.552564	0.001762	77.215607	30.946556	45.538609	-0.064380	0.000000	-0.090370	0.000000	0.000000	0.000000	-0.003906	-0.002542	-0.013636	0.000000	0.000000	2.000000	187.000000	1.000000
15441.203462	-0.098725	0.552564	0.001762	77.215607	30.946556	45.538609	-0.064380	0.000000	-0.090370	0.000000	0.000000	0.000000	-0.003906	-0.002542	-0.013636	0.000000	0.000000	2.000000	187.000000	1.000000
15441.206795	-0.098725	0.552564	0.001762	77.215607	30.946556	45.538609	-0.064380	0.000000	-0.090370	0.000000	0.000000	0.000000	-0.003906	-0.002542	-0.013636	0.000000	0.000000	2.000000	187.000000	1.000000
15441.210129	-0.098779	0.552598	0.001588	77.209145	30.958778	45.402382	-0.063729	0.000000	-0.088098	0.000000	0.000000	0.000000	-0.016107	0.010342	-0.052252	0.000000	0.000000	2.000000	187.000000	1.000000
15441.213462	-0.098779	0.552598	0.001588	77.209145	30.958778	45.402382	-0.063729	0.000000	-0.088098	0.000000	0.000000	0.000000	-0.016107	0.010342	-0.052252	0.000000	0.000000	2.000000	187.000000	1.000000
15441.216795	-0.098779	0.552598	0.001588	77.209145	30.958778	45.402382	-0.063729	0.000000	-0.088098	0.000000	0.000000	0.000000	-0.016107	0.010342	-0.052252	0.000000	0.000000	2.000000	187.000000	1.000000
15441.220129	-0.098779	0.552598	0.001588	77.208183	30.967510	45.228252	-0.061044	0.000000	-0.079389	0.000000	0.000000	0.000000	-0.016107	0.010342	-0.052252	0.000000	0.000000	2.000000	187.000000	1.000000
15441.223462	-0.098848	0.552607	0.001482	77.208183	30.967510	45.228252	-0.061044	0.000000	-0.079389	0.000000	0.000000	0.000000	-0.020533	0.002607	-0.031619	0.000000	0.000000	2.000000	187.000000	1.000000
15441.226795	-0.098848	0.552607	0.001482	77.208183	30.967510	45.228252	-0.061044	0.000000	-0.079389	0.000000	0.000000	0.000000	-0.020533	0.002607	-0.031619	0.000000	0.000000	2.000000	187.000000	1.000000
15441.230129	-0.098848	0.552607	0.001482	77.199516	30.981022	45.094418	-0.057622	0.000000	-0.074119	0.000000	0.000000	0.000000	-0.020533	0.002607	-0.031619	0.000000	0.000000	2.000000	187.000000	1.000000
15441.233462	-0.098848	0.552607	0.001482	77.199516	30.981022	45.094418	-0.057622	0.000000	-0.074119	0.000000	0.000000	0.000000	-0.020533	0.002607	-0.031619	0.000000	0.000000	2.000000	187.000000	1.000000
15441.236795	-0.098942	0.552632	0.001390	77.199516	30.981022	45.094418	-0.057622	0.000000	-0.074119	0.000000	0.000000	0.000000	-0.028204	0.007705	-0.027681	0.000000	0.000000	2.000000	187.000000	1.000000
15441.240129	-0.098942	0.552632	0.001390	77.175697	31.041748	45.105110	-0.057622	0.000000	-0.074119	0.000000	0.000000	0.000000	-0.028204	0.007705	-0.027681	0.000000	0.000000	2.000000	187.000000	1.000000
15441.243462	-0.098942	0.552632	0.001390	77.175697	31.041748	45.105110	-0.057622	0.000000	-0.074119	0.000000	0.000000	0.000000	-0.028204	0.007705	-0.027681	0.000000	0.000000	2.000000	187.000000	1.000000
15441.246795	-0.098942	0.552632	0.001390	77.175697	31.041748	45.105110	-0.057622	0.000000	-0.074119	0.000000	0.000000	0.000000	-0.028204	0.007705	-0.027681	0.000000	0.000000	2.000000	187.000000	1.000000
15441.250129	-0.099190	0.552692	0.001168	77.130135	31.163651	45.322563	-0.052921	0.000000	-0.069506	0.000000	0.000000	0.000000	-0.074474	0.017997	-0.066499	0.000000	0.000000	2.000000	187.000000	1.000000
15441.253462	-0.099190	0.552692	0.001168	77.130135	31.163651	45.322563	-0.052921	0.000000	-0.069506	0.000000	0.000000	0.000000	-0.074474	0.017997	-0.066499	0.000000	0.000000	2.000000	187.000000	1.000000
15441.256795	-0.099190	0.552692	0.001168	77.130135	31.163651	45.322563	-0.052921	0.000000	-0.069506	0.000000	0.000000	0.000000	-0.074474	0.017997	-0.066499	0.000000	0.000000	2.000000	187.000000	1.000000
15441.260129	-0.099297	0.552710	0.001031	77.066025	31.359154	45.629814	-0.040509	0.000000	-0.058423	0.000000	0.000000	0.000000	-0.032042	0.005172	-0.041350	0.000000	0.000000	2.000000	187.000000	1.000000
15441.263462	-0.099297	0.552710	0.001031	77.066025	31.359154	45.629814	-0.040509	0.000000	-0.058423	0.000000	0.000000	0.000000	-0.032042	0.005172	-0.041350	0.000000	0.000000	2.000000	187.000000	1.000000
15441.266795	-0.099297	0.552710	0.001031	77.066025	31.359154	45.629814	-0.040509	0.000000	-0.058423	0.000000	0.000000	0.000000	-0.032042	0.005172	-0.041350	0.000000	0.000000	2.000000	187.000000	1.000000
15441.270129	-0.099297	0.552710	0.001031	76.985207	31.600725	45.994514	-0.035169	0.000000	-0.051531	0.000000	0.000000	0.000000	-0.032042	0.005172	-0.041350	0.000000	0.000000	2.000000	187.000000	1.000000
15441.273462	-0.099403	0.552727	0.000893	76.985207	31.600725	45.994514	-0.035169	0.000000	-0.051531	0.000000	0.000000	0.000000	-0.032021	0.005150	-0.041359	0.000000	0.000000	2.000000	187.000000	1.000000
15441.276795	-0.099403	0.552727	0.000893	76.985207	31.600725	45.994514	-0.035169	0.000000	-0.051531	0.000000	0.000000	0.000000	-0.032021	0.005150	-0.041359	0.000000	0.000000	2.000000	187.000000	1.000000
15441.280129	-0.099403	0.552727	0.000893	76.912857	31.828444	46.286854	-0.029832	0.000000	-0.044638	0.000000	0.000000	0.000000	-0.032021	0.005150	-0.041359	0.000000	1.000000	2.000000	187.000000	1.000000
15441.283462	-0.099403	0.552727	0.000893	76.912857	31.828444	46.286854	-0.029832	0.000000	-0.044638	0.000000	0.000000	0.000000	-0.032021	0.005150	-0.041359	0.000000	1.000000	2.000000	187.000000	1.000000
