# Supplementary material for: Haptic Guidance Needs to Be Intuitive Not Just Informative to Improve Human Motor Accuracy
Source: PLoS One. 2016 Mar 16;11(3):e0150912. doi: 10.1371/journal.pone.0150912 (PMC4794196; doi:10.1371/journal.pone.0150912)
Supplement: S1 Data — (ZIP) [file pone.0150912.s001.zip › Subject6/exp1_0188.txt]

Time	PosX	PosY	PosZ	RotX	RotY	RotZ	ForceX	ForceY	ForceZ	MomentX	MomentY	MomentZ	VelocityX	VelocityY	VelocityZ	CalibratedWeight	ButtonDown	Condition	Trial	Visual
15442.557808	-0.002275	0.501993	0.243014	81.069870	51.829769	59.654690	0.000000	0.000000	0.000000	0.000000	0.000000	0.000000	-0.009894	-0.070708	-0.024387	0.000000	1.000000	2.000000	188.000000	0.000000
15442.561142	-0.002275	0.501993	0.243014	81.103905	52.084827	59.932747	-1.865502	0.000000	-4.638955	0.000000	0.000000	0.000000	-0.009894	-0.070708	-0.024387	0.000000	1.000000	2.000000	188.000000	0.000000
15442.564475	-0.002275	0.501993	0.243014	81.103905	52.084827	59.932747	-1.865502	0.000000	-4.638955	0.000000	0.000000	0.000000	-0.009894	-0.070708	-0.024387	0.000000	1.000000	2.000000	188.000000	0.000000
15442.567808	-0.002572	0.501630	0.242442	81.103905	52.084827	59.932747	-1.865502	0.000000	-4.638955	0.000000	0.000000	0.000000	-0.089115	-0.108825	-0.171630	0.000000	1.000000	2.000000	188.000000	0.000000
15442.571142	-0.003201	0.501198	0.241968	81.167580	52.552818	60.462681	-1.865497	0.000000	-4.638957	0.000000	0.000000	0.000000	-0.188659	-0.129775	-0.142085	0.000000	1.000000	2.000000	188.000000	0.000000
15442.574475	-0.003201	0.501198	0.241968	81.167580	52.552818	60.462681	-1.865497	0.000000	-4.638957	0.000000	0.000000	0.000000	-0.188659	-0.129775	-0.142085	0.000000	1.000000	2.000000	188.000000	0.000000
15442.577808	-0.003201	0.501198	0.241968	81.167580	52.552818	60.462681	-1.865497	0.000000	-4.638957	0.000000	0.000000	0.000000	-0.188659	-0.129775	-0.142085	0.000000	1.000000	2.000000	188.000000	0.000000
15442.581142	-0.003925	0.500483	0.240946	81.186729	52.722919	60.714397	-1.857148	0.000000	-4.642306	0.000000	0.000000	0.000000	-0.217331	-0.214491	-0.306514	0.000000	1.000000	2.000000	188.000000	0.000000
15442.584475	-0.003925	0.500483	0.240946	81.186729	52.722919	60.714397	-1.857148	0.000000	-4.642306	0.000000	0.000000	0.000000	-0.217331	-0.214491	-0.306514	0.000000	1.000000	2.000000	188.000000	0.000000
15442.587808	-0.003925	0.500483	0.240946	81.186729	52.722919	60.714397	-1.857148	0.000000	-4.642306	0.000000	0.000000	0.000000	-0.217331	-0.214491	-0.306514	0.000000	1.000000	2.000000	188.000000	0.000000
15442.591142	-0.004546	0.499900	0.239558	81.053368	52.392239	60.566826	-1.851901	0.000000	-4.644401	0.000000	0.000000	0.000000	-0.186191	-0.174777	-0.416473	0.000000	1.000000	2.000000	188.000000	0.000000
15442.594475	-0.004546	0.499900	0.239558	81.053368	52.392239	60.566826	-1.851901	0.000000	-4.644401	0.000000	0.000000	0.000000	-0.186191	-0.174777	-0.416473	0.000000	1.000000	2.000000	188.000000	0.000000
15442.597808	-0.004546	0.499900	0.239558	81.053368	52.392239	60.566826	-1.851901	0.000000	-4.644401	0.000000	0.000000	0.000000	-0.186191	-0.174777	-0.416473	0.000000	1.000000	2.000000	188.000000	0.000000
15442.601142	-0.005360	0.498978	0.237876	80.649681	51.336170	59.875999	-1.850778	0.000000	-4.644849	0.000000	0.000000	0.000000	-0.244181	-0.276650	-0.504669	0.000000	1.000000	2.000000	188.000000	0.000000
15442.604475	-0.005360	0.498978	0.237876	80.649681	51.336170	59.875999	-1.850778	0.000000	-4.644849	0.000000	0.000000	0.000000	-0.244181	-0.276650	-0.504669	0.000000	1.000000	2.000000	188.000000	0.000000
15442.607808	-0.005360	0.498978	0.237876	80.649681	51.336170	59.875999	-1.850778	0.000000	-4.644849	0.000000	0.000000	0.000000	-0.244181	-0.276650	-0.504669	0.000000	1.000000	2.000000	188.000000	0.000000
15442.611142	-0.006070	0.498014	0.236059	79.981209	49.489384	58.546524	-1.848357	0.000000	-4.645813	0.000000	0.000000	0.000000	-0.213008	-0.289213	-0.545093	0.000000	1.000000	2.000000	188.000000	0.000000
15442.614475	-0.006070	0.498014	0.236059	79.981209	49.489384	58.546524	-1.848357	0.000000	-4.645813	0.000000	0.000000	0.000000	-0.213008	-0.289213	-0.545093	0.000000	1.000000	2.000000	188.000000	0.000000
15442.617808	-0.006070	0.498014	0.236059	79.981209	49.489384	58.546524	-1.848357	0.000000	-4.645813	0.000000	0.000000	0.000000	-0.213008	-0.289213	-0.545093	0.000000	1.000000	2.000000	188.000000	0.000000
15442.621142	-0.006676	0.497027	0.234089	79.071983	47.084480	56.791618	-1.848576	0.000000	-4.645726	0.000000	0.000000	0.000000	-0.181886	-0.296182	-0.591102	0.000000	1.000000	2.000000	188.000000	0.000000
15442.624475	-0.006676	0.497027	0.234089	79.071983	47.084480	56.791618	-1.848576	0.000000	-4.645726	0.000000	0.000000	0.000000	-0.181886	-0.296182	-0.591102	0.000000	1.000000	2.000000	188.000000	0.000000
15442.627808	-0.006676	0.497027	0.234089	79.071983	47.084480	56.791618	-1.848576	0.000000	-4.645726	0.000000	0.000000	0.000000	-0.181886	-0.296182	-0.591102	0.000000	1.000000	2.000000	188.000000	0.000000
15442.631142	-0.007245	0.496038	0.232011	78.026405	44.625027	55.081356	-1.851619	0.000000	-4.644513	0.000000	0.000000	0.000000	-0.170667	-0.296478	-0.623384	0.000000	0.000000	2.000000	188.000000	0.000000
15442.634475	-0.007245	0.496038	0.232011	78.026405	44.625027	55.081356	-1.851619	0.000000	-4.644513	0.000000	0.000000	0.000000	-0.170667	-0.296478	-0.623384	0.000000	0.000000	2.000000	188.000000	0.000000
15442.637808	-0.007245	0.496038	0.232011	78.026405	44.625027	55.081356	-1.851619	0.000000	-4.644513	0.000000	0.000000	0.000000	-0.170667	-0.296478	-0.623384	0.000000	0.000000	2.000000	188.000000	0.000000
15442.641142	-0.007777	0.495051	0.229857	76.944855	42.361256	53.593006	-1.856100	0.000000	-4.642725	0.000000	0.000000	0.000000	-0.159560	-0.296114	-0.646137	0.000000	0.000000	2.000000	188.000000	0.000000
15442.644475	-0.007777	0.495051	0.229857	76.944855	42.361256	53.593006	-1.856100	0.000000	-4.642725	0.000000	0.000000	0.000000	-0.159560	-0.296114	-0.646137	0.000000	0.000000	2.000000	188.000000	0.000000
15442.647808	-0.007777	0.495051	0.229857	76.944855	42.361256	53.593006	-1.856100	0.000000	-4.642725	0.000000	0.000000	0.000000	-0.159560	-0.296114	-0.646137	0.000000	0.000000	2.000000	188.000000	0.000000
15442.651142	-0.008175	0.494105	0.227659	75.936256	40.295486	52.250252	-1.861828	0.000000	-4.640430	0.000000	0.000000	0.000000	-0.119341	-0.283940	-0.659474	0.000000	0.000000	2.000000	188.000000	0.000000
15442.654475	-0.008175	0.494105	0.227659	75.936256	40.295486	52.250252	-1.861828	0.000000	-4.640430	0.000000	0.000000	0.000000	-0.119341	-0.283940	-0.659474	0.000000	0.000000	2.000000	188.000000	0.000000
15442.657808	-0.008175	0.494105	0.227659	75.936256	40.295486	52.250252	-1.861828	0.000000	-4.640430	0.000000	0.000000	0.000000	-0.119341	-0.283940	-0.659474	0.000000	0.000000	2.000000	188.000000	0.000000
15442.661142	-0.008441	0.493128	0.225486	75.077660	38.127567	50.629108	-1.870320	0.000000	-4.637014	0.000000	0.000000	0.000000	-0.079732	-0.293162	-0.651749	0.000000	0.000000	2.000000	188.000000	0.000000
15442.664475	-0.008441	0.493128	0.225486	75.077660	38.127567	50.629108	-1.870320	0.000000	-4.637014	0.000000	0.000000	0.000000	-0.079732	-0.293162	-0.651749	0.000000	0.000000	2.000000	188.000000	0.000000
15442.667808	-0.008441	0.493128	0.225486	75.077660	38.127567	50.629108	-1.870320	0.000000	-4.637014	0.000000	0.000000	0.000000	-0.079732	-0.293162	-0.651749	0.000000	0.000000	2.000000	188.000000	0.000000
15442.671142	-0.008705	0.492159	0.223370	74.384186	35.754116	48.588261	-1.881102	0.000000	-4.632651	0.000000	0.000000	0.000000	-0.079390	-0.290613	-0.634977	0.000000	0.000000	2.000000	188.000000	0.000000
15442.674475	-0.008705	0.492159	0.223370	74.384186	35.754116	48.588261	-1.881102	0.000000	-4.632651	0.000000	0.000000	0.000000	-0.079390	-0.290613	-0.634977	0.000000	0.000000	2.000000	188.000000	0.000000
15442.677808	-0.008705	0.492159	0.223370	74.384186	35.754116	48.588261	-1.881102	0.000000	-4.632651	0.000000	0.000000	0.000000	-0.079390	-0.290613	-0.634977	0.000000	0.000000	2.000000	188.000000	0.000000
15442.681142	-0.008840	0.491234	0.221276	73.803535	33.301846	46.287270	-1.891678	0.000000	-4.628343	0.000000	0.000000	0.000000	-0.040285	-0.277519	-0.628020	0.000000	0.000000	2.000000	188.000000	0.000000
15442.684475	-0.008840	0.491234	0.221276	73.803535	33.301846	46.287270	-1.891678	0.000000	-4.628343	0.000000	0.000000	0.000000	-0.040285	-0.277519	-0.628020	0.000000	0.000000	2.000000	188.000000	0.000000
15442.687808	-0.008840	0.491234	0.221276	73.803535	33.301846	46.287270	-1.891678	0.000000	-4.628343	0.000000	0.000000	0.000000	-0.040285	-0.277519	-0.628020	0.000000	0.000000	2.000000	188.000000	0.000000
15442.691142	-0.008845	0.490426	0.219203	73.231827	31.081350	44.188107	-1.904584	0.000000	-4.623047	0.000000	0.000000	0.000000	-0.001531	-0.242367	-0.621953	0.000000	0.000000	2.000000	188.000000	0.000000
15442.694475	-0.008845	0.490426	0.219203	73.231827	31.081350	44.188107	-1.904584	0.000000	-4.623047	0.000000	0.000000	0.000000	-0.001531	-0.242367	-0.621953	0.000000	0.000000	2.000000	188.000000	0.000000
15442.697808	-0.008845	0.490426	0.219203	73.231827	31.081350	44.188107	-1.904584	0.000000	-4.623047	0.000000	0.000000	0.000000	-0.001531	-0.242367	-0.621953	0.000000	0.000000	2.000000	188.000000	0.000000
15442.701142	-0.008817	0.489694	0.217084	72.680580	29.175028	42.401737	-1.919860	0.000000	-4.616724	0.000000	0.000000	0.000000	0.008312	-0.219555	-0.635680	0.000000	0.000000	2.000000	188.000000	0.000000
15442.704475	-0.008817	0.489694	0.217084	72.680580	29.175028	42.401737	-1.919860	0.000000	-4.616724	0.000000	0.000000	0.000000	0.008312	-0.219555	-0.635680	0.000000	0.000000	2.000000	188.000000	0.000000
15442.707808	-0.008817	0.489694	0.217084	72.680580	29.175028	42.401737	-1.919860	0.000000	-4.616724	0.000000	0.000000	0.000000	0.008312	-0.219555	-0.635680	0.000000	0.000000	2.000000	188.000000	0.000000
15442.711142	-0.008884	0.489054	0.214866	72.186340	27.502796	40.830307	-1.936302	0.000000	-4.609852	0.000000	0.000000	0.000000	-0.020017	-0.192140	-0.665397	0.000000	0.000000	2.000000	188.000000	0.000000
15442.714475	-0.008884	0.489054	0.214866	72.186340	27.502796	40.830307	-1.936302	0.000000	-4.609852	0.000000	0.000000	0.000000	-0.020017	-0.192140	-0.665397	0.000000	0.000000	2.000000	188.000000	0.000000
15442.717808	-0.008884	0.489054	0.214866	72.186340	27.502796	40.830307	-1.936302	0.000000	-4.609852	0.000000	0.000000	0.000000	-0.020017	-0.192140	-0.665397	0.000000	0.000000	2.000000	188.000000	0.000000
15442.721142	-0.009139	0.488560	0.212561	71.765884	26.044603	39.443844	-1.952041	0.000000	-4.603209	0.000000	0.000000	0.000000	-0.076718	-0.148238	-0.691415	0.000000	0.000000	2.000000	188.000000	0.000000
15442.724475	-0.009139	0.488560	0.212561	71.765884	26.044603	39.443844	-1.952041	0.000000	-4.603209	0.000000	0.000000	0.000000	-0.076718	-0.148238	-0.691415	0.000000	0.000000	2.000000	188.000000	0.000000
15442.727808	-0.009139	0.488560	0.212561	71.765884	26.044603	39.443844	-1.952041	0.000000	-4.603209	0.000000	0.000000	0.000000	-0.076718	-0.148238	-0.691415	0.000000	0.000000	2.000000	188.000000	0.000000
15442.731142	-0.009614	0.488118	0.210156	71.469666	24.910255	38.377892	-1.965263	0.000000	-4.597580	0.000000	0.000000	0.000000	-0.142242	-0.132350	-0.721613	0.000000	0.000000	2.000000	188.000000	0.000000
15442.734475	-0.009614	0.488118	0.210156	71.469666	24.910255	38.377892	-1.965263	0.000000	-4.597580	0.000000	0.000000	0.000000	-0.142242	-0.132350	-0.721613	0.000000	0.000000	2.000000	188.000000	0.000000
15442.737808	-0.009614	0.488118	0.210156	71.469666	24.910255	38.377892	-1.965263	0.000000	-4.597580	0.000000	0.000000	0.000000	-0.142242	-0.132350	-0.721613	0.000000	0.000000	2.000000	188.000000	0.000000
15442.741142	-0.010304	0.487768	0.207681	71.340431	24.267544	37.831398	-1.975496	0.000000	-4.593192	0.000000	0.000000	0.000000	-0.207128	-0.105241	-0.742471	0.000000	0.000000	2.000000	188.000000	0.000000
15442.744475	-0.010304	0.487768	0.207681	71.340431	24.267544	37.831398	-1.975496	0.000000	-4.593192	0.000000	0.000000	0.000000	-0.207128	-0.105241	-0.742471	0.000000	0.000000	2.000000	188.000000	0.000000
15442.747808	-0.010304	0.487768	0.207681	71.340431	24.267544	37.831398	-1.975496	0.000000	-4.593192	0.000000	0.000000	0.000000	-0.207128	-0.105241	-0.742471	0.000000	0.000000	2.000000	188.000000	0.000000
15442.751142	-0.011270	0.487558	0.205080	71.373611	24.118654	37.814129	-1.982470	0.000000	-4.590187	0.000000	0.000000	0.000000	-0.289795	-0.062842	-0.780189	0.000000	0.000000	2.000000	188.000000	0.000000
15442.754475	-0.011270	0.487558	0.205080	71.373611	24.118654	37.814129	-1.982470	0.000000	-4.590187	0.000000	0.000000	0.000000	-0.289795	-0.062842	-0.780189	0.000000	0.000000	2.000000	188.000000	0.000000
15442.757808	-0.011270	0.487558	0.205080	71.373611	24.118654	37.814129	-1.982470	0.000000	-4.590187	0.000000	0.000000	0.000000	-0.289795	-0.062842	-0.780189	0.000000	0.000000	2.000000	188.000000	0.000000
15442.761142	-0.012383	0.487507	0.202371	71.543831	24.463614	38.342140	-1.985434	0.000000	-4.588905	0.000000	0.000000	0.000000	-0.333812	-0.015305	-0.812990	0.000000	0.000000	2.000000	188.000000	0.000000
15442.764475	-0.012383	0.487507	0.202371	71.543831	24.463614	38.342140	-1.985434	0.000000	-4.588905	0.000000	0.000000	0.000000	-0.333812	-0.015305	-0.812990	0.000000	0.000000	2.000000	188.000000	0.000000
15442.767808	-0.012383	0.487507	0.202371	71.543831	24.463614	38.342140	-1.985434	0.000000	-4.588905	0.000000	0.000000	0.000000	-0.333812	-0.015305	-0.812990	0.000000	0.000000	2.000000	188.000000	0.000000
15442.771142	-0.013609	0.487705	0.199598	71.669655	25.148552	39.360867	-1.986576	0.000000	-4.588411	0.000000	0.000000	0.000000	-0.368021	0.059236	-0.831787	0.000000	0.000000	2.000000	188.000000	0.000000
15442.774475	-0.013609	0.487705	0.199598	71.669655	25.148552	39.360867	-1.986576	0.000000	-4.588411	0.000000	0.000000	0.000000	-0.368021	0.059236	-0.831787	0.000000	0.000000	2.000000	188.000000	0.000000
15442.777808	-0.013609	0.487705	0.199598	71.669655	25.148552	39.360867	-1.986576	0.000000	-4.588411	0.000000	0.000000	0.000000	-0.368021	0.059236	-0.831787	0.000000	0.000000	2.000000	188.000000	0.000000
15442.781142	-0.014914	0.488086	0.196608	71.771622	26.272158	41.004112	-1.986067	0.000000	-4.588632	0.000000	0.000000	0.000000	-0.391281	0.114509	-0.897014	0.000000	0.000000	2.000000	188.000000	0.000000
15442.784475	-0.014914	0.488086	0.196608	71.771622	26.272158	41.004112	-1.986067	0.000000	-4.588632	0.000000	0.000000	0.000000	-0.391281	0.114509	-0.897014	0.000000	0.000000	2.000000	188.000000	0.000000
15442.787808	-0.014914	0.488086	0.196608	71.771622	26.272158	41.004112	-1.986067	0.000000	-4.588632	0.000000	0.000000	0.000000	-0.391281	0.114509	-0.897014	0.000000	0.000000	2.000000	188.000000	0.000000
15442.791142	-0.016262	0.488703	0.193413	71.912903	27.858620	43.208530	-1.985868	0.000000	-4.588718	0.000000	0.000000	0.000000	-0.404580	0.185052	-0.958569	0.000000	0.000000	2.000000	188.000000	0.000000
15442.794475	-0.016262	0.488703	0.193413	71.912903	27.858620	43.208530	-1.985868	0.000000	-4.588718	0.000000	0.000000	0.000000	-0.404580	0.185052	-0.958569	0.000000	0.000000	2.000000	188.000000	0.000000
15442.797808	-0.016262	0.488703	0.193413	71.912903	27.858620	43.208530	-1.985868	0.000000	-4.588718	0.000000	0.000000	0.000000	-0.404580	0.185052	-0.958569	0.000000	0.000000	2.000000	188.000000	0.000000
15442.801142	-0.017774	0.489512	0.189937	72.117355	29.824175	45.804558	-1.986551	0.000000	-4.588422	0.000000	0.000000	0.000000	-0.453486	0.242603	-1.042769	0.000000	0.000000	2.000000	188.000000	0.000000
15442.804475	-0.017774	0.489512	0.189937	72.117355	29.824175	45.804558	-1.986551	0.000000	-4.588422	0.000000	0.000000	0.000000	-0.453486	0.242603	-1.042769	0.000000	0.000000	2.000000	188.000000	0.000000
15442.807808	-0.017774	0.489512	0.189937	72.117355	29.824175	45.804558	-1.986551	0.000000	-4.588422	0.000000	0.000000	0.000000	-0.453486	0.242603	-1.042769	0.000000	0.000000	2.000000	188.000000	0.000000
15442.811142	-0.019413	0.490543	0.186174	72.355469	31.894928	48.435848	-1.986414	0.000000	-4.588481	0.000000	0.000000	0.000000	-0.491671	0.309272	-1.128948	0.000000	0.000000	2.000000	188.000000	0.000000
15442.814475	-0.019413	0.490543	0.186174	72.355469	31.894928	48.435848	-1.986414	0.000000	-4.588481	0.000000	0.000000	0.000000	-0.491671	0.309272	-1.128948	0.000000	0.000000	2.000000	188.000000	0.000000
15442.817808	-0.019413	0.490543	0.186174	72.355469	31.894928	48.435848	-1.986414	0.000000	-4.588481	0.000000	0.000000	0.000000	-0.491671	0.309272	-1.128948	0.000000	0.000000	2.000000	188.000000	0.000000
15442.821142	-0.021176	0.491829	0.182186	72.592216	33.865715	50.695747	-1.986211	0.000000	-4.588569	0.000000	0.000000	0.000000	-0.529007	0.385798	-1.196193	0.000000	0.000000	2.000000	188.000000	0.000000
15442.824475	-0.021176	0.491829	0.182186	72.592216	33.865715	50.695747	-1.986211	0.000000	-4.588569	0.000000	0.000000	0.000000	-0.529007	0.385798	-1.196193	0.000000	0.000000	2.000000	188.000000	0.000000
15442.827808	-0.021176	0.491829	0.182186	72.592216	33.865715	50.695747	-1.986211	0.000000	-4.588569	0.000000	0.000000	0.000000	-0.529007	0.385798	-1.196193	0.000000	0.000000	2.000000	188.000000	0.000000
15442.831142	-0.023087	0.493343	0.177915	72.807503	35.695267	52.340767	-1.985418	0.000000	-4.588913	0.000000	0.000000	0.000000	-0.573339	0.454173	-1.281257	0.000000	0.000000	2.000000	188.000000	0.000000
15442.834475	-0.023087	0.493343	0.177915	72.807503	35.695267	52.340767	-1.985418	0.000000	-4.588913	0.000000	0.000000	0.000000	-0.573339	0.454173	-1.281257	0.000000	0.000000	2.000000	188.000000	0.000000
15442.837808	-0.023087	0.493343	0.177915	72.807503	35.695267	52.340767	-1.985418	0.000000	-4.588913	0.000000	0.000000	0.000000	-0.573339	0.454173	-1.281257	0.000000	0.000000	2.000000	188.000000	0.000000
15442.841142	-0.025051	0.495114	0.173391	72.992218	37.344196	53.291660	-1.984041	0.000000	-4.589507	0.000000	0.000000	0.000000	-0.589177	0.531302	-1.357220	0.000000	0.000000	2.000000	188.000000	0.000000
15442.844475	-0.025051	0.495114	0.173391	72.992218	37.344196	53.291660	-1.984041	0.000000	-4.589507	0.000000	0.000000	0.000000	-0.589177	0.531302	-1.357220	0.000000	0.000000	2.000000	188.000000	0.000000
15442.847808	-0.025051	0.495114	0.173391	72.992218	37.344196	53.291660	-1.984041	0.000000	-4.589507	0.000000	0.000000	0.000000	-0.589177	0.531302	-1.357220	0.000000	0.000000	2.000000	188.000000	0.000000
15442.851142	-0.027127	0.497106	0.168716	73.142731	38.827866	54.153030	-1.983859	0.000000	-4.589586	0.000000	0.000000	0.000000	-0.622880	0.597648	-1.402611	0.000000	0.000000	2.000000	188.000000	0.000000
15442.854475	-0.027127	0.497106	0.168716	73.142731	38.827866	54.153030	-1.983859	0.000000	-4.589586	0.000000	0.000000	0.000000	-0.622880	0.597648	-1.402611	0.000000	0.000000	2.000000	188.000000	0.000000
15442.857808	-0.027127	0.497106	0.168716	73.142731	38.827866	54.153030	-1.983859	0.000000	-4.589586	0.000000	0.000000	0.000000	-0.622880	0.597648	-1.402611	0.000000	0.000000	2.000000	188.000000	0.000000
15442.861142	-0.029253	0.499296	0.163906	73.260010	40.145855	55.356953	-1.982591	0.000000	-4.590134	0.000000	0.000000	0.000000	-0.637657	0.657173	-1.442852	0.000000	0.000000	2.000000	188.000000	0.000000
15442.864475	-0.029253	0.499296	0.163906	73.260010	40.145855	55.356953	-1.982591	0.000000	-4.590134	0.000000	0.000000	0.000000	-0.637657	0.657173	-1.442852	0.000000	0.000000	2.000000	188.000000	0.000000
15442.867808	-0.029253	0.499296	0.163906	73.260010	40.145855	55.356953	-1.982591	0.000000	-4.590134	0.000000	0.000000	0.000000	-0.637657	0.657173	-1.442852	0.000000	0.000000	2.000000	188.000000	0.000000
15442.871142	-0.031423	0.501660	0.158942	73.353592	41.182674	56.753242	-1.981453	0.000000	-4.590625	0.000000	0.000000	0.000000	-0.651081	0.709219	-1.489428	0.000000	0.000000	2.000000	188.000000	0.000000
15442.874475	-0.031423	0.501660	0.158942	73.353592	41.182674	56.753242	-1.981453	0.000000	-4.590625	0.000000	0.000000	0.000000	-0.651081	0.709219	-1.489428	0.000000	0.000000	2.000000	188.000000	0.000000
15442.877808	-0.031423	0.501660	0.158942	73.353592	41.182674	56.753242	-1.981453	0.000000	-4.590625	0.000000	0.000000	0.000000	-0.651081	0.709219	-1.489428	0.000000	0.000000	2.000000	188.000000	0.000000
15442.881142	-0.033699	0.504218	0.153942	73.461220	41.876591	57.748737	-1.980788	0.000000	-4.590913	0.000000	0.000000	0.000000	-0.682813	0.767210	-1.499937	0.000000	0.000000	2.000000	188.000000	0.000000
15442.884475	-0.033699	0.504218	0.153942	73.461220	41.876591	57.748737	-1.980788	0.000000	-4.590913	0.000000	0.000000	0.000000	-0.682813	0.767210	-1.499937	0.000000	0.000000	2.000000	188.000000	0.000000
15442.887808	-0.033699	0.504218	0.153942	73.461220	41.876591	57.748737	-1.980788	0.000000	-4.590913	0.000000	0.000000	0.000000	-0.682813	0.767210	-1.499937	0.000000	0.000000	2.000000	188.000000	0.000000
15442.891142	-0.035960	0.506960	0.148874	73.587547	42.240791	58.290726	-1.977799	0.000000	-4.592201	0.000000	0.000000	0.000000	-0.678179	0.822646	-1.520431	0.000000	0.000000	2.000000	188.000000	0.000000
15442.894475	-0.035960	0.506960	0.148874	73.587547	42.240791	58.290726	-1.977799	0.000000	-4.592201	0.000000	0.000000	0.000000	-0.678179	0.822646	-1.520431	0.000000	0.000000	2.000000	188.000000	0.000000
15442.897808	-0.035960	0.506960	0.148874	73.587547	42.240791	58.290726	-1.977799	0.000000	-4.592201	0.000000	0.000000	0.000000	-0.678179	0.822646	-1.520431	0.000000	0.000000	2.000000	188.000000	0.000000
15442.901142	-0.038265	0.509854	0.143809	73.675514	42.318428	58.401539	-1.975773	0.000000	-4.593073	0.000000	0.000000	0.000000	-0.691646	0.868299	-1.519545	0.000000	0.000000	2.000000	188.000000	0.000000
15442.904475	-0.038265	0.509854	0.143809	73.675514	42.318428	58.401539	-1.975773	0.000000	-4.593073	0.000000	0.000000	0.000000	-0.691646	0.868299	-1.519545	0.000000	0.000000	2.000000	188.000000	0.000000
15442.907808	-0.038265	0.509854	0.143809	73.675514	42.318428	58.401539	-1.975773	0.000000	-4.593073	0.000000	0.000000	0.000000	-0.691646	0.868299	-1.519545	0.000000	0.000000	2.000000	188.000000	0.000000
15442.911142	-0.040559	0.512933	0.138783	73.731712	42.170536	58.131561	-1.972358	0.000000	-4.594541	0.000000	0.000000	0.000000	-0.688228	0.923617	-1.507675	0.000000	0.000000	2.000000	188.000000	0.000000
15442.914475	-0.040559	0.512933	0.138783	73.731712	42.170536	58.131561	-1.972358	0.000000	-4.594541	0.000000	0.000000	0.000000	-0.688228	0.923617	-1.507675	0.000000	0.000000	2.000000	188.000000	0.000000
15442.917808	-0.040559	0.512933	0.138783	73.731712	42.170536	58.131561	-1.972358	0.000000	-4.594541	0.000000	0.000000	0.000000	-0.688228	0.923617	-1.507675	0.000000	0.000000	2.000000	188.000000	0.000000
15442.921142	-0.042900	0.516145	0.133815	73.789116	41.882488	57.691322	-1.968535	0.000000	-4.596180	0.000000	0.000000	0.000000	-0.702107	0.963747	-1.490282	0.000000	0.000000	2.000000	188.000000	0.000000
15442.924475	-0.042900	0.516145	0.133815	73.789116	41.882488	57.691322	-1.968535	0.000000	-4.596180	0.000000	0.000000	0.000000	-0.702107	0.963747	-1.490282	0.000000	0.000000	2.000000	188.000000	0.000000
15442.927808	-0.042900	0.516145	0.133815	73.789116	41.882488	57.691322	-1.968535	0.000000	-4.596180	0.000000	0.000000	0.000000	-0.702107	0.963747	-1.490282	0.000000	0.000000	2.000000	188.000000	0.000000
15442.931142	-0.045282	0.519517	0.128864	73.876205	41.419178	57.165573	-1.962355	0.000000	-4.598822	0.000000	0.000000	0.000000	-0.714676	1.011614	-1.485528	0.000000	0.000000	2.000000	188.000000	0.000000
15442.934475	-0.045282	0.519517	0.128864	73.876205	41.419178	57.165573	-1.962355	0.000000	-4.598822	0.000000	0.000000	0.000000	-0.714676	1.011614	-1.485528	0.000000	0.000000	2.000000	188.000000	0.000000
15442.937808	-0.045282	0.519517	0.128864	73.876205	41.419178	57.165573	-1.962355	0.000000	-4.598822	0.000000	0.000000	0.000000	-0.714676	1.011614	-1.485528	0.000000	0.000000	2.000000	188.000000	0.000000
15442.941142	-0.047598	0.522986	0.123980	74.007576	40.758373	56.478474	-1.954216	0.000000	-4.602286	0.000000	0.000000	0.000000	-0.694699	1.040599	-1.465182	0.000000	0.000000	2.000000	188.000000	0.000000
15442.944475	-0.047598	0.522986	0.123980	74.007576	40.758373	56.478474	-1.954216	0.000000	-4.602286	0.000000	0.000000	0.000000	-0.694699	1.040599	-1.465182	0.000000	0.000000	2.000000	188.000000	0.000000
15442.947808	-0.047598	0.522986	0.123980	74.007576	40.758373	56.478474	-1.954216	0.000000	-4.602286	0.000000	0.000000	0.000000	-0.694699	1.040599	-1.465182	0.000000	0.000000	2.000000	188.000000	0.000000
15442.951142	-0.049950	0.526523	0.119061	74.192062	39.960941	55.613602	-1.946602	0.000000	-4.605512	0.000000	0.000000	0.000000	-0.705635	1.061069	-1.475515	0.000000	0.000000	2.000000	188.000000	0.000000
15442.954475	-0.049950	0.526523	0.119061	74.192062	39.960941	55.613602	-1.946602	0.000000	-4.605512	0.000000	0.000000	0.000000	-0.705635	1.061069	-1.475515	0.000000	0.000000	2.000000	188.000000	0.000000
15442.957808	-0.049950	0.526523	0.119061	74.192062	39.960941	55.613602	-1.946602	0.000000	-4.605512	0.000000	0.000000	0.000000	-0.705635	1.061069	-1.475515	0.000000	0.000000	2.000000	188.000000	0.000000
15442.961142	-0.052227	0.530125	0.114117	74.448044	39.183056	54.693207	-1.937622	0.000000	-4.609297	0.000000	0.000000	0.000000	-0.683279	1.080730	-1.483361	0.000000	0.000000	2.000000	188.000000	0.000000
15442.964475	-0.052227	0.530125	0.114117	74.448044	39.183056	54.693207	-1.937622	0.000000	-4.609297	0.000000	0.000000	0.000000	-0.683279	1.080730	-1.483361	0.000000	0.000000	2.000000	188.000000	0.000000
15442.967808	-0.052227	0.530125	0.114117	74.448044	39.183056	54.693207	-1.937622	0.000000	-4.609297	0.000000	0.000000	0.000000	-0.683279	1.080730	-1.483361	0.000000	0.000000	2.000000	188.000000	0.000000
15442.971142	-0.054489	0.533765	0.109183	74.769691	38.485424	53.788723	-1.930783	0.000000	-4.612166	0.000000	0.000000	0.000000	-0.678371	1.091745	-1.480107	0.000000	0.000000	2.000000	188.000000	0.000000
15442.974475	-0.054489	0.533765	0.109183	74.769691	38.485424	53.788723	-1.930783	0.000000	-4.612166	0.000000	0.000000	0.000000	-0.678371	1.091745	-1.480107	0.000000	0.000000	2.000000	188.000000	0.000000
15442.977808	-0.054489	0.533765	0.109183	74.769691	38.485424	53.788723	-1.930783	0.000000	-4.612166	0.000000	0.000000	0.000000	-0.678371	1.091745	-1.480107	0.000000	0.000000	2.000000	188.000000	0.000000
15442.981142	-0.056727	0.537478	0.104196	75.125534	37.862938	52.943218	-1.923737	0.000000	-4.615109	0.000000	0.000000	0.000000	-0.671390	1.113900	-1.496142	0.000000	0.000000	2.000000	188.000000	0.000000
15442.984475	-0.056727	0.537478	0.104196	75.125534	37.862938	52.943218	-1.923737	0.000000	-4.615109	0.000000	0.000000	0.000000	-0.671390	1.113900	-1.496142	0.000000	0.000000	2.000000	188.000000	0.000000
15442.987808	-0.056727	0.537478	0.104196	75.125534	37.862938	52.943218	-1.923737	0.000000	-4.615109	0.000000	0.000000	0.000000	-0.671390	1.113900	-1.496142	0.000000	0.000000	2.000000	188.000000	0.000000
15442.991142	-0.058972	0.541175	0.099203	75.471832	37.246532	52.119629	-1.917726	0.000000	-4.617610	0.000000	0.000000	0.000000	-0.673540	1.109176	-1.497777	0.000000	0.000000	2.000000	188.000000	0.000000
15442.994475	-0.058972	0.541175	0.099203	75.471832	37.246532	52.119629	-1.917726	0.000000	-4.617610	0.000000	0.000000	0.000000	-0.673540	1.109176	-1.497777	0.000000	0.000000	2.000000	188.000000	0.000000
15442.997808	-0.058972	0.541175	0.099203	75.471832	37.246532	52.119629	-1.917726	0.000000	-4.617610	0.000000	0.000000	0.000000	-0.673540	1.109176	-1.497777	0.000000	0.000000	2.000000	188.000000	0.000000
15443.001142	-0.061230	0.544850	0.094266	75.796730	36.596661	51.287880	-1.910905	0.000000	-4.620438	0.000000	0.000000	0.000000	-0.677325	1.102600	-1.481181	0.000000	0.000000	2.000000	188.000000	0.000000
15443.004475	-0.061230	0.544850	0.094266	75.796730	36.596661	51.287880	-1.910905	0.000000	-4.620438	0.000000	0.000000	0.000000	-0.677325	1.102600	-1.481181	0.000000	0.000000	2.000000	188.000000	0.000000
15443.007808	-0.061230	0.544850	0.094266	75.796730	36.596661	51.287880	-1.910905	0.000000	-4.620438	0.000000	0.000000	0.000000	-0.677325	1.102600	-1.481181	0.000000	0.000000	2.000000	188.000000	0.000000
15443.011142	-0.063578	0.548505	0.089376	76.082710	35.860226	50.423855	-1.901861	0.000000	-4.624167	0.000000	0.000000	0.000000	-0.704394	1.096524	-1.466987	0.000000	0.000000	2.000000	188.000000	0.000000
15443.014475	-0.063578	0.548505	0.089376	76.082710	35.860226	50.423855	-1.901861	0.000000	-4.624167	0.000000	0.000000	0.000000	-0.704394	1.096524	-1.466987	0.000000	0.000000	2.000000	188.000000	0.000000
15443.017808	-0.063578	0.548505	0.089376	76.082710	35.860226	50.423855	-1.901861	0.000000	-4.624167	0.000000	0.000000	0.000000	-0.704394	1.096524	-1.466987	0.000000	0.000000	2.000000	188.000000	0.000000
15443.021142	-0.065941	0.552041	0.084580	76.328171	35.147011	49.636505	-1.821124	0.000000	-4.468811	0.000000	0.000000	0.000000	-0.709013	1.060695	-1.438753	0.000000	0.000000	2.000000	188.000000	0.000000
15443.024475	-0.065941	0.552041	0.084580	76.328171	35.147011	49.636505	-1.821124	0.000000	-4.468811	0.000000	0.000000	0.000000	-0.709013	1.060695	-1.438753	0.000000	0.000000	2.000000	188.000000	0.000000
15443.027808	-0.065941	0.552041	0.084580	76.328171	35.147011	49.636505	-1.821124	0.000000	-4.468811	0.000000	0.000000	0.000000	-0.709013	1.060695	-1.438753	0.000000	0.000000	2.000000	188.000000	0.000000
15443.031142	-0.068257	0.555459	0.079788	76.528046	34.542450	49.034698	-1.702955	0.000000	-4.229019	0.000000	0.000000	0.000000	-0.694755	1.025360	-1.437710	0.000000	0.000000	2.000000	188.000000	0.000000
15443.034475	-0.068257	0.555459	0.079788	76.528046	34.542450	49.034698	-1.702955	0.000000	-4.229019	0.000000	0.000000	0.000000	-0.694755	1.025360	-1.437710	0.000000	0.000000	2.000000	188.000000	0.000000
15443.037808	-0.068257	0.555459	0.079788	76.528046	34.542450	49.034698	-1.702955	0.000000	-4.229019	0.000000	0.000000	0.000000	-0.694755	1.025360	-1.437710	0.000000	0.000000	2.000000	188.000000	0.000000
15443.041142	-0.070616	0.558746	0.074910	76.695534	34.147888	48.720875	-1.587163	0.000000	-3.989400	0.000000	0.000000	0.000000	-0.707847	0.986157	-1.463314	0.000000	0.000000	2.000000	188.000000	0.000000
15443.044475	-0.070616	0.558746	0.074910	76.695534	34.147888	48.720875	-1.587163	0.000000	-3.989400	0.000000	0.000000	0.000000	-0.707847	0.986157	-1.463314	0.000000	0.000000	2.000000	188.000000	0.000000
15443.047808	-0.070616	0.558746	0.074910	76.695534	34.147888	48.720875	-1.587163	0.000000	-3.989400	0.000000	0.000000	0.000000	-0.707847	0.986157	-1.463314	0.000000	0.000000	2.000000	188.000000	0.000000
15443.051142	-0.072952	0.561813	0.070037	76.869804	34.112900	48.797268	-1.469188	0.000000	-3.745514	0.000000	0.000000	0.000000	-0.700585	0.919956	-1.462025	0.000000	0.000000	2.000000	188.000000	0.000000
15443.054475	-0.072952	0.561813	0.070037	76.869804	34.112900	48.797268	-1.469188	0.000000	-3.745514	0.000000	0.000000	0.000000	-0.700585	0.919956	-1.462025	0.000000	0.000000	2.000000	188.000000	0.000000
15443.057808	-0.072952	0.561813	0.070037	76.869804	34.112900	48.797268	-1.469188	0.000000	-3.745514	0.000000	0.000000	0.000000	-0.700585	0.919956	-1.462025	0.000000	0.000000	2.000000	188.000000	0.000000
15443.061142	-0.075315	0.564707	0.065009	77.071129	34.387741	49.116547	-1.352424	0.000000	-3.501843	0.000000	0.000000	0.000000	-0.709107	0.868171	-1.508313	0.000000	0.000000	2.000000	188.000000	0.000000
15443.064475	-0.075315	0.564707	0.065009	77.071129	34.387741	49.116547	-1.352424	0.000000	-3.501843	0.000000	0.000000	0.000000	-0.709107	0.868171	-1.508313	0.000000	0.000000	2.000000	188.000000	0.000000
15443.067808	-0.075315	0.564707	0.065009	77.071129	34.387741	49.116547	-1.352424	0.000000	-3.501843	0.000000	0.000000	0.000000	-0.709107	0.868171	-1.508313	0.000000	0.000000	2.000000	188.000000	0.000000
15443.071142	-0.077673	0.567395	0.059965	77.279037	34.900822	49.657852	-1.234240	0.000000	-3.250458	0.000000	0.000000	0.000000	-0.707257	0.806500	-1.513299	0.000000	0.000000	2.000000	188.000000	0.000000
15443.074475	-0.077673	0.567395	0.059965	77.279037	34.900822	49.657852	-1.234240	0.000000	-3.250458	0.000000	0.000000	0.000000	-0.707257	0.806500	-1.513299	0.000000	0.000000	2.000000	188.000000	0.000000
15443.077808	-0.077673	0.567395	0.059965	77.279037	34.900822	49.657852	-1.234240	0.000000	-3.250458	0.000000	0.000000	0.000000	-0.707257	0.806500	-1.513299	0.000000	0.000000	2.000000	188.000000	0.000000
15443.081142	-0.080108	0.569967	0.054811	77.436638	35.605278	50.342476	-1.116364	0.000000	-2.998241	0.000000	0.000000	0.000000	-0.730507	0.771730	-1.546099	0.000000	0.000000	2.000000	188.000000	0.000000
15443.084475	-0.080108	0.569967	0.054811	77.436638	35.605278	50.342476	-1.116364	0.000000	-2.998241	0.000000	0.000000	0.000000	-0.730507	0.771730	-1.546099	0.000000	0.000000	2.000000	188.000000	0.000000
15443.087808	-0.080108	0.569967	0.054811	77.436638	35.605278	50.342476	-1.116364	0.000000	-2.998241	0.000000	0.000000	0.000000	-0.730507	0.771730	-1.546099	0.000000	0.000000	2.000000	188.000000	0.000000
15443.091142	-0.082471	0.572385	0.049728	77.557724	36.330353	51.261215	-0.994613	0.000000	-2.740558	0.000000	0.000000	0.000000	-0.709005	0.725175	-1.524826	0.000000	0.000000	2.000000	188.000000	0.000000
15443.094475	-0.082471	0.572385	0.049728	77.557724	36.330353	51.261215	-0.994613	0.000000	-2.740558	0.000000	0.000000	0.000000	-0.709005	0.725175	-1.524826	0.000000	0.000000	2.000000	188.000000	0.000000
15443.097808	-0.082471	0.572385	0.049728	77.557724	36.330353	51.261215	-0.994613	0.000000	-2.740558	0.000000	0.000000	0.000000	-0.709005	0.725175	-1.524826	0.000000	0.000000	2.000000	188.000000	0.000000
15443.101142	-0.084734	0.574670	0.044678	77.628265	37.013931	52.257645	-0.876445	0.000000	-2.486420	0.000000	0.000000	0.000000	-0.678812	0.685524	-1.515029	0.000000	0.000000	2.000000	188.000000	0.000000
15443.104475	-0.084734	0.574670	0.044678	77.628265	37.013931	52.257645	-0.876445	0.000000	-2.486420	0.000000	0.000000	0.000000	-0.678812	0.685524	-1.515029	0.000000	0.000000	2.000000	188.000000	0.000000
15443.107808	-0.084734	0.574670	0.044678	77.628265	37.013931	52.257645	-0.876445	0.000000	-2.486420	0.000000	0.000000	0.000000	-0.678812	0.685524	-1.515029	0.000000	0.000000	2.000000	188.000000	0.000000
15443.111142	-0.086788	0.576807	0.039730	77.657341	37.651516	53.190422	-0.763309	0.000000	-2.233916	0.000000	0.000000	0.000000	-0.616357	0.641314	-1.484364	0.000000	0.000000	2.000000	188.000000	0.000000
15443.114475	-0.086788	0.576807	0.039730	77.657341	37.651516	53.190422	-0.763309	0.000000	-2.233916	0.000000	0.000000	0.000000	-0.616357	0.641314	-1.484364	0.000000	0.000000	2.000000	188.000000	0.000000
15443.117808	-0.086788	0.576807	0.039730	77.657341	37.651516	53.190422	-0.763309	0.000000	-2.233916	0.000000	0.000000	0.000000	-0.616357	0.641314	-1.484364	0.000000	0.000000	2.000000	188.000000	0.000000
15443.121142	-0.088669	0.578793	0.034908	77.657791	38.130745	53.922585	-0.660583	0.000000	-1.986521	0.000000	0.000000	0.000000	-0.564183	0.595768	-1.446635	0.000000	0.000000	2.000000	188.000000	0.000000
15443.124475	-0.088669	0.578793	0.034908	77.657791	38.130745	53.922585	-0.660583	0.000000	-1.986521	0.000000	0.000000	0.000000	-0.564183	0.595768	-1.446635	0.000000	0.000000	2.000000	188.000000	0.000000
15443.127808	-0.088669	0.578793	0.034908	77.657791	38.130745	53.922585	-0.660583	0.000000	-1.986521	0.000000	0.000000	0.000000	-0.564183	0.595768	-1.446635	0.000000	0.000000	2.000000	188.000000	0.000000
15443.131142	-0.090373	0.580649	0.030170	77.664886	38.438900	54.334881	-0.566553	0.000000	-1.745416	0.000000	0.000000	0.000000	-0.511337	0.556856	-1.421469	0.000000	0.000000	2.000000	188.000000	0.000000
15443.134475	-0.090373	0.580649	0.030170	77.664886	38.438900	54.334881	-0.566553	0.000000	-1.745416	0.000000	0.000000	0.000000	-0.511337	0.556856	-1.421469	0.000000	0.000000	2.000000	188.000000	0.000000
15443.137808	-0.090373	0.580649	0.030170	77.664886	38.438900	54.334881	-0.566553	0.000000	-1.745416	0.000000	0.000000	0.000000	-0.511337	0.556856	-1.421469	0.000000	0.000000	2.000000	188.000000	0.000000
15443.141142	-0.091867	0.582344	0.025558	77.695961	38.520187	54.374115	-0.481330	0.000000	-1.508504	0.000000	0.000000	0.000000	-0.448059	0.508441	-1.383672	0.000000	0.000000	2.000000	188.000000	0.000000
15443.144475	-0.091867	0.582344	0.025558	77.695961	38.520187	54.374115	-0.481330	0.000000	-1.508504	0.000000	0.000000	0.000000	-0.448059	0.508441	-1.383672	0.000000	0.000000	2.000000	188.000000	0.000000
15443.147808	-0.091867	0.582344	0.025558	77.695961	38.520187	54.374115	-0.481330	0.000000	-1.508504	0.000000	0.000000	0.000000	-0.448059	0.508441	-1.383672	0.000000	0.000000	2.000000	188.000000	0.000000
15443.151142	-0.093228	0.583901	0.021079	77.709488	38.402843	54.157860	-0.406653	0.000000	-1.277892	0.000000	0.000000	0.000000	-0.408289	0.467030	-1.343731	0.000000	0.000000	2.000000	188.000000	0.000000
15443.154475	-0.093228	0.583901	0.021079	77.709488	38.402843	54.157860	-0.406653	0.000000	-1.277892	0.000000	0.000000	0.000000	-0.408289	0.467030	-1.343731	0.000000	0.000000	2.000000	188.000000	0.000000
15443.157808	-0.093228	0.583901	0.021079	77.709488	38.402843	54.157860	-0.406653	0.000000	-1.277892	0.000000	0.000000	0.000000	-0.408289	0.467030	-1.343731	0.000000	0.000000	2.000000	188.000000	0.000000
15443.161142	-0.094471	0.585309	0.016782	77.710670	38.158432	53.919186	-0.338605	0.000000	-1.053937	0.000000	0.000000	0.000000	-0.372838	0.422355	-1.288936	0.000000	0.000000	2.000000	188.000000	0.000000
15443.164475	-0.094471	0.585309	0.016782	77.710670	38.158432	53.919186	-0.338605	0.000000	-1.053937	0.000000	0.000000	0.000000	-0.372838	0.422355	-1.288936	0.000000	0.000000	2.000000	188.000000	0.000000
15443.167808	-0.094471	0.585309	0.016782	77.710670	38.158432	53.919186	-0.338605	0.000000	-1.053937	0.000000	0.000000	0.000000	-0.372838	0.422355	-1.288936	0.000000	0.000000	2.000000	188.000000	0.000000
15443.171142	-0.095575	0.586555	0.012660	77.725182	37.877434	53.703209	-0.276465	0.000000	-0.839114	0.000000	0.000000	0.000000	-0.331382	0.373788	-1.236790	0.000000	0.000000	2.000000	188.000000	0.000000
15443.174475	-0.095575	0.586555	0.012660	77.725182	37.877434	53.703209	-0.276465	0.000000	-0.839114	0.000000	0.000000	0.000000	-0.331382	0.373788	-1.236790	0.000000	0.000000	2.000000	188.000000	0.000000
15443.177808	-0.095575	0.586555	0.012660	77.725182	37.877434	53.703209	-0.276465	0.000000	-0.839114	0.000000	0.000000	0.000000	-0.331382	0.373788	-1.236790	0.000000	0.000000	2.000000	188.000000	0.000000
15443.181142	-0.096539	0.587633	0.008674	77.773048	37.585049	53.543625	-0.221235	0.000000	-0.632982	0.000000	0.000000	0.000000	-0.289165	0.323598	-1.195702	0.000000	0.000000	2.000000	188.000000	0.000000
15443.184475	-0.096539	0.587633	0.008674	77.773048	37.585049	53.543625	-0.221235	0.000000	-0.632982	0.000000	0.000000	0.000000	-0.289165	0.323598	-1.195702	0.000000	0.000000	2.000000	188.000000	0.000000
15443.187808	-0.096539	0.587633	0.008674	77.773048	37.585049	53.543625	-0.221235	0.000000	-0.632982	0.000000	0.000000	0.000000	-0.289165	0.323598	-1.195702	0.000000	0.000000	2.000000	188.000000	0.000000
15443.191142	-0.097366	0.588591	0.004928	77.855675	37.260387	53.323368	-0.173041	0.000000	-0.433699	0.000000	0.000000	0.000000	-0.247929	0.287162	-1.123742	0.000000	0.000000	2.000000	188.000000	0.000000
15443.194475	-0.097366	0.588591	0.004928	77.855675	37.260387	53.323368	-0.173041	0.000000	-0.433699	0.000000	0.000000	0.000000	-0.247929	0.287162	-1.123742	0.000000	0.000000	2.000000	188.000000	0.000000
15443.197808	-0.097366	0.588591	0.004928	77.855675	37.260387	53.323368	-0.173041	0.000000	-0.433699	0.000000	0.000000	0.000000	-0.247929	0.287162	-1.123742	0.000000	0.000000	2.000000	188.000000	0.000000
15443.201142	-0.098054	0.589395	0.001392	77.963577	36.896301	53.014812	-0.131719	0.000000	-0.246409	0.000000	0.000000	0.000000	-0.206453	0.241265	-1.060884	0.000000	0.000000	2.000000	188.000000	0.000000
15443.204475	-0.098054	0.589395	0.001392	77.963577	36.896301	53.014812	-0.131719	0.000000	-0.246409	0.000000	0.000000	0.000000	-0.206453	0.241265	-1.060884	0.000000	0.000000	2.000000	188.000000	0.000000
15443.207808	-0.098054	0.589395	0.001392	77.963577	36.896301	53.014812	-0.131719	0.000000	-0.246409	0.000000	0.000000	0.000000	-0.206453	0.241265	-1.060884	0.000000	0.000000	2.000000	188.000000	0.000000
15443.211142	-0.098616	0.590088	-0.001900	78.092140	36.522278	52.653320	-0.097310	0.000000	-0.069595	0.000000	0.000000	0.000000	-0.168749	0.208036	-0.987590	0.000000	0.000000	2.000000	188.000000	0.000000
15443.214475	-0.098616	0.590088	-0.001900	78.092140	36.522278	52.653320	-0.097310	0.000000	-0.069595	0.000000	0.000000	0.000000	-0.168749	0.208036	-0.987590	0.000000	0.000000	2.000000	188.000000	0.000000
15443.217808	-0.098616	0.590088	-0.001900	78.092140	36.522278	52.653320	-0.097310	0.000000	-0.069595	0.000000	0.000000	0.000000	-0.168749	0.208036	-0.987590	0.000000	0.000000	2.000000	188.000000	0.000000
15443.221142	-0.099042	0.590669	-0.004918	78.244308	36.105915	52.194271	-0.069185	0.000000	0.095004	0.000000	0.000000	0.000000	-0.127739	0.174265	-0.905316	0.000000	0.000000	2.000000	188.000000	0.000000
15443.224475	-0.099042	0.590669	-0.004918	78.244308	36.105915	52.194271	-0.069185	0.000000	0.095004	0.000000	0.000000	0.000000	-0.127739	0.174265	-0.905316	0.000000	0.000000	2.000000	188.000000	0.000000
15443.227808	-0.099042	0.590669	-0.004918	78.244308	36.105915	52.194271	-0.069185	0.000000	0.095004	0.000000	0.000000	0.000000	-0.127739	0.174265	-0.905316	0.000000	0.000000	2.000000	188.000000	0.000000
15443.231142	-0.099326	0.591156	-0.007707	78.418739	35.552448	51.547489	-0.047896	0.000000	0.245890	0.000000	0.000000	0.000000	-0.085221	0.145873	-0.836671	0.000000	0.000000	2.000000	188.000000	0.000000
15443.234475	-0.099326	0.591156	-0.007707	78.418739	35.552448	51.547489	-0.047896	0.000000	0.245890	0.000000	0.000000	0.000000	-0.085221	0.145873	-0.836671	0.000000	0.000000	2.000000	188.000000	0.000000
15443.237808	-0.099326	0.591156	-0.007707	78.418739	35.552448	51.547489	-0.047896	0.000000	0.245890	0.000000	0.000000	0.000000	-0.085221	0.145873	-0.836671	0.000000	0.000000	2.000000	188.000000	0.000000
15443.241142	-0.099503	0.591563	-0.010230	78.609421	34.635277	50.461926	-0.033692	0.000000	0.385335	0.000000	0.000000	0.000000	-0.053082	0.122219	-0.757122	0.000000	0.000000	2.000000	188.000000	0.000000
15443.244475	-0.099503	0.591563	-0.010230	78.609421	34.635277	50.461926	-0.033692	0.000000	0.385335	0.000000	0.000000	0.000000	-0.053082	0.122219	-0.757122	0.000000	0.000000	2.000000	188.000000	0.000000
15443.247808	-0.099503	0.591563	-0.010230	78.609421	34.635277	50.461926	-0.033692	0.000000	0.385335	0.000000	0.000000	0.000000	-0.053082	0.122219	-0.757122	0.000000	0.000000	2.000000	188.000000	0.000000
15443.251142	-0.099686	0.591914	-0.012495	78.789131	33.266823	48.875053	-0.024845	0.000000	0.511522	0.000000	0.000000	0.000000	-0.054860	0.105231	-0.679458	0.000000	0.000000	2.000000	188.000000	0.000000
15443.254475	-0.099686	0.591914	-0.012495	78.789131	33.266823	48.875053	-0.024845	0.000000	0.511522	0.000000	0.000000	0.000000	-0.054860	0.105231	-0.679458	0.000000	0.000000	2.000000	188.000000	0.000000
15443.257808	-0.099686	0.591914	-0.012495	78.789131	33.266823	48.875053	-0.024845	0.000000	0.511522	0.000000	0.000000	0.000000	-0.054860	0.105231	-0.679458	0.000000	0.000000	2.000000	188.000000	0.000000
15443.261142	-0.099863	0.592248	-0.014463	78.959778	31.669807	47.029224	-0.015702	0.000000	0.624765	0.000000	0.000000	0.000000	-0.053137	0.100249	-0.590318	0.000000	0.000000	2.000000	188.000000	0.000000
15443.264475	-0.099863	0.592248	-0.014463	78.959778	31.669807	47.029224	-0.015702	0.000000	0.624765	0.000000	0.000000	0.000000	-0.053137	0.100249	-0.590318	0.000000	0.000000	2.000000	188.000000	0.000000
15443.267808	-0.099863	0.592248	-0.014463	78.959778	31.669807	47.029224	-0.015702	0.000000	0.624765	0.000000	0.000000	0.000000	-0.053137	0.100249	-0.590318	0.000000	0.000000	2.000000	188.000000	0.000000
15443.271142	-0.100014	0.592525	-0.016137	79.115868	30.067032	45.169243	-0.006846	0.000000	0.723151	0.000000	0.000000	0.000000	-0.045159	0.083209	-0.502306	0.000000	0.000000	2.000000	188.000000	0.000000
15443.274475	-0.100014	0.592525	-0.016137	79.115868	30.067032	45.169243	-0.006846	0.000000	0.723151	0.000000	0.000000	0.000000	-0.045159	0.083209	-0.502306	0.000000	0.000000	2.000000	188.000000	0.000000
15443.277808	-0.100014	0.592525	-0.016137	79.115868	30.067032	45.169243	-0.006846	0.000000	0.723151	0.000000	0.000000	0.000000	-0.045159	0.083209	-0.502306	0.000000	0.000000	2.000000	188.000000	0.000000
15443.281142	-0.100127	0.592785	-0.017572	79.250839	28.589643	43.451599	0.000681	0.000000	0.806869	0.000000	0.000000	0.000000	-0.034073	0.078047	-0.430444	0.000000	0.000000	2.000000	188.000000	0.000000
15443.284475	-0.100127	0.592785	-0.017572	79.250839	28.589643	43.451599	0.000681	0.000000	0.806869	0.000000	0.000000	0.000000	-0.034073	0.078047	-0.430444	0.000000	0.000000	2.000000	188.000000	0.000000
15443.287808	-0.100127	0.592785	-0.017572	79.250839	28.589643	43.451599	0.000681	0.000000	0.806869	0.000000	0.000000	0.000000	-0.034073	0.078047	-0.430444	0.000000	0.000000	2.000000	188.000000	0.000000
15443.291142	-0.100233	0.592999	-0.018741	79.378494	27.417303	42.069431	0.006360	0.000000	0.878610	0.000000	0.000000	0.000000	-0.031814	0.064154	-0.350637	0.000000	0.000000	2.000000	188.000000	0.000000
15443.294475	-0.100233	0.592999	-0.018741	79.378494	27.417303	42.069431	0.006360	0.000000	0.878610	0.000000	0.000000	0.000000	-0.031814	0.064154	-0.350637	0.000000	0.000000	2.000000	188.000000	0.000000
15443.297808	-0.100233	0.592999	-0.018741	79.378494	27.417303	42.069431	0.006360	0.000000	0.878610	0.000000	0.000000	0.000000	-0.031814	0.064154	-0.350637	0.000000	0.000000	2.000000	188.000000	0.000000
15443.301142	-0.100233	0.592999	-0.018741	79.519981	26.553280	41.015846	0.011662	0.000000	0.937049	0.000000	0.000000	0.000000	-0.031814	0.064154	-0.350637	0.000000	0.000000	2.000000	188.000000	0.000000
15443.304475	-0.100324	0.593224	-0.019682	79.519981	26.553280	41.015846	0.011662	0.000000	0.937049	0.000000	0.000000	0.000000	-0.027300	0.067360	-0.282156	0.000000	0.000000	2.000000	188.000000	0.000000
15443.307808	-0.100324	0.593224	-0.019682	79.519981	26.553280	41.015846	0.011662	0.000000	0.937049	0.000000	0.000000	0.000000	-0.027300	0.067360	-0.282156	0.000000	0.000000	2.000000	188.000000	0.000000
15443.311142	-0.100420	0.593417	-0.020407	79.656967	25.777113	40.055496	0.011662	0.000000	0.937049	0.000000	0.000000	0.000000	-0.028640	0.057954	-0.217781	0.000000	0.000000	2.000000	188.000000	0.000000
15443.314475	-0.100420	0.593417	-0.020407	79.656967	25.777113	40.055496	0.011662	0.000000	0.937049	0.000000	0.000000	0.000000	-0.028640	0.057954	-0.217781	0.000000	0.000000	2.000000	188.000000	0.000000
15443.317808	-0.100420	0.593417	-0.020407	79.656967	25.777113	40.055496	0.011662	0.000000	0.937049	0.000000	0.000000	0.000000	-0.028640	0.057954	-0.217781	0.000000	0.000000	2.000000	188.000000	0.000000
15443.321142	-0.100545	0.593598	-0.020907	79.778282	25.007135	39.111748	0.020986	0.000000	1.020372	0.000000	0.000000	0.000000	-0.037509	0.054365	-0.149877	0.000000	0.000000	2.000000	188.000000	0.000000
15443.324475	-0.100545	0.593598	-0.020907	79.778282	25.007135	39.111748	0.020986	0.000000	1.020372	0.000000	0.000000	0.000000	-0.037509	0.054365	-0.149877	0.000000	0.000000	2.000000	188.000000	0.000000
15443.327808	-0.100545	0.593598	-0.020907	79.778282	25.007135	39.111748	0.020986	0.000000	1.020372	0.000000	0.000000	0.000000	-0.037509	0.054365	-0.149877	0.000000	0.000000	2.000000	188.000000	0.000000
15443.331142	-0.100545	0.593598	-0.020907	79.881424	24.285576	38.238140	0.027237	0.000000	1.045352	0.000000	0.000000	0.000000	-0.037509	0.054365	-0.149877	0.000000	0.000000	2.000000	188.000000	0.000000
15443.334475	-0.100726	0.593762	-0.021253	79.881424	24.285576	38.238140	0.027237	0.000000	1.045352	0.000000	0.000000	0.000000	-0.054521	0.049041	-0.103906	0.000000	0.000000	2.000000	188.000000	0.000000
15443.337808	-0.100726	0.593762	-0.021253	79.881424	24.285576	38.238140	0.027237	0.000000	1.045352	0.000000	0.000000	0.000000	-0.054521	0.049041	-0.103906	0.000000	0.000000	2.000000	188.000000	0.000000
15443.341142	-0.100939	0.593914	-0.021465	79.961754	23.643904	37.479965	0.027237	0.000000	1.045352	0.000000	0.000000	0.000000	-0.063755	0.045585	-0.063592	0.000000	0.000000	2.000000	188.000000	0.000000
15443.344475	-0.100939	0.593914	-0.021465	79.961754	23.643904	37.479965	0.027237	0.000000	1.045352	0.000000	0.000000	0.000000	-0.063755	0.045585	-0.063592	0.000000	0.000000	2.000000	188.000000	0.000000
15443.347808	-0.100939	0.593914	-0.021465	79.961754	23.643904	37.479965	0.027237	0.000000	1.045352	0.000000	0.000000	0.000000	-0.063755	0.045585	-0.063592	0.000000	0.000000	2.000000	188.000000	0.000000
15443.351142	-0.100939	0.593914	-0.021465	80.020470	23.120337	36.870781	0.046950	0.000000	1.073268	0.000000	0.000000	0.000000	-0.063755	0.045585	-0.063592	0.000000	0.000000	2.000000	188.000000	0.000000
15443.354475	-0.101209	0.594048	-0.021524	80.020470	23.120337	36.870781	0.046950	0.000000	1.073268	0.000000	0.000000	0.000000	-0.080913	0.040417	-0.017635	0.000000	0.000000	2.000000	188.000000	0.000000
15443.357808	-0.101209	0.594048	-0.021524	80.020470	23.120337	36.870781	0.046950	0.000000	1.073268	0.000000	0.000000	0.000000	-0.080913	0.040417	-0.017635	0.000000	0.000000	2.000000	188.000000	0.000000
15443.361142	-0.101209	0.594048	-0.021524	80.044655	22.774960	36.494389	0.046950	0.000000	1.073268	0.000000	0.000000	0.000000	-0.080913	0.040417	-0.017635	0.000000	0.000000	2.000000	188.000000	0.000000
15443.364475	-0.101209	0.594048	-0.021524	80.044655	22.774960	36.494389	0.046950	0.000000	1.073268	0.000000	0.000000	0.000000	-0.080913	0.040417	-0.017635	0.000000	0.000000	2.000000	188.000000	0.000000
15443.367808	-0.101476	0.594141	-0.021500	80.044655	22.774960	36.494389	0.046950	0.000000	1.073268	0.000000	0.000000	0.000000	-0.080157	0.027764	0.007200	0.000000	0.000000	2.000000	188.000000	0.000000
15443.371142	-0.101476	0.594141	-0.021500	80.031410	22.664259	36.414722	0.060435	0.000000	1.076207	0.000000	0.000000	0.000000	-0.080157	0.027764	0.007200	0.000000	0.000000	2.000000	188.000000	0.000000
15443.374475	-0.101476	0.594141	-0.021500	80.031410	22.664259	36.414722	0.060435	0.000000	1.076207	0.000000	0.000000	0.000000	-0.080157	0.027764	0.007200	0.000000	0.000000	2.000000	188.000000	0.000000
15443.377808	-0.101476	0.594141	-0.021500	80.031410	22.664259	36.414722	0.060435	0.000000	1.076207	0.000000	0.000000	0.000000	-0.080157	0.027764	0.007200	0.000000	0.000000	2.000000	188.000000	0.000000
15443.381142	-0.102072	0.594327	-0.021283	80.017952	22.578209	36.360226	0.073795	0.000000	1.075007	0.000000	0.000000	0.000000	-0.178820	0.055915	0.065095	0.000000	0.000000	2.000000	188.000000	0.000000
15443.384475	-0.102072	0.594327	-0.021283	80.017952	22.578209	36.360226	0.073795	0.000000	1.075007	0.000000	0.000000	0.000000	-0.178820	0.055915	0.065095	0.000000	0.000000	2.000000	188.000000	0.000000
15443.387808	-0.102072	0.594327	-0.021283	80.017952	22.578209	36.360226	0.073795	0.000000	1.075007	0.000000	0.000000	0.000000	-0.178820	0.055915	0.065095	0.000000	0.000000	2.000000	188.000000	0.000000
15443.391142	-0.102072	0.594327	-0.021283	80.009415	22.538576	36.347530	0.103599	0.000000	1.064158	0.000000	0.000000	0.000000	-0.178820	0.055915	0.065095	0.000000	0.000000	2.000000	188.000000	0.000000
15443.394475	-0.102339	0.594421	-0.021076	80.009415	22.538576	36.347530	0.103599	0.000000	1.064158	0.000000	0.000000	0.000000	-0.080092	0.028179	0.062235	0.000000	0.000000	2.000000	188.000000	0.000000
15443.397808	-0.102339	0.594421	-0.021076	80.009415	22.538576	36.347530	0.103599	0.000000	1.064158	0.000000	0.000000	0.000000	-0.080092	0.028179	0.062235	0.000000	0.000000	2.000000	188.000000	0.000000
15443.401142	-0.102339	0.594421	-0.021076	80.039558	22.698935	36.521996	0.103599	0.000000	1.064158	0.000000	0.000000	0.000000	-0.080092	0.028179	0.062235	0.000000	0.000000	2.000000	188.000000	0.000000
15443.404475	-0.102339	0.594421	-0.021076	80.039558	22.698935	36.521996	0.103599	0.000000	1.064158	0.000000	0.000000	0.000000	-0.080092	0.028179	0.062235	0.000000	0.000000	2.000000	188.000000	0.000000
15443.407808	-0.102555	0.594503	-0.020807	80.039558	22.698935	36.521996	0.103599	0.000000	1.064158	0.000000	0.000000	0.000000	-0.064843	0.024589	0.080719	0.000000	0.000000	2.000000	188.000000	0.000000
15443.411142	-0.102696	0.594555	-0.020487	80.131638	23.199488	37.023876	0.116947	0.000000	1.053785	0.000000	0.000000	0.000000	-0.042202	0.015438	0.095796	0.000000	0.000000	2.000000	188.000000	0.000000
15443.414475	-0.102696	0.594555	-0.020487	80.131638	23.199488	37.023876	0.116947	0.000000	1.053785	0.000000	0.000000	0.000000	-0.042202	0.015438	0.095796	0.000000	0.000000	2.000000	188.000000	0.000000
15443.417808	-0.102696	0.594555	-0.020487	80.131638	23.199488	37.023876	0.116947	0.000000	1.053785	0.000000	0.000000	0.000000	-0.042202	0.015438	0.095796	0.000000	0.000000	2.000000	188.000000	0.000000
15443.421142	-0.102696	0.594555	-0.020487	80.243050	23.833197	37.646393	0.134788	0.000000	1.024366	0.000000	0.000000	0.000000	-0.042202	0.015438	0.095796	0.000000	0.000000	2.000000	188.000000	0.000000
15443.424475	-0.102785	0.594594	-0.020106	80.243050	23.833197	37.646393	0.134788	0.000000	1.024366	0.000000	0.000000	0.000000	-0.026882	0.011817	0.114321	0.000000	0.000000	2.000000	188.000000	0.000000
15443.427808	-0.102785	0.594594	-0.020106	80.243050	23.833197	37.646393	0.134788	0.000000	1.024366	0.000000	0.000000	0.000000	-0.026882	0.011817	0.114321	0.000000	0.000000	2.000000	188.000000	0.000000
15443.431142	-0.102785	0.594594	-0.020106	80.367081	24.541403	38.333691	0.134788	0.000000	1.024366	0.000000	0.000000	0.000000	-0.026882	0.011817	0.114321	0.000000	0.000000	2.000000	188.000000	0.000000
15443.434475	-0.102785	0.594594	-0.020106	80.367081	24.541403	38.333691	0.134788	0.000000	1.024366	0.000000	0.000000	0.000000	-0.026882	0.011817	0.114321	0.000000	0.000000	2.000000	188.000000	0.000000
15443.437808	-0.102848	0.594640	-0.019652	80.367081	24.541403	38.333691	0.134788	0.000000	1.024366	0.000000	0.000000	0.000000	-0.018896	0.013712	0.136273	0.000000	0.000000	2.000000	188.000000	0.000000
15443.441142	-0.102854	0.594679	-0.019160	80.489235	25.209053	38.966785	0.139268	0.000000	1.005313	0.000000	0.000000	0.000000	-0.001810	0.011844	0.147719	0.000000	0.000000	2.000000	188.000000	0.000000
15443.444475	-0.102854	0.594679	-0.019160	80.489235	25.209053	38.966785	0.139268	0.000000	1.005313	0.000000	0.000000	0.000000	-0.001810	0.011844	0.147719	0.000000	0.000000	2.000000	188.000000	0.000000
15443.447808	-0.102854	0.594679	-0.019160	80.489235	25.209053	38.966785	0.139268	0.000000	1.005313	0.000000	0.000000	0.000000	-0.001810	0.011844	0.147719	0.000000	0.000000	2.000000	188.000000	0.000000
15443.451142	-0.102854	0.594679	-0.019160	80.610161	25.696655	39.393597	0.142719	0.000000	0.957981	0.000000	0.000000	0.000000	-0.001810	0.011844	0.147719	0.000000	0.000000	2.000000	188.000000	0.000000
15443.454475	-0.102877	0.594700	-0.018597	80.610161	25.696655	39.393597	0.142719	0.000000	0.957981	0.000000	0.000000	0.000000	-0.006713	0.006323	0.168924	0.000000	0.000000	2.000000	188.000000	0.000000
15443.457808	-0.102877	0.594700	-0.018597	80.610161	25.696655	39.393597	0.142719	0.000000	0.957981	0.000000	0.000000	0.000000	-0.006713	0.006323	0.168924	0.000000	0.000000	2.000000	188.000000	0.000000
15443.461142	-0.102906	0.594690	-0.018003	80.734055	25.976192	39.581242	0.142719	0.000000	0.957981	0.000000	0.000000	0.000000	-0.008797	-0.003010	0.178160	0.000000	0.000000	2.000000	188.000000	0.000000
15443.464475	-0.102906	0.594690	-0.018003	80.734055	25.976192	39.581242	0.142719	0.000000	0.957981	0.000000	0.000000	0.000000	-0.008797	-0.003010	0.178160	0.000000	0.000000	2.000000	188.000000	0.000000
15443.467808	-0.102906	0.594690	-0.018003	80.734055	25.976192	39.581242	0.142719	0.000000	0.957981	0.000000	0.000000	0.000000	-0.008797	-0.003010	0.178160	0.000000	0.000000	2.000000	188.000000	0.000000
15443.471142	-0.102901	0.594649	-0.017368	80.870491	26.115351	39.603310	0.145304	0.000000	0.900133	0.000000	0.000000	0.000000	0.001656	-0.012420	0.190321	0.000000	0.000000	2.000000	188.000000	0.000000
15443.474475	-0.102901	0.594649	-0.017368	80.870491	26.115351	39.603310	0.145304	0.000000	0.900133	0.000000	0.000000	0.000000	0.001656	-0.012420	0.190321	0.000000	0.000000	2.000000	188.000000	0.000000
15443.477808	-0.102901	0.594649	-0.017368	80.870491	26.115351	39.603310	0.145304	0.000000	0.900133	0.000000	0.000000	0.000000	0.001656	-0.012420	0.190321	0.000000	0.000000	2.000000	188.000000	0.000000
15443.481142	-0.102906	0.594595	-0.016687	81.001259	26.108358	39.464695	0.145028	0.000000	0.868413	0.000000	0.000000	0.000000	-0.001513	-0.016252	0.204425	0.000000	0.000000	2.000000	188.000000	0.000000
15443.484475	-0.102906	0.594595	-0.016687	81.001259	26.108358	39.464695	0.145028	0.000000	0.868413	0.000000	0.000000	0.000000	-0.001513	-0.016252	0.204425	0.000000	0.000000	2.000000	188.000000	0.000000
15443.487808	-0.102906	0.594595	-0.016687	81.001259	26.108358	39.464695	0.145028	0.000000	0.868413	0.000000	0.000000	0.000000	-0.001513	-0.016252	0.204425	0.000000	0.000000	2.000000	188.000000	0.000000
15443.491142	-0.102906	0.594595	-0.016687	81.120110	26.168091	39.411896	0.145280	0.000000	0.834342	0.000000	0.000000	0.000000	-0.001513	-0.016252	0.204425	0.000000	0.000000	2.000000	188.000000	0.000000
15443.494475	-0.102908	0.594496	-0.016015	81.120110	26.168091	39.411896	0.145280	0.000000	0.834342	0.000000	0.000000	0.000000	-0.000739	-0.029478	0.201689	0.000000	0.000000	2.000000	188.000000	0.000000
15443.497808	-0.102908	0.594496	-0.016015	81.120110	26.168091	39.411896	0.145280	0.000000	0.834342	0.000000	0.000000	0.000000	-0.000739	-0.029478	0.201689	0.000000	0.000000	2.000000	188.000000	0.000000
15443.501142	-0.102912	0.594372	-0.015335	81.232178	26.321400	39.469372	0.145280	0.000000	0.834342	0.000000	0.000000	0.000000	-0.001103	-0.037162	0.203830	0.000000	0.000000	2.000000	188.000000	0.000000
15443.504475	-0.102912	0.594372	-0.015335	81.232178	26.321400	39.469372	0.145280	0.000000	0.834342	0.000000	0.000000	0.000000	-0.001103	-0.037162	0.203830	0.000000	0.000000	2.000000	188.000000	0.000000
15443.507808	-0.102912	0.594372	-0.015335	81.232178	26.321400	39.469372	0.145280	0.000000	0.834342	0.000000	0.000000	0.000000	-0.001103	-0.037162	0.203830	0.000000	0.000000	2.000000	188.000000	0.000000
15443.511142	-0.102912	0.594372	-0.015335	81.345032	26.606394	39.675774	0.145587	0.000000	0.766756	0.000000	0.000000	0.000000	-0.001103	-0.037162	0.203830	0.000000	0.000000	2.000000	188.000000	0.000000
15443.514475	-0.102932	0.594229	-0.014677	81.345032	26.606394	39.675774	0.145587	0.000000	0.766756	0.000000	0.000000	0.000000	-0.006126	-0.043016	0.197433	0.000000	0.000000	2.000000	188.000000	0.000000
15443.517808	-0.102932	0.594229	-0.014677	81.345032	26.606394	39.675774	0.145587	0.000000	0.766756	0.000000	0.000000	0.000000	-0.006126	-0.043016	0.197433	0.000000	0.000000	2.000000	188.000000	0.000000
15443.521142	-0.103006	0.594073	-0.014074	81.444252	26.943752	39.957081	0.145587	0.000000	0.766756	0.000000	0.000000	0.000000	-0.022153	-0.046960	0.181036	0.000000	0.000000	2.000000	188.000000	0.000000
15443.524475	-0.103006	0.594073	-0.014074	81.444252	26.943752	39.957081	0.145587	0.000000	0.766756	0.000000	0.000000	0.000000	-0.022153	-0.046960	0.181036	0.000000	0.000000	2.000000	188.000000	0.000000
15443.527808	-0.103006	0.594073	-0.014074	81.444252	26.943752	39.957081	0.145587	0.000000	0.766756	0.000000	0.000000	0.000000	-0.022153	-0.046960	0.181036	0.000000	0.000000	2.000000	188.000000	0.000000
15443.531142	-0.103006	0.594073	-0.014074	81.530815	27.327393	40.305519	0.150301	0.000000	0.703677	0.000000	0.000000	0.000000	-0.022153	-0.046960	0.181036	0.000000	0.000000	2.000000	188.000000	0.000000
15443.534475	-0.103102	0.593890	-0.013468	81.530815	27.327393	40.305519	0.150301	0.000000	0.703677	0.000000	0.000000	0.000000	-0.028914	-0.054679	0.181696	0.000000	0.000000	2.000000	188.000000	0.000000
15443.537808	-0.103102	0.593890	-0.013468	81.530815	27.327393	40.305519	0.150301	0.000000	0.703677	0.000000	0.000000	0.000000	-0.028914	-0.054679	0.181696	0.000000	0.000000	2.000000	188.000000	0.000000
15443.541142	-0.103222	0.593751	-0.012858	81.591827	27.755268	40.724060	0.150301	0.000000	0.703677	0.000000	0.000000	0.000000	-0.035820	-0.041892	0.182865	0.000000	0.000000	2.000000	188.000000	0.000000
15443.544475	-0.103222	0.593751	-0.012858	81.591827	27.755268	40.724060	0.150301	0.000000	0.703677	0.000000	0.000000	0.000000	-0.035820	-0.041892	0.182865	0.000000	0.000000	2.000000	188.000000	0.000000
15443.547808	-0.103222	0.593751	-0.012858	81.591827	27.755268	40.724060	0.150301	0.000000	0.703677	0.000000	0.000000	0.000000	-0.035820	-0.041892	0.182865	0.000000	0.000000	2.000000	188.000000	0.000000
15443.551142	-0.103222	0.593751	-0.012858	81.644897	28.156708	41.117615	0.161090	0.000000	0.642917	0.000000	0.000000	0.000000	-0.035820	-0.041892	0.182865	0.000000	0.000000	2.000000	188.000000	0.000000
15443.554475	-0.103358	0.593659	-0.012177	81.644897	28.156708	41.117615	0.161090	0.000000	0.642917	0.000000	0.000000	0.000000	-0.040825	-0.027333	0.204499	0.000000	0.000000	2.000000	188.000000	0.000000
15443.557808	-0.103358	0.593659	-0.012177	81.644897	28.156708	41.117615	0.161090	0.000000	0.642917	0.000000	0.000000	0.000000	-0.040825	-0.027333	0.204499	0.000000	0.000000	2.000000	188.000000	0.000000
15443.561142	-0.103434	0.593586	-0.011464	81.695297	28.561361	41.508121	0.161090	0.000000	0.642917	0.000000	0.000000	0.000000	-0.022879	-0.022020	0.213726	0.000000	0.000000	2.000000	188.000000	0.000000
15443.564475	-0.103434	0.593586	-0.011464	81.695297	28.561361	41.508121	0.161090	0.000000	0.642917	0.000000	0.000000	0.000000	-0.022879	-0.022020	0.213726	0.000000	0.000000	2.000000	188.000000	0.000000
15443.567808	-0.103434	0.593586	-0.011464	81.695297	28.561361	41.508121	0.161090	0.000000	0.642917	0.000000	0.000000	0.000000	-0.022879	-0.022020	0.213726	0.000000	0.000000	2.000000	188.000000	0.000000
15443.571142	-0.103434	0.593586	-0.011464	81.765442	29.132004	42.057575	0.171707	0.000000	0.573213	0.000000	0.000000	0.000000	-0.022879	-0.022020	0.213726	0.000000	0.000000	2.000000	188.000000	0.000000
15443.574475	-0.103498	0.593524	-0.010707	81.765442	29.132004	42.057575	0.171707	0.000000	0.573213	0.000000	0.000000	0.000000	-0.019189	-0.018667	0.227066	0.000000	0.000000	2.000000	188.000000	0.000000
15443.577808	-0.103498	0.593524	-0.010707	81.765442	29.132004	42.057575	0.171707	0.000000	0.573213	0.000000	0.000000	0.000000	-0.019189	-0.018667	0.227066	0.000000	0.000000	2.000000	188.000000	0.000000
15443.581142	-0.103565	0.593479	-0.009934	81.874237	30.014587	42.911499	0.171707	0.000000	0.573213	0.000000	0.000000	0.000000	-0.020192	-0.013329	0.231870	0.000000	0.000000	2.000000	188.000000	0.000000
15443.584475	-0.103565	0.593479	-0.009934	81.874237	30.014587	42.911499	0.171707	0.000000	0.573213	0.000000	0.000000	0.000000	-0.020192	-0.013329	0.231870	0.000000	0.000000	2.000000	188.000000	0.000000
15443.587808	-0.103565	0.593479	-0.009934	81.874237	30.014587	42.911499	0.171707	0.000000	0.573213	0.000000	0.000000	0.000000	-0.020192	-0.013329	0.231870	0.000000	0.000000	2.000000	188.000000	0.000000
15443.591142	-0.103565	0.593479	-0.009934	82.028976	31.232269	44.097065	0.178271	0.000000	0.496724	0.000000	0.000000	0.000000	-0.020192	-0.013329	0.231870	0.000000	0.000000	2.000000	188.000000	0.000000
15443.594475	-0.103641	0.593403	-0.009223	82.028976	31.232269	44.097065	0.178271	0.000000	0.496724	0.000000	0.000000	0.000000	-0.022558	-0.022840	0.213530	0.000000	0.000000	2.000000	188.000000	0.000000
15443.597808	-0.103641	0.593403	-0.009223	82.028976	31.232269	44.097065	0.178271	0.000000	0.496724	0.000000	0.000000	0.000000	-0.022558	-0.022840	0.213530	0.000000	0.000000	2.000000	188.000000	0.000000
15443.601142	-0.103779	0.593326	-0.008526	82.203514	32.589195	45.414181	0.178271	0.000000	0.496724	0.000000	0.000000	0.000000	-0.041629	-0.023095	0.209033	0.000000	0.000000	2.000000	188.000000	0.000000
15443.604475	-0.103779	0.593326	-0.008526	82.203514	32.589195	45.414181	0.178271	0.000000	0.496724	0.000000	0.000000	0.000000	-0.041629	-0.023095	0.209033	0.000000	0.000000	2.000000	188.000000	0.000000
15443.607808	-0.103779	0.593326	-0.008526	82.203514	32.589195	45.414181	0.178271	0.000000	0.496724	0.000000	0.000000	0.000000	-0.041629	-0.023095	0.209033	0.000000	0.000000	2.000000	188.000000	0.000000
15443.611142	-0.103779	0.593326	-0.008526	82.361229	33.988800	46.792751	0.188969	0.000000	0.426297	0.000000	0.000000	0.000000	-0.041629	-0.023095	0.209033	0.000000	0.000000	2.000000	188.000000	0.000000
15443.614475	-0.103944	0.593199	-0.007911	82.361229	33.988800	46.792751	0.188969	0.000000	0.426297	0.000000	0.000000	0.000000	-0.049378	-0.038097	0.184346	0.000000	0.000000	2.000000	188.000000	0.000000
15443.617808	-0.103944	0.593199	-0.007911	82.361229	33.988800	46.792751	0.188969	0.000000	0.426297	0.000000	0.000000	0.000000	-0.049378	-0.038097	0.184346	0.000000	0.000000	2.000000	188.000000	0.000000
15443.621142	-0.104090	0.593047	-0.007377	82.492477	35.326408	48.121384	0.188969	0.000000	0.426297	0.000000	0.000000	0.000000	-0.043873	-0.045548	0.160456	0.000000	0.000000	2.000000	188.000000	0.000000
15443.624475	-0.104090	0.593047	-0.007377	82.492477	35.326408	48.121384	0.188969	0.000000	0.426297	0.000000	0.000000	0.000000	-0.043873	-0.045548	0.160456	0.000000	0.000000	2.000000	188.000000	0.000000
15443.627808	-0.104090	0.593047	-0.007377	82.492477	35.326408	48.121384	0.188969	0.000000	0.426297	0.000000	0.000000	0.000000	-0.043873	-0.045548	0.160456	0.000000	0.000000	2.000000	188.000000	0.000000
15443.631142	-0.104090	0.593047	-0.007377	82.600388	36.489330	49.280178	0.204510	0.000000	0.368830	0.000000	0.000000	0.000000	-0.043873	-0.045548	0.160456	0.000000	0.000000	2.000000	188.000000	0.000000
15443.634475	-0.104249	0.592883	-0.006887	82.600388	36.489330	49.280178	0.204510	0.000000	0.368830	0.000000	0.000000	0.000000	-0.047531	-0.049370	0.147005	0.000000	0.000000	2.000000	188.000000	0.000000
15443.637808	-0.104249	0.592883	-0.006887	82.600388	36.489330	49.280178	0.204510	0.000000	0.368830	0.000000	0.000000	0.000000	-0.047531	-0.049370	0.147005	0.000000	0.000000	2.000000	188.000000	0.000000
15443.641142	-0.104406	0.592675	-0.006497	82.682976	37.406799	50.199417	0.204510	0.000000	0.368830	0.000000	0.000000	0.000000	-0.047321	-0.062273	0.116776	0.000000	0.000000	2.000000	188.000000	0.000000
15443.644475	-0.104406	0.592675	-0.006497	82.682976	37.406799	50.199417	0.204510	0.000000	0.368830	0.000000	0.000000	0.000000	-0.047321	-0.062273	0.116776	0.000000	0.000000	2.000000	188.000000	0.000000
15443.647808	-0.104406	0.592675	-0.006497	82.682976	37.406799	50.199417	0.204510	0.000000	0.368830	0.000000	0.000000	0.000000	-0.047321	-0.062273	0.116776	0.000000	0.000000	2.000000	188.000000	0.000000
15443.651142	-0.104406	0.592675	-0.006497	82.740852	38.063004	50.857555	0.220319	0.000000	0.324866	0.000000	0.000000	0.000000	-0.047321	-0.062273	0.116776	0.000000	0.000000	2.000000	188.000000	0.000000
15443.654475	-0.104521	0.592425	-0.006199	82.740852	38.063004	50.857555	0.220319	0.000000	0.324866	0.000000	0.000000	0.000000	-0.034273	-0.075139	0.089522	0.000000	0.000000	2.000000	188.000000	0.000000
15443.657808	-0.104521	0.592425	-0.006199	82.740852	38.063004	50.857555	0.220319	0.000000	0.324866	0.000000	0.000000	0.000000	-0.034273	-0.075139	0.089522	0.000000	0.000000	2.000000	188.000000	0.000000
15443.661142	-0.104521	0.592425	-0.006199	82.776695	38.457958	51.257225	0.220319	0.000000	0.324866	0.000000	0.000000	0.000000	-0.034273	-0.075139	0.089522	0.000000	0.000000	2.000000	188.000000	0.000000
15443.664475	-0.104521	0.592425	-0.006199	82.776695	38.457958	51.257225	0.220319	0.000000	0.324866	0.000000	0.000000	0.000000	-0.034273	-0.075139	0.089522	0.000000	0.000000	2.000000	188.000000	0.000000
15443.667808	-0.104616	0.592150	-0.005980	82.776695	38.457958	51.257225	0.220319	0.000000	0.324866	0.000000	0.000000	0.000000	-0.028758	-0.082399	0.065655	0.000000	0.000000	2.000000	188.000000	0.000000
15443.671142	-0.104630	0.591852	-0.005826	82.802521	38.724586	51.522747	0.226031	0.000000	0.309946	0.000000	0.000000	0.000000	-0.003953	-0.089576	0.046255	0.000000	0.000000	2.000000	188.000000	0.000000
15443.674475	-0.104630	0.591852	-0.005826	82.802521	38.724586	51.522747	0.226031	0.000000	0.309946	0.000000	0.000000	0.000000	-0.003953	-0.089576	0.046255	0.000000	0.000000	2.000000	188.000000	0.000000
15443.677808	-0.104630	0.591852	-0.005826	82.802521	38.724586	51.522747	0.226031	0.000000	0.309946	0.000000	0.000000	0.000000	-0.003953	-0.089576	0.046255	0.000000	0.000000	2.000000	188.000000	0.000000
15443.681142	-0.104630	0.591852	-0.005826	82.829552	39.003651	51.798538	0.231483	0.000000	0.291294	0.000000	0.000000	0.000000	-0.003953	-0.089576	0.046255	0.000000	0.000000	2.000000	188.000000	0.000000
15443.684475	-0.104578	0.591511	-0.005758	82.829552	39.003651	51.798538	0.231483	0.000000	0.291294	0.000000	0.000000	0.000000	0.015577	-0.102273	0.020472	0.000000	0.000000	2.000000	188.000000	0.000000
15443.687808	-0.104578	0.591511	-0.005758	82.829552	39.003651	51.798538	0.231483	0.000000	0.291294	0.000000	0.000000	0.000000	0.015577	-0.102273	0.020472	0.000000	0.000000	2.000000	188.000000	0.000000
15443.691142	-0.104578	0.591511	-0.005758	82.862152	39.346874	52.136227	0.231483	0.000000	0.291294	0.000000	0.000000	0.000000	0.015577	-0.102273	0.020472	0.000000	0.000000	2.000000	188.000000	0.000000
15443.694475	-0.104578	0.591511	-0.005758	82.862152	39.346874	52.136227	0.231483	0.000000	0.291294	0.000000	0.000000	0.000000	0.015577	-0.102273	0.020472	0.000000	0.000000	2.000000	188.000000	0.000000
15443.697808	-0.104500	0.591109	-0.005802	82.862152	39.346874	52.136227	0.231483	0.000000	0.291294	0.000000	0.000000	0.000000	0.023380	-0.120475	-0.013212	0.000000	0.000000	2.000000	188.000000	0.000000
15443.701142	-0.104384	0.590659	-0.005914	82.902092	39.775917	52.557640	0.228886	0.000000	0.287882	0.000000	0.000000	0.000000	0.034850	-0.135085	-0.033549	0.000000	0.000000	2.000000	188.000000	0.000000
15443.704475	-0.104384	0.590659	-0.005914	82.902092	39.775917	52.557640	0.228886	0.000000	0.287882	0.000000	0.000000	0.000000	0.034850	-0.135085	-0.033549	0.000000	0.000000	2.000000	188.000000	0.000000
15443.707808	-0.104384	0.590659	-0.005914	82.902092	39.775917	52.557640	0.228886	0.000000	0.287882	0.000000	0.000000	0.000000	0.034850	-0.135085	-0.033549	0.000000	0.000000	2.000000	188.000000	0.000000
15443.711142	-0.104384	0.590659	-0.005914	82.945396	40.247467	53.024590	0.219182	0.000000	0.295676	0.000000	0.000000	0.000000	0.034850	-0.135085	-0.033549	0.000000	0.000000	2.000000	188.000000	0.000000
15443.714475	-0.104299	0.590153	-0.006085	82.945396	40.247467	53.024590	0.219182	0.000000	0.295676	0.000000	0.000000	0.000000	0.025421	-0.151657	-0.051374	0.000000	0.000000	2.000000	188.000000	0.000000
15443.717808	-0.104299	0.590153	-0.006085	82.945396	40.247467	53.024590	0.219182	0.000000	0.295676	0.000000	0.000000	0.000000	0.025421	-0.151657	-0.051374	0.000000	0.000000	2.000000	188.000000	0.000000
15443.721142	-0.104181	0.589593	-0.006301	82.995621	40.806877	53.580013	0.219182	0.000000	0.295676	0.000000	0.000000	0.000000	0.035275	-0.168150	-0.064804	0.000000	0.000000	2.000000	188.000000	0.000000
15443.724475	-0.104181	0.589593	-0.006301	82.995621	40.806877	53.580013	0.219182	0.000000	0.295676	0.000000	0.000000	0.000000	0.035275	-0.168150	-0.064804	0.000000	0.000000	2.000000	188.000000	0.000000
15443.727808	-0.104181	0.589593	-0.006301	82.995621	40.806877	53.580013	0.219182	0.000000	0.295676	0.000000	0.000000	0.000000	0.035275	-0.168150	-0.064804	0.000000	0.000000	2.000000	188.000000	0.000000
15443.731142	-0.104181	0.589593	-0.006301	83.050591	41.439541	54.206429	0.209066	0.000000	0.315039	0.000000	0.000000	0.000000	0.035275	-0.168150	-0.064804	0.000000	0.000000	2.000000	188.000000	0.000000
15443.734475	-0.104004	0.588984	-0.006580	83.050591	41.439541	54.206429	0.209066	0.000000	0.315039	0.000000	0.000000	0.000000	0.053171	-0.182550	-0.083856	0.000000	0.000000	2.000000	188.000000	0.000000
15443.737808	-0.104004	0.588984	-0.006580	83.050591	41.439541	54.206429	0.209066	0.000000	0.315039	0.000000	0.000000	0.000000	0.053171	-0.182550	-0.083856	0.000000	0.000000	2.000000	188.000000	0.000000
15443.741142	-0.103837	0.588321	-0.006915	83.108414	42.127312	54.885551	0.209066	0.000000	0.315039	0.000000	0.000000	0.000000	0.050190	-0.198906	-0.100413	0.000000	0.000000	2.000000	188.000000	0.000000
15443.744475	-0.103837	0.588321	-0.006915	83.108414	42.127312	54.885551	0.209066	0.000000	0.315039	0.000000	0.000000	0.000000	0.050190	-0.198906	-0.100413	0.000000	0.000000	2.000000	188.000000	0.000000
15443.747808	-0.103837	0.588321	-0.006915	83.108414	42.127312	54.885551	0.209066	0.000000	0.315039	0.000000	0.000000	0.000000	0.050190	-0.198906	-0.100413	0.000000	0.000000	2.000000	188.000000	0.000000
15443.751142	-0.103837	0.588321	-0.006915	83.168755	42.869621	55.619526	0.191839	0.000000	0.345750	0.000000	0.000000	0.000000	0.050190	-0.198906	-0.100413	0.000000	0.000000	2.000000	188.000000	0.000000
15443.754475	-0.103639	0.587648	-0.007286	83.168755	42.869621	55.619526	0.191839	0.000000	0.345750	0.000000	0.000000	0.000000	0.059390	-0.202087	-0.111242	0.000000	0.000000	2.000000	188.000000	0.000000
15443.757808	-0.103639	0.587648	-0.007286	83.168755	42.869621	55.619526	0.191839	0.000000	0.345750	0.000000	0.000000	0.000000	0.059390	-0.202087	-0.111242	0.000000	0.000000	2.000000	188.000000	0.000000
15443.761142	-0.103442	0.586950	-0.007651	83.229607	43.646801	56.388508	0.191839	0.000000	0.345750	0.000000	0.000000	0.000000	0.058940	-0.209354	-0.109535	0.000000	0.000000	2.000000	188.000000	0.000000
15443.764475	-0.103442	0.586950	-0.007651	83.229607	43.646801	56.388508	0.191839	0.000000	0.345750	0.000000	0.000000	0.000000	0.058940	-0.209354	-0.109535	0.000000	0.000000	2.000000	188.000000	0.000000
15443.767808	-0.103442	0.586950	-0.007651	83.229607	43.646801	56.388508	0.191839	0.000000	0.345750	0.000000	0.000000	0.000000	0.058940	-0.209354	-0.109535	0.000000	0.000000	2.000000	188.000000	0.000000
15443.771142	-0.103442	0.586950	-0.007651	83.289307	44.437740	57.171261	0.172117	0.000000	0.382547	0.000000	0.000000	0.000000	0.058940	-0.209354	-0.109535	0.000000	0.000000	2.000000	188.000000	0.000000
15443.774475	-0.103224	0.586253	-0.008012	83.289307	44.437740	57.171261	0.172117	0.000000	0.382547	0.000000	0.000000	0.000000	0.065365	-0.209050	-0.108452	0.000000	0.000000	2.000000	188.000000	0.000000
15443.777808	-0.103224	0.586253	-0.008012	83.289307	44.437740	57.171261	0.172117	0.000000	0.382547	0.000000	0.000000	0.000000	0.065365	-0.209050	-0.108452	0.000000	0.000000	2.000000	188.000000	0.000000
15443.781142	-0.103085	0.585562	-0.008327	83.343445	45.139183	57.865944	0.172117	0.000000	0.382547	0.000000	0.000000	0.000000	0.041842	-0.207366	-0.094230	0.000000	0.000000	2.000000	188.000000	0.000000
15443.784475	-0.103085	0.585562	-0.008327	83.343445	45.139183	57.865944	0.172117	0.000000	0.382547	0.000000	0.000000	0.000000	0.041842	-0.207366	-0.094230	0.000000	0.000000	2.000000	188.000000	0.000000
15443.787808	-0.103085	0.585562	-0.008327	83.343445	45.139183	57.865944	0.172117	0.000000	0.382547	0.000000	0.000000	0.000000	0.041842	-0.207366	-0.094230	0.000000	0.000000	2.000000	188.000000	0.000000
15443.791142	-0.103085	0.585562	-0.008327	83.381477	45.608906	58.339966	0.154249	0.000000	0.416327	0.000000	0.000000	0.000000	0.041842	-0.207366	-0.094230	0.000000	0.000000	2.000000	188.000000	0.000000
15443.794475	-0.103012	0.584887	-0.008548	83.381477	45.608906	58.339966	0.154249	0.000000	0.416327	0.000000	0.000000	0.000000	0.021997	-0.202309	-0.066496	0.000000	0.000000	2.000000	188.000000	0.000000
15443.797808	-0.103012	0.584887	-0.008548	83.381477	45.608906	58.339966	0.154249	0.000000	0.416327	0.000000	0.000000	0.000000	0.021997	-0.202309	-0.066496	0.000000	0.000000	2.000000	188.000000	0.000000
15443.801142	-0.102982	0.584255	-0.008679	83.388672	45.551998	58.292358	0.154249	0.000000	0.416327	0.000000	0.000000	0.000000	0.009019	-0.189806	-0.039274	0.000000	0.000000	2.000000	188.000000	0.000000
15443.804475	-0.102982	0.584255	-0.008679	83.388672	45.551998	58.292358	0.154249	0.000000	0.416327	0.000000	0.000000	0.000000	0.009019	-0.189806	-0.039274	0.000000	0.000000	2.000000	188.000000	0.000000
15443.807808	-0.102982	0.584255	-0.008679	83.388672	45.551998	58.292358	0.154249	0.000000	0.416327	0.000000	0.000000	0.000000	0.009019	-0.189806	-0.039274	0.000000	0.000000	2.000000	188.000000	0.000000
15443.811142	-0.102982	0.584255	-0.008679	83.375610	45.154808	57.905792	0.149080	0.000000	0.433955	0.000000	0.000000	0.000000	0.009019	-0.189806	-0.039274	0.000000	0.000000	2.000000	188.000000	0.000000
15443.814475	-0.102972	0.583688	-0.008721	83.375610	45.154808	57.905792	0.149080	0.000000	0.433955	0.000000	0.000000	0.000000	0.002877	-0.169880	-0.012537	0.000000	0.000000	2.000000	188.000000	0.000000
15443.817808	-0.102972	0.583688	-0.008721	83.375610	45.154808	57.905792	0.149080	0.000000	0.433955	0.000000	0.000000	0.000000	0.002877	-0.169880	-0.012537	0.000000	0.000000	2.000000	188.000000	0.000000
15443.821142	-0.102984	0.583163	-0.008667	83.352150	44.638744	57.401592	0.149080	0.000000	0.433955	0.000000	0.000000	0.000000	-0.003740	-0.157606	0.016294	0.000000	0.000000	2.000000	188.000000	0.000000
15443.824475	-0.102984	0.583163	-0.008667	83.352150	44.638744	57.401592	0.149080	0.000000	0.433955	0.000000	0.000000	0.000000	-0.003740	-0.157606	0.016294	0.000000	0.000000	2.000000	188.000000	0.000000
15443.827808	-0.102984	0.583163	-0.008667	83.352150	44.638744	57.401592	0.149080	0.000000	0.433955	0.000000	0.000000	0.000000	-0.003740	-0.157606	0.016294	0.000000	0.000000	2.000000	188.000000	0.000000
15443.831142	-0.102984	0.583163	-0.008667	83.338181	44.286198	57.054539	0.149224	0.000000	0.433329	0.000000	0.000000	0.000000	-0.003740	-0.157606	0.016294	0.000000	0.000000	2.000000	188.000000	0.000000
15443.834475	-0.102960	0.582699	-0.008576	83.338181	44.286198	57.054539	0.149224	0.000000	0.433329	0.000000	0.000000	0.000000	0.007235	-0.139159	0.027065	0.000000	0.000000	2.000000	188.000000	0.000000
15443.837808	-0.102960	0.582699	-0.008576	83.338181	44.286198	57.054539	0.149224	0.000000	0.433329	0.000000	0.000000	0.000000	0.007235	-0.139159	0.027065	0.000000	0.000000	2.000000	188.000000	0.000000
15443.841142	-0.102960	0.582699	-0.008576	83.342178	44.263474	57.028744	0.149224	0.000000	0.433329	0.000000	0.000000	0.000000	0.007235	-0.139159	0.027065	0.000000	0.000000	2.000000	188.000000	0.000000
15443.844475	-0.102960	0.582699	-0.008576	83.342178	44.263474	57.028744	0.149224	0.000000	0.433329	0.000000	0.000000	0.000000	0.007235	-0.139159	0.027065	0.000000	0.000000	2.000000	188.000000	0.000000
15443.847808	-0.102948	0.582290	-0.008436	83.342178	44.263474	57.028744	0.149224	0.000000	0.433329	0.000000	0.000000	0.000000	0.003824	-0.122815	0.041969	0.000000	0.000000	2.000000	188.000000	0.000000
15443.851142	-0.102932	0.581931	-0.008310	83.364403	44.554520	57.317009	0.148018	0.000000	0.428818	0.000000	0.000000	0.000000	0.004767	-0.107763	0.037879	0.000000	0.000000	2.000000	188.000000	0.000000
15443.854475	-0.102932	0.581931	-0.008310	83.364403	44.554520	57.317009	0.148018	0.000000	0.428818	0.000000	0.000000	0.000000	0.004767	-0.107763	0.037879	0.000000	0.000000	2.000000	188.000000	0.000000
15443.857808	-0.102932	0.581931	-0.008310	83.364403	44.554520	57.317009	0.148018	0.000000	0.428818	0.000000	0.000000	0.000000	0.004767	-0.107763	0.037879	0.000000	0.000000	2.000000	188.000000	0.000000
15443.861142	-0.102932	0.581931	-0.008310	83.384491	44.827538	57.591854	0.146586	0.000000	0.415510	0.000000	0.000000	0.000000	0.004767	-0.107763	0.037879	0.000000	0.000000	2.000000	188.000000	0.000000
15443.864475	-0.102961	0.581615	-0.008184	83.384491	44.827538	57.591854	0.146586	0.000000	0.415510	0.000000	0.000000	0.000000	-0.008691	-0.094786	0.037899	0.000000	0.000000	2.000000	188.000000	0.000000
15443.867808	-0.102961	0.581615	-0.008184	83.384491	44.827538	57.591854	0.146586	0.000000	0.415510	0.000000	0.000000	0.000000	-0.008691	-0.094786	0.037899	0.000000	0.000000	2.000000	188.000000	0.000000
15443.871142	-0.102961	0.581615	-0.008184	83.401176	45.056396	57.822250	0.146586	0.000000	0.415510	0.000000	0.000000	0.000000	-0.008691	-0.094786	0.037899	0.000000	0.000000	2.000000	188.000000	0.000000
15443.874475	-0.102961	0.581615	-0.008184	83.401176	45.056396	57.822250	0.146586	0.000000	0.415510	0.000000	0.000000	0.000000	-0.008691	-0.094786	0.037899	0.000000	0.000000	2.000000	188.000000	0.000000
15443.877808	-0.102981	0.581356	-0.008094	83.401176	45.056396	57.822250	0.146586	0.000000	0.415510	0.000000	0.000000	0.000000	-0.006160	-0.077615	0.026863	0.000000	0.000000	2.000000	188.000000	0.000000
15443.881142	-0.102981	0.581356	-0.008094	83.414413	45.240238	58.007317	0.148034	0.000000	0.409194	0.000000	0.000000	0.000000	-0.006160	-0.077615	0.026863	0.000000	0.000000	2.000000	188.000000	0.000000
15443.884475	-0.102981	0.581356	-0.008094	83.414413	45.240238	58.007317	0.148034	0.000000	0.409194	0.000000	0.000000	0.000000	-0.006160	-0.077615	0.026863	0.000000	0.000000	2.000000	188.000000	0.000000
15443.887808	-0.102981	0.581356	-0.008094	83.414413	45.240238	58.007317	0.148034	0.000000	0.409194	0.000000	0.000000	0.000000	-0.006160	-0.077615	0.026863	0.000000	0.000000	2.000000	188.000000	0.000000
15443.891142	-0.103072	0.580996	-0.007993	83.425743	45.367138	58.138927	0.149061	0.000000	0.404717	0.000000	0.000000	0.000000	-0.027157	-0.107859	0.030332	0.000000	0.000000	2.000000	188.000000	0.000000
15443.894475	-0.103072	0.580996	-0.007993	83.425743	45.367138	58.138927	0.149061	0.000000	0.404717	0.000000	0.000000	0.000000	-0.027157	-0.107859	0.030332	0.000000	0.000000	2.000000	188.000000	0.000000
15443.897808	-0.103072	0.580996	-0.007993	83.425743	45.367138	58.138927	0.149061	0.000000	0.404717	0.000000	0.000000	0.000000	-0.027157	-0.107859	0.030332	0.000000	0.000000	2.000000	188.000000	0.000000
15443.901142	-0.103168	0.580889	-0.007963	83.432304	45.448788	58.232071	0.153587	0.000000	0.399662	0.000000	0.000000	0.000000	-0.029012	-0.032335	0.009038	0.000000	0.000000	2.000000	188.000000	0.000000
15443.904475	-0.103168	0.580889	-0.007963	83.432304	45.448788	58.232071	0.153587	0.000000	0.399662	0.000000	0.000000	0.000000	-0.029012	-0.032335	0.009038	0.000000	0.000000	2.000000	188.000000	0.000000
15443.907808	-0.103168	0.580889	-0.007963	83.432304	45.448788	58.232071	0.153587	0.000000	0.399662	0.000000	0.000000	0.000000	-0.029012	-0.032335	0.009038	0.000000	0.000000	2.000000	188.000000	0.000000
15443.911142	-0.103168	0.580889	-0.007963	83.435593	45.484253	58.278713	0.158423	0.000000	0.398155	0.000000	0.000000	0.000000	-0.029012	-0.032335	0.009038	0.000000	0.000000	2.000000	188.000000	0.000000
15443.914475	-0.103271	0.580842	-0.007906	83.435593	45.484253	58.278713	0.158423	0.000000	0.398155	0.000000	0.000000	0.000000	-0.030871	-0.013921	0.017108	0.000000	0.000000	2.000000	188.000000	0.000000
15443.917808	-0.103271	0.580842	-0.007906	83.435593	45.484253	58.278713	0.158423	0.000000	0.398155	0.000000	0.000000	0.000000	-0.030871	-0.013921	0.017108	0.000000	0.000000	2.000000	188.000000	0.000000
15443.921142	-0.103271	0.580842	-0.007906	83.435593	45.473389	58.278725	0.158423	0.000000	0.398155	0.000000	0.000000	0.000000	-0.030871	-0.013921	0.017108	0.000000	0.000000	2.000000	188.000000	0.000000
15443.924475	-0.103271	0.580842	-0.007906	83.435593	45.473389	58.278725	0.158423	0.000000	0.398155	0.000000	0.000000	0.000000	-0.030871	-0.013921	0.017108	0.000000	0.000000	2.000000	188.000000	0.000000
15443.927808	-0.103355	0.580839	-0.007834	83.435593	45.473389	58.278725	0.158423	0.000000	0.398155	0.000000	0.000000	0.000000	-0.025183	-0.000926	0.021625	0.000000	0.000000	2.000000	188.000000	0.000000
15443.931142	-0.103355	0.580839	-0.007834	83.430656	45.401188	58.208794	0.163568	0.000000	0.395304	0.000000	0.000000	0.000000	-0.025183	-0.000926	0.021625	0.000000	0.000000	2.000000	188.000000	0.000000
15443.934475	-0.103355	0.580839	-0.007834	83.430656	45.401188	58.208794	0.163568	0.000000	0.395304	0.000000	0.000000	0.000000	-0.025183	-0.000926	0.021625	0.000000	0.000000	2.000000	188.000000	0.000000
15443.937808	-0.103355	0.580839	-0.007834	83.430656	45.401188	58.208794	0.163568	0.000000	0.395304	0.000000	0.000000	0.000000	-0.025183	-0.000926	0.021625	0.000000	0.000000	2.000000	188.000000	0.000000
15443.941142	-0.103453	0.580905	-0.007603	83.426994	45.293846	58.100273	0.167765	0.000000	0.391700	0.000000	0.000000	0.000000	-0.029408	0.019871	0.069237	0.000000	0.000000	2.000000	188.000000	0.000000
15443.944475	-0.103453	0.580905	-0.007603	83.426994	45.293846	58.100273	0.167765	0.000000	0.391700	0.000000	0.000000	0.000000	-0.029408	0.019871	0.069237	0.000000	0.000000	2.000000	188.000000	0.000000
15443.947808	-0.103453	0.580905	-0.007603	83.426994	45.293846	58.100273	0.167765	0.000000	0.391700	0.000000	0.000000	0.000000	-0.029408	0.019871	0.069237	0.000000	0.000000	2.000000	188.000000	0.000000
15443.951142	-0.103453	0.580905	-0.007603	83.425827	45.150688	57.945400	0.172667	0.000000	0.380160	0.000000	0.000000	0.000000	-0.029408	0.019871	0.069237	0.000000	0.000000	2.000000	188.000000	0.000000
15443.954475	-0.103462	0.580982	-0.007468	83.425827	45.150688	57.945400	0.172667	0.000000	0.380160	0.000000	0.000000	0.000000	-0.002600	0.022930	0.040608	0.000000	0.000000	2.000000	188.000000	0.000000
15443.957808	-0.103462	0.580982	-0.007468	83.425827	45.150688	57.945400	0.172667	0.000000	0.380160	0.000000	0.000000	0.000000	-0.002600	0.022930	0.040608	0.000000	0.000000	2.000000	188.000000	0.000000
15443.961142	-0.103462	0.580982	-0.007468	83.431801	44.976788	57.751564	0.172667	0.000000	0.380160	0.000000	0.000000	0.000000	-0.002600	0.022930	0.040608	0.000000	0.000000	2.000000	188.000000	0.000000
15443.964475	-0.103462	0.580982	-0.007468	83.431801	44.976788	57.751564	0.172667	0.000000	0.380160	0.000000	0.000000	0.000000	-0.002600	0.022930	0.040608	0.000000	0.000000	2.000000	188.000000	0.000000
15443.967808	-0.103480	0.581069	-0.007292	83.431801	44.976788	57.751564	0.172667	0.000000	0.380160	0.000000	0.000000	0.000000	-0.005361	0.026245	0.052626	0.000000	0.000000	2.000000	188.000000	0.000000
15443.971142	-0.103480	0.581069	-0.007292	83.457581	44.712673	57.447227	0.173100	0.000000	0.373392	0.000000	0.000000	0.000000	-0.005361	0.026245	0.052626	0.000000	0.000000	2.000000	188.000000	0.000000
15443.974475	-0.103480	0.581069	-0.007292	83.457581	44.712673	57.447227	0.173100	0.000000	0.373392	0.000000	0.000000	0.000000	-0.005361	0.026245	0.052626	0.000000	0.000000	2.000000	188.000000	0.000000
15443.977808	-0.103480	0.581069	-0.007292	83.457581	44.712673	57.447227	0.173100	0.000000	0.373392	0.000000	0.000000	0.000000	-0.005361	0.026245	0.052626	0.000000	0.000000	2.000000	188.000000	0.000000
15443.981142	-0.103500	0.581200	-0.007107	83.509010	44.363899	57.027718	0.173993	0.000000	0.364621	0.000000	0.000000	0.000000	-0.006051	0.039271	0.055657	0.000000	0.000000	2.000000	188.000000	0.000000
15443.984475	-0.103500	0.581200	-0.007107	83.509010	44.363899	57.027718	0.173993	0.000000	0.364621	0.000000	0.000000	0.000000	-0.006051	0.039271	0.055657	0.000000	0.000000	2.000000	188.000000	0.000000
15443.987808	-0.103500	0.581200	-0.007107	83.509010	44.363899	57.027718	0.173993	0.000000	0.364621	0.000000	0.000000	0.000000	-0.006051	0.039271	0.055657	0.000000	0.000000	2.000000	188.000000	0.000000
15443.991142	-0.103517	0.581247	-0.007033	83.591454	43.891556	56.452999	0.175002	0.000000	0.355345	0.000000	0.000000	0.000000	-0.005074	0.014194	0.022064	0.000000	0.000000	2.000000	188.000000	0.000000
15443.994475	-0.103517	0.581247	-0.007033	83.591454	43.891556	56.452999	0.175002	0.000000	0.355345	0.000000	0.000000	0.000000	-0.005074	0.014194	0.022064	0.000000	0.000000	2.000000	188.000000	0.000000
15443.997808	-0.103517	0.581247	-0.007033	83.591454	43.891556	56.452999	0.175002	0.000000	0.355345	0.000000	0.000000	0.000000	-0.005074	0.014194	0.022064	0.000000	0.000000	2.000000	188.000000	0.000000
15444.001142	-0.103517	0.581247	-0.007033	83.700600	43.336281	55.767723	0.175848	0.000000	0.351668	0.000000	0.000000	0.000000	-0.005074	0.014194	0.022064	0.000000	0.000000	2.000000	188.000000	0.000000
15444.004475	-0.103526	0.581258	-0.006993	83.700600	43.336281	55.767723	0.175848	0.000000	0.351668	0.000000	0.000000	0.000000	-0.002765	0.003310	0.012022	0.000000	0.000000	2.000000	188.000000	0.000000
15444.007808	-0.103526	0.581258	-0.006993	83.700600	43.336281	55.767723	0.175848	0.000000	0.351668	0.000000	0.000000	0.000000	-0.002765	0.003310	0.012022	0.000000	0.000000	2.000000	188.000000	0.000000
15444.011142	-0.103526	0.581258	-0.006993	83.806282	42.776234	55.078259	0.175848	0.000000	0.351668	0.000000	0.000000	0.000000	-0.002765	0.003310	0.012022	0.000000	0.000000	2.000000	188.000000	0.000000
15444.014475	-0.103526	0.581258	-0.006993	83.806282	42.776234	55.078259	0.175848	0.000000	0.351668	0.000000	0.000000	0.000000	-0.002765	0.003310	0.012022	0.000000	0.000000	2.000000	188.000000	0.000000
15444.017808	-0.103514	0.581270	-0.006948	83.806282	42.776234	55.078259	0.175848	0.000000	0.351668	0.000000	0.000000	0.000000	0.003648	0.003317	0.013496	0.000000	0.000000	2.000000	188.000000	0.000000
15444.021142	-0.103514	0.581270	-0.006948	83.894974	42.317421	54.508827	0.176308	0.000000	0.349664	0.000000	0.000000	0.000000	0.003648	0.003317	0.013496	0.000000	0.000000	2.000000	188.000000	0.000000
15444.024475	-0.103514	0.581270	-0.006948	83.894974	42.317421	54.508827	0.176308	0.000000	0.349664	0.000000	0.000000	0.000000	0.003648	0.003317	0.013496	0.000000	0.000000	2.000000	188.000000	0.000000
15444.027808	-0.103514	0.581270	-0.006948	83.894974	42.317421	54.508827	0.176308	0.000000	0.349664	0.000000	0.000000	0.000000	0.003648	0.003317	0.013496	0.000000	0.000000	2.000000	188.000000	0.000000
15444.031142	-0.103450	0.581270	-0.006934	83.959793	41.969601	54.081051	0.175700	0.000000	0.347415	0.000000	0.000000	0.000000	0.019235	0.000009	0.004421	0.000000	0.000000	2.000000	188.000000	0.000000
15444.034475	-0.103450	0.581270	-0.006934	83.959793	41.969601	54.081051	0.175700	0.000000	0.347415	0.000000	0.000000	0.000000	0.019235	0.000009	0.004421	0.000000	0.000000	2.000000	188.000000	0.000000
15444.037808	-0.103450	0.581270	-0.006934	83.959793	41.969601	54.081051	0.175700	0.000000	0.347415	0.000000	0.000000	0.000000	0.019235	0.000009	0.004421	0.000000	0.000000	2.000000	188.000000	0.000000
15444.041142	-0.103450	0.581270	-0.006934	83.987350	41.823345	53.896500	0.172494	0.000000	0.346678	0.000000	0.000000	0.000000	0.019235	0.000009	0.004421	0.000000	0.000000	2.000000	188.000000	0.000000
15444.044475	-0.103407	0.581270	-0.006924	83.987350	41.823345	53.896500	0.172494	0.000000	0.346678	0.000000	0.000000	0.000000	0.012824	0.000009	0.002946	0.000000	0.000000	2.000000	188.000000	0.000000
15444.047808	-0.103407	0.581270	-0.006924	83.987350	41.823345	53.896500	0.172494	0.000000	0.346678	0.000000	0.000000	0.000000	0.012824	0.000009	0.002946	0.000000	0.000000	2.000000	188.000000	0.000000
15444.051142	-0.103407	0.581270	-0.006924	83.990059	41.810768	53.877914	0.172494	0.000000	0.346678	0.000000	0.000000	0.000000	0.012824	0.000009	0.002946	0.000000	0.000000	2.000000	188.000000	0.000000
15444.054475	-0.103407	0.581270	-0.006924	83.990059	41.810768	53.877914	0.172494	0.000000	0.346678	0.000000	0.000000	0.000000	0.012824	0.000009	0.002946	0.000000	0.000000	2.000000	188.000000	0.000000
15444.057808	-0.103391	0.581262	-0.006895	83.990059	41.810768	53.877914	0.172494	0.000000	0.346678	0.000000	0.000000	0.000000	0.004807	-0.002134	0.008474	0.000000	0.000000	2.000000	188.000000	0.000000
15444.061142	-0.103391	0.581262	-0.006895	83.990059	41.810768	53.877914	0.170357	0.000000	0.346187	0.000000	0.000000	0.000000	0.004807	-0.002134	0.008474	0.000000	0.000000	2.000000	188.000000	0.000000
15444.064475	-0.103391	0.581262	-0.006895	83.990059	41.810768	53.877914	0.170357	0.000000	0.346187	0.000000	0.000000	0.000000	0.004807	-0.002134	0.008474	0.000000	0.000000	2.000000	188.000000	0.000000
15444.067808	-0.103391	0.581262	-0.006895	83.990059	41.810768	53.877914	0.170357	0.000000	0.346187	0.000000	0.000000	0.000000	0.004807	-0.002134	0.008474	0.000000	0.000000	2.000000	188.000000	0.000000
15444.071142	-0.103418	0.581255	-0.006877	83.990059	41.808075	53.877937	0.169556	0.000000	0.344774	0.000000	0.000000	0.000000	-0.008023	-0.002130	0.005529	0.000000	0.000000	2.000000	188.000000	0.000000
15444.074475	-0.103418	0.581255	-0.006877	83.990059	41.808075	53.877937	0.169556	0.000000	0.344774	0.000000	0.000000	0.000000	-0.008023	-0.002130	0.005529	0.000000	0.000000	2.000000	188.000000	0.000000
15444.077808	-0.103418	0.581255	-0.006877	83.990059	41.808075	53.877937	0.169556	0.000000	0.344774	0.000000	0.000000	0.000000	-0.008023	-0.002130	0.005529	0.000000	0.000000	2.000000	188.000000	0.000000
15444.081142	-0.103418	0.581255	-0.006877	83.988266	41.786522	53.853535	0.170893	0.000000	0.343853	0.000000	0.000000	0.000000	-0.008023	-0.002130	0.005529	0.000000	0.000000	2.000000	188.000000	0.000000
15444.084475	-0.103406	0.581266	-0.006832	83.988266	41.786522	53.853535	0.170893	0.000000	0.343853	0.000000	0.000000	0.000000	0.003652	0.003312	0.013495	0.000000	0.000000	2.000000	188.000000	0.000000
15444.087808	-0.103406	0.581266	-0.006832	83.988266	41.786522	53.853535	0.170893	0.000000	0.343853	0.000000	0.000000	0.000000	0.003652	0.003312	0.013495	0.000000	0.000000	2.000000	188.000000	0.000000
15444.091142	-0.103406	0.581266	-0.006832	83.986465	41.764999	53.829151	0.170893	0.000000	0.343853	0.000000	0.000000	0.000000	0.003652	0.003312	0.013495	0.000000	0.000000	2.000000	188.000000	0.000000
15444.094475	-0.103406	0.581266	-0.006832	83.986465	41.764999	53.829151	0.170893	0.000000	0.343853	0.000000	0.000000	0.000000	0.003652	0.003312	0.013495	0.000000	0.000000	2.000000	188.000000	0.000000
15444.097808	-0.103388	0.581284	-0.006810	83.986465	41.764999	53.829151	0.170893	0.000000	0.343853	0.000000	0.000000	0.000000	0.005262	0.005442	0.006492	0.000000	0.000000	2.000000	188.000000	0.000000
15444.101142	-0.103388	0.581284	-0.006810	83.984680	41.743477	53.804779	0.170284	0.000000	0.341604	0.000000	0.000000	0.000000	0.005262	0.005442	0.006492	0.000000	0.000000	2.000000	188.000000	0.000000
15444.104475	-0.103388	0.581284	-0.006810	83.984680	41.743477	53.804779	0.170284	0.000000	0.341604	0.000000	0.000000	0.000000	0.005262	0.005442	0.006492	0.000000	0.000000	2.000000	188.000000	0.000000
15444.107808	-0.103388	0.581284	-0.006810	83.984680	41.743477	53.804779	0.170284	0.000000	0.341604	0.000000	0.000000	0.000000	0.005262	0.005442	0.006492	0.000000	0.000000	2.000000	188.000000	0.000000
15444.111142	-0.103385	0.581307	-0.006725	83.982849	41.719223	53.780396	0.169407	0.000000	0.340522	0.000000	0.000000	0.000000	0.000895	0.006635	0.025515	0.000000	0.000000	2.000000	188.000000	0.000000
15444.114475	-0.103385	0.581307	-0.006725	83.982849	41.719223	53.780396	0.169407	0.000000	0.340522	0.000000	0.000000	0.000000	0.000895	0.006635	0.025515	0.000000	0.000000	2.000000	188.000000	0.000000
15444.117808	-0.103385	0.581307	-0.006725	83.982849	41.719223	53.780396	0.169407	0.000000	0.340522	0.000000	0.000000	0.000000	0.000895	0.006635	0.025515	0.000000	0.000000	2.000000	188.000000	0.000000
15444.121142	-0.103385	0.581307	-0.006725	83.981026	41.692303	53.756058	0.169258	0.000000	0.336269	0.000000	0.000000	0.000000	0.000895	0.006635	0.025515	0.000000	0.000000	2.000000	188.000000	0.000000
15444.124475	-0.103416	0.581318	-0.006690	83.981026	41.692303	53.756058	0.169258	0.000000	0.336269	0.000000	0.000000	0.000000	-0.009173	0.003315	0.010548	0.000000	0.000000	2.000000	188.000000	0.000000
15444.127808	-0.103416	0.581318	-0.006690	83.981026	41.692303	53.756058	0.169258	0.000000	0.336269	0.000000	0.000000	0.000000	-0.009173	0.003315	0.010548	0.000000	0.000000	2.000000	188.000000	0.000000
15444.131142	-0.103416	0.581318	-0.006690	83.979202	41.665405	53.731750	0.169258	0.000000	0.336269	0.000000	0.000000	0.000000	-0.009173	0.003315	0.010548	0.000000	0.000000	2.000000	188.000000	0.000000
15444.134475	-0.103416	0.581318	-0.006690	83.979202	41.665405	53.731750	0.169258	0.000000	0.336269	0.000000	0.000000	0.000000	-0.009173	0.003315	0.010548	0.000000	0.000000	2.000000	188.000000	0.000000
15444.137808	-0.103446	0.581329	-0.006655	83.979202	41.665405	53.731750	0.169258	0.000000	0.336269	0.000000	0.000000	0.000000	-0.009175	0.003321	0.010547	0.000000	0.000000	2.000000	188.000000	0.000000
15444.141142	-0.103446	0.581329	-0.006655	83.975624	41.611607	53.683125	0.170787	0.000000	0.334511	0.000000	0.000000	0.000000	-0.009175	0.003321	0.010547	0.000000	0.000000	2.000000	188.000000	0.000000
15444.144475	-0.103446	0.581329	-0.006655	83.975624	41.611607	53.683125	0.170787	0.000000	0.334511	0.000000	0.000000	0.000000	-0.009175	0.003321	0.010547	0.000000	0.000000	2.000000	188.000000	0.000000
15444.147808	-0.103446	0.581329	-0.006655	83.975624	41.611607	53.683125	0.170787	0.000000	0.334511	0.000000	0.000000	0.000000	-0.009175	0.003321	0.010547	0.000000	0.000000	2.000000	188.000000	0.000000
15444.151142	-0.103556	0.581412	-0.006568	83.970093	41.536438	53.610264	0.172316	0.000000	0.332753	0.000000	0.000000	0.000000	-0.033037	0.025081	0.026193	0.000000	0.000000	2.000000	188.000000	0.000000
15444.154475	-0.103556	0.581412	-0.006568	83.970093	41.536438	53.610264	0.172316	0.000000	0.332753	0.000000	0.000000	0.000000	-0.033037	0.025081	0.026193	0.000000	0.000000	2.000000	188.000000	0.000000
15444.157808	-0.103556	0.581412	-0.006568	83.970093	41.536438	53.610264	0.172316	0.000000	0.332753	0.000000	0.000000	0.000000	-0.033037	0.025081	0.026193	0.000000	0.000000	2.000000	188.000000	0.000000
15444.161142	-0.103556	0.581412	-0.006568	83.962845	41.437393	53.513405	0.177822	0.000000	0.328388	0.000000	0.000000	0.000000	-0.033037	0.025081	0.026193	0.000000	0.000000	2.000000	188.000000	0.000000
15444.164475	-0.103572	0.581485	-0.006501	83.962845	41.437393	53.513405	0.177822	0.000000	0.328388	0.000000	0.000000	0.000000	-0.004613	0.021783	0.020065	0.000000	0.000000	2.000000	188.000000	0.000000
15444.167808	-0.103572	0.581485	-0.006501	83.962845	41.437393	53.513405	0.177822	0.000000	0.328388	0.000000	0.000000	0.000000	-0.004613	0.021783	0.020065	0.000000	0.000000	2.000000	188.000000	0.000000
15444.171142	-0.103572	0.581485	-0.006501	83.955513	41.341255	53.416729	0.177822	0.000000	0.328388	0.000000	0.000000	0.000000	-0.004613	0.021783	0.020065	0.000000	0.000000	2.000000	188.000000	0.000000
15444.174475	-0.103572	0.581485	-0.006501	83.955513	41.341255	53.416729	0.177822	0.000000	0.328388	0.000000	0.000000	0.000000	-0.004613	0.021783	0.020065	0.000000	0.000000	2.000000	188.000000	0.000000
15444.177808	-0.103591	0.581576	-0.006417	83.955513	41.341255	53.416729	0.177822	0.000000	0.328388	0.000000	0.000000	0.000000	-0.005760	0.027231	0.025075	0.000000	0.000000	2.000000	188.000000	0.000000
15444.181142	-0.103591	0.581576	-0.006417	83.946442	41.221481	53.296291	0.178591	0.000000	0.325044	0.000000	0.000000	0.000000	-0.005760	0.027231	0.025075	0.000000	0.000000	2.000000	188.000000	0.000000
15444.184475	-0.103591	0.581576	-0.006417	83.946442	41.221481	53.296291	0.178591	0.000000	0.325044	0.000000	0.000000	0.000000	-0.005760	0.027231	0.025075	0.000000	0.000000	2.000000	188.000000	0.000000
15444.187808	-0.103591	0.581576	-0.006417	83.946442	41.221481	53.296291	0.178591	0.000000	0.325044	0.000000	0.000000	0.000000	-0.005760	0.027231	0.025075	0.000000	0.000000	2.000000	188.000000	0.000000
15444.191142	-0.103608	0.581786	-0.006344	83.937248	41.101997	53.176136	0.179551	0.000000	0.320865	0.000000	0.000000	0.000000	-0.005086	0.063022	0.022123	0.000000	0.000000	2.000000	188.000000	0.000000
15444.194475	-0.103608	0.581786	-0.006344	83.937248	41.101997	53.176136	0.179551	0.000000	0.320865	0.000000	0.000000	0.000000	-0.005086	0.063022	0.022123	0.000000	0.000000	2.000000	188.000000	0.000000
15444.197808	-0.103608	0.581786	-0.006344	83.937248	41.101997	53.176136	0.179551	0.000000	0.320865	0.000000	0.000000	0.000000	-0.005086	0.063022	0.022123	0.000000	0.000000	2.000000	188.000000	0.000000
15444.201142	-0.103608	0.581786	-0.006344	83.928040	40.982918	53.056389	0.180399	0.000000	0.317177	0.000000	0.000000	0.000000	-0.005086	0.063022	0.022123	0.000000	0.000000	2.000000	188.000000	0.000000
15444.204475	-0.103602	0.581887	-0.006370	83.928040	40.982918	53.056389	0.180399	0.000000	0.317177	0.000000	0.000000	0.000000	0.001832	0.030331	-0.007963	0.000000	0.000000	2.000000	188.000000	0.000000
15444.207808	-0.103602	0.581887	-0.006370	83.928040	40.982918	53.056389	0.180399	0.000000	0.317177	0.000000	0.000000	0.000000	0.001832	0.030331	-0.007963	0.000000	0.000000	2.000000	188.000000	0.000000
15444.211142	-0.103621	0.582006	-0.006385	83.920647	40.885178	52.960823	0.180399	0.000000	0.317177	0.000000	0.000000	0.000000	-0.005741	0.035783	-0.004437	0.000000	0.000000	2.000000	188.000000	0.000000
15444.214475	-0.103621	0.582006	-0.006385	83.920647	40.885178	52.960823	0.180399	0.000000	0.317177	0.000000	0.000000	0.000000	-0.005741	0.035783	-0.004437	0.000000	0.000000	2.000000	188.000000	0.000000
15444.217808	-0.103621	0.582006	-0.006385	83.920647	40.885178	52.960823	0.180399	0.000000	0.317177	0.000000	0.000000	0.000000	-0.005741	0.035783	-0.004437	0.000000	0.000000	2.000000	188.000000	0.000000
15444.221142	-0.103621	0.582006	-0.006385	83.913239	40.782230	52.865494	0.181051	0.000000	0.319244	0.000000	0.000000	0.000000	-0.005741	0.035783	-0.004437	0.000000	0.000000	2.000000	188.000000	0.000000
15444.224475	-0.103665	0.582103	-0.006490	83.913239	40.782230	52.865494	0.181051	0.000000	0.319244	0.000000	0.000000	0.000000	-0.013050	0.029116	-0.031418	0.000000	0.000000	2.000000	188.000000	0.000000
15444.227808	-0.103665	0.582103	-0.006490	83.913239	40.782230	52.865494	0.181051	0.000000	0.319244	0.000000	0.000000	0.000000	-0.013050	0.029116	-0.031418	0.000000	0.000000	2.000000	188.000000	0.000000
15444.231142	-0.103665	0.582103	-0.006490	83.909538	40.729469	52.817913	0.181051	0.000000	0.319244	0.000000	0.000000	0.000000	-0.013050	0.029116	-0.031418	0.000000	0.000000	2.000000	188.000000	0.000000
15444.234475	-0.103665	0.582103	-0.006490	83.909538	40.729469	52.817913	0.181051	0.000000	0.319244	0.000000	0.000000	0.000000	-0.013050	0.029116	-0.031418	0.000000	0.000000	2.000000	188.000000	0.000000
15444.237808	-0.103704	0.582182	-0.006611	83.909538	40.729469	52.817913	0.181051	0.000000	0.319244	0.000000	0.000000	0.000000	-0.011891	0.023662	-0.036432	0.000000	0.000000	2.000000	188.000000	0.000000
15444.241142	-0.103704	0.582182	-0.006611	83.905838	40.676769	52.770382	0.183225	0.000000	0.324480	0.000000	0.000000	0.000000	-0.011891	0.023662	-0.036432	0.000000	0.000000	2.000000	188.000000	0.000000
15444.244475	-0.103704	0.582182	-0.006611	83.905838	40.676769	52.770382	0.183225	0.000000	0.324480	0.000000	0.000000	0.000000	-0.011891	0.023662	-0.036432	0.000000	0.000000	2.000000	188.000000	0.000000
15444.247808	-0.103704	0.582182	-0.006611	83.905838	40.676769	52.770382	0.183225	0.000000	0.324480	0.000000	0.000000	0.000000	-0.011891	0.023662	-0.036432	0.000000	0.000000	2.000000	188.000000	0.000000
15444.251142	-0.103698	0.582311	-0.006736	83.900787	40.637398	52.732384	0.185207	0.000000	0.330552	0.000000	0.000000	0.000000	0.001872	0.038805	-0.037480	0.000000	1.000000	2.000000	188.000000	0.000000
15444.254475	-0.103698	0.582311	-0.006736	83.900787	40.637398	52.732384	0.185207	0.000000	0.330552	0.000000	0.000000	0.000000	0.001872	0.038805	-0.037480	0.000000	1.000000	2.000000	188.000000	0.000000
