# Supplementary material for: Haptic Guidance Needs to Be Intuitive Not Just Informative to Improve Human Motor Accuracy
Source: PLoS One. 2016 Mar 16;11(3):e0150912. doi: 10.1371/journal.pone.0150912 (PMC4794196; doi:10.1371/journal.pone.0150912)
Supplement: S1 Data — (ZIP) [file pone.0150912.s001.zip › Subject6/exp1_0189.txt]

Time	PosX	PosY	PosZ	RotX	RotY	RotZ	ForceX	ForceY	ForceZ	MomentX	MomentY	MomentZ	VelocityX	VelocityY	VelocityZ	CalibratedWeight	ButtonDown	Condition	Trial	Visual
15445.418834	0.002342	0.500456	0.242066	80.123383	21.693853	33.852638	1.870678	0.000000	-4.636870	0.000000	0.000000	0.000000	0.009679	-0.114571	-0.084556	0.000000	1.000000	2.000000	189.000000	1.000000
15445.422167	0.002539	0.500231	0.241532	80.123383	21.693853	33.852638	1.870678	0.000000	-4.636870	0.000000	0.000000	0.000000	0.059168	-0.067378	-0.160167	0.000000	1.000000	2.000000	189.000000	1.000000
15445.425501	0.002539	0.500231	0.241532	80.123383	21.693853	33.852638	1.870678	0.000000	-4.636870	0.000000	0.000000	0.000000	0.059168	-0.067378	-0.160167	0.000000	1.000000	2.000000	189.000000	1.000000
15445.428834	0.002539	0.500231	0.241532	80.188309	21.858793	33.973862	1.870977	0.000000	-4.636749	0.000000	0.000000	0.000000	0.059168	-0.067378	-0.160167	0.000000	1.000000	2.000000	189.000000	1.000000
15445.432167	0.003033	0.499664	0.240711	80.188309	21.858793	33.973862	1.870977	0.000000	-4.636749	0.000000	0.000000	0.000000	0.148190	-0.170143	-0.246367	0.000000	1.000000	2.000000	189.000000	1.000000
15445.435501	0.003033	0.499664	0.240711	80.188309	21.858793	33.973862	1.870977	0.000000	-4.636749	0.000000	0.000000	0.000000	0.148190	-0.170143	-0.246367	0.000000	1.000000	2.000000	189.000000	1.000000
15445.438834	0.003033	0.499664	0.240711	80.139732	21.710949	33.779663	1.868283	0.000000	-4.637835	0.000000	0.000000	0.000000	0.148190	-0.170143	-0.246367	0.000000	1.000000	2.000000	189.000000	1.000000
15445.442167	0.003689	0.499109	0.239433	80.139732	21.710949	33.779663	1.868283	0.000000	-4.637835	0.000000	0.000000	0.000000	0.196752	-0.166499	-0.383251	0.000000	1.000000	2.000000	189.000000	1.000000
15445.445501	0.003689	0.499109	0.239433	80.139732	21.710949	33.779663	1.868283	0.000000	-4.637835	0.000000	0.000000	0.000000	0.196752	-0.166499	-0.383251	0.000000	1.000000	2.000000	189.000000	1.000000
15445.448834	0.003689	0.499109	0.239433	79.842819	20.570919	32.585869	1.865929	0.000000	-4.638783	0.000000	0.000000	0.000000	0.196752	-0.166499	-0.383251	0.000000	1.000000	2.000000	189.000000	1.000000
15445.452167	0.004175	0.498591	0.237778	79.842819	20.570919	32.585869	1.865929	0.000000	-4.638783	0.000000	0.000000	0.000000	0.145830	-0.155581	-0.496787	0.000000	1.000000	2.000000	189.000000	1.000000
15445.455501	0.004175	0.498591	0.237778	79.842819	20.570919	32.585869	1.865929	0.000000	-4.638783	0.000000	0.000000	0.000000	0.145830	-0.155581	-0.496787	0.000000	1.000000	2.000000	189.000000	1.000000
15445.458834	0.004175	0.498591	0.237778	79.229721	18.128099	29.942600	1.868950	0.000000	-4.637567	0.000000	0.000000	0.000000	0.145830	-0.155581	-0.496787	0.000000	1.000000	2.000000	189.000000	1.000000
15445.462167	0.004986	0.497734	0.235824	79.229721	18.128099	29.942600	1.868950	0.000000	-4.637567	0.000000	0.000000	0.000000	0.243220	-0.257084	-0.586177	0.000000	1.000000	2.000000	189.000000	1.000000
15445.465501	0.004986	0.497734	0.235824	79.229721	18.128099	29.942600	1.868950	0.000000	-4.637567	0.000000	0.000000	0.000000	0.243220	-0.257084	-0.586177	0.000000	1.000000	2.000000	189.000000	1.000000
15445.468834	0.004986	0.497734	0.235824	78.279274	15.130037	26.687605	1.868556	0.000000	-4.637726	0.000000	0.000000	0.000000	0.243220	-0.257084	-0.586177	0.000000	1.000000	2.000000	189.000000	1.000000
15445.472167	0.005788	0.496800	0.233456	78.279274	15.130037	26.687605	1.868556	0.000000	-4.637726	0.000000	0.000000	0.000000	0.240792	-0.279953	-0.710378	0.000000	1.000000	2.000000	189.000000	1.000000
15445.475501	0.005788	0.496800	0.233456	78.279274	15.130037	26.687605	1.868556	0.000000	-4.637726	0.000000	0.000000	0.000000	0.240792	-0.279953	-0.710378	0.000000	1.000000	2.000000	189.000000	1.000000
15445.478834	0.005788	0.496800	0.233456	77.147842	12.206460	23.444639	1.871143	0.000000	-4.636683	0.000000	0.000000	0.000000	0.240792	-0.279953	-0.710378	0.000000	1.000000	2.000000	189.000000	1.000000
15445.482167	0.006745	0.495834	0.230730	77.147842	12.206460	23.444639	1.871143	0.000000	-4.636683	0.000000	0.000000	0.000000	0.287071	-0.289941	-0.817818	0.000000	1.000000	2.000000	189.000000	1.000000
15445.485501	0.006745	0.495834	0.230730	77.147842	12.206460	23.444639	1.871143	0.000000	-4.636683	0.000000	0.000000	0.000000	0.287071	-0.289941	-0.817818	0.000000	1.000000	2.000000	189.000000	1.000000
15445.488834	0.006745	0.495834	0.230730	75.932419	9.623899	20.484850	1.873617	0.000000	-4.635684	0.000000	0.000000	0.000000	0.287071	-0.289941	-0.817818	0.000000	1.000000	2.000000	189.000000	1.000000
15445.492167	0.007889	0.494812	0.227905	75.932419	9.623899	20.484850	1.873617	0.000000	-4.635684	0.000000	0.000000	0.000000	0.342963	-0.306457	-0.847466	0.000000	1.000000	2.000000	189.000000	1.000000
15445.495501	0.007889	0.494812	0.227905	75.932419	9.623899	20.484850	1.873617	0.000000	-4.635684	0.000000	0.000000	0.000000	0.342963	-0.306457	-0.847466	0.000000	1.000000	2.000000	189.000000	1.000000
15445.498834	0.007889	0.494812	0.227905	74.685394	7.528002	18.356703	1.873591	0.000000	-4.635694	0.000000	0.000000	0.000000	0.342963	-0.306457	-0.847466	0.000000	1.000000	2.000000	189.000000	1.000000
15445.502167	0.009313	0.493756	0.224993	74.685394	7.528002	18.356703	1.873591	0.000000	-4.635694	0.000000	0.000000	0.000000	0.427186	-0.316806	-0.873582	0.000000	1.000000	2.000000	189.000000	1.000000
15445.505501	0.009313	0.493756	0.224993	74.685394	7.528002	18.356703	1.873591	0.000000	-4.635694	0.000000	0.000000	0.000000	0.427186	-0.316806	-0.873582	0.000000	1.000000	2.000000	189.000000	1.000000
15445.508834	0.009313	0.493756	0.224993	73.459473	5.829453	17.298321	1.869214	0.000000	-4.637461	0.000000	0.000000	0.000000	0.427186	-0.316806	-0.873582	0.000000	1.000000	2.000000	189.000000	1.000000
15445.512167	0.011110	0.492799	0.222032	73.459473	5.829453	17.298321	1.869214	0.000000	-4.637461	0.000000	0.000000	0.000000	0.539353	-0.287193	-0.888107	0.000000	0.000000	2.000000	189.000000	1.000000
15445.515501	0.011110	0.492799	0.222032	73.459473	5.829453	17.298321	1.869214	0.000000	-4.637461	0.000000	0.000000	0.000000	0.539353	-0.287193	-0.888107	0.000000	0.000000	2.000000	189.000000	1.000000
15445.518834	0.011110	0.492799	0.222032	72.264069	4.273840	16.470331	1.858335	0.000000	-4.641830	0.000000	0.000000	0.000000	0.539353	-0.287193	-0.888107	0.000000	0.000000	2.000000	189.000000	1.000000
15445.522167	0.013215	0.491871	0.219126	72.264069	4.273840	16.470331	1.858335	0.000000	-4.641830	0.000000	0.000000	0.000000	0.631256	-0.278531	-0.871793	0.000000	0.000000	2.000000	189.000000	1.000000
15445.525501	0.013215	0.491871	0.219126	72.264069	4.273840	16.470331	1.858335	0.000000	-4.641830	0.000000	0.000000	0.000000	0.631256	-0.278531	-0.871793	0.000000	0.000000	2.000000	189.000000	1.000000
15445.528834	0.013215	0.491871	0.219126	71.128792	2.687712	15.272525	1.841120	0.000000	-4.648685	0.000000	0.000000	0.000000	0.631256	-0.278531	-0.871793	0.000000	0.000000	2.000000	189.000000	1.000000
15445.532167	0.015525	0.491043	0.216238	71.128792	2.687712	15.272525	1.841120	0.000000	-4.648685	0.000000	0.000000	0.000000	0.693078	-0.248421	-0.866450	0.000000	0.000000	2.000000	189.000000	1.000000
15445.535501	0.015525	0.491043	0.216238	71.128792	2.687712	15.272525	1.841120	0.000000	-4.648685	0.000000	0.000000	0.000000	0.693078	-0.248421	-0.866450	0.000000	0.000000	2.000000	189.000000	1.000000
15445.538834	0.015525	0.491043	0.216238	70.094635	1.020942	13.592254	1.819385	0.000000	-4.657235	0.000000	0.000000	0.000000	0.693078	-0.248421	-0.866450	0.000000	0.000000	2.000000	189.000000	1.000000
15445.542167	0.018035	0.490288	0.213215	70.094635	1.020942	13.592254	1.819385	0.000000	-4.657235	0.000000	0.000000	0.000000	0.752907	-0.226413	-0.906846	0.000000	0.000000	2.000000	189.000000	1.000000
15445.545501	0.018035	0.490288	0.213215	70.094635	1.020942	13.592254	1.819385	0.000000	-4.657235	0.000000	0.000000	0.000000	0.752907	-0.226413	-0.906846	0.000000	0.000000	2.000000	189.000000	1.000000
15445.548834	0.018035	0.490288	0.213215	69.275276	-0.749691	11.401387	1.794124	0.000000	-4.667025	0.000000	0.000000	0.000000	0.752907	-0.226413	-0.906846	0.000000	0.000000	2.000000	189.000000	1.000000
15445.552167	0.020646	0.489682	0.210122	69.275276	-0.749691	11.401387	1.794124	0.000000	-4.667025	0.000000	0.000000	0.000000	0.783485	-0.181759	-0.928089	0.000000	0.000000	2.000000	189.000000	1.000000
15445.555501	0.020646	0.489682	0.210122	69.275276	-0.749691	11.401387	1.794124	0.000000	-4.667025	0.000000	0.000000	0.000000	0.783485	-0.181759	-0.928089	0.000000	0.000000	2.000000	189.000000	1.000000
15445.558834	0.020646	0.489682	0.210122	68.836433	-2.561170	9.542366	1.766506	0.000000	-4.677548	0.000000	0.000000	0.000000	0.783485	-0.181759	-0.928089	0.000000	0.000000	2.000000	189.000000	1.000000
15445.562167	0.023352	0.489161	0.206805	68.836433	-2.561170	9.542366	1.766506	0.000000	-4.677548	0.000000	0.000000	0.000000	0.811715	-0.156238	-0.995141	0.000000	0.000000	2.000000	189.000000	1.000000
15445.565501	0.023352	0.489161	0.206805	68.836433	-2.561170	9.542366	1.766506	0.000000	-4.677548	0.000000	0.000000	0.000000	0.811715	-0.156238	-0.995141	0.000000	0.000000	2.000000	189.000000	1.000000
15445.568834	0.023352	0.489161	0.206805	68.671547	-4.480620	7.893930	1.737645	0.000000	-4.688346	0.000000	0.000000	0.000000	0.811715	-0.156238	-0.995141	0.000000	0.000000	2.000000	189.000000	1.000000
15445.572167	0.026117	0.488762	0.203294	68.671547	-4.480620	7.893930	1.737645	0.000000	-4.688346	0.000000	0.000000	0.000000	0.829519	-0.119723	-1.053252	0.000000	0.000000	2.000000	189.000000	1.000000
15445.575501	0.026117	0.488762	0.203294	68.671547	-4.480620	7.893930	1.737645	0.000000	-4.688346	0.000000	0.000000	0.000000	0.829519	-0.119723	-1.053252	0.000000	0.000000	2.000000	189.000000	1.000000
15445.578834	0.026117	0.488762	0.203294	68.559479	-6.365526	6.377118	1.707859	0.000000	-4.699278	0.000000	0.000000	0.000000	0.829519	-0.119723	-1.053252	0.000000	0.000000	2.000000	189.000000	1.000000
15445.582167	0.029029	0.488517	0.199546	68.559479	-6.365526	6.377118	1.707859	0.000000	-4.699278	0.000000	0.000000	0.000000	0.873701	-0.073497	-1.124466	0.000000	0.000000	2.000000	189.000000	1.000000
15445.585501	0.029029	0.488517	0.199546	68.559479	-6.365526	6.377118	1.707859	0.000000	-4.699278	0.000000	0.000000	0.000000	0.873701	-0.073497	-1.124466	0.000000	0.000000	2.000000	189.000000	1.000000
15445.588834	0.029029	0.488517	0.199546	68.459930	-8.159523	4.665531	1.675493	0.000000	-4.710916	0.000000	0.000000	0.000000	0.873701	-0.073497	-1.124466	0.000000	0.000000	2.000000	189.000000	1.000000
15445.592167	0.032145	0.488406	0.195570	68.459930	-8.159523	4.665531	1.675493	0.000000	-4.710916	0.000000	0.000000	0.000000	0.934811	-0.033210	-1.192675	0.000000	0.000000	2.000000	189.000000	1.000000
15445.595501	0.032145	0.488406	0.195570	68.459930	-8.159523	4.665531	1.675493	0.000000	-4.710916	0.000000	0.000000	0.000000	0.934811	-0.033210	-1.192675	0.000000	0.000000	2.000000	189.000000	1.000000
15445.598834	0.032145	0.488406	0.195570	68.370689	-9.907949	2.794969	1.638947	0.000000	-4.723754	0.000000	0.000000	0.000000	0.934811	-0.033210	-1.192675	0.000000	0.000000	2.000000	189.000000	1.000000
15445.602167	0.035393	0.488478	0.191309	68.370689	-9.907949	2.794969	1.638947	0.000000	-4.723754	0.000000	0.000000	0.000000	0.974197	0.021483	-1.278250	0.000000	0.000000	2.000000	189.000000	1.000000
15445.605501	0.035393	0.488478	0.191309	68.370689	-9.907949	2.794969	1.638947	0.000000	-4.723754	0.000000	0.000000	0.000000	0.974197	0.021483	-1.278250	0.000000	0.000000	2.000000	189.000000	1.000000
15445.608834	0.035393	0.488478	0.191309	68.317810	-11.532088	1.241990	1.599794	0.000000	-4.737157	0.000000	0.000000	0.000000	0.974197	0.021483	-1.278250	0.000000	0.000000	2.000000	189.000000	1.000000
15445.612167	0.038611	0.488711	0.186784	68.317810	-11.532088	1.241990	1.599794	0.000000	-4.737157	0.000000	0.000000	0.000000	0.965626	0.069871	-1.357469	0.000000	0.000000	2.000000	189.000000	1.000000
15445.615501	0.038611	0.488711	0.186784	68.317810	-11.532088	1.241990	1.599794	0.000000	-4.737157	0.000000	0.000000	0.000000	0.965626	0.069871	-1.357469	0.000000	0.000000	2.000000	189.000000	1.000000
15445.618834	0.038611	0.488711	0.186784	68.291847	-12.976777	-0.108204	1.561148	0.000000	-4.750033	0.000000	0.000000	0.000000	0.965626	0.069871	-1.357469	0.000000	0.000000	2.000000	189.000000	1.000000
15445.622167	0.041889	0.489119	0.182002	68.291847	-12.976777	-0.108204	1.561148	0.000000	-4.750033	0.000000	0.000000	0.000000	0.983204	0.122506	-1.434634	0.000000	0.000000	2.000000	189.000000	1.000000
15445.625501	0.041889	0.489119	0.182002	68.291847	-12.976777	-0.108204	1.561148	0.000000	-4.750033	0.000000	0.000000	0.000000	0.983204	0.122506	-1.434634	0.000000	0.000000	2.000000	189.000000	1.000000
15445.628834	0.041889	0.489119	0.182002	68.317566	-14.039845	-0.941295	1.520806	0.000000	-4.763103	0.000000	0.000000	0.000000	0.983204	0.122506	-1.434634	0.000000	0.000000	2.000000	189.000000	1.000000
15445.632167	0.045127	0.489733	0.176962	68.317566	-14.039845	-0.941295	1.520806	0.000000	-4.763103	0.000000	0.000000	0.000000	0.971553	0.184077	-1.512008	0.000000	0.000000	2.000000	189.000000	1.000000
15445.635501	0.045127	0.489733	0.176962	68.317566	-14.039845	-0.941295	1.520806	0.000000	-4.763103	0.000000	0.000000	0.000000	0.971553	0.184077	-1.512008	0.000000	0.000000	2.000000	189.000000	1.000000
15445.638834	0.045127	0.489733	0.176962	68.390968	-14.503975	-1.007119	1.480851	0.000000	-4.775676	0.000000	0.000000	0.000000	0.971553	0.184077	-1.512008	0.000000	0.000000	2.000000	189.000000	1.000000
15445.642167	0.048444	0.490582	0.171685	68.390968	-14.503975	-1.007119	1.480851	0.000000	-4.775676	0.000000	0.000000	0.000000	0.994962	0.254669	-1.583155	0.000000	0.000000	2.000000	189.000000	1.000000
15445.645501	0.048444	0.490582	0.171685	68.390968	-14.503975	-1.007119	1.480851	0.000000	-4.775676	0.000000	0.000000	0.000000	0.994962	0.254669	-1.583155	0.000000	0.000000	2.000000	189.000000	1.000000
15445.648834	0.048444	0.490582	0.171685	68.479301	-14.341273	-0.504244	1.438038	0.000000	-4.788742	0.000000	0.000000	0.000000	0.994962	0.254669	-1.583155	0.000000	0.000000	2.000000	189.000000	1.000000
15445.652167	0.051949	0.491625	0.166157	68.479301	-14.341273	-0.504244	1.438038	0.000000	-4.788742	0.000000	0.000000	0.000000	1.051568	0.312801	-1.658418	0.000000	0.000000	2.000000	189.000000	1.000000
15445.655501	0.051949	0.491625	0.166157	68.479301	-14.341273	-0.504244	1.438038	0.000000	-4.788742	0.000000	0.000000	0.000000	1.051568	0.312801	-1.658418	0.000000	0.000000	2.000000	189.000000	1.000000
15445.658834	0.051949	0.491625	0.166157	68.575752	-13.778264	0.209872	1.389036	0.000000	-4.803185	0.000000	0.000000	0.000000	1.051568	0.312801	-1.658418	0.000000	0.000000	2.000000	189.000000	1.000000
15445.662167	0.055460	0.492874	0.160440	68.575752	-13.778264	0.209872	1.389036	0.000000	-4.803185	0.000000	0.000000	0.000000	1.053385	0.374874	-1.715166	0.000000	0.000000	2.000000	189.000000	1.000000
15445.665501	0.055460	0.492874	0.160440	68.575752	-13.778264	0.209872	1.389036	0.000000	-4.803185	0.000000	0.000000	0.000000	1.053385	0.374874	-1.715166	0.000000	0.000000	2.000000	189.000000	1.000000
15445.668834	0.055460	0.492874	0.160440	68.630325	-12.989765	0.751575	1.337471	0.000000	-4.817797	0.000000	0.000000	0.000000	1.053385	0.374874	-1.715166	0.000000	0.000000	2.000000	189.000000	1.000000
15445.672167	0.058949	0.494395	0.154602	68.630325	-12.989765	0.751575	1.337471	0.000000	-4.817797	0.000000	0.000000	0.000000	1.046698	0.456179	-1.751432	0.000000	0.000000	2.000000	189.000000	1.000000
15445.675501	0.058949	0.494395	0.154602	68.630325	-12.989765	0.751575	1.337471	0.000000	-4.817797	0.000000	0.000000	0.000000	1.046698	0.456179	-1.751432	0.000000	0.000000	2.000000	189.000000	1.000000
15445.678834	0.058949	0.494395	0.154602	68.660927	-12.031071	1.621627	1.283166	0.000000	-4.832544	0.000000	0.000000	0.000000	1.046698	0.456179	-1.751432	0.000000	0.000000	2.000000	189.000000	1.000000
15445.682167	0.062443	0.496162	0.148657	68.660927	-12.031071	1.621627	1.283166	0.000000	-4.832544	0.000000	0.000000	0.000000	1.048071	0.530208	-1.783519	0.000000	0.000000	2.000000	189.000000	1.000000
15445.685501	0.062443	0.496162	0.148657	68.660927	-12.031071	1.621627	1.283166	0.000000	-4.832544	0.000000	0.000000	0.000000	1.048071	0.530208	-1.783519	0.000000	0.000000	2.000000	189.000000	1.000000
15445.688834	0.062443	0.496162	0.148657	68.687233	-10.960036	2.744850	1.224737	0.000000	-4.847682	0.000000	0.000000	0.000000	1.048071	0.530208	-1.783519	0.000000	0.000000	2.000000	189.000000	1.000000
15445.692167	0.065797	0.498120	0.142639	68.687233	-10.960036	2.744850	1.224737	0.000000	-4.847682	0.000000	0.000000	0.000000	1.006116	0.587290	-1.805198	0.000000	0.000000	2.000000	189.000000	1.000000
15445.695501	0.065797	0.498120	0.142639	68.687233	-10.960036	2.744850	1.224737	0.000000	-4.847682	0.000000	0.000000	0.000000	1.006116	0.587290	-1.805198	0.000000	0.000000	2.000000	189.000000	1.000000
15445.698834	0.065797	0.498120	0.142639	68.733582	-9.794123	4.326722	1.165899	0.000000	-4.862168	0.000000	0.000000	0.000000	1.006116	0.587290	-1.805198	0.000000	0.000000	2.000000	189.000000	1.000000
15445.702167	0.069043	0.500296	0.136582	68.733582	-9.794123	4.326722	1.165899	0.000000	-4.862168	0.000000	0.000000	0.000000	0.973920	0.652892	-1.817285	0.000000	0.000000	2.000000	189.000000	1.000000
15445.705501	0.069043	0.500296	0.136582	68.733582	-9.794123	4.326722	1.165899	0.000000	-4.862168	0.000000	0.000000	0.000000	0.973920	0.652892	-1.817285	0.000000	0.000000	2.000000	189.000000	1.000000
15445.708834	0.069043	0.500296	0.136582	68.816116	-8.597162	6.053046	1.105246	0.000000	-4.876314	0.000000	0.000000	0.000000	0.973920	0.652892	-1.817285	0.000000	0.000000	2.000000	189.000000	1.000000
15445.712167	0.072185	0.502604	0.130508	68.816116	-8.597162	6.053046	1.105246	0.000000	-4.876314	0.000000	0.000000	0.000000	0.942671	0.692466	-1.821930	0.000000	0.000000	2.000000	189.000000	1.000000
15445.715501	0.072185	0.502604	0.130508	68.816116	-8.597162	6.053046	1.105246	0.000000	-4.876314	0.000000	0.000000	0.000000	0.942671	0.692466	-1.821930	0.000000	0.000000	2.000000	189.000000	1.000000
15445.718834	0.072185	0.502604	0.130508	68.927628	-7.339130	7.517236	1.042225	0.000000	-4.890171	0.000000	0.000000	0.000000	0.942671	0.692466	-1.821930	0.000000	0.000000	2.000000	189.000000	1.000000
15445.722167	0.075283	0.505139	0.124444	68.927628	-7.339130	7.517236	1.042225	0.000000	-4.890171	0.000000	0.000000	0.000000	0.929368	0.760383	-1.819441	0.000000	0.000000	2.000000	189.000000	1.000000
15445.725501	0.075283	0.505139	0.124444	68.927628	-7.339130	7.517236	1.042225	0.000000	-4.890171	0.000000	0.000000	0.000000	0.929368	0.760383	-1.819441	0.000000	0.000000	2.000000	189.000000	1.000000
15445.728834	0.075283	0.505139	0.124444	69.073975	-6.002664	9.163560	0.974069	0.000000	-4.904202	0.000000	0.000000	0.000000	0.929368	0.760383	-1.819441	0.000000	0.000000	2.000000	189.000000	1.000000
15445.732167	0.078367	0.507784	0.118411	69.073975	-6.002664	9.163560	0.974069	0.000000	-4.904202	0.000000	0.000000	0.000000	0.925269	0.793427	-1.809718	0.000000	0.000000	2.000000	189.000000	1.000000
15445.735501	0.078367	0.507784	0.118411	69.073975	-6.002664	9.163560	0.974069	0.000000	-4.904202	0.000000	0.000000	0.000000	0.925269	0.793427	-1.809718	0.000000	0.000000	2.000000	189.000000	1.000000
15445.738834	0.078367	0.507784	0.118411	69.247910	-4.636150	10.902937	0.898583	0.000000	-4.918592	0.000000	0.000000	0.000000	0.925269	0.793427	-1.809718	0.000000	0.000000	2.000000	189.000000	1.000000
15445.742167	0.081326	0.510549	0.112407	69.247910	-4.636150	10.902937	0.898583	0.000000	-4.918592	0.000000	0.000000	0.000000	0.887664	0.829736	-1.801406	0.000000	0.000000	2.000000	189.000000	1.000000
15445.745501	0.081326	0.510549	0.112407	69.247910	-4.636150	10.902937	0.898583	0.000000	-4.918592	0.000000	0.000000	0.000000	0.887664	0.829736	-1.801406	0.000000	0.000000	2.000000	189.000000	1.000000
15445.748834	0.081326	0.510549	0.112407	69.441124	-3.225708	12.737645	0.819407	0.000000	-4.932400	0.000000	0.000000	0.000000	0.887664	0.829736	-1.801406	0.000000	0.000000	2.000000	189.000000	1.000000
15445.752167	0.084160	0.513353	0.106419	69.441124	-3.225708	12.737645	0.819407	0.000000	-4.932400	0.000000	0.000000	0.000000	0.850237	0.840971	-1.796131	0.000000	0.000000	2.000000	189.000000	1.000000
15445.755501	0.084160	0.513353	0.106419	69.441124	-3.225708	12.737645	0.819407	0.000000	-4.932400	0.000000	0.000000	0.000000	0.850237	0.840971	-1.796131	0.000000	0.000000	2.000000	189.000000	1.000000
15445.758834	0.084160	0.513353	0.106419	69.653290	-1.852877	14.550907	0.736101	0.000000	-4.945518	0.000000	0.000000	0.000000	0.850237	0.840971	-1.796131	0.000000	0.000000	2.000000	189.000000	1.000000
15445.762167	0.086732	0.516108	0.100423	69.653290	-1.852877	14.550907	0.736101	0.000000	-4.945518	0.000000	0.000000	0.000000	0.771450	0.826711	-1.798968	0.000000	0.000000	2.000000	189.000000	1.000000
15445.765501	0.086732	0.516108	0.100423	69.653290	-1.852877	14.550907	0.736101	0.000000	-4.945518	0.000000	0.000000	0.000000	0.771450	0.826711	-1.798968	0.000000	0.000000	2.000000	189.000000	1.000000
15445.768834	0.086732	0.516108	0.100423	69.851402	-0.518756	16.309212	0.654924	0.000000	-4.956922	0.000000	0.000000	0.000000	0.771450	0.826711	-1.798968	0.000000	0.000000	2.000000	189.000000	1.000000
15445.772167	0.089086	0.518838	0.094332	69.851402	-0.518756	16.309212	0.654924	0.000000	-4.956922	0.000000	0.000000	0.000000	0.706145	0.818830	-1.827275	0.000000	0.000000	2.000000	189.000000	1.000000
15445.775501	0.089086	0.518838	0.094332	69.851402	-0.518756	16.309212	0.654924	0.000000	-4.956922	0.000000	0.000000	0.000000	0.706145	0.818830	-1.827275	0.000000	0.000000	2.000000	189.000000	1.000000
15445.778834	0.089086	0.518838	0.094332	70.037727	0.742946	17.952524	0.545719	0.000000	-4.716600	0.000000	0.000000	0.000000	0.706145	0.818830	-1.827275	0.000000	0.000000	2.000000	189.000000	1.000000
15445.782167	0.091199	0.521477	0.088160	70.037727	0.742946	17.952524	0.545719	0.000000	-4.716600	0.000000	0.000000	0.000000	0.634136	0.791882	-1.851638	0.000000	0.000000	2.000000	189.000000	1.000000
15445.785501	0.091199	0.521477	0.088160	70.037727	0.742946	17.952524	0.545719	0.000000	-4.716600	0.000000	0.000000	0.000000	0.634136	0.791882	-1.851638	0.000000	0.000000	2.000000	189.000000	1.000000
15445.788834	0.091199	0.521477	0.088160	70.207306	1.914210	19.460707	0.440029	0.000000	-4.407994	0.000000	0.000000	0.000000	0.634136	0.791882	-1.851638	0.000000	0.000000	2.000000	189.000000	1.000000
15445.792167	0.093079	0.524073	0.081923	70.207306	1.914210	19.460707	0.440029	0.000000	-4.407994	0.000000	0.000000	0.000000	0.563955	0.778752	-1.870917	0.000000	0.000000	2.000000	189.000000	1.000000
15445.795501	0.093079	0.524073	0.081923	70.207306	1.914210	19.460707	0.440029	0.000000	-4.407994	0.000000	0.000000	0.000000	0.563955	0.778752	-1.870917	0.000000	0.000000	2.000000	189.000000	1.000000
15445.798834	0.093079	0.524073	0.081923	70.346703	2.998529	20.830196	0.346037	0.000000	-4.096175	0.000000	0.000000	0.000000	0.563955	0.778752	-1.870917	0.000000	0.000000	2.000000	189.000000	1.000000
15445.802167	0.094759	0.526690	0.075796	70.346703	2.998529	20.830196	0.346037	0.000000	-4.096175	0.000000	0.000000	0.000000	0.504062	0.785101	-1.838354	0.000000	0.000000	2.000000	189.000000	1.000000
15445.805501	0.094759	0.526690	0.075796	70.346703	2.998529	20.830196	0.346037	0.000000	-4.096175	0.000000	0.000000	0.000000	0.504062	0.785101	-1.838354	0.000000	0.000000	2.000000	189.000000	1.000000
15445.808834	0.094759	0.526690	0.075796	70.458763	4.056304	22.161341	0.262026	0.000000	-3.789782	0.000000	0.000000	0.000000	0.504062	0.785101	-1.838354	0.000000	0.000000	2.000000	189.000000	1.000000
15445.812167	0.096313	0.529281	0.069857	70.458763	4.056304	22.161341	0.262026	0.000000	-3.789782	0.000000	0.000000	0.000000	0.465968	0.777100	-1.781595	0.000000	0.000000	2.000000	189.000000	1.000000
15445.815501	0.096313	0.529281	0.069857	70.458763	4.056304	22.161341	0.262026	0.000000	-3.789782	0.000000	0.000000	0.000000	0.465968	0.777100	-1.781595	0.000000	0.000000	2.000000	189.000000	1.000000
15445.818834	0.096313	0.529281	0.069857	70.541756	5.099102	23.475351	0.184365	0.000000	-3.492850	0.000000	0.000000	0.000000	0.465968	0.777100	-1.781595	0.000000	0.000000	2.000000	189.000000	1.000000
15445.822167	0.097758	0.531813	0.064177	70.541756	5.099102	23.475351	0.184365	0.000000	-3.492850	0.000000	0.000000	0.000000	0.433508	0.759660	-1.703998	0.000000	0.000000	2.000000	189.000000	1.000000
15445.825501	0.097758	0.531813	0.064177	70.541756	5.099102	23.475351	0.184365	0.000000	-3.492850	0.000000	0.000000	0.000000	0.433508	0.759660	-1.703998	0.000000	0.000000	2.000000	189.000000	1.000000
15445.828834	0.097758	0.531813	0.064177	70.598701	6.111440	24.753433	0.112114	0.000000	-3.208850	0.000000	0.000000	0.000000	0.433508	0.759660	-1.703998	0.000000	0.000000	2.000000	189.000000	1.000000
15445.832167	0.099122	0.534304	0.058734	70.598701	6.111440	24.753433	0.112114	0.000000	-3.208850	0.000000	0.000000	0.000000	0.409379	0.747423	-1.632833	0.000000	0.000000	2.000000	189.000000	1.000000
15445.835501	0.099122	0.534304	0.058734	70.598701	6.111440	24.753433	0.112114	0.000000	-3.208850	0.000000	0.000000	0.000000	0.409379	0.747423	-1.632833	0.000000	0.000000	2.000000	189.000000	1.000000
15445.838834	0.099122	0.534304	0.058734	70.635582	7.074190	25.965206	0.043884	0.000000	-2.936711	0.000000	0.000000	0.000000	0.409379	0.747423	-1.632833	0.000000	0.000000	2.000000	189.000000	1.000000
15445.842167	0.100381	0.536754	0.053498	70.635582	7.074190	25.965206	0.043884	0.000000	-2.936711	0.000000	0.000000	0.000000	0.377465	0.734911	-1.570903	0.000000	0.000000	2.000000	189.000000	1.000000
15445.845501	0.100381	0.536754	0.053498	70.635582	7.074190	25.965206	0.043884	0.000000	-2.936711	0.000000	0.000000	0.000000	0.377465	0.734911	-1.570903	0.000000	0.000000	2.000000	189.000000	1.000000
15445.848834	0.100381	0.536754	0.053498	70.653915	7.994082	27.121195	-0.019027	0.000000	-2.674894	0.000000	0.000000	0.000000	0.377465	0.734911	-1.570903	0.000000	0.000000	2.000000	189.000000	1.000000
15445.852167	0.101434	0.539160	0.048451	70.653915	7.994082	27.121195	-0.019027	0.000000	-2.674894	0.000000	0.000000	0.000000	0.316170	0.721824	-1.514023	0.000000	0.000000	2.000000	189.000000	1.000000
15445.855501	0.101434	0.539160	0.048451	70.653915	7.994082	27.121195	-0.019027	0.000000	-2.674894	0.000000	0.000000	0.000000	0.316170	0.721824	-1.514023	0.000000	0.000000	2.000000	189.000000	1.000000
15445.858834	0.101434	0.539160	0.048451	70.652077	8.896147	28.285845	-0.071722	0.000000	-2.422557	0.000000	0.000000	0.000000	0.316170	0.721824	-1.514023	0.000000	0.000000	2.000000	189.000000	1.000000
15445.862167	0.102316	0.541526	0.043593	70.652077	8.896147	28.285845	-0.071722	0.000000	-2.422557	0.000000	0.000000	0.000000	0.264418	0.709795	-1.457528	0.000000	0.000000	2.000000	189.000000	1.000000
15445.865501	0.102316	0.541526	0.043593	70.652077	8.896147	28.285845	-0.071722	0.000000	-2.422557	0.000000	0.000000	0.000000	0.264418	0.709795	-1.457528	0.000000	0.000000	2.000000	189.000000	1.000000
15445.868834	0.102316	0.541526	0.043593	70.637161	9.840775	29.543505	-0.115792	0.000000	-2.179636	0.000000	0.000000	0.000000	0.264418	0.709795	-1.457528	0.000000	0.000000	2.000000	189.000000	1.000000
15445.872167	0.103047	0.543848	0.038881	70.637161	9.840775	29.543505	-0.115792	0.000000	-2.179636	0.000000	0.000000	0.000000	0.219348	0.696765	-1.413553	0.000000	0.000000	2.000000	189.000000	1.000000
15445.875501	0.103047	0.543848	0.038881	70.637161	9.840775	29.543505	-0.115792	0.000000	-2.179636	0.000000	0.000000	0.000000	0.219348	0.696765	-1.413553	0.000000	0.000000	2.000000	189.000000	1.000000
15445.878834	0.103047	0.543848	0.038881	70.611343	10.855103	30.935989	-0.152350	0.000000	-1.944043	0.000000	0.000000	0.000000	0.219348	0.696765	-1.413553	0.000000	0.000000	2.000000	189.000000	1.000000
15445.882167	0.103708	0.546120	0.034326	70.611343	10.855103	30.935989	-0.152350	0.000000	-1.944043	0.000000	0.000000	0.000000	0.198362	0.681590	-1.366578	0.000000	0.000000	2.000000	189.000000	1.000000
15445.885501	0.103708	0.546120	0.034326	70.611343	10.855103	30.935989	-0.152350	0.000000	-1.944043	0.000000	0.000000	0.000000	0.198362	0.681590	-1.366578	0.000000	0.000000	2.000000	189.000000	1.000000
15445.888834	0.103708	0.546120	0.034326	70.566452	11.945895	32.466503	-0.185410	0.000000	-1.716280	0.000000	0.000000	0.000000	0.198362	0.681590	-1.366578	0.000000	0.000000	2.000000	189.000000	1.000000
15445.892167	0.104331	0.548336	0.029947	70.566452	11.945895	32.466503	-0.185410	0.000000	-1.716280	0.000000	0.000000	0.000000	0.186875	0.664550	-1.313700	0.000000	0.000000	2.000000	189.000000	1.000000
15445.895501	0.104331	0.548336	0.029947	70.566452	11.945895	32.466503	-0.185410	0.000000	-1.716280	0.000000	0.000000	0.000000	0.186875	0.664550	-1.313700	0.000000	0.000000	2.000000	189.000000	1.000000
15445.898834	0.104331	0.548336	0.029947	70.497360	13.078302	34.083355	-0.216556	0.000000	-1.497330	0.000000	0.000000	0.000000	0.186875	0.664550	-1.313700	0.000000	0.000000	2.000000	189.000000	1.000000
15445.902167	0.104909	0.550523	0.025809	70.497360	13.078302	34.083355	-0.216556	0.000000	-1.497330	0.000000	0.000000	0.000000	0.173239	0.656292	-1.241391	0.000000	0.000000	2.000000	189.000000	1.000000
15445.905501	0.104909	0.550523	0.025809	70.497360	13.078302	34.083355	-0.216556	0.000000	-1.497330	0.000000	0.000000	0.000000	0.173239	0.656292	-1.241391	0.000000	0.000000	2.000000	189.000000	1.000000
15445.908834	0.104909	0.550523	0.025809	70.400627	14.179436	35.671597	-0.245429	0.000000	-1.290432	0.000000	0.000000	0.000000	0.173239	0.656292	-1.241391	0.000000	0.000000	2.000000	189.000000	1.000000
15445.912167	0.105403	0.552706	0.021941	70.400627	14.179436	35.671597	-0.245429	0.000000	-1.290432	0.000000	0.000000	0.000000	0.148375	0.654777	-1.160195	0.000000	0.000000	2.000000	189.000000	1.000000
15445.915501	0.105403	0.552706	0.021941	70.400627	14.179436	35.671597	-0.245429	0.000000	-1.290432	0.000000	0.000000	0.000000	0.148375	0.654777	-1.160195	0.000000	0.000000	2.000000	189.000000	1.000000
15445.918834	0.105403	0.552706	0.021941	70.284752	15.170282	37.113701	-0.270158	0.000000	-1.097066	0.000000	0.000000	0.000000	0.148375	0.654777	-1.160195	0.000000	0.000000	2.000000	189.000000	1.000000
15445.922167	0.105804	0.554853	0.018379	70.284752	15.170282	37.113701	-0.270158	0.000000	-1.097066	0.000000	0.000000	0.000000	0.120139	0.644051	-1.068568	0.000000	0.000000	2.000000	189.000000	1.000000
15445.925501	0.105804	0.554853	0.018379	70.284752	15.170282	37.113701	-0.270158	0.000000	-1.097066	0.000000	0.000000	0.000000	0.120139	0.644051	-1.068568	0.000000	0.000000	2.000000	189.000000	1.000000
15445.928834	0.105804	0.554853	0.018379	70.158325	15.957556	38.243107	-0.290182	0.000000	-0.918972	0.000000	0.000000	0.000000	0.120139	0.644051	-1.068568	0.000000	0.000000	2.000000	189.000000	1.000000
15445.932167	0.106095	0.556917	0.015141	70.158325	15.957556	38.243107	-0.290182	0.000000	-0.918972	0.000000	0.000000	0.000000	0.087541	0.619317	-0.971596	0.000000	0.000000	2.000000	189.000000	1.000000
15445.935501	0.106095	0.556917	0.015141	70.158325	15.957556	38.243107	-0.290182	0.000000	-0.918972	0.000000	0.000000	0.000000	0.087541	0.619317	-0.971596	0.000000	0.000000	2.000000	189.000000	1.000000
15445.938834	0.106095	0.556917	0.015141	70.026192	16.483097	38.973000	-0.304772	0.000000	-0.757039	0.000000	0.000000	0.000000	0.087541	0.619317	-0.971596	0.000000	0.000000	2.000000	189.000000	1.000000
15445.942167	0.106301	0.558915	0.012200	70.026192	16.483097	38.973000	-0.304772	0.000000	-0.757039	0.000000	0.000000	0.000000	0.061751	0.599280	-0.882234	0.000000	0.000000	2.000000	189.000000	1.000000
15445.945501	0.106301	0.558915	0.012200	70.026192	16.483097	38.973000	-0.304772	0.000000	-0.757039	0.000000	0.000000	0.000000	0.061751	0.599280	-0.882234	0.000000	0.000000	2.000000	189.000000	1.000000
15445.948834	0.106301	0.558915	0.012200	69.916969	16.776670	39.339836	-0.315064	0.000000	-0.610000	0.000000	0.000000	0.000000	0.061751	0.599280	-0.882234	0.000000	0.000000	2.000000	189.000000	1.000000
15445.952167	0.106414	0.560834	0.009610	69.916969	16.776670	39.339836	-0.315064	0.000000	-0.610000	0.000000	0.000000	0.000000	0.033751	0.575888	-0.777064	0.000000	0.000000	2.000000	189.000000	1.000000
15445.955501	0.106414	0.560834	0.009610	69.916969	16.776670	39.339836	-0.315064	0.000000	-0.610000	0.000000	0.000000	0.000000	0.033751	0.575888	-0.777064	0.000000	0.000000	2.000000	189.000000	1.000000
15445.958834	0.106414	0.560834	0.009610	69.886757	16.901466	39.425987	-0.320689	0.000000	-0.480489	0.000000	0.000000	0.000000	0.033751	0.575888	-0.777064	0.000000	0.000000	2.000000	189.000000	1.000000
15445.962167	0.106466	0.562612	0.007293	69.886757	16.901466	39.425987	-0.320689	0.000000	-0.480489	0.000000	0.000000	0.000000	0.015557	0.533368	-0.695091	0.000000	0.000000	2.000000	189.000000	1.000000
15445.965501	0.106466	0.562612	0.007293	69.886757	16.901466	39.425987	-0.320689	0.000000	-0.480489	0.000000	0.000000	0.000000	0.015557	0.533368	-0.695091	0.000000	0.000000	2.000000	189.000000	1.000000
15445.968834	0.106466	0.562612	0.007293	70.010559	17.019058	39.475353	-0.323282	0.000000	-0.364641	0.000000	0.000000	0.000000	0.015557	0.533368	-0.695091	0.000000	0.000000	2.000000	189.000000	1.000000
15445.972167	0.106463	0.564235	0.005166	70.010559	17.019058	39.475353	-0.323282	0.000000	-0.364641	0.000000	0.000000	0.000000	-0.000689	0.486971	-0.638116	0.000000	0.000000	2.000000	189.000000	1.000000
15445.975501	0.106463	0.564235	0.005166	70.010559	17.019058	39.475353	-0.323282	0.000000	-0.364641	0.000000	0.000000	0.000000	-0.000689	0.486971	-0.638116	0.000000	0.000000	2.000000	189.000000	1.000000
15445.978834	0.106463	0.564235	0.005166	70.328461	17.219402	39.622776	-0.323167	0.000000	-0.258288	0.000000	0.000000	0.000000	-0.000689	0.486971	-0.638116	0.000000	0.000000	2.000000	189.000000	1.000000
15445.982167	0.106457	0.565663	0.003141	70.328461	17.219402	39.622776	-0.323167	0.000000	-0.258288	0.000000	0.000000	0.000000	-0.001795	0.428382	-0.607529	0.000000	0.000000	2.000000	189.000000	1.000000
15445.985501	0.106457	0.565663	0.003141	70.328461	17.219402	39.622776	-0.323167	0.000000	-0.258288	0.000000	0.000000	0.000000	-0.001795	0.428382	-0.607529	0.000000	0.000000	2.000000	189.000000	1.000000
15445.988834	0.106457	0.565663	0.003141	70.760201	17.525244	39.923927	-0.322868	0.000000	-0.157033	0.000000	0.000000	0.000000	-0.001795	0.428382	-0.607529	0.000000	0.000000	2.000000	189.000000	1.000000
15445.992167	0.106386	0.566942	0.001246	70.760201	17.525244	39.923927	-0.322868	0.000000	-0.157033	0.000000	0.000000	0.000000	-0.021392	0.383714	-0.568445	0.000000	0.000000	2.000000	189.000000	1.000000
15445.995501	0.106386	0.566942	0.001246	70.760201	17.525244	39.923927	-0.322868	0.000000	-0.157033	0.000000	0.000000	0.000000	-0.021392	0.383714	-0.568445	0.000000	0.000000	2.000000	189.000000	1.000000
15445.998834	0.106386	0.566942	0.001246	71.232933	17.978662	40.454025	-0.319303	0.000000	-0.062292	0.000000	0.000000	0.000000	-0.021392	0.383714	-0.568445	0.000000	0.000000	2.000000	189.000000	1.000000
15446.002167	0.106290	0.568058	-0.000545	71.232933	17.978662	40.454025	-0.319303	0.000000	-0.062292	0.000000	0.000000	0.000000	-0.028689	0.334585	-0.537149	0.000000	0.000000	2.000000	189.000000	1.000000
15446.005501	0.106290	0.568058	-0.000545	71.232933	17.978662	40.454025	-0.319303	0.000000	-0.062292	0.000000	0.000000	0.000000	-0.028689	0.334585	-0.537149	0.000000	0.000000	2.000000	189.000000	1.000000
15446.008834	0.106290	0.568058	-0.000545	71.692696	18.538685	41.146965	-0.314521	0.000000	0.027233	0.000000	0.000000	0.000000	-0.028689	0.334585	-0.537149	0.000000	0.000000	2.000000	189.000000	1.000000
15446.012167	0.106171	0.569012	-0.002230	71.692696	18.538685	41.146965	-0.314521	0.000000	0.027233	0.000000	0.000000	0.000000	-0.035686	0.286219	-0.505487	0.000000	0.000000	2.000000	189.000000	1.000000
15446.015501	0.106171	0.569012	-0.002230	71.692696	18.538685	41.146965	-0.314521	0.000000	0.027233	0.000000	0.000000	0.000000	-0.035686	0.286219	-0.505487	0.000000	0.000000	2.000000	189.000000	1.000000
15446.018834	0.106171	0.569012	-0.002230	72.132210	19.143766	41.907726	-0.308574	0.000000	0.111480	0.000000	0.000000	0.000000	-0.035686	0.286219	-0.505487	0.000000	0.000000	2.000000	189.000000	1.000000
15446.022167	0.105996	0.569817	-0.003758	72.132210	19.143766	41.907726	-0.308574	0.000000	0.111480	0.000000	0.000000	0.000000	-0.052497	0.241507	-0.458411	0.000000	0.000000	2.000000	189.000000	1.000000
15446.025501	0.105996	0.569817	-0.003758	72.132210	19.143766	41.907726	-0.308574	0.000000	0.111480	0.000000	0.000000	0.000000	-0.052497	0.241507	-0.458411	0.000000	0.000000	2.000000	189.000000	1.000000
15446.028834	0.105996	0.569817	-0.003758	72.523781	19.715700	42.629532	-0.299824	0.000000	0.187882	0.000000	0.000000	0.000000	-0.052497	0.241507	-0.458411	0.000000	0.000000	2.000000	189.000000	1.000000
15446.032167	0.105794	0.570468	-0.005110	72.523781	19.715700	42.629532	-0.299824	0.000000	0.187882	0.000000	0.000000	0.000000	-0.060869	0.195265	-0.405634	0.000000	0.000000	2.000000	189.000000	1.000000
15446.035501	0.105794	0.570468	-0.005110	72.523781	19.715700	42.629532	-0.299824	0.000000	0.187882	0.000000	0.000000	0.000000	-0.060869	0.195265	-0.405634	0.000000	0.000000	2.000000	189.000000	1.000000
15446.038834	0.105794	0.570468	-0.005110	72.873260	20.233379	43.284092	-0.289679	0.000000	0.255488	0.000000	0.000000	0.000000	-0.060869	0.195265	-0.405634	0.000000	0.000000	2.000000	189.000000	1.000000
15446.042167	0.105533	0.570957	-0.006320	72.873260	20.233379	43.284092	-0.289679	0.000000	0.255488	0.000000	0.000000	0.000000	-0.078223	0.146686	-0.363208	0.000000	0.000000	2.000000	189.000000	1.000000
15446.045501	0.105533	0.570957	-0.006320	72.873260	20.233379	43.284092	-0.289679	0.000000	0.255488	0.000000	0.000000	0.000000	-0.078223	0.146686	-0.363208	0.000000	0.000000	2.000000	189.000000	1.000000
15446.048834	0.105533	0.570957	-0.006320	73.181999	20.706736	43.886375	-0.276642	0.000000	0.316023	0.000000	0.000000	0.000000	-0.078223	0.146686	-0.363208	0.000000	0.000000	2.000000	189.000000	1.000000
15446.052167	0.105249	0.571339	-0.007343	73.181999	20.706736	43.886375	-0.276642	0.000000	0.316023	0.000000	0.000000	0.000000	-0.085303	0.114629	-0.306712	0.000000	0.000000	2.000000	189.000000	1.000000
15446.055501	0.105249	0.571339	-0.007343	73.181999	20.706736	43.886375	-0.276642	0.000000	0.316023	0.000000	0.000000	0.000000	-0.085303	0.114629	-0.306712	0.000000	0.000000	2.000000	189.000000	1.000000
15446.058834	0.105249	0.571339	-0.007343	73.436577	21.113338	44.408096	-0.262425	0.000000	0.367141	0.000000	0.000000	0.000000	-0.085303	0.114629	-0.306712	0.000000	0.000000	2.000000	189.000000	1.000000
15446.062167	0.105249	0.571339	-0.007343	73.436577	21.113338	44.408096	-0.262425	0.000000	0.367141	0.000000	0.000000	0.000000	-0.085303	0.114629	-0.306712	0.000000	0.000000	2.000000	189.000000	1.000000
15446.065501	0.104968	0.571608	-0.008158	73.436577	21.113338	44.408096	-0.262425	0.000000	0.367141	0.000000	0.000000	0.000000	-0.084210	0.080777	-0.244624	0.000000	0.000000	2.000000	189.000000	1.000000
15446.068834	0.104968	0.571608	-0.008158	73.639992	21.452980	44.855373	-0.262425	0.000000	0.367141	0.000000	0.000000	0.000000	-0.084210	0.080777	-0.244624	0.000000	0.000000	2.000000	189.000000	1.000000
15446.072167	0.104661	0.571824	-0.008797	73.639992	21.452980	44.855373	-0.262425	0.000000	0.367141	0.000000	0.000000	0.000000	-0.091919	0.064735	-0.191558	0.000000	0.000000	2.000000	189.000000	1.000000
15446.075501	0.104661	0.571824	-0.008797	73.639992	21.452980	44.855373	-0.262425	0.000000	0.367141	0.000000	0.000000	0.000000	-0.091919	0.064735	-0.191558	0.000000	0.000000	2.000000	189.000000	1.000000
15446.078834	0.104661	0.571824	-0.008797	73.800987	21.708271	45.191486	-0.233070	0.000000	0.439838	0.000000	0.000000	0.000000	-0.091919	0.064735	-0.191558	0.000000	0.000000	2.000000	189.000000	1.000000
15446.082167	0.104661	0.571824	-0.008797	73.800987	21.708271	45.191486	-0.233070	0.000000	0.439838	0.000000	0.000000	0.000000	-0.091919	0.064735	-0.191558	0.000000	0.000000	2.000000	189.000000	1.000000
15446.085501	0.104383	0.571972	-0.009222	73.800987	21.708271	45.191486	-0.233070	0.000000	0.439838	0.000000	0.000000	0.000000	-0.083564	0.044444	-0.127476	0.000000	0.000000	2.000000	189.000000	1.000000
15446.088834	0.104383	0.571972	-0.009222	73.918320	21.857819	45.396999	-0.233070	0.000000	0.439838	0.000000	0.000000	0.000000	-0.083564	0.044444	-0.127476	0.000000	0.000000	2.000000	189.000000	1.000000
15446.092167	0.104383	0.571972	-0.009222	73.918320	21.857819	45.396999	-0.233070	0.000000	0.439838	0.000000	0.000000	0.000000	-0.083564	0.044444	-0.127476	0.000000	0.000000	2.000000	189.000000	1.000000
15446.095501	0.104383	0.571972	-0.009222	73.918320	21.857819	45.396999	-0.233070	0.000000	0.439838	0.000000	0.000000	0.000000	-0.083564	0.044444	-0.127476	0.000000	0.000000	2.000000	189.000000	1.000000
15446.098834	0.103856	0.572087	-0.009558	74.006996	21.903954	45.472237	-0.219143	0.000000	0.461084	0.000000	0.000000	0.000000	-0.157921	0.034561	-0.100990	0.000000	0.000000	2.000000	189.000000	1.000000
15446.102167	0.103856	0.572087	-0.009558	74.006996	21.903954	45.472237	-0.219143	0.000000	0.461084	0.000000	0.000000	0.000000	0.000000	-0.000004	-0.000000	0.000000	0.000000	2.000000	189.000000	1.000000
15446.105501	0.103856	0.572087	-0.009558	74.006996	21.903954	45.472237	-0.219143	0.000000	0.461084	0.000000	0.000000	0.000000	0.000000	-0.000004	-0.000000	0.000000	0.000000	2.000000	189.000000	1.000000
15446.108834	0.103856	0.572087	-0.009558	74.087395	21.923054	45.523319	-0.192823	0.000000	0.477916	0.000000	0.000000	0.000000	0.000000	-0.000004	-0.000000	0.000000	0.000000	2.000000	189.000000	1.000000
15446.112167	0.103856	0.572087	-0.009558	74.087395	21.923054	45.523319	-0.192823	0.000000	0.477916	0.000000	0.000000	0.000000	0.000000	-0.000004	-0.000000	0.000000	0.000000	2.000000	189.000000	1.000000
15446.115501	0.103566	0.572055	-0.009460	74.087395	21.923054	45.523319	-0.192823	0.000000	0.477916	0.000000	0.000000	0.000000	-0.087215	-0.009745	0.029486	0.000000	0.000000	2.000000	189.000000	1.000000
15446.118834	0.103566	0.572055	-0.009460	74.203514	21.946377	45.578426	-0.192823	0.000000	0.477916	0.000000	0.000000	0.000000	-0.087215	-0.009745	0.029486	0.000000	0.000000	2.000000	189.000000	1.000000
15446.122167	0.103566	0.572055	-0.009460	74.203514	21.946377	45.578426	-0.192823	0.000000	0.477916	0.000000	0.000000	0.000000	-0.087215	-0.009745	0.029486	0.000000	0.000000	2.000000	189.000000	1.000000
15446.125501	0.103566	0.572055	-0.009460	74.203514	21.946377	45.578426	-0.192823	0.000000	0.477916	0.000000	0.000000	0.000000	-0.087215	-0.009745	0.029486	0.000000	0.000000	2.000000	189.000000	1.000000
15446.128834	0.102828	0.571772	-0.008969	74.412712	21.995365	45.646454	-0.178287	0.000000	0.473002	0.000000	0.000000	0.000000	-0.221378	-0.084650	0.147233	0.000000	0.000000	2.000000	189.000000	1.000000
15446.132167	0.102828	0.571772	-0.008969	74.412712	21.995365	45.646454	-0.178287	0.000000	0.473002	0.000000	0.000000	0.000000	0.000001	0.000001	0.000000	0.000000	0.000000	2.000000	189.000000	1.000000
15446.135501	0.102828	0.571772	-0.008969	74.412712	21.995365	45.646454	-0.178287	0.000000	0.473002	0.000000	0.000000	0.000000	0.000001	0.000001	0.000000	0.000000	0.000000	2.000000	189.000000	1.000000
15446.138834	0.102828	0.571772	-0.008969	74.697617	22.068407	45.734589	-0.141390	0.000000	0.448463	0.000000	0.000000	0.000000	0.000001	0.000001	0.000000	0.000000	0.000000	2.000000	189.000000	1.000000
15446.142167	0.102828	0.571772	-0.008969	74.697617	22.068407	45.734589	-0.141390	0.000000	0.448463	0.000000	0.000000	0.000000	0.000001	0.000001	0.000000	0.000000	0.000000	2.000000	189.000000	1.000000
15446.145501	0.102364	0.571545	-0.008647	74.697617	22.068407	45.734589	-0.141390	0.000000	0.448463	0.000000	0.000000	0.000000	-0.139148	-0.068334	0.096698	0.000000	0.000000	2.000000	189.000000	1.000000
15446.148834	0.102364	0.571545	-0.008647	75.058960	22.242563	45.937550	-0.141390	0.000000	0.448463	0.000000	0.000000	0.000000	-0.139148	-0.068334	0.096698	0.000000	0.000000	2.000000	189.000000	1.000000
15446.152167	0.101886	0.571259	-0.008285	75.058960	22.242563	45.937550	-0.141390	0.000000	0.448463	0.000000	0.000000	0.000000	-0.143318	-0.085703	0.108591	0.000000	0.000000	2.000000	189.000000	1.000000
15446.155501	0.101886	0.571259	-0.008285	75.058960	22.242563	45.937550	-0.141390	0.000000	0.448463	0.000000	0.000000	0.000000	-0.143318	-0.085703	0.108591	0.000000	0.000000	2.000000	189.000000	1.000000
15446.158834	0.101886	0.571259	-0.008285	75.427803	22.497442	46.245010	-0.094313	0.000000	0.414248	0.000000	0.000000	0.000000	-0.143318	-0.085703	0.108591	0.000000	0.000000	2.000000	189.000000	1.000000
15446.162167	0.101886	0.571259	-0.008285	75.427803	22.497442	46.245010	-0.094313	0.000000	0.414248	0.000000	0.000000	0.000000	-0.143318	-0.085703	0.108591	0.000000	0.000000	2.000000	189.000000	1.000000
15446.165501	0.101407	0.570943	-0.007826	75.427803	22.497442	46.245010	-0.094313	0.000000	0.414248	0.000000	0.000000	0.000000	-0.143648	-0.094755	0.137730	0.000000	0.000000	2.000000	189.000000	1.000000
15446.168834	0.101407	0.570943	-0.007826	75.789368	22.773085	46.581833	-0.094313	0.000000	0.414248	0.000000	0.000000	0.000000	-0.143648	-0.094755	0.137730	0.000000	0.000000	2.000000	189.000000	1.000000
15446.172167	0.100970	0.570597	-0.007279	75.789368	22.773085	46.581833	-0.094313	0.000000	0.414248	0.000000	0.000000	0.000000	-0.131293	-0.103895	0.163965	0.000000	0.000000	2.000000	189.000000	1.000000
15446.175501	0.100970	0.570597	-0.007279	75.789368	22.773085	46.581833	-0.094313	0.000000	0.414248	0.000000	0.000000	0.000000	-0.131293	-0.103895	0.163965	0.000000	0.000000	2.000000	189.000000	1.000000
15446.178834	0.100970	0.570597	-0.007279	76.124634	23.038433	46.902100	-0.048489	0.000000	0.363966	0.000000	0.000000	0.000000	-0.131293	-0.103895	0.163965	0.000000	0.000000	2.000000	189.000000	1.000000
15446.182167	0.100970	0.570597	-0.007279	76.124634	23.038433	46.902100	-0.048489	0.000000	0.363966	0.000000	0.000000	0.000000	-0.131293	-0.103895	0.163965	0.000000	0.000000	2.000000	189.000000	1.000000
15446.185501	0.100535	0.570174	-0.006715	76.124634	23.038433	46.902100	-0.048489	0.000000	0.363966	0.000000	0.000000	0.000000	-0.130448	-0.126805	0.169169	0.000000	0.000000	2.000000	189.000000	1.000000
15446.188834	0.100535	0.570174	-0.006715	76.429756	23.269876	47.184090	-0.048489	0.000000	0.363966	0.000000	0.000000	0.000000	-0.130448	-0.126805	0.169169	0.000000	0.000000	2.000000	189.000000	1.000000
15446.192167	0.100152	0.569735	-0.006115	76.429756	23.269876	47.184090	-0.048489	0.000000	0.363966	0.000000	0.000000	0.000000	-0.114900	-0.131642	0.180004	0.000000	0.000000	2.000000	189.000000	1.000000
15446.195501	0.100152	0.569735	-0.006115	76.429756	23.269876	47.184090	-0.048489	0.000000	0.363966	0.000000	0.000000	0.000000	-0.114900	-0.131642	0.180004	0.000000	0.000000	2.000000	189.000000	1.000000
15446.198834	0.100152	0.569735	-0.006115	76.697784	23.439878	47.392540	-0.007598	0.000000	0.305770	0.000000	0.000000	0.000000	-0.114900	-0.131642	0.180004	0.000000	0.000000	2.000000	189.000000	1.000000
15446.202167	0.100152	0.569735	-0.006115	76.697784	23.439878	47.392540	-0.007598	0.000000	0.305770	0.000000	0.000000	0.000000	-0.114900	-0.131642	0.180004	0.000000	0.000000	2.000000	189.000000	1.000000
15446.205501	0.099749	0.569245	-0.005499	76.697784	23.439878	47.392540	-0.007598	0.000000	0.305770	0.000000	0.000000	0.000000	-0.120928	-0.147088	0.184772	0.000000	0.000000	2.000000	189.000000	1.000000
15446.208834	0.099749	0.569245	-0.005499	76.929634	23.510405	47.485607	-0.007598	0.000000	0.305770	0.000000	0.000000	0.000000	-0.120928	-0.147088	0.184772	0.000000	0.000000	2.000000	189.000000	1.000000
15446.212167	0.099358	0.568718	-0.004924	76.929634	23.510405	47.485607	-0.007598	0.000000	0.305770	0.000000	0.000000	0.000000	-0.117186	-0.158016	0.172715	0.000000	0.000000	2.000000	189.000000	1.000000
15446.215501	0.099358	0.568718	-0.004924	76.929634	23.510405	47.485607	-0.007598	0.000000	0.305770	0.000000	0.000000	0.000000	-0.117186	-0.158016	0.172715	0.000000	0.000000	2.000000	189.000000	1.000000
15446.218834	0.099358	0.568718	-0.004924	77.118858	23.499035	47.485043	0.032088	0.000000	0.246189	0.000000	0.000000	0.000000	-0.117186	-0.158016	0.172715	0.000000	0.000000	2.000000	189.000000	1.000000
15446.222167	0.099358	0.568718	-0.004924	77.118858	23.499035	47.485043	0.032088	0.000000	0.246189	0.000000	0.000000	0.000000	-0.117186	-0.158016	0.172715	0.000000	0.000000	2.000000	189.000000	1.000000
15446.225501	0.098968	0.568165	-0.004343	77.118858	23.499035	47.485043	0.032088	0.000000	0.246189	0.000000	0.000000	0.000000	-0.117181	-0.165928	0.174199	0.000000	0.000000	2.000000	189.000000	1.000000
15446.228834	0.098968	0.568165	-0.004343	77.268585	23.439781	47.437988	0.032088	0.000000	0.246189	0.000000	0.000000	0.000000	-0.117181	-0.165928	0.174199	0.000000	0.000000	2.000000	189.000000	1.000000
15446.232167	0.098551	0.567556	-0.003879	77.268585	23.439781	47.437988	0.032088	0.000000	0.246189	0.000000	0.000000	0.000000	-0.125115	-0.182782	0.139190	0.000000	0.000000	2.000000	189.000000	1.000000
15446.235501	0.098551	0.567556	-0.003879	77.268585	23.439781	47.437988	0.032088	0.000000	0.246189	0.000000	0.000000	0.000000	-0.125115	-0.182782	0.139190	0.000000	0.000000	2.000000	189.000000	1.000000
15446.238834	0.098551	0.567556	-0.003879	77.382362	23.402843	47.429451	0.072471	0.000000	0.193958	0.000000	0.000000	0.000000	-0.125115	-0.182782	0.139190	0.000000	0.000000	2.000000	189.000000	1.000000
15446.242167	0.098551	0.567556	-0.003879	77.382362	23.402843	47.429451	0.072471	0.000000	0.193958	0.000000	0.000000	0.000000	-0.125115	-0.182782	0.139190	0.000000	0.000000	2.000000	189.000000	1.000000
15446.245501	0.098172	0.566928	-0.003443	77.382362	23.402843	47.429451	0.072471	0.000000	0.193958	0.000000	0.000000	0.000000	-0.113637	-0.188286	0.130838	0.000000	0.000000	2.000000	189.000000	1.000000
15446.248834	0.098172	0.566928	-0.003443	77.461197	23.408361	47.487213	0.072471	0.000000	0.193958	0.000000	0.000000	0.000000	-0.113637	-0.188286	0.130838	0.000000	0.000000	2.000000	189.000000	1.000000
15446.252167	0.097787	0.566271	-0.003134	77.461197	23.408361	47.487213	0.072471	0.000000	0.193958	0.000000	0.000000	0.000000	-0.115318	-0.197273	0.092597	0.000000	0.000000	2.000000	189.000000	1.000000
15446.255501	0.097787	0.566271	-0.003134	77.461197	23.408361	47.487213	0.072471	0.000000	0.193958	0.000000	0.000000	0.000000	-0.115318	-0.197273	0.092597	0.000000	0.000000	2.000000	189.000000	1.000000
15446.258834	0.097787	0.566271	-0.003134	77.540993	23.431255	47.560810	0.110629	0.000000	0.156718	0.000000	0.000000	0.000000	-0.115318	-0.197273	0.092597	0.000000	0.000000	2.000000	189.000000	1.000000
15446.262167	0.097787	0.566271	-0.003134	77.540993	23.431255	47.560810	0.110629	0.000000	0.156718	0.000000	0.000000	0.000000	-0.115318	-0.197273	0.092597	0.000000	0.000000	2.000000	189.000000	1.000000
15446.265501	0.097442	0.565595	-0.002854	77.540993	23.431255	47.560810	0.110629	0.000000	0.156718	0.000000	0.000000	0.000000	-0.103705	-0.202685	0.084234	0.000000	0.000000	2.000000	189.000000	1.000000
15446.268834	0.097442	0.565595	-0.002854	77.623848	23.463335	47.638214	0.110629	0.000000	0.156718	0.000000	0.000000	0.000000	-0.103705	-0.202685	0.084234	0.000000	0.000000	2.000000	189.000000	1.000000
15446.272167	0.097150	0.564935	-0.002634	77.623848	23.463335	47.638214	0.110629	0.000000	0.156718	0.000000	0.000000	0.000000	-0.087437	-0.198046	0.065813	0.000000	0.000000	2.000000	189.000000	1.000000
15446.275501	0.097150	0.564935	-0.002634	77.623848	23.463335	47.638214	0.110629	0.000000	0.156718	0.000000	0.000000	0.000000	-0.087437	-0.198046	0.065813	0.000000	0.000000	2.000000	189.000000	1.000000
15446.278834	0.097150	0.564935	-0.002634	77.706680	23.504599	47.716640	0.142487	0.000000	0.131711	0.000000	0.000000	0.000000	-0.087437	-0.198046	0.065813	0.000000	0.000000	2.000000	189.000000	1.000000
15446.282167	0.097150	0.564935	-0.002634	77.706680	23.504599	47.716640	0.142487	0.000000	0.131711	0.000000	0.000000	0.000000	-0.087437	-0.198046	0.065813	0.000000	0.000000	2.000000	189.000000	1.000000
15446.285501	0.096889	0.564248	-0.002483	77.706680	23.504599	47.716640	0.142487	0.000000	0.131711	0.000000	0.000000	0.000000	-0.078332	-0.206205	0.045303	0.000000	0.000000	2.000000	189.000000	1.000000
15446.288834	0.096889	0.564248	-0.002483	77.789513	23.557806	47.796135	0.142487	0.000000	0.131711	0.000000	0.000000	0.000000	-0.078332	-0.206205	0.045303	0.000000	0.000000	2.000000	189.000000	1.000000
15446.292167	0.096738	0.563603	-0.002344	77.789513	23.557806	47.796135	0.142487	0.000000	0.131711	0.000000	0.000000	0.000000	-0.045303	-0.193375	0.041613	0.000000	0.000000	2.000000	189.000000	1.000000
15446.295501	0.096738	0.563603	-0.002344	77.789513	23.557806	47.796135	0.142487	0.000000	0.131711	0.000000	0.000000	0.000000	-0.045303	-0.193375	0.041613	0.000000	0.000000	2.000000	189.000000	1.000000
15446.298834	0.096738	0.563603	-0.002344	77.863113	23.608690	47.867676	0.163092	0.000000	0.117225	0.000000	0.000000	0.000000	-0.045303	-0.193375	0.041613	0.000000	0.000000	2.000000	189.000000	1.000000
15446.302167	0.096738	0.563603	-0.002344	77.863113	23.608690	47.867676	0.163092	0.000000	0.117225	0.000000	0.000000	0.000000	-0.045303	-0.193375	0.041613	0.000000	0.000000	2.000000	189.000000	1.000000
15446.305501	0.096602	0.562992	-0.002240	77.863113	23.608690	47.867676	0.163092	0.000000	0.117225	0.000000	0.000000	0.000000	-0.040741	-0.183385	0.031318	0.000000	0.000000	2.000000	189.000000	1.000000
15446.308834	0.096602	0.562992	-0.002240	77.933617	23.665640	47.937042	0.163092	0.000000	0.117225	0.000000	0.000000	0.000000	-0.040741	-0.183385	0.031318	0.000000	0.000000	2.000000	189.000000	1.000000
15446.312167	0.096526	0.562425	-0.002070	77.933617	23.665640	47.937042	0.163092	0.000000	0.117225	0.000000	0.000000	0.000000	-0.023031	-0.170135	0.051035	0.000000	0.000000	2.000000	189.000000	1.000000
15446.315501	0.096526	0.562425	-0.002070	77.933617	23.665640	47.937042	0.163092	0.000000	0.117225	0.000000	0.000000	0.000000	-0.023031	-0.170135	0.051035	0.000000	0.000000	2.000000	189.000000	1.000000
15446.318834	0.096526	0.562425	-0.002070	77.997955	23.722834	48.009052	0.173721	0.000000	0.103499	0.000000	0.000000	0.000000	-0.023031	-0.170135	0.051035	0.000000	0.000000	2.000000	189.000000	1.000000
15446.322167	0.096526	0.562425	-0.002070	77.997955	23.722834	48.009052	0.173721	0.000000	0.103499	0.000000	0.000000	0.000000	-0.023031	-0.170135	0.051035	0.000000	0.000000	2.000000	189.000000	1.000000
15446.325501	0.096529	0.561891	-0.001948	77.997955	23.722834	48.009052	0.173721	0.000000	0.103499	0.000000	0.000000	0.000000	0.001012	-0.160138	0.036713	0.000000	0.000000	2.000000	189.000000	1.000000
15446.328834	0.096529	0.561891	-0.001948	78.056213	23.782827	48.067608	0.173721	0.000000	0.103499	0.000000	0.000000	0.000000	0.001012	-0.160138	0.036713	0.000000	0.000000	2.000000	189.000000	1.000000
15446.332167	0.096583	0.561391	-0.001800	78.056213	23.782827	48.067608	0.173721	0.000000	0.103499	0.000000	0.000000	0.000000	0.016175	-0.149773	0.044319	0.000000	0.000000	2.000000	189.000000	1.000000
15446.335501	0.096583	0.561391	-0.001800	78.056213	23.782827	48.067608	0.173721	0.000000	0.103499	0.000000	0.000000	0.000000	0.016175	-0.149773	0.044319	0.000000	0.000000	2.000000	189.000000	1.000000
15446.338834	0.096583	0.561391	-0.001800	78.114410	23.846088	48.126701	0.170857	0.000000	0.089994	0.000000	0.000000	0.000000	0.016175	-0.149773	0.044319	0.000000	0.000000	2.000000	189.000000	1.000000
15446.342167	0.096583	0.561391	-0.001800	78.114410	23.846088	48.126701	0.170857	0.000000	0.089994	0.000000	0.000000	0.000000	0.016175	-0.149773	0.044319	0.000000	0.000000	2.000000	189.000000	1.000000
15446.345501	0.096647	0.560934	-0.001709	78.114410	23.846088	48.126701	0.170857	0.000000	0.089994	0.000000	0.000000	0.000000	0.019337	-0.137345	0.027251	0.000000	0.000000	2.000000	189.000000	1.000000
15446.348834	0.096647	0.560934	-0.001709	78.169533	23.909536	48.183208	0.170857	0.000000	0.089994	0.000000	0.000000	0.000000	0.019337	-0.137345	0.027251	0.000000	0.000000	2.000000	189.000000	1.000000
15446.352167	0.096647	0.560934	-0.001709	78.169533	23.909536	48.183208	0.170857	0.000000	0.089994	0.000000	0.000000	0.000000	0.019337	-0.137345	0.027251	0.000000	0.000000	2.000000	189.000000	1.000000
15446.355501	0.096647	0.560934	-0.001709	78.169533	23.909536	48.183208	0.170857	0.000000	0.089994	0.000000	0.000000	0.000000	0.019337	-0.137345	0.027251	0.000000	0.000000	2.000000	189.000000	1.000000
15446.358834	0.096815	0.560073	-0.001773	78.224648	23.976240	48.240227	0.167634	0.000000	0.085452	0.000000	0.000000	0.000000	0.050178	-0.258049	-0.019076	0.000000	0.000000	2.000000	189.000000	1.000000
15446.362167	0.096815	0.560073	-0.001773	78.224648	23.976240	48.240227	0.167634	0.000000	0.085452	0.000000	0.000000	0.000000	0.000001	-0.000003	-0.000000	0.000000	0.000000	2.000000	189.000000	1.000000
15446.365501	0.096815	0.560073	-0.001773	78.224648	23.976240	48.240227	0.167634	0.000000	0.085452	0.000000	0.000000	0.000000	0.000001	-0.000003	-0.000000	0.000000	0.000000	2.000000	189.000000	1.000000
15446.368834	0.096815	0.560073	-0.001773	78.282829	24.052080	48.301018	0.159271	0.000000	0.088631	0.000000	0.000000	0.000000	0.000001	-0.000003	-0.000000	0.000000	0.000000	2.000000	189.000000	1.000000
15446.372167	0.096815	0.560073	-0.001773	78.282829	24.052080	48.301018	0.159271	0.000000	0.088631	0.000000	0.000000	0.000000	0.000001	-0.000003	-0.000000	0.000000	0.000000	2.000000	189.000000	1.000000
15446.375501	0.096881	0.559696	-0.001992	78.282829	24.052080	48.301018	0.159271	0.000000	0.088631	0.000000	0.000000	0.000000	0.019909	-0.113272	-0.065720	0.000000	0.000000	2.000000	189.000000	1.000000
15446.378834	0.096881	0.559696	-0.001992	78.337906	24.125307	48.359135	0.159271	0.000000	0.088631	0.000000	0.000000	0.000000	0.019909	-0.113272	-0.065720	0.000000	0.000000	2.000000	189.000000	1.000000
15446.382167	0.096881	0.559696	-0.001992	78.337906	24.125307	48.359135	0.159271	0.000000	0.088631	0.000000	0.000000	0.000000	0.019909	-0.113272	-0.065720	0.000000	0.000000	2.000000	189.000000	1.000000
15446.385501	0.096881	0.559696	-0.001992	78.337906	24.125307	48.359135	0.159271	0.000000	0.088631	0.000000	0.000000	0.000000	0.019909	-0.113272	-0.065720	0.000000	0.000000	2.000000	189.000000	1.000000
15446.388834	0.097035	0.559083	-0.002646	78.389961	24.198618	48.414551	0.155953	0.000000	0.099585	0.000000	0.000000	0.000000	0.046214	-0.183867	-0.196228	0.000000	0.000000	2.000000	189.000000	1.000000
15446.392167	0.097035	0.559083	-0.002646	78.389961	24.198618	48.414551	0.155953	0.000000	0.099585	0.000000	0.000000	0.000000	-0.000001	0.000007	0.000000	0.000000	0.000000	2.000000	189.000000	1.000000
15446.395501	0.097035	0.559083	-0.002646	78.389961	24.198618	48.414551	0.155953	0.000000	0.099585	0.000000	0.000000	0.000000	-0.000001	0.000007	0.000000	0.000000	0.000000	2.000000	189.000000	1.000000
15446.398834	0.097035	0.559083	-0.002646	78.435852	24.265957	48.463856	0.148250	0.000000	0.132289	0.000000	0.000000	0.000000	-0.000001	0.000007	0.000000	0.000000	0.000000	2.000000	189.000000	1.000000
15446.402167	0.097035	0.559083	-0.002646	78.435852	24.265957	48.463856	0.148250	0.000000	0.132289	0.000000	0.000000	0.000000	-0.000001	0.000007	0.000000	0.000000	0.000000	2.000000	189.000000	1.000000
15446.405501	0.097135	0.558874	-0.003022	78.435852	24.265957	48.463856	0.148250	0.000000	0.132289	0.000000	0.000000	0.000000	0.029992	-0.062725	-0.112947	0.000000	0.000000	2.000000	189.000000	1.000000
15446.408834	0.097135	0.558874	-0.003022	78.475624	24.329874	48.506882	0.148250	0.000000	0.132289	0.000000	0.000000	0.000000	0.029992	-0.062725	-0.112947	0.000000	0.000000	2.000000	189.000000	1.000000
15446.412167	0.097135	0.558874	-0.003022	78.475624	24.329874	48.506882	0.148250	0.000000	0.132289	0.000000	0.000000	0.000000	0.029992	-0.062725	-0.112947	0.000000	0.000000	2.000000	189.000000	1.000000
15446.415501	0.097135	0.558874	-0.003022	78.475624	24.329874	48.506882	0.148250	0.000000	0.132289	0.000000	0.000000	0.000000	0.029992	-0.062725	-0.112947	0.000000	0.000000	2.000000	189.000000	1.000000
15446.418834	0.097370	0.558561	-0.003606	78.503151	24.380970	48.536823	0.143252	0.000000	0.151114	0.000000	0.000000	0.000000	0.070656	-0.093985	-0.175077	0.000000	0.000000	2.000000	189.000000	1.000000
15446.422167	0.097370	0.558561	-0.003606	78.503151	24.380970	48.536823	0.143252	0.000000	0.151114	0.000000	0.000000	0.000000	0.000000	-0.000001	0.000000	0.000000	0.000000	2.000000	189.000000	1.000000
15446.425501	0.097370	0.558561	-0.003606	78.503151	24.380970	48.536823	0.143252	0.000000	0.151114	0.000000	0.000000	0.000000	0.000000	-0.000001	0.000000	0.000000	0.000000	2.000000	189.000000	1.000000
15446.428834	0.097370	0.558561	-0.003606	78.518440	24.416384	48.553528	0.131476	0.000000	0.180293	0.000000	0.000000	0.000000	0.000000	-0.000001	0.000000	0.000000	0.000000	2.000000	189.000000	1.000000
15446.432167	0.097370	0.558561	-0.003606	78.518440	24.416384	48.553528	0.131476	0.000000	0.180293	0.000000	0.000000	0.000000	0.000000	-0.000001	0.000000	0.000000	0.000000	2.000000	189.000000	1.000000
15446.435501	0.097471	0.558491	-0.003768	78.518440	24.416384	48.553528	0.131476	0.000000	0.180293	0.000000	0.000000	0.000000	0.030075	-0.020966	-0.048707	0.000000	0.000000	2.000000	189.000000	1.000000
15446.438834	0.097471	0.558491	-0.003768	78.524567	24.433836	48.560234	0.131476	0.000000	0.180293	0.000000	0.000000	0.000000	0.030075	-0.020966	-0.048707	0.000000	0.000000	2.000000	189.000000	1.000000
15446.442167	0.097471	0.558491	-0.003768	78.524567	24.433836	48.560234	0.131476	0.000000	0.180293	0.000000	0.000000	0.000000	0.030075	-0.020966	-0.048707	0.000000	0.000000	2.000000	189.000000	1.000000
15446.445501	0.097471	0.558491	-0.003768	78.524567	24.433836	48.560234	0.131476	0.000000	0.180293	0.000000	0.000000	0.000000	0.030075	-0.020966	-0.048707	0.000000	0.000000	2.000000	189.000000	1.000000
15446.448834	0.097604	0.558472	-0.003882	78.524567	24.442003	48.560238	0.126463	0.000000	0.188411	0.000000	0.000000	0.000000	0.039932	-0.005466	-0.034191	0.000000	0.000000	2.000000	189.000000	1.000000
15446.452167	0.097604	0.558472	-0.003882	78.524567	24.442003	48.560238	0.126463	0.000000	0.188411	0.000000	0.000000	0.000000	0.039932	-0.005466	-0.034191	0.000000	0.000000	2.000000	189.000000	1.000000
15446.455501	0.097604	0.558472	-0.003882	78.524567	24.442003	48.560238	0.126463	0.000000	0.188411	0.000000	0.000000	0.000000	0.039932	-0.005466	-0.034191	0.000000	0.000000	2.000000	189.000000	1.000000
15446.458834	0.097604	0.558472	-0.003882	78.521492	24.441422	48.556885	0.119808	0.000000	0.194110	0.000000	0.000000	0.000000	0.039932	-0.005466	-0.034191	0.000000	0.000000	2.000000	189.000000	1.000000
15446.462167	0.097629	0.558490	-0.003869	78.521492	24.441422	48.556885	0.119808	0.000000	0.194110	0.000000	0.000000	0.000000	0.007599	0.005169	0.003915	0.000000	0.000000	2.000000	189.000000	1.000000
15446.465501	0.097629	0.558490	-0.003869	78.521492	24.441422	48.556885	0.119808	0.000000	0.194110	0.000000	0.000000	0.000000	0.007599	0.005169	0.003915	0.000000	0.000000	2.000000	189.000000	1.000000
15446.468834	0.097629	0.558490	-0.003869	78.515388	24.434870	48.550194	0.118542	0.000000	0.193457	0.000000	0.000000	0.000000	0.007599	0.005169	0.003915	0.000000	0.000000	2.000000	189.000000	1.000000
15446.472167	0.097629	0.558490	-0.003869	78.515388	24.434870	48.550194	0.118542	0.000000	0.193457	0.000000	0.000000	0.000000	0.007599	0.005169	0.003915	0.000000	0.000000	2.000000	189.000000	1.000000
15446.475501	0.097641	0.558541	-0.003816	78.515388	24.434870	48.550194	0.118542	0.000000	0.193457	0.000000	0.000000	0.000000	0.003426	0.015510	0.015915	0.000000	0.000000	2.000000	189.000000	1.000000
15446.478834	0.097641	0.558541	-0.003816	78.506218	24.425047	48.540165	0.118542	0.000000	0.193457	0.000000	0.000000	0.000000	0.003426	0.015510	0.015915	0.000000	0.000000	2.000000	189.000000	1.000000
15446.482167	0.097641	0.558541	-0.003816	78.506218	24.425047	48.540165	0.118542	0.000000	0.193457	0.000000	0.000000	0.000000	0.003426	0.015510	0.015915	0.000000	0.000000	2.000000	189.000000	1.000000
15446.485501	0.097641	0.558541	-0.003816	78.506218	24.425047	48.540165	0.118542	0.000000	0.193457	0.000000	0.000000	0.000000	0.003426	0.015510	0.015915	0.000000	0.000000	2.000000	189.000000	1.000000
15446.488834	0.097656	0.558610	-0.003745	78.500084	24.418512	48.533504	0.117971	0.000000	0.190805	0.000000	0.000000	0.000000	0.004570	0.020680	0.021216	0.000000	0.000000	2.000000	189.000000	1.000000
15446.492167	0.097656	0.558610	-0.003745	78.500084	24.418512	48.533504	0.117971	0.000000	0.190805	0.000000	0.000000	0.000000	0.004570	0.020680	0.021216	0.000000	0.000000	2.000000	189.000000	1.000000
15446.495501	0.097656	0.558610	-0.003745	78.500084	24.418512	48.533504	0.117971	0.000000	0.190805	0.000000	0.000000	0.000000	0.004570	0.020680	0.021216	0.000000	0.000000	2.000000	189.000000	1.000000
15446.498834	0.097656	0.558610	-0.003745	78.497032	24.412531	48.530174	0.117209	0.000000	0.187269	0.000000	0.000000	0.000000	0.004570	0.020680	0.021216	0.000000	0.000000	2.000000	189.000000	1.000000
15446.502167	0.097638	0.558627	-0.003723	78.497032	24.412531	48.530174	0.117209	0.000000	0.187269	0.000000	0.000000	0.000000	-0.005318	0.005155	0.006694	0.000000	0.000000	2.000000	189.000000	1.000000
15446.505501	0.097638	0.558627	-0.003723	78.497032	24.412531	48.530174	0.117209	0.000000	0.187269	0.000000	0.000000	0.000000	-0.005318	0.005155	0.006694	0.000000	0.000000	2.000000	189.000000	1.000000
15446.508834	0.097638	0.558627	-0.003723	78.493965	24.409252	48.526821	0.118095	0.000000	0.186153	0.000000	0.000000	0.000000	-0.005318	0.005155	0.006694	0.000000	0.000000	2.000000	189.000000	1.000000
15446.512167	0.097638	0.558627	-0.003723	78.493965	24.409252	48.526821	0.118095	0.000000	0.186153	0.000000	0.000000	0.000000	-0.005318	0.005155	0.006694	0.000000	0.000000	2.000000	189.000000	1.000000
15446.515501	0.097628	0.558644	-0.003769	78.493965	24.409252	48.526821	0.118095	0.000000	0.186153	0.000000	0.000000	0.000000	-0.002983	0.004875	-0.013857	0.000000	0.000000	2.000000	189.000000	1.000000
15446.518834	0.097628	0.558644	-0.003769	78.497032	24.409811	48.530167	0.118095	0.000000	0.186153	0.000000	0.000000	0.000000	-0.002983	0.004875	-0.013857	0.000000	0.000000	2.000000	189.000000	1.000000
15446.522167	0.097628	0.558644	-0.003769	78.497032	24.409811	48.530167	0.118095	0.000000	0.186153	0.000000	0.000000	0.000000	-0.002983	0.004875	-0.013857	0.000000	0.000000	2.000000	189.000000	1.000000
15446.525501	0.097628	0.558644	-0.003769	78.497032	24.409811	48.530167	0.118095	0.000000	0.186153	0.000000	0.000000	0.000000	-0.002983	0.004875	-0.013857	0.000000	0.000000	2.000000	189.000000	1.000000
15446.528834	0.097541	0.558634	-0.003860	78.503151	24.410889	48.536816	0.118592	0.000000	0.188463	0.000000	0.000000	0.000000	-0.026128	-0.003046	-0.027225	0.000000	0.000000	2.000000	189.000000	1.000000
15446.532167	0.097541	0.558634	-0.003860	78.503151	24.410889	48.536816	0.118592	0.000000	0.188463	0.000000	0.000000	0.000000	-0.026128	-0.003046	-0.027225	0.000000	0.000000	2.000000	189.000000	1.000000
15446.535501	0.097541	0.558634	-0.003860	78.503151	24.410889	48.536816	0.118592	0.000000	0.188463	0.000000	0.000000	0.000000	-0.026128	-0.003046	-0.027225	0.000000	0.000000	2.000000	189.000000	1.000000
15446.538834	0.097541	0.558634	-0.003860	78.506218	24.408722	48.540161	0.122946	0.000000	0.193000	0.000000	0.000000	0.000000	-0.026128	-0.003046	-0.027225	0.000000	0.000000	2.000000	189.000000	1.000000
15446.542167	0.097489	0.558624	-0.003892	78.506218	24.408722	48.540161	0.122946	0.000000	0.193000	0.000000	0.000000	0.000000	-0.015544	-0.002752	-0.009456	0.000000	0.000000	2.000000	189.000000	1.000000
15446.545501	0.097489	0.558624	-0.003892	78.506218	24.408722	48.540161	0.122946	0.000000	0.193000	0.000000	0.000000	0.000000	-0.015544	-0.002752	-0.009456	0.000000	0.000000	2.000000	189.000000	1.000000
15446.548834	0.097489	0.558624	-0.003892	78.512314	24.412552	48.546848	0.125537	0.000000	0.194576	0.000000	0.000000	0.000000	-0.015544	-0.002752	-0.009456	0.000000	0.000000	2.000000	189.000000	1.000000
15446.552167	0.097489	0.558624	-0.003892	78.512314	24.412552	48.546848	0.125537	0.000000	0.194576	0.000000	0.000000	0.000000	-0.015544	-0.002752	-0.009456	0.000000	0.000000	2.000000	189.000000	1.000000
15446.555501	0.097450	0.558606	-0.003968	78.512314	24.412552	48.546848	0.125537	0.000000	0.194576	0.000000	0.000000	0.000000	-0.011717	-0.005474	-0.023081	0.000000	0.000000	2.000000	189.000000	1.000000
15446.558834	0.097450	0.558606	-0.003968	78.512314	24.409838	48.546856	0.125537	0.000000	0.194576	0.000000	0.000000	0.000000	-0.011717	-0.005474	-0.023081	0.000000	0.000000	2.000000	189.000000	1.000000
15446.562167	0.097450	0.558606	-0.003968	78.512314	24.409838	48.546856	0.125537	0.000000	0.194576	0.000000	0.000000	0.000000	-0.011717	-0.005474	-0.023081	0.000000	0.000000	2.000000	189.000000	1.000000
15446.565501	0.097450	0.558606	-0.003968	78.512314	24.409838	48.546856	0.125537	0.000000	0.194576	0.000000	0.000000	0.000000	-0.011717	-0.005474	-0.023081	0.000000	0.000000	2.000000	189.000000	1.000000
15446.568834	0.097454	0.558623	-0.003951	78.512314	24.412552	48.546848	0.127490	0.000000	0.198423	0.000000	0.000000	0.000000	0.001139	0.005180	0.005305	0.000000	0.000000	2.000000	189.000000	1.000000
15446.572167	0.097454	0.558623	-0.003951	78.512314	24.412552	48.546848	0.127490	0.000000	0.198423	0.000000	0.000000	0.000000	0.001139	0.005180	0.005305	0.000000	0.000000	2.000000	189.000000	1.000000
15446.575501	0.097454	0.558623	-0.003951	78.512314	24.412552	48.546848	0.127490	0.000000	0.198423	0.000000	0.000000	0.000000	0.001139	0.005180	0.005305	0.000000	0.000000	2.000000	189.000000	1.000000
15446.578834	0.097454	0.558623	-0.003951	78.506218	24.408722	48.540161	0.127300	0.000000	0.197539	0.000000	0.000000	0.000000	0.001139	0.005180	0.005305	0.000000	0.000000	2.000000	189.000000	1.000000
15446.582167	0.097493	0.558642	-0.003874	78.506218	24.408722	48.540161	0.127300	0.000000	0.197539	0.000000	0.000000	0.000000	0.011716	0.005469	0.023080	0.000000	0.000000	2.000000	189.000000	1.000000
15446.585501	0.097493	0.558642	-0.003874	78.506218	24.408722	48.540161	0.127300	0.000000	0.197539	0.000000	0.000000	0.000000	0.011716	0.005469	0.023080	0.000000	0.000000	2.000000	189.000000	1.000000
15446.588834	0.097493	0.558642	-0.003874	78.497711	24.392382	48.514507	0.125347	0.000000	0.193692	0.000000	0.000000	0.000000	0.011716	0.005469	0.023080	0.000000	0.000000	2.000000	189.000000	1.000000
15446.592167	0.097493	0.558642	-0.003874	78.497711	24.392382	48.514507	0.125347	0.000000	0.193692	0.000000	0.000000	0.000000	0.011716	0.005469	0.023080	0.000000	0.000000	2.000000	189.000000	1.000000
15446.595501	0.097554	0.558660	-0.003802	78.497711	24.392382	48.514507	0.125347	0.000000	0.193692	0.000000	0.000000	0.000000	0.018175	0.005472	0.021689	0.000000	0.000000	2.000000	189.000000	1.000000
15446.598834	0.097554	0.558660	-0.003802	78.490906	24.346066	48.449711	0.125347	0.000000	0.193692	0.000000	0.000000	0.000000	0.018175	0.005472	0.021689	0.000000	0.000000	2.000000	189.000000	1.000000
15446.602167	0.097554	0.558660	-0.003802	78.490906	24.346066	48.449711	0.125347	0.000000	0.193692	0.000000	0.000000	0.000000	0.018175	0.005472	0.021689	0.000000	0.000000	2.000000	189.000000	1.000000
15446.605501	0.097554	0.558660	-0.003802	78.490906	24.346066	48.449711	0.125347	0.000000	0.193692	0.000000	0.000000	0.000000	0.018175	0.005472	0.021689	0.000000	0.000000	2.000000	189.000000	1.000000
15446.608834	0.097694	0.558689	-0.003570	78.489479	24.261072	48.333469	0.122318	0.000000	0.190077	0.000000	0.000000	0.000000	0.041982	0.008808	0.069452	0.000000	0.000000	2.000000	189.000000	1.000000
15446.612167	0.097694	0.558689	-0.003570	78.489479	24.261072	48.333469	0.122318	0.000000	0.190077	0.000000	0.000000	0.000000	0.041982	0.008808	0.069452	0.000000	0.000000	2.000000	189.000000	1.000000
15446.615501	0.097694	0.558689	-0.003570	78.489479	24.261072	48.333469	0.122318	0.000000	0.190077	0.000000	0.000000	0.000000	0.041982	0.008808	0.069452	0.000000	0.000000	2.000000	189.000000	1.000000
15446.618834	0.097694	0.558689	-0.003570	78.495407	24.098534	48.118629	0.115321	0.000000	0.178502	0.000000	0.000000	0.000000	0.041982	0.008808	0.069452	0.000000	0.000000	2.000000	189.000000	1.000000
15446.622167	0.097734	0.558682	-0.003488	78.495407	24.098534	48.118629	0.115321	0.000000	0.178502	0.000000	0.000000	0.000000	0.012079	-0.002131	0.024693	0.000000	0.000000	2.000000	189.000000	1.000000
15446.625501	0.097734	0.558682	-0.003488	78.495407	24.098534	48.118629	0.115321	0.000000	0.178502	0.000000	0.000000	0.000000	0.012079	-0.002131	0.024693	0.000000	0.000000	2.000000	189.000000	1.000000
15446.628834	0.097734	0.558682	-0.003488	78.506226	23.902811	47.859676	0.113308	0.000000	0.174386	0.000000	0.000000	0.000000	0.012079	-0.002131	0.024693	0.000000	0.000000	2.000000	189.000000	1.000000
15446.632167	0.097734	0.558682	-0.003488	78.506226	23.902811	47.859676	0.113308	0.000000	0.174386	0.000000	0.000000	0.000000	0.012079	-0.002131	0.024693	0.000000	0.000000	2.000000	189.000000	1.000000
15446.635501	0.097770	0.558658	-0.003423	78.506226	23.902811	47.859676	0.113308	0.000000	0.174386	0.000000	0.000000	0.000000	0.010941	-0.007309	0.019390	0.000000	0.000000	2.000000	189.000000	1.000000
15446.638834	0.097770	0.558658	-0.003423	78.520622	23.697685	47.587711	0.113308	0.000000	0.174386	0.000000	0.000000	0.000000	0.010941	-0.007309	0.019390	0.000000	0.000000	2.000000	189.000000	1.000000
15446.642167	0.097770	0.558658	-0.003423	78.520622	23.697685	47.587711	0.113308	0.000000	0.174386	0.000000	0.000000	0.000000	0.010941	-0.007309	0.019390	0.000000	0.000000	2.000000	189.000000	1.000000
15446.645501	0.097770	0.558658	-0.003423	78.520622	23.697685	47.587711	0.113308	0.000000	0.174386	0.000000	0.000000	0.000000	0.010941	-0.007309	0.019390	0.000000	0.000000	2.000000	189.000000	1.000000
15446.648834	0.097838	0.558524	-0.003318	78.544319	23.431423	47.234558	0.111484	0.000000	0.171155	0.000000	0.000000	0.000000	0.020295	-0.040188	0.031418	0.000000	0.000000	2.000000	189.000000	1.000000
15446.652167	0.097838	0.558524	-0.003318	78.544319	23.431423	47.234558	0.111484	0.000000	0.171155	0.000000	0.000000	0.000000	0.020295	-0.040188	0.031418	0.000000	0.000000	2.000000	189.000000	1.000000
15446.655501	0.097838	0.558524	-0.003318	78.544319	23.431423	47.234558	0.111484	0.000000	0.171155	0.000000	0.000000	0.000000	0.020295	-0.040188	0.031418	0.000000	0.000000	2.000000	189.000000	1.000000
15446.658834	0.097838	0.558524	-0.003318	78.574165	23.097301	46.796143	0.108102	0.000000	0.165918	0.000000	0.000000	0.000000	0.020295	-0.040188	0.031418	0.000000	0.000000	2.000000	189.000000	1.000000
15446.662167	0.097843	0.558422	-0.003297	78.574165	23.097301	46.796143	0.108102	0.000000	0.165918	0.000000	0.000000	0.000000	0.001400	-0.030459	0.006490	0.000000	0.000000	2.000000	189.000000	1.000000
15446.665501	0.097843	0.558422	-0.003297	78.574165	23.097301	46.796143	0.108102	0.000000	0.165918	0.000000	0.000000	0.000000	0.001400	-0.030459	0.006490	0.000000	0.000000	2.000000	189.000000	1.000000
15446.668834	0.097843	0.558422	-0.003297	78.609489	22.702984	46.279236	0.107869	0.000000	0.164837	0.000000	0.000000	0.000000	0.001400	-0.030459	0.006490	0.000000	0.000000	2.000000	189.000000	1.000000
15446.672167	0.097848	0.558296	-0.003270	78.609489	22.702984	46.279236	0.107869	0.000000	0.164837	0.000000	0.000000	0.000000	0.001747	-0.038056	0.008104	0.000000	0.000000	2.000000	189.000000	1.000000
15446.675501	0.097848	0.558296	-0.003270	78.609489	22.702984	46.279236	0.107869	0.000000	0.164837	0.000000	0.000000	0.000000	0.001747	-0.038056	0.008104	0.000000	0.000000	2.000000	189.000000	1.000000
15446.678834	0.097848	0.558296	-0.003270	78.643806	22.309486	45.767681	0.107577	0.000000	0.163486	0.000000	0.000000	0.000000	0.001747	-0.038056	0.008104	0.000000	0.000000	2.000000	189.000000	1.000000
15446.682167	0.097848	0.558296	-0.003270	78.643806	22.309486	45.767681	0.107577	0.000000	0.163486	0.000000	0.000000	0.000000	0.001747	-0.038056	0.008104	0.000000	0.000000	2.000000	189.000000	1.000000
15446.685501	0.097833	0.558169	-0.003238	78.643806	22.309486	45.767681	0.107577	0.000000	0.163486	0.000000	0.000000	0.000000	-0.004720	-0.038054	0.009487	0.000000	0.000000	2.000000	189.000000	1.000000
15446.688834	0.097833	0.558169	-0.003238	78.678894	21.955917	45.304382	0.107577	0.000000	0.163486	0.000000	0.000000	0.000000	-0.004720	-0.038054	0.009487	0.000000	0.000000	2.000000	189.000000	1.000000
15446.692167	0.097833	0.558169	-0.003238	78.678894	21.955917	45.304382	0.107577	0.000000	0.163486	0.000000	0.000000	0.000000	-0.004720	-0.038054	0.009487	0.000000	0.000000	2.000000	189.000000	1.000000
15446.695501	0.097833	0.558169	-0.003238	78.678894	21.955917	45.304382	0.107577	0.000000	0.163486	0.000000	0.000000	0.000000	-0.004720	-0.038054	0.009487	0.000000	0.000000	2.000000	189.000000	1.000000
15446.698834	0.097810	0.557889	-0.003238	78.707130	21.669163	44.932549	0.108364	0.000000	0.161905	0.000000	0.000000	0.000000	-0.006763	-0.083992	0.000008	0.000000	0.000000	2.000000	189.000000	1.000000
15446.702167	0.097810	0.557889	-0.003238	78.707130	21.669163	44.932549	0.108364	0.000000	0.161905	0.000000	0.000000	0.000000	-0.006763	-0.083992	0.000008	0.000000	0.000000	2.000000	189.000000	1.000000
15446.705501	0.097810	0.557889	-0.003238	78.707130	21.669163	44.932549	0.108364	0.000000	0.161905	0.000000	0.000000	0.000000	-0.006763	-0.083992	0.000008	0.000000	0.000000	2.000000	189.000000	1.000000
15446.708834	0.097810	0.557889	-0.003238	78.729652	21.514334	44.728443	0.109491	0.000000	0.161904	0.000000	0.000000	0.000000	-0.006763	-0.083992	0.000008	0.000000	0.000000	2.000000	189.000000	1.000000
15446.712167	0.097811	0.557770	-0.003234	78.729652	21.514334	44.728443	0.109491	0.000000	0.161904	0.000000	0.000000	0.000000	0.000245	-0.035618	0.001139	0.000000	0.000000	2.000000	189.000000	1.000000
15446.715501	0.097811	0.557770	-0.003234	78.729652	21.514334	44.728443	0.109491	0.000000	0.161904	0.000000	0.000000	0.000000	0.000245	-0.035618	0.001139	0.000000	0.000000	2.000000	189.000000	1.000000
15446.718834	0.097811	0.557770	-0.003234	78.746651	21.492460	44.693092	0.109450	0.000000	0.161714	0.000000	0.000000	0.000000	0.000245	-0.035618	0.001139	0.000000	0.000000	2.000000	189.000000	1.000000
15446.722167	0.097847	0.557652	-0.003171	78.746651	21.492460	44.693092	0.109450	0.000000	0.161714	0.000000	0.000000	0.000000	0.010835	-0.035337	0.018892	0.000000	0.000000	2.000000	189.000000	1.000000
15446.725501	0.097847	0.557652	-0.003171	78.746651	21.492460	44.693092	0.109450	0.000000	0.161714	0.000000	0.000000	0.000000	0.010835	-0.035337	0.018892	0.000000	0.000000	2.000000	189.000000	1.000000
15446.728834	0.097847	0.557652	-0.003171	78.756432	21.490366	44.684757	0.107645	0.000000	0.158565	0.000000	0.000000	0.000000	0.010835	-0.035337	0.018892	0.000000	0.000000	2.000000	189.000000	1.000000
15446.732167	0.097847	0.557652	-0.003171	78.756432	21.490366	44.684757	0.107645	0.000000	0.158565	0.000000	0.000000	0.000000	0.010835	-0.035337	0.018892	0.000000	0.000000	2.000000	189.000000	1.000000
15446.735501	0.097878	0.557543	-0.003131	78.756432	21.490366	44.684757	0.107645	0.000000	0.158565	0.000000	0.000000	0.000000	0.009346	-0.032908	0.011962	0.000000	0.000000	2.000000	189.000000	1.000000
15446.738834	0.097878	0.557543	-0.003131	78.770302	21.463127	44.646698	0.107645	0.000000	0.158565	0.000000	0.000000	0.000000	0.009346	-0.032908	0.011962	0.000000	0.000000	2.000000	189.000000	1.000000
15446.742167	0.097878	0.557543	-0.003131	78.770302	21.463127	44.646698	0.107645	0.000000	0.158565	0.000000	0.000000	0.000000	0.009346	-0.032908	0.011962	0.000000	0.000000	2.000000	189.000000	1.000000
15446.745501	0.097878	0.557543	-0.003131	78.770302	21.463127	44.646698	0.107645	0.000000	0.158565	0.000000	0.000000	0.000000	0.009346	-0.032908	0.011962	0.000000	0.000000	2.000000	189.000000	1.000000
15446.748834	0.097942	0.557333	-0.002942	78.782196	21.411013	44.573673	0.106087	0.000000	0.156572	0.000000	0.000000	0.000000	0.018989	-0.062903	0.056681	0.000000	0.000000	2.000000	189.000000	1.000000
15446.752167	0.097942	0.557333	-0.002942	78.782196	21.411013	44.573673	0.106087	0.000000	0.156572	0.000000	0.000000	0.000000	0.018989	-0.062903	0.056681	0.000000	0.000000	2.000000	189.000000	1.000000
15446.755501	0.097942	0.557333	-0.002942	78.782196	21.411013	44.573673	0.106087	0.000000	0.156572	0.000000	0.000000	0.000000	0.018989	-0.062903	0.056681	0.000000	0.000000	2.000000	189.000000	1.000000
15446.758834	0.097942	0.557333	-0.002942	78.793999	21.356030	44.500484	0.102923	0.000000	0.147125	0.000000	0.000000	0.000000	0.018989	-0.062903	0.056681	0.000000	0.000000	2.000000	189.000000	1.000000
15446.762167	0.097960	0.557232	-0.002857	78.793999	21.356030	44.500484	0.102923	0.000000	0.147125	0.000000	0.000000	0.000000	0.005513	-0.030227	0.025566	0.000000	0.000000	2.000000	189.000000	1.000000
15446.765501	0.097960	0.557232	-0.002857	78.793999	21.356030	44.500484	0.102923	0.000000	0.147125	0.000000	0.000000	0.000000	0.005513	-0.030227	0.025566	0.000000	0.000000	2.000000	189.000000	1.000000
15446.768834	0.097960	0.557232	-0.002857	78.798355	21.329967	44.462570	0.102004	0.000000	0.142864	0.000000	0.000000	0.000000	0.005513	-0.030227	0.025566	0.000000	0.000000	2.000000	189.000000	1.000000
15446.772167	0.097960	0.557232	-0.002857	78.798355	21.329967	44.462570	0.102004	0.000000	0.142864	0.000000	0.000000	0.000000	0.005513	-0.030227	0.025566	0.000000	0.000000	2.000000	189.000000	1.000000
15446.775501	0.098008	0.557166	-0.002741	78.798355	21.329967	44.462570	0.102004	0.000000	0.142864	0.000000	0.000000	0.000000	0.014276	-0.019929	0.034796	0.000000	0.000000	2.000000	189.000000	1.000000
15446.778834	0.098008	0.557166	-0.002741	78.801964	21.322680	44.448944	0.102004	0.000000	0.142864	0.000000	0.000000	0.000000	0.014276	-0.019929	0.034796	0.000000	0.000000	2.000000	189.000000	1.000000
15446.782167	0.098008	0.557166	-0.002741	78.801964	21.322680	44.448944	0.102004	0.000000	0.142864	0.000000	0.000000	0.000000	0.014276	-0.019929	0.034796	0.000000	0.000000	2.000000	189.000000	1.000000
15446.785501	0.098008	0.557166	-0.002741	78.801964	21.322680	44.448944	0.102004	0.000000	0.142864	0.000000	0.000000	0.000000	0.014276	-0.019929	0.034796	0.000000	0.000000	2.000000	189.000000	1.000000
15446.788834	0.098129	0.557024	-0.002491	78.805550	21.318102	44.435307	0.099625	0.000000	0.137064	0.000000	0.000000	0.000000	0.036525	-0.042380	0.075092	0.000000	0.000000	2.000000	189.000000	1.000000
15446.792167	0.098129	0.557024	-0.002491	78.805550	21.318102	44.435307	0.099625	0.000000	0.137064	0.000000	0.000000	0.000000	0.036525	-0.042380	0.075092	0.000000	0.000000	2.000000	189.000000	1.000000
15446.795501	0.098129	0.557024	-0.002491	78.805550	21.318102	44.435307	0.099625	0.000000	0.137064	0.000000	0.000000	0.000000	0.036525	-0.042380	0.075092	0.000000	0.000000	2.000000	189.000000	1.000000
15446.798834	0.098129	0.557024	-0.002491	78.807289	21.279636	44.378548	0.093537	0.000000	0.124549	0.000000	0.000000	0.000000	0.036525	-0.042380	0.075092	0.000000	0.000000	2.000000	189.000000	1.000000
15446.802167	0.098207	0.556967	-0.002339	78.807289	21.279636	44.378548	0.093537	0.000000	0.124549	0.000000	0.000000	0.000000	0.023401	-0.017286	0.045609	0.000000	0.000000	2.000000	189.000000	1.000000
15446.805501	0.098207	0.556967	-0.002339	78.807289	21.279636	44.378548	0.093537	0.000000	0.124549	0.000000	0.000000	0.000000	0.023401	-0.017286	0.045609	0.000000	0.000000	2.000000	189.000000	1.000000
15446.808834	0.098207	0.556967	-0.002339	78.811073	21.188286	44.256954	0.089637	0.000000	0.116948	0.000000	0.000000	0.000000	0.023401	-0.017286	0.045609	0.000000	0.000000	2.000000	189.000000	1.000000
15446.812167	0.098207	0.556967	-0.002339	78.811073	21.188286	44.256954	0.089637	0.000000	0.116948	0.000000	0.000000	0.000000	0.023401	-0.017286	0.045609	0.000000	0.000000	2.000000	189.000000	1.000000
15446.815501	0.098259	0.556917	-0.002205	78.811073	21.188286	44.256954	0.089637	0.000000	0.116948	0.000000	0.000000	0.000000	0.015439	-0.014845	0.040085	0.000000	0.000000	2.000000	189.000000	1.000000
15446.818834	0.098259	0.556917	-0.002205	78.819122	21.067881	44.097176	0.089637	0.000000	0.116948	0.000000	0.000000	0.000000	0.015439	-0.014845	0.040085	0.000000	0.000000	2.000000	189.000000	1.000000
15446.822167	0.098259	0.556917	-0.002205	78.819122	21.067881	44.097176	0.089637	0.000000	0.116948	0.000000	0.000000	0.000000	0.015439	-0.014845	0.040085	0.000000	0.000000	2.000000	189.000000	1.000000
15446.825501	0.098259	0.556917	-0.002205	78.819122	21.067881	44.097176	0.089637	0.000000	0.116948	0.000000	0.000000	0.000000	0.015439	-0.014845	0.040085	0.000000	0.000000	2.000000	189.000000	1.000000
15446.828834	0.098353	0.556809	-0.001979	78.825447	20.907133	43.885979	0.087064	0.000000	0.110267	0.000000	0.000000	0.000000	0.028238	-0.032395	0.067925	0.000000	0.000000	2.000000	189.000000	1.000000
15446.832167	0.098353	0.556809	-0.001979	78.825447	20.907133	43.885979	0.087064	0.000000	0.110267	0.000000	0.000000	0.000000	0.028238	-0.032395	0.067925	0.000000	0.000000	2.000000	189.000000	1.000000
15446.835501	0.098353	0.556809	-0.001979	78.825447	20.907133	43.885979	0.087064	0.000000	0.110267	0.000000	0.000000	0.000000	0.028238	-0.032395	0.067925	0.000000	0.000000	2.000000	189.000000	1.000000
15446.838834	0.098353	0.556809	-0.001979	78.832848	20.714684	43.633915	0.082358	0.000000	0.098946	0.000000	0.000000	0.000000	0.028238	-0.032395	0.067925	0.000000	0.000000	2.000000	189.000000	1.000000
15446.842167	0.098394	0.556776	-0.001891	78.832848	20.714684	43.633915	0.082358	0.000000	0.098946	0.000000	0.000000	0.000000	0.012459	-0.009918	0.026246	0.000000	0.000000	2.000000	189.000000	1.000000
15446.845501	0.098394	0.556776	-0.001891	78.832848	20.714684	43.633915	0.082358	0.000000	0.098946	0.000000	0.000000	0.000000	0.012459	-0.009918	0.026246	0.000000	0.000000	2.000000	189.000000	1.000000
15446.848834	0.098394	0.556776	-0.001891	78.844109	20.499004	43.351334	0.080281	0.000000	0.094572	0.000000	0.000000	0.000000	0.012459	-0.009918	0.026246	0.000000	0.000000	2.000000	189.000000	1.000000
15446.852167	0.098394	0.556776	-0.001891	78.844109	20.499004	43.351334	0.080281	0.000000	0.094572	0.000000	0.000000	0.000000	0.012459	-0.009918	0.026246	0.000000	0.000000	2.000000	189.000000	1.000000
15446.855501	0.098449	0.556734	-0.001849	78.844109	20.499004	43.351334	0.080281	0.000000	0.094572	0.000000	0.000000	0.000000	0.016301	-0.012591	0.012614	0.000000	0.000000	2.000000	189.000000	1.000000
15446.858834	0.098449	0.556734	-0.001849	78.850922	20.314909	43.106731	0.080281	0.000000	0.094572	0.000000	0.000000	0.000000	0.016301	-0.012591	0.012614	0.000000	0.000000	2.000000	189.000000	1.000000
15446.862167	0.098449	0.556734	-0.001849	78.850922	20.314909	43.106731	0.080281	0.000000	0.094572	0.000000	0.000000	0.000000	0.016301	-0.012591	0.012614	0.000000	0.000000	2.000000	189.000000	1.000000
15446.865501	0.098449	0.556734	-0.001849	78.850922	20.314909	43.106731	0.080281	0.000000	0.094572	0.000000	0.000000	0.000000	0.016301	-0.012591	0.012614	0.000000	0.000000	2.000000	189.000000	1.000000
15446.868834	0.098486	0.556684	-0.001780	78.859825	20.152658	42.896820	0.077565	0.000000	0.092469	0.000000	0.000000	0.000000	0.011313	-0.015072	0.020923	0.000000	0.000000	2.000000	189.000000	1.000000
15446.872167	0.098486	0.556684	-0.001780	78.859825	20.152658	42.896820	0.077565	0.000000	0.092469	0.000000	0.000000	0.000000	0.011313	-0.015072	0.020923	0.000000	0.000000	2.000000	189.000000	1.000000
15446.875501	0.098486	0.556684	-0.001780	78.859825	20.152658	42.896820	0.077565	0.000000	0.092469	0.000000	0.000000	0.000000	0.011313	-0.015072	0.020923	0.000000	0.000000	2.000000	189.000000	1.000000
15446.878834	0.098486	0.556684	-0.001780	78.868156	20.002792	42.702934	0.075679	0.000000	0.088982	0.000000	0.000000	0.000000	0.011313	-0.015072	0.020923	0.000000	0.000000	2.000000	189.000000	1.000000
15446.882167	0.098493	0.556650	-0.001751	78.868156	20.002792	42.702934	0.075679	0.000000	0.088982	0.000000	0.000000	0.000000	0.001839	-0.010124	0.008503	0.000000	0.000000	2.000000	189.000000	1.000000
15446.885501	0.098493	0.556650	-0.001751	78.868156	20.002792	42.702934	0.075679	0.000000	0.088982	0.000000	0.000000	0.000000	0.001839	-0.010124	0.008503	0.000000	0.000000	2.000000	189.000000	1.000000
15446.888834	0.098493	0.556650	-0.001751	78.875954	19.865368	42.525173	0.075373	0.000000	0.087565	0.000000	0.000000	0.000000	0.001839	-0.010124	0.008503	0.000000	0.000000	2.000000	189.000000	1.000000
15446.892167	0.098494	0.556625	-0.001746	78.875954	19.865368	42.525173	0.075373	0.000000	0.087565	0.000000	0.000000	0.000000	0.000345	-0.007639	0.001593	0.000000	0.000000	2.000000	189.000000	1.000000
15446.895501	0.098494	0.556625	-0.001746	78.875954	19.865368	42.525173	0.075373	0.000000	0.087565	0.000000	0.000000	0.000000	0.000345	-0.007639	0.001593	0.000000	0.000000	2.000000	189.000000	1.000000
15446.898834	0.098494	0.556625	-0.001746	78.879974	19.744726	42.369667	0.075315	0.000000	0.087299	0.000000	0.000000	0.000000	0.000345	-0.007639	0.001593	0.000000	0.000000	2.000000	189.000000	1.000000
15446.902167	0.098494	0.556625	-0.001746	78.879974	19.744726	42.369667	0.075315	0.000000	0.087299	0.000000	0.000000	0.000000	0.000345	-0.007639	0.001593	0.000000	0.000000	2.000000	189.000000	1.000000
15446.905501	0.098494	0.556625	-0.001746	78.879974	19.744726	42.369667	0.075315	0.000000	0.087299	0.000000	0.000000	0.000000	0.000001	-0.000003	0.000000	0.000000	0.000000	2.000000	189.000000	1.000000
15446.908834	0.098494	0.556625	-0.001746	78.882080	19.681196	42.287788	0.075315	0.000000	0.087299	0.000000	0.000000	0.000000	0.000001	-0.000003	0.000000	0.000000	0.000000	2.000000	189.000000	1.000000
15446.912167	0.098494	0.556625	-0.001746	78.882080	19.681196	42.287788	0.075315	0.000000	0.087299	0.000000	0.000000	0.000000	0.000001	-0.000003	0.000000	0.000000	0.000000	2.000000	189.000000	1.000000
15446.915501	0.098494	0.556625	-0.001746	78.882080	19.681196	42.287788	0.075315	0.000000	0.087299	0.000000	0.000000	0.000000	0.000001	-0.000003	0.000000	0.000000	0.000000	2.000000	189.000000	1.000000
15446.918834	0.098480	0.556624	-0.001810	78.886169	19.651466	42.248909	0.075315	0.000000	0.087299	0.000000	0.000000	0.000000	-0.004140	-0.000187	-0.019137	0.000000	0.000000	2.000000	189.000000	1.000000
15446.922167	0.098480	0.556624	-0.001810	78.886169	19.651466	42.248909	0.075315	0.000000	0.087299	0.000000	0.000000	0.000000	-0.004140	-0.000187	-0.019137	0.000000	0.000000	2.000000	189.000000	1.000000
15446.925501	0.098480	0.556624	-0.001810	78.886169	19.651466	42.248909	0.075315	0.000000	0.087299	0.000000	0.000000	0.000000	-0.004140	-0.000187	-0.019137	0.000000	0.000000	2.000000	189.000000	1.000000
15446.928834	0.098480	0.556624	-0.001810	78.889503	19.644451	42.242821	0.076005	0.000000	0.090489	0.000000	0.000000	0.000000	-0.004140	-0.000187	-0.019137	0.000000	0.000000	2.000000	189.000000	1.000000
15446.932167	0.098444	0.556624	-0.001869	78.889503	19.644451	42.242821	0.076005	0.000000	0.090489	0.000000	0.000000	0.000000	-0.010622	-0.000209	-0.017736	0.000000	0.000000	2.000000	189.000000	1.000000
15446.935501	0.098444	0.556624	-0.001869	78.889503	19.644451	42.242821	0.076005	0.000000	0.090489	0.000000	0.000000	0.000000	-0.010622	-0.000209	-0.017736	0.000000	0.000000	2.000000	189.000000	1.000000
15446.938834	0.098444	0.556624	-0.001869	78.889503	19.644451	42.242821	0.077775	0.000000	0.093445	0.000000	0.000000	0.000000	-0.010622	-0.000209	-0.017736	0.000000	0.000000	2.000000	189.000000	1.000000
15446.942167	0.098444	0.556624	-0.001869	78.889503	19.644451	42.242821	0.077775	0.000000	0.093445	0.000000	0.000000	0.000000	-0.010622	-0.000209	-0.017736	0.000000	0.000000	2.000000	189.000000	1.000000
15446.945501	0.098413	0.556640	-0.001910	78.889503	19.644451	42.242821	0.077775	0.000000	0.093445	0.000000	0.000000	0.000000	-0.009472	0.004986	-0.012420	0.000000	0.000000	2.000000	189.000000	1.000000
15446.948834	0.098413	0.556640	-0.001910	78.889717	19.635386	42.234650	0.077775	0.000000	0.093445	0.000000	0.000000	0.000000	-0.009472	0.004986	-0.012420	0.000000	0.000000	2.000000	189.000000	1.000000
15446.952167	0.098413	0.556640	-0.001910	78.889717	19.635386	42.234650	0.077775	0.000000	0.093445	0.000000	0.000000	0.000000	-0.009472	0.004986	-0.012420	0.000000	0.000000	2.000000	189.000000	1.000000
15446.955501	0.098413	0.556640	-0.001910	78.889717	19.635386	42.234650	0.077775	0.000000	0.093445	0.000000	0.000000	0.000000	-0.009472	0.004986	-0.012420	0.000000	0.000000	2.000000	189.000000	1.000000
15446.958834	0.098383	0.556690	-0.002049	78.889717	19.635386	42.234650	0.079354	0.000000	0.095515	0.000000	0.000000	0.000000	-0.008962	0.014865	-0.041467	0.000000	0.000000	2.000000	189.000000	1.000000
15446.962167	0.098383	0.556690	-0.002049	78.889717	19.635386	42.234650	0.079354	0.000000	0.095515	0.000000	0.000000	0.000000	-0.008962	0.014865	-0.041467	0.000000	0.000000	2.000000	189.000000	1.000000
15446.965501	0.098383	0.556690	-0.002049	78.889717	19.635386	42.234650	0.079354	0.000000	0.095515	0.000000	0.000000	0.000000	-0.008962	0.014865	-0.041467	0.000000	0.000000	2.000000	189.000000	1.000000
15446.968834	0.098383	0.556690	-0.002049	78.889717	19.635386	42.234650	0.080848	0.000000	0.102426	0.000000	0.000000	0.000000	-0.008962	0.014865	-0.041467	0.000000	0.000000	2.000000	189.000000	1.000000
15446.972167	0.098368	0.556715	-0.002118	78.889717	19.635386	42.234650	0.080848	0.000000	0.102426	0.000000	0.000000	0.000000	-0.004481	0.007440	-0.020735	0.000000	0.000000	2.000000	189.000000	1.000000
15446.975501	0.098368	0.556715	-0.002118	78.889717	19.635386	42.234650	0.080848	0.000000	0.102426	0.000000	0.000000	0.000000	-0.004481	0.007440	-0.020735	0.000000	0.000000	2.000000	189.000000	1.000000
15446.978834	0.098368	0.556715	-0.002118	78.889717	19.635386	42.234650	0.081595	0.000000	0.105882	0.000000	0.000000	0.000000	-0.004481	0.007440	-0.020735	0.000000	0.000000	2.000000	189.000000	1.000000
15446.982167	0.098368	0.556715	-0.002118	78.889717	19.635386	42.234650	0.081595	0.000000	0.105882	0.000000	0.000000	0.000000	-0.004481	0.007440	-0.020735	0.000000	0.000000	2.000000	189.000000	1.000000
15446.985501	0.098358	0.556731	-0.002164	78.889717	19.635386	42.234650	0.081595	0.000000	0.105882	0.000000	0.000000	0.000000	-0.002989	0.004963	-0.013824	0.000000	0.000000	2.000000	189.000000	1.000000
15446.988834	0.098358	0.556731	-0.002164	78.892807	19.640163	42.236740	0.081595	0.000000	0.105882	0.000000	0.000000	0.000000	-0.002989	0.004963	-0.013824	0.000000	0.000000	2.000000	189.000000	1.000000
15446.992167	0.098358	0.556731	-0.002164	78.892807	19.640163	42.236740	0.081595	0.000000	0.105882	0.000000	0.000000	0.000000	-0.002989	0.004963	-0.013824	0.000000	0.000000	2.000000	189.000000	1.000000
15446.995501	0.098358	0.556731	-0.002164	78.892807	19.640163	42.236740	0.081595	0.000000	0.105882	0.000000	0.000000	0.000000	-0.002989	0.004963	-0.013824	0.000000	0.000000	2.000000	189.000000	1.000000
15446.998834	0.098342	0.556746	-0.002342	78.895943	19.642237	42.238850	0.082093	0.000000	0.108186	0.000000	0.000000	0.000000	-0.004786	0.004552	-0.053512	0.000000	0.000000	2.000000	189.000000	1.000000
15447.002167	0.098342	0.556746	-0.002342	78.895943	19.642237	42.238850	0.082093	0.000000	0.108186	0.000000	0.000000	0.000000	-0.004786	0.004552	-0.053512	0.000000	0.000000	2.000000	189.000000	1.000000
15447.005501	0.098342	0.556746	-0.002342	78.895943	19.642237	42.238850	0.082093	0.000000	0.108186	0.000000	0.000000	0.000000	-0.004786	0.004552	-0.053512	0.000000	0.000000	2.000000	189.000000	1.000000
15447.008834	0.098342	0.556746	-0.002342	78.899040	19.647015	42.240955	0.082891	0.000000	0.117105	0.000000	0.000000	0.000000	-0.004786	0.004552	-0.053512	0.000000	0.000000	2.000000	189.000000	1.000000
15447.012167	0.098336	0.556745	-0.002474	78.899040	19.647015	42.240955	0.082891	0.000000	0.117105	0.000000	0.000000	0.000000	-0.001804	-0.000411	-0.039690	0.000000	0.000000	2.000000	189.000000	1.000000
15447.015501	0.098336	0.556745	-0.002474	78.899040	19.647015	42.240955	0.082891	0.000000	0.117105	0.000000	0.000000	0.000000	-0.001804	-0.000411	-0.039690	0.000000	0.000000	2.000000	189.000000	1.000000
15447.018834	0.098336	0.556745	-0.002474	78.905212	19.653877	42.245167	0.083191	0.000000	0.123720	0.000000	0.000000	0.000000	-0.001804	-0.000411	-0.039690	0.000000	0.000000	2.000000	189.000000	1.000000
15447.022167	0.098336	0.556745	-0.002474	78.905212	19.653877	42.245167	0.083191	0.000000	0.123720	0.000000	0.000000	0.000000	-0.001804	-0.000411	-0.039690	0.000000	0.000000	2.000000	189.000000	1.000000
15447.025501	0.098334	0.556761	-0.002589	78.905212	19.653877	42.245167	0.083191	0.000000	0.123720	0.000000	0.000000	0.000000	-0.000657	0.004743	-0.034374	0.000000	0.000000	2.000000	189.000000	1.000000
15447.028834	0.098334	0.556761	-0.002589	78.911453	19.658020	42.249401	0.083191	0.000000	0.123720	0.000000	0.000000	0.000000	-0.000657	0.004743	-0.034374	0.000000	0.000000	2.000000	189.000000	1.000000
15447.032167	0.098334	0.556761	-0.002589	78.911453	19.658020	42.249401	0.083191	0.000000	0.123720	0.000000	0.000000	0.000000	-0.000657	0.004743	-0.034374	0.000000	0.000000	2.000000	189.000000	1.000000
15447.035501	0.098334	0.556761	-0.002589	78.911453	19.658020	42.249401	0.083191	0.000000	0.123720	0.000000	0.000000	0.000000	-0.000657	0.004743	-0.034374	0.000000	0.000000	2.000000	189.000000	1.000000
15447.038834	0.098275	0.556741	-0.002862	78.920753	19.664228	42.255722	0.083301	0.000000	0.129449	0.000000	0.000000	0.000000	-0.017718	-0.005983	-0.081914	0.000000	0.000000	2.000000	189.000000	1.000000
15447.042167	0.098275	0.556741	-0.002862	78.920753	19.664228	42.255722	0.083301	0.000000	0.129449	0.000000	0.000000	0.000000	-0.017718	-0.005983	-0.081914	0.000000	0.000000	2.000000	189.000000	1.000000
15447.045501	0.098275	0.556741	-0.002862	78.920753	19.664228	42.255722	0.083301	0.000000	0.129449	0.000000	0.000000	0.000000	-0.017718	-0.005983	-0.081914	0.000000	0.000000	2.000000	189.000000	1.000000
15447.048834	0.098275	0.556741	-0.002862	78.926964	19.671114	42.259964	0.086254	0.000000	0.143101	0.000000	0.000000	0.000000	-0.017718	-0.005983	-0.081914	0.000000	0.000000	2.000000	189.000000	1.000000
15447.052167	0.098274	0.556731	-0.002971	78.926964	19.671114	42.259964	0.086254	0.000000	0.143101	0.000000	0.000000	0.000000	-0.000320	-0.002905	-0.032786	0.000000	1.000000	2.000000	189.000000	1.000000
15447.055501	0.098274	0.556731	-0.002971	78.926964	19.671114	42.259964	0.086254	0.000000	0.143101	0.000000	0.000000	0.000000	-0.000320	-0.002905	-0.032786	0.000000	1.000000	2.000000	189.000000	1.000000
