# Supplementary material for: Haptic Guidance Needs to Be Intuitive Not Just Informative to Improve Human Motor Accuracy
Source: PLoS One. 2016 Mar 16;11(3):e0150912. doi: 10.1371/journal.pone.0150912 (PMC4794196; doi:10.1371/journal.pone.0150912)
Supplement: S1 Data — (ZIP) [file pone.0150912.s001.zip › Subject6/exp1_0190.txt]

Time	PosX	PosY	PosZ	RotX	RotY	RotZ	ForceX	ForceY	ForceZ	MomentX	MomentY	MomentZ	VelocityX	VelocityY	VelocityZ	CalibratedWeight	ButtonDown	Condition	Trial	Visual
15448.459795	0.001258	0.487121	0.248754	79.299286	41.589634	51.778915	1.847249	0.000000	-4.646254	0.000000	0.000000	0.000000	0.030231	-0.114070	0.042902	0.000000	1.000000	2.000000	190.000000	0.000000
15448.463129	0.001258	0.487121	0.248754	79.299286	41.589634	51.778915	1.847249	0.000000	-4.646254	0.000000	0.000000	0.000000	0.030231	-0.114070	0.042902	0.000000	1.000000	2.000000	190.000000	0.000000
15448.466462	0.001258	0.487121	0.248754	79.299286	41.589634	51.778915	1.847249	0.000000	-4.646254	0.000000	0.000000	0.000000	0.030231	-0.114070	0.042902	0.000000	1.000000	2.000000	190.000000	0.000000
15448.469795	0.001258	0.487121	0.248754	79.400269	41.977531	52.089066	1.844706	0.000000	-4.647264	0.000000	0.000000	0.000000	0.030231	-0.114070	0.042902	0.000000	1.000000	2.000000	190.000000	0.000000
15448.473129	0.001994	0.486743	0.248038	79.400269	41.977531	52.089066	1.844706	0.000000	-4.647264	0.000000	0.000000	0.000000	0.220568	-0.113292	-0.214878	0.000000	1.000000	2.000000	190.000000	0.000000
15448.476462	0.001994	0.486743	0.248038	79.400269	41.977531	52.089066	1.844706	0.000000	-4.647264	0.000000	0.000000	0.000000	0.220568	-0.113292	-0.214878	0.000000	1.000000	2.000000	190.000000	0.000000
15448.479795	0.001994	0.486743	0.248038	79.472206	42.223351	52.265305	1.837401	0.000000	-4.650157	0.000000	0.000000	0.000000	0.220568	-0.113292	-0.214878	0.000000	1.000000	2.000000	190.000000	0.000000
15448.483129	0.002693	0.486572	0.247168	79.472206	42.223351	52.265305	1.837401	0.000000	-4.650157	0.000000	0.000000	0.000000	0.209911	-0.051384	-0.261014	0.000000	1.000000	2.000000	190.000000	0.000000
15448.486462	0.002693	0.486572	0.247168	79.472206	42.223351	52.265305	1.837401	0.000000	-4.650157	0.000000	0.000000	0.000000	0.209911	-0.051384	-0.261014	0.000000	1.000000	2.000000	190.000000	0.000000
15448.489795	0.002693	0.486572	0.247168	79.628036	42.221867	52.152420	1.831604	0.000000	-4.652442	0.000000	0.000000	0.000000	0.209911	-0.051384	-0.261014	0.000000	1.000000	2.000000	190.000000	0.000000
15448.493129	0.003056	0.486484	0.245990	79.628036	42.221867	52.152420	1.831604	0.000000	-4.652442	0.000000	0.000000	0.000000	0.108805	-0.026250	-0.353233	0.000000	1.000000	2.000000	190.000000	0.000000
15448.496462	0.003056	0.486484	0.245990	79.628036	42.221867	52.152420	1.831604	0.000000	-4.652442	0.000000	0.000000	0.000000	0.108805	-0.026250	-0.353233	0.000000	1.000000	2.000000	190.000000	0.000000
15448.499795	0.003056	0.486484	0.245990	79.828056	41.214260	50.857925	1.833256	0.000000	-4.651793	0.000000	0.000000	0.000000	0.108805	-0.026250	-0.353233	0.000000	1.000000	2.000000	190.000000	0.000000
15448.503129	0.003849	0.486170	0.244417	79.828056	41.214260	50.857925	1.833256	0.000000	-4.651793	0.000000	0.000000	0.000000	0.237753	-0.094483	-0.472032	0.000000	1.000000	2.000000	190.000000	0.000000
15448.506462	0.003849	0.486170	0.244417	79.828056	41.214260	50.857925	1.833256	0.000000	-4.651793	0.000000	0.000000	0.000000	0.237753	-0.094483	-0.472032	0.000000	1.000000	2.000000	190.000000	0.000000
15448.509795	0.003849	0.486170	0.244417	79.804375	37.926556	47.193420	1.830414	0.000000	-4.652911	0.000000	0.000000	0.000000	0.237753	-0.094483	-0.472032	0.000000	1.000000	2.000000	190.000000	0.000000
15448.513129	0.004669	0.485903	0.242594	79.804375	37.926556	47.193420	1.830414	0.000000	-4.652911	0.000000	0.000000	0.000000	0.246151	-0.079960	-0.546830	0.000000	1.000000	2.000000	190.000000	0.000000
15448.516462	0.004669	0.485903	0.242594	79.804375	37.926556	47.193420	1.830414	0.000000	-4.652911	0.000000	0.000000	0.000000	0.246151	-0.079960	-0.546830	0.000000	1.000000	2.000000	190.000000	0.000000
15448.519795	0.004669	0.485903	0.242594	79.427162	32.713886	41.555519	1.828696	0.000000	-4.653587	0.000000	0.000000	0.000000	0.246151	-0.079960	-0.546830	0.000000	1.000000	2.000000	190.000000	0.000000
15448.523129	0.005451	0.485727	0.240615	79.427162	32.713886	41.555519	1.828696	0.000000	-4.653587	0.000000	0.000000	0.000000	0.234550	-0.052929	-0.593759	0.000000	1.000000	2.000000	190.000000	0.000000
15448.526462	0.005451	0.485727	0.240615	79.427162	32.713886	41.555519	1.828696	0.000000	-4.653587	0.000000	0.000000	0.000000	0.234550	-0.052929	-0.593759	0.000000	1.000000	2.000000	190.000000	0.000000
15448.529795	0.005451	0.485727	0.240615	78.771927	27.367554	35.772156	1.828628	0.000000	-4.653614	0.000000	0.000000	0.000000	0.234550	-0.052929	-0.593759	0.000000	1.000000	2.000000	190.000000	0.000000
15448.533129	0.006359	0.485504	0.238433	78.771927	27.367554	35.772156	1.828628	0.000000	-4.653614	0.000000	0.000000	0.000000	0.272286	-0.066633	-0.654514	0.000000	1.000000	2.000000	190.000000	0.000000
15448.536462	0.006359	0.485504	0.238433	78.771927	27.367554	35.772156	1.828628	0.000000	-4.653614	0.000000	0.000000	0.000000	0.272286	-0.066633	-0.654514	0.000000	1.000000	2.000000	190.000000	0.000000
15448.539795	0.006359	0.485504	0.238433	77.950912	23.202454	31.272503	1.827777	0.000000	-4.653948	0.000000	0.000000	0.000000	0.272286	-0.066633	-0.654514	0.000000	1.000000	2.000000	190.000000	0.000000
15448.543129	0.007422	0.485139	0.235968	77.950912	23.202454	31.272503	1.827777	0.000000	-4.653948	0.000000	0.000000	0.000000	0.319025	-0.109614	-0.739527	0.000000	1.000000	2.000000	190.000000	0.000000
15448.546462	0.007422	0.485139	0.235968	77.950912	23.202454	31.272503	1.827777	0.000000	-4.653948	0.000000	0.000000	0.000000	0.319025	-0.109614	-0.739527	0.000000	1.000000	2.000000	190.000000	0.000000
15448.549795	0.007422	0.485139	0.235968	77.025620	20.408285	28.357393	1.826148	0.000000	-4.654587	0.000000	0.000000	0.000000	0.319025	-0.109614	-0.739527	0.000000	1.000000	2.000000	190.000000	0.000000
15448.553129	0.008638	0.484822	0.233240	77.025620	20.408285	28.357393	1.826148	0.000000	-4.654587	0.000000	0.000000	0.000000	0.364920	-0.095161	-0.818470	0.000000	1.000000	2.000000	190.000000	0.000000
15448.556462	0.008638	0.484822	0.233240	77.025620	20.408285	28.357393	1.826148	0.000000	-4.654587	0.000000	0.000000	0.000000	0.364920	-0.095161	-0.818470	0.000000	1.000000	2.000000	190.000000	0.000000
15448.559795	0.008638	0.484822	0.233240	76.076462	18.574154	26.519999	1.823622	0.000000	-4.655578	0.000000	0.000000	0.000000	0.364920	-0.095161	-0.818470	0.000000	1.000000	2.000000	190.000000	0.000000
15448.563129	0.009941	0.484521	0.230411	76.076462	18.574154	26.519999	1.823622	0.000000	-4.655578	0.000000	0.000000	0.000000	0.390932	-0.090175	-0.848738	0.000000	0.000000	2.000000	190.000000	0.000000
15448.566462	0.009941	0.484521	0.230411	76.076462	18.574154	26.519999	1.823622	0.000000	-4.655578	0.000000	0.000000	0.000000	0.390932	-0.090175	-0.848738	0.000000	0.000000	2.000000	190.000000	0.000000
15448.569795	0.009941	0.484521	0.230411	75.175880	17.080204	25.158302	1.820206	0.000000	-4.656915	0.000000	0.000000	0.000000	0.390932	-0.090175	-0.848738	0.000000	0.000000	2.000000	190.000000	0.000000
15448.573129	0.011296	0.484273	0.227445	75.175880	17.080204	25.158302	1.820206	0.000000	-4.656915	0.000000	0.000000	0.000000	0.406483	-0.074441	-0.889744	0.000000	0.000000	2.000000	190.000000	0.000000
15448.576462	0.011296	0.484273	0.227445	75.175880	17.080204	25.158302	1.820206	0.000000	-4.656915	0.000000	0.000000	0.000000	0.406483	-0.074441	-0.889744	0.000000	0.000000	2.000000	190.000000	0.000000
15448.579795	0.011296	0.484273	0.227445	74.339241	15.679132	24.105032	1.816728	0.000000	-4.658272	0.000000	0.000000	0.000000	0.406483	-0.074441	-0.889744	0.000000	0.000000	2.000000	190.000000	0.000000
15448.583129	0.012863	0.484020	0.224323	74.339241	15.679132	24.105032	1.816728	0.000000	-4.658272	0.000000	0.000000	0.000000	0.469971	-0.075861	-0.936618	0.000000	0.000000	2.000000	190.000000	0.000000
15448.586462	0.012863	0.484020	0.224323	74.339241	15.679132	24.105032	1.816728	0.000000	-4.658272	0.000000	0.000000	0.000000	0.469971	-0.075861	-0.936618	0.000000	0.000000	2.000000	190.000000	0.000000
15448.589795	0.012863	0.484020	0.224323	73.567497	14.185345	23.100801	1.810433	0.000000	-4.660722	0.000000	0.000000	0.000000	0.469971	-0.075861	-0.936618	0.000000	0.000000	2.000000	190.000000	0.000000
15448.593129	0.014478	0.483823	0.221159	73.567497	14.185345	23.100801	1.810433	0.000000	-4.660722	0.000000	0.000000	0.000000	0.484631	-0.059225	-0.949122	0.000000	0.000000	2.000000	190.000000	0.000000
15448.596462	0.014478	0.483823	0.221159	73.567497	14.185345	23.100801	1.810433	0.000000	-4.660722	0.000000	0.000000	0.000000	0.484631	-0.059225	-0.949122	0.000000	0.000000	2.000000	190.000000	0.000000
15448.599795	0.014478	0.483823	0.221159	72.881584	12.581526	21.777405	1.803350	0.000000	-4.663468	0.000000	0.000000	0.000000	0.484631	-0.059225	-0.949122	0.000000	0.000000	2.000000	190.000000	0.000000
15448.603129	0.016234	0.483637	0.217784	72.881584	12.581526	21.777405	1.803350	0.000000	-4.663468	0.000000	0.000000	0.000000	0.526576	-0.055876	-1.012472	0.000000	0.000000	2.000000	190.000000	0.000000
15448.606462	0.016234	0.483637	0.217784	72.881584	12.581526	21.777405	1.803350	0.000000	-4.663468	0.000000	0.000000	0.000000	0.526576	-0.055876	-1.012472	0.000000	0.000000	2.000000	190.000000	0.000000
15448.609795	0.016234	0.483637	0.217784	72.280937	10.880232	20.243410	1.794955	0.000000	-4.666706	0.000000	0.000000	0.000000	0.526576	-0.055876	-1.012472	0.000000	0.000000	2.000000	190.000000	0.000000
15448.613129	0.018125	0.483480	0.214210	72.280937	10.880232	20.243410	1.794955	0.000000	-4.666706	0.000000	0.000000	0.000000	0.567407	-0.046909	-1.072267	0.000000	0.000000	2.000000	190.000000	0.000000
15448.616462	0.018125	0.483480	0.214210	72.280937	10.880232	20.243410	1.794955	0.000000	-4.666706	0.000000	0.000000	0.000000	0.567407	-0.046909	-1.072267	0.000000	0.000000	2.000000	190.000000	0.000000
15448.619795	0.018125	0.483480	0.214210	71.752998	9.123981	18.462099	1.785139	0.000000	-4.670469	0.000000	0.000000	0.000000	0.567407	-0.046909	-1.072267	0.000000	0.000000	2.000000	190.000000	0.000000
15448.623129	0.020051	0.483350	0.210367	71.752998	9.123981	18.462099	1.785139	0.000000	-4.670469	0.000000	0.000000	0.000000	0.577802	-0.038962	-1.152901	0.000000	0.000000	2.000000	190.000000	0.000000
15448.626462	0.020051	0.483350	0.210367	71.752998	9.123981	18.462099	1.785139	0.000000	-4.670469	0.000000	0.000000	0.000000	0.577802	-0.038962	-1.152901	0.000000	0.000000	2.000000	190.000000	0.000000
15448.629795	0.020051	0.483350	0.210367	71.263809	7.373322	16.349194	1.776274	0.000000	-4.673848	0.000000	0.000000	0.000000	0.577802	-0.038962	-1.152901	0.000000	0.000000	2.000000	190.000000	0.000000
15448.633129	0.022133	0.483281	0.206210	71.263809	7.373322	16.349194	1.776274	0.000000	-4.673848	0.000000	0.000000	0.000000	0.624537	-0.020790	-1.246964	0.000000	0.000000	2.000000	190.000000	0.000000
15448.636462	0.022133	0.483281	0.206210	71.263809	7.373322	16.349194	1.776274	0.000000	-4.673848	0.000000	0.000000	0.000000	0.624537	-0.020790	-1.246964	0.000000	0.000000	2.000000	190.000000	0.000000
15448.639795	0.022133	0.483281	0.206210	70.813309	5.687774	14.119398	1.766317	0.000000	-4.677619	0.000000	0.000000	0.000000	0.624537	-0.020790	-1.246964	0.000000	0.000000	2.000000	190.000000	0.000000
15448.643129	0.024239	0.483235	0.201739	70.813309	5.687774	14.119398	1.766317	0.000000	-4.677619	0.000000	0.000000	0.000000	0.631719	-0.013919	-1.341336	0.000000	0.000000	2.000000	190.000000	0.000000
15448.646462	0.024239	0.483235	0.201739	70.813309	5.687774	14.119398	1.766317	0.000000	-4.677619	0.000000	0.000000	0.000000	0.631719	-0.013919	-1.341336	0.000000	0.000000	2.000000	190.000000	0.000000
15448.649795	0.024239	0.483235	0.201739	70.417793	4.130600	11.946097	1.757839	0.000000	-4.680812	0.000000	0.000000	0.000000	0.631719	-0.013919	-1.341336	0.000000	0.000000	2.000000	190.000000	0.000000
15448.653129	0.026392	0.483207	0.196877	70.417793	4.130600	11.946097	1.757839	0.000000	-4.680812	0.000000	0.000000	0.000000	0.645974	-0.008220	-1.458795	0.000000	0.000000	2.000000	190.000000	0.000000
15448.656462	0.026392	0.483207	0.196877	70.417793	4.130600	11.946097	1.757839	0.000000	-4.680812	0.000000	0.000000	0.000000	0.645974	-0.008220	-1.458795	0.000000	0.000000	2.000000	190.000000	0.000000
15448.659795	0.026392	0.483207	0.196877	70.071983	2.767812	10.021288	1.751017	0.000000	-4.683369	0.000000	0.000000	0.000000	0.645974	-0.008220	-1.458795	0.000000	0.000000	2.000000	190.000000	0.000000
15448.663129	0.028588	0.483163	0.191650	70.071983	2.767812	10.021288	1.751017	0.000000	-4.683369	0.000000	0.000000	0.000000	0.658757	-0.013150	-1.567827	0.000000	0.000000	2.000000	190.000000	0.000000
15448.666462	0.028588	0.483163	0.191650	70.071983	2.767812	10.021288	1.751017	0.000000	-4.683369	0.000000	0.000000	0.000000	0.658757	-0.013150	-1.567827	0.000000	0.000000	2.000000	190.000000	0.000000
15448.669795	0.028588	0.483163	0.191650	69.780632	1.683765	8.685696	1.745827	0.000000	-4.685306	0.000000	0.000000	0.000000	0.658757	-0.013150	-1.567827	0.000000	0.000000	2.000000	190.000000	0.000000
15448.673129	0.030763	0.483177	0.186159	69.780632	1.683765	8.685696	1.745827	0.000000	-4.685306	0.000000	0.000000	0.000000	0.652743	0.004140	-1.647363	0.000000	0.000000	2.000000	190.000000	0.000000
15448.676462	0.030763	0.483177	0.186159	69.780632	1.683765	8.685696	1.745827	0.000000	-4.685306	0.000000	0.000000	0.000000	0.652743	0.004140	-1.647363	0.000000	0.000000	2.000000	190.000000	0.000000
15448.679795	0.030763	0.483177	0.186159	69.540428	0.972441	8.017967	1.742960	0.000000	-4.686373	0.000000	0.000000	0.000000	0.652743	0.004140	-1.647363	0.000000	0.000000	2.000000	190.000000	0.000000
15448.683129	0.032942	0.483209	0.180327	69.540428	0.972441	8.017967	1.742960	0.000000	-4.686373	0.000000	0.000000	0.000000	0.653543	0.009421	-1.749805	0.000000	0.000000	2.000000	190.000000	0.000000
15448.686462	0.032942	0.483209	0.180327	69.540428	0.972441	8.017967	1.742960	0.000000	-4.686373	0.000000	0.000000	0.000000	0.653543	0.009421	-1.749805	0.000000	0.000000	2.000000	190.000000	0.000000
15448.689795	0.032942	0.483209	0.180327	69.348206	0.731050	8.161097	1.742750	0.000000	-4.686450	0.000000	0.000000	0.000000	0.653543	0.009421	-1.749805	0.000000	0.000000	2.000000	190.000000	0.000000
15448.693129	0.035155	0.483331	0.174285	69.348206	0.731050	8.161097	1.742750	0.000000	-4.686450	0.000000	0.000000	0.000000	0.663920	0.036729	-1.812560	0.000000	0.000000	2.000000	190.000000	0.000000
15448.696462	0.035155	0.483331	0.174285	69.348206	0.731050	8.161097	1.742750	0.000000	-4.686450	0.000000	0.000000	0.000000	0.663920	0.036729	-1.812560	0.000000	0.000000	2.000000	190.000000	0.000000
15448.699795	0.035155	0.483331	0.174285	69.178429	0.961600	8.902398	1.743547	0.000000	-4.686154	0.000000	0.000000	0.000000	0.663920	0.036729	-1.812560	0.000000	0.000000	2.000000	190.000000	0.000000
15448.703129	0.037456	0.483558	0.168007	69.178429	0.961600	8.902398	1.743547	0.000000	-4.686154	0.000000	0.000000	0.000000	0.690220	0.067932	-1.883189	0.000000	0.000000	2.000000	190.000000	0.000000
15448.706462	0.037456	0.483558	0.168007	69.178429	0.961600	8.902398	1.743547	0.000000	-4.686154	0.000000	0.000000	0.000000	0.690220	0.067932	-1.883189	0.000000	0.000000	2.000000	190.000000	0.000000
15448.709795	0.037456	0.483558	0.168007	68.988548	1.459159	9.798256	1.744400	0.000000	-4.685837	0.000000	0.000000	0.000000	0.690220	0.067932	-1.883189	0.000000	0.000000	2.000000	190.000000	0.000000
15448.713129	0.039873	0.483889	0.161598	68.988548	1.459159	9.798256	1.744400	0.000000	-4.685837	0.000000	0.000000	0.000000	0.725193	0.099299	-1.922966	0.000000	0.000000	2.000000	190.000000	0.000000
15448.716462	0.039873	0.483889	0.161598	68.988548	1.459159	9.798256	1.744400	0.000000	-4.685837	0.000000	0.000000	0.000000	0.725193	0.099299	-1.922966	0.000000	0.000000	2.000000	190.000000	0.000000
15448.719795	0.039873	0.483889	0.161598	68.715698	2.055047	10.769205	1.743608	0.000000	-4.686132	0.000000	0.000000	0.000000	0.725193	0.099299	-1.922966	0.000000	0.000000	2.000000	190.000000	0.000000
15448.723129	0.042316	0.484339	0.155113	68.715698	2.055047	10.769205	1.743608	0.000000	-4.686132	0.000000	0.000000	0.000000	0.733005	0.135255	-1.945350	0.000000	0.000000	2.000000	190.000000	0.000000
15448.726462	0.042316	0.484339	0.155113	68.715698	2.055047	10.769205	1.743608	0.000000	-4.686132	0.000000	0.000000	0.000000	0.733005	0.135255	-1.945350	0.000000	0.000000	2.000000	190.000000	0.000000
15448.729795	0.042316	0.484339	0.155113	68.327980	2.691020	11.532948	1.742795	0.000000	-4.686434	0.000000	0.000000	0.000000	0.733005	0.135255	-1.945350	0.000000	0.000000	2.000000	190.000000	0.000000
15448.733129	0.044867	0.484921	0.148528	68.327980	2.691020	11.532948	1.742795	0.000000	-4.686434	0.000000	0.000000	0.000000	0.765184	0.174627	-1.975536	0.000000	0.000000	2.000000	190.000000	0.000000
15448.736462	0.044867	0.484921	0.148528	68.327980	2.691020	11.532948	1.742795	0.000000	-4.686434	0.000000	0.000000	0.000000	0.765184	0.174627	-1.975536	0.000000	0.000000	2.000000	190.000000	0.000000
15448.739795	0.047199	0.485529	0.142512	67.920052	3.257093	12.027931	1.739975	0.000000	-4.687482	0.000000	0.000000	0.000000	0.699579	0.182142	-1.804691	0.000000	0.000000	2.000000	190.000000	0.000000
15448.743129	0.047199	0.485529	0.142512	67.920052	3.257093	12.027931	1.739975	0.000000	-4.687482	0.000000	0.000000	0.000000	0.699579	0.182142	-1.804691	0.000000	0.000000	2.000000	190.000000	0.000000
15448.746462	0.047199	0.485529	0.142512	67.920052	3.257093	12.027931	1.739975	0.000000	-4.687482	0.000000	0.000000	0.000000	0.699579	0.182142	-1.804691	0.000000	0.000000	2.000000	190.000000	0.000000
15448.749795	0.047199	0.485529	0.142512	67.349167	3.929811	12.690082	1.737113	0.000000	-4.688543	0.000000	0.000000	0.000000	0.699579	0.182142	-1.804691	0.000000	0.000000	2.000000	190.000000	0.000000
15448.753129	0.050011	0.486379	0.135092	67.349167	3.929811	12.690082	1.737113	0.000000	-4.688543	0.000000	0.000000	0.000000	0.843716	0.255159	-2.225975	0.000000	0.000000	2.000000	190.000000	0.000000
15448.756462	0.050011	0.486379	0.135092	67.349167	3.929811	12.690082	1.737113	0.000000	-4.688543	0.000000	0.000000	0.000000	0.843716	0.255159	-2.225975	0.000000	0.000000	2.000000	190.000000	0.000000
15448.759795	0.050011	0.486379	0.135092	66.813744	4.502014	13.456552	1.735181	0.000000	-4.689259	0.000000	0.000000	0.000000	0.843716	0.255159	-2.225975	0.000000	0.000000	2.000000	190.000000	0.000000
15448.763129	0.052544	0.487167	0.128269	66.813744	4.502014	13.456552	1.735181	0.000000	-4.689259	0.000000	0.000000	0.000000	0.759644	0.236326	-2.047065	0.000000	0.000000	2.000000	190.000000	0.000000
15448.766462	0.052544	0.487167	0.128269	66.813744	4.502014	13.456552	1.735181	0.000000	-4.689259	0.000000	0.000000	0.000000	0.759644	0.236326	-2.047065	0.000000	0.000000	2.000000	190.000000	0.000000
15448.769795	0.052544	0.487167	0.128269	66.284294	5.034617	14.882222	1.734949	0.000000	-4.689344	0.000000	0.000000	0.000000	0.759644	0.236326	-2.047065	0.000000	0.000000	2.000000	190.000000	0.000000
15448.773129	0.055029	0.487976	0.121397	66.284294	5.034617	14.882222	1.734949	0.000000	-4.689344	0.000000	0.000000	0.000000	0.745719	0.242703	-2.061528	0.000000	0.000000	2.000000	190.000000	0.000000
15448.776462	0.055029	0.487976	0.121397	66.284294	5.034617	14.882222	1.734949	0.000000	-4.689344	0.000000	0.000000	0.000000	0.745719	0.242703	-2.061528	0.000000	0.000000	2.000000	190.000000	0.000000
15448.779795	0.055029	0.487976	0.121397	65.778740	5.516095	17.064400	1.736874	0.000000	-4.688631	0.000000	0.000000	0.000000	0.745719	0.242703	-2.061528	0.000000	0.000000	2.000000	190.000000	0.000000
15448.783129	0.057467	0.488773	0.114480	65.778740	5.516095	17.064400	1.736874	0.000000	-4.688631	0.000000	0.000000	0.000000	0.731399	0.239116	-2.075132	0.000000	0.000000	2.000000	190.000000	0.000000
15448.786462	0.057467	0.488773	0.114480	65.778740	5.516095	17.064400	1.736874	0.000000	-4.688631	0.000000	0.000000	0.000000	0.731399	0.239116	-2.075132	0.000000	0.000000	2.000000	190.000000	0.000000
15448.789795	0.057467	0.488773	0.114480	65.312630	5.921717	19.231607	1.741352	0.000000	-4.686971	0.000000	0.000000	0.000000	0.731399	0.239116	-2.075132	0.000000	0.000000	2.000000	190.000000	0.000000
15448.793129	0.059976	0.489564	0.107624	65.312630	5.921717	19.231607	1.741352	0.000000	-4.686971	0.000000	0.000000	0.000000	0.752524	0.237348	-2.056806	0.000000	0.000000	2.000000	190.000000	0.000000
15448.796462	0.059976	0.489564	0.107624	65.312630	5.921717	19.231607	1.741352	0.000000	-4.686971	0.000000	0.000000	0.000000	0.752524	0.237348	-2.056806	0.000000	0.000000	2.000000	190.000000	0.000000
15448.799795	0.059976	0.489564	0.107624	64.896492	6.276248	21.065512	1.742837	0.000000	-4.686419	0.000000	0.000000	0.000000	0.752524	0.237348	-2.056806	0.000000	0.000000	2.000000	190.000000	0.000000
15448.803129	0.062565	0.490373	0.100709	64.896492	6.276248	21.065512	1.742837	0.000000	-4.686419	0.000000	0.000000	0.000000	0.776664	0.242733	-2.074419	0.000000	0.000000	2.000000	190.000000	0.000000
15448.806462	0.062565	0.490373	0.100709	64.896492	6.276248	21.065512	1.742837	0.000000	-4.686419	0.000000	0.000000	0.000000	0.776664	0.242733	-2.074419	0.000000	0.000000	2.000000	190.000000	0.000000
15448.809795	0.062565	0.490373	0.100709	64.529510	6.626702	22.610592	1.742128	0.000000	-4.686683	0.000000	0.000000	0.000000	0.776664	0.242733	-2.074419	0.000000	0.000000	2.000000	190.000000	0.000000
15448.813129	0.065242	0.491145	0.093857	64.529510	6.626702	22.610592	1.742128	0.000000	-4.686683	0.000000	0.000000	0.000000	0.803201	0.231612	-2.055728	0.000000	0.000000	2.000000	190.000000	0.000000
15448.816462	0.065242	0.491145	0.093857	64.529510	6.626702	22.610592	1.742128	0.000000	-4.686683	0.000000	0.000000	0.000000	0.803201	0.231612	-2.055728	0.000000	0.000000	2.000000	190.000000	0.000000
15448.819795	0.065242	0.491145	0.093857	64.199318	6.976941	23.964439	1.736413	0.000000	-4.688803	0.000000	0.000000	0.000000	0.803201	0.231612	-2.055728	0.000000	0.000000	2.000000	190.000000	0.000000
15448.823129	0.068015	0.491993	0.087161	64.199318	6.976941	23.964439	1.736413	0.000000	-4.688803	0.000000	0.000000	0.000000	0.832070	0.254236	-2.008844	0.000000	0.000000	2.000000	190.000000	0.000000
15448.826462	0.068015	0.491993	0.087161	64.199318	6.976941	23.964439	1.736413	0.000000	-4.688803	0.000000	0.000000	0.000000	0.832070	0.254236	-2.008844	0.000000	0.000000	2.000000	190.000000	0.000000
15448.829795	0.068015	0.491993	0.087161	63.906425	7.279442	25.080206	1.599229	0.000000	-4.358030	0.000000	0.000000	0.000000	0.832070	0.254236	-2.008844	0.000000	0.000000	2.000000	190.000000	0.000000
15448.833129	0.070799	0.492895	0.080575	63.906425	7.279442	25.080206	1.599229	0.000000	-4.358030	0.000000	0.000000	0.000000	0.835181	0.270775	-1.975730	0.000000	0.000000	2.000000	190.000000	0.000000
15448.836462	0.070799	0.492895	0.080575	63.906425	7.279442	25.080206	1.599229	0.000000	-4.358030	0.000000	0.000000	0.000000	0.835181	0.270775	-1.975730	0.000000	0.000000	2.000000	190.000000	0.000000
15448.839795	0.070799	0.492895	0.080575	63.633171	7.487050	25.729156	1.460032	0.000000	-4.028741	0.000000	0.000000	0.000000	0.835181	0.270775	-1.975730	0.000000	0.000000	2.000000	190.000000	0.000000
15448.843129	0.073490	0.493892	0.074277	63.633171	7.487050	25.729156	1.460032	0.000000	-4.028741	0.000000	0.000000	0.000000	0.807075	0.299045	-1.889244	0.000000	0.000000	2.000000	190.000000	0.000000
15448.846462	0.073490	0.493892	0.074277	63.633171	7.487050	25.729156	1.460032	0.000000	-4.028741	0.000000	0.000000	0.000000	0.807075	0.299045	-1.889244	0.000000	0.000000	2.000000	190.000000	0.000000
15448.849795	0.073490	0.493892	0.074277	63.370201	7.623889	25.940027	1.325519	0.000000	-3.713867	0.000000	0.000000	0.000000	0.807075	0.299045	-1.889244	0.000000	0.000000	2.000000	190.000000	0.000000
15448.853129	0.076091	0.495054	0.068249	63.370201	7.623889	25.940027	1.325519	0.000000	-3.713867	0.000000	0.000000	0.000000	0.780369	0.348464	-1.808406	0.000000	0.000000	2.000000	190.000000	0.000000
15448.856462	0.076091	0.495054	0.068249	63.370201	7.623889	25.940027	1.325519	0.000000	-3.713867	0.000000	0.000000	0.000000	0.780369	0.348464	-1.808406	0.000000	0.000000	2.000000	190.000000	0.000000
15448.859795	0.076091	0.495054	0.068249	63.111755	7.726968	26.146595	1.195458	0.000000	-3.412466	0.000000	0.000000	0.000000	0.780369	0.348464	-1.808406	0.000000	0.000000	2.000000	190.000000	0.000000
15448.863129	0.078555	0.496358	0.062630	63.111755	7.726968	26.146595	1.195458	0.000000	-3.412466	0.000000	0.000000	0.000000	0.739307	0.391224	-1.685858	0.000000	0.000000	2.000000	190.000000	0.000000
15448.866462	0.078555	0.496358	0.062630	63.111755	7.726968	26.146595	1.195458	0.000000	-3.412466	0.000000	0.000000	0.000000	0.739307	0.391224	-1.685858	0.000000	0.000000	2.000000	190.000000	0.000000
15448.869795	0.078555	0.496358	0.062630	62.859325	7.822008	26.463614	1.072240	0.000000	-3.131490	0.000000	0.000000	0.000000	0.739307	0.391224	-1.685858	0.000000	0.000000	2.000000	190.000000	0.000000
15448.873129	0.080937	0.497801	0.057377	62.859325	7.822008	26.463614	1.072240	0.000000	-3.131490	0.000000	0.000000	0.000000	0.714675	0.433096	-1.575708	0.000000	0.000000	2.000000	190.000000	0.000000
15448.876462	0.080937	0.497801	0.057377	62.859325	7.822008	26.463614	1.072240	0.000000	-3.131490	0.000000	0.000000	0.000000	0.714675	0.433096	-1.575708	0.000000	0.000000	2.000000	190.000000	0.000000
15448.879795	0.080937	0.497801	0.057377	62.701767	7.906866	26.639603	0.953128	0.000000	-2.868872	0.000000	0.000000	0.000000	0.714675	0.433096	-1.575708	0.000000	0.000000	2.000000	190.000000	0.000000
15448.883129	0.083216	0.499438	0.052456	62.701767	7.906866	26.639603	0.953128	0.000000	-2.868872	0.000000	0.000000	0.000000	0.683432	0.491034	-1.476465	0.000000	0.000000	2.000000	190.000000	0.000000
15448.886462	0.083216	0.499438	0.052456	62.701767	7.906866	26.639603	0.953128	0.000000	-2.868872	0.000000	0.000000	0.000000	0.683432	0.491034	-1.476465	0.000000	0.000000	2.000000	190.000000	0.000000
15448.889795	0.083216	0.499438	0.052456	62.774677	7.974098	26.557453	0.839223	0.000000	-2.622795	0.000000	0.000000	0.000000	0.683432	0.491034	-1.476465	0.000000	0.000000	2.000000	190.000000	0.000000
15448.893129	0.085399	0.501211	0.047873	62.774677	7.974098	26.557453	0.839223	0.000000	-2.622795	0.000000	0.000000	0.000000	0.655095	0.531941	-1.374778	0.000000	0.000000	2.000000	190.000000	0.000000
15448.896462	0.085399	0.501211	0.047873	62.774677	7.974098	26.557453	0.839223	0.000000	-2.622795	0.000000	0.000000	0.000000	0.655095	0.531941	-1.374778	0.000000	0.000000	2.000000	190.000000	0.000000
15448.899795	0.085399	0.501211	0.047873	63.016014	8.044143	26.054031	0.730040	0.000000	-2.393665	0.000000	0.000000	0.000000	0.655095	0.531941	-1.374778	0.000000	0.000000	2.000000	190.000000	0.000000
15448.903129	0.087502	0.503182	0.043521	63.016014	8.044143	26.054031	0.730040	0.000000	-2.393665	0.000000	0.000000	0.000000	0.630832	0.591263	-1.305732	0.000000	0.000000	2.000000	190.000000	0.000000
15448.906462	0.087502	0.503182	0.043521	63.016014	8.044143	26.054031	0.730040	0.000000	-2.393665	0.000000	0.000000	0.000000	0.630832	0.591263	-1.305732	0.000000	0.000000	2.000000	190.000000	0.000000
15448.909795	0.087502	0.503182	0.043521	63.447178	8.152676	25.684698	0.624901	0.000000	-2.176043	0.000000	0.000000	0.000000	0.630832	0.591263	-1.305732	0.000000	0.000000	2.000000	190.000000	0.000000
15448.913129	0.089468	0.505271	0.039461	63.447178	8.152676	25.684698	0.624901	0.000000	-2.176043	0.000000	0.000000	0.000000	0.589660	0.626611	-1.218043	0.000000	0.000000	2.000000	190.000000	0.000000
15448.916462	0.089468	0.505271	0.039461	63.447178	8.152676	25.684698	0.624901	0.000000	-2.176043	0.000000	0.000000	0.000000	0.589660	0.626611	-1.218043	0.000000	0.000000	2.000000	190.000000	0.000000
15448.919795	0.089468	0.505271	0.039461	64.054283	8.317699	25.624508	0.526625	0.000000	-1.973036	0.000000	0.000000	0.000000	0.589660	0.626611	-1.218043	0.000000	0.000000	2.000000	190.000000	0.000000
15448.923129	0.091343	0.507475	0.035646	64.054283	8.317699	25.624508	0.526625	0.000000	-1.973036	0.000000	0.000000	0.000000	0.562647	0.661251	-1.144472	0.000000	0.000000	2.000000	190.000000	0.000000
15448.926462	0.091343	0.507475	0.035646	64.054283	8.317699	25.624508	0.526625	0.000000	-1.973036	0.000000	0.000000	0.000000	0.562647	0.661251	-1.144472	0.000000	0.000000	2.000000	190.000000	0.000000
15448.929795	0.091343	0.507475	0.035646	64.775421	8.490114	25.679806	0.432850	0.000000	-1.782290	0.000000	0.000000	0.000000	0.562647	0.661251	-1.144472	0.000000	0.000000	2.000000	190.000000	0.000000
15448.933129	0.093099	0.509831	0.032016	64.775421	8.490114	25.679806	0.432850	0.000000	-1.782290	0.000000	0.000000	0.000000	0.526669	0.706638	-1.088856	0.000000	0.000000	2.000000	190.000000	0.000000
15448.936462	0.093099	0.509831	0.032016	64.775421	8.490114	25.679806	0.432850	0.000000	-1.782290	0.000000	0.000000	0.000000	0.526669	0.706638	-1.088856	0.000000	0.000000	2.000000	190.000000	0.000000
15448.939795	0.093099	0.509831	0.032016	65.590324	8.669514	25.829771	0.345072	0.000000	-1.600814	0.000000	0.000000	0.000000	0.526669	0.706638	-1.088856	0.000000	0.000000	2.000000	190.000000	0.000000
15448.943129	0.094679	0.512288	0.028633	65.590324	8.669514	25.829771	0.345072	0.000000	-1.600814	0.000000	0.000000	0.000000	0.474133	0.737229	-1.015074	0.000000	0.000000	2.000000	190.000000	0.000000
15448.946462	0.094679	0.512288	0.028633	65.590324	8.669514	25.829771	0.345072	0.000000	-1.600814	0.000000	0.000000	0.000000	0.474133	0.737229	-1.015074	0.000000	0.000000	2.000000	190.000000	0.000000
15448.949795	0.094679	0.512288	0.028633	66.427460	8.869494	26.080338	0.266050	0.000000	-1.431635	0.000000	0.000000	0.000000	0.474133	0.737229	-1.015074	0.000000	0.000000	2.000000	190.000000	0.000000
15448.953129	0.096135	0.514930	0.025478	66.427460	8.869494	26.080338	0.266050	0.000000	-1.431635	0.000000	0.000000	0.000000	0.436801	0.792679	-0.946381	0.000000	0.000000	2.000000	190.000000	0.000000
15448.956462	0.096135	0.514930	0.025478	66.427460	8.869494	26.080338	0.266050	0.000000	-1.431635	0.000000	0.000000	0.000000	0.436801	0.792679	-0.946381	0.000000	0.000000	2.000000	190.000000	0.000000
15448.959795	0.096135	0.514930	0.025478	67.232857	9.114881	26.437893	0.193250	0.000000	-1.273905	0.000000	0.000000	0.000000	0.436801	0.792679	-0.946381	0.000000	0.000000	2.000000	190.000000	0.000000
15448.963129	0.097377	0.517716	0.022555	67.232857	9.114881	26.437893	0.193250	0.000000	-1.273905	0.000000	0.000000	0.000000	0.372662	0.835690	-0.877036	0.000000	0.000000	2.000000	190.000000	0.000000
15448.966462	0.097377	0.517716	0.022555	67.232857	9.114881	26.437893	0.193250	0.000000	-1.273905	0.000000	0.000000	0.000000	0.372662	0.835690	-0.877036	0.000000	0.000000	2.000000	190.000000	0.000000
15448.969795	0.097377	0.517716	0.022555	67.977753	9.412648	26.920044	0.131139	0.000000	-1.127733	0.000000	0.000000	0.000000	0.372662	0.835690	-0.877036	0.000000	0.000000	2.000000	190.000000	0.000000
15448.973129	0.098444	0.520599	0.019905	67.977753	9.412648	26.920044	0.131139	0.000000	-1.127733	0.000000	0.000000	0.000000	0.320055	0.864939	-0.794758	0.000000	0.000000	2.000000	190.000000	0.000000
15448.976462	0.098444	0.520599	0.019905	67.977753	9.412648	26.920044	0.131139	0.000000	-1.127733	0.000000	0.000000	0.000000	0.320055	0.864939	-0.794758	0.000000	0.000000	2.000000	190.000000	0.000000
15448.979795	0.098444	0.520599	0.019905	68.668930	9.788240	27.533381	0.077797	0.000000	-0.995273	0.000000	0.000000	0.000000	0.320055	0.864939	-0.794758	0.000000	0.000000	2.000000	190.000000	0.000000
15448.983129	0.099383	0.523566	0.017394	68.668930	9.788240	27.533381	0.077797	0.000000	-0.995273	0.000000	0.000000	0.000000	0.281676	0.890183	-0.753460	0.000000	0.000000	2.000000	190.000000	0.000000
15448.986462	0.099383	0.523566	0.017394	68.668930	9.788240	27.533381	0.077797	0.000000	-0.995273	0.000000	0.000000	0.000000	0.281676	0.890183	-0.753460	0.000000	0.000000	2.000000	190.000000	0.000000
15448.989795	0.099383	0.523566	0.017394	69.301697	10.254005	28.285717	0.030851	0.000000	-0.869696	0.000000	0.000000	0.000000	0.281676	0.890183	-0.753460	0.000000	0.000000	2.000000	190.000000	0.000000
15448.993129	0.100211	0.526589	0.015087	69.301697	10.254005	28.285717	0.030851	0.000000	-0.869696	0.000000	0.000000	0.000000	0.248423	0.906751	-0.692217	0.000000	0.000000	2.000000	190.000000	0.000000
15448.996462	0.100211	0.526589	0.015087	69.301697	10.254005	28.285717	0.030851	0.000000	-0.869696	0.000000	0.000000	0.000000	0.248423	0.906751	-0.692217	0.000000	0.000000	2.000000	190.000000	0.000000
15448.999795	0.100211	0.526589	0.015087	69.885826	10.806746	29.167822	-0.010553	0.000000	-0.754327	0.000000	0.000000	0.000000	0.248423	0.906751	-0.692217	0.000000	0.000000	2.000000	190.000000	0.000000
15449.003129	0.100921	0.529714	0.012826	69.885826	10.806746	29.167822	-0.010553	0.000000	-0.754327	0.000000	0.000000	0.000000	0.213006	0.937430	-0.678268	0.000000	0.000000	2.000000	190.000000	0.000000
15449.006462	0.100921	0.529714	0.012826	69.885826	10.806746	29.167822	-0.010553	0.000000	-0.754327	0.000000	0.000000	0.000000	0.213006	0.937430	-0.678268	0.000000	0.000000	2.000000	190.000000	0.000000
15449.009795	0.100921	0.529714	0.012826	70.440781	11.438042	30.149317	-0.046054	0.000000	-0.641282	0.000000	0.000000	0.000000	0.213006	0.937430	-0.678268	0.000000	0.000000	2.000000	190.000000	0.000000
15449.013129	0.101526	0.532868	0.010663	70.440781	11.438042	30.149317	-0.046054	0.000000	-0.641282	0.000000	0.000000	0.000000	0.181451	0.946452	-0.648846	0.000000	0.000000	2.000000	190.000000	0.000000
15449.016462	0.101526	0.532868	0.010663	70.440781	11.438042	30.149317	-0.046054	0.000000	-0.641282	0.000000	0.000000	0.000000	0.181451	0.946452	-0.648846	0.000000	0.000000	2.000000	190.000000	0.000000
15449.019795	0.101526	0.532868	0.010663	70.994080	12.116125	31.165409	-0.076296	0.000000	-0.533141	0.000000	0.000000	0.000000	0.181451	0.946452	-0.648846	0.000000	0.000000	2.000000	190.000000	0.000000
15449.023129	0.102110	0.536091	0.008552	70.994080	12.116125	31.165409	-0.076296	0.000000	-0.533141	0.000000	0.000000	0.000000	0.175248	0.966658	-0.633299	0.000000	0.000000	2.000000	190.000000	0.000000
15449.026462	0.102110	0.536091	0.008552	70.994080	12.116125	31.165409	-0.076296	0.000000	-0.533141	0.000000	0.000000	0.000000	0.175248	0.966658	-0.633299	0.000000	0.000000	2.000000	190.000000	0.000000
15449.029795	0.102110	0.536091	0.008552	71.562477	12.807318	32.151947	-0.105504	0.000000	-0.427592	0.000000	0.000000	0.000000	0.175248	0.966658	-0.633299	0.000000	0.000000	2.000000	190.000000	0.000000
15449.033129	0.102605	0.539338	0.006492	71.562477	12.807318	32.151947	-0.105504	0.000000	-0.427592	0.000000	0.000000	0.000000	0.148404	0.974293	-0.617900	0.000000	0.000000	2.000000	190.000000	0.000000
15449.036462	0.102605	0.539338	0.006492	71.562477	12.807318	32.151947	-0.105504	0.000000	-0.427592	0.000000	0.000000	0.000000	0.148404	0.974293	-0.617900	0.000000	0.000000	2.000000	190.000000	0.000000
15449.039795	0.102605	0.539338	0.006492	72.130386	13.439417	33.010796	-0.130238	0.000000	-0.324608	0.000000	0.000000	0.000000	0.148404	0.974293	-0.617900	0.000000	0.000000	2.000000	190.000000	0.000000
15449.043129	0.102987	0.542601	0.004579	72.130386	13.439417	33.010796	-0.130238	0.000000	-0.324608	0.000000	0.000000	0.000000	0.114552	0.978963	-0.573803	0.000000	0.000000	2.000000	190.000000	0.000000
15449.046462	0.102987	0.542601	0.004579	72.130386	13.439417	33.010796	-0.130238	0.000000	-0.324608	0.000000	0.000000	0.000000	0.114552	0.978963	-0.573803	0.000000	0.000000	2.000000	190.000000	0.000000
15449.049795	0.102987	0.542601	0.004579	72.691368	13.922475	33.610703	-0.149330	0.000000	-0.228974	0.000000	0.000000	0.000000	0.114552	0.978963	-0.573803	0.000000	0.000000	2.000000	190.000000	0.000000
15449.053129	0.103282	0.545951	0.002817	72.691368	13.922475	33.610703	-0.149330	0.000000	-0.228974	0.000000	0.000000	0.000000	0.088483	1.004967	-0.528600	0.000000	0.000000	2.000000	190.000000	0.000000
15449.056462	0.103282	0.545951	0.002817	72.691368	13.922475	33.610703	-0.149330	0.000000	-0.228974	0.000000	0.000000	0.000000	0.088483	1.004967	-0.528600	0.000000	0.000000	2.000000	190.000000	0.000000
15449.059795	0.103282	0.545951	0.002817	73.243759	14.191418	33.864628	-0.164078	0.000000	-0.140874	0.000000	0.000000	0.000000	0.088483	1.004967	-0.528600	0.000000	0.000000	2.000000	190.000000	0.000000
15449.063129	0.103505	0.549296	0.001265	73.243759	14.191418	33.864628	-0.164078	0.000000	-0.140874	0.000000	0.000000	0.000000	0.066924	1.003524	-0.465758	0.000000	0.000000	2.000000	190.000000	0.000000
15449.066462	0.103505	0.549296	0.001265	73.243759	14.191418	33.864628	-0.164078	0.000000	-0.140874	0.000000	0.000000	0.000000	0.066924	1.003524	-0.465758	0.000000	0.000000	2.000000	190.000000	0.000000
15449.069795	0.103505	0.549296	0.001265	73.774506	14.299832	33.886143	-0.175231	0.000000	-0.063248	0.000000	0.000000	0.000000	0.066924	1.003524	-0.465758	0.000000	0.000000	2.000000	190.000000	0.000000
15449.073129	0.103672	0.552582	-0.000113	73.774506	14.299832	33.886143	-0.175231	0.000000	-0.063248	0.000000	0.000000	0.000000	0.050348	0.985586	-0.413477	0.000000	0.000000	2.000000	190.000000	0.000000
15449.076462	0.103672	0.552582	-0.000113	73.774506	14.299832	33.886143	-0.175231	0.000000	-0.063248	0.000000	0.000000	0.000000	0.050348	0.985586	-0.413477	0.000000	0.000000	2.000000	190.000000	0.000000
15449.079795	0.103672	0.552582	-0.000113	74.306854	14.390038	33.896793	-0.183623	0.000000	0.005665	0.000000	0.000000	0.000000	0.050348	0.985586	-0.413477	0.000000	0.000000	2.000000	190.000000	0.000000
15449.083129	0.103763	0.555862	-0.001322	74.306854	14.390038	33.896793	-0.183623	0.000000	0.005665	0.000000	0.000000	0.000000	0.027018	0.984210	-0.362499	0.000000	0.000000	2.000000	190.000000	0.000000
15449.086462	0.103763	0.555862	-0.001322	74.306854	14.390038	33.896793	-0.183623	0.000000	0.005665	0.000000	0.000000	0.000000	0.027018	0.984210	-0.362499	0.000000	0.000000	2.000000	190.000000	0.000000
15449.089795	0.103763	0.555862	-0.001322	74.852715	14.506251	33.964340	-0.188126	0.000000	0.066081	0.000000	0.000000	0.000000	0.027018	0.984210	-0.362499	0.000000	0.000000	2.000000	190.000000	0.000000
15449.093129	0.103793	0.559031	-0.002384	74.852715	14.506251	33.964340	-0.188126	0.000000	0.066081	0.000000	0.000000	0.000000	0.009235	0.950647	-0.318638	0.000000	0.000000	2.000000	190.000000	0.000000
15449.096462	0.103793	0.559031	-0.002384	74.852715	14.506251	33.964340	-0.188126	0.000000	0.066081	0.000000	0.000000	0.000000	0.009235	0.950647	-0.318638	0.000000	0.000000	2.000000	190.000000	0.000000
15449.099795	0.103793	0.559031	-0.002384	75.420746	14.642280	34.071960	-0.189665	0.000000	0.119188	0.000000	0.000000	0.000000	0.009235	0.950647	-0.318638	0.000000	0.000000	2.000000	190.000000	0.000000
15449.103129	0.103733	0.562133	-0.003344	75.420746	14.642280	34.071960	-0.189665	0.000000	0.119188	0.000000	0.000000	0.000000	-0.018158	0.930506	-0.288168	0.000000	0.000000	2.000000	190.000000	0.000000
15449.106462	0.103733	0.562133	-0.003344	75.420746	14.642280	34.071960	-0.189665	0.000000	0.119188	0.000000	0.000000	0.000000	-0.018158	0.930506	-0.288168	0.000000	0.000000	2.000000	190.000000	0.000000
15449.109795	0.103733	0.562133	-0.003344	75.988853	14.775660	34.187832	-0.186638	0.000000	0.167216	0.000000	0.000000	0.000000	-0.018158	0.930506	-0.288168	0.000000	0.000000	2.000000	190.000000	0.000000
15449.113129	0.103628	0.565119	-0.004200	75.988853	14.775660	34.187832	-0.186638	0.000000	0.167216	0.000000	0.000000	0.000000	-0.031551	0.895764	-0.256847	0.000000	0.000000	2.000000	190.000000	0.000000
15449.116462	0.103628	0.565119	-0.004200	75.988853	14.775660	34.187832	-0.186638	0.000000	0.167216	0.000000	0.000000	0.000000	-0.031551	0.895764	-0.256847	0.000000	0.000000	2.000000	190.000000	0.000000
15449.119795	0.103628	0.565119	-0.004200	76.553230	14.906501	34.312130	-0.181380	0.000000	0.210024	0.000000	0.000000	0.000000	-0.031551	0.895764	-0.256847	0.000000	0.000000	2.000000	190.000000	0.000000
15449.123129	0.103439	0.567971	-0.005026	76.553230	14.906501	34.312130	-0.181380	0.000000	0.210024	0.000000	0.000000	0.000000	-0.056659	0.855739	-0.247686	0.000000	0.000000	2.000000	190.000000	0.000000
15449.126462	0.103439	0.567971	-0.005026	76.553230	14.906501	34.312130	-0.181380	0.000000	0.210024	0.000000	0.000000	0.000000	-0.056659	0.855739	-0.247686	0.000000	0.000000	2.000000	190.000000	0.000000
15449.129795	0.103439	0.567971	-0.005026	77.095352	15.039797	34.441780	-0.171936	0.000000	0.251305	0.000000	0.000000	0.000000	-0.056659	0.855739	-0.247686	0.000000	0.000000	2.000000	190.000000	0.000000
15449.133129	0.103239	0.570726	-0.005799	77.095352	15.039797	34.441780	-0.171936	0.000000	0.251305	0.000000	0.000000	0.000000	-0.059829	0.826509	-0.231974	0.000000	0.000000	2.000000	190.000000	0.000000
15449.136462	0.103239	0.570726	-0.005799	77.095352	15.039797	34.441780	-0.171936	0.000000	0.251305	0.000000	0.000000	0.000000	-0.059829	0.826509	-0.231974	0.000000	0.000000	2.000000	190.000000	0.000000
15449.139795	0.103239	0.570726	-0.005799	77.611397	15.174449	34.575760	-0.161965	0.000000	0.289967	0.000000	0.000000	0.000000	-0.059829	0.826509	-0.231974	0.000000	0.000000	2.000000	190.000000	0.000000
15449.143129	0.103029	0.573317	-0.006523	77.611397	15.174449	34.575760	-0.161965	0.000000	0.289967	0.000000	0.000000	0.000000	-0.063181	0.777150	-0.217186	0.000000	0.000000	2.000000	190.000000	0.000000
15449.146462	0.103029	0.573317	-0.006523	77.611397	15.174449	34.575760	-0.161965	0.000000	0.289967	0.000000	0.000000	0.000000	-0.063181	0.777150	-0.217186	0.000000	0.000000	2.000000	190.000000	0.000000
15449.149795	0.103029	0.573317	-0.006523	78.094429	15.311002	34.711945	-0.151435	0.000000	0.326164	0.000000	0.000000	0.000000	-0.063181	0.777150	-0.217186	0.000000	0.000000	2.000000	190.000000	0.000000
15449.153129	0.102803	0.575819	-0.007214	78.094429	15.311002	34.711945	-0.151435	0.000000	0.326164	0.000000	0.000000	0.000000	-0.067618	0.750812	-0.207298	0.000000	0.000000	2.000000	190.000000	0.000000
15449.156462	0.102803	0.575819	-0.007214	78.094429	15.311002	34.711945	-0.151435	0.000000	0.326164	0.000000	0.000000	0.000000	-0.067618	0.750812	-0.207298	0.000000	0.000000	2.000000	190.000000	0.000000
15449.159795	0.102803	0.575819	-0.007214	78.541420	15.433067	34.840305	-0.140165	0.000000	0.360714	0.000000	0.000000	0.000000	-0.067618	0.750812	-0.207298	0.000000	0.000000	2.000000	190.000000	0.000000
15449.163129	0.102573	0.578152	-0.007828	78.541420	15.433067	34.840305	-0.140165	0.000000	0.360714	0.000000	0.000000	0.000000	-0.069019	0.699855	-0.184218	0.000000	0.000000	2.000000	190.000000	0.000000
15449.166462	0.102573	0.578152	-0.007828	78.541420	15.433067	34.840305	-0.140165	0.000000	0.360714	0.000000	0.000000	0.000000	-0.069019	0.699855	-0.184218	0.000000	0.000000	2.000000	190.000000	0.000000
15449.169795	0.102573	0.578152	-0.007828	78.957962	15.533964	34.942539	-0.128662	0.000000	0.391417	0.000000	0.000000	0.000000	-0.069019	0.699855	-0.184218	0.000000	0.000000	2.000000	190.000000	0.000000
15449.173129	0.102327	0.580356	-0.008416	78.957962	15.533964	34.942539	-0.128662	0.000000	0.391417	0.000000	0.000000	0.000000	-0.073880	0.661043	-0.176386	0.000000	0.000000	2.000000	190.000000	0.000000
15449.176462	0.102327	0.580356	-0.008416	78.957962	15.533964	34.942539	-0.128662	0.000000	0.391417	0.000000	0.000000	0.000000	-0.073880	0.661043	-0.176386	0.000000	0.000000	2.000000	190.000000	0.000000
15449.179795	0.102327	0.580356	-0.008416	79.346893	15.565992	34.960564	-0.116348	0.000000	0.420815	0.000000	0.000000	0.000000	-0.073880	0.661043	-0.176386	0.000000	0.000000	2.000000	190.000000	0.000000
15449.183129	0.102079	0.582435	-0.008913	79.346893	15.565992	34.960564	-0.116348	0.000000	0.420815	0.000000	0.000000	0.000000	-0.074261	0.623697	-0.148979	0.000000	0.000000	2.000000	190.000000	0.000000
15449.186462	0.102079	0.582435	-0.008913	79.346893	15.565992	34.960564	-0.116348	0.000000	0.420815	0.000000	0.000000	0.000000	-0.074261	0.623697	-0.148979	0.000000	0.000000	2.000000	190.000000	0.000000
15449.189795	0.102079	0.582435	-0.008913	79.707420	15.445979	34.798599	-0.103971	0.000000	0.445645	0.000000	0.000000	0.000000	-0.074261	0.623697	-0.148979	0.000000	0.000000	2.000000	190.000000	0.000000
15449.193129	0.101852	0.584391	-0.009321	79.707420	15.445979	34.798599	-0.103971	0.000000	0.445645	0.000000	0.000000	0.000000	-0.068154	0.586701	-0.122544	0.000000	0.000000	2.000000	190.000000	0.000000
15449.196462	0.101852	0.584391	-0.009321	79.707420	15.445979	34.798599	-0.103971	0.000000	0.445645	0.000000	0.000000	0.000000	-0.068154	0.586701	-0.122544	0.000000	0.000000	2.000000	190.000000	0.000000
15449.199795	0.101852	0.584391	-0.009321	80.031723	15.131927	34.414558	-0.092612	0.000000	0.466069	0.000000	0.000000	0.000000	-0.068154	0.586701	-0.122544	0.000000	0.000000	2.000000	190.000000	0.000000
15449.203129	0.101612	0.586236	-0.009591	80.031723	15.131927	34.414558	-0.092612	0.000000	0.466069	0.000000	0.000000	0.000000	-0.071991	0.553541	-0.080753	0.000000	0.000000	2.000000	190.000000	0.000000
15449.206462	0.101612	0.586236	-0.009591	80.031723	15.131927	34.414558	-0.092612	0.000000	0.466069	0.000000	0.000000	0.000000	-0.071991	0.553541	-0.080753	0.000000	0.000000	2.000000	190.000000	0.000000
15449.209795	0.101612	0.586236	-0.009591	80.319969	14.615162	33.799282	-0.080614	0.000000	0.479528	0.000000	0.000000	0.000000	-0.071991	0.553541	-0.080753	0.000000	0.000000	2.000000	190.000000	0.000000
15449.213129	0.101384	0.587948	-0.009809	80.319969	14.615162	33.799282	-0.080614	0.000000	0.479528	0.000000	0.000000	0.000000	-0.068455	0.513762	-0.065468	0.000000	0.000000	2.000000	190.000000	0.000000
15449.216462	0.101384	0.587948	-0.009809	80.319969	14.615162	33.799282	-0.080614	0.000000	0.479528	0.000000	0.000000	0.000000	-0.068455	0.513762	-0.065468	0.000000	0.000000	2.000000	190.000000	0.000000
15449.219795	0.101384	0.587948	-0.009809	80.575851	14.034021	33.115059	-0.069205	0.000000	0.490439	0.000000	0.000000	0.000000	-0.068455	0.513762	-0.065468	0.000000	0.000000	2.000000	190.000000	0.000000
15449.223129	0.101165	0.589552	-0.009890	80.575851	14.034021	33.115059	-0.069205	0.000000	0.490439	0.000000	0.000000	0.000000	-0.065786	0.481231	-0.024350	0.000000	0.000000	2.000000	190.000000	0.000000
15449.226462	0.101165	0.589552	-0.009890	80.575851	14.034021	33.115059	-0.069205	0.000000	0.490439	0.000000	0.000000	0.000000	-0.065786	0.481231	-0.024350	0.000000	0.000000	2.000000	190.000000	0.000000
15449.229795	0.101165	0.589552	-0.009890	80.787468	13.437877	32.426796	-0.058241	0.000000	0.494497	0.000000	0.000000	0.000000	-0.065786	0.481231	-0.024350	0.000000	0.000000	2.000000	190.000000	0.000000
15449.233129	0.100956	0.591050	-0.009925	80.787468	13.437877	32.426796	-0.058241	0.000000	0.494497	0.000000	0.000000	0.000000	-0.062611	0.449403	-0.010425	0.000000	0.000000	2.000000	190.000000	0.000000
15449.236462	0.100956	0.591050	-0.009925	80.787468	13.437877	32.426796	-0.058241	0.000000	0.494497	0.000000	0.000000	0.000000	-0.062611	0.449403	-0.010425	0.000000	0.000000	2.000000	190.000000	0.000000
15449.239795	0.100775	0.592286	-0.009937	80.943497	12.934971	31.853912	-0.058241	0.000000	0.494497	0.000000	0.000000	0.000000	-0.054377	0.370851	-0.003677	0.000000	0.000000	2.000000	190.000000	0.000000
15449.243129	0.100775	0.592286	-0.009937	80.943497	12.934971	31.853912	-0.058241	0.000000	0.494497	0.000000	0.000000	0.000000	-0.054377	0.370851	-0.003677	0.000000	0.000000	2.000000	190.000000	0.000000
15449.246462	0.100775	0.592286	-0.009937	80.943497	12.934971	31.853912	-0.058241	0.000000	0.494497	0.000000	0.000000	0.000000	-0.054377	0.370851	-0.003677	0.000000	0.000000	2.000000	190.000000	0.000000
15449.249795	0.100775	0.592286	-0.009937	81.089828	12.355745	31.202515	-0.038742	0.000000	0.496848	0.000000	0.000000	0.000000	-0.054377	0.370851	-0.003677	0.000000	0.000000	2.000000	190.000000	0.000000
15449.253129	0.100564	0.593691	-0.009883	81.089828	12.355745	31.202515	-0.038742	0.000000	0.496848	0.000000	0.000000	0.000000	-0.063313	0.421427	0.016039	0.000000	0.000000	2.000000	190.000000	0.000000
15449.256462	0.100564	0.593691	-0.009883	81.089828	12.355745	31.202515	-0.038742	0.000000	0.496848	0.000000	0.000000	0.000000	-0.063313	0.421427	0.016039	0.000000	0.000000	2.000000	190.000000	0.000000
15449.259795	0.100564	0.593691	-0.009883	81.197838	11.764789	30.541813	-0.028190	0.000000	0.494174	0.000000	0.000000	0.000000	-0.063313	0.421427	0.016039	0.000000	0.000000	2.000000	190.000000	0.000000
15449.263129	0.100363	0.594853	-0.009785	81.197838	11.764789	30.541813	-0.028190	0.000000	0.494174	0.000000	0.000000	0.000000	-0.060255	0.348539	0.029686	0.000000	0.000000	2.000000	190.000000	0.000000
15449.266462	0.100363	0.594853	-0.009785	81.197838	11.764789	30.541813	-0.028190	0.000000	0.494174	0.000000	0.000000	0.000000	-0.060255	0.348539	0.029686	0.000000	0.000000	2.000000	190.000000	0.000000
15449.269795	0.100363	0.594853	-0.009785	81.276176	11.103912	29.799047	-0.018148	0.000000	0.489227	0.000000	0.000000	0.000000	-0.060255	0.348539	0.029686	0.000000	0.000000	2.000000	190.000000	0.000000
15449.273129	0.100191	0.595890	-0.009656	81.276176	11.103912	29.799047	-0.018148	0.000000	0.489227	0.000000	0.000000	0.000000	-0.051621	0.311220	0.038441	0.000000	0.000000	2.000000	190.000000	0.000000
15449.276462	0.100191	0.595890	-0.009656	81.276176	11.103912	29.799047	-0.018148	0.000000	0.489227	0.000000	0.000000	0.000000	-0.051621	0.311220	0.038441	0.000000	0.000000	2.000000	190.000000	0.000000
15449.279795	0.100191	0.595890	-0.009656	81.349525	10.427470	29.041298	-0.009544	0.000000	0.482820	0.000000	0.000000	0.000000	-0.051621	0.311220	0.038441	0.000000	0.000000	2.000000	190.000000	0.000000
15449.283129	0.100191	0.595890	-0.009656	81.349525	10.427470	29.041298	-0.009544	0.000000	0.482820	0.000000	0.000000	0.000000	-0.051621	0.311220	0.038441	0.000000	0.000000	2.000000	190.000000	0.000000
15449.286462	0.100043	0.596810	-0.009522	81.349525	10.427470	29.041298	-0.009544	0.000000	0.482820	0.000000	0.000000	0.000000	-0.044512	0.275806	0.040381	0.000000	0.000000	2.000000	190.000000	0.000000
15449.289795	0.100043	0.596810	-0.009522	81.416313	9.740220	28.270502	-0.009544	0.000000	0.482820	0.000000	0.000000	0.000000	-0.044512	0.275806	0.040381	0.000000	0.000000	2.000000	190.000000	0.000000
15449.293129	0.099890	0.597617	-0.009307	81.416313	9.740220	28.270502	-0.009544	0.000000	0.482820	0.000000	0.000000	0.000000	-0.045883	0.242178	0.064368	0.000000	0.000000	2.000000	190.000000	0.000000
15449.296462	0.099890	0.597617	-0.009307	81.416313	9.740220	28.270502	-0.009544	0.000000	0.482820	0.000000	0.000000	0.000000	-0.045883	0.242178	0.064368	0.000000	0.000000	2.000000	190.000000	0.000000
15449.299795	0.099890	0.597617	-0.009307	81.494698	9.073090	27.526958	0.005522	0.000000	0.465362	0.000000	0.000000	0.000000	-0.045883	0.242178	0.064368	0.000000	0.000000	2.000000	190.000000	0.000000
15449.303129	0.099890	0.597617	-0.009307	81.494698	9.073090	27.526958	0.005522	0.000000	0.465362	0.000000	0.000000	0.000000	-0.045883	0.242178	0.064368	0.000000	0.000000	2.000000	190.000000	0.000000
15449.306462	0.099761	0.598306	-0.009085	81.494698	9.073090	27.526958	0.005522	0.000000	0.465362	0.000000	0.000000	0.000000	-0.038710	0.206664	0.066703	0.000000	0.000000	2.000000	190.000000	0.000000
15449.309795	0.099761	0.598306	-0.009085	81.580162	8.489250	26.883564	0.005522	0.000000	0.465362	0.000000	0.000000	0.000000	-0.038710	0.206664	0.066703	0.000000	0.000000	2.000000	190.000000	0.000000
15449.313129	0.099639	0.598870	-0.008826	81.580162	8.489250	26.883564	0.005522	0.000000	0.465362	0.000000	0.000000	0.000000	-0.036313	0.169253	0.077703	0.000000	0.000000	2.000000	190.000000	0.000000
15449.316462	0.099639	0.598870	-0.008826	81.580162	8.489250	26.883564	0.005522	0.000000	0.465362	0.000000	0.000000	0.000000	-0.036313	0.169253	0.077703	0.000000	0.000000	2.000000	190.000000	0.000000
15449.319795	0.099639	0.598870	-0.008826	81.674728	8.042814	26.402477	0.018025	0.000000	0.441294	0.000000	0.000000	0.000000	-0.036313	0.169253	0.077703	0.000000	0.000000	2.000000	190.000000	0.000000
15449.323129	0.099639	0.598870	-0.008826	81.674728	8.042814	26.402477	0.018025	0.000000	0.441294	0.000000	0.000000	0.000000	-0.036313	0.169253	0.077703	0.000000	0.000000	2.000000	190.000000	0.000000
15449.326462	0.099532	0.599259	-0.008606	81.674728	8.042814	26.402477	0.018025	0.000000	0.441294	0.000000	0.000000	0.000000	-0.032273	0.116680	0.065922	0.000000	0.000000	2.000000	190.000000	0.000000
15449.329795	0.099532	0.599259	-0.008606	81.821945	7.552538	25.893217	0.018025	0.000000	0.441294	0.000000	0.000000	0.000000	-0.032273	0.116680	0.065922	0.000000	0.000000	2.000000	190.000000	0.000000
15449.333129	0.099532	0.599259	-0.008606	81.821945	7.552538	25.893217	0.018025	0.000000	0.441294	0.000000	0.000000	0.000000	-0.032273	0.116680	0.065922	0.000000	0.000000	2.000000	190.000000	0.000000
15449.336462	0.099532	0.599259	-0.008606	81.821945	7.552538	25.893217	0.018025	0.000000	0.441294	0.000000	0.000000	0.000000	-0.032273	0.116680	0.065922	0.000000	0.000000	2.000000	190.000000	0.000000
15449.339795	0.099180	0.599881	-0.007974	81.972679	7.147857	25.480740	0.023404	0.000000	0.430307	0.000000	0.000000	0.000000	-0.105562	0.186534	0.189633	0.000000	0.000000	2.000000	190.000000	0.000000
15449.343129	0.099180	0.599881	-0.007974	81.972679	7.147857	25.480740	0.023404	0.000000	0.430307	0.000000	0.000000	0.000000	0.000001	-0.000005	0.000000	0.000000	0.000000	2.000000	190.000000	0.000000
15449.346462	0.099180	0.599881	-0.007974	81.972679	7.147857	25.480740	0.023404	0.000000	0.430307	0.000000	0.000000	0.000000	0.000001	-0.000005	0.000000	0.000000	0.000000	2.000000	190.000000	0.000000
15449.349795	0.099180	0.599881	-0.007974	82.140678	6.846014	25.193552	0.040998	0.000000	0.398702	0.000000	0.000000	0.000000	0.000001	-0.000005	0.000000	0.000000	0.000000	2.000000	190.000000	0.000000
15449.353129	0.099180	0.599881	-0.007974	82.140678	6.846014	25.193552	0.040998	0.000000	0.398702	0.000000	0.000000	0.000000	0.000001	-0.000005	0.000000	0.000000	0.000000	2.000000	190.000000	0.000000
15449.356462	0.098947	0.600013	-0.007714	82.140678	6.846014	25.193552	0.040998	0.000000	0.398702	0.000000	0.000000	0.000000	-0.070041	0.039601	0.077971	0.000000	0.000000	2.000000	190.000000	0.000000
15449.359795	0.098947	0.600013	-0.007714	82.304428	6.657621	25.043077	0.040998	0.000000	0.398702	0.000000	0.000000	0.000000	-0.070041	0.039601	0.077971	0.000000	0.000000	2.000000	190.000000	0.000000
15449.363129	0.098713	0.600076	-0.007455	82.304428	6.657621	25.043077	0.040998	0.000000	0.398702	0.000000	0.000000	0.000000	-0.070182	0.018872	0.077695	0.000000	0.000000	2.000000	190.000000	0.000000
15449.366462	0.098713	0.600076	-0.007455	82.304428	6.657621	25.043077	0.040998	0.000000	0.398702	0.000000	0.000000	0.000000	-0.070182	0.018872	0.077695	0.000000	0.000000	2.000000	190.000000	0.000000
15449.369795	0.098713	0.600076	-0.007455	82.450874	6.494079	24.916065	0.064368	0.000000	0.372757	0.000000	0.000000	0.000000	-0.070182	0.018872	0.077695	0.000000	0.000000	2.000000	190.000000	0.000000
15449.373129	0.098459	0.600069	-0.007284	82.450874	6.494079	24.916065	0.064368	0.000000	0.372757	0.000000	0.000000	0.000000	-0.076016	-0.001879	0.051382	0.000000	0.000000	2.000000	190.000000	0.000000
15449.376462	0.098459	0.600069	-0.007284	82.450874	6.494079	24.916065	0.064368	0.000000	0.372757	0.000000	0.000000	0.000000	-0.076016	-0.001879	0.051382	0.000000	0.000000	2.000000	190.000000	0.000000
15449.379795	0.098459	0.600069	-0.007284	82.565895	6.357503	24.813030	0.077038	0.000000	0.364194	0.000000	0.000000	0.000000	-0.076016	-0.001879	0.051382	0.000000	0.000000	2.000000	190.000000	0.000000
15449.383129	0.098459	0.600069	-0.007284	82.565895	6.357503	24.813030	0.077038	0.000000	0.364194	0.000000	0.000000	0.000000	-0.076016	-0.001879	0.051382	0.000000	0.000000	2.000000	190.000000	0.000000
15449.386462	0.098234	0.600032	-0.007086	82.565895	6.357503	24.813030	0.077038	0.000000	0.364194	0.000000	0.000000	0.000000	-0.067614	-0.011336	0.059311	0.000000	0.000000	2.000000	190.000000	0.000000
15449.389795	0.098234	0.600032	-0.007086	82.631935	6.269916	24.753057	0.077038	0.000000	0.364194	0.000000	0.000000	0.000000	-0.067614	-0.011336	0.059311	0.000000	0.000000	2.000000	190.000000	0.000000
15449.393129	0.098234	0.600032	-0.007086	82.631935	6.269916	24.753057	0.077038	0.000000	0.364194	0.000000	0.000000	0.000000	-0.067614	-0.011336	0.059311	0.000000	0.000000	2.000000	190.000000	0.000000
15449.396462	0.098234	0.600032	-0.007086	82.631935	6.269916	24.753057	0.077038	0.000000	0.364194	0.000000	0.000000	0.000000	-0.067614	-0.011336	0.059311	0.000000	0.000000	2.000000	190.000000	0.000000
15449.399795	0.097916	0.599836	-0.006796	82.651268	6.231526	24.736383	0.088307	0.000000	0.354309	0.000000	0.000000	0.000000	-0.095217	-0.058574	0.087047	0.000000	0.000000	2.000000	190.000000	0.000000
15449.403129	0.097916	0.599836	-0.006796	82.651268	6.231526	24.736383	0.088307	0.000000	0.354309	0.000000	0.000000	0.000000	-0.095217	-0.058574	0.087047	0.000000	0.000000	2.000000	190.000000	0.000000
15449.406462	0.097916	0.599836	-0.006796	82.651268	6.231526	24.736383	0.088307	0.000000	0.354309	0.000000	0.000000	0.000000	-0.095217	-0.058574	0.087047	0.000000	0.000000	2.000000	190.000000	0.000000
15449.409795	0.097916	0.599836	-0.006796	82.663719	6.210418	24.726074	0.104176	0.000000	0.339801	0.000000	0.000000	0.000000	-0.095217	-0.058574	0.087047	0.000000	0.000000	2.000000	190.000000	0.000000
15449.413129	0.097858	0.599710	-0.006653	82.663719	6.210418	24.726074	0.104176	0.000000	0.339801	0.000000	0.000000	0.000000	-0.017520	-0.037806	0.043045	0.000000	0.000000	2.000000	190.000000	0.000000
15449.416462	0.097858	0.599710	-0.006653	82.663719	6.210418	24.726074	0.104176	0.000000	0.339801	0.000000	0.000000	0.000000	-0.017520	-0.037806	0.043045	0.000000	0.000000	2.000000	190.000000	0.000000
15449.419795	0.097858	0.599710	-0.006653	82.676163	6.197440	24.715725	0.107096	0.000000	0.332627	0.000000	0.000000	0.000000	-0.017520	-0.037806	0.043045	0.000000	0.000000	2.000000	190.000000	0.000000
15449.423129	0.097869	0.599578	-0.006499	82.676163	6.197440	24.715725	0.107096	0.000000	0.332627	0.000000	0.000000	0.000000	0.003257	-0.039721	0.045935	0.000000	0.000000	2.000000	190.000000	0.000000
15449.426462	0.097869	0.599578	-0.006499	82.676163	6.197440	24.715725	0.107096	0.000000	0.332627	0.000000	0.000000	0.000000	0.003257	-0.039721	0.045935	0.000000	0.000000	2.000000	190.000000	0.000000
15449.429795	0.097869	0.599578	-0.006499	82.685333	6.177697	24.694292	0.106553	0.000000	0.324971	0.000000	0.000000	0.000000	0.003257	-0.039721	0.045935	0.000000	0.000000	2.000000	190.000000	0.000000
15449.433129	0.097869	0.599578	-0.006499	82.685333	6.177697	24.694292	0.106553	0.000000	0.324971	0.000000	0.000000	0.000000	0.003257	-0.039721	0.045935	0.000000	0.000000	2.000000	190.000000	0.000000
15449.436462	0.097923	0.599445	-0.006356	82.685333	6.177697	24.694292	0.106553	0.000000	0.324971	0.000000	0.000000	0.000000	0.016091	-0.039777	0.043134	0.000000	0.000000	2.000000	190.000000	0.000000
15449.439795	0.097923	0.599445	-0.006356	82.694084	6.139275	24.645460	0.106553	0.000000	0.324971	0.000000	0.000000	0.000000	0.016091	-0.039777	0.043134	0.000000	0.000000	2.000000	190.000000	0.000000
15449.443129	0.097923	0.599445	-0.006356	82.694084	6.139275	24.645460	0.106553	0.000000	0.324971	0.000000	0.000000	0.000000	0.016091	-0.039777	0.043134	0.000000	0.000000	2.000000	190.000000	0.000000
15449.446462	0.097923	0.599445	-0.006356	82.694084	6.139275	24.645460	0.106553	0.000000	0.324971	0.000000	0.000000	0.000000	0.016091	-0.039777	0.043134	0.000000	0.000000	2.000000	190.000000	0.000000
15449.449795	0.098075	0.599243	-0.005962	82.698296	6.004313	24.489813	0.103871	0.000000	0.317782	0.000000	0.000000	0.000000	0.045861	-0.060818	0.118210	0.000000	0.000000	2.000000	190.000000	0.000000
15449.453129	0.098075	0.599243	-0.005962	82.698296	6.004313	24.489813	0.103871	0.000000	0.317782	0.000000	0.000000	0.000000	0.045861	-0.060818	0.118210	0.000000	0.000000	2.000000	190.000000	0.000000
15449.456462	0.098075	0.599243	-0.005962	82.698296	6.004313	24.489813	0.103871	0.000000	0.317782	0.000000	0.000000	0.000000	0.045861	-0.060818	0.118210	0.000000	0.000000	2.000000	190.000000	0.000000
15449.459795	0.098075	0.599243	-0.005962	82.699989	5.727444	24.169943	0.096228	0.000000	0.298080	0.000000	0.000000	0.000000	0.045861	-0.060818	0.118210	0.000000	0.000000	2.000000	190.000000	0.000000
15449.463129	0.098141	0.599141	-0.005762	82.699989	5.727444	24.169943	0.096228	0.000000	0.298080	0.000000	0.000000	0.000000	0.019727	-0.030472	0.059783	0.000000	0.000000	2.000000	190.000000	0.000000
15449.466462	0.098141	0.599141	-0.005762	82.699989	5.727444	24.169943	0.096228	0.000000	0.298080	0.000000	0.000000	0.000000	0.019727	-0.030472	0.059783	0.000000	0.000000	2.000000	190.000000	0.000000
15449.469795	0.098141	0.599141	-0.005762	82.693863	5.366722	23.760305	0.092940	0.000000	0.288116	0.000000	0.000000	0.000000	0.019727	-0.030472	0.059783	0.000000	0.000000	2.000000	190.000000	0.000000
15449.473129	0.098187	0.599084	-0.005550	82.693863	5.366722	23.760305	0.092940	0.000000	0.288116	0.000000	0.000000	0.000000	0.013846	-0.017269	0.063702	0.000000	0.000000	2.000000	190.000000	0.000000
15449.476462	0.098187	0.599084	-0.005550	82.693863	5.366722	23.760305	0.092940	0.000000	0.288116	0.000000	0.000000	0.000000	0.013846	-0.017269	0.063702	0.000000	0.000000	2.000000	190.000000	0.000000
15449.479795	0.098187	0.599084	-0.005550	82.686272	5.120367	23.477020	0.090632	0.000000	0.277499	0.000000	0.000000	0.000000	0.013846	-0.017269	0.063702	0.000000	0.000000	2.000000	190.000000	0.000000
15449.483129	0.098187	0.599084	-0.005550	82.686272	5.120367	23.477020	0.090632	0.000000	0.277499	0.000000	0.000000	0.000000	0.013846	-0.017269	0.063702	0.000000	0.000000	2.000000	190.000000	0.000000
15449.486462	0.098253	0.599051	-0.005350	82.686272	5.120367	23.477020	0.090632	0.000000	0.277499	0.000000	0.000000	0.000000	0.019788	-0.009736	0.060023	0.000000	0.000000	2.000000	190.000000	0.000000
15449.489795	0.098253	0.599051	-0.005350	82.679436	5.093227	23.442310	0.090632	0.000000	0.277499	0.000000	0.000000	0.000000	0.019788	-0.009736	0.060023	0.000000	0.000000	2.000000	190.000000	0.000000
15449.493129	0.098253	0.599051	-0.005350	82.679436	5.093227	23.442310	0.090632	0.000000	0.277499	0.000000	0.000000	0.000000	0.019788	-0.009736	0.060023	0.000000	0.000000	2.000000	190.000000	0.000000
15449.496462	0.098253	0.599051	-0.005350	82.679436	5.093227	23.442310	0.090632	0.000000	0.277499	0.000000	0.000000	0.000000	0.019788	-0.009736	0.060023	0.000000	0.000000	2.000000	190.000000	0.000000
15449.499795	0.098455	0.599049	-0.004939	82.670113	5.113229	23.451504	0.087334	0.000000	0.267496	0.000000	0.000000	0.000000	0.060505	-0.000614	0.123151	0.000000	0.000000	2.000000	190.000000	0.000000
15449.503129	0.098455	0.599049	-0.004939	82.670113	5.113229	23.451504	0.087334	0.000000	0.267496	0.000000	0.000000	0.000000	0.060505	-0.000614	0.123151	0.000000	0.000000	2.000000	190.000000	0.000000
15449.506462	0.098455	0.599049	-0.004939	82.670113	5.113229	23.451504	0.087334	0.000000	0.267496	0.000000	0.000000	0.000000	0.060505	-0.000614	0.123151	0.000000	0.000000	2.000000	190.000000	0.000000
15449.509795	0.098455	0.599049	-0.004939	82.660774	5.130467	23.460651	0.077250	0.000000	0.246970	0.000000	0.000000	0.000000	0.060505	-0.000614	0.123151	0.000000	0.000000	2.000000	190.000000	0.000000
15449.513129	0.098566	0.599061	-0.004740	82.660774	5.130467	23.460651	0.077250	0.000000	0.246970	0.000000	0.000000	0.000000	0.033247	0.003437	0.059718	0.000000	0.000000	2.000000	190.000000	0.000000
15449.516462	0.098566	0.599061	-0.004740	82.660774	5.130467	23.460651	0.077250	0.000000	0.246970	0.000000	0.000000	0.000000	0.033247	0.003437	0.059718	0.000000	0.000000	2.000000	190.000000	0.000000
15449.519795	0.098566	0.599061	-0.004740	82.651505	5.147709	23.469828	0.071709	0.000000	0.237017	0.000000	0.000000	0.000000	0.033247	0.003437	0.059718	0.000000	0.000000	2.000000	190.000000	0.000000
15449.523129	0.098672	0.599078	-0.004565	82.651505	5.147709	23.469828	0.071709	0.000000	0.237017	0.000000	0.000000	0.000000	0.031724	0.005368	0.052631	0.000000	0.000000	2.000000	190.000000	0.000000
15449.526462	0.098672	0.599078	-0.004565	82.651505	5.147709	23.469828	0.071709	0.000000	0.237017	0.000000	0.000000	0.000000	0.031724	0.005368	0.052631	0.000000	0.000000	2.000000	190.000000	0.000000
15449.529795	0.098672	0.599078	-0.004565	82.644440	5.159638	23.476404	0.066421	0.000000	0.228245	0.000000	0.000000	0.000000	0.031724	0.005368	0.052631	0.000000	0.000000	2.000000	190.000000	0.000000
15449.533129	0.098672	0.599078	-0.004565	82.644440	5.159638	23.476404	0.066421	0.000000	0.228245	0.000000	0.000000	0.000000	0.031724	0.005368	0.052631	0.000000	0.000000	2.000000	190.000000	0.000000
15449.536462	0.098749	0.599128	-0.004416	82.644440	5.159638	23.476404	0.066421	0.000000	0.228245	0.000000	0.000000	0.000000	0.023247	0.014890	0.044680	0.000000	0.000000	2.000000	190.000000	0.000000
15449.539795	0.098749	0.599128	-0.004416	82.635124	5.171408	23.485531	0.066421	0.000000	0.228245	0.000000	0.000000	0.000000	0.023247	0.014890	0.044680	0.000000	0.000000	2.000000	190.000000	0.000000
15449.543129	0.098749	0.599128	-0.004416	82.635124	5.171408	23.485531	0.066421	0.000000	0.228245	0.000000	0.000000	0.000000	0.023247	0.014890	0.044680	0.000000	0.000000	2.000000	190.000000	0.000000
15449.546462	0.098749	0.599128	-0.004416	82.635124	5.171408	23.485531	0.066421	0.000000	0.228245	0.000000	0.000000	0.000000	0.023247	0.014890	0.044680	0.000000	0.000000	2.000000	190.000000	0.000000
15449.549795	0.098872	0.599171	-0.004161	82.628075	5.183311	23.492094	0.062547	0.000000	0.220799	0.000000	0.000000	0.000000	0.036927	0.012776	0.076347	0.000000	0.000000	2.000000	190.000000	0.000000
15449.553129	0.098872	0.599171	-0.004161	82.628075	5.183311	23.492094	0.062547	0.000000	0.220799	0.000000	0.000000	0.000000	0.036927	0.012776	0.076347	0.000000	0.000000	2.000000	190.000000	0.000000
15449.556462	0.098872	0.599171	-0.004161	82.628075	5.183311	23.492094	0.062547	0.000000	0.220799	0.000000	0.000000	0.000000	0.036927	0.012776	0.076347	0.000000	0.000000	2.000000	190.000000	0.000000
15449.559795	0.098872	0.599171	-0.004161	82.624374	5.198669	23.509144	0.056392	0.000000	0.208074	0.000000	0.000000	0.000000	0.036927	0.012776	0.076347	0.000000	0.000000	2.000000	190.000000	0.000000
15449.563129	0.098903	0.599201	-0.004019	82.624374	5.198669	23.509144	0.056392	0.000000	0.208074	0.000000	0.000000	0.000000	0.009313	0.009237	0.042677	0.000000	0.000000	2.000000	190.000000	0.000000
15449.566462	0.098903	0.599201	-0.004019	82.624374	5.198669	23.509144	0.056392	0.000000	0.208074	0.000000	0.000000	0.000000	0.009313	0.009237	0.042677	0.000000	0.000000	2.000000	190.000000	0.000000
15449.569795	0.098903	0.599201	-0.004019	82.625305	5.206229	23.521183	0.054840	0.000000	0.200961	0.000000	0.000000	0.000000	0.009313	0.009237	0.042677	0.000000	0.000000	2.000000	190.000000	0.000000
15449.573129	0.098903	0.599201	-0.004019	82.625305	5.206229	23.521183	0.054840	0.000000	0.200961	0.000000	0.000000	0.000000	0.009313	0.009237	0.042677	0.000000	0.000000	2.000000	190.000000	0.000000
15449.576462	0.098938	0.599181	-0.003862	82.625305	5.206229	23.521183	0.054840	0.000000	0.200961	0.000000	0.000000	0.000000	0.010306	-0.006013	0.047220	0.000000	0.000000	2.000000	190.000000	0.000000
15449.579795	0.098938	0.599181	-0.003862	82.636009	5.244876	23.563801	0.054840	0.000000	0.200961	0.000000	0.000000	0.000000	0.010306	-0.006013	0.047220	0.000000	0.000000	2.000000	190.000000	0.000000
15449.583129	0.098996	0.599154	-0.003594	82.636009	5.244876	23.563801	0.054840	0.000000	0.200961	0.000000	0.000000	0.000000	0.017522	-0.008135	0.080290	0.000000	0.000000	2.000000	190.000000	0.000000
15449.586462	0.098996	0.599154	-0.003594	82.636009	5.244876	23.563801	0.054840	0.000000	0.200961	0.000000	0.000000	0.000000	0.017522	-0.008135	0.080290	0.000000	0.000000	2.000000	190.000000	0.000000
15449.589795	0.098996	0.599154	-0.003594	82.676704	5.297744	23.630068	0.050202	0.000000	0.179709	0.000000	0.000000	0.000000	0.017522	-0.008135	0.080290	0.000000	0.000000	2.000000	190.000000	0.000000
15449.593129	0.098996	0.599154	-0.003594	82.676704	5.297744	23.630068	0.050202	0.000000	0.179709	0.000000	0.000000	0.000000	0.017522	-0.008135	0.080290	0.000000	0.000000	2.000000	190.000000	0.000000
15449.596462	0.099053	0.599083	-0.003335	82.676704	5.297744	23.630068	0.050202	0.000000	0.179709	0.000000	0.000000	0.000000	0.016970	-0.021459	0.077755	0.000000	0.000000	2.000000	190.000000	0.000000
15449.599795	0.099053	0.599083	-0.003335	82.790810	5.355154	23.715530	0.050202	0.000000	0.179709	0.000000	0.000000	0.000000	0.016970	-0.021459	0.077755	0.000000	0.000000	2.000000	190.000000	0.000000
15449.603129	0.099053	0.599083	-0.003335	82.790810	5.355154	23.715530	0.050202	0.000000	0.179709	0.000000	0.000000	0.000000	0.016970	-0.021459	0.077755	0.000000	0.000000	2.000000	190.000000	0.000000
15449.606462	0.099053	0.599083	-0.003335	82.790810	5.355154	23.715530	0.050202	0.000000	0.179709	0.000000	0.000000	0.000000	0.016970	-0.021459	0.077755	0.000000	0.000000	2.000000	190.000000	0.000000
15449.609795	0.099202	0.598772	-0.002546	82.962906	5.430913	23.826717	0.047374	0.000000	0.166750	0.000000	0.000000	0.000000	0.044855	-0.093184	0.236609	0.000000	0.000000	2.000000	190.000000	0.000000
15449.613129	0.099202	0.598772	-0.002546	82.962906	5.430913	23.826717	0.047374	0.000000	0.166750	0.000000	0.000000	0.000000	-0.000001	-0.000004	0.000000	0.000000	0.000000	2.000000	190.000000	0.000000
15449.616462	0.099202	0.598772	-0.002546	82.962906	5.430913	23.826717	0.047374	0.000000	0.166750	0.000000	0.000000	0.000000	-0.000001	-0.000004	0.000000	0.000000	0.000000	2.000000	190.000000	0.000000
15449.619795	0.099202	0.598772	-0.002546	83.185883	5.428486	23.856747	0.039898	0.000000	0.127315	0.000000	0.000000	0.000000	-0.000001	-0.000004	0.000000	0.000000	0.000000	2.000000	190.000000	0.000000
15449.623129	0.099202	0.598772	-0.002546	83.185883	5.428486	23.856747	0.039898	0.000000	0.127315	0.000000	0.000000	0.000000	-0.000001	-0.000004	0.000000	0.000000	0.000000	2.000000	190.000000	0.000000
15449.626462	0.099298	0.598533	-0.002108	83.185883	5.428486	23.856747	0.039898	0.000000	0.127315	0.000000	0.000000	0.000000	0.028671	-0.071671	0.131400	0.000000	0.000000	2.000000	190.000000	0.000000
15449.629795	0.099298	0.598533	-0.002108	83.458878	5.233462	23.675455	0.039898	0.000000	0.127315	0.000000	0.000000	0.000000	0.028671	-0.071671	0.131400	0.000000	0.000000	2.000000	190.000000	0.000000
15449.633129	0.099422	0.598262	-0.001644	83.458878	5.233462	23.675455	0.039898	0.000000	0.127315	0.000000	0.000000	0.000000	0.037178	-0.081466	0.139245	0.000000	0.000000	2.000000	190.000000	0.000000
15449.636462	0.099422	0.598262	-0.001644	83.458878	5.233462	23.675455	0.039898	0.000000	0.127315	0.000000	0.000000	0.000000	0.037178	-0.081466	0.139245	0.000000	0.000000	2.000000	190.000000	0.000000
15449.639795	0.099422	0.598262	-0.001644	83.742294	4.889830	23.335363	0.028923	0.000000	0.082208	0.000000	0.000000	0.000000	0.037178	-0.081466	0.139245	0.000000	0.000000	2.000000	190.000000	0.000000
15449.643129	0.099422	0.598262	-0.001644	83.742294	4.889830	23.335363	0.028923	0.000000	0.082208	0.000000	0.000000	0.000000	0.037178	-0.081466	0.139245	0.000000	0.000000	2.000000	190.000000	0.000000
15449.646462	0.099515	0.597977	-0.001215	83.742294	4.889830	23.335363	0.028923	0.000000	0.082208	0.000000	0.000000	0.000000	0.028096	-0.085344	0.128727	0.000000	0.000000	2.000000	190.000000	0.000000
15449.649795	0.099515	0.597977	-0.001215	84.120033	4.362773	22.808081	0.028923	0.000000	0.082208	0.000000	0.000000	0.000000	0.028096	-0.085344	0.128727	0.000000	0.000000	2.000000	190.000000	0.000000
15449.653129	0.099647	0.597577	-0.000714	84.120033	4.362773	22.808081	0.028923	0.000000	0.082208	0.000000	0.000000	0.000000	0.039619	-0.120187	0.150341	0.000000	0.000000	2.000000	190.000000	0.000000
15449.656462	0.099647	0.597577	-0.000714	84.120033	4.362773	22.808081	0.028923	0.000000	0.082208	0.000000	0.000000	0.000000	0.039619	-0.120187	0.150341	0.000000	0.000000	2.000000	190.000000	0.000000
15449.659795	0.099647	0.597577	-0.000714	84.459389	3.847791	22.291370	0.017637	0.000000	0.035696	0.000000	0.000000	0.000000	0.039619	-0.120187	0.150341	0.000000	0.000000	2.000000	190.000000	0.000000
15449.663129	0.099647	0.597577	-0.000714	84.459389	3.847791	22.291370	0.017637	0.000000	0.035696	0.000000	0.000000	0.000000	0.039619	-0.120187	0.150341	0.000000	0.000000	2.000000	190.000000	0.000000
15449.666462	0.099782	0.597176	-0.000305	84.459389	3.847791	22.291370	0.017637	0.000000	0.035696	0.000000	0.000000	0.000000	0.040446	-0.120086	0.122828	0.000000	0.000000	2.000000	190.000000	0.000000
15449.669795	0.099782	0.597176	-0.000305	84.776253	3.302476	21.749573	0.017637	0.000000	0.035696	0.000000	0.000000	0.000000	0.040446	-0.120086	0.122828	0.000000	0.000000	2.000000	190.000000	0.000000
15449.673129	0.099855	0.596777	0.000027	84.776253	3.302476	21.749573	0.017637	0.000000	0.035696	0.000000	0.000000	0.000000	0.021751	-0.119874	0.099592	0.000000	0.000000	2.000000	190.000000	0.000000
15449.676462	0.099855	0.596777	0.000027	84.776253	3.302476	21.749573	0.017637	0.000000	0.035696	0.000000	0.000000	0.000000	0.021751	-0.119874	0.099592	0.000000	0.000000	2.000000	190.000000	0.000000
15449.679795	0.099855	0.596777	0.000027	85.065804	2.726157	21.174898	0.007271	0.000000	-0.001374	0.000000	0.000000	0.000000	0.021751	-0.119874	0.099592	0.000000	0.000000	2.000000	190.000000	0.000000
15449.683129	0.099855	0.596777	0.000027	85.065804	2.726157	21.174898	0.007271	0.000000	-0.001374	0.000000	0.000000	0.000000	0.021751	-0.119874	0.099592	0.000000	0.000000	2.000000	190.000000	0.000000
15449.686462	0.099910	0.596353	0.000280	85.065804	2.726157	21.174898	0.007271	0.000000	-0.001374	0.000000	0.000000	0.000000	0.016547	-0.127255	0.075757	0.000000	0.000000	2.000000	190.000000	0.000000
15449.689795	0.099910	0.596353	0.000280	85.296227	2.257634	20.710730	0.007271	0.000000	-0.001374	0.000000	0.000000	0.000000	0.016547	-0.127255	0.075757	0.000000	0.000000	2.000000	190.000000	0.000000
15449.693129	0.099910	0.596353	0.000280	85.296227	2.257634	20.710730	0.007271	0.000000	-0.001374	0.000000	0.000000	0.000000	0.016547	-0.127255	0.075757	0.000000	0.000000	2.000000	190.000000	0.000000
15449.696462	0.099910	0.596353	0.000280	85.296227	2.257634	20.710730	0.007271	0.000000	-0.001374	0.000000	0.000000	0.000000	0.016547	-0.127255	0.075757	0.000000	0.000000	2.000000	190.000000	0.000000
15449.699795	0.099963	0.595578	0.000526	85.522064	1.816822	20.278885	0.004513	0.000000	-0.014000	0.000000	0.000000	0.000000	0.016095	-0.232336	0.073702	0.000000	0.000000	2.000000	190.000000	0.000000
15449.703129	0.099963	0.595578	0.000526	85.522064	1.816822	20.278885	0.004513	0.000000	-0.014000	0.000000	0.000000	0.000000	-0.000001	-0.000003	-0.000000	0.000000	0.000000	2.000000	190.000000	0.000000
15449.706462	0.099963	0.595578	0.000526	85.522064	1.816822	20.278885	0.004513	0.000000	-0.014000	0.000000	0.000000	0.000000	-0.000001	-0.000003	-0.000000	0.000000	0.000000	2.000000	190.000000	0.000000
15449.709795	0.099963	0.595578	0.000526	85.692429	1.637043	20.118855	0.001831	0.000000	-0.026283	0.000000	0.000000	0.000000	-0.000001	-0.000003	-0.000000	0.000000	0.000000	2.000000	190.000000	0.000000
15449.713129	0.099963	0.595578	0.000526	85.692429	1.637043	20.118855	0.001831	0.000000	-0.026283	0.000000	0.000000	0.000000	-0.000001	-0.000003	-0.000000	0.000000	0.000000	2.000000	190.000000	0.000000
15449.716462	0.099965	0.595247	0.000535	85.692429	1.637043	20.118855	0.001831	0.000000	-0.026283	0.000000	0.000000	0.000000	0.000615	-0.099320	0.002814	0.000000	0.000000	2.000000	190.000000	0.000000
15449.719795	0.099965	0.595247	0.000535	85.817978	1.730660	20.240314	0.001831	0.000000	-0.026283	0.000000	0.000000	0.000000	0.000615	-0.099320	0.002814	0.000000	0.000000	2.000000	190.000000	0.000000
15449.723129	0.099965	0.595247	0.000535	85.817978	1.730660	20.240314	0.001831	0.000000	-0.026283	0.000000	0.000000	0.000000	0.000615	-0.099320	0.002814	0.000000	0.000000	2.000000	190.000000	0.000000
15449.726462	0.099965	0.595247	0.000535	85.817978	1.730660	20.240314	0.001831	0.000000	-0.026283	0.000000	0.000000	0.000000	0.000615	-0.099320	0.002814	0.000000	0.000000	2.000000	190.000000	0.000000
15449.729795	0.099999	0.594703	0.000376	85.890007	2.119894	20.663849	0.001728	0.000000	-0.026752	0.000000	0.000000	0.000000	0.010064	-0.163227	-0.047695	0.000000	0.000000	2.000000	190.000000	0.000000
15449.733129	0.099999	0.594703	0.000376	85.890007	2.119894	20.663849	0.001728	0.000000	-0.026752	0.000000	0.000000	0.000000	0.010064	-0.163227	-0.047695	0.000000	0.000000	2.000000	190.000000	0.000000
15449.736462	0.099999	0.594703	0.000376	85.890007	2.119894	20.663849	0.001728	0.000000	-0.026752	0.000000	0.000000	0.000000	0.010064	-0.163227	-0.047695	0.000000	0.000000	2.000000	190.000000	0.000000
15449.739795	0.100023	0.594495	0.000276	85.928932	2.651942	21.235985	0.000051	0.000000	-0.018803	0.000000	0.000000	0.000000	0.007067	-0.062389	-0.030129	0.000000	0.000000	2.000000	190.000000	0.000000
15449.743129	0.100023	0.594495	0.000276	85.928932	2.651942	21.235985	0.000051	0.000000	-0.018803	0.000000	0.000000	0.000000	0.007067	-0.062389	-0.030129	0.000000	0.000000	2.000000	190.000000	0.000000
15449.746462	0.100023	0.594495	0.000276	85.928932	2.651942	21.235985	0.000051	0.000000	-0.018803	0.000000	0.000000	0.000000	0.007067	-0.062389	-0.030129	0.000000	0.000000	2.000000	190.000000	0.000000
15449.749795	0.100023	0.594495	0.000276	85.965797	3.320619	21.947323	-0.001127	0.000000	-0.013782	0.000000	0.000000	0.000000	0.007067	-0.062389	-0.030129	0.000000	0.000000	2.000000	190.000000	0.000000
15449.753129	0.100039	0.594320	0.000144	85.965797	3.320619	21.947323	-0.001127	0.000000	-0.013782	0.000000	0.000000	0.000000	0.005035	-0.052626	-0.039395	0.000000	0.000000	2.000000	190.000000	0.000000
15449.756462	0.100039	0.594320	0.000144	85.965797	3.320619	21.947323	-0.001127	0.000000	-0.013782	0.000000	0.000000	0.000000	0.005035	-0.052626	-0.039395	0.000000	0.000000	2.000000	190.000000	0.000000
15449.759795	0.100039	0.594320	0.000144	85.994057	3.853469	22.511723	-0.001966	0.000000	-0.007216	0.000000	0.000000	0.000000	0.005035	-0.052626	-0.039395	0.000000	0.000000	2.000000	190.000000	0.000000
15449.763129	0.100039	0.594320	0.000144	85.994057	3.853469	22.511723	-0.001966	0.000000	-0.007216	0.000000	0.000000	0.000000	0.005035	-0.052626	-0.039395	0.000000	0.000000	2.000000	190.000000	0.000000
15449.766462	0.100085	0.594182	0.000040	85.994057	3.853469	22.511723	-0.001966	0.000000	-0.007216	0.000000	0.000000	0.000000	0.013658	-0.041364	-0.031151	0.000000	0.000000	2.000000	190.000000	0.000000
15449.769795	0.100085	0.594182	0.000040	86.020493	4.254711	22.934963	-0.001966	0.000000	-0.007216	0.000000	0.000000	0.000000	0.013658	-0.041364	-0.031151	0.000000	0.000000	2.000000	190.000000	0.000000
15449.773129	0.100085	0.594182	0.000040	86.020493	4.254711	22.934963	-0.001966	0.000000	-0.007216	0.000000	0.000000	0.000000	0.013658	-0.041364	-0.031151	0.000000	0.000000	2.000000	190.000000	0.000000
15449.776462	0.100085	0.594182	0.000040	86.020493	4.254711	22.934963	-0.001966	0.000000	-0.007216	0.000000	0.000000	0.000000	0.013658	-0.041364	-0.031151	0.000000	0.000000	2.000000	190.000000	0.000000
15449.779795	0.100159	0.593952	-0.000245	86.043839	4.381332	23.064474	-0.004242	0.000000	-0.002024	0.000000	0.000000	0.000000	0.022167	-0.068889	-0.085656	0.000000	0.000000	2.000000	190.000000	0.000000
15449.783129	0.100159	0.593952	-0.000245	86.043839	4.381332	23.064474	-0.004242	0.000000	-0.002024	0.000000	0.000000	0.000000	0.022167	-0.068889	-0.085656	0.000000	0.000000	2.000000	190.000000	0.000000
15449.786462	0.100159	0.593952	-0.000245	86.043839	4.381332	23.064474	-0.004242	0.000000	-0.002024	0.000000	0.000000	0.000000	0.022167	-0.068889	-0.085656	0.000000	0.000000	2.000000	190.000000	0.000000
15449.789795	0.100159	0.593952	-0.000245	86.065620	4.342563	23.020172	-0.007937	0.000000	0.012252	0.000000	0.000000	0.000000	0.022167	-0.068889	-0.085656	0.000000	0.000000	2.000000	190.000000	0.000000
15449.793129	0.100163	0.593816	-0.000431	86.065620	4.342563	23.020172	-0.007937	0.000000	0.012252	0.000000	0.000000	0.000000	0.001419	-0.040769	-0.055737	0.000000	0.000000	2.000000	190.000000	0.000000
15449.796462	0.100163	0.593816	-0.000431	86.065620	4.342563	23.020172	-0.007937	0.000000	0.012252	0.000000	0.000000	0.000000	0.001419	-0.040769	-0.055737	0.000000	0.000000	2.000000	190.000000	0.000000
15449.799795	0.100163	0.593816	-0.000431	86.096558	4.281210	22.955938	-0.008173	0.000000	0.021541	0.000000	0.000000	0.000000	0.001419	-0.040769	-0.055737	0.000000	0.000000	2.000000	190.000000	0.000000
15449.803129	0.100134	0.593650	-0.000668	86.096558	4.281210	22.955938	-0.008173	0.000000	0.021541	0.000000	0.000000	0.000000	-0.008773	-0.049933	-0.071078	0.000000	0.000000	2.000000	190.000000	0.000000
15449.806462	0.100134	0.593650	-0.000668	86.096558	4.281210	22.955938	-0.008173	0.000000	0.021541	0.000000	0.000000	0.000000	-0.008773	-0.049933	-0.071078	0.000000	0.000000	2.000000	190.000000	0.000000
15449.809795	0.100134	0.593650	-0.000668	86.130669	4.209564	22.884148	-0.006711	0.000000	0.033388	0.000000	0.000000	0.000000	-0.008773	-0.049933	-0.071078	0.000000	0.000000	2.000000	190.000000	0.000000
15449.813129	0.100134	0.593650	-0.000668	86.130669	4.209564	22.884148	-0.006711	0.000000	0.033388	0.000000	0.000000	0.000000	-0.008773	-0.049933	-0.071078	0.000000	0.000000	2.000000	190.000000	0.000000
15449.816462	0.100080	0.593465	-0.000916	86.130669	4.209564	22.884148	-0.006711	0.000000	0.033388	0.000000	0.000000	0.000000	-0.016349	-0.055525	-0.074541	0.000000	0.000000	2.000000	190.000000	0.000000
15449.819795	0.100080	0.593465	-0.000916	86.170906	4.125982	22.797630	-0.006711	0.000000	0.033388	0.000000	0.000000	0.000000	-0.016349	-0.055525	-0.074541	0.000000	0.000000	2.000000	190.000000	0.000000
15449.823129	0.100080	0.593465	-0.000916	86.170906	4.125982	22.797630	-0.006711	0.000000	0.033388	0.000000	0.000000	0.000000	-0.016349	-0.055525	-0.074541	0.000000	0.000000	2.000000	190.000000	0.000000
15449.826462	0.100080	0.593465	-0.000916	86.170906	4.125982	22.797630	-0.006711	0.000000	0.033388	0.000000	0.000000	0.000000	-0.016349	-0.055525	-0.074541	0.000000	0.000000	2.000000	190.000000	0.000000
15449.829795	0.099986	0.592962	-0.001445	86.214729	4.079656	22.754257	-0.003987	0.000000	0.045811	0.000000	0.000000	0.000000	-0.028005	-0.150663	-0.158690	0.000000	0.000000	2.000000	190.000000	0.000000
15449.833129	0.099986	0.592962	-0.001445	86.214729	4.079656	22.754257	-0.003987	0.000000	0.045811	0.000000	0.000000	0.000000	-0.000000	0.000006	0.000000	0.000000	0.000000	2.000000	190.000000	0.000000
15449.836462	0.099986	0.592962	-0.001445	86.214729	4.079656	22.754257	-0.003987	0.000000	0.045811	0.000000	0.000000	0.000000	-0.000000	0.000006	0.000000	0.000000	0.000000	2.000000	190.000000	0.000000
15449.839795	0.099986	0.592962	-0.001445	86.259430	4.106115	22.788528	0.000681	0.000000	0.072260	0.000000	0.000000	0.000000	-0.000000	0.000006	0.000000	0.000000	0.000000	2.000000	190.000000	0.000000
15449.843129	0.099986	0.592962	-0.001445	86.259430	4.106115	22.788528	0.000681	0.000000	0.072260	0.000000	0.000000	0.000000	-0.000000	0.000006	0.000000	0.000000	0.000000	2.000000	190.000000	0.000000
15449.846462	0.099942	0.592695	-0.001649	86.259430	4.106115	22.788528	0.000681	0.000000	0.072260	0.000000	0.000000	0.000000	-0.013410	-0.080377	-0.061121	0.000000	0.000000	2.000000	190.000000	0.000000
15449.849795	0.099942	0.592695	-0.001649	86.320755	4.223563	22.921673	0.000681	0.000000	0.072260	0.000000	0.000000	0.000000	-0.013410	-0.080377	-0.061121	0.000000	0.000000	2.000000	190.000000	0.000000
15449.853129	0.099942	0.592695	-0.001649	86.320755	4.223563	22.921673	0.000681	0.000000	0.072260	0.000000	0.000000	0.000000	-0.013410	-0.080377	-0.061121	0.000000	0.000000	2.000000	190.000000	0.000000
15449.856462	0.099942	0.592695	-0.001649	86.320755	4.223563	22.921673	0.000681	0.000000	0.072260	0.000000	0.000000	0.000000	-0.013410	-0.080377	-0.061121	0.000000	0.000000	2.000000	190.000000	0.000000
15449.859795	0.099889	0.591877	-0.001891	86.382256	4.370416	23.093821	0.002916	0.000000	0.082446	0.000000	0.000000	0.000000	-0.015943	-0.245197	-0.072679	0.000000	0.000000	2.000000	190.000000	0.000000
15449.863129	0.099889	0.591877	-0.001891	86.382256	4.370416	23.093821	0.002916	0.000000	0.082446	0.000000	0.000000	0.000000	0.000000	-0.000007	-0.000000	0.000000	0.000000	2.000000	190.000000	0.000000
15449.866462	0.099889	0.591877	-0.001891	86.382256	4.370416	23.093821	0.002916	0.000000	0.082446	0.000000	0.000000	0.000000	0.000000	-0.000007	-0.000000	0.000000	0.000000	2.000000	190.000000	0.000000
15449.869795	0.099889	0.591877	-0.001891	86.449791	4.482619	23.221741	0.005573	0.000000	0.094560	0.000000	0.000000	0.000000	0.000000	-0.000007	-0.000000	0.000000	0.000000	2.000000	190.000000	0.000000
15449.873129	0.099889	0.591877	-0.001891	86.449791	4.482619	23.221741	0.005573	0.000000	0.094560	0.000000	0.000000	0.000000	0.000000	-0.000007	-0.000000	0.000000	0.000000	2.000000	190.000000	0.000000
15449.876462	0.099872	0.591386	-0.001968	86.449791	4.482619	23.221741	0.005573	0.000000	0.094560	0.000000	0.000000	0.000000	-0.005051	-0.147481	-0.023028	0.000000	0.000000	2.000000	190.000000	0.000000
15449.879795	0.099872	0.591386	-0.001968	86.522049	4.426088	23.171320	0.005573	0.000000	0.094560	0.000000	0.000000	0.000000	-0.005051	-0.147481	-0.023028	0.000000	0.000000	2.000000	190.000000	0.000000
15449.883129	0.099856	0.590869	-0.002038	86.522049	4.426088	23.171320	0.005573	0.000000	0.094560	0.000000	0.000000	0.000000	-0.004618	-0.155030	-0.021048	0.000000	0.000000	2.000000	190.000000	0.000000
15449.886462	0.099856	0.590869	-0.002038	86.522049	4.426088	23.171320	0.005573	0.000000	0.094560	0.000000	0.000000	0.000000	-0.004618	-0.155030	-0.021048	0.000000	0.000000	2.000000	190.000000	0.000000
15449.889795	0.099856	0.590869	-0.002038	86.593369	4.258873	23.003794	0.007185	0.000000	0.101906	0.000000	0.000000	0.000000	-0.004618	-0.155030	-0.021048	0.000000	0.000000	2.000000	190.000000	0.000000
15449.893129	0.099856	0.590869	-0.002038	86.593369	4.258873	23.003794	0.007185	0.000000	0.101906	0.000000	0.000000	0.000000	-0.004618	-0.155030	-0.021048	0.000000	0.000000	2.000000	190.000000	0.000000
15449.896462	0.099846	0.590345	-0.002085	86.593369	4.258873	23.003794	0.007185	0.000000	0.101906	0.000000	0.000000	0.000000	-0.003113	-0.157012	-0.014190	0.000000	0.000000	2.000000	190.000000	0.000000
15449.899795	0.099846	0.590345	-0.002085	86.686310	4.027229	22.774450	0.007185	0.000000	0.101906	0.000000	0.000000	0.000000	-0.003113	-0.157012	-0.014190	0.000000	0.000000	2.000000	190.000000	0.000000
15449.903129	0.099794	0.589686	-0.002220	86.686310	4.027229	22.774450	0.007185	0.000000	0.101906	0.000000	0.000000	0.000000	-0.015630	-0.197932	-0.040286	0.000000	0.000000	2.000000	190.000000	0.000000
15449.906462	0.099794	0.589686	-0.002220	86.686310	4.027229	22.774450	0.007185	0.000000	0.101906	0.000000	0.000000	0.000000	-0.015630	-0.197932	-0.040286	0.000000	0.000000	2.000000	190.000000	0.000000
15449.909795	0.099794	0.589686	-0.002220	86.772934	3.798929	22.548504	0.010309	0.000000	0.110985	0.000000	0.000000	0.000000	-0.015630	-0.197932	-0.040286	0.000000	0.000000	2.000000	190.000000	0.000000
15449.913129	0.099794	0.589686	-0.002220	86.772934	3.798929	22.548504	0.010309	0.000000	0.110985	0.000000	0.000000	0.000000	-0.015630	-0.197932	-0.040286	0.000000	0.000000	2.000000	190.000000	0.000000
15449.916462	0.099728	0.589091	-0.002416	86.772934	3.798929	22.548504	0.010309	0.000000	0.110985	0.000000	0.000000	0.000000	-0.019697	-0.178348	-0.058863	0.000000	0.000000	2.000000	190.000000	0.000000
15449.919795	0.099728	0.589091	-0.002416	86.865685	3.537934	22.292549	0.010309	0.000000	0.110985	0.000000	0.000000	0.000000	-0.019697	-0.178348	-0.058863	0.000000	0.000000	2.000000	190.000000	0.000000
15449.923129	0.099602	0.588474	-0.002683	86.865685	3.537934	22.292549	0.010309	0.000000	0.110985	0.000000	0.000000	0.000000	-0.037936	-0.185082	-0.080189	0.000000	0.000000	2.000000	190.000000	0.000000
15449.926462	0.099602	0.588474	-0.002683	86.865685	3.537934	22.292549	0.010309	0.000000	0.110985	0.000000	0.000000	0.000000	-0.037936	-0.185082	-0.080189	0.000000	0.000000	2.000000	190.000000	0.000000
15449.929795	0.099602	0.588474	-0.002683	86.958565	3.253217	22.021067	0.019914	0.000000	0.134160	0.000000	0.000000	0.000000	-0.037936	-0.185082	-0.080189	0.000000	0.000000	2.000000	190.000000	0.000000
15449.933129	0.099602	0.588474	-0.002683	86.958565	3.253217	22.021067	0.019914	0.000000	0.134160	0.000000	0.000000	0.000000	-0.037936	-0.185082	-0.080189	0.000000	0.000000	2.000000	190.000000	0.000000
15449.936462	0.099443	0.587872	-0.002994	86.958565	3.253217	22.021067	0.019914	0.000000	0.134160	0.000000	0.000000	0.000000	-0.047521	-0.180680	-0.093115	0.000000	0.000000	2.000000	190.000000	0.000000
15449.939795	0.099443	0.587872	-0.002994	87.048126	2.958605	21.742363	0.019914	0.000000	0.134160	0.000000	0.000000	0.000000	-0.047521	-0.180680	-0.093115	0.000000	0.000000	2.000000	190.000000	0.000000
15449.943129	0.099240	0.587296	-0.003302	87.048126	2.958605	21.742363	0.019914	0.000000	0.134160	0.000000	0.000000	0.000000	-0.060927	-0.172858	-0.092654	0.000000	0.000000	2.000000	190.000000	0.000000
15449.946462	0.099240	0.587296	-0.003302	87.048126	2.958605	21.742363	0.019914	0.000000	0.134160	0.000000	0.000000	0.000000	-0.060927	-0.172858	-0.092654	0.000000	0.000000	2.000000	190.000000	0.000000
15449.949795	0.099043	0.586783	-0.003586	87.128464	2.678013	21.477770	0.037989	0.000000	0.165122	0.000000	0.000000	0.000000	-0.059215	-0.153972	-0.085095	0.000000	0.000000	2.000000	190.000000	0.000000
15449.953129	0.099043	0.586783	-0.003586	87.128464	2.678013	21.477770	0.037989	0.000000	0.165122	0.000000	0.000000	0.000000	-0.059215	-0.153972	-0.085095	0.000000	0.000000	2.000000	190.000000	0.000000
15449.956462	0.099043	0.586783	-0.003586	87.128464	2.678013	21.477770	0.037989	0.000000	0.165122	0.000000	0.000000	0.000000	-0.059215	-0.153972	-0.085095	0.000000	0.000000	2.000000	190.000000	0.000000
15449.959795	0.098863	0.586293	-0.003791	87.203331	2.505388	21.323256	0.047858	0.000000	0.179304	0.000000	0.000000	0.000000	-0.053978	-0.146974	-0.061337	0.000000	0.000000	2.000000	190.000000	0.000000
15449.963129	0.098863	0.586293	-0.003791	87.203331	2.505388	21.323256	0.047858	0.000000	0.179304	0.000000	0.000000	0.000000	-0.053978	-0.146974	-0.061337	0.000000	0.000000	2.000000	190.000000	0.000000
15449.966462	0.098863	0.586293	-0.003791	87.203331	2.505388	21.323256	0.047858	0.000000	0.179304	0.000000	0.000000	0.000000	-0.053978	-0.146974	-0.061337	0.000000	0.000000	2.000000	190.000000	0.000000
15449.969795	0.098863	0.586293	-0.003791	87.291519	2.382374	21.220438	0.056854	0.000000	0.189527	0.000000	0.000000	0.000000	-0.053978	-0.146974	-0.061337	0.000000	0.000000	2.000000	190.000000	0.000000
15449.973129	0.098748	0.585709	-0.004006	87.291519	2.382374	21.220438	0.056854	0.000000	0.189527	0.000000	0.000000	0.000000	-0.034355	-0.175147	-0.064542	0.000000	0.000000	2.000000	190.000000	0.000000
15449.976462	0.098748	0.585709	-0.004006	87.291519	2.382374	21.220438	0.056854	0.000000	0.189527	0.000000	0.000000	0.000000	-0.034355	-0.175147	-0.064542	0.000000	0.000000	2.000000	190.000000	0.000000
15449.979795	0.098721	0.585210	-0.004129	87.363365	2.145461	20.984789	0.062580	0.000000	0.200284	0.000000	0.000000	0.000000	-0.008083	-0.149596	-0.037090	0.000000	0.000000	2.000000	190.000000	0.000000
15449.983129	0.098721	0.585210	-0.004129	87.363365	2.145461	20.984789	0.062580	0.000000	0.200284	0.000000	0.000000	0.000000	-0.008083	-0.149596	-0.037090	0.000000	0.000000	2.000000	190.000000	0.000000
15449.986462	0.098721	0.585210	-0.004129	87.363365	2.145461	20.984789	0.062580	0.000000	0.200284	0.000000	0.000000	0.000000	-0.008083	-0.149596	-0.037090	0.000000	0.000000	2.000000	190.000000	0.000000
15449.989795	0.098721	0.585210	-0.004129	87.424957	1.902988	20.739380	0.063927	0.000000	0.206466	0.000000	0.000000	0.000000	-0.008083	-0.149596	-0.037090	0.000000	0.000000	2.000000	190.000000	0.000000
15449.993129	0.098737	0.584753	-0.004162	87.424957	1.902988	20.739380	0.063927	0.000000	0.206466	0.000000	0.000000	0.000000	0.004653	-0.137256	-0.009664	0.000000	0.000000	2.000000	190.000000	0.000000
15449.996462	0.098737	0.584753	-0.004162	87.424957	1.902988	20.739380	0.063927	0.000000	0.206466	0.000000	0.000000	0.000000	0.004653	-0.137256	-0.009664	0.000000	0.000000	2.000000	190.000000	0.000000
15449.999795	0.098737	0.584753	-0.004162	87.478966	1.684604	20.515253	0.063151	0.000000	0.208076	0.000000	0.000000	0.000000	0.004653	-0.137256	-0.009664	0.000000	0.000000	2.000000	190.000000	0.000000
15450.003129	0.098737	0.584753	-0.004162	87.478966	1.684604	20.515253	0.063151	0.000000	0.208076	0.000000	0.000000	0.000000	0.004653	-0.137256	-0.009664	0.000000	0.000000	2.000000	190.000000	0.000000
15450.006462	0.098783	0.584307	-0.004159	87.478966	1.684604	20.515253	0.063151	0.000000	0.208076	0.000000	0.000000	0.000000	0.013691	-0.133830	0.000805	0.000000	0.000000	2.000000	190.000000	0.000000
15450.009795	0.098866	0.583908	-0.004088	87.526863	1.483707	20.308739	0.063151	0.000000	0.208076	0.000000	0.000000	0.000000	0.024917	-0.119482	0.021270	0.000000	0.000000	2.000000	190.000000	0.000000
15450.013129	0.098866	0.583908	-0.004088	87.526863	1.483707	20.308739	0.063151	0.000000	0.208076	0.000000	0.000000	0.000000	0.024917	-0.119482	0.021270	0.000000	0.000000	2.000000	190.000000	0.000000
15450.016462	0.098866	0.583908	-0.004088	87.526863	1.483707	20.308739	0.063151	0.000000	0.208076	0.000000	0.000000	0.000000	0.024917	-0.119482	0.021270	0.000000	0.000000	2.000000	190.000000	0.000000
15450.019795	0.098866	0.583908	-0.004088	87.565140	1.316977	20.136360	0.056716	0.000000	0.204397	0.000000	0.000000	0.000000	0.024917	-0.119482	0.021270	0.000000	0.000000	2.000000	190.000000	0.000000
15450.023129	0.098931	0.583528	-0.003996	87.565140	1.316977	20.136360	0.056716	0.000000	0.204397	0.000000	0.000000	0.000000	0.019539	-0.114037	0.027571	0.000000	0.000000	2.000000	190.000000	0.000000
15450.026462	0.098931	0.583528	-0.003996	87.565140	1.316977	20.136360	0.056716	0.000000	0.204397	0.000000	0.000000	0.000000	0.019539	-0.114037	0.027571	0.000000	0.000000	2.000000	190.000000	0.000000
15450.029795	0.098931	0.583528	-0.003996	87.598328	1.170333	19.984079	0.053460	0.000000	0.199802	0.000000	0.000000	0.000000	0.019539	-0.114037	0.027571	0.000000	0.000000	2.000000	190.000000	0.000000
15450.033129	0.098931	0.583528	-0.003996	87.598328	1.170333	19.984079	0.053460	0.000000	0.199802	0.000000	0.000000	0.000000	0.019539	-0.114037	0.027571	0.000000	0.000000	2.000000	190.000000	0.000000
15450.036462	0.098985	0.583203	-0.003850	87.598328	1.170333	19.984079	0.053460	0.000000	0.199802	0.000000	0.000000	0.000000	0.016345	-0.097639	0.043890	0.000000	0.000000	2.000000	190.000000	0.000000
15450.039795	0.099056	0.582884	-0.003732	87.621414	1.068338	19.876354	0.053460	0.000000	0.199802	0.000000	0.000000	0.000000	0.021258	-0.095551	0.035394	0.000000	0.000000	2.000000	190.000000	0.000000
15450.043129	0.099056	0.582884	-0.003732	87.621414	1.068338	19.876354	0.053460	0.000000	0.199802	0.000000	0.000000	0.000000	0.021258	-0.095551	0.035394	0.000000	0.000000	2.000000	190.000000	0.000000
15450.046462	0.099056	0.582884	-0.003732	87.621414	1.068338	19.876354	0.053460	0.000000	0.199802	0.000000	0.000000	0.000000	0.021258	-0.095551	0.035394	0.000000	0.000000	2.000000	190.000000	0.000000
15450.049795	0.099056	0.582884	-0.003732	87.637772	0.994819	19.800013	0.047193	0.000000	0.186588	0.000000	0.000000	0.000000	0.021258	-0.095551	0.035394	0.000000	0.000000	2.000000	190.000000	0.000000
15450.053129	0.099106	0.582635	-0.003606	87.637772	0.994819	19.800013	0.047193	0.000000	0.186588	0.000000	0.000000	0.000000	0.015009	-0.074883	0.037730	0.000000	0.000000	2.000000	190.000000	0.000000
15450.056462	0.099106	0.582635	-0.003606	87.637772	0.994819	19.800013	0.047193	0.000000	0.186588	0.000000	0.000000	0.000000	0.015009	-0.074883	0.037730	0.000000	0.000000	2.000000	190.000000	0.000000
15450.059795	0.099106	0.582635	-0.003606	87.651146	0.938102	19.737701	0.044691	0.000000	0.180299	0.000000	0.000000	0.000000	0.015009	-0.074883	0.037730	0.000000	0.000000	2.000000	190.000000	0.000000
15450.063129	0.099106	0.582635	-0.003606	87.651146	0.938102	19.737701	0.044691	0.000000	0.180299	0.000000	0.000000	0.000000	0.015009	-0.074883	0.037730	0.000000	0.000000	2.000000	190.000000	0.000000
15450.066462	0.099181	0.582403	-0.003468	87.651146	0.938102	19.737701	0.044691	0.000000	0.180299	0.000000	0.000000	0.000000	0.022561	-0.069466	0.041285	0.000000	0.000000	2.000000	190.000000	0.000000
15450.069795	0.099181	0.582403	-0.003468	87.663338	0.881399	19.678137	0.044691	0.000000	0.180299	0.000000	0.000000	0.000000	0.022561	-0.069466	0.041285	0.000000	0.000000	2.000000	190.000000	0.000000
15450.073129	0.099181	0.582403	-0.003468	87.663338	0.881399	19.678137	0.044691	0.000000	0.180299	0.000000	0.000000	0.000000	0.022561	-0.069466	0.041285	0.000000	0.000000	2.000000	190.000000	0.000000
15450.076462	0.099181	0.582403	-0.003468	87.663338	0.881399	19.678137	0.044691	0.000000	0.180299	0.000000	0.000000	0.000000	0.022561	-0.069466	0.041285	0.000000	0.000000	2.000000	190.000000	0.000000
15450.079795	0.099242	0.582044	-0.003293	87.673668	0.833223	19.629896	0.040931	0.000000	0.173418	0.000000	0.000000	0.000000	0.018282	-0.107571	0.052660	0.000000	0.000000	2.000000	190.000000	0.000000
15450.083129	0.099242	0.582044	-0.003293	87.673668	0.833223	19.629896	0.040931	0.000000	0.173418	0.000000	0.000000	0.000000	0.018282	-0.107571	0.052660	0.000000	0.000000	2.000000	190.000000	0.000000
15450.086462	0.099242	0.582044	-0.003293	87.673668	0.833223	19.629896	0.040931	0.000000	0.173418	0.000000	0.000000	0.000000	0.018282	-0.107571	0.052660	0.000000	0.000000	2.000000	190.000000	0.000000
15450.089795	0.099251	0.581892	-0.003253	87.678467	0.812013	19.608511	0.037884	0.000000	0.164642	0.000000	0.000000	0.000000	0.002622	-0.045700	0.011986	0.000000	0.000000	2.000000	190.000000	0.000000
15450.093129	0.099251	0.581892	-0.003253	87.678467	0.812013	19.608511	0.037884	0.000000	0.164642	0.000000	0.000000	0.000000	0.002622	-0.045700	0.011986	0.000000	0.000000	2.000000	190.000000	0.000000
15450.096462	0.099251	0.581892	-0.003253	87.678467	0.812013	19.608511	0.037884	0.000000	0.164642	0.000000	0.000000	0.000000	0.002622	-0.045700	0.011986	0.000000	0.000000	2.000000	190.000000	0.000000
15450.099795	0.099251	0.581892	-0.003253	87.668800	0.865269	19.661613	0.037447	0.000000	0.162644	0.000000	0.000000	0.000000	0.002622	-0.045700	0.011986	0.000000	0.000000	2.000000	190.000000	0.000000
15450.103129	0.099253	0.581772	-0.003243	87.668800	0.865269	19.661613	0.037447	0.000000	0.162644	0.000000	0.000000	0.000000	0.000650	-0.035920	0.002967	0.000000	0.000000	2.000000	190.000000	0.000000
15450.106462	0.099253	0.581772	-0.003243	87.668800	0.865269	19.661613	0.037447	0.000000	0.162644	0.000000	0.000000	0.000000	0.000650	-0.035920	0.002967	0.000000	0.000000	2.000000	190.000000	0.000000
15450.109795	0.099253	0.581772	-0.003243	87.656151	0.930541	19.729408	0.037447	0.000000	0.162644	0.000000	0.000000	0.000000	0.000650	-0.035920	0.002967	0.000000	0.000000	2.000000	190.000000	0.000000
15450.113129	0.099253	0.581772	-0.003243	87.656151	0.930541	19.729408	0.037447	0.000000	0.162644	0.000000	0.000000	0.000000	0.000650	-0.035920	0.002967	0.000000	0.000000	2.000000	190.000000	0.000000
15450.116462	0.099237	0.581671	-0.003212	87.656151	0.930541	19.729408	0.037447	0.000000	0.162644	0.000000	0.000000	0.000000	-0.004723	-0.030447	0.009388	0.000000	0.000000	2.000000	190.000000	0.000000
15450.119795	0.099237	0.581671	-0.003212	87.637352	1.027618	19.826376	0.037339	0.000000	0.162150	0.000000	0.000000	0.000000	-0.004723	-0.030447	0.009388	0.000000	0.000000	2.000000	190.000000	0.000000
15450.123129	0.099237	0.581671	-0.003212	87.637352	1.027618	19.826376	0.037339	0.000000	0.162150	0.000000	0.000000	0.000000	-0.004723	-0.030447	0.009388	0.000000	0.000000	2.000000	190.000000	0.000000
15450.126462	0.099237	0.581671	-0.003212	87.637352	1.027618	19.826376	0.037339	0.000000	0.162150	0.000000	0.000000	0.000000	-0.004723	-0.030447	0.009388	0.000000	0.000000	2.000000	190.000000	0.000000
15450.129795	0.099264	0.581540	-0.003092	87.616241	1.134372	19.932991	0.038126	0.000000	0.160585	0.000000	0.000000	0.000000	0.007872	-0.039125	0.036005	0.000000	0.000000	2.000000	190.000000	0.000000
15450.133129	0.099264	0.581540	-0.003092	87.616241	1.134372	19.932991	0.038126	0.000000	0.160585	0.000000	0.000000	0.000000	0.007872	-0.039125	0.036005	0.000000	0.000000	2.000000	190.000000	0.000000
15450.136462	0.099264	0.581540	-0.003092	87.616241	1.134372	19.932991	0.038126	0.000000	0.160585	0.000000	0.000000	0.000000	0.007872	-0.039125	0.036005	0.000000	0.000000	2.000000	190.000000	0.000000
15450.139795	0.099264	0.581540	-0.003092	87.597183	1.227028	20.025532	0.036814	0.000000	0.154584	0.000000	0.000000	0.000000	0.007872	-0.039125	0.036005	0.000000	0.000000	2.000000	190.000000	0.000000
15450.143129	0.099293	0.581523	-0.002958	87.597183	1.227028	20.025532	0.036814	0.000000	0.154584	0.000000	0.000000	0.000000	0.008756	-0.005347	0.040061	0.000000	0.000000	2.000000	190.000000	0.000000
15450.146462	0.099293	0.581523	-0.002958	87.597183	1.227028	20.025532	0.036814	0.000000	0.154584	0.000000	0.000000	0.000000	0.008756	-0.005347	0.040061	0.000000	0.000000	2.000000	190.000000	0.000000
15450.149795	0.099293	0.581523	-0.002958	87.594170	1.241354	20.047874	0.036814	0.000000	0.154584	0.000000	0.000000	0.000000	0.008756	-0.005347	0.040061	0.000000	0.000000	2.000000	190.000000	0.000000
15450.153129	0.099293	0.581523	-0.002958	87.594170	1.241354	20.047874	0.036814	0.000000	0.154584	0.000000	0.000000	0.000000	0.008756	-0.005347	0.040061	0.000000	0.000000	2.000000	190.000000	0.000000
15450.156462	0.099322	0.581505	-0.002825	87.594170	1.241354	20.047874	0.036814	0.000000	0.154584	0.000000	0.000000	0.000000	0.008754	-0.005384	0.040058	0.000000	0.000000	2.000000	190.000000	0.000000
15450.159795	0.099322	0.581505	-0.002825	87.588081	1.267229	20.076506	0.035354	0.000000	0.147907	0.000000	0.000000	0.000000	0.008754	-0.005384	0.040058	0.000000	0.000000	2.000000	190.000000	0.000000
15450.163129	0.099322	0.581505	-0.002825	87.588081	1.267229	20.076506	0.035354	0.000000	0.147907	0.000000	0.000000	0.000000	0.008754	-0.005384	0.040058	0.000000	0.000000	2.000000	190.000000	0.000000
15450.166462	0.099322	0.581505	-0.002825	87.588081	1.267229	20.076506	0.035354	0.000000	0.147907	0.000000	0.000000	0.000000	0.008754	-0.005384	0.040058	0.000000	0.000000	2.000000	190.000000	0.000000
15450.169795	0.099280	0.581560	-0.002605	87.581841	1.287531	20.104975	0.033895	0.000000	0.141231	0.000000	0.000000	0.000000	-0.012750	0.016460	0.065779	0.000000	0.000000	2.000000	190.000000	0.000000
15450.173129	0.099280	0.581560	-0.002605	87.581841	1.287531	20.104975	0.033895	0.000000	0.141231	0.000000	0.000000	0.000000	-0.012750	0.016460	0.065779	0.000000	0.000000	2.000000	190.000000	0.000000
15450.176462	0.099280	0.581560	-0.002605	87.581841	1.287531	20.104975	0.033895	0.000000	0.141231	0.000000	0.000000	0.000000	-0.012750	0.016460	0.065779	0.000000	0.000000	2.000000	190.000000	0.000000
15450.179795	0.099280	0.581560	-0.002605	87.572792	1.321767	20.147442	0.036020	0.000000	0.130268	0.000000	0.000000	0.000000	-0.012750	0.016460	0.065779	0.000000	0.000000	2.000000	190.000000	0.000000
15450.183129	0.099222	0.581596	-0.002558	87.572792	1.321767	20.147442	0.036020	0.000000	0.130268	0.000000	0.000000	0.000000	-0.017233	0.010904	0.014272	0.000000	0.000000	2.000000	190.000000	0.000000
15450.186462	0.099222	0.581596	-0.002558	87.572792	1.321767	20.147442	0.036020	0.000000	0.130268	0.000000	0.000000	0.000000	-0.017233	0.010904	0.014272	0.000000	0.000000	2.000000	190.000000	0.000000
15450.189795	0.099222	0.581596	-0.002558	87.563538	1.355660	20.189562	0.036020	0.000000	0.130268	0.000000	0.000000	0.000000	-0.017233	0.010904	0.014272	0.000000	0.000000	2.000000	190.000000	0.000000
15450.193129	0.099222	0.581596	-0.002558	87.563538	1.355660	20.189562	0.036020	0.000000	0.130268	0.000000	0.000000	0.000000	-0.017233	0.010904	0.014272	0.000000	0.000000	2.000000	190.000000	0.000000
15450.196462	0.099158	0.581665	-0.002540	87.563538	1.355660	20.189562	0.036020	0.000000	0.130268	0.000000	0.000000	0.000000	-0.019201	0.020706	0.005268	0.000000	0.000000	2.000000	190.000000	0.000000
15450.199795	0.099158	0.581665	-0.002540	87.554390	1.389278	20.231367	0.038892	0.000000	0.127889	0.000000	0.000000	0.000000	-0.019201	0.020706	0.005268	0.000000	0.000000	2.000000	190.000000	0.000000
15450.203129	0.099158	0.581665	-0.002540	87.554390	1.389278	20.231367	0.038892	0.000000	0.127889	0.000000	0.000000	0.000000	-0.019201	0.020706	0.005268	0.000000	0.000000	2.000000	190.000000	0.000000
15450.206462	0.099158	0.581665	-0.002540	87.554390	1.389278	20.231367	0.038892	0.000000	0.127889	0.000000	0.000000	0.000000	-0.019201	0.020706	0.005268	0.000000	0.000000	2.000000	190.000000	0.000000
15450.209795	0.099025	0.581864	-0.002633	87.545052	1.425270	20.272808	0.042092	0.000000	0.127011	0.000000	0.000000	0.000000	-0.039998	0.059875	-0.027934	0.000000	0.000000	2.000000	190.000000	0.000000
15450.213129	0.099025	0.581864	-0.002633	87.545052	1.425270	20.272808	0.042092	0.000000	0.127011	0.000000	0.000000	0.000000	-0.039998	0.059875	-0.027934	0.000000	0.000000	2.000000	190.000000	0.000000
15450.216462	0.099025	0.581864	-0.002633	87.545052	1.425270	20.272808	0.042092	0.000000	0.127011	0.000000	0.000000	0.000000	-0.039998	0.059875	-0.027934	0.000000	0.000000	2.000000	190.000000	0.000000
15450.219795	0.099025	0.581864	-0.002633	87.532722	1.474594	20.327639	0.048759	0.000000	0.131667	0.000000	0.000000	0.000000	-0.039998	0.059875	-0.027934	0.000000	0.000000	2.000000	190.000000	0.000000
15450.223129	0.098957	0.581970	-0.002737	87.532722	1.474594	20.327639	0.048759	0.000000	0.131667	0.000000	0.000000	0.000000	-0.020356	0.031520	-0.031213	0.000000	0.000000	2.000000	190.000000	0.000000
15450.226462	0.098957	0.581970	-0.002737	87.532722	1.474594	20.327639	0.048759	0.000000	0.131667	0.000000	0.000000	0.000000	-0.020356	0.031520	-0.031213	0.000000	0.000000	2.000000	190.000000	0.000000
15450.229795	0.098957	0.581970	-0.002737	87.521324	1.520308	20.378811	0.048759	0.000000	0.131667	0.000000	0.000000	0.000000	-0.020356	0.031520	-0.031213	0.000000	0.000000	2.000000	190.000000	0.000000
15450.233129	0.098957	0.581970	-0.002737	87.521324	1.520308	20.378811	0.048759	0.000000	0.131667	0.000000	0.000000	0.000000	-0.020356	0.031520	-0.031213	0.000000	0.000000	2.000000	190.000000	0.000000
15450.236462	0.098893	0.582093	-0.002825	87.521324	1.520308	20.378811	0.048759	0.000000	0.131667	0.000000	0.000000	0.000000	-0.019263	0.036964	-0.026212	0.000000	0.000000	2.000000	190.000000	0.000000
15450.239795	0.098893	0.582093	-0.002825	87.513206	1.701692	20.572136	0.052151	0.000000	0.136869	0.000000	0.000000	0.000000	-0.019263	0.036964	-0.026212	0.000000	0.000000	2.000000	190.000000	0.000000
15450.243129	0.098893	0.582093	-0.002825	87.513206	1.701692	20.572136	0.052151	0.000000	0.136869	0.000000	0.000000	0.000000	-0.019263	0.036964	-0.026212	0.000000	0.000000	2.000000	190.000000	0.000000
15450.246462	0.098893	0.582093	-0.002825	87.513206	1.701692	20.572136	0.052151	0.000000	0.136869	0.000000	0.000000	0.000000	-0.019263	0.036964	-0.026212	0.000000	0.000000	2.000000	190.000000	0.000000
15450.249795	0.098757	0.582303	-0.003033	87.506363	2.406830	21.311953	0.055362	0.000000	0.141237	0.000000	0.000000	0.000000	-0.040694	0.062973	-0.062482	0.000000	0.000000	2.000000	190.000000	0.000000
15450.253129	0.098757	0.582303	-0.003033	87.506363	2.406830	21.311953	0.055362	0.000000	0.141237	0.000000	0.000000	0.000000	-0.040694	0.062973	-0.062482	0.000000	0.000000	2.000000	190.000000	0.000000
15450.256462	0.098757	0.582303	-0.003033	87.506363	2.406830	21.311953	0.055362	0.000000	0.141237	0.000000	0.000000	0.000000	-0.040694	0.062973	-0.062482	0.000000	0.000000	2.000000	190.000000	0.000000
15450.259795	0.098757	0.582303	-0.003033	87.500877	3.705594	22.668613	0.062144	0.000000	0.151651	0.000000	0.000000	0.000000	-0.040694	0.062973	-0.062482	0.000000	0.000000	2.000000	190.000000	0.000000
15450.263129	0.098718	0.582444	-0.003109	87.500877	3.705594	22.668613	0.062144	0.000000	0.151651	0.000000	0.000000	0.000000	-0.011696	0.042384	-0.022645	0.000000	0.000000	2.000000	190.000000	0.000000
15450.266462	0.098718	0.582444	-0.003109	87.500877	3.705594	22.668613	0.062144	0.000000	0.151651	0.000000	0.000000	0.000000	-0.011696	0.042384	-0.022645	0.000000	0.000000	2.000000	190.000000	0.000000
15450.269795	0.098718	0.582444	-0.003109	87.488068	5.724011	24.783653	0.062144	0.000000	0.151651	0.000000	0.000000	0.000000	-0.011696	0.042384	-0.022645	0.000000	0.000000	2.000000	190.000000	0.000000
15450.273129	0.098718	0.582444	-0.003109	87.488068	5.724011	24.783653	0.062144	0.000000	0.151651	0.000000	0.000000	0.000000	-0.011696	0.042384	-0.022645	0.000000	0.000000	2.000000	190.000000	0.000000
15450.276462	0.098676	0.582567	-0.003201	87.488068	5.724011	24.783653	0.062144	0.000000	0.151651	0.000000	0.000000	0.000000	-0.012784	0.036901	-0.027666	0.000000	0.000000	2.000000	190.000000	0.000000
15450.279795	0.098638	0.582683	-0.003270	87.471519	8.051098	27.221910	0.064094	0.000000	0.155425	0.000000	0.000000	0.000000	-0.011260	0.034747	-0.020661	0.000000	0.000000	2.000000	190.000000	0.000000
15450.283129	0.098638	0.582683	-0.003270	87.471519	8.051098	27.221910	0.064094	0.000000	0.155425	0.000000	0.000000	0.000000	-0.011260	0.034747	-0.020661	0.000000	0.000000	2.000000	190.000000	0.000000
15450.286462	0.098638	0.582683	-0.003270	87.471519	8.051098	27.221910	0.064094	0.000000	0.155425	0.000000	0.000000	0.000000	-0.011260	0.034747	-0.020661	0.000000	0.000000	2.000000	190.000000	0.000000
15450.289795	0.098638	0.582683	-0.003270	87.433495	10.320387	29.600716	0.068101	0.000000	0.163480	0.000000	0.000000	0.000000	-0.011260	0.034747	-0.020661	0.000000	0.000000	2.000000	190.000000	0.000000
15450.293129	0.098609	0.582810	-0.003298	87.433495	10.320387	29.600716	0.068101	0.000000	0.163480	0.000000	0.000000	0.000000	-0.008649	0.038071	-0.008649	0.000000	0.000000	2.000000	190.000000	0.000000
15450.296462	0.098609	0.582810	-0.003298	87.433495	10.320387	29.600716	0.068101	0.000000	0.163480	0.000000	0.000000	0.000000	-0.008649	0.038071	-0.008649	0.000000	0.000000	2.000000	190.000000	0.000000
15450.299795	0.098609	0.582810	-0.003298	87.387833	12.656973	32.056072	0.068101	0.000000	0.163480	0.000000	0.000000	0.000000	-0.008649	0.038071	-0.008649	0.000000	1.000000	2.000000	190.000000	0.000000
15450.303129	0.098609	0.582810	-0.003298	87.387833	12.656973	32.056072	0.068101	0.000000	0.163480	0.000000	0.000000	0.000000	-0.008649	0.038071	-0.008649	0.000000	1.000000	2.000000	190.000000	0.000000
