# Supplementary material for: Haptic Guidance Needs to Be Intuitive Not Just Informative to Improve Human Motor Accuracy
Source: PLoS One. 2016 Mar 16;11(3):e0150912. doi: 10.1371/journal.pone.0150912 (PMC4794196; doi:10.1371/journal.pone.0150912)
Supplement: S1 Data — (ZIP) [file pone.0150912.s001.zip › Subject6/exp1_0191.txt]

Time	PosX	PosY	PosZ	RotX	RotY	RotZ	ForceX	ForceY	ForceZ	MomentX	MomentY	MomentZ	VelocityX	VelocityY	VelocityZ	CalibratedWeight	ButtonDown	Condition	Trial	Visual
15451.417598	0.001262	0.490101	0.250522	76.826088	27.052513	35.936687	-1.877738	0.000000	-4.634016	0.000000	0.000000	0.000000	-0.090791	-0.001757	-0.037671	0.000000	1.000000	2.000000	191.000000	1.000000
15451.420931	0.000589	0.489918	0.249899	76.826088	27.052513	35.936687	-1.877738	0.000000	-4.634016	0.000000	0.000000	0.000000	-0.201727	-0.055157	-0.187001	0.000000	1.000000	2.000000	191.000000	1.000000
15451.424264	0.000589	0.489918	0.249899	76.826088	27.052513	35.936687	-1.877738	0.000000	-4.634016	0.000000	0.000000	0.000000	-0.201727	-0.055157	-0.187001	0.000000	1.000000	2.000000	191.000000	1.000000
15451.427598	0.000589	0.489918	0.249899	76.831505	27.745749	36.860569	-1.867025	0.000000	-4.638342	0.000000	0.000000	0.000000	-0.201727	-0.055157	-0.187001	0.000000	1.000000	2.000000	191.000000	1.000000
15451.430931	-0.000384	0.489664	0.249435	76.831505	27.745749	36.860569	-1.867025	0.000000	-4.638342	0.000000	0.000000	0.000000	-0.291945	-0.076073	-0.138983	0.000000	1.000000	2.000000	191.000000	1.000000
15451.434264	-0.000384	0.489664	0.249435	76.831505	27.745749	36.860569	-1.867025	0.000000	-4.638342	0.000000	0.000000	0.000000	-0.291945	-0.076073	-0.138983	0.000000	1.000000	2.000000	191.000000	1.000000
15451.437598	-0.000384	0.489664	0.249435	76.814743	28.594048	37.869595	-1.854416	0.000000	-4.643398	0.000000	0.000000	0.000000	-0.291945	-0.076073	-0.138983	0.000000	1.000000	2.000000	191.000000	1.000000
15451.440931	-0.001522	0.489249	0.248390	76.814743	28.594048	37.869595	-1.854416	0.000000	-4.643398	0.000000	0.000000	0.000000	-0.341469	-0.124471	-0.313595	0.000000	1.000000	2.000000	191.000000	1.000000
15451.444264	-0.001522	0.489249	0.248390	76.814743	28.594048	37.869595	-1.854416	0.000000	-4.643398	0.000000	0.000000	0.000000	-0.341469	-0.124471	-0.313595	0.000000	1.000000	2.000000	191.000000	1.000000
15451.447598	-0.001522	0.489249	0.248390	76.778801	30.001667	39.038727	-1.842778	0.000000	-4.648028	0.000000	0.000000	0.000000	-0.341469	-0.124471	-0.313595	0.000000	1.000000	2.000000	191.000000	1.000000
15451.450931	-0.002656	0.488781	0.246993	76.778801	30.001667	39.038727	-1.842778	0.000000	-4.648028	0.000000	0.000000	0.000000	-0.340061	-0.140432	-0.419271	0.000000	1.000000	2.000000	191.000000	1.000000
15451.454264	-0.002656	0.488781	0.246993	76.778801	30.001667	39.038727	-1.842778	0.000000	-4.648028	0.000000	0.000000	0.000000	-0.340061	-0.140432	-0.419271	0.000000	1.000000	2.000000	191.000000	1.000000
15451.457598	-0.002656	0.488781	0.246993	76.645607	31.984327	40.979259	-1.833343	0.000000	-4.651758	0.000000	0.000000	0.000000	-0.340061	-0.140432	-0.419271	0.000000	1.000000	2.000000	191.000000	1.000000
15451.460931	-0.003751	0.488115	0.245438	76.645607	31.984327	40.979259	-1.833343	0.000000	-4.651758	0.000000	0.000000	0.000000	-0.328451	-0.199695	-0.466394	0.000000	1.000000	2.000000	191.000000	1.000000
15451.464264	-0.003751	0.488115	0.245438	76.645607	31.984327	40.979259	-1.833343	0.000000	-4.651758	0.000000	0.000000	0.000000	-0.328451	-0.199695	-0.466394	0.000000	1.000000	2.000000	191.000000	1.000000
15451.467598	-0.003751	0.488115	0.245438	76.376495	33.996674	43.172760	-1.825426	0.000000	-4.654871	0.000000	0.000000	0.000000	-0.328451	-0.199695	-0.466394	0.000000	1.000000	2.000000	191.000000	1.000000
15451.470931	-0.004773	0.487485	0.243747	76.376495	33.996674	43.172760	-1.825426	0.000000	-4.654871	0.000000	0.000000	0.000000	-0.306747	-0.189134	-0.507383	0.000000	1.000000	2.000000	191.000000	1.000000
15451.474264	-0.004773	0.487485	0.243747	76.376495	33.996674	43.172760	-1.825426	0.000000	-4.654871	0.000000	0.000000	0.000000	-0.306747	-0.189134	-0.507383	0.000000	1.000000	2.000000	191.000000	1.000000
15451.477598	-0.004773	0.487485	0.243747	75.906013	35.264893	44.405525	-1.819476	0.000000	-4.657200	0.000000	0.000000	0.000000	-0.306747	-0.189134	-0.507383	0.000000	1.000000	2.000000	191.000000	1.000000
15451.480931	-0.005758	0.486878	0.242095	75.906013	35.264893	44.405525	-1.819476	0.000000	-4.657200	0.000000	0.000000	0.000000	-0.295399	-0.182074	-0.495505	0.000000	1.000000	2.000000	191.000000	1.000000
15451.484264	-0.005758	0.486878	0.242095	75.906013	35.264893	44.405525	-1.819476	0.000000	-4.657200	0.000000	0.000000	0.000000	-0.295399	-0.182074	-0.495505	0.000000	1.000000	2.000000	191.000000	1.000000
15451.487598	-0.005758	0.486878	0.242095	75.339149	35.569256	44.570992	-1.813807	0.000000	-4.659410	0.000000	0.000000	0.000000	-0.295399	-0.182074	-0.495505	0.000000	1.000000	2.000000	191.000000	1.000000
15451.490931	-0.006903	0.486233	0.240371	75.339149	35.569256	44.570992	-1.813807	0.000000	-4.659410	0.000000	0.000000	0.000000	-0.343461	-0.193612	-0.517111	0.000000	1.000000	2.000000	191.000000	1.000000
15451.494264	-0.006903	0.486233	0.240371	75.339149	35.569256	44.570992	-1.813807	0.000000	-4.659410	0.000000	0.000000	0.000000	-0.343461	-0.193612	-0.517111	0.000000	1.000000	2.000000	191.000000	1.000000
15451.497598	-0.006903	0.486233	0.240371	74.799660	35.091545	43.854340	-1.805823	0.000000	-4.662511	0.000000	0.000000	0.000000	-0.343461	-0.193612	-0.517111	0.000000	1.000000	2.000000	191.000000	1.000000
15451.500931	-0.008370	0.485545	0.238475	74.799660	35.091545	43.854340	-1.805823	0.000000	-4.662511	0.000000	0.000000	0.000000	-0.440239	-0.206224	-0.568894	0.000000	1.000000	2.000000	191.000000	1.000000
15451.504264	-0.008370	0.485545	0.238475	74.799660	35.091545	43.854340	-1.805823	0.000000	-4.662511	0.000000	0.000000	0.000000	-0.440239	-0.206224	-0.568894	0.000000	1.000000	2.000000	191.000000	1.000000
15451.507598	-0.008370	0.485545	0.238475	74.297058	34.458874	42.881992	-1.793341	0.000000	-4.667325	0.000000	0.000000	0.000000	-0.440239	-0.206224	-0.568894	0.000000	1.000000	2.000000	191.000000	1.000000
15451.510931	-0.009925	0.484947	0.236351	74.297058	34.458874	42.881992	-1.793341	0.000000	-4.667325	0.000000	0.000000	0.000000	-0.466501	-0.179423	-0.637081	0.000000	1.000000	2.000000	191.000000	1.000000
15451.514264	-0.009925	0.484947	0.236351	74.297058	34.458874	42.881992	-1.793341	0.000000	-4.667325	0.000000	0.000000	0.000000	-0.466501	-0.179423	-0.637081	0.000000	1.000000	2.000000	191.000000	1.000000
15451.517598	-0.009925	0.484947	0.236351	73.790306	34.064381	42.109489	-1.780604	0.000000	-4.672199	0.000000	0.000000	0.000000	-0.466501	-0.179423	-0.637081	0.000000	1.000000	2.000000	191.000000	1.000000
15451.520931	-0.011566	0.484478	0.234061	73.790306	34.064381	42.109489	-1.780604	0.000000	-4.672199	0.000000	0.000000	0.000000	-0.492340	-0.140663	-0.687028	0.000000	1.000000	2.000000	191.000000	1.000000
15451.524264	-0.011566	0.484478	0.234061	73.790306	34.064381	42.109489	-1.780604	0.000000	-4.672199	0.000000	0.000000	0.000000	-0.492340	-0.140663	-0.687028	0.000000	1.000000	2.000000	191.000000	1.000000
15451.527598	-0.011566	0.484478	0.234061	73.236252	34.034664	41.719357	-1.767190	0.000000	-4.677290	0.000000	0.000000	0.000000	-0.492340	-0.140663	-0.687028	0.000000	1.000000	2.000000	191.000000	1.000000
15451.530931	-0.013260	0.484197	0.231683	73.236252	34.034664	41.719357	-1.767190	0.000000	-4.677290	0.000000	0.000000	0.000000	-0.508174	-0.084337	-0.713560	0.000000	1.000000	2.000000	191.000000	1.000000
15451.534264	-0.013260	0.484197	0.231683	73.236252	34.034664	41.719357	-1.767190	0.000000	-4.677290	0.000000	0.000000	0.000000	-0.508174	-0.084337	-0.713560	0.000000	1.000000	2.000000	191.000000	1.000000
15451.537598	-0.013260	0.484197	0.231683	72.651855	34.247913	41.700226	-1.753117	0.000000	-4.682583	0.000000	0.000000	0.000000	-0.508174	-0.084337	-0.713560	0.000000	1.000000	2.000000	191.000000	1.000000
15451.540931	-0.014908	0.484177	0.229214	72.651855	34.247913	41.700226	-1.753117	0.000000	-4.682583	0.000000	0.000000	0.000000	-0.494263	-0.006079	-0.740651	0.000000	0.000000	2.000000	191.000000	1.000000
15451.544264	-0.014908	0.484177	0.229214	72.651855	34.247913	41.700226	-1.753117	0.000000	-4.682583	0.000000	0.000000	0.000000	-0.494263	-0.006079	-0.740651	0.000000	0.000000	2.000000	191.000000	1.000000
15451.547598	-0.014908	0.484177	0.229214	72.084770	34.519691	41.538113	-1.740139	0.000000	-4.687421	0.000000	0.000000	0.000000	-0.494263	-0.006079	-0.740651	0.000000	0.000000	2.000000	191.000000	1.000000
15451.550931	-0.016539	0.484337	0.226590	72.084770	34.519691	41.538113	-1.740139	0.000000	-4.687421	0.000000	0.000000	0.000000	-0.489535	0.048112	-0.787101	0.000000	0.000000	2.000000	191.000000	1.000000
15451.554264	-0.016539	0.484337	0.226590	72.084770	34.519691	41.538113	-1.740139	0.000000	-4.687421	0.000000	0.000000	0.000000	-0.489535	0.048112	-0.787101	0.000000	0.000000	2.000000	191.000000	1.000000
15451.557598	-0.016539	0.484337	0.226590	71.587662	34.736015	41.175331	-1.728162	0.000000	-4.691850	0.000000	0.000000	0.000000	-0.489535	0.048112	-0.787101	0.000000	0.000000	2.000000	191.000000	1.000000
15451.560931	-0.018349	0.484695	0.223820	71.587662	34.736015	41.175331	-1.728162	0.000000	-4.691850	0.000000	0.000000	0.000000	-0.542771	0.107394	-0.830930	0.000000	0.000000	2.000000	191.000000	1.000000
15451.564264	-0.018349	0.484695	0.223820	71.587662	34.736015	41.175331	-1.728162	0.000000	-4.691850	0.000000	0.000000	0.000000	-0.542771	0.107394	-0.830930	0.000000	0.000000	2.000000	191.000000	1.000000
15451.567598	-0.018349	0.484695	0.223820	71.188461	34.849987	40.858078	-1.713573	0.000000	-4.697198	0.000000	0.000000	0.000000	-0.542771	0.107394	-0.830930	0.000000	0.000000	2.000000	191.000000	1.000000
15451.570931	-0.020331	0.485229	0.220885	71.188461	34.849987	40.858078	-1.713573	0.000000	-4.697198	0.000000	0.000000	0.000000	-0.594793	0.160059	-0.880568	0.000000	0.000000	2.000000	191.000000	1.000000
15451.574264	-0.020331	0.485229	0.220885	71.188461	34.849987	40.858078	-1.713573	0.000000	-4.697198	0.000000	0.000000	0.000000	-0.594793	0.160059	-0.880568	0.000000	0.000000	2.000000	191.000000	1.000000
15451.577598	-0.020331	0.485229	0.220885	70.919289	34.938343	40.815994	-1.696426	0.000000	-4.703418	0.000000	0.000000	0.000000	-0.594793	0.160059	-0.880568	0.000000	0.000000	2.000000	191.000000	1.000000
15451.580931	-0.022385	0.485951	0.217732	70.919289	34.938343	40.815994	-1.696426	0.000000	-4.703418	0.000000	0.000000	0.000000	-0.616261	0.216754	-0.945807	0.000000	0.000000	2.000000	191.000000	1.000000
15451.584264	-0.022385	0.485951	0.217732	70.919289	34.938343	40.815994	-1.696426	0.000000	-4.703418	0.000000	0.000000	0.000000	-0.616261	0.216754	-0.945807	0.000000	0.000000	2.000000	191.000000	1.000000
15451.587598	-0.022385	0.485951	0.217732	70.794334	35.288052	41.266506	-1.678860	0.000000	-4.709717	0.000000	0.000000	0.000000	-0.616261	0.216754	-0.945807	0.000000	0.000000	2.000000	191.000000	1.000000
15451.590931	-0.024637	0.486824	0.214389	70.794334	35.288052	41.266506	-1.678860	0.000000	-4.709717	0.000000	0.000000	0.000000	-0.675329	0.261782	-1.003109	0.000000	0.000000	2.000000	191.000000	1.000000
15451.594264	-0.024637	0.486824	0.214389	70.794334	35.288052	41.266506	-1.678860	0.000000	-4.709717	0.000000	0.000000	0.000000	-0.675329	0.261782	-1.003109	0.000000	0.000000	2.000000	191.000000	1.000000
15451.597598	-0.024637	0.486824	0.214389	70.805229	36.096249	42.134838	-1.658167	0.000000	-4.717042	0.000000	0.000000	0.000000	-0.675329	0.261782	-1.003109	0.000000	0.000000	2.000000	191.000000	1.000000
15451.600931	-0.026954	0.487918	0.210885	70.805229	36.096249	42.134838	-1.658167	0.000000	-4.717042	0.000000	0.000000	0.000000	-0.695110	0.328215	-1.051220	0.000000	0.000000	2.000000	191.000000	1.000000
15451.604264	-0.026954	0.487918	0.210885	70.805229	36.096249	42.134838	-1.658167	0.000000	-4.717042	0.000000	0.000000	0.000000	-0.695110	0.328215	-1.051220	0.000000	0.000000	2.000000	191.000000	1.000000
15451.607598	-0.026954	0.487918	0.210885	70.904129	37.359814	43.136600	-1.636510	0.000000	-4.724599	0.000000	0.000000	0.000000	-0.695110	0.328215	-1.051220	0.000000	0.000000	2.000000	191.000000	1.000000
15451.610931	-0.029297	0.489169	0.207101	70.904129	37.359814	43.136600	-1.636510	0.000000	-4.724599	0.000000	0.000000	0.000000	-0.702890	0.375231	-1.135176	0.000000	0.000000	2.000000	191.000000	1.000000
15451.614264	-0.029297	0.489169	0.207101	70.904129	37.359814	43.136600	-1.636510	0.000000	-4.724599	0.000000	0.000000	0.000000	-0.702890	0.375231	-1.135176	0.000000	0.000000	2.000000	191.000000	1.000000
15451.617598	-0.029297	0.489169	0.207101	71.022995	38.971748	44.394855	-1.615434	0.000000	-4.731846	0.000000	0.000000	0.000000	-0.702890	0.375231	-1.135176	0.000000	0.000000	2.000000	191.000000	1.000000
15451.620931	-0.031698	0.490595	0.203149	71.022995	38.971748	44.394855	-1.615434	0.000000	-4.731846	0.000000	0.000000	0.000000	-0.720480	0.427999	-1.185423	0.000000	0.000000	2.000000	191.000000	1.000000
15451.624264	-0.031698	0.490595	0.203149	71.022995	38.971748	44.394855	-1.615434	0.000000	-4.731846	0.000000	0.000000	0.000000	-0.720480	0.427999	-1.185423	0.000000	0.000000	2.000000	191.000000	1.000000
15451.627598	-0.031698	0.490595	0.203149	71.090874	40.735264	46.282757	-1.593424	0.000000	-4.739304	0.000000	0.000000	0.000000	-0.720480	0.427999	-1.185423	0.000000	0.000000	2.000000	191.000000	1.000000
15451.630931	-0.034157	0.492250	0.199075	71.090874	40.735264	46.282757	-1.593424	0.000000	-4.739304	0.000000	0.000000	0.000000	-0.737724	0.496379	-1.222186	0.000000	0.000000	2.000000	191.000000	1.000000
15451.634264	-0.034157	0.492250	0.199075	71.090874	40.735264	46.282757	-1.593424	0.000000	-4.739304	0.000000	0.000000	0.000000	-0.737724	0.496379	-1.222186	0.000000	0.000000	2.000000	191.000000	1.000000
15451.637598	-0.034157	0.492250	0.199075	71.131447	42.495930	48.599449	-1.570066	0.000000	-4.747093	0.000000	0.000000	0.000000	-0.737724	0.496379	-1.222186	0.000000	0.000000	2.000000	191.000000	1.000000
15451.640931	-0.036641	0.494074	0.194897	71.131447	42.495930	48.599449	-1.570066	0.000000	-4.747093	0.000000	0.000000	0.000000	-0.745048	0.547385	-1.253418	0.000000	0.000000	2.000000	191.000000	1.000000
15451.644264	-0.036641	0.494074	0.194897	71.131447	42.495930	48.599449	-1.570066	0.000000	-4.747093	0.000000	0.000000	0.000000	-0.745048	0.547385	-1.253418	0.000000	0.000000	2.000000	191.000000	1.000000
15451.647598	-0.036641	0.494074	0.194897	71.235687	44.087692	50.644421	-1.545819	0.000000	-4.755044	0.000000	0.000000	0.000000	-0.745048	0.547385	-1.253418	0.000000	0.000000	2.000000	191.000000	1.000000
15451.650931	-0.039175	0.496027	0.190578	71.235687	44.087692	50.644421	-1.545819	0.000000	-4.755044	0.000000	0.000000	0.000000	-0.760251	0.585800	-1.295906	0.000000	0.000000	2.000000	191.000000	1.000000
15451.654264	-0.039175	0.496027	0.190578	71.235687	44.087692	50.644421	-1.545819	0.000000	-4.755044	0.000000	0.000000	0.000000	-0.760251	0.585800	-1.295906	0.000000	0.000000	2.000000	191.000000	1.000000
15451.657598	-0.039175	0.496027	0.190578	71.459694	45.454697	52.267376	-1.520256	0.000000	-4.763278	0.000000	0.000000	0.000000	-0.760251	0.585800	-1.295906	0.000000	0.000000	2.000000	191.000000	1.000000
15451.660931	-0.041789	0.498106	0.186146	71.459694	45.454697	52.267376	-1.520256	0.000000	-4.763278	0.000000	0.000000	0.000000	-0.784196	0.623572	-1.329479	0.000000	0.000000	2.000000	191.000000	1.000000
15451.664264	-0.041789	0.498106	0.186146	71.459694	45.454697	52.267376	-1.520256	0.000000	-4.763278	0.000000	0.000000	0.000000	-0.784196	0.623572	-1.329479	0.000000	0.000000	2.000000	191.000000	1.000000
15451.667598	-0.041789	0.498106	0.186146	71.736336	46.768360	53.751518	-1.492319	0.000000	-4.772105	0.000000	0.000000	0.000000	-0.784196	0.623572	-1.329479	0.000000	0.000000	2.000000	191.000000	1.000000
15451.670931	-0.044354	0.500320	0.181553	71.736336	46.768360	53.751518	-1.492319	0.000000	-4.772105	0.000000	0.000000	0.000000	-0.769427	0.664318	-1.377798	0.000000	0.000000	2.000000	191.000000	1.000000
15451.674264	-0.044354	0.500320	0.181553	71.736336	46.768360	53.751518	-1.492319	0.000000	-4.772105	0.000000	0.000000	0.000000	-0.769427	0.664318	-1.377798	0.000000	0.000000	2.000000	191.000000	1.000000
15451.677598	-0.044354	0.500320	0.181553	71.986755	48.119343	55.187576	-1.465227	0.000000	-4.780493	0.000000	0.000000	0.000000	-0.769427	0.664318	-1.377798	0.000000	0.000000	2.000000	191.000000	1.000000
15451.680931	-0.046838	0.502684	0.176815	71.986755	48.119343	55.187576	-1.465227	0.000000	-4.780493	0.000000	0.000000	0.000000	-0.745305	0.709046	-1.421380	0.000000	0.000000	2.000000	191.000000	1.000000
15451.684264	-0.046838	0.502684	0.176815	71.986755	48.119343	55.187576	-1.465227	0.000000	-4.780493	0.000000	0.000000	0.000000	-0.745305	0.709046	-1.421380	0.000000	0.000000	2.000000	191.000000	1.000000
15451.687598	-0.046838	0.502684	0.176815	72.230766	49.422768	56.355591	-1.439654	0.000000	-4.788256	0.000000	0.000000	0.000000	-0.745305	0.709046	-1.421380	0.000000	0.000000	2.000000	191.000000	1.000000
15451.690931	-0.049329	0.505172	0.171906	72.230766	49.422768	56.355591	-1.439654	0.000000	-4.788256	0.000000	0.000000	0.000000	-0.747235	0.746480	-1.472833	0.000000	0.000000	2.000000	191.000000	1.000000
15451.694264	-0.049329	0.505172	0.171906	72.230766	49.422768	56.355591	-1.439654	0.000000	-4.788256	0.000000	0.000000	0.000000	-0.747235	0.746480	-1.472833	0.000000	0.000000	2.000000	191.000000	1.000000
15451.697598	-0.049329	0.505172	0.171906	72.485771	50.598404	57.228924	-1.413671	0.000000	-4.795992	0.000000	0.000000	0.000000	-0.747235	0.746480	-1.472833	0.000000	0.000000	2.000000	191.000000	1.000000
15451.700931	-0.051856	0.507869	0.166866	72.485771	50.598404	57.228924	-1.413671	0.000000	-4.795992	0.000000	0.000000	0.000000	-0.758072	0.809137	-1.511994	0.000000	0.000000	2.000000	191.000000	1.000000
15451.704264	-0.051856	0.507869	0.166866	72.485771	50.598404	57.228924	-1.413671	0.000000	-4.795992	0.000000	0.000000	0.000000	-0.758072	0.809137	-1.511994	0.000000	0.000000	2.000000	191.000000	1.000000
15451.707598	-0.051856	0.507869	0.166866	72.768356	51.560940	58.066978	-1.386065	0.000000	-4.804042	0.000000	0.000000	0.000000	-0.758072	0.809137	-1.511994	0.000000	0.000000	2.000000	191.000000	1.000000
15451.710931	-0.054356	0.510700	0.161702	72.768356	51.560940	58.066978	-1.386065	0.000000	-4.804042	0.000000	0.000000	0.000000	-0.750204	0.849238	-1.549179	0.000000	0.000000	2.000000	191.000000	1.000000
15451.714264	-0.054356	0.510700	0.161702	72.768356	51.560940	58.066978	-1.386065	0.000000	-4.804042	0.000000	0.000000	0.000000	-0.750204	0.849238	-1.549179	0.000000	0.000000	2.000000	191.000000	1.000000
15451.717598	-0.054356	0.510700	0.161702	73.086403	52.317066	58.835297	-1.358274	0.000000	-4.811974	0.000000	0.000000	0.000000	-0.750204	0.849238	-1.549179	0.000000	0.000000	2.000000	191.000000	1.000000
15451.720931	-0.056835	0.513631	0.156488	73.086403	52.317066	58.835297	-1.358274	0.000000	-4.811974	0.000000	0.000000	0.000000	-0.743662	0.879480	-1.564382	0.000000	0.000000	2.000000	191.000000	1.000000
15451.724264	-0.056835	0.513631	0.156488	73.086403	52.317066	58.835297	-1.358274	0.000000	-4.811974	0.000000	0.000000	0.000000	-0.743662	0.879480	-1.564382	0.000000	0.000000	2.000000	191.000000	1.000000
15451.727598	-0.056835	0.513631	0.156488	73.461403	52.818272	59.275318	-1.329524	0.000000	-4.819997	0.000000	0.000000	0.000000	-0.743662	0.879480	-1.564382	0.000000	0.000000	2.000000	191.000000	1.000000
15451.730931	-0.059291	0.516660	0.151221	73.461403	52.818272	59.275318	-1.329524	0.000000	-4.819997	0.000000	0.000000	0.000000	-0.736689	0.908589	-1.579932	0.000000	0.000000	2.000000	191.000000	1.000000
15451.734264	-0.059291	0.516660	0.151221	73.461403	52.818272	59.275318	-1.329524	0.000000	-4.819997	0.000000	0.000000	0.000000	-0.736689	0.908589	-1.579932	0.000000	0.000000	2.000000	191.000000	1.000000
15451.737598	-0.059291	0.516660	0.151221	73.889015	53.099480	59.422409	-1.299740	0.000000	-4.828113	0.000000	0.000000	0.000000	-0.736689	0.908589	-1.579932	0.000000	0.000000	2.000000	191.000000	1.000000
15451.740931	-0.061725	0.519819	0.145935	73.889015	53.099480	59.422409	-1.299740	0.000000	-4.828113	0.000000	0.000000	0.000000	-0.730304	0.947571	-1.585770	0.000000	0.000000	2.000000	191.000000	1.000000
15451.744264	-0.061725	0.519819	0.145935	73.889015	53.099480	59.422409	-1.299740	0.000000	-4.828113	0.000000	0.000000	0.000000	-0.730304	0.947571	-1.585770	0.000000	0.000000	2.000000	191.000000	1.000000
15451.747598	-0.061725	0.519819	0.145935	74.340866	53.105129	59.251598	-1.268460	0.000000	-4.836425	0.000000	0.000000	0.000000	-0.730304	0.947571	-1.585770	0.000000	0.000000	2.000000	191.000000	1.000000
15451.750931	-0.064163	0.523001	0.140599	74.340866	53.105129	59.251598	-1.268460	0.000000	-4.836425	0.000000	0.000000	0.000000	-0.731281	0.954584	-1.600753	0.000000	0.000000	2.000000	191.000000	1.000000
15451.754264	-0.064163	0.523001	0.140599	74.340866	53.105129	59.251598	-1.268460	0.000000	-4.836425	0.000000	0.000000	0.000000	-0.731281	0.954584	-1.600753	0.000000	0.000000	2.000000	191.000000	1.000000
15451.757598	-0.064163	0.523001	0.140599	74.781776	52.871002	58.843460	-1.234957	0.000000	-4.845088	0.000000	0.000000	0.000000	-0.731281	0.954584	-1.600753	0.000000	0.000000	2.000000	191.000000	1.000000
15451.760931	-0.066605	0.526241	0.135247	74.781776	52.871002	58.843460	-1.234957	0.000000	-4.845088	0.000000	0.000000	0.000000	-0.732758	0.972000	-1.605827	0.000000	0.000000	2.000000	191.000000	1.000000
15451.764264	-0.066605	0.526241	0.135247	74.781776	52.871002	58.843460	-1.234957	0.000000	-4.845088	0.000000	0.000000	0.000000	-0.732758	0.972000	-1.605827	0.000000	0.000000	2.000000	191.000000	1.000000
15451.767598	-0.066605	0.526241	0.135247	75.179779	52.302032	58.127048	-1.198586	0.000000	-4.854214	0.000000	0.000000	0.000000	-0.732758	0.972000	-1.605827	0.000000	0.000000	2.000000	191.000000	1.000000
15451.770931	-0.068994	0.529485	0.129870	75.179779	52.302032	58.127048	-1.198586	0.000000	-4.854214	0.000000	0.000000	0.000000	-0.716584	0.973484	-1.612919	0.000000	0.000000	2.000000	191.000000	1.000000
15451.774264	-0.068994	0.529485	0.129870	75.179779	52.302032	58.127048	-1.198586	0.000000	-4.854214	0.000000	0.000000	0.000000	-0.716584	0.973484	-1.612919	0.000000	0.000000	2.000000	191.000000	1.000000
15451.777598	-0.068994	0.529485	0.129870	75.514938	51.584412	57.317616	-1.161099	0.000000	-4.863317	0.000000	0.000000	0.000000	-0.716584	0.973484	-1.612919	0.000000	0.000000	2.000000	191.000000	1.000000
15451.780931	-0.071333	0.532771	0.124504	75.514938	51.584412	57.317616	-1.161099	0.000000	-4.863317	0.000000	0.000000	0.000000	-0.701583	0.985605	-1.609737	0.000000	0.000000	2.000000	191.000000	1.000000
15451.784264	-0.071333	0.532771	0.124504	75.514938	51.584412	57.317616	-1.161099	0.000000	-4.863317	0.000000	0.000000	0.000000	-0.701583	0.985605	-1.609737	0.000000	0.000000	2.000000	191.000000	1.000000
15451.787598	-0.071333	0.532771	0.124504	75.805023	50.855064	56.534069	-1.121905	0.000000	-4.872508	0.000000	0.000000	0.000000	-0.701583	0.985605	-1.609737	0.000000	0.000000	2.000000	191.000000	1.000000
15451.790931	-0.073625	0.536018	0.119179	75.805023	50.855064	56.534069	-1.121905	0.000000	-4.872508	0.000000	0.000000	0.000000	-0.687801	0.974268	-1.597497	0.000000	0.000000	2.000000	191.000000	1.000000
15451.794264	-0.073625	0.536018	0.119179	75.805023	50.855064	56.534069	-1.121905	0.000000	-4.872508	0.000000	0.000000	0.000000	-0.687801	0.974268	-1.597497	0.000000	0.000000	2.000000	191.000000	1.000000
15451.797598	-0.073625	0.536018	0.119179	76.074989	49.870750	55.499756	-1.080374	0.000000	-4.881884	0.000000	0.000000	0.000000	-0.687801	0.974268	-1.597497	0.000000	0.000000	2.000000	191.000000	1.000000
15451.800931	-0.075851	0.539203	0.113943	76.074989	49.870750	55.499756	-1.080374	0.000000	-4.881884	0.000000	0.000000	0.000000	-0.667864	0.955463	-1.570848	0.000000	0.000000	2.000000	191.000000	1.000000
15451.804264	-0.075851	0.539203	0.113943	76.074989	49.870750	55.499756	-1.080374	0.000000	-4.881884	0.000000	0.000000	0.000000	-0.667864	0.955463	-1.570848	0.000000	0.000000	2.000000	191.000000	1.000000
15451.807598	-0.075851	0.539203	0.113943	76.354912	48.446514	53.985069	-1.036648	0.000000	-4.891356	0.000000	0.000000	0.000000	-0.667864	0.955463	-1.570848	0.000000	0.000000	2.000000	191.000000	1.000000
15451.810931	-0.078120	0.542279	0.108772	76.354912	48.446514	53.985069	-1.036648	0.000000	-4.891356	0.000000	0.000000	0.000000	-0.680416	0.922583	-1.551282	0.000000	0.000000	2.000000	191.000000	1.000000
15451.814264	-0.078120	0.542279	0.108772	76.354912	48.446514	53.985069	-1.036648	0.000000	-4.891356	0.000000	0.000000	0.000000	-0.680416	0.922583	-1.551282	0.000000	0.000000	2.000000	191.000000	1.000000
15451.817598	-0.078120	0.542279	0.108772	76.639984	46.604408	52.017097	-0.986040	0.000000	-4.901808	0.000000	0.000000	0.000000	-0.680416	0.922583	-1.551282	0.000000	0.000000	2.000000	191.000000	1.000000
15451.820931	-0.080373	0.545229	0.103660	76.639984	46.604408	52.017097	-0.986040	0.000000	-4.901808	0.000000	0.000000	0.000000	-0.676132	0.885234	-1.533693	0.000000	0.000000	2.000000	191.000000	1.000000
15451.824264	-0.080373	0.545229	0.103660	76.639984	46.604408	52.017097	-0.986040	0.000000	-4.901808	0.000000	0.000000	0.000000	-0.676132	0.885234	-1.533693	0.000000	0.000000	2.000000	191.000000	1.000000
15451.827598	-0.080373	0.545229	0.103660	76.914314	44.479893	49.747936	-0.930160	0.000000	-4.912719	0.000000	0.000000	0.000000	-0.676132	0.885234	-1.533693	0.000000	0.000000	2.000000	191.000000	1.000000
15451.830931	-0.082606	0.548004	0.098559	76.914314	44.479893	49.747936	-0.930160	0.000000	-4.912719	0.000000	0.000000	0.000000	-0.669861	0.832341	-1.530200	0.000000	0.000000	2.000000	191.000000	1.000000
15451.834264	-0.082606	0.548004	0.098559	76.914314	44.479893	49.747936	-0.930160	0.000000	-4.912719	0.000000	0.000000	0.000000	-0.669861	0.832341	-1.530200	0.000000	0.000000	2.000000	191.000000	1.000000
15451.837598	-0.082606	0.548004	0.098559	77.167221	42.220890	47.343849	-0.868975	0.000000	-4.923909	0.000000	0.000000	0.000000	-0.669861	0.832341	-1.530200	0.000000	0.000000	2.000000	191.000000	1.000000
15451.840931	-0.084781	0.550672	0.093407	77.167221	42.220890	47.343849	-0.868975	0.000000	-4.923909	0.000000	0.000000	0.000000	-0.652532	0.800406	-1.545632	0.000000	0.000000	2.000000	191.000000	1.000000
15451.844264	-0.084781	0.550672	0.093407	77.167221	42.220890	47.343849	-0.868975	0.000000	-4.923909	0.000000	0.000000	0.000000	-0.652532	0.800406	-1.545632	0.000000	0.000000	2.000000	191.000000	1.000000
15451.847598	-0.084781	0.550672	0.093407	77.367119	40.013409	45.045944	-0.760936	0.000000	-4.670362	0.000000	0.000000	0.000000	-0.652532	0.800406	-1.545632	0.000000	0.000000	2.000000	191.000000	1.000000
15451.850931	-0.086989	0.553217	0.088275	77.367119	40.013409	45.045944	-0.760936	0.000000	-4.670362	0.000000	0.000000	0.000000	-0.662267	0.763568	-1.539702	0.000000	0.000000	2.000000	191.000000	1.000000
15451.854264	-0.086989	0.553217	0.088275	77.367119	40.013409	45.045944	-0.760936	0.000000	-4.670362	0.000000	0.000000	0.000000	-0.662267	0.763568	-1.539702	0.000000	0.000000	2.000000	191.000000	1.000000
15451.857598	-0.086989	0.553217	0.088275	77.482674	38.012569	43.052212	-0.650558	0.000000	-4.413745	0.000000	0.000000	0.000000	-0.662267	0.763568	-1.539702	0.000000	0.000000	2.000000	191.000000	1.000000
15451.860931	-0.089178	0.555691	0.083184	77.482674	38.012569	43.052212	-0.650558	0.000000	-4.413745	0.000000	0.000000	0.000000	-0.656816	0.742104	-1.527347	0.000000	0.000000	2.000000	191.000000	1.000000
15451.864264	-0.089178	0.555691	0.083184	77.482674	38.012569	43.052212	-0.650558	0.000000	-4.413745	0.000000	0.000000	0.000000	-0.656816	0.742104	-1.527347	0.000000	0.000000	2.000000	191.000000	1.000000
15451.867598	-0.089178	0.555691	0.083184	77.518608	36.385094	41.541260	-0.541089	0.000000	-4.159187	0.000000	0.000000	0.000000	-0.656816	0.742104	-1.527347	0.000000	0.000000	2.000000	191.000000	1.000000
15451.870931	-0.091309	0.557983	0.078205	77.518608	36.385094	41.541260	-0.541089	0.000000	-4.159187	0.000000	0.000000	0.000000	-0.639327	0.687789	-1.493764	0.000000	0.000000	2.000000	191.000000	1.000000
15451.874264	-0.091309	0.557983	0.078205	77.518608	36.385094	41.541260	-0.541089	0.000000	-4.159187	0.000000	0.000000	0.000000	-0.639327	0.687789	-1.493764	0.000000	0.000000	2.000000	191.000000	1.000000
15451.877598	-0.091309	0.557983	0.078205	77.503380	35.091114	40.445217	-0.434535	0.000000	-3.910226	0.000000	0.000000	0.000000	-0.639327	0.687789	-1.493764	0.000000	0.000000	2.000000	191.000000	1.000000
15451.880931	-0.093390	0.560167	0.073369	77.503380	35.091114	40.445217	-0.434535	0.000000	-3.910226	0.000000	0.000000	0.000000	-0.624244	0.655096	-1.450728	0.000000	0.000000	2.000000	191.000000	1.000000
15451.884264	-0.093390	0.560167	0.073369	77.503380	35.091114	40.445217	-0.434535	0.000000	-3.910226	0.000000	0.000000	0.000000	-0.624244	0.655096	-1.450728	0.000000	0.000000	2.000000	191.000000	1.000000
15451.887598	-0.093390	0.560167	0.073369	77.498062	34.107265	39.683933	-0.330494	0.000000	-3.668438	0.000000	0.000000	0.000000	-0.624244	0.655096	-1.450728	0.000000	0.000000	2.000000	191.000000	1.000000
15451.890931	-0.095411	0.562202	0.068608	77.498062	34.107265	39.683933	-0.330494	0.000000	-3.668438	0.000000	0.000000	0.000000	-0.606315	0.610412	-1.428270	0.000000	0.000000	2.000000	191.000000	1.000000
15451.894264	-0.095411	0.562202	0.068608	77.498062	34.107265	39.683933	-0.330494	0.000000	-3.668438	0.000000	0.000000	0.000000	-0.606315	0.610412	-1.428270	0.000000	0.000000	2.000000	191.000000	1.000000
15451.897598	-0.095411	0.562202	0.068608	77.532768	33.284389	39.066181	-0.229441	0.000000	-3.430393	0.000000	0.000000	0.000000	-0.606315	0.610412	-1.428270	0.000000	0.000000	2.000000	191.000000	1.000000
15451.900931	-0.097430	0.564129	0.063949	77.532768	33.284389	39.066181	-0.229441	0.000000	-3.430393	0.000000	0.000000	0.000000	-0.605785	0.578040	-1.397797	0.000000	0.000000	2.000000	191.000000	1.000000
15451.904264	-0.097430	0.564129	0.063949	77.532768	33.284389	39.066181	-0.229441	0.000000	-3.430393	0.000000	0.000000	0.000000	-0.605785	0.578040	-1.397797	0.000000	0.000000	2.000000	191.000000	1.000000
15451.907598	-0.097430	0.564129	0.063949	77.622147	32.533073	38.475128	-0.128477	0.000000	-3.197427	0.000000	0.000000	0.000000	-0.605785	0.578040	-1.397797	0.000000	0.000000	2.000000	191.000000	1.000000
15451.910931	-0.099418	0.565943	0.059359	77.622147	32.533073	38.475128	-0.128477	0.000000	-3.197427	0.000000	0.000000	0.000000	-0.596124	0.544397	-1.376949	0.000000	0.000000	2.000000	191.000000	1.000000
15451.914264	-0.099418	0.565943	0.059359	77.622147	32.533073	38.475128	-0.128477	0.000000	-3.197427	0.000000	0.000000	0.000000	-0.596124	0.544397	-1.376949	0.000000	0.000000	2.000000	191.000000	1.000000
15451.917598	-0.099418	0.565943	0.059359	77.753166	31.846249	37.906700	-0.029123	0.000000	-2.967936	0.000000	0.000000	0.000000	-0.596124	0.544397	-1.376949	0.000000	0.000000	2.000000	191.000000	1.000000
15451.920931	-0.101280	0.567667	0.054876	77.753166	31.846249	37.906700	-0.029123	0.000000	-2.967936	0.000000	0.000000	0.000000	-0.558745	0.517216	-1.344777	0.000000	0.000000	2.000000	191.000000	1.000000
15451.924264	-0.101280	0.567667	0.054876	77.753166	31.846249	37.906700	-0.029123	0.000000	-2.967936	0.000000	0.000000	0.000000	-0.558745	0.517216	-1.344777	0.000000	0.000000	2.000000	191.000000	1.000000
15451.927598	-0.101280	0.567667	0.054876	77.883347	31.083481	37.239712	0.064001	0.000000	-2.743806	0.000000	0.000000	0.000000	-0.558745	0.517216	-1.344777	0.000000	0.000000	2.000000	191.000000	1.000000
15451.930931	-0.103023	0.569379	0.050508	77.883347	31.083481	37.239712	0.064001	0.000000	-2.743806	0.000000	0.000000	0.000000	-0.522952	0.513498	-1.310390	0.000000	0.000000	2.000000	191.000000	1.000000
15451.934264	-0.103023	0.569379	0.050508	77.883347	31.083481	37.239712	0.064001	0.000000	-2.743806	0.000000	0.000000	0.000000	-0.522952	0.513498	-1.310390	0.000000	0.000000	2.000000	191.000000	1.000000
15451.937598	-0.103023	0.569379	0.050508	77.994995	30.313452	36.562897	0.151160	0.000000	-2.525408	0.000000	0.000000	0.000000	-0.522952	0.513498	-1.310390	0.000000	0.000000	2.000000	191.000000	1.000000
15451.940931	-0.104659	0.571089	0.046296	77.994995	30.313452	36.562897	0.151160	0.000000	-2.525408	0.000000	0.000000	0.000000	-0.490853	0.512950	-1.263646	0.000000	0.000000	2.000000	191.000000	1.000000
15451.944264	-0.104659	0.571089	0.046296	77.994995	30.313452	36.562897	0.151160	0.000000	-2.525408	0.000000	0.000000	0.000000	-0.490853	0.512950	-1.263646	0.000000	0.000000	2.000000	191.000000	1.000000
15451.947598	-0.104659	0.571089	0.046296	78.087097	29.585924	35.929497	0.232969	0.000000	-2.314800	0.000000	0.000000	0.000000	-0.490853	0.512950	-1.263646	0.000000	0.000000	2.000000	191.000000	1.000000
15451.950931	-0.106105	0.572762	0.042291	78.087097	29.585924	35.929497	0.232969	0.000000	-2.314800	0.000000	0.000000	0.000000	-0.433546	0.501969	-1.201582	0.000000	0.000000	2.000000	191.000000	1.000000
15451.954264	-0.106105	0.572762	0.042291	78.087097	29.585924	35.929497	0.232969	0.000000	-2.314800	0.000000	0.000000	0.000000	-0.433546	0.501969	-1.201582	0.000000	0.000000	2.000000	191.000000	1.000000
15451.957598	-0.106105	0.572762	0.042291	78.158928	28.925165	35.371803	0.305227	0.000000	-2.114536	0.000000	0.000000	0.000000	-0.433546	0.501969	-1.201582	0.000000	0.000000	2.000000	191.000000	1.000000
15451.960931	-0.107407	0.574337	0.038459	78.158928	28.925165	35.371803	0.305227	0.000000	-2.114536	0.000000	0.000000	0.000000	-0.390775	0.472653	-1.149631	0.000000	0.000000	2.000000	191.000000	1.000000
15451.964264	-0.107407	0.574337	0.038459	78.158928	28.925165	35.371803	0.305227	0.000000	-2.114536	0.000000	0.000000	0.000000	-0.390775	0.472653	-1.149631	0.000000	0.000000	2.000000	191.000000	1.000000
15451.967598	-0.107407	0.574337	0.038459	78.224030	28.259642	34.794365	0.370356	0.000000	-1.922931	0.000000	0.000000	0.000000	-0.390775	0.472653	-1.149631	0.000000	0.000000	2.000000	191.000000	1.000000
15451.970931	-0.108603	0.575856	0.034830	78.224030	28.259642	34.794365	0.370356	0.000000	-1.922931	0.000000	0.000000	0.000000	-0.358826	0.455616	-1.088544	0.000000	0.000000	2.000000	191.000000	1.000000
15451.974264	-0.108603	0.575856	0.034830	78.224030	28.259642	34.794365	0.370356	0.000000	-1.922931	0.000000	0.000000	0.000000	-0.358826	0.455616	-1.088544	0.000000	0.000000	2.000000	191.000000	1.000000
15451.977598	-0.108603	0.575856	0.034830	78.314636	27.470745	34.033123	0.430160	0.000000	-1.741507	0.000000	0.000000	0.000000	-0.358826	0.455616	-1.088544	0.000000	0.000000	2.000000	191.000000	1.000000
15451.980931	-0.109638	0.577321	0.031356	78.314636	27.470745	34.033123	0.430160	0.000000	-1.741507	0.000000	0.000000	0.000000	-0.310305	0.439561	-1.042253	0.000000	0.000000	2.000000	191.000000	1.000000
15451.984264	-0.109638	0.577321	0.031356	78.314636	27.470745	34.033123	0.430160	0.000000	-1.741507	0.000000	0.000000	0.000000	-0.310305	0.439561	-1.042253	0.000000	0.000000	2.000000	191.000000	1.000000
15451.987598	-0.109638	0.577321	0.031356	78.442032	26.537624	33.053146	0.481878	0.000000	-1.567798	0.000000	0.000000	0.000000	-0.310305	0.439561	-1.042253	0.000000	0.000000	2.000000	191.000000	1.000000
15451.990931	-0.110517	0.578708	0.028045	78.442032	26.537624	33.053146	0.481878	0.000000	-1.567798	0.000000	0.000000	0.000000	-0.263724	0.416126	-0.993400	0.000000	0.000000	2.000000	191.000000	1.000000
15451.994264	-0.110517	0.578708	0.028045	78.442032	26.537624	33.053146	0.481878	0.000000	-1.567798	0.000000	0.000000	0.000000	-0.263724	0.416126	-0.993400	0.000000	0.000000	2.000000	191.000000	1.000000
15451.997598	-0.110517	0.578708	0.028045	78.605042	25.400587	31.785976	0.525832	0.000000	-1.402232	0.000000	0.000000	0.000000	-0.263724	0.416126	-0.993400	0.000000	0.000000	2.000000	191.000000	1.000000
15452.000931	-0.111236	0.580011	0.024859	78.605042	25.400587	31.785976	0.525832	0.000000	-1.402232	0.000000	0.000000	0.000000	-0.215877	0.390627	-0.955707	0.000000	0.000000	2.000000	191.000000	1.000000
15452.004264	-0.111236	0.580011	0.024859	78.605042	25.400587	31.785976	0.525832	0.000000	-1.402232	0.000000	0.000000	0.000000	-0.215877	0.390627	-0.955707	0.000000	0.000000	2.000000	191.000000	1.000000
15452.007598	-0.111236	0.580011	0.024859	78.784790	24.097507	30.291374	0.561811	0.000000	-1.242947	0.000000	0.000000	0.000000	-0.215877	0.390627	-0.955707	0.000000	0.000000	2.000000	191.000000	1.000000
15452.010931	-0.111861	0.581304	0.021855	78.784790	24.097507	30.291374	0.561811	0.000000	-1.242947	0.000000	0.000000	0.000000	-0.187504	0.388100	-0.901101	0.000000	0.000000	2.000000	191.000000	1.000000
15452.014264	-0.111861	0.581304	0.021855	78.784790	24.097507	30.291374	0.561811	0.000000	-1.242947	0.000000	0.000000	0.000000	-0.187504	0.388100	-0.901101	0.000000	0.000000	2.000000	191.000000	1.000000
15452.017598	-0.111861	0.581304	0.021855	78.957588	22.718025	28.705410	0.593062	0.000000	-1.092764	0.000000	0.000000	0.000000	-0.187504	0.388100	-0.901101	0.000000	0.000000	2.000000	191.000000	1.000000
15452.020931	-0.112408	0.582549	0.019087	78.957588	22.718025	28.705410	0.593062	0.000000	-1.092764	0.000000	0.000000	0.000000	-0.163930	0.373336	-0.830385	0.000000	0.000000	2.000000	191.000000	1.000000
15452.024264	-0.112408	0.582549	0.019087	78.957588	22.718025	28.705410	0.593062	0.000000	-1.092764	0.000000	0.000000	0.000000	-0.163930	0.373336	-0.830385	0.000000	0.000000	2.000000	191.000000	1.000000
15452.027598	-0.112408	0.582549	0.019087	79.109406	21.364513	27.154949	0.620384	0.000000	-0.954366	0.000000	0.000000	0.000000	-0.163930	0.373336	-0.830385	0.000000	0.000000	2.000000	191.000000	1.000000
15452.030931	-0.112892	0.583737	0.016512	79.109406	21.364513	27.154949	0.620384	0.000000	-0.954366	0.000000	0.000000	0.000000	-0.145422	0.356588	-0.772646	0.000000	0.000000	2.000000	191.000000	1.000000
15452.034264	-0.112892	0.583737	0.016512	79.109406	21.364513	27.154949	0.620384	0.000000	-0.954366	0.000000	0.000000	0.000000	-0.145422	0.356588	-0.772646	0.000000	0.000000	2.000000	191.000000	1.000000
15452.037598	-0.112892	0.583737	0.016512	79.228973	20.176649	25.804871	0.644621	0.000000	-0.825592	0.000000	0.000000	0.000000	-0.145422	0.356588	-0.772646	0.000000	0.000000	2.000000	191.000000	1.000000
15452.040931	-0.113298	0.584846	0.014142	79.228973	20.176649	25.804871	0.644621	0.000000	-0.825592	0.000000	0.000000	0.000000	-0.121545	0.332773	-0.710925	0.000000	0.000000	2.000000	191.000000	1.000000
15452.044264	-0.113298	0.584846	0.014142	79.228973	20.176649	25.804871	0.644621	0.000000	-0.825592	0.000000	0.000000	0.000000	-0.121545	0.332773	-0.710925	0.000000	0.000000	2.000000	191.000000	1.000000
15452.047598	-0.113298	0.584846	0.014142	79.311371	19.159622	24.668732	0.664878	0.000000	-0.707104	0.000000	0.000000	0.000000	-0.121545	0.332773	-0.710925	0.000000	0.000000	2.000000	191.000000	1.000000
15452.050931	-0.113628	0.585853	0.011986	79.311371	19.159622	24.668732	0.664878	0.000000	-0.707104	0.000000	0.000000	0.000000	-0.099070	0.302032	-0.646794	0.000000	0.000000	2.000000	191.000000	1.000000
15452.054264	-0.113628	0.585853	0.011986	79.311371	19.159622	24.668732	0.664878	0.000000	-0.707104	0.000000	0.000000	0.000000	-0.099070	0.302032	-0.646794	0.000000	0.000000	2.000000	191.000000	1.000000
15452.057598	-0.113628	0.585853	0.011986	79.364693	18.400120	23.836748	0.681390	0.000000	-0.599305	0.000000	0.000000	0.000000	-0.099070	0.302032	-0.646794	0.000000	0.000000	2.000000	191.000000	1.000000
15452.060931	-0.113875	0.586776	0.009999	79.364693	18.400120	23.836748	0.681390	0.000000	-0.599305	0.000000	0.000000	0.000000	-0.074050	0.276853	-0.596159	0.000000	0.000000	2.000000	191.000000	1.000000
15452.064264	-0.113875	0.586776	0.009999	79.364693	18.400120	23.836748	0.681390	0.000000	-0.599305	0.000000	0.000000	0.000000	-0.074050	0.276853	-0.596159	0.000000	0.000000	2.000000	191.000000	1.000000
15452.067598	-0.113875	0.586776	0.009999	79.388206	17.869507	23.277529	0.693731	0.000000	-0.499946	0.000000	0.000000	0.000000	-0.074050	0.276853	-0.596159	0.000000	0.000000	2.000000	191.000000	1.000000
15452.070931	-0.114016	0.587573	0.008178	79.388206	17.869507	23.277529	0.693731	0.000000	-0.499946	0.000000	0.000000	0.000000	-0.042393	0.238967	-0.546419	0.000000	0.000000	2.000000	191.000000	1.000000
15452.074264	-0.114016	0.587573	0.008178	79.388206	17.869507	23.277529	0.693731	0.000000	-0.499946	0.000000	0.000000	0.000000	-0.042393	0.238967	-0.546419	0.000000	0.000000	2.000000	191.000000	1.000000
15452.077598	-0.114016	0.587573	0.008178	79.402870	17.467901	22.853878	0.700797	0.000000	-0.408876	0.000000	0.000000	0.000000	-0.042393	0.238967	-0.546419	0.000000	0.000000	2.000000	191.000000	1.000000
15452.080931	-0.114056	0.588290	0.006532	79.402870	17.467901	22.853878	0.700797	0.000000	-0.408876	0.000000	0.000000	0.000000	-0.012097	0.215222	-0.493634	0.000000	0.000000	2.000000	191.000000	1.000000
15452.084264	-0.114056	0.588290	0.006532	79.402870	17.467901	22.853878	0.700797	0.000000	-0.408876	0.000000	0.000000	0.000000	-0.012097	0.215222	-0.493634	0.000000	0.000000	2.000000	191.000000	1.000000
15452.087598	-0.114056	0.588290	0.006532	79.426033	17.106281	22.447254	0.702813	0.000000	-0.326604	0.000000	0.000000	0.000000	-0.012097	0.215222	-0.493634	0.000000	0.000000	2.000000	191.000000	1.000000
15452.090931	-0.113924	0.588893	0.005047	79.426033	17.106281	22.447254	0.702813	0.000000	-0.326604	0.000000	0.000000	0.000000	0.039755	0.180873	-0.445503	0.000000	0.000000	2.000000	191.000000	1.000000
15452.094264	-0.113924	0.588893	0.005047	79.426033	17.106281	22.447254	0.702813	0.000000	-0.326604	0.000000	0.000000	0.000000	0.039755	0.180873	-0.445503	0.000000	0.000000	2.000000	191.000000	1.000000
15452.097598	-0.113924	0.588893	0.005047	79.476059	16.617916	21.853127	0.696187	0.000000	-0.252353	0.000000	0.000000	0.000000	0.039755	0.180873	-0.445503	0.000000	0.000000	2.000000	191.000000	1.000000
15452.100931	-0.113664	0.589383	0.003712	79.476059	16.617916	21.853127	0.696187	0.000000	-0.252353	0.000000	0.000000	0.000000	0.077813	0.147055	-0.400486	0.000000	0.000000	2.000000	191.000000	1.000000
15452.104264	-0.113664	0.589383	0.003712	79.476059	16.617916	21.853127	0.696187	0.000000	-0.252353	0.000000	0.000000	0.000000	0.077813	0.147055	-0.400486	0.000000	0.000000	2.000000	191.000000	1.000000
15452.107598	-0.113664	0.589383	0.003712	79.572868	15.863710	20.899946	0.683218	0.000000	-0.185605	0.000000	0.000000	0.000000	0.077813	0.147055	-0.400486	0.000000	0.000000	2.000000	191.000000	1.000000
15452.110931	-0.113305	0.589781	0.002538	79.572868	15.863710	20.899946	0.683218	0.000000	-0.185605	0.000000	0.000000	0.000000	0.107679	0.119291	-0.352152	0.000000	0.000000	2.000000	191.000000	1.000000
15452.114264	-0.113305	0.589781	0.002538	79.572868	15.863710	20.899946	0.683218	0.000000	-0.185605	0.000000	0.000000	0.000000	0.107679	0.119291	-0.352152	0.000000	0.000000	2.000000	191.000000	1.000000
15452.117598	-0.113305	0.589781	0.002538	79.706924	14.843629	19.601395	0.665272	0.000000	-0.126913	0.000000	0.000000	0.000000	0.107679	0.119291	-0.352152	0.000000	0.000000	2.000000	191.000000	1.000000
15452.120931	-0.112913	0.590087	0.001510	79.706924	14.843629	19.601395	0.665272	0.000000	-0.126913	0.000000	0.000000	0.000000	0.117627	0.091978	-0.308598	0.000000	0.000000	2.000000	191.000000	1.000000
15452.124264	-0.112913	0.590087	0.001510	79.706924	14.843629	19.601395	0.665272	0.000000	-0.126913	0.000000	0.000000	0.000000	0.117627	0.091978	-0.308598	0.000000	0.000000	2.000000	191.000000	1.000000
15452.127598	-0.112913	0.590087	0.001510	79.877274	13.509048	17.906528	0.645667	0.000000	-0.075480	0.000000	0.000000	0.000000	0.117627	0.091978	-0.308598	0.000000	0.000000	2.000000	191.000000	1.000000
15452.130931	-0.112483	0.590311	0.000603	79.877274	13.509048	17.906528	0.645667	0.000000	-0.075480	0.000000	0.000000	0.000000	0.129166	0.067160	-0.271950	0.000000	0.000000	2.000000	191.000000	1.000000
15452.134264	-0.112483	0.590311	0.000603	79.877274	13.509048	17.906528	0.645667	0.000000	-0.075480	0.000000	0.000000	0.000000	0.129166	0.067160	-0.271950	0.000000	0.000000	2.000000	191.000000	1.000000
15452.137598	-0.112483	0.590311	0.000603	80.058098	11.993562	15.989133	0.624140	0.000000	-0.030155	0.000000	0.000000	0.000000	0.129166	0.067160	-0.271950	0.000000	0.000000	2.000000	191.000000	1.000000
15452.140931	-0.112004	0.590439	-0.000129	80.058098	11.993562	15.989133	0.624140	0.000000	-0.030155	0.000000	0.000000	0.000000	0.143698	0.038358	-0.219721	0.000000	0.000000	2.000000	191.000000	1.000000
15452.144264	-0.112004	0.590439	-0.000129	80.058098	11.993562	15.989133	0.624140	0.000000	-0.030155	0.000000	0.000000	0.000000	0.143698	0.038358	-0.219721	0.000000	0.000000	2.000000	191.000000	1.000000
15452.147598	-0.112004	0.590439	-0.000129	80.231827	10.482616	14.071321	0.600190	0.000000	0.006465	0.000000	0.000000	0.000000	0.143698	0.038358	-0.219721	0.000000	0.000000	2.000000	191.000000	1.000000
15452.150931	-0.111491	0.590505	-0.000723	80.231827	10.482616	14.071321	0.600190	0.000000	0.006465	0.000000	0.000000	0.000000	0.153894	0.019686	-0.178167	0.000000	0.000000	2.000000	191.000000	1.000000
15452.154264	-0.111491	0.590505	-0.000723	80.231827	10.482616	14.071321	0.600190	0.000000	0.006465	0.000000	0.000000	0.000000	0.153894	0.019686	-0.178167	0.000000	0.000000	2.000000	191.000000	1.000000
15452.157598	-0.111491	0.590505	-0.000723	80.373444	9.268036	12.516877	0.574541	0.000000	0.036159	0.000000	0.000000	0.000000	0.153894	0.019686	-0.178167	0.000000	0.000000	2.000000	191.000000	1.000000
15452.160931	-0.111491	0.590505	-0.000723	80.373444	9.268036	12.516877	0.574541	0.000000	0.036159	0.000000	0.000000	0.000000	0.153894	0.019686	-0.178167	0.000000	0.000000	2.000000	191.000000	1.000000
15452.164264	-0.110935	0.590469	-0.001120	80.373444	9.268036	12.516877	0.574541	0.000000	0.036159	0.000000	0.000000	0.000000	0.166665	-0.010731	-0.118940	0.000000	0.000000	2.000000	191.000000	1.000000
15452.167598	-0.110935	0.590469	-0.001120	80.479279	8.439210	11.423050	0.574541	0.000000	0.036159	0.000000	0.000000	0.000000	0.166665	-0.010731	-0.118940	0.000000	0.000000	2.000000	191.000000	1.000000
15452.170931	-0.110346	0.590372	-0.001378	80.479279	8.439210	11.423050	0.574541	0.000000	0.036159	0.000000	0.000000	0.000000	0.176918	-0.029043	-0.077404	0.000000	0.000000	2.000000	191.000000	1.000000
15452.174264	-0.110346	0.590372	-0.001378	80.479279	8.439210	11.423050	0.574541	0.000000	0.036159	0.000000	0.000000	0.000000	0.176918	-0.029043	-0.077404	0.000000	0.000000	2.000000	191.000000	1.000000
15452.177598	-0.110346	0.590372	-0.001378	80.551315	7.977458	10.776736	0.517277	0.000000	0.068883	0.000000	0.000000	0.000000	0.176918	-0.029043	-0.077404	0.000000	0.000000	2.000000	191.000000	1.000000
15452.180931	-0.110346	0.590372	-0.001378	80.551315	7.977458	10.776736	0.517277	0.000000	0.068883	0.000000	0.000000	0.000000	0.176918	-0.029043	-0.077404	0.000000	0.000000	2.000000	191.000000	1.000000
15452.184264	-0.109794	0.590252	-0.001480	80.551315	7.977458	10.776736	0.517277	0.000000	0.068883	0.000000	0.000000	0.000000	0.165440	-0.036167	-0.030849	0.000000	0.000000	2.000000	191.000000	1.000000
15452.187598	-0.109794	0.590252	-0.001480	80.606064	7.791351	10.458628	0.517277	0.000000	0.068883	0.000000	0.000000	0.000000	0.165440	-0.036167	-0.030849	0.000000	0.000000	2.000000	191.000000	1.000000
15452.190931	-0.109249	0.590096	-0.001462	80.606064	7.791351	10.458628	0.517277	0.000000	0.068883	0.000000	0.000000	0.000000	0.163444	-0.046667	0.005448	0.000000	0.000000	2.000000	191.000000	1.000000
15452.194264	-0.109249	0.590096	-0.001462	80.606064	7.791351	10.458628	0.517277	0.000000	0.068883	0.000000	0.000000	0.000000	0.163444	-0.046667	0.005448	0.000000	0.000000	2.000000	191.000000	1.000000
15452.197598	-0.109249	0.590096	-0.001462	80.661797	7.779707	10.340173	0.462462	0.000000	0.073117	0.000000	0.000000	0.000000	0.163444	-0.046667	0.005448	0.000000	0.000000	2.000000	191.000000	1.000000
15452.200931	-0.109249	0.590096	-0.001462	80.661797	7.779707	10.340173	0.462462	0.000000	0.073117	0.000000	0.000000	0.000000	0.163444	-0.046667	0.005448	0.000000	0.000000	2.000000	191.000000	1.000000
15452.204264	-0.108709	0.589931	-0.001330	80.661797	7.779707	10.340173	0.462462	0.000000	0.073117	0.000000	0.000000	0.000000	0.162077	-0.049544	0.039633	0.000000	0.000000	2.000000	191.000000	1.000000
15452.207598	-0.108709	0.589931	-0.001330	80.755730	7.913702	10.375465	0.462462	0.000000	0.073117	0.000000	0.000000	0.000000	0.162077	-0.049544	0.039633	0.000000	0.000000	2.000000	191.000000	1.000000
15452.210931	-0.108214	0.589712	-0.001104	80.755730	7.913702	10.375465	0.462462	0.000000	0.073117	0.000000	0.000000	0.000000	0.148494	-0.065675	0.067974	0.000000	0.000000	2.000000	191.000000	1.000000
15452.214264	-0.108214	0.589712	-0.001104	80.755730	7.913702	10.375465	0.462462	0.000000	0.073117	0.000000	0.000000	0.000000	0.148494	-0.065675	0.067974	0.000000	0.000000	2.000000	191.000000	1.000000
15452.217598	-0.108214	0.589712	-0.001104	80.889900	8.123930	10.489588	0.410701	0.000000	0.055182	0.000000	0.000000	0.000000	0.148494	-0.065675	0.067974	0.000000	0.000000	2.000000	191.000000	1.000000
15452.220931	-0.108214	0.589712	-0.001104	80.889900	8.123930	10.489588	0.410701	0.000000	0.055182	0.000000	0.000000	0.000000	0.148494	-0.065675	0.067974	0.000000	0.000000	2.000000	191.000000	1.000000
15452.224264	-0.107746	0.589486	-0.000859	80.889900	8.123930	10.489588	0.410701	0.000000	0.055182	0.000000	0.000000	0.000000	0.140465	-0.067819	0.073244	0.000000	0.000000	2.000000	191.000000	1.000000
15452.227598	-0.107746	0.589486	-0.000859	81.054375	8.479770	10.751267	0.410701	0.000000	0.055182	0.000000	0.000000	0.000000	0.140465	-0.067819	0.073244	0.000000	0.000000	2.000000	191.000000	1.000000
15452.230931	-0.107321	0.589231	-0.000528	81.054375	8.479770	10.751267	0.410701	0.000000	0.055182	0.000000	0.000000	0.000000	0.127517	-0.076350	0.099519	0.000000	0.000000	2.000000	191.000000	1.000000
15452.234264	-0.107321	0.589231	-0.000528	81.054375	8.479770	10.751267	0.410701	0.000000	0.055182	0.000000	0.000000	0.000000	0.127517	-0.076350	0.099519	0.000000	0.000000	2.000000	191.000000	1.000000
15452.237598	-0.107321	0.589231	-0.000528	81.226517	9.033690	11.233054	0.366037	0.000000	0.026388	0.000000	0.000000	0.000000	0.127517	-0.076350	0.099519	0.000000	0.000000	2.000000	191.000000	1.000000
15452.240931	-0.107321	0.589231	-0.000528	81.226517	9.033690	11.233054	0.366037	0.000000	0.026388	0.000000	0.000000	0.000000	0.127517	-0.076350	0.099519	0.000000	0.000000	2.000000	191.000000	1.000000
15452.244264	-0.106882	0.588918	-0.000154	81.226517	9.033690	11.233054	0.366037	0.000000	0.026388	0.000000	0.000000	0.000000	0.131589	-0.093948	0.112079	0.000000	0.000000	2.000000	191.000000	1.000000
15452.247598	-0.106882	0.588918	-0.000154	81.382248	9.592024	11.719564	0.366037	0.000000	0.026388	0.000000	0.000000	0.000000	0.131589	-0.093948	0.112079	0.000000	0.000000	2.000000	191.000000	1.000000
15452.250931	-0.106398	0.588602	0.000320	81.382248	9.592024	11.719564	0.366037	0.000000	0.026388	0.000000	0.000000	0.000000	0.145333	-0.094921	0.142314	0.000000	0.000000	2.000000	191.000000	1.000000
15452.254264	-0.106398	0.588602	0.000320	81.382248	9.592024	11.719564	0.366037	0.000000	0.026388	0.000000	0.000000	0.000000	0.145333	-0.094921	0.142314	0.000000	0.000000	2.000000	191.000000	1.000000
15452.257598	-0.106398	0.588602	0.000320	81.517471	10.103803	12.155029	0.319883	0.000000	-0.016010	0.000000	0.000000	0.000000	0.145333	-0.094921	0.142314	0.000000	0.000000	2.000000	191.000000	1.000000
15452.260931	-0.106398	0.588602	0.000320	81.517471	10.103803	12.155029	0.319883	0.000000	-0.016010	0.000000	0.000000	0.000000	0.145333	-0.094921	0.142314	0.000000	0.000000	2.000000	191.000000	1.000000
15452.264264	-0.105890	0.588215	0.000796	81.517471	10.103803	12.155029	0.319883	0.000000	-0.016010	0.000000	0.000000	0.000000	0.152341	-0.116022	0.142882	0.000000	0.000000	2.000000	191.000000	1.000000
15452.267598	-0.105890	0.588215	0.000796	81.639961	10.564204	12.533772	0.319883	0.000000	-0.016010	0.000000	0.000000	0.000000	0.152341	-0.116022	0.142882	0.000000	0.000000	2.000000	191.000000	1.000000
15452.270931	-0.105379	0.587825	0.001363	81.639961	10.564204	12.533772	0.319883	0.000000	-0.016010	0.000000	0.000000	0.000000	0.153260	-0.117140	0.169999	0.000000	0.000000	2.000000	191.000000	1.000000
15452.274264	-0.105379	0.587825	0.001363	81.639961	10.564204	12.533772	0.319883	0.000000	-0.016010	0.000000	0.000000	0.000000	0.153260	-0.117140	0.169999	0.000000	0.000000	2.000000	191.000000	1.000000
15452.277598	-0.105379	0.587825	0.001363	81.726395	10.875386	12.756796	0.268950	0.000000	-0.068157	0.000000	0.000000	0.000000	0.153260	-0.117140	0.169999	0.000000	0.000000	2.000000	191.000000	1.000000
15452.280931	-0.105379	0.587825	0.001363	81.726395	10.875386	12.756796	0.268950	0.000000	-0.068157	0.000000	0.000000	0.000000	0.153260	-0.117140	0.169999	0.000000	0.000000	2.000000	191.000000	1.000000
15452.284264	-0.104877	0.587419	0.001975	81.726395	10.875386	12.756796	0.268950	0.000000	-0.068157	0.000000	0.000000	0.000000	0.150491	-0.121709	0.183704	0.000000	0.000000	2.000000	191.000000	1.000000
15452.287598	-0.104877	0.587419	0.001975	81.780708	10.963382	12.745953	0.268950	0.000000	-0.068157	0.000000	0.000000	0.000000	0.150491	-0.121709	0.183704	0.000000	0.000000	2.000000	191.000000	1.000000
15452.290931	-0.104354	0.586987	0.002599	81.780708	10.963382	12.745953	0.268950	0.000000	-0.068157	0.000000	0.000000	0.000000	0.157025	-0.129702	0.186981	0.000000	0.000000	2.000000	191.000000	1.000000
15452.294264	-0.104354	0.586987	0.002599	81.780708	10.963382	12.745953	0.268950	0.000000	-0.068157	0.000000	0.000000	0.000000	0.157025	-0.129702	0.186981	0.000000	0.000000	2.000000	191.000000	1.000000
15452.297598	-0.104354	0.586987	0.002599	81.833122	10.950517	12.618623	0.217697	0.000000	-0.129938	0.000000	0.000000	0.000000	0.157025	-0.129702	0.186981	0.000000	0.000000	2.000000	191.000000	1.000000
15452.300931	-0.104354	0.586987	0.002599	81.833122	10.950517	12.618623	0.217697	0.000000	-0.129938	0.000000	0.000000	0.000000	0.157025	-0.129702	0.186981	0.000000	0.000000	2.000000	191.000000	1.000000
15452.304264	-0.103858	0.586520	0.003246	81.833122	10.950517	12.618623	0.217697	0.000000	-0.129938	0.000000	0.000000	0.000000	0.148915	-0.139937	0.194247	0.000000	0.000000	2.000000	191.000000	1.000000
15452.307598	-0.103858	0.586520	0.003246	81.892471	10.880337	12.432171	0.217697	0.000000	-0.129938	0.000000	0.000000	0.000000	0.148915	-0.139937	0.194247	0.000000	0.000000	2.000000	191.000000	1.000000
15452.310931	-0.103378	0.586034	0.003871	81.892471	10.880337	12.432171	0.217697	0.000000	-0.129938	0.000000	0.000000	0.000000	0.143949	-0.145786	0.187533	0.000000	0.000000	2.000000	191.000000	1.000000
15452.314264	-0.103378	0.586034	0.003871	81.892471	10.880337	12.432171	0.217697	0.000000	-0.129938	0.000000	0.000000	0.000000	0.143949	-0.145786	0.187533	0.000000	0.000000	2.000000	191.000000	1.000000
15452.317598	-0.103378	0.586034	0.003871	81.951088	10.814839	12.262740	0.168887	0.000000	-0.193568	0.000000	0.000000	0.000000	0.143949	-0.145786	0.187533	0.000000	0.000000	2.000000	191.000000	1.000000
15452.320931	-0.103378	0.586034	0.003871	81.951088	10.814839	12.262740	0.168887	0.000000	-0.193568	0.000000	0.000000	0.000000	0.143949	-0.145786	0.187533	0.000000	0.000000	2.000000	191.000000	1.000000
15452.324264	-0.102945	0.585540	0.004509	81.951088	10.814839	12.262740	0.168887	0.000000	-0.193568	0.000000	0.000000	0.000000	0.129709	-0.148333	0.191274	0.000000	0.000000	2.000000	191.000000	1.000000
15452.327598	-0.102945	0.585540	0.004509	82.002327	10.897578	12.261438	0.168887	0.000000	-0.193568	0.000000	0.000000	0.000000	0.129709	-0.148333	0.191274	0.000000	0.000000	2.000000	191.000000	1.000000
15452.330931	-0.102541	0.585041	0.005073	82.002327	10.897578	12.261438	0.168887	0.000000	-0.193568	0.000000	0.000000	0.000000	0.121183	-0.149751	0.169157	0.000000	0.000000	2.000000	191.000000	1.000000
15452.334264	-0.102541	0.585041	0.005073	82.002327	10.897578	12.261438	0.168887	0.000000	-0.193568	0.000000	0.000000	0.000000	0.121183	-0.149751	0.169157	0.000000	0.000000	2.000000	191.000000	1.000000
15452.337598	-0.102541	0.585041	0.005073	82.045395	11.090908	12.396237	0.127071	0.000000	-0.253640	0.000000	0.000000	0.000000	0.121183	-0.149751	0.169157	0.000000	0.000000	2.000000	191.000000	1.000000
15452.340931	-0.102541	0.585041	0.005073	82.045395	11.090908	12.396237	0.127071	0.000000	-0.253640	0.000000	0.000000	0.000000	0.121183	-0.149751	0.169157	0.000000	0.000000	2.000000	191.000000	1.000000
15452.344264	-0.102155	0.584522	0.005614	82.045395	11.090908	12.396237	0.127071	0.000000	-0.253640	0.000000	0.000000	0.000000	0.116056	-0.155542	0.162486	0.000000	0.000000	2.000000	191.000000	1.000000
15452.347598	-0.102155	0.584522	0.005614	82.094109	11.292913	12.550761	0.127071	0.000000	-0.253640	0.000000	0.000000	0.000000	0.116056	-0.155542	0.162486	0.000000	0.000000	2.000000	191.000000	1.000000
15452.350931	-0.101836	0.584007	0.006050	82.094109	11.292913	12.550761	0.127071	0.000000	-0.253640	0.000000	0.000000	0.000000	0.095699	-0.154588	0.130524	0.000000	0.000000	2.000000	191.000000	1.000000
15452.354264	-0.101836	0.584007	0.006050	82.094109	11.292913	12.550761	0.127071	0.000000	-0.253640	0.000000	0.000000	0.000000	0.095699	-0.154588	0.130524	0.000000	0.000000	2.000000	191.000000	1.000000
15452.357598	-0.101836	0.584007	0.006050	82.139923	11.479496	12.697939	0.091779	0.000000	-0.302475	0.000000	0.000000	0.000000	0.095699	-0.154588	0.130524	0.000000	0.000000	2.000000	191.000000	1.000000
15452.360931	-0.101602	0.583517	0.006458	82.139923	11.479496	12.697939	0.091779	0.000000	-0.302475	0.000000	0.000000	0.000000	0.069967	-0.147018	0.122482	0.000000	0.000000	2.000000	191.000000	1.000000
15452.364264	-0.101602	0.583517	0.006458	82.139923	11.479496	12.697939	0.091779	0.000000	-0.302475	0.000000	0.000000	0.000000	0.069967	-0.147018	0.122482	0.000000	0.000000	2.000000	191.000000	1.000000
15452.367598	-0.101602	0.583517	0.006458	82.188599	11.666204	12.856209	0.080117	0.000000	-0.322889	0.000000	0.000000	0.000000	0.069967	-0.147018	0.122482	0.000000	0.000000	2.000000	191.000000	1.000000
15452.370931	-0.101424	0.583041	0.006804	82.188599	11.666204	12.856209	0.080117	0.000000	-0.322889	0.000000	0.000000	0.000000	0.053374	-0.142655	0.104011	0.000000	0.000000	2.000000	191.000000	1.000000
15452.374264	-0.101424	0.583041	0.006804	82.188599	11.666204	12.856209	0.080117	0.000000	-0.322889	0.000000	0.000000	0.000000	0.053374	-0.142655	0.104011	0.000000	0.000000	2.000000	191.000000	1.000000
15452.377598	-0.101424	0.583041	0.006804	82.233002	11.856964	13.029953	0.071222	0.000000	-0.340224	0.000000	0.000000	0.000000	0.053374	-0.142655	0.104011	0.000000	0.000000	2.000000	191.000000	1.000000
15452.380931	-0.101424	0.583041	0.006804	82.233002	11.856964	13.029953	0.071222	0.000000	-0.340224	0.000000	0.000000	0.000000	0.053374	-0.142655	0.104011	0.000000	0.000000	2.000000	191.000000	1.000000
15452.384264	-0.101302	0.582580	0.007090	82.233002	11.856964	13.029953	0.071222	0.000000	-0.340224	0.000000	0.000000	0.000000	0.036713	-0.138242	0.085574	0.000000	0.000000	2.000000	191.000000	1.000000
15452.387598	-0.101302	0.582580	0.007090	82.271553	12.079540	13.242138	0.071222	0.000000	-0.340224	0.000000	0.000000	0.000000	0.036713	-0.138242	0.085574	0.000000	0.000000	2.000000	191.000000	1.000000
15452.390931	-0.101201	0.582119	0.007370	82.271553	12.079540	13.242138	0.071222	0.000000	-0.340224	0.000000	0.000000	0.000000	0.030188	-0.138374	0.083991	0.000000	0.000000	2.000000	191.000000	1.000000
15452.394264	-0.101201	0.582119	0.007370	82.271553	12.079540	13.242138	0.071222	0.000000	-0.340224	0.000000	0.000000	0.000000	0.030188	-0.138374	0.083991	0.000000	0.000000	2.000000	191.000000	1.000000
15452.397598	-0.101201	0.582119	0.007370	82.301552	12.422442	13.594786	0.060071	0.000000	-0.368485	0.000000	0.000000	0.000000	0.030188	-0.138374	0.083991	0.000000	0.000000	2.000000	191.000000	1.000000
15452.400931	-0.101201	0.582119	0.007370	82.301552	12.422442	13.594786	0.060071	0.000000	-0.368485	0.000000	0.000000	0.000000	0.030188	-0.138374	0.083991	0.000000	0.000000	2.000000	191.000000	1.000000
15452.404264	-0.101050	0.581691	0.007629	82.301552	12.422442	13.594786	0.060071	0.000000	-0.368485	0.000000	0.000000	0.000000	0.045456	-0.128401	0.077768	0.000000	0.000000	2.000000	191.000000	1.000000
15452.407598	-0.101050	0.581691	0.007629	82.331284	12.822501	14.005978	0.060071	0.000000	-0.368485	0.000000	0.000000	0.000000	0.045456	-0.128401	0.077768	0.000000	0.000000	2.000000	191.000000	1.000000
15452.410931	-0.100871	0.581271	0.007869	82.331284	12.822501	14.005978	0.060071	0.000000	-0.368485	0.000000	0.000000	0.000000	0.053678	-0.126173	0.072109	0.000000	0.000000	2.000000	191.000000	1.000000
15452.414264	-0.100871	0.581271	0.007869	82.331284	12.822501	14.005978	0.060071	0.000000	-0.368485	0.000000	0.000000	0.000000	0.053678	-0.126173	0.072109	0.000000	0.000000	2.000000	191.000000	1.000000
15452.417598	-0.100871	0.581271	0.007869	82.363518	13.183203	14.373843	0.043549	0.000000	-0.393464	0.000000	0.000000	0.000000	0.053678	-0.126173	0.072109	0.000000	0.000000	2.000000	191.000000	1.000000
15452.420931	-0.100871	0.581271	0.007869	82.363518	13.183203	14.373843	0.043549	0.000000	-0.393464	0.000000	0.000000	0.000000	0.053678	-0.126173	0.072109	0.000000	0.000000	2.000000	191.000000	1.000000
15452.424264	-0.100697	0.580829	0.008025	82.363518	13.183203	14.373843	0.043549	0.000000	-0.393464	0.000000	0.000000	0.000000	0.052309	-0.132607	0.046642	0.000000	0.000000	2.000000	191.000000	1.000000
15452.427598	-0.100697	0.580829	0.008025	82.405006	13.470746	14.650827	0.043549	0.000000	-0.393464	0.000000	0.000000	0.000000	0.052309	-0.132607	0.046642	0.000000	0.000000	2.000000	191.000000	1.000000
15452.430931	-0.100697	0.580829	0.008025	82.405006	13.470746	14.650827	0.043549	0.000000	-0.393464	0.000000	0.000000	0.000000	0.052309	-0.132607	0.046642	0.000000	0.000000	2.000000	191.000000	1.000000
15452.434264	-0.100697	0.580829	0.008025	82.405006	13.470746	14.650827	0.043549	0.000000	-0.393464	0.000000	0.000000	0.000000	0.052309	-0.132607	0.046642	0.000000	0.000000	2.000000	191.000000	1.000000
15452.437598	-0.100290	0.579998	0.008177	82.452156	13.681777	14.837871	0.034831	0.000000	-0.401238	0.000000	0.000000	0.000000	0.121934	-0.249040	0.045547	0.000000	0.000000	2.000000	191.000000	1.000000
15452.440931	-0.100290	0.579998	0.008177	82.452156	13.681777	14.837871	0.034831	0.000000	-0.401238	0.000000	0.000000	0.000000	0.000001	-0.000006	0.000000	0.000000	0.000000	2.000000	191.000000	1.000000
15452.444264	-0.100290	0.579998	0.008177	82.452156	13.681777	14.837871	0.034831	0.000000	-0.401238	0.000000	0.000000	0.000000	0.000001	-0.000006	0.000000	0.000000	0.000000	2.000000	191.000000	1.000000
15452.447598	-0.100290	0.579998	0.008177	82.502838	13.890157	15.026113	0.014509	0.000000	-0.408829	0.000000	0.000000	0.000000	0.000001	-0.000006	0.000000	0.000000	0.000000	2.000000	191.000000	1.000000
15452.450931	-0.100290	0.579998	0.008177	82.502838	13.890157	15.026113	0.014509	0.000000	-0.408829	0.000000	0.000000	0.000000	0.000001	-0.000006	0.000000	0.000000	0.000000	2.000000	191.000000	1.000000
15452.454264	-0.100077	0.579592	0.008152	82.502838	13.890157	15.026113	0.014509	0.000000	-0.408829	0.000000	0.000000	0.000000	0.064028	-0.121844	-0.007514	0.000000	0.000000	2.000000	191.000000	1.000000
15452.457598	-0.100077	0.579592	0.008152	82.553444	14.095634	15.216891	0.014509	0.000000	-0.408829	0.000000	0.000000	0.000000	0.064028	-0.121844	-0.007514	0.000000	0.000000	2.000000	191.000000	1.000000
15452.460931	-0.100077	0.579592	0.008152	82.553444	14.095634	15.216891	0.014509	0.000000	-0.408829	0.000000	0.000000	0.000000	0.064028	-0.121844	-0.007514	0.000000	0.000000	2.000000	191.000000	1.000000
15452.464264	-0.100077	0.579592	0.008152	82.553444	14.095634	15.216891	0.014509	0.000000	-0.408829	0.000000	0.000000	0.000000	0.064028	-0.121844	-0.007514	0.000000	0.000000	2.000000	191.000000	1.000000
15452.467598	-0.099812	0.578861	0.007889	82.601135	14.287552	15.399461	0.003837	0.000000	-0.407577	0.000000	0.000000	0.000000	0.079328	-0.219379	-0.078906	0.000000	0.000000	2.000000	191.000000	1.000000
15452.470931	-0.099812	0.578861	0.007889	82.601135	14.287552	15.399461	0.003837	0.000000	-0.407577	0.000000	0.000000	0.000000	-0.000001	0.000008	0.000000	0.000000	0.000000	2.000000	191.000000	1.000000
15452.474264	-0.099812	0.578861	0.007889	82.601135	14.287552	15.399461	0.003837	0.000000	-0.407577	0.000000	0.000000	0.000000	-0.000001	0.000008	0.000000	0.000000	0.000000	2.000000	191.000000	1.000000
15452.477598	-0.099812	0.578861	0.007889	82.648781	14.476368	15.584366	-0.009384	0.000000	-0.394426	0.000000	0.000000	0.000000	-0.000001	0.000008	0.000000	0.000000	0.000000	2.000000	191.000000	1.000000
15452.480931	-0.099812	0.578861	0.007889	82.648781	14.476368	15.584366	-0.009384	0.000000	-0.394426	0.000000	0.000000	0.000000	-0.000001	0.000008	0.000000	0.000000	0.000000	2.000000	191.000000	1.000000
15452.484264	-0.099700	0.578528	0.007688	82.648781	14.476368	15.584366	-0.009384	0.000000	-0.394426	0.000000	0.000000	0.000000	0.033677	-0.099840	-0.060117	0.000000	0.000000	2.000000	191.000000	1.000000
15452.487598	-0.099700	0.578528	0.007688	82.691986	14.676899	15.784266	-0.009384	0.000000	-0.394426	0.000000	0.000000	0.000000	0.033677	-0.099840	-0.060117	0.000000	0.000000	2.000000	191.000000	1.000000
15452.490931	-0.099700	0.578528	0.007688	82.691986	14.676899	15.784266	-0.009384	0.000000	-0.394426	0.000000	0.000000	0.000000	0.033677	-0.099840	-0.060117	0.000000	0.000000	2.000000	191.000000	1.000000
15452.494264	-0.099700	0.578528	0.007688	82.691986	14.676899	15.784266	-0.009384	0.000000	-0.394426	0.000000	0.000000	0.000000	0.033677	-0.099840	-0.060117	0.000000	0.000000	2.000000	191.000000	1.000000
15452.497598	-0.099547	0.577926	0.007299	82.730560	14.940870	16.057713	-0.014997	0.000000	-0.384406	0.000000	0.000000	0.000000	0.045771	-0.180788	-0.116641	0.000000	0.000000	2.000000	191.000000	1.000000
15452.500931	-0.099547	0.577926	0.007299	82.730560	14.940870	16.057713	-0.014997	0.000000	-0.384406	0.000000	0.000000	0.000000	-0.000001	-0.000007	0.000000	0.000000	0.000000	2.000000	191.000000	1.000000
15452.504264	-0.099547	0.577926	0.007299	82.730560	14.940870	16.057713	-0.014997	0.000000	-0.384406	0.000000	0.000000	0.000000	-0.000001	-0.000007	0.000000	0.000000	0.000000	2.000000	191.000000	1.000000
15452.507598	-0.099547	0.577926	0.007299	82.760307	15.220280	16.358612	-0.022625	0.000000	-0.364966	0.000000	0.000000	0.000000	-0.000001	-0.000007	0.000000	0.000000	0.000000	2.000000	191.000000	1.000000
15452.510931	-0.099547	0.577926	0.007299	82.760307	15.220280	16.358612	-0.022625	0.000000	-0.364966	0.000000	0.000000	0.000000	-0.000001	-0.000007	0.000000	0.000000	0.000000	2.000000	191.000000	1.000000
15452.514264	-0.099507	0.577656	0.007111	82.760307	15.220280	16.358612	-0.022625	0.000000	-0.364966	0.000000	0.000000	0.000000	0.012105	-0.080958	-0.056489	0.000000	0.000000	2.000000	191.000000	1.000000
15452.517598	-0.099507	0.577656	0.007111	82.786751	15.542715	16.709293	-0.022625	0.000000	-0.364966	0.000000	0.000000	0.000000	0.012105	-0.080958	-0.056489	0.000000	0.000000	2.000000	191.000000	1.000000
15452.520931	-0.099507	0.577656	0.007111	82.786751	15.542715	16.709293	-0.022625	0.000000	-0.364966	0.000000	0.000000	0.000000	0.012105	-0.080958	-0.056489	0.000000	0.000000	2.000000	191.000000	1.000000
15452.524264	-0.099507	0.577656	0.007111	82.786751	15.542715	16.709293	-0.022625	0.000000	-0.364966	0.000000	0.000000	0.000000	0.012105	-0.080958	-0.056489	0.000000	0.000000	2.000000	191.000000	1.000000
15452.527598	-0.099416	0.577132	0.006687	82.808601	15.876184	17.074303	-0.024643	0.000000	-0.355551	0.000000	0.000000	0.000000	0.027234	-0.157095	-0.127073	0.000000	0.000000	2.000000	191.000000	1.000000
15452.530931	-0.099416	0.577132	0.006687	82.808601	15.876184	17.074303	-0.024643	0.000000	-0.355551	0.000000	0.000000	0.000000	0.000000	-0.000007	0.000000	0.000000	0.000000	2.000000	191.000000	1.000000
15452.534264	-0.099416	0.577132	0.006687	82.808601	15.876184	17.074303	-0.024643	0.000000	-0.355551	0.000000	0.000000	0.000000	0.000000	-0.000007	0.000000	0.000000	0.000000	2.000000	191.000000	1.000000
15452.537598	-0.099416	0.577132	0.006687	82.831055	16.201447	17.429441	-0.029182	0.000000	-0.334373	0.000000	0.000000	0.000000	0.000000	-0.000007	0.000000	0.000000	0.000000	2.000000	191.000000	1.000000
15452.540931	-0.099416	0.577132	0.006687	82.831055	16.201447	17.429441	-0.029182	0.000000	-0.334373	0.000000	0.000000	0.000000	0.000000	-0.000007	0.000000	0.000000	0.000000	2.000000	191.000000	1.000000
15452.544264	-0.099373	0.576915	0.006486	82.831055	16.201447	17.429441	-0.029182	0.000000	-0.334373	0.000000	0.000000	0.000000	0.012964	-0.065247	-0.060497	0.000000	0.000000	2.000000	191.000000	1.000000
15452.547598	-0.099373	0.576915	0.006486	82.852875	16.486221	17.738956	-0.029182	0.000000	-0.334373	0.000000	0.000000	0.000000	0.012964	-0.065247	-0.060497	0.000000	0.000000	2.000000	191.000000	1.000000
15452.550931	-0.099373	0.576915	0.006486	82.852875	16.486221	17.738956	-0.029182	0.000000	-0.334373	0.000000	0.000000	0.000000	0.012964	-0.065247	-0.060497	0.000000	0.000000	2.000000	191.000000	1.000000
15452.554264	-0.099373	0.576915	0.006486	82.852875	16.486221	17.738956	-0.029182	0.000000	-0.334373	0.000000	0.000000	0.000000	0.012964	-0.065247	-0.060497	0.000000	0.000000	2.000000	191.000000	1.000000
15452.557598	-0.099279	0.576540	0.006046	82.877129	16.646851	17.907274	-0.031343	0.000000	-0.324290	0.000000	0.000000	0.000000	0.028269	-0.112516	-0.131905	0.000000	0.000000	2.000000	191.000000	1.000000
15452.560931	-0.099279	0.576540	0.006046	82.877129	16.646851	17.907274	-0.031343	0.000000	-0.324290	0.000000	0.000000	0.000000	0.028269	-0.112516	-0.131905	0.000000	0.000000	2.000000	191.000000	1.000000
15452.564264	-0.099279	0.576540	0.006046	82.877129	16.646851	17.907274	-0.031343	0.000000	-0.324290	0.000000	0.000000	0.000000	0.028269	-0.112516	-0.131905	0.000000	0.000000	2.000000	191.000000	1.000000
15452.567598	-0.099279	0.576540	0.006046	82.901817	16.752914	18.016899	-0.036054	0.000000	-0.302306	0.000000	0.000000	0.000000	0.028269	-0.112516	-0.131905	0.000000	0.000000	2.000000	191.000000	1.000000
15452.570931	-0.099254	0.576400	0.005820	82.901817	16.752914	18.016899	-0.036054	0.000000	-0.302306	0.000000	0.000000	0.000000	0.007623	-0.041865	-0.067758	0.000000	0.000000	2.000000	191.000000	1.000000
15452.574264	-0.099254	0.576400	0.005820	82.901817	16.752914	18.016899	-0.036054	0.000000	-0.302306	0.000000	0.000000	0.000000	0.007623	-0.041865	-0.067758	0.000000	0.000000	2.000000	191.000000	1.000000
15452.577598	-0.099254	0.576400	0.005820	82.920967	16.838057	18.102699	-0.037325	0.000000	-0.291013	0.000000	0.000000	0.000000	0.007623	-0.041865	-0.067758	0.000000	0.000000	2.000000	191.000000	1.000000
15452.580931	-0.099254	0.576400	0.005820	82.920967	16.838057	18.102699	-0.037325	0.000000	-0.291013	0.000000	0.000000	0.000000	0.007623	-0.041865	-0.067758	0.000000	0.000000	2.000000	191.000000	1.000000
15452.584264	-0.099217	0.576315	0.005650	82.920967	16.838057	18.102699	-0.037325	0.000000	-0.291013	0.000000	0.000000	0.000000	0.010978	-0.025548	-0.051205	0.000000	0.000000	2.000000	191.000000	1.000000
15452.587598	-0.099217	0.576315	0.005650	82.934669	16.899160	18.164270	-0.037325	0.000000	-0.291013	0.000000	0.000000	0.000000	0.010978	-0.025548	-0.051205	0.000000	0.000000	2.000000	191.000000	1.000000
15452.590931	-0.099217	0.576315	0.005650	82.934669	16.899160	18.164270	-0.037325	0.000000	-0.291013	0.000000	0.000000	0.000000	0.010978	-0.025548	-0.051205	0.000000	0.000000	2.000000	191.000000	1.000000
15452.594264	-0.099217	0.576315	0.005650	82.934669	16.899160	18.164270	-0.037325	0.000000	-0.291013	0.000000	0.000000	0.000000	0.010978	-0.025548	-0.051205	0.000000	0.000000	2.000000	191.000000	1.000000
15452.597598	-0.099193	0.576207	0.005326	82.945618	16.942757	18.213682	-0.039155	0.000000	-0.282478	0.000000	0.000000	0.000000	0.007026	-0.032496	-0.097063	0.000000	0.000000	2.000000	191.000000	1.000000
15452.600931	-0.099193	0.576207	0.005326	82.945618	16.942757	18.213682	-0.039155	0.000000	-0.282478	0.000000	0.000000	0.000000	0.007026	-0.032496	-0.097063	0.000000	0.000000	2.000000	191.000000	1.000000
15452.604264	-0.099193	0.576207	0.005326	82.945618	16.942757	18.213682	-0.039155	0.000000	-0.282478	0.000000	0.000000	0.000000	0.007026	-0.032496	-0.097063	0.000000	0.000000	2.000000	191.000000	1.000000
15452.607598	-0.099193	0.576207	0.005326	82.951073	16.961899	18.238449	-0.040325	0.000000	-0.266301	0.000000	0.000000	0.000000	0.007026	-0.032496	-0.097063	0.000000	0.000000	2.000000	191.000000	1.000000
15452.610931	-0.099212	0.576176	0.005196	82.951073	16.961899	18.238449	-0.040325	0.000000	-0.266301	0.000000	0.000000	0.000000	-0.005435	-0.009289	-0.038886	0.000000	0.000000	2.000000	191.000000	1.000000
15452.614264	-0.099212	0.576176	0.005196	82.951073	16.961899	18.238449	-0.040325	0.000000	-0.266301	0.000000	0.000000	0.000000	-0.005435	-0.009289	-0.038886	0.000000	0.000000	2.000000	191.000000	1.000000
15452.617598	-0.099212	0.576176	0.005196	82.959312	16.996136	18.275686	-0.039419	0.000000	-0.259820	0.000000	0.000000	0.000000	-0.005435	-0.009289	-0.038886	0.000000	0.000000	2.000000	191.000000	1.000000
15452.620931	-0.099212	0.576176	0.005196	82.959312	16.996136	18.275686	-0.039419	0.000000	-0.259820	0.000000	0.000000	0.000000	-0.005435	-0.009289	-0.038886	0.000000	0.000000	2.000000	191.000000	1.000000
15452.624264	-0.099211	0.576163	0.005088	82.959312	16.996136	18.275686	-0.039419	0.000000	-0.259820	0.000000	0.000000	0.000000	0.000069	-0.003872	-0.032419	0.000000	0.000000	2.000000	191.000000	1.000000
15452.627598	-0.099211	0.576163	0.005088	82.964775	17.015385	18.300562	-0.039419	0.000000	-0.259820	0.000000	0.000000	0.000000	0.000069	-0.003872	-0.032419	0.000000	0.000000	2.000000	191.000000	1.000000
15452.630931	-0.099211	0.576163	0.005088	82.964775	17.015385	18.300562	-0.039419	0.000000	-0.259820	0.000000	0.000000	0.000000	0.000069	-0.003872	-0.032419	0.000000	0.000000	2.000000	191.000000	1.000000
15452.634264	-0.099211	0.576163	0.005088	82.964775	17.015385	18.300562	-0.039419	0.000000	-0.259820	0.000000	0.000000	0.000000	0.000069	-0.003872	-0.032419	0.000000	0.000000	2.000000	191.000000	1.000000
15452.637598	-0.099292	0.576114	0.004928	82.967514	17.019575	18.313005	-0.039431	0.000000	-0.254417	0.000000	0.000000	0.000000	-0.024078	-0.014695	-0.048192	0.000000	0.000000	2.000000	191.000000	1.000000
15452.640931	-0.099292	0.576114	0.004928	82.967514	17.019575	18.313005	-0.039431	0.000000	-0.254417	0.000000	0.000000	0.000000	-0.024078	-0.014695	-0.048192	0.000000	0.000000	2.000000	191.000000	1.000000
15452.644264	-0.099292	0.576114	0.004928	82.967514	17.019575	18.313005	-0.039431	0.000000	-0.254417	0.000000	0.000000	0.000000	-0.024078	-0.014695	-0.048192	0.000000	0.000000	2.000000	191.000000	1.000000
15452.647598	-0.099292	0.576114	0.004928	82.970245	17.023777	18.325460	-0.035418	0.000000	-0.246385	0.000000	0.000000	0.000000	-0.024078	-0.014695	-0.048192	0.000000	0.000000	2.000000	191.000000	1.000000
15452.650931	-0.099352	0.576122	0.004890	82.970245	17.023777	18.325460	-0.035418	0.000000	-0.246385	0.000000	0.000000	0.000000	-0.018248	0.002347	-0.011207	0.000000	0.000000	2.000000	191.000000	1.000000
15452.654264	-0.099352	0.576122	0.004890	82.970245	17.023777	18.325460	-0.035418	0.000000	-0.246385	0.000000	0.000000	0.000000	-0.018248	0.002347	-0.011207	0.000000	0.000000	2.000000	191.000000	1.000000
15452.657598	-0.099352	0.576122	0.004890	82.971024	17.008053	18.313488	-0.032377	0.000000	-0.244517	0.000000	0.000000	0.000000	-0.018248	0.002347	-0.011207	0.000000	0.000000	2.000000	191.000000	1.000000
15452.660931	-0.099391	0.576129	0.004858	82.971024	17.008053	18.313488	-0.032377	0.000000	-0.244517	0.000000	0.000000	0.000000	-0.011663	0.002330	-0.009794	0.000000	0.000000	2.000000	191.000000	1.000000
15452.664264	-0.099391	0.576129	0.004858	82.971024	17.008053	18.313488	-0.032377	0.000000	-0.244517	0.000000	0.000000	0.000000	-0.011663	0.002330	-0.009794	0.000000	0.000000	2.000000	191.000000	1.000000
15452.667598	-0.099391	0.576129	0.004858	82.971046	17.005346	18.313501	-0.030433	0.000000	-0.242885	0.000000	0.000000	0.000000	-0.011663	0.002330	-0.009794	0.000000	0.000000	2.000000	191.000000	1.000000
15452.670931	-0.099391	0.576129	0.004858	82.971046	17.005346	18.313501	-0.030433	0.000000	-0.242885	0.000000	0.000000	0.000000	-0.011663	0.002330	-0.009794	0.000000	0.000000	2.000000	191.000000	1.000000
15452.674264	-0.099430	0.576137	0.004825	82.971046	17.005346	18.313501	-0.030433	0.000000	-0.242885	0.000000	0.000000	0.000000	-0.011662	0.002331	-0.009795	0.000000	0.000000	2.000000	191.000000	1.000000
15452.677598	-0.099430	0.576137	0.004825	82.965584	16.975197	18.288607	-0.030433	0.000000	-0.242885	0.000000	0.000000	0.000000	-0.011662	0.002331	-0.009795	0.000000	0.000000	2.000000	191.000000	1.000000
15452.680931	-0.099430	0.576137	0.004825	82.965584	16.975197	18.288607	-0.030433	0.000000	-0.242885	0.000000	0.000000	0.000000	-0.011662	0.002331	-0.009795	0.000000	0.000000	2.000000	191.000000	1.000000
15452.684264	-0.099430	0.576137	0.004825	82.965584	16.975197	18.288607	-0.030433	0.000000	-0.242885	0.000000	0.000000	0.000000	-0.011662	0.002331	-0.009795	0.000000	0.000000	2.000000	191.000000	1.000000
15452.687598	-0.099487	0.576235	0.004877	82.958168	16.925209	18.239365	-0.028489	0.000000	-0.241252	0.000000	0.000000	0.000000	-0.017105	0.029431	0.015490	0.000000	0.000000	2.000000	191.000000	1.000000
15452.690931	-0.099487	0.576235	0.004877	82.958168	16.925209	18.239365	-0.028489	0.000000	-0.241252	0.000000	0.000000	0.000000	-0.017105	0.029431	0.015490	0.000000	0.000000	2.000000	191.000000	1.000000
15452.694264	-0.099487	0.576235	0.004877	82.958168	16.925209	18.239365	-0.028489	0.000000	-0.241252	0.000000	0.000000	0.000000	-0.017105	0.029431	0.015490	0.000000	0.000000	2.000000	191.000000	1.000000
15452.697598	-0.099487	0.576235	0.004877	82.952682	16.897888	18.214575	-0.025638	0.000000	-0.243834	0.000000	0.000000	0.000000	-0.017105	0.029431	0.015490	0.000000	0.000000	2.000000	191.000000	1.000000
15452.700931	-0.099520	0.576289	0.004923	82.952682	16.897888	18.214575	-0.025638	0.000000	-0.243834	0.000000	0.000000	0.000000	-0.009846	0.016258	0.013751	0.000000	0.000000	2.000000	191.000000	1.000000
15452.704264	-0.099520	0.576289	0.004923	82.952682	16.897888	18.214575	-0.025638	0.000000	-0.243834	0.000000	0.000000	0.000000	-0.009846	0.016258	0.013751	0.000000	0.000000	2.000000	191.000000	1.000000
15452.707598	-0.099520	0.576289	0.004923	82.944481	16.858324	18.177452	-0.023998	0.000000	-0.246126	0.000000	0.000000	0.000000	-0.009846	0.016258	0.013751	0.000000	0.000000	2.000000	191.000000	1.000000
15452.710931	-0.099520	0.576289	0.004923	82.944481	16.858324	18.177452	-0.023998	0.000000	-0.246126	0.000000	0.000000	0.000000	-0.009846	0.016258	0.013751	0.000000	0.000000	2.000000	191.000000	1.000000
15452.714264	-0.099553	0.576344	0.004968	82.944481	16.858324	18.177452	-0.023998	0.000000	-0.246126	0.000000	0.000000	0.000000	-0.009847	0.016282	0.013748	0.000000	0.000000	2.000000	191.000000	1.000000
15452.717598	-0.099553	0.576344	0.004968	82.936287	16.816120	18.140408	-0.023998	0.000000	-0.246126	0.000000	0.000000	0.000000	-0.009847	0.016282	0.013748	0.000000	0.000000	2.000000	191.000000	1.000000
15452.720931	-0.099553	0.576344	0.004968	82.936287	16.816120	18.140408	-0.023998	0.000000	-0.246126	0.000000	0.000000	0.000000	-0.009847	0.016282	0.013748	0.000000	0.000000	2.000000	191.000000	1.000000
15452.724264	-0.099553	0.576344	0.004968	82.936287	16.816120	18.140408	-0.023998	0.000000	-0.246126	0.000000	0.000000	0.000000	-0.009847	0.016282	0.013748	0.000000	0.000000	2.000000	191.000000	1.000000
15452.727598	-0.099616	0.576408	0.005049	82.930840	16.791681	18.115782	-0.022357	0.000000	-0.248417	0.000000	0.000000	0.000000	-0.019023	0.019365	0.024344	0.000000	0.000000	2.000000	191.000000	1.000000
15452.730931	-0.099616	0.576408	0.005049	82.930840	16.791681	18.115782	-0.022357	0.000000	-0.248417	0.000000	0.000000	0.000000	-0.019023	0.019365	0.024344	0.000000	0.000000	2.000000	191.000000	1.000000
15452.734264	-0.099616	0.576408	0.005049	82.930840	16.791681	18.115782	-0.022357	0.000000	-0.248417	0.000000	0.000000	0.000000	-0.019023	0.019365	0.024344	0.000000	0.000000	2.000000	191.000000	1.000000
15452.737598	-0.099616	0.576408	0.005049	82.925346	16.769983	18.091175	-0.019186	0.000000	-0.252475	0.000000	0.000000	0.000000	-0.019023	0.019365	0.024344	0.000000	0.000000	2.000000	191.000000	1.000000
15452.740931	-0.099602	0.576444	0.005088	82.925346	16.769983	18.091175	-0.019186	0.000000	-0.252475	0.000000	0.000000	0.000000	0.004407	0.010839	0.011525	0.000000	0.000000	2.000000	191.000000	1.000000
15452.744264	-0.099602	0.576444	0.005088	82.925346	16.769983	18.091175	-0.019186	0.000000	-0.252475	0.000000	0.000000	0.000000	0.004407	0.010839	0.011525	0.000000	0.000000	2.000000	191.000000	1.000000
15452.747598	-0.099602	0.576444	0.005088	82.925346	16.772697	18.091171	-0.019920	0.000000	-0.254395	0.000000	0.000000	0.000000	0.004407	0.010839	0.011525	0.000000	0.000000	2.000000	191.000000	1.000000
15452.750931	-0.099602	0.576444	0.005088	82.925346	16.772697	18.091171	-0.019920	0.000000	-0.254395	0.000000	0.000000	0.000000	0.004407	0.010839	0.011525	0.000000	0.000000	2.000000	191.000000	1.000000
15452.754264	-0.099580	0.576444	0.005093	82.925346	16.772697	18.091171	-0.019920	0.000000	-0.254395	0.000000	0.000000	0.000000	0.006586	0.000003	0.001418	0.000000	0.000000	2.000000	191.000000	1.000000
15452.757598	-0.099580	0.576444	0.005093	82.925323	16.775406	18.091160	-0.019920	0.000000	-0.254395	0.000000	0.000000	0.000000	0.006586	0.000003	0.001418	0.000000	0.000000	2.000000	191.000000	1.000000
15452.760931	-0.099580	0.576444	0.005093	82.925323	16.775406	18.091160	-0.019920	0.000000	-0.254395	0.000000	0.000000	0.000000	0.006586	0.000003	0.001418	0.000000	0.000000	2.000000	191.000000	1.000000
15452.764264	-0.099580	0.576444	0.005093	82.925323	16.775406	18.091160	-0.019920	0.000000	-0.254395	0.000000	0.000000	0.000000	0.006586	0.000003	0.001418	0.000000	0.000000	2.000000	191.000000	1.000000
15452.767598	-0.099554	0.576426	0.005081	82.928093	16.787626	18.103476	-0.021018	0.000000	-0.254632	0.000000	0.000000	0.000000	0.007669	-0.005417	-0.003635	0.000000	0.000000	2.000000	191.000000	1.000000
15452.770931	-0.099554	0.576426	0.005081	82.928093	16.787626	18.103476	-0.021018	0.000000	-0.254632	0.000000	0.000000	0.000000	0.007669	-0.005417	-0.003635	0.000000	0.000000	2.000000	191.000000	1.000000
15452.774264	-0.099554	0.576426	0.005081	82.928093	16.787626	18.103476	-0.021018	0.000000	-0.254632	0.000000	0.000000	0.000000	0.007669	-0.005417	-0.003635	0.000000	0.000000	2.000000	191.000000	1.000000
15452.777598	-0.099554	0.576426	0.005081	82.933609	16.812071	18.128107	-0.022296	0.000000	-0.254026	0.000000	0.000000	0.000000	0.007669	-0.005417	-0.003635	0.000000	0.000000	2.000000	191.000000	1.000000
15452.780931	-0.099547	0.576390	0.005047	82.933609	16.812071	18.128107	-0.022296	0.000000	-0.254026	0.000000	0.000000	0.000000	0.002177	-0.010857	-0.010107	0.000000	0.000000	2.000000	191.000000	1.000000
15452.784264	-0.099547	0.576390	0.005047	82.933609	16.812071	18.128107	-0.022296	0.000000	-0.254026	0.000000	0.000000	0.000000	0.002177	-0.010857	-0.010107	0.000000	0.000000	2.000000	191.000000	1.000000
15452.787598	-0.099547	0.576390	0.005047	82.939003	16.833801	18.152742	-0.022659	0.000000	-0.252341	0.000000	0.000000	0.000000	0.002177	-0.010857	-0.010107	0.000000	0.000000	2.000000	191.000000	1.000000
15452.790931	-0.099547	0.576390	0.005047	82.939003	16.833801	18.152742	-0.022659	0.000000	-0.252341	0.000000	0.000000	0.000000	0.002177	-0.010857	-0.010107	0.000000	0.000000	2.000000	191.000000	1.000000
15452.794264	-0.099561	0.576354	0.005008	82.939003	16.833801	18.152742	-0.022659	0.000000	-0.252341	0.000000	0.000000	0.000000	-0.004404	-0.010843	-0.011526	0.000000	0.000000	2.000000	191.000000	1.000000
15452.797598	-0.099561	0.576354	0.005008	82.944534	16.855616	18.177464	-0.022659	0.000000	-0.252341	0.000000	0.000000	0.000000	-0.004404	-0.010843	-0.011526	0.000000	0.000000	2.000000	191.000000	1.000000
15452.800931	-0.099561	0.576354	0.005008	82.944534	16.855616	18.177464	-0.022659	0.000000	-0.252341	0.000000	0.000000	0.000000	-0.004404	-0.010843	-0.011526	0.000000	0.000000	2.000000	191.000000	1.000000
15452.804264	-0.099561	0.576354	0.005008	82.944534	16.855616	18.177464	-0.022659	0.000000	-0.252341	0.000000	0.000000	0.000000	-0.004404	-0.010843	-0.011526	0.000000	0.000000	2.000000	191.000000	1.000000
15452.807598	-0.099621	0.576222	0.004963	82.952713	16.887024	18.214594	-0.021925	0.000000	-0.250420	0.000000	0.000000	0.000000	-0.017714	-0.039521	-0.013697	0.000000	0.000000	2.000000	191.000000	1.000000
15452.810931	-0.099621	0.576222	0.004963	82.952713	16.887024	18.214594	-0.021925	0.000000	-0.250420	0.000000	0.000000	0.000000	-0.017714	-0.039521	-0.013697	0.000000	0.000000	2.000000	191.000000	1.000000
15452.814264	-0.099621	0.576222	0.004963	82.952713	16.887024	18.214594	-0.021925	0.000000	-0.250420	0.000000	0.000000	0.000000	-0.017714	-0.039521	-0.013697	0.000000	0.000000	2.000000	191.000000	1.000000
15452.817598	-0.099621	0.576222	0.004963	82.960091	16.928753	18.263731	-0.018973	0.000000	-0.248138	0.000000	0.000000	0.000000	-0.017714	-0.039521	-0.013697	0.000000	0.000000	2.000000	191.000000	1.000000
15452.820931	-0.099667	0.576171	0.004966	82.960091	16.928753	18.263731	-0.018973	0.000000	-0.248138	0.000000	0.000000	0.000000	-0.013985	-0.015512	0.000975	0.000000	0.000000	2.000000	191.000000	1.000000
15452.824264	-0.099667	0.576171	0.004966	82.960091	16.928753	18.263731	-0.018973	0.000000	-0.248138	0.000000	0.000000	0.000000	-0.013985	-0.015512	0.000975	0.000000	0.000000	2.000000	191.000000	1.000000
15452.827598	-0.099667	0.576171	0.004966	82.966698	16.978161	18.324957	-0.016642	0.000000	-0.248300	0.000000	0.000000	0.000000	-0.013985	-0.015512	0.000975	0.000000	0.000000	2.000000	191.000000	1.000000
15452.830931	-0.099667	0.576171	0.004966	82.966698	16.978161	18.324957	-0.016642	0.000000	-0.248300	0.000000	0.000000	0.000000	-0.013985	-0.015512	0.000975	0.000000	0.000000	2.000000	191.000000	1.000000
15452.834264	-0.099737	0.576093	0.004971	82.966698	16.978161	18.324957	-0.016642	0.000000	-0.248300	0.000000	0.000000	0.000000	-0.020977	-0.023227	0.001457	0.000000	0.000000	2.000000	191.000000	1.000000
15452.837598	-0.099737	0.576093	0.004971	82.965050	17.135592	18.505661	-0.016642	0.000000	-0.248300	0.000000	0.000000	0.000000	-0.020977	-0.023227	0.001457	0.000000	0.000000	2.000000	191.000000	1.000000
15452.840931	-0.099737	0.576093	0.004971	82.965050	17.135592	18.505661	-0.016642	0.000000	-0.248300	0.000000	0.000000	0.000000	-0.020977	-0.023227	0.001457	0.000000	0.000000	2.000000	191.000000	1.000000
15452.844264	-0.099737	0.576093	0.004971	82.965050	17.135592	18.505661	-0.016642	0.000000	-0.248300	0.000000	0.000000	0.000000	-0.020977	-0.023227	0.001457	0.000000	0.000000	2.000000	191.000000	1.000000
15452.847598	-0.099779	0.575954	0.004953	82.948540	17.476368	18.900124	-0.013146	0.000000	-0.248543	0.000000	0.000000	0.000000	-0.012622	-0.041839	-0.005343	0.000000	0.000000	2.000000	191.000000	1.000000
15452.850931	-0.099779	0.575954	0.004953	82.948540	17.476368	18.900124	-0.013146	0.000000	-0.248543	0.000000	0.000000	0.000000	-0.000000	0.000004	0.000000	0.000000	0.000000	2.000000	191.000000	1.000000
15452.854264	-0.099779	0.575954	0.004953	82.948540	17.476368	18.900124	-0.013146	0.000000	-0.248543	0.000000	0.000000	0.000000	-0.000000	0.000004	0.000000	0.000000	0.000000	2.000000	191.000000	1.000000
15452.857598	-0.099779	0.575954	0.004953	82.923882	17.865938	19.350710	-0.011042	0.000000	-0.247652	0.000000	0.000000	0.000000	-0.000000	0.000004	0.000000	0.000000	0.000000	2.000000	191.000000	1.000000
15452.860931	-0.099779	0.575954	0.004953	82.923882	17.865938	19.350710	-0.011042	0.000000	-0.247652	0.000000	0.000000	0.000000	-0.000000	0.000004	0.000000	0.000000	0.000000	2.000000	191.000000	1.000000
15452.864264	-0.099782	0.575902	0.004966	82.923882	17.865938	19.350710	-0.011042	0.000000	-0.247652	0.000000	0.000000	0.000000	-0.000822	-0.015487	0.003804	0.000000	0.000000	2.000000	191.000000	1.000000
15452.867598	-0.099782	0.575902	0.004966	82.905884	18.215281	19.752728	-0.011042	0.000000	-0.247652	0.000000	0.000000	0.000000	-0.000822	-0.015487	0.003804	0.000000	0.000000	2.000000	191.000000	1.000000
15452.870931	-0.099782	0.575902	0.004966	82.905884	18.215281	19.752728	-0.011042	0.000000	-0.247652	0.000000	0.000000	0.000000	-0.000822	-0.015487	0.003804	0.000000	1.000000	2.000000	191.000000	1.000000
15452.874264	-0.099782	0.575902	0.004966	82.905884	18.215281	19.752728	-0.011042	0.000000	-0.247652	0.000000	0.000000	0.000000	-0.000822	-0.015487	0.003804	0.000000	1.000000	2.000000	191.000000	1.000000
