# Supplementary material for: Haptic Guidance Needs to Be Intuitive Not Just Informative to Improve Human Motor Accuracy
Source: PLoS One. 2016 Mar 16;11(3):e0150912. doi: 10.1371/journal.pone.0150912 (PMC4794196; doi:10.1371/journal.pone.0150912)
Supplement: S1 Data — (ZIP) [file pone.0150912.s001.zip › Subject6/exp1_0192.txt]

Time	PosX	PosY	PosZ	RotX	RotY	RotZ	ForceX	ForceY	ForceZ	MomentX	MomentY	MomentZ	VelocityX	VelocityY	VelocityZ	CalibratedWeight	ButtonDown	Condition	Trial	Visual
15454.028579	0.001430	0.480302	0.250467	73.818451	28.872244	29.638523	-1.876760	0.000000	-4.634412	0.000000	0.000000	0.000000	0.000000	-0.000000	-0.000004	0.000000	1.000000	2.000000	192.000000	0.000000
15454.031912	0.001430	0.480302	0.250467	73.818451	28.872244	29.638523	-1.876760	0.000000	-4.634412	0.000000	0.000000	0.000000	0.000000	-0.000000	-0.000004	0.000000	1.000000	2.000000	192.000000	0.000000
15454.035245	0.001294	0.480470	0.249702	73.818451	28.872244	29.638523	-1.876760	0.000000	-4.634412	0.000000	0.000000	0.000000	-0.040731	0.050500	-0.229485	0.000000	1.000000	2.000000	192.000000	0.000000
15454.038579	0.001294	0.480470	0.249702	73.982849	29.127079	29.997952	-1.876760	0.000000	-4.634412	0.000000	0.000000	0.000000	-0.040731	0.050500	-0.229485	0.000000	1.000000	2.000000	192.000000	0.000000
15454.041912	0.000487	0.480131	0.248175	73.982849	29.127079	29.997952	-1.876760	0.000000	-4.634412	0.000000	0.000000	0.000000	-0.241922	-0.101886	-0.458029	0.000000	1.000000	2.000000	192.000000	0.000000
15454.045245	0.000487	0.480131	0.248175	73.982849	29.127079	29.997952	-1.876760	0.000000	-4.634412	0.000000	0.000000	0.000000	-0.241922	-0.101886	-0.458029	0.000000	1.000000	2.000000	192.000000	0.000000
15454.048579	0.000487	0.480131	0.248175	74.092178	29.279106	30.300745	-1.876534	0.000000	-4.634503	0.000000	0.000000	0.000000	-0.241922	-0.101886	-0.458029	0.000000	1.000000	2.000000	192.000000	0.000000
15454.051912	-0.000215	0.480230	0.246485	74.092178	29.279106	30.300745	-1.876534	0.000000	-4.634503	0.000000	0.000000	0.000000	-0.210793	0.029693	-0.507131	0.000000	1.000000	2.000000	192.000000	0.000000
15454.055245	-0.000215	0.480230	0.246485	74.092178	29.279106	30.300745	-1.876534	0.000000	-4.634503	0.000000	0.000000	0.000000	-0.210793	0.029693	-0.507131	0.000000	1.000000	2.000000	192.000000	0.000000
15454.058579	-0.000215	0.480230	0.246485	74.145096	29.460297	30.631008	-1.876240	0.000000	-4.634622	0.000000	0.000000	0.000000	-0.210793	0.029693	-0.507131	0.000000	1.000000	2.000000	192.000000	0.000000
15454.061912	-0.000947	0.479833	0.244339	74.145096	29.460297	30.631008	-1.876240	0.000000	-4.634622	0.000000	0.000000	0.000000	-0.219594	-0.118890	-0.643575	0.000000	1.000000	2.000000	192.000000	0.000000
15454.065245	-0.000947	0.479833	0.244339	74.145096	29.460297	30.631008	-1.876240	0.000000	-4.634622	0.000000	0.000000	0.000000	-0.219594	-0.118890	-0.643575	0.000000	1.000000	2.000000	192.000000	0.000000
15454.068579	-0.000947	0.479833	0.244339	73.857185	29.242926	30.740698	-1.878464	0.000000	-4.633721	0.000000	0.000000	0.000000	-0.219594	-0.118890	-0.643575	0.000000	1.000000	2.000000	192.000000	0.000000
15454.071912	-0.001575	0.479339	0.242042	73.857185	29.242926	30.740698	-1.878464	0.000000	-4.633721	0.000000	0.000000	0.000000	-0.188268	-0.148412	-0.689147	0.000000	1.000000	2.000000	192.000000	0.000000
15454.075245	-0.001575	0.479339	0.242042	73.857185	29.242926	30.740698	-1.878464	0.000000	-4.633721	0.000000	0.000000	0.000000	-0.188268	-0.148412	-0.689147	0.000000	1.000000	2.000000	192.000000	0.000000
15454.078579	-0.001575	0.479339	0.242042	73.208107	28.382595	30.358225	-1.883454	0.000000	-4.631696	0.000000	0.000000	0.000000	-0.188268	-0.148412	-0.689147	0.000000	1.000000	2.000000	192.000000	0.000000
15454.081912	-0.002230	0.478760	0.239412	73.208107	28.382595	30.358225	-1.883454	0.000000	-4.631696	0.000000	0.000000	0.000000	-0.196632	-0.173526	-0.788917	0.000000	1.000000	2.000000	192.000000	0.000000
15454.085245	-0.002230	0.478760	0.239412	73.208107	28.382595	30.358225	-1.883454	0.000000	-4.631696	0.000000	0.000000	0.000000	-0.196632	-0.173526	-0.788917	0.000000	1.000000	2.000000	192.000000	0.000000
15454.088579	-0.002230	0.478760	0.239412	72.325279	27.165949	29.729498	-1.890319	0.000000	-4.628898	0.000000	0.000000	0.000000	-0.196632	-0.173526	-0.788917	0.000000	1.000000	2.000000	192.000000	0.000000
15454.091912	-0.002880	0.478201	0.236653	72.325279	27.165949	29.729498	-1.890319	0.000000	-4.628898	0.000000	0.000000	0.000000	-0.194974	-0.167876	-0.827732	0.000000	1.000000	2.000000	192.000000	0.000000
15454.095245	-0.002880	0.478201	0.236653	72.325279	27.165949	29.729498	-1.890319	0.000000	-4.628898	0.000000	0.000000	0.000000	-0.194974	-0.167876	-0.827732	0.000000	1.000000	2.000000	192.000000	0.000000
15454.098579	-0.002880	0.478201	0.236653	71.385971	26.006237	29.242298	-1.898304	0.000000	-4.625629	0.000000	0.000000	0.000000	-0.194974	-0.167876	-0.827732	0.000000	1.000000	2.000000	192.000000	0.000000
15454.101912	-0.003622	0.477485	0.233588	71.385971	26.006237	29.242298	-1.898304	0.000000	-4.625629	0.000000	0.000000	0.000000	-0.222448	-0.214770	-0.919663	0.000000	0.000000	2.000000	192.000000	0.000000
15454.105245	-0.003622	0.477485	0.233588	71.385971	26.006237	29.242298	-1.898304	0.000000	-4.625629	0.000000	0.000000	0.000000	-0.222448	-0.214770	-0.919663	0.000000	0.000000	2.000000	192.000000	0.000000
15454.108579	-0.003622	0.477485	0.233588	70.445267	24.994148	28.961437	-1.907049	0.000000	-4.622030	0.000000	0.000000	0.000000	-0.222448	-0.214770	-0.919663	0.000000	0.000000	2.000000	192.000000	0.000000
15454.111912	-0.004257	0.476844	0.230336	70.445267	24.994148	28.961437	-1.907049	0.000000	-4.622030	0.000000	0.000000	0.000000	-0.190714	-0.192139	-0.975444	0.000000	0.000000	2.000000	192.000000	0.000000
15454.115245	-0.004257	0.476844	0.230336	70.445267	24.994148	28.961437	-1.907049	0.000000	-4.622030	0.000000	0.000000	0.000000	-0.190714	-0.192139	-0.975444	0.000000	0.000000	2.000000	192.000000	0.000000
15454.118579	-0.004257	0.476844	0.230336	69.533630	24.089201	28.821381	-1.919133	0.000000	-4.617026	0.000000	0.000000	0.000000	-0.190714	-0.192139	-0.975444	0.000000	0.000000	2.000000	192.000000	0.000000
15454.121912	-0.004984	0.476262	0.226978	69.533630	24.089201	28.821381	-1.919133	0.000000	-4.617026	0.000000	0.000000	0.000000	-0.217867	-0.174640	-1.007392	0.000000	0.000000	2.000000	192.000000	0.000000
15454.125245	-0.004984	0.476262	0.226978	69.533630	24.089201	28.821381	-1.919133	0.000000	-4.617026	0.000000	0.000000	0.000000	-0.217867	-0.174640	-1.007392	0.000000	0.000000	2.000000	192.000000	0.000000
15454.128579	-0.004984	0.476262	0.226978	68.669418	23.239868	28.729343	-1.930728	0.000000	-4.612189	0.000000	0.000000	0.000000	-0.217867	-0.174640	-1.007392	0.000000	0.000000	2.000000	192.000000	0.000000
15454.131912	-0.005605	0.475851	0.223577	68.669418	23.239868	28.729343	-1.930728	0.000000	-4.612189	0.000000	0.000000	0.000000	-0.186477	-0.123304	-1.020268	0.000000	0.000000	2.000000	192.000000	0.000000
15454.135245	-0.005605	0.475851	0.223577	68.669418	23.239868	28.729343	-1.930728	0.000000	-4.612189	0.000000	0.000000	0.000000	-0.186477	-0.123304	-1.020268	0.000000	0.000000	2.000000	192.000000	0.000000
15454.138579	-0.005605	0.475851	0.223577	67.892807	22.362129	28.526407	-1.944779	0.000000	-4.606282	0.000000	0.000000	0.000000	-0.186477	-0.123304	-1.020268	0.000000	0.000000	2.000000	192.000000	0.000000
15454.141912	-0.006220	0.475478	0.220086	67.892807	22.362129	28.526407	-1.944779	0.000000	-4.606282	0.000000	0.000000	0.000000	-0.184294	-0.111963	-1.047327	0.000000	0.000000	2.000000	192.000000	0.000000
15454.145245	-0.006220	0.475478	0.220086	67.892807	22.362129	28.526407	-1.944779	0.000000	-4.606282	0.000000	0.000000	0.000000	-0.184294	-0.111963	-1.047327	0.000000	0.000000	2.000000	192.000000	0.000000
15454.148579	-0.006220	0.475478	0.220086	67.210472	21.386833	28.097603	-1.960017	0.000000	-4.599819	0.000000	0.000000	0.000000	-0.184294	-0.111963	-1.047327	0.000000	0.000000	2.000000	192.000000	0.000000
15454.151912	-0.006922	0.475270	0.216483	67.210472	21.386833	28.097603	-1.960017	0.000000	-4.599819	0.000000	0.000000	0.000000	-0.210751	-0.062264	-1.081100	0.000000	0.000000	2.000000	192.000000	0.000000
15454.155245	-0.006922	0.475270	0.216483	67.210472	21.386833	28.097603	-1.960017	0.000000	-4.599819	0.000000	0.000000	0.000000	-0.210751	-0.062264	-1.081100	0.000000	0.000000	2.000000	192.000000	0.000000
15454.158579	-0.006922	0.475270	0.216483	66.627083	20.344156	27.472498	-1.974967	0.000000	-4.593420	0.000000	0.000000	0.000000	-0.210751	-0.062264	-1.081100	0.000000	0.000000	2.000000	192.000000	0.000000
15454.161912	-0.007679	0.475154	0.212801	66.627083	20.344156	27.472498	-1.974967	0.000000	-4.593420	0.000000	0.000000	0.000000	-0.227214	-0.035056	-1.104474	0.000000	0.000000	2.000000	192.000000	0.000000
15454.165245	-0.007679	0.475154	0.212801	66.627083	20.344156	27.472498	-1.974967	0.000000	-4.593420	0.000000	0.000000	0.000000	-0.227214	-0.035056	-1.104474	0.000000	0.000000	2.000000	192.000000	0.000000
15454.168579	-0.007679	0.475154	0.212801	66.134895	19.280272	26.680557	-1.989974	0.000000	-4.586938	0.000000	0.000000	0.000000	-0.227214	-0.035056	-1.104474	0.000000	0.000000	2.000000	192.000000	0.000000
15454.171912	-0.008585	0.475143	0.208988	66.134895	19.280272	26.680557	-1.989974	0.000000	-4.586938	0.000000	0.000000	0.000000	-0.271542	-0.003241	-1.144042	0.000000	0.000000	2.000000	192.000000	0.000000
15454.175245	-0.008585	0.475143	0.208988	66.134895	19.280272	26.680557	-1.989974	0.000000	-4.586938	0.000000	0.000000	0.000000	-0.271542	-0.003241	-1.144042	0.000000	0.000000	2.000000	192.000000	0.000000
15454.178579	-0.008585	0.475143	0.208988	65.702568	18.250652	25.778698	-2.003788	0.000000	-4.580921	0.000000	0.000000	0.000000	-0.271542	-0.003241	-1.144042	0.000000	0.000000	2.000000	192.000000	0.000000
15454.181912	-0.009634	0.475307	0.205003	65.702568	18.250652	25.778698	-2.003788	0.000000	-4.580921	0.000000	0.000000	0.000000	-0.314721	0.049388	-1.195261	0.000000	0.000000	2.000000	192.000000	0.000000
15454.185245	-0.009634	0.475307	0.205003	65.702568	18.250652	25.778698	-2.003788	0.000000	-4.580921	0.000000	0.000000	0.000000	-0.314721	0.049388	-1.195261	0.000000	0.000000	2.000000	192.000000	0.000000
15454.188579	-0.009634	0.475307	0.205003	65.313431	17.343645	24.735435	-2.016775	0.000000	-4.575218	0.000000	0.000000	0.000000	-0.314721	0.049388	-1.195261	0.000000	0.000000	2.000000	192.000000	0.000000
15454.191912	-0.010761	0.475628	0.200899	65.313431	17.343645	24.735435	-2.016775	0.000000	-4.575218	0.000000	0.000000	0.000000	-0.338301	0.096021	-1.231468	0.000000	0.000000	2.000000	192.000000	0.000000
15454.195245	-0.010761	0.475628	0.200899	65.313431	17.343645	24.735435	-2.016775	0.000000	-4.575218	0.000000	0.000000	0.000000	-0.338301	0.096021	-1.231468	0.000000	0.000000	2.000000	192.000000	0.000000
15454.198579	-0.010761	0.475628	0.200899	64.953690	16.592955	23.637203	-2.029751	0.000000	-4.569476	0.000000	0.000000	0.000000	-0.338301	0.096021	-1.231468	0.000000	0.000000	2.000000	192.000000	0.000000
15454.201912	-0.012058	0.476100	0.196669	64.953690	16.592955	23.637203	-2.029751	0.000000	-4.569476	0.000000	0.000000	0.000000	-0.389088	0.141666	-1.268847	0.000000	0.000000	2.000000	192.000000	0.000000
15454.205245	-0.012058	0.476100	0.196669	64.953690	16.592955	23.637203	-2.029751	0.000000	-4.569476	0.000000	0.000000	0.000000	-0.389088	0.141666	-1.268847	0.000000	0.000000	2.000000	192.000000	0.000000
15454.208579	-0.012058	0.476100	0.196669	64.663139	16.034714	22.757353	-2.041022	0.000000	-4.564453	0.000000	0.000000	0.000000	-0.389088	0.141666	-1.268847	0.000000	0.000000	2.000000	192.000000	0.000000
15454.211912	-0.013520	0.476738	0.192294	64.663139	16.034714	22.757353	-2.041022	0.000000	-4.564453	0.000000	0.000000	0.000000	-0.438440	0.191438	-1.312542	0.000000	0.000000	2.000000	192.000000	0.000000
15454.215245	-0.013520	0.476738	0.192294	64.663139	16.034714	22.757353	-2.041022	0.000000	-4.564453	0.000000	0.000000	0.000000	-0.438440	0.191438	-1.312542	0.000000	0.000000	2.000000	192.000000	0.000000
15454.218579	-0.013520	0.476738	0.192294	64.489502	15.695727	22.241674	-2.050798	0.000000	-4.560069	0.000000	0.000000	0.000000	-0.438440	0.191438	-1.312542	0.000000	0.000000	2.000000	192.000000	0.000000
15454.221912	-0.015172	0.477504	0.187805	64.489502	15.695727	22.241674	-2.050798	0.000000	-4.560069	0.000000	0.000000	0.000000	-0.495796	0.229742	-1.346598	0.000000	0.000000	2.000000	192.000000	0.000000
15454.225245	-0.015172	0.477504	0.187805	64.489502	15.695727	22.241674	-2.050798	0.000000	-4.560069	0.000000	0.000000	0.000000	-0.495796	0.229742	-1.346598	0.000000	0.000000	2.000000	192.000000	0.000000
15454.228579	-0.015172	0.477504	0.187805	64.523857	15.685419	22.268417	-2.058182	0.000000	-4.556741	0.000000	0.000000	0.000000	-0.495796	0.229742	-1.346598	0.000000	0.000000	2.000000	192.000000	0.000000
15454.231912	-0.017070	0.478356	0.183128	64.523857	15.685419	22.268417	-2.058182	0.000000	-4.556741	0.000000	0.000000	0.000000	-0.569215	0.255827	-1.403118	0.000000	0.000000	2.000000	192.000000	0.000000
15454.235245	-0.017070	0.478356	0.183128	64.523857	15.685419	22.268417	-2.058182	0.000000	-4.556741	0.000000	0.000000	0.000000	-0.569215	0.255827	-1.403118	0.000000	0.000000	2.000000	192.000000	0.000000
15454.238579	-0.017070	0.478356	0.183128	64.741508	16.022846	22.784773	-2.062625	0.000000	-4.554731	0.000000	0.000000	0.000000	-0.569215	0.255827	-1.403118	0.000000	0.000000	2.000000	192.000000	0.000000
15454.241912	-0.019176	0.479400	0.178326	64.741508	16.022846	22.784773	-2.062625	0.000000	-4.554731	0.000000	0.000000	0.000000	-0.631871	0.312962	-1.440560	0.000000	0.000000	2.000000	192.000000	0.000000
15454.245245	-0.019176	0.479400	0.178326	64.741508	16.022846	22.784773	-2.062625	0.000000	-4.554731	0.000000	0.000000	0.000000	-0.631871	0.312962	-1.440560	0.000000	0.000000	2.000000	192.000000	0.000000
15454.248579	-0.019176	0.479400	0.178326	64.976967	16.537191	23.492514	-2.064073	0.000000	-4.554076	0.000000	0.000000	0.000000	-0.631871	0.312962	-1.440560	0.000000	0.000000	2.000000	192.000000	0.000000
15454.251912	-0.021453	0.480592	0.173361	64.976967	16.537191	23.492514	-2.064073	0.000000	-4.554076	0.000000	0.000000	0.000000	-0.683166	0.357763	-1.489462	0.000000	0.000000	2.000000	192.000000	0.000000
15454.255245	-0.021453	0.480592	0.173361	64.976967	16.537191	23.492514	-2.064073	0.000000	-4.554076	0.000000	0.000000	0.000000	-0.683166	0.357763	-1.489462	0.000000	0.000000	2.000000	192.000000	0.000000
15454.258579	-0.021453	0.480592	0.173361	65.181107	17.171467	24.305746	-2.063485	0.000000	-4.554341	0.000000	0.000000	0.000000	-0.683166	0.357763	-1.489462	0.000000	0.000000	2.000000	192.000000	0.000000
15454.261912	-0.023895	0.481963	0.168227	65.181107	17.171467	24.305746	-2.063485	0.000000	-4.554341	0.000000	0.000000	0.000000	-0.732403	0.411338	-1.540228	0.000000	0.000000	2.000000	192.000000	0.000000
15454.265245	-0.023895	0.481963	0.168227	65.181107	17.171467	24.305746	-2.063485	0.000000	-4.554341	0.000000	0.000000	0.000000	-0.732403	0.411338	-1.540228	0.000000	0.000000	2.000000	192.000000	0.000000
15454.268579	-0.023895	0.481963	0.168227	65.367462	17.929392	25.323009	-2.060897	0.000000	-4.555514	0.000000	0.000000	0.000000	-0.732403	0.411338	-1.540228	0.000000	0.000000	2.000000	192.000000	0.000000
15454.271912	-0.026494	0.483474	0.162957	65.367462	17.929392	25.323009	-2.060897	0.000000	-4.555514	0.000000	0.000000	0.000000	-0.779962	0.453354	-1.581199	0.000000	0.000000	2.000000	192.000000	0.000000
15454.275245	-0.026494	0.483474	0.162957	65.367462	17.929392	25.323009	-2.060897	0.000000	-4.555514	0.000000	0.000000	0.000000	-0.779962	0.453354	-1.581199	0.000000	0.000000	2.000000	192.000000	0.000000
15454.278579	-0.026494	0.483474	0.162957	65.546707	18.796530	26.623903	-2.055893	0.000000	-4.557774	0.000000	0.000000	0.000000	-0.779962	0.453354	-1.581199	0.000000	0.000000	2.000000	192.000000	0.000000
15454.281912	-0.029274	0.485137	0.157524	65.546707	18.796530	26.623903	-2.055893	0.000000	-4.557774	0.000000	0.000000	0.000000	-0.833899	0.498604	-1.629704	0.000000	0.000000	2.000000	192.000000	0.000000
15454.285245	-0.029274	0.485137	0.157524	65.546707	18.796530	26.623903	-2.055893	0.000000	-4.557774	0.000000	0.000000	0.000000	-0.833899	0.498604	-1.629704	0.000000	0.000000	2.000000	192.000000	0.000000
15454.288579	-0.029274	0.485137	0.157524	65.714424	19.690466	27.960037	-2.047968	0.000000	-4.561340	0.000000	0.000000	0.000000	-0.833899	0.498604	-1.629704	0.000000	0.000000	2.000000	192.000000	0.000000
15454.291912	-0.032224	0.486959	0.151905	65.714424	19.690466	27.960037	-2.047968	0.000000	-4.561340	0.000000	0.000000	0.000000	-0.884992	0.546779	-1.685704	0.000000	0.000000	2.000000	192.000000	0.000000
15454.295245	-0.032224	0.486959	0.151905	65.714424	19.690466	27.960037	-2.047968	0.000000	-4.561340	0.000000	0.000000	0.000000	-0.884992	0.546779	-1.685704	0.000000	0.000000	2.000000	192.000000	0.000000
15454.298579	-0.032224	0.486959	0.151905	65.870331	20.551291	29.194326	-2.037277	0.000000	-4.566125	0.000000	0.000000	0.000000	-0.884992	0.546779	-1.685704	0.000000	0.000000	2.000000	192.000000	0.000000
15454.301912	-0.035311	0.488906	0.146171	65.870331	20.551291	29.194326	-2.037277	0.000000	-4.566125	0.000000	0.000000	0.000000	-0.926062	0.584108	-1.720187	0.000000	0.000000	2.000000	192.000000	0.000000
15454.305245	-0.035311	0.488906	0.146171	65.870331	20.551291	29.194326	-2.037277	0.000000	-4.566125	0.000000	0.000000	0.000000	-0.926062	0.584108	-1.720187	0.000000	0.000000	2.000000	192.000000	0.000000
15454.308579	-0.035311	0.488906	0.146171	66.006828	21.353052	30.230387	-2.023480	0.000000	-4.572257	0.000000	0.000000	0.000000	-0.926062	0.584108	-1.720187	0.000000	0.000000	2.000000	192.000000	0.000000
15454.311912	-0.038527	0.491005	0.140316	66.006828	21.353052	30.230387	-2.023480	0.000000	-4.572257	0.000000	0.000000	0.000000	-0.964873	0.629639	-1.756500	0.000000	0.000000	2.000000	192.000000	0.000000
15454.315245	-0.038527	0.491005	0.140316	66.006828	21.353052	30.230387	-2.023480	0.000000	-4.572257	0.000000	0.000000	0.000000	-0.964873	0.629639	-1.756500	0.000000	0.000000	2.000000	192.000000	0.000000
15454.318579	-0.038527	0.491005	0.140316	66.106819	22.061398	31.046993	-2.006405	0.000000	-4.579775	0.000000	0.000000	0.000000	-0.964873	0.629639	-1.756500	0.000000	0.000000	2.000000	192.000000	0.000000
15454.321912	-0.041816	0.493271	0.134433	66.106819	22.061398	31.046993	-2.006405	0.000000	-4.579775	0.000000	0.000000	0.000000	-0.986499	0.679797	-1.764955	0.000000	0.000000	2.000000	192.000000	0.000000
15454.325245	-0.041816	0.493271	0.134433	66.106819	22.061398	31.046993	-2.006405	0.000000	-4.579775	0.000000	0.000000	0.000000	-0.986499	0.679797	-1.764955	0.000000	0.000000	2.000000	192.000000	0.000000
15454.328579	-0.041816	0.493271	0.134433	66.183670	22.728149	32.134766	-1.986027	0.000000	-4.588648	0.000000	0.000000	0.000000	-0.986499	0.679797	-1.764955	0.000000	0.000000	2.000000	192.000000	0.000000
15454.331912	-0.045173	0.495716	0.128538	66.183670	22.728149	32.134766	-1.986027	0.000000	-4.588648	0.000000	0.000000	0.000000	-1.007233	0.733429	-1.768706	0.000000	0.000000	2.000000	192.000000	0.000000
15454.335245	-0.045173	0.495716	0.128538	66.183670	22.728149	32.134766	-1.986027	0.000000	-4.588648	0.000000	0.000000	0.000000	-1.007233	0.733429	-1.768706	0.000000	0.000000	2.000000	192.000000	0.000000
15454.338579	-0.045173	0.495716	0.128538	66.250122	23.270697	33.485569	-1.961719	0.000000	-4.599093	0.000000	0.000000	0.000000	-1.007233	0.733429	-1.768706	0.000000	0.000000	2.000000	192.000000	0.000000
15454.341912	-0.048515	0.498319	0.122654	66.250122	23.270697	33.485569	-1.961719	0.000000	-4.599093	0.000000	0.000000	0.000000	-1.002487	0.780951	-1.765013	0.000000	0.000000	2.000000	192.000000	0.000000
15454.345245	-0.048515	0.498319	0.122654	66.250122	23.270697	33.485569	-1.961719	0.000000	-4.599093	0.000000	0.000000	0.000000	-1.002487	0.780951	-1.765013	0.000000	0.000000	2.000000	192.000000	0.000000
15454.348579	-0.048515	0.498319	0.122654	66.356102	23.673588	34.565678	-1.935224	0.000000	-4.610304	0.000000	0.000000	0.000000	-1.002487	0.780951	-1.765013	0.000000	0.000000	2.000000	192.000000	0.000000
15454.351912	-0.051845	0.501033	0.116844	66.356102	23.673588	34.565678	-1.935224	0.000000	-4.610304	0.000000	0.000000	0.000000	-0.999070	0.814150	-1.743110	0.000000	0.000000	2.000000	192.000000	0.000000
15454.355245	-0.051845	0.501033	0.116844	66.356102	23.673588	34.565678	-1.935224	0.000000	-4.610304	0.000000	0.000000	0.000000	-0.999070	0.814150	-1.743110	0.000000	0.000000	2.000000	192.000000	0.000000
15454.358579	-0.051845	0.501033	0.116844	66.527267	23.930021	35.312405	-1.905204	0.000000	-4.622791	0.000000	0.000000	0.000000	-0.999070	0.814150	-1.743110	0.000000	0.000000	2.000000	192.000000	0.000000
15454.361912	-0.055237	0.503880	0.111020	66.527267	23.930021	35.312405	-1.905204	0.000000	-4.622791	0.000000	0.000000	0.000000	-1.017684	0.854088	-1.747245	0.000000	0.000000	2.000000	192.000000	0.000000
15454.365245	-0.055237	0.503880	0.111020	66.527267	23.930021	35.312405	-1.905204	0.000000	-4.622791	0.000000	0.000000	0.000000	-1.017684	0.854088	-1.747245	0.000000	0.000000	2.000000	192.000000	0.000000
15454.368579	-0.055237	0.503880	0.111020	66.745346	24.093565	35.819687	-1.869730	0.000000	-4.637253	0.000000	0.000000	0.000000	-1.017684	0.854088	-1.747245	0.000000	0.000000	2.000000	192.000000	0.000000
15454.371912	-0.058593	0.506835	0.105310	66.745346	24.093565	35.819687	-1.869730	0.000000	-4.637253	0.000000	0.000000	0.000000	-1.006795	0.886479	-1.713012	0.000000	0.000000	2.000000	192.000000	0.000000
15454.375245	-0.058593	0.506835	0.105310	66.745346	24.093565	35.819687	-1.869730	0.000000	-4.637253	0.000000	0.000000	0.000000	-1.006795	0.886479	-1.713012	0.000000	0.000000	2.000000	192.000000	0.000000
15454.378579	-0.058593	0.506835	0.105310	66.953888	24.266045	36.310966	-1.829612	0.000000	-4.653227	0.000000	0.000000	0.000000	-1.006795	0.886479	-1.713012	0.000000	0.000000	2.000000	192.000000	0.000000
15454.381912	-0.061884	0.509893	0.099679	66.953888	24.266045	36.310966	-1.829612	0.000000	-4.653227	0.000000	0.000000	0.000000	-0.987292	0.917422	-1.689151	0.000000	0.000000	2.000000	192.000000	0.000000
15454.385245	-0.061884	0.509893	0.099679	66.953888	24.266045	36.310966	-1.829612	0.000000	-4.653227	0.000000	0.000000	0.000000	-0.987292	0.917422	-1.689151	0.000000	0.000000	2.000000	192.000000	0.000000
15454.388579	-0.061884	0.509893	0.099679	67.149483	24.438051	36.793304	-1.785823	0.000000	-4.670207	0.000000	0.000000	0.000000	-0.987292	0.917422	-1.689151	0.000000	0.000000	2.000000	192.000000	0.000000
15454.391912	-0.065134	0.513018	0.094090	67.149483	24.438051	36.793304	-1.785823	0.000000	-4.670207	0.000000	0.000000	0.000000	-0.974966	0.937536	-1.676691	0.000000	0.000000	2.000000	192.000000	0.000000
15454.395245	-0.065134	0.513018	0.094090	67.149483	24.438051	36.793304	-1.785823	0.000000	-4.670207	0.000000	0.000000	0.000000	-0.974966	0.937536	-1.676691	0.000000	0.000000	2.000000	192.000000	0.000000
15454.398579	-0.065134	0.513018	0.094090	67.335144	24.567732	37.215828	-1.737354	0.000000	-4.688454	0.000000	0.000000	0.000000	-0.974966	0.937536	-1.676691	0.000000	0.000000	2.000000	192.000000	0.000000
15454.401912	-0.068373	0.516136	0.088568	67.335144	24.567732	37.215828	-1.737354	0.000000	-4.688454	0.000000	0.000000	0.000000	-0.971587	0.935336	-1.656740	0.000000	0.000000	2.000000	192.000000	0.000000
15454.405245	-0.068373	0.516136	0.088568	67.335144	24.567732	37.215828	-1.737354	0.000000	-4.688454	0.000000	0.000000	0.000000	-0.971587	0.935336	-1.656740	0.000000	0.000000	2.000000	192.000000	0.000000
15454.408579	-0.068373	0.516136	0.088568	67.512733	24.640190	37.548641	-1.581371	0.000000	-4.428384	0.000000	0.000000	0.000000	-0.971587	0.935336	-1.656740	0.000000	0.000000	2.000000	192.000000	0.000000
15454.411912	-0.071572	0.519289	0.083092	67.512733	24.640190	37.548641	-1.581371	0.000000	-4.428384	0.000000	0.000000	0.000000	-0.959682	0.946157	-1.642743	0.000000	0.000000	2.000000	192.000000	0.000000
15454.415245	-0.071572	0.519289	0.083092	67.512733	24.640190	37.548641	-1.581371	0.000000	-4.428384	0.000000	0.000000	0.000000	-0.959682	0.946157	-1.642743	0.000000	0.000000	2.000000	192.000000	0.000000
15454.418579	-0.071572	0.519289	0.083092	67.669609	24.599417	37.694069	-1.421424	0.000000	-4.154594	0.000000	0.000000	0.000000	-0.959682	0.946157	-1.642743	0.000000	0.000000	2.000000	192.000000	0.000000
15454.421912	-0.074673	0.522435	0.077800	67.669609	24.599417	37.694069	-1.421424	0.000000	-4.154594	0.000000	0.000000	0.000000	-0.930385	0.943523	-1.587633	0.000000	0.000000	2.000000	192.000000	0.000000
15454.425245	-0.074673	0.522435	0.077800	67.669609	24.599417	37.694069	-1.421424	0.000000	-4.154594	0.000000	0.000000	0.000000	-0.930385	0.943523	-1.587633	0.000000	0.000000	2.000000	192.000000	0.000000
15454.428579	-0.074673	0.522435	0.077800	67.825615	24.464830	37.630253	-1.266360	0.000000	-3.889988	0.000000	0.000000	0.000000	-0.930385	0.943523	-1.587633	0.000000	0.000000	2.000000	192.000000	0.000000
15454.431912	-0.077646	0.525564	0.072620	67.825615	24.464830	37.630253	-1.266360	0.000000	-3.889988	0.000000	0.000000	0.000000	-0.891837	0.938976	-1.553964	0.000000	0.000000	2.000000	192.000000	0.000000
15454.435245	-0.077646	0.525564	0.072620	67.825615	24.464830	37.630253	-1.266360	0.000000	-3.889988	0.000000	0.000000	0.000000	-0.891837	0.938976	-1.553964	0.000000	0.000000	2.000000	192.000000	0.000000
15454.438579	-0.077646	0.525564	0.072620	67.967834	24.225990	37.412792	-1.117720	0.000000	-3.630994	0.000000	0.000000	0.000000	-0.891837	0.938976	-1.553964	0.000000	0.000000	2.000000	192.000000	0.000000
15454.441912	-0.080477	0.528658	0.067603	67.967834	24.225990	37.412792	-1.117720	0.000000	-3.630994	0.000000	0.000000	0.000000	-0.849275	0.928058	-1.505041	0.000000	0.000000	2.000000	192.000000	0.000000
15454.445245	-0.080477	0.528658	0.067603	67.967834	24.225990	37.412792	-1.117720	0.000000	-3.630994	0.000000	0.000000	0.000000	-0.849275	0.928058	-1.505041	0.000000	0.000000	2.000000	192.000000	0.000000
15454.448579	-0.080477	0.528658	0.067603	68.121040	23.894173	37.092941	-0.976175	0.000000	-3.380154	0.000000	0.000000	0.000000	-0.849275	0.928058	-1.505041	0.000000	0.000000	2.000000	192.000000	0.000000
15454.451912	-0.083147	0.531719	0.062758	68.121040	23.894173	37.092941	-0.976175	0.000000	-3.380154	0.000000	0.000000	0.000000	-0.801243	0.918343	-1.453628	0.000000	0.000000	2.000000	192.000000	0.000000
15454.455245	-0.083147	0.531719	0.062758	68.121040	23.894173	37.092941	-0.976175	0.000000	-3.380154	0.000000	0.000000	0.000000	-0.801243	0.918343	-1.453628	0.000000	0.000000	2.000000	192.000000	0.000000
15454.458579	-0.083147	0.531719	0.062758	68.290192	23.463718	36.641346	-0.842634	0.000000	-3.137883	0.000000	0.000000	0.000000	-0.801243	0.918343	-1.453628	0.000000	0.000000	2.000000	192.000000	0.000000
15454.461912	-0.085709	0.534689	0.058048	68.290192	23.463718	36.641346	-0.842634	0.000000	-3.137883	0.000000	0.000000	0.000000	-0.768418	0.890908	-1.412779	0.000000	0.000000	2.000000	192.000000	0.000000
15454.465245	-0.085709	0.534689	0.058048	68.290192	23.463718	36.641346	-0.842634	0.000000	-3.137883	0.000000	0.000000	0.000000	-0.768418	0.890908	-1.412779	0.000000	0.000000	2.000000	192.000000	0.000000
15454.468579	-0.085709	0.534689	0.058048	68.516495	22.953762	35.992645	-0.714565	0.000000	-2.902420	0.000000	0.000000	0.000000	-0.768418	0.890908	-1.412779	0.000000	0.000000	2.000000	192.000000	0.000000
15454.471912	-0.088163	0.537554	0.053462	68.516495	22.953762	35.992645	-0.714565	0.000000	-2.902420	0.000000	0.000000	0.000000	-0.736176	0.859629	-1.376046	0.000000	0.000000	2.000000	192.000000	0.000000
15454.475245	-0.088163	0.537554	0.053462	68.516495	22.953762	35.992645	-0.714565	0.000000	-2.902420	0.000000	0.000000	0.000000	-0.736176	0.859629	-1.376046	0.000000	0.000000	2.000000	192.000000	0.000000
15454.478579	-0.088163	0.537554	0.053462	68.798553	22.400745	35.197941	-0.591868	0.000000	-2.673079	0.000000	0.000000	0.000000	-0.736176	0.859629	-1.376046	0.000000	0.000000	2.000000	192.000000	0.000000
15454.481912	-0.090541	0.540337	0.049015	68.798553	22.400745	35.197941	-0.591868	0.000000	-2.673079	0.000000	0.000000	0.000000	-0.713488	0.834886	-1.334112	0.000000	0.000000	2.000000	192.000000	0.000000
15454.485245	-0.090541	0.540337	0.049015	68.798553	22.400745	35.197941	-0.591868	0.000000	-2.673079	0.000000	0.000000	0.000000	-0.713488	0.834886	-1.334112	0.000000	0.000000	2.000000	192.000000	0.000000
15454.488579	-0.090541	0.540337	0.049015	69.111916	21.798193	34.274281	-0.472954	0.000000	-2.450727	0.000000	0.000000	0.000000	-0.713488	0.834886	-1.334112	0.000000	0.000000	2.000000	192.000000	0.000000
15454.491912	-0.092776	0.543042	0.044724	69.111916	21.798193	34.274281	-0.472954	0.000000	-2.450727	0.000000	0.000000	0.000000	-0.670635	0.811454	-1.287263	0.000000	0.000000	2.000000	192.000000	0.000000
15454.495245	-0.092776	0.543042	0.044724	69.111916	21.798193	34.274281	-0.472954	0.000000	-2.450727	0.000000	0.000000	0.000000	-0.670635	0.811454	-1.287263	0.000000	0.000000	2.000000	192.000000	0.000000
15454.498579	-0.092776	0.543042	0.044724	69.442734	21.181974	33.292149	-0.361181	0.000000	-2.236183	0.000000	0.000000	0.000000	-0.670635	0.811454	-1.287263	0.000000	0.000000	2.000000	192.000000	0.000000
15454.501912	-0.094805	0.545645	0.040611	69.442734	21.181974	33.292149	-0.361181	0.000000	-2.236183	0.000000	0.000000	0.000000	-0.608579	0.781033	-1.233773	0.000000	0.000000	2.000000	192.000000	0.000000
15454.505245	-0.094805	0.545645	0.040611	69.442734	21.181974	33.292149	-0.361181	0.000000	-2.236183	0.000000	0.000000	0.000000	-0.608579	0.781033	-1.233773	0.000000	0.000000	2.000000	192.000000	0.000000
15454.508579	-0.094805	0.545645	0.040611	69.765114	20.553549	32.296879	-0.259751	0.000000	-2.030554	0.000000	0.000000	0.000000	-0.608579	0.781033	-1.233773	0.000000	0.000000	2.000000	192.000000	0.000000
15454.511912	-0.096682	0.548125	0.036677	69.765114	20.553549	32.296879	-0.259751	0.000000	-2.030554	0.000000	0.000000	0.000000	-0.563161	0.743784	-1.180147	0.000000	0.000000	2.000000	192.000000	0.000000
15454.515245	-0.096682	0.548125	0.036677	69.765114	20.553549	32.296879	-0.259751	0.000000	-2.030554	0.000000	0.000000	0.000000	-0.563161	0.743784	-1.180147	0.000000	0.000000	2.000000	192.000000	0.000000
15454.518579	-0.096682	0.548125	0.036677	70.074631	19.861807	31.223373	-0.165891	0.000000	-1.833863	0.000000	0.000000	0.000000	-0.563161	0.743784	-1.180147	0.000000	0.000000	2.000000	192.000000	0.000000
15454.521912	-0.098392	0.550458	0.032936	70.074631	19.861807	31.223373	-0.165891	0.000000	-1.833863	0.000000	0.000000	0.000000	-0.512970	0.699965	-1.122358	0.000000	0.000000	2.000000	192.000000	0.000000
15454.525245	-0.098392	0.550458	0.032936	70.074631	19.861807	31.223373	-0.165891	0.000000	-1.833863	0.000000	0.000000	0.000000	-0.512970	0.699965	-1.122358	0.000000	0.000000	2.000000	192.000000	0.000000
15454.528579	-0.098392	0.550458	0.032936	70.371071	19.090282	30.052317	-0.080396	0.000000	-1.646803	0.000000	0.000000	0.000000	-0.512970	0.699965	-1.122358	0.000000	0.000000	2.000000	192.000000	0.000000
15454.531912	-0.099988	0.552749	0.029385	70.371071	19.090282	30.052317	-0.080396	0.000000	-1.646803	0.000000	0.000000	0.000000	-0.478781	0.687449	-1.065459	0.000000	0.000000	2.000000	192.000000	0.000000
15454.535245	-0.099988	0.552749	0.029385	70.371071	19.090282	30.052317	-0.080396	0.000000	-1.646803	0.000000	0.000000	0.000000	-0.478781	0.687449	-1.065459	0.000000	0.000000	2.000000	192.000000	0.000000
15454.538579	-0.099988	0.552749	0.029385	70.651314	18.245758	28.803047	-0.000599	0.000000	-1.469227	0.000000	0.000000	0.000000	-0.478781	0.687449	-1.065459	0.000000	0.000000	2.000000	192.000000	0.000000
15454.541912	-0.101534	0.554924	0.025964	70.651314	18.245758	28.803047	-0.000599	0.000000	-1.469227	0.000000	0.000000	0.000000	-0.463829	0.652275	-1.026267	0.000000	0.000000	2.000000	192.000000	0.000000
15454.545245	-0.101534	0.554924	0.025964	70.651314	18.245758	28.803047	-0.000599	0.000000	-1.469227	0.000000	0.000000	0.000000	-0.463829	0.652275	-1.026267	0.000000	0.000000	2.000000	192.000000	0.000000
15454.548579	-0.101534	0.554924	0.025964	70.943634	17.433002	27.590523	0.076706	0.000000	-1.298182	0.000000	0.000000	0.000000	-0.463829	0.652275	-1.026267	0.000000	0.000000	2.000000	192.000000	0.000000
15454.551912	-0.103042	0.556993	0.022716	70.943634	17.433002	27.590523	0.076706	0.000000	-1.298182	0.000000	0.000000	0.000000	-0.452384	0.620780	-0.974350	0.000000	0.000000	2.000000	192.000000	0.000000
15454.555245	-0.103042	0.556993	0.022716	70.943634	17.433002	27.590523	0.076706	0.000000	-1.298182	0.000000	0.000000	0.000000	-0.452384	0.620780	-0.974350	0.000000	0.000000	2.000000	192.000000	0.000000
15454.558579	-0.103042	0.556993	0.022716	71.223328	16.711664	26.524811	0.152103	0.000000	-1.135791	0.000000	0.000000	0.000000	-0.452384	0.620780	-0.974350	0.000000	0.000000	2.000000	192.000000	0.000000
15454.561912	-0.104528	0.558980	0.019593	71.223328	16.711664	26.524811	0.152103	0.000000	-1.135791	0.000000	0.000000	0.000000	-0.445810	0.596110	-0.936908	0.000000	0.000000	2.000000	192.000000	0.000000
15454.565245	-0.104528	0.558980	0.019593	71.223328	16.711664	26.524811	0.152103	0.000000	-1.135791	0.000000	0.000000	0.000000	-0.445810	0.596110	-0.936908	0.000000	0.000000	2.000000	192.000000	0.000000
15454.568579	-0.104528	0.558980	0.019593	71.494621	16.184141	25.727619	0.226405	0.000000	-0.979639	0.000000	0.000000	0.000000	-0.445810	0.596110	-0.936908	0.000000	0.000000	2.000000	192.000000	0.000000
15454.571912	-0.105936	0.560897	0.016651	71.494621	16.184141	25.727619	0.226405	0.000000	-0.979639	0.000000	0.000000	0.000000	-0.422390	0.575004	-0.882475	0.000000	0.000000	2.000000	192.000000	0.000000
15454.575245	-0.105936	0.560897	0.016651	71.494621	16.184141	25.727619	0.226405	0.000000	-0.979639	0.000000	0.000000	0.000000	-0.422390	0.575004	-0.882475	0.000000	0.000000	2.000000	192.000000	0.000000
15454.578579	-0.105936	0.560897	0.016651	71.752029	15.921437	25.293261	0.296803	0.000000	-0.832560	0.000000	0.000000	0.000000	-0.422390	0.575004	-0.882475	0.000000	0.000000	2.000000	192.000000	0.000000
15454.581912	-0.107254	0.562809	0.013927	71.752029	15.921437	25.293261	0.296803	0.000000	-0.832560	0.000000	0.000000	0.000000	-0.395444	0.573588	-0.817295	0.000000	0.000000	2.000000	192.000000	0.000000
15454.585245	-0.107254	0.562809	0.013927	71.752029	15.921437	25.293261	0.296803	0.000000	-0.832560	0.000000	0.000000	0.000000	-0.395444	0.573588	-0.817295	0.000000	0.000000	2.000000	192.000000	0.000000
15454.588579	-0.107254	0.562809	0.013927	72.022263	16.003756	25.294914	0.362710	0.000000	-0.696344	0.000000	0.000000	0.000000	-0.395444	0.573588	-0.817295	0.000000	0.000000	2.000000	192.000000	0.000000
15454.591912	-0.108497	0.564666	0.011365	72.022263	16.003756	25.294914	0.362710	0.000000	-0.696344	0.000000	0.000000	0.000000	-0.372918	0.557252	-0.768686	0.000000	0.000000	2.000000	192.000000	0.000000
15454.595245	-0.108497	0.564666	0.011365	72.022263	16.003756	25.294914	0.362710	0.000000	-0.696344	0.000000	0.000000	0.000000	-0.372918	0.557252	-0.768686	0.000000	0.000000	2.000000	192.000000	0.000000
15454.598579	-0.108497	0.564666	0.011365	72.315575	16.356705	25.609503	0.424863	0.000000	-0.568230	0.000000	0.000000	0.000000	-0.372918	0.557252	-0.768686	0.000000	0.000000	2.000000	192.000000	0.000000
15454.601912	-0.109585	0.566464	0.009010	72.315575	16.356705	25.609503	0.424863	0.000000	-0.568230	0.000000	0.000000	0.000000	-0.326447	0.539278	-0.706514	0.000000	0.000000	2.000000	192.000000	0.000000
15454.605245	-0.109585	0.566464	0.009010	72.315575	16.356705	25.609503	0.424863	0.000000	-0.568230	0.000000	0.000000	0.000000	-0.326447	0.539278	-0.706514	0.000000	0.000000	2.000000	192.000000	0.000000
15454.608579	-0.109585	0.566464	0.009010	72.646545	16.902433	26.109896	0.479271	0.000000	-0.450478	0.000000	0.000000	0.000000	-0.326447	0.539278	-0.706514	0.000000	0.000000	2.000000	192.000000	0.000000
15454.611912	-0.110581	0.568169	0.006814	72.646545	16.902433	26.109896	0.479271	0.000000	-0.450478	0.000000	0.000000	0.000000	-0.298752	0.511627	-0.658672	0.000000	0.000000	2.000000	192.000000	0.000000
15454.615245	-0.110581	0.568169	0.006814	72.646545	16.902433	26.109896	0.479271	0.000000	-0.450478	0.000000	0.000000	0.000000	-0.298752	0.511627	-0.658672	0.000000	0.000000	2.000000	192.000000	0.000000
15454.618579	-0.110581	0.568169	0.006814	72.996529	17.447815	26.568075	0.529064	0.000000	-0.340699	0.000000	0.000000	0.000000	-0.298752	0.511627	-0.658672	0.000000	0.000000	2.000000	192.000000	0.000000
15454.621912	-0.111460	0.569794	0.004762	72.996529	17.447815	26.568075	0.529064	0.000000	-0.340699	0.000000	0.000000	0.000000	-0.263753	0.487285	-0.615612	0.000000	0.000000	2.000000	192.000000	0.000000
15454.625245	-0.111460	0.569794	0.004762	72.996529	17.447815	26.568075	0.529064	0.000000	-0.340699	0.000000	0.000000	0.000000	-0.263753	0.487285	-0.615612	0.000000	0.000000	2.000000	192.000000	0.000000
15454.628579	-0.111460	0.569794	0.004762	73.372063	17.904524	26.862085	0.573022	0.000000	-0.238097	0.000000	0.000000	0.000000	-0.263753	0.487285	-0.615612	0.000000	0.000000	2.000000	192.000000	0.000000
15454.631912	-0.112248	0.571339	0.002850	73.372063	17.904524	26.862085	0.573022	0.000000	-0.238097	0.000000	0.000000	0.000000	-0.236195	0.463622	-0.573670	0.000000	0.000000	2.000000	192.000000	0.000000
15454.635245	-0.112248	0.571339	0.002850	73.372063	17.904524	26.862085	0.573022	0.000000	-0.238097	0.000000	0.000000	0.000000	-0.236195	0.463622	-0.573670	0.000000	0.000000	2.000000	192.000000	0.000000
15454.638579	-0.112248	0.571339	0.002850	73.763763	18.222132	26.943754	0.612388	0.000000	-0.142485	0.000000	0.000000	0.000000	-0.236195	0.463622	-0.573670	0.000000	0.000000	2.000000	192.000000	0.000000
15454.641912	-0.112921	0.572859	0.001072	73.763763	18.222132	26.943754	0.612388	0.000000	-0.142485	0.000000	0.000000	0.000000	-0.201947	0.456090	-0.533397	0.000000	0.000000	2.000000	192.000000	0.000000
15454.645245	-0.112921	0.572859	0.001072	73.763763	18.222132	26.943754	0.612388	0.000000	-0.142485	0.000000	0.000000	0.000000	-0.201947	0.456090	-0.533397	0.000000	0.000000	2.000000	192.000000	0.000000
15454.648579	-0.112921	0.572859	0.001072	74.169762	18.394812	26.808794	0.646046	0.000000	-0.053586	0.000000	0.000000	0.000000	-0.201947	0.456090	-0.533397	0.000000	0.000000	2.000000	192.000000	0.000000
15454.651912	-0.113478	0.574333	-0.000497	74.169762	18.394812	26.808794	0.646046	0.000000	-0.053586	0.000000	0.000000	0.000000	-0.167048	0.442097	-0.470508	0.000000	0.000000	2.000000	192.000000	0.000000
15454.655245	-0.113478	0.574333	-0.000497	74.169762	18.394812	26.808794	0.646046	0.000000	-0.053586	0.000000	0.000000	0.000000	-0.167048	0.442097	-0.470508	0.000000	0.000000	2.000000	192.000000	0.000000
15454.658579	-0.113478	0.574333	-0.000497	74.575043	18.415707	26.464903	0.673888	0.000000	0.024832	0.000000	0.000000	0.000000	-0.167048	0.442097	-0.470508	0.000000	0.000000	2.000000	192.000000	0.000000
15454.661912	-0.113901	0.575742	-0.001934	74.575043	18.415707	26.464903	0.673888	0.000000	0.024832	0.000000	0.000000	0.000000	-0.126989	0.422624	-0.431228	0.000000	0.000000	2.000000	192.000000	0.000000
15454.665245	-0.113901	0.575742	-0.001934	74.575043	18.415707	26.464903	0.673888	0.000000	0.024832	0.000000	0.000000	0.000000	-0.126989	0.422624	-0.431228	0.000000	0.000000	2.000000	192.000000	0.000000
15454.668579	-0.113901	0.575742	-0.001934	74.983818	18.319000	25.960037	0.695052	0.000000	0.096704	0.000000	0.000000	0.000000	-0.126989	0.422624	-0.431228	0.000000	0.000000	2.000000	192.000000	0.000000
15454.671912	-0.114179	0.577054	-0.003205	74.983818	18.319000	25.960037	0.695052	0.000000	0.096704	0.000000	0.000000	0.000000	-0.083305	0.393692	-0.381188	0.000000	0.000000	2.000000	192.000000	0.000000
15454.675245	-0.114179	0.577054	-0.003205	74.983818	18.319000	25.960037	0.695052	0.000000	0.096704	0.000000	0.000000	0.000000	-0.083305	0.393692	-0.381188	0.000000	0.000000	2.000000	192.000000	0.000000
15454.678579	-0.114179	0.577054	-0.003205	75.382141	18.105770	25.319075	0.708937	0.000000	0.160235	0.000000	0.000000	0.000000	-0.083305	0.393692	-0.381188	0.000000	0.000000	2.000000	192.000000	0.000000
15454.681912	-0.114333	0.578297	-0.004319	75.382141	18.105770	25.319075	0.708937	0.000000	0.160235	0.000000	0.000000	0.000000	-0.046230	0.372947	-0.334363	0.000000	0.000000	2.000000	192.000000	0.000000
15454.685245	-0.114333	0.578297	-0.004319	75.382141	18.105770	25.319075	0.708937	0.000000	0.160235	0.000000	0.000000	0.000000	-0.046230	0.372947	-0.334363	0.000000	0.000000	2.000000	192.000000	0.000000
15454.688579	-0.114333	0.578297	-0.004319	75.755714	17.862522	24.661116	0.716642	0.000000	0.215962	0.000000	0.000000	0.000000	-0.046230	0.372947	-0.334363	0.000000	0.000000	2.000000	192.000000	0.000000
15454.691912	-0.114419	0.579462	-0.005333	75.755714	17.862522	24.661116	0.716642	0.000000	0.215962	0.000000	0.000000	0.000000	-0.025909	0.349469	-0.304150	0.000000	0.000000	2.000000	192.000000	0.000000
15454.695245	-0.114419	0.579462	-0.005333	75.755714	17.862522	24.661116	0.716642	0.000000	0.215962	0.000000	0.000000	0.000000	-0.025909	0.349469	-0.304150	0.000000	0.000000	2.000000	192.000000	0.000000
15454.698579	-0.114419	0.579462	-0.005333	76.095779	17.670542	24.103477	0.720960	0.000000	0.266654	0.000000	0.000000	0.000000	-0.025909	0.349469	-0.304150	0.000000	0.000000	2.000000	192.000000	0.000000
15454.701912	-0.114407	0.580539	-0.006280	76.095779	17.670542	24.103477	0.720960	0.000000	0.266654	0.000000	0.000000	0.000000	0.003587	0.323048	-0.284057	0.000000	0.000000	2.000000	192.000000	0.000000
15454.705245	-0.114407	0.580539	-0.006280	76.095779	17.670542	24.103477	0.720960	0.000000	0.266654	0.000000	0.000000	0.000000	0.003587	0.323048	-0.284057	0.000000	0.000000	2.000000	192.000000	0.000000
15454.708579	-0.114407	0.580539	-0.006280	76.403778	17.583847	23.704891	0.720362	0.000000	0.313996	0.000000	0.000000	0.000000	0.003587	0.323048	-0.284057	0.000000	0.000000	2.000000	192.000000	0.000000
15454.711912	-0.114292	0.581536	-0.007182	76.403778	17.583847	23.704891	0.720362	0.000000	0.313996	0.000000	0.000000	0.000000	0.034586	0.298996	-0.270746	0.000000	0.000000	2.000000	192.000000	0.000000
15454.715245	-0.114292	0.581536	-0.007182	76.403778	17.583847	23.704891	0.720362	0.000000	0.313996	0.000000	0.000000	0.000000	0.034586	0.298996	-0.270746	0.000000	0.000000	2.000000	192.000000	0.000000
15454.718579	-0.114292	0.581536	-0.007182	76.675941	17.593416	23.451620	0.714598	0.000000	0.359121	0.000000	0.000000	0.000000	0.034586	0.298996	-0.270746	0.000000	0.000000	2.000000	192.000000	0.000000
15454.721912	-0.114123	0.582445	-0.008028	76.675941	17.593416	23.451620	0.714598	0.000000	0.359121	0.000000	0.000000	0.000000	0.050788	0.272938	-0.253601	0.000000	0.000000	2.000000	192.000000	0.000000
15454.725245	-0.114123	0.582445	-0.008028	76.675941	17.593416	23.451620	0.714598	0.000000	0.359121	0.000000	0.000000	0.000000	0.050788	0.272938	-0.253601	0.000000	0.000000	2.000000	192.000000	0.000000
15454.728579	-0.114123	0.582445	-0.008028	76.911957	17.698601	23.348223	0.706133	0.000000	0.401388	0.000000	0.000000	0.000000	0.050788	0.272938	-0.253601	0.000000	0.000000	2.000000	192.000000	0.000000
15454.731912	-0.113975	0.583258	-0.008877	76.911957	17.698601	23.348223	0.706133	0.000000	0.401388	0.000000	0.000000	0.000000	0.044335	0.243692	-0.254750	0.000000	0.000000	2.000000	192.000000	0.000000
15454.735245	-0.113975	0.583258	-0.008877	76.911957	17.698601	23.348223	0.706133	0.000000	0.401388	0.000000	0.000000	0.000000	0.044335	0.243692	-0.254750	0.000000	0.000000	2.000000	192.000000	0.000000
15454.738579	-0.113975	0.583258	-0.008877	77.103500	17.828007	23.318878	0.698744	0.000000	0.443846	0.000000	0.000000	0.000000	0.044335	0.243692	-0.254750	0.000000	0.000000	2.000000	192.000000	0.000000
15454.741912	-0.113816	0.583984	-0.009679	77.103500	17.828007	23.318878	0.698744	0.000000	0.443846	0.000000	0.000000	0.000000	0.047591	0.217991	-0.240578	0.000000	0.000000	2.000000	192.000000	0.000000
15454.745245	-0.113816	0.583984	-0.009679	77.103500	17.828007	23.318878	0.698744	0.000000	0.443846	0.000000	0.000000	0.000000	0.047591	0.217991	-0.240578	0.000000	0.000000	2.000000	192.000000	0.000000
15454.748579	-0.113816	0.583984	-0.009679	77.236885	17.969622	23.358522	0.690812	0.000000	0.483942	0.000000	0.000000	0.000000	0.047591	0.217991	-0.240578	0.000000	0.000000	2.000000	192.000000	0.000000
15454.751912	-0.113639	0.584658	-0.010463	77.236885	17.969622	23.358522	0.690812	0.000000	0.483942	0.000000	0.000000	0.000000	0.053066	0.202038	-0.235294	0.000000	0.000000	2.000000	192.000000	0.000000
15454.755245	-0.113639	0.584658	-0.010463	77.236885	17.969622	23.358522	0.690812	0.000000	0.483942	0.000000	0.000000	0.000000	0.053066	0.202038	-0.235294	0.000000	0.000000	2.000000	192.000000	0.000000
15454.758579	-0.113639	0.584658	-0.010463	77.316292	18.109512	23.443928	0.681967	0.000000	0.523158	0.000000	0.000000	0.000000	0.053066	0.202038	-0.235294	0.000000	0.000000	2.000000	192.000000	0.000000
15454.761912	-0.113441	0.585258	-0.011154	77.316292	18.109512	23.443928	0.681967	0.000000	0.523158	0.000000	0.000000	0.000000	0.059517	0.180007	-0.207387	0.000000	0.000000	2.000000	192.000000	0.000000
15454.765245	-0.113441	0.585258	-0.011154	77.316292	18.109512	23.443928	0.681967	0.000000	0.523158	0.000000	0.000000	0.000000	0.059517	0.180007	-0.207387	0.000000	0.000000	2.000000	192.000000	0.000000
15454.768579	-0.113441	0.585258	-0.011154	77.345215	18.220434	23.525330	0.672048	0.000000	0.557722	0.000000	0.000000	0.000000	0.059517	0.180007	-0.207387	0.000000	0.000000	2.000000	192.000000	0.000000
15454.771912	-0.113215	0.585792	-0.011776	77.345215	18.220434	23.525330	0.672048	0.000000	0.557722	0.000000	0.000000	0.000000	0.067661	0.160249	-0.186383	0.000000	0.000000	2.000000	192.000000	0.000000
15454.775245	-0.113215	0.585792	-0.011776	77.345215	18.220434	23.525330	0.672048	0.000000	0.557722	0.000000	0.000000	0.000000	0.067661	0.160249	-0.186383	0.000000	0.000000	2.000000	192.000000	0.000000
15454.778579	-0.113215	0.585792	-0.011776	77.335442	18.214428	23.500359	0.660771	0.000000	0.588786	0.000000	0.000000	0.000000	0.067661	0.160249	-0.186383	0.000000	0.000000	2.000000	192.000000	0.000000
15454.781912	-0.113215	0.585792	-0.011776	77.335442	18.214428	23.500359	0.660771	0.000000	0.588786	0.000000	0.000000	0.000000	0.067661	0.160249	-0.186383	0.000000	0.000000	2.000000	192.000000	0.000000
15454.785245	-0.113000	0.586265	-0.012269	77.335442	18.214428	23.500359	0.660771	0.000000	0.588786	0.000000	0.000000	0.000000	0.064600	0.142049	-0.148006	0.000000	0.000000	2.000000	192.000000	0.000000
15454.788579	-0.113000	0.586265	-0.012269	77.311005	18.100159	23.364357	0.660771	0.000000	0.588786	0.000000	0.000000	0.000000	0.064600	0.142049	-0.148006	0.000000	0.000000	2.000000	192.000000	0.000000
15454.791912	-0.112781	0.586649	-0.012691	77.311005	18.100159	23.364357	0.660771	0.000000	0.588786	0.000000	0.000000	0.000000	0.065800	0.115136	-0.126427	0.000000	0.000000	2.000000	192.000000	0.000000
15454.795245	-0.112781	0.586649	-0.012691	77.311005	18.100159	23.364357	0.660771	0.000000	0.588786	0.000000	0.000000	0.000000	0.065800	0.115136	-0.126427	0.000000	0.000000	2.000000	192.000000	0.000000
15454.798579	-0.112781	0.586649	-0.012691	77.301773	17.948311	23.164108	0.639038	0.000000	0.634525	0.000000	0.000000	0.000000	0.065800	0.115136	-0.126427	0.000000	0.000000	2.000000	192.000000	0.000000
15454.801912	-0.112781	0.586649	-0.012691	77.301773	17.948311	23.164108	0.639038	0.000000	0.634525	0.000000	0.000000	0.000000	0.065800	0.115136	-0.126427	0.000000	0.000000	2.000000	192.000000	0.000000
15454.805245	-0.112593	0.586974	-0.012989	77.301773	17.948311	23.164108	0.639038	0.000000	0.634525	0.000000	0.000000	0.000000	0.056377	0.097318	-0.089517	0.000000	0.000000	2.000000	192.000000	0.000000
15454.808579	-0.112593	0.586974	-0.012989	77.308525	17.750715	22.900410	0.639038	0.000000	0.634525	0.000000	0.000000	0.000000	0.056377	0.097318	-0.089517	0.000000	0.000000	2.000000	192.000000	0.000000
15454.811912	-0.112593	0.586974	-0.012989	77.308525	17.750715	22.900410	0.639038	0.000000	0.634525	0.000000	0.000000	0.000000	0.056377	0.097318	-0.089517	0.000000	0.000000	2.000000	192.000000	0.000000
15454.815245	-0.112593	0.586974	-0.012989	77.308525	17.750715	22.900410	0.639038	0.000000	0.634525	0.000000	0.000000	0.000000	0.056377	0.097318	-0.089517	0.000000	0.000000	2.000000	192.000000	0.000000
15454.818579	-0.112304	0.587386	-0.013334	77.327545	17.550457	22.625952	0.629642	0.000000	0.649445	0.000000	0.000000	0.000000	0.086750	0.123695	-0.103415	0.000000	0.000000	2.000000	192.000000	0.000000
15454.821912	-0.112304	0.587386	-0.013334	77.327545	17.550457	22.625952	0.629642	0.000000	0.649445	0.000000	0.000000	0.000000	0.000000	-0.000008	-0.000000	0.000000	0.000000	2.000000	192.000000	0.000000
15454.825245	-0.112304	0.587386	-0.013334	77.327545	17.550457	22.625952	0.629642	0.000000	0.649445	0.000000	0.000000	0.000000	0.000000	-0.000008	-0.000000	0.000000	0.000000	2.000000	192.000000	0.000000
15454.828579	-0.112304	0.587386	-0.013334	77.348106	17.402781	22.411976	0.615183	0.000000	0.666680	0.000000	0.000000	0.000000	0.000000	-0.000008	-0.000000	0.000000	0.000000	2.000000	192.000000	0.000000
15454.831912	-0.112304	0.587386	-0.013334	77.348106	17.402781	22.411976	0.615183	0.000000	0.666680	0.000000	0.000000	0.000000	0.000000	-0.000008	-0.000000	0.000000	0.000000	2.000000	192.000000	0.000000
15454.835245	-0.112198	0.587456	-0.013396	77.348106	17.402781	22.411976	0.615183	0.000000	0.666680	0.000000	0.000000	0.000000	0.031641	0.021012	-0.018746	0.000000	0.000000	2.000000	192.000000	0.000000
15454.838579	-0.112198	0.587456	-0.013396	77.360558	17.411434	22.398691	0.615183	0.000000	0.666680	0.000000	0.000000	0.000000	0.031641	0.021012	-0.018746	0.000000	0.000000	2.000000	192.000000	0.000000
15454.841912	-0.112198	0.587456	-0.013396	77.360558	17.411434	22.398691	0.615183	0.000000	0.666680	0.000000	0.000000	0.000000	0.031641	0.021012	-0.018746	0.000000	0.000000	2.000000	192.000000	0.000000
15454.845245	-0.112198	0.587456	-0.013396	77.360558	17.411434	22.398691	0.615183	0.000000	0.666680	0.000000	0.000000	0.000000	0.031641	0.021012	-0.018746	0.000000	0.000000	2.000000	192.000000	0.000000
15454.848579	-0.112064	0.587418	-0.013305	77.379257	17.485268	22.465788	0.609910	0.000000	0.669805	0.000000	0.000000	0.000000	0.040185	-0.011516	0.027250	0.000000	0.000000	2.000000	192.000000	0.000000
15454.851912	-0.112064	0.587418	-0.013305	77.379257	17.485268	22.465788	0.609910	0.000000	0.669805	0.000000	0.000000	0.000000	0.040185	-0.011516	0.027250	0.000000	0.000000	2.000000	192.000000	0.000000
15454.855245	-0.112064	0.587418	-0.013305	77.379257	17.485268	22.465788	0.609910	0.000000	0.669805	0.000000	0.000000	0.000000	0.040185	-0.011516	0.027250	0.000000	0.000000	2.000000	192.000000	0.000000
15454.858579	-0.112064	0.587418	-0.013305	77.412994	17.614395	22.587215	0.603212	0.000000	0.665263	0.000000	0.000000	0.000000	0.040185	-0.011516	0.027250	0.000000	0.000000	2.000000	192.000000	0.000000
15454.861912	-0.112051	0.587316	-0.013181	77.412994	17.614395	22.587215	0.603212	0.000000	0.665263	0.000000	0.000000	0.000000	0.004011	-0.030524	0.037402	0.000000	0.000000	2.000000	192.000000	0.000000
15454.865245	-0.112051	0.587316	-0.013181	77.412994	17.614395	22.587215	0.603212	0.000000	0.665263	0.000000	0.000000	0.000000	0.004011	-0.030524	0.037402	0.000000	0.000000	2.000000	192.000000	0.000000
15454.868579	-0.112051	0.587316	-0.013181	77.468796	17.835487	22.798342	0.602544	0.000000	0.659029	0.000000	0.000000	0.000000	0.004011	-0.030524	0.037402	0.000000	0.000000	2.000000	192.000000	0.000000
15454.871912	-0.112051	0.587316	-0.013181	77.468796	17.835487	22.798342	0.602544	0.000000	0.659029	0.000000	0.000000	0.000000	0.004011	-0.030524	0.037402	0.000000	0.000000	2.000000	192.000000	0.000000
15454.875245	-0.112049	0.587201	-0.013009	77.468796	17.835487	22.798342	0.602544	0.000000	0.659029	0.000000	0.000000	0.000000	0.000488	-0.034552	0.051394	0.000000	0.000000	2.000000	192.000000	0.000000
15454.878579	-0.112049	0.587201	-0.013009	77.541206	18.116173	23.065851	0.602544	0.000000	0.659029	0.000000	0.000000	0.000000	0.000488	-0.034552	0.051394	0.000000	0.000000	2.000000	192.000000	0.000000
15454.881912	-0.112049	0.587201	-0.013009	77.541206	18.116173	23.065851	0.602544	0.000000	0.659029	0.000000	0.000000	0.000000	0.000488	-0.034552	0.051394	0.000000	0.000000	2.000000	192.000000	0.000000
15454.885245	-0.112049	0.587201	-0.013009	77.541206	18.116173	23.065851	0.602544	0.000000	0.659029	0.000000	0.000000	0.000000	0.000488	-0.034552	0.051394	0.000000	0.000000	2.000000	192.000000	0.000000
15454.888579	-0.112016	0.586884	-0.012429	77.624756	18.454197	23.383772	0.602463	0.000000	0.650464	0.000000	0.000000	0.000000	0.009951	-0.094872	0.174184	0.000000	0.000000	2.000000	192.000000	0.000000
15454.891912	-0.112016	0.586884	-0.012429	77.624756	18.454197	23.383772	0.602463	0.000000	0.650464	0.000000	0.000000	0.000000	-0.000000	0.000006	-0.000000	0.000000	0.000000	2.000000	192.000000	0.000000
15454.895245	-0.112016	0.586884	-0.012429	77.624756	18.454197	23.383772	0.602463	0.000000	0.650464	0.000000	0.000000	0.000000	-0.000000	0.000006	-0.000000	0.000000	0.000000	2.000000	192.000000	0.000000
15454.898579	-0.112016	0.586884	-0.012429	77.720963	18.855881	23.760977	0.600804	0.000000	0.621433	0.000000	0.000000	0.000000	-0.000000	0.000006	-0.000000	0.000000	0.000000	2.000000	192.000000	0.000000
15454.901912	-0.112016	0.586884	-0.012429	77.720963	18.855881	23.760977	0.600804	0.000000	0.621433	0.000000	0.000000	0.000000	-0.000000	0.000006	-0.000000	0.000000	0.000000	2.000000	192.000000	0.000000
15454.905245	-0.111961	0.586708	-0.012021	77.720963	18.855881	23.760977	0.600804	0.000000	0.621433	0.000000	0.000000	0.000000	0.016388	-0.052893	0.122299	0.000000	0.000000	2.000000	192.000000	0.000000
15454.908579	-0.111961	0.586708	-0.012021	77.845222	19.386408	24.259312	0.600804	0.000000	0.621433	0.000000	0.000000	0.000000	0.016388	-0.052893	0.122299	0.000000	0.000000	2.000000	192.000000	0.000000
15454.911912	-0.111961	0.586708	-0.012021	77.845222	19.386408	24.259312	0.600804	0.000000	0.621433	0.000000	0.000000	0.000000	0.016388	-0.052893	0.122299	0.000000	0.000000	2.000000	192.000000	0.000000
15454.915245	-0.111961	0.586708	-0.012021	77.845222	19.386408	24.259312	0.600804	0.000000	0.621433	0.000000	0.000000	0.000000	0.016388	-0.052893	0.122299	0.000000	0.000000	2.000000	192.000000	0.000000
15454.918579	-0.111819	0.586295	-0.011067	77.990021	20.020411	24.856792	0.598073	0.000000	0.601050	0.000000	0.000000	0.000000	0.042812	-0.123907	0.286294	0.000000	0.000000	2.000000	192.000000	0.000000
15454.921912	-0.111819	0.586295	-0.011067	77.990021	20.020411	24.856792	0.598073	0.000000	0.601050	0.000000	0.000000	0.000000	-0.000001	-0.000007	-0.000000	0.000000	0.000000	2.000000	192.000000	0.000000
15454.925245	-0.111819	0.586295	-0.011067	77.990021	20.020411	24.856792	0.598073	0.000000	0.601050	0.000000	0.000000	0.000000	-0.000001	-0.000007	-0.000000	0.000000	0.000000	2.000000	192.000000	0.000000
15454.928579	-0.111819	0.586295	-0.011067	78.155701	20.748245	25.545429	0.590937	0.000000	0.553334	0.000000	0.000000	0.000000	-0.000001	-0.000007	-0.000000	0.000000	0.000000	2.000000	192.000000	0.000000
15454.931912	-0.111819	0.586295	-0.011067	78.155701	20.748245	25.545429	0.590937	0.000000	0.553334	0.000000	0.000000	0.000000	-0.000001	-0.000007	-0.000000	0.000000	0.000000	2.000000	192.000000	0.000000
15454.935245	-0.111782	0.586072	-0.010583	78.155701	20.748245	25.545429	0.590937	0.000000	0.553334	0.000000	0.000000	0.000000	0.010917	-0.067005	0.145210	0.000000	0.000000	2.000000	192.000000	0.000000
15454.938579	-0.111782	0.586072	-0.010583	78.329498	21.494387	26.250832	0.590937	0.000000	0.553334	0.000000	0.000000	0.000000	0.010917	-0.067005	0.145210	0.000000	0.000000	2.000000	192.000000	0.000000
15454.941912	-0.111767	0.585848	-0.010104	78.329498	21.494387	26.250832	0.590937	0.000000	0.553334	0.000000	0.000000	0.000000	0.004660	-0.067203	0.143569	0.000000	0.000000	2.000000	192.000000	0.000000
15454.945245	-0.111767	0.585848	-0.010104	78.329498	21.494387	26.250832	0.590937	0.000000	0.553334	0.000000	0.000000	0.000000	0.004660	-0.067203	0.143569	0.000000	0.000000	2.000000	192.000000	0.000000
15454.948579	-0.111767	0.585848	-0.010104	78.512421	22.247202	26.960342	0.588341	0.000000	0.505204	0.000000	0.000000	0.000000	0.004660	-0.067203	0.143569	0.000000	0.000000	2.000000	192.000000	0.000000
15454.951912	-0.111767	0.585848	-0.010104	78.512421	22.247202	26.960342	0.588341	0.000000	0.505204	0.000000	0.000000	0.000000	0.004660	-0.067203	0.143569	0.000000	0.000000	2.000000	192.000000	0.000000
15454.955245	-0.111801	0.585593	-0.009698	78.512421	22.247202	26.960342	0.588341	0.000000	0.505204	0.000000	0.000000	0.000000	-0.010153	-0.076305	0.121865	0.000000	0.000000	2.000000	192.000000	0.000000
15454.958579	-0.111801	0.585593	-0.009698	78.686584	22.958160	27.631418	0.588341	0.000000	0.505204	0.000000	0.000000	0.000000	-0.010153	-0.076305	0.121865	0.000000	0.000000	2.000000	192.000000	0.000000
15454.961912	-0.111801	0.585593	-0.009698	78.686584	22.958160	27.631418	0.588341	0.000000	0.505204	0.000000	0.000000	0.000000	-0.010153	-0.076305	0.121865	0.000000	0.000000	2.000000	192.000000	0.000000
15454.965245	-0.111801	0.585593	-0.009698	78.686584	22.958160	27.631418	0.588341	0.000000	0.505204	0.000000	0.000000	0.000000	-0.010153	-0.076305	0.121865	0.000000	0.000000	2.000000	192.000000	0.000000
15454.968579	-0.111976	0.585129	-0.008994	78.837189	23.611483	28.259008	0.590033	0.000000	0.484894	0.000000	0.000000	0.000000	-0.052722	-0.139257	0.211023	0.000000	0.000000	2.000000	192.000000	0.000000
15454.971912	-0.111976	0.585129	-0.008994	78.837189	23.611483	28.259008	0.590033	0.000000	0.484894	0.000000	0.000000	0.000000	-0.000001	0.000003	0.000000	0.000000	0.000000	2.000000	192.000000	0.000000
15454.975245	-0.111976	0.585129	-0.008994	78.837189	23.611483	28.259008	0.590033	0.000000	0.484894	0.000000	0.000000	0.000000	-0.000001	0.000003	0.000000	0.000000	0.000000	2.000000	192.000000	0.000000
15454.978579	-0.111976	0.585129	-0.008994	78.956856	24.217716	28.861952	0.598820	0.000000	0.449723	0.000000	0.000000	0.000000	-0.000001	0.000003	0.000000	0.000000	0.000000	2.000000	192.000000	0.000000
15454.981912	-0.111976	0.585129	-0.008994	78.956856	24.217716	28.861952	0.598820	0.000000	0.449723	0.000000	0.000000	0.000000	-0.000001	0.000003	0.000000	0.000000	0.000000	2.000000	192.000000	0.000000
15454.985245	-0.112113	0.584927	-0.008721	78.956856	24.217716	28.861952	0.598820	0.000000	0.449723	0.000000	0.000000	0.000000	-0.040888	-0.060806	0.082181	0.000000	0.000000	2.000000	192.000000	0.000000
15454.988579	-0.112113	0.584927	-0.008721	79.043236	24.674908	29.317570	0.598820	0.000000	0.449723	0.000000	0.000000	0.000000	-0.040888	-0.060806	0.082181	0.000000	0.000000	2.000000	192.000000	0.000000
15454.991912	-0.112113	0.584927	-0.008721	79.043236	24.674908	29.317570	0.598820	0.000000	0.449723	0.000000	0.000000	0.000000	-0.040888	-0.060806	0.082181	0.000000	0.000000	2.000000	192.000000	0.000000
15454.995245	-0.112113	0.584927	-0.008721	79.043236	24.674908	29.317570	0.598820	0.000000	0.449723	0.000000	0.000000	0.000000	-0.040888	-0.060806	0.082181	0.000000	0.000000	2.000000	192.000000	0.000000
15454.998579	-0.112305	0.584610	-0.008224	79.109093	25.032864	29.672829	0.605635	0.000000	0.436026	0.000000	0.000000	0.000000	-0.057628	-0.094950	0.148998	0.000000	0.000000	2.000000	192.000000	0.000000
15455.001912	-0.112305	0.584610	-0.008224	79.109093	25.032864	29.672829	0.605635	0.000000	0.436026	0.000000	0.000000	0.000000	-0.057628	-0.094950	0.148998	0.000000	0.000000	2.000000	192.000000	0.000000
15455.005245	-0.112305	0.584610	-0.008224	79.109093	25.032864	29.672829	0.605635	0.000000	0.436026	0.000000	0.000000	0.000000	-0.057628	-0.094950	0.148998	0.000000	0.000000	2.000000	192.000000	0.000000
15455.008579	-0.112305	0.584610	-0.008224	79.161026	25.299389	29.929428	0.615239	0.000000	0.411193	0.000000	0.000000	0.000000	-0.057628	-0.094950	0.148998	0.000000	0.000000	2.000000	192.000000	0.000000
15455.011912	-0.112335	0.584478	-0.008012	79.161026	25.299389	29.929428	0.615239	0.000000	0.411193	0.000000	0.000000	0.000000	-0.009085	-0.039587	0.063493	0.000000	0.000000	2.000000	192.000000	0.000000
15455.015245	-0.112335	0.584478	-0.008012	79.161026	25.299389	29.929428	0.615239	0.000000	0.411193	0.000000	0.000000	0.000000	-0.009085	-0.039587	0.063493	0.000000	0.000000	2.000000	192.000000	0.000000
15455.018579	-0.112335	0.584478	-0.008012	79.207397	25.471516	30.082203	0.616754	0.000000	0.400611	0.000000	0.000000	0.000000	-0.009085	-0.039587	0.063493	0.000000	0.000000	2.000000	192.000000	0.000000
15455.021912	-0.112360	0.584353	-0.007824	79.207397	25.471516	30.082203	0.616754	0.000000	0.400611	0.000000	0.000000	0.000000	-0.007330	-0.037516	0.056503	0.000000	0.000000	2.000000	192.000000	0.000000
15455.025245	-0.112360	0.584353	-0.007824	79.207397	25.471516	30.082203	0.616754	0.000000	0.400611	0.000000	0.000000	0.000000	-0.007330	-0.037516	0.056503	0.000000	0.000000	2.000000	192.000000	0.000000
15455.028579	-0.112360	0.584353	-0.007824	79.265953	25.573530	30.144968	0.617975	0.000000	0.391194	0.000000	0.000000	0.000000	-0.007330	-0.037516	0.056503	0.000000	0.000000	2.000000	192.000000	0.000000
15455.031912	-0.112360	0.584353	-0.007824	79.265953	25.573530	30.144968	0.617975	0.000000	0.391194	0.000000	0.000000	0.000000	-0.007330	-0.037516	0.056503	0.000000	0.000000	2.000000	192.000000	0.000000
15455.035245	-0.112365	0.584274	-0.007712	79.265953	25.573530	30.144968	0.617975	0.000000	0.391194	0.000000	0.000000	0.000000	-0.001587	-0.023621	0.033545	0.000000	0.000000	2.000000	192.000000	0.000000
15455.038579	-0.112365	0.584274	-0.007712	79.326927	25.594009	30.115978	0.617975	0.000000	0.391194	0.000000	0.000000	0.000000	-0.001587	-0.023621	0.033545	0.000000	0.000000	2.000000	192.000000	0.000000
15455.041912	-0.112365	0.584274	-0.007712	79.326927	25.594009	30.115978	0.617975	0.000000	0.391194	0.000000	0.000000	0.000000	-0.001587	-0.023621	0.033545	0.000000	0.000000	2.000000	192.000000	0.000000
15455.045245	-0.112365	0.584274	-0.007712	79.326927	25.594009	30.115978	0.617975	0.000000	0.391194	0.000000	0.000000	0.000000	-0.001587	-0.023621	0.033545	0.000000	0.000000	2.000000	192.000000	0.000000
15455.048579	-0.112375	0.584122	-0.007672	79.385071	25.491779	29.950264	0.618240	0.000000	0.385603	0.000000	0.000000	0.000000	-0.003031	-0.045557	0.012116	0.000000	0.000000	2.000000	192.000000	0.000000
15455.051912	-0.112375	0.584122	-0.007672	79.385071	25.491779	29.950264	0.618240	0.000000	0.385603	0.000000	0.000000	0.000000	-0.003031	-0.045557	0.012116	0.000000	0.000000	2.000000	192.000000	0.000000
15455.055245	-0.112375	0.584122	-0.007672	79.385071	25.491779	29.950264	0.618240	0.000000	0.385603	0.000000	0.000000	0.000000	-0.003031	-0.045557	0.012116	0.000000	0.000000	2.000000	192.000000	0.000000
15455.058579	-0.112375	0.584122	-0.007672	79.439674	25.282394	29.669321	0.618745	0.000000	0.383584	0.000000	0.000000	0.000000	-0.003031	-0.045557	0.012116	0.000000	0.000000	2.000000	192.000000	0.000000
15455.061912	-0.112384	0.584068	-0.007727	79.439674	25.282394	29.669321	0.618745	0.000000	0.383584	0.000000	0.000000	0.000000	-0.002682	-0.016438	-0.016471	0.000000	0.000000	2.000000	192.000000	0.000000
15455.065245	-0.112384	0.584068	-0.007727	79.439674	25.282394	29.669321	0.618745	0.000000	0.383584	0.000000	0.000000	0.000000	-0.002682	-0.016438	-0.016471	0.000000	0.000000	2.000000	192.000000	0.000000
15455.068579	-0.112384	0.584068	-0.007727	79.495132	25.065020	29.378683	0.619192	0.000000	0.386329	0.000000	0.000000	0.000000	-0.002682	-0.016438	-0.016471	0.000000	0.000000	2.000000	192.000000	0.000000
15455.071912	-0.112384	0.584068	-0.007727	79.495132	25.065020	29.378683	0.619192	0.000000	0.386329	0.000000	0.000000	0.000000	-0.002682	-0.016438	-0.016471	0.000000	0.000000	2.000000	192.000000	0.000000
15455.075245	-0.112408	0.584020	-0.007810	79.495132	25.065020	29.378683	0.619192	0.000000	0.386329	0.000000	0.000000	0.000000	-0.007336	-0.014342	-0.025049	0.000000	0.000000	2.000000	192.000000	0.000000
15455.078579	-0.112408	0.584020	-0.007810	79.543732	24.856651	29.103672	0.619192	0.000000	0.386329	0.000000	0.000000	0.000000	-0.007336	-0.014342	-0.025049	0.000000	0.000000	2.000000	192.000000	0.000000
15455.081912	-0.112408	0.584020	-0.007810	79.543732	24.856651	29.103672	0.619192	0.000000	0.386329	0.000000	0.000000	0.000000	-0.007336	-0.014342	-0.025049	0.000000	0.000000	2.000000	192.000000	0.000000
15455.085245	-0.112408	0.584020	-0.007810	79.543732	24.856651	29.103672	0.619192	0.000000	0.386329	0.000000	0.000000	0.000000	-0.007336	-0.014342	-0.025049	0.000000	0.000000	2.000000	192.000000	0.000000
15455.088579	-0.112363	0.583982	-0.007992	79.586784	24.676844	28.862997	0.620414	0.000000	0.390504	0.000000	0.000000	0.000000	0.013683	-0.011354	-0.054709	0.000000	0.000000	2.000000	192.000000	0.000000
15455.091912	-0.112363	0.583982	-0.007992	79.586784	24.676844	28.862997	0.620414	0.000000	0.390504	0.000000	0.000000	0.000000	0.013683	-0.011354	-0.054709	0.000000	0.000000	2.000000	192.000000	0.000000
15455.095245	-0.112363	0.583982	-0.007992	79.586784	24.676844	28.862997	0.620414	0.000000	0.390504	0.000000	0.000000	0.000000	0.013683	-0.011354	-0.054709	0.000000	0.000000	2.000000	192.000000	0.000000
15455.098579	-0.112363	0.583982	-0.007992	79.624466	24.523623	28.657412	0.618134	0.000000	0.399622	0.000000	0.000000	0.000000	0.013683	-0.011354	-0.054709	0.000000	0.000000	2.000000	192.000000	0.000000
15455.101912	-0.112337	0.583967	-0.008095	79.624466	24.523623	28.657412	0.618134	0.000000	0.399622	0.000000	0.000000	0.000000	0.007715	-0.004631	-0.030845	0.000000	0.000000	2.000000	192.000000	0.000000
15455.105245	-0.112337	0.583967	-0.008095	79.624466	24.523623	28.657412	0.618134	0.000000	0.399622	0.000000	0.000000	0.000000	0.007715	-0.004631	-0.030845	0.000000	0.000000	2.000000	192.000000	0.000000
15455.108579	-0.112337	0.583967	-0.008095	79.664124	24.357729	28.435751	0.616848	0.000000	0.404762	0.000000	0.000000	0.000000	0.007715	-0.004631	-0.030845	0.000000	0.000000	2.000000	192.000000	0.000000
15455.111912	-0.112337	0.583967	-0.008095	79.664124	24.357729	28.435751	0.616848	0.000000	0.404762	0.000000	0.000000	0.000000	0.007715	-0.004631	-0.030845	0.000000	0.000000	2.000000	192.000000	0.000000
15455.115245	-0.112300	0.583965	-0.008245	79.664124	24.357729	28.435751	0.616848	0.000000	0.404762	0.000000	0.000000	0.000000	0.011207	-0.000403	-0.044799	0.000000	0.000000	2.000000	192.000000	0.000000
15455.118579	-0.112300	0.583965	-0.008245	79.701630	24.199148	28.227526	0.616848	0.000000	0.404762	0.000000	0.000000	0.000000	0.011207	-0.000403	-0.044799	0.000000	0.000000	2.000000	192.000000	0.000000
15455.121912	-0.112300	0.583965	-0.008245	79.701630	24.199148	28.227526	0.616848	0.000000	0.404762	0.000000	0.000000	0.000000	0.011207	-0.000403	-0.044799	0.000000	0.000000	2.000000	192.000000	0.000000
15455.125245	-0.112300	0.583965	-0.008245	79.701630	24.199148	28.227526	0.616848	0.000000	0.404762	0.000000	0.000000	0.000000	0.011207	-0.000403	-0.044799	0.000000	0.000000	2.000000	192.000000	0.000000
15455.128579	-0.112295	0.583955	-0.008536	79.727470	24.100021	28.100178	0.614980	0.000000	0.412229	0.000000	0.000000	0.000000	0.001501	-0.002958	-0.087428	0.000000	0.000000	2.000000	192.000000	0.000000
15455.131912	-0.112295	0.583955	-0.008536	79.727470	24.100021	28.100178	0.614980	0.000000	0.412229	0.000000	0.000000	0.000000	0.001501	-0.002958	-0.087428	0.000000	0.000000	2.000000	192.000000	0.000000
15455.135245	-0.112295	0.583955	-0.008536	79.727470	24.100021	28.100178	0.614980	0.000000	0.412229	0.000000	0.000000	0.000000	0.001501	-0.002958	-0.087428	0.000000	0.000000	2.000000	192.000000	0.000000
15455.138579	-0.112295	0.583955	-0.008536	79.738274	24.061804	28.051247	0.614730	0.000000	0.426800	0.000000	0.000000	0.000000	0.001501	-0.002958	-0.087428	0.000000	0.000000	2.000000	192.000000	0.000000
15455.141912	-0.112304	0.583972	-0.008679	79.738274	24.061804	28.051247	0.614730	0.000000	0.426800	0.000000	0.000000	0.000000	-0.002802	0.005028	-0.043044	0.000000	0.000000	2.000000	192.000000	0.000000
15455.145245	-0.112304	0.583972	-0.008679	79.738274	24.061804	28.051247	0.614730	0.000000	0.426800	0.000000	0.000000	0.000000	-0.002802	0.005028	-0.043044	0.000000	0.000000	2.000000	192.000000	0.000000
15455.148579	-0.112304	0.583972	-0.008679	79.739311	24.053310	28.043770	0.615197	0.000000	0.433974	0.000000	0.000000	0.000000	-0.002802	0.005028	-0.043044	0.000000	0.000000	2.000000	192.000000	0.000000
15455.151912	-0.112304	0.583972	-0.008679	79.739311	24.053310	28.043770	0.615197	0.000000	0.433974	0.000000	0.000000	0.000000	-0.002802	0.005028	-0.043044	0.000000	0.000000	2.000000	192.000000	0.000000
15455.155245	-0.112259	0.584000	-0.008767	79.739311	24.053310	28.043770	0.615197	0.000000	0.433974	0.000000	0.000000	0.000000	0.013374	0.008408	-0.026311	0.000000	0.000000	2.000000	192.000000	0.000000
15455.158579	-0.112259	0.584000	-0.008767	79.743874	24.055149	28.039661	0.615197	0.000000	0.433974	0.000000	0.000000	0.000000	0.013374	0.008408	-0.026311	0.000000	0.000000	2.000000	192.000000	0.000000
15455.161912	-0.112259	0.584000	-0.008767	79.743874	24.055149	28.039661	0.615197	0.000000	0.433974	0.000000	0.000000	0.000000	0.013374	0.008408	-0.026311	0.000000	0.000000	2.000000	192.000000	0.000000
15455.165245	-0.112259	0.584000	-0.008767	79.743874	24.055149	28.039661	0.615197	0.000000	0.433974	0.000000	0.000000	0.000000	0.013374	0.008408	-0.026311	0.000000	0.000000	2.000000	192.000000	0.000000
15455.168579	-0.112201	0.583999	-0.008911	79.750511	24.045416	28.020580	0.612968	0.000000	0.438359	0.000000	0.000000	0.000000	0.017602	-0.000454	-0.043215	0.000000	0.000000	2.000000	192.000000	0.000000
15455.171912	-0.112201	0.583999	-0.008911	79.750511	24.045416	28.020580	0.612968	0.000000	0.438359	0.000000	0.000000	0.000000	0.000000	-0.000007	0.000000	0.000000	0.000000	2.000000	192.000000	0.000000
15455.175245	-0.112201	0.583999	-0.008911	79.750511	24.045416	28.020580	0.612968	0.000000	0.438359	0.000000	0.000000	0.000000	0.000000	-0.000007	0.000000	0.000000	0.000000	2.000000	192.000000	0.000000
15455.178579	-0.112201	0.583999	-0.008911	79.758186	24.027157	27.993990	0.610034	0.000000	0.445562	0.000000	0.000000	0.000000	0.000000	-0.000007	0.000000	0.000000	0.000000	2.000000	192.000000	0.000000
15455.181912	-0.112201	0.583999	-0.008911	79.758186	24.027157	27.993990	0.610034	0.000000	0.445562	0.000000	0.000000	0.000000	0.000000	-0.000007	0.000000	0.000000	0.000000	2.000000	192.000000	0.000000
15455.185245	-0.112197	0.583980	-0.008928	79.758186	24.027157	27.993990	0.610034	0.000000	0.445562	0.000000	0.000000	0.000000	0.001241	-0.005482	-0.004962	0.000000	0.000000	2.000000	192.000000	0.000000
15455.188579	-0.112197	0.583980	-0.008928	79.770439	24.010675	27.963226	0.610034	0.000000	0.445562	0.000000	0.000000	0.000000	0.001241	-0.005482	-0.004962	0.000000	0.000000	2.000000	192.000000	0.000000
15455.191912	-0.112197	0.583980	-0.008928	79.770439	24.010675	27.963226	0.610034	0.000000	0.445562	0.000000	0.000000	0.000000	0.001241	-0.005482	-0.004962	0.000000	0.000000	2.000000	192.000000	0.000000
15455.195245	-0.112197	0.583980	-0.008928	79.770439	24.010675	27.963226	0.610034	0.000000	0.445562	0.000000	0.000000	0.000000	0.001241	-0.005482	-0.004962	0.000000	0.000000	2.000000	192.000000	0.000000
15455.198579	-0.112139	0.583882	-0.008977	79.788277	23.987415	27.920759	0.609828	0.000000	0.446389	0.000000	0.000000	0.000000	0.017233	-0.029454	-0.014644	0.000000	0.000000	2.000000	192.000000	0.000000
15455.201912	-0.112139	0.583882	-0.008977	79.788277	23.987415	27.920759	0.609828	0.000000	0.446389	0.000000	0.000000	0.000000	0.017233	-0.029454	-0.014644	0.000000	0.000000	2.000000	192.000000	0.000000
15455.205245	-0.112139	0.583882	-0.008977	79.788277	23.987415	27.920759	0.609828	0.000000	0.446389	0.000000	0.000000	0.000000	0.017233	-0.029454	-0.014644	0.000000	0.000000	2.000000	192.000000	0.000000
15455.208579	-0.112139	0.583882	-0.008977	79.807793	23.929989	27.837147	0.606955	0.000000	0.448830	0.000000	0.000000	0.000000	0.017233	-0.029454	-0.014644	0.000000	0.000000	2.000000	192.000000	0.000000
15455.211912	-0.112123	0.583806	-0.008951	79.807793	23.929989	27.837147	0.606955	0.000000	0.448830	0.000000	0.000000	0.000000	0.004870	-0.022727	0.007637	0.000000	0.000000	2.000000	192.000000	0.000000
15455.215245	-0.112123	0.583806	-0.008951	79.807793	23.929989	27.837147	0.606955	0.000000	0.448830	0.000000	0.000000	0.000000	0.004870	-0.022727	0.007637	0.000000	0.000000	2.000000	192.000000	0.000000
15455.218579	-0.112123	0.583806	-0.008951	79.837029	23.841974	27.711206	0.606144	0.000000	0.447557	0.000000	0.000000	0.000000	0.004870	-0.022727	0.007637	0.000000	0.000000	2.000000	192.000000	0.000000
15455.221912	-0.112123	0.583806	-0.008951	79.837029	23.841974	27.711206	0.606144	0.000000	0.447557	0.000000	0.000000	0.000000	0.004870	-0.022727	0.007637	0.000000	0.000000	2.000000	192.000000	0.000000
15455.225245	-0.112107	0.583731	-0.008926	79.837029	23.841974	27.711206	0.606144	0.000000	0.447557	0.000000	0.000000	0.000000	0.004875	-0.022723	0.007634	0.000000	0.000000	2.000000	192.000000	0.000000
15455.228579	-0.112107	0.583731	-0.008926	79.870789	23.755037	27.580387	0.606144	0.000000	0.447557	0.000000	0.000000	0.000000	0.004875	-0.022723	0.007634	0.000000	0.000000	2.000000	192.000000	0.000000
15455.231912	-0.112107	0.583731	-0.008926	79.870789	23.755037	27.580387	0.606144	0.000000	0.447557	0.000000	0.000000	0.000000	0.004875	-0.022723	0.007634	0.000000	0.000000	2.000000	192.000000	0.000000
15455.235245	-0.112107	0.583731	-0.008926	79.870789	23.755037	27.580387	0.606144	0.000000	0.447557	0.000000	0.000000	0.000000	0.004875	-0.022723	0.007634	0.000000	0.000000	2.000000	192.000000	0.000000
15455.238579	-0.112078	0.583526	-0.008770	79.905502	23.658749	27.441229	0.605331	0.000000	0.446284	0.000000	0.000000	0.000000	0.008659	-0.061428	0.046770	0.000000	0.000000	2.000000	192.000000	0.000000
15455.241912	-0.112078	0.583526	-0.008770	79.905502	23.658749	27.441229	0.605331	0.000000	0.446284	0.000000	0.000000	0.000000	-0.000000	-0.000005	0.000000	0.000000	0.000000	2.000000	192.000000	0.000000
15455.245245	-0.112078	0.583526	-0.008770	79.905502	23.658749	27.441229	0.605331	0.000000	0.446284	0.000000	0.000000	0.000000	-0.000000	-0.000005	0.000000	0.000000	0.000000	2.000000	192.000000	0.000000
15455.248579	-0.112078	0.583526	-0.008770	79.940208	23.561691	27.301296	0.603888	0.000000	0.438489	0.000000	0.000000	0.000000	-0.000000	-0.000005	0.000000	0.000000	0.000000	2.000000	192.000000	0.000000
15455.251912	-0.112078	0.583526	-0.008770	79.940208	23.561691	27.301296	0.603888	0.000000	0.438489	0.000000	0.000000	0.000000	-0.000000	-0.000005	0.000000	0.000000	0.000000	2.000000	192.000000	0.000000
15455.255245	-0.112053	0.583411	-0.008686	79.940208	23.561691	27.301296	0.603888	0.000000	0.438489	0.000000	0.000000	0.000000	0.007278	-0.034521	0.025176	0.000000	0.000000	2.000000	192.000000	0.000000
15455.258579	-0.112053	0.583411	-0.008686	79.966637	23.511829	27.222164	0.603888	0.000000	0.438489	0.000000	0.000000	0.000000	0.007278	-0.034521	0.025176	0.000000	0.000000	2.000000	192.000000	0.000000
15455.261912	-0.112053	0.583411	-0.008686	79.966637	23.511829	27.222164	0.603888	0.000000	0.438489	0.000000	0.000000	0.000000	0.007278	-0.034521	0.025176	0.000000	0.000000	2.000000	192.000000	0.000000
15455.265245	-0.112053	0.583411	-0.008686	79.966637	23.511829	27.222164	0.603888	0.000000	0.438489	0.000000	0.000000	0.000000	0.007278	-0.034521	0.025176	0.000000	0.000000	2.000000	192.000000	0.000000
15455.268579	-0.112088	0.583137	-0.008549	79.983604	23.564606	27.272549	0.602675	0.000000	0.434294	0.000000	0.000000	0.000000	-0.010235	-0.082096	0.040974	0.000000	0.000000	2.000000	192.000000	0.000000
15455.271912	-0.112088	0.583137	-0.008549	79.983604	23.564606	27.272549	0.602675	0.000000	0.434294	0.000000	0.000000	0.000000	-0.010235	-0.082096	0.040974	0.000000	0.000000	2.000000	192.000000	0.000000
15455.275245	-0.112088	0.583137	-0.008549	79.983604	23.564606	27.272549	0.602675	0.000000	0.434294	0.000000	0.000000	0.000000	-0.010235	-0.082096	0.040974	0.000000	0.000000	2.000000	192.000000	0.000000
15455.278579	-0.112088	0.583137	-0.008549	79.998482	23.632292	27.338518	0.604381	0.000000	0.427465	0.000000	0.000000	0.000000	-0.010235	-0.082096	0.040974	0.000000	0.000000	2.000000	192.000000	0.000000
15455.281912	-0.112071	0.582993	-0.008527	79.998482	23.632292	27.338518	0.604381	0.000000	0.427465	0.000000	0.000000	0.000000	0.005131	-0.043362	0.006630	0.000000	0.000000	2.000000	192.000000	0.000000
15455.285245	-0.112071	0.582993	-0.008527	79.998482	23.632292	27.338518	0.604381	0.000000	0.427465	0.000000	0.000000	0.000000	0.005131	-0.043362	0.006630	0.000000	0.000000	2.000000	192.000000	0.000000
15455.288579	-0.112071	0.582993	-0.008527	80.013336	23.697451	27.404676	0.603525	0.000000	0.426360	0.000000	0.000000	0.000000	0.005131	-0.043362	0.006630	0.000000	0.000000	2.000000	192.000000	0.000000
15455.291912	-0.112071	0.582993	-0.008527	80.013336	23.697451	27.404676	0.603525	0.000000	0.426360	0.000000	0.000000	0.000000	0.005131	-0.043362	0.006630	0.000000	0.000000	2.000000	192.000000	0.000000
15455.295245	-0.112076	0.582823	-0.008504	80.013336	23.697451	27.404676	0.603525	0.000000	0.426360	0.000000	0.000000	0.000000	-0.001754	-0.050958	0.007018	0.000000	0.000000	2.000000	192.000000	0.000000
15455.298579	-0.112076	0.582823	-0.008504	80.030663	23.773712	27.482111	0.603525	0.000000	0.426360	0.000000	0.000000	0.000000	-0.001754	-0.050958	0.007018	0.000000	0.000000	2.000000	192.000000	0.000000
15455.301912	-0.112076	0.582823	-0.008504	80.030663	23.773712	27.482111	0.603525	0.000000	0.426360	0.000000	0.000000	0.000000	-0.001754	-0.050958	0.007018	0.000000	0.000000	2.000000	192.000000	0.000000
15455.305245	-0.112076	0.582823	-0.008504	80.030663	23.773712	27.482111	0.603525	0.000000	0.426360	0.000000	0.000000	0.000000	-0.001754	-0.050958	0.007018	0.000000	0.000000	2.000000	192.000000	0.000000
15455.308579	-0.112066	0.582486	-0.008544	80.050385	23.861187	27.570923	0.603818	0.000000	0.425190	0.000000	0.000000	0.000000	0.002978	-0.100960	-0.011917	0.000000	0.000000	2.000000	192.000000	0.000000
15455.311912	-0.112066	0.582486	-0.008544	80.050385	23.861187	27.570923	0.603818	0.000000	0.425190	0.000000	0.000000	0.000000	0.002978	-0.100960	-0.011917	0.000000	0.000000	2.000000	192.000000	0.000000
15455.315245	-0.112066	0.582486	-0.008544	80.050385	23.861187	27.570923	0.603818	0.000000	0.425190	0.000000	0.000000	0.000000	0.002978	-0.100960	-0.011917	0.000000	0.000000	2.000000	192.000000	0.000000
15455.318579	-0.112066	0.582486	-0.008544	80.072632	23.962744	27.671265	0.603322	0.000000	0.427176	0.000000	0.000000	0.000000	0.002978	-0.100960	-0.011917	0.000000	0.000000	2.000000	192.000000	0.000000
15455.321912	-0.112010	0.582294	-0.008589	80.072632	23.962744	27.671265	0.603322	0.000000	0.427176	0.000000	0.000000	0.000000	0.017009	-0.057607	-0.013756	0.000000	0.000000	2.000000	192.000000	0.000000
15455.325245	-0.112010	0.582294	-0.008589	80.072632	23.962744	27.671265	0.603322	0.000000	0.427176	0.000000	0.000000	0.000000	0.017009	-0.057607	-0.013756	0.000000	0.000000	2.000000	192.000000	0.000000
15455.328579	-0.112010	0.582294	-0.008589	80.094833	24.067488	27.772078	0.600487	0.000000	0.429469	0.000000	0.000000	0.000000	0.017009	-0.057607	-0.013756	0.000000	0.000000	2.000000	192.000000	0.000000
15455.331912	-0.112010	0.582294	-0.008589	80.094833	24.067488	27.772078	0.600487	0.000000	0.429469	0.000000	0.000000	0.000000	0.017009	-0.057607	-0.013756	0.000000	0.000000	2.000000	192.000000	0.000000
15455.335245	-0.111974	0.582102	-0.008641	80.094833	24.067488	27.772078	0.600487	0.000000	0.429469	0.000000	0.000000	0.000000	0.010627	-0.057580	-0.015377	0.000000	0.000000	2.000000	192.000000	0.000000
15455.338579	-0.111974	0.582102	-0.008641	80.119446	24.186489	27.884590	0.600487	0.000000	0.429469	0.000000	0.000000	0.000000	0.010627	-0.057580	-0.015377	0.000000	0.000000	2.000000	192.000000	0.000000
15455.341912	-0.111865	0.581899	-0.008716	80.119446	24.186489	27.884590	0.600487	0.000000	0.429469	0.000000	0.000000	0.000000	0.032776	-0.060902	-0.022583	0.000000	0.000000	2.000000	192.000000	0.000000
15455.345245	-0.111865	0.581899	-0.008716	80.119446	24.186489	27.884590	0.600487	0.000000	0.429469	0.000000	0.000000	0.000000	0.032776	-0.060902	-0.022583	0.000000	0.000000	2.000000	192.000000	0.000000
15455.348579	-0.111865	0.581899	-0.008716	80.144035	24.308764	27.997662	0.593253	0.000000	0.435796	0.000000	0.000000	0.000000	0.032776	-0.060902	-0.022583	0.000000	0.000000	2.000000	192.000000	0.000000
15455.351912	-0.111865	0.581899	-0.008716	80.144035	24.308764	27.997662	0.593253	0.000000	0.435796	0.000000	0.000000	0.000000	0.032776	-0.060902	-0.022583	0.000000	0.000000	2.000000	192.000000	0.000000
15455.355245	-0.111756	0.581696	-0.008791	80.144035	24.308764	27.997662	0.593253	0.000000	0.435796	0.000000	0.000000	0.000000	0.032771	-0.060863	-0.022621	0.000000	0.000000	2.000000	192.000000	0.000000
15455.358579	-0.111756	0.581696	-0.008791	80.171028	24.445553	28.122690	0.593253	0.000000	0.435796	0.000000	0.000000	0.000000	0.032771	-0.060863	-0.022621	0.000000	0.000000	2.000000	192.000000	0.000000
15455.361912	-0.111756	0.581696	-0.008791	80.171028	24.445553	28.122690	0.593253	0.000000	0.435796	0.000000	0.000000	0.000000	0.032771	-0.060863	-0.022621	0.000000	0.000000	2.000000	192.000000	0.000000
15455.365245	-0.111756	0.581696	-0.008791	80.171028	24.445553	28.122690	0.593253	0.000000	0.435796	0.000000	0.000000	0.000000	0.032771	-0.060863	-0.022621	0.000000	0.000000	2.000000	192.000000	0.000000
15455.368579	-0.111487	0.581255	-0.008965	80.197990	24.585747	28.248407	0.587791	0.000000	0.439566	0.000000	0.000000	0.000000	0.080792	-0.132544	-0.052176	0.000000	0.000000	2.000000	192.000000	0.000000
15455.371912	-0.111487	0.581255	-0.008965	80.197990	24.585747	28.248407	0.587791	0.000000	0.439566	0.000000	0.000000	0.000000	0.080792	-0.132544	-0.052176	0.000000	0.000000	2.000000	192.000000	0.000000
15455.375245	-0.111487	0.581255	-0.008965	80.197990	24.585747	28.248407	0.587791	0.000000	0.439566	0.000000	0.000000	0.000000	0.080792	-0.132544	-0.052176	0.000000	0.000000	2.000000	192.000000	0.000000
15455.378579	-0.111487	0.581255	-0.008965	80.224892	24.732058	28.374796	0.574325	0.000000	0.448262	0.000000	0.000000	0.000000	0.080792	-0.132544	-0.052176	0.000000	0.000000	2.000000	192.000000	0.000000
15455.381912	-0.111267	0.581034	-0.009031	80.224892	24.732058	28.374796	0.574325	0.000000	0.448262	0.000000	0.000000	0.000000	0.065917	-0.066237	-0.019819	0.000000	0.000000	2.000000	192.000000	0.000000
15455.385245	-0.111267	0.581034	-0.009031	80.224892	24.732058	28.374796	0.574325	0.000000	0.448262	0.000000	0.000000	0.000000	0.065917	-0.066237	-0.019819	0.000000	0.000000	2.000000	192.000000	0.000000
15455.388579	-0.111267	0.581034	-0.009031	80.251717	24.884495	28.501877	0.563339	0.000000	0.451565	0.000000	0.000000	0.000000	0.065917	-0.066237	-0.019819	0.000000	0.000000	2.000000	192.000000	0.000000
15455.391912	-0.111267	0.581034	-0.009031	80.251717	24.884495	28.501877	0.563339	0.000000	0.451565	0.000000	0.000000	0.000000	0.065917	-0.066237	-0.019819	0.000000	0.000000	2.000000	192.000000	0.000000
15455.395245	-0.111037	0.580799	-0.009046	80.251717	24.884495	28.501877	0.563339	0.000000	0.451565	0.000000	0.000000	0.000000	0.068829	-0.070463	-0.004359	0.000000	0.000000	2.000000	192.000000	0.000000
15455.398579	-0.111037	0.580799	-0.009046	80.282036	25.043091	28.633574	0.563339	0.000000	0.451565	0.000000	0.000000	0.000000	0.068829	-0.070463	-0.004359	0.000000	0.000000	2.000000	192.000000	0.000000
15455.401912	-0.111037	0.580799	-0.009046	80.282036	25.043091	28.633574	0.563339	0.000000	0.451565	0.000000	0.000000	0.000000	0.068829	-0.070463	-0.004359	0.000000	0.000000	2.000000	192.000000	0.000000
15455.405245	-0.111037	0.580799	-0.009046	80.282036	25.043091	28.633574	0.563339	0.000000	0.451565	0.000000	0.000000	0.000000	0.068829	-0.070463	-0.004359	0.000000	0.000000	2.000000	192.000000	0.000000
15455.408579	-0.110556	0.580261	-0.009074	80.315460	25.187111	28.742853	0.551868	0.000000	0.452291	0.000000	0.000000	0.000000	0.144302	-0.161400	-0.008459	0.000000	0.000000	2.000000	192.000000	0.000000
15455.411912	-0.110556	0.580261	-0.009074	80.315460	25.187111	28.742853	0.551868	0.000000	0.452291	0.000000	0.000000	0.000000	-0.000000	-0.000003	-0.000000	0.000000	0.000000	2.000000	192.000000	0.000000
15455.415245	-0.110556	0.580261	-0.009074	80.315460	25.187111	28.742853	0.551868	0.000000	0.452291	0.000000	0.000000	0.000000	-0.000000	-0.000003	-0.000000	0.000000	0.000000	2.000000	192.000000	0.000000
15455.418579	-0.110556	0.580261	-0.009074	80.358673	25.295727	28.810383	0.527817	0.000000	0.453701	0.000000	0.000000	0.000000	-0.000000	-0.000003	-0.000000	0.000000	0.000000	2.000000	192.000000	0.000000
15455.421912	-0.110556	0.580261	-0.009074	80.358673	25.295727	28.810383	0.527817	0.000000	0.453701	0.000000	0.000000	0.000000	-0.000000	-0.000003	-0.000000	0.000000	0.000000	2.000000	192.000000	0.000000
15455.425245	-0.110356	0.579994	-0.009065	80.358673	25.295727	28.810383	0.527817	0.000000	0.453701	0.000000	0.000000	0.000000	0.060244	-0.080093	0.002765	0.000000	0.000000	2.000000	192.000000	0.000000
15455.428579	-0.110356	0.579994	-0.009065	80.412422	25.336060	28.800699	0.527817	0.000000	0.453701	0.000000	0.000000	0.000000	0.060244	-0.080093	0.002765	0.000000	0.000000	2.000000	192.000000	0.000000
15455.431912	-0.110356	0.579994	-0.009065	80.412422	25.336060	28.800699	0.527817	0.000000	0.453701	0.000000	0.000000	0.000000	0.060244	-0.080093	0.002765	0.000000	0.000000	2.000000	192.000000	0.000000
15455.435245	-0.110356	0.579994	-0.009065	80.412422	25.336060	28.800699	0.527817	0.000000	0.453701	0.000000	0.000000	0.000000	0.060244	-0.080093	0.002765	0.000000	0.000000	2.000000	192.000000	0.000000
15455.438579	-0.110145	0.579464	-0.009186	80.476494	25.283030	28.685122	0.517776	0.000000	0.453240	0.000000	0.000000	0.000000	0.063070	-0.159084	-0.036309	0.000000	0.000000	2.000000	192.000000	0.000000
15455.441912	-0.110145	0.579464	-0.009186	80.476494	25.283030	28.685122	0.517776	0.000000	0.453240	0.000000	0.000000	0.000000	0.063070	-0.159084	-0.036309	0.000000	0.000000	2.000000	192.000000	0.000000
15455.445245	-0.110145	0.579464	-0.009186	80.476494	25.283030	28.685122	0.517776	0.000000	0.453240	0.000000	0.000000	0.000000	0.063070	-0.159084	-0.036309	0.000000	0.000000	2.000000	192.000000	0.000000
15455.448579	-0.110145	0.579464	-0.009186	80.543617	25.202209	28.544764	0.507265	0.000000	0.459292	0.000000	0.000000	0.000000	0.063070	-0.159084	-0.036309	0.000000	0.000000	2.000000	192.000000	0.000000
15455.451912	-0.110126	0.579186	-0.009264	80.543617	25.202209	28.544764	0.507265	0.000000	0.459292	0.000000	0.000000	0.000000	0.005788	-0.083270	-0.023538	0.000000	0.000000	2.000000	192.000000	0.000000
15455.455245	-0.110126	0.579186	-0.009264	80.543617	25.202209	28.544764	0.507265	0.000000	0.459292	0.000000	0.000000	0.000000	0.005788	-0.083270	-0.023538	0.000000	0.000000	2.000000	192.000000	0.000000
15455.458579	-0.110126	0.579186	-0.009264	80.602295	25.170126	28.466782	0.506300	0.000000	0.463215	0.000000	0.000000	0.000000	0.005788	-0.083270	-0.023538	0.000000	0.000000	2.000000	192.000000	0.000000
15455.461912	-0.110126	0.579186	-0.009264	80.602295	25.170126	28.466782	0.506300	0.000000	0.463215	0.000000	0.000000	0.000000	0.005788	-0.083270	-0.023538	0.000000	0.000000	2.000000	192.000000	0.000000
15455.465245	-0.110109	0.578952	-0.009333	80.602295	25.170126	28.466782	0.506300	0.000000	0.463215	0.000000	0.000000	0.000000	0.005037	-0.070272	-0.020494	0.000000	0.000000	2.000000	192.000000	0.000000
15455.468579	-0.110109	0.578952	-0.009333	80.631538	25.233603	28.519749	0.506300	0.000000	0.463215	0.000000	0.000000	0.000000	0.005037	-0.070272	-0.020494	0.000000	0.000000	2.000000	192.000000	0.000000
15455.471912	-0.110109	0.578952	-0.009333	80.631538	25.233603	28.519749	0.506300	0.000000	0.463215	0.000000	0.000000	0.000000	0.005037	-0.070272	-0.020494	0.000000	0.000000	2.000000	192.000000	0.000000
15455.475245	-0.110109	0.578952	-0.009333	80.631538	25.233603	28.519749	0.506300	0.000000	0.463215	0.000000	0.000000	0.000000	0.005037	-0.070272	-0.020494	0.000000	0.000000	2.000000	192.000000	0.000000
15455.478579	-0.110079	0.578592	-0.009364	80.651001	25.332153	28.616873	0.505461	0.000000	0.466630	0.000000	0.000000	0.000000	0.009051	-0.108049	-0.009299	0.000000	0.000000	2.000000	192.000000	0.000000
15455.481912	-0.110079	0.578592	-0.009364	80.651001	25.332153	28.616873	0.505461	0.000000	0.466630	0.000000	0.000000	0.000000	0.009051	-0.108049	-0.009299	0.000000	0.000000	2.000000	192.000000	0.000000
15455.485245	-0.110079	0.578592	-0.009364	80.651001	25.332153	28.616873	0.505461	0.000000	0.466630	0.000000	0.000000	0.000000	0.009051	-0.108049	-0.009299	0.000000	0.000000	2.000000	192.000000	0.000000
15455.488579	-0.110079	0.578592	-0.009364	80.660706	25.380217	28.665581	0.503952	0.000000	0.468180	0.000000	0.000000	0.000000	0.009051	-0.108049	-0.009299	0.000000	0.000000	2.000000	192.000000	0.000000
15455.491912	-0.110066	0.578466	-0.009326	80.660706	25.380217	28.665581	0.503952	0.000000	0.468180	0.000000	0.000000	0.000000	0.004004	-0.037784	0.011223	0.000000	0.000000	2.000000	192.000000	0.000000
15455.495245	-0.110066	0.578466	-0.009326	80.660706	25.380217	28.665581	0.503952	0.000000	0.468180	0.000000	0.000000	0.000000	0.004004	-0.037784	0.011223	0.000000	0.000000	2.000000	192.000000	0.000000
15455.498579	-0.110066	0.578466	-0.009326	80.667984	25.421770	28.702177	0.503285	0.000000	0.466310	0.000000	0.000000	0.000000	0.004004	-0.037784	0.011223	0.000000	0.000000	2.000000	192.000000	0.000000
15455.501912	-0.110066	0.578466	-0.009326	80.667984	25.421770	28.702177	0.503285	0.000000	0.466310	0.000000	0.000000	0.000000	0.004004	-0.037784	0.011223	0.000000	0.000000	2.000000	192.000000	0.000000
15455.505245	-0.110065	0.578394	-0.009238	80.667984	25.421770	28.702177	0.503285	0.000000	0.466310	0.000000	0.000000	0.000000	0.000294	-0.021571	0.026335	0.000000	0.000000	2.000000	192.000000	0.000000
15455.508579	-0.110065	0.578394	-0.009238	80.670387	25.436531	28.714386	0.503285	0.000000	0.466310	0.000000	0.000000	0.000000	0.000294	-0.021571	0.026335	0.000000	0.000000	2.000000	192.000000	0.000000
15455.511912	-0.110065	0.578394	-0.009238	80.670387	25.436531	28.714386	0.503285	0.000000	0.466310	0.000000	0.000000	0.000000	0.000294	-0.021571	0.026335	0.000000	0.000000	2.000000	192.000000	0.000000
15455.515245	-0.110065	0.578394	-0.009238	80.670387	25.436531	28.714386	0.503285	0.000000	0.466310	0.000000	0.000000	0.000000	0.000294	-0.021571	0.026335	0.000000	0.000000	2.000000	192.000000	0.000000
15455.518579	-0.110110	0.578336	-0.009053	80.668007	25.424496	28.702187	0.503236	0.000000	0.461920	0.000000	0.000000	0.000000	-0.013698	-0.017273	0.055750	0.000000	0.000000	2.000000	192.000000	0.000000
15455.521912	-0.110110	0.578336	-0.009053	80.668007	25.424496	28.702187	0.503236	0.000000	0.461920	0.000000	0.000000	0.000000	-0.013698	-0.017273	0.055750	0.000000	0.000000	2.000000	192.000000	0.000000
15455.525245	-0.110110	0.578336	-0.009053	80.668007	25.424496	28.702187	0.503236	0.000000	0.461920	0.000000	0.000000	0.000000	-0.013698	-0.017273	0.055750	0.000000	0.000000	2.000000	192.000000	0.000000
15455.528579	-0.110110	0.578336	-0.009053	80.663124	25.394962	28.677773	0.505519	0.000000	0.452629	0.000000	0.000000	0.000000	-0.013698	-0.017273	0.055750	0.000000	0.000000	2.000000	192.000000	0.000000
15455.531912	-0.110151	0.578358	-0.008978	80.663124	25.394962	28.677773	0.505519	0.000000	0.452629	0.000000	0.000000	0.000000	-0.012285	0.006501	0.022448	0.000000	0.000000	2.000000	192.000000	0.000000
15455.535245	-0.110151	0.578358	-0.008978	80.663124	25.394962	28.677773	0.505519	0.000000	0.452629	0.000000	0.000000	0.000000	-0.012285	0.006501	0.022448	0.000000	0.000000	2.000000	192.000000	0.000000
15455.538579	-0.110151	0.578358	-0.008978	80.655838	25.353451	28.641212	0.507566	0.000000	0.448887	0.000000	0.000000	0.000000	-0.012285	0.006501	0.022448	0.000000	0.000000	2.000000	192.000000	0.000000
15455.541912	-0.110151	0.578358	-0.008978	80.655838	25.353451	28.641212	0.507566	0.000000	0.448887	0.000000	0.000000	0.000000	-0.012285	0.006501	0.022448	0.000000	0.000000	2.000000	192.000000	0.000000
15455.545245	-0.110216	0.578423	-0.008898	80.655838	25.353451	28.641212	0.507566	0.000000	0.448887	0.000000	0.000000	0.000000	-0.019435	0.019456	0.023986	0.000000	0.000000	2.000000	192.000000	0.000000
15455.548579	-0.110216	0.578423	-0.008898	80.643715	25.285297	28.580412	0.507566	0.000000	0.448887	0.000000	0.000000	0.000000	-0.019435	0.019456	0.023986	0.000000	0.000000	2.000000	192.000000	0.000000
15455.551912	-0.110216	0.578423	-0.008898	80.643715	25.285297	28.580412	0.507566	0.000000	0.448887	0.000000	0.000000	0.000000	-0.019435	0.019456	0.023986	0.000000	0.000000	2.000000	192.000000	0.000000
15455.555245	-0.110216	0.578423	-0.008898	80.643715	25.285297	28.580412	0.507566	0.000000	0.448887	0.000000	0.000000	0.000000	-0.019435	0.019456	0.023986	0.000000	0.000000	2.000000	192.000000	0.000000
15455.558579	-0.110361	0.578657	-0.008861	80.629128	25.205347	28.507650	0.510806	0.000000	0.444890	0.000000	0.000000	0.000000	-0.043364	0.070277	0.011141	0.000000	0.000000	2.000000	192.000000	0.000000
15455.561912	-0.110361	0.578657	-0.008861	80.629128	25.205347	28.507650	0.510806	0.000000	0.444890	0.000000	0.000000	0.000000	-0.043364	0.070277	0.011141	0.000000	0.000000	2.000000	192.000000	0.000000
15455.565245	-0.110361	0.578657	-0.008861	80.629128	25.205347	28.507650	0.510806	0.000000	0.444890	0.000000	0.000000	0.000000	-0.043364	0.070277	0.011141	0.000000	0.000000	2.000000	192.000000	0.000000
15455.568579	-0.110361	0.578657	-0.008861	80.612083	25.119169	28.423063	0.518033	0.000000	0.443033	0.000000	0.000000	0.000000	-0.043364	0.070277	0.011141	0.000000	0.000000	2.000000	192.000000	0.000000
15455.571912	-0.110388	0.578812	-0.008841	80.612083	25.119169	28.423063	0.518033	0.000000	0.443033	0.000000	0.000000	0.000000	-0.008198	0.046512	0.005793	0.000000	0.000000	2.000000	192.000000	0.000000
15455.575245	-0.110388	0.578812	-0.008841	80.612083	25.119169	28.423063	0.518033	0.000000	0.443033	0.000000	0.000000	0.000000	-0.008198	0.046512	0.005793	0.000000	0.000000	2.000000	192.000000	0.000000
15455.578579	-0.110388	0.578812	-0.008841	80.590172	25.009592	28.314749	0.519399	0.000000	0.442067	0.000000	0.000000	0.000000	-0.008198	0.046512	0.005793	0.000000	0.000000	2.000000	192.000000	0.000000
15455.581912	-0.110388	0.578812	-0.008841	80.590172	25.009592	28.314749	0.519399	0.000000	0.442067	0.000000	0.000000	0.000000	-0.008198	0.046512	0.005793	0.000000	0.000000	2.000000	192.000000	0.000000
15455.585245	-0.110408	0.578999	-0.008852	80.590172	25.009592	28.314749	0.519399	0.000000	0.442067	0.000000	0.000000	0.000000	-0.006000	0.056234	-0.003130	0.000000	0.000000	2.000000	192.000000	0.000000
15455.588579	-0.110408	0.578999	-0.008852	80.569626	24.918543	28.226837	0.519399	0.000000	0.442067	0.000000	0.000000	0.000000	-0.006000	0.056234	-0.003130	0.000000	0.000000	2.000000	192.000000	0.000000
15455.591912	-0.110408	0.578999	-0.008852	80.569626	24.918543	28.226837	0.519399	0.000000	0.442067	0.000000	0.000000	0.000000	-0.006000	0.056234	-0.003130	0.000000	0.000000	2.000000	192.000000	0.000000
15455.595245	-0.110408	0.578999	-0.008852	80.569626	24.918543	28.226837	0.519399	0.000000	0.442067	0.000000	0.000000	0.000000	-0.006000	0.056234	-0.003130	0.000000	0.000000	2.000000	192.000000	0.000000
15455.598579	-0.110506	0.579375	-0.008728	80.546600	24.813446	28.127436	0.520400	0.000000	0.442589	0.000000	0.000000	0.000000	-0.029433	0.112552	0.036998	0.000000	0.000000	2.000000	192.000000	0.000000
15455.601912	-0.110506	0.579375	-0.008728	80.546600	24.813446	28.127436	0.520400	0.000000	0.442589	0.000000	0.000000	0.000000	-0.029433	0.112552	0.036998	0.000000	1.000000	2.000000	192.000000	0.000000
15455.605245	-0.110506	0.579375	-0.008728	80.546600	24.813446	28.127436	0.520400	0.000000	0.442589	0.000000	0.000000	0.000000	-0.029433	0.112552	0.036998	0.000000	1.000000	2.000000	192.000000	0.000000
