# Supplementary material for: Haptic Guidance Needs to Be Intuitive Not Just Informative to Improve Human Motor Accuracy
Source: PLoS One. 2016 Mar 16;11(3):e0150912. doi: 10.1371/journal.pone.0150912 (PMC4794196; doi:10.1371/journal.pone.0150912)
Supplement: S1 Data — (ZIP) [file pone.0150912.s001.zip › Subject7/exp1_0001.txt]

Time	PosX	PosY	PosZ	RotX	RotY	RotZ	ForceX	ForceY	ForceZ	MomentX	MomentY	MomentZ	VelocityX	VelocityY	VelocityZ	CalibratedWeight	ButtonDown	Condition	Trial	Visual
20018.717990	0.001696	0.500425	0.249396	73.974091	67.301636	111.203712	0.000000	0.000000	0.000000	0.000000	0.000000	0.000000	-0.000012	0.005490	-0.005089	0.000000	1.000000	3.000000	1.000000	1.000000
20018.721324	0.001696	0.500425	0.249396	74.009865	67.162567	111.037987	-1.833442	0.000000	4.651719	0.000000	0.000000	0.000000	-0.000012	0.005490	-0.005089	0.000000	1.000000	3.000000	1.000000	1.000000
20018.724657	0.001696	0.500425	0.249396	74.009865	67.162567	111.037987	-1.833442	0.000000	4.651719	0.000000	0.000000	0.000000	-0.000012	0.005490	-0.005089	0.000000	1.000000	3.000000	1.000000	1.000000
20018.727990	0.001696	0.500425	0.249396	74.009865	67.162567	111.037987	-1.833442	0.000000	4.651719	0.000000	0.000000	0.000000	-0.000012	0.005490	-0.005089	0.000000	1.000000	3.000000	1.000000	1.000000
20018.731324	0.000791	0.500727	0.250218	74.048119	66.862450	110.719055	-1.833551	0.000000	4.651676	0.000000	0.000000	0.000000	-0.271413	0.090702	0.246536	0.000000	1.000000	3.000000	1.000000	1.000000
20018.734657	0.000791	0.500727	0.250218	74.048119	66.862450	110.719055	-1.833551	0.000000	4.651676	0.000000	0.000000	0.000000	-0.271413	0.090702	0.246536	0.000000	1.000000	3.000000	1.000000	1.000000
20018.737990	0.000791	0.500727	0.250218	74.048119	66.862450	110.719055	-1.833551	0.000000	4.651676	0.000000	0.000000	0.000000	-0.271413	0.090702	0.246536	0.000000	1.000000	3.000000	1.000000	1.000000
20018.741324	0.000791	0.500727	0.250218	74.116516	66.463760	110.275414	-1.842885	0.000000	4.647986	0.000000	0.000000	0.000000	-0.271413	0.090702	0.246536	0.000000	1.000000	3.000000	1.000000	1.000000
20018.744657	0.000288	0.500851	0.250969	74.116516	66.463760	110.275414	-1.842885	0.000000	4.647986	0.000000	0.000000	0.000000	-0.151022	0.037168	0.225326	0.000000	1.000000	3.000000	1.000000	1.000000
20018.747990	0.000288	0.500851	0.250969	74.116516	66.463760	110.275414	-1.842885	0.000000	4.647986	0.000000	0.000000	0.000000	-0.151022	0.037168	0.225326	0.000000	1.000000	3.000000	1.000000	1.000000
20018.751324	-0.000217	0.500825	0.252121	74.119766	66.056305	109.857811	-1.842885	0.000000	4.647986	0.000000	0.000000	0.000000	-0.151380	-0.007871	0.345788	0.000000	1.000000	3.000000	1.000000	1.000000
20018.754657	-0.000217	0.500825	0.252121	74.119766	66.056305	109.857811	-1.842885	0.000000	4.647986	0.000000	0.000000	0.000000	-0.151380	-0.007871	0.345788	0.000000	1.000000	3.000000	1.000000	1.000000
20018.757990	-0.000217	0.500825	0.252121	74.119766	66.056305	109.857811	-1.842885	0.000000	4.647986	0.000000	0.000000	0.000000	-0.151380	-0.007871	0.345788	0.000000	1.000000	3.000000	1.000000	1.000000
20018.761324	-0.001162	0.500991	0.253557	74.048080	65.557709	109.417099	-1.846916	0.000000	4.646386	0.000000	0.000000	0.000000	-0.283542	0.049884	0.430603	0.000000	1.000000	3.000000	1.000000	1.000000
20018.764657	-0.001162	0.500991	0.253557	74.048080	65.557709	109.417099	-1.846916	0.000000	4.646386	0.000000	0.000000	0.000000	-0.283542	0.049884	0.430603	0.000000	1.000000	3.000000	1.000000	1.000000
20018.767990	-0.001162	0.500991	0.253557	74.048080	65.557709	109.417099	-1.846916	0.000000	4.646386	0.000000	0.000000	0.000000	-0.283542	0.049884	0.430603	0.000000	1.000000	3.000000	1.000000	1.000000
20018.771324	-0.002179	0.501124	0.255082	74.001595	65.538292	109.453743	-1.852840	0.000000	4.644026	0.000000	0.000000	0.000000	-0.305055	0.039948	0.457590	0.000000	1.000000	3.000000	1.000000	1.000000
20018.774657	-0.002179	0.501124	0.255082	74.001595	65.538292	109.453743	-1.852840	0.000000	4.644026	0.000000	0.000000	0.000000	-0.305055	0.039948	0.457590	0.000000	1.000000	3.000000	1.000000	1.000000
20018.777990	-0.002179	0.501124	0.255082	74.001595	65.538292	109.453743	-1.852840	0.000000	4.644026	0.000000	0.000000	0.000000	-0.305055	0.039948	0.457590	0.000000	1.000000	3.000000	1.000000	1.000000
20018.781324	-0.003268	0.501097	0.256548	74.026123	67.649231	111.588692	-1.859247	0.000000	4.641466	0.000000	0.000000	0.000000	-0.326610	-0.008028	0.439761	0.000000	1.000000	3.000000	1.000000	1.000000
20018.784657	-0.003268	0.501097	0.256548	74.026123	67.649231	111.588692	-1.859247	0.000000	4.641466	0.000000	0.000000	0.000000	-0.326610	-0.008028	0.439761	0.000000	1.000000	3.000000	1.000000	1.000000
20018.787990	-0.003268	0.501097	0.256548	74.026123	67.649231	111.588692	-1.859247	0.000000	4.641466	0.000000	0.000000	0.000000	-0.326610	-0.008028	0.439761	0.000000	1.000000	3.000000	1.000000	1.000000
20018.791324	-0.004599	0.501016	0.258087	73.978371	71.510582	115.506233	-1.867058	0.000000	4.638329	0.000000	0.000000	0.000000	-0.399391	-0.024426	0.461723	0.000000	1.000000	3.000000	1.000000	1.000000
20018.794657	-0.004599	0.501016	0.258087	73.978371	71.510582	115.506233	-1.867058	0.000000	4.638329	0.000000	0.000000	0.000000	-0.399391	-0.024426	0.461723	0.000000	1.000000	3.000000	1.000000	1.000000
20018.797990	-0.004599	0.501016	0.258087	73.978371	71.510582	115.506233	-1.867058	0.000000	4.638329	0.000000	0.000000	0.000000	-0.399391	-0.024426	0.461723	0.000000	1.000000	3.000000	1.000000	1.000000
20018.801324	-0.006107	0.500902	0.259743	73.764259	75.675919	119.790482	-1.878051	0.000000	4.633889	0.000000	0.000000	0.000000	-0.452453	-0.034231	0.496718	0.000000	1.000000	3.000000	1.000000	1.000000
20018.804657	-0.006107	0.500902	0.259743	73.764259	75.675919	119.790482	-1.878051	0.000000	4.633889	0.000000	0.000000	0.000000	-0.452453	-0.034231	0.496718	0.000000	1.000000	3.000000	1.000000	1.000000
20018.807990	-0.006107	0.500902	0.259743	73.764259	75.675919	119.790482	-1.878051	0.000000	4.633889	0.000000	0.000000	0.000000	-0.452453	-0.034231	0.496718	0.000000	1.000000	3.000000	1.000000	1.000000
20018.811324	-0.007759	0.500670	0.261425	73.398819	79.571129	123.858612	-1.890857	0.000000	4.628678	0.000000	0.000000	0.000000	-0.495570	-0.069431	0.504849	0.000000	1.000000	3.000000	1.000000	1.000000
20018.814657	-0.007759	0.500670	0.261425	73.398819	79.571129	123.858612	-1.890857	0.000000	4.628678	0.000000	0.000000	0.000000	-0.495570	-0.069431	0.504849	0.000000	1.000000	3.000000	1.000000	1.000000
20018.817990	-0.007759	0.500670	0.261425	73.398819	79.571129	123.858612	-1.890857	0.000000	4.628678	0.000000	0.000000	0.000000	-0.495570	-0.069431	0.504849	0.000000	1.000000	3.000000	1.000000	1.000000
20018.821324	-0.009557	0.500366	0.263223	72.901794	83.021721	127.533936	-1.905463	0.000000	4.622684	0.000000	0.000000	0.000000	-0.539392	-0.091422	0.539395	0.000000	1.000000	3.000000	1.000000	1.000000
20018.824657	-0.009557	0.500366	0.263223	72.901794	83.021721	127.533936	-1.905463	0.000000	4.622684	0.000000	0.000000	0.000000	-0.539392	-0.091422	0.539395	0.000000	1.000000	3.000000	1.000000	1.000000
20018.827990	-0.009557	0.500366	0.263223	72.901794	83.021721	127.533936	-1.905463	0.000000	4.622684	0.000000	0.000000	0.000000	-0.539392	-0.091422	0.539395	0.000000	1.000000	3.000000	1.000000	1.000000
20018.831324	-0.011536	0.499963	0.265058	72.290344	86.111076	130.888855	-1.921293	0.000000	4.616127	0.000000	0.000000	0.000000	-0.593705	-0.120954	0.550455	0.000000	1.000000	3.000000	1.000000	1.000000
20018.834657	-0.011536	0.499963	0.265058	72.290344	86.111076	130.888855	-1.921293	0.000000	4.616127	0.000000	0.000000	0.000000	-0.593705	-0.120954	0.550455	0.000000	1.000000	3.000000	1.000000	1.000000
20018.837990	-0.011536	0.499963	0.265058	72.290344	86.111076	130.888855	-1.921293	0.000000	4.616127	0.000000	0.000000	0.000000	-0.593705	-0.120954	0.550455	0.000000	1.000000	3.000000	1.000000	1.000000
20018.841324	-0.013594	0.499438	0.266885	71.580025	88.811211	133.885117	-1.939290	0.000000	4.608596	0.000000	0.000000	0.000000	-0.617322	-0.157493	0.548120	0.000000	1.000000	3.000000	1.000000	1.000000
20018.844657	-0.013594	0.499438	0.266885	71.580025	88.811211	133.885117	-1.939290	0.000000	4.608596	0.000000	0.000000	0.000000	-0.617322	-0.157493	0.548120	0.000000	1.000000	3.000000	1.000000	1.000000
20018.847990	-0.013594	0.499438	0.266885	71.580025	88.811211	133.885117	-1.939290	0.000000	4.608596	0.000000	0.000000	0.000000	-0.617322	-0.157493	0.548120	0.000000	1.000000	3.000000	1.000000	1.000000
20018.851324	-0.015730	0.498769	0.268690	70.817451	91.113762	136.503647	-1.958150	0.000000	4.600615	0.000000	0.000000	0.000000	-0.640995	-0.200503	0.541325	0.000000	1.000000	3.000000	1.000000	1.000000
20018.854657	-0.015730	0.498769	0.268690	70.817451	91.113762	136.503647	-1.958150	0.000000	4.600615	0.000000	0.000000	0.000000	-0.640995	-0.200503	0.541325	0.000000	1.000000	3.000000	1.000000	1.000000
20018.857990	-0.015730	0.498769	0.268690	70.817451	91.113762	136.503647	-1.958150	0.000000	4.600615	0.000000	0.000000	0.000000	-0.640995	-0.200503	0.541325	0.000000	1.000000	3.000000	1.000000	1.000000
20018.861324	-0.017947	0.498017	0.270482	70.041718	93.089745	138.775726	-1.977935	0.000000	4.592143	0.000000	0.000000	0.000000	-0.664862	-0.225649	0.537774	0.000000	1.000000	3.000000	1.000000	1.000000
20018.864657	-0.017947	0.498017	0.270482	70.041718	93.089745	138.775726	-1.977935	0.000000	4.592143	0.000000	0.000000	0.000000	-0.664862	-0.225649	0.537774	0.000000	1.000000	3.000000	1.000000	1.000000
20018.867990	-0.017947	0.498017	0.270482	70.041718	93.089745	138.775726	-1.977935	0.000000	4.592143	0.000000	0.000000	0.000000	-0.664862	-0.225649	0.537774	0.000000	1.000000	3.000000	1.000000	1.000000
20018.871324	-0.020174	0.497201	0.272278	69.247322	94.818985	140.643677	-1.998556	0.000000	4.583206	0.000000	0.000000	0.000000	-0.668201	-0.244761	0.538678	0.000000	1.000000	3.000000	1.000000	1.000000
20018.874657	-0.020174	0.497201	0.272278	69.247322	94.818985	140.643677	-1.998556	0.000000	4.583206	0.000000	0.000000	0.000000	-0.668201	-0.244761	0.538678	0.000000	1.000000	3.000000	1.000000	1.000000
20018.877990	-0.020174	0.497201	0.272278	69.247322	94.818985	140.643677	-1.998556	0.000000	4.583206	0.000000	0.000000	0.000000	-0.668201	-0.244761	0.538678	0.000000	1.000000	3.000000	1.000000	1.000000
20018.881324	-0.022340	0.496276	0.273991	68.446991	96.339577	141.894577	-2.018924	0.000000	4.574270	0.000000	0.000000	0.000000	-0.649929	-0.277433	0.513877	0.000000	1.000000	3.000000	1.000000	1.000000
20018.884657	-0.022340	0.496276	0.273991	68.446991	96.339577	141.894577	-2.018924	0.000000	4.574270	0.000000	0.000000	0.000000	-0.649929	-0.277433	0.513877	0.000000	1.000000	3.000000	1.000000	1.000000
20018.887990	-0.022340	0.496276	0.273991	68.446991	96.339577	141.894577	-2.018924	0.000000	4.574270	0.000000	0.000000	0.000000	-0.649929	-0.277433	0.513877	0.000000	1.000000	3.000000	1.000000	1.000000
20018.891324	-0.024446	0.495305	0.275664	67.664406	97.658073	142.525345	-2.038576	0.000000	4.565546	0.000000	0.000000	0.000000	-0.631721	-0.291498	0.501830	0.000000	1.000000	3.000000	1.000000	1.000000
20018.894657	-0.024446	0.495305	0.275664	67.664406	97.658073	142.525345	-2.038576	0.000000	4.565546	0.000000	0.000000	0.000000	-0.631721	-0.291498	0.501830	0.000000	1.000000	3.000000	1.000000	1.000000
20018.897990	-0.024446	0.495305	0.275664	67.664406	97.658073	142.525345	-2.038576	0.000000	4.565546	0.000000	0.000000	0.000000	-0.631721	-0.291498	0.501830	0.000000	1.000000	3.000000	1.000000	1.000000
20018.901324	-0.026456	0.494307	0.277312	66.925117	98.800064	142.829132	-2.057287	0.000000	4.557144	0.000000	0.000000	0.000000	-0.602965	-0.299336	0.494519	0.000000	0.000000	3.000000	1.000000	1.000000
20018.904657	-0.026456	0.494307	0.277312	66.925117	98.800064	142.829132	-2.057287	0.000000	4.557144	0.000000	0.000000	0.000000	-0.602965	-0.299336	0.494519	0.000000	0.000000	3.000000	1.000000	1.000000
20018.907990	-0.026456	0.494307	0.277312	66.925117	98.800064	142.829132	-2.057287	0.000000	4.557144	0.000000	0.000000	0.000000	-0.602965	-0.299336	0.494519	0.000000	0.000000	3.000000	1.000000	1.000000
20018.911324	-0.028367	0.493320	0.278876	66.291389	99.865822	143.189560	-2.074522	0.000000	4.549325	0.000000	0.000000	0.000000	-0.573237	-0.295973	0.469226	0.000000	0.000000	3.000000	1.000000	1.000000
20018.914657	-0.028367	0.493320	0.278876	66.291389	99.865822	143.189560	-2.074522	0.000000	4.549325	0.000000	0.000000	0.000000	-0.573237	-0.295973	0.469226	0.000000	0.000000	3.000000	1.000000	1.000000
20018.917990	-0.028367	0.493320	0.278876	66.291389	99.865822	143.189560	-2.074522	0.000000	4.549325	0.000000	0.000000	0.000000	-0.573237	-0.295973	0.469226	0.000000	0.000000	3.000000	1.000000	1.000000
20018.921324	-0.030214	0.492328	0.280401	65.828423	100.977654	143.727051	-2.090655	0.000000	4.541934	0.000000	0.000000	0.000000	-0.554185	-0.297876	0.457499	0.000000	0.000000	3.000000	1.000000	1.000000
20018.924657	-0.030214	0.492328	0.280401	65.828423	100.977654	143.727051	-2.090655	0.000000	4.541934	0.000000	0.000000	0.000000	-0.554185	-0.297876	0.457499	0.000000	0.000000	3.000000	1.000000	1.000000
20018.927990	-0.030214	0.492328	0.280401	65.828423	100.977654	143.727051	-2.090655	0.000000	4.541934	0.000000	0.000000	0.000000	-0.554185	-0.297876	0.457499	0.000000	0.000000	3.000000	1.000000	1.000000
20018.931324	-0.031995	0.491347	0.281843	65.503700	102.114456	144.298233	-2.105928	0.000000	4.534872	0.000000	0.000000	0.000000	-0.534340	-0.294277	0.432581	0.000000	0.000000	3.000000	1.000000	1.000000
20018.934657	-0.031995	0.491347	0.281843	65.503700	102.114456	144.298233	-2.105928	0.000000	4.534872	0.000000	0.000000	0.000000	-0.534340	-0.294277	0.432581	0.000000	0.000000	3.000000	1.000000	1.000000
20018.937990	-0.031995	0.491347	0.281843	65.503700	102.114456	144.298233	-2.105928	0.000000	4.534872	0.000000	0.000000	0.000000	-0.534340	-0.294277	0.432581	0.000000	0.000000	3.000000	1.000000	1.000000
20018.941324	-0.033605	0.490339	0.283239	65.215973	103.156250	144.705063	-2.120607	0.000000	4.528027	0.000000	0.000000	0.000000	-0.483001	-0.302282	0.418820	0.000000	0.000000	3.000000	1.000000	1.000000
20018.944657	-0.033605	0.490339	0.283239	65.215973	103.156250	144.705063	-2.120607	0.000000	4.528027	0.000000	0.000000	0.000000	-0.483001	-0.302282	0.418820	0.000000	0.000000	3.000000	1.000000	1.000000
20018.947990	-0.033605	0.490339	0.283239	65.215973	103.156250	144.705063	-2.120607	0.000000	4.528027	0.000000	0.000000	0.000000	-0.483001	-0.302282	0.418820	0.000000	0.000000	3.000000	1.000000	1.000000
20018.951324	-0.035041	0.489344	0.284560	64.935982	104.072891	144.918671	-2.133119	0.000000	4.522146	0.000000	0.000000	0.000000	-0.430836	-0.298459	0.396252	0.000000	0.000000	3.000000	1.000000	1.000000
20018.954657	-0.035041	0.489344	0.284560	64.935982	104.072891	144.918671	-2.133119	0.000000	4.522146	0.000000	0.000000	0.000000	-0.430836	-0.298459	0.396252	0.000000	0.000000	3.000000	1.000000	1.000000
20018.957990	-0.035041	0.489344	0.284560	64.935982	104.072891	144.918671	-2.133119	0.000000	4.522146	0.000000	0.000000	0.000000	-0.430836	-0.298459	0.396252	0.000000	0.000000	3.000000	1.000000	1.000000
20018.961324	-0.036410	0.488385	0.285845	64.691376	104.862442	145.089615	-2.143671	0.000000	4.517153	0.000000	0.000000	0.000000	-0.410634	-0.287852	0.385455	0.000000	0.000000	3.000000	1.000000	1.000000
20018.964657	-0.036410	0.488385	0.285845	64.691376	104.862442	145.089615	-2.143671	0.000000	4.517153	0.000000	0.000000	0.000000	-0.410634	-0.287852	0.385455	0.000000	0.000000	3.000000	1.000000	1.000000
20018.967990	-0.036410	0.488385	0.285845	64.691376	104.862442	145.089615	-2.143671	0.000000	4.517153	0.000000	0.000000	0.000000	-0.410634	-0.287852	0.385455	0.000000	0.000000	3.000000	1.000000	1.000000
20018.971324	-0.037710	0.487460	0.287066	64.508537	105.454697	145.253372	-2.153446	0.000000	4.512502	0.000000	0.000000	0.000000	-0.389832	-0.277484	0.366261	0.000000	0.000000	3.000000	1.000000	1.000000
20018.974657	-0.037710	0.487460	0.287066	64.508537	105.454697	145.253372	-2.153446	0.000000	4.512502	0.000000	0.000000	0.000000	-0.389832	-0.277484	0.366261	0.000000	0.000000	3.000000	1.000000	1.000000
20018.977990	-0.037710	0.487460	0.287066	64.508537	105.454697	145.253372	-2.153446	0.000000	4.512502	0.000000	0.000000	0.000000	-0.389832	-0.277484	0.366261	0.000000	0.000000	3.000000	1.000000	1.000000
20018.981324	-0.038975	0.486591	0.288235	64.395660	105.793724	145.112289	-2.162611	0.000000	4.508117	0.000000	0.000000	0.000000	-0.379667	-0.260679	0.350900	0.000000	0.000000	3.000000	1.000000	1.000000
20018.984657	-0.038975	0.486591	0.288235	64.395660	105.793724	145.112289	-2.162611	0.000000	4.508117	0.000000	0.000000	0.000000	-0.379667	-0.260679	0.350900	0.000000	0.000000	3.000000	1.000000	1.000000
20018.987990	-0.038975	0.486591	0.288235	64.395660	105.793724	145.112289	-2.162611	0.000000	4.508117	0.000000	0.000000	0.000000	-0.379667	-0.260679	0.350900	0.000000	0.000000	3.000000	1.000000	1.000000
20018.991324	-0.040242	0.485778	0.289353	64.394035	105.817619	144.421173	-2.171554	0.000000	4.503816	0.000000	0.000000	0.000000	-0.380018	-0.243745	0.335206	0.000000	0.000000	3.000000	1.000000	1.000000
20018.994657	-0.040242	0.485778	0.289353	64.394035	105.817619	144.421173	-2.171554	0.000000	4.503816	0.000000	0.000000	0.000000	-0.380018	-0.243745	0.335206	0.000000	0.000000	3.000000	1.000000	1.000000
20018.997990	-0.040242	0.485778	0.289353	64.394035	105.817619	144.421173	-2.171554	0.000000	4.503816	0.000000	0.000000	0.000000	-0.380018	-0.243745	0.335206	0.000000	0.000000	3.000000	1.000000	1.000000
20019.001324	-0.041510	0.485023	0.290418	64.490829	105.646889	143.498306	-2.180735	0.000000	4.499378	0.000000	0.000000	0.000000	-0.380305	-0.226652	0.319694	0.000000	0.000000	3.000000	1.000000	1.000000
20019.004657	-0.041510	0.485023	0.290418	64.490829	105.646889	143.498306	-2.180735	0.000000	4.499378	0.000000	0.000000	0.000000	-0.380305	-0.226652	0.319694	0.000000	0.000000	3.000000	1.000000	1.000000
20019.007990	-0.041510	0.485023	0.290418	64.490829	105.646889	143.498306	-2.180735	0.000000	4.499378	0.000000	0.000000	0.000000	-0.380305	-0.226652	0.319694	0.000000	0.000000	3.000000	1.000000	1.000000
20019.011324	-0.042778	0.484366	0.291431	64.641579	105.467430	142.827301	-2.190145	0.000000	4.494804	0.000000	0.000000	0.000000	-0.380502	-0.197127	0.303902	0.000000	0.000000	3.000000	1.000000	1.000000
20019.014657	-0.042778	0.484366	0.291431	64.641579	105.467430	142.827301	-2.190145	0.000000	4.494804	0.000000	0.000000	0.000000	-0.380502	-0.197127	0.303902	0.000000	0.000000	3.000000	1.000000	1.000000
20019.017990	-0.042778	0.484366	0.291431	64.641579	105.467430	142.827301	-2.190145	0.000000	4.494804	0.000000	0.000000	0.000000	-0.380502	-0.197127	0.303902	0.000000	0.000000	3.000000	1.000000	1.000000
20019.021324	-0.044010	0.483828	0.292379	64.848732	105.287888	142.414139	-2.199786	0.000000	4.490094	0.000000	0.000000	0.000000	-0.369697	-0.161456	0.284444	0.000000	0.000000	3.000000	1.000000	1.000000
20019.024657	-0.044010	0.483828	0.292379	64.848732	105.287888	142.414139	-2.199786	0.000000	4.490094	0.000000	0.000000	0.000000	-0.369697	-0.161456	0.284444	0.000000	0.000000	3.000000	1.000000	1.000000
20019.027990	-0.044010	0.483828	0.292379	64.848732	105.287888	142.414139	-2.199786	0.000000	4.490094	0.000000	0.000000	0.000000	-0.369697	-0.161456	0.284444	0.000000	0.000000	3.000000	1.000000	1.000000
20019.031324	-0.045207	0.483389	0.293279	65.102272	105.092041	142.044800	-2.209280	0.000000	4.485430	0.000000	0.000000	0.000000	-0.359044	-0.131566	0.269719	0.000000	0.000000	3.000000	1.000000	1.000000
20019.034657	-0.045207	0.483389	0.293279	65.102272	105.092041	142.044800	-2.209280	0.000000	4.485430	0.000000	0.000000	0.000000	-0.359044	-0.131566	0.269719	0.000000	0.000000	3.000000	1.000000	1.000000
20019.037990	-0.045207	0.483389	0.293279	65.102272	105.092041	142.044800	-2.209280	0.000000	4.485430	0.000000	0.000000	0.000000	-0.359044	-0.131566	0.269719	0.000000	0.000000	3.000000	1.000000	1.000000
20019.041324	-0.046332	0.483009	0.294133	65.391624	104.851883	141.429626	-2.218545	0.000000	4.480854	0.000000	0.000000	0.000000	-0.337621	-0.113905	0.256289	0.000000	0.000000	3.000000	1.000000	1.000000
20019.044657	-0.046332	0.483009	0.294133	65.391624	104.851883	141.429626	-2.218545	0.000000	4.480854	0.000000	0.000000	0.000000	-0.337621	-0.113905	0.256289	0.000000	0.000000	3.000000	1.000000	1.000000
20019.047990	-0.046332	0.483009	0.294133	65.391624	104.851883	141.429626	-2.218545	0.000000	4.480854	0.000000	0.000000	0.000000	-0.337621	-0.113905	0.256289	0.000000	0.000000	3.000000	1.000000	1.000000
20019.051324	-0.047423	0.482772	0.294966	65.706566	104.525497	140.592072	-2.227128	0.000000	4.476595	0.000000	0.000000	0.000000	-0.327260	-0.071128	0.250044	0.000000	0.000000	3.000000	1.000000	1.000000
20019.054657	-0.047423	0.482772	0.294966	65.706566	104.525497	140.592072	-2.227128	0.000000	4.476595	0.000000	0.000000	0.000000	-0.327260	-0.071128	0.250044	0.000000	0.000000	3.000000	1.000000	1.000000
20019.057990	-0.047423	0.482772	0.294966	65.706566	104.525497	140.592072	-2.227128	0.000000	4.476595	0.000000	0.000000	0.000000	-0.327260	-0.071128	0.250044	0.000000	0.000000	3.000000	1.000000	1.000000
20019.061324	-0.048478	0.482595	0.295754	66.022591	104.129082	139.762146	-2.235343	0.000000	4.472498	0.000000	0.000000	0.000000	-0.316352	-0.053206	0.236288	0.000000	0.000000	3.000000	1.000000	1.000000
20019.064657	-0.048478	0.482595	0.295754	66.022591	104.129082	139.762146	-2.235343	0.000000	4.472498	0.000000	0.000000	0.000000	-0.316352	-0.053206	0.236288	0.000000	0.000000	3.000000	1.000000	1.000000
20019.067990	-0.048478	0.482595	0.295754	66.022591	104.129082	139.762146	-2.235343	0.000000	4.472498	0.000000	0.000000	0.000000	-0.316352	-0.053206	0.236288	0.000000	0.000000	3.000000	1.000000	1.000000
20019.071324	-0.049497	0.482498	0.296510	66.342308	103.708885	138.975266	-2.243328	0.000000	4.468499	0.000000	0.000000	0.000000	-0.305624	-0.028903	0.226697	0.000000	0.000000	3.000000	1.000000	1.000000
20019.074657	-0.049497	0.482498	0.296510	66.342308	103.708885	138.975266	-2.243328	0.000000	4.468499	0.000000	0.000000	0.000000	-0.305624	-0.028903	0.226697	0.000000	0.000000	3.000000	1.000000	1.000000
20019.077990	-0.049497	0.482498	0.296510	66.342308	103.708885	138.975266	-2.243328	0.000000	4.468499	0.000000	0.000000	0.000000	-0.305624	-0.028903	0.226697	0.000000	0.000000	3.000000	1.000000	1.000000
20019.081324	-0.050479	0.482525	0.297232	66.653893	103.306297	138.377701	-2.251014	0.000000	4.464632	0.000000	0.000000	0.000000	-0.294802	0.007903	0.216793	0.000000	0.000000	3.000000	1.000000	1.000000
20019.084657	-0.050479	0.482525	0.297232	66.653893	103.306297	138.377701	-2.251014	0.000000	4.464632	0.000000	0.000000	0.000000	-0.294802	0.007903	0.216793	0.000000	0.000000	3.000000	1.000000	1.000000
20019.087990	-0.050479	0.482525	0.297232	66.653893	103.306297	138.377701	-2.251014	0.000000	4.464632	0.000000	0.000000	0.000000	-0.294802	0.007903	0.216793	0.000000	0.000000	3.000000	1.000000	1.000000
20019.091324	-0.051463	0.482654	0.297934	66.970665	102.945702	137.829086	-2.258410	0.000000	4.460895	0.000000	0.000000	0.000000	-0.294968	0.038754	0.210653	0.000000	0.000000	3.000000	1.000000	1.000000
20019.094657	-0.051463	0.482654	0.297934	66.970665	102.945702	137.829086	-2.258410	0.000000	4.460895	0.000000	0.000000	0.000000	-0.294968	0.038754	0.210653	0.000000	0.000000	3.000000	1.000000	1.000000
20019.097990	-0.051463	0.482654	0.297934	66.970665	102.945702	137.829086	-2.258410	0.000000	4.460895	0.000000	0.000000	0.000000	-0.294968	0.038754	0.210653	0.000000	0.000000	3.000000	1.000000	1.000000
20019.101324	-0.052373	0.482844	0.298595	67.291359	102.657181	137.174500	-2.265882	0.000000	4.457104	0.000000	0.000000	0.000000	-0.273034	0.056988	0.198085	0.000000	0.000000	3.000000	1.000000	1.000000
20019.104657	-0.052373	0.482844	0.298595	67.291359	102.657181	137.174500	-2.265882	0.000000	4.457104	0.000000	0.000000	0.000000	-0.273034	0.056988	0.198085	0.000000	0.000000	3.000000	1.000000	1.000000
20019.107990	-0.052373	0.482844	0.298595	67.291359	102.657181	137.174500	-2.265882	0.000000	4.457104	0.000000	0.000000	0.000000	-0.273034	0.056988	0.198085	0.000000	0.000000	3.000000	1.000000	1.000000
20019.111324	-0.053206	0.483156	0.299170	67.598869	102.461868	136.520370	-2.272688	0.000000	4.453638	0.000000	0.000000	0.000000	-0.250080	0.093511	0.172526	0.000000	0.000000	3.000000	1.000000	1.000000
20019.114657	-0.053206	0.483156	0.299170	67.598869	102.461868	136.520370	-2.272688	0.000000	4.453638	0.000000	0.000000	0.000000	-0.250080	0.093511	0.172526	0.000000	0.000000	3.000000	1.000000	1.000000
20019.117990	-0.053206	0.483156	0.299170	67.598869	102.461868	136.520370	-2.272688	0.000000	4.453638	0.000000	0.000000	0.000000	-0.250080	0.093511	0.172526	0.000000	0.000000	3.000000	1.000000	1.000000
20019.121324	-0.053966	0.483529	0.299704	67.878403	102.362114	136.030380	-2.279060	0.000000	4.450380	0.000000	0.000000	0.000000	-0.227933	0.111860	0.160242	0.000000	0.000000	3.000000	1.000000	1.000000
20019.124657	-0.053966	0.483529	0.299704	67.878403	102.362114	136.030380	-2.279060	0.000000	4.450380	0.000000	0.000000	0.000000	-0.227933	0.111860	0.160242	0.000000	0.000000	3.000000	1.000000	1.000000
20019.127990	-0.053966	0.483529	0.299704	67.878403	102.362114	136.030380	-2.279060	0.000000	4.450380	0.000000	0.000000	0.000000	-0.227933	0.111860	0.160242	0.000000	0.000000	3.000000	1.000000	1.000000
20019.131324	-0.053966	0.483529	0.299704	68.142082	102.347412	135.718063	-2.284775	0.000000	4.447450	0.000000	0.000000	0.000000	-0.227933	0.111860	0.160242	0.000000	0.000000	3.000000	1.000000	1.000000
20019.134657	-0.054614	0.484003	0.300171	68.142082	102.347412	135.718063	-2.284775	0.000000	4.447450	0.000000	0.000000	0.000000	-0.194288	0.142395	0.140119	0.000000	0.000000	3.000000	1.000000	1.000000
20019.137990	-0.054614	0.484003	0.300171	68.142082	102.347412	135.718063	-2.284775	0.000000	4.447450	0.000000	0.000000	0.000000	-0.194288	0.142395	0.140119	0.000000	0.000000	3.000000	1.000000	1.000000
20019.141324	-0.055184	0.484558	0.300556	68.412781	102.407402	135.573349	-2.284775	0.000000	4.447450	0.000000	0.000000	0.000000	-0.171038	0.166586	0.115412	0.000000	0.000000	3.000000	1.000000	1.000000
20019.144657	-0.055184	0.484558	0.300556	68.412781	102.407402	135.573349	-2.284775	0.000000	4.447450	0.000000	0.000000	0.000000	-0.171038	0.166586	0.115412	0.000000	0.000000	3.000000	1.000000	1.000000
20019.147990	-0.055184	0.484558	0.300556	68.412781	102.407402	135.573349	-2.284775	0.000000	4.447450	0.000000	0.000000	0.000000	-0.171038	0.166586	0.115412	0.000000	0.000000	3.000000	1.000000	1.000000
20019.151324	-0.055184	0.484558	0.300556	68.702507	102.531837	135.515076	-2.293895	0.000000	4.442752	0.000000	0.000000	0.000000	-0.171038	0.166586	0.115412	0.000000	0.000000	3.000000	1.000000	1.000000
20019.154657	-0.055711	0.485132	0.300844	68.702507	102.531837	135.515076	-2.293895	0.000000	4.442752	0.000000	0.000000	0.000000	-0.158243	0.171920	0.086532	0.000000	0.000000	3.000000	1.000000	1.000000
20019.157990	-0.055711	0.485132	0.300844	68.702507	102.531837	135.515076	-2.293895	0.000000	4.442752	0.000000	0.000000	0.000000	-0.158243	0.171920	0.086532	0.000000	0.000000	3.000000	1.000000	1.000000
20019.161324	-0.056088	0.485722	0.301045	68.995789	102.682793	135.423782	-2.293895	0.000000	4.442752	0.000000	0.000000	0.000000	-0.112989	0.177209	0.060163	0.000000	0.000000	3.000000	1.000000	1.000000
20019.164657	-0.056088	0.485722	0.301045	68.995789	102.682793	135.423782	-2.293895	0.000000	4.442752	0.000000	0.000000	0.000000	-0.112989	0.177209	0.060163	0.000000	0.000000	3.000000	1.000000	1.000000
20019.167990	-0.056088	0.485722	0.301045	68.995789	102.682793	135.423782	-2.293895	0.000000	4.442752	0.000000	0.000000	0.000000	-0.112989	0.177209	0.060163	0.000000	0.000000	3.000000	1.000000	1.000000
20019.171324	-0.056088	0.485722	0.301045	69.273483	102.834427	135.376633	-2.301477	0.000000	4.438829	0.000000	0.000000	0.000000	-0.112989	0.177209	0.060163	0.000000	0.000000	3.000000	1.000000	1.000000
20019.174657	-0.056383	0.486371	0.301123	69.273483	102.834427	135.376633	-2.301477	0.000000	4.438829	0.000000	0.000000	0.000000	-0.088611	0.194573	0.023558	0.000000	0.000000	3.000000	1.000000	1.000000
20019.177990	-0.056383	0.486371	0.301123	69.273483	102.834427	135.376633	-2.301477	0.000000	4.438829	0.000000	0.000000	0.000000	-0.088611	0.194573	0.023558	0.000000	0.000000	3.000000	1.000000	1.000000
20019.181324	-0.056563	0.486995	0.301113	69.518173	102.923767	135.341476	-2.301477	0.000000	4.438829	0.000000	0.000000	0.000000	-0.054073	0.187258	-0.002967	0.000000	0.000000	3.000000	1.000000	1.000000
20019.184657	-0.056563	0.486995	0.301113	69.518173	102.923767	135.341476	-2.301477	0.000000	4.438829	0.000000	0.000000	0.000000	-0.054073	0.187258	-0.002967	0.000000	0.000000	3.000000	1.000000	1.000000
20019.187990	-0.056563	0.486995	0.301113	69.518173	102.923767	135.341476	-2.301477	0.000000	4.438829	0.000000	0.000000	0.000000	-0.054073	0.187258	-0.002967	0.000000	0.000000	3.000000	1.000000	1.000000
20019.191324	-0.056563	0.486995	0.301113	69.728844	102.956749	135.276749	-2.306585	0.000000	4.436177	0.000000	0.000000	0.000000	-0.054073	0.187258	-0.002967	0.000000	0.000000	3.000000	1.000000	1.000000
20019.194657	-0.056590	0.487677	0.300987	69.728844	102.956749	135.276749	-2.306585	0.000000	4.436177	0.000000	0.000000	0.000000	-0.008029	0.204478	-0.037911	0.000000	0.000000	3.000000	1.000000	1.000000
20019.197990	-0.056590	0.487677	0.300987	69.728844	102.956749	135.276749	-2.306585	0.000000	4.436177	0.000000	0.000000	0.000000	-0.008029	0.204478	-0.037911	0.000000	0.000000	3.000000	1.000000	1.000000
20019.201324	-0.056499	0.488352	0.300730	69.930748	102.996941	135.218338	-2.306585	0.000000	4.436177	0.000000	0.000000	0.000000	0.027462	0.202711	-0.077117	0.000000	0.000000	3.000000	1.000000	1.000000
20019.204657	-0.056499	0.488352	0.300730	69.930748	102.996941	135.218338	-2.306585	0.000000	4.436177	0.000000	0.000000	0.000000	0.027462	0.202711	-0.077117	0.000000	0.000000	3.000000	1.000000	1.000000
20019.207990	-0.056499	0.488352	0.300730	69.930748	102.996941	135.218338	-2.306585	0.000000	4.436177	0.000000	0.000000	0.000000	0.027462	0.202711	-0.077117	0.000000	0.000000	3.000000	1.000000	1.000000
20019.211324	-0.056363	0.489064	0.300362	70.126236	103.043549	135.169220	-2.308147	0.000000	4.435365	0.000000	0.000000	0.000000	0.040763	0.213628	-0.110242	0.000000	0.000000	3.000000	1.000000	1.000000
20019.214657	-0.056363	0.489064	0.300362	70.126236	103.043549	135.169220	-2.308147	0.000000	4.435365	0.000000	0.000000	0.000000	0.040763	0.213628	-0.110242	0.000000	0.000000	3.000000	1.000000	1.000000
20019.217990	-0.056363	0.489064	0.300362	70.126236	103.043549	135.169220	-2.308147	0.000000	4.435365	0.000000	0.000000	0.000000	0.040763	0.213628	-0.110242	0.000000	0.000000	3.000000	1.000000	1.000000
20019.221324	-0.056108	0.489790	0.299849	70.328896	103.106682	135.131638	-2.308790	0.000000	4.435030	0.000000	0.000000	0.000000	0.076507	0.217666	-0.154105	0.000000	0.000000	3.000000	1.000000	1.000000
20019.224657	-0.056108	0.489790	0.299849	70.328896	103.106682	135.131638	-2.308790	0.000000	4.435030	0.000000	0.000000	0.000000	0.076507	0.217666	-0.154105	0.000000	0.000000	3.000000	1.000000	1.000000
20019.227990	-0.056108	0.489790	0.299849	70.328896	103.106682	135.131638	-2.308790	0.000000	4.435030	0.000000	0.000000	0.000000	0.076507	0.217666	-0.154105	0.000000	0.000000	3.000000	1.000000	1.000000
20019.231324	-0.055810	0.490531	0.299238	70.559654	103.045006	134.972183	-2.308934	0.000000	4.434955	0.000000	0.000000	0.000000	0.089392	0.222294	-0.183145	0.000000	0.000000	3.000000	1.000000	1.000000
20019.234657	-0.055810	0.490531	0.299238	70.559654	103.045006	134.972183	-2.308934	0.000000	4.434955	0.000000	0.000000	0.000000	0.089392	0.222294	-0.183145	0.000000	0.000000	3.000000	1.000000	1.000000
20019.237990	-0.055810	0.490531	0.299238	70.559654	103.045006	134.972183	-2.308934	0.000000	4.434955	0.000000	0.000000	0.000000	0.089392	0.222294	-0.183145	0.000000	0.000000	3.000000	1.000000	1.000000
20019.241324	-0.055505	0.491287	0.298528	70.808815	102.749321	134.603607	-2.309166	0.000000	4.434834	0.000000	0.000000	0.000000	0.091471	0.226796	-0.213176	0.000000	0.000000	3.000000	1.000000	1.000000
20019.244657	-0.055505	0.491287	0.298528	70.808815	102.749321	134.603607	-2.309166	0.000000	4.434834	0.000000	0.000000	0.000000	0.091471	0.226796	-0.213176	0.000000	0.000000	3.000000	1.000000	1.000000
20019.247990	-0.055505	0.491287	0.298528	70.808815	102.749321	134.603607	-2.309166	0.000000	4.434834	0.000000	0.000000	0.000000	0.091471	0.226796	-0.213176	0.000000	0.000000	3.000000	1.000000	1.000000
20019.251324	-0.055085	0.491995	0.297713	71.094002	102.248711	134.036194	-2.309926	0.000000	4.434438	0.000000	0.000000	0.000000	0.126030	0.212382	-0.244357	0.000000	0.000000	3.000000	1.000000	1.000000
20019.254657	-0.055085	0.491995	0.297713	71.094002	102.248711	134.036194	-2.309926	0.000000	4.434438	0.000000	0.000000	0.000000	0.126030	0.212382	-0.244357	0.000000	0.000000	3.000000	1.000000	1.000000
20019.257990	-0.055085	0.491995	0.297713	71.094002	102.248711	134.036194	-2.309926	0.000000	4.434438	0.000000	0.000000	0.000000	0.126030	0.212382	-0.244357	0.000000	0.000000	3.000000	1.000000	1.000000
20019.261324	-0.054623	0.492676	0.296802	71.425529	101.466698	133.197556	-2.309975	0.000000	4.434412	0.000000	0.000000	0.000000	0.138691	0.204304	-0.273448	0.000000	0.000000	3.000000	1.000000	1.000000
20019.264657	-0.054623	0.492676	0.296802	71.425529	101.466698	133.197556	-2.309975	0.000000	4.434412	0.000000	0.000000	0.000000	0.138691	0.204304	-0.273448	0.000000	0.000000	3.000000	1.000000	1.000000
20019.267990	-0.054623	0.492676	0.296802	71.425529	101.466698	133.197556	-2.309975	0.000000	4.434412	0.000000	0.000000	0.000000	0.138691	0.204304	-0.273448	0.000000	0.000000	3.000000	1.000000	1.000000
20019.271324	-0.054192	0.493331	0.295815	71.772842	100.405876	132.104477	-2.310122	0.000000	4.434336	0.000000	0.000000	0.000000	0.129231	0.196537	-0.295896	0.000000	0.000000	3.000000	1.000000	1.000000
20019.274657	-0.054192	0.493331	0.295815	71.772842	100.405876	132.104477	-2.310122	0.000000	4.434336	0.000000	0.000000	0.000000	0.129231	0.196537	-0.295896	0.000000	0.000000	3.000000	1.000000	1.000000
20019.277990	-0.054192	0.493331	0.295815	71.772842	100.405876	132.104477	-2.310122	0.000000	4.434336	0.000000	0.000000	0.000000	0.129231	0.196537	-0.295896	0.000000	0.000000	3.000000	1.000000	1.000000
20019.281324	-0.053686	0.493940	0.294776	72.102623	99.061874	130.754196	-2.311101	0.000000	4.433826	0.000000	0.000000	0.000000	0.151597	0.182760	-0.311704	0.000000	0.000000	3.000000	1.000000	1.000000
20019.284657	-0.053686	0.493940	0.294776	72.102623	99.061874	130.754196	-2.311101	0.000000	4.433826	0.000000	0.000000	0.000000	0.151597	0.182760	-0.311704	0.000000	0.000000	3.000000	1.000000	1.000000
20019.287990	-0.053686	0.493940	0.294776	72.102623	99.061874	130.754196	-2.311101	0.000000	4.433826	0.000000	0.000000	0.000000	0.151597	0.182760	-0.311704	0.000000	0.000000	3.000000	1.000000	1.000000
20019.291324	-0.053145	0.494526	0.293723	72.375626	97.541534	129.263824	-2.311530	0.000000	4.433602	0.000000	0.000000	0.000000	0.162284	0.175775	-0.316026	0.000000	0.000000	3.000000	1.000000	1.000000
20019.294657	-0.053145	0.494526	0.293723	72.375626	97.541534	129.263824	-2.311530	0.000000	4.433602	0.000000	0.000000	0.000000	0.162284	0.175775	-0.316026	0.000000	0.000000	3.000000	1.000000	1.000000
20019.297990	-0.053145	0.494526	0.293723	72.375626	97.541534	129.263824	-2.311530	0.000000	4.433602	0.000000	0.000000	0.000000	0.162284	0.175775	-0.316026	0.000000	0.000000	3.000000	1.000000	1.000000
20019.301324	-0.052601	0.495086	0.292596	72.596733	95.987526	127.753952	-2.311628	0.000000	4.433551	0.000000	0.000000	0.000000	0.163428	0.167955	-0.338112	0.000000	0.000000	3.000000	1.000000	1.000000
20019.304657	-0.052601	0.495086	0.292596	72.596733	95.987526	127.753952	-2.311628	0.000000	4.433551	0.000000	0.000000	0.000000	0.163428	0.167955	-0.338112	0.000000	0.000000	3.000000	1.000000	1.000000
20019.307990	-0.052601	0.495086	0.292596	72.596733	95.987526	127.753952	-2.311628	0.000000	4.433551	0.000000	0.000000	0.000000	0.163428	0.167955	-0.338112	0.000000	0.000000	3.000000	1.000000	1.000000
20019.311324	-0.052022	0.495603	0.291469	72.803169	94.456360	126.264137	-2.312139	0.000000	4.433284	0.000000	0.000000	0.000000	0.173708	0.155039	-0.338061	0.000000	0.000000	3.000000	1.000000	1.000000
20019.314657	-0.052022	0.495603	0.291469	72.803169	94.456360	126.264137	-2.312139	0.000000	4.433284	0.000000	0.000000	0.000000	0.173708	0.155039	-0.338061	0.000000	0.000000	3.000000	1.000000	1.000000
20019.317990	-0.052022	0.495603	0.291469	72.803169	94.456360	126.264137	-2.312139	0.000000	4.433284	0.000000	0.000000	0.000000	0.173708	0.155039	-0.338061	0.000000	0.000000	3.000000	1.000000	1.000000
20019.321324	-0.051409	0.496098	0.290356	73.014961	93.039429	124.861771	-2.312243	0.000000	4.433230	0.000000	0.000000	0.000000	0.183661	0.148534	-0.334043	0.000000	0.000000	3.000000	1.000000	1.000000
20019.324657	-0.051409	0.496098	0.290356	73.014961	93.039429	124.861771	-2.312243	0.000000	4.433230	0.000000	0.000000	0.000000	0.183661	0.148534	-0.334043	0.000000	0.000000	3.000000	1.000000	1.000000
20019.327990	-0.051409	0.496098	0.290356	73.014961	93.039429	124.861771	-2.312243	0.000000	4.433230	0.000000	0.000000	0.000000	0.183661	0.148534	-0.334043	0.000000	0.000000	3.000000	1.000000	1.000000
20019.331324	-0.050766	0.496573	0.289284	73.231606	91.738304	123.550812	-2.311865	0.000000	4.433427	0.000000	0.000000	0.000000	0.192989	0.142522	-0.321452	0.000000	0.000000	3.000000	1.000000	1.000000
20019.334657	-0.050766	0.496573	0.289284	73.231606	91.738304	123.550812	-2.311865	0.000000	4.433427	0.000000	0.000000	0.000000	0.192989	0.142522	-0.321452	0.000000	0.000000	3.000000	1.000000	1.000000
20019.337990	-0.050766	0.496573	0.289284	73.231606	91.738304	123.550812	-2.311865	0.000000	4.433427	0.000000	0.000000	0.000000	0.192989	0.142522	-0.321452	0.000000	0.000000	3.000000	1.000000	1.000000
20019.341324	-0.050089	0.497005	0.288213	73.421593	90.581139	122.374191	-2.310846	0.000000	4.433958	0.000000	0.000000	0.000000	0.203136	0.129756	-0.321302	0.000000	0.000000	3.000000	1.000000	1.000000
20019.344657	-0.050089	0.497005	0.288213	73.421593	90.581139	122.374191	-2.310846	0.000000	4.433958	0.000000	0.000000	0.000000	0.203136	0.129756	-0.321302	0.000000	0.000000	3.000000	1.000000	1.000000
20019.347990	-0.050089	0.497005	0.288213	73.421593	90.581139	122.374191	-2.310846	0.000000	4.433958	0.000000	0.000000	0.000000	0.203136	0.129756	-0.321302	0.000000	0.000000	3.000000	1.000000	1.000000
20019.351324	-0.049418	0.497461	0.287209	73.575089	89.550301	121.323639	-2.309407	0.000000	4.434709	0.000000	0.000000	0.000000	0.201269	0.136541	-0.301328	0.000000	0.000000	3.000000	1.000000	1.000000
20019.354657	-0.049418	0.497461	0.287209	73.575089	89.550301	121.323639	-2.309407	0.000000	4.434709	0.000000	0.000000	0.000000	0.201269	0.136541	-0.301328	0.000000	0.000000	3.000000	1.000000	1.000000
20019.357990	-0.049418	0.497461	0.287209	73.575089	89.550301	121.323639	-2.309407	0.000000	4.434709	0.000000	0.000000	0.000000	0.201269	0.136541	-0.301328	0.000000	0.000000	3.000000	1.000000	1.000000
20019.361324	-0.048717	0.497877	0.286263	73.716187	88.659180	120.401703	-2.307611	0.000000	4.435643	0.000000	0.000000	0.000000	0.210245	0.124813	-0.283795	0.000000	0.000000	3.000000	1.000000	1.000000
20019.364657	-0.048717	0.497877	0.286263	73.716187	88.659180	120.401703	-2.307611	0.000000	4.435643	0.000000	0.000000	0.000000	0.210245	0.124813	-0.283795	0.000000	0.000000	3.000000	1.000000	1.000000
20019.367990	-0.048717	0.497877	0.286263	73.716187	88.659180	120.401703	-2.307611	0.000000	4.435643	0.000000	0.000000	0.000000	0.210245	0.124813	-0.283795	0.000000	0.000000	3.000000	1.000000	1.000000
20019.371324	-0.048023	0.498275	0.285386	73.848183	87.885742	119.590126	-2.305065	0.000000	4.436967	0.000000	0.000000	0.000000	0.208381	0.119504	-0.262847	0.000000	0.000000	3.000000	1.000000	1.000000
20019.374657	-0.048023	0.498275	0.285386	73.848183	87.885742	119.590126	-2.305065	0.000000	4.436967	0.000000	0.000000	0.000000	0.208381	0.119504	-0.262847	0.000000	0.000000	3.000000	1.000000	1.000000
20019.377990	-0.048023	0.498275	0.285386	73.848183	87.885742	119.590126	-2.305065	0.000000	4.436967	0.000000	0.000000	0.000000	0.208381	0.119504	-0.262847	0.000000	0.000000	3.000000	1.000000	1.000000
20019.381324	-0.047367	0.498695	0.284547	73.961235	87.220352	118.884346	-2.302132	0.000000	4.438490	0.000000	0.000000	0.000000	0.196595	0.125961	-0.251751	0.000000	0.000000	3.000000	1.000000	1.000000
20019.384657	-0.047367	0.498695	0.284547	73.961235	87.220352	118.884346	-2.302132	0.000000	4.438490	0.000000	0.000000	0.000000	0.196595	0.125961	-0.251751	0.000000	0.000000	3.000000	1.000000	1.000000
20019.387990	-0.047367	0.498695	0.284547	73.961235	87.220352	118.884346	-2.302132	0.000000	4.438490	0.000000	0.000000	0.000000	0.196595	0.125961	-0.251751	0.000000	0.000000	3.000000	1.000000	1.000000
20019.391324	-0.046755	0.499099	0.283806	74.035461	86.674377	118.309311	-2.299426	0.000000	4.439892	0.000000	0.000000	0.000000	0.183728	0.121230	-0.222472	0.000000	0.000000	3.000000	1.000000	1.000000
20019.394657	-0.046755	0.499099	0.283806	74.035461	86.674377	118.309311	-2.299426	0.000000	4.439892	0.000000	0.000000	0.000000	0.183728	0.121230	-0.222472	0.000000	0.000000	3.000000	1.000000	1.000000
20019.397990	-0.046755	0.499099	0.283806	74.035461	86.674377	118.309311	-2.299426	0.000000	4.439892	0.000000	0.000000	0.000000	0.183728	0.121230	-0.222472	0.000000	0.000000	3.000000	1.000000	1.000000
20019.401324	-0.046755	0.499099	0.283806	74.068481	86.310379	117.925949	-2.296607	0.000000	4.441350	0.000000	0.000000	0.000000	0.183728	0.121230	-0.222472	0.000000	0.000000	3.000000	1.000000	1.000000
20019.404657	-0.046182	0.499505	0.283118	74.068481	86.310379	117.925949	-2.296607	0.000000	4.441350	0.000000	0.000000	0.000000	0.171786	0.121933	-0.206379	0.000000	0.000000	3.000000	1.000000	1.000000
20019.407990	-0.046182	0.499505	0.283118	74.068481	86.310379	117.925949	-2.296607	0.000000	4.441350	0.000000	0.000000	0.000000	0.171786	0.121933	-0.206379	0.000000	0.000000	3.000000	1.000000	1.000000
20019.411324	-0.045649	0.499893	0.282471	74.085373	86.122253	117.718735	-2.296607	0.000000	4.441350	0.000000	0.000000	0.000000	0.160149	0.116327	-0.194184	0.000000	0.000000	3.000000	1.000000	1.000000
20019.414657	-0.045649	0.499893	0.282471	74.085373	86.122253	117.718735	-2.296607	0.000000	4.441350	0.000000	0.000000	0.000000	0.160149	0.116327	-0.194184	0.000000	0.000000	3.000000	1.000000	1.000000
20019.417990	-0.045649	0.499893	0.282471	74.085373	86.122253	117.718735	-2.296607	0.000000	4.441350	0.000000	0.000000	0.000000	0.160149	0.116327	-0.194184	0.000000	0.000000	3.000000	1.000000	1.000000
20019.421324	-0.045649	0.499893	0.282471	74.093254	86.100739	117.672615	-2.291441	0.000000	4.444018	0.000000	0.000000	0.000000	0.160149	0.116327	-0.194184	0.000000	0.000000	3.000000	1.000000	1.000000
20019.424657	-0.045154	0.500283	0.281878	74.093254	86.100739	117.672615	-2.291441	0.000000	4.444018	0.000000	0.000000	0.000000	0.148319	0.117104	-0.177861	0.000000	0.000000	3.000000	1.000000	1.000000
20019.427990	-0.045154	0.500283	0.281878	74.093254	86.100739	117.672615	-2.291441	0.000000	4.444018	0.000000	0.000000	0.000000	0.148319	0.117104	-0.177861	0.000000	0.000000	3.000000	1.000000	1.000000
20019.431324	-0.044732	0.500675	0.281308	74.093826	86.221191	117.767410	-2.291441	0.000000	4.444018	0.000000	0.000000	0.000000	0.126552	0.117397	-0.170832	0.000000	0.000000	3.000000	1.000000	1.000000
20019.434657	-0.044732	0.500675	0.281308	74.093826	86.221191	117.767410	-2.291441	0.000000	4.444018	0.000000	0.000000	0.000000	0.126552	0.117397	-0.170832	0.000000	0.000000	3.000000	1.000000	1.000000
20019.437990	-0.044732	0.500675	0.281308	74.093826	86.221191	117.767410	-2.291441	0.000000	4.444018	0.000000	0.000000	0.000000	0.126552	0.117397	-0.170832	0.000000	0.000000	3.000000	1.000000	1.000000
20019.441324	-0.044732	0.500675	0.281308	74.091965	86.326767	117.847374	-2.287484	0.000000	4.446056	0.000000	0.000000	0.000000	0.126552	0.117397	-0.170832	0.000000	0.000000	3.000000	1.000000	1.000000
20019.444657	-0.044315	0.501069	0.280796	74.091965	86.326767	117.847374	-2.287484	0.000000	4.446056	0.000000	0.000000	0.000000	0.125336	0.118219	-0.153701	0.000000	0.000000	3.000000	1.000000	1.000000
20019.447990	-0.044315	0.501069	0.280796	74.091965	86.326767	117.847374	-2.287484	0.000000	4.446056	0.000000	0.000000	0.000000	0.125336	0.118219	-0.153701	0.000000	0.000000	3.000000	1.000000	1.000000
20019.451324	-0.043932	0.501462	0.280280	74.090080	86.440605	117.938766	-2.287484	0.000000	4.446056	0.000000	0.000000	0.000000	0.114686	0.118025	-0.154661	0.000000	0.000000	3.000000	1.000000	1.000000
20019.454657	-0.043932	0.501462	0.280280	74.090080	86.440605	117.938766	-2.287484	0.000000	4.446056	0.000000	0.000000	0.000000	0.114686	0.118025	-0.154661	0.000000	0.000000	3.000000	1.000000	1.000000
20019.457990	-0.043932	0.501462	0.280280	74.090080	86.440605	117.938766	-2.287484	0.000000	4.446056	0.000000	0.000000	0.000000	0.114686	0.118025	-0.154661	0.000000	0.000000	3.000000	1.000000	1.000000
20019.461324	-0.043932	0.501462	0.280280	74.082336	86.542465	118.018745	-2.284080	0.000000	4.447806	0.000000	0.000000	0.000000	0.114686	0.118025	-0.154661	0.000000	0.000000	3.000000	1.000000	1.000000
20019.464657	-0.043516	0.501815	0.279768	74.082336	86.542465	118.018745	-2.284080	0.000000	4.447806	0.000000	0.000000	0.000000	0.125003	0.105742	-0.153621	0.000000	0.000000	3.000000	1.000000	1.000000
20019.467990	-0.043516	0.501815	0.279768	74.082336	86.542465	118.018745	-2.284080	0.000000	4.447806	0.000000	0.000000	0.000000	0.125003	0.105742	-0.153621	0.000000	0.000000	3.000000	1.000000	1.000000
20019.471324	-0.043134	0.502166	0.279253	74.070625	86.649963	118.118004	-2.284080	0.000000	4.447806	0.000000	0.000000	0.000000	0.114366	0.105543	-0.154571	0.000000	0.000000	3.000000	1.000000	1.000000
20019.474657	-0.043134	0.502166	0.279253	74.070625	86.649963	118.118004	-2.284080	0.000000	4.447806	0.000000	0.000000	0.000000	0.114366	0.105543	-0.154571	0.000000	0.000000	3.000000	1.000000	1.000000
20019.477990	-0.043134	0.502166	0.279253	74.070625	86.649963	118.118004	-2.284080	0.000000	4.447806	0.000000	0.000000	0.000000	0.114366	0.105543	-0.154571	0.000000	0.000000	3.000000	1.000000	1.000000
20019.481324	-0.043134	0.502166	0.279253	74.060860	86.769585	118.236557	-2.280670	0.000000	4.449555	0.000000	0.000000	0.000000	0.114366	0.105543	-0.154571	0.000000	0.000000	3.000000	1.000000	1.000000
20019.484657	-0.042754	0.502477	0.278739	74.060860	86.769585	118.236557	-2.280670	0.000000	4.449555	0.000000	0.000000	0.000000	0.114188	0.093308	-0.154133	0.000000	0.000000	3.000000	1.000000	1.000000
20019.487990	-0.042754	0.502477	0.278739	74.060860	86.769585	118.236557	-2.280670	0.000000	4.449555	0.000000	0.000000	0.000000	0.114188	0.093308	-0.154133	0.000000	0.000000	3.000000	1.000000	1.000000
20019.491324	-0.042408	0.502767	0.278209	74.049057	86.895988	118.366318	-2.280670	0.000000	4.449555	0.000000	0.000000	0.000000	0.103813	0.086832	-0.159068	0.000000	0.000000	3.000000	1.000000	1.000000
20019.494657	-0.042408	0.502767	0.278209	74.049057	86.895988	118.366318	-2.280670	0.000000	4.449555	0.000000	0.000000	0.000000	0.103813	0.086832	-0.159068	0.000000	0.000000	3.000000	1.000000	1.000000
20019.497990	-0.042408	0.502767	0.278209	74.049057	86.895988	118.366318	-2.280670	0.000000	4.449555	0.000000	0.000000	0.000000	0.103813	0.086832	-0.159068	0.000000	0.000000	3.000000	1.000000	1.000000
20019.501324	-0.042408	0.502767	0.278209	74.023537	87.032410	118.510460	-2.278243	0.000000	4.450799	0.000000	0.000000	0.000000	0.103813	0.086832	-0.159068	0.000000	0.000000	3.000000	1.000000	1.000000
20019.504657	-0.042095	0.503014	0.277649	74.023537	87.032410	118.510460	-2.278243	0.000000	4.450799	0.000000	0.000000	0.000000	0.093686	0.074057	-0.168041	0.000000	0.000000	3.000000	1.000000	1.000000
20019.507990	-0.042095	0.503014	0.277649	74.023537	87.032410	118.510460	-2.278243	0.000000	4.450799	0.000000	0.000000	0.000000	0.093686	0.074057	-0.168041	0.000000	0.000000	3.000000	1.000000	1.000000
20019.511324	-0.041783	0.503260	0.277088	73.970665	87.150185	118.653473	-2.278243	0.000000	4.450799	0.000000	0.000000	0.000000	0.093571	0.073912	-0.168347	0.000000	0.000000	3.000000	1.000000	1.000000
20019.514657	-0.041783	0.503260	0.277088	73.970665	87.150185	118.653473	-2.278243	0.000000	4.450799	0.000000	0.000000	0.000000	0.093571	0.073912	-0.168347	0.000000	0.000000	3.000000	1.000000	1.000000
20019.517990	-0.041783	0.503260	0.277088	73.970665	87.150185	118.653473	-2.278243	0.000000	4.450799	0.000000	0.000000	0.000000	0.093571	0.073912	-0.168347	0.000000	0.000000	3.000000	1.000000	1.000000
20019.521324	-0.041783	0.503260	0.277088	73.888557	87.247513	118.786865	-2.277604	0.000000	4.451126	0.000000	0.000000	0.000000	0.093571	0.073912	-0.168347	0.000000	0.000000	3.000000	1.000000	1.000000
20019.524657	-0.041471	0.503525	0.276510	73.888557	87.247513	118.786865	-2.277604	0.000000	4.451126	0.000000	0.000000	0.000000	0.093728	0.079512	-0.173459	0.000000	0.000000	3.000000	1.000000	1.000000
20019.527990	-0.041471	0.503525	0.276510	73.888557	87.247513	118.786865	-2.277604	0.000000	4.451126	0.000000	0.000000	0.000000	0.093728	0.079512	-0.173459	0.000000	0.000000	3.000000	1.000000	1.000000
20019.531324	-0.041090	0.503750	0.275937	73.802528	87.346535	118.919075	-2.277604	0.000000	4.451126	0.000000	0.000000	0.000000	0.114447	0.067313	-0.171836	0.000000	0.000000	3.000000	1.000000	1.000000
20019.534657	-0.041090	0.503750	0.275937	73.802528	87.346535	118.919075	-2.277604	0.000000	4.451126	0.000000	0.000000	0.000000	0.114447	0.067313	-0.171836	0.000000	0.000000	3.000000	1.000000	1.000000
20019.537990	-0.041090	0.503750	0.275937	73.802528	87.346535	118.919075	-2.277604	0.000000	4.451126	0.000000	0.000000	0.000000	0.114447	0.067313	-0.171836	0.000000	0.000000	3.000000	1.000000	1.000000
20019.541324	-0.041090	0.503750	0.275937	73.737801	87.480476	119.081375	-2.276261	0.000000	4.451813	0.000000	0.000000	0.000000	0.114447	0.067313	-0.171836	0.000000	0.000000	3.000000	1.000000	1.000000
20019.544657	-0.040709	0.503973	0.275363	73.737801	87.480476	119.081375	-2.276261	0.000000	4.451813	0.000000	0.000000	0.000000	0.114298	0.067188	-0.172169	0.000000	0.000000	3.000000	1.000000	1.000000
20019.547990	-0.040709	0.503973	0.275363	73.737801	87.480476	119.081375	-2.276261	0.000000	4.451813	0.000000	0.000000	0.000000	0.114298	0.067188	-0.172169	0.000000	0.000000	3.000000	1.000000	1.000000
20019.551324	-0.040292	0.504155	0.274763	73.700294	87.634972	119.236023	-2.276261	0.000000	4.451813	0.000000	0.000000	0.000000	0.125016	0.054454	-0.180046	0.000000	0.000000	3.000000	1.000000	1.000000
20019.554657	-0.040292	0.504155	0.274763	73.700294	87.634972	119.236023	-2.276261	0.000000	4.451813	0.000000	0.000000	0.000000	0.125016	0.054454	-0.180046	0.000000	0.000000	3.000000	1.000000	1.000000
20019.557990	-0.040292	0.504155	0.274763	73.700294	87.634972	119.236023	-2.276261	0.000000	4.451813	0.000000	0.000000	0.000000	0.125016	0.054454	-0.180046	0.000000	0.000000	3.000000	1.000000	1.000000
20019.561324	-0.040292	0.504155	0.274763	73.691757	87.830635	119.413963	-2.273725	0.000000	4.453109	0.000000	0.000000	0.000000	0.125016	0.054454	-0.180046	0.000000	0.000000	3.000000	1.000000	1.000000
20019.564657	-0.039874	0.504334	0.274132	73.691757	87.830635	119.413963	-2.273725	0.000000	4.453109	0.000000	0.000000	0.000000	0.125327	0.053756	-0.189302	0.000000	0.000000	3.000000	1.000000	1.000000
20019.567990	-0.039874	0.504334	0.274132	73.691757	87.830635	119.413963	-2.273725	0.000000	4.453109	0.000000	0.000000	0.000000	0.125327	0.053756	-0.189302	0.000000	0.000000	3.000000	1.000000	1.000000
20019.571324	-0.039489	0.504490	0.273454	73.690720	88.050377	119.614578	-2.273725	0.000000	4.453109	0.000000	0.000000	0.000000	0.115440	0.046752	-0.203257	0.000000	0.000000	3.000000	1.000000	1.000000
20019.574657	-0.039489	0.504490	0.273454	73.690720	88.050377	119.614578	-2.273725	0.000000	4.453109	0.000000	0.000000	0.000000	0.115440	0.046752	-0.203257	0.000000	0.000000	3.000000	1.000000	1.000000
20019.577990	-0.039489	0.504490	0.273454	73.690720	88.050377	119.614578	-2.273725	0.000000	4.453109	0.000000	0.000000	0.000000	0.115440	0.046752	-0.203257	0.000000	0.000000	3.000000	1.000000	1.000000
20019.581324	-0.039489	0.504490	0.273454	73.687561	88.268684	119.815018	-2.271988	0.000000	4.453995	0.000000	0.000000	0.000000	0.115440	0.046752	-0.203257	0.000000	0.000000	3.000000	1.000000	1.000000
20019.584657	-0.039105	0.504645	0.272775	73.687561	88.268684	119.815018	-2.271988	0.000000	4.453995	0.000000	0.000000	0.000000	0.115262	0.046601	-0.203667	0.000000	0.000000	3.000000	1.000000	1.000000
20019.587990	-0.039105	0.504645	0.272775	73.687561	88.268684	119.815018	-2.271988	0.000000	4.453995	0.000000	0.000000	0.000000	0.115262	0.046601	-0.203667	0.000000	0.000000	3.000000	1.000000	1.000000
20019.591324	-0.038720	0.504838	0.272063	73.684204	88.486877	120.023308	-2.271988	0.000000	4.453995	0.000000	0.000000	0.000000	0.115603	0.057864	-0.213819	0.000000	0.000000	3.000000	1.000000	1.000000
20019.594657	-0.038720	0.504838	0.272063	73.684204	88.486877	120.023308	-2.271988	0.000000	4.453995	0.000000	0.000000	0.000000	0.115603	0.057864	-0.213819	0.000000	0.000000	3.000000	1.000000	1.000000
20019.597990	-0.038720	0.504838	0.272063	73.684204	88.486877	120.023308	-2.271988	0.000000	4.453995	0.000000	0.000000	0.000000	0.115603	0.057864	-0.213819	0.000000	0.000000	3.000000	1.000000	1.000000
20019.601324	-0.038720	0.504838	0.272063	73.676781	88.704765	120.231110	-2.271213	0.000000	4.454391	0.000000	0.000000	0.000000	0.115603	0.057864	-0.213819	0.000000	0.000000	3.000000	1.000000	1.000000
20019.604657	-0.038301	0.505012	0.271366	73.676781	88.704765	120.231110	-2.271213	0.000000	4.454391	0.000000	0.000000	0.000000	0.125538	0.052011	-0.208844	0.000000	0.000000	3.000000	1.000000	1.000000
20019.607990	-0.038301	0.505012	0.271366	73.676781	88.704765	120.231110	-2.271213	0.000000	4.454391	0.000000	0.000000	0.000000	0.125538	0.052011	-0.208844	0.000000	0.000000	3.000000	1.000000	1.000000
20019.611324	-0.037886	0.505207	0.270712	73.673180	88.914810	120.428108	-2.271213	0.000000	4.454391	0.000000	0.000000	0.000000	0.124654	0.058715	-0.196205	0.000000	0.000000	3.000000	1.000000	1.000000
20019.614657	-0.037886	0.505207	0.270712	73.673180	88.914810	120.428108	-2.271213	0.000000	4.454391	0.000000	0.000000	0.000000	0.124654	0.058715	-0.196205	0.000000	0.000000	3.000000	1.000000	1.000000
20019.617990	-0.037886	0.505207	0.270712	73.673180	88.914810	120.428108	-2.271213	0.000000	4.454391	0.000000	0.000000	0.000000	0.124654	0.058715	-0.196205	0.000000	0.000000	3.000000	1.000000	1.000000
20019.621324	-0.037886	0.505207	0.270712	73.671585	89.107658	120.618973	-2.269311	0.000000	4.455359	0.000000	0.000000	0.000000	0.124654	0.058715	-0.196205	0.000000	0.000000	3.000000	1.000000	1.000000
20019.624657	-0.037437	0.505384	0.270075	73.671585	89.107658	120.618973	-2.269311	0.000000	4.455359	0.000000	0.000000	0.000000	0.134568	0.052892	-0.191181	0.000000	0.000000	3.000000	1.000000	1.000000
20019.627990	-0.037437	0.505384	0.270075	73.671585	89.107658	120.618973	-2.269311	0.000000	4.455359	0.000000	0.000000	0.000000	0.134568	0.052892	-0.191181	0.000000	0.000000	3.000000	1.000000	1.000000
20019.631324	-0.037026	0.505582	0.269479	73.670448	89.279007	120.822868	-2.269311	0.000000	4.455359	0.000000	0.000000	0.000000	0.123346	0.059618	-0.178988	0.000000	0.000000	3.000000	1.000000	1.000000
20019.634657	-0.037026	0.505582	0.269479	73.670448	89.279007	120.822868	-2.269311	0.000000	4.455359	0.000000	0.000000	0.000000	0.123346	0.059618	-0.178988	0.000000	0.000000	3.000000	1.000000	1.000000
20019.637990	-0.037026	0.505582	0.269479	73.670448	89.279007	120.822868	-2.269311	0.000000	4.455359	0.000000	0.000000	0.000000	0.123346	0.059618	-0.178988	0.000000	0.000000	3.000000	1.000000	1.000000
20019.641324	-0.037026	0.505582	0.269479	73.669197	89.450310	121.114456	-2.266274	0.000000	4.456905	0.000000	0.000000	0.000000	0.123346	0.059618	-0.178988	0.000000	0.000000	3.000000	1.000000	1.000000
20019.644657	-0.036617	0.505783	0.268911	73.669197	89.450310	121.114456	-2.266274	0.000000	4.456905	0.000000	0.000000	0.000000	0.122714	0.060097	-0.170311	0.000000	0.000000	3.000000	1.000000	1.000000
20019.647990	-0.036617	0.505783	0.268911	73.669197	89.450310	121.114456	-2.266274	0.000000	4.456905	0.000000	0.000000	0.000000	0.122714	0.060097	-0.170311	0.000000	0.000000	3.000000	1.000000	1.000000
20019.651324	-0.036244	0.505985	0.268370	73.670181	89.565430	121.337029	-2.266274	0.000000	4.456905	0.000000	0.000000	0.000000	0.111763	0.060560	-0.162103	0.000000	0.000000	3.000000	1.000000	1.000000
20019.654657	-0.036244	0.505985	0.268370	73.670181	89.565430	121.337029	-2.266274	0.000000	4.456905	0.000000	0.000000	0.000000	0.111763	0.060560	-0.162103	0.000000	0.000000	3.000000	1.000000	1.000000
20019.657990	-0.036244	0.505985	0.268370	73.670181	89.565430	121.337029	-2.266274	0.000000	4.456905	0.000000	0.000000	0.000000	0.111763	0.060560	-0.162103	0.000000	0.000000	3.000000	1.000000	1.000000
20019.661324	-0.036244	0.505985	0.268370	73.674362	89.618958	121.478287	-2.263394	0.000000	4.458368	0.000000	0.000000	0.000000	0.111763	0.060560	-0.162103	0.000000	0.000000	3.000000	1.000000	1.000000
20019.664657	-0.035909	0.506169	0.267874	73.674362	89.618958	121.478287	-2.263394	0.000000	4.458368	0.000000	0.000000	0.000000	0.100600	0.055403	-0.148928	0.000000	0.000000	3.000000	1.000000	1.000000
20019.667990	-0.035909	0.506169	0.267874	73.674362	89.618958	121.478287	-2.263394	0.000000	4.458368	0.000000	0.000000	0.000000	0.100600	0.055403	-0.148928	0.000000	0.000000	3.000000	1.000000	1.000000
20019.671324	-0.035612	0.506358	0.267436	73.679276	89.640343	121.653389	-2.263394	0.000000	4.458368	0.000000	0.000000	0.000000	0.089272	0.056549	-0.131564	0.000000	0.000000	3.000000	1.000000	1.000000
20019.674657	-0.035612	0.506358	0.267436	73.679276	89.640343	121.653389	-2.263394	0.000000	4.458368	0.000000	0.000000	0.000000	0.089272	0.056549	-0.131564	0.000000	0.000000	3.000000	1.000000	1.000000
20019.677990	-0.035612	0.506358	0.267436	73.679276	89.640343	121.653389	-2.263394	0.000000	4.458368	0.000000	0.000000	0.000000	0.089272	0.056549	-0.131564	0.000000	0.000000	3.000000	1.000000	1.000000
20019.681324	-0.035612	0.506358	0.267436	73.681801	89.694023	121.903839	-2.261296	0.000000	4.459433	0.000000	0.000000	0.000000	0.089272	0.056549	-0.131564	0.000000	0.000000	3.000000	1.000000	1.000000
20019.684657	-0.035281	0.506567	0.267012	73.681801	89.694023	121.903839	-2.261296	0.000000	4.459433	0.000000	0.000000	0.000000	0.099291	0.062704	-0.127122	0.000000	0.000000	3.000000	1.000000	1.000000
20019.687990	-0.035281	0.506567	0.267012	73.681801	89.694023	121.903839	-2.261296	0.000000	4.459433	0.000000	0.000000	0.000000	0.099291	0.062704	-0.127122	0.000000	0.000000	3.000000	1.000000	1.000000
20019.691324	-0.034952	0.506759	0.266634	73.681725	89.787849	122.280579	-2.261296	0.000000	4.459433	0.000000	0.000000	0.000000	0.098509	0.057599	-0.113300	0.000000	0.000000	3.000000	1.000000	1.000000
20019.694657	-0.034952	0.506759	0.266634	73.681725	89.787849	122.280579	-2.261296	0.000000	4.459433	0.000000	0.000000	0.000000	0.098509	0.057599	-0.113300	0.000000	0.000000	3.000000	1.000000	1.000000
20019.697990	-0.034952	0.506759	0.266634	73.681725	89.787849	122.280579	-2.261296	0.000000	4.459433	0.000000	0.000000	0.000000	0.098509	0.057599	-0.113300	0.000000	0.000000	3.000000	1.000000	1.000000
20019.701324	-0.034952	0.506759	0.266634	73.680901	89.876457	122.594711	-2.257928	0.000000	4.461139	0.000000	0.000000	0.000000	0.098509	0.057599	-0.113300	0.000000	0.000000	3.000000	1.000000	1.000000
20019.704657	-0.034624	0.506990	0.266253	73.680901	89.876457	122.594711	-2.257928	0.000000	4.461139	0.000000	0.000000	0.000000	0.098454	0.069391	-0.114280	0.000000	0.000000	3.000000	1.000000	1.000000
20019.707990	-0.034624	0.506990	0.266253	73.680901	89.876457	122.594711	-2.257928	0.000000	4.461139	0.000000	0.000000	0.000000	0.098454	0.069391	-0.114280	0.000000	0.000000	3.000000	1.000000	1.000000
20019.711324	-0.034261	0.507200	0.265860	73.680023	89.967720	122.669434	-2.257928	0.000000	4.461139	0.000000	0.000000	0.000000	0.108855	0.063054	-0.118084	0.000000	0.000000	3.000000	1.000000	1.000000
20019.714657	-0.034261	0.507200	0.265860	73.680023	89.967720	122.669434	-2.257928	0.000000	4.461139	0.000000	0.000000	0.000000	0.108855	0.063054	-0.118084	0.000000	0.000000	3.000000	1.000000	1.000000
20019.717990	-0.034261	0.507200	0.265860	73.680023	89.967720	122.669434	-2.257928	0.000000	4.461139	0.000000	0.000000	0.000000	0.108855	0.063054	-0.118084	0.000000	0.000000	3.000000	1.000000	1.000000
20019.721324	-0.034261	0.507200	0.265860	73.678833	90.080353	122.766434	-2.253931	0.000000	4.463160	0.000000	0.000000	0.000000	0.108855	0.063054	-0.118084	0.000000	0.000000	3.000000	1.000000	1.000000
20019.724657	-0.033897	0.507448	0.265432	73.678833	90.080353	122.766434	-2.253931	0.000000	4.463160	0.000000	0.000000	0.000000	0.109212	0.074199	-0.128188	0.000000	0.000000	3.000000	1.000000	1.000000
20019.727990	-0.033897	0.507448	0.265432	73.678833	90.080353	122.766434	-2.253931	0.000000	4.463160	0.000000	0.000000	0.000000	0.109212	0.074199	-0.128188	0.000000	0.000000	3.000000	1.000000	1.000000
20019.731324	-0.033601	0.507653	0.264974	73.678116	90.182213	122.855705	-2.253931	0.000000	4.463160	0.000000	0.000000	0.000000	0.088910	0.061588	-0.137627	0.000000	0.000000	3.000000	1.000000	1.000000
20019.734657	-0.033601	0.507653	0.264974	73.678116	90.182213	122.855705	-2.253931	0.000000	4.463160	0.000000	0.000000	0.000000	0.088910	0.061588	-0.137627	0.000000	0.000000	3.000000	1.000000	1.000000
20019.737990	-0.033601	0.507653	0.264974	73.678116	90.182213	122.855705	-2.253931	0.000000	4.463160	0.000000	0.000000	0.000000	0.088910	0.061588	-0.137627	0.000000	0.000000	3.000000	1.000000	1.000000
20019.741324	-0.033601	0.507653	0.264974	73.677589	90.291924	122.959496	-2.251072	0.000000	4.464602	0.000000	0.000000	0.000000	0.088910	0.061588	-0.137627	0.000000	0.000000	3.000000	1.000000	1.000000
20019.744657	-0.033303	0.507874	0.264467	73.677589	90.291924	122.959496	-2.251072	0.000000	4.464602	0.000000	0.000000	0.000000	0.089462	0.066462	-0.151917	0.000000	0.000000	3.000000	1.000000	1.000000
20019.747990	-0.033303	0.507874	0.264467	73.677589	90.291924	122.959496	-2.251072	0.000000	4.464602	0.000000	0.000000	0.000000	0.089462	0.066462	-0.151917	0.000000	0.000000	3.000000	1.000000	1.000000
20019.751324	-0.033038	0.508054	0.263931	73.678856	90.393677	123.054779	-2.251072	0.000000	4.464602	0.000000	0.000000	0.000000	0.079465	0.053858	-0.160919	0.000000	0.000000	3.000000	1.000000	1.000000
20019.754657	-0.033038	0.508054	0.263931	73.678856	90.393677	123.054779	-2.251072	0.000000	4.464602	0.000000	0.000000	0.000000	0.079465	0.053858	-0.160919	0.000000	0.000000	3.000000	1.000000	1.000000
20019.757990	-0.033038	0.508054	0.263931	73.678856	90.393677	123.054779	-2.251072	0.000000	4.464602	0.000000	0.000000	0.000000	0.079465	0.053858	-0.160919	0.000000	0.000000	3.000000	1.000000	1.000000
20019.761324	-0.033038	0.508054	0.263931	73.679977	90.480354	123.141182	-2.250569	0.000000	4.464856	0.000000	0.000000	0.000000	0.079465	0.053858	-0.160919	0.000000	0.000000	3.000000	1.000000	1.000000
20019.764657	-0.032770	0.508229	0.263333	73.679977	90.480354	123.141182	-2.250569	0.000000	4.464856	0.000000	0.000000	0.000000	0.080197	0.052459	-0.179438	0.000000	0.000000	3.000000	1.000000	1.000000
20019.767990	-0.032770	0.508229	0.263333	73.679977	90.480354	123.141182	-2.250569	0.000000	4.464856	0.000000	0.000000	0.000000	0.080197	0.052459	-0.179438	0.000000	0.000000	3.000000	1.000000	1.000000
20019.771324	-0.032502	0.508362	0.262706	73.679161	90.480270	123.144623	-2.250569	0.000000	4.464856	0.000000	0.000000	0.000000	0.080464	0.039866	-0.188038	0.000000	0.000000	3.000000	1.000000	1.000000
20019.774657	-0.032502	0.508362	0.262706	73.679161	90.480270	123.144623	-2.250569	0.000000	4.464856	0.000000	0.000000	0.000000	0.080464	0.039866	-0.188038	0.000000	0.000000	3.000000	1.000000	1.000000
20019.777990	-0.032502	0.508362	0.262706	73.679161	90.480270	123.144623	-2.250569	0.000000	4.464856	0.000000	0.000000	0.000000	0.080464	0.039866	-0.188038	0.000000	0.000000	3.000000	1.000000	1.000000
20019.781324	-0.032502	0.508362	0.262706	73.679695	90.330444	123.014946	-2.251678	0.000000	4.464296	0.000000	0.000000	0.000000	0.080464	0.039866	-0.188038	0.000000	0.000000	3.000000	1.000000	1.000000
20019.784657	-0.032198	0.508511	0.262032	73.679695	90.330444	123.014946	-2.251678	0.000000	4.464296	0.000000	0.000000	0.000000	0.091228	0.044677	-0.202055	0.000000	0.000000	3.000000	1.000000	1.000000
20019.787990	-0.032198	0.508511	0.262032	73.679695	90.330444	123.014946	-2.251678	0.000000	4.464296	0.000000	0.000000	0.000000	0.091228	0.044677	-0.202055	0.000000	0.000000	3.000000	1.000000	1.000000
20019.791324	-0.031893	0.508618	0.261330	73.676765	89.970909	122.688736	-2.251678	0.000000	4.464296	0.000000	0.000000	0.000000	0.091458	0.032090	-0.210767	0.000000	0.000000	3.000000	1.000000	1.000000
20019.794657	-0.031893	0.508618	0.261330	73.676765	89.970909	122.688736	-2.251678	0.000000	4.464296	0.000000	0.000000	0.000000	0.091458	0.032090	-0.210767	0.000000	0.000000	3.000000	1.000000	1.000000
20019.797990	-0.031893	0.508618	0.261330	73.676765	89.970909	122.688736	-2.251678	0.000000	4.464296	0.000000	0.000000	0.000000	0.091458	0.032090	-0.210767	0.000000	0.000000	3.000000	1.000000	1.000000
20019.801324	-0.031893	0.508618	0.261330	73.666054	89.450447	122.217468	-2.252837	0.000000	4.463712	0.000000	0.000000	0.000000	0.091458	0.032090	-0.210767	0.000000	0.000000	3.000000	1.000000	1.000000
20019.804657	-0.031553	0.508722	0.260597	73.666054	89.450447	122.217468	-2.252837	0.000000	4.463712	0.000000	0.000000	0.000000	0.101938	0.031313	-0.219891	0.000000	0.000000	3.000000	1.000000	1.000000
20019.807990	-0.031553	0.508722	0.260597	73.666054	89.450447	122.217468	-2.252837	0.000000	4.463712	0.000000	0.000000	0.000000	0.101938	0.031313	-0.219891	0.000000	0.000000	3.000000	1.000000	1.000000
20019.811324	-0.031214	0.508826	0.259862	73.654343	88.762489	121.591866	-2.252837	0.000000	4.463712	0.000000	0.000000	0.000000	0.101764	0.031194	-0.220316	0.000000	0.000000	3.000000	1.000000	1.000000
20019.814657	-0.031214	0.508826	0.259862	73.654343	88.762489	121.591866	-2.252837	0.000000	4.463712	0.000000	0.000000	0.000000	0.101764	0.031194	-0.220316	0.000000	0.000000	3.000000	1.000000	1.000000
20019.817990	-0.031214	0.508826	0.259862	73.654343	88.762489	121.591866	-2.252837	0.000000	4.463712	0.000000	0.000000	0.000000	0.101764	0.031194	-0.220316	0.000000	0.000000	3.000000	1.000000	1.000000
20019.821324	-0.030874	0.508888	0.259099	73.638275	87.961212	120.873833	-2.253680	0.000000	4.463287	0.000000	0.000000	0.000000	0.101952	0.018650	-0.229110	0.000000	0.000000	3.000000	1.000000	1.000000
20019.824657	-0.030874	0.508888	0.259099	73.638275	87.961212	120.873833	-2.253680	0.000000	4.463287	0.000000	0.000000	0.000000	0.101952	0.018650	-0.229110	0.000000	0.000000	3.000000	1.000000	1.000000
20019.827990	-0.030874	0.508888	0.259099	73.638275	87.961212	120.873833	-2.253680	0.000000	4.463287	0.000000	0.000000	0.000000	0.101952	0.018650	-0.229110	0.000000	0.000000	3.000000	1.000000	1.000000
20019.831324	-0.030502	0.508971	0.258349	73.611099	87.089745	120.084930	-2.254308	0.000000	4.462969	0.000000	0.000000	0.000000	0.111782	0.024746	-0.224940	0.000000	0.000000	3.000000	1.000000	1.000000
20019.834657	-0.030502	0.508971	0.258349	73.611099	87.089745	120.084930	-2.254308	0.000000	4.462969	0.000000	0.000000	0.000000	0.111782	0.024746	-0.224940	0.000000	0.000000	3.000000	1.000000	1.000000
20019.837990	-0.030502	0.508971	0.258349	73.611099	87.089745	120.084930	-2.254308	0.000000	4.462969	0.000000	0.000000	0.000000	0.111782	0.024746	-0.224940	0.000000	0.000000	3.000000	1.000000	1.000000
20019.841324	-0.030502	0.508971	0.258349	73.585083	86.173988	119.252930	-2.254392	0.000000	4.462927	0.000000	0.000000	0.000000	0.111782	0.024746	-0.224940	0.000000	0.000000	3.000000	1.000000	1.000000
20019.844657	-0.030129	0.509071	0.257581	73.585083	86.173988	119.252930	-2.254392	0.000000	4.462927	0.000000	0.000000	0.000000	0.111796	0.030165	-0.230430	0.000000	0.000000	3.000000	1.000000	1.000000
20019.847990	-0.030129	0.509071	0.257581	73.585083	86.173988	119.252930	-2.254392	0.000000	4.462927	0.000000	0.000000	0.000000	0.111796	0.030165	-0.230430	0.000000	0.000000	3.000000	1.000000	1.000000
20019.851324	-0.029657	0.509213	0.256844	73.582245	85.260109	118.406509	-2.254392	0.000000	4.462927	0.000000	0.000000	0.000000	0.141747	0.042416	-0.221193	0.000000	0.000000	3.000000	1.000000	1.000000
20019.854657	-0.029657	0.509213	0.256844	73.582245	85.260109	118.406509	-2.254392	0.000000	4.462927	0.000000	0.000000	0.000000	0.141747	0.042416	-0.221193	0.000000	0.000000	3.000000	1.000000	1.000000
20019.857990	-0.029657	0.509213	0.256844	73.582245	85.260109	118.406509	-2.254392	0.000000	4.462927	0.000000	0.000000	0.000000	0.141747	0.042416	-0.221193	0.000000	0.000000	3.000000	1.000000	1.000000
20019.861324	-0.029657	0.509213	0.256844	73.606133	84.406273	117.590111	-2.253219	0.000000	4.463519	0.000000	0.000000	0.000000	0.141747	0.042416	-0.221193	0.000000	0.000000	3.000000	1.000000	1.000000
20019.864657	-0.029152	0.509413	0.256117	73.606133	84.406273	117.590111	-2.253219	0.000000	4.463519	0.000000	0.000000	0.000000	0.151506	0.060160	-0.217887	0.000000	0.000000	3.000000	1.000000	1.000000
20019.867990	-0.029152	0.509413	0.256117	73.606133	84.406273	117.590111	-2.253219	0.000000	4.463519	0.000000	0.000000	0.000000	0.151506	0.060160	-0.217887	0.000000	0.000000	3.000000	1.000000	1.000000
20019.871324	-0.028615	0.509615	0.255422	73.644264	83.622444	116.862175	-2.253219	0.000000	4.463519	0.000000	0.000000	0.000000	0.161002	0.060670	-0.208646	0.000000	0.000000	3.000000	1.000000	1.000000
20019.874657	-0.028615	0.509615	0.255422	73.644264	83.622444	116.862175	-2.253219	0.000000	4.463519	0.000000	0.000000	0.000000	0.161002	0.060670	-0.208646	0.000000	0.000000	3.000000	1.000000	1.000000
20019.877990	-0.028615	0.509615	0.255422	73.644264	83.622444	116.862175	-2.253219	0.000000	4.463519	0.000000	0.000000	0.000000	0.161002	0.060670	-0.208646	0.000000	0.000000	3.000000	1.000000	1.000000
20019.881324	-0.028615	0.509615	0.255422	73.678360	82.893715	116.418007	-2.248704	0.000000	4.465796	0.000000	0.000000	0.000000	0.161002	0.060670	-0.208646	0.000000	0.000000	3.000000	1.000000	1.000000
20019.884657	-0.028047	0.509819	0.254757	73.678360	82.893715	116.418007	-2.248704	0.000000	4.465796	0.000000	0.000000	0.000000	0.170484	0.061183	-0.199376	0.000000	0.000000	3.000000	1.000000	1.000000
20019.887990	-0.028047	0.509819	0.254757	73.678360	82.893715	116.418007	-2.248704	0.000000	4.465796	0.000000	0.000000	0.000000	0.170484	0.061183	-0.199376	0.000000	0.000000	3.000000	1.000000	1.000000
20019.891324	-0.027480	0.510082	0.254102	73.708878	82.258583	116.575386	-2.248704	0.000000	4.465796	0.000000	0.000000	0.000000	0.170058	0.078847	-0.196462	0.000000	0.000000	3.000000	1.000000	1.000000
20019.894657	-0.027480	0.510082	0.254102	73.708878	82.258583	116.575386	-2.248704	0.000000	4.465796	0.000000	0.000000	0.000000	0.170058	0.078847	-0.196462	0.000000	0.000000	3.000000	1.000000	1.000000
20019.897990	-0.027480	0.510082	0.254102	73.708878	82.258583	116.575386	-2.248704	0.000000	4.465796	0.000000	0.000000	0.000000	0.170058	0.078847	-0.196462	0.000000	0.000000	3.000000	1.000000	1.000000
20019.901324	-0.026881	0.510347	0.253478	73.739632	81.708656	116.840645	-2.242097	0.000000	4.469116	0.000000	0.000000	0.000000	0.179534	0.079366	-0.187174	0.000000	0.000000	3.000000	1.000000	1.000000
20019.904657	-0.026881	0.510347	0.253478	73.739632	81.708656	116.840645	-2.242097	0.000000	4.469116	0.000000	0.000000	0.000000	0.179534	0.079366	-0.187174	0.000000	0.000000	3.000000	1.000000	1.000000
20019.907990	-0.026881	0.510347	0.253478	73.739632	81.708656	116.840645	-2.242097	0.000000	4.469116	0.000000	0.000000	0.000000	0.179534	0.079366	-0.187174	0.000000	0.000000	3.000000	1.000000	1.000000
20019.911324	-0.026250	0.510590	0.252840	73.785095	81.283279	116.504860	-2.238074	0.000000	4.471132	0.000000	0.000000	0.000000	0.189505	0.073013	-0.191478	0.000000	0.000000	3.000000	1.000000	1.000000
20019.914657	-0.026250	0.510590	0.252840	73.785095	81.283279	116.504860	-2.238074	0.000000	4.471132	0.000000	0.000000	0.000000	0.189505	0.073013	-0.191478	0.000000	0.000000	3.000000	1.000000	1.000000
20019.917990	-0.026250	0.510590	0.252840	73.785095	81.283279	116.504860	-2.238074	0.000000	4.471132	0.000000	0.000000	0.000000	0.189505	0.073013	-0.191478	0.000000	0.000000	3.000000	1.000000	1.000000
20019.921324	-0.026250	0.510590	0.252840	73.843903	80.984390	116.158737	-2.233656	0.000000	4.473341	0.000000	0.000000	0.000000	0.189505	0.073013	-0.191478	0.000000	0.000000	3.000000	1.000000	1.000000
20019.924657	-0.025621	0.510856	0.252246	73.843903	80.984390	116.158737	-2.233656	0.000000	4.473341	0.000000	0.000000	0.000000	0.188691	0.079700	-0.178317	0.000000	0.000000	3.000000	1.000000	1.000000
20019.927990	-0.025621	0.510856	0.252246	73.843903	80.984390	116.158737	-2.233656	0.000000	4.473341	0.000000	0.000000	0.000000	0.188691	0.079700	-0.178317	0.000000	0.000000	3.000000	1.000000	1.000000
20019.931324	-0.025026	0.511139	0.251632	73.909775	80.738571	115.874405	-2.233656	0.000000	4.473341	0.000000	0.000000	0.000000	0.178477	0.084982	-0.184235	0.000000	0.000000	3.000000	1.000000	1.000000
20019.934657	-0.025026	0.511139	0.251632	73.909775	80.738571	115.874405	-2.233656	0.000000	4.473341	0.000000	0.000000	0.000000	0.178477	0.084982	-0.184235	0.000000	0.000000	3.000000	1.000000	1.000000
20019.937990	-0.025026	0.511139	0.251632	73.909775	80.738571	115.874405	-2.233656	0.000000	4.473341	0.000000	0.000000	0.000000	0.178477	0.084982	-0.184235	0.000000	0.000000	3.000000	1.000000	1.000000
20019.941324	-0.025026	0.511139	0.251632	73.974190	80.482552	115.692780	-2.224814	0.000000	4.477745	0.000000	0.000000	0.000000	0.178477	0.084982	-0.184235	0.000000	0.000000	3.000000	1.000000	1.000000
20019.944657	-0.024366	0.511445	0.251064	73.974190	80.482552	115.692780	-2.224814	0.000000	4.477745	0.000000	0.000000	0.000000	0.197884	0.091672	-0.170314	0.000000	0.000000	3.000000	1.000000	1.000000
20019.947990	-0.024366	0.511445	0.251064	73.974190	80.482552	115.692780	-2.224814	0.000000	4.477745	0.000000	0.000000	0.000000	0.197884	0.091672	-0.170314	0.000000	0.000000	3.000000	1.000000	1.000000
20019.951324	-0.023708	0.511731	0.250512	74.038803	80.291687	115.699837	-2.224814	0.000000	4.477745	0.000000	0.000000	0.000000	0.197408	0.086045	-0.165590	0.000000	0.000000	3.000000	1.000000	1.000000
20019.954657	-0.023708	0.511731	0.250512	74.038803	80.291687	115.699837	-2.224814	0.000000	4.477745	0.000000	0.000000	0.000000	0.197408	0.086045	-0.165590	0.000000	0.000000	3.000000	1.000000	1.000000
20019.957990	-0.023708	0.511731	0.250512	74.038803	80.291687	115.699837	-2.224814	0.000000	4.477745	0.000000	0.000000	0.000000	0.197408	0.086045	-0.165590	0.000000	0.000000	3.000000	1.000000	1.000000
20019.961324	-0.023708	0.511731	0.250512	74.131447	80.145058	115.675652	-2.213880	0.000000	4.483161	0.000000	0.000000	0.000000	0.197408	0.086045	-0.165590	0.000000	0.000000	3.000000	1.000000	1.000000
20019.964657	-0.023019	0.512041	0.250005	74.131447	80.145058	115.675652	-2.213880	0.000000	4.483161	0.000000	0.000000	0.000000	0.206735	0.092761	-0.151995	0.000000	0.000000	3.000000	1.000000	1.000000
20019.967990	-0.023019	0.512041	0.250005	74.131447	80.145058	115.675652	-2.213880	0.000000	4.483161	0.000000	0.000000	0.000000	0.206735	0.092761	-0.151995	0.000000	0.000000	3.000000	1.000000	1.000000
20019.971324	-0.022332	0.512372	0.249543	74.268211	80.018990	115.518265	-2.213880	0.000000	4.483161	0.000000	0.000000	0.000000	0.206014	0.099510	-0.138715	0.000000	0.000000	3.000000	1.000000	1.000000
20019.974657	-0.022332	0.512372	0.249543	74.268211	80.018990	115.518265	-2.213880	0.000000	4.483161	0.000000	0.000000	0.000000	0.206014	0.099510	-0.138715	0.000000	0.000000	3.000000	1.000000	1.000000
20019.977990	-0.022332	0.512372	0.249543	74.268211	80.018990	115.518265	-2.213880	0.000000	4.483161	0.000000	0.000000	0.000000	0.206014	0.099510	-0.138715	0.000000	0.000000	3.000000	1.000000	1.000000
20019.981324	-0.022332	0.512372	0.249543	74.430069	79.868729	115.335365	-2.200892	0.000000	4.489552	0.000000	0.000000	0.000000	0.206014	0.099510	-0.138715	0.000000	0.000000	3.000000	1.000000	1.000000
20019.984657	-0.021681	0.512685	0.249095	74.430069	79.868729	115.335365	-2.200892	0.000000	4.489552	0.000000	0.000000	0.000000	0.195533	0.093915	-0.134225	0.000000	0.000000	3.000000	1.000000	1.000000
20019.987990	-0.021681	0.512685	0.249095	74.430069	79.868729	115.335365	-2.200892	0.000000	4.489552	0.000000	0.000000	0.000000	0.195533	0.093915	-0.134225	0.000000	0.000000	3.000000	1.000000	1.000000
20019.991324	-0.021063	0.513018	0.248660	74.582436	79.676941	115.230453	-2.200892	0.000000	4.489552	0.000000	0.000000	0.000000	0.185112	0.099941	-0.130603	0.000000	0.000000	3.000000	1.000000	1.000000
20019.994657	-0.021063	0.513018	0.248660	74.582436	79.676941	115.230453	-2.200892	0.000000	4.489552	0.000000	0.000000	0.000000	0.185112	0.099941	-0.130603	0.000000	0.000000	3.000000	1.000000	1.000000
20019.997990	-0.021063	0.513018	0.248660	74.582436	79.676941	115.230453	-2.200892	0.000000	4.489552	0.000000	0.000000	0.000000	0.185112	0.099941	-0.130603	0.000000	0.000000	3.000000	1.000000	1.000000
20020.001324	-0.020481	0.513390	0.248220	74.720825	79.495872	115.224594	-2.188697	0.000000	4.495509	0.000000	0.000000	0.000000	0.174869	0.111366	-0.132144	0.000000	0.000000	3.000000	1.000000	1.000000
20020.004657	-0.020481	0.513390	0.248220	74.720825	79.495872	115.224594	-2.188697	0.000000	4.495509	0.000000	0.000000	0.000000	0.174869	0.111366	-0.132144	0.000000	0.000000	3.000000	1.000000	1.000000
20020.007990	-0.020481	0.513390	0.248220	74.720825	79.495872	115.224594	-2.188697	0.000000	4.495509	0.000000	0.000000	0.000000	0.174869	0.111366	-0.132144	0.000000	0.000000	3.000000	1.000000	1.000000
20020.011324	-0.019933	0.513763	0.247809	74.823288	79.362991	115.215797	-2.183299	0.000000	4.498134	0.000000	0.000000	0.000000	0.164350	0.111970	-0.123281	0.000000	0.000000	3.000000	1.000000	1.000000
20020.014657	-0.019933	0.513763	0.247809	74.823288	79.362991	115.215797	-2.183299	0.000000	4.498134	0.000000	0.000000	0.000000	0.164350	0.111970	-0.123281	0.000000	0.000000	3.000000	1.000000	1.000000
20020.017990	-0.019933	0.513763	0.247809	74.823288	79.362991	115.215797	-2.183299	0.000000	4.498134	0.000000	0.000000	0.000000	0.164350	0.111970	-0.123281	0.000000	0.000000	3.000000	1.000000	1.000000
20020.021324	-0.019933	0.513763	0.247809	74.877823	79.322884	115.183968	-2.178176	0.000000	4.500616	0.000000	0.000000	0.000000	0.164350	0.111970	-0.123281	0.000000	0.000000	3.000000	1.000000	1.000000
20020.024657	-0.019386	0.514136	0.247397	74.877823	79.322884	115.183968	-2.178176	0.000000	4.500616	0.000000	0.000000	0.000000	0.164163	0.111801	-0.123567	0.000000	0.000000	3.000000	1.000000	1.000000
20020.027990	-0.019386	0.514136	0.247397	74.877823	79.322884	115.183968	-2.178176	0.000000	4.500616	0.000000	0.000000	0.000000	0.164163	0.111801	-0.123567	0.000000	0.000000	3.000000	1.000000	1.000000
20020.031324	-0.018806	0.514510	0.247016	74.916031	79.364128	115.370941	-2.178176	0.000000	4.500616	0.000000	0.000000	0.000000	0.173751	0.112451	-0.114109	0.000000	0.000000	3.000000	1.000000	1.000000
20020.034657	-0.018806	0.514510	0.247016	74.916031	79.364128	115.370941	-2.178176	0.000000	4.500616	0.000000	0.000000	0.000000	0.173751	0.112451	-0.114109	0.000000	0.000000	3.000000	1.000000	1.000000
20020.037990	-0.018806	0.514510	0.247016	74.916031	79.364128	115.370941	-2.178176	0.000000	4.500616	0.000000	0.000000	0.000000	0.173751	0.112451	-0.114109	0.000000	0.000000	3.000000	1.000000	1.000000
20020.041324	-0.018806	0.514510	0.247016	74.979546	79.446114	115.847153	-2.167189	0.000000	4.505917	0.000000	0.000000	0.000000	0.173751	0.112451	-0.114109	0.000000	0.000000	3.000000	1.000000	1.000000
20020.044657	-0.018293	0.514862	0.246588	74.979546	79.446114	115.847153	-2.167189	0.000000	4.505917	0.000000	0.000000	0.000000	0.153878	0.105354	-0.128667	0.000000	0.000000	3.000000	1.000000	1.000000
20020.047990	-0.018293	0.514862	0.246588	74.979546	79.446114	115.847153	-2.167189	0.000000	4.505917	0.000000	0.000000	0.000000	0.153878	0.105354	-0.128667	0.000000	0.000000	3.000000	1.000000	1.000000
20020.051324	-0.017813	0.515151	0.246114	75.091011	79.553780	116.254776	-2.167189	0.000000	4.505917	0.000000	0.000000	0.000000	0.144005	0.086734	-0.141999	0.000000	0.000000	3.000000	1.000000	1.000000
20020.054657	-0.017813	0.515151	0.246114	75.091011	79.553780	116.254776	-2.167189	0.000000	4.505917	0.000000	0.000000	0.000000	0.144005	0.086734	-0.141999	0.000000	0.000000	3.000000	1.000000	1.000000
20020.057990	-0.017813	0.515151	0.246114	75.091011	79.553780	116.254776	-2.167189	0.000000	4.505917	0.000000	0.000000	0.000000	0.144005	0.086734	-0.141999	0.000000	0.000000	3.000000	1.000000	1.000000
20020.061324	-0.017366	0.515416	0.245593	75.222733	79.699181	116.480324	-2.158867	0.000000	4.509911	0.000000	0.000000	0.000000	0.134149	0.079661	-0.156279	0.000000	0.000000	3.000000	1.000000	1.000000
20020.064657	-0.017366	0.515416	0.245593	75.222733	79.699181	116.480324	-2.158867	0.000000	4.509911	0.000000	0.000000	0.000000	0.134149	0.079661	-0.156279	0.000000	0.000000	3.000000	1.000000	1.000000
20020.067990	-0.017366	0.515416	0.245593	75.222733	79.699181	116.480324	-2.158867	0.000000	4.509911	0.000000	0.000000	0.000000	0.134149	0.079661	-0.156279	0.000000	0.000000	3.000000	1.000000	1.000000
20020.071324	-0.016918	0.515635	0.244980	75.337852	79.842484	116.635361	-2.155910	0.000000	4.511325	0.000000	0.000000	0.000000	0.134623	0.065624	-0.184136	0.000000	0.000000	3.000000	1.000000	1.000000
20020.074657	-0.016918	0.515635	0.244980	75.337852	79.842484	116.635361	-2.155910	0.000000	4.511325	0.000000	0.000000	0.000000	0.134623	0.065624	-0.184136	0.000000	0.000000	3.000000	1.000000	1.000000
20020.077990	-0.016918	0.515635	0.244980	75.337852	79.842484	116.635361	-2.155910	0.000000	4.511325	0.000000	0.000000	0.000000	0.134623	0.065624	-0.184136	0.000000	0.000000	3.000000	1.000000	1.000000
20020.081324	-0.016918	0.515635	0.244980	75.430588	79.915878	116.689438	-2.153579	0.000000	4.512438	0.000000	0.000000	0.000000	0.134623	0.065624	-0.184136	0.000000	0.000000	3.000000	1.000000	1.000000
20020.084657	-0.016500	0.515825	0.244254	75.430588	79.915878	116.689438	-2.153579	0.000000	4.512438	0.000000	0.000000	0.000000	0.125181	0.056908	-0.217563	0.000000	0.000000	3.000000	1.000000	1.000000
20020.087990	-0.016500	0.515825	0.244254	75.430588	79.915878	116.689438	-2.153579	0.000000	4.512438	0.000000	0.000000	0.000000	0.125181	0.056908	-0.217563	0.000000	0.000000	3.000000	1.000000	1.000000
20020.091324	-0.016149	0.515970	0.243466	75.489281	79.787399	116.543549	-2.153579	0.000000	4.512438	0.000000	0.000000	0.000000	0.105399	0.043663	-0.236541	0.000000	0.000000	3.000000	1.000000	1.000000
20020.094657	-0.016149	0.515970	0.243466	75.489281	79.787399	116.543549	-2.153579	0.000000	4.512438	0.000000	0.000000	0.000000	0.105399	0.043663	-0.236541	0.000000	0.000000	3.000000	1.000000	1.000000
20020.097990	-0.016149	0.515970	0.243466	75.489281	79.787399	116.543549	-2.153579	0.000000	4.512438	0.000000	0.000000	0.000000	0.105399	0.043663	-0.236541	0.000000	0.000000	3.000000	1.000000	1.000000
20020.101324	-0.016149	0.515970	0.243466	75.511681	79.344757	116.166710	-2.152882	0.000000	4.512771	0.000000	0.000000	0.000000	0.105399	0.043663	-0.236541	0.000000	0.000000	3.000000	1.000000	1.000000
20020.104657	-0.015863	0.516069	0.242582	75.511681	79.344757	116.166710	-2.152882	0.000000	4.512771	0.000000	0.000000	0.000000	0.085876	0.029586	-0.265138	0.000000	0.000000	3.000000	1.000000	1.000000
20020.107990	-0.015863	0.516069	0.242582	75.511681	79.344757	116.166710	-2.152882	0.000000	4.512771	0.000000	0.000000	0.000000	0.085876	0.029586	-0.265138	0.000000	0.000000	3.000000	1.000000	1.000000
20020.111324	-0.015576	0.516123	0.241636	75.528656	78.553581	115.513962	-2.152882	0.000000	4.512771	0.000000	0.000000	0.000000	0.086090	0.016344	-0.283838	0.000000	0.000000	3.000000	1.000000	1.000000
20020.114657	-0.015576	0.516123	0.241636	75.528656	78.553581	115.513962	-2.152882	0.000000	4.512771	0.000000	0.000000	0.000000	0.086090	0.016344	-0.283838	0.000000	0.000000	3.000000	1.000000	1.000000
20020.117990	-0.015576	0.516123	0.241636	75.528656	78.553581	115.513962	-2.152882	0.000000	4.512771	0.000000	0.000000	0.000000	0.086090	0.016344	-0.283838	0.000000	0.000000	3.000000	1.000000	1.000000
20020.121324	-0.015355	0.516154	0.240640	75.541199	77.392212	114.460320	-2.157439	0.000000	4.510594	0.000000	0.000000	0.000000	0.066315	0.009265	-0.298762	0.000000	0.000000	3.000000	1.000000	1.000000
20020.124657	-0.015355	0.516154	0.240640	75.541199	77.392212	114.460320	-2.157439	0.000000	4.510594	0.000000	0.000000	0.000000	0.066315	0.009265	-0.298762	0.000000	0.000000	3.000000	1.000000	1.000000
20020.127990	-0.015355	0.516154	0.240640	75.541199	77.392212	114.460320	-2.157439	0.000000	4.510594	0.000000	0.000000	0.000000	0.066315	0.009265	-0.298762	0.000000	0.000000	3.000000	1.000000	1.000000
20020.131324	-0.015132	0.516121	0.239567	75.545685	75.971100	113.100212	-2.161331	0.000000	4.508730	0.000000	0.000000	0.000000	0.066648	-0.010050	-0.321967	0.000000	0.000000	3.000000	1.000000	1.000000
20020.134657	-0.015132	0.516121	0.239567	75.545685	75.971100	113.100212	-2.161331	0.000000	4.508730	0.000000	0.000000	0.000000	0.066648	-0.010050	-0.321967	0.000000	0.000000	3.000000	1.000000	1.000000
20020.137990	-0.015132	0.516121	0.239567	75.545685	75.971100	113.100212	-2.161331	0.000000	4.508730	0.000000	0.000000	0.000000	0.066648	-0.010050	-0.321967	0.000000	0.000000	3.000000	1.000000	1.000000
20020.141324	-0.014910	0.516102	0.238441	75.523560	74.448273	111.652588	-2.165801	0.000000	4.506585	0.000000	0.000000	0.000000	0.066799	-0.005695	-0.337628	0.000000	0.000000	3.000000	1.000000	1.000000
20020.144657	-0.014910	0.516102	0.238441	75.523560	74.448273	111.652588	-2.165801	0.000000	4.506585	0.000000	0.000000	0.000000	0.066799	-0.005695	-0.337628	0.000000	0.000000	3.000000	1.000000	1.000000
20020.147990	-0.014910	0.516102	0.238441	75.523560	74.448273	111.652588	-2.165801	0.000000	4.506585	0.000000	0.000000	0.000000	0.066799	-0.005695	-0.337628	0.000000	0.000000	3.000000	1.000000	1.000000
20020.151324	-0.014654	0.516062	0.237300	75.463913	72.897186	110.196663	-2.170683	0.000000	4.504236	0.000000	0.000000	0.000000	0.076605	-0.011929	-0.342549	0.000000	0.000000	3.000000	1.000000	1.000000
20020.154657	-0.014654	0.516062	0.237300	75.463913	72.897186	110.196663	-2.170683	0.000000	4.504236	0.000000	0.000000	0.000000	0.076605	-0.011929	-0.342549	0.000000	0.000000	3.000000	1.000000	1.000000
20020.157990	-0.014654	0.516062	0.237300	75.463913	72.897186	110.196663	-2.170683	0.000000	4.504236	0.000000	0.000000	0.000000	0.076605	-0.011929	-0.342549	0.000000	0.000000	3.000000	1.000000	1.000000
20020.161324	-0.014334	0.516060	0.236153	75.372726	71.369255	108.777893	-2.175223	0.000000	4.502045	0.000000	0.000000	0.000000	0.096161	-0.000698	-0.343909	0.000000	0.000000	3.000000	1.000000	1.000000
20020.164657	-0.014334	0.516060	0.236153	75.372726	71.369255	108.777893	-2.175223	0.000000	4.502045	0.000000	0.000000	0.000000	0.096161	-0.000698	-0.343909	0.000000	0.000000	3.000000	1.000000	1.000000
20020.167990	-0.014334	0.516060	0.236153	75.372726	71.369255	108.777893	-2.175223	0.000000	4.502045	0.000000	0.000000	0.000000	0.096161	-0.000698	-0.343909	0.000000	0.000000	3.000000	1.000000	1.000000
20020.171324	-0.013982	0.516060	0.235037	75.288177	69.909416	107.408493	-2.178827	0.000000	4.500301	0.000000	0.000000	0.000000	0.105543	-0.000019	-0.334831	0.000000	0.000000	3.000000	1.000000	1.000000
20020.174657	-0.013982	0.516060	0.235037	75.288177	69.909416	107.408493	-2.178827	0.000000	4.500301	0.000000	0.000000	0.000000	0.105543	-0.000019	-0.334831	0.000000	0.000000	3.000000	1.000000	1.000000
20020.177990	-0.013982	0.516060	0.235037	75.288177	69.909416	107.408493	-2.178827	0.000000	4.500301	0.000000	0.000000	0.000000	0.105543	-0.000019	-0.334831	0.000000	0.000000	3.000000	1.000000	1.000000
20020.181324	-0.013600	0.516102	0.233981	75.230339	68.484619	106.039566	-2.181750	0.000000	4.498885	0.000000	0.000000	0.000000	0.114718	0.012817	-0.316935	0.000000	0.000000	3.000000	1.000000	1.000000
20020.184657	-0.013600	0.516102	0.233981	75.230339	68.484619	106.039566	-2.181750	0.000000	4.498885	0.000000	0.000000	0.000000	0.114718	0.012817	-0.316935	0.000000	0.000000	3.000000	1.000000	1.000000
20020.187990	-0.013600	0.516102	0.233981	75.230339	68.484619	106.039566	-2.181750	0.000000	4.498885	0.000000	0.000000	0.000000	0.114718	0.012817	-0.316935	0.000000	0.000000	3.000000	1.000000	1.000000
20020.191324	-0.013153	0.516185	0.232952	75.187134	67.155769	104.744057	-2.183772	0.000000	4.497904	0.000000	0.000000	0.000000	0.133886	0.024770	-0.308497	0.000000	0.000000	3.000000	1.000000	1.000000
20020.194657	-0.013153	0.516185	0.232952	75.187134	67.155769	104.744057	-2.183772	0.000000	4.497904	0.000000	0.000000	0.000000	0.133886	0.024770	-0.308497	0.000000	0.000000	3.000000	1.000000	1.000000
20020.197990	-0.013153	0.516185	0.232952	75.187134	67.155769	104.744057	-2.183772	0.000000	4.497904	0.000000	0.000000	0.000000	0.133886	0.024770	-0.308497	0.000000	0.000000	3.000000	1.000000	1.000000
20020.201324	-0.012742	0.516310	0.231983	75.138977	65.935883	103.556435	-2.184600	0.000000	4.497501	0.000000	0.000000	0.000000	0.123359	0.037559	-0.290820	0.000000	0.000000	3.000000	1.000000	1.000000
20020.204657	-0.012742	0.516310	0.231983	75.138977	65.935883	103.556435	-2.184600	0.000000	4.497501	0.000000	0.000000	0.000000	0.123359	0.037559	-0.290820	0.000000	0.000000	3.000000	1.000000	1.000000
20020.207990	-0.012742	0.516310	0.231983	75.138977	65.935883	103.556435	-2.184600	0.000000	4.497501	0.000000	0.000000	0.000000	0.123359	0.037559	-0.290820	0.000000	0.000000	3.000000	1.000000	1.000000
20020.211324	-0.012268	0.516460	0.231093	75.091766	64.885216	102.522331	-2.185536	0.000000	4.497047	0.000000	0.000000	0.000000	0.142210	0.045070	-0.267120	0.000000	0.000000	3.000000	1.000000	1.000000
20020.214657	-0.012268	0.516460	0.231093	75.091766	64.885216	102.522331	-2.185536	0.000000	4.497047	0.000000	0.000000	0.000000	0.142210	0.045070	-0.267120	0.000000	0.000000	3.000000	1.000000	1.000000
20020.217990	-0.012268	0.516460	0.231093	75.091766	64.885216	102.522331	-2.185536	0.000000	4.497047	0.000000	0.000000	0.000000	0.142210	0.045070	-0.267120	0.000000	0.000000	3.000000	1.000000	1.000000
20020.221324	-0.012268	0.516460	0.231093	75.048866	64.021538	101.680168	-2.184886	0.000000	4.497363	0.000000	0.000000	0.000000	0.142210	0.045070	-0.267120	0.000000	0.000000	3.000000	1.000000	1.000000
20020.224657	-0.011829	0.516636	0.230280	75.048866	64.021538	101.680168	-2.184886	0.000000	4.497363	0.000000	0.000000	0.000000	0.131659	0.052597	-0.243845	0.000000	0.000000	3.000000	1.000000	1.000000
20020.227990	-0.011829	0.516636	0.230280	75.048866	64.021538	101.680168	-2.184886	0.000000	4.497363	0.000000	0.000000	0.000000	0.131659	0.052597	-0.243845	0.000000	0.000000	3.000000	1.000000	1.000000
20020.231324	-0.011392	0.516891	0.229524	75.012939	63.342773	101.075676	-2.184886	0.000000	4.497363	0.000000	0.000000	0.000000	0.131070	0.076638	-0.226654	0.000000	0.000000	3.000000	1.000000	1.000000
20020.234657	-0.011392	0.516891	0.229524	75.012939	63.342773	101.075676	-2.184886	0.000000	4.497363	0.000000	0.000000	0.000000	0.131070	0.076638	-0.226654	0.000000	0.000000	3.000000	1.000000	1.000000
20020.237990	-0.011392	0.516891	0.229524	75.012939	63.342773	101.075676	-2.184886	0.000000	4.497363	0.000000	0.000000	0.000000	0.131070	0.076638	-0.226654	0.000000	0.000000	3.000000	1.000000	1.000000
20020.241324	-0.011392	0.516891	0.229524	74.984833	62.852802	100.759750	-2.183080	0.000000	4.498240	0.000000	0.000000	0.000000	0.131070	0.076638	-0.226654	0.000000	0.000000	3.000000	1.000000	1.000000
20020.244657	-0.010991	0.517154	0.228865	74.984833	62.852802	100.759750	-2.183080	0.000000	4.498240	0.000000	0.000000	0.000000	0.120554	0.078953	-0.197766	0.000000	0.000000	3.000000	1.000000	1.000000
20020.247990	-0.010991	0.517154	0.228865	74.984833	62.852802	100.759750	-2.183080	0.000000	4.498240	0.000000	0.000000	0.000000	0.120554	0.078953	-0.197766	0.000000	0.000000	3.000000	1.000000	1.000000
20020.251324	-0.010591	0.517480	0.228282	74.970322	62.558060	100.716820	-2.183080	0.000000	4.498240	0.000000	0.000000	0.000000	0.119975	0.097767	-0.175010	0.000000	0.000000	3.000000	1.000000	1.000000
20020.254657	-0.010591	0.517480	0.228282	74.970322	62.558060	100.716820	-2.183080	0.000000	4.498240	0.000000	0.000000	0.000000	0.119975	0.097767	-0.175010	0.000000	0.000000	3.000000	1.000000	1.000000
20020.257990	-0.010591	0.517480	0.228282	74.970322	62.558060	100.716820	-2.183080	0.000000	4.498240	0.000000	0.000000	0.000000	0.119975	0.097767	-0.175010	0.000000	0.000000	3.000000	1.000000	1.000000
20020.261324	-0.010591	0.517480	0.228282	74.974251	62.427746	100.673874	-2.179909	0.000000	4.499777	0.000000	0.000000	0.000000	0.119975	0.097767	-0.175010	0.000000	0.000000	3.000000	1.000000	1.000000
20020.264657	-0.010225	0.517832	0.227777	74.974251	62.427746	100.673874	-2.179909	0.000000	4.499777	0.000000	0.000000	0.000000	0.109664	0.105350	-0.151350	0.000000	0.000000	3.000000	1.000000	1.000000
20020.267990	-0.010225	0.517832	0.227777	74.974251	62.427746	100.673874	-2.179909	0.000000	4.499777	0.000000	0.000000	0.000000	0.109664	0.105350	-0.151350	0.000000	0.000000	3.000000	1.000000	1.000000
20020.271324	-0.009893	0.518225	0.227334	75.009262	62.423149	100.621826	-2.179909	0.000000	4.499777	0.000000	0.000000	0.000000	0.099490	0.118151	-0.133038	0.000000	0.000000	3.000000	1.000000	1.000000
20020.274657	-0.009893	0.518225	0.227334	75.009262	62.423149	100.621826	-2.179909	0.000000	4.499777	0.000000	0.000000	0.000000	0.099490	0.118151	-0.133038	0.000000	0.000000	3.000000	1.000000	1.000000
20020.277990	-0.009893	0.518225	0.227334	75.009262	62.423149	100.621826	-2.179909	0.000000	4.499777	0.000000	0.000000	0.000000	0.099490	0.118151	-0.133038	0.000000	0.000000	3.000000	1.000000	1.000000
20020.281324	-0.009893	0.518225	0.227334	75.049057	62.417118	100.573654	-2.176093	0.000000	4.501624	0.000000	0.000000	0.000000	0.099490	0.118151	-0.133038	0.000000	0.000000	3.000000	1.000000	1.000000
20020.284657	-0.009628	0.518584	0.226925	75.049057	62.417118	100.573654	-2.176093	0.000000	4.501624	0.000000	0.000000	0.000000	0.079729	0.107657	-0.122667	0.000000	0.000000	3.000000	1.000000	1.000000
20020.287990	-0.009628	0.518584	0.226925	75.049057	62.417118	100.573654	-2.176093	0.000000	4.501624	0.000000	0.000000	0.000000	0.079729	0.107657	-0.122667	0.000000	0.000000	3.000000	1.000000	1.000000
20020.291324	-0.009395	0.518963	0.226530	75.075768	62.407459	100.561203	-2.176093	0.000000	4.501624	0.000000	0.000000	0.000000	0.069840	0.113536	-0.118548	0.000000	0.000000	3.000000	1.000000	1.000000
20020.294657	-0.009395	0.518963	0.226530	75.075768	62.407459	100.561203	-2.176093	0.000000	4.501624	0.000000	0.000000	0.000000	0.069840	0.113536	-0.118548	0.000000	0.000000	3.000000	1.000000	1.000000
20020.297990	-0.009395	0.518963	0.226530	75.075768	62.407459	100.561203	-2.176093	0.000000	4.501624	0.000000	0.000000	0.000000	0.069840	0.113536	-0.118548	0.000000	0.000000	3.000000	1.000000	1.000000
20020.301324	-0.009395	0.518963	0.226530	75.080765	62.418396	100.583298	-2.174322	0.000000	4.502480	0.000000	0.000000	0.000000	0.069840	0.113536	-0.118548	0.000000	0.000000	3.000000	1.000000	1.000000
20020.304657	-0.009163	0.519324	0.226152	75.080765	62.418396	100.583298	-2.174322	0.000000	4.502480	0.000000	0.000000	0.000000	0.069689	0.108278	-0.113263	0.000000	0.000000	3.000000	1.000000	1.000000
20020.307990	-0.009163	0.519324	0.226152	75.080765	62.418396	100.583298	-2.174322	0.000000	4.502480	0.000000	0.000000	0.000000	0.069689	0.108278	-0.113263	0.000000	0.000000	3.000000	1.000000	1.000000
20020.311324	-0.008995	0.519626	0.225762	75.083565	62.455673	100.612968	-2.174322	0.000000	4.502480	0.000000	0.000000	0.000000	0.050208	0.090881	-0.117066	0.000000	0.000000	3.000000	1.000000	1.000000
20020.314657	-0.008995	0.519626	0.225762	75.083565	62.455673	100.612968	-2.174322	0.000000	4.502480	0.000000	0.000000	0.000000	0.050208	0.090881	-0.117066	0.000000	0.000000	3.000000	1.000000	1.000000
20020.317990	-0.008995	0.519626	0.225762	75.083565	62.455673	100.612968	-2.174322	0.000000	4.502480	0.000000	0.000000	0.000000	0.050208	0.090881	-0.117066	0.000000	0.000000	3.000000	1.000000	1.000000
20020.321324	-0.008995	0.519626	0.225762	75.086403	62.484818	100.642662	-2.173855	0.000000	4.502706	0.000000	0.000000	0.000000	0.050208	0.090881	-0.117066	0.000000	0.000000	3.000000	1.000000	1.000000
20020.324657	-0.008860	0.519946	0.225353	75.086403	62.484818	100.642662	-2.173855	0.000000	4.502706	0.000000	0.000000	0.000000	0.040504	0.095919	-0.122769	0.000000	0.000000	3.000000	1.000000	1.000000
20020.327990	-0.008860	0.519946	0.225353	75.086403	62.484818	100.642662	-2.173855	0.000000	4.502706	0.000000	0.000000	0.000000	0.040504	0.095919	-0.122769	0.000000	0.000000	3.000000	1.000000	1.000000
20020.331324	-0.008758	0.520228	0.224946	75.090652	62.524487	100.683243	-2.173855	0.000000	4.502706	0.000000	0.000000	0.000000	0.030732	0.084597	-0.121998	0.000000	0.000000	3.000000	1.000000	1.000000
20020.334657	-0.008758	0.520228	0.224946	75.090652	62.524487	100.683243	-2.173855	0.000000	4.502706	0.000000	0.000000	0.000000	0.030732	0.084597	-0.121998	0.000000	0.000000	3.000000	1.000000	1.000000
20020.337990	-0.008758	0.520228	0.224946	75.090652	62.524487	100.683243	-2.173855	0.000000	4.502706	0.000000	0.000000	0.000000	0.030732	0.084597	-0.121998	0.000000	0.000000	3.000000	1.000000	1.000000
20020.341324	-0.008758	0.520228	0.224946	75.094856	62.564152	100.723824	-2.176394	0.000000	4.501479	0.000000	0.000000	0.000000	0.030732	0.084597	-0.121998	0.000000	0.000000	3.000000	1.000000	1.000000
20020.344657	-0.008688	0.520490	0.224524	75.094856	62.564152	100.723824	-2.176394	0.000000	4.501479	0.000000	0.000000	0.000000	0.021046	0.078425	-0.126661	0.000000	0.000000	3.000000	1.000000	1.000000
20020.347990	-0.008688	0.520490	0.224524	75.094856	62.564152	100.723824	-2.176394	0.000000	4.501479	0.000000	0.000000	0.000000	0.021046	0.078425	-0.126661	0.000000	0.000000	3.000000	1.000000	1.000000
20020.351324	-0.008617	0.520730	0.224086	75.101631	62.634441	100.808304	-2.176394	0.000000	4.501479	0.000000	0.000000	0.000000	0.021079	0.072269	-0.131212	0.000000	0.000000	3.000000	1.000000	1.000000
20020.354657	-0.008617	0.520730	0.224086	75.101631	62.634441	100.808304	-2.176394	0.000000	4.501479	0.000000	0.000000	0.000000	0.021079	0.072269	-0.131212	0.000000	0.000000	3.000000	1.000000	1.000000
20020.357990	-0.008617	0.520730	0.224086	75.101631	62.634441	100.808304	-2.176394	0.000000	4.501479	0.000000	0.000000	0.000000	0.021079	0.072269	-0.131212	0.000000	0.000000	3.000000	1.000000	1.000000
20020.361324	-0.008617	0.520730	0.224086	75.110016	62.703003	100.881599	-2.180871	0.000000	4.499311	0.000000	0.000000	0.000000	0.021079	0.072269	-0.131212	0.000000	0.000000	3.000000	1.000000	1.000000
20020.364657	-0.008547	0.520948	0.223601	75.110016	62.703003	100.881599	-2.180871	0.000000	4.499311	0.000000	0.000000	0.000000	0.021236	0.065196	-0.145668	0.000000	0.000000	3.000000	1.000000	1.000000
20020.367990	-0.008547	0.520948	0.223601	75.110016	62.703003	100.881599	-2.180871	0.000000	4.499311	0.000000	0.000000	0.000000	0.021236	0.065196	-0.145668	0.000000	0.000000	3.000000	1.000000	1.000000
20020.371324	-0.008508	0.521162	0.223081	75.122612	62.800552	100.979713	-2.180871	0.000000	4.499311	0.000000	0.000000	0.000000	0.011646	0.064124	-0.155847	0.000000	0.000000	3.000000	1.000000	1.000000
20020.374657	-0.008508	0.521162	0.223081	75.122612	62.800552	100.979713	-2.180871	0.000000	4.499311	0.000000	0.000000	0.000000	0.011646	0.064124	-0.155847	0.000000	0.000000	3.000000	1.000000	1.000000
20020.377990	-0.008508	0.521162	0.223081	75.122612	62.800552	100.979713	-2.180871	0.000000	4.499311	0.000000	0.000000	0.000000	0.011646	0.064124	-0.155847	0.000000	0.000000	3.000000	1.000000	1.000000
20020.381324	-0.008508	0.521162	0.223081	75.131813	62.901779	101.084488	-2.187031	0.000000	4.496320	0.000000	0.000000	0.000000	0.011646	0.064124	-0.155847	0.000000	0.000000	3.000000	1.000000	1.000000
20020.384657	-0.008468	0.521352	0.222513	75.131813	62.901779	101.084488	-2.187031	0.000000	4.496320	0.000000	0.000000	0.000000	0.011812	0.057038	-0.170363	0.000000	0.000000	3.000000	1.000000	1.000000
20020.387990	-0.008468	0.521352	0.222513	75.131813	62.901779	101.084488	-2.187031	0.000000	4.496320	0.000000	0.000000	0.000000	0.011812	0.057038	-0.170363	0.000000	0.000000	3.000000	1.000000	1.000000
20020.391324	-0.008429	0.521558	0.221927	75.139000	63.017197	101.214729	-2.187031	0.000000	4.496320	0.000000	0.000000	0.000000	0.011866	0.061978	-0.176031	0.000000	0.000000	3.000000	1.000000	1.000000
20020.394657	-0.008429	0.521558	0.221927	75.139000	63.017197	101.214729	-2.187031	0.000000	4.496320	0.000000	0.000000	0.000000	0.011866	0.061978	-0.176031	0.000000	0.000000	3.000000	1.000000	1.000000
20020.397990	-0.008429	0.521558	0.221927	75.139000	63.017197	101.214729	-2.187031	0.000000	4.496320	0.000000	0.000000	0.000000	0.011866	0.061978	-0.176031	0.000000	0.000000	3.000000	1.000000	1.000000
20020.401324	-0.008429	0.521558	0.221927	75.129402	63.149956	101.369164	-2.194929	0.000000	4.492470	0.000000	0.000000	0.000000	0.011866	0.061978	-0.176031	0.000000	0.000000	3.000000	1.000000	1.000000
20020.404657	-0.008389	0.521798	0.221303	75.129402	63.149956	101.369164	-2.194929	0.000000	4.492470	0.000000	0.000000	0.000000	0.011988	0.072017	-0.187237	0.000000	0.000000	3.000000	1.000000	1.000000
20020.407990	-0.008389	0.521798	0.221303	75.129402	63.149956	101.369164	-2.194929	0.000000	4.492470	0.000000	0.000000	0.000000	0.011988	0.072017	-0.187237	0.000000	0.000000	3.000000	1.000000	1.000000
20020.411324	-0.008316	0.522072	0.220641	75.111320	63.293713	101.539284	-2.194929	0.000000	4.492470	0.000000	0.000000	0.000000	0.021761	0.082021	-0.198350	0.000000	0.000000	3.000000	1.000000	1.000000
20020.414657	-0.008316	0.522072	0.220641	75.111320	63.293713	101.539284	-2.194929	0.000000	4.492470	0.000000	0.000000	0.000000	0.021761	0.082021	-0.198350	0.000000	0.000000	3.000000	1.000000	1.000000
20020.417990	-0.008316	0.522072	0.220641	75.111320	63.293713	101.539284	-2.194929	0.000000	4.492470	0.000000	0.000000	0.000000	0.021761	0.082021	-0.198350	0.000000	0.000000	3.000000	1.000000	1.000000
20020.421324	-0.008316	0.522072	0.220641	75.099243	63.457588	101.724602	-2.203390	0.000000	4.488326	0.000000	0.000000	0.000000	0.021761	0.082021	-0.198350	0.000000	0.000000	3.000000	1.000000	1.000000
20020.424657	-0.008179	0.522338	0.219914	75.099243	63.457588	101.724602	-2.203390	0.000000	4.488326	0.000000	0.000000	0.000000	0.041255	0.079851	-0.218308	0.000000	0.000000	3.000000	1.000000	1.000000
20020.427990	-0.008179	0.522338	0.219914	75.099243	63.457588	101.724602	-2.203390	0.000000	4.488326	0.000000	0.000000	0.000000	0.041255	0.079851	-0.218308	0.000000	0.000000	3.000000	1.000000	1.000000
20020.431324	-0.007977	0.522617	0.219134	75.097115	63.619373	101.890793	-2.203390	0.000000	4.488326	0.000000	0.000000	0.000000	0.060623	0.083727	-0.233888	0.000000	0.000000	3.000000	1.000000	1.000000
20020.434657	-0.007977	0.522617	0.219134	75.097115	63.619373	101.890793	-2.203390	0.000000	4.488326	0.000000	0.000000	0.000000	0.060623	0.083727	-0.233888	0.000000	0.000000	3.000000	1.000000	1.000000
20020.437990	-0.007977	0.522617	0.219134	75.097115	63.619373	101.890793	-2.203390	0.000000	4.488326	0.000000	0.000000	0.000000	0.060623	0.083727	-0.233888	0.000000	0.000000	3.000000	1.000000	1.000000
20020.441324	-0.007977	0.522617	0.219134	75.113060	63.778004	102.052628	-2.209991	0.000000	4.485079	0.000000	0.000000	0.000000	0.060623	0.083727	-0.233888	0.000000	0.000000	3.000000	1.000000	1.000000
20020.444657	-0.007743	0.522949	0.218332	75.113060	63.778004	102.052628	-2.209991	0.000000	4.485079	0.000000	0.000000	0.000000	0.070189	0.099579	-0.240746	0.000000	0.000000	3.000000	1.000000	1.000000
20020.447990	-0.007743	0.522949	0.218332	75.113060	63.778004	102.052628	-2.209991	0.000000	4.485079	0.000000	0.000000	0.000000	0.070189	0.099579	-0.240746	0.000000	0.000000	3.000000	1.000000	1.000000
20020.451324	-0.007445	0.523273	0.217462	75.130554	63.940727	102.235550	-2.209991	0.000000	4.485079	0.000000	0.000000	0.000000	0.089472	0.097318	-0.260939	0.000000	0.000000	3.000000	1.000000	1.000000
20020.454657	-0.007445	0.523273	0.217462	75.130554	63.940727	102.235550	-2.209991	0.000000	4.485079	0.000000	0.000000	0.000000	0.089472	0.097318	-0.260939	0.000000	0.000000	3.000000	1.000000	1.000000
20020.457990	-0.007445	0.523273	0.217462	75.130554	63.940727	102.235550	-2.209991	0.000000	4.485079	0.000000	0.000000	0.000000	0.089472	0.097318	-0.260939	0.000000	0.000000	3.000000	1.000000	1.000000
20020.461324	-0.007051	0.523647	0.216536	75.150642	64.133278	102.488762	-2.214830	0.000000	4.482692	0.000000	0.000000	0.000000	0.118213	0.112050	-0.277767	0.000000	0.000000	3.000000	1.000000	1.000000
20020.464657	-0.007051	0.523647	0.216536	75.150642	64.133278	102.488762	-2.214830	0.000000	4.482692	0.000000	0.000000	0.000000	0.118213	0.112050	-0.277767	0.000000	0.000000	3.000000	1.000000	1.000000
20020.467990	-0.007051	0.523647	0.216536	75.150642	64.133278	102.488762	-2.214830	0.000000	4.482692	0.000000	0.000000	0.000000	0.118213	0.112050	-0.277767	0.000000	0.000000	3.000000	1.000000	1.000000
20020.471324	-0.006657	0.524012	0.215541	75.170631	64.326279	102.798248	-2.215885	0.000000	4.482171	0.000000	0.000000	0.000000	0.118099	0.109631	-0.298395	0.000000	0.000000	3.000000	1.000000	1.000000
20020.474657	-0.006657	0.524012	0.215541	75.170631	64.326279	102.798248	-2.215885	0.000000	4.482171	0.000000	0.000000	0.000000	0.118099	0.109631	-0.298395	0.000000	0.000000	3.000000	1.000000	1.000000
20020.477990	-0.006657	0.524012	0.215541	75.170631	64.326279	102.798248	-2.215885	0.000000	4.482171	0.000000	0.000000	0.000000	0.118099	0.109631	-0.298395	0.000000	0.000000	3.000000	1.000000	1.000000
20020.481324	-0.006200	0.524426	0.214489	75.193130	64.546646	103.202217	-2.217524	0.000000	4.481360	0.000000	0.000000	0.000000	0.137051	0.124200	-0.315573	0.000000	0.000000	3.000000	1.000000	1.000000
20020.484657	-0.006200	0.524426	0.214489	75.193130	64.546646	103.202217	-2.217524	0.000000	4.481360	0.000000	0.000000	0.000000	0.137051	0.124200	-0.315573	0.000000	0.000000	3.000000	1.000000	1.000000
20020.487990	-0.006200	0.524426	0.214489	75.193130	64.546646	103.202217	-2.217524	0.000000	4.481360	0.000000	0.000000	0.000000	0.137051	0.124200	-0.315573	0.000000	0.000000	3.000000	1.000000	1.000000
20020.491324	-0.005680	0.524832	0.213368	75.215477	64.770294	103.606743	-2.218592	0.000000	4.480831	0.000000	0.000000	0.000000	0.155907	0.121633	-0.336266	0.000000	0.000000	3.000000	1.000000	1.000000
20020.494657	-0.005680	0.524832	0.213368	75.215477	64.770294	103.606743	-2.218592	0.000000	4.480831	0.000000	0.000000	0.000000	0.155907	0.121633	-0.336266	0.000000	0.000000	3.000000	1.000000	1.000000
20020.497990	-0.005680	0.524832	0.213368	75.215477	64.770294	103.606743	-2.218592	0.000000	4.480831	0.000000	0.000000	0.000000	0.155907	0.121633	-0.336266	0.000000	0.000000	3.000000	1.000000	1.000000
20020.501324	-0.005130	0.525252	0.212226	75.238976	65.010735	103.911285	-2.219187	0.000000	4.480537	0.000000	0.000000	0.000000	0.164977	0.126035	-0.342601	0.000000	0.000000	3.000000	1.000000	1.000000
20020.504657	-0.005130	0.525252	0.212226	75.238976	65.010735	103.911285	-2.219187	0.000000	4.480537	0.000000	0.000000	0.000000	0.164977	0.126035	-0.342601	0.000000	0.000000	3.000000	1.000000	1.000000
20020.507990	-0.005130	0.525252	0.212226	75.238976	65.010735	103.911285	-2.219187	0.000000	4.480537	0.000000	0.000000	0.000000	0.164977	0.126035	-0.342601	0.000000	0.000000	3.000000	1.000000	1.000000
20020.511324	-0.004487	0.525723	0.211060	75.262283	65.259949	104.152641	-2.219453	0.000000	4.480404	0.000000	0.000000	0.000000	0.193024	0.141365	-0.349986	0.000000	0.000000	3.000000	1.000000	1.000000
20020.514657	-0.004487	0.525723	0.211060	75.262283	65.259949	104.152641	-2.219453	0.000000	4.480404	0.000000	0.000000	0.000000	0.193024	0.141365	-0.349986	0.000000	0.000000	3.000000	1.000000	1.000000
20020.517990	-0.004487	0.525723	0.211060	75.262283	65.259949	104.152641	-2.219453	0.000000	4.480404	0.000000	0.000000	0.000000	0.193024	0.141365	-0.349986	0.000000	0.000000	3.000000	1.000000	1.000000
20020.521324	-0.003782	0.526172	0.209875	75.285851	65.502892	104.404350	-2.218337	0.000000	4.480958	0.000000	0.000000	0.000000	0.211387	0.134687	-0.355310	0.000000	0.000000	3.000000	1.000000	1.000000
20020.524657	-0.003782	0.526172	0.209875	75.285851	65.502892	104.404350	-2.218337	0.000000	4.480958	0.000000	0.000000	0.000000	0.211387	0.134687	-0.355310	0.000000	0.000000	3.000000	1.000000	1.000000
20020.527990	-0.003782	0.526172	0.209875	75.285851	65.502892	104.404350	-2.218337	0.000000	4.480958	0.000000	0.000000	0.000000	0.211387	0.134687	-0.355310	0.000000	0.000000	3.000000	1.000000	1.000000
20020.531324	-0.003080	0.526635	0.208669	75.325722	65.741272	104.768822	-2.216308	0.000000	4.481962	0.000000	0.000000	0.000000	0.210674	0.138963	-0.361937	0.000000	0.000000	3.000000	1.000000	1.000000
20020.534657	-0.003080	0.526635	0.208669	75.325722	65.741272	104.768822	-2.216308	0.000000	4.481962	0.000000	0.000000	0.000000	0.210674	0.138963	-0.361937	0.000000	0.000000	3.000000	1.000000	1.000000
20020.537990	-0.003080	0.526635	0.208669	75.325722	65.741272	104.768822	-2.216308	0.000000	4.481962	0.000000	0.000000	0.000000	0.210674	0.138963	-0.361937	0.000000	0.000000	3.000000	1.000000	1.000000
20020.541324	-0.002412	0.527100	0.207493	75.399933	65.913185	105.183372	-2.214483	0.000000	4.482863	0.000000	0.000000	0.000000	0.200417	0.139350	-0.352798	0.000000	0.000000	3.000000	1.000000	1.000000
20020.544657	-0.002412	0.527100	0.207493	75.399933	65.913185	105.183372	-2.214483	0.000000	4.482863	0.000000	0.000000	0.000000	0.200417	0.139350	-0.352798	0.000000	0.000000	3.000000	1.000000	1.000000
20020.547990	-0.002412	0.527100	0.207493	75.399933	65.913185	105.183372	-2.214483	0.000000	4.482863	0.000000	0.000000	0.000000	0.200417	0.139350	-0.352798	0.000000	0.000000	3.000000	1.000000	1.000000
20020.551324	-0.001715	0.527582	0.206329	75.512985	65.957100	105.489815	-2.212970	0.000000	4.483611	0.000000	0.000000	0.000000	0.209152	0.144653	-0.349190	0.000000	0.000000	3.000000	1.000000	1.000000
20020.554657	-0.001715	0.527582	0.206329	75.512985	65.957100	105.489815	-2.212970	0.000000	4.483611	0.000000	0.000000	0.000000	0.209152	0.144653	-0.349190	0.000000	0.000000	3.000000	1.000000	1.000000
20020.557990	-0.001715	0.527582	0.206329	75.512985	65.957100	105.489815	-2.212970	0.000000	4.483611	0.000000	0.000000	0.000000	0.209152	0.144653	-0.349190	0.000000	0.000000	3.000000	1.000000	1.000000
20020.561324	-0.001052	0.528045	0.205181	75.628899	65.788673	105.434158	-2.210826	0.000000	4.484668	0.000000	0.000000	0.000000	0.198981	0.139080	-0.344469	0.000000	0.000000	3.000000	1.000000	1.000000
20020.564657	-0.001052	0.528045	0.205181	75.628899	65.788673	105.434158	-2.210826	0.000000	4.484668	0.000000	0.000000	0.000000	0.198981	0.139080	-0.344469	0.000000	0.000000	3.000000	1.000000	1.000000
20020.567990	-0.001052	0.528045	0.205181	75.628899	65.788673	105.434158	-2.210826	0.000000	4.484668	0.000000	0.000000	0.000000	0.198981	0.139080	-0.344469	0.000000	0.000000	3.000000	1.000000	1.000000
20020.571324	-0.000328	0.528550	0.204094	75.700417	65.484253	105.082420	-2.209116	0.000000	4.485511	0.000000	0.000000	0.000000	0.217118	0.151463	-0.326076	0.000000	0.000000	3.000000	1.000000	1.000000
20020.574657	-0.000328	0.528550	0.204094	75.700417	65.484253	105.082420	-2.209116	0.000000	4.485511	0.000000	0.000000	0.000000	0.217118	0.151463	-0.326076	0.000000	0.000000	3.000000	1.000000	1.000000
20020.577990	-0.000328	0.528550	0.204094	75.700417	65.484253	105.082420	-2.209116	0.000000	4.485511	0.000000	0.000000	0.000000	0.217118	0.151463	-0.326076	0.000000	0.000000	3.000000	1.000000	1.000000
20020.581324	0.000362	0.529073	0.203019	75.702721	65.153679	104.782181	-2.205781	0.000000	4.487152	0.000000	0.000000	0.000000	0.207006	0.156819	-0.322412	0.000000	0.000000	3.000000	1.000000	1.000000
20020.584657	0.000362	0.529073	0.203019	75.702721	65.153679	104.782181	-2.205781	0.000000	4.487152	0.000000	0.000000	0.000000	0.207006	0.156819	-0.322412	0.000000	0.000000	3.000000	1.000000	1.000000
20020.587990	0.000362	0.529073	0.203019	75.702721	65.153679	104.782181	-2.205781	0.000000	4.487152	0.000000	0.000000	0.000000	0.207006	0.156819	-0.322412	0.000000	0.000000	3.000000	1.000000	1.000000
20020.591324	0.001081	0.529581	0.201995	75.688019	64.856071	104.664268	-2.202901	0.000000	4.488566	0.000000	0.000000	0.000000	0.215744	0.152435	-0.307303	0.000000	0.000000	3.000000	1.000000	1.000000
20020.594657	0.001081	0.529581	0.201995	75.688019	64.856071	104.664268	-2.202901	0.000000	4.488566	0.000000	0.000000	0.000000	0.215744	0.152435	-0.307303	0.000000	0.000000	3.000000	1.000000	1.000000
20020.597990	0.001081	0.529581	0.201995	75.688019	64.856071	104.664268	-2.202901	0.000000	4.488566	0.000000	0.000000	0.000000	0.215744	0.152435	-0.307303	0.000000	0.000000	3.000000	1.000000	1.000000
20020.601324	0.001798	0.530111	0.201017	75.671776	64.564247	104.534622	-2.199023	0.000000	4.490468	0.000000	0.000000	0.000000	0.215112	0.158913	-0.293296	0.000000	0.000000	3.000000	1.000000	1.000000
20020.604657	0.001798	0.530111	0.201017	75.671776	64.564247	104.534622	-2.199023	0.000000	4.490468	0.000000	0.000000	0.000000	0.215112	0.158913	-0.293296	0.000000	0.000000	3.000000	1.000000	1.000000
20020.607990	0.001798	0.530111	0.201017	75.671776	64.564247	104.534622	-2.199023	0.000000	4.490468	0.000000	0.000000	0.000000	0.215112	0.158913	-0.293296	0.000000	0.000000	3.000000	1.000000	1.000000
20020.611324	0.002544	0.530659	0.200052	75.661789	64.360016	104.328033	-2.194727	0.000000	4.492569	0.000000	0.000000	0.000000	0.223847	0.164320	-0.289564	0.000000	0.000000	3.000000	1.000000	1.000000
20020.614657	0.002544	0.530659	0.200052	75.661789	64.360016	104.328033	-2.194727	0.000000	4.492569	0.000000	0.000000	0.000000	0.223847	0.164320	-0.289564	0.000000	0.000000	3.000000	1.000000	1.000000
20020.617990	0.002544	0.530659	0.200052	75.661789	64.360016	104.328033	-2.194727	0.000000	4.492569	0.000000	0.000000	0.000000	0.223847	0.164320	-0.289564	0.000000	0.000000	3.000000	1.000000	1.000000
20020.621324	0.003257	0.531188	0.199104	75.668152	64.305542	104.321480	-2.189744	0.000000	4.495000	0.000000	0.000000	0.000000	0.213868	0.158925	-0.284548	0.000000	0.000000	3.000000	1.000000	1.000000
20020.624657	0.003257	0.531188	0.199104	75.668152	64.305542	104.321480	-2.189744	0.000000	4.495000	0.000000	0.000000	0.000000	0.213868	0.158925	-0.284548	0.000000	0.000000	3.000000	1.000000	1.000000
20020.627990	0.003257	0.531188	0.199104	75.668152	64.305542	104.321480	-2.189744	0.000000	4.495000	0.000000	0.000000	0.000000	0.213868	0.158925	-0.284548	0.000000	0.000000	3.000000	1.000000	1.000000
20020.631324	0.003968	0.531696	0.198137	75.700043	64.359451	104.519341	-2.185164	0.000000	4.497228	0.000000	0.000000	0.000000	0.213217	0.152376	-0.289829	0.000000	0.000000	3.000000	1.000000	1.000000
20020.634657	0.003968	0.531696	0.198137	75.700043	64.359451	104.519341	-2.185164	0.000000	4.497228	0.000000	0.000000	0.000000	0.213217	0.152376	-0.289829	0.000000	0.000000	3.000000	1.000000	1.000000
20020.637990	0.003968	0.531696	0.198137	75.700043	64.359451	104.519341	-2.185164	0.000000	4.497228	0.000000	0.000000	0.000000	0.213217	0.152376	-0.289829	0.000000	0.000000	3.000000	1.000000	1.000000
20020.641324	0.004677	0.532202	0.197169	75.760544	64.463326	104.688583	-2.180729	0.000000	4.499380	0.000000	0.000000	0.000000	0.212582	0.151839	-0.290569	0.000000	0.000000	3.000000	1.000000	1.000000
20020.644657	0.004677	0.532202	0.197169	75.760544	64.463326	104.688583	-2.180729	0.000000	4.499380	0.000000	0.000000	0.000000	0.212582	0.151839	-0.290569	0.000000	0.000000	3.000000	1.000000	1.000000
20020.647990	0.004677	0.532202	0.197169	75.760544	64.463326	104.688583	-2.180729	0.000000	4.499380	0.000000	0.000000	0.000000	0.212582	0.151839	-0.290569	0.000000	0.000000	3.000000	1.000000	1.000000
20020.651324	0.005352	0.532651	0.196187	75.822617	64.533798	104.753143	-2.176306	0.000000	4.501521	0.000000	0.000000	0.000000	0.202612	0.134628	-0.294544	0.000000	0.000000	3.000000	1.000000	1.000000
20020.654657	0.005352	0.532651	0.196187	75.822617	64.533798	104.753143	-2.176306	0.000000	4.501521	0.000000	0.000000	0.000000	0.202612	0.134628	-0.294544	0.000000	0.000000	3.000000	1.000000	1.000000
20020.657990	0.005352	0.532651	0.196187	75.822617	64.533798	104.753143	-2.176306	0.000000	4.501521	0.000000	0.000000	0.000000	0.202612	0.134628	-0.294544	0.000000	0.000000	3.000000	1.000000	1.000000
20020.661324	0.006025	0.533078	0.195188	75.860245	64.545128	104.787720	-2.172572	0.000000	4.503325	0.000000	0.000000	0.000000	0.201952	0.128117	-0.299810	0.000000	0.000000	3.000000	1.000000	1.000000
20020.664657	0.006025	0.533078	0.195188	75.860245	64.545128	104.787720	-2.172572	0.000000	4.503325	0.000000	0.000000	0.000000	0.201952	0.128117	-0.299810	0.000000	0.000000	3.000000	1.000000	1.000000
20020.667990	0.006025	0.533078	0.195188	75.860245	64.545128	104.787720	-2.172572	0.000000	4.503325	0.000000	0.000000	0.000000	0.201952	0.128117	-0.299810	0.000000	0.000000	3.000000	1.000000	1.000000
20020.671324	0.006665	0.533503	0.194186	75.869522	64.560516	104.936546	-2.168994	0.000000	4.505049	0.000000	0.000000	0.000000	0.192046	0.127603	-0.300427	0.000000	0.000000	3.000000	1.000000	1.000000
20020.674657	0.006665	0.533503	0.194186	75.869522	64.560516	104.936546	-2.168994	0.000000	4.505049	0.000000	0.000000	0.000000	0.192046	0.127603	-0.300427	0.000000	0.000000	3.000000	1.000000	1.000000
20020.677990	0.006665	0.533503	0.194186	75.869522	64.560516	104.936546	-2.168994	0.000000	4.505049	0.000000	0.000000	0.000000	0.192046	0.127603	-0.300427	0.000000	0.000000	3.000000	1.000000	1.000000
20020.681324	0.007304	0.533892	0.193187	75.873138	64.542747	105.056343	-2.166017	0.000000	4.506481	0.000000	0.000000	0.000000	0.191457	0.116439	-0.299860	0.000000	0.000000	3.000000	1.000000	1.000000
20020.684657	0.007304	0.533892	0.193187	75.873138	64.542747	105.056343	-2.166017	0.000000	4.506481	0.000000	0.000000	0.000000	0.191457	0.116439	-0.299860	0.000000	0.000000	3.000000	1.000000	1.000000
20020.687990	0.007304	0.533892	0.193187	75.873138	64.542747	105.056343	-2.166017	0.000000	4.506481	0.000000	0.000000	0.000000	0.191457	0.116439	-0.299860	0.000000	0.000000	3.000000	1.000000	1.000000
20020.691324	0.008001	0.534238	0.192154	75.876915	64.520485	105.050156	-2.163026	0.000000	4.507918	0.000000	0.000000	0.000000	0.209238	0.104036	-0.309895	0.000000	0.000000	3.000000	1.000000	1.000000
20020.694657	0.008001	0.534238	0.192154	75.876915	64.520485	105.050156	-2.163026	0.000000	4.507918	0.000000	0.000000	0.000000	0.209238	0.104036	-0.309895	0.000000	0.000000	3.000000	1.000000	1.000000
20020.697990	0.008001	0.534238	0.192154	75.876915	64.520485	105.050156	-2.163026	0.000000	4.507918	0.000000	0.000000	0.000000	0.209238	0.104036	-0.309895	0.000000	0.000000	3.000000	1.000000	1.000000
20020.701324	0.008758	0.534588	0.191152	75.878540	64.383698	104.960838	-2.159175	0.000000	4.509763	0.000000	0.000000	0.000000	0.227164	0.104829	-0.300459	0.000000	0.000000	3.000000	1.000000	1.000000
20020.704657	0.008758	0.534588	0.191152	75.878540	64.383698	104.960838	-2.159175	0.000000	4.509763	0.000000	0.000000	0.000000	0.227164	0.104829	-0.300459	0.000000	0.000000	3.000000	1.000000	1.000000
20020.707990	0.008758	0.534588	0.191152	75.878540	64.383698	104.960838	-2.159175	0.000000	4.509763	0.000000	0.000000	0.000000	0.227164	0.104829	-0.300459	0.000000	0.000000	3.000000	1.000000	1.000000
20020.711324	0.009543	0.534931	0.190113	75.890396	64.089981	104.905205	-2.153841	0.000000	4.512313	0.000000	0.000000	0.000000	0.235512	0.103097	-0.311762	0.000000	0.000000	3.000000	1.000000	1.000000
20020.714657	0.009543	0.534931	0.190113	75.890396	64.089981	104.905205	-2.153841	0.000000	4.512313	0.000000	0.000000	0.000000	0.235512	0.103097	-0.311762	0.000000	0.000000	3.000000	1.000000	1.000000
20020.717990	0.009543	0.534931	0.190113	75.890396	64.089981	104.905205	-2.153841	0.000000	4.512313	0.000000	0.000000	0.000000	0.235512	0.103097	-0.311762	0.000000	0.000000	3.000000	1.000000	1.000000
20020.721324	0.010388	0.535242	0.189109	75.923904	63.623623	104.572701	-2.148249	0.000000	4.514978	0.000000	0.000000	0.000000	0.253333	0.093285	-0.301122	0.000000	0.000000	3.000000	1.000000	1.000000
20020.724657	0.010388	0.535242	0.189109	75.923904	63.623623	104.572701	-2.148249	0.000000	4.514978	0.000000	0.000000	0.000000	0.253333	0.093285	-0.301122	0.000000	0.000000	3.000000	1.000000	1.000000
20020.727990	0.010388	0.535242	0.189109	75.923904	63.623623	104.572701	-2.148249	0.000000	4.514978	0.000000	0.000000	0.000000	0.253333	0.093285	-0.301122	0.000000	0.000000	3.000000	1.000000	1.000000
20020.731324	0.011260	0.535552	0.188102	75.955437	62.901871	103.750931	-2.141099	0.000000	4.518373	0.000000	0.000000	0.000000	0.261720	0.092869	-0.302073	0.000000	0.000000	3.000000	1.000000	1.000000
20020.734657	0.011260	0.535552	0.188102	75.955437	62.901871	103.750931	-2.141099	0.000000	4.518373	0.000000	0.000000	0.000000	0.261720	0.092869	-0.302073	0.000000	0.000000	3.000000	1.000000	1.000000
20020.737990	0.011260	0.535552	0.188102	75.955437	62.901871	103.750931	-2.141099	0.000000	4.518373	0.000000	0.000000	0.000000	0.261720	0.092869	-0.302073	0.000000	0.000000	3.000000	1.000000	1.000000
20020.741324	0.012100	0.535864	0.187128	75.994560	61.935863	102.746376	-2.133336	0.000000	4.522043	0.000000	0.000000	0.000000	0.251907	0.093688	-0.292234	0.000000	0.000000	3.000000	1.000000	1.000000
20020.744657	0.012100	0.535864	0.187128	75.994560	61.935863	102.746376	-2.133336	0.000000	4.522043	0.000000	0.000000	0.000000	0.251907	0.093688	-0.292234	0.000000	0.000000	3.000000	1.000000	1.000000
20020.747990	0.012100	0.535864	0.187128	75.994560	61.935863	102.746376	-2.133336	0.000000	4.522043	0.000000	0.000000	0.000000	0.251907	0.093688	-0.292234	0.000000	0.000000	3.000000	1.000000	1.000000
20020.751324	0.012907	0.536160	0.186172	76.046959	60.782959	101.827042	-2.125813	0.000000	4.525585	0.000000	0.000000	0.000000	0.242083	0.088667	-0.286916	0.000000	0.000000	3.000000	1.000000	1.000000
20020.754657	0.012907	0.536160	0.186172	76.046959	60.782959	101.827042	-2.125813	0.000000	4.525585	0.000000	0.000000	0.000000	0.242083	0.088667	-0.286916	0.000000	0.000000	3.000000	1.000000	1.000000
20020.757990	0.012907	0.536160	0.186172	76.046959	60.782959	101.827042	-2.125813	0.000000	4.525585	0.000000	0.000000	0.000000	0.242083	0.088667	-0.286916	0.000000	0.000000	3.000000	1.000000	1.000000
20020.761324	0.013743	0.536463	0.185282	76.104866	59.560345	100.794006	-2.118682	0.000000	4.528928	0.000000	0.000000	0.000000	0.250943	0.090850	-0.266826	0.000000	0.000000	3.000000	1.000000	1.000000
20020.764657	0.013743	0.536463	0.185282	76.104866	59.560345	100.794006	-2.118682	0.000000	4.528928	0.000000	0.000000	0.000000	0.250943	0.090850	-0.266826	0.000000	0.000000	3.000000	1.000000	1.000000
20020.767990	0.013743	0.536463	0.185282	76.104866	59.560345	100.794006	-2.118682	0.000000	4.528928	0.000000	0.000000	0.000000	0.250943	0.090850	-0.266826	0.000000	0.000000	3.000000	1.000000	1.000000
20020.771324	0.014669	0.536749	0.184408	76.159622	58.398003	99.442680	-2.110240	0.000000	4.532867	0.000000	0.000000	0.000000	0.277778	0.085890	-0.262220	0.000000	0.000000	3.000000	1.000000	1.000000
20020.774657	0.014669	0.536749	0.184408	76.159622	58.398003	99.442680	-2.110240	0.000000	4.532867	0.000000	0.000000	0.000000	0.277778	0.085890	-0.262220	0.000000	0.000000	3.000000	1.000000	1.000000
20020.777990	0.014669	0.536749	0.184408	76.159622	58.398003	99.442680	-2.110240	0.000000	4.532867	0.000000	0.000000	0.000000	0.277778	0.085890	-0.262220	0.000000	0.000000	3.000000	1.000000	1.000000
20020.781324	0.015595	0.537063	0.183617	76.192863	57.351795	98.256416	-2.099738	0.000000	4.537742	0.000000	0.000000	0.000000	0.277631	0.094103	-0.237308	0.000000	0.000000	3.000000	1.000000	1.000000
20020.784657	0.015595	0.537063	0.183617	76.192863	57.351795	98.256416	-2.099738	0.000000	4.537742	0.000000	0.000000	0.000000	0.277631	0.094103	-0.237308	0.000000	0.000000	3.000000	1.000000	1.000000
20020.787990	0.015595	0.537063	0.183617	76.192863	57.351795	98.256416	-2.099738	0.000000	4.537742	0.000000	0.000000	0.000000	0.277631	0.094103	-0.237308	0.000000	0.000000	3.000000	1.000000	1.000000
20020.791324	0.016519	0.537345	0.182864	76.206696	56.459103	97.251328	-2.088332	0.000000	4.543002	0.000000	0.000000	0.000000	0.277241	0.084588	-0.226139	0.000000	0.000000	3.000000	1.000000	1.000000
20020.794657	0.016519	0.537345	0.182864	76.206696	56.459103	97.251328	-2.088332	0.000000	4.543002	0.000000	0.000000	0.000000	0.277241	0.084588	-0.226139	0.000000	0.000000	3.000000	1.000000	1.000000
20020.797990	0.016519	0.537345	0.182864	76.206696	56.459103	97.251328	-2.088332	0.000000	4.543002	0.000000	0.000000	0.000000	0.277241	0.084588	-0.226139	0.000000	0.000000	3.000000	1.000000	1.000000
20020.801324	0.017411	0.537595	0.182148	76.222214	55.757782	96.449577	-2.076464	0.000000	4.548440	0.000000	0.000000	0.000000	0.267797	0.075175	-0.214684	0.000000	0.000000	3.000000	1.000000	1.000000
20020.804657	0.017411	0.537595	0.182148	76.222214	55.757782	96.449577	-2.076464	0.000000	4.548440	0.000000	0.000000	0.000000	0.267797	0.075175	-0.214684	0.000000	0.000000	3.000000	1.000000	1.000000
20020.807990	0.017411	0.537595	0.182148	76.222214	55.757782	96.449577	-2.076464	0.000000	4.548440	0.000000	0.000000	0.000000	0.267797	0.075175	-0.214684	0.000000	0.000000	3.000000	1.000000	1.000000
20020.811324	0.018273	0.537815	0.181471	76.239662	55.205063	95.829865	-2.064748	0.000000	4.553769	0.000000	0.000000	0.000000	0.258434	0.065809	-0.203147	0.000000	0.000000	3.000000	1.000000	1.000000
20020.814657	0.018273	0.537815	0.181471	76.239662	55.205063	95.829865	-2.064748	0.000000	4.553769	0.000000	0.000000	0.000000	0.258434	0.065809	-0.203147	0.000000	0.000000	3.000000	1.000000	1.000000
20020.817990	0.018273	0.537815	0.181471	76.239662	55.205063	95.829865	-2.064748	0.000000	4.553769	0.000000	0.000000	0.000000	0.258434	0.065809	-0.203147	0.000000	0.000000	3.000000	1.000000	1.000000
20020.821324	0.018273	0.537815	0.181471	76.251869	54.870987	95.546509	-2.053188	0.000000	4.558993	0.000000	0.000000	0.000000	0.258434	0.065809	-0.203147	0.000000	0.000000	3.000000	1.000000	1.000000
20020.824657	0.019012	0.537983	0.180820	76.251869	54.870987	95.546509	-2.053188	0.000000	4.558993	0.000000	0.000000	0.000000	0.221754	0.050579	-0.195338	0.000000	0.000000	3.000000	1.000000	1.000000
20020.827990	0.019012	0.537983	0.180820	76.251869	54.870987	95.546509	-2.053188	0.000000	4.558993	0.000000	0.000000	0.000000	0.221754	0.050579	-0.195338	0.000000	0.000000	3.000000	1.000000	1.000000
20020.831324	0.019690	0.538136	0.180189	76.253288	54.734772	95.630104	-2.053188	0.000000	4.558993	0.000000	0.000000	0.000000	0.203323	0.045861	-0.189264	0.000000	0.000000	3.000000	1.000000	1.000000
20020.834657	0.019690	0.538136	0.180189	76.253288	54.734772	95.630104	-2.053188	0.000000	4.558993	0.000000	0.000000	0.000000	0.203323	0.045861	-0.189264	0.000000	0.000000	3.000000	1.000000	1.000000
20020.837990	0.019690	0.538136	0.180189	76.253288	54.734772	95.630104	-2.053188	0.000000	4.558993	0.000000	0.000000	0.000000	0.203323	0.045861	-0.189264	0.000000	0.000000	3.000000	1.000000	1.000000
20020.841324	0.019690	0.538136	0.180189	76.253677	54.744297	96.020020	-2.035482	0.000000	4.566926	0.000000	0.000000	0.000000	0.203323	0.045861	-0.189264	0.000000	0.000000	3.000000	1.000000	1.000000
20020.844657	0.020308	0.538263	0.179634	76.253677	54.744297	96.020020	-2.035482	0.000000	4.566926	0.000000	0.000000	0.000000	0.185492	0.037953	-0.166574	0.000000	0.000000	3.000000	1.000000	1.000000
20020.847990	0.020308	0.538263	0.179634	76.253677	54.744297	96.020020	-2.035482	0.000000	4.566926	0.000000	0.000000	0.000000	0.185492	0.037953	-0.166574	0.000000	0.000000	3.000000	1.000000	1.000000
20020.851324	0.020868	0.538383	0.179170	76.264633	54.842793	96.110138	-2.035482	0.000000	4.566926	0.000000	0.000000	0.000000	0.167928	0.036025	-0.139169	0.000000	0.000000	3.000000	1.000000	1.000000
20020.854657	0.020868	0.538383	0.179170	76.264633	54.842793	96.110138	-2.035482	0.000000	4.566926	0.000000	0.000000	0.000000	0.167928	0.036025	-0.139169	0.000000	0.000000	3.000000	1.000000	1.000000
20020.857990	0.020868	0.538383	0.179170	76.264633	54.842793	96.110138	-2.035482	0.000000	4.566926	0.000000	0.000000	0.000000	0.167928	0.036025	-0.139169	0.000000	0.000000	3.000000	1.000000	1.000000
20020.861324	0.020868	0.538383	0.179170	76.272591	54.951408	96.175400	-2.020055	0.000000	4.573771	0.000000	0.000000	0.000000	0.167928	0.036025	-0.139169	0.000000	0.000000	3.000000	1.000000	1.000000
20020.864657	0.021430	0.538496	0.178795	76.272591	54.951408	96.175400	-2.020055	0.000000	4.573771	0.000000	0.000000	0.000000	0.168594	0.034107	-0.112265	0.000000	0.000000	3.000000	1.000000	1.000000
20020.867990	0.021430	0.538496	0.178795	76.272591	54.951408	96.175400	-2.020055	0.000000	4.573771	0.000000	0.000000	0.000000	0.168594	0.034107	-0.112265	0.000000	0.000000	3.000000	1.000000	1.000000
20020.871324	0.021993	0.538599	0.178476	76.278236	55.031078	96.207016	-2.020055	0.000000	4.573771	0.000000	0.000000	0.000000	0.168968	0.030879	-0.095916	0.000000	0.000000	3.000000	1.000000	1.000000
20020.874657	0.021993	0.538599	0.178476	76.278236	55.031078	96.207016	-2.020055	0.000000	4.573771	0.000000	0.000000	0.000000	0.168968	0.030879	-0.095916	0.000000	0.000000	3.000000	1.000000	1.000000
20020.877990	0.021993	0.538599	0.178476	76.278236	55.031078	96.207016	-2.020055	0.000000	4.573771	0.000000	0.000000	0.000000	0.168968	0.030879	-0.095916	0.000000	0.000000	3.000000	1.000000	1.000000
20020.881324	0.021993	0.538599	0.178476	76.283882	55.108047	96.246635	-2.002454	0.000000	4.581504	0.000000	0.000000	0.000000	0.168968	0.030879	-0.095916	0.000000	0.000000	3.000000	1.000000	1.000000
20020.884657	0.022468	0.538711	0.178229	76.283882	55.108047	96.246635	-2.002454	0.000000	4.581504	0.000000	0.000000	0.000000	0.142403	0.033542	-0.073956	0.000000	0.000000	3.000000	1.000000	1.000000
20020.887990	0.022468	0.538711	0.178229	76.283882	55.108047	96.246635	-2.002454	0.000000	4.581504	0.000000	0.000000	0.000000	0.142403	0.033542	-0.073956	0.000000	0.000000	3.000000	1.000000	1.000000
20020.891324	0.022941	0.538818	0.177947	76.289536	55.182354	96.286301	-2.002454	0.000000	4.581504	0.000000	0.000000	0.000000	0.141911	0.032150	-0.084685	0.000000	0.000000	3.000000	1.000000	1.000000
20020.894657	0.022941	0.538818	0.177947	76.289536	55.182354	96.286301	-2.002454	0.000000	4.581504	0.000000	0.000000	0.000000	0.141911	0.032150	-0.084685	0.000000	0.000000	3.000000	1.000000	1.000000
20020.897990	0.022941	0.538818	0.177947	76.289536	55.182354	96.286301	-2.002454	0.000000	4.581504	0.000000	0.000000	0.000000	0.141911	0.032150	-0.084685	0.000000	0.000000	3.000000	1.000000	1.000000
20020.901324	0.022941	0.538818	0.177947	76.295151	55.253933	96.317993	-1.986929	0.000000	4.588258	0.000000	0.000000	0.000000	0.141911	0.032150	-0.084685	0.000000	0.000000	3.000000	1.000000	1.000000
20020.904657	0.023385	0.538895	0.177705	76.295151	55.253933	96.317993	-1.986929	0.000000	4.588258	0.000000	0.000000	0.000000	0.133184	0.023071	-0.072555	0.000000	0.000000	3.000000	1.000000	1.000000
20020.907990	0.023385	0.538895	0.177705	76.295151	55.253933	96.317993	-1.986929	0.000000	4.588258	0.000000	0.000000	0.000000	0.133184	0.023071	-0.072555	0.000000	0.000000	3.000000	1.000000	1.000000
20020.911324	0.023385	0.538895	0.177705	76.302658	55.327717	96.368309	-1.986929	0.000000	4.588258	0.000000	0.000000	0.000000	0.133184	0.023071	-0.072555	0.000000	0.000000	3.000000	1.000000	1.000000
20020.914657	0.023385	0.538895	0.177705	76.302658	55.327717	96.368309	-1.986929	0.000000	4.588258	0.000000	0.000000	0.000000	0.133184	0.023071	-0.072555	0.000000	0.000000	3.000000	1.000000	1.000000
20020.917990	0.023737	0.538952	0.177451	76.302658	55.327717	96.368309	-1.986929	0.000000	4.588258	0.000000	0.000000	0.000000	0.105795	0.017161	-0.076283	0.000000	0.000000	3.000000	1.000000	1.000000
20020.921324	0.024060	0.539009	0.177197	76.308693	55.401810	96.415253	-1.979546	0.000000	4.591448	0.000000	0.000000	0.000000	0.096676	0.017115	-0.076026	0.000000	0.000000	3.000000	1.000000	1.000000
20020.924657	0.024060	0.539009	0.177197	76.308693	55.401810	96.415253	-1.979546	0.000000	4.591448	0.000000	0.000000	0.000000	0.096676	0.017115	-0.076026	0.000000	0.000000	3.000000	1.000000	1.000000
20020.927990	0.024060	0.539009	0.177197	76.308693	55.401810	96.415253	-1.979546	0.000000	4.591448	0.000000	0.000000	0.000000	0.096676	0.017115	-0.076026	0.000000	0.000000	3.000000	1.000000	1.000000
20020.931324	0.024060	0.539009	0.177197	76.307449	55.485676	96.485237	-1.969568	0.000000	4.595737	0.000000	0.000000	0.000000	0.096676	0.017115	-0.076026	0.000000	0.000000	3.000000	1.000000	1.000000
20020.934657	0.024322	0.539032	0.176950	76.307449	55.485676	96.485237	-1.969568	0.000000	4.595737	0.000000	0.000000	0.000000	0.078586	0.006723	-0.074065	0.000000	0.000000	3.000000	1.000000	1.000000
20020.937990	0.024322	0.539032	0.176950	76.307449	55.485676	96.485237	-1.969568	0.000000	4.595737	0.000000	0.000000	0.000000	0.078586	0.006723	-0.074065	0.000000	0.000000	3.000000	1.000000	1.000000
20020.941324	0.024322	0.539032	0.176950	76.293030	55.593971	96.596436	-1.969568	0.000000	4.595737	0.000000	0.000000	0.000000	0.078586	0.006723	-0.074065	0.000000	0.000000	3.000000	1.000000	1.000000
20020.944657	0.024322	0.539032	0.176950	76.293030	55.593971	96.596436	-1.969568	0.000000	4.595737	0.000000	0.000000	0.000000	0.078586	0.006723	-0.074065	0.000000	0.000000	3.000000	1.000000	1.000000
20020.947990	0.024555	0.539059	0.176740	76.293030	55.593971	96.596436	-1.969568	0.000000	4.595737	0.000000	0.000000	0.000000	0.069908	0.008056	-0.063158	0.000000	0.000000	3.000000	1.000000	1.000000
20020.951324	0.024555	0.539059	0.176740	76.265442	55.726273	96.748466	-1.966140	0.000000	4.597205	0.000000	0.000000	0.000000	0.069908	0.008056	-0.063158	0.000000	0.000000	3.000000	1.000000	1.000000
20020.954657	0.024555	0.539059	0.176740	76.265442	55.726273	96.748466	-1.966140	0.000000	4.597205	0.000000	0.000000	0.000000	0.069908	0.008056	-0.063158	0.000000	0.000000	3.000000	1.000000	1.000000
20020.957990	0.024555	0.539059	0.176740	76.265442	55.726273	96.748466	-1.966140	0.000000	4.597205	0.000000	0.000000	0.000000	0.069908	0.008056	-0.063158	0.000000	0.000000	3.000000	1.000000	1.000000
20020.961324	0.024900	0.539132	0.176339	76.227135	55.862831	96.916565	-1.962995	0.000000	4.598549	0.000000	0.000000	0.000000	0.103767	0.021964	-0.120388	0.000000	0.000000	3.000000	1.000000	1.000000
20020.964657	0.024900	0.539132	0.176339	76.227135	55.862831	96.916565	-1.962995	0.000000	4.598549	0.000000	0.000000	0.000000	0.103767	0.021964	-0.120388	0.000000	0.000000	3.000000	1.000000	1.000000
20020.967990	0.024900	0.539132	0.176339	76.227135	55.862831	96.916565	-1.962995	0.000000	4.598549	0.000000	0.000000	0.000000	0.103767	0.021964	-0.120388	0.000000	0.000000	3.000000	1.000000	1.000000
20020.971324	0.024900	0.539132	0.176339	76.202309	55.982567	97.058357	-1.959141	0.000000	4.600192	0.000000	0.000000	0.000000	0.103767	0.021964	-0.120388	0.000000	0.000000	3.000000	1.000000	1.000000
20020.974657	0.025044	0.539163	0.176167	76.202309	55.982567	97.058357	-1.959141	0.000000	4.600192	0.000000	0.000000	0.000000	0.043142	0.009417	-0.051582	0.000000	0.000000	3.000000	1.000000	1.000000
20020.977990	0.025044	0.539163	0.176167	76.202309	55.982567	97.058357	-1.959141	0.000000	4.600192	0.000000	0.000000	0.000000	0.043142	0.009417	-0.051582	0.000000	0.000000	3.000000	1.000000	1.000000
20020.981324	0.025044	0.539163	0.176167	76.189217	56.075706	97.163757	-1.959141	0.000000	4.600192	0.000000	0.000000	0.000000	0.043142	0.009417	-0.051582	0.000000	0.000000	3.000000	1.000000	1.000000
20020.984657	0.025044	0.539163	0.176167	76.189217	56.075706	97.163757	-1.959141	0.000000	4.600192	0.000000	0.000000	0.000000	0.043142	0.009417	-0.051582	0.000000	0.000000	3.000000	1.000000	1.000000
20020.987990	0.025157	0.539190	0.175960	76.189217	56.075706	97.163757	-1.959141	0.000000	4.600192	0.000000	0.000000	0.000000	0.033677	0.008014	-0.061866	0.000000	0.000000	3.000000	1.000000	1.000000
20020.991324	0.025157	0.539190	0.175960	76.176048	56.168621	97.268936	-1.957581	0.000000	4.600856	0.000000	0.000000	0.000000	0.033677	0.008014	-0.061866	0.000000	0.000000	3.000000	1.000000	1.000000
20020.994657	0.025157	0.539190	0.175960	76.176048	56.168621	97.268936	-1.957581	0.000000	4.600856	0.000000	0.000000	0.000000	0.033677	0.008014	-0.061866	0.000000	0.000000	3.000000	1.000000	1.000000
20020.997990	0.025157	0.539190	0.175960	76.176048	56.168621	97.268936	-1.957581	0.000000	4.600856	0.000000	0.000000	0.000000	0.033677	0.008014	-0.061866	0.000000	0.000000	3.000000	1.000000	1.000000
20021.001324	0.025379	0.539254	0.175492	76.161392	56.264233	97.378387	-1.957038	0.000000	4.601087	0.000000	0.000000	0.000000	0.066617	0.019119	-0.140420	0.000000	0.000000	3.000000	1.000000	1.000000
20021.004657	0.025379	0.539254	0.175492	76.161392	56.264233	97.378387	-1.957038	0.000000	4.601087	0.000000	0.000000	0.000000	0.066617	0.019119	-0.140420	0.000000	0.000000	3.000000	1.000000	1.000000
20021.007990	0.025379	0.539254	0.175492	76.161392	56.264233	97.378387	-1.957038	0.000000	4.601087	0.000000	0.000000	0.000000	0.066617	0.019119	-0.140420	0.000000	0.000000	3.000000	1.000000	1.000000
20021.011324	0.025518	0.539291	0.175229	76.147064	56.375561	97.502716	-1.956528	0.000000	4.601304	0.000000	0.000000	0.000000	0.041939	0.011100	-0.078924	0.000000	0.000000	3.000000	1.000000	1.000000
20021.014657	0.025518	0.539291	0.175229	76.147064	56.375561	97.502716	-1.956528	0.000000	4.601304	0.000000	0.000000	0.000000	0.041939	0.011100	-0.078924	0.000000	0.000000	3.000000	1.000000	1.000000
20021.017990	0.025518	0.539291	0.175229	76.147064	56.375561	97.502716	-1.956528	0.000000	4.601304	0.000000	0.000000	0.000000	0.041939	0.011100	-0.078924	0.000000	0.000000	3.000000	1.000000	1.000000
20021.021324	0.025518	0.539291	0.175229	76.145180	56.489918	97.621300	-1.955907	0.000000	4.601568	0.000000	0.000000	0.000000	0.041939	0.011100	-0.078924	0.000000	0.000000	3.000000	1.000000	1.000000
20021.024657	0.025686	0.539338	0.174909	76.145180	56.489918	97.621300	-1.955907	0.000000	4.601568	0.000000	0.000000	0.000000	0.050227	0.014186	-0.095961	0.000000	0.000000	3.000000	1.000000	1.000000
20021.027990	0.025686	0.539338	0.174909	76.145180	56.489918	97.621300	-1.955907	0.000000	4.601568	0.000000	0.000000	0.000000	0.050227	0.014186	-0.095961	0.000000	0.000000	3.000000	1.000000	1.000000
20021.031324	0.025686	0.539338	0.174909	76.152092	56.592529	97.713295	-1.955907	0.000000	4.601568	0.000000	0.000000	0.000000	0.050227	0.014186	-0.095961	0.000000	0.000000	3.000000	1.000000	1.000000
20021.034657	0.025686	0.539338	0.174909	76.152092	56.592529	97.713295	-1.955907	0.000000	4.601568	0.000000	0.000000	0.000000	0.050227	0.014186	-0.095961	0.000000	0.000000	3.000000	1.000000	1.000000
20021.037990	0.025851	0.539361	0.174538	76.152092	56.592529	97.713295	-1.955907	0.000000	4.601568	0.000000	0.000000	0.000000	0.049546	0.006891	-0.111306	0.000000	0.000000	3.000000	1.000000	1.000000
20021.041324	0.026074	0.539379	0.174129	76.168541	56.704407	97.808914	-1.955206	0.000000	4.601866	0.000000	0.000000	0.000000	0.067024	0.005500	-0.122762	0.000000	0.000000	3.000000	1.000000	1.000000
20021.044657	0.026074	0.539379	0.174129	76.168541	56.704407	97.808914	-1.955206	0.000000	4.601866	0.000000	0.000000	0.000000	0.067024	0.005500	-0.122762	0.000000	0.000000	3.000000	1.000000	1.000000
20021.047990	0.026074	0.539379	0.174129	76.168541	56.704407	97.808914	-1.955206	0.000000	4.601866	0.000000	0.000000	0.000000	0.067024	0.005500	-0.122762	0.000000	0.000000	3.000000	1.000000	1.000000
20021.051324	0.026074	0.539379	0.174129	76.187614	56.831165	97.917557	-1.953928	0.000000	4.602408	0.000000	0.000000	0.000000	0.067024	0.005500	-0.122762	0.000000	0.000000	3.000000	1.000000	1.000000
20021.054657	0.026294	0.539403	0.173629	76.187614	56.831165	97.917557	-1.953928	0.000000	4.602408	0.000000	0.000000	0.000000	0.065789	0.007134	-0.150176	0.000000	0.000000	3.000000	1.000000	1.000000
20021.057990	0.026294	0.539403	0.173629	76.187614	56.831165	97.917557	-1.953928	0.000000	4.602408	0.000000	0.000000	0.000000	0.065789	0.007134	-0.150176	0.000000	0.000000	3.000000	1.000000	1.000000
20021.061324	0.026570	0.539437	0.173070	76.205559	56.947540	98.011444	-1.953928	0.000000	4.602408	0.000000	0.000000	0.000000	0.082923	0.010180	-0.167719	0.000000	0.000000	3.000000	1.000000	1.000000
20021.064657	0.026570	0.539437	0.173070	76.205559	56.947540	98.011444	-1.953928	0.000000	4.602408	0.000000	0.000000	0.000000	0.082923	0.010180	-0.167719	0.000000	0.000000	3.000000	1.000000	1.000000
20021.067990	0.026570	0.539437	0.173070	76.205559	56.947540	98.011444	-1.953928	0.000000	4.602408	0.000000	0.000000	0.000000	0.082923	0.010180	-0.167719	0.000000	0.000000	3.000000	1.000000	1.000000
20021.071324	0.026570	0.539437	0.173070	76.207909	56.918213	97.969795	-1.952896	0.000000	4.602847	0.000000	0.000000	0.000000	0.082923	0.010180	-0.167719	0.000000	0.000000	3.000000	1.000000	1.000000
20021.074657	0.026874	0.539466	0.172473	76.207909	56.918213	97.969795	-1.952896	0.000000	4.602847	0.000000	0.000000	0.000000	0.091272	0.008721	-0.178940	0.000000	0.000000	3.000000	1.000000	1.000000
20021.077990	0.026874	0.539466	0.172473	76.207909	56.918213	97.969795	-1.952896	0.000000	4.602847	0.000000	0.000000	0.000000	0.091272	0.008721	-0.178940	0.000000	0.000000	3.000000	1.000000	1.000000
20021.081324	0.027235	0.539486	0.171802	76.184799	56.655258	97.691231	-1.952896	0.000000	4.602847	0.000000	0.000000	0.000000	0.108073	0.005836	-0.201266	0.000000	0.000000	3.000000	1.000000	1.000000
20021.084657	0.027235	0.539486	0.171802	76.184799	56.655258	97.691231	-1.952896	0.000000	4.602847	0.000000	0.000000	0.000000	0.108073	0.005836	-0.201266	0.000000	0.000000	3.000000	1.000000	1.000000
20021.087990	0.027235	0.539486	0.171802	76.184799	56.655258	97.691231	-1.952896	0.000000	4.602847	0.000000	0.000000	0.000000	0.108073	0.005836	-0.201266	0.000000	0.000000	3.000000	1.000000	1.000000
20021.091324	0.027235	0.539486	0.171802	76.136414	56.172913	97.194992	-1.950016	0.000000	4.604068	0.000000	0.000000	0.000000	0.108073	0.005836	-0.201266	0.000000	0.000000	3.000000	1.000000	1.000000
20021.094657	0.027592	0.539535	0.171090	76.136414	56.172913	97.194992	-1.950016	0.000000	4.604068	0.000000	0.000000	0.000000	0.107291	0.014673	-0.213549	0.000000	0.000000	3.000000	1.000000	1.000000
20021.097990	0.027592	0.539535	0.171090	76.136414	56.172913	97.194992	-1.950016	0.000000	4.604068	0.000000	0.000000	0.000000	0.107291	0.014673	-0.213549	0.000000	0.000000	3.000000	1.000000	1.000000
20021.101324	0.027978	0.539563	0.170361	76.069809	55.521042	96.533821	-1.950016	0.000000	4.604068	0.000000	0.000000	0.000000	0.115751	0.008690	-0.218885	0.000000	0.000000	3.000000	1.000000	1.000000
20021.104657	0.027978	0.539563	0.170361	76.069809	55.521042	96.533821	-1.950016	0.000000	4.604068	0.000000	0.000000	0.000000	0.115751	0.008690	-0.218885	0.000000	0.000000	3.000000	1.000000	1.000000
20021.107990	0.027978	0.539563	0.170361	76.069809	55.521042	96.533821	-1.950016	0.000000	4.604068	0.000000	0.000000	0.000000	0.115751	0.008690	-0.218885	0.000000	0.000000	3.000000	1.000000	1.000000
20021.111324	0.027978	0.539563	0.170361	75.990868	54.790199	95.796181	-1.946968	0.000000	4.605357	0.000000	0.000000	0.000000	0.115751	0.008690	-0.218885	0.000000	0.000000	3.000000	1.000000	1.000000
20021.114657	0.028389	0.539583	0.169557	75.990868	54.790199	95.796181	-1.946968	0.000000	4.605357	0.000000	0.000000	0.000000	0.123409	0.005768	-0.240997	0.000000	0.000000	3.000000	1.000000	1.000000
20021.117990	0.028389	0.539583	0.169557	75.990868	54.790199	95.796181	-1.946968	0.000000	4.605357	0.000000	0.000000	0.000000	0.123409	0.005768	-0.240997	0.000000	0.000000	3.000000	1.000000	1.000000
20021.121324	0.028799	0.539636	0.168749	75.912270	54.102894	95.097969	-1.946968	0.000000	4.605357	0.000000	0.000000	0.000000	0.122997	0.015904	-0.242680	0.000000	0.000000	3.000000	1.000000	1.000000
20021.124657	0.028799	0.539636	0.168749	75.912270	54.102894	95.097969	-1.946968	0.000000	4.605357	0.000000	0.000000	0.000000	0.122997	0.015904	-0.242680	0.000000	0.000000	3.000000	1.000000	1.000000
20021.127990	0.028799	0.539636	0.168749	75.912270	54.102894	95.097969	-1.946968	0.000000	4.605357	0.000000	0.000000	0.000000	0.122997	0.015904	-0.242680	0.000000	0.000000	3.000000	1.000000	1.000000
20021.131324	0.028799	0.539636	0.168749	75.837051	53.465191	94.448051	-1.943731	0.000000	4.606725	0.000000	0.000000	0.000000	0.122997	0.015904	-0.242680	0.000000	0.000000	3.000000	1.000000	1.000000
20021.134657	0.029267	0.539669	0.167920	75.837051	53.465191	94.448051	-1.943731	0.000000	4.606725	0.000000	0.000000	0.000000	0.140228	0.009932	-0.248545	0.000000	0.000000	3.000000	1.000000	1.000000
20021.137990	0.029267	0.539669	0.167920	75.837051	53.465191	94.448051	-1.943731	0.000000	4.606725	0.000000	0.000000	0.000000	0.140228	0.009932	-0.248545	0.000000	0.000000	3.000000	1.000000	1.000000
20021.141324	0.029732	0.539682	0.167075	75.762238	52.856392	93.821053	-1.943731	0.000000	4.606725	0.000000	0.000000	0.000000	0.139597	0.003963	-0.253613	0.000000	0.000000	3.000000	1.000000	1.000000
20021.144657	0.029732	0.539682	0.167075	75.762238	52.856392	93.821053	-1.943731	0.000000	4.606725	0.000000	0.000000	0.000000	0.139597	0.003963	-0.253613	0.000000	0.000000	3.000000	1.000000	1.000000
20021.147990	0.029732	0.539682	0.167075	75.762238	52.856392	93.821053	-1.943731	0.000000	4.606725	0.000000	0.000000	0.000000	0.139597	0.003963	-0.253613	0.000000	0.000000	3.000000	1.000000	1.000000
20021.151324	0.029732	0.539682	0.167075	75.693710	52.308693	93.256065	-1.938425	0.000000	4.608960	0.000000	0.000000	0.000000	0.139597	0.003963	-0.253613	0.000000	0.000000	3.000000	1.000000	1.000000
20021.154657	0.030225	0.539729	0.166222	75.693710	52.308693	93.256065	-1.938425	0.000000	4.608960	0.000000	0.000000	0.000000	0.147992	0.014055	-0.255777	0.000000	0.000000	3.000000	1.000000	1.000000
20021.157990	0.030225	0.539729	0.166222	75.693710	52.308693	93.256065	-1.938425	0.000000	4.608960	0.000000	0.000000	0.000000	0.147992	0.014055	-0.255777	0.000000	0.000000	3.000000	1.000000	1.000000
20021.161324	0.030688	0.539795	0.165385	75.627686	51.786411	92.713539	-1.938425	0.000000	4.608960	0.000000	0.000000	0.000000	0.138914	0.019721	-0.251021	0.000000	0.000000	3.000000	1.000000	1.000000
20021.164657	0.030688	0.539795	0.165385	75.627686	51.786411	92.713539	-1.938425	0.000000	4.608960	0.000000	0.000000	0.000000	0.138914	0.019721	-0.251021	0.000000	0.000000	3.000000	1.000000	1.000000
20021.167990	0.030688	0.539795	0.165385	75.627686	51.786411	92.713539	-1.938425	0.000000	4.608960	0.000000	0.000000	0.000000	0.138914	0.019721	-0.251021	0.000000	0.000000	3.000000	1.000000	1.000000
20021.171324	0.031151	0.539913	0.164559	75.566338	51.327312	92.233444	-1.932599	0.000000	4.611406	0.000000	0.000000	0.000000	0.138671	0.035575	-0.248032	0.000000	0.000000	3.000000	1.000000	1.000000
20021.174657	0.031151	0.539913	0.164559	75.566338	51.327312	92.233444	-1.932599	0.000000	4.611406	0.000000	0.000000	0.000000	0.138671	0.035575	-0.248032	0.000000	0.000000	3.000000	1.000000	1.000000
20021.177990	0.031151	0.539913	0.164559	75.566338	51.327312	92.233444	-1.932599	0.000000	4.611406	0.000000	0.000000	0.000000	0.138671	0.035575	-0.248032	0.000000	0.000000	3.000000	1.000000	1.000000
20021.181324	0.031583	0.540017	0.163752	75.513779	50.942791	91.825081	-1.929839	0.000000	4.612561	0.000000	0.000000	0.000000	0.129729	0.030991	-0.241863	0.000000	0.000000	3.000000	1.000000	1.000000
20021.184657	0.031583	0.540017	0.163752	75.513779	50.942791	91.825081	-1.929839	0.000000	4.612561	0.000000	0.000000	0.000000	0.129729	0.030991	-0.241863	0.000000	0.000000	3.000000	1.000000	1.000000
20021.187990	0.031583	0.540017	0.163752	75.513779	50.942791	91.825081	-1.929839	0.000000	4.612561	0.000000	0.000000	0.000000	0.129729	0.030991	-0.241863	0.000000	0.000000	3.000000	1.000000	1.000000
20021.191324	0.031583	0.540017	0.163752	75.462250	50.580120	91.439407	-1.927558	0.000000	4.613515	0.000000	0.000000	0.000000	0.129729	0.030991	-0.241863	0.000000	0.000000	3.000000	1.000000	1.000000
20021.194657	0.032014	0.540153	0.162941	75.462250	50.580120	91.439407	-1.927558	0.000000	4.613515	0.000000	0.000000	0.000000	0.129285	0.041000	-0.243557	0.000000	0.000000	3.000000	1.000000	1.000000
20021.197990	0.032014	0.540153	0.162941	75.462250	50.580120	91.439407	-1.927558	0.000000	4.613515	0.000000	0.000000	0.000000	0.129285	0.041000	-0.243557	0.000000	0.000000	3.000000	1.000000	1.000000
20021.201324	0.032505	0.540347	0.162172	75.426125	50.331688	91.161148	-1.927558	0.000000	4.613515	0.000000	0.000000	0.000000	0.147290	0.058189	-0.230634	0.000000	0.000000	3.000000	1.000000	1.000000
20021.204657	0.032505	0.540347	0.162172	75.426125	50.331688	91.161148	-1.927558	0.000000	4.613515	0.000000	0.000000	0.000000	0.147290	0.058189	-0.230634	0.000000	0.000000	3.000000	1.000000	1.000000
20021.207990	0.032505	0.540347	0.162172	75.426125	50.331688	91.161148	-1.927558	0.000000	4.613515	0.000000	0.000000	0.000000	0.147290	0.058189	-0.230634	0.000000	0.000000	3.000000	1.000000	1.000000
20021.211324	0.032505	0.540347	0.162172	75.404907	50.194786	90.987076	-1.921219	0.000000	4.616158	0.000000	0.000000	0.000000	0.147290	0.058189	-0.230634	0.000000	0.000000	3.000000	1.000000	1.000000
20021.214657	0.032994	0.540574	0.161397	75.404907	50.194786	90.987076	-1.921219	0.000000	4.616158	0.000000	0.000000	0.000000	0.146820	0.068136	-0.232338	0.000000	0.000000	3.000000	1.000000	1.000000
20021.217990	0.032994	0.540574	0.161397	75.404907	50.194786	90.987076	-1.921219	0.000000	4.616158	0.000000	0.000000	0.000000	0.146820	0.068136	-0.232338	0.000000	0.000000	3.000000	1.000000	1.000000
20021.221324	0.033485	0.540825	0.160674	75.395142	50.142208	90.893433	-1.921219	0.000000	4.616158	0.000000	0.000000	0.000000	0.147259	0.075155	-0.217118	0.000000	0.000000	3.000000	1.000000	1.000000
20021.224657	0.033485	0.540825	0.160674	75.395142	50.142208	90.893433	-1.921219	0.000000	4.616158	0.000000	0.000000	0.000000	0.147259	0.075155	-0.217118	0.000000	0.000000	3.000000	1.000000	1.000000
20021.227990	0.033485	0.540825	0.160674	75.395142	50.142208	90.893433	-1.921219	0.000000	4.616158	0.000000	0.000000	0.000000	0.147259	0.075155	-0.217118	0.000000	0.000000	3.000000	1.000000	1.000000
20021.231324	0.033485	0.540825	0.160674	75.395760	50.165867	90.872429	-1.912473	0.000000	4.619789	0.000000	0.000000	0.000000	0.147259	0.075155	-0.217118	0.000000	0.000000	3.000000	1.000000	1.000000
20021.234657	0.033976	0.541128	0.159960	75.395760	50.165867	90.872429	-1.912473	0.000000	4.619789	0.000000	0.000000	0.000000	0.147071	0.090838	-0.214079	0.000000	0.000000	3.000000	1.000000	1.000000
20021.237990	0.033976	0.541128	0.159960	75.395760	50.165867	90.872429	-1.912473	0.000000	4.619789	0.000000	0.000000	0.000000	0.147071	0.090838	-0.214079	0.000000	0.000000	3.000000	1.000000	1.000000
20021.241324	0.034436	0.541483	0.159258	75.405197	50.248238	90.918259	-1.912473	0.000000	4.619789	0.000000	0.000000	0.000000	0.138108	0.106476	-0.210556	0.000000	0.000000	3.000000	1.000000	1.000000
20021.244657	0.034436	0.541483	0.159258	75.405197	50.248238	90.918259	-1.912473	0.000000	4.619789	0.000000	0.000000	0.000000	0.138108	0.106476	-0.210556	0.000000	0.000000	3.000000	1.000000	1.000000
20021.247990	0.034436	0.541483	0.159258	75.405197	50.248238	90.918259	-1.912473	0.000000	4.619789	0.000000	0.000000	0.000000	0.138108	0.106476	-0.210556	0.000000	0.000000	3.000000	1.000000	1.000000
20021.251324	0.034436	0.541483	0.159258	75.413719	50.329712	90.954666	-1.903432	0.000000	4.623521	0.000000	0.000000	0.000000	0.138108	0.106476	-0.210556	0.000000	0.000000	3.000000	1.000000	1.000000
20021.254657	0.034895	0.541836	0.158555	75.413719	50.329712	90.954666	-1.903432	0.000000	4.623521	0.000000	0.000000	0.000000	0.137763	0.106175	-0.210877	0.000000	0.000000	3.000000	1.000000	1.000000
20021.257990	0.034895	0.541836	0.158555	75.413719	50.329712	90.954666	-1.903432	0.000000	4.623521	0.000000	0.000000	0.000000	0.137763	0.106175	-0.210877	0.000000	0.000000	3.000000	1.000000	1.000000
20021.261324	0.035323	0.542237	0.157828	75.418793	50.402874	90.994789	-1.903432	0.000000	4.623521	0.000000	0.000000	0.000000	0.128227	0.120278	-0.218213	0.000000	0.000000	3.000000	1.000000	1.000000
20021.264657	0.035323	0.542237	0.157828	75.418793	50.402874	90.994789	-1.903432	0.000000	4.623521	0.000000	0.000000	0.000000	0.128227	0.120278	-0.218213	0.000000	0.000000	3.000000	1.000000	1.000000
20021.267990	0.035323	0.542237	0.157828	75.418793	50.402874	90.994789	-1.903432	0.000000	4.623521	0.000000	0.000000	0.000000	0.128227	0.120278	-0.218213	0.000000	0.000000	3.000000	1.000000	1.000000
20021.271324	0.035323	0.542237	0.157828	75.423042	50.466743	91.013008	-1.895965	0.000000	4.626588	0.000000	0.000000	0.000000	0.128227	0.120278	-0.218213	0.000000	0.000000	3.000000	1.000000	1.000000
20021.274657	0.035779	0.542656	0.157113	75.423042	50.466743	91.013008	-1.895965	0.000000	4.626588	0.000000	0.000000	0.000000	0.136911	0.125746	-0.214313	0.000000	0.000000	3.000000	1.000000	1.000000
20021.277990	0.035779	0.542656	0.157113	75.423042	50.466743	91.013008	-1.895965	0.000000	4.626588	0.000000	0.000000	0.000000	0.136911	0.125746	-0.214313	0.000000	0.000000	3.000000	1.000000	1.000000
20021.281324	0.036205	0.543108	0.156395	75.425171	50.519096	91.030121	-1.895965	0.000000	4.626588	0.000000	0.000000	0.000000	0.127737	0.135465	-0.215542	0.000000	0.000000	3.000000	1.000000	1.000000
20021.284657	0.036205	0.543108	0.156395	75.425171	50.519096	91.030121	-1.895965	0.000000	4.626588	0.000000	0.000000	0.000000	0.127737	0.135465	-0.215542	0.000000	0.000000	3.000000	1.000000	1.000000
20021.287990	0.036205	0.543108	0.156395	75.425171	50.519096	91.030121	-1.895965	0.000000	4.626588	0.000000	0.000000	0.000000	0.127737	0.135465	-0.215542	0.000000	0.000000	3.000000	1.000000	1.000000
20021.291324	0.036205	0.543108	0.156395	75.421738	50.557014	91.033829	-1.888486	0.000000	4.629646	0.000000	0.000000	0.000000	0.127737	0.135465	-0.215542	0.000000	0.000000	3.000000	1.000000	1.000000
20021.294657	0.036602	0.543597	0.155709	75.421738	50.557014	91.033829	-1.888486	0.000000	4.629646	0.000000	0.000000	0.000000	0.119239	0.146700	-0.205888	0.000000	0.000000	3.000000	1.000000	1.000000
20021.297990	0.036602	0.543597	0.155709	75.421738	50.557014	91.033829	-1.888486	0.000000	4.629646	0.000000	0.000000	0.000000	0.119239	0.146700	-0.205888	0.000000	0.000000	3.000000	1.000000	1.000000
20021.301324	0.037029	0.544104	0.155035	75.416176	50.583393	91.036400	-1.888486	0.000000	4.629646	0.000000	0.000000	0.000000	0.127940	0.152125	-0.202013	0.000000	0.000000	3.000000	1.000000	1.000000
20021.304657	0.037029	0.544104	0.155035	75.416176	50.583393	91.036400	-1.888486	0.000000	4.629646	0.000000	0.000000	0.000000	0.127940	0.152125	-0.202013	0.000000	0.000000	3.000000	1.000000	1.000000
20021.307990	0.037029	0.544104	0.155035	75.416176	50.583393	91.036400	-1.888486	0.000000	4.629646	0.000000	0.000000	0.000000	0.127940	0.152125	-0.202013	0.000000	0.000000	3.000000	1.000000	1.000000
20021.311324	0.037029	0.544104	0.155035	75.410576	50.615219	91.030998	-1.881585	0.000000	4.632455	0.000000	0.000000	0.000000	0.127940	0.152125	-0.202013	0.000000	0.000000	3.000000	1.000000	1.000000
20021.314657	0.037482	0.544624	0.154338	75.410576	50.615219	91.030998	-1.881585	0.000000	4.632455	0.000000	0.000000	0.000000	0.135955	0.156032	-0.209050	0.000000	0.000000	3.000000	1.000000	1.000000
20021.317990	0.037482	0.544624	0.154338	75.410576	50.615219	91.030998	-1.881585	0.000000	4.632455	0.000000	0.000000	0.000000	0.135955	0.156032	-0.209050	0.000000	0.000000	3.000000	1.000000	1.000000
20021.321324	0.037930	0.545152	0.153583	75.408470	50.652657	91.029884	-1.881585	0.000000	4.632455	0.000000	0.000000	0.000000	0.134548	0.158276	-0.226500	0.000000	0.000000	3.000000	1.000000	1.000000
20021.324657	0.037930	0.545152	0.153583	75.408470	50.652657	91.029884	-1.881585	0.000000	4.632455	0.000000	0.000000	0.000000	0.134548	0.158276	-0.226500	0.000000	0.000000	3.000000	1.000000	1.000000
20021.327990	0.037930	0.545152	0.153583	75.408470	50.652657	91.029884	-1.881585	0.000000	4.632455	0.000000	0.000000	0.000000	0.134548	0.158276	-0.226500	0.000000	0.000000	3.000000	1.000000	1.000000
20021.331324	0.038405	0.545692	0.152805	75.406334	50.692776	91.044693	-1.873499	0.000000	4.635731	0.000000	0.000000	0.000000	0.142467	0.162056	-0.233625	0.000000	0.000000	3.000000	1.000000	1.000000
20021.334657	0.038405	0.545692	0.152805	75.406334	50.692776	91.044693	-1.873499	0.000000	4.635731	0.000000	0.000000	0.000000	0.142467	0.162056	-0.233625	0.000000	0.000000	3.000000	1.000000	1.000000
20021.337990	0.038405	0.545692	0.152805	75.406334	50.692776	91.044693	-1.873499	0.000000	4.635731	0.000000	0.000000	0.000000	0.142467	0.162056	-0.233625	0.000000	0.000000	3.000000	1.000000	1.000000
20021.341324	0.038875	0.546206	0.151972	75.406036	50.734921	91.150368	-1.869320	0.000000	4.637418	0.000000	0.000000	0.000000	0.141058	0.154208	-0.249710	0.000000	0.000000	3.000000	1.000000	1.000000
20021.344657	0.038875	0.546206	0.151972	75.406036	50.734921	91.150368	-1.869320	0.000000	4.637418	0.000000	0.000000	0.000000	0.141058	0.154208	-0.249710	0.000000	0.000000	3.000000	1.000000	1.000000
20021.347990	0.038875	0.546206	0.151972	75.406036	50.734921	91.150368	-1.869320	0.000000	4.637418	0.000000	0.000000	0.000000	0.141058	0.154208	-0.249710	0.000000	0.000000	3.000000	1.000000	1.000000
20021.351324	0.039315	0.546718	0.151140	75.405815	50.763268	91.714294	-1.865783	0.000000	4.638843	0.000000	0.000000	0.000000	0.131955	0.153698	-0.249587	0.000000	0.000000	3.000000	1.000000	1.000000
20021.354657	0.039315	0.546718	0.151140	75.405815	50.763268	91.714294	-1.865783	0.000000	4.638843	0.000000	0.000000	0.000000	0.131955	0.153698	-0.249587	0.000000	0.000000	3.000000	1.000000	1.000000
20021.357990	0.039315	0.546718	0.151140	75.405815	50.763268	91.714294	-1.865783	0.000000	4.638843	0.000000	0.000000	0.000000	0.131955	0.153698	-0.249587	0.000000	0.000000	3.000000	1.000000	1.000000
20021.361324	0.039783	0.547229	0.150305	75.411255	50.777264	92.954521	-1.863002	0.000000	4.639959	0.000000	0.000000	0.000000	0.140190	0.153230	-0.250579	0.000000	0.000000	3.000000	1.000000	1.000000
20021.364657	0.039783	0.547229	0.150305	75.411255	50.777264	92.954521	-1.863002	0.000000	4.639959	0.000000	0.000000	0.000000	0.140190	0.153230	-0.250579	0.000000	0.000000	3.000000	1.000000	1.000000
20021.367990	0.039783	0.547229	0.150305	75.411255	50.777264	92.954521	-1.863002	0.000000	4.639959	0.000000	0.000000	0.000000	0.140190	0.153230	-0.250579	0.000000	0.000000	3.000000	1.000000	1.000000
20021.371324	0.040308	0.547744	0.149501	75.472374	50.694458	94.212509	-1.859493	0.000000	4.641366	0.000000	0.000000	0.000000	0.157755	0.154362	-0.241207	0.000000	0.000000	3.000000	1.000000	1.000000
20021.374657	0.040308	0.547744	0.149501	75.472374	50.694458	94.212509	-1.859493	0.000000	4.641366	0.000000	0.000000	0.000000	0.157755	0.154362	-0.241207	0.000000	0.000000	3.000000	1.000000	1.000000
20021.377990	0.040308	0.547744	0.149501	75.472374	50.694458	94.212509	-1.859493	0.000000	4.641366	0.000000	0.000000	0.000000	0.157755	0.154362	-0.241207	0.000000	0.000000	3.000000	1.000000	1.000000
20021.381324	0.041035	0.548276	0.148698	75.602058	50.423229	94.169113	-1.854039	0.000000	4.643548	0.000000	0.000000	0.000000	0.218007	0.159696	-0.241004	0.000000	0.000000	3.000000	1.000000	1.000000
20021.384657	0.041035	0.548276	0.148698	75.602058	50.423229	94.169113	-1.854039	0.000000	4.643548	0.000000	0.000000	0.000000	0.218007	0.159696	-0.241004	0.000000	0.000000	3.000000	1.000000	1.000000
20021.387990	0.041035	0.548276	0.148698	75.602058	50.423229	94.169113	-1.854039	0.000000	4.643548	0.000000	0.000000	0.000000	0.218007	0.159696	-0.241004	0.000000	0.000000	3.000000	1.000000	1.000000
20021.391324	0.041902	0.548820	0.147862	75.769783	50.055183	93.511971	-1.843090	0.000000	4.647904	0.000000	0.000000	0.000000	0.260040	0.163364	-0.250780	0.000000	0.000000	3.000000	1.000000	1.000000
20021.394657	0.041902	0.548820	0.147862	75.769783	50.055183	93.511971	-1.843090	0.000000	4.647904	0.000000	0.000000	0.000000	0.260040	0.163364	-0.250780	0.000000	0.000000	3.000000	1.000000	1.000000
20021.397990	0.041902	0.548820	0.147862	75.769783	50.055183	93.511971	-1.843090	0.000000	4.647904	0.000000	0.000000	0.000000	0.260040	0.163364	-0.250780	0.000000	0.000000	3.000000	1.000000	1.000000
20021.401324	0.042794	0.549344	0.147006	75.960144	49.619221	92.893776	-1.828523	0.000000	4.653655	0.000000	0.000000	0.000000	0.267552	0.157086	-0.256817	0.000000	0.000000	3.000000	1.000000	1.000000
20021.404657	0.042794	0.549344	0.147006	75.960144	49.619221	92.893776	-1.828523	0.000000	4.653655	0.000000	0.000000	0.000000	0.267552	0.157086	-0.256817	0.000000	0.000000	3.000000	1.000000	1.000000
20021.407990	0.042794	0.549344	0.147006	75.960144	49.619221	92.893776	-1.828523	0.000000	4.653655	0.000000	0.000000	0.000000	0.267552	0.157086	-0.256817	0.000000	0.000000	3.000000	1.000000	1.000000
20021.411324	0.043735	0.549855	0.146070	76.173264	49.080833	92.594322	-1.813260	0.000000	4.659623	0.000000	0.000000	0.000000	0.282347	0.153202	-0.280742	0.000000	0.000000	3.000000	1.000000	1.000000
20021.414657	0.043735	0.549855	0.146070	76.173264	49.080833	92.594322	-1.813260	0.000000	4.659623	0.000000	0.000000	0.000000	0.282347	0.153202	-0.280742	0.000000	0.000000	3.000000	1.000000	1.000000
20021.417990	0.043735	0.549855	0.146070	76.173264	49.080833	92.594322	-1.813260	0.000000	4.659623	0.000000	0.000000	0.000000	0.282347	0.153202	-0.280742	0.000000	0.000000	3.000000	1.000000	1.000000
20021.421324	0.044727	0.550358	0.145091	76.393501	48.364552	92.458679	-1.797243	0.000000	4.665824	0.000000	0.000000	0.000000	0.297764	0.150965	-0.293792	0.000000	0.000000	3.000000	1.000000	1.000000
20021.424657	0.044727	0.550358	0.145091	76.393501	48.364552	92.458679	-1.797243	0.000000	4.665824	0.000000	0.000000	0.000000	0.297764	0.150965	-0.293792	0.000000	0.000000	3.000000	1.000000	1.000000
20021.427990	0.044727	0.550358	0.145091	76.393501	48.364552	92.458679	-1.797243	0.000000	4.665824	0.000000	0.000000	0.000000	0.297764	0.150965	-0.293792	0.000000	0.000000	3.000000	1.000000	1.000000
20021.431324	0.045802	0.550892	0.144097	76.612976	47.382076	91.696701	-1.779975	0.000000	4.672439	0.000000	0.000000	0.000000	0.322316	0.160265	-0.298152	0.000000	0.000000	3.000000	1.000000	1.000000
20021.434657	0.045802	0.550892	0.144097	76.612976	47.382076	91.696701	-1.779975	0.000000	4.672439	0.000000	0.000000	0.000000	0.322316	0.160265	-0.298152	0.000000	0.000000	3.000000	1.000000	1.000000
20021.437990	0.045802	0.550892	0.144097	76.612976	47.382076	91.696701	-1.779975	0.000000	4.672439	0.000000	0.000000	0.000000	0.322316	0.160265	-0.298152	0.000000	0.000000	3.000000	1.000000	1.000000
20021.441324	0.046958	0.551392	0.143098	76.827850	46.197063	90.433250	-1.760226	0.000000	4.679915	0.000000	0.000000	0.000000	0.346968	0.149811	-0.299581	0.000000	0.000000	3.000000	1.000000	1.000000
20021.444657	0.046958	0.551392	0.143098	76.827850	46.197063	90.433250	-1.760226	0.000000	4.679915	0.000000	0.000000	0.000000	0.346968	0.149811	-0.299581	0.000000	0.000000	3.000000	1.000000	1.000000
20021.447990	0.046958	0.551392	0.143098	76.827850	46.197063	90.433250	-1.760226	0.000000	4.679915	0.000000	0.000000	0.000000	0.346968	0.149811	-0.299581	0.000000	0.000000	3.000000	1.000000	1.000000
20021.451324	0.048109	0.551903	0.142075	77.033035	44.871681	89.047462	-1.737791	0.000000	4.688293	0.000000	0.000000	0.000000	0.345267	0.153278	-0.306894	0.000000	0.000000	3.000000	1.000000	1.000000
20021.454657	0.048109	0.551903	0.142075	77.033035	44.871681	89.047462	-1.737791	0.000000	4.688293	0.000000	0.000000	0.000000	0.345267	0.153278	-0.306894	0.000000	0.000000	3.000000	1.000000	1.000000
20021.457990	0.048109	0.551903	0.142075	77.033035	44.871681	89.047462	-1.737791	0.000000	4.688293	0.000000	0.000000	0.000000	0.345267	0.153278	-0.306894	0.000000	0.000000	3.000000	1.000000	1.000000
20021.461324	0.049229	0.552398	0.141072	77.207588	43.388500	87.645004	-1.715342	0.000000	4.696552	0.000000	0.000000	0.000000	0.336040	0.148644	-0.300961	0.000000	0.000000	3.000000	1.000000	1.000000
20021.464657	0.049229	0.552398	0.141072	77.207588	43.388500	87.645004	-1.715342	0.000000	4.696552	0.000000	0.000000	0.000000	0.336040	0.148644	-0.300961	0.000000	0.000000	3.000000	1.000000	1.000000
20021.467990	0.049229	0.552398	0.141072	77.207588	43.388500	87.645004	-1.715342	0.000000	4.696552	0.000000	0.000000	0.000000	0.336040	0.148644	-0.300961	0.000000	0.000000	3.000000	1.000000	1.000000
20021.471324	0.050317	0.552892	0.140068	77.328247	41.760544	86.445145	-1.693145	0.000000	4.704600	0.000000	0.000000	0.000000	0.326359	0.148055	-0.301236	0.000000	0.000000	3.000000	1.000000	1.000000
20021.474657	0.050317	0.552892	0.140068	77.328247	41.760544	86.445145	-1.693145	0.000000	4.704600	0.000000	0.000000	0.000000	0.326359	0.148055	-0.301236	0.000000	0.000000	3.000000	1.000000	1.000000
20021.477990	0.050317	0.552892	0.140068	77.328247	41.760544	86.445145	-1.693145	0.000000	4.704600	0.000000	0.000000	0.000000	0.326359	0.148055	-0.301236	0.000000	0.000000	3.000000	1.000000	1.000000
20021.481324	0.051434	0.553408	0.139111	77.401176	40.153904	85.083733	-1.671488	0.000000	4.712337	0.000000	0.000000	0.000000	0.335062	0.155051	-0.287161	0.000000	0.000000	3.000000	1.000000	1.000000
20021.484657	0.051434	0.553408	0.139111	77.401176	40.153904	85.083733	-1.671488	0.000000	4.712337	0.000000	0.000000	0.000000	0.335062	0.155051	-0.287161	0.000000	0.000000	3.000000	1.000000	1.000000
20021.487990	0.051434	0.553408	0.139111	77.401176	40.153904	85.083733	-1.671488	0.000000	4.712337	0.000000	0.000000	0.000000	0.335062	0.155051	-0.287161	0.000000	0.000000	3.000000	1.000000	1.000000
20021.491324	0.052549	0.553943	0.138166	77.426857	38.645935	83.415154	-1.648037	0.000000	4.720591	0.000000	0.000000	0.000000	0.334365	0.160310	-0.283401	0.000000	0.000000	3.000000	1.000000	1.000000
20021.494657	0.052549	0.553943	0.138166	77.426857	38.645935	83.415154	-1.648037	0.000000	4.720591	0.000000	0.000000	0.000000	0.334365	0.160310	-0.283401	0.000000	0.000000	3.000000	1.000000	1.000000
20021.497990	0.052549	0.553943	0.138166	77.426857	38.645935	83.415154	-1.648037	0.000000	4.720591	0.000000	0.000000	0.000000	0.334365	0.160310	-0.283401	0.000000	0.000000	3.000000	1.000000	1.000000
20021.501324	0.053605	0.554462	0.137244	77.420959	37.372135	81.961197	-1.624075	0.000000	4.728888	0.000000	0.000000	0.000000	0.316904	0.155753	-0.276524	0.000000	0.000000	3.000000	1.000000	1.000000
20021.504657	0.053605	0.554462	0.137244	77.420959	37.372135	81.961197	-1.624075	0.000000	4.728888	0.000000	0.000000	0.000000	0.316904	0.155753	-0.276524	0.000000	0.000000	3.000000	1.000000	1.000000
20021.507990	0.053605	0.554462	0.137244	77.420959	37.372135	81.961197	-1.624075	0.000000	4.728888	0.000000	0.000000	0.000000	0.316904	0.155753	-0.276524	0.000000	0.000000	3.000000	1.000000	1.000000
20021.511324	0.054602	0.554979	0.136325	77.396568	36.380936	81.064026	-1.601218	0.000000	4.736676	0.000000	0.000000	0.000000	0.298975	0.155243	-0.275860	0.000000	0.000000	3.000000	1.000000	1.000000
20021.514657	0.054602	0.554979	0.136325	77.396568	36.380936	81.064026	-1.601218	0.000000	4.736676	0.000000	0.000000	0.000000	0.298975	0.155243	-0.275860	0.000000	0.000000	3.000000	1.000000	1.000000
20021.517990	0.054602	0.554979	0.136325	77.396568	36.380936	81.064026	-1.601218	0.000000	4.736676	0.000000	0.000000	0.000000	0.298975	0.155243	-0.275860	0.000000	0.000000	3.000000	1.000000	1.000000
20021.521324	0.055481	0.555476	0.135397	77.366257	35.653919	80.494545	-1.579786	0.000000	4.743867	0.000000	0.000000	0.000000	0.263802	0.148916	-0.278251	0.000000	0.000000	3.000000	1.000000	1.000000
20021.524657	0.055481	0.555476	0.135397	77.366257	35.653919	80.494545	-1.579786	0.000000	4.743867	0.000000	0.000000	0.000000	0.263802	0.148916	-0.278251	0.000000	0.000000	3.000000	1.000000	1.000000
20021.527990	0.055481	0.555476	0.135397	77.366257	35.653919	80.494545	-1.579786	0.000000	4.743867	0.000000	0.000000	0.000000	0.263802	0.148916	-0.278251	0.000000	0.000000	3.000000	1.000000	1.000000
20021.531324	0.056275	0.555957	0.134496	77.339783	35.218609	79.963081	-1.561760	0.000000	4.749832	0.000000	0.000000	0.000000	0.238241	0.144433	-0.270216	0.000000	0.000000	3.000000	1.000000	1.000000
20021.534657	0.056275	0.555957	0.134496	77.339783	35.218609	79.963081	-1.561760	0.000000	4.749832	0.000000	0.000000	0.000000	0.238241	0.144433	-0.270216	0.000000	0.000000	3.000000	1.000000	1.000000
20021.537990	0.056275	0.555957	0.134496	77.339783	35.218609	79.963081	-1.561760	0.000000	4.749832	0.000000	0.000000	0.000000	0.238241	0.144433	-0.270216	0.000000	0.000000	3.000000	1.000000	1.000000
20021.541324	0.056954	0.556437	0.133605	77.317848	35.107895	79.760353	-1.545863	0.000000	4.755030	0.000000	0.000000	0.000000	0.203799	0.143926	-0.267596	0.000000	0.000000	3.000000	1.000000	1.000000
20021.544657	0.056954	0.556437	0.133605	77.317848	35.107895	79.760353	-1.545863	0.000000	4.755030	0.000000	0.000000	0.000000	0.203799	0.143926	-0.267596	0.000000	0.000000	3.000000	1.000000	1.000000
20021.547990	0.056954	0.556437	0.133605	77.317848	35.107895	79.760353	-1.545863	0.000000	4.755030	0.000000	0.000000	0.000000	0.203799	0.143926	-0.267596	0.000000	0.000000	3.000000	1.000000	1.000000
20021.551324	0.057463	0.556915	0.132727	77.318695	35.174377	79.769287	-1.533315	0.000000	4.759090	0.000000	0.000000	0.000000	0.152705	0.143444	-0.263220	0.000000	0.000000	3.000000	1.000000	1.000000
20021.554657	0.057463	0.556915	0.132727	77.318695	35.174377	79.769287	-1.533315	0.000000	4.759090	0.000000	0.000000	0.000000	0.152705	0.143444	-0.263220	0.000000	0.000000	3.000000	1.000000	1.000000
20021.557990	0.057463	0.556915	0.132727	77.318695	35.174377	79.769287	-1.533315	0.000000	4.759090	0.000000	0.000000	0.000000	0.152705	0.143444	-0.263220	0.000000	0.000000	3.000000	1.000000	1.000000
20021.561324	0.057801	0.557372	0.131849	77.322350	35.242554	79.797562	-1.525957	0.000000	4.761455	0.000000	0.000000	0.000000	0.101370	0.137127	-0.263440	0.000000	0.000000	3.000000	1.000000	1.000000
20021.564657	0.057801	0.557372	0.131849	77.322350	35.242554	79.797562	-1.525957	0.000000	4.761455	0.000000	0.000000	0.000000	0.101370	0.137127	-0.263440	0.000000	0.000000	3.000000	1.000000	1.000000
20021.567990	0.057801	0.557372	0.131849	77.322350	35.242554	79.797562	-1.525957	0.000000	4.761455	0.000000	0.000000	0.000000	0.101370	0.137127	-0.263440	0.000000	0.000000	3.000000	1.000000	1.000000
20021.571324	0.058053	0.557808	0.130962	77.318985	35.366665	79.910912	-1.524107	0.000000	4.762047	0.000000	0.000000	0.000000	0.075377	0.130823	-0.266050	0.000000	0.000000	3.000000	1.000000	1.000000
20021.574657	0.058053	0.557808	0.130962	77.318985	35.366665	79.910912	-1.524107	0.000000	4.762047	0.000000	0.000000	0.000000	0.075377	0.130823	-0.266050	0.000000	0.000000	3.000000	1.000000	1.000000
20021.577990	0.058053	0.557808	0.130962	77.318985	35.366665	79.910912	-1.524107	0.000000	4.762047	0.000000	0.000000	0.000000	0.075377	0.130823	-0.266050	0.000000	0.000000	3.000000	1.000000	1.000000
20021.581324	0.058184	0.558230	0.130011	77.302162	35.569920	80.138153	-1.525182	0.000000	4.761703	0.000000	0.000000	0.000000	0.039396	0.126511	-0.285289	0.000000	0.000000	3.000000	1.000000	1.000000
20021.584657	0.058184	0.558230	0.130011	77.302162	35.569920	80.138153	-1.525182	0.000000	4.761703	0.000000	0.000000	0.000000	0.039396	0.126511	-0.285289	0.000000	0.000000	3.000000	1.000000	1.000000
20021.587990	0.058184	0.558230	0.130011	77.302162	35.569920	80.138153	-1.525182	0.000000	4.761703	0.000000	0.000000	0.000000	0.039396	0.126511	-0.285289	0.000000	0.000000	3.000000	1.000000	1.000000
20021.591324	0.058260	0.558669	0.129080	77.259041	35.886322	80.528107	-1.530934	0.000000	4.759857	0.000000	0.000000	0.000000	0.022919	0.131762	-0.279245	0.000000	0.000000	3.000000	1.000000	1.000000
20021.594657	0.058260	0.558669	0.129080	77.259041	35.886322	80.528107	-1.530934	0.000000	4.759857	0.000000	0.000000	0.000000	0.022919	0.131762	-0.279245	0.000000	0.000000	3.000000	1.000000	1.000000
20021.597990	0.058260	0.558669	0.129080	77.259041	35.886322	80.528107	-1.530934	0.000000	4.759857	0.000000	0.000000	0.000000	0.022919	0.131762	-0.279245	0.000000	0.000000	3.000000	1.000000	1.000000
20021.601324	0.058256	0.559145	0.128188	77.164452	36.330235	81.115662	-1.538380	0.000000	4.757456	0.000000	0.000000	0.000000	-0.001339	0.142762	-0.267627	0.000000	0.000000	3.000000	1.000000	1.000000
20021.604657	0.058256	0.559145	0.128188	77.164452	36.330235	81.115662	-1.538380	0.000000	4.757456	0.000000	0.000000	0.000000	-0.001339	0.142762	-0.267627	0.000000	0.000000	3.000000	1.000000	1.000000
20021.607990	0.058256	0.559145	0.128188	77.164452	36.330235	81.115662	-1.538380	0.000000	4.757456	0.000000	0.000000	0.000000	-0.001339	0.142762	-0.267627	0.000000	0.000000	3.000000	1.000000	1.000000
20021.611324	0.058256	0.559145	0.128188	77.016754	36.843330	81.830215	-1.548213	0.000000	4.754265	0.000000	0.000000	0.000000	-0.001339	0.142762	-0.267627	0.000000	0.000000	3.000000	1.000000	1.000000
20021.614657	0.058199	0.559626	0.127338	77.016754	36.843330	81.830215	-1.548213	0.000000	4.754265	0.000000	0.000000	0.000000	-0.016985	0.144156	-0.255168	0.000000	0.000000	3.000000	1.000000	1.000000
20021.617990	0.058199	0.559626	0.127338	77.016754	36.843330	81.830215	-1.548213	0.000000	4.754265	0.000000	0.000000	0.000000	-0.016985	0.144156	-0.255168	0.000000	0.000000	3.000000	1.000000	1.000000
20021.621324	0.058063	0.560111	0.126532	76.819748	37.444298	82.693794	-1.548213	0.000000	4.754265	0.000000	0.000000	0.000000	-0.040870	0.145583	-0.241851	0.000000	0.000000	3.000000	1.000000	1.000000
20021.624657	0.058063	0.560111	0.126532	76.819748	37.444298	82.693794	-1.548213	0.000000	4.754265	0.000000	0.000000	0.000000	-0.040870	0.145583	-0.241851	0.000000	0.000000	3.000000	1.000000	1.000000
20021.627990	0.058063	0.560111	0.126532	76.819748	37.444298	82.693794	-1.548213	0.000000	4.754265	0.000000	0.000000	0.000000	-0.040870	0.145583	-0.241851	0.000000	0.000000	3.000000	1.000000	1.000000
20021.631324	0.057904	0.560620	0.125780	76.591705	38.124901	83.683655	-1.573028	0.000000	4.746112	0.000000	0.000000	0.000000	-0.047578	0.152849	-0.225447	0.000000	0.000000	3.000000	1.000000	1.000000
20021.634657	0.057904	0.560620	0.125780	76.591705	38.124901	83.683655	-1.573028	0.000000	4.746112	0.000000	0.000000	0.000000	-0.047578	0.152849	-0.225447	0.000000	0.000000	3.000000	1.000000	1.000000
20021.637990	0.057904	0.560620	0.125780	76.591705	38.124901	83.683655	-1.573028	0.000000	4.746112	0.000000	0.000000	0.000000	-0.047578	0.152849	-0.225447	0.000000	0.000000	3.000000	1.000000	1.000000
20021.641324	0.057691	0.561128	0.125033	76.360870	38.861591	84.752548	-1.586868	0.000000	4.741503	0.000000	0.000000	0.000000	-0.064123	0.152361	-0.224094	0.000000	0.000000	3.000000	1.000000	1.000000
20021.644657	0.057691	0.561128	0.125033	76.360870	38.861591	84.752548	-1.586868	0.000000	4.741503	0.000000	0.000000	0.000000	-0.064123	0.152361	-0.224094	0.000000	0.000000	3.000000	1.000000	1.000000
20021.647990	0.057691	0.561128	0.125033	76.360870	38.861591	84.752548	-1.586868	0.000000	4.741503	0.000000	0.000000	0.000000	-0.064123	0.152361	-0.224094	0.000000	0.000000	3.000000	1.000000	1.000000
20021.651324	0.057691	0.561128	0.125033	76.150642	39.674187	85.898186	-1.602656	0.000000	4.736190	0.000000	0.000000	0.000000	-0.064123	0.152361	-0.224094	0.000000	0.000000	3.000000	1.000000	1.000000
20021.654657	0.057507	0.561622	0.124304	76.150642	39.674187	85.898186	-1.602656	0.000000	4.736190	0.000000	0.000000	0.000000	-0.055127	0.148089	-0.218786	0.000000	0.000000	3.000000	1.000000	1.000000
20021.657990	0.057507	0.561622	0.124304	76.150642	39.674187	85.898186	-1.602656	0.000000	4.736190	0.000000	0.000000	0.000000	-0.055127	0.148089	-0.218786	0.000000	0.000000	3.000000	1.000000	1.000000
20021.661324	0.057298	0.562102	0.123598	75.958191	40.474476	87.016953	-1.602656	0.000000	4.736190	0.000000	0.000000	0.000000	-0.062705	0.143880	-0.211810	0.000000	0.000000	3.000000	1.000000	1.000000
20021.664657	0.057298	0.562102	0.123598	75.958191	40.474476	87.016953	-1.602656	0.000000	4.736190	0.000000	0.000000	0.000000	-0.062705	0.143880	-0.211810	0.000000	0.000000	3.000000	1.000000	1.000000
20021.667990	0.057298	0.562102	0.123598	75.958191	40.474476	87.016953	-1.602656	0.000000	4.736190	0.000000	0.000000	0.000000	-0.062705	0.143880	-0.211810	0.000000	0.000000	3.000000	1.000000	1.000000
20021.671324	0.057298	0.562102	0.123598	75.784805	41.190319	88.023766	-1.632762	0.000000	4.725895	0.000000	0.000000	0.000000	-0.062705	0.143880	-0.211810	0.000000	0.000000	3.000000	1.000000	1.000000
20021.674657	0.057058	0.562541	0.122862	75.784805	41.190319	88.023766	-1.632762	0.000000	4.725895	0.000000	0.000000	0.000000	-0.071820	0.131861	-0.220731	0.000000	0.000000	3.000000	1.000000	1.000000
20021.677990	0.057058	0.562541	0.122862	75.784805	41.190319	88.023766	-1.632762	0.000000	4.725895	0.000000	0.000000	0.000000	-0.071820	0.131861	-0.220731	0.000000	0.000000	3.000000	1.000000	1.000000
20021.681324	0.056879	0.562954	0.122163	75.641136	41.755989	88.829292	-1.632762	0.000000	4.725895	0.000000	0.000000	0.000000	-0.053951	0.123929	-0.209712	0.000000	0.000000	3.000000	1.000000	1.000000
20021.684657	0.056879	0.562954	0.122163	75.641136	41.755989	88.829292	-1.632762	0.000000	4.725895	0.000000	0.000000	0.000000	-0.053951	0.123929	-0.209712	0.000000	0.000000	3.000000	1.000000	1.000000
20021.687990	0.056879	0.562954	0.122163	75.641136	41.755989	88.829292	-1.632762	0.000000	4.725895	0.000000	0.000000	0.000000	-0.053951	0.123929	-0.209712	0.000000	0.000000	3.000000	1.000000	1.000000
20021.691324	0.056879	0.562954	0.122163	75.545326	42.155834	89.386719	-1.664273	0.000000	4.714891	0.000000	0.000000	0.000000	-0.053951	0.123929	-0.209712	0.000000	0.000000	3.000000	1.000000	1.000000
20021.694657	0.056696	0.563327	0.121432	75.545326	42.155834	89.386719	-1.664273	0.000000	4.714891	0.000000	0.000000	0.000000	-0.054819	0.111944	-0.219414	0.000000	0.000000	3.000000	1.000000	1.000000
20021.697990	0.056696	0.563327	0.121432	75.545326	42.155834	89.386719	-1.664273	0.000000	4.714891	0.000000	0.000000	0.000000	-0.054819	0.111944	-0.219414	0.000000	0.000000	3.000000	1.000000	1.000000
20021.701324	0.056589	0.563654	0.120622	75.513016	42.358532	89.665451	-1.664273	0.000000	4.714891	0.000000	0.000000	0.000000	-0.032092	0.097931	-0.242739	0.000000	0.000000	3.000000	1.000000	1.000000
20021.704657	0.056589	0.563654	0.120622	75.513016	42.358532	89.665451	-1.664273	0.000000	4.714891	0.000000	0.000000	0.000000	-0.032092	0.097931	-0.242739	0.000000	0.000000	3.000000	1.000000	1.000000
20021.707990	0.056589	0.563654	0.120622	75.513016	42.358532	89.665451	-1.664273	0.000000	4.714891	0.000000	0.000000	0.000000	-0.032092	0.097931	-0.242739	0.000000	0.000000	3.000000	1.000000	1.000000
20021.711324	0.056589	0.563654	0.120622	75.538429	42.404385	89.609039	-1.693147	0.000000	4.704599	0.000000	0.000000	0.000000	-0.032092	0.097931	-0.242739	0.000000	0.000000	3.000000	1.000000	1.000000
20021.714657	0.056608	0.563926	0.119693	75.538429	42.404385	89.609039	-1.693147	0.000000	4.704599	0.000000	0.000000	0.000000	0.005862	0.081788	-0.278908	0.000000	0.000000	3.000000	1.000000	1.000000
20021.717990	0.056608	0.563926	0.119693	75.538429	42.404385	89.609039	-1.693147	0.000000	4.704599	0.000000	0.000000	0.000000	0.005862	0.081788	-0.278908	0.000000	0.000000	3.000000	1.000000	1.000000
20021.721324	0.056648	0.564152	0.118690	75.578697	42.456406	89.533875	-1.693147	0.000000	4.704599	0.000000	0.000000	0.000000	0.011895	0.067692	-0.300705	0.000000	0.000000	3.000000	1.000000	1.000000
20021.724657	0.056648	0.564152	0.118690	75.578697	42.456406	89.533875	-1.693147	0.000000	4.704599	0.000000	0.000000	0.000000	0.011895	0.067692	-0.300705	0.000000	0.000000	3.000000	1.000000	1.000000
20021.727990	0.056648	0.564152	0.118690	75.578697	42.456406	89.533875	-1.693147	0.000000	4.704599	0.000000	0.000000	0.000000	0.011895	0.067692	-0.300705	0.000000	0.000000	3.000000	1.000000	1.000000
20021.731324	0.056710	0.564318	0.117637	75.630295	42.348270	89.359711	-1.715414	0.000000	4.696526	0.000000	0.000000	0.000000	0.018504	0.049908	-0.316064	0.000000	0.000000	3.000000	1.000000	1.000000
20021.734657	0.056710	0.564318	0.117637	75.630295	42.348270	89.359711	-1.715414	0.000000	4.696526	0.000000	0.000000	0.000000	0.018504	0.049908	-0.316064	0.000000	0.000000	3.000000	1.000000	1.000000
20021.737990	0.056710	0.564318	0.117637	75.630295	42.348270	89.359711	-1.715414	0.000000	4.696526	0.000000	0.000000	0.000000	0.018504	0.049908	-0.316064	0.000000	0.000000	3.000000	1.000000	1.000000
20021.741324	0.056743	0.564433	0.116575	75.663307	41.913086	88.822121	-1.726781	0.000000	4.692359	0.000000	0.000000	0.000000	0.009823	0.034242	-0.318595	0.000000	0.000000	3.000000	1.000000	1.000000
20021.744657	0.056743	0.564433	0.116575	75.663307	41.913086	88.822121	-1.726781	0.000000	4.692359	0.000000	0.000000	0.000000	0.009823	0.034242	-0.318595	0.000000	0.000000	3.000000	1.000000	1.000000
20021.747990	0.056743	0.564433	0.116575	75.663307	41.913086	88.822121	-1.726781	0.000000	4.692359	0.000000	0.000000	0.000000	0.009823	0.034242	-0.318595	0.000000	0.000000	3.000000	1.000000	1.000000
20021.751324	0.056750	0.564502	0.115542	75.644424	41.109566	87.895981	-1.739456	0.000000	4.687675	0.000000	0.000000	0.000000	0.002302	0.020781	-0.309877	0.000000	0.000000	3.000000	1.000000	1.000000
20021.754657	0.056750	0.564502	0.115542	75.644424	41.109566	87.895981	-1.739456	0.000000	4.687675	0.000000	0.000000	0.000000	0.002302	0.020781	-0.309877	0.000000	0.000000	3.000000	1.000000	1.000000
20021.757990	0.056750	0.564502	0.115542	75.644424	41.109566	87.895981	-1.739456	0.000000	4.687675	0.000000	0.000000	0.000000	0.002302	0.020781	-0.309877	0.000000	0.000000	3.000000	1.000000	1.000000
20021.761324	0.056786	0.564507	0.114517	75.580116	40.151157	86.819778	-1.752829	0.000000	4.682691	0.000000	0.000000	0.000000	0.010639	0.001614	-0.307511	0.000000	0.000000	3.000000	1.000000	1.000000
20021.764657	0.056786	0.564507	0.114517	75.580116	40.151157	86.819778	-1.752829	0.000000	4.682691	0.000000	0.000000	0.000000	0.010639	0.001614	-0.307511	0.000000	0.000000	3.000000	1.000000	1.000000
20021.767990	0.056786	0.564507	0.114517	75.580116	40.151157	86.819778	-1.752829	0.000000	4.682691	0.000000	0.000000	0.000000	0.010639	0.001614	-0.307511	0.000000	0.000000	3.000000	1.000000	1.000000
20021.771324	0.056792	0.564461	0.113483	75.461937	39.244545	85.849129	-1.765299	0.000000	4.678003	0.000000	0.000000	0.000000	0.002033	-0.013819	-0.310043	0.000000	0.000000	3.000000	1.000000	1.000000
20021.774657	0.056792	0.564461	0.113483	75.461937	39.244545	85.849129	-1.765299	0.000000	4.678003	0.000000	0.000000	0.000000	0.002033	-0.013819	-0.310043	0.000000	0.000000	3.000000	1.000000	1.000000
20021.777990	0.056792	0.564461	0.113483	75.461937	39.244545	85.849129	-1.765299	0.000000	4.678003	0.000000	0.000000	0.000000	0.002033	-0.013819	-0.310043	0.000000	0.000000	3.000000	1.000000	1.000000
20021.781324	0.056798	0.564364	0.112439	75.302902	38.524879	85.132698	-1.779104	0.000000	4.672771	0.000000	0.000000	0.000000	0.001582	-0.029147	-0.313408	0.000000	0.000000	3.000000	1.000000	1.000000
20021.784657	0.056798	0.564364	0.112439	75.302902	38.524879	85.132698	-1.779104	0.000000	4.672771	0.000000	0.000000	0.000000	0.001582	-0.029147	-0.313408	0.000000	0.000000	3.000000	1.000000	1.000000
20021.787990	0.056798	0.564364	0.112439	75.302902	38.524879	85.132698	-1.779104	0.000000	4.672771	0.000000	0.000000	0.000000	0.001582	-0.029147	-0.313408	0.000000	0.000000	3.000000	1.000000	1.000000
20021.791324	0.056777	0.564173	0.111413	75.145927	37.916882	84.549889	-1.793325	0.000000	4.667332	0.000000	0.000000	0.000000	-0.006148	-0.057441	-0.307714	0.000000	0.000000	3.000000	1.000000	1.000000
20021.794657	0.056777	0.564173	0.111413	75.145927	37.916882	84.549889	-1.793325	0.000000	4.667332	0.000000	0.000000	0.000000	-0.006148	-0.057441	-0.307714	0.000000	0.000000	3.000000	1.000000	1.000000
20021.797990	0.056777	0.564173	0.111413	75.145927	37.916882	84.549889	-1.793325	0.000000	4.667332	0.000000	0.000000	0.000000	-0.006148	-0.057441	-0.307714	0.000000	0.000000	3.000000	1.000000	1.000000
20021.801324	0.056732	0.563969	0.110411	75.010292	37.384945	84.042145	-1.808431	0.000000	4.661500	0.000000	0.000000	0.000000	-0.013701	-0.061108	-0.300739	0.000000	0.000000	3.000000	1.000000	1.000000
20021.804657	0.056732	0.563969	0.110411	75.010292	37.384945	84.042145	-1.808431	0.000000	4.661500	0.000000	0.000000	0.000000	-0.013701	-0.061108	-0.300739	0.000000	0.000000	3.000000	1.000000	1.000000
20021.807990	0.056732	0.563969	0.110411	75.010292	37.384945	84.042145	-1.808431	0.000000	4.661500	0.000000	0.000000	0.000000	-0.013701	-0.061108	-0.300739	0.000000	0.000000	3.000000	1.000000	1.000000
20021.811324	0.056732	0.563969	0.110411	74.898041	36.961361	83.645210	-1.824347	0.000000	4.655294	0.000000	0.000000	0.000000	-0.013701	-0.061108	-0.300739	0.000000	0.000000	3.000000	1.000000	1.000000
20021.814657	0.056691	0.563710	0.109456	74.898041	36.961361	83.645210	-1.824347	0.000000	4.655294	0.000000	0.000000	0.000000	-0.012312	-0.077717	-0.286279	0.000000	0.000000	3.000000	1.000000	1.000000
20021.817990	0.056691	0.563710	0.109456	74.898041	36.961361	83.645210	-1.824347	0.000000	4.655294	0.000000	0.000000	0.000000	-0.012312	-0.077717	-0.286279	0.000000	0.000000	3.000000	1.000000	1.000000
20021.821324	0.056683	0.563415	0.108564	74.807793	36.689941	83.411057	-1.824347	0.000000	4.655294	0.000000	0.000000	0.000000	-0.002378	-0.088463	-0.267801	0.000000	0.000000	3.000000	1.000000	1.000000
20021.824657	0.056683	0.563415	0.108564	74.807793	36.689941	83.411057	-1.824347	0.000000	4.655294	0.000000	0.000000	0.000000	-0.002378	-0.088463	-0.267801	0.000000	0.000000	3.000000	1.000000	1.000000
20021.827990	0.056683	0.563415	0.108564	74.807793	36.689941	83.411057	-1.824347	0.000000	4.655294	0.000000	0.000000	0.000000	-0.002378	-0.088463	-0.267801	0.000000	0.000000	3.000000	1.000000	1.000000
20021.831324	0.056683	0.563415	0.108564	74.731133	36.608761	83.399719	-1.852967	0.000000	4.643976	0.000000	0.000000	0.000000	-0.002378	-0.088463	-0.267801	0.000000	0.000000	3.000000	1.000000	1.000000
20021.834657	0.056704	0.563077	0.107695	74.731133	36.608761	83.399719	-1.852967	0.000000	4.643976	0.000000	0.000000	0.000000	0.006387	-0.101298	-0.260656	0.000000	0.000000	3.000000	1.000000	1.000000
20021.837990	0.056704	0.563077	0.107695	74.731133	36.608761	83.399719	-1.852967	0.000000	4.643976	0.000000	0.000000	0.000000	0.006387	-0.101298	-0.260656	0.000000	0.000000	3.000000	1.000000	1.000000
20021.841324	0.056727	0.562728	0.106847	74.681702	36.707039	83.583038	-1.852967	0.000000	4.643976	0.000000	0.000000	0.000000	0.006916	-0.104754	-0.254426	0.000000	0.000000	3.000000	1.000000	1.000000
20021.844657	0.056727	0.562728	0.106847	74.681702	36.707039	83.583038	-1.852967	0.000000	4.643976	0.000000	0.000000	0.000000	0.006916	-0.104754	-0.254426	0.000000	0.000000	3.000000	1.000000	1.000000
20021.847990	0.056727	0.562728	0.106847	74.681702	36.707039	83.583038	-1.852967	0.000000	4.643976	0.000000	0.000000	0.000000	0.006916	-0.104754	-0.254426	0.000000	0.000000	3.000000	1.000000	1.000000
20021.851324	0.056727	0.562728	0.106847	74.673050	36.870354	83.813049	-1.876916	0.000000	4.634348	0.000000	0.000000	0.000000	0.006916	-0.104754	-0.254426	0.000000	0.000000	3.000000	1.000000	1.000000
20021.854657	0.056752	0.562337	0.106025	74.673050	36.870354	83.813049	-1.876916	0.000000	4.634348	0.000000	0.000000	0.000000	0.007620	-0.117504	-0.246472	0.000000	0.000000	3.000000	1.000000	1.000000
20021.857990	0.056752	0.562337	0.106025	74.673050	36.870354	83.813049	-1.876916	0.000000	4.634348	0.000000	0.000000	0.000000	0.007620	-0.117504	-0.246472	0.000000	0.000000	3.000000	1.000000	1.000000
20021.861324	0.056750	0.561895	0.105195	74.697220	37.071980	84.064331	-1.876916	0.000000	4.634348	0.000000	0.000000	0.000000	-0.000831	-0.132299	-0.249124	0.000000	0.000000	3.000000	1.000000	1.000000
20021.864657	0.056750	0.561895	0.105195	74.697220	37.071980	84.064331	-1.876916	0.000000	4.634348	0.000000	0.000000	0.000000	-0.000831	-0.132299	-0.249124	0.000000	0.000000	3.000000	1.000000	1.000000
20021.867990	0.056750	0.561895	0.105195	74.697220	37.071980	84.064331	-1.876916	0.000000	4.634348	0.000000	0.000000	0.000000	-0.000831	-0.132299	-0.249124	0.000000	0.000000	3.000000	1.000000	1.000000
20021.871324	0.056750	0.561895	0.105195	74.734451	37.298145	84.338768	-1.901303	0.000000	4.624397	0.000000	0.000000	0.000000	-0.000831	-0.132299	-0.249124	0.000000	0.000000	3.000000	1.000000	1.000000
20021.874657	0.056771	0.561436	0.104344	74.734451	37.298145	84.338768	-1.901303	0.000000	4.624397	0.000000	0.000000	0.000000	0.006568	-0.137781	-0.255139	0.000000	0.000000	3.000000	1.000000	1.000000
20021.877990	0.056771	0.561436	0.104344	74.734451	37.298145	84.338768	-1.901303	0.000000	4.624397	0.000000	0.000000	0.000000	0.006568	-0.137781	-0.255139	0.000000	0.000000	3.000000	1.000000	1.000000
20021.881324	0.056798	0.560923	0.103542	74.765419	37.500401	84.585762	-1.901303	0.000000	4.624397	0.000000	0.000000	0.000000	0.007935	-0.153924	-0.240700	0.000000	0.000000	3.000000	1.000000	1.000000
20021.884657	0.056798	0.560923	0.103542	74.765419	37.500401	84.585762	-1.901303	0.000000	4.624397	0.000000	0.000000	0.000000	0.007935	-0.153924	-0.240700	0.000000	0.000000	3.000000	1.000000	1.000000
20021.887990	0.056798	0.560923	0.103542	74.765419	37.500401	84.585762	-1.901303	0.000000	4.624397	0.000000	0.000000	0.000000	0.007935	-0.153924	-0.240700	0.000000	0.000000	3.000000	1.000000	1.000000
20021.891324	0.056798	0.560923	0.103542	74.769287	37.639648	84.777275	-1.925340	0.000000	4.614441	0.000000	0.000000	0.000000	0.007935	-0.153924	-0.240700	0.000000	0.000000	3.000000	1.000000	1.000000
20021.894657	0.056852	0.560430	0.102752	74.769287	37.639648	84.777275	-1.925340	0.000000	4.614441	0.000000	0.000000	0.000000	0.016273	-0.147987	-0.237010	0.000000	0.000000	3.000000	1.000000	1.000000
20021.897990	0.056852	0.560430	0.102752	74.769287	37.639648	84.777275	-1.925340	0.000000	4.614441	0.000000	0.000000	0.000000	0.016273	-0.147987	-0.237010	0.000000	0.000000	3.000000	1.000000	1.000000
20021.901324	0.056963	0.559944	0.101993	74.729744	37.656204	84.848137	-1.925340	0.000000	4.614441	0.000000	0.000000	0.000000	0.033219	-0.145624	-0.227537	0.000000	0.000000	3.000000	1.000000	1.000000
20021.904657	0.056963	0.559944	0.101993	74.729744	37.656204	84.848137	-1.925340	0.000000	4.614441	0.000000	0.000000	0.000000	0.033219	-0.145624	-0.227537	0.000000	0.000000	3.000000	1.000000	1.000000
20021.907990	0.056963	0.559944	0.101993	74.729744	37.656204	84.848137	-1.925340	0.000000	4.614441	0.000000	0.000000	0.000000	0.033219	-0.145624	-0.227537	0.000000	0.000000	3.000000	1.000000	1.000000
20021.911324	0.056963	0.559944	0.101993	74.662216	37.529095	84.760002	-1.943832	0.000000	4.606682	0.000000	0.000000	0.000000	0.033219	-0.145624	-0.227537	0.000000	0.000000	3.000000	1.000000	1.000000
20021.914657	0.057106	0.559455	0.101291	74.662216	37.529095	84.760002	-1.943832	0.000000	4.606682	0.000000	0.000000	0.000000	0.042830	-0.146848	-0.210661	0.000000	0.000000	3.000000	1.000000	1.000000
20021.917990	0.057106	0.559455	0.101291	74.662216	37.529095	84.760002	-1.943832	0.000000	4.606682	0.000000	0.000000	0.000000	0.042830	-0.146848	-0.210661	0.000000	0.000000	3.000000	1.000000	1.000000
20021.921324	0.057277	0.558954	0.100607	74.583473	37.223942	84.465706	-1.943832	0.000000	4.606682	0.000000	0.000000	0.000000	0.051259	-0.150171	-0.205230	0.000000	0.000000	3.000000	1.000000	1.000000
20021.924657	0.057277	0.558954	0.100607	74.583473	37.223942	84.465706	-1.943832	0.000000	4.606682	0.000000	0.000000	0.000000	0.051259	-0.150171	-0.205230	0.000000	0.000000	3.000000	1.000000	1.000000
20021.927990	0.057277	0.558954	0.100607	74.583473	37.223942	84.465706	-1.943832	0.000000	4.606682	0.000000	0.000000	0.000000	0.051259	-0.150171	-0.205230	0.000000	0.000000	3.000000	1.000000	1.000000
20021.931324	0.057277	0.558954	0.100607	74.495689	36.869122	84.113510	-1.954363	0.000000	4.602224	0.000000	0.000000	0.000000	0.051259	-0.150171	-0.205230	0.000000	0.000000	3.000000	1.000000	1.000000
20021.934657	0.057420	0.558455	0.099925	74.495689	36.869122	84.113510	-1.954363	0.000000	4.602224	0.000000	0.000000	0.000000	0.043121	-0.149930	-0.204726	0.000000	0.000000	3.000000	1.000000	1.000000
20021.937990	0.057420	0.558455	0.099925	74.495689	36.869122	84.113510	-1.954363	0.000000	4.602224	0.000000	0.000000	0.000000	0.043121	-0.149930	-0.204726	0.000000	0.000000	3.000000	1.000000	1.000000
20021.941324	0.057540	0.557913	0.099271	74.404770	36.501656	83.754906	-1.954363	0.000000	4.602224	0.000000	0.000000	0.000000	0.035861	-0.162391	-0.196010	0.000000	0.000000	3.000000	1.000000	1.000000
20021.944657	0.057540	0.557913	0.099271	74.404770	36.501656	83.754906	-1.954363	0.000000	4.602224	0.000000	0.000000	0.000000	0.035861	-0.162391	-0.196010	0.000000	0.000000	3.000000	1.000000	1.000000
20021.947990	0.057540	0.557913	0.099271	74.404770	36.501656	83.754906	-1.954363	0.000000	4.602224	0.000000	0.000000	0.000000	0.035861	-0.162391	-0.196010	0.000000	0.000000	3.000000	1.000000	1.000000
20021.951324	0.057540	0.557913	0.099271	74.313240	36.135651	83.400398	-1.966283	0.000000	4.597144	0.000000	0.000000	0.000000	0.035861	-0.162391	-0.196010	0.000000	0.000000	3.000000	1.000000	1.000000
20021.954657	0.057657	0.557385	0.098595	74.313240	36.135651	83.400398	-1.966283	0.000000	4.597144	0.000000	0.000000	0.000000	0.035019	-0.158561	-0.202902	0.000000	0.000000	3.000000	1.000000	1.000000
20021.957990	0.057657	0.557385	0.098595	74.313240	36.135651	83.400398	-1.966283	0.000000	4.597144	0.000000	0.000000	0.000000	0.035019	-0.158561	-0.202902	0.000000	0.000000	3.000000	1.000000	1.000000
20021.961324	0.057721	0.556827	0.097929	74.234482	35.809391	83.087288	-1.966283	0.000000	4.597144	0.000000	0.000000	0.000000	0.019211	-0.167475	-0.199958	0.000000	0.000000	3.000000	1.000000	1.000000
20021.964657	0.057721	0.556827	0.097929	74.234482	35.809391	83.087288	-1.966283	0.000000	4.597144	0.000000	0.000000	0.000000	0.019211	-0.167475	-0.199958	0.000000	0.000000	3.000000	1.000000	1.000000
20021.967990	0.057721	0.556827	0.097929	74.234482	35.809391	83.087288	-1.966283	0.000000	4.597144	0.000000	0.000000	0.000000	0.019211	-0.167475	-0.199958	0.000000	0.000000	3.000000	1.000000	1.000000
20021.971324	0.057721	0.556827	0.097929	74.166786	35.524143	82.813248	-1.981869	0.000000	4.590446	0.000000	0.000000	0.000000	0.019211	-0.167475	-0.199958	0.000000	0.000000	3.000000	1.000000	1.000000
20021.974657	0.057786	0.556288	0.097277	74.166786	35.524143	82.813248	-1.981869	0.000000	4.590446	0.000000	0.000000	0.000000	0.019599	-0.161589	-0.195336	0.000000	0.000000	3.000000	1.000000	1.000000
20021.977990	0.057786	0.556288	0.097277	74.166786	35.524143	82.813248	-1.981869	0.000000	4.590446	0.000000	0.000000	0.000000	0.019599	-0.161589	-0.195336	0.000000	0.000000	3.000000	1.000000	1.000000
20021.981324	0.057830	0.555776	0.096683	74.109360	35.278805	82.576797	-1.981869	0.000000	4.590446	0.000000	0.000000	0.000000	0.013310	-0.153657	-0.178333	0.000000	0.000000	3.000000	1.000000	1.000000
20021.984657	0.057830	0.555776	0.096683	74.109360	35.278805	82.576797	-1.981869	0.000000	4.590446	0.000000	0.000000	0.000000	0.013310	-0.153657	-0.178333	0.000000	0.000000	3.000000	1.000000	1.000000
20021.987990	0.057830	0.555776	0.096683	74.109360	35.278805	82.576797	-1.981869	0.000000	4.590446	0.000000	0.000000	0.000000	0.013310	-0.153657	-0.178333	0.000000	0.000000	3.000000	1.000000	1.000000
20021.991324	0.057830	0.555776	0.096683	74.056137	35.057529	82.367165	-1.998958	0.000000	4.583030	0.000000	0.000000	0.000000	0.013310	-0.153657	-0.178333	0.000000	0.000000	3.000000	1.000000	1.000000
20021.994657	0.057880	0.555320	0.096137	74.056137	35.057529	82.367165	-1.998958	0.000000	4.583030	0.000000	0.000000	0.000000	0.014773	-0.136690	-0.163694	0.000000	0.000000	3.000000	1.000000	1.000000
20021.997990	0.057880	0.555320	0.096137	74.056137	35.057529	82.367165	-1.998958	0.000000	4.583030	0.000000	0.000000	0.000000	0.014773	-0.136690	-0.163694	0.000000	0.000000	3.000000	1.000000	1.000000
20022.001324	0.057934	0.554891	0.095646	74.012444	34.874763	82.193321	-1.998958	0.000000	4.583030	0.000000	0.000000	0.000000	0.016420	-0.128874	-0.147389	0.000000	0.000000	3.000000	1.000000	1.000000
20022.004657	0.057934	0.554891	0.095646	74.012444	34.874763	82.193321	-1.998958	0.000000	4.583030	0.000000	0.000000	0.000000	0.016420	-0.128874	-0.147389	0.000000	0.000000	3.000000	1.000000	1.000000
20022.007990	0.057934	0.554891	0.095646	74.012444	34.874763	82.193321	-1.998958	0.000000	4.583030	0.000000	0.000000	0.000000	0.016420	-0.128874	-0.147389	0.000000	0.000000	3.000000	1.000000	1.000000
20022.011324	0.057934	0.554891	0.095646	73.981979	34.740513	82.064873	-2.012952	0.000000	4.576901	0.000000	0.000000	0.000000	0.016420	-0.128874	-0.147389	0.000000	0.000000	3.000000	1.000000	1.000000
20022.014657	0.057994	0.554517	0.095204	73.981979	34.740513	82.064873	-2.012952	0.000000	4.576901	0.000000	0.000000	0.000000	0.017914	-0.111990	-0.132620	0.000000	0.000000	3.000000	1.000000	1.000000
20022.017990	0.057994	0.554517	0.095204	73.981979	34.740513	82.064873	-2.012952	0.000000	4.576901	0.000000	0.000000	0.000000	0.017914	-0.111990	-0.132620	0.000000	0.000000	3.000000	1.000000	1.000000
20022.021324	0.058059	0.554170	0.094817	73.958611	34.630363	81.961372	-2.012952	0.000000	4.576901	0.000000	0.000000	0.000000	0.019592	-0.104278	-0.116218	0.000000	0.000000	3.000000	1.000000	1.000000
20022.024657	0.058059	0.554170	0.094817	73.958611	34.630363	81.961372	-2.012952	0.000000	4.576901	0.000000	0.000000	0.000000	0.019592	-0.104278	-0.116218	0.000000	0.000000	3.000000	1.000000	1.000000
20022.027990	0.058059	0.554170	0.094817	73.958611	34.630363	81.961372	-2.012952	0.000000	4.576901	0.000000	0.000000	0.000000	0.019592	-0.104278	-0.116218	0.000000	0.000000	3.000000	1.000000	1.000000
20022.031324	0.058059	0.554170	0.094817	73.947868	34.575169	81.913658	-2.022637	0.000000	4.572629	0.000000	0.000000	0.000000	0.019592	-0.104278	-0.116218	0.000000	0.000000	3.000000	1.000000	1.000000
20022.034657	0.058073	0.553902	0.094440	73.947868	34.575169	81.913658	-2.022637	0.000000	4.572629	0.000000	0.000000	0.000000	0.004018	-0.080413	-0.112839	0.000000	0.000000	3.000000	1.000000	1.000000
20022.037990	0.058073	0.553902	0.094440	73.947868	34.575169	81.913658	-2.022637	0.000000	4.572629	0.000000	0.000000	0.000000	0.004018	-0.080413	-0.112839	0.000000	0.000000	3.000000	1.000000	1.000000
20022.041324	0.058073	0.553902	0.094440	73.961823	34.622391	81.978333	-2.022637	0.000000	4.572629	0.000000	0.000000	0.000000	0.004018	-0.080413	-0.112839	0.000000	0.000000	3.000000	1.000000	1.000000
20022.044657	0.058073	0.553902	0.094440	73.961823	34.622391	81.978333	-2.022637	0.000000	4.572629	0.000000	0.000000	0.000000	0.004018	-0.080413	-0.112839	0.000000	0.000000	3.000000	1.000000	1.000000
20022.047990	0.058060	0.553634	0.094067	73.961823	34.622391	81.978333	-2.022637	0.000000	4.572629	0.000000	0.000000	0.000000	-0.003864	-0.080348	-0.112100	0.000000	0.000000	3.000000	1.000000	1.000000
20022.051324	0.058042	0.553420	0.093644	73.992584	34.767849	82.152733	-2.028826	0.000000	4.569887	0.000000	0.000000	0.000000	-0.005435	-0.064148	-0.126907	0.000000	0.000000	3.000000	1.000000	1.000000
20022.054657	0.058042	0.553420	0.093644	73.992584	34.767849	82.152733	-2.028826	0.000000	4.569887	0.000000	0.000000	0.000000	-0.005435	-0.064148	-0.126907	0.000000	0.000000	3.000000	1.000000	1.000000
20022.057990	0.058042	0.553420	0.093644	73.992584	34.767849	82.152733	-2.028826	0.000000	4.569887	0.000000	0.000000	0.000000	-0.005435	-0.064148	-0.126907	0.000000	0.000000	3.000000	1.000000	1.000000
20022.061324	0.058042	0.553420	0.093644	74.009811	34.959991	82.398788	-2.044473	0.000000	4.562908	0.000000	0.000000	0.000000	-0.005435	-0.064148	-0.126907	0.000000	0.000000	3.000000	1.000000	1.000000
20022.064657	0.058019	0.553230	0.093177	74.009811	34.959991	82.398788	-2.044473	0.000000	4.562908	0.000000	0.000000	0.000000	-0.006842	-0.057045	-0.140145	0.000000	0.000000	3.000000	1.000000	1.000000
20022.067990	0.058019	0.553230	0.093177	74.009811	34.959991	82.398788	-2.044473	0.000000	4.562908	0.000000	0.000000	0.000000	-0.006842	-0.057045	-0.140145	0.000000	0.000000	3.000000	1.000000	1.000000
20022.071324	0.057967	0.553082	0.092685	74.011711	35.212097	82.737221	-2.044473	0.000000	4.562908	0.000000	0.000000	0.000000	-0.015555	-0.044425	-0.147551	0.000000	0.000000	3.000000	1.000000	1.000000
20022.074657	0.057967	0.553082	0.092685	74.011711	35.212097	82.737221	-2.044473	0.000000	4.562908	0.000000	0.000000	0.000000	-0.015555	-0.044425	-0.147551	0.000000	0.000000	3.000000	1.000000	1.000000
20022.077990	0.057967	0.553082	0.092685	74.011711	35.212097	82.737221	-2.044473	0.000000	4.562908	0.000000	0.000000	0.000000	-0.015555	-0.044425	-0.147551	0.000000	0.000000	3.000000	1.000000	1.000000
20022.081324	0.057967	0.553082	0.092685	74.000519	35.508648	83.140640	-2.065087	0.000000	4.553616	0.000000	0.000000	0.000000	-0.015555	-0.044425	-0.147551	0.000000	0.000000	3.000000	1.000000	1.000000
20022.084657	0.057936	0.552987	0.092141	74.000519	35.508648	83.140640	-2.065087	0.000000	4.553616	0.000000	0.000000	0.000000	-0.009293	-0.028316	-0.163191	0.000000	0.000000	3.000000	1.000000	1.000000
20022.087990	0.057936	0.552987	0.092141	74.000519	35.508648	83.140640	-2.065087	0.000000	4.553616	0.000000	0.000000	0.000000	-0.009293	-0.028316	-0.163191	0.000000	0.000000	3.000000	1.000000	1.000000
20022.091324	0.057902	0.552935	0.091569	73.971130	35.780739	83.527390	-2.065087	0.000000	4.553616	0.000000	0.000000	0.000000	-0.010178	-0.015757	-0.171428	0.000000	0.000000	3.000000	1.000000	1.000000
20022.094657	0.057902	0.552935	0.091569	73.971130	35.780739	83.527390	-2.065087	0.000000	4.553616	0.000000	0.000000	0.000000	-0.010178	-0.015757	-0.171428	0.000000	0.000000	3.000000	1.000000	1.000000
20022.097990	0.057902	0.552935	0.091569	73.971130	35.780739	83.527390	-2.065087	0.000000	4.553616	0.000000	0.000000	0.000000	-0.010178	-0.015757	-0.171428	0.000000	0.000000	3.000000	1.000000	1.000000
20022.101324	0.057902	0.552935	0.091569	73.916504	35.979477	83.837868	-2.088545	0.000000	4.542904	0.000000	0.000000	0.000000	-0.010178	-0.015757	-0.171428	0.000000	0.000000	3.000000	1.000000	1.000000
20022.104657	0.057895	0.552961	0.091001	73.916504	35.979477	83.837868	-2.088545	0.000000	4.542904	0.000000	0.000000	0.000000	-0.002197	0.007760	-0.170446	0.000000	0.000000	3.000000	1.000000	1.000000
20022.107990	0.057895	0.552961	0.091001	73.916504	35.979477	83.837868	-2.088545	0.000000	4.542904	0.000000	0.000000	0.000000	-0.002197	0.007760	-0.170446	0.000000	0.000000	3.000000	1.000000	1.000000
20022.111324	0.057889	0.553035	0.090444	73.841446	36.137535	84.114166	-2.088545	0.000000	4.542904	0.000000	0.000000	0.000000	-0.001872	0.022247	-0.167066	0.000000	0.000000	3.000000	1.000000	1.000000
20022.114657	0.057889	0.553035	0.090444	73.841446	36.137535	84.114166	-2.088545	0.000000	4.542904	0.000000	0.000000	0.000000	-0.001872	0.022247	-0.167066	0.000000	0.000000	3.000000	1.000000	1.000000
20022.117990	0.057889	0.553035	0.090444	73.841446	36.137535	84.114166	-2.088545	0.000000	4.542904	0.000000	0.000000	0.000000	-0.001872	0.022247	-0.167066	0.000000	0.000000	3.000000	1.000000	1.000000
20022.121324	0.057889	0.553035	0.090444	73.759079	36.298313	84.397575	-2.105572	0.000000	4.522215	0.000000	0.000000	0.000000	-0.001872	0.022247	-0.167066	0.000000	0.000000	3.000000	1.000000	1.000000
20022.124657	0.057883	0.553187	0.089893	73.759079	36.298313	84.397575	-2.105572	0.000000	4.522215	0.000000	0.000000	0.000000	-0.001712	0.045706	-0.165250	0.000000	0.000000	3.000000	1.000000	1.000000
20022.127990	0.057883	0.553187	0.089893	73.759079	36.298313	84.397575	-2.105572	0.000000	4.522215	0.000000	0.000000	0.000000	-0.001712	0.045706	-0.165250	0.000000	0.000000	3.000000	1.000000	1.000000
20022.131324	0.057930	0.553418	0.089343	73.691086	36.455437	84.656754	-2.105572	0.000000	4.522215	0.000000	0.000000	0.000000	0.014016	0.069087	-0.165092	0.000000	0.000000	3.000000	1.000000	1.000000
20022.134657	0.057930	0.553418	0.089343	73.691086	36.455437	84.656754	-2.105572	0.000000	4.522215	0.000000	0.000000	0.000000	0.014016	0.069087	-0.165092	0.000000	0.000000	3.000000	1.000000	1.000000
20022.137990	0.057930	0.553418	0.089343	73.691086	36.455437	84.656754	-2.105572	0.000000	4.522215	0.000000	0.000000	0.000000	0.014016	0.069087	-0.165092	0.000000	0.000000	3.000000	1.000000	1.000000
20022.141324	0.058001	0.553677	0.088785	73.645264	36.618656	84.892700	-2.103522	0.000000	4.467158	0.000000	0.000000	0.000000	0.021551	0.077886	-0.167589	0.000000	0.000000	3.000000	1.000000	1.000000
20022.144657	0.058001	0.553677	0.088785	73.645264	36.618656	84.892700	-2.103522	0.000000	4.467158	0.000000	0.000000	0.000000	0.021551	0.077886	-0.167589	0.000000	0.000000	3.000000	1.000000	1.000000
20022.147990	0.058001	0.553677	0.088785	73.645264	36.618656	84.892700	-2.103522	0.000000	4.467158	0.000000	0.000000	0.000000	0.021551	0.077886	-0.167589	0.000000	0.000000	3.000000	1.000000	1.000000
20022.151324	0.058099	0.554014	0.088229	73.610382	36.756874	85.080055	-2.099930	0.000000	4.439226	0.000000	0.000000	0.000000	0.029429	0.101179	-0.166651	0.000000	0.000000	3.000000	1.000000	1.000000
20022.154657	0.058099	0.554014	0.088229	73.610382	36.756874	85.080055	-2.099930	0.000000	4.439226	0.000000	0.000000	0.000000	0.029429	0.101179	-0.166651	0.000000	0.000000	3.000000	1.000000	1.000000
20022.157990	0.058099	0.554014	0.088229	73.610382	36.756874	85.080055	-2.099930	0.000000	4.439226	0.000000	0.000000	0.000000	0.029429	0.101179	-0.166651	0.000000	0.000000	3.000000	1.000000	1.000000
20022.161324	0.058099	0.554014	0.088229	73.583107	36.835018	85.177536	-2.095025	0.000000	4.411451	0.000000	0.000000	0.000000	0.029429	0.101179	-0.166651	0.000000	0.000000	3.000000	1.000000	1.000000
20022.164657	0.058220	0.554392	0.087643	73.583107	36.835018	85.177536	-2.095025	0.000000	4.411451	0.000000	0.000000	0.000000	0.036204	0.113385	-0.175805	0.000000	0.000000	3.000000	1.000000	1.000000
20022.167990	0.058220	0.554392	0.087643	73.583107	36.835018	85.177536	-2.095025	0.000000	4.411451	0.000000	0.000000	0.000000	0.036204	0.113385	-0.175805	0.000000	0.000000	3.000000	1.000000	1.000000
20022.171324	0.058392	0.554799	0.087046	73.567024	36.842640	85.164841	-2.095025	0.000000	4.411451	0.000000	0.000000	0.000000	0.051404	0.122075	-0.179217	0.000000	0.000000	3.000000	1.000000	1.000000
20022.174657	0.058392	0.554799	0.087046	73.567024	36.842640	85.164841	-2.095025	0.000000	4.411451	0.000000	0.000000	0.000000	0.051404	0.122075	-0.179217	0.000000	0.000000	3.000000	1.000000	1.000000
20022.177990	0.058392	0.554799	0.087046	73.567024	36.842640	85.164841	-2.095025	0.000000	4.411451	0.000000	0.000000	0.000000	0.051404	0.122075	-0.179217	0.000000	0.000000	3.000000	1.000000	1.000000
20022.181324	0.058392	0.554799	0.087046	73.553574	36.845451	85.136589	-2.080424	0.000000	4.352281	0.000000	0.000000	0.000000	0.051404	0.122075	-0.179217	0.000000	0.000000	3.000000	1.000000	1.000000
20022.184657	0.058618	0.555242	0.086476	73.553574	36.845451	85.136589	-2.080424	0.000000	4.352281	0.000000	0.000000	0.000000	0.067804	0.132824	-0.171009	0.000000	0.000000	3.000000	1.000000	1.000000
20022.187990	0.058618	0.555242	0.086476	73.553574	36.845451	85.136589	-2.080424	0.000000	4.352281	0.000000	0.000000	0.000000	0.067804	0.132824	-0.171009	0.000000	0.000000	3.000000	1.000000	1.000000
20022.191324	0.058890	0.555707	0.085855	73.534737	36.842995	85.097160	-2.080424	0.000000	4.352281	0.000000	0.000000	0.000000	0.081643	0.139362	-0.186137	0.000000	0.000000	3.000000	1.000000	1.000000
20022.194657	0.058890	0.555707	0.085855	73.534737	36.842995	85.097160	-2.080424	0.000000	4.352281	0.000000	0.000000	0.000000	0.081643	0.139362	-0.186137	0.000000	0.000000	3.000000	1.000000	1.000000
20022.197990	0.058890	0.555707	0.085855	73.534737	36.842995	85.097160	-2.080424	0.000000	4.352281	0.000000	0.000000	0.000000	0.081643	0.139362	-0.186137	0.000000	0.000000	3.000000	1.000000	1.000000
20022.201324	0.058890	0.555707	0.085855	73.518578	36.851410	85.063385	-2.055516	0.000000	4.292756	0.000000	0.000000	0.000000	0.081643	0.139362	-0.186137	0.000000	0.000000	3.000000	1.000000	1.000000
20022.204657	0.059212	0.556200	0.085223	73.518578	36.851410	85.063385	-2.055516	0.000000	4.292756	0.000000	0.000000	0.000000	0.096673	0.147981	-0.189663	0.000000	0.000000	3.000000	1.000000	1.000000
20022.207990	0.059212	0.556200	0.085223	73.518578	36.851410	85.063385	-2.055516	0.000000	4.292756	0.000000	0.000000	0.000000	0.096673	0.147981	-0.189663	0.000000	0.000000	3.000000	1.000000	1.000000
20022.211324	0.059557	0.556673	0.084570	73.502403	36.862621	85.029694	-2.055516	0.000000	4.292756	0.000000	0.000000	0.000000	0.103553	0.142066	-0.195790	0.000000	0.000000	3.000000	1.000000	1.000000
20022.214657	0.059557	0.556673	0.084570	73.502403	36.862621	85.029694	-2.055516	0.000000	4.292756	0.000000	0.000000	0.000000	0.103553	0.142066	-0.195790	0.000000	0.000000	3.000000	1.000000	1.000000
20022.217990	0.059557	0.556673	0.084570	73.502403	36.862621	85.029694	-2.055516	0.000000	4.292756	0.000000	0.000000	0.000000	0.103553	0.142066	-0.195790	0.000000	0.000000	3.000000	1.000000	1.000000
20022.221324	0.059557	0.556673	0.084570	73.486229	36.876614	84.996063	-2.022145	0.000000	4.228514	0.000000	0.000000	0.000000	0.103553	0.142066	-0.195790	0.000000	0.000000	3.000000	1.000000	1.000000
20022.224657	0.059950	0.557157	0.083889	73.486229	36.876614	84.996063	-2.022145	0.000000	4.228514	0.000000	0.000000	0.000000	0.117919	0.145091	-0.204403	0.000000	0.000000	3.000000	1.000000	1.000000
20022.227990	0.059950	0.557157	0.083889	73.486229	36.876614	84.996063	-2.022145	0.000000	4.228514	0.000000	0.000000	0.000000	0.117919	0.145091	-0.204403	0.000000	0.000000	3.000000	1.000000	1.000000
20022.231324	0.060398	0.557617	0.083245	73.471794	36.892006	84.952133	-2.022145	0.000000	4.228514	0.000000	0.000000	0.000000	0.134437	0.137971	-0.193115	0.000000	0.000000	3.000000	1.000000	1.000000
20022.234657	0.060398	0.557617	0.083245	73.471794	36.892006	84.952133	-2.022145	0.000000	4.228514	0.000000	0.000000	0.000000	0.134437	0.137971	-0.193115	0.000000	0.000000	3.000000	1.000000	1.000000
20022.237990	0.060398	0.557617	0.083245	73.471794	36.892006	84.952133	-2.022145	0.000000	4.228514	0.000000	0.000000	0.000000	0.134437	0.137971	-0.193115	0.000000	0.000000	3.000000	1.000000	1.000000
20022.241324	0.060398	0.557617	0.083245	73.464310	36.882915	84.866798	-1.980086	0.000000	4.162261	0.000000	0.000000	0.000000	0.134437	0.137971	-0.193115	0.000000	0.000000	3.000000	1.000000	1.000000
20022.244657	0.060869	0.558057	0.082581	73.464310	36.882915	84.866798	-1.980086	0.000000	4.162261	0.000000	0.000000	0.000000	0.141188	0.132091	-0.199292	0.000000	0.000000	3.000000	1.000000	1.000000
20022.247990	0.060869	0.558057	0.082581	73.464310	36.882915	84.866798	-1.980086	0.000000	4.162261	0.000000	0.000000	0.000000	0.141188	0.132091	-0.199292	0.000000	0.000000	3.000000	1.000000	1.000000
20022.251324	0.061369	0.558474	0.081957	73.475182	36.835896	84.714684	-1.980086	0.000000	4.162261	0.000000	0.000000	0.000000	0.149982	0.125025	-0.187147	0.000000	0.000000	3.000000	1.000000	1.000000
20022.254657	0.061369	0.558474	0.081957	73.475182	36.835896	84.714684	-1.980086	0.000000	4.162261	0.000000	0.000000	0.000000	0.149982	0.125025	-0.187147	0.000000	0.000000	3.000000	1.000000	1.000000
20022.257990	0.061369	0.558474	0.081957	73.475182	36.835896	84.714684	-1.980086	0.000000	4.162261	0.000000	0.000000	0.000000	0.149982	0.125025	-0.187147	0.000000	0.000000	3.000000	1.000000	1.000000
20022.261324	0.061369	0.558474	0.081957	73.499908	36.746609	84.500206	-1.931558	0.000000	4.097855	0.000000	0.000000	0.000000	0.149982	0.125025	-0.187147	0.000000	0.000000	3.000000	1.000000	1.000000
20022.264657	0.061841	0.558812	0.081330	73.499908	36.746609	84.500206	-1.931558	0.000000	4.097855	0.000000	0.000000	0.000000	0.141729	0.101439	-0.188263	0.000000	0.000000	3.000000	1.000000	1.000000
20022.267990	0.061841	0.558812	0.081330	73.499908	36.746609	84.500206	-1.931558	0.000000	4.097855	0.000000	0.000000	0.000000	0.141729	0.101439	-0.188263	0.000000	0.000000	3.000000	1.000000	1.000000
20022.271324	0.062334	0.559112	0.080665	73.540306	36.644199	84.254623	-1.931558	0.000000	4.097855	0.000000	0.000000	0.000000	0.147854	0.090067	-0.199423	0.000000	0.000000	3.000000	1.000000	1.000000
20022.274657	0.062334	0.559112	0.080665	73.540306	36.644199	84.254623	-1.931558	0.000000	4.097855	0.000000	0.000000	0.000000	0.147854	0.090067	-0.199423	0.000000	0.000000	3.000000	1.000000	1.000000
20022.277990	0.062334	0.559112	0.080665	73.540306	36.644199	84.254623	-1.931558	0.000000	4.097855	0.000000	0.000000	0.000000	0.147854	0.090067	-0.199423	0.000000	0.000000	3.000000	1.000000	1.000000
20022.281324	0.062334	0.559112	0.080665	73.577217	36.563606	84.034737	-1.883294	0.000000	4.033241	0.000000	0.000000	0.000000	0.147854	0.090067	-0.199423	0.000000	0.000000	3.000000	1.000000	1.000000
20022.284657	0.062877	0.559382	0.079999	73.577217	36.563606	84.034737	-1.883294	0.000000	4.033241	0.000000	0.000000	0.000000	0.162938	0.080931	-0.199813	0.000000	0.000000	3.000000	1.000000	1.000000
20022.287990	0.062877	0.559382	0.079999	73.577217	36.563606	84.034737	-1.883294	0.000000	4.033241	0.000000	0.000000	0.000000	0.162938	0.080931	-0.199813	0.000000	0.000000	3.000000	1.000000	1.000000
20022.291324	0.063442	0.559633	0.079312	73.609879	36.515465	83.861702	-1.883294	0.000000	4.033241	0.000000	0.000000	0.000000	0.169540	0.075147	-0.206007	0.000000	0.000000	3.000000	1.000000	1.000000
20022.294657	0.063442	0.559633	0.079312	73.609879	36.515465	83.861702	-1.883294	0.000000	4.033241	0.000000	0.000000	0.000000	0.169540	0.075147	-0.206007	0.000000	0.000000	3.000000	1.000000	1.000000
20022.297990	0.063442	0.559633	0.079312	73.609879	36.515465	83.861702	-1.883294	0.000000	4.033241	0.000000	0.000000	0.000000	0.169540	0.075147	-0.206007	0.000000	0.000000	3.000000	1.000000	1.000000
20022.301324	0.063442	0.559633	0.079312	73.624199	36.483337	83.714897	-1.827881	0.000000	3.965604	0.000000	0.000000	0.000000	0.169540	0.075147	-0.206007	0.000000	0.000000	3.000000	1.000000	1.000000
20022.304657	0.064039	0.559879	0.078683	73.624199	36.483337	83.714897	-1.827881	0.000000	3.965604	0.000000	0.000000	0.000000	0.178891	0.073838	-0.188850	0.000000	0.000000	3.000000	1.000000	1.000000
20022.307990	0.064039	0.559879	0.078683	73.624199	36.483337	83.714897	-1.827881	0.000000	3.965604	0.000000	0.000000	0.000000	0.178891	0.073838	-0.188850	0.000000	0.000000	3.000000	1.000000	1.000000
20022.311324	0.064692	0.560091	0.078113	73.632454	36.463295	83.589264	-1.827881	0.000000	3.965604	0.000000	0.000000	0.000000	0.196107	0.063744	-0.170950	0.000000	0.000000	3.000000	1.000000	1.000000
20022.314657	0.064692	0.560091	0.078113	73.632454	36.463295	83.589264	-1.827881	0.000000	3.965604	0.000000	0.000000	0.000000	0.196107	0.063744	-0.170950	0.000000	0.000000	3.000000	1.000000	1.000000
20022.317990	0.064692	0.560091	0.078113	73.632454	36.463295	83.589264	-1.827881	0.000000	3.965604	0.000000	0.000000	0.000000	0.196107	0.063744	-0.170950	0.000000	0.000000	3.000000	1.000000	1.000000
20022.321324	0.064692	0.560091	0.078113	73.652618	36.421307	83.420769	-1.765381	0.000000	3.905637	0.000000	0.000000	0.000000	0.196107	0.063744	-0.170950	0.000000	0.000000	3.000000	1.000000	1.000000
20022.324657	0.065345	0.560303	0.077542	73.652618	36.421307	83.420769	-1.765381	0.000000	3.905637	0.000000	0.000000	0.000000	0.195675	0.063571	-0.171262	0.000000	0.000000	3.000000	1.000000	1.000000
20022.327990	0.065345	0.560303	0.077542	73.652618	36.421307	83.420769	-1.765381	0.000000	3.905637	0.000000	0.000000	0.000000	0.195675	0.063571	-0.171262	0.000000	0.000000	3.000000	1.000000	1.000000
20022.331324	0.066002	0.560463	0.077020	73.697350	36.325840	83.160713	-1.765381	0.000000	3.905637	0.000000	0.000000	0.000000	0.197107	0.048050	-0.156529	0.000000	0.000000	3.000000	1.000000	1.000000
20022.334657	0.066002	0.560463	0.077020	73.697350	36.325840	83.160713	-1.765381	0.000000	3.905637	0.000000	0.000000	0.000000	0.197107	0.048050	-0.156529	0.000000	0.000000	3.000000	1.000000	1.000000
20022.337990	0.066002	0.560463	0.077020	73.697350	36.325840	83.160713	-1.765381	0.000000	3.905637	0.000000	0.000000	0.000000	0.197107	0.048050	-0.156529	0.000000	0.000000	3.000000	1.000000	1.000000
20022.341324	0.066002	0.560463	0.077020	73.761497	36.178867	82.819443	-1.699918	0.000000	3.851006	0.000000	0.000000	0.000000	0.197107	0.048050	-0.156529	0.000000	0.000000	3.000000	1.000000	1.000000
20022.344657	0.066657	0.560623	0.076497	73.761497	36.178867	82.819443	-1.699918	0.000000	3.851006	0.000000	0.000000	0.000000	0.196718	0.047903	-0.156827	0.000000	0.000000	3.000000	1.000000	1.000000
20022.347990	0.066657	0.560623	0.076497	73.761497	36.178867	82.819443	-1.699918	0.000000	3.851006	0.000000	0.000000	0.000000	0.196718	0.047903	-0.156827	0.000000	0.000000	3.000000	1.000000	1.000000
20022.351324	0.067310	0.560764	0.075957	73.825966	36.013630	82.470764	-1.699918	0.000000	3.851006	0.000000	0.000000	0.000000	0.195696	0.042259	-0.162129	0.000000	0.000000	3.000000	1.000000	1.000000
20022.354657	0.067310	0.560764	0.075957	73.825966	36.013630	82.470764	-1.699918	0.000000	3.851006	0.000000	0.000000	0.000000	0.195696	0.042259	-0.162129	0.000000	0.000000	3.000000	1.000000	1.000000
20022.357990	0.067310	0.560764	0.075957	73.825966	36.013630	82.470764	-1.699918	0.000000	3.851006	0.000000	0.000000	0.000000	0.195696	0.042259	-0.162129	0.000000	0.000000	3.000000	1.000000	1.000000
20022.361324	0.067310	0.560764	0.075957	73.875702	35.885609	82.243851	-1.634515	0.000000	3.797846	0.000000	0.000000	0.000000	0.195696	0.042259	-0.162129	0.000000	0.000000	3.000000	1.000000	1.000000
20022.364657	0.067987	0.560875	0.075418	73.875702	35.885609	82.243851	-1.634515	0.000000	3.797846	0.000000	0.000000	0.000000	0.203091	0.033349	-0.161712	0.000000	0.000000	3.000000	1.000000	1.000000
20022.367990	0.067987	0.560875	0.075418	73.875702	35.885609	82.243851	-1.634515	0.000000	3.797846	0.000000	0.000000	0.000000	0.203091	0.033349	-0.161712	0.000000	0.000000	3.000000	1.000000	1.000000
20022.371324	0.068640	0.560975	0.074903	73.910362	35.804096	82.061134	-1.634515	0.000000	3.797846	0.000000	0.000000	0.000000	0.195963	0.029993	-0.154348	0.000000	0.000000	3.000000	1.000000	1.000000
20022.374657	0.068640	0.560975	0.074903	73.910362	35.804096	82.061134	-1.634515	0.000000	3.797846	0.000000	0.000000	0.000000	0.195963	0.029993	-0.154348	0.000000	0.000000	3.000000	1.000000	1.000000
20022.377990	0.068640	0.560975	0.074903	73.910362	35.804096	82.061134	-1.634515	0.000000	3.797846	0.000000	0.000000	0.000000	0.195963	0.029993	-0.154348	0.000000	0.000000	3.000000	1.000000	1.000000
20022.381324	0.068640	0.560975	0.074903	73.920044	35.743858	81.958221	-1.568006	0.000000	3.745170	0.000000	0.000000	0.000000	0.195963	0.029993	-0.154348	0.000000	0.000000	3.000000	1.000000	1.000000
20022.384657	0.069295	0.561064	0.074410	73.920044	35.743858	81.958221	-1.568006	0.000000	3.745170	0.000000	0.000000	0.000000	0.196457	0.026648	-0.147945	0.000000	0.000000	3.000000	1.000000	1.000000
20022.387990	0.069295	0.561064	0.074410	73.920044	35.743858	81.958221	-1.568006	0.000000	3.745170	0.000000	0.000000	0.000000	0.196457	0.026648	-0.147945	0.000000	0.000000	3.000000	1.000000	1.000000
20022.391324	0.069924	0.561123	0.073925	73.904396	35.677086	81.941902	-1.568006	0.000000	3.745170	0.000000	0.000000	0.000000	0.188753	0.017784	-0.145543	0.000000	0.000000	3.000000	1.000000	1.000000
20022.394657	0.069924	0.561123	0.073925	73.904396	35.677086	81.941902	-1.568006	0.000000	3.745170	0.000000	0.000000	0.000000	0.188753	0.017784	-0.145543	0.000000	0.000000	3.000000	1.000000	1.000000
20022.397990	0.069924	0.561123	0.073925	73.904396	35.677086	81.941902	-1.568006	0.000000	3.745170	0.000000	0.000000	0.000000	0.188753	0.017784	-0.145543	0.000000	0.000000	3.000000	1.000000	1.000000
20022.401324	0.069924	0.561123	0.073925	73.883774	35.578991	81.977478	-1.503805	0.000000	3.696255	0.000000	0.000000	0.000000	0.188753	0.017784	-0.145543	0.000000	0.000000	3.000000	1.000000	1.000000
20022.404657	0.070531	0.561219	0.073476	73.883774	35.578991	81.977478	-1.503805	0.000000	3.696255	0.000000	0.000000	0.000000	0.182182	0.028795	-0.134786	0.000000	0.000000	3.000000	1.000000	1.000000
20022.407990	0.070531	0.561219	0.073476	73.883774	35.578991	81.977478	-1.503805	0.000000	3.696255	0.000000	0.000000	0.000000	0.182182	0.028795	-0.134786	0.000000	0.000000	3.000000	1.000000	1.000000
20022.411324	0.071146	0.561312	0.073087	73.875076	35.441513	82.071709	-1.503805	0.000000	3.696255	0.000000	0.000000	0.000000	0.184346	0.027783	-0.116622	0.000000	0.000000	3.000000	1.000000	1.000000
20022.414657	0.071146	0.561312	0.073087	73.875076	35.441513	82.071709	-1.503805	0.000000	3.696255	0.000000	0.000000	0.000000	0.184346	0.027783	-0.116622	0.000000	0.000000	3.000000	1.000000	1.000000
20022.417990	0.071146	0.561312	0.073087	73.875076	35.441513	82.071709	-1.503805	0.000000	3.696255	0.000000	0.000000	0.000000	0.184346	0.027783	-0.116622	0.000000	0.000000	3.000000	1.000000	1.000000
20022.421324	0.071146	0.561312	0.073087	73.897179	35.305504	82.034393	-1.442717	0.000000	3.654353	0.000000	0.000000	0.000000	0.184346	0.027783	-0.116622	0.000000	0.000000	3.000000	1.000000	1.000000
20022.424657	0.071793	0.561401	0.072755	73.897179	35.305504	82.034393	-1.442717	0.000000	3.654353	0.000000	0.000000	0.000000	0.194126	0.026802	-0.099479	0.000000	0.000000	3.000000	1.000000	1.000000
20022.427990	0.071793	0.561401	0.072755	73.897179	35.305504	82.034393	-1.442717	0.000000	3.654353	0.000000	0.000000	0.000000	0.194126	0.026802	-0.099479	0.000000	0.000000	3.000000	1.000000	1.000000
20022.431324	0.072412	0.561472	0.072410	73.954826	35.141815	81.818787	-1.442717	0.000000	3.654353	0.000000	0.000000	0.000000	0.185679	0.021219	-0.103709	0.000000	0.000000	3.000000	1.000000	1.000000
20022.434657	0.072412	0.561472	0.072410	73.954826	35.141815	81.818787	-1.442717	0.000000	3.654353	0.000000	0.000000	0.000000	0.185679	0.021219	-0.103709	0.000000	0.000000	3.000000	1.000000	1.000000
20022.437990	0.072412	0.561472	0.072410	73.954826	35.141815	81.818787	-1.442717	0.000000	3.654353	0.000000	0.000000	0.000000	0.185679	0.021219	-0.103709	0.000000	0.000000	3.000000	1.000000	1.000000
20022.441324	0.072412	0.561472	0.072410	74.024086	34.897007	81.538719	-1.379416	0.000000	3.620489	0.000000	0.000000	0.000000	0.185679	0.021219	-0.103709	0.000000	0.000000	3.000000	1.000000	1.000000
20022.444657	0.072983	0.561532	0.072093	74.024086	34.897007	81.538719	-1.379416	0.000000	3.620489	0.000000	0.000000	0.000000	0.171301	0.017975	-0.095161	0.000000	0.000000	3.000000	1.000000	1.000000
20022.447990	0.072983	0.561532	0.072093	74.024086	34.897007	81.538719	-1.379416	0.000000	3.620489	0.000000	0.000000	0.000000	0.171301	0.017975	-0.095161	0.000000	0.000000	3.000000	1.000000	1.000000
20022.451324	0.073551	0.561573	0.071758	74.103310	34.649601	81.293922	-1.379416	0.000000	3.620489	0.000000	0.000000	0.000000	0.170413	0.012419	-0.100370	0.000000	0.000000	3.000000	1.000000	1.000000
20022.454657	0.073551	0.561573	0.071758	74.103310	34.649601	81.293922	-1.379416	0.000000	3.620489	0.000000	0.000000	0.000000	0.170413	0.012419	-0.100370	0.000000	0.000000	3.000000	1.000000	1.000000
20022.457990	0.073551	0.561573	0.071758	74.103310	34.649601	81.293922	-1.379416	0.000000	3.620489	0.000000	0.000000	0.000000	0.170413	0.012419	-0.100370	0.000000	0.000000	3.000000	1.000000	1.000000
20022.461324	0.073551	0.561573	0.071758	74.181602	34.421440	81.041061	-1.322464	0.000000	3.587900	0.000000	0.000000	0.000000	0.170413	0.012419	-0.100370	0.000000	0.000000	3.000000	1.000000	1.000000
20022.464657	0.074135	0.561588	0.071364	74.181602	34.421440	81.041061	-1.322464	0.000000	3.587900	0.000000	0.000000	0.000000	0.175394	0.004532	-0.118338	0.000000	0.000000	3.000000	1.000000	1.000000
20022.467990	0.074135	0.561588	0.071364	74.181602	34.421440	81.041061	-1.322464	0.000000	3.587900	0.000000	0.000000	0.000000	0.175394	0.004532	-0.118338	0.000000	0.000000	3.000000	1.000000	1.000000
20022.471324	0.074717	0.561585	0.070952	74.251114	34.233501	80.685280	-1.322464	0.000000	3.587900	0.000000	0.000000	0.000000	0.174433	-0.001017	-0.123564	0.000000	0.000000	3.000000	1.000000	1.000000
20022.474657	0.074717	0.561585	0.070952	74.251114	34.233501	80.685280	-1.322464	0.000000	3.587900	0.000000	0.000000	0.000000	0.174433	-0.001017	-0.123564	0.000000	0.000000	3.000000	1.000000	1.000000
20022.477990	0.074717	0.561585	0.070952	74.251114	34.233501	80.685280	-1.322464	0.000000	3.587900	0.000000	0.000000	0.000000	0.174433	-0.001017	-0.123564	0.000000	0.000000	3.000000	1.000000	1.000000
20022.481324	0.074717	0.561585	0.070952	74.295761	34.128387	80.430595	-1.264159	0.000000	3.547583	0.000000	0.000000	0.000000	0.174433	-0.001017	-0.123564	0.000000	0.000000	3.000000	1.000000	1.000000
20022.484657	0.075276	0.561571	0.070565	74.295761	34.128387	80.430595	-1.264159	0.000000	3.547583	0.000000	0.000000	0.000000	0.167607	-0.004246	-0.116010	0.000000	0.000000	3.000000	1.000000	1.000000
20022.487990	0.075276	0.561571	0.070565	74.295761	34.128387	80.430595	-1.264159	0.000000	3.547583	0.000000	0.000000	0.000000	0.167607	-0.004246	-0.116010	0.000000	0.000000	3.000000	1.000000	1.000000
20022.491324	0.075809	0.561527	0.070187	74.309052	34.073322	80.285973	-1.264159	0.000000	3.547583	0.000000	0.000000	0.000000	0.160103	-0.013027	-0.113436	0.000000	0.000000	3.000000	1.000000	1.000000
20022.494657	0.075809	0.561527	0.070187	74.309052	34.073322	80.285973	-1.264159	0.000000	3.547583	0.000000	0.000000	0.000000	0.160103	-0.013027	-0.113436	0.000000	0.000000	3.000000	1.000000	1.000000
20022.497990	0.075809	0.561527	0.070187	74.309052	34.073322	80.285973	-1.264159	0.000000	3.547583	0.000000	0.000000	0.000000	0.160103	-0.013027	-0.113436	0.000000	0.000000	3.000000	1.000000	1.000000
20022.501324	0.075809	0.561527	0.070187	74.302383	34.069775	80.230827	-1.209541	0.000000	3.509342	0.000000	0.000000	0.000000	0.160103	-0.013027	-0.113436	0.000000	0.000000	3.000000	1.000000	1.000000
20022.504657	0.076245	0.561473	0.069845	74.302383	34.069775	80.230827	-1.209541	0.000000	3.509342	0.000000	0.000000	0.000000	0.130827	-0.016214	-0.102574	0.000000	0.000000	3.000000	1.000000	1.000000
20022.507990	0.076245	0.561473	0.069845	74.302383	34.069775	80.230827	-1.209541	0.000000	3.509342	0.000000	0.000000	0.000000	0.130827	-0.016214	-0.102574	0.000000	0.000000	3.000000	1.000000	1.000000
20022.511324	0.076651	0.561382	0.069473	74.283279	34.046425	80.166786	-1.209541	0.000000	3.509342	0.000000	0.000000	0.000000	0.121696	-0.027260	-0.111641	0.000000	0.000000	3.000000	1.000000	1.000000
20022.514657	0.076651	0.561382	0.069473	74.283279	34.046425	80.166786	-1.209541	0.000000	3.509342	0.000000	0.000000	0.000000	0.121696	-0.027260	-0.111641	0.000000	0.000000	3.000000	1.000000	1.000000
20022.517990	0.076651	0.561382	0.069473	74.283279	34.046425	80.166786	-1.209541	0.000000	3.509342	0.000000	0.000000	0.000000	0.121696	-0.027260	-0.111641	0.000000	0.000000	3.000000	1.000000	1.000000
20022.521324	0.076651	0.561382	0.069473	74.271675	34.037766	80.117638	-1.167453	0.000000	3.473640	0.000000	0.000000	0.000000	0.121696	-0.027260	-0.111641	0.000000	0.000000	3.000000	1.000000	1.000000
20022.524657	0.077035	0.561252	0.069132	74.271675	34.037766	80.117638	-1.167453	0.000000	3.473640	0.000000	0.000000	0.000000	0.115251	-0.039176	-0.102277	0.000000	0.000000	3.000000	1.000000	1.000000
20022.527990	0.077035	0.561252	0.069132	74.271675	34.037766	80.117638	-1.167453	0.000000	3.473640	0.000000	0.000000	0.000000	0.115251	-0.039176	-0.102277	0.000000	0.000000	3.000000	1.000000	1.000000
20022.531324	0.077411	0.561095	0.068735	74.272530	34.062283	80.111046	-1.167453	0.000000	3.473640	0.000000	0.000000	0.000000	0.112634	-0.046983	-0.119135	0.000000	0.000000	3.000000	1.000000	1.000000
20022.534657	0.077411	0.561095	0.068735	74.272530	34.062283	80.111046	-1.167453	0.000000	3.473640	0.000000	0.000000	0.000000	0.112634	-0.046983	-0.119135	0.000000	0.000000	3.000000	1.000000	1.000000
20022.537990	0.077411	0.561095	0.068735	74.272530	34.062283	80.111046	-1.167453	0.000000	3.473640	0.000000	0.000000	0.000000	0.112634	-0.046983	-0.119135	0.000000	0.000000	3.000000	1.000000	1.000000
20022.541324	0.077411	0.561095	0.068735	74.276062	34.087837	80.095551	-1.129472	0.000000	3.436738	0.000000	0.000000	0.000000	0.112634	-0.046983	-0.119135	0.000000	0.000000	3.000000	1.000000	1.000000
20022.544657	0.077786	0.560909	0.068343	74.276062	34.087837	80.095551	-1.129472	0.000000	3.436738	0.000000	0.000000	0.000000	0.112693	-0.055691	-0.117584	0.000000	0.000000	3.000000	1.000000	1.000000
20022.547990	0.077786	0.560909	0.068343	74.276062	34.087837	80.095551	-1.129472	0.000000	3.436738	0.000000	0.000000	0.000000	0.112693	-0.055691	-0.117584	0.000000	0.000000	3.000000	1.000000	1.000000
20022.551324	0.078165	0.560713	0.067973	74.286598	34.140659	80.118492	-1.129472	0.000000	3.436738	0.000000	0.000000	0.000000	0.113512	-0.058840	-0.111013	0.000000	0.000000	3.000000	1.000000	1.000000
20022.554657	0.078165	0.560713	0.067973	74.286598	34.140659	80.118492	-1.129472	0.000000	3.436738	0.000000	0.000000	0.000000	0.113512	-0.058840	-0.111013	0.000000	0.000000	3.000000	1.000000	1.000000
20022.557990	0.078165	0.560713	0.067973	74.286598	34.140659	80.118492	-1.129472	0.000000	3.436738	0.000000	0.000000	0.000000	0.113512	-0.058840	-0.111013	0.000000	0.000000	3.000000	1.000000	1.000000
20022.561324	0.078165	0.560713	0.067973	74.293961	34.202827	80.169937	-1.091772	0.000000	3.398638	0.000000	0.000000	0.000000	0.113512	-0.058840	-0.111013	0.000000	0.000000	3.000000	1.000000	1.000000
20022.564657	0.078567	0.560517	0.067599	74.293961	34.202827	80.169937	-1.091772	0.000000	3.398638	0.000000	0.000000	0.000000	0.120814	-0.058787	-0.112265	0.000000	0.000000	3.000000	1.000000	1.000000
20022.567990	0.078567	0.560517	0.067599	74.293961	34.202827	80.169937	-1.091772	0.000000	3.398638	0.000000	0.000000	0.000000	0.120814	-0.058787	-0.112265	0.000000	0.000000	3.000000	1.000000	1.000000
20022.571324	0.078968	0.560274	0.067213	74.299011	34.247368	80.272339	-1.091772	0.000000	3.398638	0.000000	0.000000	0.000000	0.120125	-0.072942	-0.115771	0.000000	0.000000	3.000000	1.000000	1.000000
20022.574657	0.078968	0.560274	0.067213	74.299011	34.247368	80.272339	-1.091772	0.000000	3.398638	0.000000	0.000000	0.000000	0.120125	-0.072942	-0.115771	0.000000	0.000000	3.000000	1.000000	1.000000
20022.577990	0.078968	0.560274	0.067213	74.299011	34.247368	80.272339	-1.091772	0.000000	3.398638	0.000000	0.000000	0.000000	0.120125	-0.072942	-0.115771	0.000000	0.000000	3.000000	1.000000	1.000000
20022.581324	0.078968	0.560274	0.067213	74.293198	34.252342	80.298637	-1.051615	0.000000	3.360633	0.000000	0.000000	0.000000	0.120125	-0.072942	-0.115771	0.000000	0.000000	3.000000	1.000000	1.000000
20022.584657	0.079389	0.560042	0.066800	74.293198	34.252342	80.298637	-1.051615	0.000000	3.360633	0.000000	0.000000	0.000000	0.126379	-0.069694	-0.123762	0.000000	0.000000	3.000000	1.000000	1.000000
20022.587990	0.079389	0.560042	0.066800	74.293198	34.252342	80.298637	-1.051615	0.000000	3.360633	0.000000	0.000000	0.000000	0.126379	-0.069694	-0.123762	0.000000	0.000000	3.000000	1.000000	1.000000
20022.591324	0.079832	0.559791	0.066366	74.290947	34.260971	80.276405	-1.051615	0.000000	3.360633	0.000000	0.000000	0.000000	0.132855	-0.075121	-0.130110	0.000000	0.000000	3.000000	1.000000	1.000000
20022.594657	0.079832	0.559791	0.066366	74.290947	34.260971	80.276405	-1.051615	0.000000	3.360633	0.000000	0.000000	0.000000	0.132855	-0.075121	-0.130110	0.000000	0.000000	3.000000	1.000000	1.000000
20022.597990	0.079832	0.559791	0.066366	74.290947	34.260971	80.276405	-1.051615	0.000000	3.360633	0.000000	0.000000	0.000000	0.132855	-0.075121	-0.130110	0.000000	0.000000	3.000000	1.000000	1.000000
20022.601324	0.079832	0.559791	0.066366	74.296227	34.281368	80.268829	-1.008410	0.000000	3.318321	0.000000	0.000000	0.000000	0.132855	-0.075121	-0.130110	0.000000	0.000000	3.000000	1.000000	1.000000
20022.604657	0.080246	0.559523	0.065919	74.296227	34.281368	80.268829	-1.008410	0.000000	3.318321	0.000000	0.000000	0.000000	0.124391	-0.080531	-0.134203	0.000000	0.000000	3.000000	1.000000	1.000000
20022.607990	0.080246	0.559523	0.065919	74.296227	34.281368	80.268829	-1.008410	0.000000	3.318321	0.000000	0.000000	0.000000	0.124391	-0.080531	-0.134203	0.000000	0.000000	3.000000	1.000000	1.000000
20022.611324	0.080608	0.559236	0.065462	74.285378	34.257198	80.231194	-1.008410	0.000000	3.318321	0.000000	0.000000	0.000000	0.108491	-0.085961	-0.137138	0.000000	0.000000	3.000000	1.000000	1.000000
20022.614657	0.080608	0.559236	0.065462	74.285378	34.257198	80.231194	-1.008410	0.000000	3.318321	0.000000	0.000000	0.000000	0.108491	-0.085961	-0.137138	0.000000	0.000000	3.000000	1.000000	1.000000
20022.617990	0.080608	0.559236	0.065462	74.285378	34.257198	80.231194	-1.008410	0.000000	3.318321	0.000000	0.000000	0.000000	0.108491	-0.085961	-0.137138	0.000000	0.000000	3.000000	1.000000	1.000000
20022.621324	0.080608	0.559236	0.065462	74.259293	34.188957	80.167824	-0.969597	0.000000	3.273097	0.000000	0.000000	0.000000	0.108491	-0.085961	-0.137138	0.000000	0.000000	3.000000	1.000000	1.000000
20022.624657	0.080963	0.558943	0.064965	74.259293	34.188957	80.167824	-0.969597	0.000000	3.273097	0.000000	0.000000	0.000000	0.106446	-0.088152	-0.149065	0.000000	0.000000	3.000000	1.000000	1.000000
20022.627990	0.080963	0.558943	0.064965	74.259293	34.188957	80.167824	-0.969597	0.000000	3.273097	0.000000	0.000000	0.000000	0.106446	-0.088152	-0.149065	0.000000	0.000000	3.000000	1.000000	1.000000
20022.631324	0.081267	0.558649	0.064475	74.221710	34.089207	80.084717	-0.969597	0.000000	3.273097	0.000000	0.000000	0.000000	0.091347	-0.088070	-0.146934	0.000000	0.000000	3.000000	1.000000	1.000000
20022.634657	0.081267	0.558649	0.064475	74.221710	34.089207	80.084717	-0.969597	0.000000	3.273097	0.000000	0.000000	0.000000	0.091347	-0.088070	-0.146934	0.000000	0.000000	3.000000	1.000000	1.000000
20022.637990	0.081267	0.558649	0.064475	74.221710	34.089207	80.084717	-0.969597	0.000000	3.273097	0.000000	0.000000	0.000000	0.091347	-0.088070	-0.146934	0.000000	0.000000	3.000000	1.000000	1.000000
20022.641324	0.081267	0.558649	0.064475	74.180222	33.980400	80.080643	-0.936631	0.000000	3.223764	0.000000	0.000000	0.000000	0.091347	-0.088070	-0.146934	0.000000	0.000000	3.000000	1.000000	1.000000
20022.644657	0.081592	0.558366	0.063959	74.180222	33.980400	80.080643	-0.936631	0.000000	3.223764	0.000000	0.000000	0.000000	0.097504	-0.084801	-0.154959	0.000000	0.000000	3.000000	1.000000	1.000000
20022.647990	0.081592	0.558366	0.063959	74.180222	33.980400	80.080643	-0.936631	0.000000	3.223764	0.000000	0.000000	0.000000	0.097504	-0.084801	-0.154959	0.000000	0.000000	3.000000	1.000000	1.000000
20022.651324	0.081918	0.558131	0.063453	74.153023	33.910828	80.329376	-0.936631	0.000000	3.223764	0.000000	0.000000	0.000000	0.097807	-0.070613	-0.151693	0.000000	0.000000	3.000000	1.000000	1.000000
20022.654657	0.081918	0.558131	0.063453	74.153023	33.910828	80.329376	-0.936631	0.000000	3.223764	0.000000	0.000000	0.000000	0.097807	-0.070613	-0.151693	0.000000	0.000000	3.000000	1.000000	1.000000
20022.657990	0.081918	0.558131	0.063453	74.153023	33.910828	80.329376	-0.936631	0.000000	3.223764	0.000000	0.000000	0.000000	0.097807	-0.070613	-0.151693	0.000000	0.000000	3.000000	1.000000	1.000000
20022.661324	0.081918	0.558131	0.063453	74.146835	33.901993	80.728920	-0.904079	0.000000	3.172655	0.000000	0.000000	0.000000	0.097807	-0.070613	-0.151693	0.000000	0.000000	3.000000	1.000000	1.000000
20022.664657	0.082292	0.557925	0.062934	74.146835	33.901993	80.728920	-0.904079	0.000000	3.172655	0.000000	0.000000	0.000000	0.112132	-0.061925	-0.155820	0.000000	0.000000	3.000000	1.000000	1.000000
20022.667990	0.082292	0.557925	0.062934	74.146835	33.901993	80.728920	-0.904079	0.000000	3.172655	0.000000	0.000000	0.000000	0.112132	-0.061925	-0.155820	0.000000	0.000000	3.000000	1.000000	1.000000
20022.671324	0.082698	0.557773	0.062461	74.154610	33.929825	80.930161	-0.904079	0.000000	3.172655	0.000000	0.000000	0.000000	0.121692	-0.045504	-0.141929	0.000000	0.000000	3.000000	1.000000	1.000000
20022.674657	0.082698	0.557773	0.062461	74.154610	33.929825	80.930161	-0.904079	0.000000	3.172655	0.000000	0.000000	0.000000	0.121692	-0.045504	-0.141929	0.000000	0.000000	3.000000	1.000000	1.000000
20022.677990	0.082698	0.557773	0.062461	74.154610	33.929825	80.930161	-0.904079	0.000000	3.172655	0.000000	0.000000	0.000000	0.121692	-0.045504	-0.141929	0.000000	0.000000	3.000000	1.000000	1.000000
20022.681324	0.082698	0.557773	0.062461	74.178604	34.003616	80.957222	-0.865109	0.000000	3.123030	0.000000	0.000000	0.000000	0.121692	-0.045504	-0.141929	0.000000	0.000000	3.000000	1.000000	1.000000
20022.684657	0.083123	0.557661	0.061955	74.178604	34.003616	80.957222	-0.865109	0.000000	3.123030	0.000000	0.000000	0.000000	0.127507	-0.033705	-0.151597	0.000000	0.000000	3.000000	1.000000	1.000000
20022.687990	0.083123	0.557661	0.061955	74.178604	34.003616	80.957222	-0.865109	0.000000	3.123030	0.000000	0.000000	0.000000	0.127507	-0.033705	-0.151597	0.000000	0.000000	3.000000	1.000000	1.000000
20022.691324	0.083521	0.557606	0.061443	74.215736	34.042686	80.964729	-0.865109	0.000000	3.123030	0.000000	0.000000	0.000000	0.119323	-0.016478	-0.153817	0.000000	0.000000	3.000000	1.000000	1.000000
20022.694657	0.083521	0.557606	0.061443	74.215736	34.042686	80.964729	-0.865109	0.000000	3.123030	0.000000	0.000000	0.000000	0.119323	-0.016478	-0.153817	0.000000	0.000000	3.000000	1.000000	1.000000
20022.697990	0.083521	0.557606	0.061443	74.215736	34.042686	80.964729	-0.865109	0.000000	3.123030	0.000000	0.000000	0.000000	0.119323	-0.016478	-0.153817	0.000000	0.000000	3.000000	1.000000	1.000000
20022.701324	0.083521	0.557606	0.061443	74.267456	33.989471	80.967758	-0.823970	0.000000	3.072128	0.000000	0.000000	0.000000	0.119323	-0.016478	-0.153817	0.000000	0.000000	3.000000	1.000000	1.000000
20022.704657	0.083864	0.557590	0.060910	74.267456	33.989471	80.967758	-0.823970	0.000000	3.072128	0.000000	0.000000	0.000000	0.102951	-0.004734	-0.159900	0.000000	0.000000	3.000000	1.000000	1.000000
20022.707990	0.083864	0.557590	0.060910	74.267456	33.989471	80.967758	-0.823970	0.000000	3.072128	0.000000	0.000000	0.000000	0.102951	-0.004734	-0.159900	0.000000	0.000000	3.000000	1.000000	1.000000
20022.711324	0.084159	0.557621	0.060396	74.329010	33.819637	80.790398	-0.823970	0.000000	3.072128	0.000000	0.000000	0.000000	0.088519	0.009251	-0.154165	0.000000	0.000000	3.000000	1.000000	1.000000
20022.714657	0.084159	0.557621	0.060396	74.329010	33.819637	80.790398	-0.823970	0.000000	3.072128	0.000000	0.000000	0.000000	0.088519	0.009251	-0.154165	0.000000	0.000000	3.000000	1.000000	1.000000
20022.717990	0.084159	0.557621	0.060396	74.329010	33.819637	80.790398	-0.823970	0.000000	3.072128	0.000000	0.000000	0.000000	0.088519	0.009251	-0.154165	0.000000	0.000000	3.000000	1.000000	1.000000
20022.721324	0.084159	0.557621	0.060396	74.387161	33.642239	80.456779	-0.792058	0.000000	3.019784	0.000000	0.000000	0.000000	0.088519	0.009251	-0.154165	0.000000	0.000000	3.000000	1.000000	1.000000
20022.724657	0.084482	0.557716	0.059906	74.387161	33.642239	80.456779	-0.792058	0.000000	3.019784	0.000000	0.000000	0.000000	0.097066	0.028644	-0.146921	0.000000	0.000000	3.000000	1.000000	1.000000
20022.727990	0.084482	0.557716	0.059906	74.387161	33.642239	80.456779	-0.792058	0.000000	3.019784	0.000000	0.000000	0.000000	0.097066	0.028644	-0.146921	0.000000	0.000000	3.000000	1.000000	1.000000
20022.731324	0.084811	0.557848	0.059450	74.423294	33.523426	80.231438	-0.792058	0.000000	3.019784	0.000000	0.000000	0.000000	0.098517	0.039421	-0.136855	0.000000	0.000000	3.000000	1.000000	1.000000
20022.734657	0.084811	0.557848	0.059450	74.423294	33.523426	80.231438	-0.792058	0.000000	3.019784	0.000000	0.000000	0.000000	0.098517	0.039421	-0.136855	0.000000	0.000000	3.000000	1.000000	1.000000
20022.737990	0.084811	0.557848	0.059450	74.423294	33.523426	80.231438	-0.792058	0.000000	3.019784	0.000000	0.000000	0.000000	0.098517	0.039421	-0.136855	0.000000	0.000000	3.000000	1.000000	1.000000
20022.741324	0.084811	0.557848	0.059450	74.446213	33.472839	80.121986	-0.759461	0.000000	2.972488	0.000000	0.000000	0.000000	0.098517	0.039421	-0.136855	0.000000	0.000000	3.000000	1.000000	1.000000
20022.744657	0.085103	0.558010	0.058930	74.446213	33.472839	80.121986	-0.759461	0.000000	2.972488	0.000000	0.000000	0.000000	0.087645	0.048735	-0.155893	0.000000	0.000000	3.000000	1.000000	1.000000
20022.747990	0.085103	0.558010	0.058930	74.446213	33.472839	80.121986	-0.759461	0.000000	2.972488	0.000000	0.000000	0.000000	0.087645	0.048735	-0.155893	0.000000	0.000000	3.000000	1.000000	1.000000
20022.751324	0.085351	0.558208	0.058452	74.455154	33.459911	80.063515	-0.759461	0.000000	2.972488	0.000000	0.000000	0.000000	0.074422	0.059481	-0.143400	0.000000	0.000000	3.000000	1.000000	1.000000
20022.754657	0.085351	0.558208	0.058452	74.455154	33.459911	80.063515	-0.759461	0.000000	2.972488	0.000000	0.000000	0.000000	0.074422	0.059481	-0.143400	0.000000	0.000000	3.000000	1.000000	1.000000
20022.757990	0.085351	0.558208	0.058452	74.455154	33.459911	80.063515	-0.759461	0.000000	2.972488	0.000000	0.000000	0.000000	0.074422	0.059481	-0.143400	0.000000	0.000000	3.000000	1.000000	1.000000
20022.761324	0.085351	0.558208	0.058452	74.461411	33.474781	80.047600	-0.732450	0.000000	2.922606	0.000000	0.000000	0.000000	0.074422	0.059481	-0.143400	0.000000	0.000000	3.000000	1.000000	1.000000
20022.764657	0.085539	0.558409	0.057920	74.461411	33.474781	80.047600	-0.732450	0.000000	2.922606	0.000000	0.000000	0.000000	0.056497	0.060158	-0.159582	0.000000	0.000000	3.000000	1.000000	1.000000
20022.767990	0.085539	0.558409	0.057920	74.461411	33.474781	80.047600	-0.732450	0.000000	2.922606	0.000000	0.000000	0.000000	0.056497	0.060158	-0.159582	0.000000	0.000000	3.000000	1.000000	1.000000
20022.771324	0.085671	0.558629	0.057351	74.461426	33.499279	80.047623	-0.732450	0.000000	2.922606	0.000000	0.000000	0.000000	0.039431	0.066216	-0.170682	0.000000	0.000000	3.000000	1.000000	1.000000
20022.774657	0.085671	0.558629	0.057351	74.461426	33.499279	80.047623	-0.732450	0.000000	2.922606	0.000000	0.000000	0.000000	0.039431	0.066216	-0.170682	0.000000	0.000000	3.000000	1.000000	1.000000
20022.777990	0.085671	0.558629	0.057351	74.461426	33.499279	80.047623	-0.732450	0.000000	2.922606	0.000000	0.000000	0.000000	0.039431	0.066216	-0.170682	0.000000	0.000000	3.000000	1.000000	1.000000
20022.781324	0.085671	0.558629	0.057351	74.464294	33.528332	80.060349	-0.716462	0.000000	2.867562	0.000000	0.000000	0.000000	0.039431	0.066216	-0.170682	0.000000	0.000000	3.000000	1.000000	1.000000
20022.784657	0.085805	0.558868	0.056799	74.464294	33.528332	80.060349	-0.716462	0.000000	2.867562	0.000000	0.000000	0.000000	0.040123	0.071448	-0.165691	0.000000	0.000000	3.000000	1.000000	1.000000
20022.787990	0.085805	0.558868	0.056799	74.464294	33.528332	80.060349	-0.716462	0.000000	2.867562	0.000000	0.000000	0.000000	0.040123	0.071448	-0.165691	0.000000	0.000000	3.000000	1.000000	1.000000
20022.791324	0.085913	0.559105	0.056250	74.464279	33.550095	80.060349	-0.716462	0.000000	2.867562	0.000000	0.000000	0.000000	0.032658	0.071241	-0.164563	0.000000	0.000000	3.000000	1.000000	1.000000
20022.794657	0.085913	0.559105	0.056250	74.464279	33.550095	80.060349	-0.716462	0.000000	2.867562	0.000000	0.000000	0.000000	0.032658	0.071241	-0.164563	0.000000	0.000000	3.000000	1.000000	1.000000
20022.797990	0.085913	0.559105	0.056250	74.464279	33.550095	80.060349	-0.716462	0.000000	2.867562	0.000000	0.000000	0.000000	0.032658	0.071241	-0.164563	0.000000	0.000000	3.000000	1.000000	1.000000
20022.801324	0.085913	0.559105	0.056250	74.464279	33.574570	80.060341	-0.704332	0.000000	2.812520	0.000000	0.000000	0.000000	0.032658	0.071241	-0.164563	0.000000	0.000000	3.000000	1.000000	1.000000
20022.804657	0.086039	0.559363	0.055653	74.464279	33.574570	80.060341	-0.704332	0.000000	2.812520	0.000000	0.000000	0.000000	0.037567	0.077235	-0.179347	0.000000	0.000000	3.000000	1.000000	1.000000
20022.807990	0.086039	0.559363	0.055653	74.464279	33.574570	80.060341	-0.704332	0.000000	2.812520	0.000000	0.000000	0.000000	0.037567	0.077235	-0.179347	0.000000	0.000000	3.000000	1.000000	1.000000
20022.811324	0.086142	0.559637	0.055075	74.461441	33.591755	80.055603	-0.704332	0.000000	2.812520	0.000000	0.000000	0.000000	0.030961	0.082440	-0.173146	0.000000	0.000000	3.000000	1.000000	1.000000
20022.814657	0.086142	0.559637	0.055075	74.461441	33.591755	80.055603	-0.704332	0.000000	2.812520	0.000000	0.000000	0.000000	0.030961	0.082440	-0.173146	0.000000	0.000000	3.000000	1.000000	1.000000
20022.817990	0.086142	0.559637	0.055075	74.461441	33.591755	80.055603	-0.704332	0.000000	2.812520	0.000000	0.000000	0.000000	0.030961	0.082440	-0.173146	0.000000	0.000000	3.000000	1.000000	1.000000
20022.821324	0.086142	0.559637	0.055075	74.458588	33.611645	80.058830	-0.692910	0.000000	2.753771	0.000000	0.000000	0.000000	0.030961	0.082440	-0.173146	0.000000	0.000000	3.000000	1.000000	1.000000
20022.824657	0.086265	0.559922	0.054471	74.458588	33.611645	80.058830	-0.692910	0.000000	2.753771	0.000000	0.000000	0.000000	0.036964	0.085260	-0.181222	0.000000	0.000000	3.000000	1.000000	1.000000
20022.827990	0.086265	0.559922	0.054471	74.458588	33.611645	80.058830	-0.692910	0.000000	2.753771	0.000000	0.000000	0.000000	0.036964	0.085260	-0.181222	0.000000	0.000000	3.000000	1.000000	1.000000
20022.831324	0.086388	0.560205	0.053867	74.455727	33.631538	80.062035	-0.692910	0.000000	2.753771	0.000000	0.000000	0.000000	0.036798	0.085018	-0.181336	0.000000	0.000000	3.000000	1.000000	1.000000
20022.834657	0.086388	0.560205	0.053867	74.455727	33.631538	80.062035	-0.692910	0.000000	2.753771	0.000000	0.000000	0.000000	0.036798	0.085018	-0.181336	0.000000	0.000000	3.000000	1.000000	1.000000
20022.837990	0.086388	0.560205	0.053867	74.455727	33.631538	80.062035	-0.692910	0.000000	2.753771	0.000000	0.000000	0.000000	0.036798	0.085018	-0.181336	0.000000	0.000000	3.000000	1.000000	1.000000
20022.841324	0.086388	0.560205	0.053867	74.456390	33.649353	80.072250	-0.680617	0.000000	2.693344	0.000000	0.000000	0.000000	0.036798	0.085018	-0.181336	0.000000	0.000000	3.000000	1.000000	1.000000
20022.844657	0.086455	0.560479	0.053231	74.456390	33.649353	80.072250	-0.680617	0.000000	2.693344	0.000000	0.000000	0.000000	0.020085	0.082352	-0.190820	0.000000	0.000000	3.000000	1.000000	1.000000
20022.847990	0.086455	0.560479	0.053231	74.456390	33.649353	80.072250	-0.680617	0.000000	2.693344	0.000000	0.000000	0.000000	0.020085	0.082352	-0.190820	0.000000	0.000000	3.000000	1.000000	1.000000
20022.851324	0.086494	0.560735	0.052582	74.459953	33.666344	80.079269	-0.680617	0.000000	2.693344	0.000000	0.000000	0.000000	0.011816	0.076657	-0.194785	0.000000	0.000000	3.000000	1.000000	1.000000
20022.854657	0.086494	0.560735	0.052582	74.459953	33.666344	80.079269	-0.680617	0.000000	2.693344	0.000000	0.000000	0.000000	0.011816	0.076657	-0.194785	0.000000	0.000000	3.000000	1.000000	1.000000
20022.857990	0.086494	0.560735	0.052582	74.459953	33.666344	80.079269	-0.680617	0.000000	2.693344	0.000000	0.000000	0.000000	0.011816	0.076657	-0.194785	0.000000	0.000000	3.000000	1.000000	1.000000
20022.861324	0.086494	0.560735	0.052582	74.463470	33.680588	80.086250	-0.675300	0.000000	2.629077	0.000000	0.000000	0.000000	0.011816	0.076657	-0.194785	0.000000	0.000000	3.000000	1.000000	1.000000
20022.864657	0.086505	0.561000	0.051913	74.463470	33.680588	80.086250	-0.675300	0.000000	2.629077	0.000000	0.000000	0.000000	0.003290	0.079394	-0.200426	0.000000	0.000000	3.000000	1.000000	1.000000
20022.867990	0.086505	0.561000	0.051913	74.463470	33.680588	80.086250	-0.675300	0.000000	2.629077	0.000000	0.000000	0.000000	0.003290	0.079394	-0.200426	0.000000	0.000000	3.000000	1.000000	1.000000
20022.871324	0.086474	0.561271	0.051293	74.463470	33.688736	80.086235	-0.675300	0.000000	2.629077	0.000000	0.000000	0.000000	-0.009292	0.081537	-0.186239	0.000000	0.000000	3.000000	1.000000	1.000000
20022.874657	0.086474	0.561271	0.051293	74.463470	33.688736	80.086235	-0.675300	0.000000	2.629077	0.000000	0.000000	0.000000	-0.009292	0.081537	-0.186239	0.000000	0.000000	3.000000	1.000000	1.000000
20022.877990	0.086474	0.561271	0.051293	74.463470	33.688736	80.086235	-0.675300	0.000000	2.629077	0.000000	0.000000	0.000000	-0.009292	0.081537	-0.186239	0.000000	0.000000	3.000000	1.000000	1.000000
20022.881324	0.086474	0.561271	0.051293	74.466354	33.698780	80.099007	-0.676300	0.000000	2.564632	0.000000	0.000000	0.000000	-0.009292	0.081537	-0.186239	0.000000	0.000000	3.000000	1.000000	1.000000
20022.884657	0.086419	0.561542	0.050676	74.466354	33.698780	80.099007	-0.676300	0.000000	2.564632	0.000000	0.000000	0.000000	-0.016599	0.081260	-0.185120	0.000000	0.000000	3.000000	1.000000	1.000000
20022.887990	0.086419	0.561542	0.050676	74.466354	33.698780	80.099007	-0.676300	0.000000	2.564632	0.000000	0.000000	0.000000	-0.016599	0.081260	-0.185120	0.000000	0.000000	3.000000	1.000000	1.000000
20022.891324	0.086346	0.561820	0.050102	74.460632	33.692326	80.089478	-0.676300	0.000000	2.564632	0.000000	0.000000	0.000000	-0.021859	0.083448	-0.172151	0.000000	0.000000	3.000000	1.000000	1.000000
20022.894657	0.086346	0.561820	0.050102	74.460632	33.692326	80.089478	-0.676300	0.000000	2.564632	0.000000	0.000000	0.000000	-0.021859	0.083448	-0.172151	0.000000	0.000000	3.000000	1.000000	1.000000
20022.897990	0.086346	0.561820	0.050102	74.460632	33.692326	80.089478	-0.676300	0.000000	2.564632	0.000000	0.000000	0.000000	-0.021859	0.083448	-0.172151	0.000000	0.000000	3.000000	1.000000	1.000000
20022.901324	0.086346	0.561820	0.050102	74.457764	33.685013	80.084717	-0.682710	0.000000	2.505087	0.000000	0.000000	0.000000	-0.021859	0.083448	-0.172151	0.000000	0.000000	3.000000	1.000000	1.000000
20022.904657	0.086225	0.562098	0.049536	74.457764	33.685013	80.084717	-0.682710	0.000000	2.505087	0.000000	0.000000	0.000000	-0.036327	0.083162	-0.169802	0.000000	0.000000	3.000000	1.000000	1.000000
20022.907990	0.086225	0.562098	0.049536	74.457764	33.685013	80.084717	-0.682710	0.000000	2.505087	0.000000	0.000000	0.000000	-0.036327	0.083162	-0.169802	0.000000	0.000000	3.000000	1.000000	1.000000
20022.911324	0.086133	0.562410	0.048999	74.449181	33.671288	80.070457	-0.682710	0.000000	2.505087	0.000000	0.000000	0.000000	-0.027391	0.093801	-0.160980	0.000000	0.000000	3.000000	1.000000	1.000000
20022.914657	0.086133	0.562410	0.048999	74.449181	33.671288	80.070457	-0.682710	0.000000	2.505087	0.000000	0.000000	0.000000	-0.027391	0.093801	-0.160980	0.000000	0.000000	3.000000	1.000000	1.000000
20022.917990	0.086133	0.562410	0.048999	74.449181	33.671288	80.070457	-0.682710	0.000000	2.505087	0.000000	0.000000	0.000000	-0.027391	0.093801	-0.160980	0.000000	0.000000	3.000000	1.000000	1.000000
20022.921324	0.086133	0.562410	0.048999	74.437744	33.650261	80.051468	-0.693329	0.000000	2.449957	0.000000	0.000000	0.000000	-0.027391	0.093801	-0.160980	0.000000	0.000000	3.000000	1.000000	1.000000
20022.924657	0.086021	0.562740	0.048483	74.437744	33.650261	80.051468	-0.693329	0.000000	2.449957	0.000000	0.000000	0.000000	-0.033748	0.099000	-0.154787	0.000000	0.000000	3.000000	1.000000	1.000000
20022.927990	0.086021	0.562740	0.048483	74.437744	33.650261	80.051468	-0.693329	0.000000	2.449957	0.000000	0.000000	0.000000	-0.033748	0.099000	-0.154787	0.000000	0.000000	3.000000	1.000000	1.000000
20022.931324	0.085887	0.563088	0.047988	74.426308	33.626545	80.032494	-0.693329	0.000000	2.449957	0.000000	0.000000	0.000000	-0.040083	0.104196	-0.148602	0.000000	0.000000	3.000000	1.000000	1.000000
20022.934657	0.085887	0.563088	0.047988	74.426308	33.626545	80.032494	-0.693329	0.000000	2.449957	0.000000	0.000000	0.000000	-0.040083	0.104196	-0.148602	0.000000	0.000000	3.000000	1.000000	1.000000
20022.937990	0.085887	0.563088	0.047988	74.426308	33.626545	80.032494	-0.693329	0.000000	2.449957	0.000000	0.000000	0.000000	-0.040083	0.104196	-0.148602	0.000000	0.000000	3.000000	1.000000	1.000000
20022.941324	0.085887	0.563088	0.047988	74.412033	33.601044	80.008835	-0.705635	0.000000	2.399392	0.000000	0.000000	0.000000	-0.040083	0.104196	-0.148602	0.000000	0.000000	3.000000	1.000000	1.000000
20022.944657	0.085778	0.563434	0.047488	74.412033	33.601044	80.008835	-0.705635	0.000000	2.399392	0.000000	0.000000	0.000000	-0.032886	0.103932	-0.149943	0.000000	0.000000	3.000000	1.000000	1.000000
20022.947990	0.085778	0.563434	0.047488	74.412033	33.601044	80.008835	-0.705635	0.000000	2.399392	0.000000	0.000000	0.000000	-0.032886	0.103932	-0.149943	0.000000	0.000000	3.000000	1.000000	1.000000
20022.951324	0.085644	0.563780	0.046992	74.397697	33.575550	79.985191	-0.705635	0.000000	2.399392	0.000000	0.000000	0.000000	-0.040072	0.103697	-0.148842	0.000000	0.000000	3.000000	1.000000	1.000000
20022.954657	0.085644	0.563780	0.046992	74.397697	33.575550	79.985191	-0.705635	0.000000	2.399392	0.000000	0.000000	0.000000	-0.040072	0.103697	-0.148842	0.000000	0.000000	3.000000	1.000000	1.000000
20022.957990	0.085644	0.563780	0.046992	74.397697	33.575550	79.985191	-0.705635	0.000000	2.399392	0.000000	0.000000	0.000000	-0.040072	0.103697	-0.148842	0.000000	0.000000	3.000000	1.000000	1.000000
20022.961324	0.085644	0.563780	0.046992	74.389114	33.556469	79.971031	-0.717794	0.000000	2.349595	0.000000	0.000000	0.000000	-0.040072	0.103697	-0.148842	0.000000	0.000000	3.000000	1.000000	1.000000
20022.964657	0.085522	0.564080	0.046418	74.389114	33.556469	79.971031	-0.717794	0.000000	2.349595	0.000000	0.000000	0.000000	-0.036630	0.090036	-0.172201	0.000000	0.000000	3.000000	1.000000	1.000000
20022.967990	0.085522	0.564080	0.046418	74.389114	33.556469	79.971031	-0.717794	0.000000	2.349595	0.000000	0.000000	0.000000	-0.036630	0.090036	-0.172201	0.000000	0.000000	3.000000	1.000000	1.000000
20022.971324	0.085423	0.564407	0.045834	74.380547	33.542873	79.956917	-0.717794	0.000000	2.349595	0.000000	0.000000	0.000000	-0.029764	0.098130	-0.175270	0.000000	0.000000	3.000000	1.000000	1.000000
20022.974657	0.085423	0.564407	0.045834	74.380547	33.542873	79.956917	-0.717794	0.000000	2.349595	0.000000	0.000000	0.000000	-0.029764	0.098130	-0.175270	0.000000	0.000000	3.000000	1.000000	1.000000
20022.977990	0.085423	0.564407	0.045834	74.380547	33.542873	79.956917	-0.717794	0.000000	2.349595	0.000000	0.000000	0.000000	-0.029764	0.098130	-0.175270	0.000000	0.000000	3.000000	1.000000	1.000000
20022.981324	0.085423	0.564407	0.045834	74.380539	33.540154	79.956917	-0.728860	0.000000	2.291683	0.000000	0.000000	0.000000	-0.029764	0.098130	-0.175270	0.000000	0.000000	3.000000	1.000000	1.000000
20022.984657	0.085291	0.564678	0.045202	74.380539	33.540154	79.956917	-0.728860	0.000000	2.291683	0.000000	0.000000	0.000000	-0.039524	0.081478	-0.189398	0.000000	0.000000	3.000000	1.000000	1.000000
20022.987990	0.085291	0.564678	0.045202	74.380539	33.540154	79.956917	-0.728860	0.000000	2.291683	0.000000	0.000000	0.000000	-0.039524	0.081478	-0.189398	0.000000	0.000000	3.000000	1.000000	1.000000
20022.991324	0.085204	0.564931	0.044546	74.383392	33.547394	79.961609	-0.728860	0.000000	2.291683	0.000000	0.000000	0.000000	-0.026096	0.075744	-0.197023	0.000000	0.000000	3.000000	1.000000	1.000000
20022.994657	0.085204	0.564931	0.044546	74.383392	33.547394	79.961609	-0.728860	0.000000	2.291683	0.000000	0.000000	0.000000	-0.026096	0.075744	-0.197023	0.000000	0.000000	3.000000	1.000000	1.000000
20022.997990	0.085204	0.564931	0.044546	74.383392	33.547394	79.961609	-0.728860	0.000000	2.291683	0.000000	0.000000	0.000000	-0.026096	0.075744	-0.197023	0.000000	0.000000	3.000000	1.000000	1.000000
20023.001324	0.085204	0.564931	0.044546	74.386261	33.554672	79.966347	-0.739797	0.000000	2.227279	0.000000	0.000000	0.000000	-0.026096	0.075744	-0.197023	0.000000	0.000000	3.000000	1.000000	1.000000
20023.004657	0.085114	0.565164	0.043872	74.386261	33.554672	79.966347	-0.739797	0.000000	2.227279	0.000000	0.000000	0.000000	-0.026997	0.069999	-0.202218	0.000000	0.000000	3.000000	1.000000	1.000000
20023.007990	0.085114	0.565164	0.043872	74.386261	33.554672	79.966347	-0.739797	0.000000	2.227279	0.000000	0.000000	0.000000	-0.026997	0.069999	-0.202218	0.000000	0.000000	3.000000	1.000000	1.000000
20023.011324	0.085071	0.565397	0.043189	74.394852	33.573742	79.980499	-0.739797	0.000000	2.227279	0.000000	0.000000	0.000000	-0.012788	0.069684	-0.204760	0.000000	0.000000	3.000000	1.000000	1.000000
20023.014657	0.085071	0.565397	0.043189	74.394852	33.573742	79.980499	-0.739797	0.000000	2.227279	0.000000	0.000000	0.000000	-0.012788	0.069684	-0.204760	0.000000	0.000000	3.000000	1.000000	1.000000
20023.017990	0.085071	0.565397	0.043189	74.394852	33.573742	79.980499	-0.739797	0.000000	2.227279	0.000000	0.000000	0.000000	-0.012788	0.069684	-0.204760	0.000000	0.000000	3.000000	1.000000	1.000000
20023.021324	0.085071	0.565397	0.043189	74.403427	33.598255	79.994644	-0.746427	0.000000	2.159450	0.000000	0.000000	0.000000	-0.012788	0.069684	-0.204760	0.000000	0.000000	3.000000	1.000000	1.000000
20023.024657	0.085030	0.565600	0.042512	74.403427	33.598255	79.994644	-0.746427	0.000000	2.159450	0.000000	0.000000	0.000000	-0.012566	0.061102	-0.203125	0.000000	0.000000	3.000000	1.000000	1.000000
20023.027990	0.085030	0.565600	0.042512	74.403427	33.598255	79.994644	-0.746427	0.000000	2.159450	0.000000	0.000000	0.000000	-0.012566	0.061102	-0.203125	0.000000	0.000000	3.000000	1.000000	1.000000
20023.031324	0.085011	0.565803	0.041830	74.412003	33.622787	80.008820	-0.746427	0.000000	2.159450	0.000000	0.000000	0.000000	-0.005537	0.060829	-0.204443	0.000000	0.000000	3.000000	1.000000	1.000000
20023.034657	0.085011	0.565803	0.041830	74.412003	33.622787	80.008820	-0.746427	0.000000	2.159450	0.000000	0.000000	0.000000	-0.005537	0.060829	-0.204443	0.000000	0.000000	3.000000	1.000000	1.000000
20023.037990	0.085011	0.565803	0.041830	74.412003	33.622787	80.008820	-0.746427	0.000000	2.159450	0.000000	0.000000	0.000000	-0.005537	0.060829	-0.204443	0.000000	0.000000	3.000000	1.000000	1.000000
20023.041324	0.085011	0.565803	0.041830	74.423439	33.651886	80.027733	-0.749444	0.000000	2.091522	0.000000	0.000000	0.000000	-0.005537	0.060829	-0.204443	0.000000	0.000000	3.000000	1.000000	1.000000
20023.044657	0.085017	0.565977	0.041150	74.423439	33.651886	80.027733	-0.749444	0.000000	2.091522	0.000000	0.000000	0.000000	0.001762	0.052273	-0.204002	0.000000	0.000000	3.000000	1.000000	1.000000
20023.047990	0.085017	0.565977	0.041150	74.423439	33.651886	80.027733	-0.749444	0.000000	2.091522	0.000000	0.000000	0.000000	0.001762	0.052273	-0.204002	0.000000	0.000000	3.000000	1.000000	1.000000
20023.051324	0.085043	0.566133	0.040449	74.434891	33.689205	80.046715	-0.749444	0.000000	2.091522	0.000000	0.000000	0.000000	0.007870	0.046588	-0.210393	0.000000	0.000000	3.000000	1.000000	1.000000
20023.054657	0.085043	0.566133	0.040449	74.434891	33.689205	80.046715	-0.749444	0.000000	2.091522	0.000000	0.000000	0.000000	0.007870	0.046588	-0.210393	0.000000	0.000000	3.000000	1.000000	1.000000
20023.057990	0.085043	0.566133	0.040449	74.434891	33.689205	80.046715	-0.749444	0.000000	2.091522	0.000000	0.000000	0.000000	0.007870	0.046588	-0.210393	0.000000	0.000000	3.000000	1.000000	1.000000
20023.061324	0.085043	0.566133	0.040449	74.452019	33.732967	80.083168	-0.747839	0.000000	2.022456	0.000000	0.000000	0.000000	0.007870	0.046588	-0.210393	0.000000	0.000000	3.000000	1.000000	1.000000
20023.064657	0.085093	0.566287	0.039743	74.452019	33.732967	80.083168	-0.747839	0.000000	2.022456	0.000000	0.000000	0.000000	0.014811	0.046333	-0.211707	0.000000	0.000000	3.000000	1.000000	1.000000
20023.067990	0.085093	0.566287	0.039743	74.452019	33.732967	80.083168	-0.747839	0.000000	2.022456	0.000000	0.000000	0.000000	0.014811	0.046333	-0.211707	0.000000	0.000000	3.000000	1.000000	1.000000
20023.071324	0.085166	0.566413	0.039039	74.466347	33.777664	80.106995	-0.747839	0.000000	2.022456	0.000000	0.000000	0.000000	0.022021	0.037831	-0.211259	0.000000	0.000000	3.000000	1.000000	1.000000
20023.074657	0.085166	0.566413	0.039039	74.466347	33.777664	80.106995	-0.747839	0.000000	2.022456	0.000000	0.000000	0.000000	0.022021	0.037831	-0.211259	0.000000	0.000000	3.000000	1.000000	1.000000
20023.077990	0.085166	0.566413	0.039039	74.466347	33.777664	80.106995	-0.747839	0.000000	2.022456	0.000000	0.000000	0.000000	0.022021	0.037831	-0.211259	0.000000	0.000000	3.000000	1.000000	1.000000
20023.081324	0.085166	0.566413	0.039039	74.485664	33.840939	80.154068	-0.741701	0.000000	1.951962	0.000000	0.000000	0.000000	0.022021	0.037831	-0.211259	0.000000	0.000000	3.000000	1.000000	1.000000
20023.084657	0.085275	0.566539	0.038264	74.485664	33.840939	80.154068	-0.741701	0.000000	1.951962	0.000000	0.000000	0.000000	0.032730	0.037751	-0.232566	0.000000	0.000000	3.000000	1.000000	1.000000
20023.087990	0.085275	0.566539	0.038264	74.485664	33.840939	80.154068	-0.741701	0.000000	1.951962	0.000000	0.000000	0.000000	0.032730	0.037751	-0.232566	0.000000	0.000000	3.000000	1.000000	1.000000
20023.091324	0.085363	0.566682	0.037509	74.505661	33.897671	80.195511	-0.741701	0.000000	1.951962	0.000000	0.000000	0.000000	0.026324	0.042960	-0.226388	0.000000	0.000000	3.000000	1.000000	1.000000
20023.094657	0.085363	0.566682	0.037509	74.505661	33.897671	80.195511	-0.741701	0.000000	1.951962	0.000000	0.000000	0.000000	0.026324	0.042960	-0.226388	0.000000	0.000000	3.000000	1.000000	1.000000
20023.097990	0.085363	0.566682	0.037509	74.505661	33.897671	80.195511	-0.741701	0.000000	1.951962	0.000000	0.000000	0.000000	0.026324	0.042960	-0.226388	0.000000	0.000000	3.000000	1.000000	1.000000
20023.101324	0.085363	0.566682	0.037509	74.525681	33.954483	80.245026	-0.731859	0.000000	1.875469	0.000000	0.000000	0.000000	0.026324	0.042960	-0.226388	0.000000	0.000000	3.000000	1.000000	1.000000
20023.104657	0.085443	0.566816	0.036715	74.525681	33.954483	80.245026	-0.731859	0.000000	1.875469	0.000000	0.000000	0.000000	0.024049	0.040035	-0.238445	0.000000	0.000000	3.000000	1.000000	1.000000
20023.107990	0.085443	0.566816	0.036715	74.525681	33.954483	80.245026	-0.731859	0.000000	1.875469	0.000000	0.000000	0.000000	0.024049	0.040035	-0.238445	0.000000	0.000000	3.000000	1.000000	1.000000
20023.111324	0.085572	0.566966	0.035928	74.542816	34.012177	80.297768	-0.731859	0.000000	1.875469	0.000000	0.000000	0.000000	0.038757	0.045171	-0.235919	0.000000	0.000000	3.000000	1.000000	1.000000
20023.114657	0.085572	0.566966	0.035928	74.542816	34.012177	80.297768	-0.731859	0.000000	1.875469	0.000000	0.000000	0.000000	0.038757	0.045171	-0.235919	0.000000	0.000000	3.000000	1.000000	1.000000
20023.117990	0.085572	0.566966	0.035928	74.542816	34.012177	80.297768	-0.731859	0.000000	1.875469	0.000000	0.000000	0.000000	0.038757	0.045171	-0.235919	0.000000	0.000000	3.000000	1.000000	1.000000
20023.121324	0.085572	0.566966	0.035928	74.557068	34.062546	80.345749	-0.721391	0.000000	1.796409	0.000000	0.000000	0.000000	0.038757	0.045171	-0.235919	0.000000	0.000000	3.000000	1.000000	1.000000
20023.124657	0.085700	0.567116	0.035141	74.557068	34.062546	80.345749	-0.721391	0.000000	1.796409	0.000000	0.000000	0.000000	0.038493	0.044882	-0.236048	0.000000	0.000000	3.000000	1.000000	1.000000
20023.127990	0.085700	0.567116	0.035141	74.557068	34.062546	80.345749	-0.721391	0.000000	1.796409	0.000000	0.000000	0.000000	0.038493	0.044882	-0.236048	0.000000	0.000000	3.000000	1.000000	1.000000
20023.131324	0.085834	0.567301	0.034388	74.568489	34.113785	80.412910	-0.721391	0.000000	1.796409	0.000000	0.000000	0.000000	0.040010	0.055444	-0.225995	0.000000	0.000000	3.000000	1.000000	1.000000
20023.134657	0.085834	0.567301	0.034388	74.568489	34.113785	80.412910	-0.721391	0.000000	1.796409	0.000000	0.000000	0.000000	0.040010	0.055444	-0.225995	0.000000	0.000000	3.000000	1.000000	1.000000
20023.137990	0.085834	0.567301	0.034388	74.568489	34.113785	80.412910	-0.721391	0.000000	1.796409	0.000000	0.000000	0.000000	0.040010	0.055444	-0.225995	0.000000	0.000000	3.000000	1.000000	1.000000
20023.141324	0.085834	0.567301	0.034388	74.579918	34.165039	80.559875	-0.708307	0.000000	1.719402	0.000000	0.000000	0.000000	0.040010	0.055444	-0.225995	0.000000	0.000000	3.000000	1.000000	1.000000
20023.144657	0.086016	0.567502	0.033643	74.579918	34.165039	80.559875	-0.708307	0.000000	1.719402	0.000000	0.000000	0.000000	0.054629	0.060583	-0.223478	0.000000	0.000000	3.000000	1.000000	1.000000
20023.147990	0.086016	0.567502	0.033643	74.579918	34.165039	80.559875	-0.708307	0.000000	1.719402	0.000000	0.000000	0.000000	0.054629	0.060583	-0.223478	0.000000	0.000000	3.000000	1.000000	1.000000
20023.151324	0.086203	0.567740	0.032932	74.582764	34.205040	80.923683	-0.708307	0.000000	1.719402	0.000000	0.000000	0.000000	0.056133	0.071138	-0.213429	0.000000	0.000000	3.000000	1.000000	1.000000
20023.154657	0.086203	0.567740	0.032932	74.582764	34.205040	80.923683	-0.708307	0.000000	1.719402	0.000000	0.000000	0.000000	0.056133	0.071138	-0.213429	0.000000	0.000000	3.000000	1.000000	1.000000
20023.157990	0.086203	0.567740	0.032932	74.582764	34.205040	80.923683	-0.708307	0.000000	1.719402	0.000000	0.000000	0.000000	0.056133	0.071138	-0.213429	0.000000	0.000000	3.000000	1.000000	1.000000
20023.161324	0.086203	0.567740	0.032932	74.587006	34.239899	81.371773	-0.689847	0.000000	1.646584	0.000000	0.000000	0.000000	0.056133	0.071138	-0.213429	0.000000	0.000000	3.000000	1.000000	1.000000
20023.164657	0.086393	0.567967	0.032243	74.587006	34.239899	81.371773	-0.689847	0.000000	1.646584	0.000000	0.000000	0.000000	0.057075	0.068139	-0.206681	0.000000	0.000000	3.000000	1.000000	1.000000
20023.167990	0.086393	0.567967	0.032243	74.587006	34.239899	81.371773	-0.689847	0.000000	1.646584	0.000000	0.000000	0.000000	0.057075	0.068139	-0.206681	0.000000	0.000000	3.000000	1.000000	1.000000
20023.171324	0.086634	0.568256	0.031573	74.584717	34.251625	81.452995	-0.689847	0.000000	1.646584	0.000000	0.000000	0.000000	0.072216	0.086822	-0.200886	0.000000	0.000000	3.000000	1.000000	1.000000
20023.174657	0.086634	0.568256	0.031573	74.584717	34.251625	81.452995	-0.689847	0.000000	1.646584	0.000000	0.000000	0.000000	0.072216	0.086822	-0.200886	0.000000	0.000000	3.000000	1.000000	1.000000
20023.177990	0.086634	0.568256	0.031573	74.584717	34.251625	81.452995	-0.689847	0.000000	1.646584	0.000000	0.000000	0.000000	0.072216	0.086822	-0.200886	0.000000	0.000000	3.000000	1.000000	1.000000
20023.181324	0.086634	0.568256	0.031573	74.587395	34.258858	81.402115	-0.668298	0.000000	1.578656	0.000000	0.000000	0.000000	0.072216	0.086822	-0.200886	0.000000	0.000000	3.000000	1.000000	1.000000
20023.184657	0.086893	0.568554	0.030876	74.587395	34.258858	81.402115	-0.668298	0.000000	1.578656	0.000000	0.000000	0.000000	0.077648	0.089253	-0.209149	0.000000	0.000000	3.000000	1.000000	1.000000
20023.187990	0.086893	0.568554	0.030876	74.587395	34.258858	81.402115	-0.668298	0.000000	1.578656	0.000000	0.000000	0.000000	0.077648	0.089253	-0.209149	0.000000	0.000000	3.000000	1.000000	1.000000
20023.191324	0.087100	0.568859	0.030164	74.581551	34.267151	81.380554	-0.668298	0.000000	1.578656	0.000000	0.000000	0.000000	0.062211	0.091596	-0.213710	0.000000	0.000000	3.000000	1.000000	1.000000
20023.194657	0.087100	0.568859	0.030164	74.581551	34.267151	81.380554	-0.668298	0.000000	1.578656	0.000000	0.000000	0.000000	0.062211	0.091596	-0.213710	0.000000	0.000000	3.000000	1.000000	1.000000
20023.197990	0.087100	0.568859	0.030164	74.581551	34.267151	81.380554	-0.668298	0.000000	1.578656	0.000000	0.000000	0.000000	0.062211	0.091596	-0.213710	0.000000	0.000000	3.000000	1.000000	1.000000
20023.201324	0.087100	0.568859	0.030164	74.575829	34.290524	81.410820	-0.644988	0.000000	1.508179	0.000000	0.000000	0.000000	0.062211	0.091596	-0.213710	0.000000	0.000000	3.000000	1.000000	1.000000
20023.204657	0.087284	0.569163	0.029455	74.575829	34.290524	81.410820	-0.644988	0.000000	1.508179	0.000000	0.000000	0.000000	0.054983	0.091268	-0.212616	0.000000	0.000000	3.000000	1.000000	1.000000
20023.207990	0.087284	0.569163	0.029455	74.575829	34.290524	81.410820	-0.644988	0.000000	1.508179	0.000000	0.000000	0.000000	0.054983	0.091268	-0.212616	0.000000	0.000000	3.000000	1.000000	1.000000
20023.211324	0.087439	0.569475	0.028727	74.570129	34.316628	81.473022	-0.644988	0.000000	1.508179	0.000000	0.000000	0.000000	0.046548	0.093586	-0.218407	0.000000	0.000000	3.000000	1.000000	1.000000
20023.214657	0.087439	0.569475	0.028727	74.570129	34.316628	81.473022	-0.644988	0.000000	1.508179	0.000000	0.000000	0.000000	0.046548	0.093586	-0.218407	0.000000	0.000000	3.000000	1.000000	1.000000
20023.217990	0.087439	0.569475	0.028727	74.570129	34.316628	81.473022	-0.644988	0.000000	1.508179	0.000000	0.000000	0.000000	0.046548	0.093586	-0.218407	0.000000	0.000000	3.000000	1.000000	1.000000
20023.221324	0.087439	0.569475	0.028727	74.564407	34.345432	81.551163	-0.628067	0.000000	1.436342	0.000000	0.000000	0.000000	0.046548	0.093586	-0.218407	0.000000	0.000000	3.000000	1.000000	1.000000
20023.224657	0.087635	0.569795	0.027967	74.564407	34.345432	81.551163	-0.628067	0.000000	1.436342	0.000000	0.000000	0.000000	0.058858	0.095851	-0.227944	0.000000	0.000000	3.000000	1.000000	1.000000
20023.227990	0.087635	0.569795	0.027967	74.564407	34.345432	81.551163	-0.628067	0.000000	1.436342	0.000000	0.000000	0.000000	0.058858	0.095851	-0.227944	0.000000	0.000000	3.000000	1.000000	1.000000
20023.231324	0.087882	0.570149	0.027232	74.555840	34.372349	81.576645	-0.628067	0.000000	1.436342	0.000000	0.000000	0.000000	0.074177	0.106336	-0.220448	0.000000	0.000000	3.000000	1.000000	1.000000
20023.234657	0.087882	0.570149	0.027232	74.555840	34.372349	81.576645	-0.628067	0.000000	1.436342	0.000000	0.000000	0.000000	0.074177	0.106336	-0.220448	0.000000	0.000000	3.000000	1.000000	1.000000
20023.237990	0.087882	0.570149	0.027232	74.555840	34.372349	81.576645	-0.628067	0.000000	1.436342	0.000000	0.000000	0.000000	0.074177	0.106336	-0.220448	0.000000	0.000000	3.000000	1.000000	1.000000
20023.241324	0.087882	0.570149	0.027232	74.544403	34.400070	81.645203	-0.605895	0.000000	1.361610	0.000000	0.000000	0.000000	0.074177	0.106336	-0.220448	0.000000	0.000000	3.000000	1.000000	1.000000
20023.244657	0.088125	0.570484	0.026480	74.544403	34.400070	81.645203	-0.605895	0.000000	1.361610	0.000000	0.000000	0.000000	0.072906	0.100520	-0.225704	0.000000	0.000000	3.000000	1.000000	1.000000
20023.247990	0.088125	0.570484	0.026480	74.544403	34.400070	81.645203	-0.605895	0.000000	1.361610	0.000000	0.000000	0.000000	0.072906	0.100520	-0.225704	0.000000	0.000000	3.000000	1.000000	1.000000
20023.251324	0.088396	0.570854	0.025757	74.532982	34.425152	81.673943	-0.605895	0.000000	1.361610	0.000000	0.000000	0.000000	0.081284	0.110989	-0.216984	0.000000	0.000000	3.000000	1.000000	1.000000
20023.254657	0.088396	0.570854	0.025757	74.532982	34.425152	81.673943	-0.605895	0.000000	1.361610	0.000000	0.000000	0.000000	0.081284	0.110989	-0.216984	0.000000	0.000000	3.000000	1.000000	1.000000
20023.257990	0.088396	0.570854	0.025757	74.532982	34.425152	81.673943	-0.605895	0.000000	1.361610	0.000000	0.000000	0.000000	0.081284	0.110989	-0.216984	0.000000	0.000000	3.000000	1.000000	1.000000
20023.261324	0.088396	0.570854	0.025757	74.521530	34.452942	81.654793	-0.580196	0.000000	1.287829	0.000000	0.000000	0.000000	0.081284	0.110989	-0.216984	0.000000	0.000000	3.000000	1.000000	1.000000
20023.264657	0.088660	0.571187	0.024999	74.521530	34.452942	81.654793	-0.580196	0.000000	1.287829	0.000000	0.000000	0.000000	0.079060	0.099737	-0.227320	0.000000	0.000000	3.000000	1.000000	1.000000
20023.267990	0.088660	0.571187	0.024999	74.521530	34.452942	81.654793	-0.580196	0.000000	1.287829	0.000000	0.000000	0.000000	0.079060	0.099737	-0.227320	0.000000	0.000000	3.000000	1.000000	1.000000
20023.271324	0.088899	0.571518	0.024245	74.512962	34.485352	81.640450	-0.580196	0.000000	1.287829	0.000000	0.000000	0.000000	0.071828	0.099329	-0.226232	0.000000	0.000000	3.000000	1.000000	1.000000
20023.274657	0.088899	0.571518	0.024245	74.512962	34.485352	81.640450	-0.580196	0.000000	1.287829	0.000000	0.000000	0.000000	0.071828	0.099329	-0.226232	0.000000	0.000000	3.000000	1.000000	1.000000
20023.277990	0.088899	0.571518	0.024245	74.512962	34.485352	81.640450	-0.580196	0.000000	1.287829	0.000000	0.000000	0.000000	0.071828	0.099329	-0.226232	0.000000	0.000000	3.000000	1.000000	1.000000
20023.281324	0.088899	0.571518	0.024245	74.507256	34.519691	81.638901	-0.555048	0.000000	1.212237	0.000000	0.000000	0.000000	0.071828	0.099329	-0.226232	0.000000	0.000000	3.000000	1.000000	1.000000
20023.284657	0.089137	0.571847	0.023490	74.507256	34.519691	81.638901	-0.555048	0.000000	1.212237	0.000000	0.000000	0.000000	0.071471	0.098948	-0.226403	0.000000	0.000000	3.000000	1.000000	1.000000
20023.287990	0.089137	0.571847	0.023490	74.507256	34.519691	81.638901	-0.555048	0.000000	1.212237	0.000000	0.000000	0.000000	0.071471	0.098948	-0.226403	0.000000	0.000000	3.000000	1.000000	1.000000
20023.291324	0.089372	0.572131	0.022724	74.501534	34.554012	81.629364	-0.555048	0.000000	1.212237	0.000000	0.000000	0.000000	0.070518	0.085118	-0.229789	0.000000	0.000000	3.000000	1.000000	1.000000
20023.294657	0.089372	0.572131	0.022724	74.501534	34.554012	81.629364	-0.555048	0.000000	1.212237	0.000000	0.000000	0.000000	0.070518	0.085118	-0.229789	0.000000	0.000000	3.000000	1.000000	1.000000
20023.297990	0.089372	0.572131	0.022724	74.501534	34.554012	81.629364	-0.555048	0.000000	1.212237	0.000000	0.000000	0.000000	0.070518	0.085118	-0.229789	0.000000	0.000000	3.000000	1.000000	1.000000
20023.301324	0.089372	0.572131	0.022724	74.498688	34.592964	81.624626	-0.531383	0.000000	1.136205	0.000000	0.000000	0.000000	0.070518	0.085118	-0.229789	0.000000	0.000000	3.000000	1.000000	1.000000
20023.304657	0.089629	0.572414	0.021953	74.498688	34.592964	81.624626	-0.531383	0.000000	1.136205	0.000000	0.000000	0.000000	0.076982	0.084762	-0.231223	0.000000	0.000000	3.000000	1.000000	1.000000
20023.307990	0.089629	0.572414	0.021953	74.498688	34.592964	81.624626	-0.531383	0.000000	1.136205	0.000000	0.000000	0.000000	0.076982	0.084762	-0.231223	0.000000	0.000000	3.000000	1.000000	1.000000
20023.311324	0.089870	0.572678	0.021233	74.495811	34.631874	81.627815	-0.531383	0.000000	1.136205	0.000000	0.000000	0.000000	0.072394	0.079307	-0.216249	0.000000	0.000000	3.000000	1.000000	1.000000
20023.314657	0.089870	0.572678	0.021233	74.495811	34.631874	81.627815	-0.531383	0.000000	1.136205	0.000000	0.000000	0.000000	0.072394	0.079307	-0.216249	0.000000	0.000000	3.000000	1.000000	1.000000
20023.317990	0.089870	0.572678	0.021233	74.495811	34.631874	81.627815	-0.531383	0.000000	1.136205	0.000000	0.000000	0.000000	0.072394	0.079307	-0.216249	0.000000	0.000000	3.000000	1.000000	1.000000
20023.321324	0.089870	0.572678	0.021233	74.495140	34.682045	81.633560	-0.506487	0.000000	1.061626	0.000000	0.000000	0.000000	0.072394	0.079307	-0.216249	0.000000	0.000000	3.000000	1.000000	1.000000
20023.324657	0.090107	0.572923	0.020494	74.495140	34.682045	81.633560	-0.506487	0.000000	1.061626	0.000000	0.000000	0.000000	0.071101	0.073539	-0.221457	0.000000	0.000000	3.000000	1.000000	1.000000
20023.327990	0.090107	0.572923	0.020494	74.495140	34.682045	81.633560	-0.506487	0.000000	1.061626	0.000000	0.000000	0.000000	0.071101	0.073539	-0.221457	0.000000	0.000000	3.000000	1.000000	1.000000
20023.331324	0.090378	0.573169	0.019814	74.491570	34.724922	81.634544	-0.506487	0.000000	1.061626	0.000000	0.000000	0.000000	0.081138	0.073619	-0.203950	0.000000	0.000000	3.000000	1.000000	1.000000
20023.334657	0.090378	0.573169	0.019814	74.491570	34.724922	81.634544	-0.506487	0.000000	1.061626	0.000000	0.000000	0.000000	0.081138	0.073619	-0.203950	0.000000	0.000000	3.000000	1.000000	1.000000
20023.337990	0.090378	0.573169	0.019814	74.491570	34.724922	81.634544	-0.506487	0.000000	1.061626	0.000000	0.000000	0.000000	0.081138	0.073619	-0.203950	0.000000	0.000000	3.000000	1.000000	1.000000
20023.341324	0.090378	0.573169	0.019814	74.486687	34.775669	81.654991	-0.481114	0.000000	0.990725	0.000000	0.000000	0.000000	0.081138	0.073619	-0.203950	0.000000	0.000000	3.000000	1.000000	1.000000
20023.344657	0.090606	0.573405	0.019166	74.486687	34.775669	81.654991	-0.481114	0.000000	0.990725	0.000000	0.000000	0.000000	0.068561	0.070827	-0.194569	0.000000	0.000000	3.000000	1.000000	1.000000
20023.347990	0.090606	0.573405	0.019166	74.486687	34.775669	81.654991	-0.481114	0.000000	0.990725	0.000000	0.000000	0.000000	0.068561	0.070827	-0.194569	0.000000	0.000000	3.000000	1.000000	1.000000
20023.351324	0.090838	0.573632	0.018540	74.479027	34.839432	81.690407	-0.481114	0.000000	0.990725	0.000000	0.000000	0.000000	0.069604	0.068059	-0.187747	0.000000	0.000000	3.000000	1.000000	1.000000
20023.354657	0.090838	0.573632	0.018540	74.479027	34.839432	81.690407	-0.481114	0.000000	0.990725	0.000000	0.000000	0.000000	0.069604	0.068059	-0.187747	0.000000	0.000000	3.000000	1.000000	1.000000
20023.357990	0.090838	0.573632	0.018540	74.479027	34.839432	81.690407	-0.481114	0.000000	0.990725	0.000000	0.000000	0.000000	0.069604	0.068059	-0.187747	0.000000	0.000000	3.000000	1.000000	1.000000
20023.361324	0.090838	0.573632	0.018540	74.469994	34.911018	81.745232	-0.458087	0.000000	0.927006	0.000000	0.000000	0.000000	0.069604	0.068059	-0.187747	0.000000	0.000000	3.000000	1.000000	1.000000
20023.364657	0.091074	0.573849	0.017937	74.469994	34.911018	81.745232	-0.458087	0.000000	0.927006	0.000000	0.000000	0.000000	0.070666	0.065334	-0.180917	0.000000	0.000000	3.000000	1.000000	1.000000
20023.367990	0.091074	0.573849	0.017937	74.469994	34.911018	81.745232	-0.458087	0.000000	0.927006	0.000000	0.000000	0.000000	0.070666	0.065334	-0.180917	0.000000	0.000000	3.000000	1.000000	1.000000
20023.371324	0.091313	0.574058	0.017357	74.459587	34.990406	81.803467	-0.458087	0.000000	0.927006	0.000000	0.000000	0.000000	0.071744	0.062618	-0.174079	0.000000	0.000000	3.000000	1.000000	1.000000
20023.374657	0.091313	0.574058	0.017357	74.459587	34.990406	81.803467	-0.458087	0.000000	0.927006	0.000000	0.000000	0.000000	0.071744	0.062618	-0.174079	0.000000	0.000000	3.000000	1.000000	1.000000
20023.377990	0.091313	0.574058	0.017357	74.459587	34.990406	81.803467	-0.458087	0.000000	0.927006	0.000000	0.000000	0.000000	0.071744	0.062618	-0.174079	0.000000	0.000000	3.000000	1.000000	1.000000
20023.381324	0.091313	0.574058	0.017357	74.443588	35.080841	81.887779	-0.434352	0.000000	0.867839	0.000000	0.000000	0.000000	0.071744	0.062618	-0.174079	0.000000	0.000000	3.000000	1.000000	1.000000
20023.384657	0.091559	0.574276	0.016816	74.443588	35.080841	81.887779	-0.434352	0.000000	0.867839	0.000000	0.000000	0.000000	0.073814	0.065402	-0.162174	0.000000	0.000000	3.000000	1.000000	1.000000
20023.387990	0.091559	0.574276	0.016816	74.443588	35.080841	81.887779	-0.434352	0.000000	0.867839	0.000000	0.000000	0.000000	0.073814	0.065402	-0.162174	0.000000	0.000000	3.000000	1.000000	1.000000
20023.391324	0.091809	0.574485	0.016298	74.426155	35.178936	81.975380	-0.434352	0.000000	0.867839	0.000000	0.000000	0.000000	0.074931	0.062724	-0.155326	0.000000	0.000000	3.000000	1.000000	1.000000
20023.394657	0.091809	0.574485	0.016298	74.426155	35.178936	81.975380	-0.434352	0.000000	0.867839	0.000000	0.000000	0.000000	0.074931	0.062724	-0.155326	0.000000	0.000000	3.000000	1.000000	1.000000
20023.397990	0.091809	0.574485	0.016298	74.426155	35.178936	81.975380	-0.434352	0.000000	0.867839	0.000000	0.000000	0.000000	0.074931	0.062724	-0.155326	0.000000	0.000000	3.000000	1.000000	1.000000
20023.401324	0.091809	0.574485	0.016298	74.404572	35.300327	82.105072	-0.409561	0.000000	0.814923	0.000000	0.000000	0.000000	0.074931	0.062724	-0.155326	0.000000	0.000000	3.000000	1.000000	1.000000
20023.404657	0.092070	0.574696	0.015844	74.404572	35.300327	82.105072	-0.409561	0.000000	0.814923	0.000000	0.000000	0.000000	0.078402	0.063094	-0.136464	0.000000	0.000000	3.000000	1.000000	1.000000
20023.407990	0.092070	0.574696	0.015844	74.404572	35.300327	82.105072	-0.409561	0.000000	0.814923	0.000000	0.000000	0.000000	0.078402	0.063094	-0.136464	0.000000	0.000000	3.000000	1.000000	1.000000
20023.411324	0.092335	0.574897	0.015412	74.375137	35.421112	82.233932	-0.409561	0.000000	0.814923	0.000000	0.000000	0.000000	0.079567	0.060507	-0.129605	0.000000	0.000000	3.000000	1.000000	1.000000
20023.414657	0.092335	0.574897	0.015412	74.375137	35.421112	82.233932	-0.409561	0.000000	0.814923	0.000000	0.000000	0.000000	0.079567	0.060507	-0.129605	0.000000	0.000000	3.000000	1.000000	1.000000
20023.417990	0.092335	0.574897	0.015412	74.375137	35.421112	82.233932	-0.409561	0.000000	0.814923	0.000000	0.000000	0.000000	0.079567	0.060507	-0.129605	0.000000	0.000000	3.000000	1.000000	1.000000
20023.421324	0.092335	0.574897	0.015412	74.347832	35.550068	82.372955	-0.383232	0.000000	0.770578	0.000000	0.000000	0.000000	0.079567	0.060507	-0.129605	0.000000	0.000000	3.000000	1.000000	1.000000
20023.424657	0.092587	0.575082	0.015030	74.347832	35.550068	82.372955	-0.383232	0.000000	0.770578	0.000000	0.000000	0.000000	0.075391	0.055495	-0.114471	0.000000	0.000000	3.000000	1.000000	1.000000
20023.427990	0.092587	0.575082	0.015030	74.347832	35.550068	82.372955	-0.383232	0.000000	0.770578	0.000000	0.000000	0.000000	0.075391	0.055495	-0.114471	0.000000	0.000000	3.000000	1.000000	1.000000
20023.431324	0.092587	0.575082	0.015030	74.318977	35.668995	82.503410	-0.383232	0.000000	0.770578	0.000000	0.000000	0.000000	0.075391	0.055495	-0.114471	0.000000	0.000000	3.000000	1.000000	1.000000
20023.434657	0.092587	0.575082	0.015030	74.318977	35.668995	82.503410	-0.383232	0.000000	0.770578	0.000000	0.000000	0.000000	0.075391	0.055495	-0.114471	0.000000	0.000000	3.000000	1.000000	1.000000
20023.437990	0.092868	0.575277	0.014684	74.318977	35.668995	82.503410	-0.383232	0.000000	0.770578	0.000000	0.000000	0.000000	0.084328	0.058384	-0.103862	0.000000	0.000000	3.000000	1.000000	1.000000
20023.441324	0.093145	0.575453	0.014320	74.290848	35.803780	82.647346	-0.370667	0.000000	0.751499	0.000000	0.000000	0.000000	0.083186	0.052882	-0.108996	0.000000	0.000000	3.000000	1.000000	1.000000
20023.444657	0.093145	0.575453	0.014320	74.290848	35.803780	82.647346	-0.370667	0.000000	0.751499	0.000000	0.000000	0.000000	0.083186	0.052882	-0.108996	0.000000	0.000000	3.000000	1.000000	1.000000
20023.447990	0.093145	0.575453	0.014320	74.290848	35.803780	82.647346	-0.370667	0.000000	0.751499	0.000000	0.000000	0.000000	0.083186	0.052882	-0.108996	0.000000	0.000000	3.000000	1.000000	1.000000
20023.451324	0.093145	0.575453	0.014320	74.264771	35.949394	82.809334	-0.342748	0.000000	0.716023	0.000000	0.000000	0.000000	0.083186	0.052882	-0.108996	0.000000	0.000000	3.000000	1.000000	1.000000
20023.454657	0.093419	0.575611	0.013940	74.264771	35.949394	82.809334	-0.342748	0.000000	0.716023	0.000000	0.000000	0.000000	0.082040	0.047358	-0.114124	0.000000	0.000000	3.000000	1.000000	1.000000
20023.457990	0.093419	0.575611	0.013940	74.264771	35.949394	82.809334	-0.342748	0.000000	0.716023	0.000000	0.000000	0.000000	0.082040	0.047358	-0.114124	0.000000	0.000000	3.000000	1.000000	1.000000
20023.461324	0.093737	0.575742	0.013557	74.244286	36.083950	82.945259	-0.342748	0.000000	0.716023	0.000000	0.000000	0.000000	0.095673	0.039394	-0.114963	0.000000	0.000000	3.000000	1.000000	1.000000
20023.464657	0.093737	0.575742	0.013557	74.244286	36.083950	82.945259	-0.342748	0.000000	0.716023	0.000000	0.000000	0.000000	0.095673	0.039394	-0.114963	0.000000	0.000000	3.000000	1.000000	1.000000
20023.467990	0.093737	0.575742	0.013557	74.244286	36.083950	82.945259	-0.342748	0.000000	0.716023	0.000000	0.000000	0.000000	0.095673	0.039394	-0.114963	0.000000	0.000000	3.000000	1.000000	1.000000
20023.471324	0.093737	0.575742	0.013557	74.225174	36.230537	83.104980	-0.313130	0.000000	0.677842	0.000000	0.000000	0.000000	0.095673	0.039394	-0.114963	0.000000	0.000000	3.000000	1.000000	1.000000
20023.474657	0.094021	0.575871	0.013115	74.225174	36.230537	83.104980	-0.313130	0.000000	0.677842	0.000000	0.000000	0.000000	0.085012	0.038710	-0.132670	0.000000	0.000000	3.000000	1.000000	1.000000
20023.477990	0.094021	0.575871	0.013115	74.225174	36.230537	83.104980	-0.313130	0.000000	0.677842	0.000000	0.000000	0.000000	0.085012	0.038710	-0.132670	0.000000	0.000000	3.000000	1.000000	1.000000
20023.481324	0.094322	0.575982	0.012651	74.206673	36.395611	83.278076	-0.313130	0.000000	0.677842	0.000000	0.000000	0.000000	0.090495	0.033157	-0.139142	0.000000	0.000000	3.000000	1.000000	1.000000
20023.484657	0.094322	0.575982	0.012651	74.206673	36.395611	83.278076	-0.313130	0.000000	0.677842	0.000000	0.000000	0.000000	0.090495	0.033157	-0.139142	0.000000	0.000000	3.000000	1.000000	1.000000
20023.487990	0.094322	0.575982	0.012651	74.206673	36.395611	83.278076	-0.313130	0.000000	0.677842	0.000000	0.000000	0.000000	0.090495	0.033157	-0.139142	0.000000	0.000000	3.000000	1.000000	1.000000
20023.491324	0.094322	0.575982	0.012651	74.184517	36.584686	83.486748	-0.283878	0.000000	0.632540	0.000000	0.000000	0.000000	0.090495	0.033157	-0.139142	0.000000	0.000000	3.000000	1.000000	1.000000
20023.494657	0.094659	0.576108	0.012131	74.184517	36.584686	83.486748	-0.283878	0.000000	0.632540	0.000000	0.000000	0.000000	0.100847	0.037871	-0.155840	0.000000	0.000000	3.000000	1.000000	1.000000
20023.497990	0.094659	0.576108	0.012131	74.184517	36.584686	83.486748	-0.283878	0.000000	0.632540	0.000000	0.000000	0.000000	0.100847	0.037871	-0.155840	0.000000	0.000000	3.000000	1.000000	1.000000
20023.501324	0.094990	0.576216	0.011595	74.159271	36.808151	83.736450	-0.283878	0.000000	0.632540	0.000000	0.000000	0.000000	0.099557	0.032298	-0.160995	0.000000	0.000000	3.000000	1.000000	1.000000
20023.504657	0.094990	0.576216	0.011595	74.159271	36.808151	83.736450	-0.283878	0.000000	0.632540	0.000000	0.000000	0.000000	0.099557	0.032298	-0.160995	0.000000	0.000000	3.000000	1.000000	1.000000
20023.507990	0.094990	0.576216	0.011595	74.159271	36.808151	83.736450	-0.283878	0.000000	0.632540	0.000000	0.000000	0.000000	0.099557	0.032298	-0.160995	0.000000	0.000000	3.000000	1.000000	1.000000
20023.511324	0.094990	0.576216	0.011595	74.130226	37.049656	84.013222	-0.250478	0.000000	0.579734	0.000000	0.000000	0.000000	0.099557	0.032298	-0.160995	0.000000	0.000000	3.000000	1.000000	1.000000
20023.514657	0.095312	0.576339	0.011011	74.130226	37.049656	84.013222	-0.250478	0.000000	0.579734	0.000000	0.000000	0.000000	0.096449	0.036955	-0.175023	0.000000	0.000000	3.000000	1.000000	1.000000
20023.517990	0.095312	0.576339	0.011011	74.130226	37.049656	84.013222	-0.250478	0.000000	0.579734	0.000000	0.000000	0.000000	0.096449	0.036955	-0.175023	0.000000	0.000000	3.000000	1.000000	1.000000
20023.521324	0.095677	0.576462	0.010418	74.097351	37.294666	84.297646	-0.250478	0.000000	0.579734	0.000000	0.000000	0.000000	0.109466	0.036798	-0.177859	0.000000	0.000000	3.000000	1.000000	1.000000
20023.524657	0.095677	0.576462	0.010418	74.097351	37.294666	84.297646	-0.250478	0.000000	0.579734	0.000000	0.000000	0.000000	0.109466	0.036798	-0.177859	0.000000	0.000000	3.000000	1.000000	1.000000
20023.527990	0.095677	0.576462	0.010418	74.097351	37.294666	84.297646	-0.250478	0.000000	0.579734	0.000000	0.000000	0.000000	0.109466	0.036798	-0.177859	0.000000	0.000000	3.000000	1.000000	1.000000
20023.531324	0.096060	0.576636	0.009808	74.061310	37.556252	84.595192	-0.216159	0.000000	0.520921	0.000000	0.000000	0.000000	0.114989	0.052275	-0.183191	0.000000	0.000000	3.000000	1.000000	1.000000
20023.534657	0.096060	0.576636	0.009808	74.061310	37.556252	84.595192	-0.216159	0.000000	0.520921	0.000000	0.000000	0.000000	0.114989	0.052275	-0.183191	0.000000	0.000000	3.000000	1.000000	1.000000
20023.537990	0.096060	0.576636	0.009808	74.061310	37.556252	84.595192	-0.216159	0.000000	0.520921	0.000000	0.000000	0.000000	0.114989	0.052275	-0.183191	0.000000	0.000000	3.000000	1.000000	1.000000
20023.541324	0.096491	0.576802	0.009211	74.018471	37.833015	84.914032	-0.196994	0.000000	0.490389	0.000000	0.000000	0.000000	0.129348	0.049721	-0.179124	0.000000	0.000000	3.000000	1.000000	1.000000
20023.544657	0.096491	0.576802	0.009211	74.018471	37.833015	84.914032	-0.196994	0.000000	0.490389	0.000000	0.000000	0.000000	0.129348	0.049721	-0.179124	0.000000	0.000000	3.000000	1.000000	1.000000
20023.547990	0.096491	0.576802	0.009211	74.018471	37.833015	84.914032	-0.196994	0.000000	0.490389	0.000000	0.000000	0.000000	0.129348	0.049721	-0.179124	0.000000	0.000000	3.000000	1.000000	1.000000
20023.551324	0.096491	0.576802	0.009211	73.974731	38.103401	85.217995	-0.175436	0.000000	0.460535	0.000000	0.000000	0.000000	0.129348	0.049721	-0.179124	0.000000	0.000000	3.000000	1.000000	1.000000
20023.554657	0.096964	0.576993	0.008597	73.974731	38.103401	85.217995	-0.175436	0.000000	0.460535	0.000000	0.000000	0.000000	0.141834	0.057341	-0.183975	0.000000	0.000000	3.000000	1.000000	1.000000
20023.557990	0.096964	0.576993	0.008597	73.974731	38.103401	85.217995	-0.175436	0.000000	0.460535	0.000000	0.000000	0.000000	0.141834	0.057341	-0.183975	0.000000	0.000000	3.000000	1.000000	1.000000
20023.561324	0.097502	0.577183	0.007970	73.940498	38.327942	85.441963	-0.175436	0.000000	0.460535	0.000000	0.000000	0.000000	0.161285	0.057161	-0.188337	0.000000	0.000000	3.000000	1.000000	1.000000
20023.564657	0.097502	0.577183	0.007970	73.940498	38.327942	85.441963	-0.175436	0.000000	0.460535	0.000000	0.000000	0.000000	0.161285	0.057161	-0.188337	0.000000	0.000000	3.000000	1.000000	1.000000
20023.567990	0.097502	0.577183	0.007970	73.940498	38.327942	85.441963	-0.175436	0.000000	0.460535	0.000000	0.000000	0.000000	0.161285	0.057161	-0.188337	0.000000	0.000000	3.000000	1.000000	1.000000
20023.571324	0.097502	0.577183	0.007970	73.915878	38.510021	85.650421	-0.124916	0.000000	0.398483	0.000000	0.000000	0.000000	0.161285	0.057161	-0.188337	0.000000	0.000000	3.000000	1.000000	1.000000
20023.574657	0.098055	0.577381	0.007313	73.915878	38.510021	85.650421	-0.124916	0.000000	0.398483	0.000000	0.000000	0.000000	0.165953	0.059302	-0.196939	0.000000	0.000000	3.000000	1.000000	1.000000
20023.577990	0.098055	0.577381	0.007313	73.915878	38.510021	85.650421	-0.124916	0.000000	0.398483	0.000000	0.000000	0.000000	0.165953	0.059302	-0.196939	0.000000	0.000000	3.000000	1.000000	1.000000
20023.581324	0.098633	0.577570	0.006674	73.907822	38.614853	86.154076	-0.124916	0.000000	0.398483	0.000000	0.000000	0.000000	0.173524	0.056770	-0.191633	0.000000	0.000000	3.000000	1.000000	1.000000
20023.584657	0.098633	0.577570	0.006674	73.907822	38.614853	86.154076	-0.124916	0.000000	0.398483	0.000000	0.000000	0.000000	0.173524	0.056770	-0.191633	0.000000	0.000000	3.000000	1.000000	1.000000
20023.587990	0.098633	0.577570	0.006674	73.907822	38.614853	86.154076	-0.124916	0.000000	0.398483	0.000000	0.000000	0.000000	0.173524	0.056770	-0.191633	0.000000	0.000000	3.000000	1.000000	1.000000
20023.591324	0.099227	0.577766	0.006007	73.905762	38.690666	87.595528	-0.068337	0.000000	0.333721	0.000000	0.000000	0.000000	0.178117	0.058902	-0.200282	0.000000	0.000000	3.000000	1.000000	1.000000
20023.594657	0.099227	0.577766	0.006007	73.905762	38.690666	87.595528	-0.068337	0.000000	0.333721	0.000000	0.000000	0.000000	0.178117	0.058902	-0.200282	0.000000	0.000000	3.000000	1.000000	1.000000
20023.597990	0.099227	0.577766	0.006007	73.905762	38.690666	87.595528	-0.068337	0.000000	0.333721	0.000000	0.000000	0.000000	0.178117	0.058902	-0.200282	0.000000	0.000000	3.000000	1.000000	1.000000
20023.601324	0.099919	0.577991	0.005376	73.919922	38.665173	88.669922	-0.038651	0.000000	0.300340	0.000000	0.000000	0.000000	0.207587	0.067292	-0.189224	0.000000	0.000000	3.000000	1.000000	1.000000
20023.604657	0.099919	0.577991	0.005376	73.919922	38.665173	88.669922	-0.038651	0.000000	0.300340	0.000000	0.000000	0.000000	0.207587	0.067292	-0.189224	0.000000	0.000000	3.000000	1.000000	1.000000
20023.607990	0.099919	0.577991	0.005376	73.919922	38.665173	88.669922	-0.038651	0.000000	0.300340	0.000000	0.000000	0.000000	0.207587	0.067292	-0.189224	0.000000	0.000000	3.000000	1.000000	1.000000
20023.611324	0.100762	0.578214	0.004711	73.972565	38.487724	88.553543	-0.004053	0.000000	0.268803	0.000000	0.000000	0.000000	0.253061	0.067094	-0.199626	0.000000	0.000000	3.000000	1.000000	1.000000
20023.614657	0.100762	0.578214	0.004711	73.972565	38.487724	88.553543	-0.004053	0.000000	0.268803	0.000000	0.000000	0.000000	0.253061	0.067094	-0.199626	0.000000	0.000000	3.000000	1.000000	1.000000
20023.617990	0.100762	0.578214	0.004711	73.972565	38.487724	88.553543	-0.004053	0.000000	0.268803	0.000000	0.000000	0.000000	0.253061	0.067094	-0.199626	0.000000	0.000000	3.000000	1.000000	1.000000
20023.621324	0.101660	0.578466	0.004091	74.039604	38.177700	87.924484	0.038124	0.000000	0.235532	0.000000	0.000000	0.000000	0.269248	0.075516	-0.186020	0.000000	0.000000	3.000000	1.000000	1.000000
20023.624657	0.101660	0.578466	0.004091	74.039604	38.177700	87.924484	0.038124	0.000000	0.235532	0.000000	0.000000	0.000000	0.269248	0.075516	-0.186020	0.000000	0.000000	3.000000	1.000000	1.000000
20023.627990	0.101660	0.578466	0.004091	74.039604	38.177700	87.924484	0.038124	0.000000	0.235532	0.000000	0.000000	0.000000	0.269248	0.075516	-0.186020	0.000000	0.000000	3.000000	1.000000	1.000000
20023.631324	0.102533	0.578717	0.003473	74.118317	37.795410	87.206749	0.082999	0.000000	0.204529	0.000000	0.000000	0.000000	0.262012	0.075332	-0.185138	0.000000	0.000000	3.000000	1.000000	1.000000
20023.634657	0.102533	0.578717	0.003473	74.118317	37.795410	87.206749	0.082999	0.000000	0.204529	0.000000	0.000000	0.000000	0.262012	0.075332	-0.185138	0.000000	0.000000	3.000000	1.000000	1.000000
20023.637990	0.102533	0.578717	0.003473	74.118317	37.795410	87.206749	0.082999	0.000000	0.204529	0.000000	0.000000	0.000000	0.262012	0.075332	-0.185138	0.000000	0.000000	3.000000	1.000000	1.000000
20023.641324	0.103424	0.578924	0.002839	74.198128	37.414158	86.503571	0.126667	0.000000	0.173672	0.000000	0.000000	0.000000	0.267224	0.061997	-0.190234	0.000000	0.000000	3.000000	1.000000	1.000000
20023.644657	0.103424	0.578924	0.002839	74.198128	37.414158	86.503571	0.126667	0.000000	0.173672	0.000000	0.000000	0.000000	0.267224	0.061997	-0.190234	0.000000	0.000000	3.000000	1.000000	1.000000
20023.647990	0.103424	0.578924	0.002839	74.198128	37.414158	86.503571	0.126667	0.000000	0.173672	0.000000	0.000000	0.000000	0.267224	0.061997	-0.190234	0.000000	0.000000	3.000000	1.000000	1.000000
20023.651324	0.104307	0.579138	0.002180	74.258896	37.145760	85.978996	0.171205	0.000000	0.141967	0.000000	0.000000	0.000000	0.264956	0.064126	-0.197759	0.000000	0.000000	3.000000	1.000000	1.000000
20023.654657	0.104307	0.579138	0.002180	74.258896	37.145760	85.978996	0.171205	0.000000	0.141967	0.000000	0.000000	0.000000	0.264956	0.064126	-0.197759	0.000000	0.000000	3.000000	1.000000	1.000000
20023.657990	0.104307	0.579138	0.002180	74.258896	37.145760	85.978996	0.171205	0.000000	0.141967	0.000000	0.000000	0.000000	0.264956	0.064126	-0.197759	0.000000	0.000000	3.000000	1.000000	1.000000
20023.661324	0.105191	0.579299	0.001532	74.294807	37.044346	85.720665	0.215364	0.000000	0.109007	0.000000	0.000000	0.000000	0.265135	0.048526	-0.194415	0.000000	0.000000	3.000000	1.000000	1.000000
20023.664657	0.105191	0.579299	0.001532	74.294807	37.044346	85.720665	0.215364	0.000000	0.109007	0.000000	0.000000	0.000000	0.265135	0.048526	-0.194415	0.000000	0.000000	3.000000	1.000000	1.000000
20023.667990	0.105191	0.579299	0.001532	74.294807	37.044346	85.720665	0.215364	0.000000	0.109007	0.000000	0.000000	0.000000	0.265135	0.048526	-0.194415	0.000000	0.000000	3.000000	1.000000	1.000000
20023.671324	0.106003	0.579442	0.000881	74.312683	37.060326	85.644661	0.259553	0.000000	0.076604	0.000000	0.000000	0.000000	0.243710	0.042916	-0.195441	0.000000	0.000000	3.000000	1.000000	1.000000
20023.674657	0.106003	0.579442	0.000881	74.312683	37.060326	85.644661	0.259553	0.000000	0.076604	0.000000	0.000000	0.000000	0.243710	0.042916	-0.195441	0.000000	0.000000	3.000000	1.000000	1.000000
20023.677990	0.106003	0.579442	0.000881	74.312683	37.060326	85.644661	0.259553	0.000000	0.076604	0.000000	0.000000	0.000000	0.243710	0.042916	-0.195441	0.000000	0.000000	3.000000	1.000000	1.000000
20023.681324	0.106003	0.579442	0.000881	74.318153	37.135262	85.758659	0.300171	0.000000	0.044031	0.000000	0.000000	0.000000	0.243710	0.042916	-0.195441	0.000000	0.000000	3.000000	1.000000	1.000000
20023.684657	0.106759	0.579570	0.000289	74.318153	37.135262	85.758659	0.300171	0.000000	0.044031	0.000000	0.000000	0.000000	0.226751	0.038288	-0.177425	0.000000	0.000000	3.000000	1.000000	1.000000
20023.687990	0.106759	0.579570	0.000289	74.318153	37.135262	85.758659	0.300171	0.000000	0.044031	0.000000	0.000000	0.000000	0.226751	0.038288	-0.177425	0.000000	0.000000	3.000000	1.000000	1.000000
20023.691324	0.107378	0.579675	-0.000198	74.324333	37.189960	86.576981	0.300171	0.000000	0.044031	0.000000	0.000000	0.000000	0.185551	0.031462	-0.146237	0.000000	0.000000	3.000000	1.000000	1.000000
20023.694657	0.107378	0.579675	-0.000198	74.324333	37.189960	86.576981	0.300171	0.000000	0.044031	0.000000	0.000000	0.000000	0.185551	0.031462	-0.146237	0.000000	0.000000	3.000000	1.000000	1.000000
20023.697990	0.107378	0.579675	-0.000198	74.324333	37.189960	86.576981	0.300171	0.000000	0.044031	0.000000	0.000000	0.000000	0.185551	0.031462	-0.146237	0.000000	0.000000	3.000000	1.000000	1.000000
20023.701324	0.107941	0.579765	-0.000625	74.350960	37.116577	88.221283	0.368888	0.000000	-0.009913	0.000000	0.000000	0.000000	0.168963	0.026906	-0.127976	0.000000	0.000000	3.000000	1.000000	1.000000
20023.704657	0.107941	0.579765	-0.000625	74.350960	37.116577	88.221283	0.368888	0.000000	-0.009913	0.000000	0.000000	0.000000	0.168963	0.026906	-0.127976	0.000000	0.000000	3.000000	1.000000	1.000000
20023.707990	0.107941	0.579765	-0.000625	74.350960	37.116577	88.221283	0.368888	0.000000	-0.009913	0.000000	0.000000	0.000000	0.168963	0.026906	-0.127976	0.000000	0.000000	3.000000	1.000000	1.000000
20023.711324	0.108577	0.579861	-0.000936	74.420761	36.748459	89.476196	0.397049	0.000000	-0.031242	0.000000	0.000000	0.000000	0.190663	0.028797	-0.093454	0.000000	0.000000	3.000000	1.000000	1.000000
20023.714657	0.108577	0.579861	-0.000936	74.420761	36.748459	89.476196	0.397049	0.000000	-0.031242	0.000000	0.000000	0.000000	0.190663	0.028797	-0.093454	0.000000	0.000000	3.000000	1.000000	1.000000
20023.717990	0.108577	0.579861	-0.000936	74.420761	36.748459	89.476196	0.397049	0.000000	-0.031242	0.000000	0.000000	0.000000	0.190663	0.028797	-0.093454	0.000000	0.000000	3.000000	1.000000	1.000000
20023.721324	0.108577	0.579861	-0.000936	74.527435	36.134289	89.908455	0.428826	0.000000	-0.046818	0.000000	0.000000	0.000000	0.190663	0.028797	-0.093454	0.000000	0.000000	3.000000	1.000000	1.000000
20023.724657	0.109329	0.579967	-0.001235	74.527435	36.134289	89.908455	0.428826	0.000000	-0.046818	0.000000	0.000000	0.000000	0.225788	0.031997	-0.089552	0.000000	0.000000	3.000000	1.000000	1.000000
20023.727990	0.109329	0.579967	-0.001235	74.527435	36.134289	89.908455	0.428826	0.000000	-0.046818	0.000000	0.000000	0.000000	0.225788	0.031997	-0.089552	0.000000	0.000000	3.000000	1.000000	1.000000
20023.731324	0.110047	0.580085	-0.001484	74.653870	35.353378	89.519844	0.428826	0.000000	-0.046818	0.000000	0.000000	0.000000	0.215480	0.035200	-0.074848	0.000000	0.000000	3.000000	1.000000	1.000000
20023.734657	0.110047	0.580085	-0.001484	74.653870	35.353378	89.519844	0.428826	0.000000	-0.046818	0.000000	0.000000	0.000000	0.215480	0.035200	-0.074848	0.000000	0.000000	3.000000	1.000000	1.000000
20023.737990	0.110047	0.580085	-0.001484	74.653870	35.353378	89.519844	0.428826	0.000000	-0.046818	0.000000	0.000000	0.000000	0.215480	0.035200	-0.074848	0.000000	0.000000	3.000000	1.000000	1.000000
20023.741324	0.110047	0.580085	-0.001484	74.790283	34.402313	88.161331	0.502371	0.000000	-0.074218	0.000000	0.000000	0.000000	0.215480	0.035200	-0.074848	0.000000	0.000000	3.000000	1.000000	1.000000
20023.744657	0.110814	0.580194	-0.001722	74.790283	34.402313	88.161331	0.502371	0.000000	-0.074218	0.000000	0.000000	0.000000	0.229988	0.032969	-0.071400	0.000000	0.000000	3.000000	1.000000	1.000000
20023.747990	0.110814	0.580194	-0.001722	74.790283	34.402313	88.161331	0.502371	0.000000	-0.074218	0.000000	0.000000	0.000000	0.229988	0.032969	-0.071400	0.000000	0.000000	3.000000	1.000000	1.000000
20023.751324	0.111629	0.580297	-0.001949	74.937660	33.318642	86.483673	0.502371	0.000000	-0.074218	0.000000	0.000000	0.000000	0.244507	0.030721	-0.068024	0.000000	0.000000	3.000000	1.000000	1.000000
20023.754657	0.111629	0.580297	-0.001949	74.937660	33.318642	86.483673	0.502371	0.000000	-0.074218	0.000000	0.000000	0.000000	0.244507	0.030721	-0.068024	0.000000	0.000000	3.000000	1.000000	1.000000
20023.757990	0.111629	0.580297	-0.001949	74.937660	33.318642	86.483673	0.502371	0.000000	-0.074218	0.000000	0.000000	0.000000	0.244507	0.030721	-0.068024	0.000000	0.000000	3.000000	1.000000	1.000000
20023.761324	0.111629	0.580297	-0.001949	75.088898	32.129578	84.664154	0.581453	0.000000	-0.097455	0.000000	0.000000	0.000000	0.244507	0.030721	-0.068024	0.000000	0.000000	3.000000	1.000000	1.000000
20023.764657	0.112444	0.580399	-0.002177	75.088898	32.129578	84.664154	0.581453	0.000000	-0.097455	0.000000	0.000000	0.000000	0.244367	0.030725	-0.068468	0.000000	0.000000	3.000000	1.000000	1.000000
20023.767990	0.112444	0.580399	-0.002177	75.088898	32.129578	84.664154	0.581453	0.000000	-0.097455	0.000000	0.000000	0.000000	0.244367	0.030725	-0.068468	0.000000	0.000000	3.000000	1.000000	1.000000
20023.771324	0.113248	0.580487	-0.002355	75.229324	30.876163	82.780319	0.581453	0.000000	-0.097455	0.000000	0.000000	0.000000	0.241210	0.026281	-0.053412	0.000000	0.000000	3.000000	1.000000	1.000000
20023.774657	0.113248	0.580487	-0.002355	75.229324	30.876163	82.780319	0.581453	0.000000	-0.097455	0.000000	0.000000	0.000000	0.241210	0.026281	-0.053412	0.000000	0.000000	3.000000	1.000000	1.000000
20023.777990	0.113248	0.580487	-0.002355	75.229324	30.876163	82.780319	0.581453	0.000000	-0.097455	0.000000	0.000000	0.000000	0.241210	0.026281	-0.053412	0.000000	0.000000	3.000000	1.000000	1.000000
20023.781324	0.113248	0.580487	-0.002355	75.344559	29.731363	81.139008	0.662383	0.000000	-0.117769	0.000000	0.000000	0.000000	0.241210	0.026281	-0.053412	0.000000	0.000000	3.000000	1.000000	1.000000
20023.784657	0.114057	0.580567	-0.002512	75.344559	29.731363	81.139008	0.662383	0.000000	-0.117769	0.000000	0.000000	0.000000	0.242867	0.024055	-0.046903	0.000000	0.000000	3.000000	1.000000	1.000000
20023.787990	0.114057	0.580567	-0.002512	75.344559	29.731363	81.139008	0.662383	0.000000	-0.117769	0.000000	0.000000	0.000000	0.242867	0.024055	-0.046903	0.000000	0.000000	3.000000	1.000000	1.000000
20023.791324	0.114782	0.580622	-0.002641	75.429436	28.783237	80.072662	0.662383	0.000000	-0.117769	0.000000	0.000000	0.000000	0.217408	0.016374	-0.038838	0.000000	0.000000	3.000000	1.000000	1.000000
20023.794657	0.114782	0.580622	-0.002641	75.429436	28.783237	80.072662	0.662383	0.000000	-0.117769	0.000000	0.000000	0.000000	0.217408	0.016374	-0.038838	0.000000	0.000000	3.000000	1.000000	1.000000
20023.797990	0.114782	0.580622	-0.002641	75.429436	28.783237	80.072662	0.662383	0.000000	-0.117769	0.000000	0.000000	0.000000	0.217408	0.016374	-0.038838	0.000000	0.000000	3.000000	1.000000	1.000000
20023.801324	0.114782	0.580622	-0.002641	75.487976	28.086493	79.607742	0.739095	0.000000	-0.132059	0.000000	0.000000	0.000000	0.217408	0.016374	-0.038838	0.000000	0.000000	3.000000	1.000000	1.000000
20023.804657	0.115403	0.580694	-0.002728	75.487976	28.086493	79.607742	0.739095	0.000000	-0.132059	0.000000	0.000000	0.000000	0.186275	0.021839	-0.025992	0.000000	0.000000	3.000000	1.000000	1.000000
20023.807990	0.115403	0.580694	-0.002728	75.487976	28.086493	79.607742	0.739095	0.000000	-0.132059	0.000000	0.000000	0.000000	0.186275	0.021839	-0.025992	0.000000	0.000000	3.000000	1.000000	1.000000
20023.811324	0.115961	0.580742	-0.002792	75.523994	27.600452	79.314247	0.739095	0.000000	-0.132059	0.000000	0.000000	0.000000	0.167351	0.014160	-0.019333	0.000000	0.000000	3.000000	1.000000	1.000000
20023.814657	0.115961	0.580742	-0.002792	75.523994	27.600452	79.314247	0.739095	0.000000	-0.132059	0.000000	0.000000	0.000000	0.167351	0.014160	-0.019333	0.000000	0.000000	3.000000	1.000000	1.000000
20023.817990	0.115961	0.580742	-0.002792	75.523994	27.600452	79.314247	0.739095	0.000000	-0.132059	0.000000	0.000000	0.000000	0.167351	0.014160	-0.019333	0.000000	0.000000	3.000000	1.000000	1.000000
20023.821324	0.115961	0.580742	-0.002792	75.536354	27.343033	78.961555	0.798033	0.000000	-0.139613	0.000000	0.000000	0.000000	0.167351	0.014160	-0.019333	0.000000	0.000000	3.000000	1.000000	1.000000
20023.824657	0.116438	0.580781	-0.002812	75.536354	27.343033	78.961555	0.798033	0.000000	-0.139613	0.000000	0.000000	0.000000	0.143250	0.011937	-0.005975	0.000000	0.000000	3.000000	1.000000	1.000000
20023.827990	0.116438	0.580781	-0.002812	75.536354	27.343033	78.961555	0.798033	0.000000	-0.139613	0.000000	0.000000	0.000000	0.143250	0.011937	-0.005975	0.000000	0.000000	3.000000	1.000000	1.000000
20023.831324	0.116438	0.580781	-0.002812	75.534439	27.336535	78.883484	0.798033	0.000000	-0.139613	0.000000	0.000000	0.000000	0.143250	0.011937	-0.005975	0.000000	0.000000	3.000000	1.000000	1.000000
20023.834657	0.116438	0.580781	-0.002812	75.534439	27.336535	78.883484	0.798033	0.000000	-0.139613	0.000000	0.000000	0.000000	0.143250	0.011937	-0.005975	0.000000	0.000000	3.000000	1.000000	1.000000
20023.837990	0.116868	0.580803	-0.002838	75.534439	27.336535	78.883484	0.798033	0.000000	-0.139613	0.000000	0.000000	0.000000	0.129052	0.006474	-0.007767	0.000000	0.000000	3.000000	1.000000	1.000000
20023.841324	0.117214	0.580799	-0.002836	75.530991	27.379408	78.887253	0.821908	0.000000	-0.140609	0.000000	0.000000	0.000000	0.103690	-0.001226	0.000751	0.000000	0.000000	3.000000	1.000000	1.000000
20023.844657	0.117214	0.580799	-0.002836	75.530991	27.379408	78.887253	0.821908	0.000000	-0.140609	0.000000	0.000000	0.000000	0.103690	-0.001226	0.000751	0.000000	0.000000	3.000000	1.000000	1.000000
20023.847990	0.117214	0.580799	-0.002836	75.530991	27.379408	78.887253	0.821908	0.000000	-0.140609	0.000000	0.000000	0.000000	0.103690	-0.001226	0.000751	0.000000	0.000000	3.000000	1.000000	1.000000
20023.851324	0.117214	0.580799	-0.002836	75.530609	27.414127	78.893852	0.860699	0.000000	-0.141778	0.000000	0.000000	0.000000	0.103690	-0.001226	0.000751	0.000000	0.000000	3.000000	1.000000	1.000000
20023.854657	0.117448	0.580777	-0.002822	75.530609	27.414127	78.893852	0.860699	0.000000	-0.141778	0.000000	0.000000	0.000000	0.070073	-0.006675	0.004072	0.000000	0.000000	3.000000	1.000000	1.000000
20023.857990	0.117448	0.580777	-0.002822	75.530609	27.414127	78.893852	0.860699	0.000000	-0.141778	0.000000	0.000000	0.000000	0.070073	-0.006675	0.004072	0.000000	0.000000	3.000000	1.000000	1.000000
20023.861324	0.117448	0.580777	-0.002822	75.530212	27.443382	78.908394	0.860699	0.000000	-0.141778	0.000000	0.000000	0.000000	0.070073	-0.006675	0.004072	0.000000	0.000000	3.000000	1.000000	1.000000
20023.864657	0.117448	0.580777	-0.002822	75.530212	27.443382	78.908394	0.860699	0.000000	-0.141778	0.000000	0.000000	0.000000	0.070073	-0.006675	0.004072	0.000000	0.000000	3.000000	1.000000	1.000000
20023.867990	0.117660	0.580754	-0.002803	75.530212	27.443382	78.908394	0.860699	0.000000	-0.141778	0.000000	0.000000	0.000000	0.063613	-0.006689	0.005711	0.000000	0.000000	3.000000	1.000000	1.000000
20023.871324	0.117660	0.580754	-0.002803	75.532906	27.467224	78.917809	0.872377	0.000000	-0.141099	0.000000	0.000000	0.000000	0.063613	-0.006689	0.005711	0.000000	0.000000	3.000000	1.000000	1.000000
20023.874657	0.117660	0.580754	-0.002803	75.532906	27.467224	78.917809	0.872377	0.000000	-0.141099	0.000000	0.000000	0.000000	0.063613	-0.006689	0.005711	0.000000	0.000000	3.000000	1.000000	1.000000
20023.877990	0.117660	0.580754	-0.002803	75.532906	27.467224	78.917809	0.872377	0.000000	-0.141099	0.000000	0.000000	0.000000	0.063613	-0.006689	0.005711	0.000000	0.000000	3.000000	1.000000	1.000000
20023.881324	0.117844	0.580666	-0.002714	75.535957	27.475376	78.920593	0.882980	0.000000	-0.140147	0.000000	0.000000	0.000000	0.055289	-0.026552	0.026804	0.000000	0.000000	3.000000	1.000000	1.000000
20023.884657	0.117844	0.580666	-0.002714	75.535957	27.475376	78.920593	0.882980	0.000000	-0.140147	0.000000	0.000000	0.000000	0.055289	-0.026552	0.026804	0.000000	0.000000	3.000000	1.000000	1.000000
20023.887990	0.117844	0.580666	-0.002714	75.535957	27.475376	78.920593	0.882980	0.000000	-0.140147	0.000000	0.000000	0.000000	0.055289	-0.026552	0.026804	0.000000	0.000000	3.000000	1.000000	1.000000
20023.891324	0.117844	0.580666	-0.002714	75.535957	27.469919	78.920593	0.892194	0.000000	-0.135680	0.000000	0.000000	0.000000	0.055289	-0.026552	0.026804	0.000000	0.000000	3.000000	1.000000	1.000000
20023.894657	0.117813	0.580651	-0.002656	75.535957	27.469919	78.920593	0.892194	0.000000	-0.135680	0.000000	0.000000	0.000000	-0.009355	-0.004466	0.017204	0.000000	0.000000	3.000000	1.000000	1.000000
20023.897990	0.117813	0.580651	-0.002656	75.535957	27.469919	78.920593	0.892194	0.000000	-0.135680	0.000000	0.000000	0.000000	-0.009355	-0.004466	0.017204	0.000000	0.000000	3.000000	1.000000	1.000000
20023.901324	0.117813	0.580651	-0.002656	75.539001	27.453604	78.923401	0.892194	0.000000	-0.135680	0.000000	0.000000	0.000000	-0.009355	-0.004466	0.017204	0.000000	0.000000	3.000000	1.000000	1.000000
20023.904657	0.117813	0.580651	-0.002656	75.539001	27.453604	78.923401	0.892194	0.000000	-0.135680	0.000000	0.000000	0.000000	-0.009355	-0.004466	0.017204	0.000000	0.000000	3.000000	1.000000	1.000000
20023.907990	0.117652	0.580636	-0.002565	75.539001	27.453604	78.923401	0.892194	0.000000	-0.135680	0.000000	0.000000	0.000000	-0.048205	-0.004463	0.027261	0.000000	0.000000	3.000000	1.000000	1.000000
20023.911324	0.117652	0.580636	-0.002565	75.532906	27.418249	78.917778	0.890635	0.000000	-0.132813	0.000000	0.000000	0.000000	-0.048205	-0.004463	0.027261	0.000000	0.000000	3.000000	1.000000	1.000000
20023.914657	0.117652	0.580636	-0.002565	75.532906	27.418249	78.917778	0.890635	0.000000	-0.132813	0.000000	0.000000	0.000000	-0.048205	-0.004463	0.027261	0.000000	0.000000	3.000000	1.000000	1.000000
20023.917990	0.117652	0.580636	-0.002565	75.532906	27.418249	78.917778	0.890635	0.000000	-0.132813	0.000000	0.000000	0.000000	-0.048205	-0.004463	0.027261	0.000000	0.000000	3.000000	1.000000	1.000000
20023.921324	0.117143	0.580668	-0.002307	75.526443	27.379555	78.918785	0.882601	0.000000	-0.128269	0.000000	0.000000	0.000000	-0.152696	0.009694	0.077470	0.000000	0.000000	3.000000	1.000000	1.000000
20023.924657	0.117143	0.580668	-0.002307	75.526443	27.379555	78.918785	0.882601	0.000000	-0.128269	0.000000	0.000000	0.000000	-0.152696	0.009694	0.077470	0.000000	0.000000	3.000000	1.000000	1.000000
20023.927990	0.117143	0.580668	-0.002307	75.526443	27.379555	78.918785	0.882601	0.000000	-0.128269	0.000000	0.000000	0.000000	-0.152696	0.009694	0.077470	0.000000	0.000000	3.000000	1.000000	1.000000
20023.931324	0.117143	0.580668	-0.002307	75.514999	27.356613	78.949867	0.857152	0.000000	-0.115358	0.000000	0.000000	0.000000	-0.152696	0.009694	0.077470	0.000000	0.000000	3.000000	1.000000	1.000000
20023.934657	0.116826	0.580726	-0.002106	75.514999	27.356613	78.949867	0.857152	0.000000	-0.115358	0.000000	0.000000	0.000000	-0.095002	0.017379	0.060374	0.000000	0.000000	3.000000	1.000000	1.000000
20023.937990	0.116826	0.580726	-0.002106	75.514999	27.356613	78.949867	0.857152	0.000000	-0.115358	0.000000	0.000000	0.000000	-0.095002	0.017379	0.060374	0.000000	0.000000	3.000000	1.000000	1.000000
20023.941324	0.116443	0.580810	-0.001895	75.494057	27.365789	79.034447	0.857152	0.000000	-0.115358	0.000000	0.000000	0.000000	-0.115029	0.025102	0.063317	0.000000	0.000000	3.000000	1.000000	1.000000
20023.944657	0.116443	0.580810	-0.001895	75.494057	27.365789	79.034447	0.857152	0.000000	-0.115358	0.000000	0.000000	0.000000	-0.115029	0.025102	0.063317	0.000000	0.000000	3.000000	1.000000	1.000000
20023.947990	0.116443	0.580810	-0.001895	75.494057	27.365789	79.034447	0.857152	0.000000	-0.115358	0.000000	0.000000	0.000000	-0.115029	0.025102	0.063317	0.000000	0.000000	3.000000	1.000000	1.000000
20023.951324	0.116443	0.580810	-0.001895	75.465843	27.424494	79.188217	0.822147	0.000000	-0.094742	0.000000	0.000000	0.000000	-0.115029	0.025102	0.063317	0.000000	0.000000	3.000000	1.000000	1.000000
20023.954657	0.116085	0.580912	-0.001673	75.465843	27.424494	79.188217	0.822147	0.000000	-0.094742	0.000000	0.000000	0.000000	-0.107364	0.030556	0.066526	0.000000	0.000000	3.000000	1.000000	1.000000
20023.957990	0.116085	0.580912	-0.001673	75.465843	27.424494	79.188217	0.822147	0.000000	-0.094742	0.000000	0.000000	0.000000	-0.107364	0.030556	0.066526	0.000000	0.000000	3.000000	1.000000	1.000000
20023.961324	0.116085	0.580912	-0.001673	75.426010	27.540966	79.427368	0.822147	0.000000	-0.094742	0.000000	0.000000	0.000000	-0.107364	0.030556	0.066526	0.000000	0.000000	3.000000	1.000000	1.000000
20023.964657	0.116085	0.580912	-0.001673	75.426010	27.540966	79.427368	0.822147	0.000000	-0.094742	0.000000	0.000000	0.000000	-0.107364	0.030556	0.066526	0.000000	0.000000	3.000000	1.000000	1.000000
20023.967990	0.115735	0.581050	-0.001419	75.426010	27.540966	79.427368	0.822147	0.000000	-0.094742	0.000000	0.000000	0.000000	-0.104933	0.041507	0.076360	0.000000	0.000000	3.000000	1.000000	1.000000
20023.971324	0.115401	0.581196	-0.001193	75.381264	27.718599	79.743774	0.804253	0.000000	-0.083655	0.000000	0.000000	0.000000	-0.100304	0.043767	0.067686	0.000000	0.000000	3.000000	1.000000	1.000000
20023.974657	0.115401	0.581196	-0.001193	75.381264	27.718599	79.743774	0.804253	0.000000	-0.083655	0.000000	0.000000	0.000000	-0.100304	0.043767	0.067686	0.000000	0.000000	3.000000	1.000000	1.000000
20023.977990	0.115401	0.581196	-0.001193	75.381264	27.718599	79.743774	0.804253	0.000000	-0.083655	0.000000	0.000000	0.000000	-0.100304	0.043767	0.067686	0.000000	0.000000	3.000000	1.000000	1.000000
20023.981324	0.115401	0.581196	-0.001193	75.332169	27.947191	80.123596	0.770047	0.000000	-0.059647	0.000000	0.000000	0.000000	-0.100304	0.043767	0.067686	0.000000	0.000000	3.000000	1.000000	1.000000
20023.984657	0.115088	0.581342	-0.000973	75.332169	27.947191	80.123596	0.770047	0.000000	-0.059647	0.000000	0.000000	0.000000	-0.093899	0.043774	0.065956	0.000000	0.000000	3.000000	1.000000	1.000000
20023.987990	0.115088	0.581342	-0.000973	75.332169	27.947191	80.123596	0.770047	0.000000	-0.059647	0.000000	0.000000	0.000000	-0.093899	0.043774	0.065956	0.000000	0.000000	3.000000	1.000000	1.000000
20023.991324	0.115088	0.581342	-0.000973	75.285530	28.141106	80.456169	0.770047	0.000000	-0.059647	0.000000	0.000000	0.000000	-0.093899	0.043774	0.065956	0.000000	0.000000	3.000000	1.000000	1.000000
20023.994657	0.115088	0.581342	-0.000973	75.285530	28.141106	80.456169	0.770047	0.000000	-0.059647	0.000000	0.000000	0.000000	-0.093899	0.043774	0.065956	0.000000	0.000000	3.000000	1.000000	1.000000
20023.997990	0.114808	0.581477	-0.000804	75.285530	28.141106	80.456169	0.770047	0.000000	-0.059647	0.000000	0.000000	0.000000	-0.083974	0.040576	0.050708	0.000000	0.000000	3.000000	1.000000	1.000000
20024.001324	0.114540	0.581602	-0.000680	75.249138	28.296219	80.722206	0.754397	0.000000	-0.048654	0.000000	0.000000	0.000000	-0.080514	0.037338	0.037116	0.000000	0.000000	3.000000	1.000000	1.000000
20024.004657	0.114540	0.581602	-0.000680	75.249138	28.296219	80.722206	0.754397	0.000000	-0.048654	0.000000	0.000000	0.000000	-0.080514	0.037338	0.037116	0.000000	0.000000	3.000000	1.000000	1.000000
20024.007990	0.114540	0.581602	-0.000680	75.249138	28.296219	80.722206	0.754397	0.000000	-0.048654	0.000000	0.000000	0.000000	-0.080514	0.037338	0.037116	0.000000	0.000000	3.000000	1.000000	1.000000
20024.011324	0.114540	0.581602	-0.000680	75.224457	28.391310	80.903320	0.726982	0.000000	-0.034017	0.000000	0.000000	0.000000	-0.080514	0.037338	0.037116	0.000000	0.000000	3.000000	1.000000	1.000000
20024.014657	0.114306	0.581690	-0.000601	75.224457	28.391310	80.903320	0.726982	0.000000	-0.034017	0.000000	0.000000	0.000000	-0.070027	0.026388	0.023885	0.000000	0.000000	3.000000	1.000000	1.000000
20024.017990	0.114306	0.581690	-0.000601	75.224457	28.391310	80.903320	0.726982	0.000000	-0.034017	0.000000	0.000000	0.000000	-0.070027	0.026388	0.023885	0.000000	0.000000	3.000000	1.000000	1.000000
20024.021324	0.114306	0.581690	-0.000601	75.214714	28.432657	81.003174	0.726982	0.000000	-0.034017	0.000000	0.000000	0.000000	-0.070027	0.026388	0.023885	0.000000	0.000000	3.000000	1.000000	1.000000
20024.024657	0.114306	0.581690	-0.000601	75.214714	28.432657	81.003174	0.726982	0.000000	-0.034017	0.000000	0.000000	0.000000	-0.070027	0.026388	0.023885	0.000000	0.000000	3.000000	1.000000	1.000000
20024.027990	0.114039	0.581723	-0.000565	75.214714	28.432657	81.003174	0.726982	0.000000	-0.034017	0.000000	0.000000	0.000000	-0.080259	0.009937	0.010593	0.000000	0.000000	3.000000	1.000000	1.000000
20024.031324	0.114039	0.581723	-0.000565	75.213875	28.409300	81.016045	0.715311	0.000000	-0.030036	0.000000	0.000000	0.000000	-0.080259	0.009937	0.010593	0.000000	0.000000	3.000000	1.000000	1.000000
20024.034657	0.114039	0.581723	-0.000565	75.213875	28.409300	81.016045	0.715311	0.000000	-0.030036	0.000000	0.000000	0.000000	-0.080259	0.009937	0.010593	0.000000	0.000000	3.000000	1.000000	1.000000
20024.037990	0.114039	0.581723	-0.000565	75.213875	28.409300	81.016045	0.715311	0.000000	-0.030036	0.000000	0.000000	0.000000	-0.080259	0.009937	0.010593	0.000000	0.000000	3.000000	1.000000	1.000000
20024.041324	0.113531	0.581716	-0.000572	75.219925	28.385277	81.022133	0.701935	0.000000	-0.028271	0.000000	0.000000	0.000000	-0.152452	-0.002019	-0.002033	0.000000	0.000000	3.000000	1.000000	1.000000
20024.044657	0.113531	0.581716	-0.000572	75.219925	28.385277	81.022133	0.701935	0.000000	-0.028271	0.000000	0.000000	0.000000	-0.152452	-0.002019	-0.002033	0.000000	0.000000	3.000000	1.000000	1.000000
20024.047990	0.113531	0.581716	-0.000572	75.219925	28.385277	81.022133	0.701935	0.000000	-0.028271	0.000000	0.000000	0.000000	-0.152452	-0.002019	-0.002033	0.000000	0.000000	3.000000	1.000000	1.000000
20024.051324	0.113531	0.581716	-0.000572	75.229027	28.358786	81.031296	0.676526	0.000000	-0.028610	0.000000	0.000000	0.000000	-0.152452	-0.002019	-0.002033	0.000000	0.000000	3.000000	1.000000	1.000000
20024.054657	0.113231	0.581669	-0.000575	75.229027	28.358786	81.031296	0.676526	0.000000	-0.028610	0.000000	0.000000	0.000000	-0.089955	-0.014207	-0.000837	0.000000	0.000000	3.000000	1.000000	1.000000
20024.057990	0.113231	0.581669	-0.000575	75.229027	28.358786	81.031296	0.676526	0.000000	-0.028610	0.000000	0.000000	0.000000	-0.089955	-0.014207	-0.000837	0.000000	0.000000	3.000000	1.000000	1.000000
20024.061324	0.113231	0.581669	-0.000575	75.233826	28.343264	81.056725	0.676526	0.000000	-0.028610	0.000000	0.000000	0.000000	-0.089955	-0.014207	-0.000837	0.000000	0.000000	3.000000	1.000000	1.000000
20024.064657	0.113231	0.581669	-0.000575	75.233826	28.343264	81.056725	0.676526	0.000000	-0.028610	0.000000	0.000000	0.000000	-0.089955	-0.014207	-0.000837	0.000000	0.000000	3.000000	1.000000	1.000000
20024.067990	0.112941	0.581632	-0.000538	75.233826	28.343264	81.056725	0.676526	0.000000	-0.028610	0.000000	0.000000	0.000000	-0.086998	-0.010941	0.011009	0.000000	0.000000	3.000000	1.000000	1.000000
20024.071324	0.112941	0.581632	-0.000538	75.234383	28.374178	81.146507	0.661533	0.000000	-0.028749	0.000000	0.000000	0.000000	-0.086998	-0.010941	0.011009	0.000000	0.000000	3.000000	1.000000	1.000000
20024.074657	0.112941	0.581632	-0.000538	75.234383	28.374178	81.146507	0.661533	0.000000	-0.028749	0.000000	0.000000	0.000000	-0.086998	-0.010941	0.011009	0.000000	0.000000	3.000000	1.000000	1.000000
20024.077990	0.112941	0.581632	-0.000538	75.234383	28.374178	81.146507	0.661533	0.000000	-0.028749	0.000000	0.000000	0.000000	-0.086998	-0.010941	0.011009	0.000000	0.000000	3.000000	1.000000	1.000000
20024.081324	0.112335	0.581541	-0.000477	75.232391	28.468256	81.322884	0.647034	0.000000	-0.026914	0.000000	0.000000	0.000000	-0.181724	-0.027391	0.018482	0.000000	0.000000	3.000000	1.000000	1.000000
20024.084657	0.112335	0.581541	-0.000477	75.232391	28.468256	81.322884	0.647034	0.000000	-0.026914	0.000000	0.000000	0.000000	-0.181724	-0.027391	0.018482	0.000000	0.000000	3.000000	1.000000	1.000000
20024.087990	0.112335	0.581541	-0.000477	75.232391	28.468256	81.322884	0.647034	0.000000	-0.026914	0.000000	0.000000	0.000000	-0.181724	-0.027391	0.018482	0.000000	0.000000	3.000000	1.000000	1.000000
20024.091324	0.112335	0.581541	-0.000477	75.227715	28.590063	81.537743	0.616746	0.000000	-0.023834	0.000000	0.000000	0.000000	-0.181724	-0.027391	0.018482	0.000000	0.000000	3.000000	1.000000	1.000000
20024.094657	0.112037	0.581468	-0.000474	75.227715	28.590063	81.537743	0.616746	0.000000	-0.023834	0.000000	0.000000	0.000000	-0.089435	-0.021896	0.000897	0.000000	0.000000	3.000000	1.000000	1.000000
20024.097990	0.112037	0.581468	-0.000474	75.227715	28.590063	81.537743	0.616746	0.000000	-0.023834	0.000000	0.000000	0.000000	-0.089435	-0.021896	0.000897	0.000000	0.000000	3.000000	1.000000	1.000000
20024.101324	0.111743	0.581413	-0.000454	75.224136	28.730457	81.781189	0.616746	0.000000	-0.023834	0.000000	0.000000	0.000000	-0.088208	-0.016433	0.005805	0.000000	0.000000	3.000000	1.000000	1.000000
20024.104657	0.111743	0.581413	-0.000454	75.224136	28.730457	81.781189	0.616746	0.000000	-0.023834	0.000000	0.000000	0.000000	-0.088208	-0.016433	0.005805	0.000000	0.000000	3.000000	1.000000	1.000000
20024.107990	0.111743	0.581413	-0.000454	75.224136	28.730457	81.781189	0.616746	0.000000	-0.023834	0.000000	0.000000	0.000000	-0.088208	-0.016433	0.005805	0.000000	0.000000	3.000000	1.000000	1.000000
20024.111324	0.111743	0.581413	-0.000454	75.217819	28.865736	82.014923	0.587139	0.000000	-0.022717	0.000000	0.000000	0.000000	-0.088208	-0.016433	0.005805	0.000000	0.000000	3.000000	1.000000	1.000000
20024.114657	0.111427	0.581358	-0.000430	75.217819	28.865736	82.014923	0.587139	0.000000	-0.022717	0.000000	0.000000	0.000000	-0.094706	-0.016425	0.007333	0.000000	0.000000	3.000000	1.000000	1.000000
20024.117990	0.111427	0.581358	-0.000430	75.217819	28.865736	82.014923	0.587139	0.000000	-0.022717	0.000000	0.000000	0.000000	-0.094706	-0.016425	0.007333	0.000000	0.000000	3.000000	1.000000	1.000000
20024.121324	0.111127	0.581311	-0.000434	75.211349	28.998085	82.248482	0.587139	0.000000	-0.022717	0.000000	0.000000	0.000000	-0.089890	-0.014164	-0.001268	0.000000	0.000000	3.000000	1.000000	1.000000
20024.124657	0.111127	0.581311	-0.000434	75.211349	28.998085	82.248482	0.587139	0.000000	-0.022717	0.000000	0.000000	0.000000	-0.089890	-0.014164	-0.001268	0.000000	0.000000	3.000000	1.000000	1.000000
20024.127990	0.111127	0.581311	-0.000434	75.211349	28.998085	82.248482	0.587139	0.000000	-0.022717	0.000000	0.000000	0.000000	-0.089890	-0.014164	-0.001268	0.000000	0.000000	3.000000	1.000000	1.000000
20024.131324	0.111127	0.581311	-0.000434	75.196365	29.146797	82.507126	0.556373	0.000000	-0.021706	0.000000	0.000000	0.000000	-0.089890	-0.014164	-0.001268	0.000000	0.000000	3.000000	1.000000	1.000000
20024.134657	0.110814	0.581300	-0.000400	75.196365	29.146797	82.507126	0.556373	0.000000	-0.021706	0.000000	0.000000	0.000000	-0.093966	-0.003243	0.010199	0.000000	0.000000	3.000000	1.000000	1.000000
20024.137990	0.110814	0.581300	-0.000400	75.196365	29.146797	82.507126	0.556373	0.000000	-0.021706	0.000000	0.000000	0.000000	-0.093966	-0.003243	0.010199	0.000000	0.000000	3.000000	1.000000	1.000000
20024.141324	0.110814	0.581300	-0.000400	75.172226	29.353968	82.844749	0.556373	0.000000	-0.021706	0.000000	0.000000	0.000000	-0.093966	-0.003243	0.010199	0.000000	0.000000	3.000000	1.000000	1.000000
20024.144657	0.110814	0.581300	-0.000400	75.172226	29.353968	82.844749	0.556373	0.000000	-0.021706	0.000000	0.000000	0.000000	-0.093966	-0.003243	0.010199	0.000000	0.000000	3.000000	1.000000	1.000000
20024.147990	0.110521	0.581315	-0.000378	75.172226	29.353968	82.844749	0.556373	0.000000	-0.021706	0.000000	0.000000	0.000000	-0.087938	0.004443	0.006584	0.000000	0.000000	3.000000	1.000000	1.000000
20024.151324	0.110521	0.581315	-0.000378	75.146301	29.576563	83.200470	0.540712	0.000000	-0.020006	0.000000	0.000000	0.000000	-0.087938	0.004443	0.006584	0.000000	0.000000	3.000000	1.000000	1.000000
20024.154657	0.110521	0.581315	-0.000378	75.146301	29.576563	83.200470	0.540712	0.000000	-0.020006	0.000000	0.000000	0.000000	-0.087938	0.004443	0.006584	0.000000	0.000000	3.000000	1.000000	1.000000
20024.157990	0.110521	0.581315	-0.000378	75.146301	29.576563	83.200470	0.540712	0.000000	-0.020006	0.000000	0.000000	0.000000	-0.087938	0.004443	0.006584	0.000000	0.000000	3.000000	1.000000	1.000000
20024.161324	0.109972	0.581348	-0.000277	75.116966	29.792046	83.551674	0.526055	0.000000	-0.018909	0.000000	0.000000	0.000000	-0.164810	0.009951	0.030318	0.000000	0.000000	3.000000	1.000000	1.000000
20024.164657	0.109972	0.581348	-0.000277	75.116966	29.792046	83.551674	0.526055	0.000000	-0.018909	0.000000	0.000000	0.000000	-0.164810	0.009951	0.030318	0.000000	0.000000	3.000000	1.000000	1.000000
20024.167990	0.109972	0.581348	-0.000277	75.116966	29.792046	83.551674	0.526055	0.000000	-0.018909	0.000000	0.000000	0.000000	-0.164810	0.009951	0.030318	0.000000	0.000000	3.000000	1.000000	1.000000
20024.171324	0.109972	0.581348	-0.000277	75.085686	29.989521	83.879387	0.498587	0.000000	-0.013856	0.000000	0.000000	0.000000	-0.164810	0.009951	0.030318	0.000000	0.000000	3.000000	1.000000	1.000000
20024.174657	0.109681	0.581407	-0.000246	75.085686	29.989521	83.879387	0.498587	0.000000	-0.013856	0.000000	0.000000	0.000000	-0.087217	0.017642	0.009419	0.000000	0.000000	3.000000	1.000000	1.000000
20024.177990	0.109681	0.581407	-0.000246	75.085686	29.989521	83.879387	0.498587	0.000000	-0.013856	0.000000	0.000000	0.000000	-0.087217	0.017642	0.009419	0.000000	0.000000	3.000000	1.000000	1.000000
20024.181324	0.109681	0.581407	-0.000246	75.060471	30.157799	84.165443	0.498587	0.000000	-0.013856	0.000000	0.000000	0.000000	-0.087217	0.017642	0.009419	0.000000	0.000000	3.000000	1.000000	1.000000
20024.184657	0.109681	0.581407	-0.000246	75.060471	30.157799	84.165443	0.498587	0.000000	-0.013856	0.000000	0.000000	0.000000	-0.087217	0.017642	0.009419	0.000000	0.000000	3.000000	1.000000	1.000000
20024.187990	0.109386	0.581448	-0.000231	75.060471	30.157799	84.165443	0.498587	0.000000	-0.013856	0.000000	0.000000	0.000000	-0.088409	0.012151	0.004384	0.000000	0.000000	3.000000	1.000000	1.000000
20024.191324	0.109085	0.581521	-0.000246	75.033470	30.308439	84.428375	0.484051	0.000000	-0.012286	0.000000	0.000000	0.000000	-0.090535	0.022074	-0.004615	0.000000	0.000000	3.000000	1.000000	1.000000
20024.194657	0.109085	0.581521	-0.000246	75.033470	30.308439	84.428375	0.484051	0.000000	-0.012286	0.000000	0.000000	0.000000	-0.090535	0.022074	-0.004615	0.000000	0.000000	3.000000	1.000000	1.000000
20024.197990	0.109085	0.581521	-0.000246	75.033470	30.308439	84.428375	0.484051	0.000000	-0.012286	0.000000	0.000000	0.000000	-0.090535	0.022074	-0.004615	0.000000	0.000000	3.000000	1.000000	1.000000
20024.201324	0.108801	0.581577	-0.000284	75.007233	30.482302	84.719093	0.454227	0.000000	-0.012325	0.000000	0.000000	0.000000	-0.085196	0.016616	-0.011206	0.000000	0.000000	3.000000	1.000000	1.000000
20024.204657	0.108801	0.581577	-0.000284	75.007233	30.482302	84.719093	0.454227	0.000000	-0.012325	0.000000	0.000000	0.000000	-0.085196	0.016616	-0.011206	0.000000	0.000000	3.000000	1.000000	1.000000
20024.207990	0.108801	0.581577	-0.000284	75.007233	30.482302	84.719093	0.454227	0.000000	-0.012325	0.000000	0.000000	0.000000	-0.085196	0.016616	-0.011206	0.000000	0.000000	3.000000	1.000000	1.000000
20024.211324	0.108801	0.581577	-0.000284	74.975243	30.676754	85.036552	0.440028	0.000000	-0.014192	0.000000	0.000000	0.000000	-0.085196	0.016616	-0.011206	0.000000	0.000000	3.000000	1.000000	1.000000
20024.214657	0.108537	0.581658	-0.000333	74.975243	30.676754	85.036552	0.440028	0.000000	-0.014192	0.000000	0.000000	0.000000	-0.079138	0.024284	-0.014792	0.000000	0.000000	3.000000	1.000000	1.000000
20024.217990	0.108537	0.581658	-0.000333	74.975243	30.676754	85.036552	0.440028	0.000000	-0.014192	0.000000	0.000000	0.000000	-0.079138	0.024284	-0.014792	0.000000	0.000000	3.000000	1.000000	1.000000
20024.221324	0.108537	0.581658	-0.000333	74.944885	30.882441	85.368950	0.440028	0.000000	-0.014192	0.000000	0.000000	0.000000	-0.079138	0.024284	-0.014792	0.000000	0.000000	3.000000	1.000000	1.000000
20024.224657	0.108537	0.581658	-0.000333	74.944885	30.882441	85.368950	0.440028	0.000000	-0.014192	0.000000	0.000000	0.000000	-0.079138	0.024284	-0.014792	0.000000	0.000000	3.000000	1.000000	1.000000
20024.227990	0.108264	0.581728	-0.000422	74.944885	30.882441	85.368950	0.440028	0.000000	-0.014192	0.000000	0.000000	0.000000	-0.081946	0.021022	-0.026785	0.000000	0.000000	3.000000	1.000000	1.000000
20024.231324	0.108264	0.581728	-0.000422	74.919746	31.073971	85.664932	0.426838	0.000000	-0.016658	0.000000	0.000000	0.000000	-0.081946	0.021022	-0.026785	0.000000	0.000000	3.000000	1.000000	1.000000
20024.234657	0.108264	0.581728	-0.000422	74.919746	31.073971	85.664932	0.426838	0.000000	-0.016658	0.000000	0.000000	0.000000	-0.081946	0.021022	-0.026785	0.000000	0.000000	3.000000	1.000000	1.000000
20024.237990	0.108264	0.581728	-0.000422	74.919746	31.073971	85.664932	0.426838	0.000000	-0.016658	0.000000	0.000000	0.000000	-0.081946	0.021022	-0.026785	0.000000	0.000000	3.000000	1.000000	1.000000
20024.241324	0.107775	0.581831	-0.000650	74.894302	31.261940	85.952095	0.413180	0.000000	-0.021122	0.000000	0.000000	0.000000	-0.146629	0.031011	-0.068294	0.000000	0.000000	3.000000	1.000000	1.000000
20024.244657	0.107775	0.581831	-0.000650	74.894302	31.261940	85.952095	0.413180	0.000000	-0.021122	0.000000	0.000000	0.000000	-0.146629	0.031011	-0.068294	0.000000	0.000000	3.000000	1.000000	1.000000
20024.247990	0.107775	0.581831	-0.000650	74.894302	31.261940	85.952095	0.413180	0.000000	-0.021122	0.000000	0.000000	0.000000	-0.146629	0.031011	-0.068294	0.000000	0.000000	3.000000	1.000000	1.000000
20024.251324	0.107775	0.581831	-0.000650	74.871185	31.432631	86.207550	0.388742	0.000000	-0.032504	0.000000	0.000000	0.000000	-0.146629	0.031011	-0.068294	0.000000	0.000000	3.000000	1.000000	1.000000
20024.254657	0.107558	0.581890	-0.000795	74.871185	31.432631	86.207550	0.388742	0.000000	-0.032504	0.000000	0.000000	0.000000	-0.065153	0.017711	-0.043479	0.000000	0.000000	3.000000	1.000000	1.000000
20024.257990	0.107558	0.581890	-0.000795	74.871185	31.432631	86.207550	0.388742	0.000000	-0.032504	0.000000	0.000000	0.000000	-0.065153	0.017711	-0.043479	0.000000	0.000000	3.000000	1.000000	1.000000
20024.261324	0.107558	0.581890	-0.000795	74.852943	31.586121	86.457458	0.388742	0.000000	-0.032504	0.000000	0.000000	0.000000	-0.065153	0.017711	-0.043479	0.000000	0.000000	3.000000	1.000000	1.000000
20024.264657	0.107558	0.581890	-0.000795	74.852943	31.586121	86.457458	0.388742	0.000000	-0.032504	0.000000	0.000000	0.000000	-0.065153	0.017711	-0.043479	0.000000	0.000000	3.000000	1.000000	1.000000
20024.267990	0.107321	0.581923	-0.000928	74.852943	31.586121	86.457458	0.388742	0.000000	-0.032504	0.000000	0.000000	0.000000	-0.071148	0.009988	-0.039998	0.000000	0.000000	3.000000	1.000000	1.000000
20024.271324	0.107321	0.581923	-0.000928	74.839890	31.701145	86.645508	0.377883	0.000000	-0.039751	0.000000	0.000000	0.000000	-0.071148	0.009988	-0.039998	0.000000	0.000000	3.000000	1.000000	1.000000
20024.274657	0.107321	0.581923	-0.000928	74.839890	31.701145	86.645508	0.377883	0.000000	-0.039751	0.000000	0.000000	0.000000	-0.071148	0.009988	-0.039998	0.000000	0.000000	3.000000	1.000000	1.000000
20024.277990	0.107321	0.581923	-0.000928	74.839890	31.701145	86.645508	0.377883	0.000000	-0.039751	0.000000	0.000000	0.000000	-0.071148	0.009988	-0.039998	0.000000	0.000000	3.000000	1.000000	1.000000
20024.281324	0.106956	0.581994	-0.001312	74.834007	31.790335	86.780075	0.366025	0.000000	-0.046417	0.000000	0.000000	0.000000	-0.109291	0.021049	-0.115158	0.000000	0.000000	3.000000	1.000000	1.000000
20024.284657	0.106956	0.581994	-0.001312	74.834007	31.790335	86.780075	0.366025	0.000000	-0.046417	0.000000	0.000000	0.000000	-0.109291	0.021049	-0.115158	0.000000	0.000000	3.000000	1.000000	1.000000
20024.287990	0.106956	0.581994	-0.001312	74.834007	31.790335	86.780075	0.366025	0.000000	-0.046417	0.000000	0.000000	0.000000	-0.109291	0.021049	-0.115158	0.000000	0.000000	3.000000	1.000000	1.000000
20024.291324	0.106956	0.581994	-0.001312	74.828865	31.848131	86.875824	0.347810	0.000000	-0.065610	0.000000	0.000000	0.000000	-0.109291	0.021049	-0.115158	0.000000	0.000000	3.000000	1.000000	1.000000
20024.294657	0.106844	0.582034	-0.001500	74.828865	31.848131	86.875824	0.347810	0.000000	-0.065610	0.000000	0.000000	0.000000	-0.033728	0.012125	-0.056207	0.000000	0.000000	3.000000	1.000000	1.000000
20024.297990	0.106844	0.582034	-0.001500	74.828865	31.848131	86.875824	0.347810	0.000000	-0.065610	0.000000	0.000000	0.000000	-0.033728	0.012125	-0.056207	0.000000	0.000000	3.000000	1.000000	1.000000
20024.301324	0.106844	0.582034	-0.001500	74.825623	31.871401	86.912582	0.347810	0.000000	-0.065610	0.000000	0.000000	0.000000	-0.033728	0.012125	-0.056207	0.000000	0.000000	3.000000	1.000000	1.000000
20024.304657	0.106844	0.582034	-0.001500	74.825623	31.871401	86.912582	0.347810	0.000000	-0.065610	0.000000	0.000000	0.000000	-0.033728	0.012125	-0.056207	0.000000	0.000000	3.000000	1.000000	1.000000
20024.307990	0.106779	0.582092	-0.001680	74.825623	31.871401	86.912582	0.347810	0.000000	-0.065610	0.000000	0.000000	0.000000	-0.019568	0.017561	-0.054280	0.000000	0.000000	3.000000	1.000000	1.000000
20024.311324	0.106779	0.582092	-0.001680	74.831528	31.876036	86.920197	0.342188	0.000000	-0.074978	0.000000	0.000000	0.000000	-0.019568	0.017561	-0.054280	0.000000	0.000000	3.000000	1.000000	1.000000
20024.314657	0.106779	0.582092	-0.001680	74.831528	31.876036	86.920197	0.342188	0.000000	-0.074978	0.000000	0.000000	0.000000	-0.019568	0.017561	-0.054280	0.000000	0.000000	3.000000	1.000000	1.000000
20024.317990	0.106779	0.582092	-0.001680	74.831528	31.876036	86.920197	0.342188	0.000000	-0.074978	0.000000	0.000000	0.000000	-0.019568	0.017561	-0.054280	0.000000	0.000000	3.000000	1.000000	1.000000
20024.321324	0.106667	0.582166	-0.002057	74.831528	31.876036	86.920197	0.338927	0.000000	-0.084025	0.000000	0.000000	0.000000	-0.033348	0.021937	-0.113094	0.000000	0.000000	3.000000	1.000000	1.000000
20024.324657	0.106667	0.582166	-0.002057	74.831528	31.876036	86.920197	0.338927	0.000000	-0.084025	0.000000	0.000000	0.000000	-0.033348	0.021937	-0.113094	0.000000	0.000000	3.000000	1.000000	1.000000
20024.327990	0.106667	0.582166	-0.002057	74.831528	31.876036	86.920197	0.338927	0.000000	-0.084025	0.000000	0.000000	0.000000	-0.033348	0.021937	-0.113094	0.000000	0.000000	3.000000	1.000000	1.000000
20024.331324	0.106624	0.582224	-0.002244	74.831528	31.876036	86.920197	0.333369	0.000000	-0.102874	0.000000	0.000000	0.000000	-0.013084	0.017502	-0.055823	0.000000	0.000000	3.000000	1.000000	1.000000
20024.334657	0.106624	0.582224	-0.002244	74.831528	31.876036	86.920197	0.333369	0.000000	-0.102874	0.000000	0.000000	0.000000	-0.013084	0.017502	-0.055823	0.000000	0.000000	3.000000	1.000000	1.000000
20024.337990	0.106624	0.582224	-0.002244	74.831528	31.876036	86.920197	0.333369	0.000000	-0.102874	0.000000	0.000000	0.000000	-0.013084	0.017502	-0.055823	0.000000	0.000000	3.000000	1.000000	1.000000
20024.341324	0.106624	0.582224	-0.002244	74.829994	31.867918	86.910423	0.331188	0.000000	-0.112177	0.000000	0.000000	0.000000	-0.013084	0.017502	-0.055823	0.000000	0.000000	3.000000	1.000000	1.000000
20024.344657	0.106580	0.582282	-0.002430	74.829994	31.867918	86.910423	0.331188	0.000000	-0.112177	0.000000	0.000000	0.000000	-0.013084	0.017464	-0.055830	0.000000	0.000000	3.000000	1.000000	1.000000
20024.347990	0.106580	0.582282	-0.002430	74.829994	31.867918	86.910423	0.331188	0.000000	-0.112177	0.000000	0.000000	0.000000	-0.013084	0.017464	-0.055830	0.000000	0.000000	3.000000	1.000000	1.000000
20024.351324	0.106580	0.582282	-0.002430	74.829979	31.862467	86.910408	0.331188	0.000000	-0.112177	0.000000	0.000000	0.000000	-0.013084	0.017464	-0.055830	0.000000	0.000000	3.000000	1.000000	1.000000
20024.354657	0.106580	0.582282	-0.002430	74.829979	31.862467	86.910408	0.331188	0.000000	-0.112177	0.000000	0.000000	0.000000	-0.013084	0.017464	-0.055830	0.000000	0.000000	3.000000	1.000000	1.000000
20024.357990	0.106477	0.582333	-0.002577	74.829979	31.862467	86.910408	0.331188	0.000000	-0.112177	0.000000	0.000000	0.000000	-0.030871	0.015265	-0.044307	0.000000	0.000000	3.000000	1.000000	1.000000
20024.361324	0.106477	0.582333	-0.002577	74.827042	31.847895	86.906586	0.329008	0.000000	-0.121482	0.000000	0.000000	0.000000	-0.030871	0.015265	-0.044307	0.000000	0.000000	3.000000	1.000000	1.000000
20024.364657	0.106477	0.582333	-0.002577	74.827042	31.847895	86.906586	0.329008	0.000000	-0.121482	0.000000	0.000000	0.000000	-0.030871	0.015265	-0.044307	0.000000	0.000000	3.000000	1.000000	1.000000
20024.367990	0.106477	0.582333	-0.002577	74.827042	31.847895	86.906586	0.329008	0.000000	-0.121482	0.000000	0.000000	0.000000	-0.030871	0.015265	-0.044307	0.000000	0.000000	3.000000	1.000000	1.000000
20024.371324	0.106189	0.582453	-0.002836	74.824936	31.827736	86.902878	0.323862	0.000000	-0.128867	0.000000	0.000000	0.000000	-0.086425	0.035938	-0.077615	0.000000	0.000000	3.000000	1.000000	1.000000
20024.374657	0.106189	0.582453	-0.002836	74.824936	31.827736	86.902878	0.323862	0.000000	-0.128867	0.000000	0.000000	0.000000	-0.086425	0.035938	-0.077615	0.000000	0.000000	3.000000	1.000000	1.000000
20024.377990	0.106189	0.582453	-0.002836	74.824936	31.827736	86.902878	0.323862	0.000000	-0.128867	0.000000	0.000000	0.000000	-0.086425	0.035938	-0.077615	0.000000	0.000000	3.000000	1.000000	1.000000
20024.381324	0.105979	0.582504	-0.002959	74.824936	31.805992	86.902885	0.309458	0.000000	-0.141803	0.000000	0.000000	0.000000	-0.063171	0.015212	-0.036798	0.000000	0.000000	3.000000	1.000000	1.000000
20024.384657	0.105979	0.582504	-0.002959	74.824936	31.805992	86.902885	0.309458	0.000000	-0.141803	0.000000	0.000000	0.000000	-0.063171	0.015212	-0.036798	0.000000	0.000000	3.000000	1.000000	1.000000
20024.387990	0.105979	0.582504	-0.002959	74.824936	31.805992	86.902885	0.309458	0.000000	-0.141803	0.000000	0.000000	0.000000	-0.063171	0.015212	-0.036798	0.000000	0.000000	3.000000	1.000000	1.000000
20024.391324	0.105979	0.582504	-0.002959	74.819885	31.771301	86.887428	0.298930	0.000000	-0.147936	0.000000	0.000000	0.000000	-0.063171	0.015212	-0.036798	0.000000	0.000000	3.000000	1.000000	1.000000
20024.394657	0.105734	0.582565	-0.003032	74.819885	31.771301	86.887428	0.298930	0.000000	-0.147936	0.000000	0.000000	0.000000	-0.073288	0.018489	-0.021850	0.000000	0.000000	3.000000	1.000000	1.000000
20024.397990	0.105734	0.582565	-0.003032	74.819885	31.771301	86.887428	0.298930	0.000000	-0.147936	0.000000	0.000000	0.000000	-0.073288	0.018489	-0.021850	0.000000	0.000000	3.000000	1.000000	1.000000
20024.401324	0.105443	0.582609	-0.003111	74.819885	31.738657	86.887413	0.298930	0.000000	-0.147936	0.000000	0.000000	0.000000	-0.087352	0.013018	-0.023874	0.000000	0.000000	3.000000	1.000000	1.000000
20024.404657	0.105443	0.582609	-0.003111	74.819885	31.738657	86.887413	0.298930	0.000000	-0.147936	0.000000	0.000000	0.000000	-0.087352	0.013018	-0.023874	0.000000	0.000000	3.000000	1.000000	1.000000
20024.407990	0.105443	0.582609	-0.003111	74.819885	31.738657	86.887413	0.298930	0.000000	-0.147936	0.000000	0.000000	0.000000	-0.087352	0.013018	-0.023874	0.000000	0.000000	3.000000	1.000000	1.000000
20024.411324	0.105443	0.582609	-0.003111	74.814278	31.700108	86.878036	0.272156	0.000000	-0.155557	0.000000	0.000000	0.000000	-0.087352	0.013018	-0.023874	0.000000	0.000000	3.000000	1.000000	1.000000
20024.414657	0.105138	0.582688	-0.003153	74.814278	31.700108	86.878036	0.272156	0.000000	-0.155557	0.000000	0.000000	0.000000	-0.091472	0.023933	-0.012465	0.000000	0.000000	3.000000	1.000000	1.000000
20024.417990	0.105138	0.582688	-0.003153	74.814278	31.700108	86.878036	0.272156	0.000000	-0.155557	0.000000	0.000000	0.000000	-0.091472	0.023933	-0.012465	0.000000	0.000000	3.000000	1.000000	1.000000
20024.421324	0.104823	0.582754	-0.003143	74.807816	31.658972	86.852577	0.272156	0.000000	-0.155557	0.000000	0.000000	0.000000	-0.094683	0.019618	0.002942	0.000000	0.000000	3.000000	1.000000	1.000000
20024.424657	0.104823	0.582754	-0.003143	74.807816	31.658972	86.852577	0.272156	0.000000	-0.155557	0.000000	0.000000	0.000000	-0.094683	0.019618	0.002942	0.000000	0.000000	3.000000	1.000000	1.000000
20024.427990	0.104823	0.582754	-0.003143	74.807816	31.658972	86.852577	0.272156	0.000000	-0.155557	0.000000	0.000000	0.000000	-0.094683	0.019618	0.002942	0.000000	0.000000	3.000000	1.000000	1.000000
20024.431324	0.104823	0.582754	-0.003143	74.796738	31.627127	86.825684	0.241130	0.000000	-0.157144	0.000000	0.000000	0.000000	-0.094683	0.019618	0.002942	0.000000	0.000000	3.000000	1.000000	1.000000
20024.434657	0.104485	0.582819	-0.003128	74.796738	31.627127	86.825684	0.241130	0.000000	-0.157144	0.000000	0.000000	0.000000	-0.101140	0.019594	0.004361	0.000000	0.000000	3.000000	1.000000	1.000000
20024.437990	0.104485	0.582819	-0.003128	74.796738	31.627127	86.825684	0.241130	0.000000	-0.157144	0.000000	0.000000	0.000000	-0.101140	0.019594	0.004361	0.000000	0.000000	3.000000	1.000000	1.000000
20024.441324	0.104485	0.582819	-0.003128	74.780266	31.635674	86.812019	0.241130	0.000000	-0.157144	0.000000	0.000000	0.000000	-0.101140	0.019594	0.004361	0.000000	0.000000	3.000000	1.000000	1.000000
20024.444657	0.104485	0.582819	-0.003128	74.780266	31.635674	86.812019	0.241130	0.000000	-0.157144	0.000000	0.000000	0.000000	-0.101140	0.019594	0.004361	0.000000	0.000000	3.000000	1.000000	1.000000
20024.447990	0.104158	0.582895	-0.003074	74.780266	31.635674	86.812019	0.241130	0.000000	-0.157144	0.000000	0.000000	0.000000	-0.098385	0.022903	0.016263	0.000000	0.000000	3.000000	1.000000	1.000000
20024.451324	0.103826	0.582954	-0.003037	74.762909	31.677940	86.749023	0.224273	0.000000	-0.156417	0.000000	0.000000	0.000000	-0.099533	0.017428	0.011202	0.000000	0.000000	3.000000	1.000000	1.000000
20024.454657	0.103826	0.582954	-0.003037	74.762909	31.677940	86.749023	0.224273	0.000000	-0.156417	0.000000	0.000000	0.000000	-0.099533	0.017428	0.011202	0.000000	0.000000	3.000000	1.000000	1.000000
20024.457990	0.103826	0.582954	-0.003037	74.762909	31.677940	86.749023	0.224273	0.000000	-0.156417	0.000000	0.000000	0.000000	-0.099533	0.017428	0.011202	0.000000	0.000000	3.000000	1.000000	1.000000
20024.461324	0.103826	0.582954	-0.003037	74.743523	31.759602	86.680603	0.191287	0.000000	-0.151839	0.000000	0.000000	0.000000	-0.099533	0.017428	0.011202	0.000000	0.000000	3.000000	1.000000	1.000000
20024.464657	0.103501	0.582979	-0.002970	74.743523	31.759602	86.680603	0.191287	0.000000	-0.151839	0.000000	0.000000	0.000000	-0.097482	0.007629	0.020134	0.000000	0.000000	3.000000	1.000000	1.000000
20024.467990	0.103501	0.582979	-0.002970	74.743523	31.759602	86.680603	0.191287	0.000000	-0.151839	0.000000	0.000000	0.000000	-0.097482	0.007629	0.020134	0.000000	0.000000	3.000000	1.000000	1.000000
20024.471324	0.103501	0.582979	-0.002970	74.723694	31.870291	86.700005	0.191287	0.000000	-0.151839	0.000000	0.000000	0.000000	-0.097482	0.007629	0.020134	0.000000	0.000000	3.000000	1.000000	1.000000
20024.474657	0.103501	0.582979	-0.002970	74.723694	31.870291	86.700005	0.191287	0.000000	-0.151839	0.000000	0.000000	0.000000	-0.097482	0.007629	0.020134	0.000000	0.000000	3.000000	1.000000	1.000000
20024.477990	0.103129	0.582986	-0.002910	74.723694	31.870291	86.700005	0.191287	0.000000	-0.151839	0.000000	0.000000	0.000000	-0.111563	0.002155	0.018015	0.000000	0.000000	3.000000	1.000000	1.000000
20024.481324	0.102694	0.582968	-0.002829	74.708878	31.959087	86.770432	0.175040	0.000000	-0.148484	0.000000	0.000000	0.000000	-0.130532	-0.005484	0.024323	0.000000	0.000000	3.000000	1.000000	1.000000
20024.484657	0.102694	0.582968	-0.002829	74.708878	31.959087	86.770432	0.175040	0.000000	-0.148484	0.000000	0.000000	0.000000	-0.130532	-0.005484	0.024323	0.000000	0.000000	3.000000	1.000000	1.000000
20024.487990	0.102694	0.582968	-0.002829	74.708878	31.959087	86.770432	0.175040	0.000000	-0.148484	0.000000	0.000000	0.000000	-0.130532	-0.005484	0.024323	0.000000	0.000000	3.000000	1.000000	1.000000
20024.491324	0.102694	0.582968	-0.002829	74.698433	32.008018	86.752174	0.134691	0.000000	-0.141427	0.000000	0.000000	0.000000	-0.130532	-0.005484	0.024323	0.000000	0.000000	3.000000	1.000000	1.000000
20024.494657	0.102237	0.582950	-0.002743	74.698433	32.008018	86.752174	0.134691	0.000000	-0.141427	0.000000	0.000000	0.000000	-0.137021	-0.005469	0.025654	0.000000	0.000000	3.000000	1.000000	1.000000
20024.497990	0.102237	0.582950	-0.002743	74.698433	32.008018	86.752174	0.134691	0.000000	-0.141427	0.000000	0.000000	0.000000	-0.137021	-0.005469	0.025654	0.000000	0.000000	3.000000	1.000000	1.000000
20024.501324	0.102237	0.582950	-0.002743	74.686195	32.066792	86.759842	0.134691	0.000000	-0.141427	0.000000	0.000000	0.000000	-0.137021	-0.005469	0.025654	0.000000	0.000000	3.000000	1.000000	1.000000
20024.504657	0.102237	0.582950	-0.002743	74.686195	32.066792	86.759842	0.134691	0.000000	-0.141427	0.000000	0.000000	0.000000	-0.137021	-0.005469	0.025654	0.000000	0.000000	3.000000	1.000000	1.000000
20024.507990	0.101764	0.582924	-0.002630	74.686195	32.066792	86.759842	0.134691	0.000000	-0.141427	0.000000	0.000000	0.000000	-0.141948	-0.007633	0.033967	0.000000	0.000000	3.000000	1.000000	1.000000
20024.511324	0.101312	0.582899	-0.002522	74.667107	32.176178	86.815758	0.111854	0.000000	-0.137152	0.000000	0.000000	0.000000	-0.135510	-0.007633	0.032377	0.000000	0.000000	3.000000	1.000000	1.000000
20024.514657	0.101312	0.582899	-0.002522	74.667107	32.176178	86.815758	0.111854	0.000000	-0.137152	0.000000	0.000000	0.000000	-0.135510	-0.007633	0.032377	0.000000	0.000000	3.000000	1.000000	1.000000
20024.517990	0.101312	0.582899	-0.002522	74.667107	32.176178	86.815758	0.111854	0.000000	-0.137152	0.000000	0.000000	0.000000	-0.135510	-0.007633	0.032377	0.000000	0.000000	3.000000	1.000000	1.000000
20024.521324	0.101312	0.582899	-0.002522	74.638542	32.327564	86.965187	0.065611	0.000000	-0.126094	0.000000	0.000000	0.000000	-0.135510	-0.007633	0.032377	0.000000	0.000000	3.000000	1.000000	1.000000
20024.524657	0.100848	0.582884	-0.002370	74.638542	32.327564	86.965187	0.065611	0.000000	-0.126094	0.000000	0.000000	0.000000	-0.139362	-0.004319	0.045677	0.000000	0.000000	3.000000	1.000000	1.000000
20024.527990	0.100848	0.582884	-0.002370	74.638542	32.327564	86.965187	0.065611	0.000000	-0.126094	0.000000	0.000000	0.000000	-0.139362	-0.004319	0.045677	0.000000	0.000000	3.000000	1.000000	1.000000
20024.531324	0.100848	0.582884	-0.002370	74.605095	32.541847	87.243446	0.065611	0.000000	-0.126094	0.000000	0.000000	0.000000	-0.139362	-0.004319	0.045677	0.000000	0.000000	3.000000	1.000000	1.000000
20024.534657	0.100848	0.582884	-0.002370	74.605095	32.541847	87.243446	0.065611	0.000000	-0.126094	0.000000	0.000000	0.000000	-0.139362	-0.004319	0.045677	0.000000	0.000000	3.000000	1.000000	1.000000
20024.537990	0.100401	0.582852	-0.002239	74.605095	32.541847	87.243446	0.065611	0.000000	-0.126094	0.000000	0.000000	0.000000	-0.134044	-0.009788	0.039109	0.000000	0.000000	3.000000	1.000000	1.000000
20024.541324	0.099979	0.582837	-0.002097	74.567078	32.756386	87.400505	0.042384	0.000000	-0.118482	0.000000	0.000000	0.000000	-0.126515	-0.004328	0.042550	0.000000	0.000000	3.000000	1.000000	1.000000
20024.544657	0.099979	0.582837	-0.002097	74.567078	32.756386	87.400505	0.042384	0.000000	-0.118482	0.000000	0.000000	0.000000	-0.126515	-0.004328	0.042550	0.000000	0.000000	3.000000	1.000000	1.000000
20024.547990	0.099979	0.582837	-0.002097	74.567078	32.756386	87.400505	0.042384	0.000000	-0.118482	0.000000	0.000000	0.000000	-0.126515	-0.004328	0.042550	0.000000	0.000000	3.000000	1.000000	1.000000
20024.551324	0.099979	0.582837	-0.002097	74.533859	32.959381	87.488403	-0.001042	0.000000	-0.104872	0.000000	0.000000	0.000000	-0.126515	-0.004328	0.042550	0.000000	0.000000	3.000000	1.000000	1.000000
20024.554657	0.099554	0.582805	-0.001973	74.533859	32.959381	87.488403	-0.001042	0.000000	-0.104872	0.000000	0.000000	0.000000	-0.127661	-0.009797	0.037435	0.000000	0.000000	3.000000	1.000000	1.000000
20024.557990	0.099554	0.582805	-0.001973	74.533859	32.959381	87.488403	-0.001042	0.000000	-0.104872	0.000000	0.000000	0.000000	-0.127661	-0.009797	0.037435	0.000000	0.000000	3.000000	1.000000	1.000000
20024.561324	0.099554	0.582805	-0.001973	74.508560	33.125233	87.645538	-0.001042	0.000000	-0.104872	0.000000	0.000000	0.000000	-0.127661	-0.009797	0.037435	0.000000	0.000000	3.000000	1.000000	1.000000
20024.564657	0.099554	0.582805	-0.001973	74.508560	33.125233	87.645538	-0.001042	0.000000	-0.104872	0.000000	0.000000	0.000000	-0.127661	-0.009797	0.037435	0.000000	0.000000	3.000000	1.000000	1.000000
20024.567990	0.099103	0.582754	-0.001860	74.508560	33.125233	87.645538	-0.001042	0.000000	-0.104872	0.000000	0.000000	0.000000	-0.135281	-0.015269	0.033727	0.000000	0.000000	3.000000	1.000000	1.000000
20024.571324	0.098612	0.582721	-0.001722	74.486725	33.235516	87.836365	-0.022319	0.000000	-0.098633	0.000000	0.000000	0.000000	-0.147205	-0.009812	0.041401	0.000000	0.000000	3.000000	1.000000	1.000000
20024.574657	0.098612	0.582721	-0.001722	74.486725	33.235516	87.836365	-0.022319	0.000000	-0.098633	0.000000	0.000000	0.000000	-0.147205	-0.009812	0.041401	0.000000	0.000000	3.000000	1.000000	1.000000
20024.577990	0.098612	0.582721	-0.001722	74.486725	33.235516	87.836365	-0.022319	0.000000	-0.098633	0.000000	0.000000	0.000000	-0.147205	-0.009812	0.041401	0.000000	0.000000	3.000000	1.000000	1.000000
20024.581324	0.098612	0.582721	-0.001722	74.474411	33.282326	87.868401	-0.069400	0.000000	-0.086111	0.000000	0.000000	0.000000	-0.147205	-0.009812	0.041401	0.000000	0.000000	3.000000	1.000000	1.000000
20024.584657	0.098143	0.582688	-0.001589	74.474411	33.282326	87.868401	-0.069400	0.000000	-0.086111	0.000000	0.000000	0.000000	-0.140773	-0.009792	0.039844	0.000000	0.000000	3.000000	1.000000	1.000000
20024.587990	0.098143	0.582688	-0.001589	74.474411	33.282326	87.868401	-0.069400	0.000000	-0.086111	0.000000	0.000000	0.000000	-0.140773	-0.009792	0.039844	0.000000	0.000000	3.000000	1.000000	1.000000
20024.591324	0.098143	0.582688	-0.001589	74.465149	33.313950	87.767143	-0.069400	0.000000	-0.086111	0.000000	0.000000	0.000000	-0.140773	-0.009792	0.039844	0.000000	0.000000	3.000000	1.000000	1.000000
20024.594657	0.098143	0.582688	-0.001589	74.465149	33.313950	87.767143	-0.069400	0.000000	-0.086111	0.000000	0.000000	0.000000	-0.140773	-0.009792	0.039844	0.000000	0.000000	3.000000	1.000000	1.000000
20024.597990	0.097695	0.582656	-0.001462	74.465149	33.313950	87.767143	-0.069400	0.000000	-0.086111	0.000000	0.000000	0.000000	-0.134334	-0.009789	0.038308	0.000000	0.000000	3.000000	1.000000	1.000000
20024.601324	0.097302	0.582652	-0.001287	74.446266	33.361729	87.748352	-0.092862	0.000000	-0.079471	0.000000	0.000000	0.000000	-0.117762	-0.001033	0.052429	0.000000	0.000000	3.000000	1.000000	1.000000
20024.604657	0.097302	0.582652	-0.001287	74.446266	33.361729	87.748352	-0.092862	0.000000	-0.079471	0.000000	0.000000	0.000000	-0.117762	-0.001033	0.052429	0.000000	0.000000	3.000000	1.000000	1.000000
20024.607990	0.097302	0.582652	-0.001287	74.446266	33.361729	87.748352	-0.092862	0.000000	-0.079471	0.000000	0.000000	0.000000	-0.117762	-0.001033	0.052429	0.000000	0.000000	3.000000	1.000000	1.000000
20024.611324	0.097302	0.582652	-0.001287	74.417007	33.456676	87.947006	-0.134878	0.000000	-0.064348	0.000000	0.000000	0.000000	-0.117762	-0.001033	0.052429	0.000000	0.000000	3.000000	1.000000	1.000000
20024.614657	0.096918	0.582660	-0.001072	74.417007	33.456676	87.947006	-0.134878	0.000000	-0.064348	0.000000	0.000000	0.000000	-0.115281	0.002275	0.064348	0.000000	0.000000	3.000000	1.000000	1.000000
20024.617990	0.096918	0.582660	-0.001072	74.417007	33.456676	87.947006	-0.134878	0.000000	-0.064348	0.000000	0.000000	0.000000	-0.115281	0.002275	0.064348	0.000000	0.000000	3.000000	1.000000	1.000000
20024.621324	0.096918	0.582660	-0.001072	74.381966	33.592812	88.205544	-0.134878	0.000000	-0.064348	0.000000	0.000000	0.000000	-0.115281	0.002275	0.064348	0.000000	0.000000	3.000000	1.000000	1.000000
20024.624657	0.096918	0.582660	-0.001072	74.381966	33.592812	88.205544	-0.134878	0.000000	-0.064348	0.000000	0.000000	0.000000	-0.115281	0.002275	0.064348	0.000000	0.000000	3.000000	1.000000	1.000000
20024.627990	0.096594	0.582675	-0.000895	74.381966	33.592812	88.205544	-0.134878	0.000000	-0.064348	0.000000	0.000000	0.000000	-0.097364	0.004453	0.053106	0.000000	0.000000	3.000000	1.000000	1.000000
20024.631324	0.096299	0.582701	-0.000683	74.341888	33.741379	88.468330	-0.154092	0.000000	-0.053623	0.000000	0.000000	0.000000	-0.088391	0.007746	0.063686	0.000000	0.000000	3.000000	1.000000	1.000000
20024.634657	0.096299	0.582701	-0.000683	74.341888	33.741379	88.468330	-0.154092	0.000000	-0.053623	0.000000	0.000000	0.000000	-0.088391	0.007746	0.063686	0.000000	0.000000	3.000000	1.000000	1.000000
20024.637990	0.096299	0.582701	-0.000683	74.341888	33.741379	88.468330	-0.154092	0.000000	-0.053623	0.000000	0.000000	0.000000	-0.088391	0.007746	0.063686	0.000000	0.000000	3.000000	1.000000	1.000000
20024.641324	0.096299	0.582701	-0.000683	74.312729	33.846336	88.658867	-0.185051	0.000000	-0.034158	0.000000	0.000000	0.000000	-0.088391	0.007746	0.063686	0.000000	0.000000	3.000000	1.000000	1.000000
20024.644657	0.096047	0.582726	-0.000480	74.312729	33.846336	88.658867	-0.185051	0.000000	-0.034158	0.000000	0.000000	0.000000	-0.075457	0.007749	0.060890	0.000000	0.000000	3.000000	1.000000	1.000000
20024.647990	0.096047	0.582726	-0.000480	74.312729	33.846336	88.658867	-0.185051	0.000000	-0.034158	0.000000	0.000000	0.000000	-0.075457	0.007749	0.060890	0.000000	0.000000	3.000000	1.000000	1.000000
20024.651324	0.096047	0.582726	-0.000480	74.291985	33.877258	88.756081	-0.185051	0.000000	-0.034158	0.000000	0.000000	0.000000	-0.075457	0.007749	0.060890	0.000000	0.000000	3.000000	1.000000	1.000000
20024.654657	0.096047	0.582726	-0.000480	74.291985	33.877258	88.756081	-0.185051	0.000000	-0.034158	0.000000	0.000000	0.000000	-0.075457	0.007749	0.060890	0.000000	0.000000	3.000000	1.000000	1.000000
20024.657990	0.095809	0.582741	-0.000322	74.291985	33.877258	88.756081	-0.185051	0.000000	-0.034158	0.000000	0.000000	0.000000	-0.071539	0.004437	0.047457	0.000000	0.000000	3.000000	1.000000	1.000000
20024.661324	0.095809	0.582741	-0.000322	74.287178	33.857899	88.769150	-0.197627	0.000000	-0.024010	0.000000	0.000000	0.000000	-0.071539	0.004437	0.047457	0.000000	0.000000	3.000000	1.000000	1.000000
20024.664657	0.095809	0.582741	-0.000322	74.287178	33.857899	88.769150	-0.197627	0.000000	-0.024010	0.000000	0.000000	0.000000	-0.071539	0.004437	0.047457	0.000000	0.000000	3.000000	1.000000	1.000000
20024.667990	0.095809	0.582741	-0.000322	74.287178	33.857899	88.769150	-0.197627	0.000000	-0.024010	0.000000	0.000000	0.000000	-0.071539	0.004437	0.047457	0.000000	0.000000	3.000000	1.000000	1.000000
20024.671324	0.095486	0.582720	-0.000024	74.284264	33.834656	88.764793	-0.209550	0.000000	-0.016100	0.000000	0.000000	0.000000	-0.096799	-0.006443	0.089314	0.000000	0.000000	3.000000	1.000000	1.000000
20024.674657	0.095486	0.582720	-0.000024	74.284264	33.834656	88.764793	-0.209550	0.000000	-0.016100	0.000000	0.000000	0.000000	-0.096799	-0.006443	0.089314	0.000000	0.000000	3.000000	1.000000	1.000000
20024.677990	0.095486	0.582720	-0.000024	74.284264	33.834656	88.764793	-0.209550	0.000000	-0.016100	0.000000	0.000000	0.000000	-0.096799	-0.006443	0.089314	0.000000	0.000000	3.000000	1.000000	1.000000
20024.681324	0.095486	0.582720	-0.000024	74.284248	33.815617	88.764786	-0.225684	0.000000	-0.001214	0.000000	0.000000	0.000000	-0.096799	-0.006443	0.089314	0.000000	0.000000	3.000000	1.000000	1.000000
20024.684657	0.095354	0.582691	0.000101	74.284248	33.815617	88.764786	-0.225684	0.000000	-0.001214	0.000000	0.000000	0.000000	-0.039720	-0.008721	0.037587	0.000000	0.000000	3.000000	1.000000	1.000000
20024.687990	0.095354	0.582691	0.000101	74.284248	33.815617	88.764786	-0.225684	0.000000	-0.001214	0.000000	0.000000	0.000000	-0.039720	-0.008721	0.037587	0.000000	0.000000	3.000000	1.000000	1.000000
20024.691324	0.095354	0.582691	0.000101	74.287170	33.803486	88.769135	-0.225684	0.000000	-0.001214	0.000000	0.000000	0.000000	-0.039720	-0.008721	0.037587	0.000000	0.000000	3.000000	1.000000	1.000000
20024.694657	0.095354	0.582691	0.000101	74.287170	33.803486	88.769135	-0.225684	0.000000	-0.001214	0.000000	0.000000	0.000000	-0.039720	-0.008721	0.037587	0.000000	0.000000	3.000000	1.000000	1.000000
20024.697990	0.095240	0.582643	0.000205	74.287170	33.803486	88.769135	-0.225684	0.000000	-0.001214	0.000000	0.000000	0.000000	-0.034274	-0.014186	0.031212	0.000000	0.000000	3.000000	1.000000	1.000000
20024.701324	0.095240	0.582643	0.000205	74.293625	33.791531	88.772034	-0.232303	0.000000	0.005050	0.000000	0.000000	0.000000	-0.034274	-0.014186	0.031212	0.000000	0.000000	3.000000	1.000000	1.000000
20024.704657	0.095240	0.582643	0.000205	74.293625	33.791531	88.772034	-0.232303	0.000000	0.005050	0.000000	0.000000	0.000000	-0.034274	-0.014186	0.031212	0.000000	0.000000	3.000000	1.000000	1.000000
20024.707990	0.095240	0.582643	0.000205	74.293625	33.791531	88.772034	-0.232303	0.000000	0.005050	0.000000	0.000000	0.000000	-0.034274	-0.014186	0.031212	0.000000	0.000000	3.000000	1.000000	1.000000
20024.711324	0.095031	0.582505	0.000399	74.299431	33.786278	88.780708	-0.238016	0.000000	0.010252	0.000000	0.000000	0.000000	-0.062695	-0.041552	0.058043	0.000000	0.000000	3.000000	1.000000	1.000000
20024.714657	0.095031	0.582505	0.000399	74.299431	33.786278	88.780708	-0.238016	0.000000	0.010252	0.000000	0.000000	0.000000	-0.062695	-0.041552	0.058043	0.000000	0.000000	3.000000	1.000000	1.000000
20024.717990	0.095031	0.582505	0.000399	74.299431	33.786278	88.780708	-0.238016	0.000000	0.010252	0.000000	0.000000	0.000000	-0.062695	-0.041552	0.058043	0.000000	0.000000	3.000000	1.000000	1.000000
20024.721324	0.095031	0.582505	0.000399	74.302299	33.776840	88.785019	-0.248465	0.000000	0.019926	0.000000	0.000000	0.000000	-0.062695	-0.041552	0.058043	0.000000	0.000000	3.000000	1.000000	1.000000
20024.724657	0.094939	0.582432	0.000505	74.302299	33.776840	88.785019	-0.248465	0.000000	0.019926	0.000000	0.000000	0.000000	-0.027384	-0.021859	0.031839	0.000000	0.000000	3.000000	1.000000	1.000000
20024.727990	0.094939	0.582432	0.000505	74.302299	33.776840	88.785019	-0.248465	0.000000	0.019926	0.000000	0.000000	0.000000	-0.027384	-0.021859	0.031839	0.000000	0.000000	3.000000	1.000000	1.000000
20024.731324	0.094939	0.582432	0.000505	74.308128	33.771633	88.793739	-0.248465	0.000000	0.019926	0.000000	0.000000	0.000000	-0.027384	-0.021859	0.031839	0.000000	0.000000	3.000000	1.000000	1.000000
20024.734657	0.094939	0.582432	0.000505	74.308128	33.771633	88.793739	-0.248465	0.000000	0.019926	0.000000	0.000000	0.000000	-0.027384	-0.021859	0.031839	0.000000	0.000000	3.000000	1.000000	1.000000
20024.737990	0.094878	0.582370	0.000646	74.308128	33.771633	88.793739	-0.248465	0.000000	0.019926	0.000000	0.000000	0.000000	-0.018385	-0.018611	0.042505	0.000000	0.000000	3.000000	1.000000	1.000000
20024.741324	0.094800	0.582301	0.000816	74.311020	33.764938	88.798080	-0.253029	0.000000	0.025232	0.000000	0.000000	0.000000	-0.023472	-0.020798	0.050866	0.000000	0.000000	3.000000	1.000000	1.000000
20024.744657	0.094800	0.582301	0.000816	74.311020	33.764938	88.798080	-0.253029	0.000000	0.025232	0.000000	0.000000	0.000000	-0.023472	-0.020798	0.050866	0.000000	0.000000	3.000000	1.000000	1.000000
20024.747990	0.094800	0.582301	0.000816	74.311020	33.764938	88.798080	-0.253029	0.000000	0.025232	0.000000	0.000000	0.000000	-0.023472	-0.020798	0.050866	0.000000	0.000000	3.000000	1.000000	1.000000
20024.751324	0.094800	0.582301	0.000816	74.313904	33.760952	88.802414	-0.260005	0.000000	0.040794	0.000000	0.000000	0.000000	-0.023472	-0.020798	0.050866	0.000000	0.000000	3.000000	1.000000	1.000000
20024.754657	0.094765	0.582231	0.000976	74.313904	33.760952	88.802414	-0.260005	0.000000	0.040794	0.000000	0.000000	0.000000	-0.010445	-0.020821	0.048158	0.000000	0.000000	3.000000	1.000000	1.000000
20024.757990	0.094765	0.582231	0.000976	74.313904	33.760952	88.802414	-0.260005	0.000000	0.040794	0.000000	0.000000	0.000000	-0.010445	-0.020821	0.048158	0.000000	0.000000	3.000000	1.000000	1.000000
20024.761324	0.094765	0.582231	0.000976	74.313919	33.755516	88.802429	-0.260005	0.000000	0.040794	0.000000	0.000000	0.000000	-0.010445	-0.020821	0.048158	0.000000	0.000000	3.000000	1.000000	1.000000
20024.764657	0.094765	0.582231	0.000976	74.313919	33.755516	88.802429	-0.260005	0.000000	0.040794	0.000000	0.000000	0.000000	-0.010445	-0.020821	0.048158	0.000000	0.000000	3.000000	1.000000	1.000000
20024.767990	0.094777	0.582180	0.001145	74.313919	33.755516	88.802429	-0.260005	0.000000	0.040794	0.000000	0.000000	0.000000	0.003631	-0.015369	0.050463	0.000000	0.000000	3.000000	1.000000	1.000000
20024.771324	0.094777	0.582180	0.001145	74.311020	33.748611	88.798065	-0.261746	0.000000	0.048821	0.000000	0.000000	0.000000	0.003631	-0.015369	0.050463	0.000000	0.000000	3.000000	1.000000	1.000000
20024.774657	0.094777	0.582180	0.001145	74.311020	33.748611	88.798065	-0.261746	0.000000	0.048821	0.000000	0.000000	0.000000	0.003631	-0.015369	0.050463	0.000000	0.000000	3.000000	1.000000	1.000000
20024.777990	0.094777	0.582180	0.001145	74.311020	33.748611	88.798065	-0.261746	0.000000	0.048821	0.000000	0.000000	0.000000	0.003631	-0.015369	0.050463	0.000000	0.000000	3.000000	1.000000	1.000000
20024.781324	0.094852	0.582114	0.001505	74.308098	33.747147	88.793724	-0.261141	0.000000	0.057231	0.000000	0.000000	0.000000	0.022381	-0.019803	0.108230	0.000000	0.000000	3.000000	1.000000	1.000000
20024.784657	0.094852	0.582114	0.001505	74.308098	33.747147	88.793724	-0.261141	0.000000	0.057231	0.000000	0.000000	0.000000	0.022381	-0.019803	0.108230	0.000000	0.000000	3.000000	1.000000	1.000000
20024.787990	0.094852	0.582114	0.001505	74.308098	33.747147	88.793724	-0.261141	0.000000	0.057231	0.000000	0.000000	0.000000	0.022381	-0.019803	0.108230	0.000000	0.000000	3.000000	1.000000	1.000000
20024.791324	0.094852	0.582114	0.001505	74.308098	33.747147	88.793724	-0.257410	0.000000	0.075270	0.000000	0.000000	0.000000	0.022381	-0.019803	0.108230	0.000000	0.000000	3.000000	1.000000	1.000000
20024.794657	0.094886	0.582062	0.001669	74.308098	33.747147	88.793724	-0.257410	0.000000	0.075270	0.000000	0.000000	0.000000	0.010153	-0.015444	0.049097	0.000000	0.000000	3.000000	1.000000	1.000000
20024.797990	0.094886	0.582062	0.001669	74.308098	33.747147	88.793724	-0.257410	0.000000	0.075270	0.000000	0.000000	0.000000	0.010153	-0.015444	0.049097	0.000000	0.000000	3.000000	1.000000	1.000000
20024.801324	0.094933	0.582000	0.001788	74.311020	33.754066	88.798096	-0.257410	0.000000	0.075270	0.000000	0.000000	0.000000	0.014203	-0.018690	0.035717	0.000000	0.000000	3.000000	1.000000	1.000000
20024.804657	0.094933	0.582000	0.001788	74.311020	33.754066	88.798096	-0.257410	0.000000	0.075270	0.000000	0.000000	0.000000	0.014203	-0.018690	0.035717	0.000000	0.000000	3.000000	1.000000	1.000000
20024.807990	0.094933	0.582000	0.001788	74.311020	33.754066	88.798096	-0.257410	0.000000	0.075270	0.000000	0.000000	0.000000	0.014203	-0.018690	0.035717	0.000000	0.000000	3.000000	1.000000	1.000000
20024.811324	0.094933	0.582000	0.001788	74.313919	33.763680	88.802429	-0.253351	0.000000	0.089405	0.000000	0.000000	0.000000	0.014203	-0.018690	0.035717	0.000000	0.000000	3.000000	1.000000	1.000000
20024.814657	0.094997	0.581945	0.001879	74.313919	33.763680	88.802429	-0.253351	0.000000	0.089405	0.000000	0.000000	0.000000	0.019291	-0.016520	0.027347	0.000000	0.000000	3.000000	1.000000	1.000000
20024.817990	0.094997	0.581945	0.001879	74.313919	33.763680	88.802429	-0.253351	0.000000	0.089405	0.000000	0.000000	0.000000	0.019291	-0.016520	0.027347	0.000000	0.000000	3.000000	1.000000	1.000000
20024.821324	0.094997	0.581945	0.001879	74.316833	33.770592	88.806786	-0.253351	0.000000	0.089405	0.000000	0.000000	0.000000	0.019291	-0.016520	0.027347	0.000000	0.000000	3.000000	1.000000	1.000000
20024.824657	0.094997	0.581945	0.001879	74.316833	33.770592	88.806786	-0.253351	0.000000	0.089405	0.000000	0.000000	0.000000	0.019291	-0.016520	0.027347	0.000000	0.000000	3.000000	1.000000	1.000000
20024.827990	0.095057	0.581897	0.001947	74.316833	33.770592	88.806786	-0.253351	0.000000	0.089405	0.000000	0.000000	0.000000	0.017843	-0.014316	0.020330	0.000000	0.000000	3.000000	1.000000	1.000000
20024.831324	0.095057	0.581897	0.001947	74.322632	33.787148	88.815498	-0.250136	0.000000	0.093963	0.000000	0.000000	0.000000	0.017843	-0.014316	0.020330	0.000000	0.000000	3.000000	1.000000	1.000000
20024.834657	0.095057	0.581897	0.001947	74.322632	33.787148	88.815498	-0.250136	0.000000	0.093963	0.000000	0.000000	0.000000	0.017843	-0.014316	0.020330	0.000000	0.000000	3.000000	1.000000	1.000000
20024.837990	0.095057	0.581897	0.001947	74.322632	33.787148	88.815498	-0.250136	0.000000	0.093963	0.000000	0.000000	0.000000	0.017843	-0.014316	0.020330	0.000000	0.000000	3.000000	1.000000	1.000000
20024.841324	0.095164	0.581773	0.002026	74.328407	33.800957	88.824196	-0.247162	0.000000	0.097351	0.000000	0.000000	0.000000	0.032171	-0.037365	0.023615	0.000000	0.000000	3.000000	1.000000	1.000000
20024.844657	0.095164	0.581773	0.002026	74.328407	33.800957	88.824196	-0.247162	0.000000	0.097351	0.000000	0.000000	0.000000	0.032171	-0.037365	0.023615	0.000000	0.000000	3.000000	1.000000	1.000000
20024.847990	0.095164	0.581773	0.002026	74.328407	33.800957	88.824196	-0.247162	0.000000	0.097351	0.000000	0.000000	0.000000	0.032171	-0.037365	0.023615	0.000000	0.000000	3.000000	1.000000	1.000000
20024.851324	0.095164	0.581773	0.002026	74.333313	33.817684	88.832748	-0.241800	0.000000	0.101287	0.000000	0.000000	0.000000	0.032171	-0.037365	0.023615	0.000000	0.000000	3.000000	1.000000	1.000000
20024.854657	0.095240	0.581733	0.002066	74.333313	33.817684	88.832748	-0.241800	0.000000	0.101287	0.000000	0.000000	0.000000	0.022941	-0.012096	0.011951	0.000000	0.000000	3.000000	1.000000	1.000000
20024.857990	0.095240	0.581733	0.002066	74.333313	33.817684	88.832748	-0.241800	0.000000	0.101287	0.000000	0.000000	0.000000	0.022941	-0.012096	0.011951	0.000000	0.000000	3.000000	1.000000	1.000000
20024.861324	0.095240	0.581733	0.002066	74.333313	33.825821	88.832748	-0.241800	0.000000	0.101287	0.000000	0.000000	0.000000	0.022941	-0.012096	0.011951	0.000000	0.000000	3.000000	1.000000	1.000000
20024.864657	0.095240	0.581733	0.002066	74.333313	33.825821	88.832748	-0.241800	0.000000	0.101287	0.000000	0.000000	0.000000	0.022941	-0.012096	0.011951	0.000000	0.000000	3.000000	1.000000	1.000000
20024.867990	0.095320	0.581710	0.002122	74.333313	33.825821	88.832748	-0.241800	0.000000	0.101287	0.000000	0.000000	0.000000	0.023984	-0.006655	0.016957	0.000000	0.000000	3.000000	1.000000	1.000000
20024.871324	0.095320	0.581710	0.002122	74.333328	33.833996	88.832756	-0.237977	0.000000	0.103279	0.000000	0.000000	0.000000	0.023984	-0.006655	0.016957	0.000000	0.000000	3.000000	1.000000	1.000000
20024.874657	0.095320	0.581710	0.002122	74.333328	33.833996	88.832756	-0.237977	0.000000	0.103279	0.000000	0.000000	0.000000	0.023984	-0.006655	0.016957	0.000000	0.000000	3.000000	1.000000	1.000000
20024.877990	0.095320	0.581710	0.002122	74.333328	33.833996	88.832756	-0.237977	0.000000	0.103279	0.000000	0.000000	0.000000	0.023984	-0.006655	0.016957	0.000000	0.000000	3.000000	1.000000	1.000000
20024.881324	0.095482	0.581710	0.002245	74.327522	33.831036	88.824036	-0.233979	0.000000	0.106105	0.000000	0.000000	0.000000	0.048610	-0.000150	0.036912	0.000000	0.000000	3.000000	1.000000	1.000000
20024.884657	0.095482	0.581710	0.002245	74.327522	33.831036	88.824036	-0.233979	0.000000	0.106105	0.000000	0.000000	0.000000	0.048610	-0.000150	0.036912	0.000000	0.000000	3.000000	1.000000	1.000000
20024.887990	0.095482	0.581710	0.002245	74.327522	33.831036	88.824036	-0.233979	0.000000	0.106105	0.000000	0.000000	0.000000	0.048610	-0.000150	0.036912	0.000000	0.000000	3.000000	1.000000	1.000000
20024.891324	0.095482	0.581710	0.002245	74.324623	33.834999	88.819679	-0.225878	0.000000	0.112257	0.000000	0.000000	0.000000	0.048610	-0.000150	0.036912	0.000000	0.000000	3.000000	1.000000	1.000000
20024.894657	0.095561	0.581713	0.002295	74.324623	33.834999	88.819679	-0.225878	0.000000	0.112257	0.000000	0.000000	0.000000	0.023586	0.001037	0.014945	0.000000	0.000000	3.000000	1.000000	1.000000
20024.897990	0.095561	0.581713	0.002295	74.324623	33.834999	88.819679	-0.225878	0.000000	0.112257	0.000000	0.000000	0.000000	0.023586	0.001037	0.014945	0.000000	0.000000	3.000000	1.000000	1.000000
20024.901324	0.095561	0.581713	0.002295	74.318169	33.841480	88.816750	-0.225878	0.000000	0.112257	0.000000	0.000000	0.000000	0.023586	0.001037	0.014945	0.000000	0.000000	3.000000	1.000000	1.000000
20024.904657	0.095561	0.581713	0.002295	74.318169	33.841480	88.816750	-0.225878	0.000000	0.112257	0.000000	0.000000	0.000000	0.023586	0.001037	0.014945	0.000000	0.000000	3.000000	1.000000	1.000000
20024.907990	0.095643	0.581735	0.002361	74.318169	33.841480	88.816750	-0.225878	0.000000	0.112257	0.000000	0.000000	0.000000	0.024630	0.006518	0.019949	0.000000	0.000000	3.000000	1.000000	1.000000
20024.911324	0.095725	0.581757	0.002428	74.312386	33.841267	88.808052	-0.221947	0.000000	0.114748	0.000000	0.000000	0.000000	0.024640	0.006510	0.019943	0.000000	0.000000	3.000000	1.000000	1.000000
20024.914657	0.095725	0.581757	0.002428	74.312386	33.841267	88.808052	-0.221947	0.000000	0.114748	0.000000	0.000000	0.000000	0.024640	0.006510	0.019943	0.000000	0.000000	3.000000	1.000000	1.000000
20024.917990	0.095725	0.581757	0.002428	74.312386	33.841267	88.808052	-0.221947	0.000000	0.114748	0.000000	0.000000	0.000000	0.024640	0.006510	0.019943	0.000000	0.000000	3.000000	1.000000	1.000000
20024.921324	0.095725	0.581757	0.002428	74.306572	33.841057	88.799355	-0.213735	0.000000	0.121397	0.000000	0.000000	0.000000	0.024640	0.006510	0.019943	0.000000	0.000000	3.000000	1.000000	1.000000
20024.924657	0.095820	0.581793	0.002443	74.306572	33.841057	88.799355	-0.213735	0.000000	0.121397	0.000000	0.000000	0.000000	0.028269	0.010951	0.004560	0.000000	0.000000	3.000000	1.000000	1.000000
20024.927990	0.095820	0.581793	0.002443	74.306572	33.841057	88.799355	-0.213735	0.000000	0.121397	0.000000	0.000000	0.000000	0.028269	0.010951	0.004560	0.000000	0.000000	3.000000	1.000000	1.000000
20024.931324	0.095820	0.581793	0.002443	74.303665	33.845032	88.795006	-0.213735	0.000000	0.121397	0.000000	0.000000	0.000000	0.028269	0.010951	0.004560	0.000000	0.000000	3.000000	1.000000	1.000000
20024.934657	0.095820	0.581793	0.002443	74.303665	33.845032	88.795006	-0.213735	0.000000	0.121397	0.000000	0.000000	0.000000	0.028269	0.010951	0.004560	0.000000	0.000000	3.000000	1.000000	1.000000
20024.937990	0.095888	0.581812	0.002446	74.303665	33.845032	88.795006	-0.213735	0.000000	0.121397	0.000000	0.000000	0.000000	0.020682	0.005482	0.000912	0.000000	0.000000	3.000000	1.000000	1.000000
20024.941324	0.095888	0.581812	0.002446	74.303040	33.857189	88.800804	-0.209024	0.000000	0.122157	0.000000	0.000000	0.000000	0.020682	0.005482	0.000912	0.000000	0.000000	3.000000	1.000000	1.000000
20024.944657	0.095888	0.581812	0.002446	74.303040	33.857189	88.800804	-0.209024	0.000000	0.122157	0.000000	0.000000	0.000000	0.020682	0.005482	0.000912	0.000000	0.000000	3.000000	1.000000	1.000000
20024.947990	0.095888	0.581812	0.002446	74.303040	33.857189	88.800804	-0.209024	0.000000	0.122157	0.000000	0.000000	0.000000	0.020682	0.005482	0.000912	0.000000	0.000000	3.000000	1.000000	1.000000
20024.951324	0.095979	0.581830	0.002445	74.296944	33.878448	88.825439	-0.205577	0.000000	0.122309	0.000000	0.000000	0.000000	0.027228	0.005468	-0.000458	0.000000	0.000000	3.000000	1.000000	1.000000
20024.954657	0.095979	0.581830	0.002445	74.296944	33.878448	88.825439	-0.205577	0.000000	0.122309	0.000000	0.000000	0.000000	0.027228	0.005468	-0.000458	0.000000	0.000000	3.000000	1.000000	1.000000
20024.957990	0.095979	0.581830	0.002445	74.296944	33.878448	88.825439	-0.205577	0.000000	0.122309	0.000000	0.000000	0.000000	0.027228	0.005468	-0.000458	0.000000	0.000000	3.000000	1.000000	1.000000
20024.961324	0.095979	0.581830	0.002445	74.287064	33.923668	88.884834	-0.201039	0.000000	0.122233	0.000000	0.000000	0.000000	0.027228	0.005468	-0.000458	0.000000	0.000000	3.000000	1.000000	1.000000
20024.964657	0.096021	0.581855	0.002429	74.287064	33.923668	88.884834	-0.201039	0.000000	0.122233	0.000000	0.000000	0.000000	0.012672	0.007686	-0.004734	0.000000	0.000000	3.000000	1.000000	1.000000
20024.967990	0.096021	0.581855	0.002429	74.287064	33.923668	88.884834	-0.201039	0.000000	0.122233	0.000000	0.000000	0.000000	0.012672	0.007686	-0.004734	0.000000	0.000000	3.000000	1.000000	1.000000
20024.971324	0.096021	0.581855	0.002429	74.275215	33.980766	88.961502	-0.201039	0.000000	0.122233	0.000000	0.000000	0.000000	0.012672	0.007686	-0.004734	0.000000	0.000000	3.000000	1.000000	1.000000
20024.974657	0.096021	0.581855	0.002429	74.275215	33.980766	88.961502	-0.201039	0.000000	0.122233	0.000000	0.000000	0.000000	0.012672	0.007686	-0.004734	0.000000	0.000000	3.000000	1.000000	1.000000
20024.977990	0.096064	0.581881	0.002413	74.275215	33.980766	88.961502	-0.201039	0.000000	0.122233	0.000000	0.000000	0.000000	0.012674	0.007688	-0.004736	0.000000	0.000000	3.000000	1.000000	1.000000
20024.981324	0.096064	0.581881	0.002413	74.262093	34.045753	89.049644	-0.198927	0.000000	0.121444	0.000000	0.000000	0.000000	0.012674	0.007688	-0.004736	0.000000	0.000000	3.000000	1.000000	1.000000
20024.984657	0.096064	0.581881	0.002413	74.262093	34.045753	89.049644	-0.198927	0.000000	0.121444	0.000000	0.000000	0.000000	0.012674	0.007688	-0.004736	0.000000	0.000000	3.000000	1.000000	1.000000
20024.987990	0.096064	0.581881	0.002413	74.262093	34.045753	89.049644	-0.198927	0.000000	0.121444	0.000000	0.000000	0.000000	0.012674	0.007688	-0.004736	0.000000	0.000000	3.000000	1.000000	1.000000
20024.991324	0.096135	0.581943	0.002426	74.248573	34.087799	89.110191	-0.196814	0.000000	0.120654	0.000000	0.000000	0.000000	0.021312	0.018657	0.003904	0.000000	0.000000	3.000000	1.000000	1.000000
20024.994657	0.096135	0.581943	0.002426	74.248573	34.087799	89.110191	-0.196814	0.000000	0.120654	0.000000	0.000000	0.000000	0.021312	0.018657	0.003904	0.000000	0.000000	3.000000	1.000000	1.000000
20024.997990	0.096135	0.581943	0.002426	74.248573	34.087799	89.110191	-0.196814	0.000000	0.120654	0.000000	0.000000	0.000000	0.021312	0.018657	0.003904	0.000000	0.000000	3.000000	1.000000	1.000000
20025.001324	0.096135	0.581943	0.002426	74.234123	34.113647	89.149017	-0.193262	0.000000	0.121305	0.000000	0.000000	0.000000	0.021312	0.018657	0.003904	0.000000	0.000000	3.000000	1.000000	1.000000
20025.004657	0.096172	0.581991	0.002495	74.234123	34.113647	89.149017	-0.193262	0.000000	0.121305	0.000000	0.000000	0.000000	0.011151	0.014216	0.020649	0.000000	0.000000	3.000000	1.000000	1.000000
20025.007990	0.096172	0.581991	0.002495	74.234123	34.113647	89.149017	-0.193262	0.000000	0.121305	0.000000	0.000000	0.000000	0.011151	0.014216	0.020649	0.000000	0.000000	3.000000	1.000000	1.000000
20025.011324	0.096172	0.581991	0.002495	74.223183	34.139706	89.186401	-0.193262	0.000000	0.121305	0.000000	0.000000	0.000000	0.011151	0.014216	0.020649	0.000000	0.000000	3.000000	1.000000	1.000000
20025.014657	0.096172	0.581991	0.002495	74.223183	34.139706	89.186401	-0.193262	0.000000	0.121305	0.000000	0.000000	0.000000	0.011151	0.014216	0.020649	0.000000	0.000000	3.000000	1.000000	1.000000
20025.017990	0.096201	0.582027	0.002524	74.223183	34.139706	89.186401	-0.193262	0.000000	0.121305	0.000000	0.000000	0.000000	0.008640	0.010968	0.008637	0.000000	0.000000	3.000000	1.000000	1.000000
20025.021324	0.096201	0.582027	0.002524	74.216095	34.186001	89.249748	-0.191404	0.000000	0.124746	0.000000	0.000000	0.000000	0.008640	0.010968	0.008637	0.000000	0.000000	3.000000	1.000000	1.000000
20025.024657	0.096201	0.582027	0.002524	74.216095	34.186001	89.249748	-0.191404	0.000000	0.124746	0.000000	0.000000	0.000000	0.008640	0.010968	0.008637	0.000000	0.000000	3.000000	1.000000	1.000000
20025.027990	0.096201	0.582027	0.002524	74.216095	34.186001	89.249748	-0.191404	0.000000	0.124746	0.000000	0.000000	0.000000	0.008640	0.010968	0.008637	0.000000	0.000000	3.000000	1.000000	1.000000
20025.031324	0.096243	0.582053	0.002508	74.205482	34.232025	89.314445	-0.189964	0.000000	0.126186	0.000000	0.000000	0.000000	0.012676	0.007697	-0.004743	0.000000	0.000000	3.000000	1.000000	1.000000
20025.034657	0.096243	0.582053	0.002508	74.205482	34.232025	89.314445	-0.189964	0.000000	0.126186	0.000000	0.000000	0.000000	0.012676	0.007697	-0.004743	0.000000	0.000000	3.000000	1.000000	1.000000
20025.037990	0.096243	0.582053	0.002508	74.205482	34.232025	89.314445	-0.189964	0.000000	0.126186	0.000000	0.000000	0.000000	0.012676	0.007697	-0.004743	0.000000	0.000000	3.000000	1.000000	1.000000
20025.041324	0.096243	0.582053	0.002508	74.193520	34.285854	89.390556	-0.187851	0.000000	0.125395	0.000000	0.000000	0.000000	0.012676	0.007697	-0.004743	0.000000	0.000000	3.000000	1.000000	1.000000
20025.044657	0.096280	0.582086	0.002469	74.193520	34.285854	89.390556	-0.187851	0.000000	0.125395	0.000000	0.000000	0.000000	0.011207	0.009933	-0.011750	0.000000	0.000000	3.000000	1.000000	1.000000
20025.047990	0.096280	0.582086	0.002469	74.193520	34.285854	89.390556	-0.187851	0.000000	0.125395	0.000000	0.000000	0.000000	0.011207	0.009933	-0.011750	0.000000	0.000000	3.000000	1.000000	1.000000
20025.051324	0.096280	0.582086	0.002469	74.187050	34.330780	89.448006	-0.187851	0.000000	0.125395	0.000000	0.000000	0.000000	0.011207	0.009933	-0.011750	0.000000	0.000000	3.000000	1.000000	1.000000
20025.054657	0.096280	0.582086	0.002469	74.187050	34.330780	89.448006	-0.187851	0.000000	0.125395	0.000000	0.000000	0.000000	0.011207	0.009933	-0.011750	0.000000	0.000000	3.000000	1.000000	1.000000
20025.057990	0.096297	0.582093	0.002441	74.187050	34.330780	89.448006	-0.187851	0.000000	0.125395	0.000000	0.000000	0.000000	0.005076	0.002224	-0.008377	0.000000	0.000000	3.000000	1.000000	1.000000
20025.061324	0.096297	0.582093	0.002441	74.188629	34.345600	89.463867	-0.185984	0.000000	0.123437	0.000000	0.000000	0.000000	0.005076	0.002224	-0.008377	0.000000	0.000000	3.000000	1.000000	1.000000
20025.064657	0.096297	0.582093	0.002441	74.188629	34.345600	89.463867	-0.185984	0.000000	0.123437	0.000000	0.000000	0.000000	0.005076	0.002224	-0.008377	0.000000	0.000000	3.000000	1.000000	1.000000
20025.067990	0.096297	0.582093	0.002441	74.188629	34.345600	89.463867	-0.185984	0.000000	0.123437	0.000000	0.000000	0.000000	0.005076	0.002224	-0.008377	0.000000	0.000000	3.000000	1.000000	1.000000
20025.071324	0.096343	0.582123	0.002334	74.185760	34.344124	89.459511	-0.185138	0.000000	0.122041	0.000000	0.000000	0.000000	0.013763	0.008869	-0.032138	0.000000	0.000000	3.000000	1.000000	1.000000
20025.074657	0.096343	0.582123	0.002334	74.185760	34.344124	89.459511	-0.185138	0.000000	0.122041	0.000000	0.000000	0.000000	0.013763	0.008869	-0.032138	0.000000	0.000000	3.000000	1.000000	1.000000
20025.077990	0.096343	0.582123	0.002334	74.185760	34.344124	89.459511	-0.185138	0.000000	0.122041	0.000000	0.000000	0.000000	0.013763	0.008869	-0.032138	0.000000	0.000000	3.000000	1.000000	1.000000
20025.081324	0.096343	0.582123	0.002334	74.185776	34.349552	89.459503	-0.182844	0.000000	0.116684	0.000000	0.000000	0.000000	0.013763	0.008869	-0.032138	0.000000	0.000000	3.000000	1.000000	1.000000
20025.084657	0.096365	0.582123	0.002329	74.185776	34.349552	89.459503	-0.182844	0.000000	0.116684	0.000000	0.000000	0.000000	0.006544	0.000000	-0.001372	0.000000	0.000000	3.000000	1.000000	1.000000
20025.087990	0.096365	0.582123	0.002329	74.185776	34.349552	89.459503	-0.182844	0.000000	0.116684	0.000000	0.000000	0.000000	0.006544	0.000000	-0.001372	0.000000	0.000000	3.000000	1.000000	1.000000
20025.091324	0.096365	0.582123	0.002329	74.185760	34.352268	89.459496	-0.182844	0.000000	0.116684	0.000000	0.000000	0.000000	0.006544	0.000000	-0.001372	0.000000	0.000000	3.000000	1.000000	1.000000
20025.094657	0.096365	0.582123	0.002329	74.185760	34.352268	89.459496	-0.182844	0.000000	0.116684	0.000000	0.000000	0.000000	0.006544	0.000000	-0.001372	0.000000	0.000000	3.000000	1.000000	1.000000
20025.097990	0.096385	0.582148	0.002318	74.185760	34.352268	89.459496	-0.182844	0.000000	0.116684	0.000000	0.000000	0.000000	0.006125	0.007690	-0.003376	0.000000	0.000000	3.000000	1.000000	1.000000
20025.101324	0.096385	0.582148	0.002318	74.179970	34.346539	89.450706	-0.181753	0.000000	0.116456	0.000000	0.000000	0.000000	0.006125	0.007690	-0.003376	0.000000	0.000000	3.000000	1.000000	1.000000
20025.104657	0.096385	0.582148	0.002318	74.179970	34.346539	89.450706	-0.181753	0.000000	0.116456	0.000000	0.000000	0.000000	0.006125	0.007690	-0.003376	0.000000	0.000000	3.000000	1.000000	1.000000
20025.107990	0.096385	0.582148	0.002318	74.179970	34.346539	89.450706	-0.181753	0.000000	0.116456	0.000000	0.000000	0.000000	0.006125	0.007690	-0.003376	0.000000	0.000000	3.000000	1.000000	1.000000
20025.111324	0.096463	0.582178	0.002361	74.177078	34.347759	89.446327	-0.180732	0.000000	0.115893	0.000000	0.000000	0.000000	0.023202	0.008754	0.012889	0.000000	0.000000	3.000000	1.000000	1.000000
20025.114657	0.096463	0.582178	0.002361	74.177078	34.347759	89.446327	-0.180732	0.000000	0.115893	0.000000	0.000000	0.000000	0.023202	0.008754	0.012889	0.000000	0.000000	3.000000	1.000000	1.000000
20025.117990	0.096463	0.582178	0.002361	74.177078	34.347759	89.446327	-0.180732	0.000000	0.115893	0.000000	0.000000	0.000000	0.023202	0.008754	0.012889	0.000000	0.000000	3.000000	1.000000	1.000000
20025.121324	0.096463	0.582178	0.002361	74.174194	34.346237	89.441925	-0.176866	0.000000	0.118041	0.000000	0.000000	0.000000	0.023202	0.008754	0.012889	0.000000	0.000000	3.000000	1.000000	1.000000
20025.124657	0.096498	0.582181	0.002420	74.174194	34.346237	89.441925	-0.176866	0.000000	0.118041	0.000000	0.000000	0.000000	0.010536	0.001036	0.017638	0.000000	0.000000	3.000000	1.000000	1.000000
20025.127990	0.096498	0.582181	0.002420	74.174194	34.346237	89.441925	-0.176866	0.000000	0.118041	0.000000	0.000000	0.000000	0.010536	0.001036	0.017638	0.000000	0.000000	3.000000	1.000000	1.000000
20025.131324	0.096498	0.582181	0.002420	74.171295	34.342010	89.437515	-0.176866	0.000000	0.118041	0.000000	0.000000	0.000000	0.010536	0.001036	0.017638	0.000000	0.000000	3.000000	1.000000	1.000000
20025.134657	0.096498	0.582181	0.002420	74.171295	34.342010	89.437515	-0.176866	0.000000	0.118041	0.000000	0.000000	0.000000	0.010536	0.001036	0.017638	0.000000	0.000000	3.000000	1.000000	1.000000
20025.137990	0.096484	0.582192	0.002464	74.171295	34.342010	89.437515	-0.176866	0.000000	0.118041	0.000000	0.000000	0.000000	-0.004026	0.003258	0.013380	0.000000	0.000000	3.000000	1.000000	1.000000
20025.141324	0.096484	0.582192	0.002464	74.171295	34.339294	89.437523	-0.175109	0.000000	0.120981	0.000000	0.000000	0.000000	-0.004026	0.003258	0.013380	0.000000	0.000000	3.000000	1.000000	1.000000
20025.144657	0.096484	0.582192	0.002464	74.171295	34.339294	89.437523	-0.175109	0.000000	0.120981	0.000000	0.000000	0.000000	-0.004026	0.003258	0.013380	0.000000	0.000000	3.000000	1.000000	1.000000
20025.147990	0.096484	0.582192	0.002464	74.171295	34.339294	89.437523	-0.175109	0.000000	0.120981	0.000000	0.000000	0.000000	-0.004026	0.003258	0.013380	0.000000	0.000000	3.000000	1.000000	1.000000
20025.151324	0.096494	0.582177	0.002511	74.171295	34.339294	89.437523	-0.175780	0.000000	0.123211	0.000000	0.000000	0.000000	0.002940	-0.004428	0.014010	0.000000	0.000000	3.000000	1.000000	1.000000
20025.154657	0.096494	0.582177	0.002511	74.171295	34.339294	89.437523	-0.175780	0.000000	0.123211	0.000000	0.000000	0.000000	0.002940	-0.004428	0.014010	0.000000	0.000000	3.000000	1.000000	1.000000
20025.157990	0.096494	0.582177	0.002511	74.171295	34.339294	89.437523	-0.175780	0.000000	0.123211	0.000000	0.000000	0.000000	0.002940	-0.004428	0.014010	0.000000	0.000000	3.000000	1.000000	1.000000
20025.161324	0.096494	0.582177	0.002511	74.171295	34.339294	89.437523	-0.175290	0.000000	0.125546	0.000000	0.000000	0.000000	0.002940	-0.004428	0.014010	0.000000	0.000000	3.000000	1.000000	1.000000
20025.164657	0.096499	0.582170	0.002534	74.171295	34.339294	89.437523	-0.175290	0.000000	0.125546	0.000000	0.000000	0.000000	0.001471	-0.002209	0.007005	0.000000	0.000000	3.000000	1.000000	1.000000
20025.167990	0.096499	0.582170	0.002534	74.171295	34.339294	89.437523	-0.175290	0.000000	0.125546	0.000000	0.000000	0.000000	0.001471	-0.002209	0.007005	0.000000	0.000000	3.000000	1.000000	1.000000
20025.171324	0.096499	0.582170	0.002534	74.171295	34.339294	89.437523	-0.175290	0.000000	0.125546	0.000000	0.000000	0.000000	0.001471	-0.002209	0.007005	0.000000	0.000000	3.000000	1.000000	1.000000
20025.174657	0.096499	0.582170	0.002534	74.171295	34.339294	89.437523	-0.175290	0.000000	0.125546	0.000000	0.000000	0.000000	0.001471	-0.002209	0.007005	0.000000	0.000000	3.000000	1.000000	1.000000
20025.177990	0.096499	0.582170	0.002534	74.171295	34.339294	89.437523	-0.175290	0.000000	0.125546	0.000000	0.000000	0.000000	-0.000000	0.000009	-0.000000	0.000000	0.000000	3.000000	1.000000	1.000000
20025.181324	0.096499	0.582170	0.002534	74.171295	34.342010	89.437515	-0.175045	0.000000	0.126713	0.000000	0.000000	0.000000	-0.000000	0.000009	-0.000000	0.000000	0.000000	3.000000	1.000000	1.000000
20025.184657	0.096499	0.582170	0.002534	74.171295	34.342010	89.437515	-0.175045	0.000000	0.126713	0.000000	0.000000	0.000000	-0.000000	0.000009	-0.000000	0.000000	0.000000	3.000000	1.000000	1.000000
20025.187990	0.096499	0.582170	0.002534	74.171295	34.342010	89.437515	-0.175045	0.000000	0.126713	0.000000	0.000000	0.000000	-0.000000	0.000009	-0.000000	0.000000	0.000000	3.000000	1.000000	1.000000
20025.191324	0.096522	0.582144	0.002536	74.173546	34.350178	89.447655	-0.175045	0.000000	0.126713	0.000000	0.000000	0.000000	0.006969	-0.007682	0.000630	0.000000	0.000000	3.000000	1.000000	1.000000
20025.194657	0.096522	0.582144	0.002536	74.173546	34.350178	89.447655	-0.175045	0.000000	0.126713	0.000000	0.000000	0.000000	0.006969	-0.007682	0.000630	0.000000	0.000000	3.000000	1.000000	1.000000
20025.197990	0.096522	0.582144	0.002536	74.173546	34.350178	89.447655	-0.175045	0.000000	0.126713	0.000000	0.000000	0.000000	0.006969	-0.007682	0.000630	0.000000	0.000000	3.000000	1.000000	1.000000
20025.201324	0.096522	0.582144	0.002536	74.173523	34.347439	89.447624	-0.173884	0.000000	0.126818	0.000000	0.000000	0.000000	0.006969	-0.007682	0.000630	0.000000	0.000000	3.000000	1.000000	1.000000
20025.204657	0.096497	0.582126	0.002524	74.173523	34.347439	89.447624	-0.173884	0.000000	0.126818	0.000000	0.000000	0.000000	-0.007597	-0.005486	-0.003626	0.000000	0.000000	3.000000	1.000000	1.000000
20025.207990	0.096497	0.582126	0.002524	74.173523	34.347439	89.447624	-0.173884	0.000000	0.126818	0.000000	0.000000	0.000000	-0.007597	-0.005486	-0.003626	0.000000	0.000000	3.000000	1.000000	1.000000
20025.211324	0.096497	0.582126	0.002524	74.176422	34.351669	89.452034	-0.173884	0.000000	0.126818	0.000000	0.000000	0.000000	-0.007597	-0.005486	-0.003626	0.000000	0.000000	3.000000	1.000000	1.000000
20025.214657	0.096497	0.582126	0.002524	74.176422	34.351669	89.452034	-0.173884	0.000000	0.126818	0.000000	0.000000	0.000000	-0.007597	-0.005486	-0.003626	0.000000	0.000000	3.000000	1.000000	1.000000
20025.217990	0.096497	0.582126	0.002524	74.176422	34.351669	89.452034	-0.173884	0.000000	0.126818	0.000000	0.000000	0.000000	0.000001	0.000004	0.000000	0.000000	0.000000	3.000000	1.000000	1.000000
20025.221324	0.096497	0.582126	0.002524	74.179321	34.355911	89.456429	-0.175150	0.000000	0.126214	0.000000	0.000000	0.000000	0.000001	0.000004	0.000000	0.000000	0.000000	3.000000	1.000000	1.000000
20025.224657	0.096497	0.582126	0.002524	74.179321	34.355911	89.456429	-0.175150	0.000000	0.126214	0.000000	0.000000	0.000000	0.000001	0.000004	0.000000	0.000000	0.000000	3.000000	1.000000	1.000000
20025.227990	0.096497	0.582126	0.002524	74.179321	34.355911	89.456429	-0.175150	0.000000	0.126214	0.000000	0.000000	0.000000	0.000001	0.000004	0.000000	0.000000	0.000000	3.000000	1.000000	1.000000
20025.231324	0.096487	0.582141	0.002478	74.176422	34.351669	89.452034	-0.175150	0.000000	0.126214	0.000000	0.000000	0.000000	-0.002940	0.004453	-0.014010	0.000000	0.000000	3.000000	1.000000	1.000000
20025.234657	0.096487	0.582141	0.002478	74.176422	34.351669	89.452034	-0.175150	0.000000	0.126214	0.000000	0.000000	0.000000	-0.002940	0.004453	-0.014010	0.000000	0.000000	3.000000	1.000000	1.000000
20025.237990	0.096487	0.582141	0.002478	74.176422	34.351669	89.452034	-0.175150	0.000000	0.126214	0.000000	0.000000	0.000000	-0.002940	0.004453	-0.014010	0.000000	0.000000	3.000000	1.000000	1.000000
20025.241324	0.096487	0.582141	0.002478	74.173546	34.350178	89.447655	-0.175640	0.000000	0.123879	0.000000	0.000000	0.000000	-0.002940	0.004453	-0.014010	0.000000	0.000000	3.000000	1.000000	1.000000
20025.244657	0.096513	0.582159	0.002490	74.173546	34.350178	89.447655	-0.175640	0.000000	0.123879	0.000000	0.000000	0.000000	0.007598	0.005475	0.003627	0.000000	0.000000	3.000000	1.000000	1.000000
20025.247990	0.096513	0.582159	0.002490	74.173546	34.350178	89.447655	-0.175640	0.000000	0.123879	0.000000	0.000000	0.000000	0.007598	0.005475	0.003627	0.000000	0.000000	3.000000	1.000000	1.000000
20025.251324	0.096513	0.582159	0.002490	74.170639	34.345951	89.443260	-0.175640	0.000000	0.123879	0.000000	0.000000	0.000000	0.007598	0.005475	0.003627	0.000000	0.000000	3.000000	1.000000	1.000000
20025.254657	0.096513	0.582159	0.002490	74.170639	34.345951	89.443260	-0.175640	0.000000	0.123879	0.000000	0.000000	0.000000	0.007598	0.005475	0.003627	0.000000	0.000000	3.000000	1.000000	1.000000
20025.257990	0.096511	0.582185	0.002483	74.170639	34.345951	89.443260	-0.175640	0.000000	0.123879	0.000000	0.000000	0.000000	-0.000421	0.007694	-0.002004	0.000000	0.000000	3.000000	1.000000	1.000000
20025.261324	0.096511	0.582185	0.002483	74.170639	34.345951	89.443260	-0.174374	0.000000	0.124483	0.000000	0.000000	0.000000	-0.000421	0.007694	-0.002004	0.000000	0.000000	3.000000	1.000000	1.000000
20025.264657	0.096511	0.582185	0.002483	74.170639	34.345951	89.443260	-0.174374	0.000000	0.124483	0.000000	0.000000	0.000000	-0.000421	0.007694	-0.002004	0.000000	0.000000	3.000000	1.000000	1.000000
20025.267990	0.096511	0.582185	0.002483	74.170639	34.345951	89.443260	-0.174374	0.000000	0.124483	0.000000	0.000000	0.000000	-0.000421	0.007694	-0.002004	0.000000	0.000000	3.000000	1.000000	1.000000
20025.271324	0.096501	0.582199	0.002436	74.170639	34.345951	89.443260	-0.174444	0.000000	0.124149	0.000000	0.000000	0.000000	-0.002942	0.004436	-0.014010	0.000000	0.000000	3.000000	1.000000	1.000000
20025.274657	0.096501	0.582199	0.002436	74.170639	34.345951	89.443260	-0.174444	0.000000	0.124149	0.000000	0.000000	0.000000	-0.002942	0.004436	-0.014010	0.000000	0.000000	3.000000	1.000000	1.000000
20025.277990	0.096501	0.582199	0.002436	74.170639	34.345951	89.443260	-0.174444	0.000000	0.124149	0.000000	0.000000	0.000000	-0.002942	0.004436	-0.014010	0.000000	0.000000	3.000000	1.000000	1.000000
20025.281324	0.096501	0.582199	0.002436	74.170639	34.345951	89.443260	-0.174934	0.000000	0.121814	0.000000	0.000000	0.000000	-0.002942	0.004436	-0.014010	0.000000	0.000000	3.000000	1.000000	1.000000
20025.284657	0.096496	0.582207	0.002413	74.170639	34.345951	89.443260	-0.174934	0.000000	0.121814	0.000000	0.000000	0.000000	-0.001472	0.002217	-0.007005	0.000000	0.000000	3.000000	1.000000	1.000000
20025.287990	0.096496	0.582207	0.002413	74.170639	34.345951	89.443260	-0.174934	0.000000	0.121814	0.000000	0.000000	0.000000	-0.001472	0.002217	-0.007005	0.000000	0.000000	3.000000	1.000000	1.000000
20025.291324	0.096496	0.582207	0.002413	74.170639	34.345951	89.443260	-0.174934	0.000000	0.121814	0.000000	0.000000	0.000000	-0.001472	0.002217	-0.007005	0.000000	0.000000	3.000000	1.000000	1.000000
20025.294657	0.096496	0.582207	0.002413	74.170639	34.345951	89.443260	-0.174934	0.000000	0.121814	0.000000	0.000000	0.000000	-0.001472	0.002217	-0.007005	0.000000	0.000000	3.000000	1.000000	1.000000
20025.297990	0.096492	0.582214	0.002390	74.170639	34.345951	89.443260	-0.174934	0.000000	0.121814	0.000000	0.000000	0.000000	-0.001471	0.002216	-0.007006	0.000000	0.000000	3.000000	1.000000	1.000000
20025.301324	0.096492	0.582214	0.002390	74.172890	34.354122	89.453392	-0.175180	0.000000	0.120647	0.000000	0.000000	0.000000	-0.001471	0.002216	-0.007006	0.000000	0.000000	3.000000	1.000000	1.000000
20025.304657	0.096492	0.582214	0.002390	74.172890	34.354122	89.453392	-0.175180	0.000000	0.120647	0.000000	0.000000	0.000000	-0.001471	0.002216	-0.007006	0.000000	0.000000	3.000000	1.000000	1.000000
20025.307990	0.096492	0.582214	0.002390	74.172890	34.354122	89.453392	-0.175180	0.000000	0.120647	0.000000	0.000000	0.000000	-0.001471	0.002216	-0.007006	0.000000	0.000000	3.000000	1.000000	1.000000
20025.311324	0.096456	0.582211	0.002331	74.172241	34.355350	89.459129	-0.175425	0.000000	0.119479	0.000000	0.000000	0.000000	-0.010535	-0.001045	-0.017638	0.000000	0.000000	3.000000	1.000000	1.000000
20025.314657	0.096456	0.582211	0.002331	74.172241	34.355350	89.459129	-0.175425	0.000000	0.119479	0.000000	0.000000	0.000000	-0.010535	-0.001045	-0.017638	0.000000	0.000000	3.000000	1.000000	1.000000
20025.317990	0.096456	0.582211	0.002331	74.172241	34.355350	89.459129	-0.175425	0.000000	0.119479	0.000000	0.000000	0.000000	-0.010535	-0.001045	-0.017638	0.000000	0.000000	3.000000	1.000000	1.000000
20025.321324	0.096456	0.582211	0.002331	74.171577	34.359295	89.464874	-0.177181	0.000000	0.116539	0.000000	0.000000	0.000000	-0.010535	-0.001045	-0.017638	0.000000	0.000000	3.000000	1.000000	1.000000
20025.324657	0.096448	0.582200	0.002291	74.171577	34.359295	89.464874	-0.177181	0.000000	0.116539	0.000000	0.000000	0.000000	-0.002521	-0.003268	-0.012007	0.000000	0.000000	3.000000	1.000000	1.000000
20025.327990	0.096448	0.582200	0.002291	74.171577	34.359295	89.464874	-0.177181	0.000000	0.116539	0.000000	0.000000	0.000000	-0.002521	-0.003268	-0.012007	0.000000	0.000000	3.000000	1.000000	1.000000
20025.331324	0.096448	0.582200	0.002291	74.172546	34.378067	89.486496	-0.177181	0.000000	0.116539	0.000000	0.000000	0.000000	-0.002521	-0.003268	-0.012007	0.000000	0.000000	3.000000	1.000000	1.000000
20025.334657	0.096448	0.582200	0.002291	74.172546	34.378067	89.486496	-0.177181	0.000000	0.116539	0.000000	0.000000	0.000000	-0.002521	-0.003268	-0.012007	0.000000	0.000000	3.000000	1.000000	1.000000
20025.337990	0.096465	0.582207	0.002263	74.172546	34.378067	89.486496	-0.177181	0.000000	0.116539	0.000000	0.000000	0.000000	0.005072	0.002220	-0.008380	0.000000	0.000000	3.000000	1.000000	1.000000
[truncated: 233 more rows]
