# Supplementary material for: Haptic Guidance Needs to Be Intuitive Not Just Informative to Improve Human Motor Accuracy
Source: PLoS One. 2016 Mar 16;11(3):e0150912. doi: 10.1371/journal.pone.0150912 (PMC4794196; doi:10.1371/journal.pone.0150912)
Supplement: S1 Data — (ZIP) [file pone.0150912.s001.zip › Subject7/exp1_0002.txt]

Time	PosX	PosY	PosZ	RotX	RotY	RotZ	ForceX	ForceY	ForceZ	MomentX	MomentY	MomentZ	VelocityX	VelocityY	VelocityZ	CalibratedWeight	ButtonDown	Condition	Trial	Visual
20030.167990	0.003559	0.466843	0.246404	75.429680	57.361679	101.718849	0.000000	0.000000	0.000000	0.000000	0.000000	0.000000	-0.010117	-0.011791	-0.018930	0.000000	1.000000	3.000000	2.000000	0.000000
20030.171324	0.003559	0.466843	0.246404	75.417763	57.274647	101.645790	-1.821405	0.000000	4.656446	0.000000	0.000000	0.000000	-0.010117	-0.011791	-0.018930	0.000000	1.000000	3.000000	2.000000	0.000000
20030.174657	0.003559	0.466843	0.246404	75.417763	57.274647	101.645790	-1.821405	0.000000	4.656446	0.000000	0.000000	0.000000	-0.010117	-0.011791	-0.018930	0.000000	1.000000	3.000000	2.000000	0.000000
20030.177990	0.003260	0.466868	0.246835	75.417763	57.274647	101.645790	-1.821405	0.000000	4.656446	0.000000	0.000000	0.000000	-0.089582	0.007537	0.129485	0.000000	1.000000	3.000000	2.000000	0.000000
20030.181324	0.002660	0.467046	0.247202	75.381836	57.022472	101.427361	-1.822362	0.000000	4.656071	0.000000	0.000000	0.000000	-0.180057	0.053457	0.109947	0.000000	1.000000	3.000000	2.000000	0.000000
20030.184657	0.002660	0.467046	0.247202	75.381836	57.022472	101.427361	-1.822362	0.000000	4.656071	0.000000	0.000000	0.000000	-0.180057	0.053457	0.109947	0.000000	1.000000	3.000000	2.000000	0.000000
20030.187990	0.002660	0.467046	0.247202	75.381836	57.022472	101.427361	-1.822362	0.000000	4.656071	0.000000	0.000000	0.000000	-0.180057	0.053457	0.109947	0.000000	1.000000	3.000000	2.000000	0.000000
20030.191324	0.002660	0.467046	0.247202	75.345642	56.787495	101.240723	-1.831928	0.000000	4.652315	0.000000	0.000000	0.000000	-0.180057	0.053457	0.109947	0.000000	1.000000	3.000000	2.000000	0.000000
20030.194657	0.002127	0.467172	0.247934	75.345642	56.787495	101.240723	-1.831928	0.000000	4.652315	0.000000	0.000000	0.000000	-0.159840	0.037748	0.219620	0.000000	1.000000	3.000000	2.000000	0.000000
20030.197990	0.002127	0.467172	0.247934	75.345642	56.787495	101.240723	-1.831928	0.000000	4.652315	0.000000	0.000000	0.000000	-0.159840	0.037748	0.219620	0.000000	1.000000	3.000000	2.000000	0.000000
20030.201324	0.001494	0.467129	0.249000	75.350594	57.519791	102.019531	-1.831928	0.000000	4.652315	0.000000	0.000000	0.000000	-0.190117	-0.012854	0.319932	0.000000	1.000000	3.000000	2.000000	0.000000
20030.204657	0.001494	0.467129	0.249000	75.350594	57.519791	102.019531	-1.831928	0.000000	4.652315	0.000000	0.000000	0.000000	-0.190117	-0.012854	0.319932	0.000000	1.000000	3.000000	2.000000	0.000000
20030.207990	0.001494	0.467129	0.249000	75.350594	57.519791	102.019531	-1.831928	0.000000	4.652315	0.000000	0.000000	0.000000	-0.190117	-0.012854	0.319932	0.000000	1.000000	3.000000	2.000000	0.000000
20030.211324	0.000522	0.467165	0.250158	75.434662	60.249283	104.831047	-1.839335	0.000000	4.649392	0.000000	0.000000	0.000000	-0.291394	0.010678	0.347313	0.000000	1.000000	3.000000	2.000000	0.000000
20030.214657	0.000522	0.467165	0.250158	75.434662	60.249283	104.831047	-1.839335	0.000000	4.649392	0.000000	0.000000	0.000000	-0.291394	0.010678	0.347313	0.000000	1.000000	3.000000	2.000000	0.000000
20030.217990	0.000522	0.467165	0.250158	75.434662	60.249283	104.831047	-1.839335	0.000000	4.649392	0.000000	0.000000	0.000000	-0.291394	0.010678	0.347313	0.000000	1.000000	3.000000	2.000000	0.000000
20030.221324	-0.000486	0.467183	0.251454	75.520149	64.063736	108.729240	-1.847575	0.000000	4.646123	0.000000	0.000000	0.000000	-0.302468	0.005487	0.388758	0.000000	1.000000	3.000000	2.000000	0.000000
20030.224657	-0.000486	0.467183	0.251454	75.520149	64.063736	108.729240	-1.847575	0.000000	4.646123	0.000000	0.000000	0.000000	-0.302468	0.005487	0.388758	0.000000	1.000000	3.000000	2.000000	0.000000
20030.227990	-0.000486	0.467183	0.251454	75.520149	64.063736	108.729240	-1.847575	0.000000	4.646123	0.000000	0.000000	0.000000	-0.302468	0.005487	0.388758	0.000000	1.000000	3.000000	2.000000	0.000000
20030.231324	-0.001633	0.467106	0.252887	75.485199	67.880386	112.662247	-1.855432	0.000000	4.642992	0.000000	0.000000	0.000000	-0.344112	-0.023047	0.430063	0.000000	1.000000	3.000000	2.000000	0.000000
20030.234657	-0.001633	0.467106	0.252887	75.485199	67.880386	112.662247	-1.855432	0.000000	4.642992	0.000000	0.000000	0.000000	-0.344112	-0.023047	0.430063	0.000000	1.000000	3.000000	2.000000	0.000000
20030.237990	-0.001633	0.467106	0.252887	75.485199	67.880386	112.662247	-1.855432	0.000000	4.642992	0.000000	0.000000	0.000000	-0.344112	-0.023047	0.430063	0.000000	1.000000	3.000000	2.000000	0.000000
20030.241324	-0.003090	0.467013	0.254580	75.309288	71.433823	116.320038	-1.864511	0.000000	4.639354	0.000000	0.000000	0.000000	-0.437036	-0.027894	0.507854	0.000000	1.000000	3.000000	2.000000	0.000000
20030.244657	-0.003090	0.467013	0.254580	75.309288	71.433823	116.320038	-1.864511	0.000000	4.639354	0.000000	0.000000	0.000000	-0.437036	-0.027894	0.507854	0.000000	1.000000	3.000000	2.000000	0.000000
20030.247990	-0.003090	0.467013	0.254580	75.309288	71.433823	116.320038	-1.864511	0.000000	4.639354	0.000000	0.000000	0.000000	-0.437036	-0.027894	0.507854	0.000000	1.000000	3.000000	2.000000	0.000000
20030.251324	-0.004588	0.466921	0.256357	75.043259	74.616142	119.329895	-1.876673	0.000000	4.634447	0.000000	0.000000	0.000000	-0.449440	-0.027702	0.533140	0.000000	1.000000	3.000000	2.000000	0.000000
20030.254657	-0.004588	0.466921	0.256357	75.043259	74.616142	119.329895	-1.876673	0.000000	4.634447	0.000000	0.000000	0.000000	-0.449440	-0.027702	0.533140	0.000000	1.000000	3.000000	2.000000	0.000000
20030.257990	-0.004588	0.466921	0.256357	75.043259	74.616142	119.329895	-1.876673	0.000000	4.634447	0.000000	0.000000	0.000000	-0.449440	-0.027702	0.533140	0.000000	1.000000	3.000000	2.000000	0.000000
20030.261324	-0.006195	0.466691	0.258141	74.689781	77.545837	121.589386	-1.888745	0.000000	4.629540	0.000000	0.000000	0.000000	-0.482259	-0.068888	0.535068	0.000000	1.000000	3.000000	2.000000	0.000000
20030.264657	-0.006195	0.466691	0.258141	74.689781	77.545837	121.589386	-1.888745	0.000000	4.629540	0.000000	0.000000	0.000000	-0.482259	-0.068888	0.535068	0.000000	1.000000	3.000000	2.000000	0.000000
20030.267990	-0.006195	0.466691	0.258141	74.689781	77.545837	121.589386	-1.888745	0.000000	4.629540	0.000000	0.000000	0.000000	-0.482259	-0.068888	0.535068	0.000000	1.000000	3.000000	2.000000	0.000000
20030.271324	-0.008016	0.466363	0.259959	74.228661	80.159576	123.332840	-1.902250	0.000000	4.624008	0.000000	0.000000	0.000000	-0.546064	-0.098502	0.545483	0.000000	1.000000	3.000000	2.000000	0.000000
20030.274657	-0.008016	0.466363	0.259959	74.228661	80.159576	123.332840	-1.902250	0.000000	4.624008	0.000000	0.000000	0.000000	-0.546064	-0.098502	0.545483	0.000000	1.000000	3.000000	2.000000	0.000000
20030.277990	-0.008016	0.466363	0.259959	74.228661	80.159576	123.332840	-1.902250	0.000000	4.624008	0.000000	0.000000	0.000000	-0.546064	-0.098502	0.545483	0.000000	1.000000	3.000000	2.000000	0.000000
20030.281324	-0.010016	0.465954	0.261764	73.685837	82.511154	125.128792	-1.918525	0.000000	4.617279	0.000000	0.000000	0.000000	-0.599987	-0.122646	0.541390	0.000000	1.000000	3.000000	2.000000	0.000000
20030.284657	-0.010016	0.465954	0.261764	73.685837	82.511154	125.128792	-1.918525	0.000000	4.617279	0.000000	0.000000	0.000000	-0.599987	-0.122646	0.541390	0.000000	1.000000	3.000000	2.000000	0.000000
20030.287990	-0.010016	0.465954	0.261764	73.685837	82.511154	125.128792	-1.918525	0.000000	4.617279	0.000000	0.000000	0.000000	-0.599987	-0.122646	0.541390	0.000000	1.000000	3.000000	2.000000	0.000000
20030.291324	-0.012024	0.465424	0.263495	73.095444	84.604118	127.012627	-1.937282	0.000000	4.609441	0.000000	0.000000	0.000000	-0.602646	-0.158970	0.519374	0.000000	1.000000	3.000000	2.000000	0.000000
20030.294657	-0.012024	0.465424	0.263495	73.095444	84.604118	127.012627	-1.937282	0.000000	4.609441	0.000000	0.000000	0.000000	-0.602646	-0.158970	0.519374	0.000000	1.000000	3.000000	2.000000	0.000000
20030.297990	-0.012024	0.465424	0.263495	73.095444	84.604118	127.012627	-1.937282	0.000000	4.609441	0.000000	0.000000	0.000000	-0.602646	-0.158970	0.519374	0.000000	1.000000	3.000000	2.000000	0.000000
20030.301324	-0.014178	0.464752	0.265105	72.467072	86.494873	128.809708	-1.956280	0.000000	4.601409	0.000000	0.000000	0.000000	-0.646015	-0.201594	0.482968	0.000000	1.000000	3.000000	2.000000	0.000000
20030.304657	-0.014178	0.464752	0.265105	72.467072	86.494873	128.809708	-1.956280	0.000000	4.601409	0.000000	0.000000	0.000000	-0.646015	-0.201594	0.482968	0.000000	1.000000	3.000000	2.000000	0.000000
20030.307990	-0.014178	0.464752	0.265105	72.467072	86.494873	128.809708	-1.956280	0.000000	4.601409	0.000000	0.000000	0.000000	-0.646015	-0.201594	0.482968	0.000000	1.000000	3.000000	2.000000	0.000000
20030.311324	-0.016306	0.464018	0.266688	71.834152	88.207909	130.224045	-1.977809	0.000000	4.592197	0.000000	0.000000	0.000000	-0.638435	-0.220394	0.474820	0.000000	1.000000	3.000000	2.000000	0.000000
20030.314657	-0.016306	0.464018	0.266688	71.834152	88.207909	130.224045	-1.977809	0.000000	4.592197	0.000000	0.000000	0.000000	-0.638435	-0.220394	0.474820	0.000000	1.000000	3.000000	2.000000	0.000000
20030.317990	-0.016306	0.464018	0.266688	71.834152	88.207909	130.224045	-1.977809	0.000000	4.592197	0.000000	0.000000	0.000000	-0.638435	-0.220394	0.474820	0.000000	1.000000	3.000000	2.000000	0.000000
20030.321324	-0.018406	0.463239	0.268137	71.212280	89.773315	131.390152	-1.998757	0.000000	4.583118	0.000000	0.000000	0.000000	-0.629914	-0.233622	0.434782	0.000000	1.000000	3.000000	2.000000	0.000000
20030.324657	-0.018406	0.463239	0.268137	71.212280	89.773315	131.390152	-1.998757	0.000000	4.583118	0.000000	0.000000	0.000000	-0.629914	-0.233622	0.434782	0.000000	1.000000	3.000000	2.000000	0.000000
20030.327990	-0.018406	0.463239	0.268137	71.212280	89.773315	131.390152	-1.998757	0.000000	4.583118	0.000000	0.000000	0.000000	-0.629914	-0.233622	0.434782	0.000000	1.000000	3.000000	2.000000	0.000000
20030.331324	-0.020408	0.462456	0.269516	70.590324	91.180168	132.460571	-2.019770	0.000000	4.573896	0.000000	0.000000	0.000000	-0.600819	-0.234742	0.413851	0.000000	1.000000	3.000000	2.000000	0.000000
20030.334657	-0.020408	0.462456	0.269516	70.590324	91.180168	132.460571	-2.019770	0.000000	4.573896	0.000000	0.000000	0.000000	-0.600819	-0.234742	0.413851	0.000000	1.000000	3.000000	2.000000	0.000000
20030.337990	-0.020408	0.462456	0.269516	70.590324	91.180168	132.460571	-2.019770	0.000000	4.573896	0.000000	0.000000	0.000000	-0.600819	-0.234742	0.413851	0.000000	1.000000	3.000000	2.000000	0.000000
20030.341324	-0.022105	0.461710	0.270804	70.001198	92.397141	133.360703	-2.039504	0.000000	4.565131	0.000000	0.000000	0.000000	-0.508903	-0.223915	0.386118	0.000000	1.000000	3.000000	2.000000	0.000000
20030.344657	-0.022105	0.461710	0.270804	70.001198	92.397141	133.360703	-2.039504	0.000000	4.565131	0.000000	0.000000	0.000000	-0.508903	-0.223915	0.386118	0.000000	1.000000	3.000000	2.000000	0.000000
20030.347990	-0.022105	0.461710	0.270804	70.001198	92.397141	133.360703	-2.039504	0.000000	4.565131	0.000000	0.000000	0.000000	-0.508903	-0.223915	0.386118	0.000000	1.000000	3.000000	2.000000	0.000000
20030.351324	-0.023597	0.461020	0.272013	69.495354	93.476326	134.204330	-2.055226	0.000000	4.558075	0.000000	0.000000	0.000000	-0.447598	-0.206941	0.362792	0.000000	0.000000	3.000000	2.000000	0.000000
20030.354657	-0.023597	0.461020	0.272013	69.495354	93.476326	134.204330	-2.055226	0.000000	4.558075	0.000000	0.000000	0.000000	-0.447598	-0.206941	0.362792	0.000000	0.000000	3.000000	2.000000	0.000000
20030.357990	-0.023597	0.461020	0.272013	69.495354	93.476326	134.204330	-2.055226	0.000000	4.558075	0.000000	0.000000	0.000000	-0.447598	-0.206941	0.362792	0.000000	0.000000	3.000000	2.000000	0.000000
20030.361324	-0.024848	0.460428	0.273148	69.148674	94.533432	135.166031	-2.068384	0.000000	4.552119	0.000000	0.000000	0.000000	-0.375444	-0.177813	0.340408	0.000000	0.000000	3.000000	2.000000	0.000000
20030.364657	-0.024848	0.460428	0.273148	69.148674	94.533432	135.166031	-2.068384	0.000000	4.552119	0.000000	0.000000	0.000000	-0.375444	-0.177813	0.340408	0.000000	0.000000	3.000000	2.000000	0.000000
20030.367990	-0.024848	0.460428	0.273148	69.148674	94.533432	135.166031	-2.068384	0.000000	4.552119	0.000000	0.000000	0.000000	-0.375444	-0.177813	0.340408	0.000000	0.000000	3.000000	2.000000	0.000000
20030.371324	-0.025926	0.459892	0.274178	68.983109	95.634758	136.095612	-2.078533	0.000000	4.547494	0.000000	0.000000	0.000000	-0.323352	-0.160511	0.308990	0.000000	0.000000	3.000000	2.000000	0.000000
20030.374657	-0.025926	0.459892	0.274178	68.983109	95.634758	136.095612	-2.078533	0.000000	4.547494	0.000000	0.000000	0.000000	-0.323352	-0.160511	0.308990	0.000000	0.000000	3.000000	2.000000	0.000000
20030.377990	-0.025926	0.459892	0.274178	68.983109	95.634758	136.095612	-2.078533	0.000000	4.547494	0.000000	0.000000	0.000000	-0.323352	-0.160511	0.308990	0.000000	0.000000	3.000000	2.000000	0.000000
20030.381324	-0.026758	0.459435	0.275062	68.885124	96.694084	136.776581	-2.086852	0.000000	4.543682	0.000000	0.000000	0.000000	-0.249563	-0.137099	0.265393	0.000000	0.000000	3.000000	2.000000	0.000000
20030.384657	-0.026758	0.459435	0.275062	68.885124	96.694084	136.776581	-2.086852	0.000000	4.543682	0.000000	0.000000	0.000000	-0.249563	-0.137099	0.265393	0.000000	0.000000	3.000000	2.000000	0.000000
20030.387990	-0.026758	0.459435	0.275062	68.885124	96.694084	136.776581	-2.086852	0.000000	4.543682	0.000000	0.000000	0.000000	-0.249563	-0.137099	0.265393	0.000000	0.000000	3.000000	2.000000	0.000000
20030.391324	-0.027447	0.459077	0.275814	68.797203	97.675819	137.181992	-2.092652	0.000000	4.541014	0.000000	0.000000	0.000000	-0.206854	-0.107494	0.225666	0.000000	0.000000	3.000000	2.000000	0.000000
20030.394657	-0.027447	0.459077	0.275814	68.797203	97.675819	137.181992	-2.092652	0.000000	4.541014	0.000000	0.000000	0.000000	-0.206854	-0.107494	0.225666	0.000000	0.000000	3.000000	2.000000	0.000000
20030.397990	-0.027447	0.459077	0.275814	68.797203	97.675819	137.181992	-2.092652	0.000000	4.541014	0.000000	0.000000	0.000000	-0.206854	-0.107494	0.225666	0.000000	0.000000	3.000000	2.000000	0.000000
20030.401324	-0.027993	0.458778	0.276406	68.706604	98.550003	137.497589	-2.097305	0.000000	4.538867	0.000000	0.000000	0.000000	-0.163576	-0.089777	0.177459	0.000000	0.000000	3.000000	2.000000	0.000000
20030.404657	-0.027993	0.458778	0.276406	68.706604	98.550003	137.497589	-2.097305	0.000000	4.538867	0.000000	0.000000	0.000000	-0.163576	-0.089777	0.177459	0.000000	0.000000	3.000000	2.000000	0.000000
20030.407990	-0.027993	0.458778	0.276406	68.706604	98.550003	137.497589	-2.097305	0.000000	4.538867	0.000000	0.000000	0.000000	-0.163576	-0.089777	0.177459	0.000000	0.000000	3.000000	2.000000	0.000000
20030.411324	-0.028359	0.458558	0.276854	68.607559	99.338196	137.906296	-2.100982	0.000000	4.537166	0.000000	0.000000	0.000000	-0.109819	-0.065921	0.134422	0.000000	0.000000	3.000000	2.000000	0.000000
20030.414657	-0.028359	0.458558	0.276854	68.607559	99.338196	137.906296	-2.100982	0.000000	4.537166	0.000000	0.000000	0.000000	-0.109819	-0.065921	0.134422	0.000000	0.000000	3.000000	2.000000	0.000000
20030.417990	-0.028359	0.458558	0.276854	68.541260	99.991760	138.284729	-2.103122	0.000000	4.536175	0.000000	0.000000	0.000000	-0.109819	-0.065921	0.134422	0.000000	0.000000	3.000000	2.000000	0.000000
20030.421324	-0.028359	0.458558	0.276854	68.541260	99.991760	138.284729	-2.103122	0.000000	4.536175	0.000000	0.000000	0.000000	-0.109819	-0.065921	0.134422	0.000000	0.000000	3.000000	2.000000	0.000000
20030.424657	-0.028509	0.458478	0.277116	68.541260	99.991760	138.284729	-2.103122	0.000000	4.536175	0.000000	0.000000	0.000000	-0.044930	-0.023942	0.078652	0.000000	0.000000	3.000000	2.000000	0.000000
20030.427990	-0.028509	0.458478	0.277116	68.531647	100.684349	138.591812	-2.103122	0.000000	4.536175	0.000000	0.000000	0.000000	-0.044930	-0.023942	0.078652	0.000000	0.000000	3.000000	2.000000	0.000000
20030.431324	-0.028583	0.458479	0.277232	68.531647	100.684349	138.591812	-2.103122	0.000000	4.536175	0.000000	0.000000	0.000000	-0.022302	0.000065	0.034827	0.000000	0.000000	3.000000	2.000000	0.000000
20030.434657	-0.028583	0.458479	0.277232	68.531647	100.684349	138.591812	-2.103122	0.000000	4.536175	0.000000	0.000000	0.000000	-0.022302	0.000065	0.034827	0.000000	0.000000	3.000000	2.000000	0.000000
20030.437990	-0.028583	0.458479	0.277232	68.608124	101.323601	138.746460	-2.103778	0.000000	4.535871	0.000000	0.000000	0.000000	-0.022302	0.000065	0.034827	0.000000	0.000000	3.000000	2.000000	0.000000
20030.441324	-0.028583	0.458479	0.277232	68.608124	101.323601	138.746460	-2.103778	0.000000	4.535871	0.000000	0.000000	0.000000	-0.022302	0.000065	0.034827	0.000000	0.000000	3.000000	2.000000	0.000000
20030.444657	-0.028475	0.458619	0.277162	68.608124	101.323601	138.746460	-2.103778	0.000000	4.535871	0.000000	0.000000	0.000000	0.032243	0.042116	-0.021127	0.000000	0.000000	3.000000	2.000000	0.000000
20030.447990	-0.028475	0.458619	0.277162	68.776199	101.839203	138.901627	-2.103778	0.000000	4.535871	0.000000	0.000000	0.000000	0.032243	0.042116	-0.021127	0.000000	0.000000	3.000000	2.000000	0.000000
20030.451324	-0.028475	0.458619	0.277162	68.776199	101.839203	138.901627	-2.103778	0.000000	4.535871	0.000000	0.000000	0.000000	0.032243	0.042116	-0.021127	0.000000	0.000000	3.000000	2.000000	0.000000
20030.454657	-0.028475	0.458619	0.277162	68.776199	101.839203	138.901627	-2.103778	0.000000	4.535871	0.000000	0.000000	0.000000	0.032243	0.042116	-0.021127	0.000000	0.000000	3.000000	2.000000	0.000000
20030.457990	-0.027861	0.459220	0.276618	69.026604	102.072258	138.954926	-2.102770	0.000000	4.536337	0.000000	0.000000	0.000000	0.184236	0.180209	-0.163019	0.000000	0.000000	3.000000	2.000000	0.000000
20030.461324	-0.027861	0.459220	0.276618	69.026604	102.072258	138.954926	-2.102770	0.000000	4.536337	0.000000	0.000000	0.000000	0.000000	0.000001	-0.000004	0.000000	0.000000	3.000000	2.000000	0.000000
20030.464657	-0.027861	0.459220	0.276618	69.026604	102.072258	138.954926	-2.102770	0.000000	4.536337	0.000000	0.000000	0.000000	0.000000	0.000001	-0.000004	0.000000	0.000000	3.000000	2.000000	0.000000
20030.467990	-0.027861	0.459220	0.276618	69.334145	102.022919	138.737839	-2.097877	0.000000	4.538602	0.000000	0.000000	0.000000	0.000000	0.000001	-0.000004	0.000000	0.000000	3.000000	2.000000	0.000000
20030.471324	-0.027426	0.459700	0.276186	69.334145	102.022919	138.737839	-2.097877	0.000000	4.538602	0.000000	0.000000	0.000000	0.130429	0.143967	-0.129651	0.000000	0.000000	3.000000	2.000000	0.000000
20030.474657	-0.027426	0.459700	0.276186	69.334145	102.022919	138.737839	-2.097877	0.000000	4.538602	0.000000	0.000000	0.000000	0.130429	0.143967	-0.129651	0.000000	0.000000	3.000000	2.000000	0.000000
20030.477990	-0.027426	0.459700	0.276186	69.693275	101.679939	138.241425	-2.094693	0.000000	4.540072	0.000000	0.000000	0.000000	0.130429	0.143967	-0.129651	0.000000	0.000000	3.000000	2.000000	0.000000
20030.481324	-0.027426	0.459700	0.276186	69.693275	101.679939	138.241425	-2.094693	0.000000	4.540072	0.000000	0.000000	0.000000	0.130429	0.143967	-0.129651	0.000000	0.000000	3.000000	2.000000	0.000000
20030.484657	-0.026885	0.460219	0.275667	69.693275	101.679939	138.241425	-2.094693	0.000000	4.540072	0.000000	0.000000	0.000000	0.162587	0.155708	-0.155697	0.000000	0.000000	3.000000	2.000000	0.000000
20030.487990	-0.026885	0.460219	0.275667	70.083122	101.069229	137.491257	-2.094693	0.000000	4.540072	0.000000	0.000000	0.000000	0.162587	0.155708	-0.155697	0.000000	0.000000	3.000000	2.000000	0.000000
20030.491324	-0.026305	0.460796	0.275043	70.083122	101.069229	137.491257	-2.094693	0.000000	4.540072	0.000000	0.000000	0.000000	0.173932	0.173333	-0.187211	0.000000	0.000000	3.000000	2.000000	0.000000
20030.494657	-0.026305	0.460796	0.275043	70.083122	101.069229	137.491257	-2.094693	0.000000	4.540072	0.000000	0.000000	0.000000	0.173932	0.173333	-0.187211	0.000000	0.000000	3.000000	2.000000	0.000000
20030.497990	-0.026305	0.460796	0.275043	70.486511	100.317230	136.606293	-2.086594	0.000000	4.543801	0.000000	0.000000	0.000000	0.173932	0.173333	-0.187211	0.000000	0.000000	3.000000	2.000000	0.000000
20030.501324	-0.025653	0.461393	0.274315	70.486511	100.317230	136.606293	-2.086594	0.000000	4.543801	0.000000	0.000000	0.000000	0.195598	0.178848	-0.218501	0.000000	0.000000	3.000000	2.000000	0.000000
20030.504657	-0.025653	0.461393	0.274315	70.486511	100.317230	136.606293	-2.086594	0.000000	4.543801	0.000000	0.000000	0.000000	0.195598	0.178848	-0.218501	0.000000	0.000000	3.000000	2.000000	0.000000
20030.507990	-0.025653	0.461393	0.274315	70.901855	99.435112	135.592773	-2.082247	0.000000	4.545794	0.000000	0.000000	0.000000	0.195598	0.178848	-0.218501	0.000000	0.000000	3.000000	2.000000	0.000000
20030.511324	-0.024930	0.462027	0.273496	70.901855	99.435112	135.592773	-2.082247	0.000000	4.545794	0.000000	0.000000	0.000000	0.216975	0.190282	-0.245571	0.000000	0.000000	3.000000	2.000000	0.000000
20030.514657	-0.024930	0.462027	0.273496	70.901855	99.435112	135.592773	-2.082247	0.000000	4.545794	0.000000	0.000000	0.000000	0.216975	0.190282	-0.245571	0.000000	0.000000	3.000000	2.000000	0.000000
20030.517990	-0.024930	0.462027	0.273496	71.326279	98.437325	134.459610	-2.077459	0.000000	4.547985	0.000000	0.000000	0.000000	0.216975	0.190282	-0.245571	0.000000	0.000000	3.000000	2.000000	0.000000
20030.521324	-0.024171	0.462679	0.272601	71.326279	98.437325	134.459610	-2.077459	0.000000	4.547985	0.000000	0.000000	0.000000	0.227667	0.195645	-0.268695	0.000000	0.000000	3.000000	2.000000	0.000000
20030.524657	-0.024171	0.462679	0.272601	71.326279	98.437325	134.459610	-2.077459	0.000000	4.547985	0.000000	0.000000	0.000000	0.227667	0.195645	-0.268695	0.000000	0.000000	3.000000	2.000000	0.000000
20030.527990	-0.024171	0.462679	0.272601	71.739265	97.375145	133.263428	-2.072627	0.000000	4.550189	0.000000	0.000000	0.000000	0.227667	0.195645	-0.268695	0.000000	0.000000	3.000000	2.000000	0.000000
20030.531324	-0.023376	0.463329	0.271612	71.739265	97.375145	133.263428	-2.072627	0.000000	4.550189	0.000000	0.000000	0.000000	0.238398	0.194921	-0.296503	0.000000	0.000000	3.000000	2.000000	0.000000
20030.534657	-0.023376	0.463329	0.271612	71.739265	97.375145	133.263428	-2.072627	0.000000	4.550189	0.000000	0.000000	0.000000	0.238398	0.194921	-0.296503	0.000000	0.000000	3.000000	2.000000	0.000000
20030.537990	-0.023376	0.463329	0.271612	72.130669	96.258339	132.021759	-2.067845	0.000000	4.552364	0.000000	0.000000	0.000000	0.238398	0.194921	-0.296503	0.000000	0.000000	3.000000	2.000000	0.000000
20030.541324	-0.022581	0.463976	0.270560	72.130669	96.258339	132.021759	-2.067845	0.000000	4.552364	0.000000	0.000000	0.000000	0.238362	0.194198	-0.315778	0.000000	0.000000	3.000000	2.000000	0.000000
20030.544657	-0.022581	0.463976	0.270560	72.130669	96.258339	132.021759	-2.067845	0.000000	4.552364	0.000000	0.000000	0.000000	0.238362	0.194198	-0.315778	0.000000	0.000000	3.000000	2.000000	0.000000
20030.547990	-0.022581	0.463976	0.270560	72.497139	95.104431	130.749664	-2.063429	0.000000	4.554368	0.000000	0.000000	0.000000	0.238362	0.194198	-0.315778	0.000000	0.000000	3.000000	2.000000	0.000000
20030.551324	-0.021788	0.464621	0.269473	72.497139	95.104431	130.749664	-2.063429	0.000000	4.554368	0.000000	0.000000	0.000000	0.237996	0.193512	-0.326121	0.000000	0.000000	3.000000	2.000000	0.000000
20030.554657	-0.021788	0.464621	0.269473	72.497139	95.104431	130.749664	-2.063429	0.000000	4.554368	0.000000	0.000000	0.000000	0.237996	0.193512	-0.326121	0.000000	0.000000	3.000000	2.000000	0.000000
20030.557990	-0.021788	0.464621	0.269473	72.839333	93.911415	129.442871	-2.059208	0.000000	4.556277	0.000000	0.000000	0.000000	0.237996	0.193512	-0.326121	0.000000	0.000000	3.000000	2.000000	0.000000
20030.561324	-0.020963	0.465224	0.268383	72.839333	93.911415	129.442871	-2.059208	0.000000	4.556277	0.000000	0.000000	0.000000	0.247667	0.181008	-0.326981	0.000000	0.000000	3.000000	2.000000	0.000000
20030.564657	-0.020963	0.465224	0.268383	72.839333	93.911415	129.442871	-2.059208	0.000000	4.556277	0.000000	0.000000	0.000000	0.247667	0.181008	-0.326981	0.000000	0.000000	3.000000	2.000000	0.000000
20030.567990	-0.020963	0.465224	0.268383	73.171410	92.674103	128.092957	-2.054511	0.000000	4.558397	0.000000	0.000000	0.000000	0.247667	0.181008	-0.326981	0.000000	0.000000	3.000000	2.000000	0.000000
20030.571324	-0.020139	0.465806	0.267274	73.171410	92.674103	128.092957	-2.054511	0.000000	4.558397	0.000000	0.000000	0.000000	0.247098	0.174448	-0.332768	0.000000	0.000000	3.000000	2.000000	0.000000
20030.574657	-0.020139	0.465806	0.267274	73.171410	92.674103	128.092957	-2.054511	0.000000	4.558397	0.000000	0.000000	0.000000	0.247098	0.174448	-0.332768	0.000000	0.000000	3.000000	2.000000	0.000000
20030.577990	-0.020139	0.465806	0.267274	73.486519	91.447975	126.748245	-2.049919	0.000000	4.560464	0.000000	0.000000	0.000000	0.247098	0.174448	-0.332768	0.000000	0.000000	3.000000	2.000000	0.000000
20030.581324	-0.019352	0.466386	0.266159	73.486519	91.447975	126.748245	-2.049919	0.000000	4.560464	0.000000	0.000000	0.000000	0.236091	0.173874	-0.334355	0.000000	0.000000	3.000000	2.000000	0.000000
20030.584657	-0.019352	0.466386	0.266159	73.486519	91.447975	126.748245	-2.049919	0.000000	4.560464	0.000000	0.000000	0.000000	0.236091	0.173874	-0.334355	0.000000	0.000000	3.000000	2.000000	0.000000
20030.587990	-0.019352	0.466386	0.266159	73.794235	90.190353	125.366676	-2.045840	0.000000	4.562296	0.000000	0.000000	0.000000	0.236091	0.173874	-0.334355	0.000000	0.000000	3.000000	2.000000	0.000000
20030.591324	-0.018534	0.466905	0.265088	73.794235	90.190353	125.366676	-2.045840	0.000000	4.562296	0.000000	0.000000	0.000000	0.245337	0.155736	-0.321359	0.000000	0.000000	3.000000	2.000000	0.000000
20030.594657	-0.018534	0.466905	0.265088	73.794235	90.190353	125.366676	-2.045840	0.000000	4.562296	0.000000	0.000000	0.000000	0.245337	0.155736	-0.321359	0.000000	0.000000	3.000000	2.000000	0.000000
20030.597990	-0.018534	0.466905	0.265088	74.084106	88.896088	123.951706	-2.041001	0.000000	4.564462	0.000000	0.000000	0.000000	0.245337	0.155736	-0.321359	0.000000	0.000000	3.000000	2.000000	0.000000
20030.601324	-0.017754	0.467423	0.264042	74.084106	88.896088	123.951706	-2.041001	0.000000	4.564462	0.000000	0.000000	0.000000	0.234155	0.155363	-0.313627	0.000000	0.000000	3.000000	2.000000	0.000000
20030.604657	-0.017754	0.467423	0.264042	74.084106	88.896088	123.951706	-2.041001	0.000000	4.564462	0.000000	0.000000	0.000000	0.234155	0.155363	-0.313627	0.000000	0.000000	3.000000	2.000000	0.000000
20030.607990	-0.017754	0.467423	0.264042	74.334702	87.637405	122.584480	-2.036488	0.000000	4.566478	0.000000	0.000000	0.000000	0.234155	0.155363	-0.313627	0.000000	0.000000	3.000000	2.000000	0.000000
20030.611324	-0.017011	0.467920	0.263070	74.334702	87.637405	122.584480	-2.036488	0.000000	4.566478	0.000000	0.000000	0.000000	0.222711	0.149332	-0.291839	0.000000	0.000000	3.000000	2.000000	0.000000
20030.614657	-0.017011	0.467920	0.263070	74.334702	87.637405	122.584480	-2.036488	0.000000	4.566478	0.000000	0.000000	0.000000	0.222711	0.149332	-0.291839	0.000000	0.000000	3.000000	2.000000	0.000000
20030.617990	-0.017011	0.467920	0.263070	74.529785	86.472298	121.335770	-2.032018	0.000000	4.568468	0.000000	0.000000	0.000000	0.222711	0.149332	-0.291839	0.000000	0.000000	3.000000	2.000000	0.000000
20030.621324	-0.016306	0.468358	0.262140	74.529785	86.472298	121.335770	-2.032018	0.000000	4.568468	0.000000	0.000000	0.000000	0.211577	0.131420	-0.278921	0.000000	0.000000	3.000000	2.000000	0.000000
20030.624657	-0.016306	0.468358	0.262140	74.529785	86.472298	121.335770	-2.032018	0.000000	4.568468	0.000000	0.000000	0.000000	0.211577	0.131420	-0.278921	0.000000	0.000000	3.000000	2.000000	0.000000
20030.627990	-0.016306	0.468358	0.262140	74.667702	85.465866	120.270111	-2.027771	0.000000	4.570355	0.000000	0.000000	0.000000	0.211577	0.131420	-0.278921	0.000000	0.000000	3.000000	2.000000	0.000000
20030.631324	-0.015638	0.468776	0.261253	74.667702	85.465866	120.270111	-2.027771	0.000000	4.570355	0.000000	0.000000	0.000000	0.200523	0.125391	-0.266042	0.000000	0.000000	3.000000	2.000000	0.000000
20030.634657	-0.015638	0.468776	0.261253	74.667702	85.465866	120.270111	-2.027771	0.000000	4.570355	0.000000	0.000000	0.000000	0.200523	0.125391	-0.266042	0.000000	0.000000	3.000000	2.000000	0.000000
20030.637990	-0.015638	0.468776	0.261253	74.753105	84.663849	119.432236	-2.023750	0.000000	4.572137	0.000000	0.000000	0.000000	0.200523	0.125391	-0.266042	0.000000	0.000000	3.000000	2.000000	0.000000
20030.641324	-0.015040	0.469174	0.260409	74.753105	84.663849	119.432236	-2.023750	0.000000	4.572137	0.000000	0.000000	0.000000	0.179320	0.119410	-0.253255	0.000000	0.000000	3.000000	2.000000	0.000000
20030.644657	-0.015040	0.469174	0.260409	74.753105	84.663849	119.432236	-2.023750	0.000000	4.572137	0.000000	0.000000	0.000000	0.179320	0.119410	-0.253255	0.000000	0.000000	3.000000	2.000000	0.000000
20030.647990	-0.015040	0.469174	0.260409	74.786301	84.060577	118.827866	-2.020458	0.000000	4.573592	0.000000	0.000000	0.000000	0.179320	0.119410	-0.253255	0.000000	0.000000	3.000000	2.000000	0.000000
20030.651324	-0.014444	0.469533	0.259594	74.786301	84.060577	118.827866	-2.020458	0.000000	4.573592	0.000000	0.000000	0.000000	0.178728	0.107527	-0.244456	0.000000	0.000000	3.000000	2.000000	0.000000
20030.654657	-0.014444	0.469533	0.259594	74.786301	84.060577	118.827866	-2.020458	0.000000	4.573592	0.000000	0.000000	0.000000	0.178728	0.107527	-0.244456	0.000000	0.000000	3.000000	2.000000	0.000000
20030.657990	-0.014444	0.469533	0.259594	74.807922	83.723541	118.484314	-2.016981	0.000000	4.575127	0.000000	0.000000	0.000000	0.178728	0.107527	-0.244456	0.000000	0.000000	3.000000	2.000000	0.000000
20030.661324	-0.013918	0.469872	0.258823	74.807922	83.723541	118.484314	-2.016981	0.000000	4.575127	0.000000	0.000000	0.000000	0.157675	0.101630	-0.231436	0.000000	0.000000	3.000000	2.000000	0.000000
20030.664657	-0.013918	0.469872	0.258823	74.807922	83.723541	118.484314	-2.016981	0.000000	4.575127	0.000000	0.000000	0.000000	0.157675	0.101630	-0.231436	0.000000	0.000000	3.000000	2.000000	0.000000
20030.667990	-0.013918	0.469872	0.258823	74.821846	83.629059	118.385399	-2.014235	0.000000	4.576337	0.000000	0.000000	0.000000	0.157675	0.101630	-0.231436	0.000000	0.000000	3.000000	2.000000	0.000000
20030.671324	-0.013429	0.470152	0.258096	74.821846	83.629059	118.385399	-2.014235	0.000000	4.576337	0.000000	0.000000	0.000000	0.146897	0.084065	-0.217865	0.000000	0.000000	3.000000	2.000000	0.000000
20030.674657	-0.013429	0.470152	0.258096	74.821846	83.629059	118.385399	-2.014235	0.000000	4.576337	0.000000	0.000000	0.000000	0.146897	0.084065	-0.217865	0.000000	0.000000	3.000000	2.000000	0.000000
20030.677990	-0.013429	0.470152	0.258096	74.829308	83.771843	118.518921	-2.011708	0.000000	4.577448	0.000000	0.000000	0.000000	0.146897	0.084065	-0.217865	0.000000	0.000000	3.000000	2.000000	0.000000
20030.681324	-0.013429	0.470152	0.258096	74.829308	83.771843	118.518921	-2.011708	0.000000	4.577448	0.000000	0.000000	0.000000	0.146897	0.084065	-0.217865	0.000000	0.000000	3.000000	2.000000	0.000000
20030.684657	-0.012974	0.470412	0.257384	74.829308	83.771843	118.518921	-2.011708	0.000000	4.577448	0.000000	0.000000	0.000000	0.136350	0.078108	-0.213764	0.000000	0.000000	3.000000	2.000000	0.000000
20030.687990	-0.012974	0.470412	0.257384	74.832191	84.001892	118.738060	-2.011708	0.000000	4.577448	0.000000	0.000000	0.000000	0.136350	0.078108	-0.213764	0.000000	0.000000	3.000000	2.000000	0.000000
20030.691324	-0.012554	0.470613	0.256655	74.832191	84.001892	118.738060	-2.011708	0.000000	4.577448	0.000000	0.000000	0.000000	0.126001	0.060298	-0.218748	0.000000	0.000000	3.000000	2.000000	0.000000
20030.694657	-0.012554	0.470613	0.256655	74.832191	84.001892	118.738060	-2.011708	0.000000	4.577448	0.000000	0.000000	0.000000	0.126001	0.060298	-0.218748	0.000000	0.000000	3.000000	2.000000	0.000000
20030.697990	-0.012554	0.470613	0.256655	74.835152	84.238083	118.961212	-2.008106	0.000000	4.579030	0.000000	0.000000	0.000000	0.126001	0.060298	-0.218748	0.000000	0.000000	3.000000	2.000000	0.000000
20030.701324	-0.012554	0.470613	0.256655	74.835152	84.238083	118.961212	-2.008106	0.000000	4.579030	0.000000	0.000000	0.000000	0.126001	0.060298	-0.218748	0.000000	0.000000	3.000000	2.000000	0.000000
20030.704657	-0.012169	0.470795	0.255939	74.835152	84.238083	118.961212	-2.008106	0.000000	4.579030	0.000000	0.000000	0.000000	0.115520	0.054403	-0.214559	0.000000	0.000000	3.000000	2.000000	0.000000
20030.707990	-0.012169	0.470795	0.255939	74.832703	84.480507	119.206024	-2.008106	0.000000	4.579030	0.000000	0.000000	0.000000	0.115520	0.054403	-0.214559	0.000000	0.000000	3.000000	2.000000	0.000000
20030.711324	-0.011818	0.470975	0.255191	74.832703	84.480507	119.206024	-2.008106	0.000000	4.579030	0.000000	0.000000	0.000000	0.105311	0.054097	-0.224534	0.000000	0.000000	3.000000	2.000000	0.000000
20030.714657	-0.011818	0.470975	0.255191	74.832703	84.480507	119.206024	-2.008106	0.000000	4.579030	0.000000	0.000000	0.000000	0.105311	0.054097	-0.224534	0.000000	0.000000	3.000000	2.000000	0.000000
20030.717990	-0.011818	0.470975	0.255191	74.825607	84.728310	119.475212	-2.006687	0.000000	4.579651	0.000000	0.000000	0.000000	0.105311	0.054097	-0.224534	0.000000	0.000000	3.000000	2.000000	0.000000
20030.721324	-0.011818	0.470975	0.255191	74.825607	84.728310	119.475212	-2.006687	0.000000	4.579651	0.000000	0.000000	0.000000	0.105311	0.054097	-0.224534	0.000000	0.000000	3.000000	2.000000	0.000000
20030.724657	-0.011434	0.471096	0.254427	74.825607	84.728310	119.475212	-2.006687	0.000000	4.579651	0.000000	0.000000	0.000000	0.115307	0.036371	-0.229158	0.000000	0.000000	3.000000	2.000000	0.000000
20030.727990	-0.011434	0.471096	0.254427	74.821114	84.876678	119.655602	-2.006687	0.000000	4.579651	0.000000	0.000000	0.000000	0.115307	0.036371	-0.229158	0.000000	0.000000	3.000000	2.000000	0.000000
20030.731324	-0.011050	0.471217	0.253662	74.821114	84.876678	119.655602	-2.006687	0.000000	4.579651	0.000000	0.000000	0.000000	0.115073	0.036283	-0.229613	0.000000	0.000000	3.000000	2.000000	0.000000
20030.734657	-0.011050	0.471217	0.253662	74.821114	84.876678	119.655602	-2.006687	0.000000	4.579651	0.000000	0.000000	0.000000	0.115073	0.036283	-0.229613	0.000000	0.000000	3.000000	2.000000	0.000000
20030.737990	-0.011050	0.471217	0.253662	74.835938	84.881828	119.718849	-2.005205	0.000000	4.580300	0.000000	0.000000	0.000000	0.115073	0.036283	-0.229613	0.000000	0.000000	3.000000	2.000000	0.000000
20030.741324	-0.011050	0.471217	0.253662	74.835938	84.881828	119.718849	-2.005205	0.000000	4.580300	0.000000	0.000000	0.000000	0.115073	0.036283	-0.229613	0.000000	0.000000	3.000000	2.000000	0.000000
20030.744657	-0.010634	0.471319	0.252911	74.835938	84.881828	119.718849	-2.005205	0.000000	4.580300	0.000000	0.000000	0.000000	0.124878	0.030461	-0.225076	0.000000	0.000000	3.000000	2.000000	0.000000
20030.747990	-0.010634	0.471319	0.252911	74.860611	84.599533	119.517929	-2.005205	0.000000	4.580300	0.000000	0.000000	0.000000	0.124878	0.030461	-0.225076	0.000000	0.000000	3.000000	2.000000	0.000000
20030.751324	-0.010185	0.471400	0.252145	74.860611	84.599533	119.517929	-2.005205	0.000000	4.580300	0.000000	0.000000	0.000000	0.134794	0.024463	-0.229988	0.000000	0.000000	3.000000	2.000000	0.000000
20030.754657	-0.010185	0.471400	0.252145	74.860611	84.599533	119.517929	-2.005205	0.000000	4.580300	0.000000	0.000000	0.000000	0.134794	0.024463	-0.229988	0.000000	0.000000	3.000000	2.000000	0.000000
20030.757990	-0.010185	0.471400	0.252145	74.895332	84.036636	118.981941	-2.002132	0.000000	4.581645	0.000000	0.000000	0.000000	0.134794	0.024463	-0.229988	0.000000	0.000000	3.000000	2.000000	0.000000
20030.761324	-0.010185	0.471400	0.252145	74.895332	84.036636	118.981941	-2.002132	0.000000	4.581645	0.000000	0.000000	0.000000	0.134794	0.024463	-0.229988	0.000000	0.000000	3.000000	2.000000	0.000000
20030.764657	-0.009803	0.471441	0.251313	74.895332	84.036636	118.981941	-2.002132	0.000000	4.581645	0.000000	0.000000	0.000000	0.114591	0.012407	-0.249428	0.000000	0.000000	3.000000	2.000000	0.000000
20030.767990	-0.009803	0.471441	0.251313	74.939056	83.157547	118.129570	-2.002132	0.000000	4.581645	0.000000	0.000000	0.000000	0.114591	0.012407	-0.249428	0.000000	0.000000	3.000000	2.000000	0.000000
20030.771324	-0.009488	0.471424	0.250433	74.939056	83.157547	118.129570	-2.002132	0.000000	4.581645	0.000000	0.000000	0.000000	0.094366	-0.005331	-0.264085	0.000000	0.000000	3.000000	2.000000	0.000000
20030.774657	-0.009488	0.471424	0.250433	74.939056	83.157547	118.129570	-2.002132	0.000000	4.581645	0.000000	0.000000	0.000000	0.094366	-0.005331	-0.264085	0.000000	0.000000	3.000000	2.000000	0.000000
20030.777990	-0.009488	0.471424	0.250433	74.984016	82.010536	117.029526	-2.002923	0.000000	4.581299	0.000000	0.000000	0.000000	0.094366	-0.005331	-0.264085	0.000000	0.000000	3.000000	2.000000	0.000000
20030.781324	-0.009206	0.471364	0.249393	74.984016	82.010536	117.029526	-2.002923	0.000000	4.581299	0.000000	0.000000	0.000000	0.084698	-0.017883	-0.312047	0.000000	0.000000	3.000000	2.000000	0.000000
20030.784657	-0.009206	0.471364	0.249393	74.984016	82.010536	117.029526	-2.002923	0.000000	4.581299	0.000000	0.000000	0.000000	0.084698	-0.017883	-0.312047	0.000000	0.000000	3.000000	2.000000	0.000000
20030.787990	-0.009206	0.471364	0.249393	75.016968	80.703499	115.794792	-2.005581	0.000000	4.580136	0.000000	0.000000	0.000000	0.084698	-0.017883	-0.312047	0.000000	0.000000	3.000000	2.000000	0.000000
20030.791324	-0.008957	0.471264	0.248256	75.016968	80.703499	115.794792	-2.005581	0.000000	4.580136	0.000000	0.000000	0.000000	0.074781	-0.030003	-0.341243	0.000000	0.000000	3.000000	2.000000	0.000000
20030.794657	-0.008957	0.471264	0.248256	75.016968	80.703499	115.794792	-2.005581	0.000000	4.580136	0.000000	0.000000	0.000000	0.074781	-0.030003	-0.341243	0.000000	0.000000	3.000000	2.000000	0.000000
20030.797990	-0.008957	0.471264	0.248256	75.009682	79.331078	114.528542	-2.009430	0.000000	4.578448	0.000000	0.000000	0.000000	0.074781	-0.030003	-0.341243	0.000000	0.000000	3.000000	2.000000	0.000000
20030.801324	-0.008774	0.471162	0.247019	75.009682	79.331078	114.528542	-2.009430	0.000000	4.578448	0.000000	0.000000	0.000000	0.054861	-0.030495	-0.370994	0.000000	0.000000	3.000000	2.000000	0.000000
20030.804657	-0.008774	0.471162	0.247019	75.009682	79.331078	114.528542	-2.009430	0.000000	4.578448	0.000000	0.000000	0.000000	0.054861	-0.030495	-0.370994	0.000000	0.000000	3.000000	2.000000	0.000000
20030.807990	-0.008774	0.471162	0.247019	74.945023	77.810654	113.161064	-2.015019	0.000000	4.575992	0.000000	0.000000	0.000000	0.054861	-0.030495	-0.370994	0.000000	0.000000	3.000000	2.000000	0.000000
20030.811324	-0.008524	0.471098	0.245715	74.945023	77.810654	113.161064	-2.015019	0.000000	4.575992	0.000000	0.000000	0.000000	0.074954	-0.019297	-0.391118	0.000000	0.000000	3.000000	2.000000	0.000000
20030.814657	-0.008524	0.471098	0.245715	74.945023	77.810654	113.161064	-2.015019	0.000000	4.575992	0.000000	0.000000	0.000000	0.074954	-0.019297	-0.391118	0.000000	0.000000	3.000000	2.000000	0.000000
20030.817990	-0.008524	0.471098	0.245715	74.829163	76.116684	111.654457	-2.020073	0.000000	4.573762	0.000000	0.000000	0.000000	0.074954	-0.019297	-0.391118	0.000000	0.000000	3.000000	2.000000	0.000000
20030.821324	-0.008175	0.471092	0.244456	74.829163	76.116684	111.654457	-2.020073	0.000000	4.573762	0.000000	0.000000	0.000000	0.104517	-0.001743	-0.377781	0.000000	0.000000	3.000000	2.000000	0.000000
20030.824657	-0.008175	0.471092	0.244456	74.829163	76.116684	111.654457	-2.020073	0.000000	4.573762	0.000000	0.000000	0.000000	0.104517	-0.001743	-0.377781	0.000000	0.000000	3.000000	2.000000	0.000000
20030.827990	-0.008175	0.471092	0.244456	74.709625	74.347176	110.057648	-2.023324	0.000000	4.572325	0.000000	0.000000	0.000000	0.104517	-0.001743	-0.377781	0.000000	0.000000	3.000000	2.000000	0.000000
20030.831324	-0.007729	0.471144	0.243209	74.709625	74.347176	110.057648	-2.023324	0.000000	4.572325	0.000000	0.000000	0.000000	0.134042	0.015537	-0.374012	0.000000	0.000000	3.000000	2.000000	0.000000
20030.834657	-0.007729	0.471144	0.243209	74.709625	74.347176	110.057648	-2.023324	0.000000	4.572325	0.000000	0.000000	0.000000	0.134042	0.015537	-0.374012	0.000000	0.000000	3.000000	2.000000	0.000000
20030.837990	-0.007729	0.471144	0.243209	74.634819	72.532387	108.381607	-2.024973	0.000000	4.571596	0.000000	0.000000	0.000000	0.134042	0.015537	-0.374012	0.000000	0.000000	3.000000	2.000000	0.000000
20030.841324	-0.007184	0.471235	0.242024	74.634819	72.532387	108.381607	-2.024973	0.000000	4.571596	0.000000	0.000000	0.000000	0.163263	0.027272	-0.355669	0.000000	0.000000	3.000000	2.000000	0.000000
20030.844657	-0.007184	0.471235	0.242024	74.634819	72.532387	108.381607	-2.024973	0.000000	4.571596	0.000000	0.000000	0.000000	0.163263	0.027272	-0.355669	0.000000	0.000000	3.000000	2.000000	0.000000
20030.847990	-0.007184	0.471235	0.242024	74.622047	70.712204	106.693344	-2.024672	0.000000	4.571729	0.000000	0.000000	0.000000	0.163263	0.027272	-0.355669	0.000000	0.000000	3.000000	2.000000	0.000000
20030.851324	-0.006543	0.471402	0.240866	74.622047	70.712204	106.693344	-2.024672	0.000000	4.571729	0.000000	0.000000	0.000000	0.192465	0.050228	-0.347163	0.000000	0.000000	3.000000	2.000000	0.000000
20030.854657	-0.006543	0.471402	0.240866	74.622047	70.712204	106.693344	-2.024672	0.000000	4.571729	0.000000	0.000000	0.000000	0.192465	0.050228	-0.347163	0.000000	0.000000	3.000000	2.000000	0.000000
20030.857990	-0.006543	0.471402	0.240866	74.630630	69.011505	105.241356	-2.022623	0.000000	4.572635	0.000000	0.000000	0.000000	0.192465	0.050228	-0.347163	0.000000	0.000000	3.000000	2.000000	0.000000
20030.861324	-0.005871	0.471608	0.239738	74.630630	69.011505	105.241356	-2.022623	0.000000	4.572635	0.000000	0.000000	0.000000	0.201689	0.061642	-0.338612	0.000000	0.000000	3.000000	2.000000	0.000000
20030.864657	-0.005871	0.471608	0.239738	74.630630	69.011505	105.241356	-2.022623	0.000000	4.572635	0.000000	0.000000	0.000000	0.201689	0.061642	-0.338612	0.000000	0.000000	3.000000	2.000000	0.000000
20030.867990	-0.005871	0.471608	0.239738	74.676254	67.428253	104.060661	-2.019862	0.000000	4.573856	0.000000	0.000000	0.000000	0.201689	0.061642	-0.338612	0.000000	0.000000	3.000000	2.000000	0.000000
20030.871324	-0.005168	0.471889	0.238637	74.676254	67.428253	104.060661	-2.019862	0.000000	4.573856	0.000000	0.000000	0.000000	0.210891	0.084417	-0.330287	0.000000	0.000000	3.000000	2.000000	0.000000
20030.874657	-0.005168	0.471889	0.238637	74.676254	67.428253	104.060661	-2.019862	0.000000	4.573856	0.000000	0.000000	0.000000	0.210891	0.084417	-0.330287	0.000000	0.000000	3.000000	2.000000	0.000000
20030.877990	-0.005168	0.471889	0.238637	74.756737	65.995293	102.914772	-2.016383	0.000000	4.575390	0.000000	0.000000	0.000000	0.210891	0.084417	-0.330287	0.000000	0.000000	3.000000	2.000000	0.000000
20030.881324	-0.004434	0.472208	0.237532	74.756737	65.995293	102.914772	-2.016383	0.000000	4.575390	0.000000	0.000000	0.000000	0.220130	0.095488	-0.331430	0.000000	0.000000	3.000000	2.000000	0.000000
20030.884657	-0.004434	0.472208	0.237532	74.756737	65.995293	102.914772	-2.016383	0.000000	4.575390	0.000000	0.000000	0.000000	0.220130	0.095488	-0.331430	0.000000	0.000000	3.000000	2.000000	0.000000
20030.887990	-0.004434	0.472208	0.237532	74.847771	64.702301	101.578102	-2.012399	0.000000	4.577145	0.000000	0.000000	0.000000	0.220130	0.095488	-0.331430	0.000000	0.000000	3.000000	2.000000	0.000000
20030.891324	-0.003670	0.472563	0.236456	74.847771	64.702301	101.578102	-2.012399	0.000000	4.577145	0.000000	0.000000	0.000000	0.229268	0.106743	-0.322859	0.000000	0.000000	3.000000	2.000000	0.000000
20030.894657	-0.003670	0.472563	0.236456	74.847771	64.702301	101.578102	-2.012399	0.000000	4.577145	0.000000	0.000000	0.000000	0.229268	0.106743	-0.322859	0.000000	0.000000	3.000000	2.000000	0.000000
20030.897990	-0.003670	0.472563	0.236456	74.914352	63.540607	100.545280	-2.007674	0.000000	4.579219	0.000000	0.000000	0.000000	0.229268	0.106743	-0.322859	0.000000	0.000000	3.000000	2.000000	0.000000
20030.901324	-0.002908	0.473013	0.235390	74.914352	63.540607	100.545280	-2.007674	0.000000	4.579219	0.000000	0.000000	0.000000	0.228546	0.134866	-0.319607	0.000000	0.000000	3.000000	2.000000	0.000000
20030.904657	-0.002908	0.473013	0.235390	74.914352	63.540607	100.545280	-2.007674	0.000000	4.579219	0.000000	0.000000	0.000000	0.228546	0.134866	-0.319607	0.000000	0.000000	3.000000	2.000000	0.000000
20030.907990	-0.002908	0.473013	0.235390	74.951805	62.542023	100.076614	-2.002861	0.000000	4.581326	0.000000	0.000000	0.000000	0.228546	0.134866	-0.319607	0.000000	0.000000	3.000000	2.000000	0.000000
20030.911324	-0.002148	0.473500	0.234354	74.951805	62.542023	100.076614	-2.002861	0.000000	4.581326	0.000000	0.000000	0.000000	0.227820	0.145968	-0.311064	0.000000	0.000000	3.000000	2.000000	0.000000
20030.914657	-0.002148	0.473500	0.234354	74.951805	62.542023	100.076614	-2.002861	0.000000	4.581326	0.000000	0.000000	0.000000	0.227820	0.145968	-0.311064	0.000000	0.000000	3.000000	2.000000	0.000000
20030.917990	-0.002148	0.473500	0.234354	75.006187	61.679626	99.716492	-1.997834	0.000000	4.583520	0.000000	0.000000	0.000000	0.227820	0.145968	-0.311064	0.000000	0.000000	3.000000	2.000000	0.000000
20030.921324	-0.001326	0.474042	0.233329	75.006187	61.679626	99.716492	-1.997834	0.000000	4.583520	0.000000	0.000000	0.000000	0.246800	0.162599	-0.307493	0.000000	0.000000	3.000000	2.000000	0.000000
20030.924657	-0.001326	0.474042	0.233329	75.006187	61.679626	99.716492	-1.997834	0.000000	4.583520	0.000000	0.000000	0.000000	0.246800	0.162599	-0.307493	0.000000	0.000000	3.000000	2.000000	0.000000
20030.927990	-0.001326	0.474042	0.233329	75.112206	60.948120	99.067451	-1.991623	0.000000	4.586223	0.000000	0.000000	0.000000	0.246800	0.162599	-0.307493	0.000000	0.000000	3.000000	2.000000	0.000000
20030.931324	-0.000473	0.474620	0.232332	75.112206	60.948120	99.067451	-1.991623	0.000000	4.586223	0.000000	0.000000	0.000000	0.255882	0.173634	-0.298951	0.000000	0.000000	3.000000	2.000000	0.000000
20030.934657	-0.000473	0.474620	0.232332	75.112206	60.948120	99.067451	-1.991623	0.000000	4.586223	0.000000	0.000000	0.000000	0.255882	0.173634	-0.298951	0.000000	0.000000	3.000000	2.000000	0.000000
20030.937990	-0.000473	0.474620	0.232332	75.252609	60.346592	98.343346	-1.984638	0.000000	4.589250	0.000000	0.000000	0.000000	0.255882	0.173634	-0.298951	0.000000	0.000000	3.000000	2.000000	0.000000
20030.941324	0.000345	0.475236	0.231364	75.252609	60.346592	98.343346	-1.984638	0.000000	4.589250	0.000000	0.000000	0.000000	0.245342	0.184631	-0.290407	0.000000	0.000000	3.000000	2.000000	0.000000
20030.944657	0.000345	0.475236	0.231364	75.252609	60.346592	98.343346	-1.984638	0.000000	4.589250	0.000000	0.000000	0.000000	0.245342	0.184631	-0.290407	0.000000	0.000000	3.000000	2.000000	0.000000
20030.947990	0.000345	0.475236	0.231364	75.412323	59.932163	98.047264	-1.977961	0.000000	4.592132	0.000000	0.000000	0.000000	0.245342	0.184631	-0.290407	0.000000	0.000000	3.000000	2.000000	0.000000
20030.951324	0.001193	0.475887	0.230392	75.412323	59.932163	98.047264	-1.977961	0.000000	4.592132	0.000000	0.000000	0.000000	0.254443	0.195361	-0.291705	0.000000	0.000000	3.000000	2.000000	0.000000
20030.954657	0.001193	0.475887	0.230392	75.412323	59.932163	98.047264	-1.977961	0.000000	4.592132	0.000000	0.000000	0.000000	0.254443	0.195361	-0.291705	0.000000	0.000000	3.000000	2.000000	0.000000
20030.957990	0.001193	0.475887	0.230392	75.581459	59.762741	98.024208	-1.970736	0.000000	4.595237	0.000000	0.000000	0.000000	0.254443	0.195361	-0.291705	0.000000	0.000000	3.000000	2.000000	0.000000
20030.961324	0.002039	0.476536	0.229416	75.581459	59.762741	98.024208	-1.970736	0.000000	4.595237	0.000000	0.000000	0.000000	0.253721	0.194767	-0.292714	0.000000	0.000000	3.000000	2.000000	0.000000
20030.964657	0.002039	0.476536	0.229416	75.581459	59.762741	98.024208	-1.970736	0.000000	4.595237	0.000000	0.000000	0.000000	0.253721	0.194767	-0.292714	0.000000	0.000000	3.000000	2.000000	0.000000
20030.967990	0.002039	0.476536	0.229416	75.749512	59.761097	97.976875	-1.963499	0.000000	4.598333	0.000000	0.000000	0.000000	0.253721	0.194767	-0.292714	0.000000	0.000000	3.000000	2.000000	0.000000
20030.971324	0.002849	0.477201	0.228387	75.749512	59.761097	97.976875	-1.963499	0.000000	4.598333	0.000000	0.000000	0.000000	0.243170	0.199386	-0.308711	0.000000	0.000000	3.000000	2.000000	0.000000
20030.974657	0.002849	0.477201	0.228387	75.749512	59.761097	97.976875	-1.963499	0.000000	4.598333	0.000000	0.000000	0.000000	0.243170	0.199386	-0.308711	0.000000	0.000000	3.000000	2.000000	0.000000
20030.977990	0.002849	0.477201	0.228387	75.889908	59.811886	98.054535	-1.957173	0.000000	4.601029	0.000000	0.000000	0.000000	0.243170	0.199386	-0.308711	0.000000	0.000000	3.000000	2.000000	0.000000
20030.981324	0.003625	0.477842	0.227272	75.889908	59.811886	98.054535	-1.957173	0.000000	4.601029	0.000000	0.000000	0.000000	0.232555	0.192380	-0.334357	0.000000	0.000000	3.000000	2.000000	0.000000
20030.984657	0.003625	0.477842	0.227272	75.889908	59.811886	98.054535	-1.957173	0.000000	4.601029	0.000000	0.000000	0.000000	0.232555	0.192380	-0.334357	0.000000	0.000000	3.000000	2.000000	0.000000
20030.987990	0.003625	0.477842	0.227272	75.998253	59.958324	98.356712	-1.952008	0.000000	4.603223	0.000000	0.000000	0.000000	0.232555	0.192380	-0.334357	0.000000	0.000000	3.000000	2.000000	0.000000
20030.991324	0.004332	0.478442	0.226089	75.998253	59.958324	98.356712	-1.952008	0.000000	4.603223	0.000000	0.000000	0.000000	0.212202	0.179904	-0.354888	0.000000	0.000000	3.000000	2.000000	0.000000
20030.994657	0.004332	0.478442	0.226089	75.998253	59.958324	98.356712	-1.952008	0.000000	4.603223	0.000000	0.000000	0.000000	0.212202	0.179904	-0.354888	0.000000	0.000000	3.000000	2.000000	0.000000
20030.997990	0.004332	0.478442	0.226089	76.073586	60.195385	98.675797	-1.948456	0.000000	4.604728	0.000000	0.000000	0.000000	0.212202	0.179904	-0.354888	0.000000	0.000000	3.000000	2.000000	0.000000
20031.001324	0.005004	0.479018	0.224820	76.073586	60.195385	98.675797	-1.948456	0.000000	4.604728	0.000000	0.000000	0.000000	0.201559	0.172832	-0.380686	0.000000	0.000000	3.000000	2.000000	0.000000
20031.004657	0.005004	0.479018	0.224820	76.073586	60.195385	98.675797	-1.948456	0.000000	4.604728	0.000000	0.000000	0.000000	0.201559	0.172832	-0.380686	0.000000	0.000000	3.000000	2.000000	0.000000
20031.007990	0.005004	0.479018	0.224820	76.117409	60.503887	98.987289	-1.946112	0.000000	4.605719	0.000000	0.000000	0.000000	0.201559	0.172832	-0.380686	0.000000	0.000000	3.000000	2.000000	0.000000
20031.011324	0.005640	0.479570	0.223465	76.117409	60.503887	98.987289	-1.946112	0.000000	4.605719	0.000000	0.000000	0.000000	0.190893	0.165728	-0.406604	0.000000	0.000000	3.000000	2.000000	0.000000
20031.014657	0.005640	0.479570	0.223465	76.117409	60.503887	98.987289	-1.946112	0.000000	4.605719	0.000000	0.000000	0.000000	0.190893	0.165728	-0.406604	0.000000	0.000000	3.000000	2.000000	0.000000
20031.017990	0.005640	0.479570	0.223465	76.158722	60.846230	99.332291	-1.944999	0.000000	4.606189	0.000000	0.000000	0.000000	0.190893	0.165728	-0.406604	0.000000	0.000000	3.000000	2.000000	0.000000
20031.021324	0.006273	0.480062	0.222024	76.158722	60.846230	99.332291	-1.944999	0.000000	4.606189	0.000000	0.000000	0.000000	0.189887	0.147449	-0.432375	0.000000	0.000000	3.000000	2.000000	0.000000
20031.024657	0.006273	0.480062	0.222024	76.158722	60.846230	99.332291	-1.944999	0.000000	4.606189	0.000000	0.000000	0.000000	0.189887	0.147449	-0.432375	0.000000	0.000000	3.000000	2.000000	0.000000
20031.027990	0.006273	0.480062	0.222024	76.200783	61.174599	99.756111	-1.944570	0.000000	4.606370	0.000000	0.000000	0.000000	0.189887	0.147449	-0.432375	0.000000	0.000000	3.000000	2.000000	0.000000
20031.031324	0.006871	0.480513	0.220546	76.200783	61.174599	99.756111	-1.944570	0.000000	4.606370	0.000000	0.000000	0.000000	0.179305	0.135278	-0.443319	0.000000	0.000000	3.000000	2.000000	0.000000
20031.034657	0.006871	0.480513	0.220546	76.200783	61.174599	99.756111	-1.944570	0.000000	4.606370	0.000000	0.000000	0.000000	0.179305	0.135278	-0.443319	0.000000	0.000000	3.000000	2.000000	0.000000
20031.037990	0.006871	0.480513	0.220546	76.228600	61.279816	100.117416	-1.945033	0.000000	4.606175	0.000000	0.000000	0.000000	0.179305	0.135278	-0.443319	0.000000	0.000000	3.000000	2.000000	0.000000
20031.041324	0.007433	0.480884	0.218966	76.228600	61.279816	100.117416	-1.945033	0.000000	4.606175	0.000000	0.000000	0.000000	0.168539	0.111352	-0.474050	0.000000	0.000000	3.000000	2.000000	0.000000
20031.044657	0.007433	0.480884	0.218966	76.228600	61.279816	100.117416	-1.945033	0.000000	4.606175	0.000000	0.000000	0.000000	0.168539	0.111352	-0.474050	0.000000	0.000000	3.000000	2.000000	0.000000
20031.047990	0.007433	0.480884	0.218966	76.221870	60.886097	100.017906	-1.946915	0.000000	4.605380	0.000000	0.000000	0.000000	0.168539	0.111352	-0.474050	0.000000	0.000000	3.000000	2.000000	0.000000
20031.051324	0.007991	0.481215	0.217348	76.221870	60.886097	100.017906	-1.946915	0.000000	4.605380	0.000000	0.000000	0.000000	0.167599	0.099311	-0.485267	0.000000	0.000000	3.000000	2.000000	0.000000
20031.054657	0.007991	0.481215	0.217348	76.221870	60.886097	100.017906	-1.946915	0.000000	4.605380	0.000000	0.000000	0.000000	0.167599	0.099311	-0.485267	0.000000	0.000000	3.000000	2.000000	0.000000
20031.057990	0.007991	0.481215	0.217348	76.169632	59.924023	99.231392	-1.949165	0.000000	4.604428	0.000000	0.000000	0.000000	0.167599	0.099311	-0.485267	0.000000	0.000000	3.000000	2.000000	0.000000
20031.061324	0.008482	0.481486	0.215644	76.169632	59.924023	99.231392	-1.949165	0.000000	4.604428	0.000000	0.000000	0.000000	0.147276	0.081251	-0.511306	0.000000	0.000000	3.000000	2.000000	0.000000
20031.064657	0.008482	0.481486	0.215644	76.169632	59.924023	99.231392	-1.949165	0.000000	4.604428	0.000000	0.000000	0.000000	0.147276	0.081251	-0.511306	0.000000	0.000000	3.000000	2.000000	0.000000
20031.067990	0.008482	0.481486	0.215644	76.078537	58.562725	97.915054	-1.953337	0.000000	4.602659	0.000000	0.000000	0.000000	0.147276	0.081251	-0.511306	0.000000	0.000000	3.000000	2.000000	0.000000
20031.071324	0.009002	0.481735	0.213884	76.078537	58.562725	97.915054	-1.953337	0.000000	4.602659	0.000000	0.000000	0.000000	0.155835	0.074632	-0.528114	0.000000	0.000000	3.000000	2.000000	0.000000
20031.074657	0.009002	0.481735	0.213884	76.078537	58.562725	97.915054	-1.953337	0.000000	4.602659	0.000000	0.000000	0.000000	0.155835	0.074632	-0.528114	0.000000	0.000000	3.000000	2.000000	0.000000
20031.077990	0.009002	0.481735	0.213884	75.939934	56.908936	96.307892	-1.957486	0.000000	4.600896	0.000000	0.000000	0.000000	0.155835	0.074632	-0.528114	0.000000	0.000000	3.000000	2.000000	0.000000
20031.081324	0.009517	0.481941	0.212017	75.939934	56.908936	96.307892	-1.957486	0.000000	4.600896	0.000000	0.000000	0.000000	0.154532	0.061994	-0.560037	0.000000	0.000000	3.000000	2.000000	0.000000
20031.084657	0.009517	0.481941	0.212017	75.939934	56.908936	96.307892	-1.957486	0.000000	4.600896	0.000000	0.000000	0.000000	0.154532	0.061994	-0.560037	0.000000	0.000000	3.000000	2.000000	0.000000
20031.087990	0.009517	0.481941	0.212017	75.740196	55.156471	94.650116	-1.962611	0.000000	4.598712	0.000000	0.000000	0.000000	0.154532	0.061994	-0.560037	0.000000	0.000000	3.000000	2.000000	0.000000
20031.091324	0.010059	0.482088	0.210060	75.740196	55.156471	94.650116	-1.962611	0.000000	4.598712	0.000000	0.000000	0.000000	0.162731	0.044101	-0.587046	0.000000	0.000000	3.000000	2.000000	0.000000
20031.094657	0.010059	0.482088	0.210060	75.740196	55.156471	94.650116	-1.962611	0.000000	4.598712	0.000000	0.000000	0.000000	0.162731	0.044101	-0.587046	0.000000	0.000000	3.000000	2.000000	0.000000
20031.097990	0.010059	0.482088	0.210060	75.496178	53.449001	93.079178	-1.968027	0.000000	4.596397	0.000000	0.000000	0.000000	0.162731	0.044101	-0.587046	0.000000	0.000000	3.000000	2.000000	0.000000
20031.101324	0.010598	0.482232	0.208062	75.496178	53.449001	93.079178	-1.968027	0.000000	4.596397	0.000000	0.000000	0.000000	0.161535	0.043255	-0.599396	0.000000	0.000000	3.000000	2.000000	0.000000
20031.104657	0.010598	0.482232	0.208062	75.496178	53.449001	93.079178	-1.968027	0.000000	4.596397	0.000000	0.000000	0.000000	0.161535	0.043255	-0.599396	0.000000	0.000000	3.000000	2.000000	0.000000
20031.107990	0.010598	0.482232	0.208062	75.250237	51.971046	91.729309	-1.973941	0.000000	4.593861	0.000000	0.000000	0.000000	0.161535	0.043255	-0.599396	0.000000	0.000000	3.000000	2.000000	0.000000
20031.111324	0.011136	0.482419	0.206262	75.250237	51.971046	91.729309	-1.973941	0.000000	4.593861	0.000000	0.000000	0.000000	0.161509	0.056021	-0.540164	0.000000	0.000000	3.000000	2.000000	0.000000
20031.114657	0.011136	0.482419	0.206262	75.250237	51.971046	91.729309	-1.973941	0.000000	4.593861	0.000000	0.000000	0.000000	0.161509	0.056021	-0.540164	0.000000	0.000000	3.000000	2.000000	0.000000
20031.117990	0.011136	0.482419	0.206262	74.938286	50.249989	90.220306	-1.978362	0.000000	4.591959	0.000000	0.000000	0.000000	0.161509	0.056021	-0.540164	0.000000	0.000000	3.000000	2.000000	0.000000
20031.121324	0.011916	0.482646	0.204122	74.938286	50.249989	90.220306	-1.978362	0.000000	4.591959	0.000000	0.000000	0.000000	0.234160	0.068031	-0.641998	0.000000	0.000000	3.000000	2.000000	0.000000
20031.124657	0.011916	0.482646	0.204122	74.938286	50.249989	90.220306	-1.978362	0.000000	4.591959	0.000000	0.000000	0.000000	0.234160	0.068031	-0.641998	0.000000	0.000000	3.000000	2.000000	0.000000
20031.127990	0.011916	0.482646	0.204122	74.659065	48.738529	89.016418	-1.981045	0.000000	4.590802	0.000000	0.000000	0.000000	0.234160	0.068031	-0.641998	0.000000	0.000000	3.000000	2.000000	0.000000
20031.131324	0.012697	0.482936	0.202265	74.659065	48.738529	89.016418	-1.981045	0.000000	4.590802	0.000000	0.000000	0.000000	0.234222	0.087004	-0.557073	0.000000	0.000000	3.000000	2.000000	0.000000
20031.134657	0.012697	0.482936	0.202265	74.659065	48.738529	89.016418	-1.981045	0.000000	4.590802	0.000000	0.000000	0.000000	0.234222	0.087004	-0.557073	0.000000	0.000000	3.000000	2.000000	0.000000
20031.137990	0.012697	0.482936	0.202265	74.403778	47.266815	87.881454	-1.981439	0.000000	4.590632	0.000000	0.000000	0.000000	0.234222	0.087004	-0.557073	0.000000	0.000000	3.000000	2.000000	0.000000
20031.141324	0.013570	0.483338	0.200568	74.403778	47.266815	87.881454	-1.981439	0.000000	4.590632	0.000000	0.000000	0.000000	0.261957	0.120751	-0.508947	0.000000	0.000000	3.000000	2.000000	0.000000
20031.144657	0.013570	0.483338	0.200568	74.403778	47.266815	87.881454	-1.981439	0.000000	4.590632	0.000000	0.000000	0.000000	0.261957	0.120751	-0.508947	0.000000	0.000000	3.000000	2.000000	0.000000
20031.147990	0.013570	0.483338	0.200568	74.179932	45.843437	86.713753	-1.978718	0.000000	4.591805	0.000000	0.000000	0.000000	0.261957	0.120751	-0.508947	0.000000	0.000000	3.000000	2.000000	0.000000
20031.151324	0.014536	0.483817	0.199034	74.179932	45.843437	86.713753	-1.978718	0.000000	4.591805	0.000000	0.000000	0.000000	0.289694	0.143598	-0.460137	0.000000	0.000000	3.000000	2.000000	0.000000
20031.154657	0.014536	0.483817	0.199034	74.179932	45.843437	86.713753	-1.978718	0.000000	4.591805	0.000000	0.000000	0.000000	0.289694	0.143598	-0.460137	0.000000	0.000000	3.000000	2.000000	0.000000
20031.157990	0.014536	0.483817	0.199034	73.994621	44.684734	85.769737	-1.972785	0.000000	4.594357	0.000000	0.000000	0.000000	0.289694	0.143598	-0.460137	0.000000	0.000000	3.000000	2.000000	0.000000
20031.161324	0.015473	0.484323	0.197791	73.994621	44.684734	85.769737	-1.972785	0.000000	4.594357	0.000000	0.000000	0.000000	0.281044	0.151851	-0.373050	0.000000	0.000000	3.000000	2.000000	0.000000
20031.164657	0.015473	0.484323	0.197791	73.994621	44.684734	85.769737	-1.972785	0.000000	4.594357	0.000000	0.000000	0.000000	0.281044	0.151851	-0.373050	0.000000	0.000000	3.000000	2.000000	0.000000
20031.167990	0.015473	0.484323	0.197791	73.810135	43.342289	84.730019	-1.964875	0.000000	4.597746	0.000000	0.000000	0.000000	0.281044	0.151851	-0.373050	0.000000	0.000000	3.000000	2.000000	0.000000
20031.171324	0.016527	0.485019	0.196410	73.810135	43.342289	84.730019	-1.964875	0.000000	4.597746	0.000000	0.000000	0.000000	0.316187	0.208605	-0.414289	0.000000	0.000000	3.000000	2.000000	0.000000
20031.174657	0.016527	0.485019	0.196410	73.810135	43.342289	84.730019	-1.964875	0.000000	4.597746	0.000000	0.000000	0.000000	0.316187	0.208605	-0.414289	0.000000	0.000000	3.000000	2.000000	0.000000
20031.177990	0.016527	0.485019	0.196410	73.706680	42.129707	83.804001	-1.955683	0.000000	4.601664	0.000000	0.000000	0.000000	0.316187	0.208605	-0.414289	0.000000	0.000000	3.000000	2.000000	0.000000
20031.181324	0.017397	0.485686	0.195275	73.706680	42.129707	83.804001	-1.955683	0.000000	4.601664	0.000000	0.000000	0.000000	0.261031	0.200154	-0.340580	0.000000	0.000000	3.000000	2.000000	0.000000
20031.184657	0.017397	0.485686	0.195275	73.706680	42.129707	83.804001	-1.955683	0.000000	4.601664	0.000000	0.000000	0.000000	0.261031	0.200154	-0.340580	0.000000	0.000000	3.000000	2.000000	0.000000
20031.187990	0.017397	0.485686	0.195275	73.645454	40.954681	82.846863	-1.947938	0.000000	4.604947	0.000000	0.000000	0.000000	0.261031	0.200154	-0.340580	0.000000	0.000000	3.000000	2.000000	0.000000
20031.191324	0.018205	0.486426	0.194239	73.645454	40.954681	82.846863	-1.947938	0.000000	4.604947	0.000000	0.000000	0.000000	0.242384	0.222169	-0.310669	0.000000	0.000000	3.000000	2.000000	0.000000
20031.194657	0.018205	0.486426	0.194239	73.645454	40.954681	82.846863	-1.947938	0.000000	4.604947	0.000000	0.000000	0.000000	0.242384	0.222169	-0.310669	0.000000	0.000000	3.000000	2.000000	0.000000
20031.197990	0.018205	0.486426	0.194239	73.590424	39.885319	81.683678	-1.940492	0.000000	4.608089	0.000000	0.000000	0.000000	0.242384	0.222169	-0.310669	0.000000	0.000000	3.000000	2.000000	0.000000
20031.201324	0.018951	0.487205	0.193305	73.590424	39.885319	81.683678	-1.940492	0.000000	4.608089	0.000000	0.000000	0.000000	0.223954	0.233562	-0.280121	0.000000	0.000000	3.000000	2.000000	0.000000
20031.204657	0.018951	0.487205	0.193305	73.590424	39.885319	81.683678	-1.940492	0.000000	4.608089	0.000000	0.000000	0.000000	0.223954	0.233562	-0.280121	0.000000	0.000000	3.000000	2.000000	0.000000
20031.207990	0.018951	0.487205	0.193305	73.529427	39.131702	80.764748	-1.933331	0.000000	4.611099	0.000000	0.000000	0.000000	0.223954	0.233562	-0.280121	0.000000	0.000000	3.000000	2.000000	0.000000
20031.211324	0.019698	0.488020	0.192437	73.529427	39.131702	80.764748	-1.933331	0.000000	4.611099	0.000000	0.000000	0.000000	0.223899	0.244514	-0.260495	0.000000	0.000000	3.000000	2.000000	0.000000
20031.214657	0.019698	0.488020	0.192437	73.529427	39.131702	80.764748	-1.933331	0.000000	4.611099	0.000000	0.000000	0.000000	0.223899	0.244514	-0.260495	0.000000	0.000000	3.000000	2.000000	0.000000
20031.217990	0.019698	0.488020	0.192437	73.511536	38.979687	80.559456	-1.925533	0.000000	4.614361	0.000000	0.000000	0.000000	0.223899	0.244514	-0.260495	0.000000	0.000000	3.000000	2.000000	0.000000
20031.221324	0.020291	0.488767	0.191679	73.511536	38.979687	80.559456	-1.925533	0.000000	4.614361	0.000000	0.000000	0.000000	0.178094	0.224107	-0.227301	0.000000	0.000000	3.000000	2.000000	0.000000
20031.224657	0.020291	0.488767	0.191679	73.511536	38.979687	80.559456	-1.925533	0.000000	4.614361	0.000000	0.000000	0.000000	0.178094	0.224107	-0.227301	0.000000	0.000000	3.000000	2.000000	0.000000
20031.227990	0.020291	0.488767	0.191679	73.579887	39.335041	80.971169	-1.919839	0.000000	4.616733	0.000000	0.000000	0.000000	0.178094	0.224107	-0.227301	0.000000	0.000000	3.000000	2.000000	0.000000
20031.231324	0.020850	0.489596	0.190828	73.579887	39.335041	80.971169	-1.919839	0.000000	4.616733	0.000000	0.000000	0.000000	0.167534	0.248830	-0.255324	0.000000	0.000000	3.000000	2.000000	0.000000
20031.234657	0.020850	0.489596	0.190828	73.579887	39.335041	80.971169	-1.919839	0.000000	4.616733	0.000000	0.000000	0.000000	0.167534	0.248830	-0.255324	0.000000	0.000000	3.000000	2.000000	0.000000
20031.237990	0.020850	0.489596	0.190828	73.730705	40.028561	81.859398	-1.915618	0.000000	4.618485	0.000000	0.000000	0.000000	0.167534	0.248830	-0.255324	0.000000	0.000000	3.000000	2.000000	0.000000
20031.241324	0.021370	0.490450	0.189798	73.730705	40.028561	81.859398	-1.915618	0.000000	4.618485	0.000000	0.000000	0.000000	0.156081	0.256066	-0.309064	0.000000	0.000000	3.000000	2.000000	0.000000
20031.244657	0.021370	0.490450	0.189798	73.730705	40.028561	81.859398	-1.915618	0.000000	4.618485	0.000000	0.000000	0.000000	0.156081	0.256066	-0.309064	0.000000	0.000000	3.000000	2.000000	0.000000
20031.247990	0.021370	0.490450	0.189798	73.856850	40.616718	82.608780	-1.913687	0.000000	4.619286	0.000000	0.000000	0.000000	0.156081	0.256066	-0.309064	0.000000	0.000000	3.000000	2.000000	0.000000
20031.251324	0.021741	0.491185	0.188935	73.856850	40.616718	82.608780	-1.913687	0.000000	4.619286	0.000000	0.000000	0.000000	0.111200	0.220637	-0.258913	0.000000	0.000000	3.000000	2.000000	0.000000
20031.254657	0.021741	0.491185	0.188935	73.856850	40.616718	82.608780	-1.913687	0.000000	4.619286	0.000000	0.000000	0.000000	0.111200	0.220637	-0.258913	0.000000	0.000000	3.000000	2.000000	0.000000
20031.257990	0.021741	0.491185	0.188935	73.965721	41.146873	83.182892	-1.913413	0.000000	4.619400	0.000000	0.000000	0.000000	0.111200	0.220637	-0.258913	0.000000	0.000000	3.000000	2.000000	0.000000
20031.261324	0.022076	0.491984	0.187961	73.965721	41.146873	83.182892	-1.913413	0.000000	4.619400	0.000000	0.000000	0.000000	0.100551	0.239473	-0.292089	0.000000	0.000000	3.000000	2.000000	0.000000
20031.264657	0.022076	0.491984	0.187961	73.965721	41.146873	83.182892	-1.913413	0.000000	4.619400	0.000000	0.000000	0.000000	0.100551	0.239473	-0.292089	0.000000	0.000000	3.000000	2.000000	0.000000
20031.267990	0.022076	0.491984	0.187961	74.039406	41.549171	83.549156	-1.914842	0.000000	4.618807	0.000000	0.000000	0.000000	0.100551	0.239473	-0.292089	0.000000	0.000000	3.000000	2.000000	0.000000
20031.271324	0.022442	0.492800	0.187036	74.039406	41.549171	83.549156	-1.914842	0.000000	4.618807	0.000000	0.000000	0.000000	0.109913	0.244873	-0.277548	0.000000	0.000000	3.000000	2.000000	0.000000
20031.274657	0.022442	0.492800	0.187036	74.039406	41.549171	83.549156	-1.914842	0.000000	4.618807	0.000000	0.000000	0.000000	0.109913	0.244873	-0.277548	0.000000	0.000000	3.000000	2.000000	0.000000
20031.277990	0.022442	0.492800	0.187036	74.077904	41.832455	83.823357	-1.915204	0.000000	4.618658	0.000000	0.000000	0.000000	0.109913	0.244873	-0.277548	0.000000	0.000000	3.000000	2.000000	0.000000
20031.281324	0.022841	0.493618	0.186178	74.077904	41.832455	83.823357	-1.915204	0.000000	4.618658	0.000000	0.000000	0.000000	0.119465	0.245339	-0.257384	0.000000	0.000000	3.000000	2.000000	0.000000
20031.284657	0.022841	0.493618	0.186178	74.077904	41.832455	83.823357	-1.915204	0.000000	4.618658	0.000000	0.000000	0.000000	0.119465	0.245339	-0.257384	0.000000	0.000000	3.000000	2.000000	0.000000
20031.287990	0.022841	0.493618	0.186178	74.098907	41.986160	83.938263	-1.914305	0.000000	4.619030	0.000000	0.000000	0.000000	0.119465	0.245339	-0.257384	0.000000	0.000000	3.000000	2.000000	0.000000
20031.291324	0.023239	0.494435	0.185353	74.098907	41.986160	83.938263	-1.914305	0.000000	4.619030	0.000000	0.000000	0.000000	0.119487	0.245276	-0.247444	0.000000	0.000000	3.000000	2.000000	0.000000
20031.294657	0.023239	0.494435	0.185353	74.098907	41.986160	83.938263	-1.914305	0.000000	4.619030	0.000000	0.000000	0.000000	0.119487	0.245276	-0.247444	0.000000	0.000000	3.000000	2.000000	0.000000
20031.297990	0.023239	0.494435	0.185353	74.123222	42.144863	84.053726	-1.913104	0.000000	4.619528	0.000000	0.000000	0.000000	0.119487	0.245276	-0.247444	0.000000	0.000000	3.000000	2.000000	0.000000
20031.301324	0.023636	0.495180	0.184531	74.123222	42.144863	84.053726	-1.913104	0.000000	4.619528	0.000000	0.000000	0.000000	0.119185	0.223578	-0.246845	0.000000	0.000000	3.000000	2.000000	0.000000
20031.304657	0.023636	0.495180	0.184531	74.123222	42.144863	84.053726	-1.913104	0.000000	4.619528	0.000000	0.000000	0.000000	0.119185	0.223578	-0.246845	0.000000	0.000000	3.000000	2.000000	0.000000
20031.307990	0.023636	0.495180	0.184531	74.180252	42.450764	84.322525	-1.911896	0.000000	4.620028	0.000000	0.000000	0.000000	0.119185	0.223578	-0.246845	0.000000	0.000000	3.000000	2.000000	0.000000
20031.311324	0.024001	0.495887	0.183674	74.180252	42.450764	84.322525	-1.911896	0.000000	4.620028	0.000000	0.000000	0.000000	0.109340	0.211842	-0.257105	0.000000	0.000000	3.000000	2.000000	0.000000
20031.314657	0.024001	0.495887	0.183674	74.180252	42.450764	84.322525	-1.911896	0.000000	4.620028	0.000000	0.000000	0.000000	0.109340	0.211842	-0.257105	0.000000	0.000000	3.000000	2.000000	0.000000
20031.317990	0.024001	0.495887	0.183674	74.285225	42.976467	84.799805	-1.911685	0.000000	4.620114	0.000000	0.000000	0.000000	0.109340	0.211842	-0.257105	0.000000	0.000000	3.000000	2.000000	0.000000
20031.321324	0.024330	0.496514	0.182714	74.285225	42.976467	84.799805	-1.911685	0.000000	4.620114	0.000000	0.000000	0.000000	0.098725	0.188279	-0.288004	0.000000	0.000000	3.000000	2.000000	0.000000
20031.324657	0.024330	0.496514	0.182714	74.285225	42.976467	84.799805	-1.911685	0.000000	4.620114	0.000000	0.000000	0.000000	0.098725	0.188279	-0.288004	0.000000	0.000000	3.000000	2.000000	0.000000
20031.327990	0.024330	0.496514	0.182714	74.419472	43.653893	85.432205	-1.913156	0.000000	4.619506	0.000000	0.000000	0.000000	0.098725	0.188279	-0.288004	0.000000	0.000000	3.000000	2.000000	0.000000
20031.331324	0.024595	0.497084	0.181704	74.419472	43.653893	85.432205	-1.913156	0.000000	4.619506	0.000000	0.000000	0.000000	0.079601	0.170944	-0.302922	0.000000	0.000000	3.000000	2.000000	0.000000
20031.334657	0.024595	0.497084	0.181704	74.419472	43.653893	85.432205	-1.913156	0.000000	4.619506	0.000000	0.000000	0.000000	0.079601	0.170944	-0.302922	0.000000	0.000000	3.000000	2.000000	0.000000
20031.337990	0.024595	0.497084	0.181704	74.548195	44.318565	86.056259	-1.916471	0.000000	4.618132	0.000000	0.000000	0.000000	0.079601	0.170944	-0.302922	0.000000	0.000000	3.000000	2.000000	0.000000
20031.341324	0.024858	0.497615	0.180659	74.548195	44.318565	86.056259	-1.916471	0.000000	4.618132	0.000000	0.000000	0.000000	0.078903	0.159208	-0.313543	0.000000	0.000000	3.000000	2.000000	0.000000
20031.344657	0.024858	0.497615	0.180659	74.548195	44.318565	86.056259	-1.916471	0.000000	4.618132	0.000000	0.000000	0.000000	0.078903	0.159208	-0.313543	0.000000	0.000000	3.000000	2.000000	0.000000
20031.347990	0.024858	0.497615	0.180659	74.670609	45.009811	86.716927	-1.920192	0.000000	4.616586	0.000000	0.000000	0.000000	0.078903	0.159208	-0.313543	0.000000	0.000000	3.000000	2.000000	0.000000
20031.351324	0.025145	0.498153	0.179485	74.670609	45.009811	86.716927	-1.920192	0.000000	4.616586	0.000000	0.000000	0.000000	0.086161	0.161427	-0.352278	0.000000	0.000000	3.000000	2.000000	0.000000
20031.354657	0.025145	0.498153	0.179485	74.670609	45.009811	86.716927	-1.920192	0.000000	4.616586	0.000000	0.000000	0.000000	0.086161	0.161427	-0.352278	0.000000	0.000000	3.000000	2.000000	0.000000
20031.357990	0.025145	0.498153	0.179485	74.745285	45.498260	87.193733	-1.924602	0.000000	4.614749	0.000000	0.000000	0.000000	0.086161	0.161427	-0.352278	0.000000	0.000000	3.000000	2.000000	0.000000
20031.361324	0.025378	0.498561	0.178498	74.745285	45.498260	87.193733	-1.924602	0.000000	4.614749	0.000000	0.000000	0.000000	0.069913	0.122519	-0.296014	0.000000	0.000000	3.000000	2.000000	0.000000
20031.364657	0.025378	0.498561	0.178498	74.745285	45.498260	87.193733	-1.924602	0.000000	4.614749	0.000000	0.000000	0.000000	0.069913	0.122519	-0.296014	0.000000	0.000000	3.000000	2.000000	0.000000
20031.367990	0.025378	0.498561	0.178498	74.797966	45.899574	87.585335	-1.928530	0.000000	4.613109	0.000000	0.000000	0.000000	0.069913	0.122519	-0.296014	0.000000	0.000000	3.000000	2.000000	0.000000
20031.371324	0.025695	0.499028	0.177358	74.797966	45.899574	87.585335	-1.928530	0.000000	4.613109	0.000000	0.000000	0.000000	0.094966	0.140071	-0.341886	0.000000	0.000000	3.000000	2.000000	0.000000
20031.374657	0.025695	0.499028	0.177358	74.797966	45.899574	87.585335	-1.928530	0.000000	4.613109	0.000000	0.000000	0.000000	0.094966	0.140071	-0.341886	0.000000	0.000000	3.000000	2.000000	0.000000
20031.377990	0.025695	0.499028	0.177358	74.832596	46.148758	87.821640	-1.932068	0.000000	4.611628	0.000000	0.000000	0.000000	0.094966	0.140071	-0.341886	0.000000	0.000000	3.000000	2.000000	0.000000
20031.381324	0.026039	0.499474	0.176198	74.832596	46.148758	87.821640	-1.932068	0.000000	4.611628	0.000000	0.000000	0.000000	0.103367	0.133911	-0.347959	0.000000	0.000000	3.000000	2.000000	0.000000
20031.384657	0.026039	0.499474	0.176198	74.832596	46.148758	87.821640	-1.932068	0.000000	4.611628	0.000000	0.000000	0.000000	0.103367	0.133911	-0.347959	0.000000	0.000000	3.000000	2.000000	0.000000
20031.387990	0.026039	0.499474	0.176198	74.862885	46.316010	87.960289	-1.935214	0.000000	4.610309	0.000000	0.000000	0.000000	0.103367	0.133911	-0.347959	0.000000	0.000000	3.000000	2.000000	0.000000
20031.391324	0.026382	0.499935	0.175017	74.862885	46.316010	87.960289	-1.935214	0.000000	4.610309	0.000000	0.000000	0.000000	0.102675	0.138141	-0.354382	0.000000	0.000000	3.000000	2.000000	0.000000
20031.394657	0.026382	0.499935	0.175017	74.862885	46.316010	87.960289	-1.935214	0.000000	4.610309	0.000000	0.000000	0.000000	0.102675	0.138141	-0.354382	0.000000	0.000000	3.000000	2.000000	0.000000
20031.397990	0.026382	0.499935	0.175017	74.901169	46.496368	88.102043	-1.938653	0.000000	4.608864	0.000000	0.000000	0.000000	0.102675	0.138141	-0.354382	0.000000	0.000000	3.000000	2.000000	0.000000
20031.401324	0.026808	0.500473	0.173734	74.901169	46.496368	88.102043	-1.938653	0.000000	4.608864	0.000000	0.000000	0.000000	0.127952	0.161544	-0.384956	0.000000	0.000000	3.000000	2.000000	0.000000
20031.404657	0.026808	0.500473	0.173734	74.901169	46.496368	88.102043	-1.938653	0.000000	4.608864	0.000000	0.000000	0.000000	0.127952	0.161544	-0.384956	0.000000	0.000000	3.000000	2.000000	0.000000
20031.407990	0.026808	0.500473	0.173734	74.930382	46.639519	88.210861	-1.941204	0.000000	4.607790	0.000000	0.000000	0.000000	0.127952	0.161544	-0.384956	0.000000	0.000000	3.000000	2.000000	0.000000
20031.411324	0.027213	0.500905	0.172691	74.930382	46.639519	88.210861	-1.941204	0.000000	4.607790	0.000000	0.000000	0.000000	0.121510	0.129495	-0.312755	0.000000	0.000000	3.000000	2.000000	0.000000
20031.414657	0.027213	0.500905	0.172691	74.930382	46.639519	88.210861	-1.941204	0.000000	4.607790	0.000000	0.000000	0.000000	0.121510	0.129495	-0.312755	0.000000	0.000000	3.000000	2.000000	0.000000
20031.417990	0.027213	0.500905	0.172691	74.961807	46.796700	88.328575	-1.941978	0.000000	4.607463	0.000000	0.000000	0.000000	0.121510	0.129495	-0.312755	0.000000	0.000000	3.000000	2.000000	0.000000
20031.421324	0.027641	0.501378	0.171516	74.961807	46.796700	88.328575	-1.941978	0.000000	4.607463	0.000000	0.000000	0.000000	0.128292	0.141795	-0.352657	0.000000	0.000000	3.000000	2.000000	0.000000
20031.424657	0.027641	0.501378	0.171516	74.961807	46.796700	88.328575	-1.941978	0.000000	4.607463	0.000000	0.000000	0.000000	0.128292	0.141795	-0.352657	0.000000	0.000000	3.000000	2.000000	0.000000
20031.427990	0.027641	0.501378	0.171516	74.995384	46.962532	88.455215	-1.943525	0.000000	4.606811	0.000000	0.000000	0.000000	0.128292	0.141795	-0.352657	0.000000	0.000000	3.000000	2.000000	0.000000
20031.431324	0.028037	0.501848	0.170339	74.995384	46.962532	88.455215	-1.943525	0.000000	4.606811	0.000000	0.000000	0.000000	0.118795	0.141152	-0.352990	0.000000	0.000000	3.000000	2.000000	0.000000
20031.434657	0.028037	0.501848	0.170339	74.995384	46.962532	88.455215	-1.943525	0.000000	4.606811	0.000000	0.000000	0.000000	0.118795	0.141152	-0.352990	0.000000	0.000000	3.000000	2.000000	0.000000
20031.437990	0.028037	0.501848	0.170339	75.028885	47.123447	88.582375	-1.945830	0.000000	4.605838	0.000000	0.000000	0.000000	0.118795	0.141152	-0.352990	0.000000	0.000000	3.000000	2.000000	0.000000
20031.441324	0.028430	0.502333	0.169141	75.028885	47.123447	88.582375	-1.945830	0.000000	4.605838	0.000000	0.000000	0.000000	0.118004	0.145272	-0.359494	0.000000	0.000000	3.000000	2.000000	0.000000
20031.444657	0.028430	0.502333	0.169141	75.028885	47.123447	88.582375	-1.945830	0.000000	4.605838	0.000000	0.000000	0.000000	0.118004	0.145272	-0.359494	0.000000	0.000000	3.000000	2.000000	0.000000
20031.447990	0.028430	0.502333	0.169141	75.066780	47.309597	88.735168	-1.948438	0.000000	4.604735	0.000000	0.000000	0.000000	0.118004	0.145272	-0.359494	0.000000	0.000000	3.000000	2.000000	0.000000
20031.451324	0.028875	0.502857	0.167807	75.066780	47.309597	88.735168	-1.948438	0.000000	4.604735	0.000000	0.000000	0.000000	0.133464	0.157218	-0.400193	0.000000	0.000000	3.000000	2.000000	0.000000
20031.454657	0.028875	0.502857	0.167807	75.066780	47.309597	88.735168	-1.948438	0.000000	4.604735	0.000000	0.000000	0.000000	0.133464	0.157218	-0.400193	0.000000	0.000000	3.000000	2.000000	0.000000
20031.457990	0.028875	0.502857	0.167807	75.097900	47.463432	88.854973	-1.951220	0.000000	4.603558	0.000000	0.000000	0.000000	0.133464	0.157218	-0.400193	0.000000	0.000000	3.000000	2.000000	0.000000
20031.461324	0.029238	0.503307	0.166680	75.097900	47.463432	88.854973	-1.951220	0.000000	4.603558	0.000000	0.000000	0.000000	0.109033	0.135246	-0.338116	0.000000	0.000000	3.000000	2.000000	0.000000
20031.464657	0.029238	0.503307	0.166680	75.097900	47.463432	88.854973	-1.951220	0.000000	4.603558	0.000000	0.000000	0.000000	0.109033	0.135246	-0.338116	0.000000	0.000000	3.000000	2.000000	0.000000
20031.467990	0.029238	0.503307	0.166680	75.131172	47.634235	88.991837	-1.953894	0.000000	4.602423	0.000000	0.000000	0.000000	0.109033	0.135246	-0.338116	0.000000	0.000000	3.000000	2.000000	0.000000
20031.471324	0.029654	0.503816	0.165434	75.131172	47.634235	88.991837	-1.953894	0.000000	4.602423	0.000000	0.000000	0.000000	0.124667	0.152628	-0.373816	0.000000	0.000000	3.000000	2.000000	0.000000
20031.474657	0.029654	0.503816	0.165434	75.131172	47.634235	88.991837	-1.953894	0.000000	4.602423	0.000000	0.000000	0.000000	0.124667	0.152628	-0.373816	0.000000	0.000000	3.000000	2.000000	0.000000
20031.477990	0.029654	0.503816	0.165434	75.166603	47.816696	89.129951	-1.956567	0.000000	4.601287	0.000000	0.000000	0.000000	0.124667	0.152628	-0.373816	0.000000	0.000000	3.000000	2.000000	0.000000
20031.481324	0.030152	0.504385	0.164103	75.166603	47.816696	89.129951	-1.956567	0.000000	4.601287	0.000000	0.000000	0.000000	0.149483	0.170628	-0.399258	0.000000	0.000000	3.000000	2.000000	0.000000
20031.484657	0.030152	0.504385	0.164103	75.166603	47.816696	89.129951	-1.956567	0.000000	4.601287	0.000000	0.000000	0.000000	0.149483	0.170628	-0.399258	0.000000	0.000000	3.000000	2.000000	0.000000
20031.487990	0.030152	0.504385	0.164103	75.195320	47.969151	89.242638	-1.958173	0.000000	4.600605	0.000000	0.000000	0.000000	0.149483	0.170628	-0.399258	0.000000	0.000000	3.000000	2.000000	0.000000
20031.491324	0.030570	0.504848	0.162983	75.195320	47.969151	89.242638	-1.958173	0.000000	4.600605	0.000000	0.000000	0.000000	0.125341	0.138789	-0.336037	0.000000	0.000000	3.000000	2.000000	0.000000
20031.494657	0.030570	0.504848	0.162983	75.195320	47.969151	89.242638	-1.958173	0.000000	4.600605	0.000000	0.000000	0.000000	0.125341	0.138789	-0.336037	0.000000	0.000000	3.000000	2.000000	0.000000
20031.497990	0.030570	0.504848	0.162983	75.226204	48.138634	89.372467	-1.959581	0.000000	4.600004	0.000000	0.000000	0.000000	0.125341	0.138789	-0.336037	0.000000	0.000000	3.000000	2.000000	0.000000
20031.501324	0.031065	0.505429	0.161663	75.226204	48.138634	89.372467	-1.959581	0.000000	4.600004	0.000000	0.000000	0.000000	0.148350	0.174548	-0.395889	0.000000	0.000000	3.000000	2.000000	0.000000
20031.504657	0.031065	0.505429	0.161663	75.226204	48.138634	89.372467	-1.959581	0.000000	4.600004	0.000000	0.000000	0.000000	0.148350	0.174548	-0.395889	0.000000	0.000000	3.000000	2.000000	0.000000
20031.507990	0.031065	0.505429	0.161663	75.250420	48.275074	89.468559	-1.961210	0.000000	4.599310	0.000000	0.000000	0.000000	0.148350	0.174548	-0.395889	0.000000	0.000000	3.000000	2.000000	0.000000
20031.511324	0.031480	0.505890	0.160575	75.250420	48.275074	89.468559	-1.961210	0.000000	4.599310	0.000000	0.000000	0.000000	0.124733	0.138316	-0.326494	0.000000	0.000000	3.000000	2.000000	0.000000
20031.514657	0.031480	0.505890	0.160575	75.250420	48.275074	89.468559	-1.961210	0.000000	4.599310	0.000000	0.000000	0.000000	0.124733	0.138316	-0.326494	0.000000	0.000000	3.000000	2.000000	0.000000
20031.517990	0.031480	0.505890	0.160575	75.281174	48.442696	89.607216	-1.962380	0.000000	4.598811	0.000000	0.000000	0.000000	0.124733	0.138316	-0.326494	0.000000	0.000000	3.000000	2.000000	0.000000
20031.521324	0.031947	0.506408	0.159366	75.281174	48.442696	89.607216	-1.962380	0.000000	4.598811	0.000000	0.000000	0.000000	0.139990	0.155351	-0.362551	0.000000	0.000000	3.000000	2.000000	0.000000
20031.524657	0.031947	0.506408	0.159366	75.281174	48.442696	89.607216	-1.962380	0.000000	4.598811	0.000000	0.000000	0.000000	0.139990	0.155351	-0.362551	0.000000	0.000000	3.000000	2.000000	0.000000
20031.527990	0.031947	0.506408	0.159366	75.309677	48.602329	89.753548	-1.963578	0.000000	4.598300	0.000000	0.000000	0.000000	0.139990	0.155351	-0.362551	0.000000	0.000000	3.000000	2.000000	0.000000
20031.531324	0.032412	0.506908	0.158175	75.309677	48.602329	89.753548	-1.963578	0.000000	4.598300	0.000000	0.000000	0.000000	0.139653	0.150015	-0.357410	0.000000	0.000000	3.000000	2.000000	0.000000
20031.534657	0.032412	0.506908	0.158175	75.309677	48.602329	89.753548	-1.963578	0.000000	4.598300	0.000000	0.000000	0.000000	0.139653	0.150015	-0.357410	0.000000	0.000000	3.000000	2.000000	0.000000
20031.537990	0.032412	0.506908	0.158175	75.338120	48.762398	89.892342	-1.964640	0.000000	4.597846	0.000000	0.000000	0.000000	0.139653	0.150015	-0.357410	0.000000	0.000000	3.000000	2.000000	0.000000
20031.541324	0.032876	0.507372	0.156984	75.338120	48.762398	89.892342	-1.964640	0.000000	4.597846	0.000000	0.000000	0.000000	0.139060	0.139242	-0.357322	0.000000	0.000000	3.000000	2.000000	0.000000
20031.544657	0.032876	0.507372	0.156984	75.338120	48.762398	89.892342	-1.964640	0.000000	4.597846	0.000000	0.000000	0.000000	0.139060	0.139242	-0.357322	0.000000	0.000000	3.000000	2.000000	0.000000
20031.547990	0.032876	0.507372	0.156984	75.370880	48.940090	90.041359	-1.965765	0.000000	4.597365	0.000000	0.000000	0.000000	0.139060	0.139242	-0.357322	0.000000	0.000000	3.000000	2.000000	0.000000
20031.551324	0.033338	0.507819	0.155810	75.370880	48.940090	90.041359	-1.965765	0.000000	4.597365	0.000000	0.000000	0.000000	0.138746	0.133996	-0.352110	0.000000	0.000000	3.000000	2.000000	0.000000
20031.554657	0.033338	0.507819	0.155810	75.370880	48.940090	90.041359	-1.965765	0.000000	4.597365	0.000000	0.000000	0.000000	0.138746	0.133996	-0.352110	0.000000	0.000000	3.000000	2.000000	0.000000
20031.557990	0.033338	0.507819	0.155810	75.407921	49.143822	90.208824	-1.966747	0.000000	4.596945	0.000000	0.000000	0.000000	0.138746	0.133996	-0.352110	0.000000	0.000000	3.000000	2.000000	0.000000
20031.561324	0.033849	0.508251	0.154484	75.407921	49.143822	90.208824	-1.966747	0.000000	4.596945	0.000000	0.000000	0.000000	0.153101	0.129677	-0.397914	0.000000	0.000000	3.000000	2.000000	0.000000
20031.564657	0.033849	0.508251	0.154484	75.407921	49.143822	90.208824	-1.966747	0.000000	4.596945	0.000000	0.000000	0.000000	0.153101	0.129677	-0.397914	0.000000	0.000000	3.000000	2.000000	0.000000
20031.567990	0.033849	0.508251	0.154484	75.447006	49.351528	90.378029	-1.968184	0.000000	4.596330	0.000000	0.000000	0.000000	0.153101	0.129677	-0.397914	0.000000	0.000000	3.000000	2.000000	0.000000
20031.571324	0.034361	0.508621	0.153234	75.447006	49.351528	90.378029	-1.968184	0.000000	4.596330	0.000000	0.000000	0.000000	0.153655	0.110789	-0.374963	0.000000	0.000000	3.000000	2.000000	0.000000
20031.574657	0.034361	0.508621	0.153234	75.447006	49.351528	90.378029	-1.968184	0.000000	4.596330	0.000000	0.000000	0.000000	0.153655	0.110789	-0.374963	0.000000	0.000000	3.000000	2.000000	0.000000
20031.577990	0.034361	0.508621	0.153234	75.486000	49.557404	90.556091	-1.968768	0.000000	4.596080	0.000000	0.000000	0.000000	0.153655	0.110789	-0.374963	0.000000	0.000000	3.000000	2.000000	0.000000
20031.581324	0.034819	0.508912	0.152084	75.486000	49.557404	90.556091	-1.968768	0.000000	4.596080	0.000000	0.000000	0.000000	0.137268	0.087530	-0.344924	0.000000	0.000000	3.000000	2.000000	0.000000
20031.584657	0.034819	0.508912	0.152084	75.486000	49.557404	90.556091	-1.968768	0.000000	4.596080	0.000000	0.000000	0.000000	0.137268	0.087530	-0.344924	0.000000	0.000000	3.000000	2.000000	0.000000
20031.587990	0.034819	0.508912	0.152084	75.533485	49.804737	90.771317	-1.969660	0.000000	4.595698	0.000000	0.000000	0.000000	0.137268	0.087530	-0.344924	0.000000	0.000000	3.000000	2.000000	0.000000
20031.591324	0.035321	0.509187	0.150744	75.533485	49.804737	90.771317	-1.969660	0.000000	4.595698	0.000000	0.000000	0.000000	0.150755	0.082343	-0.401977	0.000000	0.000000	3.000000	2.000000	0.000000
20031.594657	0.035321	0.509187	0.150744	75.533485	49.804737	90.771317	-1.969660	0.000000	4.595698	0.000000	0.000000	0.000000	0.150755	0.082343	-0.401977	0.000000	0.000000	3.000000	2.000000	0.000000
20031.597990	0.035321	0.509187	0.150744	75.585121	50.073788	91.014099	-1.971507	0.000000	4.594905	0.000000	0.000000	0.000000	0.150755	0.082343	-0.401977	0.000000	0.000000	3.000000	2.000000	0.000000
20031.601324	0.035848	0.509456	0.149363	75.585121	50.073788	91.014099	-1.971507	0.000000	4.594905	0.000000	0.000000	0.000000	0.157945	0.080831	-0.414389	0.000000	0.000000	3.000000	2.000000	0.000000
20031.604657	0.035848	0.509456	0.149363	75.585121	50.073788	91.014099	-1.971507	0.000000	4.594905	0.000000	0.000000	0.000000	0.157945	0.080831	-0.414389	0.000000	0.000000	3.000000	2.000000	0.000000
20031.607990	0.035848	0.509456	0.149363	75.640816	50.364956	91.300789	-1.973227	0.000000	4.594168	0.000000	0.000000	0.000000	0.157945	0.080831	-0.414389	0.000000	0.000000	3.000000	2.000000	0.000000
20031.611324	0.036426	0.509721	0.147938	75.640816	50.364956	91.300789	-1.973227	0.000000	4.594168	0.000000	0.000000	0.000000	0.173653	0.079319	-0.427402	0.000000	0.000000	3.000000	2.000000	0.000000
20031.614657	0.036426	0.509721	0.147938	75.640816	50.364956	91.300789	-1.973227	0.000000	4.594168	0.000000	0.000000	0.000000	0.173653	0.079319	-0.427402	0.000000	0.000000	3.000000	2.000000	0.000000
20031.617990	0.036426	0.509721	0.147938	75.697235	50.661518	91.654518	-1.974093	0.000000	4.593795	0.000000	0.000000	0.000000	0.173653	0.079319	-0.427402	0.000000	0.000000	3.000000	2.000000	0.000000
20031.621324	0.036971	0.509947	0.146478	75.697235	50.661518	91.654518	-1.974093	0.000000	4.593795	0.000000	0.000000	0.000000	0.163460	0.067847	-0.438067	0.000000	0.000000	3.000000	2.000000	0.000000
20031.624657	0.036971	0.509947	0.146478	75.697235	50.661518	91.654518	-1.974093	0.000000	4.593795	0.000000	0.000000	0.000000	0.163460	0.067847	-0.438067	0.000000	0.000000	3.000000	2.000000	0.000000
20031.627990	0.036971	0.509947	0.146478	75.749969	50.932774	92.169891	-1.976280	0.000000	4.592854	0.000000	0.000000	0.000000	0.163460	0.067847	-0.438067	0.000000	0.000000	3.000000	2.000000	0.000000
20031.631324	0.037512	0.510153	0.144998	75.749969	50.932774	92.169891	-1.976280	0.000000	4.592854	0.000000	0.000000	0.000000	0.162188	0.061858	-0.444131	0.000000	0.000000	3.000000	2.000000	0.000000
20031.634657	0.037512	0.510153	0.144998	75.749969	50.932774	92.169891	-1.976280	0.000000	4.592854	0.000000	0.000000	0.000000	0.162188	0.061858	-0.444131	0.000000	0.000000	3.000000	2.000000	0.000000
20031.637990	0.037512	0.510153	0.144998	75.784286	51.084499	92.829506	-1.978856	0.000000	4.591746	0.000000	0.000000	0.000000	0.162188	0.061858	-0.444131	0.000000	0.000000	3.000000	2.000000	0.000000
20031.641324	0.038107	0.510408	0.143525	75.784286	51.084499	92.829506	-1.978856	0.000000	4.591746	0.000000	0.000000	0.000000	0.178602	0.076618	-0.441867	0.000000	0.000000	3.000000	2.000000	0.000000
20031.644657	0.038107	0.510408	0.143525	75.784286	51.084499	92.829506	-1.978856	0.000000	4.591746	0.000000	0.000000	0.000000	0.178602	0.076618	-0.441867	0.000000	0.000000	3.000000	2.000000	0.000000
20031.647990	0.038107	0.510408	0.143525	75.781914	50.992588	92.723251	-1.979919	0.000000	4.591288	0.000000	0.000000	0.000000	0.178602	0.076618	-0.441867	0.000000	0.000000	3.000000	2.000000	0.000000
20031.651324	0.038760	0.510683	0.142100	75.781914	50.992588	92.723251	-1.979919	0.000000	4.591288	0.000000	0.000000	0.000000	0.195686	0.082430	-0.427556	0.000000	0.000000	3.000000	2.000000	0.000000
20031.654657	0.038760	0.510683	0.142100	75.781914	50.992588	92.723251	-1.979919	0.000000	4.591288	0.000000	0.000000	0.000000	0.195686	0.082430	-0.427556	0.000000	0.000000	3.000000	2.000000	0.000000
20031.657990	0.038760	0.510683	0.142100	75.729713	50.570976	92.251122	-1.978892	0.000000	4.591730	0.000000	0.000000	0.000000	0.195686	0.082430	-0.427556	0.000000	0.000000	3.000000	2.000000	0.000000
20031.661324	0.039524	0.510959	0.140701	75.729713	50.570976	92.251122	-1.978892	0.000000	4.591730	0.000000	0.000000	0.000000	0.229398	0.082834	-0.419521	0.000000	0.000000	3.000000	2.000000	0.000000
20031.664657	0.039524	0.510959	0.140701	75.729713	50.570976	92.251122	-1.978892	0.000000	4.591730	0.000000	0.000000	0.000000	0.229398	0.082834	-0.419521	0.000000	0.000000	3.000000	2.000000	0.000000
20031.667990	0.039524	0.510959	0.140701	75.634033	49.878708	91.523682	-1.974430	0.000000	4.593650	0.000000	0.000000	0.000000	0.229398	0.082834	-0.419521	0.000000	0.000000	3.000000	2.000000	0.000000
20031.671324	0.040259	0.511270	0.139336	75.634033	49.878708	91.523682	-1.974430	0.000000	4.593650	0.000000	0.000000	0.000000	0.220384	0.093089	-0.409576	0.000000	0.000000	3.000000	2.000000	0.000000
20031.674657	0.040259	0.511270	0.139336	75.634033	49.878708	91.523682	-1.974430	0.000000	4.593650	0.000000	0.000000	0.000000	0.220384	0.093089	-0.409576	0.000000	0.000000	3.000000	2.000000	0.000000
20031.677990	0.040259	0.511270	0.139336	75.508995	49.023438	90.638664	-1.970315	0.000000	4.595417	0.000000	0.000000	0.000000	0.220384	0.093089	-0.409576	0.000000	0.000000	3.000000	2.000000	0.000000
20031.681324	0.040991	0.511563	0.137988	75.508995	49.023438	90.638664	-1.970315	0.000000	4.595417	0.000000	0.000000	0.000000	0.219652	0.088090	-0.404427	0.000000	0.000000	3.000000	2.000000	0.000000
20031.684657	0.040991	0.511563	0.137988	75.508995	49.023438	90.638664	-1.970315	0.000000	4.595417	0.000000	0.000000	0.000000	0.219652	0.088090	-0.404427	0.000000	0.000000	3.000000	2.000000	0.000000
20031.687990	0.040991	0.511563	0.137988	75.376663	48.160652	89.746826	-1.965975	0.000000	4.597275	0.000000	0.000000	0.000000	0.219652	0.088090	-0.404427	0.000000	0.000000	3.000000	2.000000	0.000000
20031.691324	0.041721	0.511840	0.136657	75.376663	48.160652	89.746826	-1.965975	0.000000	4.597275	0.000000	0.000000	0.000000	0.218944	0.083164	-0.399247	0.000000	0.000000	3.000000	2.000000	0.000000
20031.694657	0.041721	0.511840	0.136657	75.376663	48.160652	89.746826	-1.965975	0.000000	4.597275	0.000000	0.000000	0.000000	0.218944	0.083164	-0.399247	0.000000	0.000000	3.000000	2.000000	0.000000
20031.697990	0.041721	0.511840	0.136657	75.250031	47.374264	88.928780	-1.961402	0.000000	4.599228	0.000000	0.000000	0.000000	0.218944	0.083164	-0.399247	0.000000	0.000000	3.000000	2.000000	0.000000
20031.701324	0.042448	0.512101	0.135344	75.250031	47.374264	88.928780	-1.961402	0.000000	4.599228	0.000000	0.000000	0.000000	0.218260	0.078257	-0.394034	0.000000	0.000000	3.000000	2.000000	0.000000
20031.704657	0.042448	0.512101	0.135344	75.250031	47.374264	88.928780	-1.961402	0.000000	4.599228	0.000000	0.000000	0.000000	0.218260	0.078257	-0.394034	0.000000	0.000000	3.000000	2.000000	0.000000
20031.707990	0.042448	0.512101	0.135344	75.142319	46.719036	88.233109	-1.956586	0.000000	4.601279	0.000000	0.000000	0.000000	0.218260	0.078257	-0.394034	0.000000	0.000000	3.000000	2.000000	0.000000
20031.711324	0.043147	0.512364	0.134067	75.142319	46.719036	88.233109	-1.956586	0.000000	4.601279	0.000000	0.000000	0.000000	0.209561	0.078798	-0.382979	0.000000	0.000000	3.000000	2.000000	0.000000
20031.714657	0.043147	0.512364	0.134067	75.142319	46.719036	88.233109	-1.956586	0.000000	4.601279	0.000000	0.000000	0.000000	0.209561	0.078798	-0.382979	0.000000	0.000000	3.000000	2.000000	0.000000
20031.717990	0.043147	0.512364	0.134067	75.050377	46.185913	87.659958	-1.952058	0.000000	4.603202	0.000000	0.000000	0.000000	0.209561	0.078798	-0.382979	0.000000	0.000000	3.000000	2.000000	0.000000
20031.721324	0.043873	0.512628	0.132823	75.050377	46.185913	87.659958	-1.952058	0.000000	4.603202	0.000000	0.000000	0.000000	0.217767	0.079353	-0.373086	0.000000	0.000000	3.000000	2.000000	0.000000
20031.724657	0.043873	0.512628	0.132823	75.050377	46.185913	87.659958	-1.952058	0.000000	4.603202	0.000000	0.000000	0.000000	0.217767	0.079353	-0.373086	0.000000	0.000000	3.000000	2.000000	0.000000
20031.727990	0.043873	0.512628	0.132823	74.985504	45.816761	87.239479	-1.946222	0.000000	4.605673	0.000000	0.000000	0.000000	0.217767	0.079353	-0.373086	0.000000	0.000000	3.000000	2.000000	0.000000
20031.731324	0.044573	0.512899	0.131655	74.985504	45.816761	87.239479	-1.946222	0.000000	4.605673	0.000000	0.000000	0.000000	0.210055	0.081001	-0.350587	0.000000	0.000000	3.000000	2.000000	0.000000
20031.734657	0.044573	0.512899	0.131655	74.985504	45.816761	87.239479	-1.946222	0.000000	4.605673	0.000000	0.000000	0.000000	0.210055	0.081001	-0.350587	0.000000	0.000000	3.000000	2.000000	0.000000
20031.737990	0.044573	0.512899	0.131655	74.940445	45.592598	86.972168	-1.940091	0.000000	4.608258	0.000000	0.000000	0.000000	0.210055	0.081001	-0.350587	0.000000	0.000000	3.000000	2.000000	0.000000
20031.741324	0.045273	0.513203	0.130518	74.940445	45.592598	86.972168	-1.940091	0.000000	4.608258	0.000000	0.000000	0.000000	0.209913	0.091295	-0.340869	0.000000	0.000000	3.000000	2.000000	0.000000
20031.744657	0.045273	0.513203	0.130518	74.940445	45.592598	86.972168	-1.940091	0.000000	4.608258	0.000000	0.000000	0.000000	0.209913	0.091295	-0.340869	0.000000	0.000000	3.000000	2.000000	0.000000
20031.747990	0.045273	0.513203	0.130518	74.912979	45.497398	86.847542	-1.933447	0.000000	4.611050	0.000000	0.000000	0.000000	0.209913	0.091295	-0.340869	0.000000	0.000000	3.000000	2.000000	0.000000
20031.751324	0.046035	0.513566	0.129503	74.912979	45.497398	86.847542	-1.933447	0.000000	4.611050	0.000000	0.000000	0.000000	0.228711	0.109086	-0.304537	0.000000	0.000000	3.000000	2.000000	0.000000
20031.754657	0.046035	0.513566	0.129503	74.912979	45.497398	86.847542	-1.933447	0.000000	4.611050	0.000000	0.000000	0.000000	0.228711	0.109086	-0.304537	0.000000	0.000000	3.000000	2.000000	0.000000
20031.757990	0.046035	0.513566	0.129503	74.907036	45.526833	86.890030	-1.923236	0.000000	4.615318	0.000000	0.000000	0.000000	0.228711	0.109086	-0.304537	0.000000	0.000000	3.000000	2.000000	0.000000
20031.761324	0.046802	0.513986	0.128576	74.907036	45.526833	86.890030	-1.923236	0.000000	4.615318	0.000000	0.000000	0.000000	0.229999	0.125840	-0.278191	0.000000	0.000000	3.000000	2.000000	0.000000
20031.764657	0.046802	0.513986	0.128576	74.907036	45.526833	86.890030	-1.923236	0.000000	4.615318	0.000000	0.000000	0.000000	0.229999	0.125840	-0.278191	0.000000	0.000000	3.000000	2.000000	0.000000
20031.767990	0.046802	0.513986	0.128576	74.915482	45.641174	87.822113	-1.911588	0.000000	4.620155	0.000000	0.000000	0.000000	0.229999	0.125840	-0.278191	0.000000	0.000000	3.000000	2.000000	0.000000
20031.771324	0.047599	0.514475	0.127714	74.915482	45.641174	87.822113	-1.911588	0.000000	4.620155	0.000000	0.000000	0.000000	0.239234	0.146842	-0.258645	0.000000	0.000000	3.000000	2.000000	0.000000
20031.774657	0.047599	0.514475	0.127714	74.915482	45.641174	87.822113	-1.911588	0.000000	4.620155	0.000000	0.000000	0.000000	0.239234	0.146842	-0.258645	0.000000	0.000000	3.000000	2.000000	0.000000
20031.777990	0.047599	0.514475	0.127714	74.921440	45.671726	90.221817	-1.897950	0.000000	4.625774	0.000000	0.000000	0.000000	0.239234	0.146842	-0.258645	0.000000	0.000000	3.000000	2.000000	0.000000
20031.781324	0.048455	0.515067	0.126911	74.921440	45.671726	90.221817	-1.897950	0.000000	4.625774	0.000000	0.000000	0.000000	0.256763	0.177466	-0.240753	0.000000	0.000000	3.000000	2.000000	0.000000
20031.784657	0.048455	0.515067	0.126911	74.921440	45.671726	90.221817	-1.897950	0.000000	4.625774	0.000000	0.000000	0.000000	0.256763	0.177466	-0.240753	0.000000	0.000000	3.000000	2.000000	0.000000
20031.787990	0.048455	0.515067	0.126911	74.977501	45.495461	91.908913	-1.881485	0.000000	4.632495	0.000000	0.000000	0.000000	0.256763	0.177466	-0.240753	0.000000	0.000000	3.000000	2.000000	0.000000
20031.791324	0.049271	0.515662	0.126321	74.977501	45.495461	91.908913	-1.881485	0.000000	4.632495	0.000000	0.000000	0.000000	0.244723	0.178429	-0.177022	0.000000	0.000000	3.000000	2.000000	0.000000
20031.794657	0.049271	0.515662	0.126321	74.977501	45.495461	91.908913	-1.881485	0.000000	4.632495	0.000000	0.000000	0.000000	0.244723	0.178429	-0.177022	0.000000	0.000000	3.000000	2.000000	0.000000
20031.797990	0.049271	0.515662	0.126321	75.116936	45.048706	92.559799	-1.863307	0.000000	4.639837	0.000000	0.000000	0.000000	0.244723	0.178429	-0.177022	0.000000	0.000000	3.000000	2.000000	0.000000
20031.801324	0.050444	0.516351	0.125689	75.116936	45.048706	92.559799	-1.863307	0.000000	4.639837	0.000000	0.000000	0.000000	0.351878	0.206881	-0.189822	0.000000	0.000000	3.000000	2.000000	0.000000
20031.804657	0.050444	0.516351	0.125689	75.116936	45.048706	92.559799	-1.863307	0.000000	4.639837	0.000000	0.000000	0.000000	0.351878	0.206881	-0.189822	0.000000	0.000000	3.000000	2.000000	0.000000
20031.807990	0.050444	0.516351	0.125689	75.317642	44.394627	92.255852	-1.833988	0.000000	4.651504	0.000000	0.000000	0.000000	0.351878	0.206881	-0.189822	0.000000	0.000000	3.000000	2.000000	0.000000
20031.811324	0.051586	0.517072	0.125052	75.317642	44.394627	92.255852	-1.833988	0.000000	4.651504	0.000000	0.000000	0.000000	0.342743	0.216094	-0.191084	0.000000	0.000000	3.000000	2.000000	0.000000
20031.814657	0.051586	0.517072	0.125052	75.317642	44.394627	92.255852	-1.833988	0.000000	4.651504	0.000000	0.000000	0.000000	0.342743	0.216094	-0.191084	0.000000	0.000000	3.000000	2.000000	0.000000
20031.817990	0.051586	0.517072	0.125052	75.573944	43.496723	91.141525	-1.805189	0.000000	4.662756	0.000000	0.000000	0.000000	0.342743	0.216094	-0.191084	0.000000	0.000000	3.000000	2.000000	0.000000
20031.821324	0.052747	0.517783	0.124333	75.573944	43.496723	91.141525	-1.805189	0.000000	4.662756	0.000000	0.000000	0.000000	0.348214	0.213297	-0.215606	0.000000	0.000000	3.000000	2.000000	0.000000
20031.824657	0.052747	0.517783	0.124333	75.573944	43.496723	91.141525	-1.805189	0.000000	4.662756	0.000000	0.000000	0.000000	0.348214	0.213297	-0.215606	0.000000	0.000000	3.000000	2.000000	0.000000
20031.827990	0.052747	0.517783	0.124333	75.877289	42.426708	89.412529	-1.776305	0.000000	4.673835	0.000000	0.000000	0.000000	0.348214	0.213297	-0.215606	0.000000	0.000000	3.000000	2.000000	0.000000
20031.831324	0.054066	0.518520	0.123554	75.877289	42.426708	89.412529	-1.776305	0.000000	4.673835	0.000000	0.000000	0.000000	0.395820	0.221218	-0.233657	0.000000	0.000000	3.000000	2.000000	0.000000
20031.834657	0.054066	0.518520	0.123554	75.877289	42.426708	89.412529	-1.776305	0.000000	4.673835	0.000000	0.000000	0.000000	0.395820	0.221218	-0.233657	0.000000	0.000000	3.000000	2.000000	0.000000
20031.837990	0.054066	0.518520	0.123554	76.191895	41.257832	87.615547	-1.742339	0.000000	4.686604	0.000000	0.000000	0.000000	0.395820	0.221218	-0.233657	0.000000	0.000000	3.000000	2.000000	0.000000
20031.841324	0.055511	0.519230	0.122665	76.191895	41.257832	87.615547	-1.742339	0.000000	4.686604	0.000000	0.000000	0.000000	0.433382	0.212885	-0.266861	0.000000	0.000000	3.000000	2.000000	0.000000
20031.844657	0.055511	0.519230	0.122665	76.191895	41.257832	87.615547	-1.742339	0.000000	4.686604	0.000000	0.000000	0.000000	0.433382	0.212885	-0.266861	0.000000	0.000000	3.000000	2.000000	0.000000
20031.847990	0.055511	0.519230	0.122665	76.477676	40.100204	86.382431	-1.704783	0.000000	4.700395	0.000000	0.000000	0.000000	0.433382	0.212885	-0.266861	0.000000	0.000000	3.000000	2.000000	0.000000
20031.851324	0.057084	0.519965	0.121715	76.477676	40.100204	86.382431	-1.704783	0.000000	4.700395	0.000000	0.000000	0.000000	0.472058	0.220595	-0.284827	0.000000	0.000000	3.000000	2.000000	0.000000
20031.854657	0.057084	0.519965	0.121715	76.477676	40.100204	86.382431	-1.704783	0.000000	4.700395	0.000000	0.000000	0.000000	0.472058	0.220595	-0.284827	0.000000	0.000000	3.000000	2.000000	0.000000
20031.857990	0.057084	0.519965	0.121715	76.744522	38.987122	85.604210	-1.662630	0.000000	4.715471	0.000000	0.000000	0.000000	0.472058	0.220595	-0.284827	0.000000	0.000000	3.000000	2.000000	0.000000
20031.861324	0.058700	0.520658	0.120682	76.744522	38.987122	85.604210	-1.662630	0.000000	4.715471	0.000000	0.000000	0.000000	0.484776	0.207908	-0.309991	0.000000	0.000000	3.000000	2.000000	0.000000
20031.864657	0.058700	0.520658	0.120682	76.744522	38.987122	85.604210	-1.662630	0.000000	4.715471	0.000000	0.000000	0.000000	0.484776	0.207908	-0.309991	0.000000	0.000000	3.000000	2.000000	0.000000
20031.867990	0.058700	0.520658	0.120682	77.015739	37.762276	84.744881	-1.618922	0.000000	4.730654	0.000000	0.000000	0.000000	0.484776	0.207908	-0.309991	0.000000	0.000000	3.000000	2.000000	0.000000
20031.871324	0.060368	0.521303	0.119661	77.015739	37.762276	84.744881	-1.618922	0.000000	4.730654	0.000000	0.000000	0.000000	0.500241	0.193617	-0.306243	0.000000	0.000000	3.000000	2.000000	0.000000
20031.874657	0.060368	0.521303	0.119661	77.015739	37.762276	84.744881	-1.618922	0.000000	4.730654	0.000000	0.000000	0.000000	0.500241	0.193617	-0.306243	0.000000	0.000000	3.000000	2.000000	0.000000
20031.877990	0.060368	0.521303	0.119661	77.306267	36.319569	83.168327	-1.572039	0.000000	4.746440	0.000000	0.000000	0.000000	0.500241	0.193617	-0.306243	0.000000	0.000000	3.000000	2.000000	0.000000
20031.881324	0.062080	0.521911	0.118594	77.306267	36.319569	83.168327	-1.572039	0.000000	4.746440	0.000000	0.000000	0.000000	0.513783	0.182187	-0.320222	0.000000	0.000000	3.000000	2.000000	0.000000
20031.884657	0.062080	0.521911	0.118594	77.306267	36.319569	83.168327	-1.572039	0.000000	4.746440	0.000000	0.000000	0.000000	0.513783	0.182187	-0.320222	0.000000	0.000000	3.000000	2.000000	0.000000
20031.887990	0.062080	0.521911	0.118594	77.597748	34.720402	81.306396	-1.522772	0.000000	4.762474	0.000000	0.000000	0.000000	0.513783	0.182187	-0.320222	0.000000	0.000000	3.000000	2.000000	0.000000
20031.891324	0.063789	0.522502	0.117541	77.597748	34.720402	81.306396	-1.522772	0.000000	4.762474	0.000000	0.000000	0.000000	0.512602	0.177478	-0.315911	0.000000	0.000000	3.000000	2.000000	0.000000
20031.894657	0.063789	0.522502	0.117541	77.597748	34.720402	81.306396	-1.522772	0.000000	4.762474	0.000000	0.000000	0.000000	0.512602	0.177478	-0.315911	0.000000	0.000000	3.000000	2.000000	0.000000
20031.897990	0.063789	0.522502	0.117541	77.872681	33.070759	79.377838	-1.472085	0.000000	4.778385	0.000000	0.000000	0.000000	0.512602	0.177478	-0.315911	0.000000	0.000000	3.000000	2.000000	0.000000
20031.901324	0.065488	0.523056	0.116447	77.872681	33.070759	79.377838	-1.472085	0.000000	4.778385	0.000000	0.000000	0.000000	0.509578	0.166100	-0.328167	0.000000	0.000000	3.000000	2.000000	0.000000
20031.904657	0.065488	0.523056	0.116447	77.872681	33.070759	79.377838	-1.472085	0.000000	4.778385	0.000000	0.000000	0.000000	0.509578	0.166100	-0.328167	0.000000	0.000000	3.000000	2.000000	0.000000
20031.907990	0.065488	0.523056	0.116447	78.134705	31.311325	77.796249	-1.420805	0.000000	4.793883	0.000000	0.000000	0.000000	0.509578	0.166100	-0.328167	0.000000	0.000000	3.000000	2.000000	0.000000
20031.911324	0.067306	0.523630	0.115251	78.134705	31.311325	77.796249	-1.420805	0.000000	4.793883	0.000000	0.000000	0.000000	0.545619	0.172284	-0.358782	0.000000	0.000000	3.000000	2.000000	0.000000
20031.914657	0.067306	0.523630	0.115251	78.134705	31.311325	77.796249	-1.420805	0.000000	4.793883	0.000000	0.000000	0.000000	0.545619	0.172284	-0.358782	0.000000	0.000000	3.000000	2.000000	0.000000
20031.917990	0.067306	0.523630	0.115251	78.314415	30.004461	76.873352	-1.364527	0.000000	4.810204	0.000000	0.000000	0.000000	0.545619	0.172284	-0.358782	0.000000	0.000000	3.000000	2.000000	0.000000
20031.921324	0.068704	0.524063	0.114271	78.314415	30.004461	76.873352	-1.364527	0.000000	4.810204	0.000000	0.000000	0.000000	0.419354	0.129800	-0.294064	0.000000	0.000000	3.000000	2.000000	0.000000
20031.924657	0.068704	0.524063	0.114271	78.314415	30.004461	76.873352	-1.364527	0.000000	4.810204	0.000000	0.000000	0.000000	0.419354	0.129800	-0.294064	0.000000	0.000000	3.000000	2.000000	0.000000
20031.927990	0.068704	0.524063	0.114271	78.474976	28.694954	75.552505	-1.320734	0.000000	4.822412	0.000000	0.000000	0.000000	0.419354	0.129800	-0.294064	0.000000	0.000000	3.000000	2.000000	0.000000
20031.931324	0.070202	0.524570	0.113244	78.474976	28.694954	75.552505	-1.320734	0.000000	4.822412	0.000000	0.000000	0.000000	0.449377	0.152214	-0.307823	0.000000	0.000000	3.000000	2.000000	0.000000
20031.934657	0.070202	0.524570	0.113244	78.474976	28.694954	75.552505	-1.320734	0.000000	4.822412	0.000000	0.000000	0.000000	0.449377	0.152214	-0.307823	0.000000	0.000000	3.000000	2.000000	0.000000
20031.937990	0.070202	0.524570	0.113244	78.584198	27.583916	74.203705	-1.272332	0.000000	4.835408	0.000000	0.000000	0.000000	0.449377	0.152214	-0.307823	0.000000	0.000000	3.000000	2.000000	0.000000
20031.941324	0.071666	0.525058	0.112200	78.584198	27.583916	74.203705	-1.272332	0.000000	4.835408	0.000000	0.000000	0.000000	0.439014	0.146309	-0.313474	0.000000	0.000000	3.000000	2.000000	0.000000
20031.944657	0.071666	0.525058	0.112200	78.584198	27.583916	74.203705	-1.272332	0.000000	4.835408	0.000000	0.000000	0.000000	0.439014	0.146309	-0.313474	0.000000	0.000000	3.000000	2.000000	0.000000
20031.947990	0.071666	0.525058	0.112200	78.631989	26.782719	73.204697	-1.224246	0.000000	4.847806	0.000000	0.000000	0.000000	0.439014	0.146309	-0.313474	0.000000	0.000000	3.000000	2.000000	0.000000
20031.951324	0.072920	0.525571	0.111271	78.631989	26.782719	73.204697	-1.224246	0.000000	4.847806	0.000000	0.000000	0.000000	0.376255	0.153940	-0.278542	0.000000	0.000000	3.000000	2.000000	0.000000
20031.954657	0.072920	0.525571	0.111271	78.631989	26.782719	73.204697	-1.224246	0.000000	4.847806	0.000000	0.000000	0.000000	0.376255	0.153940	-0.278542	0.000000	0.000000	3.000000	2.000000	0.000000
20031.957990	0.072920	0.525571	0.111271	78.622391	26.395189	72.603096	-1.182348	0.000000	4.858194	0.000000	0.000000	0.000000	0.376255	0.153940	-0.278542	0.000000	0.000000	3.000000	2.000000	0.000000
20031.961324	0.073981	0.526083	0.110363	78.622391	26.395189	72.603096	-1.182348	0.000000	4.858194	0.000000	0.000000	0.000000	0.318436	0.153442	-0.272279	0.000000	0.000000	3.000000	2.000000	0.000000
20031.964657	0.073981	0.526083	0.110363	78.622391	26.395189	72.603096	-1.182348	0.000000	4.858194	0.000000	0.000000	0.000000	0.318436	0.153442	-0.272279	0.000000	0.000000	3.000000	2.000000	0.000000
20031.967990	0.073981	0.526083	0.110363	78.587303	26.442827	72.556419	-1.147324	0.000000	4.866585	0.000000	0.000000	0.000000	0.318436	0.153442	-0.272279	0.000000	0.000000	3.000000	2.000000	0.000000
20031.971324	0.074856	0.526597	0.109516	78.587303	26.442827	72.556419	-1.147324	0.000000	4.866585	0.000000	0.000000	0.000000	0.262401	0.154396	-0.254234	0.000000	0.000000	3.000000	2.000000	0.000000
20031.974657	0.074856	0.526597	0.109516	78.587303	26.442827	72.556419	-1.147324	0.000000	4.866585	0.000000	0.000000	0.000000	0.262401	0.154396	-0.254234	0.000000	0.000000	3.000000	2.000000	0.000000
20031.977990	0.074856	0.526597	0.109516	78.556641	26.677975	72.765884	-1.118855	0.000000	4.873209	0.000000	0.000000	0.000000	0.262401	0.154396	-0.254234	0.000000	0.000000	3.000000	2.000000	0.000000
20031.981324	0.075516	0.527097	0.108716	78.556641	26.677975	72.765884	-1.118855	0.000000	4.873209	0.000000	0.000000	0.000000	0.197933	0.149972	-0.240002	0.000000	0.000000	3.000000	2.000000	0.000000
20031.984657	0.075516	0.527097	0.108716	78.556641	26.677975	72.765884	-1.118855	0.000000	4.873209	0.000000	0.000000	0.000000	0.197933	0.149972	-0.240002	0.000000	0.000000	3.000000	2.000000	0.000000
20031.987990	0.075516	0.527097	0.108716	78.526642	26.998148	73.103806	-1.098554	0.000000	4.877825	0.000000	0.000000	0.000000	0.197933	0.149972	-0.240002	0.000000	0.000000	3.000000	2.000000	0.000000
20031.991324	0.076012	0.527596	0.107936	78.526642	26.998148	73.103806	-1.098554	0.000000	4.877825	0.000000	0.000000	0.000000	0.149010	0.149524	-0.233986	0.000000	0.000000	3.000000	2.000000	0.000000
20031.994657	0.076012	0.527596	0.107936	78.526642	26.998148	73.103806	-1.098554	0.000000	4.877825	0.000000	0.000000	0.000000	0.149010	0.149524	-0.233986	0.000000	0.000000	3.000000	2.000000	0.000000
20031.997990	0.076012	0.527596	0.107936	78.489143	27.423471	73.586945	-1.084732	0.000000	4.880917	0.000000	0.000000	0.000000	0.149010	0.149524	-0.233986	0.000000	0.000000	3.000000	2.000000	0.000000
20032.001324	0.076425	0.528075	0.107149	78.489143	27.423471	73.586945	-1.084732	0.000000	4.880917	0.000000	0.000000	0.000000	0.123702	0.143738	-0.236273	0.000000	0.000000	3.000000	2.000000	0.000000
20032.004657	0.076425	0.528075	0.107149	78.489143	27.423471	73.586945	-1.084732	0.000000	4.880917	0.000000	0.000000	0.000000	0.123702	0.143738	-0.236273	0.000000	0.000000	3.000000	2.000000	0.000000
20032.007990	0.076425	0.528075	0.107149	78.436684	27.950621	74.218071	-1.074424	0.000000	4.883197	0.000000	0.000000	0.000000	0.123702	0.143738	-0.236273	0.000000	0.000000	3.000000	2.000000	0.000000
20032.011324	0.076425	0.528075	0.107149	78.436684	27.950621	74.218071	-1.074424	0.000000	4.883197	0.000000	0.000000	0.000000	0.123702	0.143738	-0.236273	0.000000	0.000000	3.000000	2.000000	0.000000
20032.014657	0.076731	0.528570	0.106392	78.436684	27.950621	74.218071	-1.074424	0.000000	4.883197	0.000000	0.000000	0.000000	0.091858	0.148689	-0.227083	0.000000	0.000000	3.000000	2.000000	0.000000
20032.017990	0.076731	0.528570	0.106392	78.375732	28.478033	74.864670	-1.074424	0.000000	4.883197	0.000000	0.000000	0.000000	0.091858	0.148689	-0.227083	0.000000	0.000000	3.000000	2.000000	0.000000
20032.021324	0.076934	0.529069	0.105687	78.375732	28.478033	74.864670	-1.074424	0.000000	4.883197	0.000000	0.000000	0.000000	0.061021	0.149730	-0.211521	0.000000	0.000000	3.000000	2.000000	0.000000
20032.024657	0.076934	0.529069	0.105687	78.375732	28.478033	74.864670	-1.074424	0.000000	4.883197	0.000000	0.000000	0.000000	0.061021	0.149730	-0.211521	0.000000	0.000000	3.000000	2.000000	0.000000
20032.027990	0.076934	0.529069	0.105687	78.318138	28.972891	75.479675	-1.066138	0.000000	4.885013	0.000000	0.000000	0.000000	0.061021	0.149730	-0.211521	0.000000	0.000000	3.000000	2.000000	0.000000
20032.031324	0.076934	0.529069	0.105687	78.318138	28.972891	75.479675	-1.066138	0.000000	4.885013	0.000000	0.000000	0.000000	0.061021	0.149730	-0.211521	0.000000	0.000000	3.000000	2.000000	0.000000
20032.034657	0.077086	0.529585	0.105005	78.318138	28.972891	75.479675	-1.066138	0.000000	4.885013	0.000000	0.000000	0.000000	0.045466	0.154716	-0.204433	0.000000	0.000000	3.000000	2.000000	0.000000
20032.037990	0.077086	0.529585	0.105005	78.251434	29.431913	76.064896	-1.066138	0.000000	4.885013	0.000000	0.000000	0.000000	0.045466	0.154716	-0.204433	0.000000	0.000000	3.000000	2.000000	0.000000
20032.041324	0.077167	0.530109	0.104410	78.251434	29.431913	76.064896	-1.066138	0.000000	4.885013	0.000000	0.000000	0.000000	0.024429	0.157312	-0.178403	0.000000	0.000000	3.000000	2.000000	0.000000
20032.044657	0.077167	0.530109	0.104410	78.251434	29.431913	76.064896	-1.066138	0.000000	4.885013	0.000000	0.000000	0.000000	0.024429	0.157312	-0.178403	0.000000	0.000000	3.000000	2.000000	0.000000
20032.047990	0.077167	0.530109	0.104410	78.181122	29.839748	76.595261	-1.068171	0.000000	4.884569	0.000000	0.000000	0.000000	0.024429	0.157312	-0.178403	0.000000	0.000000	3.000000	2.000000	0.000000
20032.051324	0.077167	0.530109	0.104410	78.181122	29.839748	76.595261	-1.068171	0.000000	4.884569	0.000000	0.000000	0.000000	0.024429	0.157312	-0.178403	0.000000	0.000000	3.000000	2.000000	0.000000
20032.054657	0.077173	0.530669	0.103860	78.181122	29.839748	76.595261	-1.068171	0.000000	4.884569	0.000000	0.000000	0.000000	0.001749	0.167734	-0.165025	0.000000	0.000000	3.000000	2.000000	0.000000
20032.057990	0.077173	0.530669	0.103860	78.105804	30.185413	77.050674	-1.068171	0.000000	4.884569	0.000000	0.000000	0.000000	0.001749	0.167734	-0.165025	0.000000	0.000000	3.000000	2.000000	0.000000
20032.061324	0.077215	0.531268	0.103378	78.105804	30.185413	77.050674	-1.068171	0.000000	4.884569	0.000000	0.000000	0.000000	0.012654	0.179725	-0.144550	0.000000	0.000000	3.000000	2.000000	0.000000
20032.064657	0.077215	0.531268	0.103378	78.105804	30.185413	77.050674	-1.068171	0.000000	4.884569	0.000000	0.000000	0.000000	0.012654	0.179725	-0.144550	0.000000	0.000000	3.000000	2.000000	0.000000
20032.067990	0.077215	0.531268	0.103378	78.024788	30.506681	77.482353	-1.076177	0.000000	4.882811	0.000000	0.000000	0.000000	0.012654	0.179725	-0.144550	0.000000	0.000000	3.000000	2.000000	0.000000
20032.071324	0.077215	0.531268	0.103378	78.024788	30.506681	77.482353	-1.076177	0.000000	4.882811	0.000000	0.000000	0.000000	0.012654	0.179725	-0.144550	0.000000	0.000000	3.000000	2.000000	0.000000
20032.074657	0.077241	0.531876	0.102976	78.024788	30.506681	77.482353	-1.076177	0.000000	4.882811	0.000000	0.000000	0.000000	0.007764	0.182482	-0.120681	0.000000	0.000000	3.000000	2.000000	0.000000
20032.077990	0.077241	0.531876	0.102976	77.943245	30.823326	77.909332	-1.076177	0.000000	4.882811	0.000000	0.000000	0.000000	0.007764	0.182482	-0.120681	0.000000	0.000000	3.000000	2.000000	0.000000
20032.081324	0.077267	0.532483	0.102573	77.943245	30.823326	77.909332	-1.076177	0.000000	4.882811	0.000000	0.000000	0.000000	0.007699	0.182229	-0.120902	0.000000	0.000000	3.000000	2.000000	0.000000
20032.084657	0.077267	0.532483	0.102573	77.943245	30.823326	77.909332	-1.076177	0.000000	4.882811	0.000000	0.000000	0.000000	0.007699	0.182229	-0.120902	0.000000	0.000000	3.000000	2.000000	0.000000
20032.087990	0.077267	0.532483	0.102573	77.862534	31.118958	78.317162	-1.081893	0.000000	4.881548	0.000000	0.000000	0.000000	0.007699	0.182229	-0.120902	0.000000	0.000000	3.000000	2.000000	0.000000
20032.091324	0.077267	0.532483	0.102573	77.862534	31.118958	78.317162	-1.081893	0.000000	4.881548	0.000000	0.000000	0.000000	0.007699	0.182229	-0.120902	0.000000	0.000000	3.000000	2.000000	0.000000
20032.094657	0.077242	0.533108	0.102194	77.862534	31.118958	78.317162	-1.081893	0.000000	4.881548	0.000000	0.000000	0.000000	-0.007589	0.187390	-0.113790	0.000000	0.000000	3.000000	2.000000	0.000000
20032.097990	0.077242	0.533108	0.102194	77.788895	31.377743	78.675865	-1.081893	0.000000	4.881548	0.000000	0.000000	0.000000	-0.007589	0.187390	-0.113790	0.000000	0.000000	3.000000	2.000000	0.000000
20032.101324	0.077206	0.533691	0.101741	77.788895	31.377743	78.675865	-1.081893	0.000000	4.881548	0.000000	0.000000	0.000000	-0.010639	0.174748	-0.135797	0.000000	0.000000	3.000000	2.000000	0.000000
20032.104657	0.077206	0.533691	0.101741	77.788895	31.377743	78.675865	-1.081893	0.000000	4.881548	0.000000	0.000000	0.000000	-0.010639	0.174748	-0.135797	0.000000	0.000000	3.000000	2.000000	0.000000
20032.107990	0.077206	0.533691	0.101741	77.724686	31.609430	78.999817	-1.093096	0.000000	4.879051	0.000000	0.000000	0.000000	-0.010639	0.174748	-0.135797	0.000000	0.000000	3.000000	2.000000	0.000000
20032.111324	0.077206	0.533691	0.101741	77.724686	31.609430	78.999817	-1.093096	0.000000	4.879051	0.000000	0.000000	0.000000	-0.010639	0.174748	-0.135797	0.000000	0.000000	3.000000	2.000000	0.000000
20032.114657	0.077142	0.534254	0.101274	77.724686	31.609430	78.999817	-1.093096	0.000000	4.879051	0.000000	0.000000	0.000000	-0.019345	0.169055	-0.140050	0.000000	0.000000	3.000000	2.000000	0.000000
20032.117990	0.077142	0.534254	0.101274	77.668610	31.828505	79.304329	-1.093096	0.000000	4.879051	0.000000	0.000000	0.000000	-0.019345	0.169055	-0.140050	0.000000	0.000000	3.000000	2.000000	0.000000
20032.121324	0.077066	0.534806	0.100730	77.668610	31.828505	79.304329	-1.093096	0.000000	4.879051	0.000000	0.000000	0.000000	-0.022558	0.165568	-0.163303	0.000000	0.000000	3.000000	2.000000	0.000000
20032.124657	0.077066	0.534806	0.100730	77.668610	31.828505	79.304329	-1.093096	0.000000	4.879051	0.000000	0.000000	0.000000	-0.022558	0.165568	-0.163303	0.000000	0.000000	3.000000	2.000000	0.000000
20032.127990	0.077066	0.534806	0.100730	77.616508	32.040497	79.598358	-1.109966	0.000000	4.875241	0.000000	0.000000	0.000000	-0.022558	0.165568	-0.163303	0.000000	0.000000	3.000000	2.000000	0.000000
20032.131324	0.077066	0.534806	0.100730	77.616508	32.040497	79.598358	-1.109966	0.000000	4.875241	0.000000	0.000000	0.000000	-0.022558	0.165568	-0.163303	0.000000	0.000000	3.000000	2.000000	0.000000
20032.134657	0.076989	0.535308	0.100172	77.616508	32.040497	79.598358	-1.109966	0.000000	4.875241	0.000000	0.000000	0.000000	-0.023122	0.150590	-0.167390	0.000000	0.000000	3.000000	2.000000	0.000000
20032.137990	0.076989	0.535308	0.100172	77.578842	32.198437	79.810188	-1.109966	0.000000	4.875241	0.000000	0.000000	0.000000	-0.023122	0.150590	-0.167390	0.000000	0.000000	3.000000	2.000000	0.000000
20032.141324	0.076960	0.535803	0.099568	77.578842	32.198437	79.810188	-1.109966	0.000000	4.875241	0.000000	0.000000	0.000000	-0.008882	0.148620	-0.181320	0.000000	0.000000	3.000000	2.000000	0.000000
20032.144657	0.076960	0.535803	0.099568	77.578842	32.198437	79.810188	-1.109966	0.000000	4.875241	0.000000	0.000000	0.000000	-0.008882	0.148620	-0.181320	0.000000	0.000000	3.000000	2.000000	0.000000
20032.147990	0.076960	0.535803	0.099568	77.554970	32.281693	79.913773	-1.127231	0.000000	4.871278	0.000000	0.000000	0.000000	-0.008882	0.148620	-0.181320	0.000000	0.000000	3.000000	2.000000	0.000000
20032.151324	0.076960	0.535803	0.099568	77.554970	32.281693	79.913773	-1.127231	0.000000	4.871278	0.000000	0.000000	0.000000	-0.008882	0.148620	-0.181320	0.000000	0.000000	3.000000	2.000000	0.000000
20032.154657	0.076986	0.536254	0.098981	77.554970	32.281693	79.913773	-1.127231	0.000000	4.871278	0.000000	0.000000	0.000000	0.007956	0.135304	-0.176033	0.000000	0.000000	3.000000	2.000000	0.000000
20032.157990	0.076986	0.536254	0.098981	77.547913	32.291481	79.915939	-1.127231	0.000000	4.871278	0.000000	0.000000	0.000000	0.007956	0.135304	-0.176033	0.000000	0.000000	3.000000	2.000000	0.000000
20032.161324	0.077039	0.536674	0.098394	77.547913	32.291481	79.915939	-1.127231	0.000000	4.871278	0.000000	0.000000	0.000000	0.015952	0.125771	-0.176024	0.000000	0.000000	3.000000	2.000000	0.000000
20032.164657	0.077039	0.536674	0.098394	77.547913	32.291481	79.915939	-1.127231	0.000000	4.871278	0.000000	0.000000	0.000000	0.015952	0.125771	-0.176024	0.000000	0.000000	3.000000	2.000000	0.000000
20032.167990	0.077039	0.536674	0.098394	77.545067	32.301964	79.909958	-1.136241	0.000000	4.869184	0.000000	0.000000	0.000000	0.015952	0.125771	-0.176024	0.000000	0.000000	3.000000	2.000000	0.000000
20032.171324	0.077039	0.536674	0.098394	77.545067	32.301964	79.909958	-1.136241	0.000000	4.869184	0.000000	0.000000	0.000000	0.015952	0.125771	-0.176024	0.000000	0.000000	3.000000	2.000000	0.000000
20032.174657	0.077085	0.537038	0.097756	77.545067	32.301964	79.909958	-1.136241	0.000000	4.869184	0.000000	0.000000	0.000000	0.013714	0.109216	-0.191567	0.000000	0.000000	3.000000	2.000000	0.000000
20032.177990	0.077085	0.537038	0.097756	77.547913	32.324123	79.915947	-1.136241	0.000000	4.869184	0.000000	0.000000	0.000000	0.013714	0.109216	-0.191567	0.000000	0.000000	3.000000	2.000000	0.000000
20032.181324	0.077157	0.537370	0.097117	77.547913	32.324123	79.915947	-1.136241	0.000000	4.869184	0.000000	0.000000	0.000000	0.021675	0.099752	-0.191532	0.000000	0.000000	3.000000	2.000000	0.000000
20032.184657	0.077157	0.537370	0.097117	77.547913	32.324123	79.915947	-1.136241	0.000000	4.869184	0.000000	0.000000	0.000000	0.021675	0.099752	-0.191532	0.000000	0.000000	3.000000	2.000000	0.000000
20032.187990	0.077157	0.537370	0.097117	77.559296	32.361172	79.939957	-1.142133	0.000000	4.855858	0.000000	0.000000	0.000000	0.021675	0.099752	-0.191532	0.000000	0.000000	3.000000	2.000000	0.000000
20032.191324	0.077157	0.537370	0.097117	77.559296	32.361172	79.939957	-1.142133	0.000000	4.855858	0.000000	0.000000	0.000000	0.021675	0.099752	-0.191532	0.000000	0.000000	3.000000	2.000000	0.000000
20032.194657	0.077196	0.537647	0.096431	77.559296	32.361172	79.939957	-1.142133	0.000000	4.855858	0.000000	0.000000	0.000000	0.011517	0.083195	-0.205961	0.000000	0.000000	3.000000	2.000000	0.000000
20032.197990	0.077196	0.537647	0.096431	77.570679	32.395515	79.963982	-1.142133	0.000000	4.855858	0.000000	0.000000	0.000000	0.011517	0.083195	-0.205961	0.000000	0.000000	3.000000	2.000000	0.000000
20032.201324	0.077205	0.537906	0.095730	77.570679	32.395515	79.963982	-1.142133	0.000000	4.855858	0.000000	0.000000	0.000000	0.002808	0.077501	-0.210149	0.000000	0.000000	3.000000	2.000000	0.000000
20032.204657	0.077205	0.537906	0.095730	77.570679	32.395515	79.963982	-1.142133	0.000000	4.855858	0.000000	0.000000	0.000000	0.002808	0.077501	-0.210149	0.000000	0.000000	3.000000	2.000000	0.000000
20032.207990	0.077205	0.537906	0.095730	77.587097	32.444317	80.007240	-1.139745	0.000000	4.786507	0.000000	0.000000	0.000000	0.002808	0.077501	-0.210149	0.000000	0.000000	3.000000	2.000000	0.000000
20032.211324	0.077205	0.537906	0.095730	77.587097	32.444317	80.007240	-1.139745	0.000000	4.786507	0.000000	0.000000	0.000000	0.002808	0.077501	-0.210149	0.000000	0.000000	3.000000	2.000000	0.000000
20032.214657	0.077191	0.538151	0.095054	77.587097	32.444317	80.007240	-1.139745	0.000000	4.786507	0.000000	0.000000	0.000000	-0.004259	0.073538	-0.202766	0.000000	0.000000	3.000000	2.000000	0.000000
20032.217990	0.077191	0.538151	0.095054	77.597855	32.508629	80.072929	-1.139745	0.000000	4.786507	0.000000	0.000000	0.000000	-0.004259	0.073538	-0.202766	0.000000	0.000000	3.000000	2.000000	0.000000
20032.221324	0.077209	0.538370	0.094417	77.597855	32.508629	80.072929	-1.139745	0.000000	4.786507	0.000000	0.000000	0.000000	0.005323	0.065837	-0.191126	0.000000	0.000000	3.000000	2.000000	0.000000
20032.224657	0.077209	0.538370	0.094417	77.597855	32.508629	80.072929	-1.139745	0.000000	4.786507	0.000000	0.000000	0.000000	0.005323	0.065837	-0.191126	0.000000	0.000000	3.000000	2.000000	0.000000
20032.227990	0.077209	0.538370	0.094417	77.598129	32.625618	80.210587	-1.139568	0.000000	4.720859	0.000000	0.000000	0.000000	0.005323	0.065837	-0.191126	0.000000	0.000000	3.000000	2.000000	0.000000
20032.231324	0.077209	0.538370	0.094417	77.598129	32.625618	80.210587	-1.139568	0.000000	4.720859	0.000000	0.000000	0.000000	0.005323	0.065837	-0.191126	0.000000	0.000000	3.000000	2.000000	0.000000
20032.234657	0.077174	0.538589	0.093787	77.598129	32.625618	80.210587	-1.139568	0.000000	4.720859	0.000000	0.000000	0.000000	-0.010461	0.065641	-0.189055	0.000000	0.000000	3.000000	2.000000	0.000000
20032.237990	0.077174	0.538589	0.093787	77.585648	32.835327	80.475494	-1.139568	0.000000	4.720859	0.000000	0.000000	0.000000	-0.010461	0.065641	-0.189055	0.000000	0.000000	3.000000	2.000000	0.000000
20032.241324	0.077144	0.538843	0.093191	77.585648	32.835327	80.475494	-1.139568	0.000000	4.720859	0.000000	0.000000	0.000000	-0.009076	0.076243	-0.178921	0.000000	0.000000	3.000000	2.000000	0.000000
20032.244657	0.077144	0.538843	0.093191	77.585648	32.835327	80.475494	-1.139568	0.000000	4.720859	0.000000	0.000000	0.000000	-0.009076	0.076243	-0.178921	0.000000	0.000000	3.000000	2.000000	0.000000
20032.247990	0.077144	0.538843	0.093191	77.554550	33.127270	80.854141	-1.142824	0.000000	4.659529	0.000000	0.000000	0.000000	-0.009076	0.076243	-0.178921	0.000000	0.000000	3.000000	2.000000	0.000000
20032.251324	0.077144	0.538843	0.093191	77.554550	33.127270	80.854141	-1.142824	0.000000	4.659529	0.000000	0.000000	0.000000	-0.009076	0.076243	-0.178921	0.000000	0.000000	3.000000	2.000000	0.000000
20032.254657	0.077119	0.539072	0.092637	77.554550	33.127270	80.854141	-1.142824	0.000000	4.659529	0.000000	0.000000	0.000000	-0.007318	0.068643	-0.166124	0.000000	0.000000	3.000000	2.000000	0.000000
20032.257990	0.077119	0.539072	0.092637	77.515869	33.467060	81.301071	-1.142824	0.000000	4.659529	0.000000	0.000000	0.000000	-0.007318	0.068643	-0.166124	0.000000	0.000000	3.000000	2.000000	0.000000
20032.261324	0.077099	0.539337	0.092117	77.515869	33.467060	81.301071	-1.142824	0.000000	4.659529	0.000000	0.000000	0.000000	-0.005922	0.079281	-0.155964	0.000000	0.000000	3.000000	2.000000	0.000000
20032.264657	0.077099	0.539337	0.092117	77.515869	33.467060	81.301071	-1.142824	0.000000	4.659529	0.000000	0.000000	0.000000	-0.005922	0.079281	-0.155964	0.000000	0.000000	3.000000	2.000000	0.000000
20032.267990	0.077099	0.539337	0.092117	77.480247	33.778431	81.710732	-1.145030	0.000000	4.605847	0.000000	0.000000	0.000000	-0.005922	0.079281	-0.155964	0.000000	0.000000	3.000000	2.000000	0.000000
20032.271324	0.077099	0.539337	0.092117	77.480247	33.778431	81.710732	-1.145030	0.000000	4.605847	0.000000	0.000000	0.000000	-0.005922	0.079281	-0.155964	0.000000	0.000000	3.000000	2.000000	0.000000
20032.274657	0.077022	0.539594	0.091565	77.480247	33.778431	81.710732	-1.145030	0.000000	4.605847	0.000000	0.000000	0.000000	-0.023228	0.077357	-0.165477	0.000000	0.000000	3.000000	2.000000	0.000000
20032.277990	0.077022	0.539594	0.091565	77.450050	34.043804	82.063004	-1.145030	0.000000	4.605847	0.000000	0.000000	0.000000	-0.023228	0.077357	-0.165477	0.000000	0.000000	3.000000	2.000000	0.000000
20032.281324	0.076942	0.539833	0.090996	77.450050	34.043804	82.063004	-1.145030	0.000000	4.605847	0.000000	0.000000	0.000000	-0.023961	0.071743	-0.170726	0.000000	0.000000	3.000000	2.000000	0.000000
20032.284657	0.076942	0.539833	0.090996	77.450050	34.043804	82.063004	-1.145030	0.000000	4.605847	0.000000	0.000000	0.000000	-0.023961	0.071743	-0.170726	0.000000	0.000000	3.000000	2.000000	0.000000
20032.287990	0.076942	0.539833	0.090996	77.431786	34.271332	82.364563	-1.152895	0.000000	4.549814	0.000000	0.000000	0.000000	-0.023961	0.071743	-0.170726	0.000000	0.000000	3.000000	2.000000	0.000000
20032.291324	0.076942	0.539833	0.090996	77.431786	34.271332	82.364563	-1.152895	0.000000	4.549814	0.000000	0.000000	0.000000	-0.023961	0.071743	-0.170726	0.000000	0.000000	3.000000	2.000000	0.000000
20032.294657	0.076833	0.540084	0.090409	77.431786	34.271332	82.364563	-1.152895	0.000000	4.549814	0.000000	0.000000	0.000000	-0.032687	0.075204	-0.176226	0.000000	0.000000	3.000000	2.000000	0.000000
20032.297990	0.076833	0.540084	0.090409	77.413986	34.492878	82.658379	-1.152895	0.000000	4.549814	0.000000	0.000000	0.000000	-0.032687	0.075204	-0.176226	0.000000	0.000000	3.000000	2.000000	0.000000
20032.301324	0.076713	0.540322	0.089744	77.413986	34.492878	82.658379	-1.152895	0.000000	4.549814	0.000000	0.000000	0.000000	-0.035945	0.071443	-0.199595	0.000000	0.000000	3.000000	2.000000	0.000000
20032.304657	0.076713	0.540322	0.089744	77.413986	34.492878	82.658379	-1.152895	0.000000	4.549814	0.000000	0.000000	0.000000	-0.035945	0.071443	-0.199595	0.000000	0.000000	3.000000	2.000000	0.000000
20032.307990	0.076713	0.540322	0.089744	77.405304	34.700859	82.930122	-1.164334	0.000000	4.487177	0.000000	0.000000	0.000000	-0.035945	0.071443	-0.199595	0.000000	0.000000	3.000000	2.000000	0.000000
20032.311324	0.076713	0.540322	0.089744	77.405304	34.700859	82.930122	-1.164334	0.000000	4.487177	0.000000	0.000000	0.000000	-0.035945	0.071443	-0.199595	0.000000	0.000000	3.000000	2.000000	0.000000
20032.314657	0.076590	0.540572	0.089056	77.405304	34.700859	82.930122	-1.164334	0.000000	4.487177	0.000000	0.000000	0.000000	-0.036859	0.074824	-0.206239	0.000000	0.000000	3.000000	2.000000	0.000000
20032.317990	0.076590	0.540572	0.089056	77.398193	34.874424	83.153976	-1.164334	0.000000	4.487177	0.000000	0.000000	0.000000	-0.036859	0.074824	-0.206239	0.000000	0.000000	3.000000	2.000000	0.000000
20032.321324	0.076491	0.540802	0.088347	77.398193	34.874424	83.153976	-1.164334	0.000000	4.487177	0.000000	0.000000	0.000000	-0.029812	0.069149	-0.212631	0.000000	0.000000	3.000000	2.000000	0.000000
20032.324657	0.076491	0.540802	0.088347	77.398193	34.874424	83.153976	-1.164334	0.000000	4.487177	0.000000	0.000000	0.000000	-0.029812	0.069149	-0.212631	0.000000	0.000000	3.000000	2.000000	0.000000
20032.327990	0.076491	0.540802	0.088347	77.397491	35.028790	83.349968	-1.175446	0.000000	4.417366	0.000000	0.000000	0.000000	-0.029812	0.069149	-0.212631	0.000000	0.000000	3.000000	2.000000	0.000000
20032.331324	0.076491	0.540802	0.088347	77.397491	35.028790	83.349968	-1.175446	0.000000	4.417366	0.000000	0.000000	0.000000	-0.029812	0.069149	-0.212631	0.000000	0.000000	3.000000	2.000000	0.000000
20032.334657	0.076386	0.541056	0.087595	77.397491	35.028790	83.349968	-1.175446	0.000000	4.417366	0.000000	0.000000	0.000000	-0.031659	0.076100	-0.225797	0.000000	0.000000	3.000000	2.000000	0.000000
20032.337990	0.076386	0.541056	0.087595	77.396172	35.161598	83.518936	-1.175446	0.000000	4.417366	0.000000	0.000000	0.000000	-0.031659	0.076100	-0.225797	0.000000	0.000000	3.000000	2.000000	0.000000
20032.341324	0.076285	0.541344	0.086876	77.396172	35.161598	83.518936	-1.175446	0.000000	4.417366	0.000000	0.000000	0.000000	-0.030244	0.086587	-0.215701	0.000000	0.000000	3.000000	2.000000	0.000000
20032.344657	0.076285	0.541344	0.086876	77.396172	35.161598	83.518936	-1.175446	0.000000	4.417366	0.000000	0.000000	0.000000	-0.030244	0.086587	-0.215701	0.000000	0.000000	3.000000	2.000000	0.000000
20032.347990	0.076285	0.541344	0.086876	77.394333	35.278271	83.660881	-1.185763	0.000000	4.343783	0.000000	0.000000	0.000000	-0.030244	0.086587	-0.215701	0.000000	0.000000	3.000000	2.000000	0.000000
20032.351324	0.076285	0.541344	0.086876	77.394333	35.278271	83.660881	-1.185763	0.000000	4.343783	0.000000	0.000000	0.000000	-0.030244	0.086587	-0.215701	0.000000	0.000000	3.000000	2.000000	0.000000
20032.354657	0.076233	0.541614	0.086132	77.394333	35.278271	83.660881	-1.185763	0.000000	4.343783	0.000000	0.000000	0.000000	-0.015513	0.080865	-0.223194	0.000000	0.000000	3.000000	2.000000	0.000000
20032.357990	0.076233	0.541614	0.086132	77.393951	35.382114	83.789192	-1.185763	0.000000	4.343783	0.000000	0.000000	0.000000	-0.015513	0.080865	-0.223194	0.000000	0.000000	3.000000	2.000000	0.000000
20032.361324	0.076157	0.541930	0.085403	77.393951	35.382114	83.789192	-1.185763	0.000000	4.343783	0.000000	0.000000	0.000000	-0.022780	0.094945	-0.218518	0.000000	0.000000	3.000000	2.000000	0.000000
20032.364657	0.076157	0.541930	0.085403	77.393951	35.382114	83.789192	-1.185763	0.000000	4.343783	0.000000	0.000000	0.000000	-0.022780	0.094945	-0.218518	0.000000	0.000000	3.000000	2.000000	0.000000
20032.367990	0.076157	0.541930	0.085403	77.388763	35.467979	83.897423	-1.192145	0.000000	4.270164	0.000000	0.000000	0.000000	-0.022780	0.094945	-0.218518	0.000000	0.000000	3.000000	2.000000	0.000000
20032.371324	0.076080	0.542276	0.084670	77.388763	35.467979	83.897423	-1.192145	0.000000	4.270164	0.000000	0.000000	0.000000	-0.023022	0.103541	-0.220083	0.000000	0.000000	3.000000	2.000000	0.000000
20032.374657	0.076080	0.542276	0.084670	77.388763	35.467979	83.897423	-1.192145	0.000000	4.270164	0.000000	0.000000	0.000000	-0.023022	0.103541	-0.220083	0.000000	0.000000	3.000000	2.000000	0.000000
20032.377990	0.076080	0.542276	0.084670	77.380722	35.547276	83.998924	-1.195982	0.000000	4.233484	0.000000	0.000000	0.000000	-0.023022	0.103541	-0.220083	0.000000	0.000000	3.000000	2.000000	0.000000
20032.381324	0.076006	0.542638	0.083953	77.380722	35.547276	83.998924	-1.195982	0.000000	4.233484	0.000000	0.000000	0.000000	-0.022348	0.108608	-0.215136	0.000000	0.000000	3.000000	2.000000	0.000000
20032.384657	0.076006	0.542638	0.083953	77.380722	35.547276	83.998924	-1.195982	0.000000	4.233484	0.000000	0.000000	0.000000	-0.022348	0.108608	-0.215136	0.000000	0.000000	3.000000	2.000000	0.000000
20032.387990	0.076006	0.542638	0.083953	77.364792	35.628494	84.107346	-1.199707	0.000000	4.197628	0.000000	0.000000	0.000000	-0.022348	0.108608	-0.215136	0.000000	0.000000	3.000000	2.000000	0.000000
20032.391324	0.076006	0.542638	0.083953	77.364792	35.628494	84.107346	-1.199707	0.000000	4.197628	0.000000	0.000000	0.000000	-0.022348	0.108608	-0.215136	0.000000	0.000000	3.000000	2.000000	0.000000
20032.394657	0.075936	0.543034	0.083269	77.364792	35.628494	84.107346	-1.199707	0.000000	4.197628	0.000000	0.000000	0.000000	-0.020950	0.119015	-0.205042	0.000000	0.000000	3.000000	2.000000	0.000000
20032.397990	0.075936	0.543034	0.083269	77.346405	35.673862	84.175224	-1.199707	0.000000	4.197628	0.000000	0.000000	0.000000	-0.020950	0.119015	-0.205042	0.000000	0.000000	3.000000	2.000000	0.000000
20032.401324	0.075848	0.543484	0.082640	77.346405	35.673862	84.175224	-1.199707	0.000000	4.197628	0.000000	0.000000	0.000000	-0.026516	0.134854	-0.188725	0.000000	0.000000	3.000000	2.000000	0.000000
20032.404657	0.075848	0.543484	0.082640	77.346405	35.673862	84.175224	-1.199707	0.000000	4.197628	0.000000	0.000000	0.000000	-0.026516	0.134854	-0.188725	0.000000	0.000000	3.000000	2.000000	0.000000
20032.407990	0.075848	0.543484	0.082640	77.323578	35.674835	84.189392	-1.207618	0.000000	4.132000	0.000000	0.000000	0.000000	-0.026516	0.134854	-0.188725	0.000000	0.000000	3.000000	2.000000	0.000000
20032.411324	0.075848	0.543484	0.082640	77.323578	35.674835	84.189392	-1.207618	0.000000	4.132000	0.000000	0.000000	0.000000	-0.026516	0.134854	-0.188725	0.000000	0.000000	3.000000	2.000000	0.000000
20032.414657	0.075764	0.543968	0.082045	77.323578	35.674835	84.189392	-1.207618	0.000000	4.132000	0.000000	0.000000	0.000000	-0.025099	0.145286	-0.178640	0.000000	0.000000	3.000000	2.000000	0.000000
20032.417990	0.075764	0.543968	0.082045	77.298264	35.645786	84.163422	-1.207618	0.000000	4.132000	0.000000	0.000000	0.000000	-0.025099	0.145286	-0.178640	0.000000	0.000000	3.000000	2.000000	0.000000
20032.421324	0.075739	0.544476	0.081497	77.298264	35.645786	84.163422	-1.207618	0.000000	4.132000	0.000000	0.000000	0.000000	-0.007418	0.152234	-0.164168	0.000000	0.000000	3.000000	2.000000	0.000000
20032.424657	0.075739	0.544476	0.081497	77.298264	35.645786	84.163422	-1.207618	0.000000	4.132000	0.000000	0.000000	0.000000	-0.007418	0.152234	-0.164168	0.000000	0.000000	3.000000	2.000000	0.000000
20032.427990	0.075739	0.544476	0.081497	77.273346	35.596085	84.104095	-1.213037	0.000000	4.074865	0.000000	0.000000	0.000000	-0.007418	0.152234	-0.164168	0.000000	0.000000	3.000000	2.000000	0.000000
20032.431324	0.075739	0.544476	0.081497	77.273346	35.596085	84.104095	-1.213037	0.000000	4.074865	0.000000	0.000000	0.000000	-0.007418	0.152234	-0.164168	0.000000	0.000000	3.000000	2.000000	0.000000
20032.434657	0.075720	0.544988	0.080988	77.273346	35.596085	84.104095	-1.213037	0.000000	4.074865	0.000000	0.000000	0.000000	-0.005834	0.153800	-0.152668	0.000000	0.000000	3.000000	2.000000	0.000000
20032.437990	0.075720	0.544988	0.080988	77.245583	35.540192	84.038429	-1.213037	0.000000	4.074865	0.000000	0.000000	0.000000	-0.005834	0.153800	-0.152668	0.000000	0.000000	3.000000	2.000000	0.000000
20032.441324	0.075728	0.545518	0.080492	77.245583	35.540192	84.038429	-1.213037	0.000000	4.074865	0.000000	0.000000	0.000000	0.002490	0.158920	-0.148806	0.000000	0.000000	3.000000	2.000000	0.000000
20032.444657	0.075728	0.545518	0.080492	77.245583	35.540192	84.038429	-1.213037	0.000000	4.074865	0.000000	0.000000	0.000000	0.002490	0.158920	-0.148806	0.000000	0.000000	3.000000	2.000000	0.000000
20032.447990	0.075728	0.545518	0.080492	77.220589	35.488224	83.979561	-1.213594	0.000000	4.024620	0.000000	0.000000	0.000000	0.002490	0.158920	-0.148806	0.000000	0.000000	3.000000	2.000000	0.000000
20032.451324	0.075728	0.545518	0.080492	77.220589	35.488224	83.979561	-1.213594	0.000000	4.024620	0.000000	0.000000	0.000000	0.002490	0.158920	-0.148806	0.000000	0.000000	3.000000	2.000000	0.000000
20032.454657	0.075734	0.545999	0.079983	77.220589	35.488224	83.979561	-1.213594	0.000000	4.024620	0.000000	0.000000	0.000000	0.001902	0.144331	-0.152689	0.000000	0.000000	3.000000	2.000000	0.000000
20032.457990	0.075734	0.545999	0.079983	77.201149	35.451912	83.933960	-1.213594	0.000000	4.024620	0.000000	0.000000	0.000000	0.001902	0.144331	-0.152689	0.000000	0.000000	3.000000	2.000000	0.000000
20032.461324	0.075712	0.546491	0.079456	77.201149	35.451912	83.933960	-1.213594	0.000000	4.024620	0.000000	0.000000	0.000000	-0.006738	0.147484	-0.158363	0.000000	0.000000	3.000000	2.000000	0.000000
20032.464657	0.075712	0.546491	0.079456	77.201149	35.451912	83.933960	-1.213594	0.000000	4.024620	0.000000	0.000000	0.000000	-0.006738	0.147484	-0.158363	0.000000	0.000000	3.000000	2.000000	0.000000
20032.467990	0.075712	0.546491	0.079456	77.184486	35.422035	83.894958	-1.214401	0.000000	3.972778	0.000000	0.000000	0.000000	-0.006738	0.147484	-0.158363	0.000000	0.000000	3.000000	2.000000	0.000000
20032.471324	0.075712	0.546491	0.079456	77.184486	35.422035	83.894958	-1.214401	0.000000	3.972778	0.000000	0.000000	0.000000	-0.006738	0.147484	-0.158363	0.000000	0.000000	3.000000	2.000000	0.000000
20032.474657	0.075711	0.546916	0.078894	77.184486	35.422035	83.894958	-1.214401	0.000000	3.972778	0.000000	0.000000	0.000000	-0.000402	0.127495	-0.168426	0.000000	0.000000	3.000000	2.000000	0.000000
20032.477990	0.075711	0.546916	0.078894	77.176155	35.411240	83.875511	-1.214401	0.000000	3.972778	0.000000	0.000000	0.000000	-0.000402	0.127495	-0.168426	0.000000	0.000000	3.000000	2.000000	0.000000
20032.481324	0.075707	0.547322	0.078315	77.176155	35.411240	83.875511	-1.214401	0.000000	3.972778	0.000000	0.000000	0.000000	-0.001197	0.121766	-0.173709	0.000000	0.000000	3.000000	2.000000	0.000000
20032.484657	0.075707	0.547322	0.078315	77.176155	35.411240	83.875511	-1.214401	0.000000	3.972778	0.000000	0.000000	0.000000	-0.001197	0.121766	-0.173709	0.000000	0.000000	3.000000	2.000000	0.000000
20032.487990	0.075707	0.547322	0.078315	77.170586	35.406780	83.862572	-1.214667	0.000000	3.915755	0.000000	0.000000	0.000000	-0.001197	0.121766	-0.173709	0.000000	0.000000	3.000000	2.000000	0.000000
20032.491324	0.075707	0.547322	0.078315	77.170586	35.406780	83.862572	-1.214667	0.000000	3.915755	0.000000	0.000000	0.000000	-0.001197	0.121766	-0.173709	0.000000	0.000000	3.000000	2.000000	0.000000
20032.494657	0.075721	0.547672	0.077681	77.170586	35.406780	83.862572	-1.214667	0.000000	3.915755	0.000000	0.000000	0.000000	0.004172	0.105188	-0.190320	0.000000	0.000000	3.000000	2.000000	0.000000
20032.497990	0.075721	0.547672	0.077681	77.170586	35.420380	83.862564	-1.214667	0.000000	3.915755	0.000000	0.000000	0.000000	0.004172	0.105188	-0.190320	0.000000	0.000000	3.000000	2.000000	0.000000
20032.501324	0.075760	0.547993	0.077047	77.170586	35.420380	83.862564	-1.214667	0.000000	3.915755	0.000000	0.000000	0.000000	0.011898	0.096067	-0.190076	0.000000	0.000000	3.000000	2.000000	0.000000
20032.504657	0.075760	0.547993	0.077047	77.170586	35.420380	83.862564	-1.214667	0.000000	3.915755	0.000000	0.000000	0.000000	0.011898	0.096067	-0.190076	0.000000	0.000000	3.000000	2.000000	0.000000
20032.507990	0.075760	0.547993	0.077047	77.173355	35.442978	83.869011	-1.211989	0.000000	3.852355	0.000000	0.000000	0.000000	0.011898	0.096067	-0.190076	0.000000	0.000000	3.000000	2.000000	0.000000
20032.511324	0.075760	0.547993	0.077047	77.173355	35.442978	83.869011	-1.211989	0.000000	3.852355	0.000000	0.000000	0.000000	0.011898	0.096067	-0.190076	0.000000	0.000000	3.000000	2.000000	0.000000
20032.514657	0.075826	0.548282	0.076414	77.173355	35.442978	83.869011	-1.211989	0.000000	3.852355	0.000000	0.000000	0.000000	0.019595	0.086946	-0.189823	0.000000	0.000000	3.000000	2.000000	0.000000
20032.517990	0.075826	0.548282	0.076414	77.173340	35.464741	83.869019	-1.211989	0.000000	3.852355	0.000000	0.000000	0.000000	0.019595	0.086946	-0.189823	0.000000	0.000000	3.000000	2.000000	0.000000
20032.521324	0.075921	0.548578	0.075817	77.173340	35.464741	83.869019	-1.211989	0.000000	3.852355	0.000000	0.000000	0.000000	0.028730	0.088685	-0.179302	0.000000	0.000000	3.000000	2.000000	0.000000
20032.524657	0.075921	0.548578	0.075817	77.173340	35.464741	83.869019	-1.211989	0.000000	3.852355	0.000000	0.000000	0.000000	0.028730	0.088685	-0.179302	0.000000	0.000000	3.000000	2.000000	0.000000
20032.527990	0.075921	0.548578	0.075817	77.176140	35.492836	83.875511	-1.203934	0.000000	3.790835	0.000000	0.000000	0.000000	0.028730	0.088685	-0.179302	0.000000	0.000000	3.000000	2.000000	0.000000
20032.531324	0.075921	0.548578	0.075817	77.176140	35.492836	83.875511	-1.203934	0.000000	3.790835	0.000000	0.000000	0.000000	0.028730	0.088685	-0.179302	0.000000	0.000000	3.000000	2.000000	0.000000
20032.534657	0.076071	0.548832	0.075238	77.176140	35.492836	83.875511	-1.203934	0.000000	3.790835	0.000000	0.000000	0.000000	0.044918	0.076238	-0.173498	0.000000	0.000000	3.000000	2.000000	0.000000
20032.537990	0.076071	0.548832	0.075238	77.180817	35.529648	83.887863	-1.203934	0.000000	3.790835	0.000000	0.000000	0.000000	0.044918	0.076238	-0.173498	0.000000	0.000000	3.000000	2.000000	0.000000
20032.541324	0.076223	0.549074	0.074682	77.180817	35.529648	83.887863	-1.203934	0.000000	3.790835	0.000000	0.000000	0.000000	0.045705	0.072612	-0.166993	0.000000	0.000000	3.000000	2.000000	0.000000
20032.544657	0.076223	0.549074	0.074682	77.180817	35.529648	83.887863	-1.203934	0.000000	3.790835	0.000000	0.000000	0.000000	0.045705	0.072612	-0.166993	0.000000	0.000000	3.000000	2.000000	0.000000
20032.547990	0.076223	0.549074	0.074682	77.186363	35.566765	83.900826	-1.188831	0.000000	3.734086	0.000000	0.000000	0.000000	0.045705	0.072612	-0.166993	0.000000	0.000000	3.000000	2.000000	0.000000
20032.551324	0.076223	0.549074	0.074682	77.186363	35.566765	83.900826	-1.188831	0.000000	3.734086	0.000000	0.000000	0.000000	0.045705	0.072612	-0.166993	0.000000	0.000000	3.000000	2.000000	0.000000
20032.554657	0.076376	0.549286	0.074130	77.186363	35.566765	83.900826	-1.188831	0.000000	3.734086	0.000000	0.000000	0.000000	0.045770	0.063643	-0.165607	0.000000	0.000000	3.000000	2.000000	0.000000
20032.557990	0.076376	0.549286	0.074130	77.194695	35.610241	83.920303	-1.188831	0.000000	3.734086	0.000000	0.000000	0.000000	0.045770	0.063643	-0.165607	0.000000	0.000000	3.000000	2.000000	0.000000
20032.561324	0.076526	0.549480	0.073560	77.194695	35.610241	83.920303	-1.188831	0.000000	3.734086	0.000000	0.000000	0.000000	0.044879	0.058047	-0.170835	0.000000	0.000000	3.000000	2.000000	0.000000
20032.564657	0.076526	0.549480	0.073560	77.194695	35.610241	83.920303	-1.188831	0.000000	3.734086	0.000000	0.000000	0.000000	0.044879	0.058047	-0.170835	0.000000	0.000000	3.000000	2.000000	0.000000
20032.567990	0.076526	0.549480	0.073560	77.200256	35.650154	83.933342	-1.173722	0.000000	3.678013	0.000000	0.000000	0.000000	0.044879	0.058047	-0.170835	0.000000	0.000000	3.000000	2.000000	0.000000
20032.571324	0.076526	0.549480	0.073560	77.200256	35.650154	83.933342	-1.173722	0.000000	3.678013	0.000000	0.000000	0.000000	0.044879	0.058047	-0.170835	0.000000	0.000000	3.000000	2.000000	0.000000
20032.574657	0.076703	0.549662	0.073009	77.200256	35.650154	83.933342	-1.173722	0.000000	3.678013	0.000000	0.000000	0.000000	0.053232	0.054515	-0.165400	0.000000	0.000000	3.000000	2.000000	0.000000
20032.577990	0.076703	0.549662	0.073009	77.208603	35.696381	83.952858	-1.173722	0.000000	3.678013	0.000000	0.000000	0.000000	0.053232	0.054515	-0.165400	0.000000	0.000000	3.000000	2.000000	0.000000
20032.581324	0.076882	0.549861	0.072474	77.208603	35.696381	83.952858	-1.173722	0.000000	3.678013	0.000000	0.000000	0.000000	0.053814	0.059760	-0.160370	0.000000	0.000000	3.000000	2.000000	0.000000
20032.584657	0.076882	0.549861	0.072474	77.208603	35.696381	83.952858	-1.173722	0.000000	3.678013	0.000000	0.000000	0.000000	0.053814	0.059760	-0.160370	0.000000	0.000000	3.000000	2.000000	0.000000
20032.587990	0.076882	0.549861	0.072474	77.208603	35.723595	83.952873	-1.155881	0.000000	3.623718	0.000000	0.000000	0.000000	0.053814	0.059760	-0.160370	0.000000	0.000000	3.000000	2.000000	0.000000
20032.591324	0.076882	0.549861	0.072474	77.208603	35.723595	83.952873	-1.155881	0.000000	3.623718	0.000000	0.000000	0.000000	0.053814	0.059760	-0.160370	0.000000	0.000000	3.000000	2.000000	0.000000
20032.594657	0.077070	0.550055	0.072001	77.208603	35.723595	83.952873	-1.155881	0.000000	3.623718	0.000000	0.000000	0.000000	0.056335	0.058320	-0.142075	0.000000	0.000000	3.000000	2.000000	0.000000
20032.597990	0.077070	0.550055	0.072001	77.211372	35.759861	83.959381	-1.155881	0.000000	3.623718	0.000000	0.000000	0.000000	0.056335	0.058320	-0.142075	0.000000	0.000000	3.000000	2.000000	0.000000
20032.601324	0.077291	0.550274	0.071580	77.211372	35.759861	83.959381	-1.155881	0.000000	3.623718	0.000000	0.000000	0.000000	0.066190	0.065670	-0.126373	0.000000	0.000000	3.000000	2.000000	0.000000
20032.604657	0.077291	0.550274	0.071580	77.211372	35.759861	83.959381	-1.155881	0.000000	3.623718	0.000000	0.000000	0.000000	0.066190	0.065670	-0.126373	0.000000	0.000000	3.000000	2.000000	0.000000
20032.607990	0.077291	0.550274	0.071580	77.208580	35.783409	83.952843	-1.135460	0.000000	3.578977	0.000000	0.000000	0.000000	0.066190	0.065670	-0.126373	0.000000	0.000000	3.000000	2.000000	0.000000
20032.611324	0.077291	0.550274	0.071580	77.208580	35.783409	83.952843	-1.135460	0.000000	3.578977	0.000000	0.000000	0.000000	0.066190	0.065670	-0.126373	0.000000	0.000000	3.000000	2.000000	0.000000
20032.614657	0.077508	0.550474	0.071141	77.208580	35.783409	83.952843	-1.135460	0.000000	3.578977	0.000000	0.000000	0.000000	0.065306	0.060124	-0.131582	0.000000	0.000000	3.000000	2.000000	0.000000
20032.617990	0.077508	0.550474	0.071141	77.205833	35.806973	83.946342	-1.135460	0.000000	3.578977	0.000000	0.000000	0.000000	0.065306	0.060124	-0.131582	0.000000	0.000000	3.000000	2.000000	0.000000
20032.621324	0.077735	0.550670	0.070763	77.205833	35.806973	83.946342	-1.135460	0.000000	3.578977	0.000000	0.000000	0.000000	0.067874	0.058783	-0.113260	0.000000	0.000000	3.000000	2.000000	0.000000
20032.624657	0.077735	0.550670	0.070763	77.205833	35.806973	83.946342	-1.135460	0.000000	3.578977	0.000000	0.000000	0.000000	0.067874	0.058783	-0.113260	0.000000	0.000000	3.000000	2.000000	0.000000
20032.627990	0.077735	0.550670	0.070763	77.205826	35.839630	83.946358	-1.113263	0.000000	3.538169	0.000000	0.000000	0.000000	0.067874	0.058783	-0.113260	0.000000	0.000000	3.000000	2.000000	0.000000
20032.631324	0.077735	0.550670	0.070763	77.205826	35.839630	83.946358	-1.113263	0.000000	3.538169	0.000000	0.000000	0.000000	0.067874	0.058783	-0.113260	0.000000	0.000000	3.000000	2.000000	0.000000
20032.634657	0.077980	0.550859	0.070343	77.205826	35.839630	83.946358	-1.113263	0.000000	3.538169	0.000000	0.000000	0.000000	0.073534	0.056587	-0.126209	0.000000	0.000000	3.000000	2.000000	0.000000
20032.637990	0.077980	0.550859	0.070343	77.203064	35.865913	83.939850	-1.113263	0.000000	3.538169	0.000000	0.000000	0.000000	0.073534	0.056587	-0.126209	0.000000	0.000000	3.000000	2.000000	0.000000
20032.641324	0.078230	0.551054	0.069961	77.203064	35.865913	83.939850	-1.113263	0.000000	3.538169	0.000000	0.000000	0.000000	0.075134	0.058567	-0.114526	0.000000	0.000000	3.000000	2.000000	0.000000
20032.644657	0.078230	0.551054	0.069961	77.203064	35.865913	83.939850	-1.113263	0.000000	3.538169	0.000000	0.000000	0.000000	0.075134	0.058567	-0.114526	0.000000	0.000000	3.000000	2.000000	0.000000
20032.647990	0.078230	0.551054	0.069961	77.200272	35.892212	83.933334	-1.088486	0.000000	3.498047	0.000000	0.000000	0.000000	0.075134	0.058567	-0.114526	0.000000	0.000000	3.000000	2.000000	0.000000
20032.651324	0.078230	0.551054	0.069961	77.200272	35.892212	83.933334	-1.088486	0.000000	3.498047	0.000000	0.000000	0.000000	0.075134	0.058567	-0.114526	0.000000	0.000000	3.000000	2.000000	0.000000
20032.654657	0.078502	0.551260	0.069553	77.200272	35.892212	83.933334	-1.088486	0.000000	3.498047	0.000000	0.000000	0.000000	0.081517	0.061804	-0.122371	0.000000	0.000000	3.000000	2.000000	0.000000
20032.657990	0.078502	0.551260	0.069553	77.197495	35.921230	83.926842	-1.088486	0.000000	3.498047	0.000000	0.000000	0.000000	0.081517	0.061804	-0.122371	0.000000	0.000000	3.000000	2.000000	0.000000
20032.661324	0.078755	0.551444	0.069193	77.197495	35.921230	83.926842	-1.088486	0.000000	3.498047	0.000000	0.000000	0.000000	0.075858	0.055084	-0.108044	0.000000	0.000000	3.000000	2.000000	0.000000
20032.664657	0.078755	0.551444	0.069193	77.197495	35.921230	83.926842	-1.088486	0.000000	3.498047	0.000000	0.000000	0.000000	0.075858	0.055084	-0.108044	0.000000	0.000000	3.000000	2.000000	0.000000
20032.667990	0.078755	0.551444	0.069193	77.191940	35.941170	83.913818	-1.062257	0.000000	3.459644	0.000000	0.000000	0.000000	0.075858	0.055084	-0.108044	0.000000	0.000000	3.000000	2.000000	0.000000
20032.671324	0.078755	0.551444	0.069193	77.191940	35.941170	83.913818	-1.062257	0.000000	3.459644	0.000000	0.000000	0.000000	0.075858	0.055084	-0.108044	0.000000	0.000000	3.000000	2.000000	0.000000
20032.674657	0.079007	0.551656	0.068827	77.191940	35.941170	83.913818	-1.062257	0.000000	3.459644	0.000000	0.000000	0.000000	0.075509	0.063712	-0.109648	0.000000	0.000000	3.000000	2.000000	0.000000
20032.677990	0.079007	0.551656	0.068827	77.186394	35.963879	83.900841	-1.062257	0.000000	3.459644	0.000000	0.000000	0.000000	0.075509	0.063712	-0.109648	0.000000	0.000000	3.000000	2.000000	0.000000
20032.681324	0.079007	0.551656	0.068827	77.186394	35.963879	83.900841	-1.062257	0.000000	3.459644	0.000000	0.000000	0.000000	0.075509	0.063712	-0.109648	0.000000	0.000000	3.000000	2.000000	0.000000
20032.684657	0.079007	0.551656	0.068827	77.186394	35.963879	83.900841	-1.062257	0.000000	3.459644	0.000000	0.000000	0.000000	0.075509	0.063712	-0.109648	0.000000	0.000000	3.000000	2.000000	0.000000
20032.687990	0.079572	0.552036	0.068177	77.183594	35.990150	83.894318	-1.049672	0.000000	3.441370	0.000000	0.000000	0.000000	0.169638	0.113966	-0.195183	0.000000	0.000000	3.000000	2.000000	0.000000
20032.691324	0.079572	0.552036	0.068177	77.183594	35.990150	83.894318	-1.049672	0.000000	3.441370	0.000000	0.000000	0.000000	-0.000000	0.000007	-0.000001	0.000000	0.000000	3.000000	2.000000	0.000000
20032.694657	0.079572	0.552036	0.068177	77.183594	35.990150	83.894318	-1.049672	0.000000	3.441370	0.000000	0.000000	0.000000	-0.000000	0.000007	-0.000001	0.000000	0.000000	3.000000	2.000000	0.000000
20032.697990	0.079572	0.552036	0.068177	77.178017	36.012859	83.881348	-1.021399	0.000000	3.408839	0.000000	0.000000	0.000000	-0.000000	0.000007	-0.000001	0.000000	0.000000	3.000000	2.000000	0.000000
20032.701324	0.079572	0.552036	0.068177	77.178017	36.012859	83.881348	-1.021399	0.000000	3.408839	0.000000	0.000000	0.000000	-0.000000	0.000007	-0.000001	0.000000	0.000000	3.000000	2.000000	0.000000
20032.704657	0.079830	0.552197	0.067860	77.178017	36.012859	83.881348	-1.021399	0.000000	3.408839	0.000000	0.000000	0.000000	0.077399	0.048201	-0.095037	0.000000	0.000000	3.000000	2.000000	0.000000
20032.707990	0.079830	0.552197	0.067860	77.178017	36.048214	83.881348	-1.021399	0.000000	3.408839	0.000000	0.000000	0.000000	0.077399	0.048201	-0.095037	0.000000	0.000000	3.000000	2.000000	0.000000
20032.711324	0.079830	0.552197	0.067860	77.178017	36.048214	83.881348	-1.021399	0.000000	3.408839	0.000000	0.000000	0.000000	0.077399	0.048201	-0.095037	0.000000	0.000000	3.000000	2.000000	0.000000
20032.714657	0.079830	0.552197	0.067860	77.178017	36.048214	83.881348	-1.021399	0.000000	3.408839	0.000000	0.000000	0.000000	0.077399	0.048201	-0.095037	0.000000	0.000000	3.000000	2.000000	0.000000
20032.717990	0.080384	0.552474	0.067145	77.180832	36.087200	83.887848	-1.008499	0.000000	3.393000	0.000000	0.000000	0.000000	0.166046	0.083177	-0.214577	0.000000	0.000000	3.000000	2.000000	0.000000
20032.721324	0.080384	0.552474	0.067145	77.180832	36.087200	83.887848	-1.008499	0.000000	3.393000	0.000000	0.000000	0.000000	-0.000001	-0.000007	0.000000	0.000000	0.000000	3.000000	2.000000	0.000000
20032.724657	0.080384	0.552474	0.067145	77.180832	36.087200	83.887848	-1.008499	0.000000	3.393000	0.000000	0.000000	0.000000	-0.000001	-0.000007	0.000000	0.000000	0.000000	3.000000	2.000000	0.000000
20032.727990	0.080384	0.552474	0.067145	77.186378	36.135223	83.900841	-0.980825	0.000000	3.357237	0.000000	0.000000	0.000000	-0.000001	-0.000007	0.000000	0.000000	0.000000	3.000000	2.000000	0.000000
20032.731324	0.080384	0.552474	0.067145	77.186378	36.135223	83.900841	-0.980825	0.000000	3.357237	0.000000	0.000000	0.000000	-0.000001	-0.000007	0.000000	0.000000	0.000000	3.000000	2.000000	0.000000
20032.734657	0.080626	0.552602	0.066732	77.186378	36.135223	83.900841	-0.980825	0.000000	3.357237	0.000000	0.000000	0.000000	0.072649	0.038280	-0.123921	0.000000	0.000000	3.000000	2.000000	0.000000
20032.737990	0.080626	0.552602	0.066732	77.191925	36.183231	83.913811	-0.980825	0.000000	3.357237	0.000000	0.000000	0.000000	0.072649	0.038280	-0.123921	0.000000	0.000000	3.000000	2.000000	0.000000
20032.741324	0.080626	0.552602	0.066732	77.191925	36.183231	83.913811	-0.980825	0.000000	3.357237	0.000000	0.000000	0.000000	0.072649	0.038280	-0.123921	0.000000	0.000000	3.000000	2.000000	0.000000
20032.744657	0.080626	0.552602	0.066732	77.191925	36.183231	83.913811	-0.980825	0.000000	3.357237	0.000000	0.000000	0.000000	0.072649	0.038280	-0.123921	0.000000	0.000000	3.000000	2.000000	0.000000
20032.747990	0.081156	0.552809	0.065885	77.203049	36.243958	83.939827	-0.968717	0.000000	3.336583	0.000000	0.000000	0.000000	0.159225	0.062216	-0.253941	0.000000	0.000000	3.000000	2.000000	0.000000
20032.751324	0.081156	0.552809	0.065885	77.203049	36.243958	83.939827	-0.968717	0.000000	3.336583	0.000000	0.000000	0.000000	0.000000	0.000006	-0.000000	0.000000	0.000000	3.000000	2.000000	0.000000
20032.754657	0.081156	0.552809	0.065885	77.203049	36.243958	83.939827	-0.968717	0.000000	3.336583	0.000000	0.000000	0.000000	0.000000	0.000006	-0.000000	0.000000	0.000000	3.000000	2.000000	0.000000
20032.757990	0.081156	0.552809	0.065885	77.211388	36.301090	83.959381	-0.942179	0.000000	3.294260	0.000000	0.000000	0.000000	0.000000	0.000006	-0.000000	0.000000	0.000000	3.000000	2.000000	0.000000
20032.761324	0.081156	0.552809	0.065885	77.211388	36.301090	83.959381	-0.942179	0.000000	3.294260	0.000000	0.000000	0.000000	0.000000	0.000006	-0.000000	0.000000	0.000000	3.000000	2.000000	0.000000
20032.764657	0.081469	0.552918	0.065443	77.211388	36.301090	83.959381	-0.942179	0.000000	3.294260	0.000000	0.000000	0.000000	0.093748	0.032636	-0.132742	0.000000	0.000000	3.000000	2.000000	0.000000
20032.767990	0.081469	0.552918	0.065443	77.216927	36.354603	83.972404	-0.942179	0.000000	3.294260	0.000000	0.000000	0.000000	0.093748	0.032636	-0.132742	0.000000	0.000000	3.000000	2.000000	0.000000
20032.771324	0.081787	0.553033	0.065039	77.216927	36.354603	83.972404	-0.942179	0.000000	3.294260	0.000000	0.000000	0.000000	0.095412	0.034701	-0.121049	0.000000	0.000000	3.000000	2.000000	0.000000
20032.774657	0.081787	0.553033	0.065039	77.216927	36.354603	83.972404	-0.942179	0.000000	3.294260	0.000000	0.000000	0.000000	0.095412	0.034701	-0.121049	0.000000	0.000000	3.000000	2.000000	0.000000
20032.777990	0.081787	0.553033	0.065039	77.219696	36.404480	83.978935	-0.910653	0.000000	3.251962	0.000000	0.000000	0.000000	0.095412	0.034701	-0.121049	0.000000	0.000000	3.000000	2.000000	0.000000
20032.781324	0.081787	0.553033	0.065039	77.219696	36.404480	83.978935	-0.910653	0.000000	3.251962	0.000000	0.000000	0.000000	0.095412	0.034701	-0.121049	0.000000	0.000000	3.000000	2.000000	0.000000
20032.784657	0.082107	0.553167	0.064652	77.219696	36.404480	83.978935	-0.910653	0.000000	3.251962	0.000000	0.000000	0.000000	0.096054	0.040056	-0.116023	0.000000	0.000000	3.000000	2.000000	0.000000
20032.787990	0.082107	0.553167	0.064652	77.219696	36.447990	83.978928	-0.910653	0.000000	3.251962	0.000000	0.000000	0.000000	0.096054	0.040056	-0.116023	0.000000	0.000000	3.000000	2.000000	0.000000
20032.791324	0.082454	0.553318	0.064279	77.219696	36.447990	83.978928	-0.910653	0.000000	3.251962	0.000000	0.000000	0.000000	0.104127	0.045394	-0.112168	0.000000	0.000000	3.000000	2.000000	0.000000
20032.794657	0.082454	0.553318	0.064279	77.219696	36.447990	83.978928	-0.910653	0.000000	3.251962	0.000000	0.000000	0.000000	0.104127	0.045394	-0.112168	0.000000	0.000000	3.000000	2.000000	0.000000
20032.797990	0.082454	0.553318	0.064279	77.216927	36.482430	83.972412	-0.877289	0.000000	3.213930	0.000000	0.000000	0.000000	0.104127	0.045394	-0.112168	0.000000	0.000000	3.000000	2.000000	0.000000
20032.801324	0.082454	0.553318	0.064279	77.216927	36.482430	83.972412	-0.877289	0.000000	3.213930	0.000000	0.000000	0.000000	0.104127	0.045394	-0.112168	0.000000	0.000000	3.000000	2.000000	0.000000
20032.804657	0.082779	0.553487	0.063925	77.216927	36.482430	83.972412	-0.877289	0.000000	3.213930	0.000000	0.000000	0.000000	0.097356	0.050732	-0.105976	0.000000	0.000000	3.000000	2.000000	0.000000
20032.807990	0.082779	0.553487	0.063925	77.214172	36.516861	83.965889	-0.877289	0.000000	3.213930	0.000000	0.000000	0.000000	0.097356	0.050732	-0.105976	0.000000	0.000000	3.000000	2.000000	0.000000
20032.811324	0.083128	0.553656	0.063568	77.214172	36.516861	83.965889	-0.877289	0.000000	3.213930	0.000000	0.000000	0.000000	0.104632	0.050649	-0.107252	0.000000	0.000000	3.000000	2.000000	0.000000
20032.814657	0.083128	0.553656	0.063568	77.214172	36.516861	83.965889	-0.877289	0.000000	3.213930	0.000000	0.000000	0.000000	0.104632	0.050649	-0.107252	0.000000	0.000000	3.000000	2.000000	0.000000
20032.817990	0.083128	0.553656	0.063568	77.211372	36.551319	83.959381	-0.843624	0.000000	3.178392	0.000000	0.000000	0.000000	0.104632	0.050649	-0.107252	0.000000	0.000000	3.000000	2.000000	0.000000
20032.821324	0.083128	0.553656	0.063568	77.211372	36.551319	83.959381	-0.843624	0.000000	3.178392	0.000000	0.000000	0.000000	0.104632	0.050649	-0.107252	0.000000	0.000000	3.000000	2.000000	0.000000
20032.824657	0.083419	0.553846	0.063173	77.211372	36.551319	83.959381	-0.843624	0.000000	3.178392	0.000000	0.000000	0.000000	0.087512	0.057046	-0.118337	0.000000	0.000000	3.000000	2.000000	0.000000
20032.827990	0.083419	0.553846	0.063173	77.211372	36.592110	83.959381	-0.843624	0.000000	3.178392	0.000000	0.000000	0.000000	0.087512	0.057046	-0.118337	0.000000	0.000000	3.000000	2.000000	0.000000
20032.831324	0.083725	0.554040	0.062713	77.211372	36.592110	83.959381	-0.843624	0.000000	3.178392	0.000000	0.000000	0.000000	0.091789	0.057976	-0.138100	0.000000	0.000000	3.000000	2.000000	0.000000
20032.834657	0.083725	0.554040	0.062713	77.211372	36.592110	83.959381	-0.843624	0.000000	3.178392	0.000000	0.000000	0.000000	0.091789	0.057976	-0.138100	0.000000	0.000000	3.000000	2.000000	0.000000
20032.837990	0.083725	0.554040	0.062713	77.211372	36.630203	83.959389	-0.813741	0.000000	3.135652	0.000000	0.000000	0.000000	0.091789	0.057976	-0.138100	0.000000	0.000000	3.000000	2.000000	0.000000
20032.841324	0.083725	0.554040	0.062713	77.211372	36.630203	83.959389	-0.813741	0.000000	3.135652	0.000000	0.000000	0.000000	0.091789	0.057976	-0.138100	0.000000	0.000000	3.000000	2.000000	0.000000
20032.844657	0.084027	0.554243	0.062230	77.211372	36.630203	83.959389	-0.813741	0.000000	3.135652	0.000000	0.000000	0.000000	0.090515	0.061052	-0.144890	0.000000	0.000000	3.000000	2.000000	0.000000
20032.847990	0.084027	0.554243	0.062230	77.208603	36.664631	83.952858	-0.813741	0.000000	3.135652	0.000000	0.000000	0.000000	0.090515	0.061052	-0.144890	0.000000	0.000000	3.000000	2.000000	0.000000
20032.851324	0.084327	0.554475	0.061741	77.208603	36.664631	83.952858	-0.813741	0.000000	3.135652	0.000000	0.000000	0.000000	0.090053	0.069548	-0.146577	0.000000	0.000000	3.000000	2.000000	0.000000
20032.854657	0.084327	0.554475	0.061741	77.208603	36.664631	83.952858	-0.813741	0.000000	3.135652	0.000000	0.000000	0.000000	0.090053	0.069548	-0.146577	0.000000	0.000000	3.000000	2.000000	0.000000
20032.857990	0.084327	0.554475	0.061741	77.205048	36.704014	83.953056	-0.783646	0.000000	3.087074	0.000000	0.000000	0.000000	0.090053	0.069548	-0.146577	0.000000	0.000000	3.000000	2.000000	0.000000
20032.861324	0.084327	0.554475	0.061741	77.205048	36.704014	83.953056	-0.783646	0.000000	3.087074	0.000000	0.000000	0.000000	0.090053	0.069548	-0.146577	0.000000	0.000000	3.000000	2.000000	0.000000
20032.864657	0.084627	0.554706	0.061253	77.205048	36.704014	83.953056	-0.783646	0.000000	3.087074	0.000000	0.000000	0.000000	0.089850	0.069404	-0.146695	0.000000	0.000000	3.000000	2.000000	0.000000
20032.867990	0.084627	0.554706	0.061253	77.196724	36.728477	83.933510	-0.783646	0.000000	3.087074	0.000000	0.000000	0.000000	0.089850	0.069404	-0.146695	0.000000	0.000000	3.000000	2.000000	0.000000
20032.871324	0.084927	0.554984	0.060775	77.196724	36.728477	83.933510	-0.783646	0.000000	3.087074	0.000000	0.000000	0.000000	0.090219	0.083265	-0.143282	0.000000	0.000000	3.000000	2.000000	0.000000
20032.874657	0.084927	0.554984	0.060775	77.196724	36.728477	83.933510	-0.783646	0.000000	3.087074	0.000000	0.000000	0.000000	0.090219	0.083265	-0.143282	0.000000	0.000000	3.000000	2.000000	0.000000
20032.877990	0.084927	0.554984	0.060775	77.188377	36.752979	83.921997	-0.753635	0.000000	3.038745	0.000000	0.000000	0.000000	0.090219	0.083265	-0.143282	0.000000	0.000000	3.000000	2.000000	0.000000
20032.881324	0.084927	0.554984	0.060775	77.188377	36.752979	83.921997	-0.753635	0.000000	3.038745	0.000000	0.000000	0.000000	0.090219	0.083265	-0.143282	0.000000	0.000000	3.000000	2.000000	0.000000
20032.884657	0.085273	0.555271	0.060266	77.188377	36.752979	83.921997	-0.753635	0.000000	3.038745	0.000000	0.000000	0.000000	0.103652	0.086288	-0.152535	0.000000	0.000000	3.000000	2.000000	0.000000
20032.887990	0.085273	0.555271	0.060266	77.174477	36.767597	83.889557	-0.753635	0.000000	3.038745	0.000000	0.000000	0.000000	0.103652	0.086288	-0.152535	0.000000	0.000000	3.000000	2.000000	0.000000
20032.891324	0.085602	0.555584	0.059818	77.174477	36.767597	83.889557	-0.753635	0.000000	3.038745	0.000000	0.000000	0.000000	0.098845	0.093743	-0.134554	0.000000	0.000000	3.000000	2.000000	0.000000
20032.894657	0.085602	0.555584	0.059818	77.174477	36.767597	83.889557	-0.753635	0.000000	3.038745	0.000000	0.000000	0.000000	0.098845	0.093743	-0.134554	0.000000	0.000000	3.000000	2.000000	0.000000
20032.897990	0.085602	0.555584	0.059818	77.166138	36.794884	83.870132	-0.719885	0.000000	2.990897	0.000000	0.000000	0.000000	0.098845	0.093743	-0.134554	0.000000	0.000000	3.000000	2.000000	0.000000
20032.901324	0.085602	0.555584	0.059818	77.166138	36.794884	83.870132	-0.719885	0.000000	2.990897	0.000000	0.000000	0.000000	0.098845	0.093743	-0.134554	0.000000	0.000000	3.000000	2.000000	0.000000
20032.904657	0.085949	0.555888	0.059326	77.166138	36.794884	83.870132	-0.719885	0.000000	2.990897	0.000000	0.000000	0.000000	0.104033	0.091360	-0.147727	0.000000	0.000000	3.000000	2.000000	0.000000
20032.907990	0.085949	0.555888	0.059326	77.149452	36.803295	83.831322	-0.719885	0.000000	2.990897	0.000000	0.000000	0.000000	0.104033	0.091360	-0.147727	0.000000	0.000000	3.000000	2.000000	0.000000
20032.911324	0.086301	0.556228	0.058867	77.149452	36.803295	83.831322	-0.719885	0.000000	2.990897	0.000000	0.000000	0.000000	0.105506	0.102030	-0.137674	0.000000	0.000000	3.000000	2.000000	0.000000
20032.914657	0.086301	0.556228	0.058867	77.149452	36.803295	83.831322	-0.719885	0.000000	2.990897	0.000000	0.000000	0.000000	0.105506	0.102030	-0.137674	0.000000	0.000000	3.000000	2.000000	0.000000
20032.917990	0.086301	0.556228	0.058867	77.135567	36.815372	83.799103	-0.684962	0.000000	2.943330	0.000000	0.000000	0.000000	0.105506	0.102030	-0.137674	0.000000	0.000000	3.000000	2.000000	0.000000
20032.921324	0.086301	0.556228	0.058867	77.135567	36.815372	83.799103	-0.684962	0.000000	2.943330	0.000000	0.000000	0.000000	0.105506	0.102030	-0.137674	0.000000	0.000000	3.000000	2.000000	0.000000
20032.924657	0.086624	0.556550	0.058394	77.135567	36.815372	83.799103	-0.684962	0.000000	2.943330	0.000000	0.000000	0.000000	0.097082	0.096422	-0.141705	0.000000	0.000000	3.000000	2.000000	0.000000
20032.927990	0.086624	0.556550	0.058394	77.118095	36.820709	83.767143	-0.684962	0.000000	2.943330	0.000000	0.000000	0.000000	0.097082	0.096422	-0.141705	0.000000	0.000000	3.000000	2.000000	0.000000
20032.931324	0.086926	0.556889	0.057943	77.118095	36.820709	83.767143	-0.684962	0.000000	2.943330	0.000000	0.000000	0.000000	0.090394	0.101684	-0.135514	0.000000	0.000000	3.000000	2.000000	0.000000
20032.934657	0.086926	0.556889	0.057943	77.118095	36.820709	83.767143	-0.684962	0.000000	2.943330	0.000000	0.000000	0.000000	0.090394	0.101684	-0.135514	0.000000	0.000000	3.000000	2.000000	0.000000
20032.937990	0.086926	0.556889	0.057943	77.101364	36.821228	83.728600	-0.653716	0.000000	2.897127	0.000000	0.000000	0.000000	0.090394	0.101684	-0.135514	0.000000	0.000000	3.000000	2.000000	0.000000
20032.941324	0.086926	0.556889	0.057943	77.101364	36.821228	83.728600	-0.653716	0.000000	2.897127	0.000000	0.000000	0.000000	0.090394	0.101684	-0.135514	0.000000	0.000000	3.000000	2.000000	0.000000
20032.944657	0.087202	0.557227	0.057494	77.101364	36.821228	83.728600	-0.653716	0.000000	2.897127	0.000000	0.000000	0.000000	0.082866	0.101506	-0.134416	0.000000	0.000000	3.000000	2.000000	0.000000
20032.947990	0.087202	0.557227	0.057494	77.084663	36.821873	83.690208	-0.653716	0.000000	2.897127	0.000000	0.000000	0.000000	0.082866	0.101506	-0.134416	0.000000	0.000000	3.000000	2.000000	0.000000
20032.951324	0.087453	0.557565	0.057050	77.084663	36.821873	83.690208	-0.653716	0.000000	2.897127	0.000000	0.000000	0.000000	0.075363	0.101324	-0.133303	0.000000	0.000000	3.000000	2.000000	0.000000
20032.954657	0.087453	0.557565	0.057050	77.084663	36.821873	83.690208	-0.653716	0.000000	2.897127	0.000000	0.000000	0.000000	0.075363	0.101324	-0.133303	0.000000	0.000000	3.000000	2.000000	0.000000
20032.957990	0.087453	0.557565	0.057050	77.065186	36.810932	83.653473	-0.627344	0.000000	2.852507	0.000000	0.000000	0.000000	0.075363	0.101324	-0.133303	0.000000	0.000000	3.000000	2.000000	0.000000
20032.961324	0.087453	0.557565	0.057050	77.065186	36.810932	83.653473	-0.627344	0.000000	2.852507	0.000000	0.000000	0.000000	0.075363	0.101324	-0.133303	0.000000	0.000000	3.000000	2.000000	0.000000
20032.964657	0.087710	0.557910	0.056645	77.065186	36.810932	83.653473	-0.627344	0.000000	2.852507	0.000000	0.000000	0.000000	0.077208	0.103481	-0.121619	0.000000	0.000000	3.000000	2.000000	0.000000
20032.967990	0.087710	0.557910	0.056645	77.042892	36.793938	83.602554	-0.627344	0.000000	2.852507	0.000000	0.000000	0.000000	0.077208	0.103481	-0.121619	0.000000	0.000000	3.000000	2.000000	0.000000
20032.971324	0.087919	0.558254	0.056247	77.042892	36.793938	83.602554	-0.627344	0.000000	2.852507	0.000000	0.000000	0.000000	0.062428	0.103346	-0.119240	0.000000	0.000000	3.000000	2.000000	0.000000
20032.974657	0.087919	0.558254	0.056247	77.042892	36.793938	83.602554	-0.627344	0.000000	2.852507	0.000000	0.000000	0.000000	0.062428	0.103346	-0.119240	0.000000	0.000000	3.000000	2.000000	0.000000
20032.977990	0.087919	0.558254	0.056247	77.020599	36.774406	83.551804	-0.604072	0.000000	2.812364	0.000000	0.000000	0.000000	0.062428	0.103346	-0.119240	0.000000	0.000000	3.000000	2.000000	0.000000
20032.981324	0.087919	0.558254	0.056247	77.020599	36.774406	83.551804	-0.604072	0.000000	2.812364	0.000000	0.000000	0.000000	0.062428	0.103346	-0.119240	0.000000	0.000000	3.000000	2.000000	0.000000
20032.984657	0.088132	0.558634	0.055883	77.020599	36.774406	83.551804	-0.604072	0.000000	2.812364	0.000000	0.000000	0.000000	0.064043	0.114030	-0.109179	0.000000	0.000000	3.000000	2.000000	0.000000
20032.987990	0.088132	0.558634	0.055883	76.995506	36.746155	83.494904	-0.604072	0.000000	2.812364	0.000000	0.000000	0.000000	0.064043	0.114030	-0.109179	0.000000	0.000000	3.000000	2.000000	0.000000
20032.991324	0.088328	0.558994	0.055568	76.995506	36.746155	83.494904	-0.604072	0.000000	2.812364	0.000000	0.000000	0.000000	0.058936	0.107721	-0.094590	0.000000	0.000000	3.000000	2.000000	0.000000
20032.994657	0.088328	0.558994	0.055568	76.995506	36.746155	83.494904	-0.604072	0.000000	2.812364	0.000000	0.000000	0.000000	0.058936	0.107721	-0.094590	0.000000	0.000000	3.000000	2.000000	0.000000
20032.997990	0.088328	0.558994	0.055568	76.967598	36.709282	83.439911	-0.583576	0.000000	2.778402	0.000000	0.000000	0.000000	0.058936	0.107721	-0.094590	0.000000	0.000000	3.000000	2.000000	0.000000
20033.001324	0.088328	0.558994	0.055568	76.967598	36.709282	83.439911	-0.583576	0.000000	2.778402	0.000000	0.000000	0.000000	0.058936	0.107721	-0.094590	0.000000	0.000000	3.000000	2.000000	0.000000
20033.004657	0.088499	0.559381	0.055251	76.967598	36.709282	83.439911	-0.583576	0.000000	2.778402	0.000000	0.000000	0.000000	0.051257	0.116147	-0.095084	0.000000	0.000000	3.000000	2.000000	0.000000
20033.007990	0.088499	0.559381	0.055251	76.936874	36.666592	83.370956	-0.583576	0.000000	2.778402	0.000000	0.000000	0.000000	0.051257	0.116147	-0.095084	0.000000	0.000000	3.000000	2.000000	0.000000
20033.011324	0.088677	0.559775	0.054973	76.936874	36.666592	83.370956	-0.583576	0.000000	2.778402	0.000000	0.000000	0.000000	0.053206	0.118385	-0.083389	0.000000	0.000000	3.000000	2.000000	0.000000
20033.014657	0.088677	0.559775	0.054973	76.936874	36.666592	83.370956	-0.583576	0.000000	2.778402	0.000000	0.000000	0.000000	0.053206	0.118385	-0.083389	0.000000	0.000000	3.000000	2.000000	0.000000
20033.017990	0.088677	0.559775	0.054973	76.906158	36.621494	83.302330	-0.566165	0.000000	2.748657	0.000000	0.000000	0.000000	0.053206	0.118385	-0.083389	0.000000	0.000000	3.000000	2.000000	0.000000
20033.021324	0.088677	0.559775	0.054973	76.906158	36.621494	83.302330	-0.566165	0.000000	2.748657	0.000000	0.000000	0.000000	0.053206	0.118385	-0.083389	0.000000	0.000000	3.000000	2.000000	0.000000
20033.024657	0.088833	0.560159	0.054721	76.906158	36.621494	83.302330	-0.566165	0.000000	2.748657	0.000000	0.000000	0.000000	0.047000	0.115203	-0.075500	0.000000	0.000000	3.000000	2.000000	0.000000
20033.027990	0.088833	0.560159	0.054721	76.872604	36.570652	83.235764	-0.566165	0.000000	2.748657	0.000000	0.000000	0.000000	0.047000	0.115203	-0.075500	0.000000	0.000000	3.000000	2.000000	0.000000
20033.031324	0.088833	0.560159	0.054721	76.872604	36.570652	83.235764	-0.566165	0.000000	2.748657	0.000000	0.000000	0.000000	0.047000	0.115203	-0.075500	0.000000	0.000000	3.000000	2.000000	0.000000
20033.034657	0.088833	0.560159	0.054721	76.872604	36.570652	83.235764	-0.566165	0.000000	2.748657	0.000000	0.000000	0.000000	0.047000	0.115203	-0.075500	0.000000	0.000000	3.000000	2.000000	0.000000
20033.037990	0.089111	0.560942	0.054304	76.839020	36.517506	83.161621	-0.558332	0.000000	2.736073	0.000000	0.000000	0.000000	0.083342	0.234935	-0.125162	0.000000	0.000000	3.000000	2.000000	0.000000
20033.041324	0.089111	0.560942	0.054304	76.839020	36.517506	83.161621	-0.558332	0.000000	2.736073	0.000000	0.000000	0.000000	-0.000001	-0.000008	-0.000000	0.000000	0.000000	3.000000	2.000000	0.000000
20033.044657	0.089111	0.560942	0.054304	76.839020	36.517506	83.161621	-0.558332	0.000000	2.736073	0.000000	0.000000	0.000000	-0.000001	-0.000008	-0.000000	0.000000	0.000000	3.000000	2.000000	0.000000
20033.047990	0.089111	0.560942	0.054304	76.811050	36.471233	83.100136	-0.544441	0.000000	2.715213	0.000000	0.000000	0.000000	-0.000001	-0.000008	-0.000000	0.000000	0.000000	3.000000	2.000000	0.000000
20033.051324	0.089111	0.560942	0.054304	76.811050	36.471233	83.100136	-0.544441	0.000000	2.715213	0.000000	0.000000	0.000000	-0.000001	-0.000008	-0.000000	0.000000	0.000000	3.000000	2.000000	0.000000
20033.054657	0.089227	0.561305	0.054105	76.811050	36.471233	83.100136	-0.544441	0.000000	2.715213	0.000000	0.000000	0.000000	0.034601	0.108848	-0.059779	0.000000	0.000000	3.000000	2.000000	0.000000
20033.057990	0.089227	0.561305	0.054105	76.780235	36.419239	83.032768	-0.544441	0.000000	2.715213	0.000000	0.000000	0.000000	0.034601	0.108848	-0.059779	0.000000	0.000000	3.000000	2.000000	0.000000
20033.061324	0.089227	0.561305	0.054105	76.780235	36.419239	83.032768	-0.544441	0.000000	2.715213	0.000000	0.000000	0.000000	0.034601	0.108848	-0.059779	0.000000	0.000000	3.000000	2.000000	0.000000
20033.064657	0.089227	0.561305	0.054105	76.780235	36.419239	83.032768	-0.544441	0.000000	2.715213	0.000000	0.000000	0.000000	0.034601	0.108848	-0.059779	0.000000	0.000000	3.000000	2.000000	0.000000
20033.067990	0.089367	0.561996	0.053623	76.752220	36.373489	82.979774	-0.538674	0.000000	2.705250	0.000000	0.000000	0.000000	0.042229	0.207243	-0.144650	0.000000	0.000000	3.000000	2.000000	0.000000
20033.071324	0.089367	0.561996	0.053623	76.752220	36.373489	82.979774	-0.538674	0.000000	2.705250	0.000000	0.000000	0.000000	0.000000	-0.000003	-0.000000	0.000000	0.000000	3.000000	2.000000	0.000000
20033.074657	0.089367	0.561996	0.053623	76.752220	36.373489	82.979774	-0.538674	0.000000	2.705250	0.000000	0.000000	0.000000	0.000000	-0.000003	-0.000000	0.000000	0.000000	3.000000	2.000000	0.000000
20033.077990	0.089367	0.561996	0.053623	76.727013	36.333904	82.925148	-0.531636	0.000000	2.681142	0.000000	0.000000	0.000000	0.000000	-0.000003	-0.000000	0.000000	0.000000	3.000000	2.000000	0.000000
20033.081324	0.089367	0.561996	0.053623	76.727013	36.333904	82.925148	-0.531636	0.000000	2.681142	0.000000	0.000000	0.000000	0.000000	-0.000003	-0.000000	0.000000	0.000000	3.000000	2.000000	0.000000
20033.084657	0.089479	0.562340	0.053406	76.727013	36.333904	82.925148	-0.531636	0.000000	2.681142	0.000000	0.000000	0.000000	0.033582	0.103196	-0.065076	0.000000	0.000000	3.000000	2.000000	0.000000
20033.087990	0.089479	0.562340	0.053406	76.701767	36.297237	82.870689	-0.531636	0.000000	2.681142	0.000000	0.000000	0.000000	0.033582	0.103196	-0.065076	0.000000	0.000000	3.000000	2.000000	0.000000
20033.091324	0.089479	0.562340	0.053406	76.701767	36.297237	82.870689	-0.531636	0.000000	2.681142	0.000000	0.000000	0.000000	0.033582	0.103196	-0.065076	0.000000	0.000000	3.000000	2.000000	0.000000
20033.094657	0.089479	0.562340	0.053406	76.701767	36.297237	82.870689	-0.531636	0.000000	2.681142	0.000000	0.000000	0.000000	0.033582	0.103196	-0.065076	0.000000	0.000000	3.000000	2.000000	0.000000
20033.097990	0.089680	0.562971	0.052987	76.676506	36.260754	82.824409	-0.526039	0.000000	2.670296	0.000000	0.000000	0.000000	0.060357	0.189205	-0.125689	0.000000	0.000000	3.000000	2.000000	0.000000
20033.101324	0.089680	0.562971	0.052987	76.676506	36.260754	82.824409	-0.526039	0.000000	2.670296	0.000000	0.000000	0.000000	0.000000	0.000002	0.000000	0.000000	0.000000	3.000000	2.000000	0.000000
20033.104657	0.089680	0.562971	0.052987	76.676506	36.260754	82.824409	-0.526039	0.000000	2.670296	0.000000	0.000000	0.000000	0.000000	0.000002	0.000000	0.000000	0.000000	3.000000	2.000000	0.000000
20033.107990	0.089680	0.562971	0.052987	76.654060	36.227608	82.776367	-0.515980	0.000000	2.649348	0.000000	0.000000	0.000000	0.000000	0.000002	0.000000	0.000000	0.000000	3.000000	2.000000	0.000000
20033.111324	0.089680	0.562971	0.052987	76.654060	36.227608	82.776367	-0.515980	0.000000	2.649348	0.000000	0.000000	0.000000	0.000000	0.000002	0.000000	0.000000	0.000000	3.000000	2.000000	0.000000
20033.114657	0.089794	0.563258	0.052781	76.654060	36.227608	82.776367	-0.515980	0.000000	2.649348	0.000000	0.000000	0.000000	0.034049	0.086025	-0.061871	0.000000	0.000000	3.000000	2.000000	0.000000
20033.117990	0.089794	0.563258	0.052781	76.634407	36.200405	82.734436	-0.515980	0.000000	2.649348	0.000000	0.000000	0.000000	0.034049	0.086025	-0.061871	0.000000	0.000000	3.000000	2.000000	0.000000
20033.121324	0.089794	0.563258	0.052781	76.634407	36.200405	82.734436	-0.515980	0.000000	2.649348	0.000000	0.000000	0.000000	0.034049	0.086025	-0.061871	0.000000	0.000000	3.000000	2.000000	0.000000
20033.124657	0.089794	0.563258	0.052781	76.634407	36.200405	82.734436	-0.515980	0.000000	2.649348	0.000000	0.000000	0.000000	0.034049	0.086025	-0.061871	0.000000	0.000000	3.000000	2.000000	0.000000
20033.127990	0.089940	0.563747	0.052336	76.617546	36.176434	82.706589	-0.510305	0.000000	2.639036	0.000000	0.000000	0.000000	0.043836	0.146976	-0.133467	0.000000	0.000000	3.000000	2.000000	0.000000
20033.131324	0.089940	0.563747	0.052336	76.617546	36.176434	82.706589	-0.510305	0.000000	2.639036	0.000000	0.000000	0.000000	-0.000000	-0.000009	-0.000001	0.000000	0.000000	3.000000	2.000000	0.000000
20033.134657	0.089940	0.563747	0.052336	76.617546	36.176434	82.706589	-0.510305	0.000000	2.639036	0.000000	0.000000	0.000000	-0.000000	-0.000009	-0.000001	0.000000	0.000000	3.000000	2.000000	0.000000
20033.137990	0.089940	0.563747	0.052336	76.606308	36.164112	82.682739	-0.502999	0.000000	2.616791	0.000000	0.000000	0.000000	-0.000000	-0.000009	-0.000001	0.000000	0.000000	3.000000	2.000000	0.000000
20033.141324	0.089940	0.563747	0.052336	76.606308	36.164112	82.682739	-0.502999	0.000000	2.616791	0.000000	0.000000	0.000000	-0.000000	-0.000009	-0.000001	0.000000	0.000000	3.000000	2.000000	0.000000
20033.144657	0.089973	0.563951	0.052097	76.606308	36.164112	82.682739	-0.502999	0.000000	2.616791	0.000000	0.000000	0.000000	0.009803	0.060929	-0.071571	0.000000	0.000000	3.000000	2.000000	0.000000
20033.147990	0.089973	0.563951	0.052097	76.597862	36.154907	82.672867	-0.502999	0.000000	2.616791	0.000000	0.000000	0.000000	0.009803	0.060929	-0.071571	0.000000	0.000000	3.000000	2.000000	0.000000
20033.151324	0.089973	0.563951	0.052097	76.597862	36.154907	82.672867	-0.502999	0.000000	2.616791	0.000000	0.000000	0.000000	0.009803	0.060929	-0.071571	0.000000	0.000000	3.000000	2.000000	0.000000
20033.154657	0.089973	0.563951	0.052097	76.597862	36.154907	82.672867	-0.502999	0.000000	2.616791	0.000000	0.000000	0.000000	0.009803	0.060929	-0.071571	0.000000	0.000000	3.000000	2.000000	0.000000
20033.157990	0.090029	0.564302	0.051569	76.592255	36.151505	82.660980	-0.501365	0.000000	2.604863	0.000000	0.000000	0.000000	0.016856	0.105311	-0.158343	0.000000	0.000000	3.000000	2.000000	0.000000
20033.161324	0.090029	0.564302	0.051569	76.592255	36.151505	82.660980	-0.501365	0.000000	2.604863	0.000000	0.000000	0.000000	0.016856	0.105311	-0.158343	0.000000	0.000000	3.000000	2.000000	0.000000
20033.164657	0.090029	0.564302	0.051569	76.592255	36.151505	82.660980	-0.501365	0.000000	2.604863	0.000000	0.000000	0.000000	0.016856	0.105311	-0.158343	0.000000	0.000000	3.000000	2.000000	0.000000
20033.167990	0.090029	0.564302	0.051569	76.586639	36.150845	82.649124	-0.498556	0.000000	2.578472	0.000000	0.000000	0.000000	0.016856	0.105311	-0.158343	0.000000	0.000000	3.000000	2.000000	0.000000
20033.171324	0.090083	0.564458	0.051315	76.586639	36.150845	82.649124	-0.498556	0.000000	2.578472	0.000000	0.000000	0.000000	0.016384	0.046827	-0.076248	0.000000	0.000000	3.000000	2.000000	0.000000
20033.174657	0.090083	0.564458	0.051315	76.586639	36.150845	82.649124	-0.498556	0.000000	2.578472	0.000000	0.000000	0.000000	0.016384	0.046827	-0.076248	0.000000	0.000000	3.000000	2.000000	0.000000
20033.177990	0.090083	0.564458	0.051315	76.581017	36.150169	82.637245	-0.495825	0.000000	2.565764	0.000000	0.000000	0.000000	0.016384	0.046827	-0.076248	0.000000	0.000000	3.000000	2.000000	0.000000
20033.181324	0.090083	0.564458	0.051315	76.581017	36.150169	82.637245	-0.495825	0.000000	2.565764	0.000000	0.000000	0.000000	0.016384	0.046827	-0.076248	0.000000	0.000000	3.000000	2.000000	0.000000
20033.184657	0.090162	0.564614	0.051057	76.581017	36.150169	82.637245	-0.495825	0.000000	2.565764	0.000000	0.000000	0.000000	0.023589	0.046779	-0.077557	0.000000	0.000000	3.000000	2.000000	0.000000
20033.187990	0.090162	0.564614	0.051057	76.575394	36.154934	82.633347	-0.495825	0.000000	2.565764	0.000000	0.000000	0.000000	0.023589	0.046779	-0.077557	0.000000	0.000000	3.000000	2.000000	0.000000
20033.191324	0.090162	0.564614	0.051057	76.575394	36.154934	82.633347	-0.495825	0.000000	2.565764	0.000000	0.000000	0.000000	0.023589	0.046779	-0.077557	0.000000	0.000000	3.000000	2.000000	0.000000
20033.194657	0.090162	0.564614	0.051057	76.575394	36.154934	82.633347	-0.495825	0.000000	2.565764	0.000000	0.000000	0.000000	0.023589	0.046779	-0.077557	0.000000	0.000000	3.000000	2.000000	0.000000
20033.197990	0.090375	0.564905	0.050576	76.569771	36.159744	82.621506	-0.491894	0.000000	2.552838	0.000000	0.000000	0.000000	0.063928	0.087435	-0.144224	0.000000	0.000000	3.000000	2.000000	0.000000
20033.201324	0.090375	0.564905	0.050576	76.569771	36.159744	82.621506	-0.491894	0.000000	2.552838	0.000000	0.000000	0.000000	0.063928	0.087435	-0.144224	0.000000	0.000000	3.000000	2.000000	0.000000
20033.204657	0.090375	0.564905	0.050576	76.569771	36.159744	82.621506	-0.491894	0.000000	2.552838	0.000000	0.000000	0.000000	0.063928	0.087435	-0.144224	0.000000	0.000000	3.000000	2.000000	0.000000
20033.207990	0.090375	0.564905	0.050576	76.564133	36.164536	82.609650	-0.481239	0.000000	2.528801	0.000000	0.000000	0.000000	0.063928	0.087435	-0.144224	0.000000	0.000000	3.000000	2.000000	0.000000
20033.211324	0.090486	0.565041	0.050358	76.564133	36.164536	82.609650	-0.481239	0.000000	2.528801	0.000000	0.000000	0.000000	0.033107	0.040681	-0.065379	0.000000	0.000000	3.000000	2.000000	0.000000
20033.214657	0.090486	0.565041	0.050358	76.564133	36.164536	82.609650	-0.481239	0.000000	2.528801	0.000000	0.000000	0.000000	0.033107	0.040681	-0.065379	0.000000	0.000000	3.000000	2.000000	0.000000
20033.217990	0.090486	0.565041	0.050358	76.558517	36.172085	82.613792	-0.475721	0.000000	2.517905	0.000000	0.000000	0.000000	0.033107	0.040681	-0.065379	0.000000	0.000000	3.000000	2.000000	0.000000
20033.221324	0.090486	0.565041	0.050358	76.558517	36.172085	82.613792	-0.475721	0.000000	2.517905	0.000000	0.000000	0.000000	0.033107	0.040681	-0.065379	0.000000	0.000000	3.000000	2.000000	0.000000
20033.224657	0.090592	0.565186	0.050118	76.558517	36.172085	82.613792	-0.475721	0.000000	2.517905	0.000000	0.000000	0.000000	0.031860	0.043616	-0.072177	0.000000	0.000000	3.000000	2.000000	0.000000
20033.227990	0.090592	0.565186	0.050118	76.555717	36.182652	82.647774	-0.475721	0.000000	2.517905	0.000000	0.000000	0.000000	0.031860	0.043616	-0.072177	0.000000	0.000000	3.000000	2.000000	0.000000
20033.231324	0.090592	0.565186	0.050118	76.555717	36.182652	82.647774	-0.475721	0.000000	2.517905	0.000000	0.000000	0.000000	0.031860	0.043616	-0.072177	0.000000	0.000000	3.000000	2.000000	0.000000
20033.234657	0.090592	0.565186	0.050118	76.555717	36.182652	82.647774	-0.475721	0.000000	2.517905	0.000000	0.000000	0.000000	0.031860	0.043616	-0.072177	0.000000	0.000000	3.000000	2.000000	0.000000
20033.237990	0.090826	0.565430	0.049621	76.552895	36.193214	82.968948	-0.470411	0.000000	2.505875	0.000000	0.000000	0.000000	0.070221	0.073172	-0.149009	0.000000	0.000000	3.000000	2.000000	0.000000
20033.241324	0.090826	0.565430	0.049621	76.552895	36.193214	82.968948	-0.470411	0.000000	2.505875	0.000000	0.000000	0.000000	0.070221	0.073172	-0.149009	0.000000	0.000000	3.000000	2.000000	0.000000
20033.244657	0.090826	0.565430	0.049621	76.552895	36.193214	82.968948	-0.470411	0.000000	2.505875	0.000000	0.000000	0.000000	0.070221	0.073172	-0.149009	0.000000	0.000000	3.000000	2.000000	0.000000
20033.247990	0.090826	0.565430	0.049621	76.551559	36.196922	83.963120	-0.458708	0.000000	2.481040	0.000000	0.000000	0.000000	0.070221	0.073172	-0.149009	0.000000	0.000000	3.000000	2.000000	0.000000
20033.251324	0.090929	0.565557	0.049363	76.551559	36.196922	83.963120	-0.458708	0.000000	2.481040	0.000000	0.000000	0.000000	0.030829	0.038014	-0.077284	0.000000	0.000000	3.000000	2.000000	0.000000
20033.254657	0.090929	0.565557	0.049363	76.551559	36.196922	83.963120	-0.458708	0.000000	2.481040	0.000000	0.000000	0.000000	0.030829	0.038014	-0.077284	0.000000	0.000000	3.000000	2.000000	0.000000
20033.257990	0.090929	0.565557	0.049363	76.556496	36.117985	84.625351	-0.453569	0.000000	2.468159	0.000000	0.000000	0.000000	0.030829	0.038014	-0.077284	0.000000	0.000000	3.000000	2.000000	0.000000
20033.261324	0.091133	0.565720	0.049122	76.556496	36.117985	84.625351	-0.453569	0.000000	2.468159	0.000000	0.000000	0.000000	0.061429	0.048924	-0.072438	0.000000	0.000000	3.000000	2.000000	0.000000
20033.264657	0.091133	0.565720	0.049122	76.556496	36.117985	84.625351	-0.453569	0.000000	2.468159	0.000000	0.000000	0.000000	0.061429	0.048924	-0.072438	0.000000	0.000000	3.000000	2.000000	0.000000
20033.267990	0.091133	0.565720	0.049122	76.583412	35.913525	84.348297	-0.443331	0.000000	2.456086	0.000000	0.000000	0.000000	0.061429	0.048924	-0.072438	0.000000	0.000000	3.000000	2.000000	0.000000
20033.271324	0.091133	0.565720	0.049122	76.583412	35.913525	84.348297	-0.443331	0.000000	2.456086	0.000000	0.000000	0.000000	0.061429	0.048924	-0.072438	0.000000	0.000000	3.000000	2.000000	0.000000
20033.274657	0.091506	0.565883	0.048850	76.583412	35.913525	84.348297	-0.443331	0.000000	2.456086	0.000000	0.000000	0.000000	0.111813	0.048872	-0.081597	0.000000	0.000000	3.000000	2.000000	0.000000
20033.277990	0.091506	0.565883	0.048850	76.619476	35.652863	83.936195	-0.443331	0.000000	2.456086	0.000000	0.000000	0.000000	0.111813	0.048872	-0.081597	0.000000	0.000000	3.000000	2.000000	0.000000
20033.281324	0.091905	0.566064	0.048590	76.619476	35.652863	83.936195	-0.443331	0.000000	2.456086	0.000000	0.000000	0.000000	0.119811	0.054329	-0.077985	0.000000	0.000000	3.000000	2.000000	0.000000
20033.284657	0.091905	0.566064	0.048590	76.619476	35.652863	83.936195	-0.443331	0.000000	2.456086	0.000000	0.000000	0.000000	0.119811	0.054329	-0.077985	0.000000	0.000000	3.000000	2.000000	0.000000
20033.287990	0.091905	0.566064	0.048590	76.657181	35.347603	83.485725	-0.404727	0.000000	2.429489	0.000000	0.000000	0.000000	0.119811	0.054329	-0.077985	0.000000	0.000000	3.000000	2.000000	0.000000
20033.291324	0.091905	0.566064	0.048590	76.657181	35.347603	83.485725	-0.404727	0.000000	2.429489	0.000000	0.000000	0.000000	0.119811	0.054329	-0.077985	0.000000	0.000000	3.000000	2.000000	0.000000
20033.294657	0.092317	0.566246	0.048263	76.657181	35.347603	83.485725	-0.404727	0.000000	2.429489	0.000000	0.000000	0.000000	0.123495	0.054663	-0.098003	0.000000	0.000000	3.000000	2.000000	0.000000
20033.297990	0.092317	0.566246	0.048263	76.707649	34.976704	82.937981	-0.404727	0.000000	2.429489	0.000000	0.000000	0.000000	0.123495	0.054663	-0.098003	0.000000	0.000000	3.000000	2.000000	0.000000
20033.301324	0.092752	0.566428	0.047932	76.707649	34.976704	82.937981	-0.404727	0.000000	2.429489	0.000000	0.000000	0.000000	0.130530	0.054601	-0.099452	0.000000	0.000000	3.000000	2.000000	0.000000
20033.304657	0.092752	0.566428	0.047932	76.707649	34.976704	82.937981	-0.404727	0.000000	2.429489	0.000000	0.000000	0.000000	0.130530	0.054601	-0.099452	0.000000	0.000000	3.000000	2.000000	0.000000
20033.307990	0.092752	0.566428	0.047932	76.766251	34.565105	82.339172	-0.362389	0.000000	2.396580	0.000000	0.000000	0.000000	0.130530	0.054601	-0.099452	0.000000	0.000000	3.000000	2.000000	0.000000
20033.311324	0.092752	0.566428	0.047932	76.766251	34.565105	82.339172	-0.362389	0.000000	2.396580	0.000000	0.000000	0.000000	0.130530	0.054601	-0.099452	0.000000	0.000000	3.000000	2.000000	0.000000
20033.314657	0.093202	0.566629	0.047550	76.766251	34.565105	82.339172	-0.362389	0.000000	2.396580	0.000000	0.000000	0.000000	0.135048	0.060398	-0.114487	0.000000	0.000000	3.000000	2.000000	0.000000
20033.317990	0.093202	0.566629	0.047550	76.825699	34.130707	81.738991	-0.362389	0.000000	2.396580	0.000000	0.000000	0.000000	0.135048	0.060398	-0.114487	0.000000	0.000000	3.000000	2.000000	0.000000
20033.321324	0.093617	0.566803	0.047116	76.825699	34.130707	81.738991	-0.362389	0.000000	2.396580	0.000000	0.000000	0.000000	0.124533	0.052253	-0.130130	0.000000	0.000000	3.000000	2.000000	0.000000
20033.324657	0.093617	0.566803	0.047116	76.825699	34.130707	81.738991	-0.362389	0.000000	2.396580	0.000000	0.000000	0.000000	0.124533	0.052253	-0.130130	0.000000	0.000000	3.000000	2.000000	0.000000
20033.327990	0.093617	0.566803	0.047116	76.881416	33.737289	81.194023	-0.319126	0.000000	2.355811	0.000000	0.000000	0.000000	0.124533	0.052253	-0.130130	0.000000	0.000000	3.000000	2.000000	0.000000
20033.331324	0.094028	0.566987	0.046659	76.881416	33.737289	81.194023	-0.319126	0.000000	2.355811	0.000000	0.000000	0.000000	0.123036	0.055100	-0.137057	0.000000	0.000000	3.000000	2.000000	0.000000
20033.334657	0.094028	0.566987	0.046659	76.881416	33.737289	81.194023	-0.319126	0.000000	2.355811	0.000000	0.000000	0.000000	0.123036	0.055100	-0.137057	0.000000	0.000000	3.000000	2.000000	0.000000
20033.337990	0.094028	0.566987	0.046659	76.930420	33.414474	80.715981	-0.298620	0.000000	2.332968	0.000000	0.000000	0.000000	0.123036	0.055100	-0.137057	0.000000	0.000000	3.000000	2.000000	0.000000
20033.341324	0.094458	0.567152	0.046181	76.930420	33.414474	80.715981	-0.298620	0.000000	2.332968	0.000000	0.000000	0.000000	0.129021	0.049501	-0.143561	0.000000	0.000000	3.000000	2.000000	0.000000
20033.344657	0.094458	0.567152	0.046181	76.930420	33.414474	80.715981	-0.298620	0.000000	2.332968	0.000000	0.000000	0.000000	0.129021	0.049501	-0.143561	0.000000	0.000000	3.000000	2.000000	0.000000
20033.347990	0.094458	0.567152	0.046181	76.966965	33.179108	80.359749	-0.277117	0.000000	2.309041	0.000000	0.000000	0.000000	0.129021	0.049501	-0.143561	0.000000	0.000000	3.000000	2.000000	0.000000
20033.351324	0.094458	0.567152	0.046181	76.966965	33.179108	80.359749	-0.277117	0.000000	2.309041	0.000000	0.000000	0.000000	0.129021	0.049501	-0.143561	0.000000	0.000000	3.000000	2.000000	0.000000
20033.354657	0.094859	0.567326	0.045684	76.966965	33.179108	80.359749	-0.277117	0.000000	2.309041	0.000000	0.000000	0.000000	0.120312	0.052282	-0.149150	0.000000	0.000000	3.000000	2.000000	0.000000
20033.357990	0.094859	0.567326	0.045684	76.987022	33.069572	80.160042	-0.277117	0.000000	2.309041	0.000000	0.000000	0.000000	0.120312	0.052282	-0.149150	0.000000	0.000000	3.000000	2.000000	0.000000
20033.361324	0.095235	0.567500	0.045191	76.987022	33.069572	80.160042	-0.277117	0.000000	2.309041	0.000000	0.000000	0.000000	0.112891	0.052145	-0.147938	0.000000	0.000000	3.000000	2.000000	0.000000
20033.364657	0.095235	0.567500	0.045191	76.987022	33.069572	80.160042	-0.277117	0.000000	2.309041	0.000000	0.000000	0.000000	0.112891	0.052145	-0.147938	0.000000	0.000000	3.000000	2.000000	0.000000
20033.367990	0.095235	0.567500	0.045191	76.996979	33.009087	80.031281	-0.238250	0.000000	2.259526	0.000000	0.000000	0.000000	0.112891	0.052145	-0.147938	0.000000	0.000000	3.000000	2.000000	0.000000
20033.371324	0.095235	0.567500	0.045191	76.996979	33.009087	80.031281	-0.238250	0.000000	2.259526	0.000000	0.000000	0.000000	0.112891	0.052145	-0.147938	0.000000	0.000000	3.000000	2.000000	0.000000
20033.374657	0.095594	0.567682	0.044741	76.996979	33.009087	80.031281	-0.238250	0.000000	2.259526	0.000000	0.000000	0.000000	0.107738	0.054641	-0.134900	0.000000	0.000000	3.000000	2.000000	0.000000
20033.377990	0.095594	0.567682	0.044741	77.001793	32.984814	79.958244	-0.238250	0.000000	2.259526	0.000000	0.000000	0.000000	0.107738	0.054641	-0.134900	0.000000	0.000000	3.000000	2.000000	0.000000
20033.381324	0.095881	0.567864	0.044304	77.001793	32.984814	79.958244	-0.238250	0.000000	2.259526	0.000000	0.000000	0.000000	0.086096	0.054525	-0.130921	0.000000	0.000000	3.000000	2.000000	0.000000
20033.384657	0.095881	0.567864	0.044304	77.001793	32.984814	79.958244	-0.238250	0.000000	2.259526	0.000000	0.000000	0.000000	0.086096	0.054525	-0.130921	0.000000	0.000000	3.000000	2.000000	0.000000
20033.387990	0.095881	0.567864	0.044304	77.000809	32.996639	79.939995	-0.205944	0.000000	2.215223	0.000000	0.000000	0.000000	0.086096	0.054525	-0.130921	0.000000	0.000000	3.000000	2.000000	0.000000
20033.391324	0.095881	0.567864	0.044304	77.000809	32.996639	79.939995	-0.205944	0.000000	2.215223	0.000000	0.000000	0.000000	0.086096	0.054525	-0.130921	0.000000	0.000000	3.000000	2.000000	0.000000
20033.394657	0.096099	0.568064	0.043898	77.000809	32.996639	79.939995	-0.205944	0.000000	2.215223	0.000000	0.000000	0.000000	0.065467	0.059916	-0.121895	0.000000	0.000000	3.000000	2.000000	0.000000
20033.397990	0.096099	0.568064	0.043898	76.992104	33.011261	79.932281	-0.205944	0.000000	2.215223	0.000000	0.000000	0.000000	0.065467	0.059916	-0.121895	0.000000	0.000000	3.000000	2.000000	0.000000
20033.401324	0.096099	0.568064	0.043898	76.992104	33.011261	79.932281	-0.205944	0.000000	2.215223	0.000000	0.000000	0.000000	0.065467	0.059916	-0.121895	0.000000	0.000000	3.000000	2.000000	0.000000
20033.404657	0.096099	0.568064	0.043898	76.992104	33.011261	79.932281	-0.205944	0.000000	2.215223	0.000000	0.000000	0.000000	0.065467	0.059916	-0.121895	0.000000	0.000000	3.000000	2.000000	0.000000
20033.407990	0.096484	0.568442	0.043206	76.986313	33.028263	79.929794	-0.195033	0.000000	2.194907	0.000000	0.000000	0.000000	0.115357	0.113503	-0.207673	0.000000	0.000000	3.000000	2.000000	0.000000
20033.411324	0.096484	0.568442	0.043206	76.986313	33.028263	79.929794	-0.195033	0.000000	2.194907	0.000000	0.000000	0.000000	-0.000000	-0.000008	-0.000000	0.000000	0.000000	3.000000	2.000000	0.000000
20033.414657	0.096484	0.568442	0.043206	76.986313	33.028263	79.929794	-0.195033	0.000000	2.194907	0.000000	0.000000	0.000000	-0.000000	-0.000008	-0.000000	0.000000	0.000000	3.000000	2.000000	0.000000
20033.417990	0.096484	0.568442	0.043206	76.974083	33.034832	79.923798	-0.175807	0.000000	2.160295	0.000000	0.000000	0.000000	-0.000000	-0.000008	-0.000000	0.000000	0.000000	3.000000	2.000000	0.000000
20033.421324	0.096484	0.568442	0.043206	76.974083	33.034832	79.923798	-0.175807	0.000000	2.160295	0.000000	0.000000	0.000000	-0.000000	-0.000008	-0.000000	0.000000	0.000000	3.000000	2.000000	0.000000
20033.424657	0.096622	0.568631	0.042902	76.974083	33.034832	79.923798	-0.175807	0.000000	2.160295	0.000000	0.000000	0.000000	0.041517	0.056517	-0.091176	0.000000	0.000000	3.000000	2.000000	0.000000
20033.427990	0.096622	0.568631	0.042902	76.961182	33.049408	79.916870	-0.175807	0.000000	2.160295	0.000000	0.000000	0.000000	0.041517	0.056517	-0.091176	0.000000	0.000000	3.000000	2.000000	0.000000
20033.431324	0.096622	0.568631	0.042902	76.961182	33.049408	79.916870	-0.175807	0.000000	2.160295	0.000000	0.000000	0.000000	0.041517	0.056517	-0.091176	0.000000	0.000000	3.000000	2.000000	0.000000
20033.434657	0.096622	0.568631	0.042902	76.961182	33.049408	79.916870	-0.175807	0.000000	2.160295	0.000000	0.000000	0.000000	0.041517	0.056517	-0.091176	0.000000	0.000000	3.000000	2.000000	0.000000
20033.437990	0.096911	0.569080	0.042360	76.944778	33.058678	79.911697	-0.168887	0.000000	2.145099	0.000000	0.000000	0.000000	0.086706	0.134796	-0.162460	0.000000	0.000000	3.000000	2.000000	0.000000
20033.441324	0.096911	0.569080	0.042360	76.944778	33.058678	79.911697	-0.168887	0.000000	2.145099	0.000000	0.000000	0.000000	0.000001	0.000006	-0.000000	0.000000	0.000000	3.000000	2.000000	0.000000
20033.444657	0.096911	0.569080	0.042360	76.944778	33.058678	79.911697	-0.168887	0.000000	2.145099	0.000000	0.000000	0.000000	0.000001	0.000006	-0.000000	0.000000	0.000000	3.000000	2.000000	0.000000
20033.447990	0.096911	0.569080	0.042360	76.923523	33.081230	79.922203	-0.154437	0.000000	2.118022	0.000000	0.000000	0.000000	0.000001	0.000006	-0.000000	0.000000	0.000000	3.000000	2.000000	0.000000
20033.451324	0.096911	0.569080	0.042360	76.923523	33.081230	79.922203	-0.154437	0.000000	2.118022	0.000000	0.000000	0.000000	0.000001	0.000006	-0.000000	0.000000	0.000000	3.000000	2.000000	0.000000
20033.454657	0.097055	0.569304	0.042089	76.923523	33.081230	79.922203	-0.154437	0.000000	2.118022	0.000000	0.000000	0.000000	0.043257	0.067297	-0.081302	0.000000	0.000000	3.000000	2.000000	0.000000
20033.457990	0.097055	0.569304	0.042089	76.901039	33.116890	79.946640	-0.154437	0.000000	2.118022	0.000000	0.000000	0.000000	0.043257	0.067297	-0.081302	0.000000	0.000000	3.000000	2.000000	0.000000
20033.461324	0.097055	0.569304	0.042089	76.901039	33.116890	79.946640	-0.154437	0.000000	2.118022	0.000000	0.000000	0.000000	0.043257	0.067297	-0.081302	0.000000	0.000000	3.000000	2.000000	0.000000
20033.464657	0.097055	0.569304	0.042089	76.901039	33.116890	79.946640	-0.154437	0.000000	2.118022	0.000000	0.000000	0.000000	0.043257	0.067297	-0.081302	0.000000	0.000000	3.000000	2.000000	0.000000
20033.467990	0.097391	0.569826	0.041542	76.880409	33.136959	79.958160	-0.147227	0.000000	2.104472	0.000000	0.000000	0.000000	0.100788	0.156547	-0.164150	0.000000	0.000000	3.000000	2.000000	0.000000
20033.471324	0.097391	0.569826	0.041542	76.880409	33.136959	79.958160	-0.147227	0.000000	2.104472	0.000000	0.000000	0.000000	-0.000000	-0.000005	0.000000	0.000000	0.000000	3.000000	2.000000	0.000000
20033.474657	0.097391	0.569826	0.041542	76.880409	33.136959	79.958160	-0.147227	0.000000	2.104472	0.000000	0.000000	0.000000	-0.000000	-0.000005	0.000000	0.000000	0.000000	3.000000	2.000000	0.000000
20033.477990	0.097391	0.569826	0.041542	76.859497	33.131332	79.928871	-0.130429	0.000000	2.077113	0.000000	0.000000	0.000000	-0.000000	-0.000005	0.000000	0.000000	0.000000	3.000000	2.000000	0.000000
20033.481324	0.097391	0.569826	0.041542	76.859497	33.131332	79.928871	-0.130429	0.000000	2.077113	0.000000	0.000000	0.000000	-0.000000	-0.000005	0.000000	0.000000	0.000000	3.000000	2.000000	0.000000
20033.484657	0.097537	0.570096	0.041281	76.859497	33.131332	79.928871	-0.130429	0.000000	2.077113	0.000000	0.000000	0.000000	0.043675	0.080909	-0.078281	0.000000	0.000000	3.000000	2.000000	0.000000
20033.487990	0.097537	0.570096	0.041281	76.833374	33.110554	79.882393	-0.130429	0.000000	2.077113	0.000000	0.000000	0.000000	0.043675	0.080909	-0.078281	0.000000	0.000000	3.000000	2.000000	0.000000
20033.491324	0.097537	0.570096	0.041281	76.833374	33.110554	79.882393	-0.130429	0.000000	2.077113	0.000000	0.000000	0.000000	0.043675	0.080909	-0.078281	0.000000	0.000000	3.000000	2.000000	0.000000
20033.494657	0.097537	0.570096	0.041281	76.833374	33.110554	79.882393	-0.130429	0.000000	2.077113	0.000000	0.000000	0.000000	0.043675	0.080909	-0.078281	0.000000	0.000000	3.000000	2.000000	0.000000
20033.497990	0.097935	0.570708	0.040807	76.807243	33.092693	79.836098	-0.123150	0.000000	2.064067	0.000000	0.000000	0.000000	0.119442	0.183614	-0.142360	0.000000	0.000000	3.000000	2.000000	0.000000
20033.501324	0.097935	0.570708	0.040807	76.807243	33.092693	79.836098	-0.123150	0.000000	2.064067	0.000000	0.000000	0.000000	0.000001	0.000008	0.000000	0.000000	0.000000	3.000000	2.000000	0.000000
20033.504657	0.097935	0.570708	0.040807	76.807243	33.092693	79.836098	-0.123150	0.000000	2.064067	0.000000	0.000000	0.000000	0.000001	0.000008	0.000000	0.000000	0.000000	3.000000	2.000000	0.000000
20033.507990	0.097935	0.570708	0.040807	76.778221	33.070068	79.792923	-0.103243	0.000000	2.040340	0.000000	0.000000	0.000000	0.000001	0.000008	0.000000	0.000000	0.000000	3.000000	2.000000	0.000000
20033.511324	0.097935	0.570708	0.040807	76.778221	33.070068	79.792923	-0.103243	0.000000	2.040340	0.000000	0.000000	0.000000	0.000001	0.000008	0.000000	0.000000	0.000000	3.000000	2.000000	0.000000
20033.514657	0.098137	0.571032	0.040586	76.778221	33.070068	79.792923	-0.103243	0.000000	2.040340	0.000000	0.000000	0.000000	0.060597	0.097237	-0.066315	0.000000	0.000000	3.000000	2.000000	0.000000
20033.517990	0.098137	0.571032	0.040586	76.749184	33.050369	79.749924	-0.103243	0.000000	2.040340	0.000000	0.000000	0.000000	0.060597	0.097237	-0.066315	0.000000	0.000000	3.000000	2.000000	0.000000
20033.521324	0.098137	0.571032	0.040586	76.749184	33.050369	79.749924	-0.103243	0.000000	2.040340	0.000000	0.000000	0.000000	0.060597	0.097237	-0.066315	0.000000	0.000000	3.000000	2.000000	0.000000
20033.524657	0.098137	0.571032	0.040586	76.749184	33.050369	79.749924	-0.103243	0.000000	2.040340	0.000000	0.000000	0.000000	0.060597	0.097237	-0.066315	0.000000	0.000000	3.000000	2.000000	0.000000
20033.527990	0.098563	0.571707	0.040132	76.717209	33.023216	79.718025	-0.093143	0.000000	2.029287	0.000000	0.000000	0.000000	0.127702	0.202586	-0.136137	0.000000	0.000000	3.000000	2.000000	0.000000
20033.531324	0.098563	0.571707	0.040132	76.717209	33.023216	79.718025	-0.093143	0.000000	2.029287	0.000000	0.000000	0.000000	-0.000001	0.000008	0.000000	0.000000	0.000000	3.000000	2.000000	0.000000
20033.534657	0.098563	0.571707	0.040132	76.717209	33.023216	79.718025	-0.093143	0.000000	2.029287	0.000000	0.000000	0.000000	-0.000001	0.000008	0.000000	0.000000	0.000000	3.000000	2.000000	0.000000
20033.537990	0.098563	0.571707	0.040132	76.687271	33.003811	79.691002	-0.071860	0.000000	2.006598	0.000000	0.000000	0.000000	-0.000001	0.000008	0.000000	0.000000	0.000000	3.000000	2.000000	0.000000
20033.541324	0.098563	0.571707	0.040132	76.687271	33.003811	79.691002	-0.071860	0.000000	2.006598	0.000000	0.000000	0.000000	-0.000001	0.000008	0.000000	0.000000	0.000000	3.000000	2.000000	0.000000
20033.544657	0.098782	0.572068	0.039876	76.687271	33.003811	79.691002	-0.071860	0.000000	2.006598	0.000000	0.000000	0.000000	0.065741	0.108150	-0.076658	0.000000	0.000000	3.000000	2.000000	0.000000
20033.547990	0.098782	0.572068	0.039876	76.662285	32.994251	79.769585	-0.071860	0.000000	2.006598	0.000000	0.000000	0.000000	0.065741	0.108150	-0.076658	0.000000	0.000000	3.000000	2.000000	0.000000
20033.551324	0.098782	0.572068	0.039876	76.662285	32.994251	79.769585	-0.071860	0.000000	2.006598	0.000000	0.000000	0.000000	0.065741	0.108150	-0.076658	0.000000	0.000000	3.000000	2.000000	0.000000
20033.554657	0.098782	0.572068	0.039876	76.662285	32.994251	79.769585	-0.071860	0.000000	2.006598	0.000000	0.000000	0.000000	0.065741	0.108150	-0.076658	0.000000	0.000000	3.000000	2.000000	0.000000
20033.557990	0.099188	0.572779	0.039330	76.632355	32.972549	80.397186	-0.060903	0.000000	1.993821	0.000000	0.000000	0.000000	0.121793	0.213339	-0.164017	0.000000	0.000000	3.000000	2.000000	0.000000
20033.561324	0.099188	0.572779	0.039330	76.632355	32.972549	80.397186	-0.060903	0.000000	1.993821	0.000000	0.000000	0.000000	0.000000	-0.000004	0.000000	0.000000	0.000000	3.000000	2.000000	0.000000
20033.564657	0.099188	0.572779	0.039330	76.632355	32.972549	80.397186	-0.060903	0.000000	1.993821	0.000000	0.000000	0.000000	0.000000	-0.000004	0.000000	0.000000	0.000000	3.000000	2.000000	0.000000
20033.567990	0.099188	0.572779	0.039330	76.605141	32.938606	81.706879	-0.040604	0.000000	1.966485	0.000000	0.000000	0.000000	0.000000	-0.000004	0.000000	0.000000	0.000000	3.000000	2.000000	0.000000
20033.571324	0.099398	0.573129	0.039034	76.605141	32.938606	81.706879	-0.040604	0.000000	1.966485	0.000000	0.000000	0.000000	0.063112	0.105135	-0.088765	0.000000	0.000000	3.000000	2.000000	0.000000
20033.574657	0.099398	0.573129	0.039034	76.605141	32.938606	81.706879	-0.040604	0.000000	1.966485	0.000000	0.000000	0.000000	0.063112	0.105135	-0.088765	0.000000	0.000000	3.000000	2.000000	0.000000
20033.577990	0.099398	0.573129	0.039034	76.592087	32.745628	82.875389	-0.030085	0.000000	1.951691	0.000000	0.000000	0.000000	0.063112	0.105135	-0.088765	0.000000	0.000000	3.000000	2.000000	0.000000
20033.581324	0.099756	0.573516	0.038742	76.592087	32.745628	82.875389	-0.030085	0.000000	1.951691	0.000000	0.000000	0.000000	0.107382	0.116118	-0.087465	0.000000	0.000000	3.000000	2.000000	0.000000
20033.584657	0.099756	0.573516	0.038742	76.592087	32.745628	82.875389	-0.030085	0.000000	1.951691	0.000000	0.000000	0.000000	0.107382	0.116118	-0.087465	0.000000	0.000000	3.000000	2.000000	0.000000
20033.587990	0.099756	0.573516	0.038742	76.613220	32.251335	83.084900	-0.012188	0.000000	1.937114	0.000000	0.000000	0.000000	0.107382	0.116118	-0.087465	0.000000	0.000000	3.000000	2.000000	0.000000
20033.591324	0.099756	0.573516	0.038742	76.613220	32.251335	83.084900	-0.012188	0.000000	1.937114	0.000000	0.000000	0.000000	0.107382	0.116118	-0.087465	0.000000	0.000000	3.000000	2.000000	0.000000
20033.594657	0.100235	0.573922	0.038443	76.613220	32.251335	83.084900	-0.012188	0.000000	1.937114	0.000000	0.000000	0.000000	0.143536	0.121560	-0.089809	0.000000	0.000000	3.000000	2.000000	0.000000
20033.597990	0.100235	0.573922	0.038443	76.652794	31.557987	82.393967	-0.012188	0.000000	1.937114	0.000000	0.000000	0.000000	0.143536	0.121560	-0.089809	0.000000	0.000000	3.000000	2.000000	0.000000
20033.601324	0.100833	0.574345	0.038135	76.652794	31.557987	82.393967	-0.012188	0.000000	1.937114	0.000000	0.000000	0.000000	0.179638	0.127023	-0.092270	0.000000	0.000000	3.000000	2.000000	0.000000
20033.604657	0.100833	0.574345	0.038135	76.652794	31.557987	82.393967	-0.012188	0.000000	1.937114	0.000000	0.000000	0.000000	0.179638	0.127023	-0.092270	0.000000	0.000000	3.000000	2.000000	0.000000
20033.607990	0.100833	0.574345	0.038135	76.721115	30.669975	81.121811	0.041674	0.000000	1.906767	0.000000	0.000000	0.000000	0.179638	0.127023	-0.092270	0.000000	0.000000	3.000000	2.000000	0.000000
20033.611324	0.100833	0.574345	0.038135	76.721115	30.669975	81.121811	0.041674	0.000000	1.906767	0.000000	0.000000	0.000000	0.179638	0.127023	-0.092270	0.000000	0.000000	3.000000	2.000000	0.000000
20033.614657	0.101450	0.574777	0.037799	76.721115	30.669975	81.121811	0.041674	0.000000	1.906767	0.000000	0.000000	0.000000	0.185080	0.129687	-0.100870	0.000000	0.000000	3.000000	2.000000	0.000000
20033.617990	0.101450	0.574777	0.037799	76.814240	29.609451	79.751945	0.041674	0.000000	1.906767	0.000000	0.000000	0.000000	0.185080	0.129687	-0.100870	0.000000	0.000000	3.000000	2.000000	0.000000
20033.621324	0.102168	0.575191	0.037359	76.814240	29.609451	79.751945	0.041674	0.000000	1.906767	0.000000	0.000000	0.000000	0.215200	0.123974	-0.132021	0.000000	0.000000	3.000000	2.000000	0.000000
20033.624657	0.102168	0.575191	0.037359	76.814240	29.609451	79.751945	0.041674	0.000000	1.906767	0.000000	0.000000	0.000000	0.215200	0.123974	-0.132021	0.000000	0.000000	3.000000	2.000000	0.000000
20033.627990	0.102168	0.575191	0.037359	76.923241	28.440613	78.699936	0.108387	0.000000	1.867952	0.000000	0.000000	0.000000	0.215200	0.123974	-0.132021	0.000000	0.000000	3.000000	2.000000	0.000000
20033.631324	0.102941	0.575603	0.036841	76.923241	28.440613	78.699936	0.108387	0.000000	1.867952	0.000000	0.000000	0.000000	0.232072	0.123782	-0.155436	0.000000	0.000000	3.000000	2.000000	0.000000
20033.634657	0.102941	0.575603	0.036841	76.923241	28.440613	78.699936	0.108387	0.000000	1.867952	0.000000	0.000000	0.000000	0.232072	0.123782	-0.155436	0.000000	0.000000	3.000000	2.000000	0.000000
20033.637990	0.102941	0.575603	0.036841	77.028938	27.158094	77.700882	0.147066	0.000000	1.842046	0.000000	0.000000	0.000000	0.232072	0.123782	-0.155436	0.000000	0.000000	3.000000	2.000000	0.000000
20033.641324	0.103784	0.576015	0.036306	77.028938	27.158094	77.700882	0.147066	0.000000	1.842046	0.000000	0.000000	0.000000	0.252691	0.123603	-0.160340	0.000000	0.000000	3.000000	2.000000	0.000000
20033.644657	0.103784	0.576015	0.036306	77.028938	27.158094	77.700882	0.147066	0.000000	1.842046	0.000000	0.000000	0.000000	0.252691	0.123603	-0.160340	0.000000	0.000000	3.000000	2.000000	0.000000
20033.647990	0.103784	0.576015	0.036306	77.120743	25.688229	76.204185	0.189181	0.000000	1.815322	0.000000	0.000000	0.000000	0.252691	0.123603	-0.160340	0.000000	0.000000	3.000000	2.000000	0.000000
20033.651324	0.104686	0.576417	0.035716	77.120743	25.688229	76.204185	0.189181	0.000000	1.815322	0.000000	0.000000	0.000000	0.270744	0.120600	-0.177108	0.000000	0.000000	3.000000	2.000000	0.000000
20033.654657	0.104686	0.576417	0.035716	77.120743	25.688229	76.204185	0.189181	0.000000	1.815322	0.000000	0.000000	0.000000	0.270744	0.120600	-0.177108	0.000000	0.000000	3.000000	2.000000	0.000000
20033.657990	0.104686	0.576417	0.035716	77.204742	24.090351	74.407578	0.234305	0.000000	1.785804	0.000000	0.000000	0.000000	0.270744	0.120600	-0.177108	0.000000	0.000000	3.000000	2.000000	0.000000
20033.661324	0.105658	0.576791	0.035115	77.204742	24.090351	74.407578	0.234305	0.000000	1.785804	0.000000	0.000000	0.000000	0.291579	0.112142	-0.180309	0.000000	0.000000	3.000000	2.000000	0.000000
20033.664657	0.105658	0.576791	0.035115	77.204742	24.090351	74.407578	0.234305	0.000000	1.785804	0.000000	0.000000	0.000000	0.291579	0.112142	-0.180309	0.000000	0.000000	3.000000	2.000000	0.000000
20033.667990	0.105658	0.576791	0.035115	77.271950	22.444084	72.712677	0.282902	0.000000	1.755753	0.000000	0.000000	0.000000	0.291579	0.112142	-0.180309	0.000000	0.000000	3.000000	2.000000	0.000000
20033.671324	0.106613	0.577174	0.034556	77.271950	22.444084	72.712677	0.282902	0.000000	1.755753	0.000000	0.000000	0.000000	0.286479	0.114851	-0.167712	0.000000	0.000000	3.000000	2.000000	0.000000
20033.674657	0.106613	0.577174	0.034556	77.271950	22.444084	72.712677	0.282902	0.000000	1.755753	0.000000	0.000000	0.000000	0.286479	0.114851	-0.167712	0.000000	0.000000	3.000000	2.000000	0.000000
20033.677990	0.106613	0.577174	0.034556	77.326363	20.782850	71.007645	0.330648	0.000000	1.727801	0.000000	0.000000	0.000000	0.286479	0.114851	-0.167712	0.000000	0.000000	3.000000	2.000000	0.000000
20033.681324	0.107572	0.577520	0.034024	77.326363	20.782850	71.007645	0.330648	0.000000	1.727801	0.000000	0.000000	0.000000	0.287813	0.103746	-0.159603	0.000000	0.000000	3.000000	2.000000	0.000000
20033.684657	0.107572	0.577520	0.034024	77.326363	20.782850	71.007645	0.330648	0.000000	1.727801	0.000000	0.000000	0.000000	0.287813	0.103746	-0.159603	0.000000	0.000000	3.000000	2.000000	0.000000
20033.687990	0.107572	0.577520	0.034024	77.359871	19.161678	69.315163	0.378617	0.000000	1.701200	0.000000	0.000000	0.000000	0.287813	0.103746	-0.159603	0.000000	0.000000	3.000000	2.000000	0.000000
20033.691324	0.108507	0.577865	0.033495	77.359871	19.161678	69.315163	0.378617	0.000000	1.701200	0.000000	0.000000	0.000000	0.280278	0.103618	-0.158697	0.000000	0.000000	3.000000	2.000000	0.000000
20033.694657	0.108507	0.577865	0.033495	77.359871	19.161678	69.315163	0.378617	0.000000	1.701200	0.000000	0.000000	0.000000	0.280278	0.103618	-0.158697	0.000000	0.000000	3.000000	2.000000	0.000000
20033.697990	0.108507	0.577865	0.033495	77.378006	17.678574	67.786888	0.425330	0.000000	1.674751	0.000000	0.000000	0.000000	0.280278	0.103618	-0.158697	0.000000	0.000000	3.000000	2.000000	0.000000
20033.701324	0.109448	0.578220	0.033003	77.378006	17.678574	67.786888	0.425330	0.000000	1.674751	0.000000	0.000000	0.000000	0.282367	0.106380	-0.147575	0.000000	0.000000	3.000000	2.000000	0.000000
20033.704657	0.109448	0.578220	0.033003	77.378006	17.678574	67.786888	0.425330	0.000000	1.674751	0.000000	0.000000	0.000000	0.282367	0.106380	-0.147575	0.000000	0.000000	3.000000	2.000000	0.000000
20033.707990	0.109448	0.578220	0.033003	77.376343	16.419897	66.408463	0.472391	0.000000	1.650155	0.000000	0.000000	0.000000	0.282367	0.106380	-0.147575	0.000000	0.000000	3.000000	2.000000	0.000000
20033.711324	0.110398	0.578556	0.032555	77.376343	16.419897	66.408463	0.472391	0.000000	1.650155	0.000000	0.000000	0.000000	0.284963	0.100949	-0.134528	0.000000	0.000000	3.000000	2.000000	0.000000
20033.714657	0.110398	0.578556	0.032555	77.376343	16.419897	66.408463	0.472391	0.000000	1.650155	0.000000	0.000000	0.000000	0.284963	0.100949	-0.134528	0.000000	0.000000	3.000000	2.000000	0.000000
20033.717990	0.110398	0.578556	0.032555	77.364571	15.486820	65.392212	0.519884	0.000000	1.627734	0.000000	0.000000	0.000000	0.284963	0.100949	-0.134528	0.000000	0.000000	3.000000	2.000000	0.000000
20033.721324	0.111301	0.578865	0.032121	77.364571	15.486820	65.392212	0.519884	0.000000	1.627734	0.000000	0.000000	0.000000	0.271040	0.092660	-0.130033	0.000000	0.000000	3.000000	2.000000	0.000000
20033.724657	0.111301	0.578865	0.032121	77.364571	15.486820	65.392212	0.519884	0.000000	1.627734	0.000000	0.000000	0.000000	0.271040	0.092660	-0.130033	0.000000	0.000000	3.000000	2.000000	0.000000
20033.727990	0.111301	0.578865	0.032121	77.347382	14.911772	64.985832	0.565058	0.000000	1.606061	0.000000	0.000000	0.000000	0.271040	0.092660	-0.130033	0.000000	0.000000	3.000000	2.000000	0.000000
20033.731324	0.111301	0.578865	0.032121	77.347382	14.911772	64.985832	0.565058	0.000000	1.606061	0.000000	0.000000	0.000000	0.271040	0.092660	-0.130033	0.000000	0.000000	3.000000	2.000000	0.000000
20033.734657	0.112164	0.579137	0.031726	77.347382	14.911772	64.985832	0.565058	0.000000	1.606061	0.000000	0.000000	0.000000	0.258735	0.081700	-0.118617	0.000000	0.000000	3.000000	2.000000	0.000000
20033.737990	0.112164	0.579137	0.031726	77.327873	14.640381	64.965973	0.565058	0.000000	1.606061	0.000000	0.000000	0.000000	0.258735	0.081700	-0.118617	0.000000	0.000000	3.000000	2.000000	0.000000
20033.741324	0.112920	0.579392	0.031401	77.327873	14.640381	64.965973	0.565058	0.000000	1.606061	0.000000	0.000000	0.000000	0.226772	0.076355	-0.097412	0.000000	0.000000	3.000000	2.000000	0.000000
20033.744657	0.112920	0.579392	0.031401	77.327873	14.640381	64.965973	0.565058	0.000000	1.606061	0.000000	0.000000	0.000000	0.226772	0.076355	-0.097412	0.000000	0.000000	3.000000	2.000000	0.000000
20033.747990	0.112920	0.579392	0.031401	77.309044	14.621958	65.013588	0.645975	0.000000	1.570057	0.000000	0.000000	0.000000	0.226772	0.076355	-0.097412	0.000000	0.000000	3.000000	2.000000	0.000000
20033.751324	0.112920	0.579392	0.031401	77.309044	14.621958	65.013588	0.645975	0.000000	1.570057	0.000000	0.000000	0.000000	0.226772	0.076355	-0.097412	0.000000	0.000000	3.000000	2.000000	0.000000
20033.754657	0.113583	0.579619	0.031103	77.309044	14.621958	65.013588	0.645975	0.000000	1.570057	0.000000	0.000000	0.000000	0.199175	0.068099	-0.089375	0.000000	0.000000	3.000000	2.000000	0.000000
20033.757990	0.113583	0.579619	0.031103	77.293175	14.721281	65.074768	0.645975	0.000000	1.570057	0.000000	0.000000	0.000000	0.199175	0.068099	-0.089375	0.000000	0.000000	3.000000	2.000000	0.000000
20033.761324	0.114153	0.579772	0.030823	77.293175	14.721281	65.074768	0.645975	0.000000	1.570057	0.000000	0.000000	0.000000	0.170955	0.046057	-0.084131	0.000000	0.000000	3.000000	2.000000	0.000000
20033.764657	0.114153	0.579772	0.030823	77.293175	14.721281	65.074768	0.645975	0.000000	1.570057	0.000000	0.000000	0.000000	0.170955	0.046057	-0.084131	0.000000	0.000000	3.000000	2.000000	0.000000
20033.767990	0.114153	0.579772	0.030823	77.282959	14.878077	65.246590	0.707664	0.000000	1.541139	0.000000	0.000000	0.000000	0.170955	0.046057	-0.084131	0.000000	0.000000	3.000000	2.000000	0.000000
20033.771324	0.114153	0.579772	0.030823	77.282959	14.878077	65.246590	0.707664	0.000000	1.541139	0.000000	0.000000	0.000000	0.170955	0.046057	-0.084131	0.000000	0.000000	3.000000	2.000000	0.000000
20033.774657	0.114557	0.579907	0.030563	77.282959	14.878077	65.246590	0.707664	0.000000	1.541139	0.000000	0.000000	0.000000	0.121033	0.040461	-0.077788	0.000000	0.000000	3.000000	2.000000	0.000000
20033.777990	0.114557	0.579907	0.030563	77.275009	15.115549	65.528061	0.707664	0.000000	1.541139	0.000000	0.000000	0.000000	0.121033	0.040461	-0.077788	0.000000	0.000000	3.000000	2.000000	0.000000
20033.781324	0.114557	0.579907	0.030563	77.275009	15.115549	65.528061	0.707664	0.000000	1.541139	0.000000	0.000000	0.000000	0.121033	0.040461	-0.077788	0.000000	0.000000	3.000000	2.000000	0.000000
20033.784657	0.114557	0.579907	0.030563	77.275009	15.115549	65.528061	0.707664	0.000000	1.541139	0.000000	0.000000	0.000000	0.121033	0.040461	-0.077788	0.000000	0.000000	3.000000	2.000000	0.000000
20033.787990	0.115150	0.580085	0.030074	77.271034	15.542934	66.028656	0.727836	0.000000	1.528174	0.000000	0.000000	0.000000	0.177890	0.053243	-0.146960	0.000000	0.000000	3.000000	2.000000	0.000000
20033.791324	0.115150	0.580085	0.030074	77.271034	15.542934	66.028656	0.727836	0.000000	1.528174	0.000000	0.000000	0.000000	-0.000001	-0.000008	-0.000000	0.000000	0.000000	3.000000	2.000000	0.000000
20033.794657	0.115150	0.580085	0.030074	77.271034	15.542934	66.028656	0.727836	0.000000	1.528174	0.000000	0.000000	0.000000	-0.000001	-0.000008	-0.000000	0.000000	0.000000	3.000000	2.000000	0.000000
20033.797990	0.115150	0.580085	0.030074	77.265968	16.220371	66.857796	0.757485	0.000000	1.503681	0.000000	0.000000	0.000000	-0.000001	-0.000008	-0.000000	0.000000	0.000000	3.000000	2.000000	0.000000
20033.801324	0.115150	0.580085	0.030074	77.265968	16.220371	66.857796	0.757485	0.000000	1.503681	0.000000	0.000000	0.000000	-0.000001	-0.000008	-0.000000	0.000000	0.000000	3.000000	2.000000	0.000000
20033.804657	0.115380	0.580136	0.029810	77.265968	16.220371	66.857796	0.757485	0.000000	1.503681	0.000000	0.000000	0.000000	0.069169	0.015428	-0.079201	0.000000	0.000000	3.000000	2.000000	0.000000
20033.807990	0.115380	0.580136	0.029810	77.252464	17.069874	67.919312	0.757485	0.000000	1.503681	0.000000	0.000000	0.000000	0.069169	0.015428	-0.079201	0.000000	0.000000	3.000000	2.000000	0.000000
20033.811324	0.115380	0.580136	0.029810	77.252464	17.069874	67.919312	0.757485	0.000000	1.503681	0.000000	0.000000	0.000000	0.069169	0.015428	-0.079201	0.000000	0.000000	3.000000	2.000000	0.000000
20033.814657	0.115380	0.580136	0.029810	77.252464	17.069874	67.919312	0.757485	0.000000	1.503681	0.000000	0.000000	0.000000	0.069169	0.015428	-0.079201	0.000000	0.000000	3.000000	2.000000	0.000000
20033.817990	0.115610	0.580250	0.029442	77.233482	17.996840	69.095245	0.769013	0.000000	1.490481	0.000000	0.000000	0.000000	0.069060	0.034072	-0.110170	0.000000	0.000000	3.000000	2.000000	0.000000
20033.821324	0.115610	0.580250	0.029442	77.233482	17.996840	69.095245	0.769013	0.000000	1.490481	0.000000	0.000000	0.000000	0.000000	0.000008	-0.000000	0.000000	0.000000	3.000000	2.000000	0.000000
20033.824657	0.115610	0.580250	0.029442	77.233482	17.996840	69.095245	0.769013	0.000000	1.490481	0.000000	0.000000	0.000000	0.000000	0.000008	-0.000000	0.000000	0.000000	3.000000	2.000000	0.000000
20033.827990	0.115610	0.580250	0.029442	77.205933	18.956240	70.328392	0.780523	0.000000	1.472119	0.000000	0.000000	0.000000	0.000000	0.000008	-0.000000	0.000000	0.000000	3.000000	2.000000	0.000000
20033.831324	0.115610	0.580250	0.029442	77.205933	18.956240	70.328392	0.780523	0.000000	1.472119	0.000000	0.000000	0.000000	0.000000	0.000008	-0.000000	0.000000	0.000000	3.000000	2.000000	0.000000
20033.834657	0.115605	0.580321	0.029317	77.205933	18.956240	70.328392	0.780523	0.000000	1.472119	0.000000	0.000000	0.000000	-0.001650	0.021303	-0.037762	0.000000	0.000000	3.000000	2.000000	0.000000
20033.837990	0.115605	0.580321	0.029317	77.174812	19.875313	71.517952	0.780523	0.000000	1.472119	0.000000	0.000000	0.000000	-0.001650	0.021303	-0.037762	0.000000	0.000000	3.000000	2.000000	0.000000
20033.841324	0.115605	0.580321	0.029317	77.174812	19.875313	71.517952	0.780523	0.000000	1.472119	0.000000	0.000000	0.000000	-0.001650	0.021303	-0.037762	0.000000	0.000000	3.000000	2.000000	0.000000
20033.844657	0.115605	0.580321	0.029317	77.174812	19.875313	71.517952	0.780523	0.000000	1.472119	0.000000	0.000000	0.000000	-0.001650	0.021303	-0.037762	0.000000	0.000000	3.000000	2.000000	0.000000
20033.847990	0.115477	0.580428	0.029189	77.141060	20.741974	72.648376	0.780248	0.000000	1.465825	0.000000	0.000000	0.000000	-0.038379	0.032105	-0.038337	0.000000	0.000000	3.000000	2.000000	0.000000
20033.851324	0.115477	0.580428	0.029189	77.141060	20.741974	72.648376	0.780248	0.000000	1.465825	0.000000	0.000000	0.000000	0.000001	0.000008	0.000000	0.000000	0.000000	3.000000	2.000000	0.000000
20033.854657	0.115477	0.580428	0.029189	77.141060	20.741974	72.648376	0.780248	0.000000	1.465825	0.000000	0.000000	0.000000	0.000001	0.000008	0.000000	0.000000	0.000000	3.000000	2.000000	0.000000
20033.857990	0.115477	0.580428	0.029189	77.101868	21.560343	73.725479	0.773851	0.000000	1.459436	0.000000	0.000000	0.000000	0.000001	0.000008	0.000000	0.000000	0.000000	3.000000	2.000000	0.000000
20033.861324	0.115353	0.580491	0.029180	77.101868	21.560343	73.725479	0.773851	0.000000	1.459436	0.000000	0.000000	0.000000	-0.037186	0.018996	-0.002546	0.000000	0.000000	3.000000	2.000000	0.000000
20033.864657	0.115353	0.580491	0.029180	77.101868	21.560343	73.725479	0.773851	0.000000	1.459436	0.000000	0.000000	0.000000	-0.037186	0.018996	-0.002546	0.000000	0.000000	3.000000	2.000000	0.000000
20033.867990	0.115353	0.580491	0.029180	77.059158	22.372772	74.796616	0.767654	0.000000	1.459012	0.000000	0.000000	0.000000	-0.037186	0.018996	-0.002546	0.000000	0.000000	3.000000	2.000000	0.000000
20033.871324	0.115353	0.580491	0.029180	77.059158	22.372772	74.796616	0.767654	0.000000	1.459012	0.000000	0.000000	0.000000	-0.037186	0.018996	-0.002546	0.000000	0.000000	3.000000	2.000000	0.000000
20033.874657	0.115229	0.580554	0.029172	77.059158	22.372772	74.796616	0.767654	0.000000	1.459012	0.000000	0.000000	0.000000	-0.037183	0.019012	-0.002558	0.000000	0.000000	3.000000	2.000000	0.000000
20033.877990	0.115229	0.580554	0.029172	77.010544	23.164909	75.843918	0.767654	0.000000	1.459012	0.000000	0.000000	0.000000	-0.037183	0.019012	-0.002558	0.000000	0.000000	3.000000	2.000000	0.000000
20033.881324	0.115229	0.580554	0.029172	77.010544	23.164909	75.843918	0.767654	0.000000	1.459012	0.000000	0.000000	0.000000	-0.037183	0.019012	-0.002558	0.000000	0.000000	3.000000	2.000000	0.000000
20033.884657	0.115229	0.580554	0.029172	77.010544	23.164909	75.843918	0.767654	0.000000	1.459012	0.000000	0.000000	0.000000	-0.037183	0.019012	-0.002558	0.000000	0.000000	3.000000	2.000000	0.000000
20033.887990	0.114994	0.580709	0.029210	76.962463	23.880812	76.794136	0.761456	0.000000	1.458585	0.000000	0.000000	0.000000	-0.070444	0.046531	0.011416	0.000000	0.000000	3.000000	2.000000	0.000000
20033.891324	0.114994	0.580709	0.029210	76.962463	23.880812	76.794136	0.761456	0.000000	1.458585	0.000000	0.000000	0.000000	-0.070444	0.046531	0.011416	0.000000	0.000000	3.000000	2.000000	0.000000
20033.894657	0.114994	0.580709	0.029210	76.962463	23.880812	76.794136	0.761456	0.000000	1.458585	0.000000	0.000000	0.000000	-0.070444	0.046531	0.011416	0.000000	0.000000	3.000000	2.000000	0.000000
20033.897990	0.114994	0.580709	0.029210	76.918709	24.470070	77.581139	0.749716	0.000000	1.460488	0.000000	0.000000	0.000000	-0.070444	0.046531	0.011416	0.000000	0.000000	3.000000	2.000000	0.000000
20033.901324	0.114860	0.580801	0.029262	76.918709	24.470070	77.581139	0.749716	0.000000	1.460488	0.000000	0.000000	0.000000	-0.040197	0.027561	0.015608	0.000000	0.000000	3.000000	2.000000	0.000000
20033.904657	0.114860	0.580801	0.029262	76.918709	24.470070	77.581139	0.749716	0.000000	1.460488	0.000000	0.000000	0.000000	-0.040197	0.027561	0.015608	0.000000	0.000000	3.000000	2.000000	0.000000
20033.907990	0.114860	0.580801	0.029262	76.875282	24.961037	78.249123	0.743016	0.000000	1.463089	0.000000	0.000000	0.000000	-0.040197	0.027561	0.015608	0.000000	0.000000	3.000000	2.000000	0.000000
20033.911324	0.114860	0.580801	0.029262	76.875282	24.961037	78.249123	0.743016	0.000000	1.463089	0.000000	0.000000	0.000000	-0.040197	0.027561	0.015608	0.000000	0.000000	3.000000	2.000000	0.000000
20033.914657	0.114733	0.580857	0.029343	76.875282	24.961037	78.249123	0.743016	0.000000	1.463089	0.000000	0.000000	0.000000	-0.038124	0.016760	0.024402	0.000000	0.000000	3.000000	2.000000	0.000000
20033.917990	0.114733	0.580857	0.029343	76.838676	25.374422	78.812531	0.743016	0.000000	1.463089	0.000000	0.000000	0.000000	-0.038124	0.016760	0.024402	0.000000	0.000000	3.000000	2.000000	0.000000
20033.921324	0.114605	0.580940	0.029418	76.838676	25.374422	78.812531	0.743016	0.000000	1.463089	0.000000	0.000000	0.000000	-0.038604	0.024944	0.022416	0.000000	0.000000	3.000000	2.000000	0.000000
20033.924657	0.114605	0.580940	0.029418	76.838676	25.374422	78.812531	0.743016	0.000000	1.463089	0.000000	0.000000	0.000000	-0.038604	0.024944	0.022416	0.000000	0.000000	3.000000	2.000000	0.000000
20033.927990	0.114605	0.580940	0.029418	76.800293	25.748386	79.325974	0.730228	0.000000	1.470892	0.000000	0.000000	0.000000	-0.038604	0.024944	0.022416	0.000000	0.000000	3.000000	2.000000	0.000000
20033.931324	0.114605	0.580940	0.029418	76.800293	25.748386	79.325974	0.730228	0.000000	1.470892	0.000000	0.000000	0.000000	-0.038604	0.024944	0.022416	0.000000	0.000000	3.000000	2.000000	0.000000
20033.934657	0.114481	0.581015	0.029515	76.800293	25.748386	79.325974	0.730228	0.000000	1.470892	0.000000	0.000000	0.000000	-0.037006	0.022338	0.029238	0.000000	0.000000	3.000000	2.000000	0.000000
20033.937990	0.114481	0.581015	0.029515	76.766090	26.094721	79.803177	0.730228	0.000000	1.470892	0.000000	0.000000	0.000000	-0.037006	0.022338	0.029238	0.000000	0.000000	3.000000	2.000000	0.000000
20033.941324	0.114481	0.581015	0.029515	76.766090	26.094721	79.803177	0.730228	0.000000	1.470892	0.000000	0.000000	0.000000	-0.037006	0.022338	0.029238	0.000000	0.000000	3.000000	2.000000	0.000000
20033.944657	0.114481	0.581015	0.029515	76.766090	26.094721	79.803177	0.730228	0.000000	1.470892	0.000000	0.000000	0.000000	-0.037006	0.022338	0.029238	0.000000	0.000000	3.000000	2.000000	0.000000
20033.947990	0.114275	0.581099	0.029673	76.737518	26.355026	80.161087	0.724061	0.000000	1.475765	0.000000	0.000000	0.000000	-0.062005	0.025328	0.047436	0.000000	0.000000	3.000000	2.000000	0.000000
20033.951324	0.114275	0.581099	0.029673	76.737518	26.355026	80.161087	0.724061	0.000000	1.475765	0.000000	0.000000	0.000000	-0.062005	0.025328	0.047436	0.000000	0.000000	3.000000	2.000000	0.000000
20033.954657	0.114275	0.581099	0.029673	76.737518	26.355026	80.161087	0.724061	0.000000	1.475765	0.000000	0.000000	0.000000	-0.062005	0.025328	0.047436	0.000000	0.000000	3.000000	2.000000	0.000000
20033.957990	0.114275	0.581099	0.029673	76.721809	26.522514	80.392296	0.713727	0.000000	1.483671	0.000000	0.000000	0.000000	-0.062005	0.025328	0.047436	0.000000	0.000000	3.000000	2.000000	0.000000
20033.961324	0.114181	0.581126	0.029689	76.721809	26.522514	80.392296	0.713727	0.000000	1.483671	0.000000	0.000000	0.000000	-0.028199	0.008211	0.004530	0.000000	0.000000	3.000000	2.000000	0.000000
20033.964657	0.114181	0.581126	0.029689	76.721809	26.522514	80.392296	0.713727	0.000000	1.483671	0.000000	0.000000	0.000000	-0.028199	0.008211	0.004530	0.000000	0.000000	3.000000	2.000000	0.000000
20033.967990	0.114181	0.581126	0.029689	76.713974	26.575485	80.476929	0.709027	0.000000	1.484426	0.000000	0.000000	0.000000	-0.028199	0.008211	0.004530	0.000000	0.000000	3.000000	2.000000	0.000000
20033.971324	0.114181	0.581126	0.029689	76.713974	26.575485	80.476929	0.709027	0.000000	1.484426	0.000000	0.000000	0.000000	-0.028199	0.008211	0.004530	0.000000	0.000000	3.000000	2.000000	0.000000
20033.974657	0.114110	0.581154	0.029698	76.713974	26.575485	80.476929	0.709027	0.000000	1.484426	0.000000	0.000000	0.000000	-0.021266	0.008188	0.002899	0.000000	0.000000	3.000000	2.000000	0.000000
20033.977990	0.114110	0.581154	0.029698	76.717003	26.570372	80.480057	0.709027	0.000000	1.484426	0.000000	0.000000	0.000000	-0.021266	0.008188	0.002899	0.000000	0.000000	3.000000	2.000000	0.000000
20033.981324	0.114110	0.581154	0.029698	76.717003	26.570372	80.480057	0.709027	0.000000	1.484426	0.000000	0.000000	0.000000	-0.021266	0.008188	0.002899	0.000000	0.000000	3.000000	2.000000	0.000000
20033.984657	0.114110	0.581154	0.029698	76.717003	26.570372	80.480057	0.709027	0.000000	1.484426	0.000000	0.000000	0.000000	-0.021266	0.008188	0.002899	0.000000	0.000000	3.000000	2.000000	0.000000
20033.987990	0.113934	0.581114	0.029575	76.723122	26.568377	80.486389	0.705482	0.000000	1.484909	0.000000	0.000000	0.000000	-0.052561	-0.011921	-0.037064	0.000000	0.000000	3.000000	2.000000	0.000000
20033.991324	0.113934	0.581114	0.029575	76.723122	26.568377	80.486389	0.705482	0.000000	1.484909	0.000000	0.000000	0.000000	-0.052561	-0.011921	-0.037064	0.000000	0.000000	3.000000	2.000000	0.000000
20033.994657	0.113934	0.581114	0.029575	76.723122	26.568377	80.486389	0.705482	0.000000	1.484909	0.000000	0.000000	0.000000	-0.052561	-0.011921	-0.037064	0.000000	0.000000	3.000000	2.000000	0.000000
20033.997990	0.113934	0.581114	0.029575	76.732254	26.566725	80.495872	0.696723	0.000000	1.478732	0.000000	0.000000	0.000000	-0.052561	-0.011921	-0.037064	0.000000	0.000000	3.000000	2.000000	0.000000
20034.001324	0.113818	0.581103	0.029495	76.732254	26.566725	80.495872	0.696723	0.000000	1.478732	0.000000	0.000000	0.000000	-0.034802	-0.003345	-0.023761	0.000000	0.000000	3.000000	2.000000	0.000000
20034.004657	0.113818	0.581103	0.029495	76.732254	26.566725	80.495872	0.696723	0.000000	1.478732	0.000000	0.000000	0.000000	-0.034802	-0.003345	-0.023761	0.000000	0.000000	3.000000	2.000000	0.000000
20034.007990	0.113818	0.581103	0.029495	76.741379	26.562366	80.505371	0.690922	0.000000	1.474772	0.000000	0.000000	0.000000	-0.034802	-0.003345	-0.023761	0.000000	0.000000	3.000000	2.000000	0.000000
20034.011324	0.113818	0.581103	0.029495	76.741379	26.562366	80.505371	0.690922	0.000000	1.474772	0.000000	0.000000	0.000000	-0.034802	-0.003345	-0.023761	0.000000	0.000000	3.000000	2.000000	0.000000
20034.014657	0.113681	0.581064	0.029428	76.741379	26.562366	80.505371	0.690922	0.000000	1.474772	0.000000	0.000000	0.000000	-0.041263	-0.011537	-0.020175	0.000000	0.000000	3.000000	2.000000	0.000000
20034.017990	0.113681	0.581064	0.029428	76.747452	26.554926	80.511688	0.690922	0.000000	1.474772	0.000000	0.000000	0.000000	-0.041263	-0.011537	-0.020175	0.000000	0.000000	3.000000	2.000000	0.000000
20034.021324	0.113524	0.581044	0.029382	76.747452	26.554926	80.511688	0.690922	0.000000	1.474772	0.000000	0.000000	0.000000	-0.047044	-0.005973	-0.013707	0.000000	0.000000	3.000000	2.000000	0.000000
20034.024657	0.113524	0.581044	0.029382	76.747452	26.554926	80.511688	0.690922	0.000000	1.474772	0.000000	0.000000	0.000000	-0.047044	-0.005973	-0.013707	0.000000	0.000000	3.000000	2.000000	0.000000
20034.027990	0.113524	0.581044	0.029382	76.753563	26.544798	80.518059	0.676204	0.000000	1.469125	0.000000	0.000000	0.000000	-0.047044	-0.005973	-0.013707	0.000000	0.000000	3.000000	2.000000	0.000000
20034.031324	0.113524	0.581044	0.029382	76.753563	26.544798	80.518059	0.676204	0.000000	1.469125	0.000000	0.000000	0.000000	-0.047044	-0.005973	-0.013707	0.000000	0.000000	3.000000	2.000000	0.000000
20034.034657	0.113369	0.580997	0.029343	76.753563	26.544798	80.518059	0.676204	0.000000	1.469125	0.000000	0.000000	0.000000	-0.046573	-0.014136	-0.011748	0.000000	0.000000	3.000000	2.000000	0.000000
20034.037990	0.113369	0.580997	0.029343	76.762703	26.532303	80.527573	0.676204	0.000000	1.469125	0.000000	0.000000	0.000000	-0.046573	-0.014136	-0.011748	0.000000	0.000000	3.000000	2.000000	0.000000
20034.041324	0.113369	0.580997	0.029343	76.762703	26.532303	80.527573	0.676204	0.000000	1.469125	0.000000	0.000000	0.000000	-0.046573	-0.014136	-0.011748	0.000000	0.000000	3.000000	2.000000	0.000000
20034.044657	0.113369	0.580997	0.029343	76.762703	26.532303	80.527573	0.676204	0.000000	1.469125	0.000000	0.000000	0.000000	-0.046573	-0.014136	-0.011748	0.000000	0.000000	3.000000	2.000000	0.000000
20034.047990	0.112965	0.580930	0.029280	76.771820	26.519806	80.537079	0.668442	0.000000	1.467167	0.000000	0.000000	0.000000	-0.121292	-0.020097	-0.019086	0.000000	0.000000	3.000000	2.000000	0.000000
20034.051324	0.112965	0.580930	0.029280	76.771820	26.519806	80.537079	0.668442	0.000000	1.467167	0.000000	0.000000	0.000000	-0.121292	-0.020097	-0.019086	0.000000	0.000000	3.000000	2.000000	0.000000
20034.054657	0.112965	0.580930	0.029280	76.771820	26.519806	80.537079	0.668442	0.000000	1.467167	0.000000	0.000000	0.000000	-0.121292	-0.020097	-0.019086	0.000000	0.000000	3.000000	2.000000	0.000000
20034.057990	0.112965	0.580930	0.029280	76.780952	26.501905	80.546646	0.648227	0.000000	1.463986	0.000000	0.000000	0.000000	-0.121292	-0.020097	-0.019086	0.000000	0.000000	3.000000	2.000000	0.000000
20034.061324	0.112706	0.580900	0.029216	76.780952	26.501905	80.546646	0.648227	0.000000	1.463986	0.000000	0.000000	0.000000	-0.077427	-0.008934	-0.019077	0.000000	0.000000	3.000000	2.000000	0.000000
20034.064657	0.112706	0.580900	0.029216	76.780952	26.501905	80.546646	0.648227	0.000000	1.463986	0.000000	0.000000	0.000000	-0.077427	-0.008934	-0.019077	0.000000	0.000000	3.000000	2.000000	0.000000
20034.067990	0.112706	0.580900	0.029216	76.790100	26.481316	80.556229	0.635323	0.000000	1.460806	0.000000	0.000000	0.000000	-0.077427	-0.008934	-0.019077	0.000000	0.000000	3.000000	2.000000	0.000000
20034.071324	0.112422	0.580852	0.029141	76.790100	26.481316	80.556229	0.635323	0.000000	1.460806	0.000000	0.000000	0.000000	-0.085453	-0.014514	-0.022392	0.000000	0.000000	3.000000	2.000000	0.000000
20034.074657	0.112422	0.580852	0.029141	76.790100	26.481316	80.556229	0.635323	0.000000	1.460806	0.000000	0.000000	0.000000	-0.085453	-0.014514	-0.022392	0.000000	0.000000	3.000000	2.000000	0.000000
20034.077990	0.112422	0.580852	0.029141	76.802269	26.461090	80.568970	0.621080	0.000000	1.457075	0.000000	0.000000	0.000000	-0.085453	-0.014514	-0.022392	0.000000	0.000000	3.000000	2.000000	0.000000
20034.081324	0.112085	0.580812	0.029054	76.802269	26.461090	80.568970	0.621080	0.000000	1.457075	0.000000	0.000000	0.000000	-0.100853	-0.011914	-0.026103	0.000000	0.000000	3.000000	2.000000	0.000000
20034.084657	0.112085	0.580812	0.029054	76.802269	26.461090	80.568970	0.621080	0.000000	1.457075	0.000000	0.000000	0.000000	-0.100853	-0.011914	-0.026103	0.000000	0.000000	3.000000	2.000000	0.000000
20034.087990	0.112085	0.580812	0.029054	76.814445	26.435478	80.581757	0.604272	0.000000	1.452724	0.000000	0.000000	0.000000	-0.100853	-0.011914	-0.026103	0.000000	0.000000	3.000000	2.000000	0.000000
20034.091324	0.112085	0.580812	0.029054	76.814445	26.435478	80.581757	0.604272	0.000000	1.452724	0.000000	0.000000	0.000000	-0.100853	-0.011914	-0.026103	0.000000	0.000000	3.000000	2.000000	0.000000
20034.094657	0.111726	0.580773	0.028973	76.814445	26.435478	80.581757	0.604272	0.000000	1.452724	0.000000	0.000000	0.000000	-0.107729	-0.011925	-0.024587	0.000000	0.000000	3.000000	2.000000	0.000000
20034.097990	0.111726	0.580773	0.028973	76.826622	26.407148	80.594566	0.604272	0.000000	1.452724	0.000000	0.000000	0.000000	-0.107729	-0.011925	-0.024587	0.000000	0.000000	3.000000	2.000000	0.000000
20034.101324	0.111339	0.580742	0.028873	76.826622	26.407148	80.594566	0.604272	0.000000	1.452724	0.000000	0.000000	0.000000	-0.116179	-0.009337	-0.029939	0.000000	0.000000	3.000000	2.000000	0.000000
20034.104657	0.111339	0.580742	0.028873	76.826622	26.407148	80.594566	0.604272	0.000000	1.452724	0.000000	0.000000	0.000000	-0.116179	-0.009337	-0.029939	0.000000	0.000000	3.000000	2.000000	0.000000
20034.107990	0.111339	0.580742	0.028873	76.841812	26.376535	80.610619	0.566953	0.000000	1.443636	0.000000	0.000000	0.000000	-0.116179	-0.009337	-0.029939	0.000000	0.000000	3.000000	2.000000	0.000000
20034.111324	0.111339	0.580742	0.028873	76.841812	26.376535	80.610619	0.566953	0.000000	1.443636	0.000000	0.000000	0.000000	-0.116179	-0.009337	-0.029939	0.000000	0.000000	3.000000	2.000000	0.000000
20034.114657	0.110906	0.580710	0.028783	76.841812	26.376535	80.610619	0.566953	0.000000	1.443636	0.000000	0.000000	0.000000	-0.129960	-0.009323	-0.026879	0.000000	0.000000	3.000000	2.000000	0.000000
20034.117990	0.110906	0.580710	0.028783	76.854012	26.337379	80.615494	0.566953	0.000000	1.443636	0.000000	0.000000	0.000000	-0.129960	-0.009323	-0.026879	0.000000	0.000000	3.000000	2.000000	0.000000
20034.121324	0.110906	0.580710	0.028783	76.854012	26.337379	80.615494	0.566953	0.000000	1.443636	0.000000	0.000000	0.000000	-0.129960	-0.009323	-0.026879	0.000000	0.000000	3.000000	2.000000	0.000000
20034.124657	0.110906	0.580710	0.028783	76.854012	26.337379	80.615494	0.566953	0.000000	1.443636	0.000000	0.000000	0.000000	-0.129960	-0.009323	-0.026879	0.000000	0.000000	3.000000	2.000000	0.000000
20034.127990	0.109918	0.580684	0.028599	76.860085	26.289263	80.621941	0.545294	0.000000	1.439157	0.000000	0.000000	0.000000	-0.296323	-0.007935	-0.055128	0.000000	0.000000	3.000000	2.000000	0.000000
20034.131324	0.109918	0.580684	0.028599	76.860085	26.289263	80.621941	0.545294	0.000000	1.439157	0.000000	0.000000	0.000000	-0.000001	0.000004	0.000000	0.000000	0.000000	3.000000	2.000000	0.000000
20034.134657	0.109918	0.580684	0.028599	76.860085	26.289263	80.621941	0.545294	0.000000	1.439157	0.000000	0.000000	0.000000	-0.000001	0.000004	0.000000	0.000000	0.000000	3.000000	2.000000	0.000000
20034.137990	0.109918	0.580684	0.028599	76.869202	26.238850	80.623642	0.495907	0.000000	1.429968	0.000000	0.000000	0.000000	-0.000001	0.000004	0.000000	0.000000	0.000000	3.000000	2.000000	0.000000
20034.141324	0.109918	0.580684	0.028599	76.869202	26.238850	80.623642	0.495907	0.000000	1.429968	0.000000	0.000000	0.000000	-0.000001	0.000004	0.000000	0.000000	0.000000	3.000000	2.000000	0.000000
20034.144657	0.109373	0.580699	0.028544	76.869202	26.238850	80.623642	0.495907	0.000000	1.429968	0.000000	0.000000	0.000000	-0.163688	0.004381	-0.016577	0.000000	0.000000	3.000000	2.000000	0.000000
20034.147990	0.109373	0.580699	0.028544	76.868813	26.181942	80.631035	0.495907	0.000000	1.429968	0.000000	0.000000	0.000000	-0.163688	0.004381	-0.016577	0.000000	0.000000	3.000000	2.000000	0.000000
20034.151324	0.108803	0.580740	0.028487	76.868813	26.181942	80.631035	0.495907	0.000000	1.429968	0.000000	0.000000	0.000000	-0.170974	0.012524	-0.017191	0.000000	0.000000	3.000000	2.000000	0.000000
20034.154657	0.108803	0.580740	0.028487	76.868813	26.181942	80.631035	0.495907	0.000000	1.429968	0.000000	0.000000	0.000000	-0.170974	0.012524	-0.017191	0.000000	0.000000	3.000000	2.000000	0.000000
20034.157990	0.108803	0.580740	0.028487	76.869446	26.153591	80.670509	0.440129	0.000000	1.424340	0.000000	0.000000	0.000000	-0.170974	0.012524	-0.017191	0.000000	0.000000	3.000000	2.000000	0.000000
20034.161324	0.108803	0.580740	0.028487	76.869446	26.153591	80.670509	0.440129	0.000000	1.424340	0.000000	0.000000	0.000000	-0.170974	0.012524	-0.017191	0.000000	0.000000	3.000000	2.000000	0.000000
20034.164657	0.108208	0.580809	0.028427	76.869446	26.153591	80.670509	0.440129	0.000000	1.424340	0.000000	0.000000	0.000000	-0.178257	0.020661	-0.017834	0.000000	0.000000	3.000000	2.000000	0.000000
20034.167990	0.108208	0.580809	0.028427	76.864983	26.150229	80.743591	0.440129	0.000000	1.424340	0.000000	0.000000	0.000000	-0.178257	0.020661	-0.017834	0.000000	0.000000	3.000000	2.000000	0.000000
20034.171324	0.107623	0.580888	0.028406	76.864983	26.150229	80.743591	0.440129	0.000000	1.424340	0.000000	0.000000	0.000000	-0.175573	0.023647	-0.006301	0.000000	0.000000	3.000000	2.000000	0.000000
20034.174657	0.107623	0.580888	0.028406	76.864983	26.150229	80.743591	0.440129	0.000000	1.424340	0.000000	0.000000	0.000000	-0.175573	0.023647	-0.006301	0.000000	0.000000	3.000000	2.000000	0.000000
20034.177990	0.107623	0.580888	0.028406	76.855820	26.166088	80.842789	0.381158	0.000000	1.420318	0.000000	0.000000	0.000000	-0.175573	0.023647	-0.006301	0.000000	0.000000	3.000000	2.000000	0.000000
20034.181324	0.107623	0.580888	0.028406	76.855820	26.166088	80.842789	0.381158	0.000000	1.420318	0.000000	0.000000	0.000000	-0.175573	0.023647	-0.006301	0.000000	0.000000	3.000000	2.000000	0.000000
20034.184657	0.107024	0.580965	0.028323	76.855820	26.166088	80.842789	0.381158	0.000000	1.420318	0.000000	0.000000	0.000000	-0.179622	0.023189	-0.025153	0.000000	0.000000	3.000000	2.000000	0.000000
20034.187990	0.107024	0.580965	0.028323	76.848251	26.159422	80.888535	0.381158	0.000000	1.420318	0.000000	0.000000	0.000000	-0.179622	0.023189	-0.025153	0.000000	0.000000	3.000000	2.000000	0.000000
20034.191324	0.106435	0.581052	0.028277	76.848251	26.159422	80.888535	0.381158	0.000000	1.420318	0.000000	0.000000	0.000000	-0.176949	0.026163	-0.013618	0.000000	0.000000	3.000000	2.000000	0.000000
20034.194657	0.106435	0.581052	0.028277	76.848251	26.159422	80.888535	0.381158	0.000000	1.420318	0.000000	0.000000	0.000000	-0.176949	0.026163	-0.013618	0.000000	0.000000	3.000000	2.000000	0.000000
20034.197990	0.106435	0.581052	0.028277	76.844414	26.102163	80.828156	0.321729	0.000000	1.413856	0.000000	0.000000	0.000000	-0.176949	0.026163	-0.013618	0.000000	0.000000	3.000000	2.000000	0.000000
20034.201324	0.106435	0.581052	0.028277	76.844414	26.102163	80.828156	0.321729	0.000000	1.413856	0.000000	0.000000	0.000000	-0.176949	0.026163	-0.013618	0.000000	0.000000	3.000000	2.000000	0.000000
20034.204657	0.105821	0.581167	0.028229	76.844414	26.102163	80.828156	0.321729	0.000000	1.413856	0.000000	0.000000	0.000000	-0.184220	0.034280	-0.014319	0.000000	0.000000	3.000000	2.000000	0.000000
20034.207990	0.105821	0.581167	0.028229	76.841347	26.030979	80.609474	0.321729	0.000000	1.413856	0.000000	0.000000	0.000000	-0.184220	0.034280	-0.014319	0.000000	0.000000	3.000000	2.000000	0.000000
20034.211324	0.105231	0.581254	0.028182	76.841347	26.030979	80.609474	0.321729	0.000000	1.413856	0.000000	0.000000	0.000000	-0.176805	0.026112	-0.014074	0.000000	0.000000	3.000000	2.000000	0.000000
20034.214657	0.105231	0.581254	0.028182	76.841347	26.030979	80.609474	0.321729	0.000000	1.413856	0.000000	0.000000	0.000000	-0.176805	0.026112	-0.014074	0.000000	0.000000	3.000000	2.000000	0.000000
20034.217990	0.105231	0.581254	0.028182	76.837509	25.971012	80.301796	0.261559	0.000000	1.409124	0.000000	0.000000	0.000000	-0.176805	0.026112	-0.014074	0.000000	0.000000	3.000000	2.000000	0.000000
20034.221324	0.105231	0.581254	0.028182	76.837509	25.971012	80.301796	0.261559	0.000000	1.409124	0.000000	0.000000	0.000000	-0.176805	0.026112	-0.014074	0.000000	0.000000	3.000000	2.000000	0.000000
20034.224657	0.104611	0.581331	0.028101	76.837509	25.971012	80.301796	0.261559	0.000000	1.409124	0.000000	0.000000	0.000000	-0.186182	0.023076	-0.024586	0.000000	0.000000	3.000000	2.000000	0.000000
20034.227990	0.104611	0.581331	0.028101	76.835457	25.931055	80.139091	0.261559	0.000000	1.409124	0.000000	0.000000	0.000000	-0.186182	0.023076	-0.024586	0.000000	0.000000	3.000000	2.000000	0.000000
20034.231324	0.103967	0.581408	0.028023	76.835457	25.931055	80.139091	0.261559	0.000000	1.409124	0.000000	0.000000	0.000000	-0.192990	0.023045	-0.023352	0.000000	0.000000	3.000000	2.000000	0.000000
20034.234657	0.103967	0.581408	0.028023	76.835457	25.931055	80.139091	0.261559	0.000000	1.409124	0.000000	0.000000	0.000000	-0.192990	0.023045	-0.023352	0.000000	0.000000	3.000000	2.000000	0.000000
20034.237990	0.103967	0.581408	0.028023	76.831757	25.908056	80.141380	0.198363	0.000000	1.401135	0.000000	0.000000	0.000000	-0.192990	0.023045	-0.023352	0.000000	0.000000	3.000000	2.000000	0.000000
20034.241324	0.103967	0.581408	0.028023	76.831757	25.908056	80.141380	0.198363	0.000000	1.401135	0.000000	0.000000	0.000000	-0.192990	0.023045	-0.023352	0.000000	0.000000	3.000000	2.000000	0.000000
20034.244657	0.103301	0.581484	0.027949	76.831757	25.908056	80.141380	0.198363	0.000000	1.401135	0.000000	0.000000	0.000000	-0.199796	0.022993	-0.022147	0.000000	0.000000	3.000000	2.000000	0.000000
20034.247990	0.103301	0.581484	0.027949	76.831062	25.885515	80.107025	0.198363	0.000000	1.401135	0.000000	0.000000	0.000000	-0.199796	0.022993	-0.022147	0.000000	0.000000	3.000000	2.000000	0.000000
20034.251324	0.102609	0.581542	0.027863	76.831062	25.885515	80.107025	0.198363	0.000000	1.401135	0.000000	0.000000	0.000000	-0.207638	0.017411	-0.025868	0.000000	0.000000	3.000000	2.000000	0.000000
20034.254657	0.102609	0.581542	0.027863	76.831062	25.885515	80.107025	0.198363	0.000000	1.401135	0.000000	0.000000	0.000000	-0.207638	0.017411	-0.025868	0.000000	0.000000	3.000000	2.000000	0.000000
20034.257990	0.102609	0.581542	0.027863	76.832146	25.880312	79.962418	0.130458	0.000000	1.393132	0.000000	0.000000	0.000000	-0.207638	0.017411	-0.025868	0.000000	0.000000	3.000000	2.000000	0.000000
20034.261324	0.102609	0.581542	0.027863	76.832146	25.880312	79.962418	0.130458	0.000000	1.393132	0.000000	0.000000	0.000000	-0.207638	0.017411	-0.025868	0.000000	0.000000	3.000000	2.000000	0.000000
20034.264657	0.101891	0.581582	0.027764	76.832146	25.880312	79.962418	0.130458	0.000000	1.393132	0.000000	0.000000	0.000000	-0.215450	0.011787	-0.029623	0.000000	0.000000	3.000000	2.000000	0.000000
20034.267990	0.101891	0.581582	0.027764	76.825935	25.927731	79.871826	0.130458	0.000000	1.393132	0.000000	0.000000	0.000000	-0.215450	0.011787	-0.029623	0.000000	0.000000	3.000000	2.000000	0.000000
20034.271324	0.101177	0.581639	0.027680	76.825935	25.927731	79.871826	0.130458	0.000000	1.393132	0.000000	0.000000	0.000000	-0.214288	0.017361	-0.025051	0.000000	0.000000	3.000000	2.000000	0.000000
20034.274657	0.101177	0.581639	0.027680	76.825935	25.927731	79.871826	0.130458	0.000000	1.393132	0.000000	0.000000	0.000000	-0.214288	0.017361	-0.025051	0.000000	0.000000	3.000000	2.000000	0.000000
20034.277990	0.101177	0.581639	0.027680	76.813293	26.053246	79.978622	0.058834	0.000000	1.384020	0.000000	0.000000	0.000000	-0.214288	0.017361	-0.025051	0.000000	0.000000	3.000000	2.000000	0.000000
20034.281324	0.101177	0.581639	0.027680	76.813293	26.053246	79.978622	0.058834	0.000000	1.384020	0.000000	0.000000	0.000000	-0.214288	0.017361	-0.025051	0.000000	0.000000	3.000000	2.000000	0.000000
20034.284657	0.100417	0.581697	0.027605	76.813293	26.053246	79.978622	0.058834	0.000000	1.384020	0.000000	0.000000	0.000000	-0.227972	0.017302	-0.022515	0.000000	0.000000	3.000000	2.000000	0.000000
20034.287990	0.100417	0.581697	0.027605	76.796089	26.276140	80.108795	0.058834	0.000000	1.384020	0.000000	0.000000	0.000000	-0.227972	0.017302	-0.022515	0.000000	0.000000	3.000000	2.000000	0.000000
20034.291324	0.099659	0.581728	0.027536	76.796089	26.276140	80.108795	0.058834	0.000000	1.384020	0.000000	0.000000	0.000000	-0.227433	0.009166	-0.020883	0.000000	0.000000	3.000000	2.000000	0.000000
20034.294657	0.099659	0.581728	0.027536	76.796089	26.276140	80.108795	0.058834	0.000000	1.384020	0.000000	0.000000	0.000000	-0.227433	0.009166	-0.020883	0.000000	0.000000	3.000000	2.000000	0.000000
20034.297990	0.099659	0.581728	0.027536	76.767776	26.588598	80.222435	-0.017067	0.000000	1.376787	0.000000	0.000000	0.000000	-0.227433	0.009166	-0.020883	0.000000	0.000000	3.000000	2.000000	0.000000
20034.301324	0.099659	0.581728	0.027536	76.767776	26.588598	80.222435	-0.017067	0.000000	1.376787	0.000000	0.000000	0.000000	-0.227433	0.009166	-0.020883	0.000000	0.000000	3.000000	2.000000	0.000000
20034.304657	0.098878	0.581758	0.027470	76.767776	26.588598	80.222435	-0.017067	0.000000	1.376787	0.000000	0.000000	0.000000	-0.234210	0.009130	-0.019839	0.000000	0.000000	3.000000	2.000000	0.000000
20034.307990	0.098878	0.581758	0.027470	76.742371	26.928183	80.369583	-0.017067	0.000000	1.376787	0.000000	0.000000	0.000000	-0.234210	0.009130	-0.019839	0.000000	0.000000	3.000000	2.000000	0.000000
20034.311324	0.098075	0.581789	0.027407	76.742371	26.928183	80.369583	-0.017067	0.000000	1.376787	0.000000	0.000000	0.000000	-0.240985	0.009130	-0.018828	0.000000	0.000000	3.000000	2.000000	0.000000
20034.314657	0.098075	0.581789	0.027407	76.742371	26.928183	80.369583	-0.017067	0.000000	1.376787	0.000000	0.000000	0.000000	-0.240985	0.009130	-0.018828	0.000000	0.000000	3.000000	2.000000	0.000000
20034.317990	0.098075	0.581789	0.027407	76.707809	27.316736	80.701912	-0.096266	0.000000	1.370342	0.000000	0.000000	0.000000	-0.240985	0.009130	-0.018828	0.000000	0.000000	3.000000	2.000000	0.000000
20034.321324	0.098075	0.581789	0.027407	76.707809	27.316736	80.701912	-0.096266	0.000000	1.370342	0.000000	0.000000	0.000000	-0.240985	0.009130	-0.018828	0.000000	0.000000	3.000000	2.000000	0.000000
20034.324657	0.097246	0.581800	0.027331	76.707809	27.316736	80.701912	-0.096266	0.000000	1.370342	0.000000	0.000000	0.000000	-0.248739	0.003508	-0.022763	0.000000	0.000000	3.000000	2.000000	0.000000
20034.327990	0.097246	0.581800	0.027331	76.671181	27.785650	81.218987	-0.096266	0.000000	1.370342	0.000000	0.000000	0.000000	-0.248739	0.003508	-0.022763	0.000000	0.000000	3.000000	2.000000	0.000000
20034.331324	0.096376	0.581804	0.027286	76.671181	27.785650	81.218987	-0.096266	0.000000	1.370342	0.000000	0.000000	0.000000	-0.261014	0.000992	-0.013535	0.000000	0.000000	3.000000	2.000000	0.000000
20034.334657	0.096376	0.581804	0.027286	76.671181	27.785650	81.218987	-0.096266	0.000000	1.370342	0.000000	0.000000	0.000000	-0.261014	0.000992	-0.013535	0.000000	0.000000	3.000000	2.000000	0.000000
20034.337990	0.096376	0.581804	0.027286	76.623825	28.305880	81.757851	-0.181225	0.000000	1.364293	0.000000	0.000000	0.000000	-0.261014	0.000992	-0.013535	0.000000	0.000000	3.000000	2.000000	0.000000
20034.341324	0.096376	0.581804	0.027286	76.623825	28.305880	81.757851	-0.181225	0.000000	1.364293	0.000000	0.000000	0.000000	-0.261014	0.000992	-0.013535	0.000000	0.000000	3.000000	2.000000	0.000000
20034.344657	0.095480	0.581788	0.027227	76.623825	28.305880	81.757851	-0.181225	0.000000	1.364293	0.000000	0.000000	0.000000	-0.268753	-0.004587	-0.017571	0.000000	0.000000	3.000000	2.000000	0.000000
20034.347990	0.095480	0.581788	0.027227	76.568993	28.907078	82.185051	-0.181225	0.000000	1.364293	0.000000	0.000000	0.000000	-0.268753	-0.004587	-0.017571	0.000000	0.000000	3.000000	2.000000	0.000000
20034.351324	0.094561	0.581773	0.027172	76.568993	28.907078	82.185051	-0.181225	0.000000	1.364293	0.000000	0.000000	0.000000	-0.275503	-0.004624	-0.016730	0.000000	0.000000	3.000000	2.000000	0.000000
20034.354657	0.094561	0.581773	0.027172	76.568993	28.907078	82.185051	-0.181225	0.000000	1.364293	0.000000	0.000000	0.000000	-0.275503	-0.004624	-0.016730	0.000000	0.000000	3.000000	2.000000	0.000000
20034.357990	0.094561	0.581773	0.027172	76.502228	29.587759	82.748100	-0.271934	0.000000	1.358576	0.000000	0.000000	0.000000	-0.275503	-0.004624	-0.016730	0.000000	0.000000	3.000000	2.000000	0.000000
20034.361324	0.093624	0.581776	0.027135	76.502228	29.587759	82.748100	-0.271934	0.000000	1.358576	0.000000	0.000000	0.000000	-0.281295	0.000941	-0.011005	0.000000	0.000000	3.000000	2.000000	0.000000
20034.364657	0.093624	0.581776	0.027135	76.502228	29.587759	82.748100	-0.271934	0.000000	1.358576	0.000000	0.000000	0.000000	-0.281295	0.000941	-0.011005	0.000000	0.000000	3.000000	2.000000	0.000000
20034.367990	0.093624	0.581776	0.027135	76.424149	30.328672	83.550186	-0.318817	0.000000	1.356742	0.000000	0.000000	0.000000	-0.281295	0.000941	-0.011005	0.000000	0.000000	3.000000	2.000000	0.000000
20034.371324	0.092669	0.581744	0.027131	76.424149	30.328672	83.550186	-0.318817	0.000000	1.356742	0.000000	0.000000	0.000000	-0.286348	-0.009675	-0.001299	0.000000	0.000000	3.000000	2.000000	0.000000
20034.374657	0.092669	0.581744	0.027131	76.424149	30.328672	83.550186	-0.318817	0.000000	1.356742	0.000000	0.000000	0.000000	-0.286348	-0.009675	-0.001299	0.000000	0.000000	3.000000	2.000000	0.000000
20034.377990	0.092669	0.581744	0.027131	76.341080	31.032568	84.530846	-0.366541	0.000000	1.356525	0.000000	0.000000	0.000000	-0.286348	-0.009675	-0.001299	0.000000	0.000000	3.000000	2.000000	0.000000
20034.381324	0.092669	0.581744	0.027131	76.341080	31.032568	84.530846	-0.366541	0.000000	1.356525	0.000000	0.000000	0.000000	-0.286348	-0.009675	-0.001299	0.000000	0.000000	3.000000	2.000000	0.000000
20034.384657	0.091672	0.581730	0.027149	76.341080	31.032568	84.530846	-0.366541	0.000000	1.356525	0.000000	0.000000	0.000000	-0.299103	-0.004121	0.005670	0.000000	0.000000	3.000000	2.000000	0.000000
20034.387990	0.091672	0.581730	0.027149	76.258896	31.711670	85.468964	-0.366541	0.000000	1.356525	0.000000	0.000000	0.000000	-0.299103	-0.004121	0.005670	0.000000	0.000000	3.000000	2.000000	0.000000
20034.391324	0.090703	0.581708	0.027185	76.258896	31.711670	85.468964	-0.366541	0.000000	1.356525	0.000000	0.000000	0.000000	-0.290820	-0.006655	0.010698	0.000000	0.000000	3.000000	2.000000	0.000000
20034.394657	0.090703	0.581708	0.027185	76.258896	31.711670	85.468964	-0.366541	0.000000	1.356525	0.000000	0.000000	0.000000	-0.290820	-0.006655	0.010698	0.000000	0.000000	3.000000	2.000000	0.000000
20034.397990	0.090703	0.581708	0.027185	76.177780	32.350330	86.037949	-0.464862	0.000000	1.359253	0.000000	0.000000	0.000000	-0.290820	-0.006655	0.010698	0.000000	0.000000	3.000000	2.000000	0.000000
20034.401324	0.090703	0.581708	0.027185	76.177780	32.350330	86.037949	-0.464862	0.000000	1.359253	0.000000	0.000000	0.000000	-0.290820	-0.006655	0.010698	0.000000	0.000000	3.000000	2.000000	0.000000
20034.404657	0.089780	0.581686	0.027210	76.177780	32.350330	86.037949	-0.464862	0.000000	1.359253	0.000000	0.000000	0.000000	-0.276960	-0.006650	0.007555	0.000000	0.000000	3.000000	2.000000	0.000000
20034.407990	0.089780	0.581686	0.027210	76.100937	32.966408	86.261551	-0.464862	0.000000	1.359253	0.000000	0.000000	0.000000	-0.276960	-0.006650	0.007555	0.000000	0.000000	3.000000	2.000000	0.000000
20034.411324	0.088907	0.581655	0.027248	76.100937	32.966408	86.261551	-0.464862	0.000000	1.359253	0.000000	0.000000	0.000000	-0.261825	-0.009153	0.011436	0.000000	0.000000	3.000000	2.000000	0.000000
20034.414657	0.088907	0.581655	0.027248	76.100937	32.966408	86.261551	-0.464862	0.000000	1.359253	0.000000	0.000000	0.000000	-0.261825	-0.009153	0.011436	0.000000	0.000000	3.000000	2.000000	0.000000
20034.417990	0.088907	0.581655	0.027248	76.040123	33.600315	86.494225	-0.554659	0.000000	1.362418	0.000000	0.000000	0.000000	-0.261825	-0.009153	0.011436	0.000000	0.000000	3.000000	2.000000	0.000000
20034.421324	0.088907	0.581655	0.027248	76.040123	33.600315	86.494225	-0.554659	0.000000	1.362418	0.000000	0.000000	0.000000	-0.261825	-0.009153	0.011436	0.000000	0.000000	3.000000	2.000000	0.000000
20034.424657	0.088004	0.581614	0.027249	76.040123	33.600315	86.494225	-0.554659	0.000000	1.362418	0.000000	0.000000	0.000000	-0.270841	-0.012211	0.000325	0.000000	0.000000	3.000000	2.000000	0.000000
20034.427990	0.088004	0.581614	0.027249	75.998734	34.274200	87.220955	-0.554659	0.000000	1.362418	0.000000	0.000000	0.000000	-0.270841	-0.012211	0.000325	0.000000	0.000000	3.000000	2.000000	0.000000
20034.431324	0.087101	0.581574	0.027249	75.998734	34.274200	87.220955	-0.554659	0.000000	1.362418	0.000000	0.000000	0.000000	-0.270756	-0.012211	-0.000185	0.000000	0.000000	3.000000	2.000000	0.000000
20034.434657	0.087101	0.581574	0.027249	75.998734	34.274200	87.220955	-0.554659	0.000000	1.362418	0.000000	0.000000	0.000000	-0.270756	-0.012211	-0.000185	0.000000	0.000000	3.000000	2.000000	0.000000
20034.437990	0.087101	0.581574	0.027249	75.958244	34.915051	88.167328	-0.644925	0.000000	1.362442	0.000000	0.000000	0.000000	-0.270756	-0.012211	-0.000185	0.000000	0.000000	3.000000	2.000000	0.000000
20034.441324	0.087101	0.581574	0.027249	75.958244	34.915051	88.167328	-0.644925	0.000000	1.362442	0.000000	0.000000	0.000000	-0.270756	-0.012211	-0.000185	0.000000	0.000000	3.000000	2.000000	0.000000
20034.444657	0.086196	0.581514	0.027230	75.958244	34.915051	88.167328	-0.644925	0.000000	1.362442	0.000000	0.000000	0.000000	-0.271553	-0.017778	-0.005643	0.000000	0.000000	3.000000	2.000000	0.000000
20034.447990	0.086196	0.581514	0.027230	75.910988	35.440956	88.830925	-0.644925	0.000000	1.362442	0.000000	0.000000	0.000000	-0.271553	-0.017778	-0.005643	0.000000	0.000000	3.000000	2.000000	0.000000
20034.451324	0.085366	0.581492	0.027230	75.910988	35.440956	88.830925	-0.644925	0.000000	1.362442	0.000000	0.000000	0.000000	-0.249009	-0.006650	0.000095	0.000000	0.000000	3.000000	2.000000	0.000000
20034.454657	0.085366	0.581492	0.027230	75.910988	35.440956	88.830925	-0.644925	0.000000	1.362442	0.000000	0.000000	0.000000	-0.249009	-0.006650	0.000095	0.000000	0.000000	3.000000	2.000000	0.000000
20034.457990	0.085366	0.581492	0.027230	75.858551	35.903332	89.137115	-0.731686	0.000000	1.361517	0.000000	0.000000	0.000000	-0.249009	-0.006650	0.000095	0.000000	0.000000	3.000000	2.000000	0.000000
20034.461324	0.085366	0.581492	0.027230	75.858551	35.903332	89.137115	-0.731686	0.000000	1.361517	0.000000	0.000000	0.000000	-0.249009	-0.006650	0.000095	0.000000	0.000000	3.000000	2.000000	0.000000
20034.464657	0.084628	0.581470	0.027213	75.858551	35.903332	89.137115	-0.731686	0.000000	1.361517	0.000000	0.000000	0.000000	-0.221342	-0.006664	-0.005154	0.000000	0.000000	3.000000	2.000000	0.000000
20034.467990	0.084628	0.581470	0.027213	75.804039	36.354774	89.396942	-0.731686	0.000000	1.361517	0.000000	0.000000	0.000000	-0.221342	-0.006664	-0.005154	0.000000	0.000000	3.000000	2.000000	0.000000
20034.471324	0.083960	0.581448	0.027183	75.804039	36.354774	89.396942	-0.731686	0.000000	1.361517	0.000000	0.000000	0.000000	-0.200580	-0.006659	-0.009081	0.000000	0.000000	3.000000	2.000000	0.000000
20034.474657	0.083960	0.581448	0.027183	75.804039	36.354774	89.396942	-0.731686	0.000000	1.361517	0.000000	0.000000	0.000000	-0.200580	-0.006659	-0.009081	0.000000	0.000000	3.000000	2.000000	0.000000
20034.477990	0.083960	0.581448	0.027183	75.739227	36.734772	89.826500	-0.802006	0.000000	1.359145	0.000000	0.000000	0.000000	-0.200580	-0.006659	-0.009081	0.000000	0.000000	3.000000	2.000000	0.000000
20034.481324	0.083960	0.581448	0.027183	75.739227	36.734772	89.826500	-0.802006	0.000000	1.359145	0.000000	0.000000	0.000000	-0.200580	-0.006659	-0.009081	0.000000	0.000000	3.000000	2.000000	0.000000
20034.484657	0.083309	0.581461	0.027118	75.739227	36.734772	89.826500	-0.802006	0.000000	1.359145	0.000000	0.000000	0.000000	-0.195156	0.003875	-0.019517	0.000000	0.000000	3.000000	2.000000	0.000000
20034.487990	0.083309	0.581461	0.027118	75.683563	37.020210	90.306389	-0.802006	0.000000	1.359145	0.000000	0.000000	0.000000	-0.195156	0.003875	-0.019517	0.000000	0.000000	3.000000	2.000000	0.000000
20034.491324	0.082735	0.581484	0.027080	75.683563	37.020210	90.306389	-0.802006	0.000000	1.359145	0.000000	0.000000	0.000000	-0.172344	0.006934	-0.011397	0.000000	0.000000	3.000000	2.000000	0.000000
20034.494657	0.082735	0.581484	0.027080	75.683563	37.020210	90.306389	-0.802006	0.000000	1.359145	0.000000	0.000000	0.000000	-0.172344	0.006934	-0.011397	0.000000	0.000000	3.000000	2.000000	0.000000
20034.497990	0.082735	0.581484	0.027080	75.653831	37.147831	90.550102	-0.863256	0.000000	1.353992	0.000000	0.000000	0.000000	-0.172344	0.006934	-0.011397	0.000000	0.000000	3.000000	2.000000	0.000000
20034.501324	0.082735	0.581484	0.027080	75.653831	37.147831	90.550102	-0.863256	0.000000	1.353992	0.000000	0.000000	0.000000	-0.172344	0.006934	-0.011397	0.000000	0.000000	3.000000	2.000000	0.000000
20034.504657	0.082251	0.581534	0.027019	75.653831	37.147831	90.550102	-0.863256	0.000000	1.353992	0.000000	0.000000	0.000000	-0.145039	0.014956	-0.018296	0.000000	0.000000	3.000000	2.000000	0.000000
20034.507990	0.082251	0.581534	0.027019	75.654549	37.142666	90.588326	-0.863256	0.000000	1.353992	0.000000	0.000000	0.000000	-0.145039	0.014956	-0.018296	0.000000	0.000000	3.000000	2.000000	0.000000
20034.511324	0.082251	0.581534	0.027019	75.654549	37.142666	90.588326	-0.863256	0.000000	1.353992	0.000000	0.000000	0.000000	-0.145039	0.014956	-0.018296	0.000000	0.000000	3.000000	2.000000	0.000000
20034.514657	0.082251	0.581534	0.027019	75.654549	37.142666	90.588326	-0.863256	0.000000	1.353992	0.000000	0.000000	0.000000	-0.145039	0.014956	-0.018296	0.000000	0.000000	3.000000	2.000000	0.000000
20034.517990	0.081604	0.581664	0.026964	75.669609	37.159294	90.635345	-0.887429	0.000000	1.350943	0.000000	0.000000	0.000000	-0.194269	0.039118	-0.016335	0.000000	0.000000	3.000000	2.000000	0.000000
20034.521324	0.081604	0.581664	0.026964	75.669609	37.159294	90.635345	-0.887429	0.000000	1.350943	0.000000	0.000000	0.000000	-0.000001	-0.000006	-0.000000	0.000000	0.000000	3.000000	2.000000	0.000000
20034.524657	0.081604	0.581664	0.026964	75.669609	37.159294	90.635345	-0.887429	0.000000	1.350943	0.000000	0.000000	0.000000	-0.000001	-0.000006	-0.000000	0.000000	0.000000	3.000000	2.000000	0.000000
20034.527990	0.081604	0.581664	0.026964	75.712402	37.255589	90.745262	-0.919807	0.000000	1.348220	0.000000	0.000000	0.000000	-0.000001	-0.000006	-0.000000	0.000000	0.000000	3.000000	2.000000	0.000000
20034.531324	0.081604	0.581664	0.026964	75.712402	37.255589	90.745262	-0.919807	0.000000	1.348220	0.000000	0.000000	0.000000	-0.000001	-0.000006	-0.000000	0.000000	0.000000	3.000000	2.000000	0.000000
20034.534657	0.081410	0.581734	0.026935	75.712402	37.255589	90.745262	-0.919807	0.000000	1.348220	0.000000	0.000000	0.000000	-0.058183	0.021051	-0.008678	0.000000	0.000000	3.000000	2.000000	0.000000
20034.537990	0.081410	0.581734	0.026935	75.784317	37.411354	90.895889	-0.919807	0.000000	1.348220	0.000000	0.000000	0.000000	-0.058183	0.021051	-0.008678	0.000000	0.000000	3.000000	2.000000	0.000000
20034.541324	0.081410	0.581734	0.026935	75.784317	37.411354	90.895889	-0.919807	0.000000	1.348220	0.000000	0.000000	0.000000	-0.058183	0.021051	-0.008678	0.000000	0.000000	3.000000	2.000000	0.000000
20034.544657	0.081410	0.581734	0.026935	75.784317	37.411354	90.895889	-0.919807	0.000000	1.348220	0.000000	0.000000	0.000000	-0.058183	0.021051	-0.008678	0.000000	0.000000	3.000000	2.000000	0.000000
20034.547990	0.081214	0.581809	0.026753	75.874138	37.543221	90.995979	-0.929505	0.000000	1.346774	0.000000	0.000000	0.000000	-0.058790	0.022399	-0.054631	0.000000	0.000000	3.000000	2.000000	0.000000
20034.551324	0.081214	0.581809	0.026753	75.874138	37.543221	90.995979	-0.929505	0.000000	1.346774	0.000000	0.000000	0.000000	-0.058790	0.022399	-0.054631	0.000000	0.000000	3.000000	2.000000	0.000000
20034.554657	0.081214	0.581809	0.026753	75.874138	37.543221	90.995979	-0.929505	0.000000	1.346774	0.000000	0.000000	0.000000	-0.058790	0.022399	-0.054631	0.000000	0.000000	3.000000	2.000000	0.000000
20034.557990	0.081214	0.581809	0.026753	75.983253	37.614319	91.003403	-0.939303	0.000000	1.337669	0.000000	0.000000	0.000000	-0.058790	0.022399	-0.054631	0.000000	0.000000	3.000000	2.000000	0.000000
20034.561324	0.081150	0.581824	0.026652	75.983253	37.614319	91.003403	-0.939303	0.000000	1.337669	0.000000	0.000000	0.000000	-0.019293	0.004369	-0.030533	0.000000	0.000000	3.000000	2.000000	0.000000
20034.564657	0.081150	0.581824	0.026652	75.983253	37.614319	91.003403	-0.939303	0.000000	1.337669	0.000000	0.000000	0.000000	-0.019293	0.004369	-0.030533	0.000000	0.000000	3.000000	2.000000	0.000000
20034.567990	0.081150	0.581824	0.026652	76.076965	37.553909	90.858536	-0.942518	0.000000	1.332580	0.000000	0.000000	0.000000	-0.019293	0.004369	-0.030533	0.000000	0.000000	3.000000	2.000000	0.000000
20034.571324	0.081150	0.581824	0.026652	76.076965	37.553909	90.858536	-0.942518	0.000000	1.332580	0.000000	0.000000	0.000000	-0.019293	0.004369	-0.030533	0.000000	0.000000	3.000000	2.000000	0.000000
20034.574657	0.081099	0.581809	0.026490	76.076965	37.553909	90.858536	-0.942518	0.000000	1.332580	0.000000	0.000000	0.000000	-0.015231	-0.004242	-0.048583	0.000000	0.000000	3.000000	2.000000	0.000000
20034.577990	0.081099	0.581809	0.026490	76.145317	37.414837	90.635025	-0.942518	0.000000	1.332580	0.000000	0.000000	0.000000	-0.015231	-0.004242	-0.048583	0.000000	0.000000	3.000000	2.000000	0.000000
20034.581324	0.081099	0.581809	0.026490	76.145317	37.414837	90.635025	-0.942518	0.000000	1.332580	0.000000	0.000000	0.000000	-0.015231	-0.004242	-0.048583	0.000000	0.000000	3.000000	2.000000	0.000000
20034.584657	0.081099	0.581809	0.026490	76.145317	37.414837	90.635025	-0.942518	0.000000	1.332580	0.000000	0.000000	0.000000	-0.015231	-0.004242	-0.048583	0.000000	0.000000	3.000000	2.000000	0.000000
20034.587990	0.081047	0.581724	0.026042	76.189651	37.272011	90.424301	-0.945057	0.000000	1.324483	0.000000	0.000000	0.000000	-0.015466	-0.025785	-0.134441	0.000000	0.000000	3.000000	2.000000	0.000000
20034.591324	0.081047	0.581724	0.026042	76.189651	37.272011	90.424301	-0.945057	0.000000	1.324483	0.000000	0.000000	0.000000	-0.000000	-0.000000	0.000000	0.000000	0.000000	3.000000	2.000000	0.000000
20034.594657	0.081047	0.581724	0.026042	76.189651	37.272011	90.424301	-0.945057	0.000000	1.324483	0.000000	0.000000	0.000000	-0.000000	-0.000000	0.000000	0.000000	0.000000	3.000000	2.000000	0.000000
20034.597990	0.081047	0.581724	0.026042	76.229401	37.178547	90.276009	-0.947634	0.000000	1.302076	0.000000	0.000000	0.000000	-0.000000	-0.000000	0.000000	0.000000	0.000000	3.000000	2.000000	0.000000
20034.601324	0.081047	0.581724	0.026042	76.229401	37.178547	90.276009	-0.947634	0.000000	1.302076	0.000000	0.000000	0.000000	-0.000000	-0.000000	0.000000	0.000000	0.000000	3.000000	2.000000	0.000000
20034.604657	0.081076	0.581662	0.025791	76.229401	37.178547	90.276009	-0.947634	0.000000	1.302076	0.000000	0.000000	0.000000	0.008622	-0.018457	-0.075087	0.000000	0.000000	3.000000	2.000000	0.000000
20034.607990	0.081076	0.581662	0.025791	76.264351	37.117939	90.165573	-0.947634	0.000000	1.302076	0.000000	0.000000	0.000000	0.008622	-0.018457	-0.075087	0.000000	0.000000	3.000000	2.000000	0.000000
20034.611324	0.081076	0.581662	0.025791	76.264351	37.117939	90.165573	-0.947634	0.000000	1.302076	0.000000	0.000000	0.000000	0.008622	-0.018457	-0.075087	0.000000	0.000000	3.000000	2.000000	0.000000
20034.614657	0.081076	0.581662	0.025791	76.264351	37.117939	90.165573	-0.947634	0.000000	1.302076	0.000000	0.000000	0.000000	0.008622	-0.018457	-0.075087	0.000000	0.000000	3.000000	2.000000	0.000000
20034.617990	0.081132	0.581566	0.025284	76.291702	37.073597	90.087090	-0.946197	0.000000	1.289562	0.000000	0.000000	0.000000	0.016835	-0.028916	-0.152229	0.000000	0.000000	3.000000	2.000000	0.000000
20034.621324	0.081132	0.581566	0.025284	76.291702	37.073597	90.087090	-0.946197	0.000000	1.289562	0.000000	0.000000	0.000000	0.016835	-0.028916	-0.152229	0.000000	0.000000	3.000000	2.000000	0.000000
20034.624657	0.081132	0.581566	0.025284	76.291702	37.073597	90.087090	-0.946197	0.000000	1.289562	0.000000	0.000000	0.000000	0.016835	-0.028916	-0.152229	0.000000	0.000000	3.000000	2.000000	0.000000
20034.627990	0.081132	0.581566	0.025284	76.320244	37.047070	90.027344	-0.943391	0.000000	1.264190	0.000000	0.000000	0.000000	0.016835	-0.028916	-0.152229	0.000000	0.000000	3.000000	2.000000	0.000000
20034.631324	0.081160	0.581531	0.025027	76.320244	37.047070	90.027344	-0.943391	0.000000	1.264190	0.000000	0.000000	0.000000	0.008214	-0.010457	-0.077141	0.000000	0.000000	3.000000	2.000000	0.000000
20034.634657	0.081160	0.581531	0.025027	76.320244	37.047070	90.027344	-0.943391	0.000000	1.264190	0.000000	0.000000	0.000000	0.008214	-0.010457	-0.077141	0.000000	0.000000	3.000000	2.000000	0.000000
20034.637990	0.081160	0.581531	0.025027	76.344421	37.023861	89.974236	-0.942022	0.000000	1.251333	0.000000	0.000000	0.000000	0.008214	-0.010457	-0.077141	0.000000	0.000000	3.000000	2.000000	0.000000
20034.641324	0.081160	0.581531	0.025027	76.344421	37.023861	89.974236	-0.942022	0.000000	1.251333	0.000000	0.000000	0.000000	0.008214	-0.010457	-0.077141	0.000000	0.000000	3.000000	2.000000	0.000000
20034.644657	0.081157	0.581486	0.024734	76.344421	37.023861	89.974236	-0.942022	0.000000	1.251333	0.000000	0.000000	0.000000	-0.000687	-0.013546	-0.087945	0.000000	0.000000	3.000000	2.000000	0.000000
20034.647990	0.081157	0.581486	0.024734	76.370552	37.008461	89.933548	-0.942022	0.000000	1.251333	0.000000	0.000000	0.000000	-0.000687	-0.013546	-0.087945	0.000000	0.000000	3.000000	2.000000	0.000000
20034.651324	0.081157	0.581486	0.024734	76.370552	37.008461	89.933548	-0.942022	0.000000	1.251333	0.000000	0.000000	0.000000	-0.000687	-0.013546	-0.087945	0.000000	0.000000	3.000000	2.000000	0.000000
20034.654657	0.081157	0.581486	0.024734	76.370552	37.008461	89.933548	-0.942022	0.000000	1.251333	0.000000	0.000000	0.000000	-0.000687	-0.013546	-0.087945	0.000000	0.000000	3.000000	2.000000	0.000000
20034.657990	0.081110	0.581414	0.024171	76.396713	36.987572	89.892807	-0.942137	0.000000	1.236676	0.000000	0.000000	0.000000	-0.014304	-0.021599	-0.168661	0.000000	0.000000	3.000000	2.000000	0.000000
20034.661324	0.081110	0.581414	0.024171	76.396713	36.987572	89.892807	-0.942137	0.000000	1.236676	0.000000	0.000000	0.000000	-0.014304	-0.021599	-0.168661	0.000000	0.000000	3.000000	2.000000	0.000000
20034.664657	0.081110	0.581414	0.024171	76.396713	36.987572	89.892807	-0.942137	0.000000	1.236676	0.000000	0.000000	0.000000	-0.014304	-0.021599	-0.168661	0.000000	0.000000	3.000000	2.000000	0.000000
20034.667990	0.081110	0.581414	0.024171	76.412964	37.003208	89.904091	-0.944520	0.000000	1.208566	0.000000	0.000000	0.000000	-0.014304	-0.021599	-0.168661	0.000000	0.000000	3.000000	2.000000	0.000000
20034.671324	0.081064	0.581387	0.023902	76.412964	37.003208	89.904091	-0.944520	0.000000	1.208566	0.000000	0.000000	0.000000	-0.013601	-0.008054	-0.080714	0.000000	0.000000	3.000000	2.000000	0.000000
20034.674657	0.081064	0.581387	0.023902	76.412964	37.003208	89.904091	-0.944520	0.000000	1.208566	0.000000	0.000000	0.000000	-0.013601	-0.008054	-0.080714	0.000000	0.000000	3.000000	2.000000	0.000000
20034.677990	0.081064	0.581387	0.023902	76.421288	37.021103	89.922493	-0.946787	0.000000	1.195114	0.000000	0.000000	0.000000	-0.013601	-0.008054	-0.080714	0.000000	0.000000	3.000000	2.000000	0.000000
20034.681324	0.081064	0.581387	0.023902	76.421288	37.021103	89.922493	-0.946787	0.000000	1.195114	0.000000	0.000000	0.000000	-0.013601	-0.008054	-0.080714	0.000000	0.000000	3.000000	2.000000	0.000000
20034.684657	0.081022	0.581378	0.023650	76.421288	37.021103	89.922493	-0.946787	0.000000	1.195114	0.000000	0.000000	0.000000	-0.012765	-0.002553	-0.075753	0.000000	0.000000	3.000000	2.000000	0.000000
20034.687990	0.081022	0.581378	0.023650	76.429634	37.033592	89.940941	-0.946787	0.000000	1.195114	0.000000	0.000000	0.000000	-0.012765	-0.002553	-0.075753	0.000000	0.000000	3.000000	2.000000	0.000000
20034.691324	0.081022	0.581378	0.023650	76.429634	37.033592	89.940941	-0.946787	0.000000	1.195114	0.000000	0.000000	0.000000	-0.012765	-0.002553	-0.075753	0.000000	0.000000	3.000000	2.000000	0.000000
20034.694657	0.081022	0.581378	0.023650	76.429634	37.033592	89.940941	-0.946787	0.000000	1.195114	0.000000	0.000000	0.000000	-0.012765	-0.002553	-0.075753	0.000000	0.000000	3.000000	2.000000	0.000000
20034.697990	0.080862	0.581472	0.023260	76.429634	37.028152	89.940941	-0.948915	0.000000	1.182488	0.000000	0.000000	0.000000	-0.047870	0.028111	-0.117077	0.000000	0.000000	3.000000	2.000000	0.000000
20034.701324	0.080862	0.581472	0.023260	76.429634	37.028152	89.940941	-0.948915	0.000000	1.182488	0.000000	0.000000	0.000000	-0.047870	0.028111	-0.117077	0.000000	0.000000	3.000000	2.000000	0.000000
20034.704657	0.080862	0.581472	0.023260	76.429634	37.028152	89.940941	-0.948915	0.000000	1.182488	0.000000	0.000000	0.000000	-0.047870	0.028111	-0.117077	0.000000	0.000000	3.000000	2.000000	0.000000
20034.707990	0.080862	0.581472	0.023260	76.429634	37.019993	89.940941	-0.956893	0.000000	1.162975	0.000000	0.000000	0.000000	-0.047870	0.028111	-0.117077	0.000000	0.000000	3.000000	2.000000	0.000000
20034.711324	0.080766	0.581529	0.023108	76.429634	37.019993	89.940941	-0.956893	0.000000	1.162975	0.000000	0.000000	0.000000	-0.028749	0.017122	-0.045444	0.000000	0.000000	3.000000	2.000000	0.000000
20034.714657	0.080766	0.581529	0.023108	76.429634	37.019993	89.940941	-0.956893	0.000000	1.162975	0.000000	0.000000	0.000000	-0.028749	0.017122	-0.045444	0.000000	0.000000	3.000000	2.000000	0.000000
20034.717990	0.080766	0.581529	0.023108	76.429634	37.011833	89.940941	-0.961685	0.000000	1.155401	0.000000	0.000000	0.000000	-0.028749	0.017122	-0.045444	0.000000	0.000000	3.000000	2.000000	0.000000
20034.721324	0.080647	0.581613	0.022954	76.429634	37.011833	89.940941	-0.961685	0.000000	1.155401	0.000000	0.000000	0.000000	-0.035912	0.025058	-0.046318	0.000000	0.000000	3.000000	2.000000	0.000000
20034.724657	0.080647	0.581613	0.022954	76.429634	37.011833	89.940941	-0.961685	0.000000	1.155401	0.000000	0.000000	0.000000	-0.035912	0.025058	-0.046318	0.000000	0.000000	3.000000	2.000000	0.000000
20034.727990	0.080647	0.581613	0.022954	76.424850	36.981544	89.922165	-0.967670	0.000000	1.147682	0.000000	0.000000	0.000000	-0.035912	0.025058	-0.046318	0.000000	0.000000	3.000000	2.000000	0.000000
20034.731324	0.080647	0.581613	0.022954	76.424850	36.981544	89.922165	-0.967670	0.000000	1.147682	0.000000	0.000000	0.000000	-0.035912	0.025058	-0.046318	0.000000	0.000000	3.000000	2.000000	0.000000
20034.734657	0.080527	0.581696	0.022799	76.424850	36.981544	89.922165	-0.967670	0.000000	1.147682	0.000000	0.000000	0.000000	-0.035895	0.025055	-0.046335	0.000000	0.000000	3.000000	2.000000	0.000000
20034.737990	0.080527	0.581696	0.022799	76.424454	36.950489	89.896599	-0.967670	0.000000	1.147682	0.000000	0.000000	0.000000	-0.035895	0.025055	-0.046335	0.000000	0.000000	3.000000	2.000000	0.000000
20034.741324	0.080527	0.581696	0.022799	76.424454	36.950489	89.896599	-0.967670	0.000000	1.147682	0.000000	0.000000	0.000000	-0.035895	0.025055	-0.046335	0.000000	0.000000	3.000000	2.000000	0.000000
20034.744657	0.080527	0.581696	0.022799	76.424454	36.950489	89.896599	-0.967670	0.000000	1.147682	0.000000	0.000000	0.000000	-0.035895	0.025055	-0.046335	0.000000	0.000000	3.000000	2.000000	0.000000
20034.747990	0.080264	0.581889	0.022487	76.422859	36.904003	89.851952	-0.973653	0.000000	1.139959	0.000000	0.000000	0.000000	-0.078907	0.057993	-0.093593	0.000000	0.000000	3.000000	2.000000	0.000000
20034.751324	0.080264	0.581889	0.022487	76.422859	36.904003	89.851952	-0.973653	0.000000	1.139959	0.000000	0.000000	0.000000	-0.078907	0.057993	-0.093593	0.000000	0.000000	3.000000	2.000000	0.000000
20034.754657	0.080264	0.581889	0.022487	76.422859	36.904003	89.851952	-0.973653	0.000000	1.139959	0.000000	0.000000	0.000000	-0.078907	0.057993	-0.093593	0.000000	0.000000	3.000000	2.000000	0.000000
20034.757990	0.080264	0.581889	0.022487	76.422035	36.847340	89.800819	-0.986804	0.000000	1.124360	0.000000	0.000000	0.000000	-0.078907	0.057993	-0.093593	0.000000	0.000000	3.000000	2.000000	0.000000
20034.761324	0.080098	0.581999	0.022333	76.422035	36.847340	89.800819	-0.986804	0.000000	1.124360	0.000000	0.000000	0.000000	-0.049836	0.032944	-0.046125	0.000000	0.000000	3.000000	2.000000	0.000000
20034.764657	0.080098	0.581999	0.022333	76.422035	36.847340	89.800819	-0.986804	0.000000	1.124360	0.000000	0.000000	0.000000	-0.049836	0.032944	-0.046125	0.000000	0.000000	3.000000	2.000000	0.000000
20034.767990	0.080098	0.581999	0.022333	76.420387	36.795399	89.756142	-0.995110	0.000000	1.116673	0.000000	0.000000	0.000000	-0.049836	0.032944	-0.046125	0.000000	0.000000	3.000000	2.000000	0.000000
20034.771324	0.079932	0.582109	0.022180	76.420387	36.795399	89.756142	-0.995110	0.000000	1.116673	0.000000	0.000000	0.000000	-0.049812	0.032911	-0.046153	0.000000	0.000000	3.000000	2.000000	0.000000
20034.774657	0.079932	0.582109	0.022180	76.420387	36.795399	89.756142	-0.995110	0.000000	1.116673	0.000000	0.000000	0.000000	-0.049812	0.032911	-0.046153	0.000000	0.000000	3.000000	2.000000	0.000000
20034.777990	0.079932	0.582109	0.022180	76.423119	36.739941	89.704666	-1.003412	0.000000	1.108981	0.000000	0.000000	0.000000	-0.049812	0.032911	-0.046153	0.000000	0.000000	3.000000	2.000000	0.000000
20034.781324	0.079932	0.582109	0.022180	76.423119	36.739941	89.704666	-1.003412	0.000000	1.108981	0.000000	0.000000	0.000000	-0.049812	0.032911	-0.046153	0.000000	0.000000	3.000000	2.000000	0.000000
20034.784657	0.079790	0.582192	0.022029	76.423119	36.739941	89.704666	-1.003412	0.000000	1.108981	0.000000	0.000000	0.000000	-0.042623	0.024912	-0.045296	0.000000	0.000000	3.000000	2.000000	0.000000
20034.787990	0.079790	0.582192	0.022029	76.425812	36.684418	89.653099	-1.003412	0.000000	1.108981	0.000000	0.000000	0.000000	-0.042623	0.024912	-0.045296	0.000000	0.000000	3.000000	2.000000	0.000000
20034.791324	0.079790	0.582192	0.022029	76.425812	36.684418	89.653099	-1.003412	0.000000	1.108981	0.000000	0.000000	0.000000	-0.042623	0.024912	-0.045296	0.000000	0.000000	3.000000	2.000000	0.000000
20034.794657	0.079790	0.582192	0.022029	76.425812	36.684418	89.653099	-1.003412	0.000000	1.108981	0.000000	0.000000	0.000000	-0.042623	0.024912	-0.045296	0.000000	0.000000	3.000000	2.000000	0.000000
20034.797990	0.079435	0.582339	0.021721	76.433655	36.620594	89.588188	-1.010515	0.000000	1.101431	0.000000	0.000000	0.000000	-0.106470	0.044223	-0.092235	0.000000	0.000000	3.000000	2.000000	0.000000
20034.801324	0.079435	0.582339	0.021721	76.433655	36.620594	89.588188	-1.010515	0.000000	1.101431	0.000000	0.000000	0.000000	-0.106470	0.044223	-0.092235	0.000000	0.000000	3.000000	2.000000	0.000000
20034.804657	0.079435	0.582339	0.021721	76.433655	36.620594	89.588188	-1.010515	0.000000	1.101431	0.000000	0.000000	0.000000	-0.106470	0.044223	-0.092235	0.000000	0.000000	3.000000	2.000000	0.000000
20034.807990	0.079435	0.582339	0.021721	76.448936	36.536728	89.490250	-1.028260	0.000000	1.086059	0.000000	0.000000	0.000000	-0.106470	0.044223	-0.092235	0.000000	0.000000	3.000000	2.000000	0.000000
20034.811324	0.079285	0.582367	0.021520	76.448936	36.536728	89.490250	-1.028260	0.000000	1.086059	0.000000	0.000000	0.000000	-0.045023	0.008205	-0.060291	0.000000	0.000000	3.000000	2.000000	0.000000
20034.814657	0.079285	0.582367	0.021520	76.448936	36.536728	89.490250	-1.028260	0.000000	1.086059	0.000000	0.000000	0.000000	-0.045023	0.008205	-0.060291	0.000000	0.000000	3.000000	2.000000	0.000000
20034.817990	0.079285	0.582367	0.021520	76.475235	36.431065	89.358673	-1.035764	0.000000	1.076010	0.000000	0.000000	0.000000	-0.045023	0.008205	-0.060291	0.000000	0.000000	3.000000	2.000000	0.000000
20034.821324	0.079154	0.582402	0.021292	76.475235	36.431065	89.358673	-1.035764	0.000000	1.076010	0.000000	0.000000	0.000000	-0.039338	0.010600	-0.068441	0.000000	0.000000	3.000000	2.000000	0.000000
20034.824657	0.079154	0.582402	0.021292	76.475235	36.431065	89.358673	-1.035764	0.000000	1.076010	0.000000	0.000000	0.000000	-0.039338	0.010600	-0.068441	0.000000	0.000000	3.000000	2.000000	0.000000
20034.827990	0.079154	0.582402	0.021292	76.508492	36.284470	89.167793	-1.042320	0.000000	1.064604	0.000000	0.000000	0.000000	-0.039338	0.010600	-0.068441	0.000000	0.000000	3.000000	2.000000	0.000000
20034.831324	0.079154	0.582402	0.021292	76.508492	36.284470	89.167793	-1.042320	0.000000	1.064604	0.000000	0.000000	0.000000	-0.039338	0.010600	-0.068441	0.000000	0.000000	3.000000	2.000000	0.000000
20034.834657	0.079017	0.582400	0.021031	76.508492	36.284470	89.167793	-1.042320	0.000000	1.064604	0.000000	0.000000	0.000000	-0.040959	-0.000517	-0.078418	0.000000	0.000000	3.000000	2.000000	0.000000
20034.837990	0.079017	0.582400	0.021031	76.552567	36.117779	88.942223	-1.042320	0.000000	1.064604	0.000000	0.000000	0.000000	-0.040959	-0.000517	-0.078418	0.000000	0.000000	3.000000	2.000000	0.000000
20034.841324	0.079017	0.582400	0.021031	76.552567	36.117779	88.942223	-1.042320	0.000000	1.064604	0.000000	0.000000	0.000000	-0.040959	-0.000517	-0.078418	0.000000	0.000000	3.000000	2.000000	0.000000
20034.844657	0.079017	0.582400	0.021031	76.552567	36.117779	88.942223	-1.042320	0.000000	1.064604	0.000000	0.000000	0.000000	-0.040959	-0.000517	-0.078418	0.000000	0.000000	3.000000	2.000000	0.000000
20034.847990	0.078806	0.582386	0.020456	76.599586	35.933174	88.689049	-1.049147	0.000000	1.051534	0.000000	0.000000	0.000000	-0.063400	-0.004246	-0.172263	0.000000	0.000000	3.000000	2.000000	0.000000
20034.851324	0.078806	0.582386	0.020456	76.599586	35.933174	88.689049	-1.049147	0.000000	1.051534	0.000000	0.000000	0.000000	-0.063400	-0.004246	-0.172263	0.000000	0.000000	3.000000	2.000000	0.000000
20034.854657	0.078806	0.582386	0.020456	76.599586	35.933174	88.689049	-1.049147	0.000000	1.051534	0.000000	0.000000	0.000000	-0.063400	-0.004246	-0.172263	0.000000	0.000000	3.000000	2.000000	0.000000
20034.857990	0.078806	0.582386	0.020456	76.650208	35.725361	88.401237	-1.059714	0.000000	1.022824	0.000000	0.000000	0.000000	-0.063400	-0.004246	-0.172263	0.000000	0.000000	3.000000	2.000000	0.000000
20034.861324	0.078735	0.582366	0.020167	76.650208	35.725361	88.401237	-1.059714	0.000000	1.022824	0.000000	0.000000	0.000000	-0.021308	-0.006124	-0.086835	0.000000	0.000000	3.000000	2.000000	0.000000
20034.864657	0.078735	0.582366	0.020167	76.650208	35.725361	88.401237	-1.059714	0.000000	1.022824	0.000000	0.000000	0.000000	-0.021308	-0.006124	-0.086835	0.000000	0.000000	3.000000	2.000000	0.000000
20034.867990	0.078735	0.582366	0.020167	76.700798	35.495682	88.079002	-1.063265	0.000000	1.008351	0.000000	0.000000	0.000000	-0.021308	-0.006124	-0.086835	0.000000	0.000000	3.000000	2.000000	0.000000
20034.871324	0.078735	0.582366	0.020167	76.700798	35.495682	88.079002	-1.063265	0.000000	1.008351	0.000000	0.000000	0.000000	-0.021308	-0.006124	-0.086835	0.000000	0.000000	3.000000	2.000000	0.000000
20034.874657	0.078705	0.582353	0.019847	76.700798	35.495682	88.079002	-1.063265	0.000000	1.008351	0.000000	0.000000	0.000000	-0.008874	-0.003781	-0.096104	0.000000	0.000000	3.000000	2.000000	0.000000
20034.877990	0.078705	0.582353	0.019847	76.757813	35.216434	87.694237	-1.063265	0.000000	1.008351	0.000000	0.000000	0.000000	-0.008874	-0.003781	-0.096104	0.000000	0.000000	3.000000	2.000000	0.000000
20034.881324	0.078705	0.582353	0.019847	76.757813	35.216434	87.694237	-1.063265	0.000000	1.008351	0.000000	0.000000	0.000000	-0.008874	-0.003781	-0.096104	0.000000	0.000000	3.000000	2.000000	0.000000
20034.884657	0.078705	0.582353	0.019847	76.757813	35.216434	87.694237	-1.063265	0.000000	1.008351	0.000000	0.000000	0.000000	-0.008874	-0.003781	-0.096104	0.000000	0.000000	3.000000	2.000000	0.000000
20034.887990	0.078662	0.582367	0.019302	76.824646	34.869446	87.211899	-1.064744	0.000000	0.992334	0.000000	0.000000	0.000000	-0.012998	0.004186	-0.163287	0.000000	0.000000	3.000000	2.000000	0.000000
20034.891324	0.078662	0.582367	0.019302	76.824646	34.869446	87.211899	-1.064744	0.000000	0.992334	0.000000	0.000000	0.000000	-0.012998	0.004186	-0.163287	0.000000	0.000000	3.000000	2.000000	0.000000
20034.894657	0.078662	0.582367	0.019302	76.824646	34.869446	87.211899	-1.064744	0.000000	0.992334	0.000000	0.000000	0.000000	-0.012998	0.004186	-0.163287	0.000000	0.000000	3.000000	2.000000	0.000000
20034.897990	0.078662	0.582367	0.019302	76.901688	34.439342	86.623085	-1.066910	0.000000	0.965119	0.000000	0.000000	0.000000	-0.012998	0.004186	-0.163287	0.000000	0.000000	3.000000	2.000000	0.000000
20034.901324	0.078657	0.582373	0.018995	76.901688	34.439342	86.623085	-1.066910	0.000000	0.965119	0.000000	0.000000	0.000000	-0.001303	0.001686	-0.092287	0.000000	0.000000	3.000000	2.000000	0.000000
20034.904657	0.078657	0.582373	0.018995	76.901688	34.439342	86.623085	-1.066910	0.000000	0.965119	0.000000	0.000000	0.000000	-0.001303	0.001686	-0.092287	0.000000	0.000000	3.000000	2.000000	0.000000
20034.907990	0.078657	0.582373	0.018995	76.987663	33.907562	85.898376	-1.067128	0.000000	0.949738	0.000000	0.000000	0.000000	-0.001303	0.001686	-0.092287	0.000000	0.000000	3.000000	2.000000	0.000000
20034.911324	0.078657	0.582373	0.018995	76.987663	33.907562	85.898376	-1.067128	0.000000	0.949738	0.000000	0.000000	0.000000	-0.001303	0.001686	-0.092287	0.000000	0.000000	3.000000	2.000000	0.000000
20034.914657	0.078657	0.582370	0.018710	76.987663	33.907562	85.898376	-1.067128	0.000000	0.949738	0.000000	0.000000	0.000000	-0.000165	-0.000746	-0.085291	0.000000	0.000000	3.000000	2.000000	0.000000
20034.917990	0.078657	0.582370	0.018710	77.080383	33.304649	85.081673	-1.067128	0.000000	0.949738	0.000000	0.000000	0.000000	-0.000165	-0.000746	-0.085291	0.000000	0.000000	3.000000	2.000000	0.000000
20034.921324	0.078657	0.582370	0.018710	77.080383	33.304649	85.081673	-1.067128	0.000000	0.949738	0.000000	0.000000	0.000000	-0.000165	-0.000746	-0.085291	0.000000	0.000000	3.000000	2.000000	0.000000
20034.924657	0.078657	0.582370	0.018710	77.080383	33.304649	85.081673	-1.067128	0.000000	0.949738	0.000000	0.000000	0.000000	-0.000165	-0.000746	-0.085291	0.000000	0.000000	3.000000	2.000000	0.000000
20034.927990	0.078640	0.582447	0.018189	77.173004	32.646252	84.199898	-1.067155	0.000000	0.935523	0.000000	0.000000	0.000000	-0.005010	0.022948	-0.156561	0.000000	0.000000	3.000000	2.000000	0.000000
20034.931324	0.078640	0.582447	0.018189	77.173004	32.646252	84.199898	-1.067155	0.000000	0.935523	0.000000	0.000000	0.000000	-0.005010	0.022948	-0.156561	0.000000	0.000000	3.000000	2.000000	0.000000
20034.934657	0.078640	0.582447	0.018189	77.173004	32.646252	84.199898	-1.067155	0.000000	0.935523	0.000000	0.000000	0.000000	-0.005010	0.022948	-0.156561	0.000000	0.000000	3.000000	2.000000	0.000000
20034.937990	0.078640	0.582447	0.018189	77.261070	31.968908	83.294579	-1.067990	0.000000	0.909429	0.000000	0.000000	0.000000	-0.005010	0.022948	-0.156561	0.000000	0.000000	3.000000	2.000000	0.000000
20034.941324	0.078621	0.582507	0.017934	77.261070	31.968908	83.294579	-1.067990	0.000000	0.909429	0.000000	0.000000	0.000000	-0.005663	0.018134	-0.076256	0.000000	0.000000	3.000000	2.000000	0.000000
20034.944657	0.078621	0.582507	0.017934	77.261070	31.968908	83.294579	-1.067990	0.000000	0.909429	0.000000	0.000000	0.000000	-0.005663	0.018134	-0.076256	0.000000	0.000000	3.000000	2.000000	0.000000
20034.947990	0.078621	0.582507	0.017934	77.342545	31.283827	82.387634	-1.068934	0.000000	0.896720	0.000000	0.000000	0.000000	-0.005663	0.018134	-0.076256	0.000000	0.000000	3.000000	2.000000	0.000000
20034.951324	0.078613	0.582570	0.017744	77.342545	31.283827	82.387634	-1.068934	0.000000	0.896720	0.000000	0.000000	0.000000	-0.002524	0.018899	-0.057246	0.000000	0.000000	3.000000	2.000000	0.000000
20034.954657	0.078613	0.582570	0.017744	77.342545	31.283827	82.387634	-1.068934	0.000000	0.896720	0.000000	0.000000	0.000000	-0.002524	0.018899	-0.057246	0.000000	0.000000	3.000000	2.000000	0.000000
20034.957990	0.078613	0.582570	0.017744	77.417885	30.619335	81.514481	-1.069355	0.000000	0.887179	0.000000	0.000000	0.000000	-0.002524	0.018899	-0.057246	0.000000	0.000000	3.000000	2.000000	0.000000
20034.961324	0.078613	0.582570	0.017744	77.417885	30.619335	81.514481	-1.069355	0.000000	0.887179	0.000000	0.000000	0.000000	-0.002524	0.018899	-0.057246	0.000000	0.000000	3.000000	2.000000	0.000000
20034.964657	0.078582	0.582633	0.017556	77.417885	30.619335	81.514481	-1.069355	0.000000	0.887179	0.000000	0.000000	0.000000	-0.009291	0.018858	-0.056135	0.000000	0.000000	3.000000	2.000000	0.000000
20034.967990	0.078582	0.582633	0.017556	77.483887	29.977594	80.678856	-1.069355	0.000000	0.887179	0.000000	0.000000	0.000000	-0.009291	0.018858	-0.056135	0.000000	0.000000	3.000000	2.000000	0.000000
20034.971324	0.078582	0.582633	0.017556	77.483887	29.977594	80.678856	-1.069355	0.000000	0.887179	0.000000	0.000000	0.000000	-0.009291	0.018858	-0.056135	0.000000	0.000000	3.000000	2.000000	0.000000
20034.974657	0.078582	0.582633	0.017556	77.483887	29.977594	80.678856	-1.069355	0.000000	0.887179	0.000000	0.000000	0.000000	-0.009291	0.018858	-0.056135	0.000000	0.000000	3.000000	2.000000	0.000000
20034.977990	0.078491	0.582798	0.017286	77.543167	29.373840	79.895164	-1.070903	0.000000	0.877823	0.000000	0.000000	0.000000	-0.027300	0.049560	-0.081053	0.000000	0.000000	3.000000	2.000000	0.000000
20034.981324	0.078491	0.582798	0.017286	77.543167	29.373840	79.895164	-1.070903	0.000000	0.877823	0.000000	0.000000	0.000000	-0.027300	0.049560	-0.081053	0.000000	0.000000	3.000000	2.000000	0.000000
20034.984657	0.078491	0.582798	0.017286	77.543167	29.373840	79.895164	-1.070903	0.000000	0.877823	0.000000	0.000000	0.000000	-0.027300	0.049560	-0.081053	0.000000	0.000000	3.000000	2.000000	0.000000
20034.987990	0.078491	0.582798	0.017286	77.585762	28.877167	79.257690	-1.075453	0.000000	0.864314	0.000000	0.000000	0.000000	-0.027300	0.049560	-0.081053	0.000000	0.000000	3.000000	2.000000	0.000000
20034.991324	0.078422	0.582871	0.017147	77.585762	28.877167	79.257690	-1.075453	0.000000	0.864314	0.000000	0.000000	0.000000	-0.020812	0.021965	-0.041915	0.000000	0.000000	3.000000	2.000000	0.000000
20034.994657	0.078422	0.582871	0.017147	77.585762	28.877167	79.257690	-1.075453	0.000000	0.864314	0.000000	0.000000	0.000000	-0.020812	0.021965	-0.041915	0.000000	0.000000	3.000000	2.000000	0.000000
20034.997990	0.078422	0.582871	0.017147	77.614357	28.512699	78.797684	-1.078922	0.000000	0.857328	0.000000	0.000000	0.000000	-0.020812	0.021965	-0.041915	0.000000	0.000000	3.000000	2.000000	0.000000
20035.001324	0.078377	0.582963	0.017020	77.614357	28.512699	78.797684	-1.078922	0.000000	0.857328	0.000000	0.000000	0.000000	-0.013230	0.027509	-0.038053	0.000000	0.000000	3.000000	2.000000	0.000000
20035.004657	0.078377	0.582963	0.017020	77.614357	28.512699	78.797684	-1.078922	0.000000	0.857328	0.000000	0.000000	0.000000	-0.013230	0.027509	-0.038053	0.000000	0.000000	3.000000	2.000000	0.000000
20035.007990	0.078377	0.582963	0.017020	77.634750	28.258770	78.476082	-1.081127	0.000000	0.850986	0.000000	0.000000	0.000000	-0.013230	0.027509	-0.038053	0.000000	0.000000	3.000000	2.000000	0.000000
20035.011324	0.078308	0.583036	0.016880	77.634750	28.258770	78.476082	-1.081127	0.000000	0.850986	0.000000	0.000000	0.000000	-0.020800	0.021962	-0.041933	0.000000	0.000000	3.000000	2.000000	0.000000
20035.014657	0.078308	0.583036	0.016880	77.634750	28.258770	78.476082	-1.081127	0.000000	0.850986	0.000000	0.000000	0.000000	-0.020800	0.021962	-0.041933	0.000000	0.000000	3.000000	2.000000	0.000000
20035.017990	0.078308	0.583036	0.016880	77.645248	28.139986	78.340431	-1.084594	0.000000	0.843997	0.000000	0.000000	0.000000	-0.020800	0.021962	-0.041933	0.000000	0.000000	3.000000	2.000000	0.000000
20035.021324	0.078308	0.583036	0.016880	77.645248	28.139986	78.340431	-1.084594	0.000000	0.843997	0.000000	0.000000	0.000000	-0.020800	0.021962	-0.041933	0.000000	0.000000	3.000000	2.000000	0.000000
20035.024657	0.078214	0.583091	0.016727	77.645248	28.139986	78.340431	-1.084594	0.000000	0.843997	0.000000	0.000000	0.000000	-0.028367	0.016392	-0.045815	0.000000	0.000000	3.000000	2.000000	0.000000
20035.027990	0.078214	0.583091	0.016727	77.646118	28.086407	78.282730	-1.084594	0.000000	0.843997	0.000000	0.000000	0.000000	-0.028367	0.016392	-0.045815	0.000000	0.000000	3.000000	2.000000	0.000000
20035.031324	0.078214	0.583091	0.016727	77.646118	28.086407	78.282730	-1.084594	0.000000	0.843997	0.000000	0.000000	0.000000	-0.028367	0.016392	-0.045815	0.000000	0.000000	3.000000	2.000000	0.000000
20035.034657	0.078214	0.583091	0.016727	77.646118	28.086407	78.282730	-1.084594	0.000000	0.843997	0.000000	0.000000	0.000000	-0.028367	0.016392	-0.045815	0.000000	0.000000	3.000000	2.000000	0.000000
20035.037990	0.077991	0.583223	0.016355	77.652931	28.039263	78.234398	-1.089321	0.000000	0.836361	0.000000	0.000000	0.000000	-0.066914	0.039728	-0.111630	0.000000	0.000000	3.000000	2.000000	0.000000
20035.041324	0.077991	0.583223	0.016355	77.652931	28.039263	78.234398	-1.089321	0.000000	0.836361	0.000000	0.000000	0.000000	-0.066914	0.039728	-0.111630	0.000000	0.000000	3.000000	2.000000	0.000000
20035.044657	0.077991	0.583223	0.016355	77.652931	28.039263	78.234398	-1.089321	0.000000	0.836361	0.000000	0.000000	0.000000	-0.066914	0.039728	-0.111630	0.000000	0.000000	3.000000	2.000000	0.000000
20035.047990	0.077991	0.583223	0.016355	77.658951	27.961452	78.159081	-1.100474	0.000000	0.817756	0.000000	0.000000	0.000000	-0.066914	0.039728	-0.111630	0.000000	0.000000	3.000000	2.000000	0.000000
20035.051324	0.077821	0.583293	0.016167	77.658951	27.961452	78.159081	-1.100474	0.000000	0.817756	0.000000	0.000000	0.000000	-0.050860	0.020998	-0.056581	0.000000	0.000000	3.000000	2.000000	0.000000
20035.054657	0.077821	0.583293	0.016167	77.658951	27.961452	78.159081	-1.100474	0.000000	0.817756	0.000000	0.000000	0.000000	-0.050860	0.020998	-0.056581	0.000000	0.000000	3.000000	2.000000	0.000000
20035.057990	0.077821	0.583293	0.016167	77.664948	27.875347	78.075592	-1.108950	0.000000	0.808326	0.000000	0.000000	0.000000	-0.050860	0.020998	-0.056581	0.000000	0.000000	3.000000	2.000000	0.000000
20035.061324	0.077821	0.583293	0.016167	77.664948	27.875347	78.075592	-1.108950	0.000000	0.808326	0.000000	0.000000	0.000000	-0.050860	0.020998	-0.056581	0.000000	0.000000	3.000000	2.000000	0.000000
20035.064657	0.077625	0.583371	0.015958	77.664948	27.875347	78.075592	-1.108950	0.000000	0.808326	0.000000	0.000000	0.000000	-0.058720	0.023296	-0.062532	0.000000	0.000000	3.000000	2.000000	0.000000
20035.067990	0.077625	0.583371	0.015958	77.670074	27.837477	78.049919	-1.108950	0.000000	0.808326	0.000000	0.000000	0.000000	-0.058720	0.023296	-0.062532	0.000000	0.000000	3.000000	2.000000	0.000000
20035.071324	0.077625	0.583371	0.015958	77.670074	27.837477	78.049919	-1.108950	0.000000	0.808326	0.000000	0.000000	0.000000	-0.058720	0.023296	-0.062532	0.000000	0.000000	3.000000	2.000000	0.000000
20035.074657	0.077625	0.583371	0.015958	77.670074	27.837477	78.049919	-1.108950	0.000000	0.808326	0.000000	0.000000	0.000000	-0.058720	0.023296	-0.062532	0.000000	0.000000	3.000000	2.000000	0.000000
20035.077990	0.077227	0.583541	0.015494	77.667137	27.813906	78.045280	-1.118737	0.000000	0.797904	0.000000	0.000000	0.000000	-0.119611	0.051102	-0.139236	0.000000	0.000000	3.000000	2.000000	0.000000
20035.081324	0.077227	0.583541	0.015494	77.667137	27.813906	78.045280	-1.118737	0.000000	0.797904	0.000000	0.000000	0.000000	-0.119611	0.051102	-0.139236	0.000000	0.000000	3.000000	2.000000	0.000000
20035.084657	0.077227	0.583541	0.015494	77.667137	27.813906	78.045280	-1.118737	0.000000	0.797904	0.000000	0.000000	0.000000	-0.119611	0.051102	-0.139236	0.000000	0.000000	3.000000	2.000000	0.000000
20035.087990	0.077227	0.583541	0.015494	77.667122	27.794849	78.045265	-1.138672	0.000000	0.774698	0.000000	0.000000	0.000000	-0.119611	0.051102	-0.139236	0.000000	0.000000	3.000000	2.000000	0.000000
20035.091324	0.077024	0.583634	0.015238	77.667122	27.794849	78.045265	-1.138672	0.000000	0.774698	0.000000	0.000000	0.000000	-0.060883	0.027792	-0.076711	0.000000	0.000000	3.000000	2.000000	0.000000
20035.094657	0.077024	0.583634	0.015238	77.667122	27.794849	78.045265	-1.138672	0.000000	0.774698	0.000000	0.000000	0.000000	-0.060883	0.027792	-0.076711	0.000000	0.000000	3.000000	2.000000	0.000000
20035.097990	0.077024	0.583634	0.015238	77.664162	27.776711	78.040611	-1.148819	0.000000	0.761913	0.000000	0.000000	0.000000	-0.060883	0.027792	-0.076711	0.000000	0.000000	3.000000	2.000000	0.000000
20035.101324	0.077024	0.583634	0.015238	77.664162	27.776711	78.040611	-1.148819	0.000000	0.761913	0.000000	0.000000	0.000000	-0.060883	0.027792	-0.076711	0.000000	0.000000	3.000000	2.000000	0.000000
20035.104657	0.076838	0.583760	0.014948	77.664162	27.776711	78.040611	-1.148819	0.000000	0.761913	0.000000	0.000000	0.000000	-0.055583	0.037889	-0.086931	0.000000	0.000000	3.000000	2.000000	0.000000
20035.107990	0.076838	0.583760	0.014948	77.658203	27.753996	78.031288	-1.148819	0.000000	0.761913	0.000000	0.000000	0.000000	-0.055583	0.037889	-0.086931	0.000000	0.000000	3.000000	2.000000	0.000000
20035.111324	0.076838	0.583760	0.014948	77.658203	27.753996	78.031288	-1.148819	0.000000	0.761913	0.000000	0.000000	0.000000	-0.055583	0.037889	-0.086931	0.000000	0.000000	3.000000	2.000000	0.000000
20035.114657	0.076838	0.583760	0.014948	77.658203	27.753996	78.031288	-1.148819	0.000000	0.761913	0.000000	0.000000	0.000000	-0.055583	0.037889	-0.086931	0.000000	0.000000	3.000000	2.000000	0.000000
20035.117990	0.076531	0.584117	0.014330	77.646324	27.722235	78.012695	-1.158084	0.000000	0.747424	0.000000	0.000000	0.000000	-0.092215	0.106858	-0.185475	0.000000	0.000000	3.000000	2.000000	0.000000
20035.121324	0.076531	0.584117	0.014330	77.646324	27.722235	78.012695	-1.158084	0.000000	0.747424	0.000000	0.000000	0.000000	-0.000001	-0.000001	0.000000	0.000000	0.000000	3.000000	2.000000	0.000000
20035.124657	0.076531	0.584117	0.014330	77.646324	27.722235	78.012695	-1.158084	0.000000	0.747424	0.000000	0.000000	0.000000	-0.000001	-0.000001	0.000000	0.000000	0.000000	3.000000	2.000000	0.000000
20035.127990	0.076531	0.584117	0.014330	77.634468	27.693237	77.994141	-1.173453	0.000000	0.716512	0.000000	0.000000	0.000000	-0.000001	-0.000001	0.000000	0.000000	0.000000	3.000000	2.000000	0.000000
20035.131324	0.076531	0.584117	0.014330	77.634468	27.693237	77.994141	-1.173453	0.000000	0.716512	0.000000	0.000000	0.000000	-0.000001	-0.000001	0.000000	0.000000	0.000000	3.000000	2.000000	0.000000
20035.134657	0.076394	0.584331	0.014052	77.634468	27.693237	77.994141	-1.173453	0.000000	0.716512	0.000000	0.000000	0.000000	-0.041085	0.064343	-0.083380	0.000000	0.000000	3.000000	2.000000	0.000000
20035.137990	0.076394	0.584331	0.014052	77.613686	27.653452	77.961761	-1.173453	0.000000	0.716512	0.000000	0.000000	0.000000	-0.041085	0.064343	-0.083380	0.000000	0.000000	3.000000	2.000000	0.000000
20035.141324	0.076394	0.584331	0.014052	77.613686	27.653452	77.961761	-1.173453	0.000000	0.716512	0.000000	0.000000	0.000000	-0.041085	0.064343	-0.083380	0.000000	0.000000	3.000000	2.000000	0.000000
20035.144657	0.076394	0.584331	0.014052	77.613686	27.653452	77.961761	-1.173453	0.000000	0.716512	0.000000	0.000000	0.000000	-0.041085	0.064343	-0.083380	0.000000	0.000000	3.000000	2.000000	0.000000
20035.147990	0.076172	0.584841	0.013532	77.592896	27.616488	77.929497	-1.180300	0.000000	0.702615	0.000000	0.000000	0.000000	-0.066596	0.152880	-0.156193	0.000000	0.000000	3.000000	2.000000	0.000000
20035.151324	0.076172	0.584841	0.013532	77.592896	27.616488	77.929497	-1.180300	0.000000	0.702615	0.000000	0.000000	0.000000	0.000001	-0.000006	0.000000	0.000000	0.000000	3.000000	2.000000	0.000000
20035.154657	0.076172	0.584841	0.013532	77.592896	27.616488	77.929497	-1.180300	0.000000	0.702615	0.000000	0.000000	0.000000	0.000001	-0.000006	0.000000	0.000000	0.000000	3.000000	2.000000	0.000000
20035.157990	0.076172	0.584841	0.013532	77.566193	27.573380	77.888145	-1.191400	0.000000	0.676583	0.000000	0.000000	0.000000	0.000001	-0.000006	0.000000	0.000000	0.000000	3.000000	2.000000	0.000000
20035.161324	0.076172	0.584841	0.013532	77.566193	27.573380	77.888145	-1.191400	0.000000	0.676583	0.000000	0.000000	0.000000	0.000001	-0.000006	0.000000	0.000000	0.000000	3.000000	2.000000	0.000000
20035.164657	0.076117	0.585120	0.013332	77.566193	27.573380	77.888145	-1.191400	0.000000	0.676583	0.000000	0.000000	0.000000	-0.016554	0.083948	-0.059812	0.000000	0.000000	3.000000	2.000000	0.000000
20035.167990	0.076117	0.585120	0.013332	77.536453	27.528717	77.842400	-1.191400	0.000000	0.676583	0.000000	0.000000	0.000000	-0.016554	0.083948	-0.059812	0.000000	0.000000	3.000000	2.000000	0.000000
20035.171324	0.076117	0.585120	0.013332	77.536453	27.528717	77.842400	-1.191400	0.000000	0.676583	0.000000	0.000000	0.000000	-0.016554	0.083948	-0.059812	0.000000	0.000000	3.000000	2.000000	0.000000
20035.174657	0.076117	0.585120	0.013332	77.536453	27.528717	77.842400	-1.191400	0.000000	0.676583	0.000000	0.000000	0.000000	-0.016554	0.083948	-0.059812	0.000000	0.000000	3.000000	2.000000	0.000000
20035.177990	0.076105	0.585709	0.012975	77.506737	27.486984	77.796875	-1.194159	0.000000	0.666614	0.000000	0.000000	0.000000	-0.003587	0.176563	-0.107114	0.000000	0.000000	3.000000	2.000000	0.000000
20035.181324	0.076105	0.585709	0.012975	77.506737	27.486984	77.796875	-1.194159	0.000000	0.666614	0.000000	0.000000	0.000000	0.000001	0.000003	-0.000000	0.000000	0.000000	3.000000	2.000000	0.000000
20035.184657	0.076105	0.585709	0.012975	77.506737	27.486984	77.796875	-1.194159	0.000000	0.666614	0.000000	0.000000	0.000000	0.000001	0.000003	-0.000000	0.000000	0.000000	3.000000	2.000000	0.000000
20035.187990	0.076105	0.585709	0.012975	77.474037	27.441063	77.747047	-1.194756	0.000000	0.648762	0.000000	0.000000	0.000000	0.000001	0.000003	-0.000000	0.000000	0.000000	3.000000	2.000000	0.000000
20035.191324	0.076105	0.585709	0.012975	77.474037	27.441063	77.747047	-1.194756	0.000000	0.648762	0.000000	0.000000	0.000000	0.000001	0.000003	-0.000000	0.000000	0.000000	3.000000	2.000000	0.000000
20035.194657	0.076110	0.586029	0.012865	77.474037	27.441063	77.747047	-1.194756	0.000000	0.648762	0.000000	0.000000	0.000000	0.001509	0.095932	-0.033118	0.000000	0.000000	3.000000	2.000000	0.000000
20035.197990	0.076110	0.586029	0.012865	77.438362	27.390993	77.692955	-1.194756	0.000000	0.648762	0.000000	0.000000	0.000000	0.001509	0.095932	-0.033118	0.000000	0.000000	3.000000	2.000000	0.000000
20035.201324	0.076110	0.586029	0.012865	77.438362	27.390993	77.692955	-1.194756	0.000000	0.648762	0.000000	0.000000	0.000000	0.001509	0.095932	-0.033118	0.000000	0.000000	3.000000	2.000000	0.000000
20035.204657	0.076110	0.586029	0.012865	77.438362	27.390993	77.692955	-1.194756	0.000000	0.648762	0.000000	0.000000	0.000000	0.001509	0.095932	-0.033118	0.000000	0.000000	3.000000	2.000000	0.000000
20035.207990	0.076147	0.586634	0.012670	77.402657	27.341225	77.639191	-1.194505	0.000000	0.643242	0.000000	0.000000	0.000000	0.011154	0.181712	-0.058359	0.000000	0.000000	3.000000	2.000000	0.000000
20035.211324	0.076147	0.586634	0.012670	77.402657	27.341225	77.639191	-1.194505	0.000000	0.643242	0.000000	0.000000	0.000000	0.011154	0.181712	-0.058359	0.000000	0.000000	3.000000	2.000000	0.000000
20035.214657	0.076147	0.586634	0.012670	77.402657	27.341225	77.639191	-1.194505	0.000000	0.643242	0.000000	0.000000	0.000000	0.011154	0.181712	-0.058359	0.000000	0.000000	3.000000	2.000000	0.000000
20035.217990	0.076147	0.586634	0.012670	77.366974	27.294497	77.585716	-1.192646	0.000000	0.633516	0.000000	0.000000	0.000000	0.011154	0.181712	-0.058359	0.000000	0.000000	3.000000	2.000000	0.000000
20035.221324	0.076182	0.586939	0.012603	77.366974	27.294497	77.585716	-1.192646	0.000000	0.633516	0.000000	0.000000	0.000000	0.010446	0.091371	-0.020270	0.000000	0.000000	3.000000	2.000000	0.000000
20035.224657	0.076182	0.586939	0.012603	77.366974	27.294497	77.585716	-1.192646	0.000000	0.633516	0.000000	0.000000	0.000000	0.010446	0.091371	-0.020270	0.000000	0.000000	3.000000	2.000000	0.000000
20035.227990	0.076182	0.586939	0.012603	77.331253	27.248062	77.532547	-1.190905	0.000000	0.630138	0.000000	0.000000	0.000000	0.010446	0.091371	-0.020270	0.000000	0.000000	3.000000	2.000000	0.000000
20035.231324	0.076182	0.586939	0.012603	77.331253	27.248062	77.532547	-1.190905	0.000000	0.630138	0.000000	0.000000	0.000000	0.010446	0.091371	-0.020270	0.000000	0.000000	3.000000	2.000000	0.000000
20035.234657	0.076221	0.587236	0.012559	77.331253	27.248062	77.532547	-1.190905	0.000000	0.630138	0.000000	0.000000	0.000000	0.011580	0.089114	-0.013269	0.000000	0.000000	3.000000	2.000000	0.000000
20035.237990	0.076221	0.587236	0.012559	77.298492	27.206205	77.484077	-1.190905	0.000000	0.630138	0.000000	0.000000	0.000000	0.011580	0.089114	-0.013269	0.000000	0.000000	3.000000	2.000000	0.000000
20035.241324	0.076221	0.587236	0.012559	77.298492	27.206205	77.484077	-1.190905	0.000000	0.630138	0.000000	0.000000	0.000000	0.011580	0.089114	-0.013269	0.000000	0.000000	3.000000	2.000000	0.000000
20035.244657	0.076221	0.587236	0.012559	77.298492	27.206205	77.484077	-1.190905	0.000000	0.630138	0.000000	0.000000	0.000000	0.011580	0.089114	-0.013269	0.000000	0.000000	3.000000	2.000000	0.000000
20035.247990	0.076251	0.587786	0.012467	77.265762	27.161877	77.435844	-1.188975	0.000000	0.627926	0.000000	0.000000	0.000000	0.009288	0.164880	-0.027370	0.000000	0.000000	3.000000	2.000000	0.000000
20035.251324	0.076251	0.587786	0.012467	77.265762	27.161877	77.435844	-1.188975	0.000000	0.627926	0.000000	0.000000	0.000000	0.009288	0.164880	-0.027370	0.000000	0.000000	3.000000	2.000000	0.000000
20035.254657	0.076251	0.587786	0.012467	77.265762	27.161877	77.435844	-1.188975	0.000000	0.627926	0.000000	0.000000	0.000000	0.009288	0.164880	-0.027370	0.000000	0.000000	3.000000	2.000000	0.000000
20035.257990	0.076251	0.587786	0.012467	77.235992	27.122028	77.392204	-1.187427	0.000000	0.623365	0.000000	0.000000	0.000000	0.009288	0.164880	-0.027370	0.000000	0.000000	3.000000	2.000000	0.000000
20035.261324	0.076270	0.588031	0.012440	77.235992	27.122028	77.392204	-1.187427	0.000000	0.623365	0.000000	0.000000	0.000000	0.005549	0.073531	-0.008108	0.000000	0.000000	3.000000	2.000000	0.000000
20035.264657	0.076270	0.588031	0.012440	77.235992	27.122028	77.392204	-1.187427	0.000000	0.623365	0.000000	0.000000	0.000000	0.005549	0.073531	-0.008108	0.000000	0.000000	3.000000	2.000000	0.000000
20035.267990	0.076270	0.588031	0.012440	77.209167	27.086615	77.353104	-1.186502	0.000000	0.622013	0.000000	0.000000	0.000000	0.005549	0.073531	-0.008108	0.000000	0.000000	3.000000	2.000000	0.000000
20035.271324	0.076270	0.588031	0.012440	77.209167	27.086615	77.353104	-1.186502	0.000000	0.622013	0.000000	0.000000	0.000000	0.005549	0.073531	-0.008108	0.000000	0.000000	3.000000	2.000000	0.000000
20035.274657	0.076290	0.588250	0.012420	77.209167	27.086615	77.353104	-1.186502	0.000000	0.622013	0.000000	0.000000	0.000000	0.005884	0.065719	-0.006025	0.000000	0.000000	3.000000	2.000000	0.000000
20035.277990	0.076290	0.588250	0.012420	77.184509	27.055420	77.318130	-1.186502	0.000000	0.622013	0.000000	0.000000	0.000000	0.005884	0.065719	-0.006025	0.000000	0.000000	3.000000	2.000000	0.000000
20035.281324	0.076290	0.588250	0.012420	77.184509	27.055420	77.318130	-1.186502	0.000000	0.622013	0.000000	0.000000	0.000000	0.005884	0.065719	-0.006025	0.000000	0.000000	3.000000	2.000000	0.000000
20035.284657	0.076290	0.588250	0.012420	77.184509	27.055420	77.318130	-1.186502	0.000000	0.622013	0.000000	0.000000	0.000000	0.005884	0.065719	-0.006025	0.000000	0.000000	3.000000	2.000000	0.000000
20035.287990	0.076335	0.588629	0.012417	77.162796	27.028522	77.287552	-1.185521	0.000000	0.621009	0.000000	0.000000	0.000000	0.013596	0.113677	-0.000824	0.000000	0.000000	3.000000	2.000000	0.000000
20035.291324	0.076335	0.588629	0.012417	77.162796	27.028522	77.287552	-1.185521	0.000000	0.621009	0.000000	0.000000	0.000000	0.013596	0.113677	-0.000824	0.000000	0.000000	3.000000	2.000000	0.000000
20035.294657	0.076335	0.588629	0.012417	77.162796	27.028522	77.287552	-1.185521	0.000000	0.621009	0.000000	0.000000	0.000000	0.013596	0.113677	-0.000824	0.000000	0.000000	3.000000	2.000000	0.000000
20035.297990	0.076335	0.588629	0.012417	77.146202	27.009953	77.265297	-1.183255	0.000000	0.620872	0.000000	0.000000	0.000000	0.013596	0.113677	-0.000824	0.000000	0.000000	3.000000	2.000000	0.000000
20035.301324	0.076359	0.588814	0.012428	77.146202	27.009953	77.265297	-1.183255	0.000000	0.620872	0.000000	0.000000	0.000000	0.007365	0.055724	0.003085	0.000000	0.000000	3.000000	2.000000	0.000000
20035.304657	0.076359	0.588814	0.012428	77.146202	27.009953	77.265297	-1.183255	0.000000	0.620872	0.000000	0.000000	0.000000	0.007365	0.055724	0.003085	0.000000	0.000000	3.000000	2.000000	0.000000
20035.307990	0.076359	0.588814	0.012428	77.136009	27.003445	77.254799	-1.182028	0.000000	0.621386	0.000000	0.000000	0.000000	0.007365	0.055724	0.003085	0.000000	0.000000	3.000000	2.000000	0.000000
20035.311324	0.076359	0.588814	0.012428	77.136009	27.003445	77.254799	-1.182028	0.000000	0.621386	0.000000	0.000000	0.000000	0.007365	0.055724	0.003085	0.000000	0.000000	3.000000	2.000000	0.000000
20035.314657	0.076382	0.588956	0.012429	77.136009	27.003445	77.254799	-1.182028	0.000000	0.621386	0.000000	0.000000	0.000000	0.006908	0.042357	0.000261	0.000000	0.000000	3.000000	2.000000	0.000000
20035.317990	0.076382	0.588956	0.012429	77.139496	27.021240	77.268234	-1.182028	0.000000	0.621386	0.000000	0.000000	0.000000	0.006908	0.042357	0.000261	0.000000	0.000000	3.000000	2.000000	0.000000
20035.321324	0.076408	0.589116	0.012446	77.139496	27.021240	77.268234	-1.182028	0.000000	0.621386	0.000000	0.000000	0.000000	0.007710	0.047952	0.005180	0.000000	0.000000	3.000000	2.000000	0.000000
20035.324657	0.076408	0.589116	0.012446	77.139496	27.021240	77.268234	-1.182028	0.000000	0.621386	0.000000	0.000000	0.000000	0.007710	0.047952	0.005180	0.000000	0.000000	3.000000	2.000000	0.000000
20035.327990	0.076408	0.589116	0.012446	77.155800	27.065941	77.305237	-1.179592	0.000000	0.622293	0.000000	0.000000	0.000000	0.007710	0.047952	0.005180	0.000000	0.000000	3.000000	2.000000	0.000000
20035.331324	0.076408	0.589116	0.012446	77.155800	27.065941	77.305237	-1.179592	0.000000	0.622293	0.000000	0.000000	0.000000	0.007710	0.047952	0.005180	0.000000	0.000000	3.000000	2.000000	0.000000
20035.334657	0.076451	0.589238	0.012427	77.155800	27.065941	77.305237	-1.179592	0.000000	0.622293	0.000000	0.000000	0.000000	0.012788	0.036761	-0.005786	0.000000	0.000000	3.000000	2.000000	0.000000
20035.337990	0.076451	0.589238	0.012427	77.181450	27.127058	77.358459	-1.179592	0.000000	0.622293	0.000000	0.000000	0.000000	0.012788	0.036761	-0.005786	0.000000	0.000000	3.000000	2.000000	0.000000
20035.341324	0.076451	0.589238	0.012427	77.181450	27.127058	77.358459	-1.179592	0.000000	0.622293	0.000000	0.000000	0.000000	0.012788	0.036761	-0.005786	0.000000	0.000000	3.000000	2.000000	0.000000
20035.344657	0.076451	0.589238	0.012427	77.181450	27.127058	77.358459	-1.179592	0.000000	0.622293	0.000000	0.000000	0.000000	0.012788	0.036761	-0.005786	0.000000	0.000000	3.000000	2.000000	0.000000
20035.347990	0.076570	0.589461	0.012455	77.210114	27.195368	77.416252	-1.177461	0.000000	0.621328	0.000000	0.000000	0.000000	0.035716	0.066922	0.008507	0.000000	0.000000	3.000000	2.000000	0.000000
20035.351324	0.076570	0.589461	0.012455	77.210114	27.195368	77.416252	-1.177461	0.000000	0.621328	0.000000	0.000000	0.000000	0.035716	0.066922	0.008507	0.000000	0.000000	3.000000	2.000000	0.000000
20035.354657	0.076570	0.589461	0.012455	77.210114	27.195368	77.416252	-1.177461	0.000000	0.621328	0.000000	0.000000	0.000000	0.035716	0.066922	0.008507	0.000000	0.000000	3.000000	2.000000	0.000000
20035.357990	0.076570	0.589461	0.012455	77.229362	27.244722	77.458023	-1.171508	0.000000	0.622746	0.000000	0.000000	0.000000	0.035716	0.066922	0.008507	0.000000	0.000000	3.000000	2.000000	0.000000
20035.361324	0.076617	0.589550	0.012466	77.229362	27.244722	77.458023	-1.171508	0.000000	0.622746	0.000000	0.000000	0.000000	0.014284	0.026781	0.003391	0.000000	0.000000	3.000000	2.000000	0.000000
20035.364657	0.076617	0.589550	0.012466	77.229362	27.244722	77.458023	-1.171508	0.000000	0.622746	0.000000	0.000000	0.000000	0.014284	0.026781	0.003391	0.000000	0.000000	3.000000	2.000000	0.000000
20035.367990	0.076617	0.589550	0.012466	77.240921	27.280725	77.484314	-1.169127	0.000000	0.623311	0.000000	0.000000	0.000000	0.014284	0.026781	0.003391	0.000000	0.000000	3.000000	2.000000	0.000000
20035.371324	0.076617	0.589550	0.012466	77.240921	27.280725	77.484314	-1.169127	0.000000	0.623311	0.000000	0.000000	0.000000	0.014284	0.026781	0.003391	0.000000	0.000000	3.000000	2.000000	0.000000
20035.374657	0.076691	0.589632	0.012497	77.240921	27.280725	77.484314	-1.169127	0.000000	0.623311	0.000000	0.000000	0.000000	0.022128	0.024549	0.009359	0.000000	0.000000	3.000000	2.000000	0.000000
20035.377990	0.076691	0.589632	0.012497	77.246086	27.299047	77.498672	-1.169127	0.000000	0.623311	0.000000	0.000000	0.000000	0.022128	0.024549	0.009359	0.000000	0.000000	3.000000	2.000000	0.000000
20035.381324	0.076691	0.589632	0.012497	77.246086	27.299047	77.498672	-1.169127	0.000000	0.623311	0.000000	0.000000	0.000000	0.022128	0.024549	0.009359	0.000000	0.000000	3.000000	2.000000	0.000000
20035.384657	0.076691	0.589632	0.012497	77.246086	27.299047	77.498672	-1.169127	0.000000	0.623311	0.000000	0.000000	0.000000	0.022128	0.024549	0.009359	0.000000	0.000000	3.000000	2.000000	0.000000
20035.387990	0.076751	0.589770	0.012581	77.247818	27.309422	77.505516	-1.165439	0.000000	0.624871	0.000000	0.000000	0.000000	0.017852	0.041361	0.025212	0.000000	0.000000	3.000000	2.000000	0.000000
20035.391324	0.076751	0.589770	0.012581	77.247818	27.309422	77.505516	-1.165439	0.000000	0.624871	0.000000	0.000000	0.000000	0.017852	0.041361	0.025212	0.000000	0.000000	3.000000	2.000000	0.000000
20035.394657	0.076751	0.589770	0.012581	77.247818	27.309422	77.505516	-1.165439	0.000000	0.624871	0.000000	0.000000	0.000000	0.017852	0.041361	0.025212	0.000000	0.000000	3.000000	2.000000	0.000000
20035.397990	0.076751	0.589770	0.012581	77.255402	27.337761	77.531715	-1.162464	0.000000	0.629073	0.000000	0.000000	0.000000	0.017852	0.041361	0.025212	0.000000	0.000000	3.000000	2.000000	0.000000
20035.401324	0.076781	0.589826	0.012627	77.255402	27.337761	77.531715	-1.162464	0.000000	0.629073	0.000000	0.000000	0.000000	0.009102	0.016774	0.013672	0.000000	0.000000	3.000000	2.000000	0.000000
20035.404657	0.076781	0.589826	0.012627	77.255402	27.337761	77.531715	-1.162464	0.000000	0.629073	0.000000	0.000000	0.000000	0.009102	0.016774	0.013672	0.000000	0.000000	3.000000	2.000000	0.000000
20035.407990	0.076781	0.589826	0.012627	77.267830	27.368666	77.558571	-1.160947	0.000000	0.631352	0.000000	0.000000	0.000000	0.009102	0.016774	0.013672	0.000000	0.000000	3.000000	2.000000	0.000000
20035.411324	0.076781	0.589826	0.012627	77.267830	27.368666	77.558571	-1.160947	0.000000	0.631352	0.000000	0.000000	0.000000	0.009102	0.016774	0.013672	0.000000	0.000000	3.000000	2.000000	0.000000
20035.414657	0.076814	0.589901	0.012689	77.267830	27.368666	77.558571	-1.160947	0.000000	0.631352	0.000000	0.000000	0.000000	0.009909	0.022377	0.018589	0.000000	0.000000	3.000000	2.000000	0.000000
20035.417990	0.076814	0.589901	0.012689	77.283615	27.407616	77.593056	-1.160947	0.000000	0.631352	0.000000	0.000000	0.000000	0.009909	0.022377	0.018589	0.000000	0.000000	3.000000	2.000000	0.000000
20035.421324	0.076814	0.589901	0.012689	77.283615	27.407616	77.593056	-1.160947	0.000000	0.631352	0.000000	0.000000	0.000000	0.009909	0.022377	0.018589	0.000000	0.000000	3.000000	2.000000	0.000000
20035.424657	0.076814	0.589901	0.012689	77.283615	27.407616	77.593056	-1.160947	0.000000	0.631352	0.000000	0.000000	0.000000	0.009909	0.022377	0.018589	0.000000	0.000000	3.000000	2.000000	0.000000
20035.427990	0.076875	0.590013	0.012780	77.316780	27.485739	77.667824	-1.159295	0.000000	0.634450	0.000000	0.000000	0.000000	0.018213	0.033570	0.027326	0.000000	0.000000	3.000000	2.000000	0.000000
20035.431324	0.076875	0.590013	0.012780	77.316780	27.485739	77.667824	-1.159295	0.000000	0.634450	0.000000	0.000000	0.000000	0.000000	0.000007	0.000000	0.000000	0.000000	3.000000	2.000000	0.000000
20035.434657	0.076875	0.590013	0.012780	77.316780	27.485739	77.667824	-1.159295	0.000000	0.634450	0.000000	0.000000	0.000000	0.000000	0.000007	0.000000	0.000000	0.000000	3.000000	2.000000	0.000000
20035.437990	0.076875	0.590013	0.012780	77.336815	27.533308	77.710716	-1.156260	0.000000	0.639004	0.000000	0.000000	0.000000	0.000000	0.000007	0.000000	0.000000	0.000000	3.000000	2.000000	0.000000
20035.441324	0.076875	0.590013	0.012780	77.336815	27.533308	77.710716	-1.156260	0.000000	0.639004	0.000000	0.000000	0.000000	0.000000	0.000007	0.000000	0.000000	0.000000	3.000000	2.000000	0.000000
20035.444657	0.076908	0.590087	0.012842	77.336815	27.533308	77.710716	-1.156260	0.000000	0.639004	0.000000	0.000000	0.000000	0.009911	0.022401	0.018575	0.000000	0.000000	3.000000	2.000000	0.000000
20035.447990	0.076908	0.590087	0.012842	77.349213	27.567249	77.737892	-1.156260	0.000000	0.639004	0.000000	0.000000	0.000000	0.009911	0.022401	0.018575	0.000000	0.000000	3.000000	2.000000	0.000000
20035.451324	0.076908	0.590087	0.012842	77.349213	27.567249	77.737892	-1.156260	0.000000	0.639004	0.000000	0.000000	0.000000	0.009911	0.022401	0.018575	0.000000	0.000000	3.000000	2.000000	0.000000
20035.454657	0.076908	0.590087	0.012842	77.349213	27.567249	77.737892	-1.156260	0.000000	0.639004	0.000000	0.000000	0.000000	0.009911	0.022401	0.018575	0.000000	0.000000	3.000000	2.000000	0.000000
20035.457990	0.077008	0.590233	0.012895	77.347954	27.573296	77.740280	-1.154608	0.000000	0.642100	0.000000	0.000000	0.000000	0.030096	0.043593	0.015894	0.000000	0.000000	3.000000	2.000000	0.000000
20035.461324	0.077008	0.590233	0.012895	77.347954	27.573296	77.740280	-1.154608	0.000000	0.642100	0.000000	0.000000	0.000000	0.030096	0.043593	0.015894	0.000000	0.000000	3.000000	2.000000	0.000000
20035.464657	0.077008	0.590233	0.012895	77.347954	27.573296	77.740280	-1.154608	0.000000	0.642100	0.000000	0.000000	0.000000	0.030096	0.043593	0.015894	0.000000	0.000000	3.000000	2.000000	0.000000
20035.467990	0.077008	0.590233	0.012895	77.348839	27.586260	77.746758	-1.149592	0.000000	0.644749	0.000000	0.000000	0.000000	0.030096	0.043593	0.015894	0.000000	0.000000	3.000000	2.000000	0.000000
20035.471324	0.077036	0.590341	0.012926	77.348839	27.586260	77.746758	-1.149592	0.000000	0.644749	0.000000	0.000000	0.000000	0.008406	0.032408	0.009340	0.000000	0.000000	3.000000	2.000000	0.000000
20035.474657	0.077036	0.590341	0.012926	77.348839	27.586260	77.746758	-1.149592	0.000000	0.644749	0.000000	0.000000	0.000000	0.008406	0.032408	0.009340	0.000000	0.000000	3.000000	2.000000	0.000000
20035.477990	0.077036	0.590341	0.012926	77.352287	27.604380	77.760498	-1.148191	0.000000	0.646306	0.000000	0.000000	0.000000	0.008406	0.032408	0.009340	0.000000	0.000000	3.000000	2.000000	0.000000
20035.481324	0.077036	0.590341	0.012926	77.352287	27.604380	77.760498	-1.148191	0.000000	0.646306	0.000000	0.000000	0.000000	0.008406	0.032408	0.009340	0.000000	0.000000	3.000000	2.000000	0.000000
20035.484657	0.077056	0.590463	0.012910	77.352287	27.604380	77.760498	-1.148191	0.000000	0.646306	0.000000	0.000000	0.000000	0.006086	0.036847	-0.004802	0.000000	0.000000	3.000000	2.000000	0.000000
20035.487990	0.077056	0.590463	0.012910	77.376488	27.670155	77.822586	-1.148191	0.000000	0.646306	0.000000	0.000000	0.000000	0.006086	0.036847	-0.004802	0.000000	0.000000	3.000000	2.000000	0.000000
20035.491324	0.077056	0.590463	0.012910	77.376488	27.670155	77.822586	-1.148191	0.000000	0.646306	0.000000	0.000000	0.000000	0.006086	0.036847	-0.004802	0.000000	0.000000	3.000000	2.000000	0.000000
20035.494657	0.077056	0.590463	0.012910	77.376488	27.670155	77.822586	-1.148191	0.000000	0.646306	0.000000	0.000000	0.000000	0.006086	0.036847	-0.004802	0.000000	0.000000	3.000000	2.000000	0.000000
20035.497990	0.077141	0.590806	0.012865	77.405670	27.759838	77.904358	-1.147177	0.000000	0.645505	0.000000	0.000000	0.000000	0.025300	0.102679	-0.013403	0.000000	0.000000	3.000000	2.000000	0.000000
20035.501324	0.077141	0.590806	0.012865	77.405670	27.759838	77.904358	-1.147177	0.000000	0.645505	0.000000	0.000000	0.000000	0.025300	0.102679	-0.013403	0.000000	0.000000	3.000000	2.000000	0.000000
20035.504657	0.077141	0.590806	0.012865	77.405670	27.759838	77.904358	-1.147177	0.000000	0.645505	0.000000	0.000000	0.000000	0.025300	0.102679	-0.013403	0.000000	0.000000	3.000000	2.000000	0.000000
20035.507990	0.077141	0.590806	0.012865	77.420334	27.824032	77.960815	-1.142960	0.000000	0.643271	0.000000	0.000000	0.000000	0.025300	0.102679	-0.013403	0.000000	0.000000	3.000000	2.000000	0.000000
20035.511324	0.077205	0.591025	0.012837	77.420334	27.824032	77.960815	-1.142960	0.000000	0.643271	0.000000	0.000000	0.000000	0.019208	0.065867	-0.008624	0.000000	0.000000	3.000000	2.000000	0.000000
20035.514657	0.077205	0.591025	0.012837	77.420334	27.824032	77.960815	-1.142960	0.000000	0.643271	0.000000	0.000000	0.000000	0.019208	0.065867	-0.008624	0.000000	0.000000	3.000000	2.000000	0.000000
20035.517990	0.077205	0.591025	0.012837	77.428085	27.863586	77.989082	-1.139759	0.000000	0.641834	0.000000	0.000000	0.000000	0.019208	0.065867	-0.008624	0.000000	0.000000	3.000000	2.000000	0.000000
20035.521324	0.077205	0.591025	0.012837	77.428085	27.863586	77.989082	-1.139759	0.000000	0.641834	0.000000	0.000000	0.000000	0.019208	0.065867	-0.008624	0.000000	0.000000	3.000000	2.000000	0.000000
20035.524657	0.077266	0.591297	0.012793	77.428085	27.863586	77.989082	-1.139759	0.000000	0.641834	0.000000	0.000000	0.000000	0.018488	0.081474	-0.012993	0.000000	0.000000	3.000000	2.000000	0.000000
20035.527990	0.077266	0.591297	0.012793	77.434967	27.905622	78.016884	-1.139759	0.000000	0.641834	0.000000	0.000000	0.000000	0.018488	0.081474	-0.012993	0.000000	0.000000	3.000000	2.000000	0.000000
20035.531324	0.077266	0.591297	0.012793	77.434967	27.905622	78.016884	-1.139759	0.000000	0.641834	0.000000	0.000000	0.000000	0.018488	0.081474	-0.012993	0.000000	0.000000	3.000000	2.000000	0.000000
20035.534657	0.077266	0.591297	0.012793	77.434967	27.905622	78.016884	-1.139759	0.000000	0.641834	0.000000	0.000000	0.000000	0.018488	0.081474	-0.012993	0.000000	0.000000	3.000000	2.000000	0.000000
20035.537990	0.077462	0.591948	0.012730	77.452911	27.972729	78.068733	-1.136678	0.000000	0.639669	0.000000	0.000000	0.000000	0.058720	0.195435	-0.019117	0.000000	0.000000	3.000000	2.000000	0.000000
20035.541324	0.077462	0.591948	0.012730	77.452911	27.972729	78.068733	-1.136678	0.000000	0.639669	0.000000	0.000000	0.000000	0.058720	0.195435	-0.019117	0.000000	0.000000	3.000000	2.000000	0.000000
20035.544657	0.077462	0.591948	0.012730	77.452911	27.972729	78.068733	-1.136678	0.000000	0.639669	0.000000	0.000000	0.000000	0.058720	0.195435	-0.019117	0.000000	0.000000	3.000000	2.000000	0.000000
20035.547990	0.077462	0.591948	0.012730	77.486137	28.073704	78.153214	-1.126891	0.000000	0.636482	0.000000	0.000000	0.000000	0.058720	0.195435	-0.019117	0.000000	0.000000	3.000000	2.000000	0.000000
20035.551324	0.077549	0.592309	0.012700	77.486137	28.073704	78.153214	-1.126891	0.000000	0.636482	0.000000	0.000000	0.000000	0.026035	0.108335	-0.008856	0.000000	0.000000	3.000000	2.000000	0.000000
20035.554657	0.077549	0.592309	0.012700	77.486137	28.073704	78.153214	-1.126891	0.000000	0.636482	0.000000	0.000000	0.000000	0.026035	0.108335	-0.008856	0.000000	0.000000	3.000000	2.000000	0.000000
20035.557990	0.077549	0.592309	0.012700	77.529900	28.196688	78.259171	-1.122552	0.000000	0.635006	0.000000	0.000000	0.000000	0.026035	0.108335	-0.008856	0.000000	0.000000	3.000000	2.000000	0.000000
20035.561324	0.077549	0.592309	0.012700	77.529900	28.196688	78.259171	-1.122552	0.000000	0.635006	0.000000	0.000000	0.000000	0.026035	0.108335	-0.008856	0.000000	0.000000	3.000000	2.000000	0.000000
20035.564657	0.077619	0.592708	0.012707	77.529900	28.196688	78.259171	-1.122552	0.000000	0.635006	0.000000	0.000000	0.000000	0.020940	0.119596	0.001927	0.000000	0.000000	3.000000	2.000000	0.000000
20035.567990	0.077619	0.592708	0.012707	77.587700	28.347900	78.403145	-1.122552	0.000000	0.635006	0.000000	0.000000	0.000000	0.020940	0.119596	0.001927	0.000000	0.000000	3.000000	2.000000	0.000000
20035.571324	0.077619	0.592708	0.012707	77.587700	28.347900	78.403145	-1.122552	0.000000	0.635006	0.000000	0.000000	0.000000	0.020940	0.119596	0.001927	0.000000	0.000000	3.000000	2.000000	0.000000
20035.574657	0.077619	0.592708	0.012707	77.587700	28.347900	78.403145	-1.122552	0.000000	0.635006	0.000000	0.000000	0.000000	0.020940	0.119596	0.001927	0.000000	0.000000	3.000000	2.000000	0.000000
20035.577990	0.077732	0.593513	0.012698	77.653839	28.515249	78.557564	-1.119061	0.000000	0.635328	0.000000	0.000000	0.000000	0.033972	0.241485	-0.002429	0.000000	0.000000	3.000000	2.000000	0.000000
20035.581324	0.077732	0.593513	0.012698	77.653839	28.515249	78.557564	-1.119061	0.000000	0.635328	0.000000	0.000000	0.000000	-0.000001	-0.000003	0.000000	0.000000	0.000000	3.000000	2.000000	0.000000
20035.584657	0.077732	0.593513	0.012698	77.653839	28.515249	78.557564	-1.119061	0.000000	0.635328	0.000000	0.000000	0.000000	-0.000001	-0.000003	0.000000	0.000000	0.000000	3.000000	2.000000	0.000000
20035.587990	0.077732	0.593513	0.012698	77.731728	28.708027	78.739288	-1.113399	0.000000	0.634923	0.000000	0.000000	0.000000	-0.000001	-0.000003	0.000000	0.000000	0.000000	3.000000	2.000000	0.000000
20035.591324	0.077732	0.593513	0.012698	77.731728	28.708027	78.739288	-1.113399	0.000000	0.634923	0.000000	0.000000	0.000000	-0.000001	-0.000003	0.000000	0.000000	0.000000	3.000000	2.000000	0.000000
20035.594657	0.077760	0.593931	0.012727	77.731728	28.708027	78.739288	-1.113399	0.000000	0.634923	0.000000	0.000000	0.000000	0.008312	0.125351	0.008694	0.000000	0.000000	3.000000	2.000000	0.000000
20035.597990	0.077760	0.593931	0.012727	77.796837	28.873301	78.896858	-1.113399	0.000000	0.634923	0.000000	0.000000	0.000000	0.008312	0.125351	0.008694	0.000000	0.000000	3.000000	2.000000	0.000000
20035.601324	0.077760	0.593931	0.012727	77.796837	28.873301	78.896858	-1.113399	0.000000	0.634923	0.000000	0.000000	0.000000	0.008312	0.125351	0.008694	0.000000	0.000000	3.000000	2.000000	0.000000
20035.604657	0.077760	0.593931	0.012727	77.796837	28.873301	78.896858	-1.113399	0.000000	0.634923	0.000000	0.000000	0.000000	0.008312	0.125351	0.008694	0.000000	0.000000	3.000000	2.000000	0.000000
20035.607990	0.077778	0.594752	0.012839	77.847076	29.008261	79.024796	-1.112014	0.000000	0.636372	0.000000	0.000000	0.000000	0.005530	0.246480	0.033424	0.000000	0.000000	3.000000	2.000000	0.000000
20035.611324	0.077778	0.594752	0.012839	77.847076	29.008261	79.024796	-1.112014	0.000000	0.636372	0.000000	0.000000	0.000000	-0.000000	0.000003	0.000000	0.000000	0.000000	3.000000	2.000000	0.000000
20035.614657	0.077778	0.594752	0.012839	77.847076	29.008261	79.024796	-1.112014	0.000000	0.636372	0.000000	0.000000	0.000000	-0.000000	0.000003	0.000000	0.000000	0.000000	3.000000	2.000000	0.000000
20035.617990	0.077778	0.594752	0.012839	77.893082	29.135122	79.144829	-1.111092	0.000000	0.641942	0.000000	0.000000	0.000000	-0.000000	0.000003	0.000000	0.000000	0.000000	3.000000	2.000000	0.000000
20035.621324	0.077778	0.594752	0.012839	77.893082	29.135122	79.144829	-1.111092	0.000000	0.641942	0.000000	0.000000	0.000000	-0.000000	0.000003	0.000000	0.000000	0.000000	3.000000	2.000000	0.000000
20035.624657	0.077795	0.595149	0.012941	77.893082	29.135122	79.144829	-1.111092	0.000000	0.641942	0.000000	0.000000	0.000000	0.005081	0.119003	0.030708	0.000000	0.000000	3.000000	2.000000	0.000000
20035.627990	0.077795	0.595149	0.012941	77.936913	29.258244	79.261246	-1.111092	0.000000	0.641942	0.000000	0.000000	0.000000	0.005081	0.119003	0.030708	0.000000	0.000000	3.000000	2.000000	0.000000
20035.631324	0.077795	0.595149	0.012941	77.936913	29.258244	79.261246	-1.111092	0.000000	0.641942	0.000000	0.000000	0.000000	0.005081	0.119003	0.030708	0.000000	0.000000	3.000000	2.000000	0.000000
20035.634657	0.077795	0.595149	0.012941	77.936913	29.258244	79.261246	-1.111092	0.000000	0.641942	0.000000	0.000000	0.000000	0.005081	0.119003	0.030708	0.000000	0.000000	3.000000	2.000000	0.000000
20035.637990	0.077814	0.595858	0.013195	77.969757	29.352200	79.352226	-1.110246	0.000000	0.647060	0.000000	0.000000	0.000000	0.005697	0.212606	0.076015	0.000000	0.000000	3.000000	2.000000	0.000000
20035.641324	0.077814	0.595858	0.013195	77.969757	29.352200	79.352226	-1.110246	0.000000	0.647060	0.000000	0.000000	0.000000	-0.000000	-0.000003	-0.000000	0.000000	0.000000	3.000000	2.000000	0.000000
20035.644657	0.077814	0.595858	0.013195	77.969757	29.352200	79.352226	-1.110246	0.000000	0.647060	0.000000	0.000000	0.000000	-0.000000	-0.000003	-0.000000	0.000000	0.000000	3.000000	2.000000	0.000000
20035.647990	0.077814	0.595858	0.013195	78.001274	29.442276	79.439636	-1.109296	0.000000	0.659729	0.000000	0.000000	0.000000	-0.000000	-0.000003	-0.000000	0.000000	0.000000	3.000000	2.000000	0.000000
20035.651324	0.077814	0.595858	0.013195	78.001274	29.442276	79.439636	-1.109296	0.000000	0.659729	0.000000	0.000000	0.000000	-0.000000	-0.000003	-0.000000	0.000000	0.000000	3.000000	2.000000	0.000000
20035.654657	0.077812	0.596177	0.013322	78.001274	29.442276	79.439636	-1.109296	0.000000	0.659729	0.000000	0.000000	0.000000	-0.000554	0.095743	0.038261	0.000000	0.000000	3.000000	2.000000	0.000000
20035.657990	0.077812	0.596177	0.013322	78.039543	29.543404	79.538551	-1.109296	0.000000	0.659729	0.000000	0.000000	0.000000	-0.000554	0.095743	0.038261	0.000000	0.000000	3.000000	2.000000	0.000000
20035.661324	0.077812	0.596177	0.013322	78.039543	29.543404	79.538551	-1.109296	0.000000	0.659729	0.000000	0.000000	0.000000	-0.000554	0.095743	0.038261	0.000000	0.000000	3.000000	2.000000	0.000000
20035.664657	0.077812	0.596177	0.013322	78.039543	29.543404	79.538551	-1.109296	0.000000	0.659729	0.000000	0.000000	0.000000	-0.000554	0.095743	0.038261	0.000000	0.000000	3.000000	2.000000	0.000000
20035.667990	0.077801	0.596662	0.013535	78.084862	29.659777	79.652611	-1.109388	0.000000	0.666106	0.000000	0.000000	0.000000	-0.003229	0.145465	0.063768	0.000000	0.000000	3.000000	2.000000	0.000000
20035.671324	0.077801	0.596662	0.013535	78.084862	29.659777	79.652611	-1.109388	0.000000	0.666106	0.000000	0.000000	0.000000	-0.003229	0.145465	0.063768	0.000000	0.000000	3.000000	2.000000	0.000000
20035.674657	0.077801	0.596662	0.013535	78.084862	29.659777	79.652611	-1.109388	0.000000	0.666106	0.000000	0.000000	0.000000	-0.003229	0.145465	0.063768	0.000000	0.000000	3.000000	2.000000	0.000000
20035.677990	0.077801	0.596662	0.013535	78.138954	29.795362	79.783485	-1.109927	0.000000	0.676734	0.000000	0.000000	0.000000	-0.003229	0.145465	0.063768	0.000000	0.000000	3.000000	2.000000	0.000000
20035.681324	0.077819	0.596820	0.013640	78.138954	29.795362	79.783485	-1.109927	0.000000	0.676734	0.000000	0.000000	0.000000	0.005212	0.047552	0.031534	0.000000	0.000000	3.000000	2.000000	0.000000
20035.684657	0.077819	0.596820	0.013640	78.138954	29.795362	79.783485	-1.109927	0.000000	0.676734	0.000000	0.000000	0.000000	0.005212	0.047552	0.031534	0.000000	0.000000	3.000000	2.000000	0.000000
20035.687990	0.077819	0.596820	0.013640	78.179169	29.901299	79.882935	-1.109058	0.000000	0.681990	0.000000	0.000000	0.000000	0.005212	0.047552	0.031534	0.000000	0.000000	3.000000	2.000000	0.000000
20035.691324	0.077819	0.596820	0.013640	78.179169	29.901299	79.882935	-1.109058	0.000000	0.681990	0.000000	0.000000	0.000000	0.005212	0.047552	0.031534	0.000000	0.000000	3.000000	2.000000	0.000000
20035.694657	0.077857	0.596934	0.013733	78.179169	29.901299	79.882935	-1.109058	0.000000	0.681990	0.000000	0.000000	0.000000	0.011492	0.034063	0.027841	0.000000	0.000000	3.000000	2.000000	0.000000
20035.697990	0.077857	0.596934	0.013733	78.192558	29.938461	79.918419	-1.109058	0.000000	0.681990	0.000000	0.000000	0.000000	0.011492	0.034063	0.027841	0.000000	0.000000	3.000000	2.000000	0.000000
20035.701324	0.077857	0.596934	0.013733	78.192558	29.938461	79.918419	-1.109058	0.000000	0.681990	0.000000	0.000000	0.000000	0.011492	0.034063	0.027841	0.000000	0.000000	3.000000	2.000000	0.000000
20035.704657	0.077857	0.596934	0.013733	78.192558	29.938461	79.918419	-1.109058	0.000000	0.681990	0.000000	0.000000	0.000000	0.011492	0.034063	0.027841	0.000000	0.000000	3.000000	2.000000	0.000000
20035.707990	0.077905	0.597007	0.013880	78.189621	29.935909	79.913025	-1.107143	0.000000	0.686630	0.000000	0.000000	0.000000	0.014210	0.021953	0.044258	0.000000	0.000000	3.000000	2.000000	0.000000
20035.711324	0.077905	0.597007	0.013880	78.189621	29.935909	79.913025	-1.107143	0.000000	0.686630	0.000000	0.000000	0.000000	0.014210	0.021953	0.044258	0.000000	0.000000	3.000000	2.000000	0.000000
20035.714657	0.077905	0.597007	0.013880	78.189621	29.935909	79.913025	-1.107143	0.000000	0.686630	0.000000	0.000000	0.000000	0.014210	0.021953	0.044258	0.000000	0.000000	3.000000	2.000000	0.000000
20035.717990	0.077905	0.597007	0.013880	78.189621	29.935909	79.913025	-1.104775	0.000000	0.694006	0.000000	0.000000	0.000000	0.014210	0.021953	0.044258	0.000000	0.000000	3.000000	2.000000	0.000000
20035.721324	0.077939	0.596986	0.013947	78.189621	29.935909	79.913025	-1.104775	0.000000	0.694006	0.000000	0.000000	0.000000	0.010223	-0.006432	0.020139	0.000000	0.000000	3.000000	2.000000	0.000000
20035.724657	0.077939	0.596986	0.013947	78.189621	29.935909	79.913025	-1.104775	0.000000	0.694006	0.000000	0.000000	0.000000	0.010223	-0.006432	0.020139	0.000000	0.000000	3.000000	2.000000	0.000000
20035.727990	0.077939	0.596986	0.013947	78.195480	29.951872	79.923775	-1.103071	0.000000	0.697363	0.000000	0.000000	0.000000	0.010223	-0.006432	0.020139	0.000000	0.000000	3.000000	2.000000	0.000000
20035.731324	0.077939	0.596986	0.013947	78.195480	29.951872	79.923775	-1.103071	0.000000	0.697363	0.000000	0.000000	0.000000	0.010223	-0.006432	0.020139	0.000000	0.000000	3.000000	2.000000	0.000000
20035.734657	0.077975	0.596912	0.014029	78.195480	29.951872	79.923775	-1.103071	0.000000	0.697363	0.000000	0.000000	0.000000	0.010974	-0.022096	0.024657	0.000000	0.000000	3.000000	2.000000	0.000000
20035.737990	0.077975	0.596912	0.014029	78.207207	29.975620	79.945259	-1.103071	0.000000	0.697363	0.000000	0.000000	0.000000	0.010974	-0.022096	0.024657	0.000000	0.000000	3.000000	2.000000	0.000000
20035.741324	0.077975	0.596912	0.014029	78.207207	29.975620	79.945259	-1.103071	0.000000	0.697363	0.000000	0.000000	0.000000	0.010974	-0.022096	0.024657	0.000000	0.000000	3.000000	2.000000	0.000000
20035.744657	0.077975	0.596912	0.014029	78.207207	29.975620	79.945259	-1.103071	0.000000	0.697363	0.000000	0.000000	0.000000	0.010974	-0.022096	0.024657	0.000000	0.000000	3.000000	2.000000	0.000000
20035.747990	0.078022	0.596629	0.014172	78.221855	30.002024	79.972237	-1.101242	0.000000	0.701472	0.000000	0.000000	0.000000	0.013961	-0.084754	0.042701	0.000000	0.000000	3.000000	2.000000	0.000000
20035.751324	0.078022	0.596629	0.014172	78.221855	30.002024	79.972237	-1.101242	0.000000	0.701472	0.000000	0.000000	0.000000	0.013961	-0.084754	0.042701	0.000000	0.000000	3.000000	2.000000	0.000000
20035.754657	0.078022	0.596629	0.014172	78.221855	30.002024	79.972237	-1.101242	0.000000	0.701472	0.000000	0.000000	0.000000	0.013961	-0.084754	0.042701	0.000000	0.000000	3.000000	2.000000	0.000000
20035.757990	0.078022	0.596629	0.014172	78.239449	30.036495	80.004677	-1.098915	0.000000	0.708589	0.000000	0.000000	0.000000	0.013961	-0.084754	0.042701	0.000000	0.000000	3.000000	2.000000	0.000000
20035.761324	0.078063	0.596451	0.014284	78.239449	30.036495	80.004677	-1.098915	0.000000	0.708589	0.000000	0.000000	0.000000	0.012467	-0.053444	0.033647	0.000000	0.000000	3.000000	2.000000	0.000000
20035.764657	0.078063	0.596451	0.014284	78.239449	30.036495	80.004677	-1.098915	0.000000	0.708589	0.000000	0.000000	0.000000	0.012467	-0.053444	0.033647	0.000000	0.000000	3.000000	2.000000	0.000000
20035.767990	0.078063	0.596451	0.014284	78.259949	30.076359	80.042610	-1.096837	0.000000	0.714197	0.000000	0.000000	0.000000	0.012467	-0.053444	0.033647	0.000000	0.000000	3.000000	2.000000	0.000000
20035.771324	0.078063	0.596451	0.014284	78.259949	30.076359	80.042610	-1.096837	0.000000	0.714197	0.000000	0.000000	0.000000	0.012467	-0.053444	0.033647	0.000000	0.000000	3.000000	2.000000	0.000000
20035.774657	0.078106	0.596247	0.014404	78.259949	30.076359	80.042610	-1.096837	0.000000	0.714197	0.000000	0.000000	0.000000	0.012840	-0.061319	0.035874	0.000000	0.000000	3.000000	2.000000	0.000000
20035.777990	0.078106	0.596247	0.014404	78.280457	30.116367	80.080696	-1.096837	0.000000	0.714197	0.000000	0.000000	0.000000	0.012840	-0.061319	0.035874	0.000000	0.000000	3.000000	2.000000	0.000000
20035.781324	0.078153	0.596035	0.014547	78.280457	30.116367	80.080696	-1.096837	0.000000	0.714197	0.000000	0.000000	0.000000	0.014013	-0.063505	0.042924	0.000000	0.000000	3.000000	2.000000	0.000000
20035.784657	0.078153	0.596035	0.014547	78.280457	30.116367	80.080696	-1.096837	0.000000	0.714197	0.000000	0.000000	0.000000	0.014013	-0.063505	0.042924	0.000000	0.000000	3.000000	2.000000	0.000000
20035.787990	0.078153	0.596035	0.014547	78.300934	30.156488	80.118881	-1.092362	0.000000	0.727330	0.000000	0.000000	0.000000	0.014013	-0.063505	0.042924	0.000000	0.000000	3.000000	2.000000	0.000000
20035.791324	0.078153	0.596035	0.014547	78.300934	30.156488	80.118881	-1.092362	0.000000	0.727330	0.000000	0.000000	0.000000	0.014013	-0.063505	0.042924	0.000000	0.000000	3.000000	2.000000	0.000000
20035.794657	0.078222	0.595823	0.014686	78.300934	30.156488	80.118881	-1.092362	0.000000	0.727330	0.000000	0.000000	0.000000	0.020731	-0.063545	0.041780	0.000000	0.000000	3.000000	2.000000	0.000000
20035.797990	0.078222	0.595823	0.014686	78.321411	30.196753	80.157227	-1.092362	0.000000	0.727330	0.000000	0.000000	0.000000	0.020731	-0.063545	0.041780	0.000000	0.000000	3.000000	2.000000	0.000000
20035.801324	0.078222	0.595823	0.014686	78.321411	30.196753	80.157227	-1.092362	0.000000	0.727330	0.000000	0.000000	0.000000	0.020731	-0.063545	0.041780	0.000000	0.000000	3.000000	2.000000	0.000000
20035.804657	0.078222	0.595823	0.014686	78.321411	30.196753	80.157227	-1.092362	0.000000	0.727330	0.000000	0.000000	0.000000	0.020731	-0.063545	0.041780	0.000000	0.000000	3.000000	2.000000	0.000000
20035.807990	0.078301	0.595385	0.015022	78.344803	30.242548	80.201210	-1.088906	0.000000	0.734293	0.000000	0.000000	0.000000	0.023643	-0.131538	0.100956	0.000000	0.000000	3.000000	2.000000	0.000000
20035.811324	0.078301	0.595385	0.015022	78.344803	30.242548	80.201210	-1.088906	0.000000	0.734293	0.000000	0.000000	0.000000	0.023643	-0.131538	0.100956	0.000000	0.000000	3.000000	2.000000	0.000000
20035.814657	0.078301	0.595385	0.015022	78.344803	30.242548	80.201210	-1.088906	0.000000	0.734293	0.000000	0.000000	0.000000	0.023643	-0.131538	0.100956	0.000000	0.000000	3.000000	2.000000	0.000000
20035.817990	0.078301	0.595385	0.015022	78.362366	30.274992	80.234329	-1.084966	0.000000	0.751119	0.000000	0.000000	0.000000	0.023643	-0.131538	0.100956	0.000000	0.000000	3.000000	2.000000	0.000000
20035.821324	0.078325	0.595173	0.015169	78.362366	30.274992	80.234329	-1.084966	0.000000	0.751119	0.000000	0.000000	0.000000	0.007282	-0.063668	0.043916	0.000000	0.000000	3.000000	2.000000	0.000000
20035.824657	0.078325	0.595173	0.015169	78.362366	30.274992	80.234329	-1.084966	0.000000	0.751119	0.000000	0.000000	0.000000	0.007282	-0.063668	0.043916	0.000000	0.000000	3.000000	2.000000	0.000000
20035.827990	0.078325	0.595173	0.015169	78.379921	30.307510	80.267540	-1.083752	0.000000	0.758439	0.000000	0.000000	0.000000	0.007282	-0.063668	0.043916	0.000000	0.000000	3.000000	2.000000	0.000000
20035.831324	0.078325	0.595173	0.015169	78.379921	30.307510	80.267540	-1.083752	0.000000	0.758439	0.000000	0.000000	0.000000	0.007282	-0.063668	0.043916	0.000000	0.000000	3.000000	2.000000	0.000000
20035.834657	0.078356	0.594972	0.015355	78.379921	30.307510	80.267540	-1.083752	0.000000	0.758439	0.000000	0.000000	0.000000	0.009251	-0.060198	0.055799	0.000000	0.000000	3.000000	2.000000	0.000000
20035.837990	0.078356	0.594972	0.015355	78.397476	30.340128	80.300835	-1.083752	0.000000	0.758439	0.000000	0.000000	0.000000	0.009251	-0.060198	0.055799	0.000000	0.000000	3.000000	2.000000	0.000000
20035.841324	0.078356	0.594972	0.015355	78.397476	30.340128	80.300835	-1.083752	0.000000	0.758439	0.000000	0.000000	0.000000	0.009251	-0.060198	0.055799	0.000000	0.000000	3.000000	2.000000	0.000000
20035.844657	0.078356	0.594972	0.015355	78.397476	30.340128	80.300835	-1.083752	0.000000	0.758439	0.000000	0.000000	0.000000	0.009251	-0.060198	0.055799	0.000000	0.000000	3.000000	2.000000	0.000000
20035.847990	0.078411	0.594630	0.015688	78.409187	30.361954	80.323128	-1.082210	0.000000	0.767738	0.000000	0.000000	0.000000	0.016583	-0.102676	0.100004	0.000000	0.000000	3.000000	2.000000	0.000000
20035.851324	0.078411	0.594630	0.015688	78.409187	30.361954	80.323128	-1.082210	0.000000	0.767738	0.000000	0.000000	0.000000	0.016583	-0.102676	0.100004	0.000000	0.000000	3.000000	2.000000	0.000000
20035.854657	0.078411	0.594630	0.015688	78.409187	30.361954	80.323128	-1.082210	0.000000	0.767738	0.000000	0.000000	0.000000	0.016583	-0.102676	0.100004	0.000000	0.000000	3.000000	2.000000	0.000000
20035.857990	0.078411	0.594630	0.015688	78.417946	30.378323	80.339821	-1.079446	0.000000	0.784406	0.000000	0.000000	0.000000	0.016583	-0.102676	0.100004	0.000000	0.000000	3.000000	2.000000	0.000000
20035.861324	0.078442	0.594500	0.015875	78.417946	30.378323	80.339821	-1.079446	0.000000	0.784406	0.000000	0.000000	0.000000	0.009306	-0.038966	0.056131	0.000000	0.000000	3.000000	2.000000	0.000000
20035.864657	0.078442	0.594500	0.015875	78.417946	30.378323	80.339821	-1.079446	0.000000	0.784406	0.000000	0.000000	0.000000	0.009306	-0.038966	0.056131	0.000000	0.000000	3.000000	2.000000	0.000000
20035.867990	0.078442	0.594500	0.015875	78.423813	30.386541	80.350998	-1.077896	0.000000	0.793761	0.000000	0.000000	0.000000	0.009306	-0.038966	0.056131	0.000000	0.000000	3.000000	2.000000	0.000000
20035.871324	0.078456	0.594408	0.016098	78.423813	30.386541	80.350998	-1.077896	0.000000	0.793761	0.000000	0.000000	0.000000	0.004174	-0.027688	0.066928	0.000000	0.000000	3.000000	2.000000	0.000000
20035.874657	0.078456	0.594408	0.016098	78.423813	30.386541	80.350998	-1.077896	0.000000	0.793761	0.000000	0.000000	0.000000	0.004174	-0.027688	0.066928	0.000000	0.000000	3.000000	2.000000	0.000000
20035.877990	0.078456	0.594408	0.016098	78.423775	30.381075	80.350960	-1.077200	0.000000	0.804916	0.000000	0.000000	0.000000	0.004174	-0.027688	0.066928	0.000000	0.000000	3.000000	2.000000	0.000000
20035.881324	0.078456	0.594408	0.016098	78.423775	30.381075	80.350960	-1.077200	0.000000	0.804916	0.000000	0.000000	0.000000	0.004174	-0.027688	0.066928	0.000000	0.000000	3.000000	2.000000	0.000000
20035.884657	0.078450	0.594334	0.016341	78.423775	30.381075	80.350960	-1.077200	0.000000	0.804916	0.000000	0.000000	0.000000	-0.001776	-0.022072	0.072880	0.000000	0.000000	3.000000	2.000000	0.000000
20035.887990	0.078450	0.594334	0.016341	78.423798	30.375645	80.350975	-1.077200	0.000000	0.804916	0.000000	0.000000	0.000000	-0.001776	-0.022072	0.072880	0.000000	0.000000	3.000000	2.000000	0.000000
20035.891324	0.078450	0.594334	0.016341	78.423798	30.375645	80.350975	-1.077200	0.000000	0.804916	0.000000	0.000000	0.000000	-0.001776	-0.022072	0.072880	0.000000	0.000000	3.000000	2.000000	0.000000
20035.894657	0.078450	0.594334	0.016341	78.423798	30.375645	80.350975	-1.077200	0.000000	0.804916	0.000000	0.000000	0.000000	-0.001776	-0.022072	0.072880	0.000000	0.000000	3.000000	2.000000	0.000000
20035.897990	0.078443	0.594224	0.016859	78.420853	30.364754	80.345406	-1.077496	0.000000	0.817062	0.000000	0.000000	0.000000	-0.001997	-0.032947	0.155421	0.000000	0.000000	3.000000	2.000000	0.000000
20035.901324	0.078443	0.594224	0.016859	78.420853	30.364754	80.345406	-1.077496	0.000000	0.817062	0.000000	0.000000	0.000000	-0.001997	-0.032947	0.155421	0.000000	0.000000	3.000000	2.000000	0.000000
20035.904657	0.078443	0.594224	0.016859	78.420853	30.364754	80.345406	-1.077496	0.000000	0.817062	0.000000	0.000000	0.000000	-0.001997	-0.032947	0.155421	0.000000	0.000000	3.000000	2.000000	0.000000
20035.907990	0.078443	0.594224	0.016859	78.412086	30.342907	80.328659	-1.077829	0.000000	0.842966	0.000000	0.000000	0.000000	-0.001997	-0.032947	0.155421	0.000000	0.000000	3.000000	2.000000	0.000000
20035.911324	0.078416	0.594195	0.017115	78.412086	30.342907	80.328659	-1.077829	0.000000	0.842966	0.000000	0.000000	0.000000	-0.008144	-0.008634	0.076595	0.000000	0.000000	3.000000	2.000000	0.000000
20035.914657	0.078416	0.594195	0.017115	78.412086	30.342907	80.328659	-1.077829	0.000000	0.842966	0.000000	0.000000	0.000000	-0.008144	-0.008634	0.076595	0.000000	0.000000	3.000000	2.000000	0.000000
20035.917990	0.078416	0.594195	0.017115	78.403305	30.315668	80.311951	-1.079186	0.000000	0.855732	0.000000	0.000000	0.000000	-0.008144	-0.008634	0.076595	0.000000	0.000000	3.000000	2.000000	0.000000
20035.921324	0.078416	0.594195	0.017115	78.403305	30.315668	80.311951	-1.079186	0.000000	0.855732	0.000000	0.000000	0.000000	-0.008144	-0.008634	0.076595	0.000000	0.000000	3.000000	2.000000	0.000000
20035.924657	0.078396	0.594178	0.017410	78.403305	30.315668	80.311951	-1.079186	0.000000	0.855732	0.000000	0.000000	0.000000	-0.006200	-0.005252	0.088491	0.000000	0.000000	3.000000	2.000000	0.000000
20035.927990	0.078396	0.594178	0.017410	78.398109	30.290182	80.292725	-1.079186	0.000000	0.855732	0.000000	0.000000	0.000000	-0.006200	-0.005252	0.088491	0.000000	0.000000	3.000000	2.000000	0.000000
20035.931324	0.078396	0.594178	0.017410	78.398109	30.290182	80.292725	-1.079186	0.000000	0.855732	0.000000	0.000000	0.000000	-0.006200	-0.005252	0.088491	0.000000	0.000000	3.000000	2.000000	0.000000
20035.934657	0.078396	0.594178	0.017410	78.398109	30.290182	80.292725	-1.079186	0.000000	0.855732	0.000000	0.000000	0.000000	-0.006200	-0.005252	0.088491	0.000000	0.000000	3.000000	2.000000	0.000000
20035.937990	0.078363	0.594120	0.017916	78.392235	30.273848	80.281593	-1.080219	0.000000	0.870480	0.000000	0.000000	0.000000	-0.009642	-0.017445	0.152020	0.000000	0.000000	3.000000	2.000000	0.000000
20035.941324	0.078363	0.594120	0.017916	78.392235	30.273848	80.281593	-1.080219	0.000000	0.870480	0.000000	0.000000	0.000000	-0.009642	-0.017445	0.152020	0.000000	0.000000	3.000000	2.000000	0.000000
20035.944657	0.078363	0.594120	0.017916	78.392235	30.273848	80.281593	-1.080219	0.000000	0.870480	0.000000	0.000000	0.000000	-0.009642	-0.017445	0.152020	0.000000	0.000000	3.000000	2.000000	0.000000
20035.947990	0.078363	0.594120	0.017916	78.389328	30.262974	80.276070	-1.081826	0.000000	0.895817	0.000000	0.000000	0.000000	-0.009642	-0.017445	0.152020	0.000000	0.000000	3.000000	2.000000	0.000000
20035.951324	0.078352	0.594079	0.018128	78.389328	30.262974	80.276070	-1.081826	0.000000	0.895817	0.000000	0.000000	0.000000	-0.003426	-0.012188	0.063537	0.000000	0.000000	3.000000	2.000000	0.000000
20035.954657	0.078352	0.594079	0.018128	78.389328	30.262974	80.276070	-1.081826	0.000000	0.895817	0.000000	0.000000	0.000000	-0.003426	-0.012188	0.063537	0.000000	0.000000	3.000000	2.000000	0.000000
20035.957990	0.078352	0.594079	0.018128	78.392235	30.262966	80.281601	-1.082398	0.000000	0.906406	0.000000	0.000000	0.000000	-0.003426	-0.012188	0.063537	0.000000	0.000000	3.000000	2.000000	0.000000
20035.961324	0.078352	0.594079	0.018128	78.392235	30.262966	80.281601	-1.082398	0.000000	0.906406	0.000000	0.000000	0.000000	-0.003426	-0.012188	0.063537	0.000000	0.000000	3.000000	2.000000	0.000000
20035.964657	0.078335	0.594001	0.018308	78.392235	30.262966	80.281601	-1.082398	0.000000	0.906406	0.000000	0.000000	0.000000	-0.005035	-0.023540	0.053841	0.000000	0.000000	3.000000	2.000000	0.000000
20035.967990	0.078335	0.594001	0.018308	78.398109	30.271135	80.292717	-1.082398	0.000000	0.906406	0.000000	0.000000	0.000000	-0.005035	-0.023540	0.053841	0.000000	0.000000	3.000000	2.000000	0.000000
20035.971324	0.078335	0.594001	0.018308	78.398109	30.271135	80.292717	-1.082398	0.000000	0.906406	0.000000	0.000000	0.000000	-0.005035	-0.023540	0.053841	0.000000	0.000000	3.000000	2.000000	0.000000
20035.974657	0.078335	0.594001	0.018308	78.398109	30.271135	80.292717	-1.082398	0.000000	0.906406	0.000000	0.000000	0.000000	-0.005035	-0.023540	0.053841	0.000000	0.000000	3.000000	2.000000	0.000000
20035.977990	0.078363	0.593760	0.018614	78.409798	30.292942	80.314972	-1.083237	0.000000	0.915380	0.000000	0.000000	0.000000	0.008195	-0.072060	0.091986	0.000000	0.000000	3.000000	2.000000	0.000000
20035.981324	0.078363	0.593760	0.018614	78.409798	30.292942	80.314972	-1.083237	0.000000	0.915380	0.000000	0.000000	0.000000	0.008195	-0.072060	0.091986	0.000000	0.000000	3.000000	2.000000	0.000000
20035.984657	0.078363	0.593760	0.018614	78.409798	30.292942	80.314972	-1.083237	0.000000	0.915380	0.000000	0.000000	0.000000	0.008195	-0.072060	0.091986	0.000000	0.000000	3.000000	2.000000	0.000000
20035.987990	0.078363	0.593760	0.018614	78.425041	30.311062	80.334702	-1.081871	0.000000	0.930711	0.000000	0.000000	0.000000	0.008195	-0.072060	0.091986	0.000000	0.000000	3.000000	2.000000	0.000000
20035.991324	0.078362	0.593599	0.018749	78.425041	30.311062	80.334702	-1.081871	0.000000	0.930711	0.000000	0.000000	0.000000	-0.000313	-0.048503	0.040367	0.000000	0.000000	3.000000	2.000000	0.000000
20035.994657	0.078362	0.593599	0.018749	78.425041	30.311062	80.334702	-1.081871	0.000000	0.930711	0.000000	0.000000	0.000000	-0.000313	-0.048503	0.040367	0.000000	0.000000	3.000000	2.000000	0.000000
20035.997990	0.078362	0.593599	0.018749	78.439651	30.341166	80.362656	-1.081923	0.000000	0.937439	0.000000	0.000000	0.000000	-0.000313	-0.048503	0.040367	0.000000	0.000000	3.000000	2.000000	0.000000
20036.001324	0.078407	0.593411	0.018883	78.439651	30.341166	80.362656	-1.081923	0.000000	0.937439	0.000000	0.000000	0.000000	0.013603	-0.056442	0.040320	0.000000	0.000000	3.000000	2.000000	0.000000
20036.004657	0.078407	0.593411	0.018883	78.439651	30.341166	80.362656	-1.081923	0.000000	0.937439	0.000000	0.000000	0.000000	0.013603	-0.056442	0.040320	0.000000	0.000000	3.000000	2.000000	0.000000
20036.007990	0.078407	0.593411	0.018883	78.460098	30.379593	80.401863	-1.079656	0.000000	0.944159	0.000000	0.000000	0.000000	0.013603	-0.056442	0.040320	0.000000	0.000000	3.000000	2.000000	0.000000
20036.011324	0.078407	0.593411	0.018883	78.460098	30.379593	80.401863	-1.079656	0.000000	0.944159	0.000000	0.000000	0.000000	0.013603	-0.056442	0.040320	0.000000	0.000000	3.000000	2.000000	0.000000
20036.014657	0.078435	0.593189	0.019052	78.460098	30.379593	80.401863	-1.079656	0.000000	0.944159	0.000000	0.000000	0.000000	0.008342	-0.066640	0.050664	0.000000	0.000000	3.000000	2.000000	0.000000
20036.017990	0.078435	0.593189	0.019052	78.483475	30.426411	80.446892	-1.079656	0.000000	0.944159	0.000000	0.000000	0.000000	0.008342	-0.066640	0.050664	0.000000	0.000000	3.000000	2.000000	0.000000
20036.021324	0.078435	0.593189	0.019052	78.483475	30.426411	80.446892	-1.079656	0.000000	0.944159	0.000000	0.000000	0.000000	0.008342	-0.066640	0.050664	0.000000	0.000000	3.000000	2.000000	0.000000
20036.024657	0.078435	0.593189	0.019052	78.483475	30.426411	80.446892	-1.079656	0.000000	0.944159	0.000000	0.000000	0.000000	0.008342	-0.066640	0.050664	0.000000	0.000000	3.000000	2.000000	0.000000
20036.027990	0.078569	0.592650	0.019447	78.510399	30.475182	80.489555	-1.078266	0.000000	0.952603	0.000000	0.000000	0.000000	0.040442	-0.161678	0.118543	0.000000	0.000000	3.000000	2.000000	0.000000
20036.031324	0.078569	0.592650	0.019447	78.510399	30.475182	80.489555	-1.078266	0.000000	0.952603	0.000000	0.000000	0.000000	0.040442	-0.161678	0.118543	0.000000	0.000000	3.000000	2.000000	0.000000
20036.034657	0.078569	0.592650	0.019447	78.510399	30.475182	80.489555	-1.078266	0.000000	0.952603	0.000000	0.000000	0.000000	0.040442	-0.161678	0.118543	0.000000	0.000000	3.000000	2.000000	0.000000
20036.037990	0.078569	0.592650	0.019447	78.542496	30.539095	80.551979	-1.071526	0.000000	0.972360	0.000000	0.000000	0.000000	0.040442	-0.161678	0.118543	0.000000	0.000000	3.000000	2.000000	0.000000
20036.041324	0.078625	0.592321	0.019641	78.542496	30.539095	80.551979	-1.071526	0.000000	0.972360	0.000000	0.000000	0.000000	0.016565	-0.098469	0.058175	0.000000	0.000000	3.000000	2.000000	0.000000
20036.044657	0.078625	0.592321	0.019641	78.542496	30.539095	80.551979	-1.071526	0.000000	0.972360	0.000000	0.000000	0.000000	0.016565	-0.098469	0.058175	0.000000	0.000000	3.000000	2.000000	0.000000
20036.047990	0.078625	0.592321	0.019641	78.580437	30.611849	80.626221	-1.068765	0.000000	0.982056	0.000000	0.000000	0.000000	0.016565	-0.098469	0.058175	0.000000	0.000000	3.000000	2.000000	0.000000
20036.051324	0.078625	0.592321	0.019641	78.580437	30.611849	80.626221	-1.068765	0.000000	0.982056	0.000000	0.000000	0.000000	0.016565	-0.098469	0.058175	0.000000	0.000000	3.000000	2.000000	0.000000
20036.054657	0.078656	0.591948	0.019830	78.580437	30.611849	80.626221	-1.068765	0.000000	0.982056	0.000000	0.000000	0.000000	0.009322	-0.112093	0.056543	0.000000	0.000000	3.000000	2.000000	0.000000
20036.057990	0.078656	0.591948	0.019830	78.624191	30.696424	80.712494	-1.068765	0.000000	0.982056	0.000000	0.000000	0.000000	0.009322	-0.112093	0.056543	0.000000	0.000000	3.000000	2.000000	0.000000
20036.061324	0.078656	0.591948	0.019830	78.624191	30.696424	80.712494	-1.068765	0.000000	0.982056	0.000000	0.000000	0.000000	0.009322	-0.112093	0.056543	0.000000	0.000000	3.000000	2.000000	0.000000
20036.064657	0.078656	0.591948	0.019830	78.624191	30.696424	80.712494	-1.068765	0.000000	0.982056	0.000000	0.000000	0.000000	0.009322	-0.112093	0.056543	0.000000	0.000000	3.000000	2.000000	0.000000
20036.067990	0.078711	0.591045	0.020162	78.673744	30.793076	80.811073	-1.067211	0.000000	0.991480	0.000000	0.000000	0.000000	0.016460	-0.270716	0.099829	0.000000	0.000000	3.000000	2.000000	0.000000
20036.071324	0.078711	0.591045	0.020162	78.673744	30.793076	80.811073	-1.067211	0.000000	0.991480	0.000000	0.000000	0.000000	0.000001	0.000008	0.000000	0.000000	0.000000	3.000000	2.000000	0.000000
20036.074657	0.078711	0.591045	0.020162	78.673744	30.793076	80.811073	-1.067211	0.000000	0.991480	0.000000	0.000000	0.000000	0.000001	0.000008	0.000000	0.000000	0.000000	3.000000	2.000000	0.000000
20036.077990	0.078711	0.591045	0.020162	78.726158	30.893620	80.916374	-1.064468	0.000000	1.008118	0.000000	0.000000	0.000000	0.000001	0.000008	0.000000	0.000000	0.000000	3.000000	2.000000	0.000000
20036.081324	0.078711	0.591045	0.020162	78.726158	30.893620	80.916374	-1.064468	0.000000	1.008118	0.000000	0.000000	0.000000	0.000001	0.000008	0.000000	0.000000	0.000000	3.000000	2.000000	0.000000
20036.084657	0.078717	0.590554	0.020343	78.726158	30.893620	80.916374	-1.064468	0.000000	1.008118	0.000000	0.000000	0.000000	0.001932	-0.147355	0.054083	0.000000	0.000000	3.000000	2.000000	0.000000
20036.087990	0.078717	0.590554	0.020343	78.781456	31.000925	81.028549	-1.064468	0.000000	1.008118	0.000000	0.000000	0.000000	0.001932	-0.147355	0.054083	0.000000	0.000000	3.000000	2.000000	0.000000
20036.091324	0.078725	0.590036	0.020530	78.781456	31.000925	81.028549	-1.064468	0.000000	1.008118	0.000000	0.000000	0.000000	0.002256	-0.155341	0.056084	0.000000	0.000000	3.000000	2.000000	0.000000
20036.094657	0.078725	0.590036	0.020530	78.781456	31.000925	81.028549	-1.064468	0.000000	1.008118	0.000000	0.000000	0.000000	0.002256	-0.155341	0.056084	0.000000	0.000000	3.000000	2.000000	0.000000
20036.097990	0.078725	0.590036	0.020530	78.839615	31.115231	81.147850	-1.063770	0.000000	1.026479	0.000000	0.000000	0.000000	0.002256	-0.155341	0.056084	0.000000	0.000000	3.000000	2.000000	0.000000
20036.101324	0.078725	0.590036	0.020530	78.839615	31.115231	81.147850	-1.063770	0.000000	1.026479	0.000000	0.000000	0.000000	0.002256	-0.155341	0.056084	0.000000	0.000000	3.000000	2.000000	0.000000
20036.104657	0.078737	0.589484	0.020747	78.839615	31.115231	81.147850	-1.063770	0.000000	1.026479	0.000000	0.000000	0.000000	0.003736	-0.165698	0.065090	0.000000	0.000000	3.000000	2.000000	0.000000
20036.107990	0.078737	0.589484	0.020747	78.894859	31.224842	81.262337	-1.063770	0.000000	1.026479	0.000000	0.000000	0.000000	0.003736	-0.165698	0.065090	0.000000	0.000000	3.000000	2.000000	0.000000
20036.111324	0.078756	0.588942	0.021003	78.894859	31.224842	81.262337	-1.063770	0.000000	1.026479	0.000000	0.000000	0.000000	0.005663	-0.162496	0.076829	0.000000	0.000000	3.000000	2.000000	0.000000
20036.114657	0.078756	0.588942	0.021003	78.894859	31.224842	81.262337	-1.063770	0.000000	1.026479	0.000000	0.000000	0.000000	0.005663	-0.162496	0.076829	0.000000	0.000000	3.000000	2.000000	0.000000
20036.117990	0.078756	0.588942	0.021003	78.952896	31.341578	81.384056	-1.062203	0.000000	1.050132	0.000000	0.000000	0.000000	0.005663	-0.162496	0.076829	0.000000	0.000000	3.000000	2.000000	0.000000
20036.121324	0.078756	0.588942	0.021003	78.952896	31.341578	81.384056	-1.062203	0.000000	1.050132	0.000000	0.000000	0.000000	0.005663	-0.162496	0.076829	0.000000	0.000000	3.000000	2.000000	0.000000
20036.124657	0.078780	0.588366	0.021289	78.952896	31.341578	81.384056	-1.062203	0.000000	1.050132	0.000000	0.000000	0.000000	0.007129	-0.172933	0.085794	0.000000	0.000000	3.000000	2.000000	0.000000
20036.127990	0.078780	0.588366	0.021289	79.013824	31.465651	81.513229	-1.062203	0.000000	1.050132	0.000000	0.000000	0.000000	0.007129	-0.172933	0.085794	0.000000	0.000000	3.000000	2.000000	0.000000
20036.131324	0.078804	0.587763	0.021581	79.013824	31.465651	81.513229	-1.062203	0.000000	1.050132	0.000000	0.000000	0.000000	0.007435	-0.181020	0.087701	0.000000	0.000000	3.000000	2.000000	0.000000
20036.134657	0.078804	0.587763	0.021581	79.013824	31.465651	81.513229	-1.062203	0.000000	1.050132	0.000000	0.000000	0.000000	0.007435	-0.181020	0.087701	0.000000	0.000000	3.000000	2.000000	0.000000
20036.137990	0.078804	0.587763	0.021581	79.071800	31.584970	81.637527	-1.059776	0.000000	1.079048	0.000000	0.000000	0.000000	0.007435	-0.181020	0.087701	0.000000	0.000000	3.000000	2.000000	0.000000
20036.141324	0.078804	0.587763	0.021581	79.071800	31.584970	81.637527	-1.059776	0.000000	1.079048	0.000000	0.000000	0.000000	0.007435	-0.181020	0.087701	0.000000	0.000000	3.000000	2.000000	0.000000
20036.144657	0.078836	0.587169	0.021912	79.071800	31.584970	81.637527	-1.059776	0.000000	1.079048	0.000000	0.000000	0.000000	0.009355	-0.177949	0.099409	0.000000	0.000000	3.000000	2.000000	0.000000
20036.147990	0.078836	0.587169	0.021912	79.129723	31.708378	81.763214	-1.059776	0.000000	1.079048	0.000000	0.000000	0.000000	0.009355	-0.177949	0.099409	0.000000	0.000000	3.000000	2.000000	0.000000
20036.151324	0.078889	0.586576	0.022239	79.129723	31.708378	81.763214	-1.059776	0.000000	1.079048	0.000000	0.000000	0.000000	0.016135	-0.178136	0.098067	0.000000	0.000000	3.000000	2.000000	0.000000
20036.154657	0.078889	0.586576	0.022239	79.129723	31.708378	81.763214	-1.059776	0.000000	1.079048	0.000000	0.000000	0.000000	0.016135	-0.178136	0.098067	0.000000	0.000000	3.000000	2.000000	0.000000
20036.157990	0.078889	0.586576	0.022239	79.187592	31.833063	81.890152	-1.055527	0.000000	1.111960	0.000000	0.000000	0.000000	0.016135	-0.178136	0.098067	0.000000	0.000000	3.000000	2.000000	0.000000
20036.161324	0.078889	0.586576	0.022239	79.187592	31.833063	81.890152	-1.055527	0.000000	1.111960	0.000000	0.000000	0.000000	0.016135	-0.178136	0.098067	0.000000	0.000000	3.000000	2.000000	0.000000
20036.164657	0.078943	0.585981	0.022565	79.187592	31.833063	81.890152	-1.055527	0.000000	1.111960	0.000000	0.000000	0.000000	0.016099	-0.178347	0.097845	0.000000	0.000000	3.000000	2.000000	0.000000
20036.167990	0.078943	0.585981	0.022565	79.245415	31.959143	82.018509	-1.055527	0.000000	1.111960	0.000000	0.000000	0.000000	0.016099	-0.178347	0.097845	0.000000	0.000000	3.000000	2.000000	0.000000
20036.171324	0.078997	0.585386	0.022891	79.245415	31.959143	82.018509	-1.055527	0.000000	1.111960	0.000000	0.000000	0.000000	0.016064	-0.178525	0.097625	0.000000	0.000000	3.000000	2.000000	0.000000
20036.174657	0.078997	0.585386	0.022891	79.245415	31.959143	82.018509	-1.055527	0.000000	1.111960	0.000000	0.000000	0.000000	0.016064	-0.178525	0.097625	0.000000	0.000000	3.000000	2.000000	0.000000
20036.177990	0.078997	0.585386	0.022891	79.303185	32.086552	82.148178	-1.050166	0.000000	1.144539	0.000000	0.000000	0.000000	0.016064	-0.178525	0.097625	0.000000	0.000000	3.000000	2.000000	0.000000
20036.181324	0.078997	0.585386	0.022891	79.303185	32.086552	82.148178	-1.050166	0.000000	1.144539	0.000000	0.000000	0.000000	0.016064	-0.178525	0.097625	0.000000	0.000000	3.000000	2.000000	0.000000
20036.184657	0.079046	0.584798	0.023192	79.303185	32.086552	82.148178	-1.050166	0.000000	1.144539	0.000000	0.000000	0.000000	0.014875	-0.176310	0.090400	0.000000	0.000000	3.000000	2.000000	0.000000
20036.187990	0.079046	0.584798	0.023192	79.366638	32.225628	82.292473	-1.050166	0.000000	1.144539	0.000000	0.000000	0.000000	0.014875	-0.176310	0.090400	0.000000	0.000000	3.000000	2.000000	0.000000
20036.191324	0.079060	0.584189	0.023417	79.366638	32.225628	82.292473	-1.050166	0.000000	1.144539	0.000000	0.000000	0.000000	0.004063	-0.182812	0.067420	0.000000	0.000000	3.000000	2.000000	0.000000
20036.194657	0.079060	0.584189	0.023417	79.366638	32.225628	82.292473	-1.050166	0.000000	1.144539	0.000000	0.000000	0.000000	0.004063	-0.182812	0.067420	0.000000	0.000000	3.000000	2.000000	0.000000
20036.197990	0.079060	0.584189	0.023417	79.430084	32.366425	82.438492	-1.047010	0.000000	1.170842	0.000000	0.000000	0.000000	0.004063	-0.182812	0.067420	0.000000	0.000000	3.000000	2.000000	0.000000
20036.201324	0.079060	0.584189	0.023417	79.430084	32.366425	82.438492	-1.047010	0.000000	1.170842	0.000000	0.000000	0.000000	0.004063	-0.182812	0.067420	0.000000	0.000000	3.000000	2.000000	0.000000
20036.204657	0.079069	0.583587	0.023617	79.430084	32.366425	82.438492	-1.047010	0.000000	1.170842	0.000000	0.000000	0.000000	0.002869	-0.180498	0.060197	0.000000	0.000000	3.000000	2.000000	0.000000
20036.207990	0.079069	0.583587	0.023617	79.496254	32.515556	82.592926	-1.047010	0.000000	1.170842	0.000000	0.000000	0.000000	0.002869	-0.180498	0.060197	0.000000	0.000000	3.000000	2.000000	0.000000
20036.211324	0.079070	0.582956	0.023761	79.496254	32.515556	82.592926	-1.047010	0.000000	1.170842	0.000000	0.000000	0.000000	0.000047	-0.189261	0.043064	0.000000	0.000000	3.000000	2.000000	0.000000
20036.214657	0.079070	0.582956	0.023761	79.496254	32.515556	82.592926	-1.047010	0.000000	1.170842	0.000000	0.000000	0.000000	0.000047	-0.189261	0.043064	0.000000	0.000000	3.000000	2.000000	0.000000
20036.217990	0.079070	0.582956	0.023761	79.562424	32.666664	82.749359	-1.046524	0.000000	1.188052	0.000000	0.000000	0.000000	0.000047	-0.189261	0.043064	0.000000	0.000000	3.000000	2.000000	0.000000
20036.221324	0.079070	0.582956	0.023761	79.562424	32.666664	82.749359	-1.046524	0.000000	1.188052	0.000000	0.000000	0.000000	0.000047	-0.189261	0.043064	0.000000	0.000000	3.000000	2.000000	0.000000
20036.224657	0.079065	0.582360	0.023874	79.562424	32.666664	82.749359	-1.046524	0.000000	1.188052	0.000000	0.000000	0.000000	-0.001478	-0.178898	0.033807	0.000000	0.000000	3.000000	2.000000	0.000000
20036.227990	0.079065	0.582360	0.023874	79.627808	32.826763	82.916496	-1.046524	0.000000	1.188052	0.000000	0.000000	0.000000	-0.001478	-0.178898	0.033807	0.000000	0.000000	3.000000	2.000000	0.000000
20036.231324	0.079060	0.581764	0.023986	79.627808	32.826763	82.916496	-1.046524	0.000000	1.188052	0.000000	0.000000	0.000000	-0.001518	-0.178907	0.033591	0.000000	0.000000	3.000000	2.000000	0.000000
20036.234657	0.079060	0.581764	0.023986	79.627808	32.826763	82.916496	-1.046524	0.000000	1.188052	0.000000	0.000000	0.000000	-0.001518	-0.178907	0.033591	0.000000	0.000000	3.000000	2.000000	0.000000
20036.237990	0.079060	0.581764	0.023986	79.693802	32.987316	83.076935	-1.047023	0.000000	1.199285	0.000000	0.000000	0.000000	-0.001518	-0.178907	0.033591	0.000000	0.000000	3.000000	2.000000	0.000000
20036.241324	0.079060	0.581764	0.023986	79.693802	32.987316	83.076935	-1.047023	0.000000	1.199285	0.000000	0.000000	0.000000	-0.001518	-0.178907	0.033591	0.000000	0.000000	3.000000	2.000000	0.000000
20036.244657	0.079092	0.581184	0.024043	79.693802	32.987316	83.076935	-1.047023	0.000000	1.199285	0.000000	0.000000	0.000000	0.009855	-0.174027	0.017151	0.000000	0.000000	3.000000	2.000000	0.000000
20036.247990	0.079092	0.581184	0.024043	79.759689	33.147175	83.239403	-1.047023	0.000000	1.199285	0.000000	0.000000	0.000000	0.009855	-0.174027	0.017151	0.000000	0.000000	3.000000	2.000000	0.000000
20036.251324	0.079128	0.580622	0.024116	79.759689	33.147175	83.239403	-1.047023	0.000000	1.199285	0.000000	0.000000	0.000000	0.010646	-0.168499	0.021932	0.000000	0.000000	3.000000	2.000000	0.000000
20036.254657	0.079128	0.580622	0.024116	79.759689	33.147175	83.239403	-1.047023	0.000000	1.199285	0.000000	0.000000	0.000000	0.010646	-0.168499	0.021932	0.000000	0.000000	3.000000	2.000000	0.000000
20036.257990	0.079128	0.580622	0.024116	79.825539	33.311886	83.403999	-1.043606	0.000000	1.205799	0.000000	0.000000	0.000000	0.010646	-0.168499	0.021932	0.000000	0.000000	3.000000	2.000000	0.000000
20036.261324	0.079128	0.580622	0.024116	79.825539	33.311886	83.403999	-1.043606	0.000000	1.205799	0.000000	0.000000	0.000000	0.010646	-0.168499	0.021932	0.000000	0.000000	3.000000	2.000000	0.000000
20036.264657	0.079130	0.580058	0.024129	79.825539	33.311886	83.403999	-1.043606	0.000000	1.205799	0.000000	0.000000	0.000000	0.000643	-0.169082	0.003911	0.000000	0.000000	3.000000	2.000000	0.000000
20036.267990	0.079130	0.580058	0.024129	79.886383	33.465099	83.557068	-1.043606	0.000000	1.205799	0.000000	0.000000	0.000000	0.000643	-0.169082	0.003911	0.000000	0.000000	3.000000	2.000000	0.000000
20036.271324	0.079154	0.579522	0.024131	79.886383	33.465099	83.557068	-1.043606	0.000000	1.205799	0.000000	0.000000	0.000000	0.007138	-0.161037	0.000609	0.000000	0.000000	3.000000	2.000000	0.000000
20036.274657	0.079154	0.579522	0.024131	79.886383	33.465099	83.557068	-1.043606	0.000000	1.205799	0.000000	0.000000	0.000000	0.007138	-0.161037	0.000609	0.000000	0.000000	3.000000	2.000000	0.000000
20036.277990	0.079154	0.579522	0.024131	79.942299	33.603710	83.698265	-1.042309	0.000000	1.206552	0.000000	0.000000	0.000000	0.007138	-0.161037	0.000609	0.000000	0.000000	3.000000	2.000000	0.000000
20036.281324	0.079154	0.579522	0.024131	79.942299	33.603710	83.698265	-1.042309	0.000000	1.206552	0.000000	0.000000	0.000000	0.007138	-0.161037	0.000609	0.000000	0.000000	3.000000	2.000000	0.000000
20036.284657	0.079154	0.579011	0.024130	79.942299	33.603710	83.698265	-1.042309	0.000000	1.206552	0.000000	0.000000	0.000000	-0.000066	-0.153019	-0.000412	0.000000	0.000000	3.000000	2.000000	0.000000
20036.287990	0.079154	0.579011	0.024130	79.990067	33.717804	83.815331	-1.042309	0.000000	1.206552	0.000000	0.000000	0.000000	-0.000066	-0.153019	-0.000412	0.000000	0.000000	3.000000	2.000000	0.000000
20036.291324	0.079149	0.578510	0.024105	79.990067	33.717804	83.815331	-1.042309	0.000000	1.206552	0.000000	0.000000	0.000000	-0.001244	-0.150502	-0.007548	0.000000	0.000000	3.000000	2.000000	0.000000
20036.294657	0.079149	0.578510	0.024105	79.990067	33.717804	83.815331	-1.042309	0.000000	1.206552	0.000000	0.000000	0.000000	-0.001244	-0.150502	-0.007548	0.000000	0.000000	3.000000	2.000000	0.000000
20036.297990	0.079149	0.578510	0.024105	80.017960	33.775063	83.873314	-1.042527	0.000000	1.205226	0.000000	0.000000	0.000000	-0.001244	-0.150502	-0.007548	0.000000	0.000000	3.000000	2.000000	0.000000
20036.301324	0.079149	0.578510	0.024105	80.017960	33.775063	83.873314	-1.042527	0.000000	1.205226	0.000000	0.000000	0.000000	-0.001244	-0.150502	-0.007548	0.000000	0.000000	3.000000	2.000000	0.000000
20036.304657	0.079170	0.578053	0.024085	80.017960	33.775063	83.873314	-1.042527	0.000000	1.205226	0.000000	0.000000	0.000000	0.006090	-0.136957	-0.005767	0.000000	0.000000	3.000000	2.000000	0.000000
20036.307990	0.079170	0.578053	0.024085	80.015900	33.736519	83.839142	-1.042527	0.000000	1.205226	0.000000	0.000000	0.000000	0.006090	-0.136957	-0.005767	0.000000	0.000000	3.000000	2.000000	0.000000
20036.311324	0.079170	0.578053	0.024085	80.015900	33.736519	83.839142	-1.042527	0.000000	1.205226	0.000000	0.000000	0.000000	0.006090	-0.136957	-0.005767	0.000000	0.000000	3.000000	2.000000	0.000000
20036.314657	0.079170	0.578053	0.024085	80.015900	33.736519	83.839142	-1.042527	0.000000	1.205226	0.000000	0.000000	0.000000	0.006090	-0.136957	-0.005767	0.000000	0.000000	3.000000	2.000000	0.000000
20036.317990	0.079163	0.577266	0.024044	80.001724	33.658867	83.766479	-1.041512	0.000000	1.204264	0.000000	0.000000	0.000000	-0.002040	-0.236338	-0.012403	0.000000	0.000000	3.000000	2.000000	0.000000
20036.321324	0.079163	0.577266	0.024044	80.001724	33.658867	83.766479	-1.041512	0.000000	1.204264	0.000000	0.000000	0.000000	0.000000	0.000001	-0.000000	0.000000	0.000000	3.000000	2.000000	0.000000
20036.324657	0.079163	0.577266	0.024044	80.001724	33.658867	83.766479	-1.041512	0.000000	1.204264	0.000000	0.000000	0.000000	0.000000	0.000001	-0.000000	0.000000	0.000000	3.000000	2.000000	0.000000
20036.327990	0.079163	0.577266	0.024044	79.978966	33.556866	83.671844	-1.041852	0.000000	1.202197	0.000000	0.000000	0.000000	0.000000	0.000001	-0.000000	0.000000	0.000000	3.000000	2.000000	0.000000
20036.331324	0.079163	0.577266	0.024044	79.978966	33.556866	83.671844	-1.041852	0.000000	1.202197	0.000000	0.000000	0.000000	0.000000	0.000001	-0.000000	0.000000	0.000000	3.000000	2.000000	0.000000
20036.334657	0.079136	0.576934	0.024022	79.978966	33.556866	83.671844	-1.041852	0.000000	1.202197	0.000000	0.000000	0.000000	-0.008120	-0.099407	-0.006575	0.000000	0.000000	3.000000	2.000000	0.000000
20036.337990	0.079136	0.576934	0.024022	79.951332	33.444355	83.563972	-1.041852	0.000000	1.202197	0.000000	0.000000	0.000000	-0.008120	-0.099407	-0.006575	0.000000	0.000000	3.000000	2.000000	0.000000
20036.341324	0.079136	0.576934	0.024022	79.951332	33.444355	83.563972	-1.041852	0.000000	1.202197	0.000000	0.000000	0.000000	-0.008120	-0.099407	-0.006575	0.000000	0.000000	3.000000	2.000000	0.000000
20036.344657	0.079136	0.576934	0.024022	79.951332	33.444355	83.563972	-1.041852	0.000000	1.202197	0.000000	0.000000	0.000000	-0.008120	-0.099407	-0.006575	0.000000	0.000000	3.000000	2.000000	0.000000
20036.347990	0.079095	0.576413	0.023918	79.913048	33.301842	83.428558	-1.043206	0.000000	1.201102	0.000000	0.000000	0.000000	-0.012147	-0.156249	-0.031086	0.000000	0.000000	3.000000	2.000000	0.000000
20036.351324	0.079095	0.576413	0.023918	79.913048	33.301842	83.428558	-1.043206	0.000000	1.201102	0.000000	0.000000	0.000000	-0.012147	-0.156249	-0.031086	0.000000	0.000000	3.000000	2.000000	0.000000
20036.354657	0.079095	0.576413	0.023918	79.913048	33.301842	83.428558	-1.043206	0.000000	1.201102	0.000000	0.000000	0.000000	-0.012147	-0.156249	-0.031086	0.000000	0.000000	3.000000	2.000000	0.000000
20036.357990	0.079095	0.576413	0.023918	79.873001	33.158821	83.292206	-1.045230	0.000000	1.195921	0.000000	0.000000	0.000000	-0.012147	-0.156249	-0.031086	0.000000	0.000000	3.000000	2.000000	0.000000
20036.361324	0.079062	0.576242	0.023857	79.873001	33.158821	83.292206	-1.045230	0.000000	1.195921	0.000000	0.000000	0.000000	-0.010046	-0.051380	-0.018298	0.000000	0.000000	3.000000	2.000000	0.000000
20036.364657	0.079062	0.576242	0.023857	79.873001	33.158821	83.292206	-1.045230	0.000000	1.195921	0.000000	0.000000	0.000000	-0.010046	-0.051380	-0.018298	0.000000	0.000000	3.000000	2.000000	0.000000
20036.367990	0.079062	0.576242	0.023857	79.828033	33.006367	83.143684	-1.046904	0.000000	1.192871	0.000000	0.000000	0.000000	-0.010046	-0.051380	-0.018298	0.000000	0.000000	3.000000	2.000000	0.000000
20036.371324	0.079062	0.576242	0.023857	79.828033	33.006367	83.143684	-1.046904	0.000000	1.192871	0.000000	0.000000	0.000000	-0.010046	-0.051380	-0.018298	0.000000	0.000000	3.000000	2.000000	0.000000
20036.374657	0.079050	0.576097	0.023786	79.828033	33.006367	83.143684	-1.046904	0.000000	1.192871	0.000000	0.000000	0.000000	-0.003510	-0.043385	-0.021367	0.000000	0.000000	3.000000	2.000000	0.000000
20036.377990	0.079050	0.576097	0.023786	79.785370	32.863480	83.006844	-1.046904	0.000000	1.192871	0.000000	0.000000	0.000000	-0.003510	-0.043385	-0.021367	0.000000	0.000000	3.000000	2.000000	0.000000
20036.381324	0.079050	0.576097	0.023786	79.785370	32.863480	83.006844	-1.046904	0.000000	1.192871	0.000000	0.000000	0.000000	-0.003510	-0.043385	-0.021367	0.000000	0.000000	3.000000	2.000000	0.000000
20036.384657	0.079050	0.576097	0.023786	79.785370	32.863480	83.006844	-1.046904	0.000000	1.192871	0.000000	0.000000	0.000000	-0.003510	-0.043385	-0.021367	0.000000	0.000000	3.000000	2.000000	0.000000
20036.387990	0.078985	0.575970	0.023676	79.757309	32.769821	82.918022	-1.047490	0.000000	1.189310	0.000000	0.000000	0.000000	-0.019500	-0.038365	-0.033066	0.000000	0.000000	3.000000	2.000000	0.000000
20036.391324	0.078985	0.575970	0.023676	79.757309	32.769821	82.918022	-1.047490	0.000000	1.189310	0.000000	0.000000	0.000000	-0.019500	-0.038365	-0.033066	0.000000	0.000000	3.000000	2.000000	0.000000
20036.394657	0.078985	0.575970	0.023676	79.757309	32.769821	82.918022	-1.047490	0.000000	1.189310	0.000000	0.000000	0.000000	-0.019500	-0.038365	-0.033066	0.000000	0.000000	3.000000	2.000000	0.000000
20036.397990	0.078985	0.575970	0.023676	79.747955	32.736858	82.888474	-1.050740	0.000000	1.183799	0.000000	0.000000	0.000000	-0.019500	-0.038365	-0.033066	0.000000	0.000000	3.000000	2.000000	0.000000
20036.401324	0.078952	0.575968	0.023616	79.747955	32.736858	82.888474	-1.050740	0.000000	1.183799	0.000000	0.000000	0.000000	-0.009963	-0.000449	-0.017856	0.000000	0.000000	3.000000	2.000000	0.000000
20036.404657	0.078952	0.575968	0.023616	79.747955	32.736858	82.888474	-1.050740	0.000000	1.183799	0.000000	0.000000	0.000000	-0.009963	-0.000449	-0.017856	0.000000	0.000000	3.000000	2.000000	0.000000
20036.407990	0.078952	0.575968	0.023616	79.747978	32.731441	82.888512	-1.052400	0.000000	1.180823	0.000000	0.000000	0.000000	-0.009963	-0.000449	-0.017856	0.000000	0.000000	3.000000	2.000000	0.000000
20036.411324	0.078952	0.575968	0.023616	79.747978	32.731441	82.888512	-1.052400	0.000000	1.180823	0.000000	0.000000	0.000000	-0.009963	-0.000449	-0.017856	0.000000	0.000000	3.000000	2.000000	0.000000
20036.414657	0.078903	0.575976	0.023601	79.747978	32.731441	82.888512	-1.052400	0.000000	1.180823	0.000000	0.000000	0.000000	-0.014840	0.002506	-0.004720	0.000000	0.000000	3.000000	2.000000	0.000000
20036.417990	0.078903	0.575976	0.023601	79.747948	32.723251	82.888466	-1.052400	0.000000	1.180823	0.000000	0.000000	0.000000	-0.014840	0.002506	-0.004720	0.000000	0.000000	3.000000	2.000000	0.000000
20036.421324	0.078903	0.575976	0.023601	79.747948	32.723251	82.888466	-1.052400	0.000000	1.180823	0.000000	0.000000	0.000000	-0.014840	0.002506	-0.004720	0.000000	0.000000	3.000000	2.000000	0.000000
20036.424657	0.078903	0.575976	0.023601	79.747948	32.723251	82.888466	-1.052400	0.000000	1.180823	0.000000	0.000000	0.000000	-0.014840	0.002506	-0.004720	0.000000	0.000000	3.000000	2.000000	0.000000
20036.427990	0.078749	0.576037	0.023524	79.745102	32.708267	82.881531	-1.054873	0.000000	1.180036	0.000000	0.000000	0.000000	-0.045964	0.018020	-0.023059	0.000000	0.000000	3.000000	2.000000	0.000000
20036.431324	0.078749	0.576037	0.023524	79.745102	32.708267	82.881531	-1.054873	0.000000	1.180036	0.000000	0.000000	0.000000	-0.045964	0.018020	-0.023059	0.000000	0.000000	3.000000	2.000000	0.000000
20036.434657	0.078749	0.576037	0.023524	79.745102	32.708267	82.881531	-1.054873	0.000000	1.180036	0.000000	0.000000	0.000000	-0.045964	0.018020	-0.023059	0.000000	0.000000	3.000000	2.000000	0.000000
20036.437990	0.078749	0.576037	0.023524	79.745102	32.700092	82.881516	-1.062534	0.000000	1.176193	0.000000	0.000000	0.000000	-0.045964	0.018020	-0.023059	0.000000	0.000000	3.000000	2.000000	0.000000
20036.441324	0.078673	0.576053	0.023489	79.745102	32.700092	82.881516	-1.062534	0.000000	1.176193	0.000000	0.000000	0.000000	-0.022820	0.005013	-0.010575	0.000000	0.000000	3.000000	2.000000	0.000000
20036.444657	0.078673	0.576053	0.023489	79.745102	32.700092	82.881516	-1.062534	0.000000	1.176193	0.000000	0.000000	0.000000	-0.022820	0.005013	-0.010575	0.000000	0.000000	3.000000	2.000000	0.000000
20036.447990	0.078673	0.576053	0.023489	79.742226	32.685066	82.874550	-1.066337	0.000000	1.174430	0.000000	0.000000	0.000000	-0.022820	0.005013	-0.010575	0.000000	0.000000	3.000000	2.000000	0.000000
20036.451324	0.078673	0.576053	0.023489	79.742226	32.685066	82.874550	-1.066337	0.000000	1.174430	0.000000	0.000000	0.000000	-0.022820	0.005013	-0.010575	0.000000	0.000000	3.000000	2.000000	0.000000
20036.454657	0.078596	0.576097	0.023447	79.742226	32.685066	82.874550	-1.066337	0.000000	1.174430	0.000000	0.000000	0.000000	-0.023132	0.013007	-0.012501	0.000000	0.000000	3.000000	2.000000	0.000000
20036.457990	0.078596	0.576097	0.023447	79.742210	32.679611	82.874527	-1.066337	0.000000	1.174430	0.000000	0.000000	0.000000	-0.023132	0.013007	-0.012501	0.000000	0.000000	3.000000	2.000000	0.000000
20036.461324	0.078596	0.576097	0.023447	79.742210	32.679611	82.874527	-1.066337	0.000000	1.174430	0.000000	0.000000	0.000000	-0.023132	0.013007	-0.012501	0.000000	0.000000	3.000000	2.000000	0.000000
20036.464657	0.078596	0.576097	0.023447	79.742210	32.679611	82.874527	-1.066337	0.000000	1.174430	0.000000	0.000000	0.000000	-0.023132	0.013007	-0.012501	0.000000	0.000000	3.000000	2.000000	0.000000
20036.467990	0.078483	0.576120	0.023329	79.745125	32.681072	82.881538	-1.070192	0.000000	1.172347	0.000000	0.000000	0.000000	-0.033895	0.007038	-0.035424	0.000000	0.000000	3.000000	2.000000	0.000000
20036.471324	0.078483	0.576120	0.023329	79.745125	32.681072	82.881538	-1.070192	0.000000	1.172347	0.000000	0.000000	0.000000	-0.033895	0.007038	-0.035424	0.000000	0.000000	3.000000	2.000000	0.000000
20036.474657	0.078483	0.576120	0.023329	79.745125	32.681072	82.881538	-1.070192	0.000000	1.172347	0.000000	0.000000	0.000000	-0.033895	0.007038	-0.035424	0.000000	0.000000	3.000000	2.000000	0.000000
20036.477990	0.078483	0.576120	0.023329	79.747948	32.685177	82.888466	-1.075841	0.000000	1.166443	0.000000	0.000000	0.000000	-0.033895	0.007038	-0.035424	0.000000	0.000000	3.000000	2.000000	0.000000
20036.481324	0.078427	0.576118	0.023273	79.747948	32.685177	82.888466	-1.075841	0.000000	1.166443	0.000000	0.000000	0.000000	-0.016787	-0.000465	-0.016754	0.000000	0.000000	3.000000	2.000000	0.000000
20036.484657	0.078427	0.576118	0.023273	79.747948	32.685177	82.888466	-1.075841	0.000000	1.166443	0.000000	0.000000	0.000000	-0.016787	-0.000465	-0.016754	0.000000	0.000000	3.000000	2.000000	0.000000
20036.487990	0.078427	0.576118	0.023273	79.750816	32.686661	82.895508	-1.078639	0.000000	1.163651	0.000000	0.000000	0.000000	-0.016787	-0.000465	-0.016754	0.000000	0.000000	3.000000	2.000000	0.000000
20036.491324	0.078427	0.576118	0.023273	79.750816	32.686661	82.895508	-1.078639	0.000000	1.163651	0.000000	0.000000	0.000000	-0.016787	-0.000465	-0.016754	0.000000	0.000000	3.000000	2.000000	0.000000
20036.494657	0.078402	0.576100	0.023260	79.750816	32.686661	82.895508	-1.078639	0.000000	1.163651	0.000000	0.000000	0.000000	-0.007666	-0.005493	-0.003931	0.000000	0.000000	3.000000	2.000000	0.000000
20036.497990	0.078402	0.576100	0.023260	79.757271	32.687954	82.900749	-1.078639	0.000000	1.163651	0.000000	0.000000	0.000000	-0.007666	-0.005493	-0.003931	0.000000	0.000000	3.000000	2.000000	0.000000
20036.501324	0.078402	0.576100	0.023260	79.757271	32.687954	82.900749	-1.078639	0.000000	1.163651	0.000000	0.000000	0.000000	-0.007666	-0.005493	-0.003931	0.000000	0.000000	3.000000	2.000000	0.000000
20036.504657	0.078402	0.576100	0.023260	79.757271	32.687954	82.900749	-1.078639	0.000000	1.163651	0.000000	0.000000	0.000000	-0.007666	-0.005493	-0.003931	0.000000	0.000000	3.000000	2.000000	0.000000
20036.507990	0.078299	0.576027	0.023207	79.762978	32.696281	82.914719	-1.079917	0.000000	1.162995	0.000000	0.000000	0.000000	-0.030660	-0.021903	-0.015730	0.000000	0.000000	3.000000	2.000000	0.000000
20036.511324	0.078299	0.576027	0.023207	79.762978	32.696281	82.914719	-1.079917	0.000000	1.162995	0.000000	0.000000	0.000000	-0.000000	0.000002	-0.000000	0.000000	0.000000	3.000000	2.000000	0.000000
20036.514657	0.078299	0.576027	0.023207	79.762978	32.696281	82.914719	-1.079917	0.000000	1.162995	0.000000	0.000000	0.000000	-0.000000	0.000002	-0.000000	0.000000	0.000000	3.000000	2.000000	0.000000
20036.517990	0.078299	0.576027	0.023207	79.768723	32.704655	82.928749	-1.085027	0.000000	1.160374	0.000000	0.000000	0.000000	-0.000000	0.000002	-0.000000	0.000000	0.000000	3.000000	2.000000	0.000000
20036.521324	0.078299	0.576027	0.023207	79.768723	32.704655	82.928749	-1.085027	0.000000	1.160374	0.000000	0.000000	0.000000	-0.000000	0.000002	-0.000000	0.000000	0.000000	3.000000	2.000000	0.000000
20036.524657	0.078253	0.575956	0.023211	79.768723	32.704655	82.928749	-1.085027	0.000000	1.160374	0.000000	0.000000	0.000000	-0.013880	-0.021422	0.001023	0.000000	0.000000	3.000000	2.000000	0.000000
20036.527990	0.078253	0.575956	0.023211	79.782249	32.703064	82.930626	-1.085027	0.000000	1.160374	0.000000	0.000000	0.000000	-0.013880	-0.021422	0.001023	0.000000	0.000000	3.000000	2.000000	0.000000
20036.531324	0.078253	0.575956	0.023211	79.782249	32.703064	82.930626	-1.085027	0.000000	1.160374	0.000000	0.000000	0.000000	-0.013880	-0.021422	0.001023	0.000000	0.000000	3.000000	2.000000	0.000000
20036.534657	0.078253	0.575956	0.023211	79.782249	32.703064	82.930626	-1.085027	0.000000	1.160374	0.000000	0.000000	0.000000	-0.013880	-0.021422	0.001023	0.000000	0.000000	3.000000	2.000000	0.000000
20036.537990	0.078098	0.575751	0.023265	79.799980	32.694313	82.921989	-1.087340	0.000000	1.160544	0.000000	0.000000	0.000000	-0.046529	-0.061322	0.016177	0.000000	0.000000	3.000000	2.000000	0.000000
20036.541324	0.078098	0.575751	0.023265	79.799980	32.694313	82.921989	-1.087340	0.000000	1.160544	0.000000	0.000000	0.000000	-0.046529	-0.061322	0.016177	0.000000	0.000000	3.000000	2.000000	0.000000
20036.544657	0.078098	0.575751	0.023265	79.799980	32.694313	82.921989	-1.087340	0.000000	1.160544	0.000000	0.000000	0.000000	-0.046529	-0.061322	0.016177	0.000000	0.000000	3.000000	2.000000	0.000000
20036.547990	0.078098	0.575751	0.023265	79.820419	32.654644	82.878265	-1.095095	0.000000	1.163241	0.000000	0.000000	0.000000	-0.046529	-0.061322	0.016177	0.000000	0.000000	3.000000	2.000000	0.000000
20036.551324	0.078032	0.575600	0.023291	79.820419	32.654644	82.878265	-1.095095	0.000000	1.163241	0.000000	0.000000	0.000000	-0.019791	-0.045362	0.007865	0.000000	0.000000	3.000000	2.000000	0.000000
20036.554657	0.078032	0.575600	0.023291	79.820419	32.654644	82.878265	-1.095095	0.000000	1.163241	0.000000	0.000000	0.000000	-0.019791	-0.045362	0.007865	0.000000	0.000000	3.000000	2.000000	0.000000
20036.557990	0.078032	0.575600	0.023291	79.844330	32.614681	82.832611	-1.098394	0.000000	1.164551	0.000000	0.000000	0.000000	-0.019791	-0.045362	0.007865	0.000000	0.000000	3.000000	2.000000	0.000000
20036.561324	0.078032	0.575600	0.023291	79.844330	32.614681	82.832611	-1.098394	0.000000	1.164551	0.000000	0.000000	0.000000	-0.019791	-0.045362	0.007865	0.000000	0.000000	3.000000	2.000000	0.000000
20036.564657	0.077924	0.575441	0.023348	79.844330	32.614681	82.832611	-1.098394	0.000000	1.164551	0.000000	0.000000	0.000000	-0.032350	-0.047879	0.017037	0.000000	0.000000	3.000000	2.000000	0.000000
20036.567990	0.077924	0.575441	0.023348	79.869156	32.572605	82.787819	-1.098394	0.000000	1.164551	0.000000	0.000000	0.000000	-0.032350	-0.047879	0.017037	0.000000	0.000000	3.000000	2.000000	0.000000
20036.571324	0.077924	0.575441	0.023348	79.869156	32.572605	82.787819	-1.098394	0.000000	1.164551	0.000000	0.000000	0.000000	-0.032350	-0.047879	0.017037	0.000000	0.000000	3.000000	2.000000	0.000000
20036.574657	0.077924	0.575441	0.023348	79.869156	32.572605	82.787819	-1.098394	0.000000	1.164551	0.000000	0.000000	0.000000	-0.032350	-0.047879	0.017037	0.000000	0.000000	3.000000	2.000000	0.000000
20036.577990	0.077715	0.575033	0.023503	79.897423	32.530193	82.741035	-1.103785	0.000000	1.167391	0.000000	0.000000	0.000000	-0.062680	-0.122197	0.046696	0.000000	0.000000	3.000000	2.000000	0.000000
20036.581324	0.077715	0.575033	0.023503	79.897423	32.530193	82.741035	-1.103785	0.000000	1.167391	0.000000	0.000000	0.000000	0.000001	0.000005	0.000000	0.000000	0.000000	3.000000	2.000000	0.000000
20036.584657	0.077715	0.575033	0.023503	79.897423	32.530193	82.741035	-1.103785	0.000000	1.167391	0.000000	0.000000	0.000000	0.000001	0.000005	0.000000	0.000000	0.000000	3.000000	2.000000	0.000000
20036.587990	0.077715	0.575033	0.023503	79.922508	32.470421	82.682724	-1.114232	0.000000	1.175174	0.000000	0.000000	0.000000	0.000001	0.000005	0.000000	0.000000	0.000000	3.000000	2.000000	0.000000
20036.591324	0.077715	0.575033	0.023503	79.922508	32.470421	82.682724	-1.114232	0.000000	1.175174	0.000000	0.000000	0.000000	0.000001	0.000005	0.000000	0.000000	0.000000	3.000000	2.000000	0.000000
20036.594657	0.077588	0.574794	0.023583	79.922508	32.470421	82.682724	-1.114232	0.000000	1.175174	0.000000	0.000000	0.000000	-0.038307	-0.071828	0.023776	0.000000	0.000000	3.000000	2.000000	0.000000
20036.597990	0.077588	0.574794	0.023583	79.936882	32.422043	82.645020	-1.114232	0.000000	1.175174	0.000000	0.000000	0.000000	-0.038307	-0.071828	0.023776	0.000000	0.000000	3.000000	2.000000	0.000000
20036.601324	0.077588	0.574794	0.023583	79.936882	32.422043	82.645020	-1.114232	0.000000	1.175174	0.000000	0.000000	0.000000	-0.038307	-0.071828	0.023776	0.000000	0.000000	3.000000	2.000000	0.000000
20036.604657	0.077588	0.574794	0.023583	79.936882	32.422043	82.645020	-1.114232	0.000000	1.175174	0.000000	0.000000	0.000000	-0.038307	-0.071828	0.023776	0.000000	0.000000	3.000000	2.000000	0.000000
20036.607990	0.077269	0.574253	0.023788	79.934288	32.358578	82.599777	-1.120616	0.000000	1.179136	0.000000	0.000000	0.000000	-0.095488	-0.162175	0.061474	0.000000	0.000000	3.000000	2.000000	0.000000
20036.611324	0.077269	0.574253	0.023788	79.934288	32.358578	82.599777	-1.120616	0.000000	1.179136	0.000000	0.000000	0.000000	-0.095488	-0.162175	0.061474	0.000000	0.000000	3.000000	2.000000	0.000000
20036.614657	0.077269	0.574253	0.023788	79.934288	32.358578	82.599777	-1.120616	0.000000	1.179136	0.000000	0.000000	0.000000	-0.095488	-0.162175	0.061474	0.000000	0.000000	3.000000	2.000000	0.000000
20036.617990	0.077269	0.574253	0.023788	79.915154	32.262428	82.528458	-1.136531	0.000000	1.189382	0.000000	0.000000	0.000000	-0.095488	-0.162175	0.061474	0.000000	0.000000	3.000000	2.000000	0.000000
20036.621324	0.077107	0.573988	0.023943	79.915154	32.262428	82.528458	-1.136531	0.000000	1.189382	0.000000	0.000000	0.000000	-0.048721	-0.079476	0.046715	0.000000	0.000000	3.000000	2.000000	0.000000
20036.624657	0.077107	0.573988	0.023943	79.915154	32.262428	82.528458	-1.136531	0.000000	1.189382	0.000000	0.000000	0.000000	-0.048721	-0.079476	0.046715	0.000000	0.000000	3.000000	2.000000	0.000000
20036.627990	0.077107	0.573988	0.023943	79.886635	32.136410	82.427971	-1.144651	0.000000	1.197168	0.000000	0.000000	0.000000	-0.048721	-0.079476	0.046715	0.000000	0.000000	3.000000	2.000000	0.000000
20036.631324	0.077107	0.573988	0.023943	79.886635	32.136410	82.427971	-1.144651	0.000000	1.197168	0.000000	0.000000	0.000000	-0.048721	-0.079476	0.046715	0.000000	0.000000	3.000000	2.000000	0.000000
20036.634657	0.076965	0.573705	0.024078	79.886635	32.136410	82.427971	-1.144651	0.000000	1.197168	0.000000	0.000000	0.000000	-0.042719	-0.084936	0.040483	0.000000	0.000000	3.000000	2.000000	0.000000
20036.637990	0.076965	0.573705	0.024078	79.855240	32.004139	82.321114	-1.144651	0.000000	1.197168	0.000000	0.000000	0.000000	-0.042719	-0.084936	0.040483	0.000000	0.000000	3.000000	2.000000	0.000000
20036.641324	0.076965	0.573705	0.024078	79.855240	32.004139	82.321114	-1.144651	0.000000	1.197168	0.000000	0.000000	0.000000	-0.042719	-0.084936	0.040483	0.000000	0.000000	3.000000	2.000000	0.000000
20036.644657	0.076965	0.573705	0.024078	79.855240	32.004139	82.321114	-1.144651	0.000000	1.197168	0.000000	0.000000	0.000000	-0.042719	-0.084936	0.040483	0.000000	0.000000	3.000000	2.000000	0.000000
20036.647990	0.076639	0.573175	0.024389	79.823761	31.875229	82.214890	-1.151771	0.000000	1.203915	0.000000	0.000000	0.000000	-0.097633	-0.159063	0.093130	0.000000	0.000000	3.000000	2.000000	0.000000
20036.651324	0.076639	0.573175	0.024389	79.823761	31.875229	82.214890	-1.151771	0.000000	1.203915	0.000000	0.000000	0.000000	-0.000000	-0.000008	0.000000	0.000000	0.000000	3.000000	2.000000	0.000000
20036.654657	0.076639	0.573175	0.024389	79.823761	31.875229	82.214890	-1.151771	0.000000	1.203915	0.000000	0.000000	0.000000	-0.000000	-0.000008	0.000000	0.000000	0.000000	3.000000	2.000000	0.000000
20036.657990	0.076639	0.573175	0.024389	79.798431	31.762445	82.127243	-1.168043	0.000000	1.219437	0.000000	0.000000	0.000000	-0.000000	-0.000008	0.000000	0.000000	0.000000	3.000000	2.000000	0.000000
20036.661324	0.076639	0.573175	0.024389	79.798431	31.762445	82.127243	-1.168043	0.000000	1.219437	0.000000	0.000000	0.000000	-0.000000	-0.000008	0.000000	0.000000	0.000000	3.000000	2.000000	0.000000
20036.664657	0.076480	0.572901	0.024567	79.798431	31.762445	82.127243	-1.168043	0.000000	1.219437	0.000000	0.000000	0.000000	-0.047770	-0.082149	0.053434	0.000000	0.000000	3.000000	2.000000	0.000000
20036.667990	0.076480	0.572901	0.024567	79.797722	31.725182	82.111214	-1.168043	0.000000	1.219437	0.000000	0.000000	0.000000	-0.047770	-0.082149	0.053434	0.000000	0.000000	3.000000	2.000000	0.000000
20036.671324	0.076480	0.572901	0.024567	79.797722	31.725182	82.111214	-1.168043	0.000000	1.219437	0.000000	0.000000	0.000000	-0.047770	-0.082149	0.053434	0.000000	0.000000	3.000000	2.000000	0.000000
20036.674657	0.076480	0.572901	0.024567	79.797722	31.725182	82.111214	-1.168043	0.000000	1.219437	0.000000	0.000000	0.000000	-0.047770	-0.082149	0.053434	0.000000	0.000000	3.000000	2.000000	0.000000
20036.677990	0.076224	0.572415	0.024876	79.813812	31.743851	82.147156	-1.176005	0.000000	1.228342	0.000000	0.000000	0.000000	-0.076765	-0.145846	0.092740	0.000000	0.000000	3.000000	2.000000	0.000000
20036.681324	0.076224	0.572415	0.024876	79.813812	31.743851	82.147156	-1.176005	0.000000	1.228342	0.000000	0.000000	0.000000	-0.076765	-0.145846	0.092740	0.000000	0.000000	3.000000	2.000000	0.000000
20036.684657	0.076224	0.572415	0.024876	79.813812	31.743851	82.147156	-1.176005	0.000000	1.228342	0.000000	0.000000	0.000000	-0.076765	-0.145846	0.092740	0.000000	0.000000	3.000000	2.000000	0.000000
20036.687990	0.076224	0.572415	0.024876	79.836891	31.778866	82.202080	-1.188799	0.000000	1.243799	0.000000	0.000000	0.000000	-0.076765	-0.145846	0.092740	0.000000	0.000000	3.000000	2.000000	0.000000
20036.691324	0.076112	0.572186	0.025057	79.836891	31.778866	82.202080	-1.188799	0.000000	1.243799	0.000000	0.000000	0.000000	-0.033643	-0.068816	0.054329	0.000000	0.000000	3.000000	2.000000	0.000000
20036.694657	0.076112	0.572186	0.025057	79.836891	31.778866	82.202080	-1.188799	0.000000	1.243799	0.000000	0.000000	0.000000	-0.033643	-0.068816	0.054329	0.000000	0.000000	3.000000	2.000000	0.000000
20036.697990	0.076112	0.572186	0.025057	79.852158	31.794392	82.237381	-1.194406	0.000000	1.252854	0.000000	0.000000	0.000000	-0.033643	-0.068816	0.054329	0.000000	0.000000	3.000000	2.000000	0.000000
20036.701324	0.076112	0.572186	0.025057	79.852158	31.794392	82.237381	-1.194406	0.000000	1.252854	0.000000	0.000000	0.000000	-0.033643	-0.068816	0.054329	0.000000	0.000000	3.000000	2.000000	0.000000
20036.704657	0.075980	0.571948	0.025265	79.852158	31.794392	82.237381	-1.194406	0.000000	1.252854	0.000000	0.000000	0.000000	-0.039454	-0.071438	0.062322	0.000000	0.000000	3.000000	2.000000	0.000000
20036.707990	0.075980	0.571948	0.025265	79.866592	31.809349	82.271912	-1.194406	0.000000	1.252854	0.000000	0.000000	0.000000	-0.039454	-0.071438	0.062322	0.000000	0.000000	3.000000	2.000000	0.000000
20036.711324	0.075980	0.571948	0.025265	79.866592	31.809349	82.271912	-1.194406	0.000000	1.252854	0.000000	0.000000	0.000000	-0.039454	-0.071438	0.062322	0.000000	0.000000	3.000000	2.000000	0.000000
20036.714657	0.075980	0.571948	0.025265	79.866592	31.809349	82.271912	-1.194406	0.000000	1.252854	0.000000	0.000000	0.000000	-0.039454	-0.071438	0.062322	0.000000	0.000000	3.000000	2.000000	0.000000
20036.717990	0.075678	0.571552	0.025732	79.881004	31.821674	82.306541	-1.200982	0.000000	1.263241	0.000000	0.000000	0.000000	-0.090691	-0.118691	0.140103	0.000000	0.000000	3.000000	2.000000	0.000000
20036.721324	0.075678	0.571552	0.025732	79.881004	31.821674	82.306541	-1.200982	0.000000	1.263241	0.000000	0.000000	0.000000	-0.000001	0.000006	0.000000	0.000000	0.000000	3.000000	2.000000	0.000000
20036.724657	0.075678	0.571552	0.025732	79.881004	31.821674	82.306541	-1.200982	0.000000	1.263241	0.000000	0.000000	0.000000	-0.000001	0.000006	0.000000	0.000000	0.000000	3.000000	2.000000	0.000000
20036.727990	0.075678	0.571552	0.025732	79.895432	31.831394	82.341286	-1.216097	0.000000	1.286591	0.000000	0.000000	0.000000	-0.000001	0.000006	0.000000	0.000000	0.000000	3.000000	2.000000	0.000000
20036.731324	0.075678	0.571552	0.025732	79.895432	31.831394	82.341286	-1.216097	0.000000	1.286591	0.000000	0.000000	0.000000	-0.000001	0.000006	0.000000	0.000000	0.000000	3.000000	2.000000	0.000000
20036.734657	0.075508	0.571368	0.025997	79.895432	31.831394	82.341286	-1.216097	0.000000	1.286591	0.000000	0.000000	0.000000	-0.050968	-0.055292	0.079638	0.000000	0.000000	3.000000	2.000000	0.000000
20036.737990	0.075508	0.571368	0.025997	79.906944	31.831642	82.369156	-1.216097	0.000000	1.286591	0.000000	0.000000	0.000000	-0.050968	-0.055292	0.079638	0.000000	0.000000	3.000000	2.000000	0.000000
20036.741324	0.075508	0.571368	0.025997	79.906944	31.831642	82.369156	-1.216097	0.000000	1.286591	0.000000	0.000000	0.000000	-0.050968	-0.055292	0.079638	0.000000	0.000000	3.000000	2.000000	0.000000
20036.744657	0.075508	0.571368	0.025997	79.906944	31.831642	82.369156	-1.216097	0.000000	1.286591	0.000000	0.000000	0.000000	-0.050968	-0.055292	0.079638	0.000000	0.000000	3.000000	2.000000	0.000000
20036.747990	0.075115	0.571016	0.026489	79.915581	31.825041	82.390083	-1.224591	0.000000	1.299864	0.000000	0.000000	0.000000	-0.118073	-0.105563	0.147387	0.000000	0.000000	3.000000	2.000000	0.000000
20036.751324	0.075115	0.571016	0.026489	79.915581	31.825041	82.390083	-1.224591	0.000000	1.299864	0.000000	0.000000	0.000000	0.000000	-0.000009	0.000000	0.000000	0.000000	3.000000	2.000000	0.000000
20036.754657	0.075115	0.571016	0.026489	79.915581	31.825041	82.390083	-1.224591	0.000000	1.299864	0.000000	0.000000	0.000000	0.000000	-0.000009	0.000000	0.000000	0.000000	3.000000	2.000000	0.000000
20036.757990	0.075115	0.571016	0.026489	79.924248	31.813051	82.411057	-1.244270	0.000000	1.324429	0.000000	0.000000	0.000000	0.000000	-0.000009	0.000000	0.000000	0.000000	3.000000	2.000000	0.000000
20036.761324	0.075115	0.571016	0.026489	79.924248	31.813051	82.411057	-1.244270	0.000000	1.324429	0.000000	0.000000	0.000000	0.000000	-0.000009	0.000000	0.000000	0.000000	3.000000	2.000000	0.000000
20036.764657	0.074873	0.570884	0.026752	79.924248	31.813051	82.411057	-1.244270	0.000000	1.324429	0.000000	0.000000	0.000000	-0.072418	-0.039431	0.079018	0.000000	0.000000	3.000000	2.000000	0.000000
20036.767990	0.074873	0.570884	0.026752	79.930023	31.794220	82.425087	-1.244270	0.000000	1.324429	0.000000	0.000000	0.000000	-0.072418	-0.039431	0.079018	0.000000	0.000000	3.000000	2.000000	0.000000
20036.771324	0.074873	0.570884	0.026752	79.930023	31.794220	82.425087	-1.244270	0.000000	1.324429	0.000000	0.000000	0.000000	-0.072418	-0.039431	0.079018	0.000000	0.000000	3.000000	2.000000	0.000000
20036.774657	0.074873	0.570884	0.026752	79.930023	31.794220	82.425087	-1.244270	0.000000	1.324429	0.000000	0.000000	0.000000	-0.072418	-0.039431	0.079018	0.000000	0.000000	3.000000	2.000000	0.000000
20036.777990	0.074365	0.570675	0.027269	79.930000	31.758841	82.425056	-1.256340	0.000000	1.337598	0.000000	0.000000	0.000000	-0.152560	-0.062881	0.155260	0.000000	0.000000	3.000000	2.000000	0.000000
20036.781324	0.074365	0.570675	0.027269	79.930000	31.758841	82.425056	-1.256340	0.000000	1.337598	0.000000	0.000000	0.000000	0.000000	0.000007	-0.000000	0.000000	0.000000	3.000000	2.000000	0.000000
20036.784657	0.074365	0.570675	0.027269	79.930000	31.758841	82.425056	-1.256340	0.000000	1.337598	0.000000	0.000000	0.000000	0.000000	0.000007	-0.000000	0.000000	0.000000	3.000000	2.000000	0.000000
20036.787990	0.074365	0.570675	0.027269	79.930023	31.723497	82.425087	-1.281767	0.000000	1.363475	0.000000	0.000000	0.000000	0.000000	0.000007	-0.000000	0.000000	0.000000	3.000000	2.000000	0.000000
20036.791324	0.074365	0.570675	0.027269	79.930023	31.723497	82.425087	-1.281767	0.000000	1.363475	0.000000	0.000000	0.000000	0.000000	0.000007	-0.000000	0.000000	0.000000	3.000000	2.000000	0.000000
20036.794657	0.074098	0.570596	0.027524	79.930023	31.723497	82.425087	-1.281767	0.000000	1.363475	0.000000	0.000000	0.000000	-0.080138	-0.023467	0.076239	0.000000	0.000000	3.000000	2.000000	0.000000
20036.797990	0.074098	0.570596	0.027524	79.921379	31.670177	82.404068	-1.281767	0.000000	1.363475	0.000000	0.000000	0.000000	-0.080138	-0.023467	0.076239	0.000000	0.000000	3.000000	2.000000	0.000000
20036.801324	0.074098	0.570596	0.027524	79.921379	31.670177	82.404068	-1.281767	0.000000	1.363475	0.000000	0.000000	0.000000	-0.080138	-0.023467	0.076239	0.000000	0.000000	3.000000	2.000000	0.000000
20036.804657	0.074098	0.570596	0.027524	79.921379	31.670177	82.404068	-1.281767	0.000000	1.363475	0.000000	0.000000	0.000000	-0.080138	-0.023467	0.076239	0.000000	0.000000	3.000000	2.000000	0.000000
20036.807990	0.073629	0.570585	0.028161	79.906303	31.610273	82.377975	-1.295123	0.000000	1.376181	0.000000	0.000000	0.000000	-0.140527	-0.003577	0.191070	0.000000	0.000000	3.000000	2.000000	0.000000
[truncated: 455 more rows]
