# Supplementary material for: Haptic Guidance Needs to Be Intuitive Not Just Informative to Improve Human Motor Accuracy
Source: PLoS One. 2016 Mar 16;11(3):e0150912. doi: 10.1371/journal.pone.0150912 (PMC4794196; doi:10.1371/journal.pone.0150912)
Supplement: S1 Data — (ZIP) [file pone.0150912.s001.zip › Subject7/exp1_0003.txt]

Time	PosX	PosY	PosZ	RotX	RotY	RotZ	ForceX	ForceY	ForceZ	MomentX	MomentY	MomentZ	VelocityX	VelocityY	VelocityZ	CalibratedWeight	ButtonDown	Condition	Trial	Visual
20042.217990	0.006246	0.456485	0.244357	72.796471	40.797306	78.787033	1.993697	0.000000	4.585321	0.000000	0.000000	0.000000	0.019812	0.011519	-0.019385	0.000000	1.000000	3.000000	3.000000	1.000000
20042.221324	0.006515	0.456523	0.244642	72.796471	40.797306	78.787033	1.993697	0.000000	4.585321	0.000000	0.000000	0.000000	0.080729	0.011420	0.085756	0.000000	1.000000	3.000000	3.000000	1.000000
20042.224657	0.006515	0.456523	0.244642	72.796471	40.797306	78.787033	1.993697	0.000000	4.585321	0.000000	0.000000	0.000000	0.080729	0.011420	0.085756	0.000000	1.000000	3.000000	3.000000	1.000000
20042.227990	0.006515	0.456523	0.244642	72.705925	40.628727	78.554802	1.995979	0.000000	4.584329	0.000000	0.000000	0.000000	0.080729	0.011420	0.085756	0.000000	1.000000	3.000000	3.000000	1.000000
20042.231324	0.007087	0.456925	0.245165	72.705925	40.628727	78.554802	1.995979	0.000000	4.584329	0.000000	0.000000	0.000000	0.171510	0.120724	0.156840	0.000000	1.000000	3.000000	3.000000	1.000000
20042.234657	0.007087	0.456925	0.245165	72.705925	40.628727	78.554802	1.995979	0.000000	4.584329	0.000000	0.000000	0.000000	0.171510	0.120724	0.156840	0.000000	1.000000	3.000000	3.000000	1.000000
20042.237990	0.007087	0.456925	0.245165	72.712639	40.797409	78.655090	2.001383	0.000000	4.581972	0.000000	0.000000	0.000000	0.171510	0.120724	0.156840	0.000000	1.000000	3.000000	3.000000	1.000000
20042.241324	0.007662	0.457290	0.245942	72.712639	40.797409	78.655090	2.001383	0.000000	4.581972	0.000000	0.000000	0.000000	0.172598	0.109394	0.233110	0.000000	1.000000	3.000000	3.000000	1.000000
20042.244657	0.007662	0.457290	0.245942	72.712639	40.797409	78.655090	2.001383	0.000000	4.581972	0.000000	0.000000	0.000000	0.172598	0.109394	0.233110	0.000000	1.000000	3.000000	3.000000	1.000000
20042.247990	0.007662	0.457290	0.245942	72.895752	41.488167	79.158524	2.005072	0.000000	4.580359	0.000000	0.000000	0.000000	0.172598	0.109394	0.233110	0.000000	1.000000	3.000000	3.000000	1.000000
20042.251324	0.008141	0.457636	0.246958	72.895752	41.488167	79.158524	2.005072	0.000000	4.580359	0.000000	0.000000	0.000000	0.143726	0.103917	0.304599	0.000000	1.000000	3.000000	3.000000	1.000000
20042.254657	0.008141	0.457636	0.246958	72.895752	41.488167	79.158524	2.005072	0.000000	4.580359	0.000000	0.000000	0.000000	0.143726	0.103917	0.304599	0.000000	1.000000	3.000000	3.000000	1.000000
20042.257990	0.008141	0.457636	0.246958	73.417259	42.898193	80.190163	2.005611	0.000000	4.580123	0.000000	0.000000	0.000000	0.143726	0.103917	0.304599	0.000000	1.000000	3.000000	3.000000	1.000000
20042.261324	0.008522	0.458061	0.248003	73.417259	42.898193	80.190163	2.005611	0.000000	4.580123	0.000000	0.000000	0.000000	0.114112	0.127340	0.313686	0.000000	1.000000	3.000000	3.000000	1.000000
20042.264657	0.008522	0.458061	0.248003	73.417259	42.898193	80.190163	2.005611	0.000000	4.580123	0.000000	0.000000	0.000000	0.114112	0.127340	0.313686	0.000000	1.000000	3.000000	3.000000	1.000000
20042.267990	0.008522	0.458061	0.248003	74.117203	44.728386	81.533569	2.004410	0.000000	4.580648	0.000000	0.000000	0.000000	0.114112	0.127340	0.313686	0.000000	1.000000	3.000000	3.000000	1.000000
20042.271324	0.008602	0.458390	0.249066	74.117203	44.728386	81.533569	2.004410	0.000000	4.580648	0.000000	0.000000	0.000000	0.023971	0.098783	0.318793	0.000000	1.000000	3.000000	3.000000	1.000000
20042.274657	0.008602	0.458390	0.249066	74.117203	44.728386	81.533569	2.004410	0.000000	4.580648	0.000000	0.000000	0.000000	0.023971	0.098783	0.318793	0.000000	1.000000	3.000000	3.000000	1.000000
20042.277990	0.008602	0.458390	0.249066	74.818840	46.725365	83.067413	1.998461	0.000000	4.583247	0.000000	0.000000	0.000000	0.023971	0.098783	0.318793	0.000000	1.000000	3.000000	3.000000	1.000000
20042.281324	0.008514	0.458740	0.250175	74.818840	46.725365	83.067413	1.998461	0.000000	4.583247	0.000000	0.000000	0.000000	-0.026171	0.104907	0.332871	0.000000	1.000000	3.000000	3.000000	1.000000
20042.284657	0.008514	0.458740	0.250175	74.818840	46.725365	83.067413	1.998461	0.000000	4.583247	0.000000	0.000000	0.000000	-0.026171	0.104907	0.332871	0.000000	1.000000	3.000000	3.000000	1.000000
20042.287990	0.008514	0.458740	0.250175	75.390564	48.842930	84.833221	1.989659	0.000000	4.587075	0.000000	0.000000	0.000000	-0.026171	0.104907	0.332871	0.000000	1.000000	3.000000	3.000000	1.000000
20042.291324	0.008394	0.459091	0.251314	75.390564	48.842930	84.833221	1.989659	0.000000	4.587075	0.000000	0.000000	0.000000	-0.036253	0.105255	0.341633	0.000000	1.000000	3.000000	3.000000	1.000000
20042.294657	0.008394	0.459091	0.251314	75.390564	48.842930	84.833221	1.989659	0.000000	4.587075	0.000000	0.000000	0.000000	-0.036253	0.105255	0.341633	0.000000	1.000000	3.000000	3.000000	1.000000
20042.297990	0.008394	0.459091	0.251314	75.777771	51.243382	87.062767	1.980202	0.000000	4.591166	0.000000	0.000000	0.000000	-0.036253	0.105255	0.341633	0.000000	1.000000	3.000000	3.000000	1.000000
20042.301324	0.008307	0.459423	0.252497	75.777771	51.243382	87.062767	1.980202	0.000000	4.591166	0.000000	0.000000	0.000000	-0.026121	0.099826	0.354831	0.000000	1.000000	3.000000	3.000000	1.000000
20042.304657	0.008307	0.459423	0.252497	75.777771	51.243382	87.062767	1.980202	0.000000	4.591166	0.000000	0.000000	0.000000	-0.026121	0.099826	0.354831	0.000000	1.000000	3.000000	3.000000	1.000000
20042.307990	0.008307	0.459423	0.252497	76.022804	53.775368	89.546852	1.971034	0.000000	4.595109	0.000000	0.000000	0.000000	-0.026121	0.099826	0.354831	0.000000	1.000000	3.000000	3.000000	1.000000
20042.311324	0.008184	0.459660	0.253567	76.022804	53.775368	89.546852	1.971034	0.000000	4.595109	0.000000	0.000000	0.000000	-0.036735	0.070901	0.321114	0.000000	1.000000	3.000000	3.000000	1.000000
20042.314657	0.008184	0.459660	0.253567	76.022804	53.775368	89.546852	1.971034	0.000000	4.595109	0.000000	0.000000	0.000000	-0.036735	0.070901	0.321114	0.000000	1.000000	3.000000	3.000000	1.000000
20042.317990	0.008184	0.459660	0.253567	76.209259	56.283684	92.033943	1.962122	0.000000	4.598921	0.000000	0.000000	0.000000	-0.036735	0.070901	0.321114	0.000000	1.000000	3.000000	3.000000	1.000000
20042.321324	0.008027	0.459877	0.254557	76.209259	56.283684	92.033943	1.962122	0.000000	4.598921	0.000000	0.000000	0.000000	-0.047267	0.065196	0.296970	0.000000	1.000000	3.000000	3.000000	1.000000
20042.324657	0.008027	0.459877	0.254557	76.209259	56.283684	92.033943	1.962122	0.000000	4.598921	0.000000	0.000000	0.000000	-0.047267	0.065196	0.296970	0.000000	1.000000	3.000000	3.000000	1.000000
20042.327990	0.008027	0.459877	0.254557	76.373886	58.705101	94.425644	1.953248	0.000000	4.602697	0.000000	0.000000	0.000000	-0.047267	0.065196	0.296970	0.000000	1.000000	3.000000	3.000000	1.000000
20042.331324	0.007833	0.460055	0.255389	76.373886	58.705101	94.425644	1.953248	0.000000	4.602697	0.000000	0.000000	0.000000	-0.058081	0.053495	0.249531	0.000000	1.000000	3.000000	3.000000	1.000000
20042.334657	0.007833	0.460055	0.255389	76.373886	58.705101	94.425644	1.953248	0.000000	4.602697	0.000000	0.000000	0.000000	-0.058081	0.053495	0.249531	0.000000	1.000000	3.000000	3.000000	1.000000
20042.337990	0.007833	0.460055	0.255389	76.546043	60.998898	96.659668	1.944891	0.000000	4.606235	0.000000	0.000000	0.000000	-0.058081	0.053495	0.249531	0.000000	1.000000	3.000000	3.000000	1.000000
20042.341324	0.007705	0.460175	0.256109	76.546043	60.998898	96.659668	1.944891	0.000000	4.606235	0.000000	0.000000	0.000000	-0.038262	0.035937	0.216093	0.000000	1.000000	3.000000	3.000000	1.000000
20042.344657	0.007705	0.460175	0.256109	76.546043	60.998898	96.659668	1.944891	0.000000	4.606235	0.000000	0.000000	0.000000	-0.038262	0.035937	0.216093	0.000000	1.000000	3.000000	3.000000	1.000000
20042.347990	0.007705	0.460175	0.256109	76.695824	63.201382	98.794327	1.938295	0.000000	4.609014	0.000000	0.000000	0.000000	-0.038262	0.035937	0.216093	0.000000	1.000000	3.000000	3.000000	1.000000
20042.351324	0.007705	0.460175	0.256109	76.695824	63.201382	98.794327	1.938295	0.000000	4.609014	0.000000	0.000000	0.000000	-0.038262	0.035937	0.216093	0.000000	1.000000	3.000000	3.000000	1.000000
20042.354657	0.007644	0.460197	0.256688	76.695824	63.201382	98.794327	1.938295	0.000000	4.609014	0.000000	0.000000	0.000000	-0.018461	0.006569	0.173516	0.000000	1.000000	3.000000	3.000000	1.000000
20042.357990	0.007644	0.460197	0.256688	76.818718	65.225906	100.751816	1.938295	0.000000	4.609014	0.000000	0.000000	0.000000	-0.018461	0.006569	0.173516	0.000000	1.000000	3.000000	3.000000	1.000000
20042.361324	0.007683	0.460160	0.257155	76.818718	65.225906	100.751816	1.938295	0.000000	4.609014	0.000000	0.000000	0.000000	0.011677	-0.011117	0.140327	0.000000	1.000000	3.000000	3.000000	1.000000
20042.364657	0.007683	0.460160	0.257155	76.818718	65.225906	100.751816	1.938295	0.000000	4.609014	0.000000	0.000000	0.000000	0.011677	-0.011117	0.140327	0.000000	1.000000	3.000000	3.000000	1.000000
20042.367990	0.007683	0.460160	0.257155	76.907333	66.860580	102.334312	1.931244	0.000000	4.611973	0.000000	0.000000	0.000000	0.011677	-0.011117	0.140327	0.000000	1.000000	3.000000	3.000000	1.000000
20042.371324	0.007683	0.460160	0.257155	76.907333	66.860580	102.334312	1.931244	0.000000	4.611973	0.000000	0.000000	0.000000	0.011677	-0.011117	0.140327	0.000000	1.000000	3.000000	3.000000	1.000000
20042.374657	0.007720	0.460064	0.257483	76.907333	66.860580	102.334312	1.931244	0.000000	4.611973	0.000000	0.000000	0.000000	0.011235	-0.028879	0.098193	0.000000	1.000000	3.000000	3.000000	1.000000
20042.377990	0.007720	0.460064	0.257483	76.956863	67.620079	103.053093	1.931244	0.000000	4.611973	0.000000	0.000000	0.000000	0.011235	-0.028879	0.098193	0.000000	1.000000	3.000000	3.000000	1.000000
20042.381324	0.007720	0.460064	0.257483	76.956863	67.620079	103.053093	1.931244	0.000000	4.611973	0.000000	0.000000	0.000000	0.011235	-0.028879	0.098193	0.000000	0.000000	3.000000	3.000000	1.000000
20042.384657	0.007720	0.460064	0.257483	76.956863	67.620079	103.053093	1.931244	0.000000	4.611973	0.000000	0.000000	0.000000	0.011235	-0.028879	0.098193	0.000000	0.000000	3.000000	3.000000	1.000000
20042.387990	0.007895	0.459851	0.257933	76.964851	67.450256	102.859932	1.929726	0.000000	4.612608	0.000000	0.000000	0.000000	0.052386	-0.063932	0.135147	0.000000	0.000000	3.000000	3.000000	1.000000
20042.391324	0.007895	0.459851	0.257933	76.964851	67.450256	102.859932	1.929726	0.000000	4.612608	0.000000	0.000000	0.000000	0.052386	-0.063932	0.135147	0.000000	0.000000	3.000000	3.000000	1.000000
20042.394657	0.007895	0.459851	0.257933	76.964851	67.450256	102.859932	1.929726	0.000000	4.612608	0.000000	0.000000	0.000000	0.052386	-0.063932	0.135147	0.000000	0.000000	3.000000	3.000000	1.000000
20042.397990	0.007895	0.459851	0.257933	76.960060	67.050209	102.439178	1.929515	0.000000	4.612697	0.000000	0.000000	0.000000	0.052386	-0.063932	0.135147	0.000000	0.000000	3.000000	3.000000	1.000000
20042.401324	0.008067	0.459793	0.258103	76.960060	67.050209	102.439178	1.929515	0.000000	4.612697	0.000000	0.000000	0.000000	0.051500	-0.017392	0.050848	0.000000	0.000000	3.000000	3.000000	1.000000
20042.404657	0.008067	0.459793	0.258103	76.960060	67.050209	102.439178	1.929515	0.000000	4.612697	0.000000	0.000000	0.000000	0.051500	-0.017392	0.050848	0.000000	0.000000	3.000000	3.000000	1.000000
20042.407990	0.008067	0.459793	0.258103	76.969078	66.688683	102.037682	1.931047	0.000000	4.612056	0.000000	0.000000	0.000000	0.051500	-0.017392	0.050848	0.000000	0.000000	3.000000	3.000000	1.000000
20042.411324	0.008067	0.459793	0.258103	76.969078	66.688683	102.037682	1.931047	0.000000	4.612056	0.000000	0.000000	0.000000	0.051500	-0.017392	0.050848	0.000000	0.000000	3.000000	3.000000	1.000000
20042.414657	0.008306	0.459774	0.258240	76.969078	66.688683	102.037682	1.931047	0.000000	4.612056	0.000000	0.000000	0.000000	0.071793	-0.005715	0.041201	0.000000	0.000000	3.000000	3.000000	1.000000
20042.417990	0.008306	0.459774	0.258240	77.008728	66.399643	101.679237	1.931047	0.000000	4.612056	0.000000	0.000000	0.000000	0.071793	-0.005715	0.041201	0.000000	0.000000	3.000000	3.000000	1.000000
20042.421324	0.008306	0.459774	0.258240	77.008728	66.399643	101.679237	1.931047	0.000000	4.612056	0.000000	0.000000	0.000000	0.071793	-0.005715	0.041201	0.000000	0.000000	3.000000	3.000000	1.000000
20042.424657	0.008306	0.459774	0.258240	77.008728	66.399643	101.679237	1.931047	0.000000	4.612056	0.000000	0.000000	0.000000	0.071793	-0.005715	0.041201	0.000000	0.000000	3.000000	3.000000	1.000000
20042.427990	0.008885	0.459735	0.258358	77.082375	66.145126	101.329407	1.933809	0.000000	4.610898	0.000000	0.000000	0.000000	0.173667	-0.011593	0.035287	0.000000	0.000000	3.000000	3.000000	1.000000
20042.431324	0.008885	0.459735	0.258358	77.082375	66.145126	101.329407	1.933809	0.000000	4.610898	0.000000	0.000000	0.000000	0.173667	-0.011593	0.035287	0.000000	0.000000	3.000000	3.000000	1.000000
20042.434657	0.008885	0.459735	0.258358	77.082375	66.145126	101.329407	1.933809	0.000000	4.610898	0.000000	0.000000	0.000000	0.173667	-0.011593	0.035287	0.000000	0.000000	3.000000	3.000000	1.000000
20042.437990	0.008885	0.459735	0.258358	77.166862	65.920212	101.001106	1.941838	0.000000	4.607523	0.000000	0.000000	0.000000	0.173667	-0.011593	0.035287	0.000000	0.000000	3.000000	3.000000	1.000000
20042.441324	0.009156	0.459735	0.258323	77.166862	65.920212	101.001106	1.941838	0.000000	4.607523	0.000000	0.000000	0.000000	0.081402	-0.000033	-0.010366	0.000000	0.000000	3.000000	3.000000	1.000000
20042.444657	0.009156	0.459735	0.258323	77.166862	65.920212	101.001106	1.941838	0.000000	4.607523	0.000000	0.000000	0.000000	0.081402	-0.000033	-0.010366	0.000000	0.000000	3.000000	3.000000	1.000000
20042.447990	0.009156	0.459735	0.258323	77.245689	65.751106	100.738388	1.946165	0.000000	4.605697	0.000000	0.000000	0.000000	0.081402	-0.000033	-0.010366	0.000000	0.000000	3.000000	3.000000	1.000000
20042.451324	0.009156	0.459735	0.258323	77.245689	65.751106	100.738388	1.946165	0.000000	4.605697	0.000000	0.000000	0.000000	0.081402	-0.000033	-0.010366	0.000000	0.000000	3.000000	3.000000	1.000000
20042.454657	0.009427	0.459735	0.258257	77.245689	65.751106	100.738388	1.946165	0.000000	4.605697	0.000000	0.000000	0.000000	0.081271	-0.000062	-0.019715	0.000000	0.000000	3.000000	3.000000	1.000000
20042.457990	0.009427	0.459735	0.258257	77.287788	65.598450	100.523964	1.946165	0.000000	4.605697	0.000000	0.000000	0.000000	0.081271	-0.000062	-0.019715	0.000000	0.000000	3.000000	3.000000	1.000000
20042.461324	0.009427	0.459735	0.258257	77.287788	65.598450	100.523964	1.946165	0.000000	4.605697	0.000000	0.000000	0.000000	0.081271	-0.000062	-0.019715	0.000000	0.000000	3.000000	3.000000	1.000000
20042.464657	0.009427	0.459735	0.258257	77.287788	65.598450	100.523964	1.946165	0.000000	4.605697	0.000000	0.000000	0.000000	0.081271	-0.000062	-0.019715	0.000000	0.000000	3.000000	3.000000	1.000000
20042.467990	0.010001	0.459871	0.257985	77.299271	65.528336	100.418800	1.950682	0.000000	4.603786	0.000000	0.000000	0.000000	0.172096	0.040751	-0.081839	0.000000	0.000000	3.000000	3.000000	1.000000
20042.471324	0.010001	0.459871	0.257985	77.299271	65.528336	100.418800	1.950682	0.000000	4.603786	0.000000	0.000000	0.000000	0.172096	0.040751	-0.081839	0.000000	0.000000	3.000000	3.000000	1.000000
20042.474657	0.010001	0.459871	0.257985	77.299271	65.528336	100.418800	1.950682	0.000000	4.603786	0.000000	0.000000	0.000000	0.172096	0.040751	-0.081839	0.000000	0.000000	3.000000	3.000000	1.000000
20042.477990	0.010001	0.459871	0.257985	77.301903	65.455223	100.321213	1.961094	0.000000	4.599360	0.000000	0.000000	0.000000	0.172096	0.040751	-0.081839	0.000000	0.000000	3.000000	3.000000	1.000000
20042.481324	0.010270	0.460007	0.257840	77.301903	65.455223	100.321213	1.961094	0.000000	4.599360	0.000000	0.000000	0.000000	0.080873	0.040859	-0.043319	0.000000	0.000000	3.000000	3.000000	1.000000
20042.484657	0.010270	0.460007	0.257840	77.301903	65.455223	100.321213	1.961094	0.000000	4.599360	0.000000	0.000000	0.000000	0.080873	0.040859	-0.043319	0.000000	0.000000	3.000000	3.000000	1.000000
20042.487990	0.010270	0.460007	0.257840	77.311630	65.342102	100.176552	1.966089	0.000000	4.597227	0.000000	0.000000	0.000000	0.080873	0.040859	-0.043319	0.000000	0.000000	3.000000	3.000000	1.000000
20042.491324	0.010270	0.460007	0.257840	77.311630	65.342102	100.176552	1.966089	0.000000	4.597227	0.000000	0.000000	0.000000	0.080873	0.040859	-0.043319	0.000000	0.000000	3.000000	3.000000	1.000000
20042.494657	0.010506	0.460163	0.257712	77.311630	65.342102	100.176552	1.966089	0.000000	4.597227	0.000000	0.000000	0.000000	0.070727	0.046729	-0.038591	0.000000	0.000000	3.000000	3.000000	1.000000
20042.497990	0.010506	0.460163	0.257712	77.340691	65.216927	100.002655	1.966089	0.000000	4.597227	0.000000	0.000000	0.000000	0.070727	0.046729	-0.038591	0.000000	0.000000	3.000000	3.000000	1.000000
20042.501324	0.010506	0.460163	0.257712	77.340691	65.216927	100.002655	1.966089	0.000000	4.597227	0.000000	0.000000	0.000000	0.070727	0.046729	-0.038591	0.000000	0.000000	3.000000	3.000000	1.000000
20042.504657	0.010506	0.460163	0.257712	77.340691	65.216927	100.002655	1.966089	0.000000	4.597227	0.000000	0.000000	0.000000	0.070727	0.046729	-0.038591	0.000000	0.000000	3.000000	3.000000	1.000000
20042.507990	0.010911	0.460533	0.257533	77.378944	65.158920	99.886902	1.970472	0.000000	4.595350	0.000000	0.000000	0.000000	0.121379	0.111086	-0.053708	0.000000	0.000000	3.000000	3.000000	1.000000
20042.511324	0.010911	0.460533	0.257533	77.378944	65.158920	99.886902	1.970472	0.000000	4.595350	0.000000	0.000000	0.000000	0.121379	0.111086	-0.053708	0.000000	0.000000	3.000000	3.000000	1.000000
20042.514657	0.010911	0.460533	0.257533	77.378944	65.158920	99.886902	1.970472	0.000000	4.595350	0.000000	0.000000	0.000000	0.121379	0.111086	-0.053708	0.000000	0.000000	3.000000	3.000000	1.000000
20042.517990	0.010911	0.460533	0.257533	77.414154	65.087090	99.761269	1.977719	0.000000	4.592236	0.000000	0.000000	0.000000	0.121379	0.111086	-0.053708	0.000000	0.000000	3.000000	3.000000	1.000000
20042.521324	0.011147	0.460747	0.257450	77.414154	65.087090	99.761269	1.977719	0.000000	4.592236	0.000000	0.000000	0.000000	0.070880	0.064313	-0.024766	0.000000	0.000000	3.000000	3.000000	1.000000
20042.524657	0.011147	0.460747	0.257450	77.414154	65.087090	99.761269	1.977719	0.000000	4.592236	0.000000	0.000000	0.000000	0.070880	0.064313	-0.024766	0.000000	0.000000	3.000000	3.000000	1.000000
20042.527990	0.011147	0.460747	0.257450	77.444130	65.035767	99.662544	1.981807	0.000000	4.590473	0.000000	0.000000	0.000000	0.070880	0.064313	-0.024766	0.000000	0.000000	3.000000	3.000000	1.000000
20042.531324	0.011147	0.460747	0.257450	77.444130	65.035767	99.662544	1.981807	0.000000	4.590473	0.000000	0.000000	0.000000	0.070880	0.064313	-0.024766	0.000000	0.000000	3.000000	3.000000	1.000000
20042.534657	0.011315	0.460922	0.257369	77.444130	65.035767	99.662544	1.981807	0.000000	4.590473	0.000000	0.000000	0.000000	0.050512	0.052591	-0.024436	0.000000	0.000000	3.000000	3.000000	1.000000
20042.537990	0.011315	0.460922	0.257369	77.472183	64.998306	99.583771	1.981807	0.000000	4.590473	0.000000	0.000000	0.000000	0.050512	0.052591	-0.024436	0.000000	0.000000	3.000000	3.000000	1.000000
20042.541324	0.011483	0.461098	0.257256	77.472183	64.998306	99.583771	1.981807	0.000000	4.590473	0.000000	0.000000	0.000000	0.050350	0.052535	-0.033820	0.000000	0.000000	3.000000	3.000000	1.000000
20042.544657	0.011483	0.461098	0.257256	77.472183	64.998306	99.583771	1.981807	0.000000	4.590473	0.000000	0.000000	0.000000	0.050350	0.052535	-0.033820	0.000000	0.000000	3.000000	3.000000	1.000000
20042.547990	0.011483	0.461098	0.257256	77.498611	64.960007	99.508392	1.988119	0.000000	4.587743	0.000000	0.000000	0.000000	0.050350	0.052535	-0.033820	0.000000	0.000000	3.000000	3.000000	1.000000
20042.551324	0.011483	0.461098	0.257256	77.498611	64.960007	99.508392	1.988119	0.000000	4.587743	0.000000	0.000000	0.000000	0.050350	0.052535	-0.033820	0.000000	0.000000	3.000000	3.000000	1.000000
20042.554657	0.011651	0.461292	0.257127	77.498611	64.960007	99.508392	1.988119	0.000000	4.587743	0.000000	0.000000	0.000000	0.050257	0.058337	-0.038550	0.000000	0.000000	3.000000	3.000000	1.000000
20042.557990	0.011651	0.461292	0.257127	77.529396	64.941948	99.455086	1.988119	0.000000	4.587743	0.000000	0.000000	0.000000	0.050257	0.058337	-0.038550	0.000000	0.000000	3.000000	3.000000	1.000000
20042.561324	0.011716	0.461428	0.256985	77.529396	64.941948	99.455086	1.988119	0.000000	4.587743	0.000000	0.000000	0.000000	0.019651	0.040739	-0.042662	0.000000	0.000000	3.000000	3.000000	1.000000
20042.564657	0.011716	0.461428	0.256985	77.529396	64.941948	99.455086	1.988119	0.000000	4.587743	0.000000	0.000000	0.000000	0.019651	0.040739	-0.042662	0.000000	0.000000	3.000000	3.000000	1.000000
20042.567990	0.011716	0.461428	0.256985	77.549362	64.895775	99.386887	1.993381	0.000000	4.585459	0.000000	0.000000	0.000000	0.019651	0.040739	-0.042662	0.000000	0.000000	3.000000	3.000000	1.000000
20042.571324	0.011716	0.461428	0.256985	77.549362	64.895775	99.386887	1.993381	0.000000	4.585459	0.000000	0.000000	0.000000	0.019651	0.040739	-0.042662	0.000000	0.000000	3.000000	3.000000	1.000000
20042.574657	0.011748	0.461603	0.256843	77.549362	64.895775	99.386887	1.993381	0.000000	4.585459	0.000000	0.000000	0.000000	0.009473	0.052411	-0.042587	0.000000	0.000000	3.000000	3.000000	1.000000
20042.577990	0.011748	0.461603	0.256843	77.557358	64.891891	99.378014	1.993381	0.000000	4.585459	0.000000	0.000000	0.000000	0.009473	0.052411	-0.042587	0.000000	0.000000	3.000000	3.000000	1.000000
20042.581324	0.011748	0.461603	0.256843	77.557358	64.891891	99.378014	1.993381	0.000000	4.585459	0.000000	0.000000	0.000000	0.009473	0.052411	-0.042587	0.000000	0.000000	3.000000	3.000000	1.000000
20042.584657	0.011748	0.461603	0.256843	77.557358	64.891891	99.378014	1.993381	0.000000	4.585459	0.000000	0.000000	0.000000	0.009473	0.052411	-0.042587	0.000000	0.000000	3.000000	3.000000	1.000000
20042.587990	0.011709	0.461796	0.256562	77.558182	64.883667	99.373840	1.994781	0.000000	4.584850	0.000000	0.000000	0.000000	-0.011557	0.057981	-0.084451	0.000000	0.000000	3.000000	3.000000	1.000000
20042.591324	0.011709	0.461796	0.256562	77.558182	64.883667	99.373840	1.994781	0.000000	4.584850	0.000000	0.000000	0.000000	-0.011557	0.057981	-0.084451	0.000000	0.000000	3.000000	3.000000	1.000000
20042.594657	0.011709	0.461796	0.256562	77.558182	64.883667	99.373840	1.994781	0.000000	4.584850	0.000000	0.000000	0.000000	-0.011557	0.057981	-0.084451	0.000000	0.000000	3.000000	3.000000	1.000000
20042.597990	0.011709	0.461796	0.256562	77.561035	64.893089	99.392822	1.996042	0.000000	4.584301	0.000000	0.000000	0.000000	-0.011557	0.057981	-0.084451	0.000000	0.000000	3.000000	3.000000	1.000000
20042.601324	0.011571	0.461873	0.256407	77.561035	64.893089	99.392822	1.996042	0.000000	4.584301	0.000000	0.000000	0.000000	-0.041420	0.023099	-0.046314	0.000000	0.000000	3.000000	3.000000	1.000000
20042.604657	0.011571	0.461873	0.256407	77.561035	64.893089	99.392822	1.996042	0.000000	4.584301	0.000000	0.000000	0.000000	-0.041420	0.023099	-0.046314	0.000000	0.000000	3.000000	3.000000	1.000000
20042.607990	0.011571	0.461873	0.256407	77.563858	64.897087	99.411827	1.994977	0.000000	4.584764	0.000000	0.000000	0.000000	-0.041420	0.023099	-0.046314	0.000000	0.000000	3.000000	3.000000	1.000000
20042.611324	0.011571	0.461873	0.256407	77.563858	64.897087	99.411827	1.994977	0.000000	4.584764	0.000000	0.000000	0.000000	-0.041420	0.023099	-0.046314	0.000000	0.000000	3.000000	3.000000	1.000000
20042.614657	0.011433	0.461911	0.256253	77.563858	64.897087	99.411827	1.994977	0.000000	4.584764	0.000000	0.000000	0.000000	-0.041401	0.011376	-0.046262	0.000000	0.000000	3.000000	3.000000	1.000000
20042.617990	0.011433	0.461911	0.256253	77.567825	64.928780	99.460663	1.994977	0.000000	4.584764	0.000000	0.000000	0.000000	-0.041401	0.011376	-0.046262	0.000000	0.000000	3.000000	3.000000	1.000000
20042.621324	0.011227	0.461949	0.256100	77.567825	64.928780	99.460663	1.994977	0.000000	4.584764	0.000000	0.000000	0.000000	-0.061700	0.011393	-0.045972	0.000000	0.000000	3.000000	3.000000	1.000000
20042.624657	0.011227	0.461949	0.256100	77.567825	64.928780	99.460663	1.994977	0.000000	4.584764	0.000000	0.000000	0.000000	-0.061700	0.011393	-0.045972	0.000000	0.000000	3.000000	3.000000	1.000000
20042.627990	0.011227	0.461949	0.256100	77.568108	64.936813	99.490013	1.991817	0.000000	4.586139	0.000000	0.000000	0.000000	-0.061700	0.011393	-0.045972	0.000000	0.000000	3.000000	3.000000	1.000000
20042.631324	0.011227	0.461949	0.256100	77.568108	64.936813	99.490013	1.991817	0.000000	4.586139	0.000000	0.000000	0.000000	-0.061700	0.011393	-0.045972	0.000000	0.000000	3.000000	3.000000	1.000000
20042.634657	0.011021	0.461986	0.255915	77.568108	64.936813	99.490013	1.991817	0.000000	4.586139	0.000000	0.000000	0.000000	-0.061819	0.011318	-0.055379	0.000000	0.000000	3.000000	3.000000	1.000000
20042.637990	0.011021	0.461986	0.255915	77.555267	64.970085	99.556007	1.991817	0.000000	4.586139	0.000000	0.000000	0.000000	-0.061819	0.011318	-0.055379	0.000000	0.000000	3.000000	3.000000	1.000000
20042.641324	0.011021	0.461986	0.255915	77.555267	64.970085	99.556007	1.991817	0.000000	4.586139	0.000000	0.000000	0.000000	-0.061819	0.011318	-0.055379	0.000000	0.000000	3.000000	3.000000	1.000000
20042.644657	0.011021	0.461986	0.255915	77.555267	64.970085	99.556007	1.991817	0.000000	4.586139	0.000000	0.000000	0.000000	-0.061819	0.011318	-0.055379	0.000000	0.000000	3.000000	3.000000	1.000000
20042.647990	0.010611	0.462160	0.255654	77.537735	64.994736	99.616127	1.989918	0.000000	4.586963	0.000000	0.000000	0.000000	-0.123057	0.052038	-0.078241	0.000000	0.000000	3.000000	3.000000	1.000000
20042.651324	0.010611	0.462160	0.255654	77.537735	64.994736	99.616127	1.989918	0.000000	4.586963	0.000000	0.000000	0.000000	-0.123057	0.052038	-0.078241	0.000000	0.000000	3.000000	3.000000	1.000000
20042.654657	0.010611	0.462160	0.255654	77.537735	64.994736	99.616127	1.989918	0.000000	4.586963	0.000000	0.000000	0.000000	-0.123057	0.052038	-0.078241	0.000000	0.000000	3.000000	3.000000	1.000000
20042.657990	0.010611	0.462160	0.255654	77.527962	64.994049	99.638184	1.985430	0.000000	4.588907	0.000000	0.000000	0.000000	-0.123057	0.052038	-0.078241	0.000000	0.000000	3.000000	3.000000	1.000000
20042.661324	0.010440	0.462295	0.255547	77.527962	64.994049	99.638184	1.985430	0.000000	4.588907	0.000000	0.000000	0.000000	-0.051244	0.040671	-0.032383	0.000000	0.000000	3.000000	3.000000	1.000000
20042.664657	0.010440	0.462295	0.255547	77.527962	64.994049	99.638184	1.985430	0.000000	4.588907	0.000000	0.000000	0.000000	-0.051244	0.040671	-0.032383	0.000000	0.000000	3.000000	3.000000	1.000000
20042.667990	0.010440	0.462295	0.255547	77.526566	64.967697	99.625122	1.983552	0.000000	4.589719	0.000000	0.000000	0.000000	-0.051244	0.040671	-0.032383	0.000000	0.000000	3.000000	3.000000	1.000000
20042.671324	0.010440	0.462295	0.255547	77.526566	64.967697	99.625122	1.983552	0.000000	4.589719	0.000000	0.000000	0.000000	-0.051244	0.040671	-0.032383	0.000000	0.000000	3.000000	3.000000	1.000000
20042.674657	0.010270	0.462431	0.255470	77.526566	64.967697	99.625122	1.983552	0.000000	4.589719	0.000000	0.000000	0.000000	-0.051093	0.040713	-0.023026	0.000000	0.000000	3.000000	3.000000	1.000000
20042.677990	0.010270	0.462431	0.255470	77.525223	64.941353	99.612068	1.983552	0.000000	4.589719	0.000000	0.000000	0.000000	-0.051093	0.040713	-0.023026	0.000000	0.000000	3.000000	3.000000	1.000000
20042.681324	0.010270	0.462431	0.255470	77.525223	64.941353	99.612068	1.983552	0.000000	4.589719	0.000000	0.000000	0.000000	-0.051093	0.040713	-0.023026	0.000000	0.000000	3.000000	3.000000	1.000000
20042.684657	0.010270	0.462431	0.255470	77.525223	64.941353	99.612068	1.983552	0.000000	4.589719	0.000000	0.000000	0.000000	-0.051093	0.040713	-0.023026	0.000000	0.000000	3.000000	3.000000	1.000000
20042.687990	0.009963	0.462722	0.255268	77.523575	64.932625	99.615746	1.981475	0.000000	4.590616	0.000000	0.000000	0.000000	-0.092204	0.087137	-0.060392	0.000000	0.000000	3.000000	3.000000	1.000000
20042.691324	0.009963	0.462722	0.255268	77.523575	64.932625	99.615746	1.981475	0.000000	4.590616	0.000000	0.000000	0.000000	-0.092204	0.087137	-0.060392	0.000000	0.000000	3.000000	3.000000	1.000000
20042.694657	0.009963	0.462722	0.255268	77.523575	64.932625	99.615746	1.981475	0.000000	4.590616	0.000000	0.000000	0.000000	-0.092204	0.087137	-0.060392	0.000000	0.000000	3.000000	3.000000	1.000000
20042.697990	0.009963	0.462722	0.255268	77.521950	64.921165	99.619408	1.978132	0.000000	4.592057	0.000000	0.000000	0.000000	-0.092204	0.087137	-0.060392	0.000000	0.000000	3.000000	3.000000	1.000000
20042.701324	0.009792	0.462896	0.255129	77.521950	64.921165	99.619408	1.978132	0.000000	4.592057	0.000000	0.000000	0.000000	-0.051317	0.052214	-0.041974	0.000000	0.000000	3.000000	3.000000	1.000000
20042.704657	0.009792	0.462896	0.255129	77.521950	64.921165	99.619408	1.978132	0.000000	4.592057	0.000000	0.000000	0.000000	-0.051317	0.052214	-0.041974	0.000000	0.000000	3.000000	3.000000	1.000000
20042.707990	0.009792	0.462896	0.255129	77.518692	64.911865	99.626762	1.976449	0.000000	4.592782	0.000000	0.000000	0.000000	-0.051317	0.052214	-0.041974	0.000000	0.000000	3.000000	3.000000	1.000000
20042.711324	0.009620	0.463069	0.254957	77.518692	64.911865	99.626762	1.976449	0.000000	4.592782	0.000000	0.000000	0.000000	-0.051425	0.052112	-0.051409	0.000000	0.000000	3.000000	3.000000	1.000000
20042.714657	0.009620	0.463069	0.254957	77.518692	64.911865	99.626762	1.976449	0.000000	4.592782	0.000000	0.000000	0.000000	-0.051425	0.052112	-0.051409	0.000000	0.000000	3.000000	3.000000	1.000000
20042.717990	0.009620	0.463069	0.254957	77.513229	64.934364	99.671089	1.974965	0.000000	4.593421	0.000000	0.000000	0.000000	-0.051425	0.052112	-0.051409	0.000000	0.000000	3.000000	3.000000	1.000000
20042.721324	0.009620	0.463069	0.254957	77.513229	64.934364	99.671089	1.974965	0.000000	4.593421	0.000000	0.000000	0.000000	-0.051425	0.052112	-0.051409	0.000000	0.000000	3.000000	3.000000	1.000000
20042.724657	0.009448	0.463282	0.254754	77.513229	64.934364	99.671089	1.974965	0.000000	4.593421	0.000000	0.000000	0.000000	-0.051527	0.063680	-0.060956	0.000000	0.000000	3.000000	3.000000	1.000000
20042.727990	0.009448	0.463282	0.254754	77.502625	64.978127	99.743095	1.974965	0.000000	4.593421	0.000000	0.000000	0.000000	-0.051527	0.063680	-0.060956	0.000000	0.000000	3.000000	3.000000	1.000000
20042.731324	0.009448	0.463282	0.254754	77.502625	64.978127	99.743095	1.974965	0.000000	4.593421	0.000000	0.000000	0.000000	-0.051527	0.063680	-0.060956	0.000000	0.000000	3.000000	3.000000	1.000000
20042.734657	0.009448	0.463282	0.254754	77.502625	64.978127	99.743095	1.974965	0.000000	4.593421	0.000000	0.000000	0.000000	-0.051527	0.063680	-0.060956	0.000000	0.000000	3.000000	3.000000	1.000000
20042.737990	0.009171	0.463705	0.254221	77.480515	65.041939	99.840378	1.973680	0.000000	4.593973	0.000000	0.000000	0.000000	-0.083187	0.126897	-0.159987	0.000000	0.000000	3.000000	3.000000	1.000000
20042.741324	0.009171	0.463705	0.254221	77.480515	65.041939	99.840378	1.973680	0.000000	4.593973	0.000000	0.000000	0.000000	0.000000	0.000002	-0.000002	0.000000	0.000000	3.000000	3.000000	1.000000
20042.744657	0.009171	0.463705	0.254221	77.480515	65.041939	99.840378	1.973680	0.000000	4.593973	0.000000	0.000000	0.000000	0.000000	0.000002	-0.000002	0.000000	0.000000	3.000000	3.000000	1.000000
20042.747990	0.009171	0.463705	0.254221	77.459785	65.118156	99.950409	1.972945	0.000000	4.594288	0.000000	0.000000	0.000000	0.000000	0.000002	-0.000002	0.000000	0.000000	3.000000	3.000000	1.000000
20042.751324	0.009171	0.463705	0.254221	77.459785	65.118156	99.950409	1.972945	0.000000	4.594288	0.000000	0.000000	0.000000	0.000000	0.000002	-0.000002	0.000000	0.000000	3.000000	3.000000	1.000000
20042.754657	0.009100	0.463935	0.253906	77.459785	65.118156	99.950409	1.972945	0.000000	4.594288	0.000000	0.000000	0.000000	-0.021475	0.069078	-0.094544	0.000000	0.000000	3.000000	3.000000	1.000000
20042.757990	0.009100	0.463935	0.253906	77.440613	65.191940	100.056458	1.972945	0.000000	4.594288	0.000000	0.000000	0.000000	-0.021475	0.069078	-0.094544	0.000000	0.000000	3.000000	3.000000	1.000000
20042.761324	0.009100	0.463935	0.253906	77.440613	65.191940	100.056458	1.972945	0.000000	4.594288	0.000000	0.000000	0.000000	-0.021475	0.069078	-0.094544	0.000000	0.000000	3.000000	3.000000	1.000000
20042.764657	0.009100	0.463935	0.253906	77.440613	65.191940	100.056458	1.972945	0.000000	4.594288	0.000000	0.000000	0.000000	-0.021475	0.069078	-0.094544	0.000000	0.000000	3.000000	3.000000	1.000000
20042.767990	0.008855	0.464394	0.253213	77.432602	65.265755	100.145744	1.973919	0.000000	4.593870	0.000000	0.000000	0.000000	-0.073489	0.137762	-0.207834	0.000000	0.000000	3.000000	3.000000	1.000000
20042.771324	0.008855	0.464394	0.253213	77.432602	65.265755	100.145744	1.973919	0.000000	4.593870	0.000000	0.000000	0.000000	0.000000	0.000004	0.000001	0.000000	0.000000	3.000000	3.000000	1.000000
20042.774657	0.008855	0.464394	0.253213	77.432602	65.265755	100.145744	1.973919	0.000000	4.593870	0.000000	0.000000	0.000000	0.000000	0.000004	0.000001	0.000000	0.000000	3.000000	3.000000	1.000000
20042.777990	0.008855	0.464394	0.253213	77.429176	65.345299	100.248718	1.974726	0.000000	4.593524	0.000000	0.000000	0.000000	0.000000	0.000004	0.000001	0.000000	0.000000	3.000000	3.000000	1.000000
20042.781324	0.008855	0.464394	0.253213	77.429176	65.345299	100.248718	1.974726	0.000000	4.593524	0.000000	0.000000	0.000000	0.000000	0.000004	0.000001	0.000000	0.000000	3.000000	3.000000	1.000000
20042.784657	0.008715	0.464643	0.252850	77.429176	65.345299	100.248718	1.974726	0.000000	4.593524	0.000000	0.000000	0.000000	-0.041809	0.074555	-0.108791	0.000000	0.000000	3.000000	3.000000	1.000000
20042.787990	0.008715	0.464643	0.252850	77.419189	65.430183	100.357880	1.974726	0.000000	4.593524	0.000000	0.000000	0.000000	-0.041809	0.074555	-0.108791	0.000000	0.000000	3.000000	3.000000	1.000000
20042.791324	0.008715	0.464643	0.252850	77.419189	65.430183	100.357880	1.974726	0.000000	4.593524	0.000000	0.000000	0.000000	-0.041809	0.074555	-0.108791	0.000000	0.000000	3.000000	3.000000	1.000000
20042.794657	0.008715	0.464643	0.252850	77.419189	65.430183	100.357880	1.974726	0.000000	4.593524	0.000000	0.000000	0.000000	-0.041809	0.074555	-0.108791	0.000000	0.000000	3.000000	3.000000	1.000000
20042.797990	0.008369	0.465138	0.252061	77.386475	65.528336	100.491875	1.974980	0.000000	4.593414	0.000000	0.000000	0.000000	-0.103924	0.148653	-0.236619	0.000000	0.000000	3.000000	3.000000	1.000000
20042.801324	0.008369	0.465138	0.252061	77.386475	65.528336	100.491875	1.974980	0.000000	4.593414	0.000000	0.000000	0.000000	0.000000	-0.000004	-0.000003	0.000000	0.000000	3.000000	3.000000	1.000000
20042.804657	0.008369	0.465138	0.252061	77.386475	65.528336	100.491875	1.974980	0.000000	4.593414	0.000000	0.000000	0.000000	0.000000	-0.000004	-0.000003	0.000000	0.000000	3.000000	3.000000	1.000000
20042.807990	0.008369	0.465138	0.252061	77.327408	65.654549	100.601303	1.974867	0.000000	4.593462	0.000000	0.000000	0.000000	0.000000	-0.000004	-0.000003	0.000000	0.000000	3.000000	3.000000	1.000000
20042.811324	0.008369	0.465138	0.252061	77.327408	65.654549	100.601303	1.974867	0.000000	4.593462	0.000000	0.000000	0.000000	0.000000	-0.000004	-0.000003	0.000000	0.000000	3.000000	3.000000	1.000000
20042.814657	0.008162	0.465424	0.251666	77.327408	65.654549	100.601303	1.974867	0.000000	4.593462	0.000000	0.000000	0.000000	-0.061976	0.085817	-0.118536	0.000000	0.000000	3.000000	3.000000	1.000000
20042.817990	0.008162	0.465424	0.251666	77.237030	65.815742	100.742859	1.974867	0.000000	4.593462	0.000000	0.000000	0.000000	-0.061976	0.085817	-0.118536	0.000000	0.000000	3.000000	3.000000	1.000000
20042.821324	0.007956	0.465710	0.251302	77.237030	65.815742	100.742859	1.974867	0.000000	4.593462	0.000000	0.000000	0.000000	-0.061803	0.085826	-0.109214	0.000000	0.000000	3.000000	3.000000	1.000000
20042.824657	0.007956	0.465710	0.251302	77.237030	65.815742	100.742859	1.974867	0.000000	4.593462	0.000000	0.000000	0.000000	-0.061803	0.085826	-0.109214	0.000000	0.000000	3.000000	3.000000	1.000000
20042.827990	0.007956	0.465710	0.251302	77.141884	65.962227	100.954979	1.973537	0.000000	4.594035	0.000000	0.000000	0.000000	-0.061803	0.085826	-0.109214	0.000000	0.000000	3.000000	3.000000	1.000000
20042.831324	0.007956	0.465710	0.251302	77.141884	65.962227	100.954979	1.973537	0.000000	4.594035	0.000000	0.000000	0.000000	-0.061803	0.085826	-0.109214	0.000000	0.000000	3.000000	3.000000	1.000000
20042.834657	0.007717	0.465996	0.250938	77.141884	65.962227	100.954979	1.973537	0.000000	4.594035	0.000000	0.000000	0.000000	-0.071827	0.085735	-0.109239	0.000000	0.000000	3.000000	3.000000	1.000000
20042.837990	0.007717	0.465996	0.250938	77.058441	66.078499	101.164268	1.973537	0.000000	4.594035	0.000000	0.000000	0.000000	-0.071827	0.085735	-0.109239	0.000000	0.000000	3.000000	3.000000	1.000000
20042.841324	0.007478	0.466263	0.250590	77.058441	66.078499	101.164268	1.973537	0.000000	4.594035	0.000000	0.000000	0.000000	-0.071704	0.079919	-0.104569	0.000000	0.000000	3.000000	3.000000	1.000000
20042.844657	0.007478	0.466263	0.250590	77.058441	66.078499	101.164268	1.973537	0.000000	4.594035	0.000000	0.000000	0.000000	-0.071704	0.079919	-0.104569	0.000000	0.000000	3.000000	3.000000	1.000000
20042.847990	0.007478	0.466263	0.250590	76.994370	66.185104	101.339447	1.970870	0.000000	4.595179	0.000000	0.000000	0.000000	-0.071704	0.079919	-0.104569	0.000000	0.000000	3.000000	3.000000	1.000000
20042.851324	0.007478	0.466263	0.250590	76.994370	66.185104	101.339447	1.970870	0.000000	4.595179	0.000000	0.000000	0.000000	-0.071704	0.079919	-0.104569	0.000000	0.000000	3.000000	3.000000	1.000000
20042.854657	0.007239	0.466548	0.250256	76.994370	66.185104	101.339447	1.970870	0.000000	4.595179	0.000000	0.000000	0.000000	-0.071588	0.085682	-0.100024	0.000000	0.000000	3.000000	3.000000	1.000000
20042.857990	0.007239	0.466548	0.250256	76.945442	66.260132	101.467461	1.970870	0.000000	4.595179	0.000000	0.000000	0.000000	-0.071588	0.085682	-0.100024	0.000000	0.000000	3.000000	3.000000	1.000000
20042.861324	0.007239	0.466548	0.250256	76.945442	66.260132	101.467461	1.970870	0.000000	4.595179	0.000000	0.000000	0.000000	-0.071588	0.085682	-0.100024	0.000000	0.000000	3.000000	3.000000	1.000000
20042.864657	0.007239	0.466548	0.250256	76.945442	66.260132	101.467461	1.970870	0.000000	4.595179	0.000000	0.000000	0.000000	-0.071588	0.085682	-0.100024	0.000000	0.000000	3.000000	3.000000	1.000000
20042.867990	0.006763	0.467080	0.249589	76.925850	66.316788	101.527512	1.969386	0.000000	4.595815	0.000000	0.000000	0.000000	-0.142977	0.159552	-0.200272	0.000000	0.000000	3.000000	3.000000	1.000000
20042.871324	0.006763	0.467080	0.249589	76.925850	66.316788	101.527512	1.969386	0.000000	4.595815	0.000000	0.000000	0.000000	0.000000	-0.000003	-0.000001	0.000000	0.000000	3.000000	3.000000	1.000000
20042.874657	0.006763	0.467080	0.249589	76.925850	66.316788	101.527512	1.969386	0.000000	4.595815	0.000000	0.000000	0.000000	0.000000	-0.000003	-0.000001	0.000000	0.000000	3.000000	3.000000	1.000000
20042.877990	0.006763	0.467080	0.249589	76.926376	66.335396	101.508095	1.966421	0.000000	4.597085	0.000000	0.000000	0.000000	0.000000	-0.000003	-0.000001	0.000000	0.000000	3.000000	3.000000	1.000000
20042.881324	0.006763	0.467080	0.249589	76.926376	66.335396	101.508095	1.966421	0.000000	4.597085	0.000000	0.000000	0.000000	0.000000	-0.000003	-0.000001	0.000000	0.000000	3.000000	3.000000	1.000000
20042.884657	0.006491	0.467345	0.249239	76.926376	66.335396	101.508095	1.966421	0.000000	4.597085	0.000000	0.000000	0.000000	-0.081494	0.079583	-0.104989	0.000000	0.000000	3.000000	3.000000	1.000000
20042.887990	0.006491	0.467345	0.249239	76.924896	66.372543	101.547775	1.966421	0.000000	4.597085	0.000000	0.000000	0.000000	-0.081494	0.079583	-0.104989	0.000000	0.000000	3.000000	3.000000	1.000000
20042.891324	0.006253	0.467610	0.248888	76.924896	66.372543	101.547775	1.966421	0.000000	4.597085	0.000000	0.000000	0.000000	-0.071359	0.079516	-0.105210	0.000000	0.000000	3.000000	3.000000	1.000000
20042.894657	0.006253	0.467610	0.248888	76.924896	66.372543	101.547775	1.966421	0.000000	4.597085	0.000000	0.000000	0.000000	-0.071359	0.079516	-0.105210	0.000000	0.000000	3.000000	3.000000	1.000000
20042.897990	0.006253	0.467610	0.248888	76.918060	66.428894	101.629059	1.963144	0.000000	4.598485	0.000000	0.000000	0.000000	-0.071359	0.079516	-0.105210	0.000000	0.000000	3.000000	3.000000	1.000000
20042.901324	0.006253	0.467610	0.248888	76.918060	66.428894	101.629059	1.963144	0.000000	4.598485	0.000000	0.000000	0.000000	-0.071359	0.079516	-0.105210	0.000000	0.000000	3.000000	3.000000	1.000000
20042.904657	0.006015	0.467856	0.248521	76.918060	66.428894	101.629059	1.963144	0.000000	4.598485	0.000000	0.000000	0.000000	-0.071330	0.073569	-0.110020	0.000000	0.000000	3.000000	3.000000	1.000000
20042.907990	0.006015	0.467856	0.248521	76.914139	66.498436	101.719627	1.963144	0.000000	4.598485	0.000000	0.000000	0.000000	-0.071330	0.073569	-0.110020	0.000000	0.000000	3.000000	3.000000	1.000000
20042.911324	0.005811	0.468100	0.248122	76.914139	66.498436	101.719627	1.963144	0.000000	4.598485	0.000000	0.000000	0.000000	-0.061291	0.073339	-0.119769	0.000000	0.000000	3.000000	3.000000	1.000000
20042.914657	0.005811	0.468100	0.248122	76.914139	66.498436	101.719627	1.963144	0.000000	4.598485	0.000000	0.000000	0.000000	-0.061291	0.073339	-0.119769	0.000000	0.000000	3.000000	3.000000	1.000000
20042.917990	0.005811	0.468100	0.248122	76.921005	66.581352	101.803329	1.961340	0.000000	4.599255	0.000000	0.000000	0.000000	-0.061291	0.073339	-0.119769	0.000000	0.000000	3.000000	3.000000	1.000000
20042.921324	0.005811	0.468100	0.248122	76.921005	66.581352	101.803329	1.961340	0.000000	4.599255	0.000000	0.000000	0.000000	-0.061291	0.073339	-0.119769	0.000000	0.000000	3.000000	3.000000	1.000000
20042.924657	0.005573	0.468305	0.247691	76.921005	66.581352	101.803329	1.961340	0.000000	4.599255	0.000000	0.000000	0.000000	-0.071337	0.061549	-0.129194	0.000000	0.000000	3.000000	3.000000	1.000000
20042.927990	0.005573	0.468305	0.247691	76.933640	66.685631	101.866112	1.961340	0.000000	4.599255	0.000000	0.000000	0.000000	-0.071337	0.061549	-0.129194	0.000000	0.000000	3.000000	3.000000	1.000000
20042.931324	0.005335	0.468509	0.247196	76.933640	66.685631	101.866112	1.961340	0.000000	4.599255	0.000000	0.000000	0.000000	-0.071396	0.061168	-0.148449	0.000000	0.000000	3.000000	3.000000	1.000000
20042.934657	0.005335	0.468509	0.247196	76.933640	66.685631	101.866112	1.961340	0.000000	4.599255	0.000000	0.000000	0.000000	-0.071396	0.061168	-0.148449	0.000000	0.000000	3.000000	3.000000	1.000000
20042.937990	0.005335	0.468509	0.247196	76.948708	66.812172	101.922607	1.960063	0.000000	4.599799	0.000000	0.000000	0.000000	-0.071396	0.061168	-0.148449	0.000000	0.000000	3.000000	3.000000	1.000000
20042.941324	0.005335	0.468509	0.247196	76.948708	66.812172	101.922607	1.960063	0.000000	4.599799	0.000000	0.000000	0.000000	-0.071396	0.061168	-0.148449	0.000000	0.000000	3.000000	3.000000	1.000000
20042.944657	0.005064	0.468674	0.246670	76.948708	66.812172	101.922607	1.960063	0.000000	4.599799	0.000000	0.000000	0.000000	-0.081390	0.049379	-0.157945	0.000000	0.000000	3.000000	3.000000	1.000000
20042.947990	0.005064	0.468674	0.246670	76.961243	66.968826	102.014481	1.960063	0.000000	4.599799	0.000000	0.000000	0.000000	-0.081390	0.049379	-0.157945	0.000000	0.000000	3.000000	3.000000	1.000000
20042.951324	0.004793	0.468837	0.246079	76.961243	66.968826	102.014481	1.960063	0.000000	4.599799	0.000000	0.000000	0.000000	-0.081402	0.048980	-0.177309	0.000000	0.000000	3.000000	3.000000	1.000000
20042.954657	0.004793	0.468837	0.246079	76.961243	66.968826	102.014481	1.960063	0.000000	4.599799	0.000000	0.000000	0.000000	-0.081402	0.048980	-0.177309	0.000000	0.000000	3.000000	3.000000	1.000000
20042.957990	0.004793	0.468837	0.246079	76.963219	67.149605	102.173447	1.959012	0.000000	4.600247	0.000000	0.000000	0.000000	-0.081402	0.048980	-0.177309	0.000000	0.000000	3.000000	3.000000	1.000000
20042.961324	0.004793	0.468837	0.246079	76.963219	67.149605	102.173447	1.959012	0.000000	4.600247	0.000000	0.000000	0.000000	-0.081402	0.048980	-0.177309	0.000000	0.000000	3.000000	3.000000	1.000000
20042.964657	0.004522	0.468980	0.245471	76.963219	67.149605	102.173447	1.959012	0.000000	4.600247	0.000000	0.000000	0.000000	-0.081299	0.043061	-0.182260	0.000000	0.000000	3.000000	3.000000	1.000000
20042.967990	0.004522	0.468980	0.245471	76.951370	67.357201	102.429230	1.959012	0.000000	4.600247	0.000000	0.000000	0.000000	-0.081299	0.043061	-0.182260	0.000000	0.000000	3.000000	3.000000	1.000000
20042.971324	0.004251	0.469123	0.244799	76.951370	67.357201	102.429230	1.959012	0.000000	4.600247	0.000000	0.000000	0.000000	-0.081278	0.042647	-0.201727	0.000000	0.000000	3.000000	3.000000	1.000000
20042.974657	0.004251	0.469123	0.244799	76.951370	67.357201	102.429230	1.959012	0.000000	4.600247	0.000000	0.000000	0.000000	-0.081278	0.042647	-0.201727	0.000000	0.000000	3.000000	3.000000	1.000000
20042.977990	0.004251	0.469123	0.244799	76.930496	67.588722	102.723755	1.959062	0.000000	4.600226	0.000000	0.000000	0.000000	-0.081278	0.042647	-0.201727	0.000000	0.000000	3.000000	3.000000	1.000000
20042.981324	0.004251	0.469123	0.244799	76.930496	67.588722	102.723755	1.959062	0.000000	4.600226	0.000000	0.000000	0.000000	-0.081278	0.042647	-0.201727	0.000000	0.000000	3.000000	3.000000	1.000000
20042.984657	0.004013	0.469264	0.244125	76.930496	67.588722	102.723755	1.959062	0.000000	4.600226	0.000000	0.000000	0.000000	-0.071138	0.042554	-0.202105	0.000000	0.000000	3.000000	3.000000	1.000000
20042.987990	0.004013	0.469264	0.244125	76.912720	67.816216	103.011230	1.959062	0.000000	4.600226	0.000000	0.000000	0.000000	-0.071138	0.042554	-0.202105	0.000000	0.000000	3.000000	3.000000	1.000000
20042.991324	0.003810	0.469463	0.243433	76.912720	67.816216	103.011230	1.959062	0.000000	4.600226	0.000000	0.000000	0.000000	-0.061055	0.059597	-0.207578	0.000000	0.000000	3.000000	3.000000	1.000000
20042.994657	0.003810	0.469463	0.243433	76.912720	67.816216	103.011230	1.959062	0.000000	4.600226	0.000000	0.000000	0.000000	-0.061055	0.059597	-0.207578	0.000000	0.000000	3.000000	3.000000	1.000000
20042.997990	0.003810	0.469463	0.243433	76.898743	68.021187	103.269402	1.961315	0.000000	4.599266	0.000000	0.000000	0.000000	-0.061055	0.059597	-0.207578	0.000000	0.000000	3.000000	3.000000	1.000000
20043.001324	0.003607	0.469642	0.242725	76.898743	68.021187	103.269402	1.961315	0.000000	4.599266	0.000000	0.000000	0.000000	-0.060963	0.053639	-0.212624	0.000000	0.000000	3.000000	3.000000	1.000000
20043.004657	0.003607	0.469642	0.242725	76.898743	68.021187	103.269402	1.961315	0.000000	4.599266	0.000000	0.000000	0.000000	-0.060963	0.053639	-0.212624	0.000000	0.000000	3.000000	3.000000	1.000000
20043.007990	0.003607	0.469642	0.242725	76.889107	68.145813	103.440826	1.962902	0.000000	4.598588	0.000000	0.000000	0.000000	-0.060963	0.053639	-0.212624	0.000000	0.000000	3.000000	3.000000	1.000000
20043.011324	0.003404	0.469858	0.241982	76.889107	68.145813	103.440826	1.962902	0.000000	4.598588	0.000000	0.000000	0.000000	-0.060891	0.064823	-0.222817	0.000000	0.000000	3.000000	3.000000	1.000000
20043.014657	0.003404	0.469858	0.241982	76.889107	68.145813	103.440826	1.962902	0.000000	4.598588	0.000000	0.000000	0.000000	-0.060891	0.064823	-0.222817	0.000000	0.000000	3.000000	3.000000	1.000000
20043.017990	0.003404	0.469858	0.241982	76.888420	68.109360	103.441849	1.964735	0.000000	4.597806	0.000000	0.000000	0.000000	-0.060891	0.064823	-0.222817	0.000000	0.000000	3.000000	3.000000	1.000000
20043.021324	0.003404	0.469858	0.241982	76.888420	68.109360	103.441849	1.964735	0.000000	4.597806	0.000000	0.000000	0.000000	-0.060891	0.064823	-0.222817	0.000000	0.000000	3.000000	3.000000	1.000000
20043.024657	0.003201	0.470093	0.241254	76.888420	68.109360	103.441849	1.964735	0.000000	4.597806	0.000000	0.000000	0.000000	-0.060744	0.070471	-0.218455	0.000000	0.000000	3.000000	3.000000	1.000000
20043.027990	0.003201	0.470093	0.241254	76.884415	67.822861	103.190811	1.964735	0.000000	4.597806	0.000000	0.000000	0.000000	-0.060744	0.070471	-0.218455	0.000000	0.000000	3.000000	3.000000	1.000000
20043.031324	0.002999	0.470327	0.240492	76.884415	67.822861	103.190811	1.964735	0.000000	4.597806	0.000000	0.000000	0.000000	-0.060663	0.070130	-0.228496	0.000000	0.000000	3.000000	3.000000	1.000000
20043.034657	0.002999	0.470327	0.240492	76.884415	67.822861	103.190811	1.964735	0.000000	4.597806	0.000000	0.000000	0.000000	-0.060663	0.070130	-0.228496	0.000000	0.000000	3.000000	3.000000	1.000000
20043.037990	0.002999	0.470327	0.240492	76.870529	67.368248	102.777618	1.968483	0.000000	4.596202	0.000000	0.000000	0.000000	-0.060663	0.070130	-0.228496	0.000000	0.000000	3.000000	3.000000	1.000000
20043.041324	0.002999	0.470327	0.240492	76.870529	67.368248	102.777618	1.968483	0.000000	4.596202	0.000000	0.000000	0.000000	-0.060663	0.070130	-0.228496	0.000000	0.000000	3.000000	3.000000	1.000000
20043.044657	0.002764	0.470579	0.239745	76.870529	67.368248	102.777618	1.968483	0.000000	4.596202	0.000000	0.000000	0.000000	-0.070440	0.075768	-0.224106	0.000000	0.000000	3.000000	3.000000	1.000000
20043.047990	0.002764	0.470579	0.239745	76.850410	66.833801	102.290939	1.968483	0.000000	4.596202	0.000000	0.000000	0.000000	-0.070440	0.075768	-0.224106	0.000000	0.000000	3.000000	3.000000	1.000000
20043.051324	0.002563	0.470869	0.238996	76.850410	66.833801	102.290939	1.968483	0.000000	4.596202	0.000000	0.000000	0.000000	-0.060379	0.086989	-0.224742	0.000000	0.000000	3.000000	3.000000	1.000000
20043.054657	0.002563	0.470869	0.238996	76.850410	66.833801	102.290939	1.968483	0.000000	4.596202	0.000000	0.000000	0.000000	-0.060379	0.086989	-0.224742	0.000000	0.000000	3.000000	3.000000	1.000000
20043.057990	0.002563	0.470869	0.238996	76.826042	66.220299	101.722412	1.971808	0.000000	4.594776	0.000000	0.000000	0.000000	-0.060379	0.086989	-0.224742	0.000000	0.000000	3.000000	3.000000	1.000000
20043.061324	0.002563	0.470869	0.238996	76.826042	66.220299	101.722412	1.971808	0.000000	4.594776	0.000000	0.000000	0.000000	-0.060379	0.086989	-0.224742	0.000000	0.000000	3.000000	3.000000	1.000000
20043.064657	0.002362	0.471177	0.238229	76.826042	66.220299	101.722412	1.971808	0.000000	4.594776	0.000000	0.000000	0.000000	-0.060269	0.092401	-0.230104	0.000000	0.000000	3.000000	3.000000	1.000000
20043.067990	0.002362	0.471177	0.238229	76.797256	65.514946	101.057373	1.971808	0.000000	4.594776	0.000000	0.000000	0.000000	-0.060269	0.092401	-0.230104	0.000000	0.000000	3.000000	3.000000	1.000000
20043.071324	0.002162	0.471485	0.237493	76.797256	65.514946	101.057373	1.971808	0.000000	4.594776	0.000000	0.000000	0.000000	-0.060109	0.092375	-0.220772	0.000000	0.000000	3.000000	3.000000	1.000000
20043.074657	0.002162	0.471485	0.237493	76.797256	65.514946	101.057373	1.971808	0.000000	4.594776	0.000000	0.000000	0.000000	-0.060109	0.092375	-0.220772	0.000000	0.000000	3.000000	3.000000	1.000000
20043.077990	0.002162	0.471485	0.237493	76.768410	64.842056	100.423973	1.975788	0.000000	4.593067	0.000000	0.000000	0.000000	-0.060109	0.092375	-0.220772	0.000000	0.000000	3.000000	3.000000	1.000000
20043.081324	0.002162	0.471485	0.237493	76.768410	64.842056	100.423973	1.975788	0.000000	4.593067	0.000000	0.000000	0.000000	-0.060109	0.092375	-0.220772	0.000000	0.000000	3.000000	3.000000	1.000000
20043.084657	0.001995	0.471831	0.236788	76.768410	64.842056	100.423973	1.975788	0.000000	4.593067	0.000000	0.000000	0.000000	-0.050074	0.103748	-0.211651	0.000000	0.000000	3.000000	3.000000	1.000000
20043.087990	0.001995	0.471831	0.236788	76.738525	64.216995	99.832603	1.975788	0.000000	4.593067	0.000000	0.000000	0.000000	-0.050074	0.103748	-0.211651	0.000000	0.000000	3.000000	3.000000	1.000000
20043.091324	0.001861	0.472196	0.236129	76.738525	64.216995	99.832603	1.975788	0.000000	4.593067	0.000000	0.000000	0.000000	-0.040062	0.109515	-0.197509	0.000000	0.000000	3.000000	3.000000	1.000000
20043.094657	0.001861	0.472196	0.236129	76.738525	64.216995	99.832603	1.975788	0.000000	4.593067	0.000000	0.000000	0.000000	-0.040062	0.109515	-0.197509	0.000000	0.000000	3.000000	3.000000	1.000000
20043.097990	0.001861	0.472196	0.236129	76.711334	63.670254	99.316856	1.980483	0.000000	4.591044	0.000000	0.000000	0.000000	-0.040062	0.109515	-0.197509	0.000000	0.000000	3.000000	3.000000	1.000000
20043.101324	0.001861	0.472196	0.236129	76.711334	63.670254	99.316856	1.980483	0.000000	4.591044	0.000000	0.000000	0.000000	-0.040062	0.109515	-0.197509	0.000000	0.000000	3.000000	3.000000	1.000000
20043.104657	0.001728	0.472580	0.235486	76.711334	63.670254	99.316856	1.980483	0.000000	4.591044	0.000000	0.000000	0.000000	-0.039976	0.115082	-0.193057	0.000000	0.000000	3.000000	3.000000	1.000000
20043.107990	0.001728	0.472580	0.235486	76.691498	63.276363	98.948624	1.980483	0.000000	4.591044	0.000000	0.000000	0.000000	-0.039976	0.115082	-0.193057	0.000000	0.000000	3.000000	3.000000	1.000000
20043.111324	0.001628	0.473002	0.234905	76.691498	63.276363	98.948624	1.980483	0.000000	4.591044	0.000000	0.000000	0.000000	-0.030003	0.126652	-0.174065	0.000000	0.000000	3.000000	3.000000	1.000000
20043.114657	0.001628	0.473002	0.234905	76.691498	63.276363	98.948624	1.980483	0.000000	4.591044	0.000000	0.000000	0.000000	-0.030003	0.126652	-0.174065	0.000000	0.000000	3.000000	3.000000	1.000000
20043.117990	0.001628	0.473002	0.234905	76.680977	63.056122	98.745461	1.985334	0.000000	4.588948	0.000000	0.000000	0.000000	-0.030003	0.126652	-0.174065	0.000000	0.000000	3.000000	3.000000	1.000000
20043.121324	0.001528	0.473405	0.234341	76.680977	63.056122	98.745461	1.985334	0.000000	4.588948	0.000000	0.000000	0.000000	-0.029943	0.120866	-0.169303	0.000000	0.000000	3.000000	3.000000	1.000000
20043.124657	0.001528	0.473405	0.234341	76.680977	63.056122	98.745461	1.985334	0.000000	4.588948	0.000000	0.000000	0.000000	-0.029943	0.120866	-0.169303	0.000000	0.000000	3.000000	3.000000	1.000000
20043.127990	0.001528	0.473405	0.234341	76.683685	63.036430	98.740089	1.987715	0.000000	4.587918	0.000000	0.000000	0.000000	-0.029943	0.120866	-0.169303	0.000000	0.000000	3.000000	3.000000	1.000000
20043.131324	0.001396	0.473827	0.233825	76.683685	63.036430	98.740089	1.987715	0.000000	4.587918	0.000000	0.000000	0.000000	-0.039706	0.126687	-0.154964	0.000000	0.000000	3.000000	3.000000	1.000000
20043.134657	0.001396	0.473827	0.233825	76.683685	63.036430	98.740089	1.987715	0.000000	4.587918	0.000000	0.000000	0.000000	-0.039706	0.126687	-0.154964	0.000000	0.000000	3.000000	3.000000	1.000000
20043.137990	0.001396	0.473827	0.233825	76.689369	63.072632	98.788467	1.989225	0.000000	4.587263	0.000000	0.000000	0.000000	-0.039706	0.126687	-0.154964	0.000000	0.000000	3.000000	3.000000	1.000000
20043.141324	0.001396	0.473827	0.233825	76.689369	63.072632	98.788467	1.989225	0.000000	4.587263	0.000000	0.000000	0.000000	-0.039706	0.126687	-0.154964	0.000000	0.000000	3.000000	3.000000	1.000000
20043.144657	0.001231	0.474249	0.233307	76.689369	63.072632	98.788467	1.989225	0.000000	4.587263	0.000000	0.000000	0.000000	-0.049481	0.126478	-0.155181	0.000000	0.000000	3.000000	3.000000	1.000000
20043.147990	0.001231	0.474249	0.233307	76.693634	63.091709	98.824844	1.989225	0.000000	4.587263	0.000000	0.000000	0.000000	-0.049481	0.126478	-0.155181	0.000000	0.000000	3.000000	3.000000	1.000000
20043.151324	0.001034	0.474670	0.232822	76.693634	63.091709	98.824844	1.989225	0.000000	4.587263	0.000000	0.000000	0.000000	-0.059219	0.126547	-0.145575	0.000000	0.000000	3.000000	3.000000	1.000000
20043.154657	0.001034	0.474670	0.232822	76.693634	63.091709	98.824844	1.989225	0.000000	4.587263	0.000000	0.000000	0.000000	-0.059219	0.126547	-0.145575	0.000000	0.000000	3.000000	3.000000	1.000000
20043.157990	0.001034	0.474670	0.232822	76.696480	63.096256	98.849083	1.990426	0.000000	4.586742	0.000000	0.000000	0.000000	-0.059219	0.126547	-0.145575	0.000000	0.000000	3.000000	3.000000	1.000000
20043.161324	0.001034	0.474670	0.232822	76.696480	63.096256	98.849083	1.990426	0.000000	4.586742	0.000000	0.000000	0.000000	-0.059219	0.126547	-0.145575	0.000000	0.000000	3.000000	3.000000	1.000000
20043.164657	0.000804	0.475092	0.232336	76.696480	63.096256	98.849083	1.990426	0.000000	4.586742	0.000000	0.000000	0.000000	-0.068956	0.126352	-0.145782	0.000000	0.000000	3.000000	3.000000	1.000000
20043.167990	0.000804	0.475092	0.232336	76.700706	63.112587	98.885422	1.990426	0.000000	4.586742	0.000000	0.000000	0.000000	-0.068956	0.126352	-0.145782	0.000000	0.000000	3.000000	3.000000	1.000000
20043.171324	0.000574	0.475513	0.231882	76.700706	63.112587	98.885422	1.990426	0.000000	4.586742	0.000000	0.000000	0.000000	-0.068851	0.126436	-0.136175	0.000000	0.000000	3.000000	3.000000	1.000000
20043.174657	0.000574	0.475513	0.231882	76.700706	63.112587	98.885422	1.990426	0.000000	4.586742	0.000000	0.000000	0.000000	-0.068851	0.126436	-0.136175	0.000000	0.000000	3.000000	3.000000	1.000000
20043.177990	0.000574	0.475513	0.231882	76.703568	63.117184	98.909714	1.989568	0.000000	4.587114	0.000000	0.000000	0.000000	-0.068851	0.126436	-0.136175	0.000000	0.000000	3.000000	3.000000	1.000000
20043.181324	0.000574	0.475513	0.231882	76.703568	63.117184	98.909714	1.989568	0.000000	4.587114	0.000000	0.000000	0.000000	-0.068851	0.126436	-0.136175	0.000000	0.000000	3.000000	3.000000	1.000000
20043.184657	0.000345	0.475915	0.231412	76.703568	63.117184	98.909714	1.989568	0.000000	4.587114	0.000000	0.000000	0.000000	-0.068763	0.120480	-0.141156	0.000000	0.000000	3.000000	3.000000	1.000000
20043.187990	0.000345	0.475915	0.231412	76.707809	63.133583	98.946121	1.989568	0.000000	4.587114	0.000000	0.000000	0.000000	-0.068763	0.120480	-0.141156	0.000000	0.000000	3.000000	3.000000	1.000000
20043.191324	0.000116	0.476317	0.230973	76.707809	63.133583	98.946121	1.989568	0.000000	4.587114	0.000000	0.000000	0.000000	-0.068667	0.120580	-0.131511	0.000000	0.000000	3.000000	3.000000	1.000000
20043.194657	0.000116	0.476317	0.230973	76.707809	63.133583	98.946121	1.989568	0.000000	4.587114	0.000000	0.000000	0.000000	-0.068667	0.120580	-0.131511	0.000000	0.000000	3.000000	3.000000	1.000000
20043.197990	0.000116	0.476317	0.230973	76.710648	63.138203	98.970428	1.988500	0.000000	4.587578	0.000000	0.000000	0.000000	-0.068667	0.120580	-0.131511	0.000000	0.000000	3.000000	3.000000	1.000000
20043.201324	0.000116	0.476317	0.230973	76.710648	63.138203	98.970428	1.988500	0.000000	4.587578	0.000000	0.000000	0.000000	-0.068667	0.120580	-0.131511	0.000000	0.000000	3.000000	3.000000	1.000000
20043.204657	-0.000112	0.476699	0.230518	76.710648	63.138203	98.970428	1.988500	0.000000	4.587578	0.000000	0.000000	0.000000	-0.068579	0.114648	-0.136484	0.000000	0.000000	3.000000	3.000000	1.000000
20043.207990	-0.000112	0.476699	0.230518	76.714897	63.151901	98.998894	1.988500	0.000000	4.587578	0.000000	0.000000	0.000000	-0.068579	0.114648	-0.136484	0.000000	0.000000	3.000000	3.000000	1.000000
20043.211324	-0.000341	0.477080	0.230063	76.714897	63.151901	98.998894	1.988500	0.000000	4.587578	0.000000	0.000000	0.000000	-0.068488	0.114497	-0.136679	0.000000	0.000000	3.000000	3.000000	1.000000
20043.214657	-0.000341	0.477080	0.230063	76.714897	63.151901	98.998894	1.988500	0.000000	4.587578	0.000000	0.000000	0.000000	-0.068488	0.114497	-0.136679	0.000000	0.000000	3.000000	3.000000	1.000000
20043.217990	-0.000341	0.477080	0.230063	76.720528	63.180225	99.047554	1.987456	0.000000	4.588030	0.000000	0.000000	0.000000	-0.068488	0.114497	-0.136679	0.000000	0.000000	3.000000	3.000000	1.000000
20043.221324	-0.000341	0.477080	0.230063	76.720528	63.180225	99.047554	1.987456	0.000000	4.588030	0.000000	0.000000	0.000000	-0.068488	0.114497	-0.136679	0.000000	0.000000	3.000000	3.000000	1.000000
20043.224657	-0.000601	0.477462	0.229606	76.720528	63.180225	99.047554	1.987456	0.000000	4.588030	0.000000	0.000000	0.000000	-0.078178	0.114334	-0.136888	0.000000	0.000000	3.000000	3.000000	1.000000
20043.227990	-0.000601	0.477462	0.229606	76.726181	63.208588	99.088272	1.987456	0.000000	4.588030	0.000000	0.000000	0.000000	-0.078178	0.114334	-0.136888	0.000000	0.000000	3.000000	3.000000	1.000000
20043.231324	-0.000829	0.477804	0.229118	76.726181	63.208588	99.088272	1.987456	0.000000	4.588030	0.000000	0.000000	0.000000	-0.068288	0.102631	-0.146637	0.000000	0.000000	3.000000	3.000000	1.000000
20043.234657	-0.000829	0.477804	0.229118	76.726181	63.208588	99.088272	1.987456	0.000000	4.588030	0.000000	0.000000	0.000000	-0.068288	0.102631	-0.146637	0.000000	0.000000	3.000000	3.000000	1.000000
20043.237990	-0.000829	0.477804	0.229118	76.734612	63.257969	99.153389	1.986127	0.000000	4.588606	0.000000	0.000000	0.000000	-0.068288	0.102631	-0.146637	0.000000	0.000000	3.000000	3.000000	1.000000
20043.241324	-0.000829	0.477804	0.229118	76.734612	63.257969	99.153389	1.986127	0.000000	4.588606	0.000000	0.000000	0.000000	-0.068288	0.102631	-0.146637	0.000000	0.000000	3.000000	3.000000	1.000000
20043.244657	-0.001089	0.478145	0.228628	76.734612	63.257969	99.153389	1.986127	0.000000	4.588606	0.000000	0.000000	0.000000	-0.077957	0.102485	-0.146851	0.000000	0.000000	3.000000	3.000000	1.000000
20043.247990	-0.001089	0.478145	0.228628	76.743027	63.307472	99.210648	1.986127	0.000000	4.588606	0.000000	0.000000	0.000000	-0.077957	0.102485	-0.146851	0.000000	0.000000	3.000000	3.000000	1.000000
20043.251324	-0.001348	0.478448	0.228106	76.743027	63.307472	99.210648	1.986127	0.000000	4.588606	0.000000	0.000000	0.000000	-0.077826	0.090772	-0.156629	0.000000	0.000000	3.000000	3.000000	1.000000
20043.254657	-0.001348	0.478448	0.228106	76.743027	63.307472	99.210648	1.986127	0.000000	4.588606	0.000000	0.000000	0.000000	-0.077826	0.090772	-0.156629	0.000000	0.000000	3.000000	3.000000	1.000000
20043.257990	-0.001348	0.478448	0.228106	76.752785	63.371628	99.256226	1.984747	0.000000	4.589203	0.000000	0.000000	0.000000	-0.077826	0.090772	-0.156629	0.000000	0.000000	3.000000	3.000000	1.000000
20043.261324	-0.001348	0.478448	0.228106	76.752785	63.371628	99.256226	1.984747	0.000000	4.589203	0.000000	0.000000	0.000000	-0.077826	0.090772	-0.156629	0.000000	0.000000	3.000000	3.000000	1.000000
20043.264657	-0.001575	0.478769	0.227599	76.752785	63.371628	99.256226	1.984747	0.000000	4.589203	0.000000	0.000000	0.000000	-0.067966	0.096402	-0.152034	0.000000	0.000000	3.000000	3.000000	1.000000
20043.267990	-0.001575	0.478769	0.227599	76.762581	63.433247	99.309967	1.984747	0.000000	4.589203	0.000000	0.000000	0.000000	-0.067966	0.096402	-0.152034	0.000000	0.000000	3.000000	3.000000	1.000000
20043.271324	-0.001801	0.479052	0.227060	76.762581	63.433247	99.309967	1.984747	0.000000	4.589203	0.000000	0.000000	0.000000	-0.067839	0.084717	-0.161816	0.000000	0.000000	3.000000	3.000000	1.000000
20043.274657	-0.001801	0.479052	0.227060	76.762581	63.433247	99.309967	1.984747	0.000000	4.589203	0.000000	0.000000	0.000000	-0.067839	0.084717	-0.161816	0.000000	0.000000	3.000000	3.000000	1.000000
20043.277990	-0.001801	0.479052	0.227060	76.772072	63.511490	99.403442	1.984743	0.000000	4.589204	0.000000	0.000000	0.000000	-0.067839	0.084717	-0.161816	0.000000	0.000000	3.000000	3.000000	1.000000
20043.281324	-0.001801	0.479052	0.227060	76.772072	63.511490	99.403442	1.984743	0.000000	4.589204	0.000000	0.000000	0.000000	-0.067839	0.084717	-0.161816	0.000000	0.000000	3.000000	3.000000	1.000000
20043.284657	-0.002059	0.479352	0.226503	76.772072	63.511490	99.403442	1.984743	0.000000	4.589204	0.000000	0.000000	0.000000	-0.077453	0.090019	-0.167201	0.000000	0.000000	3.000000	3.000000	1.000000
20043.287990	-0.002059	0.479352	0.226503	76.784348	63.613815	99.521660	1.984743	0.000000	4.589204	0.000000	0.000000	0.000000	-0.077453	0.090019	-0.167201	0.000000	0.000000	3.000000	3.000000	1.000000
20043.291324	-0.002284	0.479614	0.225946	76.784348	63.613815	99.521660	1.984743	0.000000	4.589204	0.000000	0.000000	0.000000	-0.067598	0.078666	-0.167044	0.000000	0.000000	3.000000	3.000000	1.000000
20043.294657	-0.002284	0.479614	0.225946	76.784348	63.613815	99.521660	1.984743	0.000000	4.589204	0.000000	0.000000	0.000000	-0.067598	0.078666	-0.167044	0.000000	0.000000	3.000000	3.000000	1.000000
20043.297990	-0.002284	0.479614	0.225946	76.796753	63.702511	99.632324	1.984715	0.000000	4.589217	0.000000	0.000000	0.000000	-0.067598	0.078666	-0.167044	0.000000	0.000000	3.000000	3.000000	1.000000
20043.301324	-0.002284	0.479614	0.225946	76.796753	63.702511	99.632324	1.984715	0.000000	4.589217	0.000000	0.000000	0.000000	-0.067598	0.078666	-0.167044	0.000000	0.000000	3.000000	3.000000	1.000000
20043.304657	-0.002509	0.479874	0.225355	76.796753	63.702511	99.632324	1.984715	0.000000	4.589217	0.000000	0.000000	0.000000	-0.067449	0.078183	-0.177219	0.000000	0.000000	3.000000	3.000000	1.000000
20043.307990	-0.002509	0.479874	0.225355	76.811646	63.829292	99.775642	1.984715	0.000000	4.589217	0.000000	0.000000	0.000000	-0.067449	0.078183	-0.177219	0.000000	0.000000	3.000000	3.000000	1.000000
20043.311324	-0.002701	0.480096	0.224732	76.811646	63.829292	99.775642	1.984715	0.000000	4.589217	0.000000	0.000000	0.000000	-0.057581	0.066519	-0.187016	0.000000	0.000000	3.000000	3.000000	1.000000
20043.314657	-0.002701	0.480096	0.224732	76.811646	63.829292	99.775642	1.984715	0.000000	4.589217	0.000000	0.000000	0.000000	-0.057581	0.066519	-0.187016	0.000000	0.000000	3.000000	3.000000	1.000000
20043.317990	-0.002701	0.480096	0.224732	76.829399	63.969360	99.928276	1.986577	0.000000	4.588410	0.000000	0.000000	0.000000	-0.057581	0.066519	-0.187016	0.000000	0.000000	3.000000	3.000000	1.000000
20043.321324	-0.002701	0.480096	0.224732	76.829399	63.969360	99.928276	1.986577	0.000000	4.588410	0.000000	0.000000	0.000000	-0.057581	0.066519	-0.187016	0.000000	0.000000	3.000000	3.000000	1.000000
20043.324657	-0.002925	0.480298	0.224091	76.829399	63.969360	99.928276	1.986577	0.000000	4.588410	0.000000	0.000000	0.000000	-0.067155	0.060626	-0.192104	0.000000	0.000000	3.000000	3.000000	1.000000
20043.327990	-0.002925	0.480298	0.224091	76.847870	64.144188	100.101311	1.986577	0.000000	4.588410	0.000000	0.000000	0.000000	-0.067155	0.060626	-0.192104	0.000000	0.000000	3.000000	3.000000	1.000000
20043.331324	-0.003180	0.480441	0.223369	76.847870	64.144188	100.101311	1.986577	0.000000	4.588410	0.000000	0.000000	0.000000	-0.076606	0.042919	-0.216824	0.000000	0.000000	3.000000	3.000000	1.000000
20043.334657	-0.003180	0.480441	0.223369	76.847870	64.144188	100.101311	1.986577	0.000000	4.588410	0.000000	0.000000	0.000000	-0.076606	0.042919	-0.216824	0.000000	0.000000	3.000000	3.000000	1.000000
20043.337990	-0.003180	0.480441	0.223369	76.860878	64.349983	100.276680	1.988496	0.000000	4.587579	0.000000	0.000000	0.000000	-0.076606	0.042919	-0.216824	0.000000	0.000000	3.000000	3.000000	1.000000
20043.341324	-0.003180	0.480441	0.223369	76.860878	64.349983	100.276680	1.988496	0.000000	4.587579	0.000000	0.000000	0.000000	-0.076606	0.042919	-0.216824	0.000000	0.000000	3.000000	3.000000	1.000000
20043.344657	-0.003467	0.480601	0.222594	76.860878	64.349983	100.276680	1.988496	0.000000	4.587579	0.000000	0.000000	0.000000	-0.086044	0.047849	-0.232396	0.000000	0.000000	3.000000	3.000000	1.000000
20043.347990	-0.003467	0.480601	0.222594	76.855186	64.616974	100.528297	1.988496	0.000000	4.587579	0.000000	0.000000	0.000000	-0.086044	0.047849	-0.232396	0.000000	0.000000	3.000000	3.000000	1.000000
20043.351324	-0.003753	0.480720	0.221752	76.855186	64.616974	100.528297	1.988496	0.000000	4.587579	0.000000	0.000000	0.000000	-0.085735	0.035896	-0.252434	0.000000	0.000000	3.000000	3.000000	1.000000
20043.354657	-0.003753	0.480720	0.221752	76.855186	64.616974	100.528297	1.988496	0.000000	4.587579	0.000000	0.000000	0.000000	-0.085735	0.035896	-0.252434	0.000000	0.000000	3.000000	3.000000	1.000000
20043.357990	-0.003753	0.480720	0.221752	76.822006	64.873169	100.851891	1.990723	0.000000	4.586614	0.000000	0.000000	0.000000	-0.085735	0.035896	-0.252434	0.000000	0.000000	3.000000	3.000000	1.000000
20043.361324	-0.003753	0.480720	0.221752	76.822006	64.873169	100.851891	1.990723	0.000000	4.586614	0.000000	0.000000	0.000000	-0.085735	0.035896	-0.252434	0.000000	0.000000	3.000000	3.000000	1.000000
20043.364657	-0.004038	0.480839	0.220876	76.822006	64.873169	100.851891	1.990723	0.000000	4.586614	0.000000	0.000000	0.000000	-0.085457	0.035412	-0.262887	0.000000	0.000000	3.000000	3.000000	1.000000
20043.367990	-0.004038	0.480839	0.220876	76.776054	64.976944	101.056587	1.990723	0.000000	4.586614	0.000000	0.000000	0.000000	-0.085457	0.035412	-0.262887	0.000000	0.000000	3.000000	3.000000	1.000000
20043.371324	-0.004322	0.480973	0.219947	76.776054	64.976944	101.056587	1.990723	0.000000	4.586614	0.000000	0.000000	0.000000	-0.085132	0.040309	-0.278627	0.000000	0.000000	3.000000	3.000000	1.000000
20043.374657	-0.004322	0.480973	0.219947	76.776054	64.976944	101.056587	1.990723	0.000000	4.586614	0.000000	0.000000	0.000000	-0.085132	0.040309	-0.278627	0.000000	0.000000	3.000000	3.000000	1.000000
20043.377990	-0.004322	0.480973	0.219947	76.700508	64.676247	100.875587	1.994491	0.000000	4.584976	0.000000	0.000000	0.000000	-0.085132	0.040309	-0.278627	0.000000	0.000000	3.000000	3.000000	1.000000
20043.381324	-0.004322	0.480973	0.219947	76.700508	64.676247	100.875587	1.994491	0.000000	4.584976	0.000000	0.000000	0.000000	-0.085132	0.040309	-0.278627	0.000000	0.000000	3.000000	3.000000	1.000000
20043.384657	-0.004637	0.481145	0.219049	76.700508	64.676247	100.875587	1.994491	0.000000	4.584976	0.000000	0.000000	0.000000	-0.094588	0.051603	-0.269507	0.000000	0.000000	3.000000	3.000000	1.000000
20043.387990	-0.004637	0.481145	0.219049	76.598763	64.000458	100.329315	1.994491	0.000000	4.584976	0.000000	0.000000	0.000000	-0.094588	0.051603	-0.269507	0.000000	0.000000	3.000000	3.000000	1.000000
20043.391324	-0.004920	0.481354	0.218182	76.598763	64.000458	100.329315	1.994491	0.000000	4.584976	0.000000	0.000000	0.000000	-0.084782	0.062848	-0.260228	0.000000	0.000000	3.000000	3.000000	1.000000
20043.394657	-0.004920	0.481354	0.218182	76.598763	64.000458	100.329315	1.994491	0.000000	4.584976	0.000000	0.000000	0.000000	-0.084782	0.062848	-0.260228	0.000000	0.000000	3.000000	3.000000	1.000000
20043.397990	-0.004920	0.481354	0.218182	76.476906	63.087833	99.553329	1.997497	0.000000	4.583667	0.000000	0.000000	0.000000	-0.084782	0.062848	-0.260228	0.000000	0.000000	3.000000	3.000000	1.000000
20043.401324	-0.004920	0.481354	0.218182	76.476906	63.087833	99.553329	1.997497	0.000000	4.583667	0.000000	0.000000	0.000000	-0.084782	0.062848	-0.260228	0.000000	0.000000	3.000000	3.000000	1.000000
20043.404657	-0.005170	0.481582	0.217329	76.476906	63.087833	99.553329	1.997497	0.000000	4.583667	0.000000	0.000000	0.000000	-0.074988	0.068367	-0.255753	0.000000	0.000000	3.000000	3.000000	1.000000
20043.407990	-0.005170	0.481582	0.217329	76.361183	62.081886	98.669693	1.997497	0.000000	4.583667	0.000000	0.000000	0.000000	-0.074988	0.068367	-0.255753	0.000000	0.000000	3.000000	3.000000	1.000000
20043.411324	-0.005419	0.481884	0.216506	76.361183	62.081886	98.669693	1.997497	0.000000	4.583667	0.000000	0.000000	0.000000	-0.074866	0.090607	-0.246867	0.000000	0.000000	3.000000	3.000000	1.000000
20043.414657	-0.005419	0.481884	0.216506	76.361183	62.081886	98.669693	1.997497	0.000000	4.583667	0.000000	0.000000	0.000000	-0.074866	0.090607	-0.246867	0.000000	0.000000	3.000000	3.000000	1.000000
20043.417990	-0.005419	0.481884	0.216506	76.261940	61.104397	97.790649	2.001598	0.000000	4.581878	0.000000	0.000000	0.000000	-0.074866	0.090607	-0.246867	0.000000	0.000000	3.000000	3.000000	1.000000
20043.421324	-0.005419	0.481884	0.216506	76.261940	61.104397	97.790649	2.001598	0.000000	4.581878	0.000000	0.000000	0.000000	-0.074866	0.090607	-0.246867	0.000000	0.000000	3.000000	3.000000	1.000000
20043.424657	-0.005604	0.482187	0.215716	76.261940	61.104397	97.790649	2.001598	0.000000	4.581878	0.000000	0.000000	0.000000	-0.055595	0.090731	-0.236990	0.000000	0.000000	3.000000	3.000000	1.000000
20043.427990	-0.005604	0.482187	0.215716	76.190819	60.197308	96.948288	2.001598	0.000000	4.581878	0.000000	0.000000	0.000000	-0.055595	0.090731	-0.236990	0.000000	0.000000	3.000000	3.000000	1.000000
20043.431324	-0.005822	0.482509	0.214975	76.190819	60.197308	96.948288	2.001598	0.000000	4.581878	0.000000	0.000000	0.000000	-0.065159	0.096570	-0.222440	0.000000	0.000000	3.000000	3.000000	1.000000
20043.434657	-0.005822	0.482509	0.214975	76.190819	60.197308	96.948288	2.001598	0.000000	4.581878	0.000000	0.000000	0.000000	-0.065159	0.096570	-0.222440	0.000000	0.000000	3.000000	3.000000	1.000000
20043.437990	-0.005822	0.482509	0.214975	76.143295	59.463520	96.263748	2.006364	0.000000	4.579793	0.000000	0.000000	0.000000	-0.065159	0.096570	-0.222440	0.000000	0.000000	3.000000	3.000000	1.000000
20043.441324	-0.005822	0.482509	0.214975	76.143295	59.463520	96.263748	2.006364	0.000000	4.579793	0.000000	0.000000	0.000000	-0.065159	0.096570	-0.222440	0.000000	0.000000	3.000000	3.000000	1.000000
20043.444657	-0.006006	0.482847	0.214215	76.143295	59.463520	96.263748	2.006364	0.000000	4.579793	0.000000	0.000000	0.000000	-0.055399	0.101635	-0.227989	0.000000	0.000000	3.000000	3.000000	1.000000
20043.447990	-0.006006	0.482847	0.214215	76.110626	58.934498	95.773117	2.006364	0.000000	4.579793	0.000000	0.000000	0.000000	-0.055399	0.101635	-0.227989	0.000000	0.000000	3.000000	3.000000	1.000000
20043.451324	-0.006191	0.483187	0.213488	76.110626	58.934498	95.773117	2.006364	0.000000	4.579793	0.000000	0.000000	0.000000	-0.055360	0.101776	-0.218176	0.000000	0.000000	3.000000	3.000000	1.000000
20043.454657	-0.006191	0.483187	0.213488	76.110626	58.934498	95.773117	2.006364	0.000000	4.579793	0.000000	0.000000	0.000000	-0.055360	0.101776	-0.218176	0.000000	0.000000	3.000000	3.000000	1.000000
20043.457990	-0.006191	0.483187	0.213488	76.092583	58.606625	95.477150	2.011442	0.000000	4.577565	0.000000	0.000000	0.000000	-0.055360	0.101776	-0.218176	0.000000	0.000000	3.000000	3.000000	1.000000
20043.461324	-0.006191	0.483187	0.213488	76.092583	58.606625	95.477150	2.011442	0.000000	4.577565	0.000000	0.000000	0.000000	-0.055360	0.101776	-0.218176	0.000000	0.000000	3.000000	3.000000	1.000000
20043.464657	-0.006407	0.483526	0.212793	76.092583	58.606625	95.477150	2.011442	0.000000	4.577565	0.000000	0.000000	0.000000	-0.064871	0.101939	-0.208416	0.000000	0.000000	3.000000	3.000000	1.000000
20043.467990	-0.006407	0.483526	0.212793	76.093735	58.513638	95.411835	2.011442	0.000000	4.577565	0.000000	0.000000	0.000000	-0.064871	0.101939	-0.208416	0.000000	0.000000	3.000000	3.000000	1.000000
20043.471324	-0.006591	0.483883	0.212080	76.093735	58.513638	95.411835	2.011442	0.000000	4.577565	0.000000	0.000000	0.000000	-0.055146	0.106967	-0.213949	0.000000	0.000000	3.000000	3.000000	1.000000
20043.474657	-0.006591	0.483883	0.212080	76.093735	58.513638	95.411835	2.011442	0.000000	4.577565	0.000000	0.000000	0.000000	-0.055146	0.106967	-0.213949	0.000000	0.000000	3.000000	3.000000	1.000000
20043.477990	-0.006591	0.483883	0.212080	76.108177	58.592285	95.512466	2.015394	0.000000	4.575826	0.000000	0.000000	0.000000	-0.055146	0.106967	-0.213949	0.000000	0.000000	3.000000	3.000000	1.000000
20043.481324	-0.006591	0.483883	0.212080	76.108177	58.592285	95.512466	2.015394	0.000000	4.575826	0.000000	0.000000	0.000000	-0.055146	0.106967	-0.213949	0.000000	0.000000	3.000000	3.000000	1.000000
20043.484657	-0.006806	0.484240	0.211399	76.108177	58.592285	95.512466	2.015394	0.000000	4.575826	0.000000	0.000000	0.000000	-0.064646	0.107145	-0.204161	0.000000	0.000000	3.000000	3.000000	1.000000
20043.487990	-0.006806	0.484240	0.211399	76.120987	58.660282	95.602119	2.015394	0.000000	4.575826	0.000000	0.000000	0.000000	-0.064646	0.107145	-0.204161	0.000000	0.000000	3.000000	3.000000	1.000000
20043.491324	-0.007053	0.484634	0.210750	76.120987	58.660282	95.602119	2.015394	0.000000	4.575826	0.000000	0.000000	0.000000	-0.074122	0.118258	-0.194801	0.000000	0.000000	3.000000	3.000000	1.000000
20043.494657	-0.007053	0.484634	0.210750	76.120987	58.660282	95.602119	2.015394	0.000000	4.575826	0.000000	0.000000	0.000000	-0.074122	0.118258	-0.194801	0.000000	0.000000	3.000000	3.000000	1.000000
20043.497990	-0.007053	0.484634	0.210750	76.130569	58.703907	95.669472	2.017633	0.000000	4.574839	0.000000	0.000000	0.000000	-0.074122	0.118258	-0.194801	0.000000	0.000000	3.000000	3.000000	1.000000
20043.501324	-0.007053	0.484634	0.210750	76.130569	58.703907	95.669472	2.017633	0.000000	4.574839	0.000000	0.000000	0.000000	-0.074122	0.118258	-0.194801	0.000000	0.000000	3.000000	3.000000	1.000000
20043.504657	-0.007300	0.485028	0.210099	76.130569	58.703907	95.669472	2.017633	0.000000	4.574839	0.000000	0.000000	0.000000	-0.073972	0.118020	-0.195109	0.000000	0.000000	3.000000	3.000000	1.000000
20043.507990	-0.007300	0.485028	0.210099	76.138550	58.733967	95.725639	2.017633	0.000000	4.574839	0.000000	0.000000	0.000000	-0.073972	0.118020	-0.195109	0.000000	0.000000	3.000000	3.000000	1.000000
20043.511324	-0.007578	0.485458	0.209480	76.138550	58.733967	95.725639	2.017633	0.000000	4.574839	0.000000	0.000000	0.000000	-0.083426	0.129129	-0.185739	0.000000	0.000000	3.000000	3.000000	1.000000
20043.514657	-0.007578	0.485458	0.209480	76.138550	58.733967	95.725639	2.017633	0.000000	4.574839	0.000000	0.000000	0.000000	-0.083426	0.129129	-0.185739	0.000000	0.000000	3.000000	3.000000	1.000000
20043.517990	-0.007578	0.485458	0.209480	76.144920	58.755898	95.770638	2.018277	0.000000	4.574555	0.000000	0.000000	0.000000	-0.083426	0.129129	-0.185739	0.000000	0.000000	3.000000	3.000000	1.000000
20043.521324	-0.007578	0.485458	0.209480	76.144920	58.755898	95.770638	2.018277	0.000000	4.574555	0.000000	0.000000	0.000000	-0.083426	0.129129	-0.185739	0.000000	0.000000	3.000000	3.000000	1.000000
20043.524657	-0.007825	0.485908	0.208911	76.144920	58.755898	95.770638	2.018277	0.000000	4.574555	0.000000	0.000000	0.000000	-0.073957	0.134984	-0.170796	0.000000	0.000000	3.000000	3.000000	1.000000
20043.527990	-0.007825	0.485908	0.208911	76.146538	58.742367	95.781914	2.018277	0.000000	4.574555	0.000000	0.000000	0.000000	-0.073957	0.134984	-0.170796	0.000000	0.000000	3.000000	3.000000	1.000000
20043.531324	-0.008071	0.486395	0.208373	76.146538	58.742367	95.781914	2.018277	0.000000	4.574555	0.000000	0.000000	0.000000	-0.073943	0.146106	-0.161291	0.000000	0.000000	3.000000	3.000000	1.000000
20043.534657	-0.008071	0.486395	0.208373	76.146538	58.742367	95.781914	2.018277	0.000000	4.574555	0.000000	0.000000	0.000000	-0.073943	0.146106	-0.161291	0.000000	0.000000	3.000000	3.000000	1.000000
20043.537990	-0.008071	0.486395	0.208373	76.148117	58.731541	95.793175	2.018193	0.000000	4.574593	0.000000	0.000000	0.000000	-0.073943	0.146106	-0.161291	0.000000	0.000000	3.000000	3.000000	1.000000
20043.541324	-0.008071	0.486395	0.208373	76.148117	58.731541	95.793175	2.018193	0.000000	4.574593	0.000000	0.000000	0.000000	-0.073943	0.146106	-0.161291	0.000000	0.000000	3.000000	3.000000	1.000000
20043.544657	-0.008318	0.486847	0.207871	76.148117	58.731541	95.793175	2.018193	0.000000	4.574593	0.000000	0.000000	0.000000	-0.073952	0.135413	-0.150811	0.000000	0.000000	3.000000	3.000000	1.000000
20043.547990	-0.008318	0.486847	0.207871	76.148117	58.709774	95.793167	2.018193	0.000000	4.574593	0.000000	0.000000	0.000000	-0.073952	0.135413	-0.150811	0.000000	0.000000	3.000000	3.000000	1.000000
20043.551324	-0.008595	0.487316	0.207383	76.148117	58.709774	95.793167	2.018193	0.000000	4.574593	0.000000	0.000000	0.000000	-0.083363	0.140879	-0.146277	0.000000	0.000000	3.000000	3.000000	1.000000
20043.554657	-0.008595	0.487316	0.207383	76.148117	58.709774	95.793167	2.018193	0.000000	4.574593	0.000000	0.000000	0.000000	-0.083363	0.140879	-0.146277	0.000000	0.000000	3.000000	3.000000	1.000000
20043.557990	-0.008595	0.487316	0.207383	76.148117	58.685307	95.793182	2.016577	0.000000	4.575305	0.000000	0.000000	0.000000	-0.083363	0.140879	-0.146277	0.000000	0.000000	3.000000	3.000000	1.000000
20043.561324	-0.008595	0.487316	0.207383	76.148117	58.685307	95.793182	2.016577	0.000000	4.575305	0.000000	0.000000	0.000000	-0.083363	0.140879	-0.146277	0.000000	0.000000	3.000000	3.000000	1.000000
20043.564657	-0.008873	0.487785	0.206895	76.148117	58.685307	95.793182	2.016577	0.000000	4.575305	0.000000	0.000000	0.000000	-0.083235	0.140662	-0.146524	0.000000	0.000000	3.000000	3.000000	1.000000
20043.567990	-0.008873	0.487785	0.206895	76.148102	58.658104	95.793182	2.016577	0.000000	4.575305	0.000000	0.000000	0.000000	-0.083235	0.140662	-0.146524	0.000000	0.000000	3.000000	3.000000	1.000000
20043.571324	-0.009213	0.488236	0.206423	76.148102	58.658104	95.793182	2.016577	0.000000	4.575305	0.000000	0.000000	0.000000	-0.102083	0.135258	-0.141627	0.000000	0.000000	3.000000	3.000000	1.000000
20043.574657	-0.009213	0.488236	0.206423	76.148102	58.658104	95.793182	2.016577	0.000000	4.575305	0.000000	0.000000	0.000000	-0.102083	0.135258	-0.141627	0.000000	0.000000	3.000000	3.000000	1.000000
20043.577990	-0.009213	0.488236	0.206423	76.151299	58.650051	95.815689	2.012967	0.000000	4.576894	0.000000	0.000000	0.000000	-0.102083	0.135258	-0.141627	0.000000	0.000000	3.000000	3.000000	1.000000
20043.581324	-0.009213	0.488236	0.206423	76.151299	58.650051	95.815689	2.012967	0.000000	4.576894	0.000000	0.000000	0.000000	-0.102083	0.135258	-0.141627	0.000000	0.000000	3.000000	3.000000	1.000000
20043.584657	-0.009552	0.488665	0.205899	76.151299	58.650051	95.815689	2.012967	0.000000	4.576894	0.000000	0.000000	0.000000	-0.101714	0.128891	-0.157056	0.000000	0.000000	3.000000	3.000000	1.000000
20043.587990	-0.009552	0.488665	0.205899	76.154465	58.639271	95.838211	2.012967	0.000000	4.576894	0.000000	0.000000	0.000000	-0.101714	0.128891	-0.157056	0.000000	0.000000	3.000000	3.000000	1.000000
20043.591324	-0.009922	0.489077	0.205392	76.154465	58.639271	95.838211	2.012967	0.000000	4.576894	0.000000	0.000000	0.000000	-0.111065	0.123488	-0.152041	0.000000	0.000000	3.000000	3.000000	1.000000
20043.594657	-0.009922	0.489077	0.205392	76.154465	58.639271	95.838211	2.012967	0.000000	4.576894	0.000000	0.000000	0.000000	-0.111065	0.123488	-0.152041	0.000000	0.000000	3.000000	3.000000	1.000000
20043.597990	-0.009922	0.489077	0.205392	76.159233	58.639477	95.872032	2.008182	0.000000	4.578996	0.000000	0.000000	0.000000	-0.111065	0.123488	-0.152041	0.000000	0.000000	3.000000	3.000000	1.000000
20043.601324	-0.009922	0.489077	0.205392	76.159233	58.639477	95.872032	2.008182	0.000000	4.578996	0.000000	0.000000	0.000000	-0.111065	0.123488	-0.152041	0.000000	0.000000	3.000000	3.000000	1.000000
20043.604657	-0.010260	0.489486	0.204851	76.159233	58.639477	95.872032	2.008182	0.000000	4.578996	0.000000	0.000000	0.000000	-0.101301	0.122790	-0.162460	0.000000	0.000000	3.000000	3.000000	1.000000
20043.607990	-0.010260	0.489486	0.204851	76.165604	58.650677	95.917175	2.008182	0.000000	4.578996	0.000000	0.000000	0.000000	-0.101301	0.122790	-0.162460	0.000000	0.000000	3.000000	3.000000	1.000000
20043.611324	-0.010628	0.489840	0.204293	76.165604	58.650677	95.917175	2.008182	0.000000	4.578996	0.000000	0.000000	0.000000	-0.110479	0.106053	-0.167225	0.000000	0.000000	3.000000	3.000000	1.000000
20043.614657	-0.010628	0.489840	0.204293	76.165604	58.650677	95.917175	2.008182	0.000000	4.578996	0.000000	0.000000	0.000000	-0.110479	0.106053	-0.167225	0.000000	0.000000	3.000000	3.000000	1.000000
20043.617990	-0.010628	0.489840	0.204293	76.172073	58.690723	95.992348	2.003969	0.000000	4.580842	0.000000	0.000000	0.000000	-0.110479	0.106053	-0.167225	0.000000	0.000000	3.000000	3.000000	1.000000
20043.621324	-0.010628	0.489840	0.204293	76.172073	58.690723	95.992348	2.003969	0.000000	4.580842	0.000000	0.000000	0.000000	-0.110479	0.106053	-0.167225	0.000000	0.000000	3.000000	3.000000	1.000000
20043.624657	-0.010965	0.490193	0.203735	76.172073	58.690723	95.992348	2.003969	0.000000	4.580842	0.000000	0.000000	0.000000	-0.100874	0.105861	-0.167329	0.000000	0.000000	3.000000	3.000000	1.000000
20043.627990	-0.010965	0.490193	0.203735	76.175491	58.735023	96.067032	2.003969	0.000000	4.580842	0.000000	0.000000	0.000000	-0.100874	0.105861	-0.167329	0.000000	0.000000	3.000000	3.000000	1.000000
20043.631324	-0.011300	0.490526	0.203161	76.175491	58.735023	96.067032	2.003969	0.000000	4.580842	0.000000	0.000000	0.000000	-0.100613	0.100006	-0.172471	0.000000	0.000000	3.000000	3.000000	1.000000
20043.634657	-0.011300	0.490526	0.203161	76.175491	58.735023	96.067032	2.003969	0.000000	4.580842	0.000000	0.000000	0.000000	-0.100613	0.100006	-0.172471	0.000000	0.000000	3.000000	3.000000	1.000000
20043.637990	-0.011300	0.490526	0.203161	76.178947	58.789715	96.164764	2.000634	0.000000	4.582299	0.000000	0.000000	0.000000	-0.100613	0.100006	-0.172471	0.000000	0.000000	3.000000	3.000000	1.000000
20043.641324	-0.011300	0.490526	0.203161	76.178947	58.789715	96.164764	2.000634	0.000000	4.582299	0.000000	0.000000	0.000000	-0.100613	0.100006	-0.172471	0.000000	0.000000	3.000000	3.000000	1.000000
20043.644657	-0.011666	0.490840	0.202568	76.178947	58.789715	96.164764	2.000634	0.000000	4.582299	0.000000	0.000000	0.000000	-0.109740	0.094139	-0.177791	0.000000	0.000000	3.000000	3.000000	1.000000
20043.647990	-0.011666	0.490840	0.202568	76.171761	58.858788	96.280243	2.000634	0.000000	4.582299	0.000000	0.000000	0.000000	-0.109740	0.094139	-0.177791	0.000000	0.000000	3.000000	3.000000	1.000000
20043.651324	-0.012031	0.491134	0.201958	76.171761	58.858788	96.280243	2.000634	0.000000	4.582299	0.000000	0.000000	0.000000	-0.109445	0.088277	-0.182955	0.000000	0.000000	3.000000	3.000000	1.000000
20043.654657	-0.012031	0.491134	0.201958	76.171761	58.858788	96.280243	2.000634	0.000000	4.582299	0.000000	0.000000	0.000000	-0.109445	0.088277	-0.182955	0.000000	0.000000	3.000000	3.000000	1.000000
20043.657990	-0.012031	0.491134	0.201958	76.158524	58.948975	96.409332	1.996714	0.000000	4.584008	0.000000	0.000000	0.000000	-0.109445	0.088277	-0.182955	0.000000	0.000000	3.000000	3.000000	1.000000
20043.661324	-0.012031	0.491134	0.201958	76.158524	58.948975	96.409332	1.996714	0.000000	4.584008	0.000000	0.000000	0.000000	-0.109445	0.088277	-0.182955	0.000000	0.000000	3.000000	3.000000	1.000000
20043.664657	-0.012395	0.491411	0.201366	76.158524	58.948975	96.409332	1.996714	0.000000	4.584008	0.000000	0.000000	0.000000	-0.109337	0.082953	-0.177765	0.000000	0.000000	3.000000	3.000000	1.000000
20043.667990	-0.012395	0.491411	0.201366	76.146805	59.062920	96.468742	1.996714	0.000000	4.584008	0.000000	0.000000	0.000000	-0.109337	0.082953	-0.177765	0.000000	0.000000	3.000000	3.000000	1.000000
20043.671324	-0.012758	0.491666	0.200721	76.146805	59.062920	96.468742	1.996714	0.000000	4.584008	0.000000	0.000000	0.000000	-0.108835	0.076585	-0.193297	0.000000	0.000000	3.000000	3.000000	1.000000
20043.674657	-0.012758	0.491666	0.200721	76.146805	59.062920	96.468742	1.996714	0.000000	4.584008	0.000000	0.000000	0.000000	-0.108835	0.076585	-0.193297	0.000000	0.000000	3.000000	3.000000	1.000000
20043.677990	-0.012758	0.491666	0.200721	76.128899	59.184486	96.446526	1.993093	0.000000	4.585583	0.000000	0.000000	0.000000	-0.108835	0.076585	-0.193297	0.000000	0.000000	3.000000	3.000000	1.000000
20043.681324	-0.012758	0.491666	0.200721	76.128899	59.184486	96.446526	1.993093	0.000000	4.585583	0.000000	0.000000	0.000000	-0.108835	0.076585	-0.193297	0.000000	0.000000	3.000000	3.000000	1.000000
20043.684657	-0.013151	0.491921	0.200075	76.128899	59.184486	96.446526	1.993093	0.000000	4.585583	0.000000	0.000000	0.000000	-0.117972	0.076418	-0.193757	0.000000	0.000000	3.000000	3.000000	1.000000
20043.687990	-0.013151	0.491921	0.200075	76.094124	59.334641	96.518082	1.993093	0.000000	4.585583	0.000000	0.000000	0.000000	-0.117972	0.076418	-0.193757	0.000000	0.000000	3.000000	3.000000	1.000000
20043.691324	-0.013544	0.492139	0.199430	76.094124	59.334641	96.518082	1.993093	0.000000	4.585583	0.000000	0.000000	0.000000	-0.117741	0.065471	-0.193481	0.000000	0.000000	3.000000	3.000000	1.000000
20043.694657	-0.013544	0.492139	0.199430	76.094124	59.334641	96.518082	1.993093	0.000000	4.585583	0.000000	0.000000	0.000000	-0.117741	0.065471	-0.193481	0.000000	0.000000	3.000000	3.000000	1.000000
20043.697990	-0.013544	0.492139	0.199430	76.047050	59.514690	96.727516	1.988746	0.000000	4.587471	0.000000	0.000000	0.000000	-0.117741	0.065471	-0.193481	0.000000	0.000000	3.000000	3.000000	1.000000
20043.701324	-0.013544	0.492139	0.199430	76.047050	59.514690	96.727516	1.988746	0.000000	4.587471	0.000000	0.000000	0.000000	-0.117741	0.065471	-0.193481	0.000000	0.000000	3.000000	3.000000	1.000000
20043.704657	-0.013966	0.492355	0.198749	76.047050	59.514690	96.727516	1.988746	0.000000	4.587471	0.000000	0.000000	0.000000	-0.126620	0.064754	-0.204364	0.000000	0.000000	3.000000	3.000000	1.000000
20043.707990	-0.013966	0.492355	0.198749	75.990562	59.698730	97.020020	1.988746	0.000000	4.587471	0.000000	0.000000	0.000000	-0.126620	0.064754	-0.204364	0.000000	0.000000	3.000000	3.000000	1.000000
20043.711324	-0.014387	0.492570	0.198067	75.990562	59.698730	97.020020	1.988746	0.000000	4.587471	0.000000	0.000000	0.000000	-0.126345	0.064587	-0.204678	0.000000	0.000000	3.000000	3.000000	1.000000
20043.714657	-0.014387	0.492570	0.198067	75.990562	59.698730	97.020020	1.988746	0.000000	4.587471	0.000000	0.000000	0.000000	-0.126345	0.064587	-0.204678	0.000000	0.000000	3.000000	3.000000	1.000000
20043.717990	-0.014387	0.492570	0.198067	75.920059	59.899727	97.277641	1.983827	0.000000	4.589600	0.000000	0.000000	0.000000	-0.126345	0.064587	-0.204678	0.000000	0.000000	3.000000	3.000000	1.000000
20043.721324	-0.014387	0.492570	0.198067	75.920059	59.899727	97.277641	1.983827	0.000000	4.589600	0.000000	0.000000	0.000000	-0.126345	0.064587	-0.204678	0.000000	0.000000	3.000000	3.000000	1.000000
20043.724657	-0.014838	0.492766	0.197367	75.920059	59.899727	97.277641	1.983827	0.000000	4.589600	0.000000	0.000000	0.000000	-0.135280	0.058785	-0.210121	0.000000	0.000000	3.000000	3.000000	1.000000
20043.727990	-0.014838	0.492766	0.197367	75.843094	60.117531	97.361160	1.983827	0.000000	4.589600	0.000000	0.000000	0.000000	-0.135280	0.058785	-0.210121	0.000000	0.000000	3.000000	3.000000	1.000000
20043.731324	-0.015226	0.492945	0.196685	75.843094	60.117531	97.361160	1.983827	0.000000	4.589600	0.000000	0.000000	0.000000	-0.116482	0.053549	-0.204512	0.000000	0.000000	3.000000	3.000000	1.000000
20043.734657	-0.015226	0.492945	0.196685	75.843094	60.117531	97.361160	1.983827	0.000000	4.589600	0.000000	0.000000	0.000000	-0.116482	0.053549	-0.204512	0.000000	0.000000	3.000000	3.000000	1.000000
20043.737990	-0.015226	0.492945	0.196685	75.761139	60.352303	97.386101	1.979070	0.000000	4.591653	0.000000	0.000000	0.000000	-0.116482	0.053549	-0.204512	0.000000	0.000000	3.000000	3.000000	1.000000
20043.741324	-0.015226	0.492945	0.196685	75.761139	60.352303	97.386101	1.979070	0.000000	4.591653	0.000000	0.000000	0.000000	-0.116482	0.053549	-0.204512	0.000000	0.000000	3.000000	3.000000	1.000000
20043.744657	-0.015613	0.493121	0.195967	75.761139	60.352303	97.386101	1.979070	0.000000	4.591653	0.000000	0.000000	0.000000	-0.115976	0.052829	-0.215257	0.000000	0.000000	3.000000	3.000000	1.000000
20043.747990	-0.015613	0.493121	0.195967	75.674141	60.597889	97.487381	1.979070	0.000000	4.591653	0.000000	0.000000	0.000000	-0.115976	0.052829	-0.215257	0.000000	0.000000	3.000000	3.000000	1.000000
20043.751324	-0.016030	0.493262	0.195285	75.674141	60.597889	97.487381	1.979070	0.000000	4.591653	0.000000	0.000000	0.000000	-0.125269	0.042562	-0.204744	0.000000	0.000000	3.000000	3.000000	1.000000
20043.754657	-0.016030	0.493262	0.195285	75.674141	60.597889	97.487381	1.979070	0.000000	4.591653	0.000000	0.000000	0.000000	-0.125269	0.042562	-0.204744	0.000000	0.000000	3.000000	3.000000	1.000000
20043.757990	-0.016030	0.493262	0.195285	75.577484	60.848831	97.651787	1.975087	0.000000	4.593368	0.000000	0.000000	0.000000	-0.125269	0.042562	-0.204744	0.000000	0.000000	3.000000	3.000000	1.000000
20043.761324	-0.016030	0.493262	0.195285	75.577484	60.848831	97.651787	1.975087	0.000000	4.593368	0.000000	0.000000	0.000000	-0.125269	0.042562	-0.204744	0.000000	0.000000	3.000000	3.000000	1.000000
20043.764657	-0.016445	0.493383	0.194550	75.577484	60.848831	97.651787	1.975087	0.000000	4.593368	0.000000	0.000000	0.000000	-0.124605	0.036231	-0.220457	0.000000	0.000000	3.000000	3.000000	1.000000
20043.767990	-0.016445	0.493383	0.194550	75.477074	61.122437	97.814301	1.975087	0.000000	4.593368	0.000000	0.000000	0.000000	-0.124605	0.036231	-0.220457	0.000000	0.000000	3.000000	3.000000	1.000000
20043.771324	-0.016860	0.493504	0.193814	75.477074	61.122437	97.814301	1.975087	0.000000	4.593368	0.000000	0.000000	0.000000	-0.124307	0.036112	-0.220790	0.000000	0.000000	3.000000	3.000000	1.000000
20043.774657	-0.016860	0.493504	0.193814	75.477074	61.122437	97.814301	1.975087	0.000000	4.593368	0.000000	0.000000	0.000000	-0.124307	0.036112	-0.220790	0.000000	0.000000	3.000000	3.000000	1.000000
20043.777990	-0.016860	0.493504	0.193814	75.352959	61.413033	97.986542	1.971139	0.000000	4.595064	0.000000	0.000000	0.000000	-0.124307	0.036112	-0.220790	0.000000	0.000000	3.000000	3.000000	1.000000
20043.781324	-0.016860	0.493504	0.193814	75.352959	61.413033	97.986542	1.971139	0.000000	4.595064	0.000000	0.000000	0.000000	-0.124307	0.036112	-0.220790	0.000000	0.000000	3.000000	3.000000	1.000000
20043.784657	-0.017273	0.493605	0.193060	75.352959	61.413033	97.986542	1.971139	0.000000	4.595064	0.000000	0.000000	0.000000	-0.123878	0.030359	-0.226066	0.000000	0.000000	3.000000	3.000000	1.000000
20043.787990	-0.017273	0.493605	0.193060	75.208237	61.705624	98.265236	1.971139	0.000000	4.595064	0.000000	0.000000	0.000000	-0.123878	0.030359	-0.226066	0.000000	0.000000	3.000000	3.000000	1.000000
20043.791324	-0.017685	0.493706	0.192306	75.208237	61.705624	98.265236	1.971139	0.000000	4.595064	0.000000	0.000000	0.000000	-0.123573	0.030246	-0.226406	0.000000	0.000000	3.000000	3.000000	1.000000
20043.794657	-0.017685	0.493706	0.192306	75.208237	61.705624	98.265236	1.971139	0.000000	4.595064	0.000000	0.000000	0.000000	-0.123573	0.030246	-0.226406	0.000000	0.000000	3.000000	3.000000	1.000000
20043.797990	-0.017685	0.493706	0.192306	75.056351	62.016132	98.583313	1.967548	0.000000	4.596602	0.000000	0.000000	0.000000	-0.123573	0.030246	-0.226406	0.000000	0.000000	3.000000	3.000000	1.000000
20043.801324	-0.018064	0.493823	0.191532	75.056351	62.016132	98.583313	1.967548	0.000000	4.596602	0.000000	0.000000	0.000000	-0.113873	0.035156	-0.232046	0.000000	0.000000	3.000000	3.000000	1.000000
20043.804657	-0.018064	0.493823	0.191532	75.056351	62.016132	98.583313	1.967548	0.000000	4.596602	0.000000	0.000000	0.000000	-0.113873	0.035156	-0.232046	0.000000	0.000000	3.000000	3.000000	1.000000
20043.807990	-0.018064	0.493823	0.191532	74.908676	62.304371	98.766022	1.966565	0.000000	4.597023	0.000000	0.000000	0.000000	-0.113873	0.035156	-0.232046	0.000000	0.000000	3.000000	3.000000	1.000000
20043.811324	-0.018473	0.493921	0.190740	74.908676	62.304371	98.766022	1.966565	0.000000	4.597023	0.000000	0.000000	0.000000	-0.122667	0.029426	-0.237615	0.000000	0.000000	3.000000	3.000000	1.000000
20043.814657	-0.018473	0.493921	0.190740	74.908676	62.304371	98.766022	1.966565	0.000000	4.597023	0.000000	0.000000	0.000000	-0.122667	0.029426	-0.237615	0.000000	0.000000	3.000000	3.000000	1.000000
20043.817990	-0.018473	0.493921	0.190740	74.783401	62.586090	98.980453	1.965137	0.000000	4.597634	0.000000	0.000000	0.000000	-0.122667	0.029426	-0.237615	0.000000	0.000000	3.000000	3.000000	1.000000
20043.821324	-0.018473	0.493921	0.190740	74.783401	62.586090	98.980453	1.965137	0.000000	4.597634	0.000000	0.000000	0.000000	-0.122667	0.029426	-0.237615	0.000000	0.000000	3.000000	3.000000	1.000000
20043.824657	-0.018881	0.494019	0.189947	74.783401	62.586090	98.980453	1.965137	0.000000	4.597634	0.000000	0.000000	0.000000	-0.122345	0.029308	-0.237971	0.000000	0.000000	3.000000	3.000000	1.000000
20043.827990	-0.018881	0.494019	0.189947	74.681450	62.820210	99.318352	1.965137	0.000000	4.597634	0.000000	0.000000	0.000000	-0.122345	0.029308	-0.237971	0.000000	0.000000	3.000000	3.000000	1.000000
20043.831324	-0.019288	0.494099	0.189171	74.681450	62.820210	99.318352	1.965137	0.000000	4.597634	0.000000	0.000000	0.000000	-0.122190	0.024189	-0.232756	0.000000	0.000000	3.000000	3.000000	1.000000
20043.834657	-0.019288	0.494099	0.189171	74.681450	62.820210	99.318352	1.965137	0.000000	4.597634	0.000000	0.000000	0.000000	-0.122190	0.024189	-0.232756	0.000000	0.000000	3.000000	3.000000	1.000000
20043.837990	-0.019288	0.494099	0.189171	74.615097	63.023407	99.635605	1.962167	0.000000	4.598902	0.000000	0.000000	0.000000	-0.122190	0.024189	-0.232756	0.000000	0.000000	3.000000	3.000000	1.000000
20043.841324	-0.019288	0.494099	0.189171	74.615097	63.023407	99.635605	1.962167	0.000000	4.598902	0.000000	0.000000	0.000000	-0.122190	0.024189	-0.232756	0.000000	0.000000	3.000000	3.000000	1.000000
20043.844657	-0.019664	0.494198	0.188412	74.615097	63.023407	99.635605	1.962167	0.000000	4.598902	0.000000	0.000000	0.000000	-0.112833	0.029685	-0.227841	0.000000	0.000000	3.000000	3.000000	1.000000
20043.847990	-0.019664	0.494198	0.188412	74.572403	63.192726	99.850365	1.962167	0.000000	4.598902	0.000000	0.000000	0.000000	-0.112833	0.029685	-0.227841	0.000000	0.000000	3.000000	3.000000	1.000000
20043.851324	-0.019980	0.494317	0.187705	74.572403	63.192726	99.850365	1.962167	0.000000	4.598902	0.000000	0.000000	0.000000	-0.094661	0.035772	-0.212027	0.000000	0.000000	3.000000	3.000000	1.000000
20043.854657	-0.019980	0.494317	0.187705	74.572403	63.192726	99.850365	1.962167	0.000000	4.598902	0.000000	0.000000	0.000000	-0.094661	0.035772	-0.212027	0.000000	0.000000	3.000000	3.000000	1.000000
20043.857990	-0.019980	0.494317	0.187705	74.540764	63.347149	99.967506	1.960798	0.000000	4.599486	0.000000	0.000000	0.000000	-0.094661	0.035772	-0.212027	0.000000	0.000000	3.000000	3.000000	1.000000
20043.861324	-0.019980	0.494317	0.187705	74.540764	63.347149	99.967506	1.960798	0.000000	4.599486	0.000000	0.000000	0.000000	-0.094661	0.035772	-0.212027	0.000000	0.000000	3.000000	3.000000	1.000000
20043.864657	-0.020235	0.494457	0.187051	74.540764	63.347149	99.967506	1.960798	0.000000	4.599486	0.000000	0.000000	0.000000	-0.076576	0.041858	-0.196141	0.000000	0.000000	3.000000	3.000000	1.000000
20043.867990	-0.020235	0.494457	0.187051	74.528290	63.467941	99.976707	1.960798	0.000000	4.599486	0.000000	0.000000	0.000000	-0.076576	0.041858	-0.196141	0.000000	0.000000	3.000000	3.000000	1.000000
20043.871324	-0.020429	0.494615	0.186415	74.528290	63.467941	99.976707	1.960798	0.000000	4.599486	0.000000	0.000000	0.000000	-0.058231	0.047321	-0.190792	0.000000	0.000000	3.000000	3.000000	1.000000
20043.874657	-0.020429	0.494615	0.186415	74.528290	63.467941	99.976707	1.960798	0.000000	4.599486	0.000000	0.000000	0.000000	-0.058231	0.047321	-0.190792	0.000000	0.000000	3.000000	3.000000	1.000000
20043.877990	-0.020429	0.494615	0.186415	74.541069	63.563072	99.977097	1.962895	0.000000	4.598592	0.000000	0.000000	0.000000	-0.058231	0.047321	-0.190792	0.000000	0.000000	3.000000	3.000000	1.000000
20043.881324	-0.020429	0.494615	0.186415	74.541069	63.563072	99.977097	1.962895	0.000000	4.598592	0.000000	0.000000	0.000000	-0.058231	0.047321	-0.190792	0.000000	0.000000	3.000000	3.000000	1.000000
20043.884657	-0.020655	0.494774	0.185813	74.541069	63.563072	99.977097	1.962895	0.000000	4.598592	0.000000	0.000000	0.000000	-0.067595	0.047816	-0.180686	0.000000	0.000000	3.000000	3.000000	1.000000
20043.887990	-0.020655	0.494774	0.185813	74.554085	63.649754	100.075989	1.962895	0.000000	4.598592	0.000000	0.000000	0.000000	-0.067595	0.047816	-0.180686	0.000000	0.000000	3.000000	3.000000	1.000000
20043.891324	-0.020820	0.494970	0.185245	74.554085	63.649754	100.075989	1.962895	0.000000	4.598592	0.000000	0.000000	0.000000	-0.049481	0.058870	-0.170278	0.000000	0.000000	3.000000	3.000000	1.000000
20043.894657	-0.020820	0.494970	0.185245	74.554085	63.649754	100.075989	1.962895	0.000000	4.598592	0.000000	0.000000	0.000000	-0.049481	0.058870	-0.170278	0.000000	0.000000	3.000000	3.000000	1.000000
20043.897990	-0.020820	0.494970	0.185245	74.564461	63.715981	100.161621	1.965185	0.000000	4.597612	0.000000	0.000000	0.000000	-0.049481	0.058870	-0.170278	0.000000	0.000000	3.000000	3.000000	1.000000
20043.901324	-0.020820	0.494970	0.185245	74.564461	63.715981	100.161621	1.965185	0.000000	4.597612	0.000000	0.000000	0.000000	-0.049481	0.058870	-0.170278	0.000000	0.000000	3.000000	3.000000	1.000000
20043.904657	-0.020954	0.495166	0.184678	74.564461	63.715981	100.161621	1.965185	0.000000	4.597612	0.000000	0.000000	0.000000	-0.040239	0.058745	-0.170153	0.000000	0.000000	3.000000	3.000000	1.000000
20043.907990	-0.020954	0.495166	0.184678	74.573494	63.774658	100.228630	1.965185	0.000000	4.597612	0.000000	0.000000	0.000000	-0.040239	0.058745	-0.170153	0.000000	0.000000	3.000000	3.000000	1.000000
20043.911324	-0.021119	0.495399	0.184143	74.573494	63.774658	100.228630	1.965185	0.000000	4.597612	0.000000	0.000000	0.000000	-0.049616	0.069767	-0.160604	0.000000	0.000000	3.000000	3.000000	1.000000
20043.914657	-0.021119	0.495399	0.184143	74.573494	63.774658	100.228630	1.965185	0.000000	4.597612	0.000000	0.000000	0.000000	-0.049616	0.069767	-0.160604	0.000000	0.000000	3.000000	3.000000	1.000000
20043.917990	-0.021119	0.495399	0.184143	74.582512	63.830734	100.303719	1.968809	0.000000	4.596062	0.000000	0.000000	0.000000	-0.049616	0.069767	-0.160604	0.000000	0.000000	3.000000	3.000000	1.000000
20043.921324	-0.021119	0.495399	0.184143	74.582512	63.830734	100.303719	1.968809	0.000000	4.596062	0.000000	0.000000	0.000000	-0.049616	0.069767	-0.160604	0.000000	0.000000	3.000000	3.000000	1.000000
20043.924657	-0.021253	0.495647	0.183589	74.582512	63.830734	100.303719	1.968809	0.000000	4.596062	0.000000	0.000000	0.000000	-0.040207	0.074564	-0.166098	0.000000	0.000000	3.000000	3.000000	1.000000
20043.927990	-0.021253	0.495647	0.183589	74.590225	63.879269	100.368172	1.968809	0.000000	4.596062	0.000000	0.000000	0.000000	-0.040207	0.074564	-0.166098	0.000000	0.000000	3.000000	3.000000	1.000000
20043.931324	-0.021418	0.495914	0.183051	74.590225	63.879269	100.368172	1.968809	0.000000	4.596062	0.000000	0.000000	0.000000	-0.049409	0.079979	-0.161560	0.000000	0.000000	3.000000	3.000000	1.000000
20043.934657	-0.021418	0.495914	0.183051	74.590225	63.879269	100.368172	1.968809	0.000000	4.596062	0.000000	0.000000	0.000000	-0.049409	0.079979	-0.161560	0.000000	0.000000	3.000000	3.000000	1.000000
20043.937990	-0.021418	0.495914	0.183051	74.599480	63.926823	100.429993	1.972396	0.000000	4.594524	0.000000	0.000000	0.000000	-0.049409	0.079979	-0.161560	0.000000	0.000000	3.000000	3.000000	1.000000
20043.941324	-0.021418	0.495914	0.183051	74.599480	63.926823	100.429993	1.972396	0.000000	4.594524	0.000000	0.000000	0.000000	-0.049409	0.079979	-0.161560	0.000000	0.000000	3.000000	3.000000	1.000000
20043.944657	-0.021552	0.496198	0.182529	74.599480	63.926823	100.429993	1.972396	0.000000	4.594524	0.000000	0.000000	0.000000	-0.040370	0.085405	-0.156411	0.000000	0.000000	3.000000	3.000000	1.000000
20043.947990	-0.021552	0.496198	0.182529	74.604607	63.952003	100.473045	1.972396	0.000000	4.594524	0.000000	0.000000	0.000000	-0.040370	0.085405	-0.156411	0.000000	0.000000	3.000000	3.000000	1.000000
20043.951324	-0.021687	0.496483	0.182007	74.604607	63.952003	100.473045	1.972396	0.000000	4.594524	0.000000	0.000000	0.000000	-0.040292	0.085248	-0.156571	0.000000	0.000000	3.000000	3.000000	1.000000
20043.954657	-0.021687	0.496483	0.182007	74.604607	63.952003	100.473045	1.972396	0.000000	4.594524	0.000000	0.000000	0.000000	-0.040292	0.085248	-0.156571	0.000000	0.000000	3.000000	3.000000	1.000000
20043.957990	-0.021687	0.496483	0.182007	74.611290	63.978935	100.513474	1.976209	0.000000	4.592885	0.000000	0.000000	0.000000	-0.040292	0.085248	-0.156571	0.000000	0.000000	3.000000	3.000000	1.000000
20043.961324	-0.021687	0.496483	0.182007	74.611290	63.978935	100.513474	1.976209	0.000000	4.592885	0.000000	0.000000	0.000000	-0.040292	0.085248	-0.156571	0.000000	0.000000	3.000000	3.000000	1.000000
20043.964657	-0.021822	0.496803	0.181518	74.611290	63.978935	100.513474	1.976209	0.000000	4.592885	0.000000	0.000000	0.000000	-0.040555	0.096220	-0.146701	0.000000	0.000000	3.000000	3.000000	1.000000
20043.967990	-0.021822	0.496803	0.181518	74.619820	63.996216	100.537857	1.976209	0.000000	4.592885	0.000000	0.000000	0.000000	-0.040555	0.096220	-0.146701	0.000000	0.000000	3.000000	3.000000	1.000000
20043.971324	-0.021928	0.497091	0.181068	74.619820	63.996216	100.537857	1.976209	0.000000	4.592885	0.000000	0.000000	0.000000	-0.031781	0.086261	-0.135212	0.000000	0.000000	3.000000	3.000000	1.000000
20043.974657	-0.021928	0.497091	0.181068	74.619820	63.996216	100.537857	1.976209	0.000000	4.592885	0.000000	0.000000	0.000000	-0.031781	0.086261	-0.135212	0.000000	0.000000	3.000000	3.000000	1.000000
20043.977990	-0.021928	0.497091	0.181068	74.630226	64.003845	100.546188	1.979700	0.000000	4.591382	0.000000	0.000000	0.000000	-0.031781	0.086261	-0.135212	0.000000	0.000000	3.000000	3.000000	1.000000
20043.981324	-0.021928	0.497091	0.181068	74.630226	64.003845	100.546188	1.979700	0.000000	4.591382	0.000000	0.000000	0.000000	-0.031781	0.086261	-0.135212	0.000000	0.000000	3.000000	3.000000	1.000000
20043.984657	-0.022033	0.497413	0.180614	74.630226	64.003845	100.546188	1.979700	0.000000	4.591382	0.000000	0.000000	0.000000	-0.031703	0.096590	-0.135994	0.000000	0.000000	3.000000	3.000000	1.000000
20043.987990	-0.022033	0.497413	0.180614	74.650070	64.002823	100.538727	1.979700	0.000000	4.591382	0.000000	0.000000	0.000000	-0.031703	0.096590	-0.135994	0.000000	0.000000	3.000000	3.000000	1.000000
20043.991324	-0.022110	0.497702	0.180199	74.650070	64.002823	100.538727	1.979700	0.000000	4.591382	0.000000	0.000000	0.000000	-0.022965	0.086667	-0.124458	0.000000	0.000000	3.000000	3.000000	1.000000
20043.994657	-0.022110	0.497702	0.180199	74.650070	64.002823	100.538727	1.979700	0.000000	4.591382	0.000000	0.000000	0.000000	-0.022965	0.086667	-0.124458	0.000000	0.000000	3.000000	3.000000	1.000000
20043.997990	-0.022110	0.497702	0.180199	74.676186	64.000473	100.520622	1.983825	0.000000	4.589601	0.000000	0.000000	0.000000	-0.022965	0.086667	-0.124458	0.000000	0.000000	3.000000	3.000000	1.000000
20044.001324	-0.022110	0.497702	0.180199	74.676186	64.000473	100.520622	1.983825	0.000000	4.589601	0.000000	0.000000	0.000000	-0.022965	0.086667	-0.124458	0.000000	0.000000	3.000000	3.000000	1.000000
20044.004657	-0.022217	0.497974	0.179802	74.676186	64.000473	100.520622	1.983825	0.000000	4.589601	0.000000	0.000000	0.000000	-0.032194	0.081652	-0.119206	0.000000	0.000000	3.000000	3.000000	1.000000
20044.007990	-0.022217	0.497974	0.179802	74.692879	63.998745	100.518463	1.983825	0.000000	4.589601	0.000000	0.000000	0.000000	-0.032194	0.081652	-0.119206	0.000000	0.000000	3.000000	3.000000	1.000000
20044.011324	-0.022217	0.497974	0.179802	74.692879	63.998745	100.518463	1.983825	0.000000	4.589601	0.000000	0.000000	0.000000	-0.032194	0.081652	-0.119206	0.000000	0.000000	3.000000	3.000000	1.000000
20044.014657	-0.022217	0.497974	0.179802	74.692879	63.998745	100.518463	1.983825	0.000000	4.589601	0.000000	0.000000	0.000000	-0.032194	0.081652	-0.119206	0.000000	0.000000	3.000000	3.000000	1.000000
20044.017990	-0.022462	0.498501	0.179024	74.698563	64.006744	100.534813	1.985211	0.000000	4.589002	0.000000	0.000000	0.000000	-0.073505	0.158117	-0.233340	0.000000	0.000000	3.000000	3.000000	1.000000
20044.021324	-0.022462	0.498501	0.179024	74.698563	64.006744	100.534813	1.985211	0.000000	4.589002	0.000000	0.000000	0.000000	-0.000000	0.000001	-0.000001	0.000000	0.000000	3.000000	3.000000	1.000000
20044.024657	-0.022462	0.498501	0.179024	74.698563	64.006744	100.534813	1.985211	0.000000	4.589002	0.000000	0.000000	0.000000	-0.000000	0.000001	-0.000001	0.000000	0.000000	3.000000	3.000000	1.000000
20044.027990	-0.022462	0.498501	0.179024	74.704262	64.012054	100.551208	1.987185	0.000000	4.588147	0.000000	0.000000	0.000000	-0.000000	0.000001	-0.000001	0.000000	0.000000	3.000000	3.000000	1.000000
20044.031324	-0.022462	0.498501	0.179024	74.704262	64.012054	100.551208	1.987185	0.000000	4.588147	0.000000	0.000000	0.000000	-0.000000	0.000001	-0.000001	0.000000	0.000000	3.000000	3.000000	1.000000
20044.034657	-0.022601	0.498740	0.178663	74.704262	64.012054	100.551208	1.987185	0.000000	4.588147	0.000000	0.000000	0.000000	-0.041504	0.071614	-0.108436	0.000000	0.000000	3.000000	3.000000	1.000000
20044.037990	-0.022601	0.498740	0.178663	74.708366	64.015663	100.570251	1.987185	0.000000	4.588147	0.000000	0.000000	0.000000	-0.041504	0.071614	-0.108436	0.000000	0.000000	3.000000	3.000000	1.000000
20044.041324	-0.022601	0.498740	0.178663	74.708366	64.015663	100.570251	1.987185	0.000000	4.588147	0.000000	0.000000	0.000000	-0.041504	0.071614	-0.108436	0.000000	0.000000	3.000000	3.000000	1.000000
20044.044657	-0.022601	0.498740	0.178663	74.708366	64.015663	100.570251	1.987185	0.000000	4.588147	0.000000	0.000000	0.000000	-0.041504	0.071614	-0.108436	0.000000	0.000000	3.000000	3.000000	1.000000
20044.047990	-0.022938	0.499184	0.177975	74.710915	64.020264	100.591949	1.987579	0.000000	4.587976	0.000000	0.000000	0.000000	-0.101349	0.133235	-0.206372	0.000000	0.000000	3.000000	3.000000	1.000000
20044.051324	-0.022938	0.499184	0.177975	74.710915	64.020264	100.591949	1.987579	0.000000	4.587976	0.000000	0.000000	0.000000	0.000000	0.000001	0.000001	0.000000	0.000000	3.000000	3.000000	1.000000
20044.054657	-0.022938	0.499184	0.177975	74.710915	64.020264	100.591949	1.987579	0.000000	4.587976	0.000000	0.000000	0.000000	0.000000	0.000001	0.000001	0.000000	0.000000	3.000000	3.000000	1.000000
20044.057990	-0.022938	0.499184	0.177975	74.713440	64.022156	100.613640	1.986715	0.000000	4.588351	0.000000	0.000000	0.000000	0.000000	0.000001	0.000001	0.000000	0.000000	3.000000	3.000000	1.000000
20044.061324	-0.022938	0.499184	0.177975	74.713440	64.022156	100.613640	1.986715	0.000000	4.588351	0.000000	0.000000	0.000000	0.000000	0.000001	0.000001	0.000000	0.000000	3.000000	3.000000	1.000000
20044.064657	-0.023138	0.499389	0.177648	74.713440	64.022156	100.613640	1.986715	0.000000	4.588351	0.000000	0.000000	0.000000	-0.059832	0.061653	-0.097933	0.000000	0.000000	3.000000	3.000000	1.000000
20044.067990	-0.023138	0.499389	0.177648	74.714706	64.013603	100.624519	1.986715	0.000000	4.588351	0.000000	0.000000	0.000000	-0.059832	0.061653	-0.097933	0.000000	0.000000	3.000000	3.000000	1.000000
20044.071324	-0.023138	0.499389	0.177648	74.714706	64.013603	100.624519	1.986715	0.000000	4.588351	0.000000	0.000000	0.000000	-0.059832	0.061653	-0.097933	0.000000	0.000000	3.000000	3.000000	1.000000
20044.074657	-0.023138	0.499389	0.177648	74.714706	64.013603	100.624519	1.986715	0.000000	4.588351	0.000000	0.000000	0.000000	-0.059832	0.061653	-0.097933	0.000000	0.000000	3.000000	3.000000	1.000000
20044.077990	-0.023538	0.499821	0.177047	74.715981	64.005043	100.635376	1.985451	0.000000	4.588898	0.000000	0.000000	0.000000	-0.120049	0.129380	-0.180350	0.000000	0.000000	3.000000	3.000000	1.000000
20044.081324	-0.023538	0.499821	0.177047	74.715981	64.005043	100.635376	1.985451	0.000000	4.588898	0.000000	0.000000	0.000000	0.000000	-0.000001	0.000001	0.000000	0.000000	3.000000	3.000000	1.000000
20044.084657	-0.023538	0.499821	0.177047	74.715981	64.005043	100.635376	1.985451	0.000000	4.588898	0.000000	0.000000	0.000000	0.000000	-0.000001	0.000001	0.000000	0.000000	3.000000	3.000000	1.000000
20044.087990	-0.023538	0.499821	0.177047	74.717247	63.999214	100.646248	1.982392	0.000000	4.590220	0.000000	0.000000	0.000000	0.000000	-0.000001	0.000001	0.000000	0.000000	3.000000	3.000000	1.000000
20044.091324	-0.023538	0.499821	0.177047	74.717247	63.999214	100.646248	1.982392	0.000000	4.590220	0.000000	0.000000	0.000000	0.000000	-0.000001	0.000001	0.000000	0.000000	3.000000	3.000000	1.000000
20044.094657	-0.023709	0.500012	0.176776	74.717247	63.999214	100.646248	1.982392	0.000000	4.590220	0.000000	0.000000	0.000000	-0.051225	0.057339	-0.081366	0.000000	0.000000	3.000000	3.000000	1.000000
20044.097990	-0.023709	0.500012	0.176776	74.716934	63.991611	100.659714	1.982392	0.000000	4.590220	0.000000	0.000000	0.000000	-0.051225	0.057339	-0.081366	0.000000	0.000000	3.000000	3.000000	1.000000
20044.101324	-0.023709	0.500012	0.176776	74.716934	63.991611	100.659714	1.982392	0.000000	4.590220	0.000000	0.000000	0.000000	-0.051225	0.057339	-0.081366	0.000000	0.000000	3.000000	3.000000	1.000000
20044.104657	-0.023709	0.500012	0.176776	74.716934	63.991611	100.659714	1.982392	0.000000	4.590220	0.000000	0.000000	0.000000	-0.051225	0.057339	-0.081366	0.000000	0.000000	3.000000	3.000000	1.000000
20044.107990	-0.024076	0.500405	0.176141	74.719460	63.993538	100.673470	1.981218	0.000000	4.590727	0.000000	0.000000	0.000000	-0.110295	0.117867	-0.190477	0.000000	0.000000	3.000000	3.000000	1.000000
20044.111324	-0.024076	0.500405	0.176141	74.719460	63.993538	100.673470	1.981218	0.000000	4.590727	0.000000	0.000000	0.000000	-0.000000	-0.000007	0.000000	0.000000	0.000000	3.000000	3.000000	1.000000
20044.114657	-0.024076	0.500405	0.176141	74.719460	63.993538	100.673470	1.981218	0.000000	4.590727	0.000000	0.000000	0.000000	-0.000000	-0.000007	0.000000	0.000000	0.000000	3.000000	3.000000	1.000000
20044.117990	-0.024076	0.500405	0.176141	74.721687	64.006950	100.708733	1.979160	0.000000	4.591615	0.000000	0.000000	0.000000	-0.000000	-0.000007	0.000000	0.000000	0.000000	3.000000	3.000000	1.000000
20044.121324	-0.024076	0.500405	0.176141	74.721687	64.006950	100.708733	1.979160	0.000000	4.591615	0.000000	0.000000	0.000000	-0.000000	-0.000007	0.000000	0.000000	0.000000	3.000000	3.000000	1.000000
20044.124657	-0.024304	0.500590	0.175795	74.721687	64.006950	100.708733	1.979160	0.000000	4.591615	0.000000	0.000000	0.000000	-0.068276	0.055685	-0.103752	0.000000	0.000000	3.000000	3.000000	1.000000
20044.127990	-0.024304	0.500590	0.175795	74.722008	64.027351	100.752090	1.979160	0.000000	4.591615	0.000000	0.000000	0.000000	-0.068276	0.055685	-0.103752	0.000000	0.000000	3.000000	3.000000	1.000000
20044.131324	-0.024304	0.500590	0.175795	74.722008	64.027351	100.752090	1.979160	0.000000	4.591615	0.000000	0.000000	0.000000	-0.068276	0.055685	-0.103752	0.000000	0.000000	3.000000	3.000000	1.000000
20044.134657	-0.024304	0.500590	0.175795	74.722008	64.027351	100.752090	1.979160	0.000000	4.591615	0.000000	0.000000	0.000000	-0.068276	0.055685	-0.103752	0.000000	0.000000	3.000000	3.000000	1.000000
20044.137990	-0.024783	0.500969	0.174975	74.714134	64.066803	100.822060	1.977430	0.000000	4.592360	0.000000	0.000000	0.000000	-0.143826	0.113765	-0.246135	0.000000	0.000000	3.000000	3.000000	1.000000
20044.141324	-0.024783	0.500969	0.174975	74.714134	64.066803	100.822060	1.977430	0.000000	4.592360	0.000000	0.000000	0.000000	-0.000000	0.000004	-0.000002	0.000000	0.000000	3.000000	3.000000	1.000000
20044.144657	-0.024783	0.500969	0.174975	74.714134	64.066803	100.822060	1.977430	0.000000	4.592360	0.000000	0.000000	0.000000	-0.000000	0.000004	-0.000002	0.000000	0.000000	3.000000	3.000000	1.000000
20044.147990	-0.024783	0.500969	0.174975	74.702805	64.116867	100.910698	1.974636	0.000000	4.593562	0.000000	0.000000	0.000000	-0.000000	0.000004	-0.000002	0.000000	0.000000	3.000000	3.000000	1.000000
20044.151324	-0.024783	0.500969	0.174975	74.702805	64.116867	100.910698	1.974636	0.000000	4.593562	0.000000	0.000000	0.000000	-0.000000	0.000004	-0.000002	0.000000	0.000000	3.000000	3.000000	1.000000
20044.154657	-0.025037	0.501165	0.174536	74.702805	64.116867	100.910698	1.974636	0.000000	4.593562	0.000000	0.000000	0.000000	-0.075932	0.058790	-0.131668	0.000000	0.000000	3.000000	3.000000	1.000000
20044.157990	-0.025037	0.501165	0.174536	74.697411	64.174400	101.002251	1.974636	0.000000	4.593562	0.000000	0.000000	0.000000	-0.075932	0.058790	-0.131668	0.000000	0.000000	3.000000	3.000000	1.000000
20044.161324	-0.025286	0.501356	0.174025	74.697411	64.174400	101.002251	1.974636	0.000000	4.593562	0.000000	0.000000	0.000000	-0.074954	0.057171	-0.153340	0.000000	0.000000	3.000000	3.000000	1.000000
20044.164657	-0.025286	0.501356	0.174025	74.697411	64.174400	101.002251	1.974636	0.000000	4.593562	0.000000	0.000000	0.000000	-0.074954	0.057171	-0.153340	0.000000	0.000000	3.000000	3.000000	1.000000
20044.167990	-0.025286	0.501356	0.174025	74.696701	64.231743	101.093925	1.972529	0.000000	4.594467	0.000000	0.000000	0.000000	-0.074954	0.057171	-0.153340	0.000000	0.000000	3.000000	3.000000	1.000000
20044.171324	-0.025286	0.501356	0.174025	74.696701	64.231743	101.093925	1.972529	0.000000	4.594467	0.000000	0.000000	0.000000	-0.074954	0.057171	-0.153340	0.000000	0.000000	3.000000	3.000000	1.000000
20044.174657	-0.025476	0.501546	0.173516	74.696701	64.231743	101.093925	1.972529	0.000000	4.594467	0.000000	0.000000	0.000000	-0.056855	0.057069	-0.152759	0.000000	0.000000	3.000000	3.000000	1.000000
20044.177990	-0.025476	0.501546	0.173516	74.697556	64.290886	101.175072	1.972529	0.000000	4.594467	0.000000	0.000000	0.000000	-0.056855	0.057069	-0.152759	0.000000	0.000000	3.000000	3.000000	1.000000
20044.181324	-0.025663	0.501784	0.172948	74.697556	64.290886	101.175072	1.972529	0.000000	4.594467	0.000000	0.000000	0.000000	-0.056046	0.071311	-0.170181	0.000000	0.000000	3.000000	3.000000	1.000000
20044.184657	-0.025663	0.501784	0.172948	74.697556	64.290886	101.175072	1.972529	0.000000	4.594467	0.000000	0.000000	0.000000	-0.056046	0.071311	-0.170181	0.000000	0.000000	3.000000	3.000000	1.000000
20044.187990	-0.025663	0.501784	0.172948	74.704636	64.351738	101.245888	1.974454	0.000000	4.593640	0.000000	0.000000	0.000000	-0.056046	0.071311	-0.170181	0.000000	0.000000	3.000000	3.000000	1.000000
20044.191324	-0.025663	0.501784	0.172948	74.704636	64.351738	101.245888	1.974454	0.000000	4.593640	0.000000	0.000000	0.000000	-0.056046	0.071311	-0.170181	0.000000	0.000000	3.000000	3.000000	1.000000
20044.194657	-0.025819	0.502003	0.172365	74.704636	64.351738	101.245888	1.974454	0.000000	4.593640	0.000000	0.000000	0.000000	-0.046756	0.065616	-0.175011	0.000000	0.000000	3.000000	3.000000	1.000000
20044.197990	-0.025819	0.502003	0.172365	74.713295	64.411766	101.322227	1.974454	0.000000	4.593640	0.000000	0.000000	0.000000	-0.046756	0.065616	-0.175011	0.000000	0.000000	3.000000	3.000000	1.000000
20044.201324	-0.025945	0.502239	0.171799	74.713295	64.411766	101.322227	1.974454	0.000000	4.593640	0.000000	0.000000	0.000000	-0.037900	0.071017	-0.169782	0.000000	0.000000	3.000000	3.000000	1.000000
20044.204657	-0.025945	0.502239	0.171799	74.713295	64.411766	101.322227	1.974454	0.000000	4.593640	0.000000	0.000000	0.000000	-0.037900	0.071017	-0.169782	0.000000	0.000000	3.000000	3.000000	1.000000
20044.207990	-0.025945	0.502239	0.171799	74.721916	64.471863	101.398636	1.979231	0.000000	4.591584	0.000000	0.000000	0.000000	-0.037900	0.071017	-0.169782	0.000000	0.000000	3.000000	3.000000	1.000000
20044.211324	-0.025945	0.502239	0.171799	74.721916	64.471863	101.398636	1.979231	0.000000	4.591584	0.000000	0.000000	0.000000	-0.037900	0.071017	-0.169782	0.000000	0.000000	3.000000	3.000000	1.000000
20044.214657	-0.026040	0.502491	0.171215	74.721916	64.471863	101.398636	1.979231	0.000000	4.591584	0.000000	0.000000	0.000000	-0.028625	0.075615	-0.175344	0.000000	0.000000	3.000000	3.000000	1.000000
20044.217990	-0.026040	0.502491	0.171215	74.729309	64.526978	101.456238	1.979231	0.000000	4.591584	0.000000	0.000000	0.000000	-0.028625	0.075615	-0.175344	0.000000	0.000000	3.000000	3.000000	1.000000
20044.221324	-0.026136	0.502761	0.170646	74.729309	64.526978	101.456238	1.979231	0.000000	4.591584	0.000000	0.000000	0.000000	-0.028762	0.080991	-0.170475	0.000000	0.000000	3.000000	3.000000	1.000000
20044.224657	-0.026136	0.502761	0.170646	74.729309	64.526978	101.456238	1.979231	0.000000	4.591584	0.000000	0.000000	0.000000	-0.028762	0.080991	-0.170475	0.000000	0.000000	3.000000	3.000000	1.000000
20044.227990	-0.026136	0.502761	0.170646	74.737877	64.589943	101.532784	1.986158	0.000000	4.588592	0.000000	0.000000	0.000000	-0.028762	0.080991	-0.170475	0.000000	0.000000	3.000000	3.000000	1.000000
20044.231324	-0.026136	0.502761	0.170646	74.737877	64.589943	101.532784	1.986158	0.000000	4.588592	0.000000	0.000000	0.000000	-0.028762	0.080991	-0.170475	0.000000	0.000000	3.000000	3.000000	1.000000
20044.234657	-0.026201	0.503028	0.170043	74.737877	64.589943	101.532784	1.986158	0.000000	4.588592	0.000000	0.000000	0.000000	-0.019305	0.080032	-0.181099	0.000000	0.000000	3.000000	3.000000	1.000000
20044.237990	-0.026201	0.503028	0.170043	74.745209	64.642456	101.598488	1.986158	0.000000	4.588592	0.000000	0.000000	0.000000	-0.019305	0.080032	-0.181099	0.000000	0.000000	3.000000	3.000000	1.000000
20044.241324	-0.026296	0.503297	0.169473	74.745209	64.642456	101.598488	1.986158	0.000000	4.588592	0.000000	0.000000	0.000000	-0.028625	0.080644	-0.170810	0.000000	0.000000	3.000000	3.000000	1.000000
20044.244657	-0.026296	0.503297	0.169473	74.745209	64.642456	101.598488	1.986158	0.000000	4.588592	0.000000	0.000000	0.000000	-0.028625	0.080644	-0.170810	0.000000	0.000000	3.000000	3.000000	1.000000
20044.247990	-0.026296	0.503297	0.169473	74.753738	64.708328	101.675224	1.994084	0.000000	4.585153	0.000000	0.000000	0.000000	-0.028625	0.080644	-0.170810	0.000000	0.000000	3.000000	3.000000	1.000000
20044.251324	-0.026296	0.503297	0.169473	74.753738	64.708328	101.675224	1.994084	0.000000	4.585153	0.000000	0.000000	0.000000	-0.028625	0.080644	-0.170810	0.000000	0.000000	3.000000	3.000000	1.000000
20044.254657	-0.026361	0.503547	0.168888	74.753738	64.708328	101.675224	1.994084	0.000000	4.585153	0.000000	0.000000	0.000000	-0.019424	0.074935	-0.175642	0.000000	0.000000	3.000000	3.000000	1.000000
20044.257990	-0.026361	0.503547	0.168888	74.762245	64.771545	101.752029	1.994084	0.000000	4.585153	0.000000	0.000000	0.000000	-0.019424	0.074935	-0.175642	0.000000	0.000000	3.000000	3.000000	1.000000
20044.261324	-0.026455	0.503796	0.168301	74.762245	64.771545	101.752029	1.994084	0.000000	4.585153	0.000000	0.000000	0.000000	-0.028276	0.074756	-0.176186	0.000000	0.000000	3.000000	3.000000	1.000000
20044.264657	-0.026455	0.503796	0.168301	74.762245	64.771545	101.752029	1.994084	0.000000	4.585153	0.000000	0.000000	0.000000	-0.028276	0.074756	-0.176186	0.000000	0.000000	3.000000	3.000000	1.000000
20044.267990	-0.026455	0.503796	0.168301	74.770744	64.834877	101.828934	2.002117	0.000000	4.581651	0.000000	0.000000	0.000000	-0.028276	0.074756	-0.176186	0.000000	0.000000	3.000000	3.000000	1.000000
20044.271324	-0.026455	0.503796	0.168301	74.770744	64.834877	101.828934	2.002117	0.000000	4.581651	0.000000	0.000000	0.000000	-0.028276	0.074756	-0.176186	0.000000	0.000000	3.000000	3.000000	1.000000
20044.274657	-0.026549	0.504079	0.167710	74.770744	64.834877	101.828934	2.002117	0.000000	4.581651	0.000000	0.000000	0.000000	-0.028170	0.084845	-0.177119	0.000000	0.000000	3.000000	3.000000	1.000000
20044.277990	-0.026549	0.504079	0.167710	74.779198	64.898254	101.897911	2.002117	0.000000	4.581651	0.000000	0.000000	0.000000	-0.028170	0.084845	-0.177119	0.000000	0.000000	3.000000	3.000000	1.000000
20044.281324	-0.026672	0.504327	0.167120	74.779198	64.898254	101.897911	2.002117	0.000000	4.581651	0.000000	0.000000	0.000000	-0.037019	0.074412	-0.176902	0.000000	0.000000	3.000000	3.000000	1.000000
20044.284657	-0.026672	0.504327	0.167120	74.779198	64.898254	101.897911	2.002117	0.000000	4.581651	0.000000	0.000000	0.000000	-0.037019	0.074412	-0.176902	0.000000	0.000000	3.000000	3.000000	1.000000
20044.287990	-0.026672	0.504327	0.167120	74.786423	64.948402	101.963982	2.008979	0.000000	4.578647	0.000000	0.000000	0.000000	-0.037019	0.074412	-0.176902	0.000000	0.000000	3.000000	3.000000	1.000000
20044.291324	-0.026672	0.504327	0.167120	74.786423	64.948402	101.963982	2.008979	0.000000	4.578647	0.000000	0.000000	0.000000	-0.037019	0.074412	-0.176902	0.000000	0.000000	3.000000	3.000000	1.000000
20044.294657	-0.026766	0.504574	0.166531	74.786423	64.948402	101.963982	2.008979	0.000000	4.578647	0.000000	0.000000	0.000000	-0.028046	0.074257	-0.176693	0.000000	0.000000	3.000000	3.000000	1.000000
20044.297990	-0.026766	0.504574	0.166531	74.795197	64.997742	102.027588	2.008979	0.000000	4.578647	0.000000	0.000000	0.000000	-0.028046	0.074257	-0.176693	0.000000	0.000000	3.000000	3.000000	1.000000
20044.301324	-0.026891	0.504843	0.165994	74.795197	64.997742	102.027588	2.008979	0.000000	4.578647	0.000000	0.000000	0.000000	-0.037534	0.080433	-0.161301	0.000000	0.000000	3.000000	3.000000	1.000000
20044.304657	-0.026891	0.504843	0.165994	74.795197	64.997742	102.027588	2.008979	0.000000	4.578647	0.000000	0.000000	0.000000	-0.037534	0.080433	-0.161301	0.000000	0.000000	3.000000	3.000000	1.000000
20044.307990	-0.026891	0.504843	0.165994	74.801186	65.037346	102.082718	2.015351	0.000000	4.575845	0.000000	0.000000	0.000000	-0.037534	0.080433	-0.161301	0.000000	0.000000	3.000000	3.000000	1.000000
20044.311324	-0.026891	0.504843	0.165994	74.801186	65.037346	102.082718	2.015351	0.000000	4.575845	0.000000	0.000000	0.000000	-0.037534	0.080433	-0.161301	0.000000	0.000000	3.000000	3.000000	1.000000
20044.314657	-0.027044	0.505107	0.165418	74.801186	65.037346	102.082718	2.015351	0.000000	4.575845	0.000000	0.000000	0.000000	-0.045846	0.079443	-0.172730	0.000000	0.000000	3.000000	3.000000	1.000000
20044.317990	-0.027044	0.505107	0.165418	74.811920	65.071777	102.130447	2.015351	0.000000	4.575845	0.000000	0.000000	0.000000	-0.045846	0.079443	-0.172730	0.000000	0.000000	3.000000	3.000000	1.000000
20044.321324	-0.027169	0.505393	0.164896	74.811920	65.071777	102.130447	2.015351	0.000000	4.575845	0.000000	0.000000	0.000000	-0.037580	0.085625	-0.156550	0.000000	0.000000	3.000000	3.000000	1.000000
20044.324657	-0.027169	0.505393	0.164896	74.811920	65.071777	102.130447	2.015351	0.000000	4.575845	0.000000	0.000000	0.000000	-0.037580	0.085625	-0.156550	0.000000	0.000000	3.000000	3.000000	1.000000
20044.327990	-0.027169	0.505393	0.164896	74.821114	65.086868	102.158745	2.020120	0.000000	4.573742	0.000000	0.000000	0.000000	-0.037580	0.085625	-0.156550	0.000000	0.000000	3.000000	3.000000	1.000000
20044.331324	-0.027169	0.505393	0.164896	74.821114	65.086868	102.158745	2.020120	0.000000	4.573742	0.000000	0.000000	0.000000	-0.037580	0.085625	-0.156550	0.000000	0.000000	3.000000	3.000000	1.000000
20044.334657	-0.027324	0.505678	0.164373	74.821114	65.086868	102.158745	2.020120	0.000000	4.573742	0.000000	0.000000	0.000000	-0.046352	0.085456	-0.157085	0.000000	0.000000	3.000000	3.000000	1.000000
20044.337990	-0.027324	0.505678	0.164373	74.836914	65.107414	102.185585	2.020120	0.000000	4.573742	0.000000	0.000000	0.000000	-0.046352	0.085456	-0.157085	0.000000	0.000000	3.000000	3.000000	1.000000
20044.341324	-0.027508	0.505946	0.163867	74.836914	65.107414	102.185585	2.020120	0.000000	4.573742	0.000000	0.000000	0.000000	-0.055361	0.080640	-0.151773	0.000000	0.000000	3.000000	3.000000	1.000000
20044.344657	-0.027508	0.505946	0.163867	74.836914	65.107414	102.185585	2.020120	0.000000	4.573742	0.000000	0.000000	0.000000	-0.055361	0.080640	-0.151773	0.000000	0.000000	3.000000	3.000000	1.000000
20044.347990	-0.027508	0.505946	0.163867	74.853119	65.113762	102.198921	2.022820	0.000000	4.572548	0.000000	0.000000	0.000000	-0.055361	0.080640	-0.151773	0.000000	0.000000	3.000000	3.000000	1.000000
20044.351324	-0.027508	0.505946	0.163867	74.853119	65.113762	102.198921	2.022820	0.000000	4.572548	0.000000	0.000000	0.000000	-0.055361	0.080640	-0.151773	0.000000	0.000000	3.000000	3.000000	1.000000
20044.354657	-0.027692	0.506215	0.163360	74.853119	65.113762	102.198921	2.022820	0.000000	4.572548	0.000000	0.000000	0.000000	-0.055255	0.080479	-0.151914	0.000000	0.000000	3.000000	3.000000	1.000000
20044.357990	-0.027692	0.506215	0.163360	74.873276	65.138107	102.232079	2.022820	0.000000	4.572548	0.000000	0.000000	0.000000	-0.055255	0.080479	-0.151914	0.000000	0.000000	3.000000	3.000000	1.000000
20044.361324	-0.027906	0.506483	0.162852	74.873276	65.138107	102.232079	2.022820	0.000000	4.572548	0.000000	0.000000	0.000000	-0.063979	0.080333	-0.152460	0.000000	0.000000	3.000000	3.000000	1.000000
20044.364657	-0.027906	0.506483	0.162852	74.873276	65.138107	102.232079	2.022820	0.000000	4.572548	0.000000	0.000000	0.000000	-0.063979	0.080333	-0.152460	0.000000	0.000000	3.000000	3.000000	1.000000
20044.367990	-0.027906	0.506483	0.162852	74.881172	65.152122	102.263542	2.024027	0.000000	4.572014	0.000000	0.000000	0.000000	-0.063979	0.080333	-0.152460	0.000000	0.000000	3.000000	3.000000	1.000000
20044.371324	-0.027906	0.506483	0.162852	74.881172	65.152122	102.263542	2.024027	0.000000	4.572014	0.000000	0.000000	0.000000	-0.063979	0.080333	-0.152460	0.000000	0.000000	3.000000	3.000000	1.000000
20044.374657	-0.028176	0.506765	0.162321	74.881172	65.152122	102.263542	2.024027	0.000000	4.572014	0.000000	0.000000	0.000000	-0.081237	0.084824	-0.159283	0.000000	0.000000	3.000000	3.000000	1.000000
20044.377990	-0.028176	0.506765	0.162321	74.885597	65.159019	102.299484	2.024027	0.000000	4.572014	0.000000	0.000000	0.000000	-0.081237	0.084824	-0.159283	0.000000	0.000000	3.000000	3.000000	1.000000
20044.381324	-0.028476	0.507047	0.161788	74.885597	65.159019	102.299484	2.024027	0.000000	4.572014	0.000000	0.000000	0.000000	-0.089896	0.084654	-0.159860	0.000000	0.000000	3.000000	3.000000	1.000000
20044.384657	-0.028476	0.507047	0.161788	74.885597	65.159019	102.299484	2.024027	0.000000	4.572014	0.000000	0.000000	0.000000	-0.089896	0.084654	-0.159860	0.000000	0.000000	3.000000	3.000000	1.000000
20044.387990	-0.028476	0.507047	0.161788	74.890335	65.166611	102.335991	2.021675	0.000000	4.573054	0.000000	0.000000	0.000000	-0.089896	0.084654	-0.159860	0.000000	0.000000	3.000000	3.000000	1.000000
20044.391324	-0.028476	0.507047	0.161788	74.890335	65.166611	102.335991	2.021675	0.000000	4.573054	0.000000	0.000000	0.000000	-0.089896	0.084654	-0.159860	0.000000	0.000000	3.000000	3.000000	1.000000
20044.394657	-0.028803	0.507345	0.161234	74.890335	65.166611	102.335991	2.021675	0.000000	4.573054	0.000000	0.000000	0.000000	-0.098259	0.089130	-0.166338	0.000000	0.000000	3.000000	3.000000	1.000000
20044.397990	-0.028803	0.507345	0.161234	74.893860	65.160744	102.345421	2.021675	0.000000	4.573054	0.000000	0.000000	0.000000	-0.098259	0.089130	-0.166338	0.000000	0.000000	3.000000	3.000000	1.000000
20044.401324	-0.029190	0.507659	0.160693	74.893860	65.160744	102.345421	2.021675	0.000000	4.573054	0.000000	0.000000	0.000000	-0.115902	0.094455	-0.162305	0.000000	0.000000	3.000000	3.000000	1.000000
20044.404657	-0.029190	0.507659	0.160693	74.893860	65.160744	102.345421	2.021675	0.000000	4.573054	0.000000	0.000000	0.000000	-0.115902	0.094455	-0.162305	0.000000	0.000000	3.000000	3.000000	1.000000
20044.407990	-0.029190	0.507659	0.160693	74.896225	65.141434	102.271942	2.016206	0.000000	4.575468	0.000000	0.000000	0.000000	-0.115902	0.094455	-0.162305	0.000000	0.000000	3.000000	3.000000	1.000000
20044.411324	-0.029190	0.507659	0.160693	74.896225	65.141434	102.271942	2.016206	0.000000	4.575468	0.000000	0.000000	0.000000	-0.115902	0.094455	-0.162305	0.000000	0.000000	3.000000	3.000000	1.000000
20044.414657	-0.029605	0.507974	0.160150	74.896225	65.141434	102.271942	2.016206	0.000000	4.575468	0.000000	0.000000	0.000000	-0.124474	0.094287	-0.162950	0.000000	0.000000	3.000000	3.000000	1.000000
20044.417990	-0.029605	0.507974	0.160150	74.898575	65.119385	102.118668	2.016206	0.000000	4.575468	0.000000	0.000000	0.000000	-0.124474	0.094287	-0.162950	0.000000	0.000000	3.000000	3.000000	1.000000
20044.421324	-0.030050	0.508324	0.159638	74.898575	65.119385	102.118668	2.016206	0.000000	4.575468	0.000000	0.000000	0.000000	-0.133518	0.105128	-0.153472	0.000000	0.000000	3.000000	3.000000	1.000000
20044.424657	-0.030050	0.508324	0.159638	74.898575	65.119385	102.118668	2.016206	0.000000	4.575468	0.000000	0.000000	0.000000	-0.133518	0.105128	-0.153472	0.000000	0.000000	3.000000	3.000000	1.000000
20044.427990	-0.030050	0.508324	0.159638	74.899750	65.083900	101.922379	2.006707	0.000000	4.579642	0.000000	0.000000	0.000000	-0.133518	0.105128	-0.153472	0.000000	0.000000	3.000000	3.000000	1.000000
20044.431324	-0.030050	0.508324	0.159638	74.899750	65.083900	101.922379	2.006707	0.000000	4.579642	0.000000	0.000000	0.000000	-0.133518	0.105128	-0.153472	0.000000	0.000000	3.000000	3.000000	1.000000
20044.434657	-0.030522	0.508689	0.159105	74.899750	65.083900	101.922379	2.006707	0.000000	4.579642	0.000000	0.000000	0.000000	-0.141766	0.109546	-0.160057	0.000000	0.000000	3.000000	3.000000	1.000000
20044.437990	-0.030522	0.508689	0.159105	74.899750	65.037659	101.770798	2.006707	0.000000	4.579642	0.000000	0.000000	0.000000	-0.141766	0.109546	-0.160057	0.000000	0.000000	3.000000	3.000000	1.000000
20044.441324	-0.031025	0.509057	0.158605	74.899750	65.037659	101.770798	2.006707	0.000000	4.579642	0.000000	0.000000	0.000000	-0.150828	0.110262	-0.149786	0.000000	0.000000	3.000000	3.000000	1.000000
20044.444657	-0.031025	0.509057	0.158605	74.899750	65.037659	101.770798	2.006707	0.000000	4.579642	0.000000	0.000000	0.000000	-0.150828	0.110262	-0.149786	0.000000	0.000000	3.000000	3.000000	1.000000
20044.447990	-0.031025	0.509057	0.158605	74.896988	64.976067	101.674393	1.994021	0.000000	4.585180	0.000000	0.000000	0.000000	-0.150828	0.110262	-0.149786	0.000000	0.000000	3.000000	3.000000	1.000000
20044.451324	-0.031025	0.509057	0.158605	74.896988	64.976067	101.674393	1.994021	0.000000	4.585180	0.000000	0.000000	0.000000	-0.150828	0.110262	-0.149786	0.000000	0.000000	3.000000	3.000000	1.000000
20044.454657	-0.031556	0.509457	0.158101	74.896988	64.976067	101.674393	1.994021	0.000000	4.585180	0.000000	0.000000	0.000000	-0.159291	0.120177	-0.151353	0.000000	0.000000	3.000000	3.000000	1.000000
20044.457990	-0.031556	0.509457	0.158101	74.896988	64.921661	101.626518	1.994021	0.000000	4.585180	0.000000	0.000000	0.000000	-0.159291	0.120177	-0.151353	0.000000	0.000000	3.000000	3.000000	1.000000
20044.461324	-0.032115	0.509857	0.157594	74.896988	64.921661	101.626518	1.994021	0.000000	4.585180	0.000000	0.000000	0.000000	-0.167771	0.119976	-0.152106	0.000000	0.000000	3.000000	3.000000	1.000000
20044.464657	-0.032115	0.509857	0.157594	74.896988	64.921661	101.626518	1.994021	0.000000	4.585180	0.000000	0.000000	0.000000	-0.167771	0.119976	-0.152106	0.000000	0.000000	3.000000	3.000000	1.000000
20044.467990	-0.032115	0.509857	0.157594	74.894249	64.851906	101.530113	1.978074	0.000000	4.592083	0.000000	0.000000	0.000000	-0.167771	0.119976	-0.152106	0.000000	0.000000	3.000000	3.000000	1.000000
20044.471324	-0.032115	0.509857	0.157594	74.894249	64.851906	101.530113	1.978074	0.000000	4.592083	0.000000	0.000000	0.000000	-0.167771	0.119976	-0.152106	0.000000	0.000000	3.000000	3.000000	1.000000
20044.474657	-0.032731	0.510238	0.157066	74.894249	64.851906	101.530113	1.978074	0.000000	4.592083	0.000000	0.000000	0.000000	-0.184710	0.114241	-0.158411	0.000000	0.000000	3.000000	3.000000	1.000000
20044.477990	-0.032731	0.510238	0.157066	74.888329	64.783752	101.390739	1.978074	0.000000	4.592083	0.000000	0.000000	0.000000	-0.184710	0.114241	-0.158411	0.000000	0.000000	3.000000	3.000000	1.000000
20044.481324	-0.033345	0.510652	0.156534	74.888329	64.783752	101.390739	1.978074	0.000000	4.592083	0.000000	0.000000	0.000000	-0.184332	0.124124	-0.159622	0.000000	0.000000	3.000000	3.000000	1.000000
20044.484657	-0.033345	0.510652	0.156534	74.888329	64.783752	101.390739	1.978074	0.000000	4.592083	0.000000	0.000000	0.000000	-0.184332	0.124124	-0.159622	0.000000	0.000000	3.000000	3.000000	1.000000
20044.487990	-0.033345	0.510652	0.156534	74.880836	64.716408	101.253830	1.958883	0.000000	4.600302	0.000000	0.000000	0.000000	-0.184332	0.124124	-0.159622	0.000000	0.000000	3.000000	3.000000	1.000000
20044.491324	-0.033345	0.510652	0.156534	74.880836	64.716408	101.253830	1.958883	0.000000	4.600302	0.000000	0.000000	0.000000	-0.184332	0.124124	-0.159622	0.000000	0.000000	3.000000	3.000000	1.000000
20044.494657	-0.033959	0.511099	0.155997	74.880836	64.716408	101.253830	1.958883	0.000000	4.600302	0.000000	0.000000	0.000000	-0.183953	0.133960	-0.160858	0.000000	0.000000	3.000000	3.000000	1.000000
20044.497990	-0.033959	0.511099	0.155997	74.874146	64.626015	101.113739	1.958883	0.000000	4.600302	0.000000	0.000000	0.000000	-0.183953	0.133960	-0.160858	0.000000	0.000000	3.000000	3.000000	1.000000
20044.501324	-0.034601	0.511529	0.155478	74.874146	64.626015	101.113739	1.958883	0.000000	4.600302	0.000000	0.000000	0.000000	-0.192679	0.129183	-0.155764	0.000000	0.000000	3.000000	3.000000	1.000000
20044.504657	-0.034601	0.511529	0.155478	74.874146	64.626015	101.113739	1.958883	0.000000	4.600302	0.000000	0.000000	0.000000	-0.192679	0.129183	-0.155764	0.000000	0.000000	3.000000	3.000000	1.000000
20044.507990	-0.034601	0.511529	0.155478	74.870193	64.542816	100.998245	1.938638	0.000000	4.608870	0.000000	0.000000	0.000000	-0.192679	0.129183	-0.155764	0.000000	0.000000	3.000000	3.000000	1.000000
20044.511324	-0.034601	0.511529	0.155478	74.870193	64.542816	100.998245	1.938638	0.000000	4.608870	0.000000	0.000000	0.000000	-0.192679	0.129183	-0.155764	0.000000	0.000000	3.000000	3.000000	1.000000
20044.514657	-0.035214	0.511977	0.154976	74.870193	64.542816	100.998245	1.938638	0.000000	4.608870	0.000000	0.000000	0.000000	-0.183913	0.134508	-0.150567	0.000000	0.000000	3.000000	3.000000	1.000000
20044.517990	-0.035214	0.511977	0.154976	74.865067	64.448906	100.879631	1.938638	0.000000	4.608870	0.000000	0.000000	0.000000	-0.183913	0.134508	-0.150567	0.000000	0.000000	3.000000	3.000000	1.000000
20044.521324	-0.035854	0.512440	0.154452	74.865067	64.448906	100.879631	1.938638	0.000000	4.608870	0.000000	0.000000	0.000000	-0.191962	0.138807	-0.157399	0.000000	0.000000	3.000000	3.000000	1.000000
20044.524657	-0.035854	0.512440	0.154452	74.865067	64.448906	100.879631	1.938638	0.000000	4.608870	0.000000	0.000000	0.000000	-0.191962	0.138807	-0.157399	0.000000	0.000000	3.000000	3.000000	1.000000
20044.527990	-0.035854	0.512440	0.154452	74.859055	64.353111	100.758446	1.917760	0.000000	4.617597	0.000000	0.000000	0.000000	-0.191962	0.138807	-0.157399	0.000000	0.000000	3.000000	3.000000	1.000000
20044.531324	-0.035854	0.512440	0.154452	74.859055	64.353111	100.758446	1.917760	0.000000	4.617597	0.000000	0.000000	0.000000	-0.191962	0.138807	-0.157399	0.000000	0.000000	3.000000	3.000000	1.000000
20044.534657	-0.036495	0.512872	0.153966	74.859055	64.353111	100.758446	1.917760	0.000000	4.617597	0.000000	0.000000	0.000000	-0.192331	0.129523	-0.145846	0.000000	0.000000	3.000000	3.000000	1.000000
20044.537990	-0.036495	0.512872	0.153966	74.852356	64.260101	100.674301	1.917760	0.000000	4.617597	0.000000	0.000000	0.000000	-0.192331	0.129523	-0.145846	0.000000	0.000000	3.000000	3.000000	1.000000
20044.541324	-0.037162	0.513333	0.153437	74.852356	64.260101	100.674301	1.917760	0.000000	4.617597	0.000000	0.000000	0.000000	-0.199988	0.138344	-0.158675	0.000000	0.000000	3.000000	3.000000	1.000000
20044.544657	-0.037162	0.513333	0.153437	74.852356	64.260101	100.674301	1.917760	0.000000	4.617597	0.000000	0.000000	0.000000	-0.199988	0.138344	-0.158675	0.000000	0.000000	3.000000	3.000000	1.000000
20044.547990	-0.037162	0.513333	0.153437	74.842468	64.166008	100.611038	1.894945	0.000000	4.627006	0.000000	0.000000	0.000000	-0.199988	0.138344	-0.158675	0.000000	0.000000	3.000000	3.000000	1.000000
20044.551324	-0.037162	0.513333	0.153437	74.842468	64.166008	100.611038	1.894945	0.000000	4.627006	0.000000	0.000000	0.000000	-0.199988	0.138344	-0.158675	0.000000	0.000000	3.000000	3.000000	1.000000
20044.554657	-0.037799	0.513778	0.152928	74.842468	64.166008	100.611038	1.894945	0.000000	4.627006	0.000000	0.000000	0.000000	-0.191310	0.133608	-0.152559	0.000000	0.000000	3.000000	3.000000	1.000000
20044.557990	-0.037799	0.513778	0.152928	74.830223	64.098564	100.537552	1.894945	0.000000	4.627006	0.000000	0.000000	0.000000	-0.191310	0.133608	-0.152559	0.000000	0.000000	3.000000	3.000000	1.000000
20044.561324	-0.038461	0.514235	0.152360	74.830223	64.098564	100.537552	1.894945	0.000000	4.627006	0.000000	0.000000	0.000000	-0.198587	0.136851	-0.170503	0.000000	0.000000	3.000000	3.000000	1.000000
20044.564657	-0.038461	0.514235	0.152360	74.830223	64.098564	100.537552	1.894945	0.000000	4.627006	0.000000	0.000000	0.000000	-0.198587	0.136851	-0.170503	0.000000	0.000000	3.000000	3.000000	1.000000
20044.567990	-0.038461	0.514235	0.152360	74.819557	64.027519	100.453552	1.872548	0.000000	4.636115	0.000000	0.000000	0.000000	-0.198587	0.136851	-0.170503	0.000000	0.000000	3.000000	3.000000	1.000000
20044.571324	-0.038461	0.514235	0.152360	74.819557	64.027519	100.453552	1.872548	0.000000	4.636115	0.000000	0.000000	0.000000	-0.198587	0.136851	-0.170503	0.000000	0.000000	3.000000	3.000000	1.000000
20044.574657	-0.039093	0.514657	0.151795	74.819557	64.027519	100.453552	1.872548	0.000000	4.636115	0.000000	0.000000	0.000000	-0.189587	0.126604	-0.169413	0.000000	0.000000	3.000000	3.000000	1.000000
20044.577990	-0.039093	0.514657	0.151795	74.800629	63.974819	100.475250	1.872548	0.000000	4.636115	0.000000	0.000000	0.000000	-0.189587	0.126604	-0.169413	0.000000	0.000000	3.000000	3.000000	1.000000
20044.581324	-0.039719	0.515071	0.151155	74.800629	63.974819	100.475250	1.872548	0.000000	4.636115	0.000000	0.000000	0.000000	-0.187777	0.124240	-0.191899	0.000000	0.000000	3.000000	3.000000	1.000000
20044.584657	-0.039719	0.515071	0.151155	74.800629	63.974819	100.475250	1.872548	0.000000	4.636115	0.000000	0.000000	0.000000	-0.187777	0.124240	-0.191899	0.000000	0.000000	3.000000	3.000000	1.000000
20044.587990	-0.039719	0.515071	0.151155	74.765480	63.941597	100.535004	1.852152	0.000000	4.644301	0.000000	0.000000	0.000000	-0.187777	0.124240	-0.191899	0.000000	0.000000	3.000000	3.000000	1.000000
20044.591324	-0.040342	0.515499	0.150494	74.765480	63.941597	100.535004	1.852152	0.000000	4.644301	0.000000	0.000000	0.000000	-0.186960	0.128431	-0.198308	0.000000	0.000000	3.000000	3.000000	1.000000
20044.594657	-0.040342	0.515499	0.150494	74.765480	63.941597	100.535004	1.852152	0.000000	4.644301	0.000000	0.000000	0.000000	-0.186960	0.128431	-0.198308	0.000000	0.000000	3.000000	3.000000	1.000000
20044.597990	-0.040342	0.515499	0.150494	74.712944	63.916958	100.613541	1.842566	0.000000	4.648112	0.000000	0.000000	0.000000	-0.186960	0.128431	-0.198308	0.000000	0.000000	3.000000	3.000000	1.000000
20044.601324	-0.040963	0.515908	0.149815	74.712944	63.916958	100.613541	1.842566	0.000000	4.648112	0.000000	0.000000	0.000000	-0.186185	0.122632	-0.203768	0.000000	0.000000	3.000000	3.000000	1.000000
20044.604657	-0.040963	0.515908	0.149815	74.712944	63.916958	100.613541	1.842566	0.000000	4.648112	0.000000	0.000000	0.000000	-0.186185	0.122632	-0.203768	0.000000	0.000000	3.000000	3.000000	1.000000
20044.607990	-0.040963	0.515908	0.149815	74.659607	63.919956	100.662514	1.833134	0.000000	4.651841	0.000000	0.000000	0.000000	-0.186185	0.122632	-0.203768	0.000000	0.000000	3.000000	3.000000	1.000000
20044.611324	-0.041522	0.516345	0.149098	74.659607	63.919956	100.662514	1.833134	0.000000	4.651841	0.000000	0.000000	0.000000	-0.167645	0.131197	-0.215040	0.000000	0.000000	3.000000	3.000000	1.000000
20044.614657	-0.041522	0.516345	0.149098	74.659607	63.919956	100.662514	1.833134	0.000000	4.651841	0.000000	0.000000	0.000000	-0.167645	0.131197	-0.215040	0.000000	0.000000	3.000000	3.000000	1.000000
20044.617990	-0.041522	0.516345	0.149098	74.617310	63.919685	100.558334	1.825664	0.000000	4.654778	0.000000	0.000000	0.000000	-0.167645	0.131197	-0.215040	0.000000	0.000000	3.000000	3.000000	1.000000
20044.621324	-0.042045	0.516774	0.148308	74.617310	63.919685	100.558334	1.825664	0.000000	4.654778	0.000000	0.000000	0.000000	-0.157047	0.128688	-0.237010	0.000000	0.000000	3.000000	3.000000	1.000000
20044.624657	-0.042045	0.516774	0.148308	74.617310	63.919685	100.558334	1.825664	0.000000	4.654778	0.000000	0.000000	0.000000	-0.157047	0.128688	-0.237010	0.000000	0.000000	3.000000	3.000000	1.000000
20044.627990	-0.042045	0.516774	0.148308	74.601067	63.931362	100.351624	1.819848	0.000000	4.657054	0.000000	0.000000	0.000000	-0.157047	0.128688	-0.237010	0.000000	0.000000	3.000000	3.000000	1.000000
20044.631324	-0.042540	0.517187	0.147539	74.601067	63.931362	100.351624	1.819848	0.000000	4.657054	0.000000	0.000000	0.000000	-0.148402	0.123884	-0.230787	0.000000	0.000000	3.000000	3.000000	1.000000
20044.634657	-0.042540	0.517187	0.147539	74.601067	63.931362	100.351624	1.819848	0.000000	4.657054	0.000000	0.000000	0.000000	-0.148402	0.123884	-0.230787	0.000000	0.000000	3.000000	3.000000	1.000000
20044.637990	-0.042540	0.517187	0.147539	74.602600	63.926071	100.264534	1.814531	0.000000	4.659128	0.000000	0.000000	0.000000	-0.148402	0.123884	-0.230787	0.000000	0.000000	3.000000	3.000000	1.000000
20044.641324	-0.043000	0.517609	0.146713	74.602600	63.926071	100.264534	1.814531	0.000000	4.659128	0.000000	0.000000	0.000000	-0.138154	0.126821	-0.247711	0.000000	0.000000	3.000000	3.000000	1.000000
20044.644657	-0.043000	0.517609	0.146713	74.602600	63.926071	100.264534	1.814531	0.000000	4.659128	0.000000	0.000000	0.000000	-0.138154	0.126821	-0.247711	0.000000	0.000000	3.000000	3.000000	1.000000
20044.647990	-0.043000	0.517609	0.146713	74.608482	63.929855	100.319229	1.810698	0.000000	4.660620	0.000000	0.000000	0.000000	-0.138154	0.126821	-0.247711	0.000000	0.000000	3.000000	3.000000	1.000000
20044.651324	-0.043429	0.518046	0.145868	74.608482	63.929855	100.319229	1.810698	0.000000	4.660620	0.000000	0.000000	0.000000	-0.128695	0.130835	-0.253546	0.000000	0.000000	3.000000	3.000000	1.000000
20044.654657	-0.043429	0.518046	0.145868	74.608482	63.929855	100.319229	1.810698	0.000000	4.660620	0.000000	0.000000	0.000000	-0.128695	0.130835	-0.253546	0.000000	0.000000	3.000000	3.000000	1.000000
20044.657990	-0.043429	0.518046	0.145868	74.615479	63.946911	100.376900	1.807904	0.000000	4.661704	0.000000	0.000000	0.000000	-0.128695	0.130835	-0.253546	0.000000	0.000000	3.000000	3.000000	1.000000
20044.661324	-0.043884	0.518462	0.145003	74.615479	63.946911	100.376900	1.807904	0.000000	4.661704	0.000000	0.000000	0.000000	-0.136478	0.124893	-0.259645	0.000000	0.000000	3.000000	3.000000	1.000000
20044.664657	-0.043884	0.518462	0.145003	74.615479	63.946911	100.376900	1.807904	0.000000	4.661704	0.000000	0.000000	0.000000	-0.136478	0.124893	-0.259645	0.000000	0.000000	3.000000	3.000000	1.000000
20044.667990	-0.043884	0.518462	0.145003	74.623619	63.974586	100.453568	1.804569	0.000000	4.662996	0.000000	0.000000	0.000000	-0.136478	0.124893	-0.259645	0.000000	0.000000	3.000000	3.000000	1.000000
20044.671324	-0.044281	0.518877	0.144140	74.623619	63.974586	100.453568	1.804569	0.000000	4.662996	0.000000	0.000000	0.000000	-0.118894	0.124448	-0.258799	0.000000	0.000000	3.000000	3.000000	1.000000
20044.674657	-0.044281	0.518877	0.144140	74.623619	63.974586	100.453568	1.804569	0.000000	4.662996	0.000000	0.000000	0.000000	-0.118894	0.124448	-0.258799	0.000000	0.000000	3.000000	3.000000	1.000000
20044.677990	-0.044281	0.518877	0.144140	74.630600	63.991791	100.511383	1.802811	0.000000	4.663676	0.000000	0.000000	0.000000	-0.118894	0.124448	-0.258799	0.000000	0.000000	3.000000	3.000000	1.000000
20044.681324	-0.044731	0.519272	0.143255	74.630600	63.991791	100.511383	1.802811	0.000000	4.663676	0.000000	0.000000	0.000000	-0.135208	0.118536	-0.265537	0.000000	0.000000	3.000000	3.000000	1.000000
20044.684657	-0.044731	0.519272	0.143255	74.630600	63.991791	100.511383	1.802811	0.000000	4.663676	0.000000	0.000000	0.000000	-0.135208	0.118536	-0.265537	0.000000	0.000000	3.000000	3.000000	1.000000
20044.687990	-0.044731	0.519272	0.143255	74.639854	64.030220	100.599182	1.799736	0.000000	4.664864	0.000000	0.000000	0.000000	-0.135208	0.118536	-0.265537	0.000000	0.000000	3.000000	3.000000	1.000000
20044.691324	-0.045124	0.519666	0.142373	74.639854	64.030220	100.599182	1.799736	0.000000	4.664864	0.000000	0.000000	0.000000	-0.117665	0.118122	-0.264668	0.000000	0.000000	3.000000	3.000000	1.000000
20044.694657	-0.045124	0.519666	0.142373	74.639854	64.030220	100.599182	1.799736	0.000000	4.664864	0.000000	0.000000	0.000000	-0.117665	0.118122	-0.264668	0.000000	0.000000	3.000000	3.000000	1.000000
20044.697990	-0.045124	0.519666	0.142373	74.647942	64.060867	100.676094	1.798257	0.000000	4.665434	0.000000	0.000000	0.000000	-0.117665	0.118122	-0.264668	0.000000	0.000000	3.000000	3.000000	1.000000
20044.701324	-0.045541	0.520040	0.141470	74.647942	64.060867	100.676094	1.798257	0.000000	4.665434	0.000000	0.000000	0.000000	-0.125384	0.112186	-0.270782	0.000000	0.000000	3.000000	3.000000	1.000000
20044.704657	-0.045541	0.520040	0.141470	74.647942	64.060867	100.676094	1.798257	0.000000	4.665434	0.000000	0.000000	0.000000	-0.125384	0.112186	-0.270782	0.000000	0.000000	3.000000	3.000000	1.000000
20044.707990	-0.045541	0.520040	0.141470	74.657120	64.099472	100.756096	1.796245	0.000000	4.666209	0.000000	0.000000	0.000000	-0.125384	0.112186	-0.270782	0.000000	0.000000	3.000000	3.000000	1.000000
20044.711324	-0.045931	0.520398	0.140589	74.657120	64.099472	100.756096	1.796245	0.000000	4.666209	0.000000	0.000000	0.000000	-0.116889	0.107444	-0.264436	0.000000	0.000000	3.000000	3.000000	1.000000
20044.714657	-0.045931	0.520398	0.140589	74.657120	64.099472	100.756096	1.796245	0.000000	4.666209	0.000000	0.000000	0.000000	-0.116889	0.107444	-0.264436	0.000000	0.000000	3.000000	3.000000	1.000000
20044.717990	-0.045931	0.520398	0.140589	74.667442	64.148857	100.831314	1.794790	0.000000	4.666768	0.000000	0.000000	0.000000	-0.116889	0.107444	-0.264436	0.000000	0.000000	3.000000	3.000000	1.000000
20044.721324	-0.046346	0.520736	0.139687	74.667442	64.148857	100.831314	1.794790	0.000000	4.666768	0.000000	0.000000	0.000000	-0.124577	0.101564	-0.270549	0.000000	0.000000	3.000000	3.000000	1.000000
20044.724657	-0.046346	0.520736	0.139687	74.667442	64.148857	100.831314	1.794790	0.000000	4.666768	0.000000	0.000000	0.000000	-0.124577	0.101564	-0.270549	0.000000	0.000000	3.000000	3.000000	1.000000
20044.727990	-0.046346	0.520736	0.139687	74.677719	64.201065	100.882698	1.792799	0.000000	4.667534	0.000000	0.000000	0.000000	-0.124577	0.101564	-0.270549	0.000000	0.000000	3.000000	3.000000	1.000000
20044.731324	-0.046760	0.521074	0.138784	74.677719	64.201065	100.882698	1.792799	0.000000	4.667534	0.000000	0.000000	0.000000	-0.124125	0.101182	-0.270944	0.000000	0.000000	3.000000	3.000000	1.000000
20044.734657	-0.046760	0.521074	0.138784	74.677719	64.201065	100.882698	1.792799	0.000000	4.667534	0.000000	0.000000	0.000000	-0.124125	0.101182	-0.270944	0.000000	0.000000	3.000000	3.000000	1.000000
20044.737990	-0.046760	0.521074	0.138784	74.685898	64.265388	100.933952	1.790839	0.000000	4.668286	0.000000	0.000000	0.000000	-0.124125	0.101182	-0.270944	0.000000	0.000000	3.000000	3.000000	1.000000
20044.741324	-0.047144	0.521410	0.137881	74.685898	64.265388	100.933952	1.790839	0.000000	4.668286	0.000000	0.000000	0.000000	-0.115199	0.100790	-0.270668	0.000000	0.000000	3.000000	3.000000	1.000000
20044.744657	-0.047144	0.521410	0.137881	74.685898	64.265388	100.933952	1.790839	0.000000	4.668286	0.000000	0.000000	0.000000	-0.115199	0.100790	-0.270668	0.000000	0.000000	3.000000	3.000000	1.000000
20044.747990	-0.047144	0.521410	0.137881	74.685432	64.313835	100.996399	1.789720	0.000000	4.668715	0.000000	0.000000	0.000000	-0.115199	0.100790	-0.270668	0.000000	0.000000	3.000000	3.000000	1.000000
20044.751324	-0.047497	0.521758	0.136960	74.685432	64.313835	100.996399	1.789720	0.000000	4.668715	0.000000	0.000000	0.000000	-0.105818	0.104656	-0.276509	0.000000	0.000000	3.000000	3.000000	1.000000
20044.754657	-0.047497	0.521758	0.136960	74.685432	64.313835	100.996399	1.789720	0.000000	4.668715	0.000000	0.000000	0.000000	-0.105818	0.104656	-0.276509	0.000000	0.000000	3.000000	3.000000	1.000000
20044.757990	-0.047497	0.521758	0.136960	74.673370	64.380859	101.112282	1.789738	0.000000	4.668708	0.000000	0.000000	0.000000	-0.105818	0.104656	-0.276509	0.000000	0.000000	3.000000	3.000000	1.000000
20044.761324	-0.047794	0.522092	0.136062	74.673370	64.380859	101.112282	1.789738	0.000000	4.668708	0.000000	0.000000	0.000000	-0.089004	0.100008	-0.269389	0.000000	0.000000	3.000000	3.000000	1.000000
20044.764657	-0.047794	0.522092	0.136062	74.673370	64.380859	101.112282	1.789738	0.000000	4.668708	0.000000	0.000000	0.000000	-0.089004	0.100008	-0.269389	0.000000	0.000000	3.000000	3.000000	1.000000
20044.767990	-0.047794	0.522092	0.136062	74.658104	64.451660	101.232559	1.791160	0.000000	4.668163	0.000000	0.000000	0.000000	-0.089004	0.100008	-0.269389	0.000000	0.000000	3.000000	3.000000	1.000000
20044.771324	-0.048086	0.522452	0.135122	74.658104	64.451660	101.232559	1.791160	0.000000	4.668163	0.000000	0.000000	0.000000	-0.087652	0.108103	-0.282044	0.000000	0.000000	3.000000	3.000000	1.000000
20044.774657	-0.048086	0.522452	0.135122	74.658104	64.451660	101.232559	1.791160	0.000000	4.668163	0.000000	0.000000	0.000000	-0.087652	0.108103	-0.282044	0.000000	0.000000	3.000000	3.000000	1.000000
20044.777990	-0.048086	0.522452	0.135122	74.657501	64.508041	101.310745	1.793224	0.000000	4.667370	0.000000	0.000000	0.000000	-0.087652	0.108103	-0.282044	0.000000	0.000000	3.000000	3.000000	1.000000
20044.781324	-0.048352	0.522815	0.134220	74.657501	64.508041	101.310745	1.793224	0.000000	4.667370	0.000000	0.000000	0.000000	-0.079780	0.108903	-0.270488	0.000000	0.000000	3.000000	3.000000	1.000000
20044.784657	-0.048352	0.522815	0.134220	74.657501	64.508041	101.310745	1.793224	0.000000	4.667370	0.000000	0.000000	0.000000	-0.079780	0.108903	-0.270488	0.000000	0.000000	3.000000	3.000000	1.000000
20044.787990	-0.048352	0.522815	0.134220	74.667503	64.571449	101.370445	1.795662	0.000000	4.666433	0.000000	0.000000	0.000000	-0.079780	0.108903	-0.270488	0.000000	0.000000	3.000000	3.000000	1.000000
20044.791324	-0.048613	0.523173	0.133280	74.667503	64.571449	101.370445	1.795662	0.000000	4.666433	0.000000	0.000000	0.000000	-0.078524	0.107250	-0.282093	0.000000	0.000000	3.000000	3.000000	1.000000
20044.794657	-0.048613	0.523173	0.133280	74.667503	64.571449	101.370445	1.795662	0.000000	4.666433	0.000000	0.000000	0.000000	-0.078524	0.107250	-0.282093	0.000000	0.000000	3.000000	3.000000	1.000000
20044.797990	-0.048613	0.523173	0.133280	74.676346	64.629730	101.403229	1.798713	0.000000	4.665257	0.000000	0.000000	0.000000	-0.078524	0.107250	-0.282093	0.000000	0.000000	3.000000	3.000000	1.000000
20044.801324	-0.048818	0.523561	0.132339	74.676346	64.629730	101.403229	1.798713	0.000000	4.665257	0.000000	0.000000	0.000000	-0.061298	0.116489	-0.282157	0.000000	0.000000	3.000000	3.000000	1.000000
20044.804657	-0.048818	0.523561	0.132339	74.676346	64.629730	101.403229	1.798713	0.000000	4.665257	0.000000	0.000000	0.000000	-0.061298	0.116489	-0.282157	0.000000	0.000000	3.000000	3.000000	1.000000
20044.807990	-0.048818	0.523561	0.132339	74.685173	64.690834	101.436127	1.803569	0.000000	4.663383	0.000000	0.000000	0.000000	-0.061298	0.116489	-0.282157	0.000000	0.000000	3.000000	3.000000	1.000000
20044.811324	-0.048993	0.523948	0.131400	74.685173	64.690834	101.436127	1.803569	0.000000	4.663383	0.000000	0.000000	0.000000	-0.052623	0.116026	-0.281829	0.000000	0.000000	3.000000	3.000000	1.000000
20044.814657	-0.048993	0.523948	0.131400	74.685173	64.690834	101.436127	1.803569	0.000000	4.663383	0.000000	0.000000	0.000000	-0.052623	0.116026	-0.281829	0.000000	0.000000	3.000000	3.000000	1.000000
20044.817990	-0.048993	0.523948	0.131400	74.692848	64.744019	101.497871	1.809366	0.000000	4.661137	0.000000	0.000000	0.000000	-0.052623	0.116026	-0.281829	0.000000	0.000000	3.000000	3.000000	1.000000
20044.821324	-0.049139	0.524365	0.130458	74.692848	64.744019	101.497871	1.809366	0.000000	4.661137	0.000000	0.000000	0.000000	-0.043894	0.125201	-0.282587	0.000000	0.000000	3.000000	3.000000	1.000000
20044.824657	-0.049139	0.524365	0.130458	74.692848	64.744019	101.497871	1.809366	0.000000	4.661137	0.000000	0.000000	0.000000	-0.043894	0.125201	-0.282587	0.000000	0.000000	3.000000	3.000000	1.000000
20044.827990	-0.049139	0.524365	0.130458	74.700485	64.800003	101.575653	1.816171	0.000000	4.658490	0.000000	0.000000	0.000000	-0.043894	0.125201	-0.282587	0.000000	0.000000	3.000000	3.000000	1.000000
20044.831324	-0.049227	0.524795	0.129499	74.700485	64.800003	101.575653	1.816171	0.000000	4.658490	0.000000	0.000000	0.000000	-0.026421	0.128884	-0.287753	0.000000	0.000000	3.000000	3.000000	1.000000
20044.834657	-0.049227	0.524795	0.129499	74.700485	64.800003	101.575653	1.816171	0.000000	4.658490	0.000000	0.000000	0.000000	-0.026421	0.128884	-0.287753	0.000000	0.000000	3.000000	3.000000	1.000000
20044.837990	-0.049227	0.524795	0.129499	74.708130	64.858818	101.653542	1.825088	0.000000	4.655003	0.000000	0.000000	0.000000	-0.026421	0.128884	-0.287753	0.000000	0.000000	3.000000	3.000000	1.000000
20044.841324	-0.049317	0.525209	0.128559	74.708130	64.858818	101.653542	1.825088	0.000000	4.655003	0.000000	0.000000	0.000000	-0.026748	0.124195	-0.281925	0.000000	0.000000	3.000000	3.000000	1.000000
20044.844657	-0.049317	0.525209	0.128559	74.708130	64.858818	101.653542	1.825088	0.000000	4.655003	0.000000	0.000000	0.000000	-0.026748	0.124195	-0.281925	0.000000	0.000000	3.000000	3.000000	1.000000
20044.847990	-0.049317	0.525209	0.128559	74.715721	64.920403	101.723511	1.833843	0.000000	4.651561	0.000000	0.000000	0.000000	-0.026748	0.124195	-0.281925	0.000000	0.000000	3.000000	3.000000	1.000000
20044.851324	-0.049377	0.525621	0.127620	74.715721	64.920403	101.723511	1.833843	0.000000	4.651561	0.000000	0.000000	0.000000	-0.018231	0.123715	-0.281582	0.000000	0.000000	3.000000	3.000000	1.000000
20044.854657	-0.049377	0.525621	0.127620	74.715721	64.920403	101.723511	1.833843	0.000000	4.651561	0.000000	0.000000	0.000000	-0.018231	0.123715	-0.281582	0.000000	0.000000	3.000000	3.000000	1.000000
20044.857990	-0.049377	0.525621	0.127620	74.723289	64.982040	101.801498	1.843587	0.000000	4.647707	0.000000	0.000000	0.000000	-0.018231	0.123715	-0.281582	0.000000	0.000000	3.000000	3.000000	1.000000
20044.861324	-0.049439	0.526050	0.126697	74.723289	64.982040	101.801498	1.843587	0.000000	4.647707	0.000000	0.000000	0.000000	-0.018499	0.128643	-0.276834	0.000000	0.000000	3.000000	3.000000	1.000000
20044.864657	-0.049439	0.526050	0.126697	74.723289	64.982040	101.801498	1.843587	0.000000	4.647707	0.000000	0.000000	0.000000	-0.018499	0.128643	-0.276834	0.000000	0.000000	3.000000	3.000000	1.000000
20044.867990	-0.049439	0.526050	0.126697	74.730820	65.046486	101.879578	1.853223	0.000000	4.643874	0.000000	0.000000	0.000000	-0.018499	0.128643	-0.276834	0.000000	0.000000	3.000000	3.000000	1.000000
20044.871324	-0.049497	0.526441	0.125739	74.730820	65.046486	101.879578	1.853223	0.000000	4.643874	0.000000	0.000000	0.000000	-0.017473	0.117229	-0.287394	0.000000	0.000000	3.000000	3.000000	1.000000
20044.874657	-0.049497	0.526441	0.125739	74.730820	65.046486	101.879578	1.853223	0.000000	4.643874	0.000000	0.000000	0.000000	-0.017473	0.117229	-0.287394	0.000000	0.000000	3.000000	3.000000	1.000000
20044.877990	-0.049497	0.526441	0.125739	74.739418	65.119118	101.968971	1.863533	0.000000	4.639746	0.000000	0.000000	0.000000	-0.017473	0.117229	-0.287394	0.000000	0.000000	3.000000	3.000000	1.000000
20044.881324	-0.049527	0.526862	0.124779	74.739418	65.119118	101.968971	1.863533	0.000000	4.639746	0.000000	0.000000	0.000000	-0.008921	0.126286	-0.288185	0.000000	0.000000	3.000000	3.000000	1.000000
20044.884657	-0.049527	0.526862	0.124779	74.739418	65.119118	101.968971	1.863533	0.000000	4.639746	0.000000	0.000000	0.000000	-0.008921	0.126286	-0.288185	0.000000	0.000000	3.000000	3.000000	1.000000
20044.887990	-0.049527	0.526862	0.124779	74.747772	65.185745	102.049934	1.874918	0.000000	4.635158	0.000000	0.000000	0.000000	-0.008921	0.126286	-0.288185	0.000000	0.000000	3.000000	3.000000	1.000000
20044.891324	-0.049586	0.527235	0.123839	74.747772	65.185745	102.049934	1.874918	0.000000	4.635158	0.000000	0.000000	0.000000	-0.017686	0.112105	-0.281863	0.000000	0.000000	3.000000	3.000000	1.000000
20044.894657	-0.049586	0.527235	0.123839	74.747772	65.185745	102.049934	1.874918	0.000000	4.635158	0.000000	0.000000	0.000000	-0.017686	0.112105	-0.281863	0.000000	0.000000	3.000000	3.000000	1.000000
20044.897990	-0.049586	0.527235	0.123839	74.755814	65.203308	102.083733	1.885232	0.000000	4.630972	0.000000	0.000000	0.000000	-0.017686	0.112105	-0.281863	0.000000	0.000000	3.000000	3.000000	1.000000
20044.901324	-0.049617	0.527607	0.122901	74.755814	65.203308	102.083733	1.885232	0.000000	4.630972	0.000000	0.000000	0.000000	-0.009263	0.111627	-0.281498	0.000000	0.000000	3.000000	3.000000	1.000000
20044.904657	-0.049617	0.527607	0.122901	74.755814	65.203308	102.083733	1.885232	0.000000	4.630972	0.000000	0.000000	0.000000	-0.009263	0.111627	-0.281498	0.000000	0.000000	3.000000	3.000000	1.000000
20044.907990	-0.049617	0.527607	0.122901	74.760727	65.126251	102.020821	1.896564	0.000000	4.626343	0.000000	0.000000	0.000000	-0.009263	0.111627	-0.281498	0.000000	0.000000	3.000000	3.000000	1.000000
20044.911324	-0.049592	0.527978	0.121966	74.760727	65.126251	102.020821	1.896564	0.000000	4.626343	0.000000	0.000000	0.000000	0.007367	0.111139	-0.280419	0.000000	0.000000	3.000000	3.000000	1.000000
20044.914657	-0.049592	0.527978	0.121966	74.760727	65.126251	102.020821	1.896564	0.000000	4.626343	0.000000	0.000000	0.000000	0.007367	0.111139	-0.280419	0.000000	0.000000	3.000000	3.000000	1.000000
20044.917990	-0.049592	0.527978	0.121966	74.759956	64.845306	101.760422	1.909782	0.000000	4.620902	0.000000	0.000000	0.000000	0.007367	0.111139	-0.280419	0.000000	0.000000	3.000000	3.000000	1.000000
20044.921324	-0.049592	0.527978	0.121966	74.759956	64.845306	101.760422	1.909782	0.000000	4.620902	0.000000	0.000000	0.000000	0.007367	0.111139	-0.280419	0.000000	0.000000	3.000000	3.000000	1.000000
20044.924657	-0.049574	0.528356	0.121106	74.759956	64.845306	101.760422	1.909782	0.000000	4.620902	0.000000	0.000000	0.000000	0.005497	0.113476	-0.257967	0.000000	0.000000	3.000000	3.000000	1.000000
20044.927990	-0.049574	0.528356	0.121106	74.756790	64.332634	101.270584	1.909782	0.000000	4.620902	0.000000	0.000000	0.000000	0.005497	0.113476	-0.257967	0.000000	0.000000	3.000000	3.000000	1.000000
20044.931324	-0.049557	0.528719	0.120266	74.756790	64.332634	101.270584	1.909782	0.000000	4.620902	0.000000	0.000000	0.000000	0.005032	0.108986	-0.251977	0.000000	0.000000	3.000000	3.000000	1.000000
20044.934657	-0.049557	0.528719	0.120266	74.756790	64.332634	101.270584	1.909782	0.000000	4.620902	0.000000	0.000000	0.000000	0.005032	0.108986	-0.251977	0.000000	0.000000	3.000000	3.000000	1.000000
20044.937990	-0.049557	0.528719	0.120266	74.754662	63.680225	100.636528	1.933910	0.000000	4.610856	0.000000	0.000000	0.000000	0.005032	0.108986	-0.251977	0.000000	0.000000	3.000000	3.000000	1.000000
20044.941324	-0.049557	0.528719	0.120266	74.754662	63.680225	100.636528	1.933910	0.000000	4.610856	0.000000	0.000000	0.000000	0.005032	0.108986	-0.251977	0.000000	0.000000	3.000000	3.000000	1.000000
20044.944657	-0.049513	0.529050	0.119432	74.754662	63.680225	100.636528	1.933910	0.000000	4.610856	0.000000	0.000000	0.000000	0.013214	0.099095	-0.250373	0.000000	0.000000	3.000000	3.000000	1.000000
20044.947990	-0.049513	0.529050	0.119432	74.751907	63.015881	99.991821	1.933910	0.000000	4.610856	0.000000	0.000000	0.000000	0.013214	0.099095	-0.250373	0.000000	0.000000	3.000000	3.000000	1.000000
20044.951324	-0.049498	0.529397	0.118611	74.751907	63.015881	99.991821	1.933910	0.000000	4.610856	0.000000	0.000000	0.000000	0.004621	0.104165	-0.246224	0.000000	0.000000	3.000000	3.000000	1.000000
20044.954657	-0.049498	0.529397	0.118611	74.751907	63.015881	99.991821	1.933910	0.000000	4.610856	0.000000	0.000000	0.000000	0.004621	0.104165	-0.246224	0.000000	0.000000	3.000000	3.000000	1.000000
20044.957990	-0.049498	0.529397	0.118611	74.739655	62.384701	99.390060	1.958742	0.000000	4.600362	0.000000	0.000000	0.000000	0.004621	0.104165	-0.246224	0.000000	0.000000	3.000000	3.000000	1.000000
20044.961324	-0.049498	0.529397	0.118611	74.739655	62.384701	99.390060	1.958742	0.000000	4.600362	0.000000	0.000000	0.000000	0.004621	0.104165	-0.246224	0.000000	0.000000	3.000000	3.000000	1.000000
20044.964657	-0.049484	0.529729	0.117811	74.739655	62.384701	99.390060	1.958742	0.000000	4.600362	0.000000	0.000000	0.000000	0.004148	0.099762	-0.240177	0.000000	0.000000	3.000000	3.000000	1.000000
20044.967990	-0.049484	0.529729	0.117811	74.723335	61.797939	98.833809	1.958742	0.000000	4.600362	0.000000	0.000000	0.000000	0.004148	0.099762	-0.240177	0.000000	0.000000	3.000000	3.000000	1.000000
20044.971324	-0.049468	0.530043	0.116992	74.723335	61.797939	98.833809	1.958742	0.000000	4.600362	0.000000	0.000000	0.000000	0.004655	0.093953	-0.245549	0.000000	0.000000	3.000000	3.000000	1.000000
20044.974657	-0.049468	0.530043	0.116992	74.723335	61.797939	98.833809	1.958742	0.000000	4.600362	0.000000	0.000000	0.000000	0.004655	0.093953	-0.245549	0.000000	0.000000	3.000000	3.000000	1.000000
20044.977990	-0.049468	0.530043	0.116992	74.711388	61.333031	98.398506	1.982587	0.000000	4.590137	0.000000	0.000000	0.000000	0.004655	0.093953	-0.245549	0.000000	0.000000	3.000000	3.000000	1.000000
20044.981324	-0.049468	0.530043	0.116992	74.711388	61.333031	98.398506	1.982587	0.000000	4.590137	0.000000	0.000000	0.000000	0.004655	0.093953	-0.245549	0.000000	0.000000	3.000000	3.000000	1.000000
20044.984657	-0.049480	0.530355	0.116170	74.711388	61.333031	98.398506	1.982587	0.000000	4.590137	0.000000	0.000000	0.000000	-0.003442	0.093589	-0.246501	0.000000	0.000000	3.000000	3.000000	1.000000
20044.987990	-0.049480	0.530355	0.116170	74.702148	60.955540	98.047531	1.982587	0.000000	4.590137	0.000000	0.000000	0.000000	-0.003442	0.093589	-0.246501	0.000000	0.000000	3.000000	3.000000	1.000000
20044.991324	-0.049494	0.530670	0.115386	74.702148	60.955540	98.047531	1.982587	0.000000	4.590137	0.000000	0.000000	0.000000	-0.004339	0.094700	-0.235292	0.000000	0.000000	3.000000	3.000000	1.000000
20044.994657	-0.049494	0.530670	0.115386	74.702148	60.955540	98.047531	1.982587	0.000000	4.590137	0.000000	0.000000	0.000000	-0.004339	0.094700	-0.235292	0.000000	0.000000	3.000000	3.000000	1.000000
20044.997990	-0.049494	0.530670	0.115386	74.692749	60.629650	97.742218	2.004902	0.000000	4.580433	0.000000	0.000000	0.000000	-0.004339	0.094700	-0.235292	0.000000	0.000000	3.000000	3.000000	1.000000
20045.001324	-0.049494	0.530670	0.115386	74.692749	60.629650	97.742218	2.004902	0.000000	4.580433	0.000000	0.000000	0.000000	-0.004339	0.094700	-0.235292	0.000000	0.000000	3.000000	3.000000	1.000000
20045.004657	-0.049510	0.530971	0.114622	74.692749	60.629650	97.742218	2.004902	0.000000	4.580433	0.000000	0.000000	0.000000	-0.004801	0.090381	-0.229186	0.000000	0.000000	3.000000	3.000000	1.000000
20045.007990	-0.049510	0.530971	0.114622	74.689812	60.457142	97.587456	2.004902	0.000000	4.580433	0.000000	0.000000	0.000000	-0.004801	0.090381	-0.229186	0.000000	0.000000	3.000000	3.000000	1.000000
20045.011324	-0.049529	0.531308	0.113892	74.689812	60.457142	97.587456	2.004902	0.000000	4.580433	0.000000	0.000000	0.000000	-0.005608	0.100936	-0.219139	0.000000	0.000000	3.000000	3.000000	1.000000
20045.014657	-0.049529	0.531308	0.113892	74.689812	60.457142	97.587456	2.004902	0.000000	4.580433	0.000000	0.000000	0.000000	-0.005608	0.100936	-0.219139	0.000000	0.000000	3.000000	3.000000	1.000000
20045.017990	-0.049529	0.531308	0.113892	74.691444	60.425529	97.569702	2.025745	0.000000	4.571253	0.000000	0.000000	0.000000	-0.005608	0.100936	-0.219139	0.000000	0.000000	3.000000	3.000000	1.000000
20045.021324	-0.049529	0.531308	0.113892	74.691444	60.425529	97.569702	2.025745	0.000000	4.571253	0.000000	0.000000	0.000000	-0.005608	0.100936	-0.219139	0.000000	0.000000	3.000000	3.000000	1.000000
20045.024657	-0.049549	0.531630	0.113182	74.691444	60.425529	97.569702	2.025745	0.000000	4.571253	0.000000	0.000000	0.000000	-0.006079	0.096676	-0.213000	0.000000	0.000000	3.000000	3.000000	1.000000
20045.027990	-0.049549	0.531630	0.113182	74.694031	60.435429	97.591255	2.025745	0.000000	4.571253	0.000000	0.000000	0.000000	-0.006079	0.096676	-0.213000	0.000000	0.000000	3.000000	3.000000	1.000000
20045.031324	-0.049601	0.531975	0.112524	74.694031	60.435429	97.591255	2.025745	0.000000	4.571253	0.000000	0.000000	0.000000	-0.015561	0.103317	-0.197279	0.000000	0.000000	3.000000	3.000000	1.000000
20045.034657	-0.049601	0.531975	0.112524	74.694031	60.435429	97.591255	2.025745	0.000000	4.571253	0.000000	0.000000	0.000000	-0.015561	0.103317	-0.197279	0.000000	0.000000	3.000000	3.000000	1.000000
20045.037990	-0.049601	0.531975	0.112524	74.695335	60.432236	97.602036	2.043827	0.000000	4.563197	0.000000	0.000000	0.000000	-0.015561	0.103317	-0.197279	0.000000	0.000000	3.000000	3.000000	1.000000
20045.041324	-0.049601	0.531975	0.112524	74.695335	60.432236	97.602036	2.043827	0.000000	4.563197	0.000000	0.000000	0.000000	-0.015561	0.103317	-0.197279	0.000000	0.000000	3.000000	3.000000	1.000000
20045.044657	-0.049683	0.532354	0.111898	74.695335	60.432236	97.602036	2.043827	0.000000	4.563197	0.000000	0.000000	0.000000	-0.024472	0.113890	-0.187901	0.000000	0.000000	3.000000	3.000000	1.000000
20045.047990	-0.049683	0.532354	0.111898	74.695328	60.418633	97.602036	2.043827	0.000000	4.563197	0.000000	0.000000	0.000000	-0.024472	0.113890	-0.187901	0.000000	0.000000	3.000000	3.000000	1.000000
20045.051324	-0.049791	0.532733	0.111268	74.695328	60.418633	97.602036	2.043827	0.000000	4.563197	0.000000	0.000000	0.000000	-0.032462	0.113602	-0.188792	0.000000	0.000000	3.000000	3.000000	1.000000
20045.054657	-0.049791	0.532733	0.111268	74.695328	60.418633	97.602036	2.043827	0.000000	4.563197	0.000000	0.000000	0.000000	-0.032462	0.113602	-0.188792	0.000000	0.000000	3.000000	3.000000	1.000000
20045.057990	-0.049791	0.532733	0.111268	74.694046	60.391918	97.591270	2.056531	0.000000	4.557486	0.000000	0.000000	0.000000	-0.032462	0.113602	-0.188792	0.000000	0.000000	3.000000	3.000000	1.000000
20045.061324	-0.049791	0.532733	0.111268	74.694046	60.391918	97.591270	2.056531	0.000000	4.557486	0.000000	0.000000	0.000000	-0.032462	0.113602	-0.188792	0.000000	0.000000	3.000000	3.000000	1.000000
20045.064657	-0.049902	0.533116	0.110677	74.694046	60.391918	97.591270	2.056531	0.000000	4.557486	0.000000	0.000000	0.000000	-0.033351	0.114863	-0.177470	0.000000	0.000000	3.000000	3.000000	1.000000
20045.067990	-0.049902	0.533116	0.110677	74.691444	60.354832	97.569733	2.056531	0.000000	4.557486	0.000000	0.000000	0.000000	-0.033351	0.114863	-0.177470	0.000000	0.000000	3.000000	3.000000	1.000000
20045.071324	-0.050016	0.533503	0.110123	74.691444	60.354832	97.569733	2.056531	0.000000	4.557486	0.000000	0.000000	0.000000	-0.034252	0.116101	-0.166129	0.000000	0.000000	3.000000	3.000000	1.000000
20045.074657	-0.050016	0.533503	0.110123	74.691444	60.354832	97.569733	2.056531	0.000000	4.557486	0.000000	0.000000	0.000000	-0.034252	0.116101	-0.166129	0.000000	0.000000	3.000000	3.000000	1.000000
20045.077990	-0.050016	0.533503	0.110123	74.688835	60.314976	97.548149	2.066539	0.000000	4.552957	0.000000	0.000000	0.000000	-0.034252	0.116101	-0.166129	0.000000	0.000000	3.000000	3.000000	1.000000
20045.081324	-0.050016	0.533503	0.110123	74.688835	60.314976	97.548149	2.066539	0.000000	4.552957	0.000000	0.000000	0.000000	-0.034252	0.116101	-0.166129	0.000000	0.000000	3.000000	3.000000	1.000000
20045.084657	-0.050155	0.533902	0.109545	74.688835	60.314976	97.548149	2.066539	0.000000	4.552957	0.000000	0.000000	0.000000	-0.041651	0.119766	-0.173389	0.000000	0.000000	3.000000	3.000000	1.000000
20045.087990	-0.050155	0.533902	0.109545	74.686218	60.272438	97.526596	2.066539	0.000000	4.552957	0.000000	0.000000	0.000000	-0.041651	0.119766	-0.173389	0.000000	0.000000	3.000000	3.000000	1.000000
20045.091324	-0.050320	0.534300	0.108964	74.686218	60.272438	97.526596	2.066539	0.000000	4.552957	0.000000	0.000000	0.000000	-0.049585	0.119473	-0.174282	0.000000	0.000000	3.000000	3.000000	1.000000
20045.094657	-0.050320	0.534300	0.108964	74.686218	60.272438	97.526596	2.066539	0.000000	4.552957	0.000000	0.000000	0.000000	-0.049585	0.119473	-0.174282	0.000000	0.000000	3.000000	3.000000	1.000000
20045.097990	-0.050320	0.534300	0.108964	74.684914	60.237591	97.515854	2.074218	0.000000	4.549464	0.000000	0.000000	0.000000	-0.049585	0.119473	-0.174282	0.000000	0.000000	3.000000	3.000000	1.000000
20045.101324	-0.050320	0.534300	0.108964	74.684914	60.237591	97.515854	2.074218	0.000000	4.549464	0.000000	0.000000	0.000000	-0.049585	0.119473	-0.174282	0.000000	0.000000	3.000000	3.000000	1.000000
20045.104657	-0.050511	0.534679	0.108363	74.684914	60.237591	97.515854	2.074218	0.000000	4.549464	0.000000	0.000000	0.000000	-0.057036	0.113771	-0.180312	0.000000	0.000000	3.000000	3.000000	1.000000
20045.107990	-0.050511	0.534679	0.108363	74.684914	60.210373	97.515831	2.074218	0.000000	4.549464	0.000000	0.000000	0.000000	-0.057036	0.113771	-0.180312	0.000000	0.000000	3.000000	3.000000	1.000000
20045.111324	-0.050725	0.535071	0.107738	74.684914	60.210373	97.515831	2.074218	0.000000	4.549464	0.000000	0.000000	0.000000	-0.064341	0.117325	-0.187617	0.000000	0.000000	3.000000	3.000000	1.000000
20045.114657	-0.050725	0.535071	0.107738	74.684914	60.210373	97.515831	2.074218	0.000000	4.549464	0.000000	0.000000	0.000000	-0.064341	0.117325	-0.187617	0.000000	0.000000	3.000000	3.000000	1.000000
20045.117990	-0.050725	0.535071	0.107738	74.683609	60.170055	97.497063	2.079617	0.000000	4.546998	0.000000	0.000000	0.000000	-0.064341	0.117325	-0.187617	0.000000	0.000000	3.000000	3.000000	1.000000
20045.121324	-0.050725	0.535071	0.107738	74.683609	60.170055	97.497063	2.079617	0.000000	4.546998	0.000000	0.000000	0.000000	-0.064341	0.117325	-0.187617	0.000000	0.000000	3.000000	3.000000	1.000000
20045.124657	-0.050964	0.535443	0.107092	74.683609	60.170055	97.497063	2.079617	0.000000	4.546998	0.000000	0.000000	0.000000	-0.071724	0.111608	-0.193672	0.000000	0.000000	3.000000	3.000000	1.000000
20045.127990	-0.050964	0.535443	0.107092	74.682304	60.127056	97.486328	2.079617	0.000000	4.546998	0.000000	0.000000	0.000000	-0.071724	0.111608	-0.193672	0.000000	0.000000	3.000000	3.000000	1.000000
20045.131324	-0.051233	0.535819	0.106482	74.682304	60.127056	97.486328	2.079617	0.000000	4.546998	0.000000	0.000000	0.000000	-0.080585	0.112914	-0.183062	0.000000	0.000000	3.000000	3.000000	1.000000
20045.134657	-0.051233	0.535819	0.106482	74.682304	60.127056	97.486328	2.079617	0.000000	4.546998	0.000000	0.000000	0.000000	-0.080585	0.112914	-0.183062	0.000000	0.000000	3.000000	3.000000	1.000000
20045.137990	-0.051233	0.535819	0.106482	74.680992	60.086727	97.467560	2.081970	0.000000	4.545921	0.000000	0.000000	0.000000	-0.080585	0.112914	-0.183062	0.000000	0.000000	3.000000	3.000000	1.000000
20045.141324	-0.051233	0.535819	0.106482	74.680992	60.086727	97.467560	2.081970	0.000000	4.545921	0.000000	0.000000	0.000000	-0.080585	0.112914	-0.183062	0.000000	0.000000	3.000000	3.000000	1.000000
20045.144657	-0.051470	0.536220	0.105831	74.680992	60.086727	97.467560	2.081970	0.000000	4.545921	0.000000	0.000000	0.000000	-0.071175	0.120275	-0.195366	0.000000	0.000000	3.000000	3.000000	1.000000
20045.147990	-0.051470	0.536220	0.105831	74.679680	60.046455	97.456818	2.081970	0.000000	4.545921	0.000000	0.000000	0.000000	-0.071175	0.120275	-0.195366	0.000000	0.000000	3.000000	3.000000	1.000000
20045.151324	-0.051708	0.536607	0.105200	74.679680	60.046455	97.456818	2.081970	0.000000	4.545921	0.000000	0.000000	0.000000	-0.071549	0.116167	-0.189158	0.000000	0.000000	3.000000	3.000000	1.000000
20045.154657	-0.051708	0.536607	0.105200	74.679680	60.046455	97.456818	2.081970	0.000000	4.545921	0.000000	0.000000	0.000000	-0.071549	0.116167	-0.189158	0.000000	0.000000	3.000000	3.000000	1.000000
20045.157990	-0.051708	0.536607	0.105200	74.678375	60.006142	97.438057	2.085942	0.000000	4.544100	0.000000	0.000000	0.000000	-0.071549	0.116167	-0.189158	0.000000	0.000000	3.000000	3.000000	1.000000
20045.161324	-0.051708	0.536607	0.105200	74.678375	60.006142	97.438057	2.085942	0.000000	4.544100	0.000000	0.000000	0.000000	-0.071549	0.116167	-0.189158	0.000000	0.000000	3.000000	3.000000	1.000000
20045.164657	-0.051946	0.536993	0.104569	74.678375	60.006142	97.438057	2.085942	0.000000	4.544100	0.000000	0.000000	0.000000	-0.071337	0.115860	-0.189360	0.000000	0.000000	3.000000	3.000000	1.000000
20045.167990	-0.051946	0.536993	0.104569	74.678360	59.976212	97.430077	2.085942	0.000000	4.544100	0.000000	0.000000	0.000000	-0.071337	0.115860	-0.189360	0.000000	0.000000	3.000000	3.000000	1.000000
20045.171324	-0.052180	0.537373	0.103899	74.678360	59.976212	97.430077	2.085942	0.000000	4.544100	0.000000	0.000000	0.000000	-0.070053	0.113917	-0.201128	0.000000	0.000000	3.000000	3.000000	1.000000
20045.174657	-0.052180	0.537373	0.103899	74.678360	59.976212	97.430077	2.085942	0.000000	4.544100	0.000000	0.000000	0.000000	-0.070053	0.113917	-0.201128	0.000000	0.000000	3.000000	3.000000	1.000000
20045.177990	-0.052180	0.537373	0.103899	74.678589	59.932262	97.408707	2.090498	0.000000	4.542006	0.000000	0.000000	0.000000	-0.070053	0.113917	-0.201128	0.000000	0.000000	3.000000	3.000000	1.000000
20045.181324	-0.052180	0.537373	0.103899	74.678589	59.932262	97.408707	2.090498	0.000000	4.542006	0.000000	0.000000	0.000000	-0.070053	0.113917	-0.201128	0.000000	0.000000	3.000000	3.000000	1.000000
20045.184657	-0.052443	0.537757	0.103264	74.678589	59.932262	97.408707	2.090498	0.000000	4.542006	0.000000	0.000000	0.000000	-0.078894	0.115259	-0.190517	0.000000	0.000000	3.000000	3.000000	1.000000
20045.187990	-0.052443	0.537757	0.103264	74.680138	59.895912	97.366142	2.090498	0.000000	4.542006	0.000000	0.000000	0.000000	-0.078894	0.115259	-0.190517	0.000000	0.000000	3.000000	3.000000	1.000000
20045.191324	-0.052730	0.538122	0.102608	74.680138	59.895912	97.366142	2.090498	0.000000	4.542006	0.000000	0.000000	0.000000	-0.086155	0.109511	-0.196603	0.000000	0.000000	3.000000	3.000000	1.000000
20045.194657	-0.052730	0.538122	0.102608	74.680138	59.895912	97.366142	2.090498	0.000000	4.542006	0.000000	0.000000	0.000000	-0.086155	0.109511	-0.196603	0.000000	0.000000	3.000000	3.000000	1.000000
20045.197990	-0.052730	0.538122	0.102608	74.687523	59.867004	97.278473	2.092096	0.000000	4.541270	0.000000	0.000000	0.000000	-0.086155	0.109511	-0.196603	0.000000	0.000000	3.000000	3.000000	1.000000
20045.201324	-0.052730	0.538122	0.102608	74.687523	59.867004	97.278473	2.092096	0.000000	4.541270	0.000000	0.000000	0.000000	-0.086155	0.109511	-0.196603	0.000000	0.000000	3.000000	3.000000	1.000000
20045.204657	-0.053043	0.538456	0.101954	74.687523	59.867004	97.278473	2.092096	0.000000	4.541270	0.000000	0.000000	0.000000	-0.093990	0.100018	-0.196247	0.000000	0.000000	3.000000	3.000000	1.000000
20045.207990	-0.053043	0.538456	0.101954	74.688690	59.819317	97.139839	2.092096	0.000000	4.541270	0.000000	0.000000	0.000000	-0.093990	0.100018	-0.196247	0.000000	0.000000	3.000000	3.000000	1.000000
20045.211324	-0.053357	0.538806	0.101316	74.688690	59.819317	97.139839	2.092096	0.000000	4.541270	0.000000	0.000000	0.000000	-0.094211	0.105183	-0.191332	0.000000	0.000000	3.000000	3.000000	1.000000
20045.214657	-0.053357	0.538806	0.101316	74.688690	59.819317	97.139839	2.092096	0.000000	4.541270	0.000000	0.000000	0.000000	-0.094211	0.105183	-0.191332	0.000000	0.000000	3.000000	3.000000	1.000000
20045.217990	-0.053357	0.538806	0.101316	74.689987	59.750607	97.082657	2.090906	0.000000	4.541818	0.000000	0.000000	0.000000	-0.094211	0.105183	-0.191332	0.000000	0.000000	3.000000	3.000000	1.000000
20045.221324	-0.053357	0.538806	0.101316	74.689987	59.750607	97.082657	2.090906	0.000000	4.541818	0.000000	0.000000	0.000000	-0.094211	0.105183	-0.191332	0.000000	0.000000	3.000000	3.000000	1.000000
20045.224657	-0.053695	0.539138	0.100658	74.689987	59.750607	97.082657	2.090906	0.000000	4.541818	0.000000	0.000000	0.000000	-0.101400	0.099467	-0.197433	0.000000	0.000000	3.000000	3.000000	1.000000
20045.227990	-0.053695	0.539138	0.100658	74.688423	59.672501	97.041321	2.090906	0.000000	4.541818	0.000000	0.000000	0.000000	-0.101400	0.099467	-0.197433	0.000000	0.000000	3.000000	3.000000	1.000000
20045.231324	-0.054065	0.539462	0.100057	74.688423	59.672501	97.041321	2.090906	0.000000	4.541818	0.000000	0.000000	0.000000	-0.110799	0.097167	-0.180361	0.000000	0.000000	3.000000	3.000000	1.000000
20045.234657	-0.054065	0.539462	0.100057	74.688423	59.672501	97.041321	2.090906	0.000000	4.541818	0.000000	0.000000	0.000000	-0.110799	0.097167	-0.180361	0.000000	0.000000	3.000000	3.000000	1.000000
20045.237990	-0.054065	0.539462	0.100057	74.687073	59.583027	96.962608	2.086124	0.000000	4.544017	0.000000	0.000000	0.000000	-0.110799	0.097167	-0.180361	0.000000	0.000000	3.000000	3.000000	1.000000
20045.241324	-0.054065	0.539462	0.100057	74.687073	59.583027	96.962608	2.086124	0.000000	4.544017	0.000000	0.000000	0.000000	-0.110799	0.097167	-0.180361	0.000000	0.000000	3.000000	3.000000	1.000000
20045.244657	-0.054463	0.539791	0.099491	74.687073	59.583027	96.962608	2.086124	0.000000	4.544017	0.000000	0.000000	0.000000	-0.119582	0.098639	-0.169750	0.000000	0.000000	3.000000	3.000000	1.000000
20045.247990	-0.054463	0.539791	0.099491	74.684021	59.471832	96.808983	2.086124	0.000000	4.544017	0.000000	0.000000	0.000000	-0.119582	0.098639	-0.169750	0.000000	0.000000	3.000000	3.000000	1.000000
20045.251324	-0.054840	0.540112	0.098987	74.684021	59.471832	96.808983	2.086124	0.000000	4.544017	0.000000	0.000000	0.000000	-0.113168	0.096428	-0.151103	0.000000	0.000000	3.000000	3.000000	1.000000
20045.254657	-0.054840	0.540112	0.098987	74.684021	59.471832	96.808983	2.086124	0.000000	4.544017	0.000000	0.000000	0.000000	-0.113168	0.096428	-0.151103	0.000000	0.000000	3.000000	3.000000	1.000000
20045.257990	-0.054840	0.540112	0.098987	74.681717	59.380688	96.664093	2.075308	0.000000	4.548966	0.000000	0.000000	0.000000	-0.113168	0.096428	-0.151103	0.000000	0.000000	3.000000	3.000000	1.000000
20045.261324	-0.054840	0.540112	0.098987	74.681717	59.380688	96.664093	2.075308	0.000000	4.548966	0.000000	0.000000	0.000000	-0.113168	0.096428	-0.151103	0.000000	0.000000	3.000000	3.000000	1.000000
20045.264657	-0.055245	0.540420	0.098502	74.681717	59.380688	96.664093	2.075308	0.000000	4.548966	0.000000	0.000000	0.000000	-0.121496	0.092535	-0.145593	0.000000	0.000000	3.000000	3.000000	1.000000
20045.267990	-0.055245	0.540420	0.098502	74.680206	59.301357	96.559769	2.075308	0.000000	4.548966	0.000000	0.000000	0.000000	-0.121496	0.092535	-0.145593	0.000000	0.000000	3.000000	3.000000	1.000000
20045.271324	-0.055656	0.540722	0.098076	74.680206	59.301357	96.559769	2.075308	0.000000	4.548966	0.000000	0.000000	0.000000	-0.123075	0.090417	-0.127691	0.000000	0.000000	3.000000	3.000000	1.000000
20045.274657	-0.055656	0.540722	0.098076	74.680206	59.301357	96.559769	2.075308	0.000000	4.548966	0.000000	0.000000	0.000000	-0.123075	0.090417	-0.127691	0.000000	0.000000	3.000000	3.000000	1.000000
20045.277990	-0.055656	0.540722	0.098076	74.677574	59.231682	96.522339	2.059929	0.000000	4.555951	0.000000	0.000000	0.000000	-0.123075	0.090417	-0.127691	0.000000	0.000000	3.000000	3.000000	1.000000
20045.281324	-0.055656	0.540722	0.098076	74.677574	59.231682	96.522339	2.059929	0.000000	4.555951	0.000000	0.000000	0.000000	-0.123075	0.090417	-0.127691	0.000000	0.000000	3.000000	3.000000	1.000000
20045.284657	-0.056121	0.540980	0.097671	74.677574	59.231682	96.522339	2.059929	0.000000	4.555951	0.000000	0.000000	0.000000	-0.139468	0.077462	-0.121610	0.000000	0.000000	3.000000	3.000000	1.000000
20045.287990	-0.056121	0.540980	0.097671	74.674927	59.153873	96.492897	2.059929	0.000000	4.555951	0.000000	0.000000	0.000000	-0.139468	0.077462	-0.121610	0.000000	0.000000	3.000000	3.000000	1.000000
20045.291324	-0.056636	0.541220	0.097243	74.674927	59.153873	96.492897	2.059929	0.000000	4.555951	0.000000	0.000000	0.000000	-0.154524	0.071869	-0.128522	0.000000	0.000000	3.000000	3.000000	1.000000
20045.294657	-0.056636	0.541220	0.097243	74.674927	59.153873	96.492897	2.059929	0.000000	4.555951	0.000000	0.000000	0.000000	-0.154524	0.071869	-0.128522	0.000000	0.000000	3.000000	3.000000	1.000000
20045.297990	-0.056636	0.541220	0.097243	74.672272	59.078773	96.463463	2.036391	0.000000	4.566521	0.000000	0.000000	0.000000	-0.154524	0.071869	-0.128522	0.000000	0.000000	3.000000	3.000000	1.000000
20045.301324	-0.056636	0.541220	0.097243	74.672272	59.078773	96.463463	2.036391	0.000000	4.566521	0.000000	0.000000	0.000000	-0.154524	0.071869	-0.128522	0.000000	0.000000	3.000000	3.000000	1.000000
20045.304657	-0.057130	0.541452	0.096877	74.672272	59.078773	96.463463	2.036391	0.000000	4.566521	0.000000	0.000000	0.000000	-0.148256	0.069858	-0.109813	0.000000	0.000000	3.000000	3.000000	1.000000
20045.307990	-0.057130	0.541452	0.096877	74.670937	59.011318	96.420822	2.036391	0.000000	4.566521	0.000000	0.000000	0.000000	-0.148256	0.069858	-0.109813	0.000000	0.000000	3.000000	3.000000	1.000000
20045.311324	-0.057648	0.541667	0.096490	74.670937	59.011318	96.420822	2.036391	0.000000	4.566521	0.000000	0.000000	0.000000	-0.155408	0.064302	-0.115936	0.000000	0.000000	3.000000	3.000000	1.000000
20045.314657	-0.057648	0.541667	0.096490	74.670937	59.011318	96.420822	2.036391	0.000000	4.566521	0.000000	0.000000	0.000000	-0.155408	0.064302	-0.115936	0.000000	0.000000	3.000000	3.000000	1.000000
20045.317990	-0.057648	0.541667	0.096490	74.668297	58.936241	96.319603	2.009576	0.000000	4.578385	0.000000	0.000000	0.000000	-0.155408	0.064302	-0.115936	0.000000	0.000000	3.000000	3.000000	1.000000
20045.321324	-0.057648	0.541667	0.096490	74.668297	58.936241	96.319603	2.009576	0.000000	4.578385	0.000000	0.000000	0.000000	-0.155408	0.064302	-0.115936	0.000000	0.000000	3.000000	3.000000	1.000000
20045.324657	-0.058147	0.541893	0.096183	74.668297	58.936241	96.319603	2.009576	0.000000	4.578385	0.000000	0.000000	0.000000	-0.149750	0.067786	-0.092077	0.000000	0.000000	3.000000	3.000000	1.000000
20045.327990	-0.058147	0.541893	0.096183	74.665649	58.863895	96.050865	2.009576	0.000000	4.578385	0.000000	0.000000	0.000000	-0.149750	0.067786	-0.092077	0.000000	0.000000	3.000000	3.000000	1.000000
20045.331324	-0.058620	0.542088	0.095883	74.665649	58.863895	96.050865	2.009576	0.000000	4.578385	0.000000	0.000000	0.000000	-0.141858	0.058592	-0.090034	0.000000	0.000000	3.000000	3.000000	1.000000
20045.334657	-0.058620	0.542088	0.095883	74.665649	58.863895	96.050865	2.009576	0.000000	4.578385	0.000000	0.000000	0.000000	-0.141858	0.058592	-0.090034	0.000000	0.000000	3.000000	3.000000	1.000000
20045.337990	-0.058620	0.542088	0.095883	74.662979	58.794243	95.750168	1.981212	0.000000	4.590730	0.000000	0.000000	0.000000	-0.141858	0.058592	-0.090034	0.000000	0.000000	3.000000	3.000000	1.000000
20045.341324	-0.058620	0.542088	0.095883	74.662979	58.794243	95.750168	1.981212	0.000000	4.590730	0.000000	0.000000	0.000000	-0.141858	0.058592	-0.090034	0.000000	0.000000	3.000000	3.000000	1.000000
20045.344657	-0.059064	0.542265	0.095568	74.662979	58.794243	95.750168	1.981212	0.000000	4.590730	0.000000	0.000000	0.000000	-0.133288	0.053077	-0.094463	0.000000	0.000000	3.000000	3.000000	1.000000
20045.347990	-0.059064	0.542265	0.095568	74.660324	58.721916	95.680893	1.981212	0.000000	4.590730	0.000000	0.000000	0.000000	-0.133288	0.053077	-0.094463	0.000000	0.000000	3.000000	3.000000	1.000000
20045.351324	-0.059541	0.542435	0.095311	74.660324	58.721916	95.680893	1.981212	0.000000	4.590730	0.000000	0.000000	0.000000	-0.142953	0.051164	-0.077333	0.000000	0.000000	3.000000	3.000000	1.000000
20045.354657	-0.059541	0.542435	0.095311	74.660324	58.721916	95.680893	1.981212	0.000000	4.590730	0.000000	0.000000	0.000000	-0.142953	0.051164	-0.077333	0.000000	0.000000	3.000000	3.000000	1.000000
20045.357990	-0.059541	0.542435	0.095311	74.659004	58.657181	95.662193	1.953753	0.000000	4.602483	0.000000	0.000000	0.000000	-0.142953	0.051164	-0.077333	0.000000	0.000000	3.000000	3.000000	1.000000
20045.361324	-0.059541	0.542435	0.095311	74.659004	58.657181	95.662193	1.953753	0.000000	4.602483	0.000000	0.000000	0.000000	-0.142953	0.051164	-0.077333	0.000000	0.000000	3.000000	3.000000	1.000000
20045.364657	-0.060017	0.542575	0.095057	74.659004	58.657181	95.662193	1.953753	0.000000	4.602483	0.000000	0.000000	0.000000	-0.142977	0.042010	-0.076090	0.000000	0.000000	3.000000	3.000000	1.000000
20045.367990	-0.060017	0.542575	0.095057	74.659004	58.608234	95.646240	1.953753	0.000000	4.602483	0.000000	0.000000	0.000000	-0.142977	0.042010	-0.076090	0.000000	0.000000	3.000000	3.000000	1.000000
20045.371324	-0.060489	0.542709	0.094764	74.659004	58.608234	95.646240	1.953753	0.000000	4.602483	0.000000	0.000000	0.000000	-0.141580	0.040180	-0.087849	0.000000	0.000000	3.000000	3.000000	1.000000
20045.374657	-0.060489	0.542709	0.094764	74.659004	58.608234	95.646240	1.953753	0.000000	4.602483	0.000000	0.000000	0.000000	-0.141580	0.040180	-0.087849	0.000000	0.000000	3.000000	3.000000	1.000000
20045.377990	-0.060489	0.542709	0.094764	74.657478	58.557564	95.601074	1.924146	0.000000	4.614939	0.000000	0.000000	0.000000	-0.141580	0.040180	-0.087849	0.000000	0.000000	3.000000	3.000000	1.000000
20045.381324	-0.060489	0.542709	0.094764	74.657478	58.557564	95.601074	1.924146	0.000000	4.614939	0.000000	0.000000	0.000000	-0.141580	0.040180	-0.087849	0.000000	0.000000	3.000000	3.000000	1.000000
20045.384657	-0.060965	0.542819	0.094514	74.657478	58.557564	95.601074	1.924146	0.000000	4.614939	0.000000	0.000000	0.000000	-0.142872	0.032850	-0.074982	0.000000	0.000000	3.000000	3.000000	1.000000
20045.387990	-0.060965	0.542819	0.094514	74.655945	58.506897	95.444214	1.924146	0.000000	4.614939	0.000000	0.000000	0.000000	-0.142872	0.032850	-0.074982	0.000000	0.000000	3.000000	3.000000	1.000000
20045.391324	-0.061441	0.542928	0.094264	74.655945	58.506897	95.444214	1.924146	0.000000	4.614939	0.000000	0.000000	0.000000	-0.142750	0.032814	-0.075122	0.000000	0.000000	3.000000	3.000000	1.000000
20045.394657	-0.061441	0.542928	0.094264	74.655945	58.506897	95.444214	1.924146	0.000000	4.614939	0.000000	0.000000	0.000000	-0.142750	0.032814	-0.075122	0.000000	0.000000	3.000000	3.000000	1.000000
20045.397990	-0.061441	0.542928	0.094264	74.648315	58.465759	95.226372	1.893008	0.000000	4.627799	0.000000	0.000000	0.000000	-0.142750	0.032814	-0.075122	0.000000	0.000000	3.000000	3.000000	1.000000
20045.401324	-0.061441	0.542928	0.094264	74.648315	58.465759	95.226372	1.893008	0.000000	4.627799	0.000000	0.000000	0.000000	-0.142750	0.032814	-0.075122	0.000000	0.000000	3.000000	3.000000	1.000000
20045.404657	-0.061862	0.543050	0.093997	74.648315	58.465759	95.226372	1.893008	0.000000	4.627799	0.000000	0.000000	0.000000	-0.126196	0.036421	-0.080006	0.000000	0.000000	3.000000	3.000000	1.000000
20045.407990	-0.061862	0.543050	0.093997	74.634598	58.428669	95.139008	1.893008	0.000000	4.627799	0.000000	0.000000	0.000000	-0.126196	0.036421	-0.080006	0.000000	0.000000	3.000000	3.000000	1.000000
20045.411324	-0.062285	0.543159	0.093752	74.634598	58.428669	95.139008	1.893008	0.000000	4.627799	0.000000	0.000000	0.000000	-0.126813	0.032736	-0.073610	0.000000	0.000000	3.000000	3.000000	1.000000
20045.414657	-0.062285	0.543159	0.093752	74.634598	58.428669	95.139008	1.893008	0.000000	4.627799	0.000000	0.000000	0.000000	-0.126813	0.032736	-0.073610	0.000000	0.000000	3.000000	3.000000	1.000000
20045.417990	-0.062285	0.543159	0.093752	74.626778	58.401539	95.165909	1.866107	0.000000	4.638711	0.000000	0.000000	0.000000	-0.126813	0.032736	-0.073610	0.000000	0.000000	3.000000	3.000000	1.000000
20045.421324	-0.062285	0.543159	0.093752	74.626778	58.401539	95.165909	1.866107	0.000000	4.638711	0.000000	0.000000	0.000000	-0.126813	0.032736	-0.073610	0.000000	0.000000	3.000000	3.000000	1.000000
20045.424657	-0.062676	0.543262	0.093470	74.626778	58.401539	95.165909	1.866107	0.000000	4.638711	0.000000	0.000000	0.000000	-0.117539	0.030903	-0.084452	0.000000	0.000000	3.000000	3.000000	1.000000
20045.427990	-0.062676	0.543262	0.093470	74.628090	58.368332	95.168610	1.866107	0.000000	4.638711	0.000000	0.000000	0.000000	-0.117539	0.030903	-0.084452	0.000000	0.000000	3.000000	3.000000	1.000000
20045.431324	-0.062676	0.543262	0.093470	74.628090	58.368332	95.168610	1.866107	0.000000	4.638711	0.000000	0.000000	0.000000	-0.117539	0.030903	-0.084452	0.000000	0.000000	3.000000	3.000000	1.000000
20045.434657	-0.062676	0.543262	0.093470	74.628090	58.368332	95.168610	1.866107	0.000000	4.638711	0.000000	0.000000	0.000000	-0.117539	0.030903	-0.084452	0.000000	0.000000	3.000000	3.000000	1.000000
20045.437990	-0.063428	0.543492	0.092866	74.629440	58.335125	95.163353	1.854191	0.000000	4.643487	0.000000	0.000000	0.000000	-0.225382	0.068962	-0.181339	0.000000	0.000000	3.000000	3.000000	1.000000
20045.441324	-0.063428	0.543492	0.092866	74.629440	58.335125	95.163353	1.854191	0.000000	4.643487	0.000000	0.000000	0.000000	-0.000001	-0.000007	0.000000	0.000000	0.000000	3.000000	3.000000	1.000000
20045.444657	-0.063428	0.543492	0.092866	74.629440	58.335125	95.163353	1.854191	0.000000	4.643487	0.000000	0.000000	0.000000	-0.000001	-0.000007	0.000000	0.000000	0.000000	3.000000	3.000000	1.000000
20045.447990	-0.063428	0.543492	0.092866	74.630753	58.307350	95.142136	1.828614	0.000000	4.643284	0.000000	0.000000	0.000000	-0.000001	-0.000007	0.000000	0.000000	0.000000	3.000000	3.000000	1.000000
20045.451324	-0.063428	0.543492	0.092866	74.630753	58.307350	95.142136	1.828614	0.000000	4.643284	0.000000	0.000000	0.000000	-0.000001	-0.000007	0.000000	0.000000	0.000000	3.000000	3.000000	1.000000
20045.454657	-0.063785	0.543631	0.092521	74.630753	58.307350	95.142136	1.828614	0.000000	4.643284	0.000000	0.000000	0.000000	-0.107076	0.041650	-0.103397	0.000000	0.000000	3.000000	3.000000	1.000000
20045.457990	-0.063785	0.543631	0.092521	74.632072	58.276867	95.104965	1.828614	0.000000	4.643284	0.000000	0.000000	0.000000	-0.107076	0.041650	-0.103397	0.000000	0.000000	3.000000	3.000000	1.000000
20045.461324	-0.064139	0.543751	0.092159	74.632072	58.276867	95.104965	1.828614	0.000000	4.643284	0.000000	0.000000	0.000000	-0.106339	0.036149	-0.108611	0.000000	0.000000	3.000000	3.000000	1.000000
20045.464657	-0.064139	0.543751	0.092159	74.632072	58.276867	95.104965	1.828614	0.000000	4.643284	0.000000	0.000000	0.000000	-0.106339	0.036149	-0.108611	0.000000	0.000000	3.000000	3.000000	1.000000
20045.467990	-0.064139	0.543751	0.092159	74.633392	58.246384	95.075768	1.793045	0.000000	4.607950	0.000000	0.000000	0.000000	-0.106339	0.036149	-0.108611	0.000000	0.000000	3.000000	3.000000	1.000000
20045.471324	-0.064139	0.543751	0.092159	74.633392	58.246384	95.075768	1.793045	0.000000	4.607950	0.000000	0.000000	0.000000	-0.106339	0.036149	-0.108611	0.000000	0.000000	3.000000	3.000000	1.000000
20045.474657	-0.064466	0.543932	0.091790	74.633392	58.246384	95.075768	1.793045	0.000000	4.607950	0.000000	0.000000	0.000000	-0.098040	0.054192	-0.110616	0.000000	0.000000	3.000000	3.000000	1.000000
20045.477990	-0.064466	0.543932	0.091790	74.634727	58.215923	95.046593	1.793045	0.000000	4.607950	0.000000	0.000000	0.000000	-0.098040	0.054192	-0.110616	0.000000	0.000000	3.000000	3.000000	1.000000
20045.481324	-0.064842	0.544124	0.091393	74.634727	58.215923	95.046593	1.793045	0.000000	4.607950	0.000000	0.000000	0.000000	-0.112750	0.057727	-0.119087	0.000000	0.000000	3.000000	3.000000	1.000000
20045.484657	-0.064842	0.544124	0.091393	74.634727	58.215923	95.046593	1.793045	0.000000	4.607950	0.000000	0.000000	0.000000	-0.112750	0.057727	-0.119087	0.000000	0.000000	3.000000	3.000000	1.000000
20045.487990	-0.064842	0.544124	0.091393	74.633408	58.162079	94.988014	1.757914	0.000000	4.569666	0.000000	0.000000	0.000000	-0.112750	0.057727	-0.119087	0.000000	0.000000	3.000000	3.000000	1.000000
20045.491324	-0.064842	0.544124	0.091393	74.633408	58.162079	94.988014	1.757914	0.000000	4.569666	0.000000	0.000000	0.000000	-0.112750	0.057727	-0.119087	0.000000	0.000000	3.000000	3.000000	1.000000
20045.494657	-0.065188	0.544328	0.090977	74.633408	58.162079	94.988014	1.757914	0.000000	4.569666	0.000000	0.000000	0.000000	-0.103991	0.061255	-0.124813	0.000000	0.000000	3.000000	3.000000	1.000000
20045.497990	-0.065188	0.544328	0.090977	74.633392	58.118557	94.956093	1.757914	0.000000	4.569666	0.000000	0.000000	0.000000	-0.103991	0.061255	-0.124813	0.000000	0.000000	3.000000	3.000000	1.000000
20045.501324	-0.065584	0.544544	0.090533	74.633392	58.118557	94.956093	1.757914	0.000000	4.569666	0.000000	0.000000	0.000000	-0.118636	0.064721	-0.133329	0.000000	0.000000	3.000000	3.000000	1.000000
20045.504657	-0.065584	0.544544	0.090533	74.633392	58.118557	94.956093	1.757914	0.000000	4.569666	0.000000	0.000000	0.000000	-0.118636	0.064721	-0.133329	0.000000	0.000000	3.000000	3.000000	1.000000
20045.507990	-0.065584	0.544544	0.090533	74.632072	58.064716	94.913475	1.720809	0.000000	4.526643	0.000000	0.000000	0.000000	-0.118636	0.064721	-0.133329	0.000000	0.000000	3.000000	3.000000	1.000000
20045.511324	-0.065584	0.544544	0.090533	74.632072	58.064716	94.913475	1.720809	0.000000	4.526643	0.000000	0.000000	0.000000	-0.118636	0.064721	-0.133329	0.000000	0.000000	3.000000	3.000000	1.000000
20045.514657	-0.065949	0.544801	0.090065	74.632072	58.064716	94.913475	1.720809	0.000000	4.526643	0.000000	0.000000	0.000000	-0.109673	0.077223	-0.140495	0.000000	0.000000	3.000000	3.000000	1.000000
20045.517990	-0.065949	0.544801	0.090065	74.629440	57.997875	94.860199	1.720809	0.000000	4.526643	0.000000	0.000000	0.000000	-0.109673	0.077223	-0.140495	0.000000	0.000000	3.000000	3.000000	1.000000
20045.521324	-0.066314	0.545089	0.089591	74.629440	57.997875	94.860199	1.720809	0.000000	4.526643	0.000000	0.000000	0.000000	-0.109288	0.086127	-0.142075	0.000000	0.000000	3.000000	3.000000	1.000000
20045.524657	-0.066314	0.545089	0.089591	74.629440	57.997875	94.860199	1.720809	0.000000	4.526643	0.000000	0.000000	0.000000	-0.109288	0.086127	-0.142075	0.000000	0.000000	3.000000	3.000000	1.000000
20045.527990	-0.066314	0.545089	0.089591	74.625229	57.934731	94.777672	1.684315	0.000000	4.479548	0.000000	0.000000	0.000000	-0.109288	0.086127	-0.142075	0.000000	0.000000	3.000000	3.000000	1.000000
20045.531324	-0.066701	0.545387	0.089092	74.625229	57.934731	94.777672	1.684315	0.000000	4.479548	0.000000	0.000000	0.000000	-0.116054	0.089512	-0.149721	0.000000	0.000000	3.000000	3.000000	1.000000
20045.534657	-0.066701	0.545387	0.089092	74.625229	57.934731	94.777672	1.684315	0.000000	4.479548	0.000000	0.000000	0.000000	-0.116054	0.089512	-0.149721	0.000000	0.000000	3.000000	3.000000	1.000000
20045.537990	-0.066701	0.545387	0.089092	74.621056	57.868893	94.735062	1.664973	0.000000	4.454595	0.000000	0.000000	0.000000	-0.116054	0.089512	-0.149721	0.000000	0.000000	3.000000	3.000000	1.000000
20045.541324	-0.067081	0.545709	0.088549	74.621056	57.868893	94.735062	1.664973	0.000000	4.454595	0.000000	0.000000	0.000000	-0.114205	0.096476	-0.162985	0.000000	0.000000	3.000000	3.000000	1.000000
20045.544657	-0.067081	0.545709	0.088549	74.621056	57.868893	94.735062	1.664973	0.000000	4.454595	0.000000	0.000000	0.000000	-0.114205	0.096476	-0.162985	0.000000	0.000000	3.000000	3.000000	1.000000
20045.547990	-0.067081	0.545709	0.088549	74.615532	57.792759	94.705696	1.645939	0.000000	4.427431	0.000000	0.000000	0.000000	-0.114205	0.096476	-0.162985	0.000000	0.000000	3.000000	3.000000	1.000000
20045.551324	-0.067081	0.545709	0.088549	74.615532	57.792759	94.705696	1.645939	0.000000	4.427431	0.000000	0.000000	0.000000	-0.114205	0.096476	-0.162985	0.000000	0.000000	3.000000	3.000000	1.000000
20045.554657	-0.067437	0.546048	0.088025	74.615532	57.792759	94.705696	1.645939	0.000000	4.427431	0.000000	0.000000	0.000000	-0.106808	0.101721	-0.157109	0.000000	0.000000	3.000000	3.000000	1.000000
20045.557990	-0.067437	0.546048	0.088025	74.611359	57.732414	94.687073	1.645939	0.000000	4.427431	0.000000	0.000000	0.000000	-0.106808	0.101721	-0.157109	0.000000	0.000000	3.000000	3.000000	1.000000
20045.561324	-0.067785	0.546391	0.087440	74.611359	57.732414	94.687073	1.645939	0.000000	4.427431	0.000000	0.000000	0.000000	-0.104304	0.103155	-0.175494	0.000000	0.000000	3.000000	3.000000	1.000000
20045.564657	-0.067785	0.546391	0.087440	74.611359	57.732414	94.687073	1.645939	0.000000	4.427431	0.000000	0.000000	0.000000	-0.104304	0.103155	-0.175494	0.000000	0.000000	3.000000	3.000000	1.000000
20045.567990	-0.067785	0.546391	0.087440	74.605827	57.661770	94.649788	1.610754	0.000000	4.371996	0.000000	0.000000	0.000000	-0.104304	0.103155	-0.175494	0.000000	0.000000	3.000000	3.000000	1.000000
20045.571324	-0.067785	0.546391	0.087440	74.605827	57.661770	94.649788	1.610754	0.000000	4.371996	0.000000	0.000000	0.000000	-0.104304	0.103155	-0.175494	0.000000	0.000000	3.000000	3.000000	1.000000
20045.574657	-0.068079	0.546764	0.086856	74.605827	57.661770	94.649788	1.610754	0.000000	4.371996	0.000000	0.000000	0.000000	-0.088351	0.111893	-0.175209	0.000000	0.000000	3.000000	3.000000	1.000000
20045.577990	-0.068079	0.546764	0.086856	74.601830	57.595558	94.617775	1.610754	0.000000	4.371996	0.000000	0.000000	0.000000	-0.088351	0.111893	-0.175209	0.000000	0.000000	3.000000	3.000000	1.000000
20045.581324	-0.068373	0.547137	0.086271	74.601830	57.595558	94.617775	1.610754	0.000000	4.371996	0.000000	0.000000	0.000000	-0.088113	0.111631	-0.175394	0.000000	0.000000	3.000000	3.000000	1.000000
20045.584657	-0.068373	0.547137	0.086271	74.601830	57.595558	94.617775	1.610754	0.000000	4.371996	0.000000	0.000000	0.000000	-0.088113	0.111631	-0.175394	0.000000	0.000000	3.000000	3.000000	1.000000
20045.587990	-0.068373	0.547137	0.086271	74.599174	57.536934	94.596458	1.581343	0.000000	4.313562	0.000000	0.000000	0.000000	-0.088113	0.111631	-0.175394	0.000000	0.000000	3.000000	3.000000	1.000000
20045.591324	-0.068373	0.547137	0.086271	74.599174	57.536934	94.596458	1.581343	0.000000	4.313562	0.000000	0.000000	0.000000	-0.088113	0.111631	-0.175394	0.000000	0.000000	3.000000	3.000000	1.000000
20045.594657	-0.068633	0.547513	0.085628	74.599174	57.536934	94.596458	1.581343	0.000000	4.313562	0.000000	0.000000	0.000000	-0.077832	0.112955	-0.192833	0.000000	0.000000	3.000000	3.000000	1.000000
20045.597990	-0.068633	0.547513	0.085628	74.596489	57.481014	94.567162	1.581343	0.000000	4.313562	0.000000	0.000000	0.000000	-0.077832	0.112955	-0.192833	0.000000	0.000000	3.000000	3.000000	1.000000
20045.601324	-0.068891	0.547889	0.084985	74.596489	57.481014	94.567162	1.581343	0.000000	4.313562	0.000000	0.000000	0.000000	-0.077583	0.112645	-0.193030	0.000000	0.000000	3.000000	3.000000	1.000000
20045.604657	-0.068891	0.547889	0.084985	74.596489	57.481014	94.567162	1.581343	0.000000	4.313562	0.000000	0.000000	0.000000	-0.077583	0.112645	-0.193030	0.000000	0.000000	3.000000	3.000000	1.000000
20045.607990	-0.068891	0.547889	0.084985	74.595154	57.435390	94.556511	1.555441	0.000000	4.249252	0.000000	0.000000	0.000000	-0.077583	0.112645	-0.193030	0.000000	0.000000	3.000000	3.000000	1.000000
20045.611324	-0.068891	0.547889	0.084985	74.595154	57.435390	94.556511	1.555441	0.000000	4.249252	0.000000	0.000000	0.000000	-0.077583	0.112645	-0.193030	0.000000	0.000000	3.000000	3.000000	1.000000
20045.614657	-0.069167	0.548268	0.084277	74.595154	57.435390	94.556511	1.555441	0.000000	4.249252	0.000000	0.000000	0.000000	-0.082713	0.113866	-0.212458	0.000000	0.000000	3.000000	3.000000	1.000000
20045.617990	-0.069167	0.548268	0.084277	74.592484	57.376766	94.535202	1.555441	0.000000	4.249252	0.000000	0.000000	0.000000	-0.082713	0.113866	-0.212458	0.000000	0.000000	3.000000	3.000000	1.000000
20045.621324	-0.069415	0.548676	0.083566	74.592484	57.376766	94.535202	1.555441	0.000000	4.249252	0.000000	0.000000	0.000000	-0.074524	0.122458	-0.213176	0.000000	0.000000	3.000000	3.000000	1.000000
20045.624657	-0.069415	0.548676	0.083566	74.592484	57.376766	94.535202	1.555441	0.000000	4.249252	0.000000	0.000000	0.000000	-0.074524	0.122458	-0.213176	0.000000	0.000000	3.000000	3.000000	1.000000
20045.627990	-0.069415	0.548676	0.083566	74.591141	57.333893	94.524582	1.529235	0.000000	4.178313	0.000000	0.000000	0.000000	-0.074524	0.122458	-0.213176	0.000000	0.000000	3.000000	3.000000	1.000000
20045.631324	-0.069415	0.548676	0.083566	74.591141	57.333893	94.524582	1.529235	0.000000	4.178313	0.000000	0.000000	0.000000	-0.074524	0.122458	-0.213176	0.000000	0.000000	3.000000	3.000000	1.000000
20045.634657	-0.069632	0.549077	0.082819	74.591141	57.333893	94.524582	1.529235	0.000000	4.178313	0.000000	0.000000	0.000000	-0.065045	0.120105	-0.224090	0.000000	0.000000	3.000000	3.000000	1.000000
20045.637990	-0.069632	0.549077	0.082819	74.589790	57.293671	94.513885	1.529235	0.000000	4.178313	0.000000	0.000000	0.000000	-0.065045	0.120105	-0.224090	0.000000	0.000000	3.000000	3.000000	1.000000
20045.641324	-0.069845	0.549487	0.082050	74.589790	57.293671	94.513885	1.529235	0.000000	4.178313	0.000000	0.000000	0.000000	-0.063917	0.123152	-0.230910	0.000000	0.000000	3.000000	3.000000	1.000000
20045.644657	-0.069845	0.549487	0.082050	74.589790	57.293671	94.513885	1.529235	0.000000	4.178313	0.000000	0.000000	0.000000	-0.063917	0.123152	-0.230910	0.000000	0.000000	3.000000	3.000000	1.000000
20045.647990	-0.069845	0.549487	0.082050	74.587135	57.243248	94.492622	1.507741	0.000000	4.102480	0.000000	0.000000	0.000000	-0.063917	0.123152	-0.230910	0.000000	0.000000	3.000000	3.000000	1.000000
20045.651324	-0.069845	0.549487	0.082050	74.587135	57.243248	94.492622	1.507741	0.000000	4.102480	0.000000	0.000000	0.000000	-0.063917	0.123152	-0.230910	0.000000	0.000000	3.000000	3.000000	1.000000
20045.654657	-0.070008	0.549915	0.081303	74.587135	57.243248	94.492622	1.507741	0.000000	4.102480	0.000000	0.000000	0.000000	-0.048958	0.128214	-0.224060	0.000000	0.000000	3.000000	3.000000	1.000000
20045.657990	-0.070008	0.549915	0.081303	74.584259	57.209545	94.484695	1.507741	0.000000	4.102480	0.000000	0.000000	0.000000	-0.048958	0.128214	-0.224060	0.000000	0.000000	3.000000	3.000000	1.000000
20045.661324	-0.070137	0.550345	0.080497	74.584259	57.209545	94.484695	1.507741	0.000000	4.102480	0.000000	0.000000	0.000000	-0.038675	0.129185	-0.241591	0.000000	0.000000	3.000000	3.000000	1.000000
20045.664657	-0.070137	0.550345	0.080497	74.584259	57.209545	94.484695	1.507741	0.000000	4.102480	0.000000	0.000000	0.000000	-0.038675	0.129185	-0.241591	0.000000	0.000000	3.000000	3.000000	1.000000
20045.667990	-0.070137	0.550345	0.080497	74.584259	57.187771	94.484688	1.493135	0.000000	4.024871	0.000000	0.000000	0.000000	-0.038675	0.129185	-0.241591	0.000000	0.000000	3.000000	3.000000	1.000000
20045.671324	-0.070137	0.550345	0.080497	74.584259	57.187771	94.484688	1.493135	0.000000	4.024871	0.000000	0.000000	0.000000	-0.038675	0.129185	-0.241591	0.000000	0.000000	3.000000	3.000000	1.000000
20045.674657	-0.070238	0.550756	0.079678	74.584259	57.187771	94.484688	1.493135	0.000000	4.024871	0.000000	0.000000	0.000000	-0.030130	0.123258	-0.245927	0.000000	0.000000	3.000000	3.000000	1.000000
20045.677990	-0.070238	0.550756	0.079678	74.582924	57.155769	94.466087	1.493135	0.000000	4.024871	0.000000	0.000000	0.000000	-0.030130	0.123258	-0.245927	0.000000	0.000000	3.000000	3.000000	1.000000
20045.681324	-0.070311	0.551195	0.078855	74.582924	57.155769	94.466087	1.493135	0.000000	4.024871	0.000000	0.000000	0.000000	-0.022080	0.131637	-0.246690	0.000000	0.000000	3.000000	3.000000	1.000000
20045.684657	-0.070311	0.551195	0.078855	74.582924	57.155769	94.466087	1.493135	0.000000	4.024871	0.000000	0.000000	0.000000	-0.022080	0.131637	-0.246690	0.000000	0.000000	3.000000	3.000000	1.000000
20045.687990	-0.070311	0.551195	0.078855	74.584244	57.149685	94.476700	1.484434	0.000000	3.942769	0.000000	0.000000	0.000000	-0.022080	0.131637	-0.246690	0.000000	0.000000	3.000000	3.000000	1.000000
20045.691324	-0.070311	0.551195	0.078855	74.584244	57.149685	94.476700	1.484434	0.000000	3.942769	0.000000	0.000000	0.000000	-0.022080	0.131637	-0.246690	0.000000	0.000000	3.000000	3.000000	1.000000
20045.694657	-0.070349	0.551618	0.077957	74.584244	57.149685	94.476700	1.484434	0.000000	3.942769	0.000000	0.000000	0.000000	-0.011184	0.127014	-0.269374	0.000000	0.000000	3.000000	3.000000	1.000000
20045.697990	-0.070349	0.551618	0.077957	74.584274	57.136105	94.476715	1.484434	0.000000	3.942769	0.000000	0.000000	0.000000	-0.011184	0.127014	-0.269374	0.000000	0.000000	3.000000	3.000000	1.000000
20045.701324	-0.070362	0.552058	0.077079	74.584274	57.136105	94.476715	1.484434	0.000000	3.942769	0.000000	0.000000	0.000000	-0.004057	0.131912	-0.263551	0.000000	0.000000	3.000000	3.000000	1.000000
20045.704657	-0.070362	0.552058	0.077079	74.584274	57.136105	94.476715	1.484434	0.000000	3.942769	0.000000	0.000000	0.000000	-0.004057	0.131912	-0.263551	0.000000	0.000000	3.000000	3.000000	1.000000
20045.707990	-0.070362	0.552058	0.077079	74.583839	57.116623	94.468422	1.481894	0.000000	3.853948	0.000000	0.000000	0.000000	-0.004057	0.131912	-0.263551	0.000000	0.000000	3.000000	3.000000	1.000000
20045.711324	-0.070362	0.552058	0.077079	74.583839	57.116623	94.468422	1.481894	0.000000	3.853948	0.000000	0.000000	0.000000	-0.004057	0.131912	-0.263551	0.000000	0.000000	3.000000	3.000000	1.000000
20045.714657	-0.070350	0.552496	0.076203	74.583839	57.116623	94.468422	1.481894	0.000000	3.853948	0.000000	0.000000	0.000000	0.003701	0.131360	-0.262822	0.000000	0.000000	3.000000	3.000000	1.000000
20045.717990	-0.070350	0.552496	0.076203	74.580528	57.039871	94.402298	1.481894	0.000000	3.853948	0.000000	0.000000	0.000000	0.003701	0.131360	-0.262822	0.000000	0.000000	3.000000	3.000000	1.000000
20045.721324	-0.070334	0.552943	0.075304	74.580528	57.039871	94.402298	1.481894	0.000000	3.853948	0.000000	0.000000	0.000000	0.004712	0.134147	-0.269738	0.000000	0.000000	3.000000	3.000000	1.000000
20045.724657	-0.070334	0.552943	0.075304	74.580528	57.039871	94.402298	1.481894	0.000000	3.853948	0.000000	0.000000	0.000000	0.004712	0.134147	-0.269738	0.000000	0.000000	3.000000	3.000000	1.000000
20045.727990	-0.070334	0.552943	0.075304	74.572632	56.868965	94.245415	1.483296	0.000000	3.765188	0.000000	0.000000	0.000000	0.004712	0.134147	-0.269738	0.000000	0.000000	3.000000	3.000000	1.000000
20045.731324	-0.070290	0.553399	0.074385	74.572632	56.868965	94.245415	1.483296	0.000000	3.765188	0.000000	0.000000	0.000000	0.013305	0.136909	-0.275672	0.000000	0.000000	3.000000	3.000000	1.000000
20045.734657	-0.070290	0.553399	0.074385	74.572632	56.868965	94.245415	1.483296	0.000000	3.765188	0.000000	0.000000	0.000000	0.013305	0.136909	-0.275672	0.000000	0.000000	3.000000	3.000000	1.000000
20045.737990	-0.070290	0.553399	0.074385	74.558601	56.578472	93.973259	1.485513	0.000000	3.719243	0.000000	0.000000	0.000000	0.013305	0.136909	-0.275672	0.000000	0.000000	3.000000	3.000000	1.000000
20045.741324	-0.070223	0.553843	0.073490	74.558601	56.578472	93.973259	1.485513	0.000000	3.719243	0.000000	0.000000	0.000000	0.020097	0.132961	-0.268308	0.000000	0.000000	3.000000	3.000000	1.000000
20045.744657	-0.070223	0.553843	0.073490	74.558601	56.578472	93.973259	1.485513	0.000000	3.719243	0.000000	0.000000	0.000000	0.020097	0.132961	-0.268308	0.000000	0.000000	3.000000	3.000000	1.000000
20045.747990	-0.070223	0.553843	0.073490	74.537956	56.184517	93.600670	1.488863	0.000000	3.674525	0.000000	0.000000	0.000000	0.020097	0.132961	-0.268308	0.000000	0.000000	3.000000	3.000000	1.000000
20045.751324	-0.070223	0.553843	0.073490	74.537956	56.184517	93.600670	1.488863	0.000000	3.674525	0.000000	0.000000	0.000000	0.020097	0.132961	-0.268308	0.000000	0.000000	3.000000	3.000000	1.000000
20045.754657	-0.070183	0.554302	0.072609	74.537956	56.184517	93.600670	1.488863	0.000000	3.674525	0.000000	0.000000	0.000000	0.011969	0.137837	-0.264498	0.000000	0.000000	3.000000	3.000000	1.000000
20045.757990	-0.070183	0.554302	0.072609	74.513420	55.719376	93.157631	1.488863	0.000000	3.674525	0.000000	0.000000	0.000000	0.011969	0.137837	-0.264498	0.000000	0.000000	3.000000	3.000000	1.000000
20045.761324	-0.070115	0.554741	0.071713	74.513420	55.719376	93.157631	1.488863	0.000000	3.674525	0.000000	0.000000	0.000000	0.020288	0.131788	-0.268871	0.000000	0.000000	3.000000	3.000000	1.000000
20045.764657	-0.070115	0.554741	0.071713	74.513420	55.719376	93.157631	1.488863	0.000000	3.674525	0.000000	0.000000	0.000000	0.020288	0.131788	-0.268871	0.000000	0.000000	3.000000	3.000000	1.000000
20045.767990	-0.070115	0.554741	0.071713	74.485565	55.231422	92.689293	1.494239	0.000000	3.585630	0.000000	0.000000	0.000000	0.020288	0.131788	-0.268871	0.000000	0.000000	3.000000	3.000000	1.000000
20045.771324	-0.070115	0.554741	0.071713	74.485565	55.231422	92.689293	1.494239	0.000000	3.585630	0.000000	0.000000	0.000000	0.020288	0.131788	-0.268871	0.000000	0.000000	3.000000	3.000000	1.000000
20045.774657	-0.070024	0.555197	0.070836	74.485565	55.231422	92.689293	1.494239	0.000000	3.585630	0.000000	0.000000	0.000000	0.027220	0.136654	-0.263060	0.000000	0.000000	3.000000	3.000000	1.000000
20045.777990	-0.070024	0.555197	0.070836	74.458099	54.755157	92.233032	1.494239	0.000000	3.585630	0.000000	0.000000	0.000000	0.027220	0.136654	-0.263060	0.000000	0.000000	3.000000	3.000000	1.000000
20045.781324	-0.069934	0.555621	0.069963	74.458099	54.755157	92.233032	1.494239	0.000000	3.585630	0.000000	0.000000	0.000000	0.027070	0.127354	-0.261743	0.000000	0.000000	3.000000	3.000000	1.000000
20045.784657	-0.069934	0.555621	0.069963	74.458099	54.755157	92.233032	1.494239	0.000000	3.585630	0.000000	0.000000	0.000000	0.027070	0.127354	-0.261743	0.000000	0.000000	3.000000	3.000000	1.000000
20045.787990	-0.069934	0.555621	0.069963	74.427094	54.256588	91.751991	1.503288	0.000000	3.498163	0.000000	0.000000	0.000000	0.027070	0.127354	-0.261743	0.000000	0.000000	3.000000	3.000000	1.000000
20045.791324	-0.069934	0.555621	0.069963	74.427094	54.256588	91.751991	1.503288	0.000000	3.498163	0.000000	0.000000	0.000000	0.027070	0.127354	-0.261743	0.000000	0.000000	3.000000	3.000000	1.000000
20045.794657	-0.069821	0.556062	0.069110	74.427094	54.256588	91.751991	1.503288	0.000000	3.498163	0.000000	0.000000	0.000000	0.033952	0.132260	-0.255923	0.000000	0.000000	3.000000	3.000000	1.000000
20045.797990	-0.069821	0.556062	0.069110	74.393372	53.734829	91.248688	1.503288	0.000000	3.498163	0.000000	0.000000	0.000000	0.033952	0.132260	-0.255923	0.000000	0.000000	3.000000	3.000000	1.000000
20045.801324	-0.069711	0.556490	0.068279	74.393372	53.734829	91.248688	1.503288	0.000000	3.498163	0.000000	0.000000	0.000000	0.033096	0.128440	-0.249491	0.000000	0.000000	3.000000	3.000000	1.000000
20045.804657	-0.069711	0.556490	0.068279	74.393372	53.734829	91.248688	1.503288	0.000000	3.498163	0.000000	0.000000	0.000000	0.033096	0.128440	-0.249491	0.000000	0.000000	3.000000	3.000000	1.000000
20045.807990	-0.069711	0.556490	0.068279	74.363846	53.286179	90.813988	1.514462	0.000000	3.413927	0.000000	0.000000	0.000000	0.033096	0.128440	-0.249491	0.000000	0.000000	3.000000	3.000000	1.000000
20045.811324	-0.069711	0.556490	0.068279	74.363846	53.286179	90.813988	1.514462	0.000000	3.413927	0.000000	0.000000	0.000000	0.033096	0.128440	-0.249491	0.000000	0.000000	3.000000	3.000000	1.000000
20045.814657	-0.069573	0.556898	0.067432	74.363846	53.286179	90.813988	1.514462	0.000000	3.413927	0.000000	0.000000	0.000000	0.041279	0.122459	-0.253840	0.000000	0.000000	3.000000	3.000000	1.000000
20045.817990	-0.069573	0.556898	0.067432	74.336830	52.886402	90.429031	1.514462	0.000000	3.413927	0.000000	0.000000	0.000000	0.041279	0.122459	-0.253840	0.000000	0.000000	3.000000	3.000000	1.000000
20045.821324	-0.069463	0.557294	0.066605	74.336830	52.886402	90.429031	1.514462	0.000000	3.413927	0.000000	0.000000	0.000000	0.032936	0.118751	-0.248369	0.000000	0.000000	3.000000	3.000000	1.000000
20045.824657	-0.069463	0.557294	0.066605	74.336830	52.886402	90.429031	1.514462	0.000000	3.413927	0.000000	0.000000	0.000000	0.032936	0.118751	-0.248369	0.000000	0.000000	3.000000	3.000000	1.000000
20045.827990	-0.069463	0.557294	0.066605	74.310257	52.504532	90.061363	1.526831	0.000000	3.330226	0.000000	0.000000	0.000000	0.032936	0.118751	-0.248369	0.000000	0.000000	3.000000	3.000000	1.000000
20045.831324	-0.069463	0.557294	0.066605	74.310257	52.504532	90.061363	1.526831	0.000000	3.330226	0.000000	0.000000	0.000000	0.032936	0.118751	-0.248369	0.000000	0.000000	3.000000	3.000000	1.000000
20045.834657	-0.069353	0.557688	0.065776	74.310257	52.504532	90.061363	1.526831	0.000000	3.330226	0.000000	0.000000	0.000000	0.032968	0.118214	-0.248605	0.000000	0.000000	3.000000	3.000000	1.000000
20045.837990	-0.069353	0.557688	0.065776	74.281830	52.107437	89.679092	1.526831	0.000000	3.330226	0.000000	0.000000	0.000000	0.032968	0.118214	-0.248605	0.000000	0.000000	3.000000	3.000000	1.000000
20045.841324	-0.069243	0.558081	0.064946	74.281830	52.107437	89.679092	1.526831	0.000000	3.330226	0.000000	0.000000	0.000000	0.033000	0.117718	-0.248843	0.000000	0.000000	3.000000	3.000000	1.000000
20045.844657	-0.069243	0.558081	0.064946	74.281830	52.107437	89.679092	1.526831	0.000000	3.330226	0.000000	0.000000	0.000000	0.033000	0.117718	-0.248843	0.000000	0.000000	3.000000	3.000000	1.000000
20045.847990	-0.069243	0.558081	0.064946	74.256981	51.769341	89.353661	1.537826	0.000000	3.247318	0.000000	0.000000	0.000000	0.033000	0.117718	-0.248843	0.000000	0.000000	3.000000	3.000000	1.000000
20045.851324	-0.069243	0.558081	0.064946	74.256981	51.769341	89.353661	1.537826	0.000000	3.247318	0.000000	0.000000	0.000000	0.033000	0.117718	-0.248843	0.000000	0.000000	3.000000	3.000000	1.000000
20045.854657	-0.069139	0.558450	0.064161	74.256981	51.769341	89.353661	1.537826	0.000000	3.247318	0.000000	0.000000	0.000000	0.031244	0.110894	-0.235607	0.000000	0.000000	3.000000	3.000000	1.000000
20045.857990	-0.069139	0.558450	0.064161	74.234093	51.467865	89.060890	1.537826	0.000000	3.247318	0.000000	0.000000	0.000000	0.031244	0.110894	-0.235607	0.000000	0.000000	3.000000	3.000000	1.000000
20045.861324	-0.069010	0.558818	0.063378	74.234093	51.467865	89.060890	1.537826	0.000000	3.247318	0.000000	0.000000	0.000000	0.038687	0.110424	-0.234835	0.000000	0.000000	3.000000	3.000000	1.000000
20045.864657	-0.069010	0.558818	0.063378	74.234093	51.467865	89.060890	1.537826	0.000000	3.247318	0.000000	0.000000	0.000000	0.038687	0.110424	-0.234835	0.000000	0.000000	3.000000	3.000000	1.000000
20045.867990	-0.069010	0.558818	0.063378	74.211075	51.182354	88.782799	1.549481	0.000000	3.168911	0.000000	0.000000	0.000000	0.038687	0.110424	-0.234835	0.000000	0.000000	3.000000	3.000000	1.000000
20045.871324	-0.069010	0.558818	0.063378	74.211075	51.182354	88.782799	1.549481	0.000000	3.168911	0.000000	0.000000	0.000000	0.038687	0.110424	-0.234835	0.000000	0.000000	3.000000	3.000000	1.000000
20045.874657	-0.068884	0.559203	0.062612	74.211075	51.182354	88.782799	1.549481	0.000000	3.168911	0.000000	0.000000	0.000000	0.038018	0.115436	-0.229957	0.000000	0.000000	3.000000	3.000000	1.000000
20045.877990	-0.068884	0.559203	0.062612	74.188828	50.878361	88.488518	1.549481	0.000000	3.168911	0.000000	0.000000	0.000000	0.038018	0.115436	-0.229957	0.000000	0.000000	3.000000	3.000000	1.000000
20045.881324	-0.068785	0.559547	0.061869	74.188828	50.878361	88.488518	1.549481	0.000000	3.168911	0.000000	0.000000	0.000000	0.029516	0.103265	-0.222733	0.000000	0.000000	3.000000	3.000000	1.000000
20045.884657	-0.068785	0.559547	0.061869	74.188828	50.878361	88.488518	1.549481	0.000000	3.168911	0.000000	0.000000	0.000000	0.029516	0.103265	-0.222733	0.000000	0.000000	3.000000	3.000000	1.000000
20045.887990	-0.068785	0.559547	0.061869	74.164070	50.568630	88.190529	1.560737	0.000000	3.093463	0.000000	0.000000	0.000000	0.029516	0.103265	-0.222733	0.000000	0.000000	3.000000	3.000000	1.000000
20045.891324	-0.068785	0.559547	0.061869	74.164070	50.568630	88.190529	1.560737	0.000000	3.093463	0.000000	0.000000	0.000000	0.029516	0.103265	-0.222733	0.000000	0.000000	3.000000	3.000000	1.000000
20045.894657	-0.068684	0.559901	0.061104	74.164070	50.568630	88.190529	1.560737	0.000000	3.093463	0.000000	0.000000	0.000000	0.030435	0.105982	-0.229674	0.000000	0.000000	3.000000	3.000000	1.000000
20045.897990	-0.068684	0.559901	0.061104	74.141495	50.292263	87.924660	1.560737	0.000000	3.093463	0.000000	0.000000	0.000000	0.030435	0.105982	-0.229674	0.000000	0.000000	3.000000	3.000000	1.000000
20045.901324	-0.068588	0.560232	0.060383	74.141495	50.292263	87.924660	1.560737	0.000000	3.093463	0.000000	0.000000	0.000000	0.028671	0.099352	-0.216342	0.000000	0.000000	3.000000	3.000000	1.000000
20045.904657	-0.068588	0.560232	0.060383	74.141495	50.292263	87.924660	1.560737	0.000000	3.093463	0.000000	0.000000	0.000000	0.028671	0.099352	-0.216342	0.000000	0.000000	3.000000	3.000000	1.000000
20045.907990	-0.068588	0.560232	0.060383	74.121338	50.046360	87.690742	1.570588	0.000000	3.019127	0.000000	0.000000	0.000000	0.028671	0.099352	-0.216342	0.000000	0.000000	3.000000	3.000000	1.000000
20045.911324	-0.068588	0.560232	0.060383	74.121338	50.046360	87.690742	1.570588	0.000000	3.019127	0.000000	0.000000	0.000000	0.028671	0.099352	-0.216342	0.000000	0.000000	3.000000	3.000000	1.000000
20045.914657	-0.068514	0.560572	0.059635	74.121338	50.046360	87.690742	1.570588	0.000000	3.019127	0.000000	0.000000	0.000000	0.022227	0.102066	-0.224258	0.000000	0.000000	3.000000	3.000000	1.000000
20045.917990	-0.068514	0.560572	0.059635	74.100883	49.801064	87.457428	1.570588	0.000000	3.019127	0.000000	0.000000	0.000000	0.022227	0.102066	-0.224258	0.000000	0.000000	3.000000	3.000000	1.000000
20045.921324	-0.068448	0.560909	0.058949	74.100883	49.801064	87.457428	1.570588	0.000000	3.019127	0.000000	0.000000	0.000000	0.019803	0.100963	-0.205800	0.000000	0.000000	3.000000	3.000000	1.000000
20045.924657	-0.068448	0.560909	0.058949	74.100883	49.801064	87.457428	1.570588	0.000000	3.019127	0.000000	0.000000	0.000000	0.019803	0.100963	-0.205800	0.000000	0.000000	3.000000	3.000000	1.000000
20045.927990	-0.068448	0.560909	0.058949	74.076065	49.529888	87.197815	1.577593	0.000000	2.947450	0.000000	0.000000	0.000000	0.019803	0.100963	-0.205800	0.000000	0.000000	3.000000	3.000000	1.000000
20045.931324	-0.068385	0.561234	0.058285	74.076065	49.529888	87.197815	1.577593	0.000000	2.947450	0.000000	0.000000	0.000000	0.018944	0.097545	-0.199180	0.000000	0.000000	3.000000	3.000000	1.000000
20045.934657	-0.068385	0.561234	0.058285	74.076065	49.529888	87.197815	1.577593	0.000000	2.947450	0.000000	0.000000	0.000000	0.018944	0.097545	-0.199180	0.000000	0.000000	3.000000	3.000000	1.000000
20045.937990	-0.068385	0.561234	0.058285	74.048813	49.217793	86.897118	1.580750	0.000000	2.914254	0.000000	0.000000	0.000000	0.018944	0.097545	-0.199180	0.000000	0.000000	3.000000	3.000000	1.000000
20045.941324	-0.068324	0.561576	0.057638	74.048813	49.217793	86.897118	1.580750	0.000000	2.914254	0.000000	0.000000	0.000000	0.018307	0.102651	-0.194238	0.000000	0.000000	3.000000	3.000000	1.000000
20045.944657	-0.068324	0.561576	0.057638	74.048813	49.217793	86.897118	1.580750	0.000000	2.914254	0.000000	0.000000	0.000000	0.018307	0.102651	-0.194238	0.000000	0.000000	3.000000	3.000000	1.000000
20045.947990	-0.068324	0.561576	0.057638	74.017189	48.870880	86.564873	1.583801	0.000000	2.881881	0.000000	0.000000	0.000000	0.018307	0.102651	-0.194238	0.000000	0.000000	3.000000	3.000000	1.000000
20045.951324	-0.068324	0.561576	0.057638	74.017189	48.870880	86.564873	1.583801	0.000000	2.881881	0.000000	0.000000	0.000000	0.018307	0.102651	-0.194238	0.000000	0.000000	3.000000	3.000000	1.000000
20045.954657	-0.068296	0.561915	0.057049	74.017189	48.870880	86.564873	1.583801	0.000000	2.881881	0.000000	0.000000	0.000000	0.008545	0.101709	-0.176694	0.000000	0.000000	3.000000	3.000000	1.000000
20045.957990	-0.068296	0.561915	0.057049	73.991150	48.551006	86.252617	1.583801	0.000000	2.881881	0.000000	0.000000	0.000000	0.008545	0.101709	-0.176694	0.000000	0.000000	3.000000	3.000000	1.000000
20045.961324	-0.068296	0.562289	0.056490	73.991150	48.551006	86.252617	1.583801	0.000000	2.881881	0.000000	0.000000	0.000000	-0.000071	0.112335	-0.167625	0.000000	0.000000	3.000000	3.000000	1.000000
20045.964657	-0.068296	0.562289	0.056490	73.991150	48.551006	86.252617	1.583801	0.000000	2.881881	0.000000	0.000000	0.000000	-0.000071	0.112335	-0.167625	0.000000	0.000000	3.000000	3.000000	1.000000
20045.967990	-0.068296	0.562289	0.056490	73.966774	48.292645	86.007591	1.585213	0.000000	2.824494	0.000000	0.000000	0.000000	-0.000071	0.112335	-0.167625	0.000000	0.000000	3.000000	3.000000	1.000000
20045.971324	-0.068296	0.562289	0.056490	73.966774	48.292645	86.007591	1.585213	0.000000	2.824494	0.000000	0.000000	0.000000	-0.000071	0.112335	-0.167625	0.000000	0.000000	3.000000	3.000000	1.000000
20045.974657	-0.068323	0.562653	0.055950	73.966774	48.292645	86.007591	1.585213	0.000000	2.824494	0.000000	0.000000	0.000000	-0.008219	0.109025	-0.161932	0.000000	0.000000	3.000000	3.000000	1.000000
20045.977990	-0.068323	0.562653	0.055950	73.947273	48.127056	85.859848	1.585213	0.000000	2.824494	0.000000	0.000000	0.000000	-0.008219	0.109025	-0.161932	0.000000	0.000000	3.000000	3.000000	1.000000
20045.981324	-0.068380	0.563024	0.055446	73.947273	48.127056	85.859848	1.585213	0.000000	2.824494	0.000000	0.000000	0.000000	-0.017027	0.111220	-0.151148	0.000000	0.000000	3.000000	3.000000	1.000000
20045.984657	-0.068380	0.563024	0.055446	73.947273	48.127056	85.859848	1.585213	0.000000	2.824494	0.000000	0.000000	0.000000	-0.017027	0.111220	-0.151148	0.000000	0.000000	3.000000	3.000000	1.000000
20045.987990	-0.068380	0.563024	0.055446	73.934189	48.039970	85.786835	1.581005	0.000000	2.772314	0.000000	0.000000	0.000000	-0.017027	0.111220	-0.151148	0.000000	0.000000	3.000000	3.000000	1.000000
20045.991324	-0.068380	0.563024	0.055446	73.934189	48.039970	85.786835	1.581005	0.000000	2.772314	0.000000	0.000000	0.000000	-0.017027	0.111220	-0.151148	0.000000	0.000000	3.000000	3.000000	1.000000
20045.994657	-0.068466	0.563402	0.054978	73.934189	48.039970	85.786835	1.581005	0.000000	2.772314	0.000000	0.000000	0.000000	-0.025821	0.113432	-0.140357	0.000000	0.000000	3.000000	3.000000	1.000000
20045.997990	-0.068466	0.563402	0.054978	73.918282	47.942963	85.702873	1.581005	0.000000	2.772314	0.000000	0.000000	0.000000	-0.025821	0.113432	-0.140357	0.000000	0.000000	3.000000	3.000000	1.000000
20046.001324	-0.068584	0.563806	0.054563	73.918282	47.942963	85.702873	1.581005	0.000000	2.772314	0.000000	0.000000	0.000000	-0.035287	0.121153	-0.124488	0.000000	0.000000	3.000000	3.000000	1.000000
20046.004657	-0.068584	0.563806	0.054563	73.918282	47.942963	85.702873	1.581005	0.000000	2.772314	0.000000	0.000000	0.000000	-0.035287	0.121153	-0.124488	0.000000	0.000000	3.000000	3.000000	1.000000
20046.007990	-0.068584	0.563806	0.054563	73.898758	47.825500	85.600426	1.570821	0.000000	2.728173	0.000000	0.000000	0.000000	-0.035287	0.121153	-0.124488	0.000000	0.000000	3.000000	3.000000	1.000000
20046.011324	-0.068584	0.563806	0.054563	73.898758	47.825500	85.600426	1.570821	0.000000	2.728173	0.000000	0.000000	0.000000	-0.035287	0.121153	-0.124488	0.000000	0.000000	3.000000	3.000000	1.000000
20046.014657	-0.068705	0.564245	0.054182	73.898758	47.825500	85.600426	1.570821	0.000000	2.728173	0.000000	0.000000	0.000000	-0.036558	0.131916	-0.114465	0.000000	0.000000	3.000000	3.000000	1.000000
20046.017990	-0.068705	0.564245	0.054182	73.878853	47.694939	85.485527	1.570821	0.000000	2.728173	0.000000	0.000000	0.000000	-0.036558	0.131916	-0.114465	0.000000	0.000000	3.000000	3.000000	1.000000
20046.021324	-0.068860	0.564683	0.053859	73.878853	47.694939	85.485527	1.570821	0.000000	2.728173	0.000000	0.000000	0.000000	-0.046259	0.131255	-0.096881	0.000000	0.000000	3.000000	3.000000	1.000000
20046.024657	-0.068860	0.564683	0.053859	73.878853	47.694939	85.485527	1.570821	0.000000	2.728173	0.000000	0.000000	0.000000	-0.046259	0.131255	-0.096881	0.000000	0.000000	3.000000	3.000000	1.000000
20046.027990	-0.068860	0.564683	0.053859	73.860252	47.560173	85.367424	1.557018	0.000000	2.692949	0.000000	0.000000	0.000000	-0.046259	0.131255	-0.096881	0.000000	0.000000	3.000000	3.000000	1.000000
20046.031324	-0.068860	0.564683	0.053859	73.860252	47.560173	85.367424	1.557018	0.000000	2.692949	0.000000	0.000000	0.000000	-0.046259	0.131255	-0.096881	0.000000	0.000000	3.000000	3.000000	1.000000
20046.034657	-0.069040	0.565138	0.053549	73.860252	47.560173	85.367424	1.557018	0.000000	2.692949	0.000000	0.000000	0.000000	-0.054132	0.136602	-0.092932	0.000000	0.000000	3.000000	3.000000	1.000000
20046.037990	-0.069040	0.565138	0.053549	73.840805	47.396236	85.224167	1.557018	0.000000	2.692949	0.000000	0.000000	0.000000	-0.054132	0.136602	-0.092932	0.000000	0.000000	3.000000	3.000000	1.000000
20046.041324	-0.069296	0.565583	0.053252	73.840805	47.396236	85.224167	1.557018	0.000000	2.692949	0.000000	0.000000	0.000000	-0.076772	0.133490	-0.089215	0.000000	0.000000	3.000000	3.000000	1.000000
20046.044657	-0.069296	0.565583	0.053252	73.840805	47.396236	85.224167	1.557018	0.000000	2.692949	0.000000	0.000000	0.000000	-0.076772	0.133490	-0.089215	0.000000	0.000000	3.000000	3.000000	1.000000
20046.047990	-0.069296	0.565583	0.053252	73.817093	47.237934	85.091682	1.535201	0.000000	2.662591	0.000000	0.000000	0.000000	-0.076772	0.133490	-0.089215	0.000000	0.000000	3.000000	3.000000	1.000000
20046.051324	-0.069296	0.565583	0.053252	73.817093	47.237934	85.091682	1.535201	0.000000	2.662591	0.000000	0.000000	0.000000	-0.076772	0.133490	-0.089215	0.000000	0.000000	3.000000	3.000000	1.000000
20046.054657	-0.069557	0.566036	0.052993	73.817093	47.237934	85.091682	1.535201	0.000000	2.662591	0.000000	0.000000	0.000000	-0.078283	0.135925	-0.077493	0.000000	0.000000	3.000000	3.000000	1.000000
20046.057990	-0.069557	0.566036	0.052993	73.791931	47.079094	84.963097	1.535201	0.000000	2.662591	0.000000	0.000000	0.000000	-0.078283	0.135925	-0.077493	0.000000	0.000000	3.000000	3.000000	1.000000
20046.061324	-0.069866	0.566489	0.052728	73.791931	47.079094	84.963097	1.535201	0.000000	2.662591	0.000000	0.000000	0.000000	-0.092707	0.135818	-0.079645	0.000000	0.000000	3.000000	3.000000	1.000000
20046.064657	-0.069866	0.566489	0.052728	73.791931	47.079094	84.963097	1.535201	0.000000	2.662591	0.000000	0.000000	0.000000	-0.092707	0.135818	-0.079645	0.000000	0.000000	3.000000	3.000000	1.000000
20046.067990	-0.069866	0.566489	0.052728	73.764877	46.909145	84.825752	1.506703	0.000000	2.636401	0.000000	0.000000	0.000000	-0.092707	0.135818	-0.079645	0.000000	0.000000	3.000000	3.000000	1.000000
20046.071324	-0.069866	0.566489	0.052728	73.764877	46.909145	84.825752	1.506703	0.000000	2.636401	0.000000	0.000000	0.000000	-0.092707	0.135818	-0.079645	0.000000	0.000000	3.000000	3.000000	1.000000
20046.074657	-0.070158	0.566968	0.052522	73.764877	46.909145	84.825752	1.506703	0.000000	2.636401	0.000000	0.000000	0.000000	-0.087662	0.143783	-0.061899	0.000000	0.000000	3.000000	3.000000	1.000000
20046.077990	-0.070158	0.566968	0.052522	73.735916	46.728142	84.679718	1.506703	0.000000	2.636401	0.000000	0.000000	0.000000	-0.087662	0.143783	-0.061899	0.000000	0.000000	3.000000	3.000000	1.000000
20046.081324	-0.070496	0.567429	0.052291	73.735916	46.728142	84.679718	1.506703	0.000000	2.636401	0.000000	0.000000	0.000000	-0.101393	0.138207	-0.069133	0.000000	0.000000	3.000000	3.000000	1.000000
20046.084657	-0.070496	0.567429	0.052291	73.735916	46.728142	84.679718	1.506703	0.000000	2.636401	0.000000	0.000000	0.000000	-0.101393	0.138207	-0.069133	0.000000	0.000000	3.000000	3.000000	1.000000
20046.087990	-0.070496	0.567429	0.052291	73.706848	46.547653	84.534195	1.475193	0.000000	2.614562	0.000000	0.000000	0.000000	-0.101393	0.138207	-0.069133	0.000000	0.000000	3.000000	3.000000	1.000000
20046.091324	-0.070496	0.567429	0.052291	73.706848	46.547653	84.534195	1.475193	0.000000	2.614562	0.000000	0.000000	0.000000	-0.101393	0.138207	-0.069133	0.000000	0.000000	3.000000	3.000000	1.000000
20046.094657	-0.070863	0.567926	0.052090	73.706848	46.547653	84.534195	1.475193	0.000000	2.614562	0.000000	0.000000	0.000000	-0.109938	0.149141	-0.060259	0.000000	0.000000	3.000000	3.000000	1.000000
20046.097990	-0.070863	0.567926	0.052090	73.675896	46.353580	84.380157	1.475193	0.000000	2.614562	0.000000	0.000000	0.000000	-0.109938	0.149141	-0.060259	0.000000	0.000000	3.000000	3.000000	1.000000
20046.101324	-0.071254	0.568395	0.051891	73.675896	46.353580	84.380157	1.475193	0.000000	2.614562	0.000000	0.000000	0.000000	-0.117344	0.140654	-0.059690	0.000000	0.000000	3.000000	3.000000	1.000000
20046.104657	-0.071254	0.568395	0.051891	73.675896	46.353580	84.380157	1.475193	0.000000	2.614562	0.000000	0.000000	0.000000	-0.117344	0.140654	-0.059690	0.000000	0.000000	3.000000	3.000000	1.000000
20046.107990	-0.071254	0.568395	0.051891	73.644768	46.160019	84.226639	1.437313	0.000000	2.594571	0.000000	0.000000	0.000000	-0.117344	0.140654	-0.059690	0.000000	0.000000	3.000000	3.000000	1.000000
20046.111324	-0.071254	0.568395	0.051891	73.644768	46.160019	84.226639	1.437313	0.000000	2.594571	0.000000	0.000000	0.000000	-0.117344	0.140654	-0.059690	0.000000	0.000000	3.000000	3.000000	1.000000
20046.114657	-0.071629	0.568862	0.051757	73.644768	46.160019	84.226639	1.437313	0.000000	2.594571	0.000000	0.000000	0.000000	-0.112628	0.140294	-0.040188	0.000000	0.000000	3.000000	3.000000	1.000000
20046.117990	-0.071629	0.568862	0.051757	73.615410	45.972984	84.082726	1.437313	0.000000	2.594571	0.000000	0.000000	0.000000	-0.112628	0.140294	-0.040188	0.000000	0.000000	3.000000	3.000000	1.000000
20046.121324	-0.072049	0.569340	0.051593	73.615410	45.972984	84.082726	1.437313	0.000000	2.594571	0.000000	0.000000	0.000000	-0.126084	0.143185	-0.049287	0.000000	0.000000	3.000000	3.000000	1.000000
20046.124657	-0.072049	0.569340	0.051593	73.615410	45.972984	84.082726	1.437313	0.000000	2.594571	0.000000	0.000000	0.000000	-0.126084	0.143185	-0.049287	0.000000	0.000000	3.000000	3.000000	1.000000
20046.127990	-0.072049	0.569340	0.051593	73.585930	45.786404	83.939255	1.397528	0.000000	2.579659	0.000000	0.000000	0.000000	-0.126084	0.143185	-0.049287	0.000000	0.000000	3.000000	3.000000	1.000000
20046.131324	-0.072498	0.569779	0.051454	73.585930	45.786404	83.939255	1.397528	0.000000	2.579659	0.000000	0.000000	0.000000	-0.134475	0.131845	-0.041886	0.000000	0.000000	3.000000	3.000000	1.000000
20046.134657	-0.072498	0.569779	0.051454	73.585930	45.786404	83.939255	1.397528	0.000000	2.579659	0.000000	0.000000	0.000000	-0.134475	0.131845	-0.041886	0.000000	0.000000	3.000000	3.000000	1.000000
20046.137990	-0.072498	0.569779	0.051454	73.556396	45.594910	83.796318	1.375115	0.000000	2.572677	0.000000	0.000000	0.000000	-0.134475	0.131845	-0.041886	0.000000	0.000000	3.000000	3.000000	1.000000
20046.141324	-0.072964	0.570210	0.051270	73.556396	45.594910	83.796318	1.375115	0.000000	2.572677	0.000000	0.000000	0.000000	-0.139943	0.129204	-0.055007	0.000000	0.000000	3.000000	3.000000	1.000000
20046.144657	-0.072964	0.570210	0.051270	73.556396	45.594910	83.796318	1.375115	0.000000	2.572677	0.000000	0.000000	0.000000	-0.139943	0.129204	-0.055007	0.000000	0.000000	3.000000	3.000000	1.000000
20046.147990	-0.072964	0.570210	0.051270	73.530426	45.418228	83.671646	1.351792	0.000000	2.563509	0.000000	0.000000	0.000000	-0.139943	0.129204	-0.055007	0.000000	0.000000	3.000000	3.000000	1.000000
20046.151324	-0.072964	0.570210	0.051270	73.530426	45.418228	83.671646	1.351792	0.000000	2.563509	0.000000	0.000000	0.000000	-0.139943	0.129204	-0.055007	0.000000	0.000000	3.000000	3.000000	1.000000
20046.154657	-0.073461	0.570621	0.051128	73.530426	45.418228	83.671646	1.351792	0.000000	2.563509	0.000000	0.000000	0.000000	-0.149060	0.123388	-0.042600	0.000000	0.000000	3.000000	3.000000	1.000000
20046.157990	-0.073461	0.570621	0.051128	73.504410	45.241943	83.539398	1.351792	0.000000	2.563509	0.000000	0.000000	0.000000	-0.149060	0.123388	-0.042600	0.000000	0.000000	3.000000	3.000000	1.000000
20046.161324	-0.073953	0.570996	0.050952	73.504410	45.241943	83.539398	1.351792	0.000000	2.563509	0.000000	0.000000	0.000000	-0.147527	0.112305	-0.052842	0.000000	0.000000	3.000000	3.000000	1.000000
20046.164657	-0.073953	0.570996	0.050952	73.504410	45.241943	83.539398	1.351792	0.000000	2.563509	0.000000	0.000000	0.000000	-0.147527	0.112305	-0.052842	0.000000	0.000000	3.000000	3.000000	1.000000
20046.167990	-0.073953	0.570996	0.050952	73.480186	45.074520	83.416374	1.302361	0.000000	2.547603	0.000000	0.000000	0.000000	-0.147527	0.112305	-0.052842	0.000000	0.000000	3.000000	3.000000	1.000000
20046.171324	-0.073953	0.570996	0.050952	73.480186	45.074520	83.416374	1.302361	0.000000	2.547603	0.000000	0.000000	0.000000	-0.147527	0.112305	-0.052842	0.000000	0.000000	3.000000	3.000000	1.000000
20046.174657	-0.074441	0.571379	0.050752	73.480186	45.074520	83.416374	1.302361	0.000000	2.547603	0.000000	0.000000	0.000000	-0.146430	0.115147	-0.059913	0.000000	0.000000	3.000000	3.000000	1.000000
20046.177990	-0.074441	0.571379	0.050752	73.457764	44.915848	83.302452	1.302361	0.000000	2.547603	0.000000	0.000000	0.000000	-0.146430	0.115147	-0.059913	0.000000	0.000000	3.000000	3.000000	1.000000
20046.181324	-0.074911	0.571744	0.050601	73.457764	44.915848	83.302452	1.302361	0.000000	2.547603	0.000000	0.000000	0.000000	-0.141105	0.109378	-0.045376	0.000000	0.000000	3.000000	3.000000	1.000000
20046.184657	-0.074911	0.571744	0.050601	73.457764	44.915848	83.302452	1.302361	0.000000	2.547603	0.000000	0.000000	0.000000	-0.141105	0.109378	-0.045376	0.000000	0.000000	3.000000	3.000000	1.000000
20046.187990	-0.074911	0.571744	0.050601	73.435295	44.760189	83.188835	1.254438	0.000000	2.530055	0.000000	0.000000	0.000000	-0.141105	0.109378	-0.045376	0.000000	0.000000	3.000000	3.000000	1.000000
20046.191324	-0.074911	0.571744	0.050601	73.435295	44.760189	83.188835	1.254438	0.000000	2.530055	0.000000	0.000000	0.000000	-0.141105	0.109378	-0.045376	0.000000	0.000000	3.000000	3.000000	1.000000
20046.194657	-0.075400	0.572100	0.050406	73.435295	44.760189	83.188835	1.254438	0.000000	2.530055	0.000000	0.000000	0.000000	-0.146504	0.106675	-0.058491	0.000000	0.000000	3.000000	3.000000	1.000000
20046.197990	-0.075400	0.572100	0.050406	73.412773	44.607521	83.075493	1.254438	0.000000	2.530055	0.000000	0.000000	0.000000	-0.146504	0.106675	-0.058491	0.000000	0.000000	3.000000	3.000000	1.000000
20046.201324	-0.075837	0.572436	0.050201	73.412773	44.607521	83.075493	1.254438	0.000000	2.530055	0.000000	0.000000	0.000000	-0.131199	0.101087	-0.061527	0.000000	0.000000	3.000000	3.000000	1.000000
20046.204657	-0.075837	0.572436	0.050201	73.412773	44.607521	83.075493	1.254438	0.000000	2.530055	0.000000	0.000000	0.000000	-0.131199	0.101087	-0.061527	0.000000	0.000000	3.000000	3.000000	1.000000
20046.207990	-0.075837	0.572436	0.050201	73.392090	44.460835	82.963226	1.208154	0.000000	2.510052	0.000000	0.000000	0.000000	-0.131199	0.101087	-0.061527	0.000000	0.000000	3.000000	3.000000	1.000000
20046.211324	-0.075837	0.572436	0.050201	73.392090	44.460835	82.963226	1.208154	0.000000	2.510052	0.000000	0.000000	0.000000	-0.131199	0.101087	-0.061527	0.000000	0.000000	3.000000	3.000000	1.000000
20046.214657	-0.076299	0.572745	0.049998	73.392090	44.460835	82.963226	1.208154	0.000000	2.510052	0.000000	0.000000	0.000000	-0.138602	0.092655	-0.060919	0.000000	0.000000	3.000000	3.000000	1.000000
20046.217990	-0.076299	0.572745	0.049998	73.375114	44.331043	82.836678	1.208154	0.000000	2.510052	0.000000	0.000000	0.000000	-0.138602	0.092655	-0.060919	0.000000	0.000000	3.000000	3.000000	1.000000
20046.221324	-0.076757	0.573064	0.049771	73.375114	44.331043	82.836678	1.208154	0.000000	2.510052	0.000000	0.000000	0.000000	-0.137459	0.095464	-0.067953	0.000000	0.000000	3.000000	3.000000	1.000000
20046.224657	-0.076757	0.573064	0.049771	73.375114	44.331043	82.836678	1.208154	0.000000	2.510052	0.000000	0.000000	0.000000	-0.137459	0.095464	-0.067953	0.000000	0.000000	3.000000	3.000000	1.000000
20046.227990	-0.076757	0.573064	0.049771	73.356209	44.193089	82.709579	1.162144	0.000000	2.488573	0.000000	0.000000	0.000000	-0.137459	0.095464	-0.067953	0.000000	0.000000	3.000000	3.000000	1.000000
20046.231324	-0.076757	0.573064	0.049771	73.356209	44.193089	82.709579	1.162144	0.000000	2.488573	0.000000	0.000000	0.000000	-0.137459	0.095464	-0.067953	0.000000	0.000000	3.000000	3.000000	1.000000
20046.234657	-0.077211	0.573391	0.049521	73.356209	44.193089	82.709579	1.162144	0.000000	2.488573	0.000000	0.000000	0.000000	-0.136299	0.098250	-0.074990	0.000000	0.000000	3.000000	3.000000	1.000000
20046.237990	-0.077211	0.573391	0.049521	73.341957	44.076771	82.639168	1.162144	0.000000	2.488573	0.000000	0.000000	0.000000	-0.136299	0.098250	-0.074990	0.000000	0.000000	3.000000	3.000000	1.000000
20046.241324	-0.077688	0.573672	0.049257	73.341957	44.076771	82.639168	1.162144	0.000000	2.488573	0.000000	0.000000	0.000000	-0.142907	0.084239	-0.079362	0.000000	0.000000	3.000000	3.000000	1.000000
20046.244657	-0.077688	0.573672	0.049257	73.341957	44.076771	82.639168	1.162144	0.000000	2.488573	0.000000	0.000000	0.000000	-0.142907	0.084239	-0.079362	0.000000	0.000000	3.000000	3.000000	1.000000
20046.247990	-0.077688	0.573672	0.049257	73.325775	43.954956	82.568153	1.115610	0.000000	2.462848	0.000000	0.000000	0.000000	-0.142907	0.084239	-0.079362	0.000000	0.000000	3.000000	3.000000	1.000000
20046.251324	-0.077688	0.573672	0.049257	73.325775	43.954956	82.568153	1.115610	0.000000	2.462848	0.000000	0.000000	0.000000	-0.142907	0.084239	-0.079362	0.000000	0.000000	3.000000	3.000000	1.000000
20046.254657	-0.078133	0.573971	0.048950	73.325775	43.954956	82.568153	1.115610	0.000000	2.462848	0.000000	0.000000	0.000000	-0.133440	0.089849	-0.092143	0.000000	0.000000	3.000000	3.000000	1.000000
20046.257990	-0.078133	0.573971	0.048950	73.314247	43.854637	82.513786	1.115610	0.000000	2.462848	0.000000	0.000000	0.000000	-0.133440	0.089849	-0.092143	0.000000	0.000000	3.000000	3.000000	1.000000
20046.261324	-0.078604	0.574261	0.048661	73.314247	43.854637	82.513786	1.115610	0.000000	2.462848	0.000000	0.000000	0.000000	-0.141545	0.086952	-0.086581	0.000000	0.000000	3.000000	3.000000	1.000000
20046.264657	-0.078604	0.574261	0.048661	73.314247	43.854637	82.513786	1.115610	0.000000	2.462848	0.000000	0.000000	0.000000	-0.141545	0.086952	-0.086581	0.000000	0.000000	3.000000	3.000000	1.000000
20046.267990	-0.078604	0.574261	0.048661	73.303368	43.771194	82.472267	1.069779	0.000000	2.433060	0.000000	0.000000	0.000000	-0.141545	0.086952	-0.086581	0.000000	0.000000	3.000000	3.000000	1.000000
20046.271324	-0.078604	0.574261	0.048661	73.303368	43.771194	82.472267	1.069779	0.000000	2.433060	0.000000	0.000000	0.000000	-0.141545	0.086952	-0.086581	0.000000	0.000000	3.000000	3.000000	1.000000
20046.274657	-0.079048	0.574560	0.048353	73.303368	43.771194	82.472267	1.069779	0.000000	2.433060	0.000000	0.000000	0.000000	-0.133116	0.089698	-0.092497	0.000000	0.000000	3.000000	3.000000	1.000000
20046.277990	-0.079048	0.574560	0.048353	73.298790	43.736191	82.467285	1.069779	0.000000	2.433060	0.000000	0.000000	0.000000	-0.133116	0.089698	-0.092497	0.000000	0.000000	3.000000	3.000000	1.000000
20046.281324	-0.079465	0.574840	0.048031	73.298790	43.736191	82.467285	1.069779	0.000000	2.433060	0.000000	0.000000	0.000000	-0.124976	0.084069	-0.096494	0.000000	0.000000	3.000000	3.000000	1.000000
20046.284657	-0.079465	0.574840	0.048031	73.298790	43.736191	82.467285	1.069779	0.000000	2.433060	0.000000	0.000000	0.000000	-0.124976	0.084069	-0.096494	0.000000	0.000000	3.000000	3.000000	1.000000
20046.287990	-0.079465	0.574840	0.048031	73.302872	43.773174	82.525856	1.026764	0.000000	2.401562	0.000000	0.000000	0.000000	-0.124976	0.084069	-0.096494	0.000000	0.000000	3.000000	3.000000	1.000000
20046.291324	-0.079465	0.574840	0.048031	73.302872	43.773174	82.525856	1.026764	0.000000	2.401562	0.000000	0.000000	0.000000	-0.124976	0.084069	-0.096494	0.000000	0.000000	3.000000	3.000000	1.000000
20046.294657	-0.079875	0.575111	0.047670	73.302872	43.773174	82.525856	1.026764	0.000000	2.401562	0.000000	0.000000	0.000000	-0.122947	0.081216	-0.108464	0.000000	0.000000	3.000000	3.000000	1.000000
20046.297990	-0.079875	0.575111	0.047670	73.318451	43.896946	82.610558	1.026764	0.000000	2.401562	0.000000	0.000000	0.000000	-0.122947	0.081216	-0.108464	0.000000	0.000000	3.000000	3.000000	1.000000
20046.301324	-0.080311	0.575372	0.047327	73.318451	43.896946	82.610558	1.026764	0.000000	2.401562	0.000000	0.000000	0.000000	-0.131036	0.078312	-0.102898	0.000000	0.000000	3.000000	3.000000	1.000000
20046.304657	-0.080311	0.575372	0.047327	73.318451	43.896946	82.610558	1.026764	0.000000	2.401562	0.000000	0.000000	0.000000	-0.131036	0.078312	-0.102898	0.000000	0.000000	3.000000	3.000000	1.000000
20046.307990	-0.080311	0.575372	0.047327	73.332672	44.026840	82.572044	0.984433	0.000000	2.366335	0.000000	0.000000	0.000000	-0.131036	0.078312	-0.102898	0.000000	0.000000	3.000000	3.000000	1.000000
20046.311324	-0.080311	0.575372	0.047327	73.332672	44.026840	82.572044	0.984433	0.000000	2.366335	0.000000	0.000000	0.000000	-0.131036	0.078312	-0.102898	0.000000	0.000000	3.000000	3.000000	1.000000
20046.314657	-0.080744	0.575642	0.046960	73.332672	44.026840	82.572044	0.984433	0.000000	2.366335	0.000000	0.000000	0.000000	-0.129755	0.081016	-0.109924	0.000000	0.000000	3.000000	3.000000	1.000000
20046.317990	-0.080744	0.575642	0.046960	73.337921	44.081860	82.363197	0.984433	0.000000	2.366335	0.000000	0.000000	0.000000	-0.129755	0.081016	-0.109924	0.000000	0.000000	3.000000	3.000000	1.000000
20046.321324	-0.081154	0.575931	0.046614	73.337921	44.081860	82.363197	0.984433	0.000000	2.366335	0.000000	0.000000	0.000000	-0.123185	0.086495	-0.103987	0.000000	0.000000	3.000000	3.000000	1.000000
20046.324657	-0.081154	0.575931	0.046614	73.337921	44.081860	82.363197	0.984433	0.000000	2.366335	0.000000	0.000000	0.000000	-0.123185	0.086495	-0.103987	0.000000	0.000000	3.000000	3.000000	1.000000
20046.327990	-0.081154	0.575931	0.046614	73.326279	44.012913	82.049988	0.942276	0.000000	2.330683	0.000000	0.000000	0.000000	-0.123185	0.086495	-0.103987	0.000000	0.000000	3.000000	3.000000	1.000000
20046.331324	-0.081154	0.575931	0.046614	73.326279	44.012913	82.049988	0.942276	0.000000	2.330683	0.000000	0.000000	0.000000	-0.123185	0.086495	-0.103987	0.000000	0.000000	3.000000	3.000000	1.000000
20046.334657	-0.081566	0.576191	0.046273	73.326279	44.012913	82.049988	0.942276	0.000000	2.330683	0.000000	0.000000	0.000000	-0.123317	0.078042	-0.102220	0.000000	0.000000	3.000000	3.000000	1.000000
20046.337990	-0.081566	0.576191	0.046273	73.313652	43.912949	81.817711	0.942276	0.000000	2.330683	0.000000	0.000000	0.000000	-0.123317	0.078042	-0.102220	0.000000	0.000000	3.000000	3.000000	1.000000
20046.341324	-0.081975	0.576478	0.045925	73.313652	43.912949	81.817711	0.942276	0.000000	2.330683	0.000000	0.000000	0.000000	-0.122829	0.086323	-0.104297	0.000000	0.000000	3.000000	3.000000	1.000000
20046.344657	-0.081975	0.576478	0.045925	73.313652	43.912949	81.817711	0.942276	0.000000	2.330683	0.000000	0.000000	0.000000	-0.122829	0.086323	-0.104297	0.000000	0.000000	3.000000	3.000000	1.000000
20046.347990	-0.081975	0.576478	0.045925	73.297249	43.790947	81.727646	0.901252	0.000000	2.296264	0.000000	0.000000	0.000000	-0.122829	0.086323	-0.104297	0.000000	0.000000	3.000000	3.000000	1.000000
20046.351324	-0.081975	0.576478	0.045925	73.297249	43.790947	81.727646	0.901252	0.000000	2.296264	0.000000	0.000000	0.000000	-0.122829	0.086323	-0.104297	0.000000	0.000000	3.000000	3.000000	1.000000
20046.354657	-0.082435	0.576757	0.045592	73.297249	43.790947	81.727646	0.901252	0.000000	2.296264	0.000000	0.000000	0.000000	-0.138098	0.083415	-0.099931	0.000000	0.000000	3.000000	3.000000	1.000000
20046.357990	-0.082435	0.576757	0.045592	73.284073	43.678204	81.658752	0.901252	0.000000	2.296264	0.000000	0.000000	0.000000	-0.138098	0.083415	-0.099931	0.000000	0.000000	3.000000	3.000000	1.000000
20046.361324	-0.082870	0.577062	0.045256	73.284073	43.678204	81.658752	0.901252	0.000000	2.296264	0.000000	0.000000	0.000000	-0.130440	0.091716	-0.100866	0.000000	0.000000	3.000000	3.000000	1.000000
20046.364657	-0.082870	0.577062	0.045256	73.284073	43.678204	81.658752	0.901252	0.000000	2.296264	0.000000	0.000000	0.000000	-0.130440	0.091716	-0.100866	0.000000	0.000000	3.000000	3.000000	1.000000
20046.367990	-0.082870	0.577062	0.045256	73.269882	43.567444	81.572479	0.856496	0.000000	2.262798	0.000000	0.000000	0.000000	-0.130440	0.091716	-0.100866	0.000000	0.000000	3.000000	3.000000	1.000000
20046.371324	-0.082870	0.577062	0.045256	73.269882	43.567444	81.572479	0.856496	0.000000	2.262798	0.000000	0.000000	0.000000	-0.130440	0.091716	-0.100866	0.000000	0.000000	3.000000	3.000000	1.000000
20046.374657	-0.083282	0.577340	0.044930	73.269882	43.567444	81.572479	0.856496	0.000000	2.262798	0.000000	0.000000	0.000000	-0.123433	0.083260	-0.097912	0.000000	0.000000	3.000000	3.000000	1.000000
20046.377990	-0.083282	0.577340	0.044930	73.257530	43.465073	81.463051	0.856496	0.000000	2.262798	0.000000	0.000000	0.000000	-0.123433	0.083260	-0.097912	0.000000	0.000000	3.000000	3.000000	1.000000
20046.381324	-0.083695	0.577636	0.044619	73.257530	43.465073	81.463051	0.856496	0.000000	2.262798	0.000000	0.000000	0.000000	-0.124088	0.088774	-0.093136	0.000000	0.000000	3.000000	3.000000	1.000000
20046.384657	-0.083695	0.577636	0.044619	73.257530	43.465073	81.463051	0.856496	0.000000	2.262798	0.000000	0.000000	0.000000	-0.124088	0.088774	-0.093136	0.000000	0.000000	3.000000	3.000000	1.000000
20046.387990	-0.083695	0.577636	0.044619	73.250366	43.410252	81.300819	0.815242	0.000000	2.230956	0.000000	0.000000	0.000000	-0.124088	0.088774	-0.093136	0.000000	0.000000	3.000000	3.000000	1.000000
20046.391324	-0.083695	0.577636	0.044619	73.250366	43.410252	81.300819	0.815242	0.000000	2.230956	0.000000	0.000000	0.000000	-0.124088	0.088774	-0.093136	0.000000	0.000000	3.000000	3.000000	1.000000
20046.394657	-0.084079	0.577894	0.044279	73.250366	43.410252	81.300819	0.815242	0.000000	2.230956	0.000000	0.000000	0.000000	-0.115139	0.077501	-0.101947	0.000000	0.000000	3.000000	3.000000	1.000000
20046.397990	-0.084079	0.577894	0.044279	73.253838	43.429012	81.149269	0.815242	0.000000	2.230956	0.000000	0.000000	0.000000	-0.115139	0.077501	-0.101947	0.000000	0.000000	3.000000	3.000000	1.000000
20046.401324	-0.084462	0.578152	0.043939	73.253838	43.429012	81.149269	0.815242	0.000000	2.230956	0.000000	0.000000	0.000000	-0.114973	0.077439	-0.102082	0.000000	0.000000	3.000000	3.000000	1.000000
20046.404657	-0.084462	0.578152	0.043939	73.253838	43.429012	81.149269	0.815242	0.000000	2.230956	0.000000	0.000000	0.000000	-0.114973	0.077439	-0.102082	0.000000	0.000000	3.000000	3.000000	1.000000
20046.407990	-0.084462	0.578152	0.043939	73.264465	43.524429	81.168633	0.776890	0.000000	2.196951	0.000000	0.000000	0.000000	-0.114973	0.077439	-0.102082	0.000000	0.000000	3.000000	3.000000	1.000000
20046.411324	-0.084462	0.578152	0.043939	73.264465	43.524429	81.168633	0.776890	0.000000	2.196951	0.000000	0.000000	0.000000	-0.114973	0.077439	-0.102082	0.000000	0.000000	3.000000	3.000000	1.000000
20046.414657	-0.084887	0.578373	0.043557	73.264465	43.524429	81.168633	0.776890	0.000000	2.196951	0.000000	0.000000	0.000000	-0.127405	0.066150	-0.114475	0.000000	0.000000	3.000000	3.000000	1.000000
20046.417990	-0.084887	0.578373	0.043557	73.278343	43.666920	81.359619	0.776890	0.000000	2.196951	0.000000	0.000000	0.000000	-0.127405	0.066150	-0.114475	0.000000	0.000000	3.000000	3.000000	1.000000
20046.421324	-0.085307	0.578602	0.043152	73.278343	43.666920	81.359619	0.776890	0.000000	2.196951	0.000000	0.000000	0.000000	-0.126032	0.068800	-0.121503	0.000000	0.000000	3.000000	3.000000	1.000000
20046.424657	-0.085307	0.578602	0.043152	73.278343	43.666920	81.359619	0.776890	0.000000	2.196951	0.000000	0.000000	0.000000	-0.126032	0.068800	-0.121503	0.000000	0.000000	3.000000	3.000000	1.000000
20046.427990	-0.085307	0.578602	0.043152	73.288025	43.808731	81.556015	0.734650	0.000000	2.157621	0.000000	0.000000	0.000000	-0.126032	0.068800	-0.121503	0.000000	0.000000	3.000000	3.000000	1.000000
20046.431324	-0.085307	0.578602	0.043152	73.288025	43.808731	81.556015	0.734650	0.000000	2.157621	0.000000	0.000000	0.000000	-0.126032	0.068800	-0.121503	0.000000	0.000000	3.000000	3.000000	1.000000
20046.434657	-0.085724	0.578812	0.042731	73.288025	43.808731	81.556015	0.734650	0.000000	2.157621	0.000000	0.000000	0.000000	-0.124971	0.063090	-0.126572	0.000000	0.000000	3.000000	3.000000	1.000000
20046.437990	-0.085724	0.578812	0.042731	73.291367	43.921696	81.722923	0.734650	0.000000	2.157621	0.000000	0.000000	0.000000	-0.124971	0.063090	-0.126572	0.000000	0.000000	3.000000	3.000000	1.000000
20046.441324	-0.086135	0.579031	0.042285	73.291367	43.921696	81.722923	0.734650	0.000000	2.157621	0.000000	0.000000	0.000000	-0.123560	0.065703	-0.133599	0.000000	0.000000	3.000000	3.000000	1.000000
20046.444657	-0.086135	0.579031	0.042285	73.291367	43.921696	81.722923	0.734650	0.000000	2.157621	0.000000	0.000000	0.000000	-0.123560	0.065703	-0.133599	0.000000	0.000000	3.000000	3.000000	1.000000
20046.447990	-0.086135	0.579031	0.042285	73.293037	44.005505	81.860413	0.693228	0.000000	2.114259	0.000000	0.000000	0.000000	-0.123560	0.065703	-0.133599	0.000000	0.000000	3.000000	3.000000	1.000000
20046.451324	-0.086135	0.579031	0.042285	73.293037	44.005505	81.860413	0.693228	0.000000	2.114259	0.000000	0.000000	0.000000	-0.123560	0.065703	-0.133599	0.000000	0.000000	3.000000	3.000000	1.000000
20046.454657	-0.086557	0.579251	0.041902	73.293037	44.005505	81.860413	0.693228	0.000000	2.114259	0.000000	0.000000	0.000000	-0.126559	0.065778	-0.115069	0.000000	0.000000	3.000000	3.000000	1.000000
20046.457990	-0.086557	0.579251	0.041902	73.294312	44.046173	81.956360	0.693228	0.000000	2.114259	0.000000	0.000000	0.000000	-0.126559	0.065778	-0.115069	0.000000	0.000000	3.000000	3.000000	1.000000
20046.461324	-0.086970	0.579487	0.041472	73.294312	44.046173	81.956360	0.693228	0.000000	2.114259	0.000000	0.000000	0.000000	-0.123955	0.071056	-0.128986	0.000000	0.000000	3.000000	3.000000	1.000000
20046.464657	-0.086970	0.579487	0.041472	73.294312	44.046173	81.956360	0.693228	0.000000	2.114259	0.000000	0.000000	0.000000	-0.123955	0.071056	-0.128986	0.000000	0.000000	3.000000	3.000000	1.000000
20046.467990	-0.086970	0.579487	0.041472	73.285789	43.976841	81.934708	0.651476	0.000000	2.073584	0.000000	0.000000	0.000000	-0.123955	0.071056	-0.128986	0.000000	0.000000	3.000000	3.000000	1.000000
20046.471324	-0.086970	0.579487	0.041472	73.285789	43.976841	81.934708	0.651476	0.000000	2.073584	0.000000	0.000000	0.000000	-0.123955	0.071056	-0.128986	0.000000	0.000000	3.000000	3.000000	1.000000
20046.474657	-0.087387	0.579715	0.041064	73.285789	43.976841	81.934708	0.651476	0.000000	2.073584	0.000000	0.000000	0.000000	-0.124936	0.068257	-0.122252	0.000000	0.000000	3.000000	3.000000	1.000000
20046.477990	-0.087387	0.579715	0.041064	73.276558	43.883049	81.890724	0.651476	0.000000	2.073584	0.000000	0.000000	0.000000	-0.124936	0.068257	-0.122252	0.000000	0.000000	3.000000	3.000000	1.000000
20046.481324	-0.087779	0.579942	0.040660	73.276558	43.883049	81.890724	0.651476	0.000000	2.073584	0.000000	0.000000	0.000000	-0.117624	0.068155	-0.121150	0.000000	0.000000	3.000000	3.000000	1.000000
20046.484657	-0.087779	0.579942	0.040660	73.276558	43.883049	81.890724	0.651476	0.000000	2.073584	0.000000	0.000000	0.000000	-0.117624	0.068155	-0.121150	0.000000	0.000000	3.000000	3.000000	1.000000
20046.487990	-0.087779	0.579942	0.040660	73.267792	43.802326	81.851189	0.611049	0.000000	2.033016	0.000000	0.000000	0.000000	-0.117624	0.068155	-0.121150	0.000000	0.000000	3.000000	3.000000	1.000000
20046.491324	-0.087779	0.579942	0.040660	73.267792	43.802326	81.851189	0.611049	0.000000	2.033016	0.000000	0.000000	0.000000	-0.117624	0.068155	-0.121150	0.000000	0.000000	3.000000	3.000000	1.000000
20046.494657	-0.088150	0.580188	0.040277	73.267792	43.802326	81.851189	0.611049	0.000000	2.033016	0.000000	0.000000	0.000000	-0.111207	0.073618	-0.115128	0.000000	0.000000	3.000000	3.000000	1.000000
20046.497990	-0.088150	0.580188	0.040277	73.256714	43.702965	81.798553	0.611049	0.000000	2.033016	0.000000	0.000000	0.000000	-0.111207	0.073618	-0.115128	0.000000	0.000000	3.000000	3.000000	1.000000
20046.501324	-0.088520	0.580433	0.039892	73.256714	43.702965	81.798553	0.611049	0.000000	2.033016	0.000000	0.000000	0.000000	-0.111021	0.073554	-0.115258	0.000000	0.000000	3.000000	3.000000	1.000000
20046.504657	-0.088520	0.580433	0.039892	73.256714	43.702965	81.798553	0.611049	0.000000	2.033016	0.000000	0.000000	0.000000	-0.111021	0.073554	-0.115258	0.000000	0.000000	3.000000	3.000000	1.000000
20046.507990	-0.088520	0.580433	0.039892	73.246437	43.613873	81.745171	0.574011	0.000000	1.994619	0.000000	0.000000	0.000000	-0.111021	0.073554	-0.115258	0.000000	0.000000	3.000000	3.000000	1.000000
20046.511324	-0.088520	0.580433	0.039892	73.246437	43.613873	81.745171	0.574011	0.000000	1.994619	0.000000	0.000000	0.000000	-0.111021	0.073554	-0.115258	0.000000	0.000000	3.000000	3.000000	1.000000
20046.514657	-0.088864	0.580705	0.039505	73.246437	43.613873	81.745171	0.574011	0.000000	1.994619	0.000000	0.000000	0.000000	-0.103402	0.081710	-0.116114	0.000000	0.000000	3.000000	3.000000	1.000000
20046.517990	-0.088864	0.580705	0.039505	73.235321	43.517357	81.684677	0.574011	0.000000	1.994619	0.000000	0.000000	0.000000	-0.103402	0.081710	-0.116114	0.000000	0.000000	3.000000	3.000000	1.000000
20046.521324	-0.089216	0.580987	0.039157	73.235321	43.517357	81.684677	0.574011	0.000000	1.994619	0.000000	0.000000	0.000000	-0.105344	0.084513	-0.104450	0.000000	0.000000	3.000000	3.000000	1.000000
20046.524657	-0.089216	0.580987	0.039157	73.235321	43.517357	81.684677	0.574011	0.000000	1.994619	0.000000	0.000000	0.000000	-0.105344	0.084513	-0.104450	0.000000	0.000000	3.000000	3.000000	1.000000
20046.527990	-0.089216	0.580987	0.039157	73.222343	43.415272	81.607552	0.539220	0.000000	1.957858	0.000000	0.000000	0.000000	-0.105344	0.084513	-0.104450	0.000000	0.000000	3.000000	3.000000	1.000000
20046.531324	-0.089216	0.580987	0.039157	73.222343	43.415272	81.607552	0.539220	0.000000	1.957858	0.000000	0.000000	0.000000	-0.105344	0.084513	-0.104450	0.000000	0.000000	3.000000	3.000000	1.000000
20046.534657	-0.089515	0.581277	0.038794	73.222343	43.415272	81.607552	0.539220	0.000000	1.957858	0.000000	0.000000	0.000000	-0.089809	0.087091	-0.108925	0.000000	0.000000	3.000000	3.000000	1.000000
20046.537990	-0.089515	0.581277	0.038794	73.207474	43.307621	81.513786	0.539220	0.000000	1.957858	0.000000	0.000000	0.000000	-0.089809	0.087091	-0.108925	0.000000	0.000000	3.000000	3.000000	1.000000
20046.541324	-0.089821	0.581577	0.038470	73.207474	43.307621	81.513786	0.539220	0.000000	1.957858	0.000000	0.000000	0.000000	-0.091792	0.089950	-0.097249	0.000000	0.000000	3.000000	3.000000	1.000000
20046.544657	-0.089821	0.581577	0.038470	73.207474	43.307621	81.513786	0.539220	0.000000	1.957858	0.000000	0.000000	0.000000	-0.091792	0.089950	-0.097249	0.000000	0.000000	3.000000	3.000000	1.000000
20046.547990	-0.089821	0.581577	0.038470	73.191605	43.202007	81.378777	0.508954	0.000000	1.923496	0.000000	0.000000	0.000000	-0.091792	0.089950	-0.097249	0.000000	0.000000	3.000000	3.000000	1.000000
20046.551324	-0.089821	0.581577	0.038470	73.191605	43.202007	81.378777	0.508954	0.000000	1.923496	0.000000	0.000000	0.000000	-0.091792	0.089950	-0.097249	0.000000	0.000000	3.000000	3.000000	1.000000
20046.554657	-0.090125	0.581904	0.038139	73.191605	43.202007	81.378777	0.508954	0.000000	1.923496	0.000000	0.000000	0.000000	-0.091292	0.098114	-0.099375	0.000000	0.000000	3.000000	3.000000	1.000000
20046.557990	-0.090125	0.581904	0.038139	73.175659	43.096474	81.108208	0.508954	0.000000	1.923496	0.000000	0.000000	0.000000	-0.091292	0.098114	-0.099375	0.000000	0.000000	3.000000	3.000000	1.000000
20046.561324	-0.090411	0.582194	0.037841	73.175659	43.096474	81.108208	0.508954	0.000000	1.923496	0.000000	0.000000	0.000000	-0.085731	0.087102	-0.089297	0.000000	0.000000	3.000000	3.000000	1.000000
20046.564657	-0.090411	0.582194	0.037841	73.175659	43.096474	81.108208	0.508954	0.000000	1.923496	0.000000	0.000000	0.000000	-0.085731	0.087102	-0.089297	0.000000	0.000000	3.000000	3.000000	1.000000
20046.567990	-0.090411	0.582194	0.037841	73.164124	43.021690	80.708244	0.479450	0.000000	1.892050	0.000000	0.000000	0.000000	-0.085731	0.087102	-0.089297	0.000000	0.000000	3.000000	3.000000	1.000000
20046.571324	-0.090411	0.582194	0.037841	73.164124	43.021690	80.708244	0.479450	0.000000	1.892050	0.000000	0.000000	0.000000	-0.085731	0.087102	-0.089297	0.000000	0.000000	3.000000	3.000000	1.000000
20046.574657	-0.090695	0.582512	0.037536	73.164124	43.021690	80.708244	0.479450	0.000000	1.892050	0.000000	0.000000	0.000000	-0.085243	0.095272	-0.091421	0.000000	0.000000	3.000000	3.000000	1.000000
20046.577990	-0.090695	0.582512	0.037536	73.157623	42.986195	80.327156	0.479450	0.000000	1.892050	0.000000	0.000000	0.000000	-0.085243	0.095272	-0.091421	0.000000	0.000000	3.000000	3.000000	1.000000
20046.581324	-0.091027	0.582802	0.037229	73.157623	42.986195	80.327156	0.479450	0.000000	1.892050	0.000000	0.000000	0.000000	-0.099576	0.086938	-0.092101	0.000000	0.000000	3.000000	3.000000	1.000000
20046.584657	-0.091027	0.582802	0.037229	73.157623	42.986195	80.327156	0.479450	0.000000	1.892050	0.000000	0.000000	0.000000	-0.099576	0.086938	-0.092101	0.000000	0.000000	3.000000	3.000000	1.000000
20046.587990	-0.091027	0.582802	0.037229	73.152870	43.000290	80.174179	0.448647	0.000000	1.861463	0.000000	0.000000	0.000000	-0.099576	0.086938	-0.092101	0.000000	0.000000	3.000000	3.000000	1.000000
20046.591324	-0.091027	0.582802	0.037229	73.152870	43.000290	80.174179	0.448647	0.000000	1.861463	0.000000	0.000000	0.000000	-0.099576	0.086938	-0.092101	0.000000	0.000000	3.000000	3.000000	1.000000
20046.594657	-0.091429	0.583091	0.036909	73.152870	43.000290	80.174179	0.448647	0.000000	1.861463	0.000000	0.000000	0.000000	-0.120553	0.086864	-0.096125	0.000000	0.000000	3.000000	3.000000	1.000000
20046.597990	-0.091429	0.583091	0.036909	73.141373	43.080597	80.294502	0.448647	0.000000	1.861463	0.000000	0.000000	0.000000	-0.120553	0.086864	-0.096125	0.000000	0.000000	3.000000	3.000000	1.000000
20046.601324	-0.091854	0.583381	0.036584	73.141373	43.080597	80.294502	0.448647	0.000000	1.861463	0.000000	0.000000	0.000000	-0.127422	0.086788	-0.097587	0.000000	0.000000	3.000000	3.000000	1.000000
20046.604657	-0.091854	0.583381	0.036584	73.141373	43.080597	80.294502	0.448647	0.000000	1.861463	0.000000	0.000000	0.000000	-0.127422	0.086788	-0.097587	0.000000	0.000000	3.000000	3.000000	1.000000
20046.607990	-0.091854	0.583381	0.036584	73.113403	43.259300	80.530960	0.407318	0.000000	1.829178	0.000000	0.000000	0.000000	-0.127422	0.086788	-0.097587	0.000000	0.000000	3.000000	3.000000	1.000000
20046.611324	-0.091854	0.583381	0.036584	73.113403	43.259300	80.530960	0.407318	0.000000	1.829178	0.000000	0.000000	0.000000	-0.127422	0.086788	-0.097587	0.000000	0.000000	3.000000	3.000000	1.000000
20046.614657	-0.092278	0.583669	0.036258	73.113403	43.259300	80.530960	0.407318	0.000000	1.829178	0.000000	0.000000	0.000000	-0.127250	0.086692	-0.097750	0.000000	0.000000	3.000000	3.000000	1.000000
20046.617990	-0.092278	0.583669	0.036258	73.067184	43.543636	80.830383	0.407318	0.000000	1.829178	0.000000	0.000000	0.000000	-0.127250	0.086692	-0.097750	0.000000	0.000000	3.000000	3.000000	1.000000
20046.621324	-0.092684	0.583996	0.035968	73.067184	43.543636	80.830383	0.407318	0.000000	1.829178	0.000000	0.000000	0.000000	-0.121884	0.097873	-0.086862	0.000000	0.000000	3.000000	3.000000	1.000000
20046.624657	-0.092684	0.583996	0.035968	73.067184	43.543636	80.830383	0.407318	0.000000	1.829178	0.000000	0.000000	0.000000	-0.121884	0.097873	-0.086862	0.000000	0.000000	3.000000	3.000000	1.000000
20046.627990	-0.092684	0.583996	0.035968	73.018028	43.977825	81.207214	0.365795	0.000000	1.798409	0.000000	0.000000	0.000000	-0.121884	0.097873	-0.086862	0.000000	0.000000	3.000000	3.000000	1.000000
20046.631324	-0.092684	0.583996	0.035968	73.018028	43.977825	81.207214	0.365795	0.000000	1.798409	0.000000	0.000000	0.000000	-0.121884	0.097873	-0.086862	0.000000	0.000000	3.000000	3.000000	1.000000
20046.634657	-0.093043	0.584322	0.035687	73.018028	43.977825	81.207214	0.365795	0.000000	1.798409	0.000000	0.000000	0.000000	-0.107702	0.097805	-0.084377	0.000000	0.000000	3.000000	3.000000	1.000000
20046.637990	-0.093043	0.584322	0.035687	72.968361	44.506615	81.721985	0.365795	0.000000	1.798409	0.000000	0.000000	0.000000	-0.107702	0.097805	-0.084377	0.000000	0.000000	3.000000	3.000000	1.000000
20046.641324	-0.093409	0.584658	0.035444	72.968361	44.506615	81.721985	0.365795	0.000000	1.798409	0.000000	0.000000	0.000000	-0.109802	0.100775	-0.072755	0.000000	0.000000	3.000000	3.000000	1.000000
20046.644657	-0.093409	0.584658	0.035444	72.968361	44.506615	81.721985	0.365795	0.000000	1.798409	0.000000	0.000000	0.000000	-0.109802	0.100775	-0.072755	0.000000	0.000000	3.000000	3.000000	1.000000
20046.647990	-0.093409	0.584658	0.035444	72.933456	45.035469	82.296104	0.329545	0.000000	1.772221	0.000000	0.000000	0.000000	-0.109802	0.100775	-0.072755	0.000000	0.000000	3.000000	3.000000	1.000000
20046.651324	-0.093409	0.584658	0.035444	72.933456	45.035469	82.296104	0.329545	0.000000	1.772221	0.000000	0.000000	0.000000	-0.109802	0.100775	-0.072755	0.000000	0.000000	3.000000	3.000000	1.000000
20046.654657	-0.093778	0.585012	0.035218	72.933456	45.035469	82.296104	0.329545	0.000000	1.772221	0.000000	0.000000	0.000000	-0.110611	0.106343	-0.068049	0.000000	0.000000	3.000000	3.000000	1.000000
20046.657990	-0.093778	0.585012	0.035218	72.934448	45.563652	82.877716	0.329545	0.000000	1.772221	0.000000	0.000000	0.000000	-0.110611	0.106343	-0.068049	0.000000	0.000000	3.000000	3.000000	1.000000
20046.661324	-0.094143	0.585348	0.034974	72.934448	45.563652	82.877716	0.329545	0.000000	1.772221	0.000000	0.000000	0.000000	-0.109583	0.100674	-0.073056	0.000000	0.000000	3.000000	3.000000	1.000000
20046.664657	-0.094143	0.585348	0.034974	72.934448	45.563652	82.877716	0.329545	0.000000	1.772221	0.000000	0.000000	0.000000	-0.109583	0.100674	-0.073056	0.000000	0.000000	3.000000	3.000000	1.000000
20046.667990	-0.094143	0.585348	0.034974	72.956100	46.015881	83.352730	0.292846	0.000000	1.748703	0.000000	0.000000	0.000000	-0.109583	0.100674	-0.073056	0.000000	0.000000	3.000000	3.000000	1.000000
20046.671324	-0.094143	0.585348	0.034974	72.956100	46.015881	83.352730	0.292846	0.000000	1.748703	0.000000	0.000000	0.000000	-0.109583	0.100674	-0.073056	0.000000	0.000000	3.000000	3.000000	1.000000
20046.674657	-0.094488	0.585702	0.034751	72.956100	46.015881	83.352730	0.292846	0.000000	1.748703	0.000000	0.000000	0.000000	-0.103392	0.106258	-0.067013	0.000000	0.000000	3.000000	3.000000	1.000000
20046.677990	-0.094488	0.585702	0.034751	72.985596	46.415482	83.764587	0.292846	0.000000	1.748703	0.000000	0.000000	0.000000	-0.103392	0.106258	-0.067013	0.000000	0.000000	3.000000	3.000000	1.000000
20046.681324	-0.094835	0.586075	0.034543	72.985596	46.415482	83.764587	0.292846	0.000000	1.748703	0.000000	0.000000	0.000000	-0.104225	0.111847	-0.062319	0.000000	0.000000	3.000000	3.000000	1.000000
20046.684657	-0.094835	0.586075	0.034543	72.985596	46.415482	83.764587	0.292846	0.000000	1.748703	0.000000	0.000000	0.000000	-0.104225	0.111847	-0.062319	0.000000	0.000000	3.000000	3.000000	1.000000
20046.687990	-0.094835	0.586075	0.034543	73.005013	46.741062	84.098656	0.258243	0.000000	1.727148	0.000000	0.000000	0.000000	-0.104225	0.111847	-0.062319	0.000000	0.000000	3.000000	3.000000	1.000000
20046.691324	-0.094835	0.586075	0.034543	73.005013	46.741062	84.098656	0.258243	0.000000	1.727148	0.000000	0.000000	0.000000	-0.104225	0.111847	-0.062319	0.000000	0.000000	3.000000	3.000000	1.000000
20046.694657	-0.095128	0.586437	0.034305	73.005013	46.741062	84.098656	0.258243	0.000000	1.727148	0.000000	0.000000	0.000000	-0.087855	0.108727	-0.071514	0.000000	0.000000	3.000000	3.000000	1.000000
20046.697990	-0.095128	0.586437	0.034305	73.018028	46.985027	84.358330	0.258243	0.000000	1.727148	0.000000	0.000000	0.000000	-0.087855	0.108727	-0.071514	0.000000	0.000000	3.000000	3.000000	1.000000
20046.701324	-0.095419	0.586827	0.034059	73.018028	46.985027	84.358330	0.258243	0.000000	1.727148	0.000000	0.000000	0.000000	-0.087355	0.116866	-0.073731	0.000000	0.000000	3.000000	3.000000	1.000000
20046.704657	-0.095419	0.586827	0.034059	73.018028	46.985027	84.358330	0.258243	0.000000	1.727148	0.000000	0.000000	0.000000	-0.087355	0.116866	-0.073731	0.000000	0.000000	3.000000	3.000000	1.000000
20046.707990	-0.095419	0.586827	0.034059	73.024139	47.155952	84.545532	0.229041	0.000000	1.702940	0.000000	0.000000	0.000000	-0.087355	0.116866	-0.073731	0.000000	0.000000	3.000000	3.000000	1.000000
20046.711324	-0.095419	0.586827	0.034059	73.024139	47.155952	84.545532	0.229041	0.000000	1.702940	0.000000	0.000000	0.000000	-0.087355	0.116866	-0.073731	0.000000	0.000000	3.000000	3.000000	1.000000
20046.714657	-0.095710	0.587216	0.033813	73.024139	47.155952	84.545532	0.229041	0.000000	1.702940	0.000000	0.000000	0.000000	-0.087252	0.116796	-0.073871	0.000000	0.000000	3.000000	3.000000	1.000000
20046.717990	-0.095710	0.587216	0.033813	73.027519	47.293835	84.695747	0.229041	0.000000	1.702940	0.000000	0.000000	0.000000	-0.087252	0.116796	-0.073871	0.000000	0.000000	3.000000	3.000000	1.000000
20046.721324	-0.095976	0.587632	0.033563	73.027519	47.293835	84.695747	0.229041	0.000000	1.702940	0.000000	0.000000	0.000000	-0.079749	0.124928	-0.074745	0.000000	0.000000	3.000000	3.000000	1.000000
20046.724657	-0.095976	0.587632	0.033563	73.027519	47.293835	84.695747	0.229041	0.000000	1.702940	0.000000	0.000000	0.000000	-0.079749	0.124928	-0.074745	0.000000	0.000000	3.000000	3.000000	1.000000
20046.727990	-0.095976	0.587632	0.033563	73.030739	47.434452	84.853935	0.201207	0.000000	1.678171	0.000000	0.000000	0.000000	-0.079749	0.124928	-0.074745	0.000000	0.000000	3.000000	3.000000	1.000000
20046.731324	-0.095976	0.587632	0.033563	73.030739	47.434452	84.853935	0.201207	0.000000	1.678171	0.000000	0.000000	0.000000	-0.079749	0.124928	-0.074745	0.000000	0.000000	3.000000	3.000000	1.000000
20046.734657	-0.096231	0.588019	0.033259	73.030739	47.434452	84.853935	0.201207	0.000000	1.678171	0.000000	0.000000	0.000000	-0.076401	0.116061	-0.091445	0.000000	0.000000	3.000000	3.000000	1.000000
20046.737990	-0.096231	0.588019	0.033259	73.030655	47.536964	84.975670	0.201207	0.000000	1.678171	0.000000	0.000000	0.000000	-0.076401	0.116061	-0.091445	0.000000	0.000000	3.000000	3.000000	1.000000
20046.741324	-0.096488	0.588425	0.032969	73.030655	47.536964	84.975670	0.201207	0.000000	1.678171	0.000000	0.000000	0.000000	-0.077227	0.121630	-0.086763	0.000000	0.000000	3.000000	3.000000	1.000000
20046.744657	-0.096488	0.588425	0.032969	73.030655	47.536964	84.975670	0.201207	0.000000	1.678171	0.000000	0.000000	0.000000	-0.077227	0.121630	-0.086763	0.000000	0.000000	3.000000	3.000000	1.000000
20046.747990	-0.096488	0.588425	0.032969	73.026421	47.582264	85.040840	0.175603	0.000000	1.648469	0.000000	0.000000	0.000000	-0.077227	0.121630	-0.086763	0.000000	0.000000	3.000000	3.000000	1.000000
20046.751324	-0.096488	0.588425	0.032969	73.026421	47.582264	85.040840	0.175603	0.000000	1.648469	0.000000	0.000000	0.000000	-0.077227	0.121630	-0.086763	0.000000	0.000000	3.000000	3.000000	1.000000
20046.754657	-0.096737	0.588819	0.032641	73.026421	47.582264	85.040840	0.175603	0.000000	1.648469	0.000000	0.000000	0.000000	-0.074794	0.118378	-0.098636	0.000000	0.000000	3.000000	3.000000	1.000000
20046.757990	-0.096737	0.588819	0.032641	73.023163	47.625950	85.107849	0.175603	0.000000	1.648469	0.000000	0.000000	0.000000	-0.074794	0.118378	-0.098636	0.000000	0.000000	3.000000	3.000000	1.000000
20046.761324	-0.096955	0.589203	0.032277	73.023163	47.625950	85.107849	0.175603	0.000000	1.648469	0.000000	0.000000	0.000000	-0.065369	0.115103	-0.109120	0.000000	0.000000	3.000000	3.000000	1.000000
20046.764657	-0.096955	0.589203	0.032277	73.023163	47.625950	85.107849	0.175603	0.000000	1.648469	0.000000	0.000000	0.000000	-0.065369	0.115103	-0.109120	0.000000	0.000000	3.000000	3.000000	1.000000
20046.767990	-0.096955	0.589203	0.032277	73.018967	47.650570	85.154778	0.152242	0.000000	1.613843	0.000000	0.000000	0.000000	-0.065369	0.115103	-0.109120	0.000000	0.000000	3.000000	3.000000	1.000000
20046.771324	-0.096955	0.589203	0.032277	73.018967	47.650570	85.154778	0.152242	0.000000	1.613843	0.000000	0.000000	0.000000	-0.065369	0.115103	-0.109120	0.000000	0.000000	3.000000	3.000000	1.000000
20046.774657	-0.097165	0.589576	0.031874	73.018967	47.650570	85.154778	0.152242	0.000000	1.613843	0.000000	0.000000	0.000000	-0.062903	0.111787	-0.120972	0.000000	0.000000	3.000000	3.000000	1.000000
20046.777990	-0.097165	0.589576	0.031874	73.011963	47.635956	85.159767	0.152242	0.000000	1.613843	0.000000	0.000000	0.000000	-0.062903	0.111787	-0.120972	0.000000	0.000000	3.000000	3.000000	1.000000
20046.781324	-0.097324	0.589929	0.031463	73.011963	47.635956	85.159767	0.152242	0.000000	1.613843	0.000000	0.000000	0.000000	-0.047885	0.105937	-0.123117	0.000000	0.000000	3.000000	3.000000	1.000000
20046.784657	-0.097324	0.589929	0.031463	73.011963	47.635956	85.159767	0.152242	0.000000	1.613843	0.000000	0.000000	0.000000	-0.047885	0.105937	-0.123117	0.000000	0.000000	3.000000	3.000000	1.000000
20046.787990	-0.097324	0.589929	0.031463	73.000916	47.564209	85.108299	0.133778	0.000000	1.573162	0.000000	0.000000	0.000000	-0.047885	0.105937	-0.123117	0.000000	0.000000	3.000000	3.000000	1.000000
20046.791324	-0.097324	0.589929	0.031463	73.000916	47.564209	85.108299	0.133778	0.000000	1.573162	0.000000	0.000000	0.000000	-0.047885	0.105937	-0.123117	0.000000	0.000000	3.000000	3.000000	1.000000
20046.794657	-0.097457	0.590262	0.031041	73.000916	47.564209	85.108299	0.133778	0.000000	1.573162	0.000000	0.000000	0.000000	-0.039847	0.100111	-0.126625	0.000000	0.000000	3.000000	3.000000	1.000000
20046.797990	-0.097457	0.590262	0.031041	72.989578	47.481144	85.044197	0.133778	0.000000	1.573162	0.000000	0.000000	0.000000	-0.039847	0.100111	-0.126625	0.000000	0.000000	3.000000	3.000000	1.000000
20046.801324	-0.097536	0.590585	0.030589	72.989578	47.481144	85.044197	0.133778	0.000000	1.573162	0.000000	0.000000	0.000000	-0.023486	0.096728	-0.135665	0.000000	0.000000	3.000000	3.000000	1.000000
20046.804657	-0.097536	0.590585	0.030589	72.989578	47.481144	85.044197	0.133778	0.000000	1.573162	0.000000	0.000000	0.000000	-0.023486	0.096728	-0.135665	0.000000	0.000000	3.000000	3.000000	1.000000
20046.807990	-0.097536	0.590585	0.030589	72.981339	47.410904	84.986221	0.123222	0.000000	1.529447	0.000000	0.000000	0.000000	-0.023486	0.096728	-0.135665	0.000000	0.000000	3.000000	3.000000	1.000000
20046.811324	-0.097536	0.590585	0.030589	72.981339	47.410904	84.986221	0.123222	0.000000	1.529447	0.000000	0.000000	0.000000	-0.023486	0.096728	-0.135665	0.000000	0.000000	3.000000	3.000000	1.000000
20046.814657	-0.097612	0.590861	0.030128	72.981339	47.410904	84.986221	0.123222	0.000000	1.529447	0.000000	0.000000	0.000000	-0.022855	0.082716	-0.138392	0.000000	0.000000	3.000000	3.000000	1.000000
20046.817990	-0.097612	0.590861	0.030128	72.976204	47.345226	84.934288	0.123222	0.000000	1.529447	0.000000	0.000000	0.000000	-0.022855	0.082716	-0.138392	0.000000	0.000000	3.000000	3.000000	1.000000
20046.821324	-0.097660	0.591144	0.029648	72.976204	47.345226	84.934288	0.123222	0.000000	1.529447	0.000000	0.000000	0.000000	-0.014424	0.084995	-0.144012	0.000000	0.000000	3.000000	3.000000	1.000000
20046.824657	-0.097660	0.591144	0.029648	72.976204	47.345226	84.934288	0.123222	0.000000	1.529447	0.000000	0.000000	0.000000	-0.014424	0.084995	-0.144012	0.000000	0.000000	3.000000	3.000000	1.000000
20046.827990	-0.097660	0.591144	0.029648	72.989334	47.285007	84.869431	0.117009	0.000000	1.482379	0.000000	0.000000	0.000000	-0.014424	0.084995	-0.144012	0.000000	0.000000	3.000000	3.000000	1.000000
20046.831324	-0.097660	0.591144	0.029648	72.989334	47.285007	84.869431	0.117009	0.000000	1.482379	0.000000	0.000000	0.000000	-0.014424	0.084995	-0.144012	0.000000	0.000000	3.000000	3.000000	1.000000
20046.834657	-0.097709	0.591399	0.029174	72.989334	47.285007	84.869431	0.117009	0.000000	1.482379	0.000000	0.000000	0.000000	-0.014763	0.076652	-0.141930	0.000000	0.000000	3.000000	3.000000	1.000000
20046.837990	-0.097709	0.591399	0.029174	73.023560	47.216797	84.772865	0.117009	0.000000	1.482379	0.000000	0.000000	0.000000	-0.014763	0.076652	-0.141930	0.000000	0.000000	3.000000	3.000000	1.000000
20046.841324	-0.097752	0.591616	0.028669	73.023560	47.216797	84.772865	0.117009	0.000000	1.482379	0.000000	0.000000	0.000000	-0.012744	0.065107	-0.151567	0.000000	0.000000	3.000000	3.000000	1.000000
20046.844657	-0.097752	0.591616	0.028669	73.023560	47.216797	84.772865	0.117009	0.000000	1.482379	0.000000	0.000000	0.000000	-0.012744	0.065107	-0.151567	0.000000	0.000000	3.000000	3.000000	1.000000
20046.847990	-0.097752	0.591616	0.028669	73.071411	47.145027	84.659981	0.112425	0.000000	1.433463	0.000000	0.000000	0.000000	-0.012744	0.065107	-0.151567	0.000000	0.000000	3.000000	3.000000	1.000000
20046.851324	-0.097752	0.591616	0.028669	73.071411	47.145027	84.659981	0.112425	0.000000	1.433463	0.000000	0.000000	0.000000	-0.012744	0.065107	-0.151567	0.000000	0.000000	3.000000	3.000000	1.000000
20046.854657	-0.097769	0.591787	0.028160	73.071411	47.145027	84.659981	0.112425	0.000000	1.433463	0.000000	0.000000	0.000000	-0.005206	0.051124	-0.152858	0.000000	0.000000	3.000000	3.000000	1.000000
20046.857990	-0.097769	0.591787	0.028160	73.116356	47.086121	84.565315	0.112425	0.000000	1.433463	0.000000	0.000000	0.000000	-0.005206	0.051124	-0.152858	0.000000	0.000000	3.000000	3.000000	1.000000
20046.861324	-0.097755	0.591946	0.027616	73.116356	47.086121	84.565315	0.112425	0.000000	1.433463	0.000000	0.000000	0.000000	0.004147	0.047700	-0.163254	0.000000	0.000000	3.000000	3.000000	1.000000
20046.864657	-0.097755	0.591946	0.027616	73.116356	47.086121	84.565315	0.112425	0.000000	1.433463	0.000000	0.000000	0.000000	0.004147	0.047700	-0.163254	0.000000	0.000000	3.000000	3.000000	1.000000
20046.867990	-0.097755	0.591946	0.027616	73.148079	47.066677	84.523560	0.112248	0.000000	1.380778	0.000000	0.000000	0.000000	0.004147	0.047700	-0.163254	0.000000	0.000000	3.000000	3.000000	1.000000
20046.871324	-0.097755	0.591946	0.027616	73.148079	47.066677	84.523560	0.112248	0.000000	1.380778	0.000000	0.000000	0.000000	0.004147	0.047700	-0.163254	0.000000	0.000000	3.000000	3.000000	1.000000
20046.874657	-0.097723	0.592096	0.027099	73.148079	47.066677	84.523560	0.112248	0.000000	1.380778	0.000000	0.000000	0.000000	0.009714	0.045073	-0.154964	0.000000	0.000000	3.000000	3.000000	1.000000
20046.877990	-0.097723	0.592096	0.027099	73.157349	47.072758	84.529289	0.112248	0.000000	1.380778	0.000000	0.000000	0.000000	0.009714	0.045073	-0.154964	0.000000	0.000000	3.000000	3.000000	1.000000
20046.881324	-0.097664	0.592227	0.026571	73.157349	47.072758	84.529289	0.112248	0.000000	1.380778	0.000000	0.000000	0.000000	0.017624	0.039234	-0.158413	0.000000	0.000000	3.000000	3.000000	1.000000
20046.884657	-0.097664	0.592227	0.026571	73.157349	47.072758	84.529289	0.112248	0.000000	1.380778	0.000000	0.000000	0.000000	0.017624	0.039234	-0.158413	0.000000	0.000000	3.000000	3.000000	1.000000
20046.887990	-0.097664	0.592227	0.026571	73.163620	47.084625	84.541374	0.116805	0.000000	1.328549	0.000000	0.000000	0.000000	0.017624	0.039234	-0.158413	0.000000	0.000000	3.000000	3.000000	1.000000
20046.891324	-0.097664	0.592227	0.026571	73.163620	47.084625	84.541374	0.116805	0.000000	1.328549	0.000000	0.000000	0.000000	0.017624	0.039234	-0.158413	0.000000	0.000000	3.000000	3.000000	1.000000
20046.894657	-0.097579	0.592338	0.026031	73.163620	47.084625	84.541374	0.116805	0.000000	1.328549	0.000000	0.000000	0.000000	0.025516	0.033382	-0.161863	0.000000	0.000000	3.000000	3.000000	1.000000
20046.897990	-0.097579	0.592338	0.026031	73.179031	47.095013	84.546860	0.116805	0.000000	1.328549	0.000000	0.000000	0.000000	0.025516	0.033382	-0.161863	0.000000	0.000000	3.000000	3.000000	1.000000
20046.901324	-0.097515	0.592476	0.025480	73.179031	47.095013	84.546860	0.116805	0.000000	1.328549	0.000000	0.000000	0.000000	0.019108	0.041269	-0.165481	0.000000	0.000000	3.000000	3.000000	1.000000
20046.904657	-0.097515	0.592476	0.025480	73.179031	47.095013	84.546860	0.116805	0.000000	1.328549	0.000000	0.000000	0.000000	0.019108	0.041269	-0.165481	0.000000	0.000000	3.000000	3.000000	1.000000
20046.907990	-0.097515	0.592476	0.025480	73.204872	47.100128	84.530121	0.124242	0.000000	1.273991	0.000000	0.000000	0.000000	0.019108	0.041269	-0.165481	0.000000	0.000000	3.000000	3.000000	1.000000
20046.911324	-0.097515	0.592476	0.025480	73.204872	47.100128	84.530121	0.124242	0.000000	1.273991	0.000000	0.000000	0.000000	0.019108	0.041269	-0.165481	0.000000	0.000000	3.000000	3.000000	1.000000
20046.914657	-0.097407	0.592586	0.024945	73.204872	47.100128	84.530121	0.124242	0.000000	1.273991	0.000000	0.000000	0.000000	0.032444	0.033031	-0.160590	0.000000	0.000000	3.000000	3.000000	1.000000
20046.917990	-0.097407	0.592586	0.024945	73.236610	47.088768	84.488281	0.124242	0.000000	1.273991	0.000000	0.000000	0.000000	0.032444	0.033031	-0.160590	0.000000	0.000000	3.000000	3.000000	1.000000
20046.921324	-0.097293	0.592730	0.024379	73.236610	47.088768	84.488281	0.124242	0.000000	1.273991	0.000000	0.000000	0.000000	0.034303	0.043309	-0.169793	0.000000	0.000000	3.000000	3.000000	1.000000
20046.924657	-0.097293	0.592730	0.024379	73.236610	47.088768	84.488281	0.124242	0.000000	1.273991	0.000000	0.000000	0.000000	0.034303	0.043309	-0.169793	0.000000	0.000000	3.000000	3.000000	1.000000
20046.927990	-0.097293	0.592730	0.024379	73.274185	47.063427	84.421120	0.135366	0.000000	1.218927	0.000000	0.000000	0.000000	0.034303	0.043309	-0.169793	0.000000	0.000000	3.000000	3.000000	1.000000
20046.931324	-0.097293	0.592730	0.024379	73.274185	47.063427	84.421120	0.135366	0.000000	1.218927	0.000000	0.000000	0.000000	0.034303	0.043309	-0.169793	0.000000	0.000000	3.000000	3.000000	1.000000
20046.934657	-0.097159	0.592893	0.023833	73.274185	47.063427	84.421120	0.135366	0.000000	1.218927	0.000000	0.000000	0.000000	0.040200	0.048761	-0.163687	0.000000	0.000000	3.000000	3.000000	1.000000
20046.937990	-0.097159	0.592893	0.023833	73.328178	47.023468	84.318512	0.135366	0.000000	1.218927	0.000000	0.000000	0.000000	0.040200	0.048761	-0.163687	0.000000	0.000000	3.000000	3.000000	1.000000
20046.941324	-0.096999	0.593036	0.023276	73.328178	47.023468	84.318512	0.135366	0.000000	1.218927	0.000000	0.000000	0.000000	0.048006	0.042882	-0.167167	0.000000	0.000000	3.000000	3.000000	1.000000
20046.944657	-0.096999	0.593036	0.023276	73.328178	47.023468	84.318512	0.135366	0.000000	1.218927	0.000000	0.000000	0.000000	0.048006	0.042882	-0.167167	0.000000	0.000000	3.000000	3.000000	1.000000
20046.947990	-0.096999	0.593036	0.023276	73.394112	46.973160	84.189690	0.150067	0.000000	1.163785	0.000000	0.000000	0.000000	0.048006	0.042882	-0.167167	0.000000	0.000000	3.000000	3.000000	1.000000
20046.951324	-0.096999	0.593036	0.023276	73.394112	46.973160	84.189690	0.150067	0.000000	1.163785	0.000000	0.000000	0.000000	0.048006	0.042882	-0.167167	0.000000	0.000000	3.000000	3.000000	1.000000
20046.954657	-0.096818	0.593224	0.022732	73.394112	46.973160	84.189690	0.150067	0.000000	1.163785	0.000000	0.000000	0.000000	0.054297	0.056380	-0.163257	0.000000	0.000000	3.000000	3.000000	1.000000
20046.957990	-0.096818	0.593224	0.022732	73.470329	46.900387	84.024857	0.150067	0.000000	1.163785	0.000000	0.000000	0.000000	0.054297	0.056380	-0.163257	0.000000	0.000000	3.000000	3.000000	1.000000
20046.961324	-0.096637	0.593411	0.022187	73.470329	46.900387	84.024857	0.150067	0.000000	1.163785	0.000000	0.000000	0.000000	0.054266	0.056159	-0.163343	0.000000	0.000000	3.000000	3.000000	1.000000
20046.964657	-0.096637	0.593411	0.022187	73.470329	46.900387	84.024857	0.150067	0.000000	1.163785	0.000000	0.000000	0.000000	0.054266	0.056159	-0.163343	0.000000	0.000000	3.000000	3.000000	1.000000
20046.967990	-0.096637	0.593411	0.022187	73.544670	46.806847	83.836861	0.168161	0.000000	1.109352	0.000000	0.000000	0.000000	0.054266	0.056159	-0.163343	0.000000	0.000000	3.000000	3.000000	1.000000
20046.971324	-0.096637	0.593411	0.022187	73.544670	46.806847	83.836861	0.168161	0.000000	1.109352	0.000000	0.000000	0.000000	0.054266	0.056159	-0.163343	0.000000	0.000000	3.000000	3.000000	1.000000
20046.974657	-0.096440	0.593635	0.021679	73.544670	46.806847	83.836861	0.168161	0.000000	1.109352	0.000000	0.000000	0.000000	0.059120	0.067285	-0.152471	0.000000	0.000000	3.000000	3.000000	1.000000
20046.977990	-0.096440	0.593635	0.021679	73.605347	46.718826	83.664467	0.168161	0.000000	1.109352	0.000000	0.000000	0.000000	0.059120	0.067285	-0.152471	0.000000	0.000000	3.000000	3.000000	1.000000
20046.981324	-0.096245	0.593904	0.021179	73.605347	46.718826	83.664467	0.168161	0.000000	1.109352	0.000000	0.000000	0.000000	0.058557	0.080747	-0.149967	0.000000	0.000000	3.000000	3.000000	1.000000
20046.984657	-0.096245	0.593904	0.021179	73.605347	46.718826	83.664467	0.168161	0.000000	1.109352	0.000000	0.000000	0.000000	0.058557	0.080747	-0.149967	0.000000	0.000000	3.000000	3.000000	1.000000
20046.987990	-0.096245	0.593904	0.021179	73.650879	46.635674	83.511368	0.187774	0.000000	1.058945	0.000000	0.000000	0.000000	0.058557	0.080747	-0.149967	0.000000	0.000000	3.000000	3.000000	1.000000
20046.991324	-0.096245	0.593904	0.021179	73.650879	46.635674	83.511368	0.187774	0.000000	1.058945	0.000000	0.000000	0.000000	0.058557	0.080747	-0.149967	0.000000	0.000000	3.000000	3.000000	1.000000
20046.994657	-0.096069	0.594154	0.020658	73.650879	46.635674	83.511368	0.187774	0.000000	1.058945	0.000000	0.000000	0.000000	0.052670	0.074811	-0.156223	0.000000	0.000000	3.000000	3.000000	1.000000
20046.997990	-0.096069	0.594154	0.020658	73.694702	46.540001	83.348114	0.187774	0.000000	1.058945	0.000000	0.000000	0.000000	0.052670	0.074811	-0.156223	0.000000	0.000000	3.000000	3.000000	1.000000
20047.001324	-0.095908	0.594452	0.020208	73.694702	46.540001	83.348114	0.187774	0.000000	1.058945	0.000000	0.000000	0.000000	0.048354	0.089351	-0.134960	0.000000	0.000000	3.000000	3.000000	1.000000
20047.004657	-0.095908	0.594452	0.020208	73.694702	46.540001	83.348114	0.187774	0.000000	1.058945	0.000000	0.000000	0.000000	0.048354	0.089351	-0.134960	0.000000	0.000000	3.000000	3.000000	1.000000
20047.007990	-0.095908	0.594452	0.020208	73.739922	46.441906	83.180824	0.204611	0.000000	1.010415	0.000000	0.000000	0.000000	0.048354	0.089351	-0.134960	0.000000	0.000000	3.000000	3.000000	1.000000
20047.011324	-0.095908	0.594452	0.020208	73.739922	46.441906	83.180824	0.204611	0.000000	1.010415	0.000000	0.000000	0.000000	0.048354	0.089351	-0.134960	0.000000	0.000000	3.000000	3.000000	1.000000
20047.014657	-0.095740	0.594711	0.019726	73.739922	46.441906	83.180824	0.204611	0.000000	1.010415	0.000000	0.000000	0.000000	0.050252	0.077744	-0.144623	0.000000	0.000000	3.000000	3.000000	1.000000
20047.017990	-0.095740	0.594711	0.019726	73.787849	46.328701	82.993134	0.204611	0.000000	1.010415	0.000000	0.000000	0.000000	0.050252	0.077744	-0.144623	0.000000	0.000000	3.000000	3.000000	1.000000
20047.021324	-0.095596	0.595003	0.019362	73.787849	46.328701	82.993134	0.204611	0.000000	1.010415	0.000000	0.000000	0.000000	0.043133	0.087758	-0.109360	0.000000	0.000000	3.000000	3.000000	1.000000
20047.024657	-0.095596	0.595003	0.019362	73.787849	46.328701	82.993134	0.204611	0.000000	1.010415	0.000000	0.000000	0.000000	0.043133	0.087758	-0.109360	0.000000	0.000000	3.000000	3.000000	1.000000
20047.027990	-0.095596	0.595003	0.019362	73.825104	46.213196	82.815369	0.220175	0.000000	0.968084	0.000000	0.000000	0.000000	0.043133	0.087758	-0.109360	0.000000	0.000000	3.000000	3.000000	1.000000
20047.031324	-0.095448	0.595303	0.018974	73.825104	46.213196	82.815369	0.220175	0.000000	0.968084	0.000000	0.000000	0.000000	0.044518	0.089864	-0.116439	0.000000	0.000000	3.000000	3.000000	1.000000
20047.034657	-0.095448	0.595303	0.018974	73.825104	46.213196	82.815369	0.220175	0.000000	0.968084	0.000000	0.000000	0.000000	0.044518	0.089864	-0.116439	0.000000	0.000000	3.000000	3.000000	1.000000
20047.037990	-0.095448	0.595303	0.018974	73.860786	46.098675	82.640251	0.227595	0.000000	0.948678	0.000000	0.000000	0.000000	0.044518	0.089864	-0.116439	0.000000	0.000000	3.000000	3.000000	1.000000
20047.041324	-0.095448	0.595303	0.018974	73.860786	46.098675	82.640251	0.227595	0.000000	0.948678	0.000000	0.000000	0.000000	0.044518	0.089864	-0.116439	0.000000	0.000000	3.000000	3.000000	1.000000
20047.044657	-0.095359	0.595579	0.018646	73.860786	46.098675	82.640251	0.227595	0.000000	0.948678	0.000000	0.000000	0.000000	0.026738	0.082884	-0.098226	0.000000	0.000000	3.000000	3.000000	1.000000
20047.047990	-0.095359	0.595579	0.018646	73.887283	45.977825	82.472107	0.227595	0.000000	0.948678	0.000000	0.000000	0.000000	0.026738	0.082884	-0.098226	0.000000	0.000000	3.000000	3.000000	1.000000
20047.051324	-0.095297	0.595848	0.018337	73.887283	45.977825	82.472107	0.227595	0.000000	0.948678	0.000000	0.000000	0.000000	0.018564	0.080534	-0.092637	0.000000	0.000000	3.000000	3.000000	1.000000
20047.054657	-0.095297	0.595848	0.018337	73.887283	45.977825	82.472107	0.227595	0.000000	0.948678	0.000000	0.000000	0.000000	0.018564	0.080534	-0.092637	0.000000	0.000000	3.000000	3.000000	1.000000
20047.057990	-0.095297	0.595848	0.018337	73.897636	45.887169	82.354225	0.235145	0.000000	0.916867	0.000000	0.000000	0.000000	0.018564	0.080534	-0.092637	0.000000	0.000000	3.000000	3.000000	1.000000
20047.061324	-0.095297	0.595848	0.018337	73.897636	45.887169	82.354225	0.235145	0.000000	0.916867	0.000000	0.000000	0.000000	0.018564	0.080534	-0.092637	0.000000	0.000000	3.000000	3.000000	1.000000
20047.064657	-0.095243	0.596127	0.018068	73.897636	45.887169	82.354225	0.235145	0.000000	0.916867	0.000000	0.000000	0.000000	0.016215	0.083840	-0.080907	0.000000	0.000000	3.000000	3.000000	1.000000
20047.067990	-0.095243	0.596127	0.018068	73.887024	45.810696	82.271492	0.235145	0.000000	0.916867	0.000000	0.000000	0.000000	0.016215	0.083840	-0.080907	0.000000	0.000000	3.000000	3.000000	1.000000
20047.071324	-0.095243	0.596127	0.018068	73.887024	45.810696	82.271492	0.235145	0.000000	0.916867	0.000000	0.000000	0.000000	0.016215	0.083840	-0.080907	0.000000	0.000000	3.000000	3.000000	1.000000
20047.074657	-0.095243	0.596127	0.018068	73.887024	45.810696	82.271492	0.235145	0.000000	0.916867	0.000000	0.000000	0.000000	0.016215	0.083840	-0.080907	0.000000	0.000000	3.000000	3.000000	1.000000
20047.077990	-0.095194	0.596663	0.017589	73.873444	45.735237	82.195778	0.237847	0.000000	0.903383	0.000000	0.000000	0.000000	0.014722	0.160706	-0.143652	0.000000	0.000000	3.000000	3.000000	1.000000
20047.081324	-0.095194	0.596663	0.017589	73.873444	45.735237	82.195778	0.237847	0.000000	0.903383	0.000000	0.000000	0.000000	-0.000001	0.000006	0.000000	0.000000	0.000000	3.000000	3.000000	1.000000
20047.084657	-0.095194	0.596663	0.017589	73.873444	45.735237	82.195778	0.237847	0.000000	0.903383	0.000000	0.000000	0.000000	-0.000001	0.000006	0.000000	0.000000	0.000000	3.000000	3.000000	1.000000
20047.087990	-0.095194	0.596663	0.017589	73.862984	45.664406	82.126144	0.240301	0.000000	0.879441	0.000000	0.000000	0.000000	-0.000001	0.000006	0.000000	0.000000	0.000000	3.000000	3.000000	1.000000
20047.091324	-0.095194	0.596663	0.017589	73.862984	45.664406	82.126144	0.240301	0.000000	0.879441	0.000000	0.000000	0.000000	-0.000001	0.000006	0.000000	0.000000	0.000000	3.000000	3.000000	1.000000
20047.094657	-0.095169	0.596907	0.017345	73.862984	45.664406	82.126144	0.240301	0.000000	0.879441	0.000000	0.000000	0.000000	0.007637	0.073413	-0.073158	0.000000	0.000000	3.000000	3.000000	1.000000
20047.097990	-0.095169	0.596907	0.017345	73.849335	45.589195	82.050674	0.240301	0.000000	0.879441	0.000000	0.000000	0.000000	0.007637	0.073413	-0.073158	0.000000	0.000000	3.000000	3.000000	1.000000
20047.101324	-0.095169	0.596907	0.017345	73.849335	45.589195	82.050674	0.240301	0.000000	0.879441	0.000000	0.000000	0.000000	0.007637	0.073413	-0.073158	0.000000	0.000000	3.000000	3.000000	1.000000
20047.104657	-0.095169	0.596907	0.017345	73.849335	45.589195	82.050674	0.240301	0.000000	0.879441	0.000000	0.000000	0.000000	0.007637	0.073413	-0.073158	0.000000	0.000000	3.000000	3.000000	1.000000
20047.107990	-0.095148	0.597408	0.016892	73.837372	45.520390	81.984711	0.241574	0.000000	0.867248	0.000000	0.000000	0.000000	0.006207	0.150102	-0.136013	0.000000	0.000000	3.000000	3.000000	1.000000
20047.111324	-0.095148	0.597408	0.016892	73.837372	45.520390	81.984711	0.241574	0.000000	0.867248	0.000000	0.000000	0.000000	-0.000000	0.000005	0.000000	0.000000	0.000000	3.000000	3.000000	1.000000
20047.114657	-0.095148	0.597408	0.016892	73.837372	45.520390	81.984711	0.241574	0.000000	0.867248	0.000000	0.000000	0.000000	-0.000000	0.000005	0.000000	0.000000	0.000000	3.000000	3.000000	1.000000
20047.117990	-0.095148	0.597408	0.016892	73.825378	45.451668	81.918816	0.242609	0.000000	0.844579	0.000000	0.000000	0.000000	-0.000000	0.000005	0.000000	0.000000	0.000000	3.000000	3.000000	1.000000
20047.121324	-0.095148	0.597408	0.016892	73.825378	45.451668	81.918816	0.242609	0.000000	0.844579	0.000000	0.000000	0.000000	-0.000000	0.000005	0.000000	0.000000	0.000000	3.000000	3.000000	1.000000
20047.124657	-0.095172	0.597644	0.016662	73.825378	45.451668	81.918816	0.242609	0.000000	0.844579	0.000000	0.000000	0.000000	-0.007217	0.070977	-0.068972	0.000000	0.000000	3.000000	3.000000	1.000000
20047.127990	-0.095172	0.597644	0.016662	73.811646	45.374043	81.843651	0.242609	0.000000	0.844579	0.000000	0.000000	0.000000	-0.007217	0.070977	-0.068972	0.000000	0.000000	3.000000	3.000000	1.000000
20047.131324	-0.095172	0.597644	0.016662	73.811646	45.374043	81.843651	0.242609	0.000000	0.844579	0.000000	0.000000	0.000000	-0.007217	0.070977	-0.068972	0.000000	0.000000	3.000000	3.000000	1.000000
20047.134657	-0.095172	0.597644	0.016662	73.811646	45.374043	81.843651	0.242609	0.000000	0.844579	0.000000	0.000000	0.000000	-0.007217	0.070977	-0.068972	0.000000	0.000000	3.000000	3.000000	1.000000
20047.137990	-0.095151	0.598143	0.016207	73.799614	45.305542	81.777985	0.241406	0.000000	0.833083	0.000000	0.000000	0.000000	0.006324	0.149713	-0.136254	0.000000	0.000000	3.000000	3.000000	1.000000
20047.141324	-0.095151	0.598143	0.016207	73.799614	45.305542	81.777985	0.241406	0.000000	0.833083	0.000000	0.000000	0.000000	0.000001	-0.000008	0.000000	0.000000	0.000000	3.000000	3.000000	1.000000
20047.144657	-0.095151	0.598143	0.016207	73.799614	45.305542	81.777985	0.241406	0.000000	0.833083	0.000000	0.000000	0.000000	0.000001	-0.000008	0.000000	0.000000	0.000000	3.000000	3.000000	1.000000
20047.147990	-0.095151	0.598143	0.016207	73.787323	45.226318	81.699585	0.242460	0.000000	0.810374	0.000000	0.000000	0.000000	0.000001	-0.000008	0.000000	0.000000	0.000000	3.000000	3.000000	1.000000
20047.151324	-0.095151	0.598143	0.016207	73.787323	45.226318	81.699585	0.242460	0.000000	0.810374	0.000000	0.000000	0.000000	0.000001	-0.000008	0.000000	0.000000	0.000000	3.000000	3.000000	1.000000
20047.154657	-0.095147	0.598387	0.015958	73.787323	45.226318	81.699585	0.242460	0.000000	0.810374	0.000000	0.000000	0.000000	0.001004	0.072978	-0.074755	0.000000	0.000000	3.000000	3.000000	1.000000
20047.157990	-0.095147	0.598387	0.015958	73.775261	45.158020	81.634117	0.242460	0.000000	0.810374	0.000000	0.000000	0.000000	0.001004	0.072978	-0.074755	0.000000	0.000000	3.000000	3.000000	1.000000
20047.161324	-0.095147	0.598387	0.015958	73.775261	45.158020	81.634117	0.242460	0.000000	0.810374	0.000000	0.000000	0.000000	0.001004	0.072978	-0.074755	0.000000	0.000000	3.000000	3.000000	1.000000
20047.164657	-0.095147	0.598387	0.015958	73.775261	45.158020	81.634117	0.242460	0.000000	0.810374	0.000000	0.000000	0.000000	0.001004	0.072978	-0.074755	0.000000	0.000000	3.000000	3.000000	1.000000
20047.167990	-0.095174	0.598903	0.015510	73.761444	45.080845	81.559410	0.242627	0.000000	0.797915	0.000000	0.000000	0.000000	-0.007983	0.155003	-0.134459	0.000000	0.000000	3.000000	3.000000	1.000000
20047.171324	-0.095174	0.598903	0.015510	73.761444	45.080845	81.559410	0.242627	0.000000	0.797915	0.000000	0.000000	0.000000	0.000001	0.000007	-0.000000	0.000000	0.000000	3.000000	3.000000	1.000000
20047.174657	-0.095174	0.598903	0.015510	73.761444	45.080845	81.559410	0.242627	0.000000	0.797915	0.000000	0.000000	0.000000	0.000001	0.000007	-0.000000	0.000000	0.000000	3.000000	3.000000	1.000000
20047.177990	-0.095174	0.598903	0.015510	73.745857	44.992149	81.475525	0.241296	0.000000	0.775505	0.000000	0.000000	0.000000	0.000001	0.000007	-0.000000	0.000000	0.000000	3.000000	3.000000	1.000000
20047.181324	-0.095174	0.598903	0.015510	73.745857	44.992149	81.475525	0.241296	0.000000	0.775505	0.000000	0.000000	0.000000	0.000001	0.000007	-0.000000	0.000000	0.000000	3.000000	3.000000	1.000000
20047.184657	-0.095178	0.599158	0.015300	73.745857	44.992149	81.475525	0.241296	0.000000	0.775505	0.000000	0.000000	0.000000	-0.001297	0.076325	-0.063103	0.000000	0.000000	3.000000	3.000000	1.000000
20047.187990	-0.095178	0.599158	0.015300	73.733437	44.916080	81.397560	0.241296	0.000000	0.775505	0.000000	0.000000	0.000000	-0.001297	0.076325	-0.063103	0.000000	0.000000	3.000000	3.000000	1.000000
20047.191324	-0.095178	0.599158	0.015300	73.733437	44.916080	81.397560	0.241296	0.000000	0.775505	0.000000	0.000000	0.000000	-0.001297	0.076325	-0.063103	0.000000	0.000000	3.000000	3.000000	1.000000
20047.194657	-0.095178	0.599158	0.015300	73.733437	44.916080	81.397560	0.241296	0.000000	0.775505	0.000000	0.000000	0.000000	-0.001297	0.076325	-0.063103	0.000000	0.000000	3.000000	3.000000	1.000000
20047.197990	-0.095166	0.599711	0.014891	73.720757	44.826668	81.306969	0.241080	0.000000	0.764988	0.000000	0.000000	0.000000	0.003691	0.166065	-0.122522	0.000000	0.000000	3.000000	3.000000	1.000000
20047.201324	-0.095166	0.599711	0.014891	73.720757	44.826668	81.306969	0.241080	0.000000	0.764988	0.000000	0.000000	0.000000	0.000001	0.000001	0.000000	0.000000	0.000000	3.000000	3.000000	1.000000
20047.204657	-0.095166	0.599711	0.014891	73.720757	44.826668	81.306969	0.241080	0.000000	0.764988	0.000000	0.000000	0.000000	0.000001	0.000001	0.000000	0.000000	0.000000	3.000000	3.000000	1.000000
20047.207990	-0.095166	0.599711	0.014891	73.716545	44.715294	81.182594	0.241695	0.000000	0.744568	0.000000	0.000000	0.000000	0.000001	0.000001	0.000000	0.000000	0.000000	3.000000	3.000000	1.000000
20047.211324	-0.095166	0.599711	0.014891	73.716545	44.715294	81.182594	0.241695	0.000000	0.744568	0.000000	0.000000	0.000000	0.000001	0.000001	0.000000	0.000000	0.000000	3.000000	3.000000	1.000000
20047.214657	-0.095177	0.600003	0.014712	73.716545	44.715294	81.182594	0.241695	0.000000	0.744568	0.000000	0.000000	0.000000	-0.003149	0.087599	-0.053757	0.000000	0.000000	3.000000	3.000000	1.000000
20047.217990	-0.095177	0.600003	0.014712	73.726974	44.587719	81.022957	0.241695	0.000000	0.744568	0.000000	0.000000	0.000000	-0.003149	0.087599	-0.053757	0.000000	0.000000	3.000000	3.000000	1.000000
20047.221324	-0.095177	0.600003	0.014712	73.726974	44.587719	81.022957	0.241695	0.000000	0.744568	0.000000	0.000000	0.000000	-0.003149	0.087599	-0.053757	0.000000	0.000000	3.000000	3.000000	1.000000
20047.224657	-0.095177	0.600003	0.014712	73.726974	44.587719	81.022957	0.241695	0.000000	0.744568	0.000000	0.000000	0.000000	-0.003149	0.087599	-0.053757	0.000000	0.000000	3.000000	3.000000	1.000000
20047.227990	-0.095161	0.600599	0.014402	73.751686	44.429928	80.814774	0.241170	0.000000	0.735609	0.000000	0.000000	0.000000	0.004816	0.178580	-0.093194	0.000000	0.000000	3.000000	3.000000	1.000000
20047.231324	-0.095161	0.600599	0.014402	73.751686	44.429928	80.814774	0.241170	0.000000	0.735609	0.000000	0.000000	0.000000	-0.000000	-0.000001	0.000000	0.000000	0.000000	3.000000	3.000000	1.000000
20047.234657	-0.095161	0.600599	0.014402	73.751686	44.429928	80.814774	0.241170	0.000000	0.735609	0.000000	0.000000	0.000000	-0.000000	-0.000001	0.000000	0.000000	0.000000	3.000000	3.000000	1.000000
20047.237990	-0.095161	0.600599	0.014402	73.777718	44.274960	80.602371	0.241973	0.000000	0.720076	0.000000	0.000000	0.000000	-0.000000	-0.000001	0.000000	0.000000	0.000000	3.000000	3.000000	1.000000
20047.241324	-0.095161	0.600599	0.014402	73.777718	44.274960	80.602371	0.241973	0.000000	0.720076	0.000000	0.000000	0.000000	-0.000000	-0.000001	0.000000	0.000000	0.000000	3.000000	3.000000	1.000000
20047.244657	-0.095115	0.600921	0.014290	73.777718	44.274960	80.602371	0.241973	0.000000	0.720076	0.000000	0.000000	0.000000	0.013719	0.096770	-0.033358	0.000000	0.000000	3.000000	3.000000	1.000000
20047.247990	-0.095115	0.600921	0.014290	73.800369	44.112431	80.383720	0.241973	0.000000	0.720076	0.000000	0.000000	0.000000	0.013719	0.096770	-0.033358	0.000000	0.000000	3.000000	3.000000	1.000000
20047.251324	-0.095115	0.600921	0.014290	73.800369	44.112431	80.383720	0.241973	0.000000	0.720076	0.000000	0.000000	0.000000	0.013719	0.096770	-0.033358	0.000000	0.000000	3.000000	3.000000	1.000000
20047.254657	-0.095115	0.600921	0.014290	73.800369	44.112431	80.383720	0.241973	0.000000	0.720076	0.000000	0.000000	0.000000	0.013719	0.096770	-0.033358	0.000000	0.000000	3.000000	3.000000	1.000000
20047.257990	-0.094969	0.601499	0.014143	73.830513	43.955647	80.159241	0.244260	0.000000	0.714517	0.000000	0.000000	0.000000	0.043828	0.173379	-0.044134	0.000000	0.000000	3.000000	3.000000	1.000000
20047.261324	-0.094969	0.601499	0.014143	73.830513	43.955647	80.159241	0.244260	0.000000	0.714517	0.000000	0.000000	0.000000	0.043828	0.173379	-0.044134	0.000000	0.000000	3.000000	3.000000	1.000000
20047.264657	-0.094969	0.601499	0.014143	73.830513	43.955647	80.159241	0.244260	0.000000	0.714517	0.000000	0.000000	0.000000	0.043828	0.173379	-0.044134	0.000000	0.000000	3.000000	3.000000	1.000000
20047.267990	-0.094969	0.601499	0.014143	73.873611	43.782581	79.901115	0.251564	0.000000	0.707161	0.000000	0.000000	0.000000	0.043828	0.173379	-0.044134	0.000000	0.000000	3.000000	3.000000	1.000000
20047.271324	-0.094889	0.601781	0.014095	73.873611	43.782581	79.901115	0.251564	0.000000	0.707161	0.000000	0.000000	0.000000	0.023862	0.084541	-0.014432	0.000000	0.000000	3.000000	3.000000	1.000000
20047.274657	-0.094889	0.601781	0.014095	73.873611	43.782581	79.901115	0.251564	0.000000	0.707161	0.000000	0.000000	0.000000	0.023862	0.084541	-0.014432	0.000000	0.000000	3.000000	3.000000	1.000000
20047.277990	-0.094889	0.601781	0.014095	73.927010	43.604832	79.628937	0.255541	0.000000	0.704756	0.000000	0.000000	0.000000	0.023862	0.084541	-0.014432	0.000000	0.000000	3.000000	3.000000	1.000000
20047.281324	-0.094889	0.601781	0.014095	73.927010	43.604832	79.628937	0.255541	0.000000	0.704756	0.000000	0.000000	0.000000	0.023862	0.084541	-0.014432	0.000000	0.000000	3.000000	3.000000	1.000000
20047.284657	-0.094794	0.602029	0.014083	73.927010	43.604832	79.628937	0.255541	0.000000	0.704756	0.000000	0.000000	0.000000	0.028691	0.074521	-0.003764	0.000000	0.000000	3.000000	3.000000	1.000000
20047.287990	-0.094794	0.602029	0.014083	73.984932	43.427448	79.356995	0.255541	0.000000	0.704756	0.000000	0.000000	0.000000	0.028691	0.074521	-0.003764	0.000000	0.000000	3.000000	3.000000	1.000000
20047.291324	-0.094794	0.602029	0.014083	73.984932	43.427448	79.356995	0.255541	0.000000	0.704756	0.000000	0.000000	0.000000	0.028691	0.074521	-0.003764	0.000000	0.000000	3.000000	3.000000	1.000000
20047.294657	-0.094794	0.602029	0.014083	73.984932	43.427448	79.356995	0.255541	0.000000	0.704756	0.000000	0.000000	0.000000	0.028691	0.074521	-0.003764	0.000000	0.000000	3.000000	3.000000	1.000000
20047.297990	-0.094672	0.602402	0.014059	74.031746	43.284554	79.139328	0.260323	0.000000	0.704128	0.000000	0.000000	0.000000	0.036336	0.111777	-0.007077	0.000000	0.000000	3.000000	3.000000	1.000000
20047.301324	-0.094672	0.602402	0.014059	74.031746	43.284554	79.139328	0.260323	0.000000	0.704128	0.000000	0.000000	0.000000	0.000001	0.000001	-0.000000	0.000000	0.000000	3.000000	3.000000	1.000000
20047.304657	-0.094672	0.602402	0.014059	74.031746	43.284554	79.139328	0.260323	0.000000	0.704128	0.000000	0.000000	0.000000	0.000001	0.000001	-0.000000	0.000000	0.000000	3.000000	3.000000	1.000000
20047.307990	-0.094672	0.602402	0.014059	74.061432	43.174397	78.978683	0.266379	0.000000	0.702949	0.000000	0.000000	0.000000	0.000001	0.000001	-0.000000	0.000000	0.000000	3.000000	3.000000	1.000000
20047.311324	-0.094672	0.602402	0.014059	74.061432	43.174397	78.978683	0.266379	0.000000	0.702949	0.000000	0.000000	0.000000	0.000001	0.000001	-0.000000	0.000000	0.000000	3.000000	3.000000	1.000000
20047.314657	-0.094626	0.602572	0.014060	74.061432	43.174397	78.978683	0.266379	0.000000	0.702949	0.000000	0.000000	0.000000	0.013875	0.050904	0.000443	0.000000	0.000000	3.000000	3.000000	1.000000
20047.317990	-0.094626	0.602572	0.014060	74.074043	43.103210	78.875839	0.266379	0.000000	0.702949	0.000000	0.000000	0.000000	0.013875	0.050904	0.000443	0.000000	0.000000	3.000000	3.000000	1.000000
20047.321324	-0.094626	0.602572	0.014060	74.074043	43.103210	78.875839	0.266379	0.000000	0.702949	0.000000	0.000000	0.000000	0.013875	0.050904	0.000443	0.000000	0.000000	3.000000	3.000000	1.000000
20047.324657	-0.094626	0.602572	0.014060	74.074043	43.103210	78.875839	0.266379	0.000000	0.702949	0.000000	0.000000	0.000000	0.013875	0.050904	0.000443	0.000000	0.000000	3.000000	3.000000	1.000000
20047.327990	-0.094604	0.602787	0.014065	74.075439	43.054665	78.816101	0.268691	0.000000	0.703023	0.000000	0.000000	0.000000	0.006692	0.064522	0.001444	0.000000	0.000000	3.000000	3.000000	1.000000
20047.331324	-0.094604	0.602787	0.014065	74.075439	43.054665	78.816101	0.268691	0.000000	0.703023	0.000000	0.000000	0.000000	-0.000000	0.000006	-0.000000	0.000000	0.000000	3.000000	3.000000	1.000000
20047.334657	-0.094604	0.602787	0.014065	74.075439	43.054665	78.816101	0.268691	0.000000	0.703023	0.000000	0.000000	0.000000	-0.000000	0.000006	-0.000000	0.000000	0.000000	3.000000	3.000000	1.000000
20047.337990	-0.094604	0.602787	0.014065	74.072876	43.020905	78.780731	0.269807	0.000000	0.703263	0.000000	0.000000	0.000000	-0.000000	0.000006	-0.000000	0.000000	0.000000	3.000000	3.000000	1.000000
20047.341324	-0.094604	0.602787	0.014065	74.072876	43.020905	78.780731	0.269807	0.000000	0.703263	0.000000	0.000000	0.000000	-0.000000	0.000006	-0.000000	0.000000	0.000000	3.000000	3.000000	1.000000
20047.344657	-0.094626	0.602858	0.014061	74.072876	43.020905	78.780731	0.269807	0.000000	0.703263	0.000000	0.000000	0.000000	-0.006718	0.021503	-0.001322	0.000000	0.000000	3.000000	3.000000	1.000000
20047.347990	-0.094626	0.602858	0.014061	74.068832	42.989285	78.749130	0.269807	0.000000	0.703263	0.000000	0.000000	0.000000	-0.006718	0.021503	-0.001322	0.000000	0.000000	3.000000	3.000000	1.000000
20047.351324	-0.094626	0.602858	0.014061	74.068832	42.989285	78.749130	0.269807	0.000000	0.703263	0.000000	0.000000	0.000000	-0.006718	0.021503	-0.001322	0.000000	0.000000	3.000000	3.000000	1.000000
20047.354657	-0.094626	0.602858	0.014061	74.068832	42.989285	78.749130	0.269807	0.000000	0.703263	0.000000	0.000000	0.000000	-0.006718	0.021503	-0.001322	0.000000	0.000000	3.000000	3.000000	1.000000
20047.357990	-0.094719	0.602949	0.014059	74.067032	42.972233	78.739891	0.268687	0.000000	0.703043	0.000000	0.000000	0.000000	-0.027794	0.027256	-0.000667	0.000000	0.000000	3.000000	3.000000	1.000000
20047.361324	-0.094719	0.602949	0.014059	74.067032	42.972233	78.739891	0.268687	0.000000	0.703043	0.000000	0.000000	0.000000	-0.027794	0.027256	-0.000667	0.000000	0.000000	3.000000	3.000000	1.000000
20047.364657	-0.094719	0.602949	0.014059	74.067032	42.972233	78.739891	0.268687	0.000000	0.703043	0.000000	0.000000	0.000000	-0.027794	0.027256	-0.000667	0.000000	0.000000	3.000000	3.000000	1.000000
20047.367990	-0.094719	0.602949	0.014059	74.063362	42.946251	78.721344	0.264055	0.000000	0.702932	0.000000	0.000000	0.000000	-0.027794	0.027256	-0.000667	0.000000	0.000000	3.000000	3.000000	1.000000
20047.371324	-0.094784	0.602975	0.014037	74.063362	42.946251	78.721344	0.264055	0.000000	0.702932	0.000000	0.000000	0.000000	-0.019663	0.007896	-0.006390	0.000000	0.000000	3.000000	3.000000	1.000000
20047.374657	-0.094784	0.602975	0.014037	74.063362	42.946251	78.721344	0.264055	0.000000	0.702932	0.000000	0.000000	0.000000	-0.019663	0.007896	-0.006390	0.000000	0.000000	3.000000	3.000000	1.000000
20047.377990	-0.094784	0.602975	0.014037	74.061562	42.929203	78.712105	0.260778	0.000000	0.701867	0.000000	0.000000	0.000000	-0.019663	0.007896	-0.006390	0.000000	0.000000	3.000000	3.000000	1.000000
20047.381324	-0.094784	0.602975	0.014037	74.061562	42.929203	78.712105	0.260778	0.000000	0.701867	0.000000	0.000000	0.000000	-0.019663	0.007896	-0.006390	0.000000	0.000000	3.000000	3.000000	1.000000
20047.384657	-0.094850	0.603002	0.014016	74.061562	42.929203	78.712105	0.260778	0.000000	0.701867	0.000000	0.000000	0.000000	-0.019661	0.007866	-0.006394	0.000000	0.000000	3.000000	3.000000	1.000000
20047.387990	-0.094850	0.603002	0.014016	74.059700	42.914845	78.702827	0.260778	0.000000	0.701867	0.000000	0.000000	0.000000	-0.019661	0.007866	-0.006394	0.000000	0.000000	3.000000	3.000000	1.000000
20047.391324	-0.094850	0.603002	0.014016	74.059700	42.914845	78.702827	0.260778	0.000000	0.701867	0.000000	0.000000	0.000000	-0.019661	0.007866	-0.006394	0.000000	0.000000	3.000000	3.000000	1.000000
20047.394657	-0.094850	0.603002	0.014016	74.059700	42.914845	78.702827	0.260778	0.000000	0.701867	0.000000	0.000000	0.000000	-0.019661	0.007866	-0.006394	0.000000	0.000000	3.000000	3.000000	1.000000
20047.397990	-0.094920	0.603093	0.014018	74.054230	42.885448	78.675095	0.257501	0.000000	0.700801	0.000000	0.000000	0.000000	-0.021081	0.027263	0.000664	0.000000	0.000000	3.000000	3.000000	1.000000
20047.401324	-0.094920	0.603093	0.014018	74.054230	42.885448	78.675095	0.257501	0.000000	0.700801	0.000000	0.000000	0.000000	-0.021081	0.027263	0.000664	0.000000	0.000000	3.000000	3.000000	1.000000
20047.404657	-0.094920	0.603093	0.014018	74.054230	42.885448	78.675095	0.257501	0.000000	0.700801	0.000000	0.000000	0.000000	-0.021081	0.027263	0.000664	0.000000	0.000000	3.000000	3.000000	1.000000
20047.407990	-0.094920	0.603093	0.014018	74.050194	42.853897	78.643555	0.253988	0.000000	0.700912	0.000000	0.000000	0.000000	-0.021081	0.027263	0.000664	0.000000	0.000000	3.000000	3.000000	1.000000
20047.411324	-0.094947	0.603157	0.014037	74.050194	42.853897	78.643555	0.253988	0.000000	0.700912	0.000000	0.000000	0.000000	-0.008133	0.019385	0.005705	0.000000	0.000000	3.000000	3.000000	1.000000
20047.414657	-0.094947	0.603157	0.014037	74.050194	42.853897	78.643555	0.253988	0.000000	0.700912	0.000000	0.000000	0.000000	-0.008133	0.019385	0.005705	0.000000	0.000000	3.000000	3.000000	1.000000
20047.417990	-0.094947	0.603157	0.014037	74.054817	42.812130	78.589333	0.252632	0.000000	0.701863	0.000000	0.000000	0.000000	-0.008133	0.019385	0.005705	0.000000	0.000000	3.000000	3.000000	1.000000
20047.421324	-0.094947	0.603157	0.014037	74.054817	42.812130	78.589333	0.252632	0.000000	0.701863	0.000000	0.000000	0.000000	-0.008133	0.019385	0.005705	0.000000	0.000000	3.000000	3.000000	1.000000
20047.424657	-0.094947	0.603229	0.014037	74.054817	42.812130	78.589333	0.252632	0.000000	0.701863	0.000000	0.000000	0.000000	-0.000001	0.021516	0.000009	0.000000	0.000000	3.000000	3.000000	1.000000
20047.427990	-0.094947	0.603229	0.014037	74.082527	42.730106	78.474251	0.252632	0.000000	0.701863	0.000000	0.000000	0.000000	-0.000001	0.021516	0.000009	0.000000	0.000000	3.000000	3.000000	1.000000
20047.431324	-0.094947	0.603229	0.014037	74.082527	42.730106	78.474251	0.252632	0.000000	0.701863	0.000000	0.000000	0.000000	-0.000001	0.021516	0.000009	0.000000	0.000000	3.000000	3.000000	1.000000
20047.434657	-0.094947	0.603229	0.014037	74.082527	42.730106	78.474251	0.252632	0.000000	0.701863	0.000000	0.000000	0.000000	-0.000001	0.021516	0.000009	0.000000	0.000000	3.000000	3.000000	1.000000
20047.437990	-0.095034	0.603353	0.014004	74.117790	42.647884	78.352821	0.252632	0.000000	0.701864	0.000000	0.000000	0.000000	-0.025897	0.037285	-0.010101	0.000000	0.000000	3.000000	3.000000	1.000000
20047.441324	-0.095034	0.603353	0.014004	74.117790	42.647884	78.352821	0.252632	0.000000	0.701864	0.000000	0.000000	0.000000	-0.025897	0.037285	-0.010101	0.000000	0.000000	3.000000	3.000000	1.000000
20047.444657	-0.095034	0.603353	0.014004	74.117790	42.647884	78.352821	0.252632	0.000000	0.701864	0.000000	0.000000	0.000000	-0.025897	0.037285	-0.010101	0.000000	0.000000	3.000000	3.000000	1.000000
20047.447990	-0.095034	0.603353	0.014004	74.144760	42.586823	78.267021	0.248315	0.000000	0.700181	0.000000	0.000000	0.000000	-0.025897	0.037285	-0.010101	0.000000	0.000000	3.000000	3.000000	1.000000
20047.451324	-0.095090	0.603394	0.013935	74.144760	42.586823	78.267021	0.248315	0.000000	0.700181	0.000000	0.000000	0.000000	-0.016812	0.012124	-0.020502	0.000000	0.000000	3.000000	3.000000	1.000000
20047.454657	-0.095090	0.603394	0.013935	74.144760	42.586823	78.267021	0.248315	0.000000	0.700181	0.000000	0.000000	0.000000	-0.016812	0.012124	-0.020502	0.000000	0.000000	3.000000	3.000000	1.000000
20047.457990	-0.095090	0.603394	0.013935	74.150505	42.572556	78.251686	0.245514	0.000000	0.696764	0.000000	0.000000	0.000000	-0.016812	0.012124	-0.020502	0.000000	0.000000	3.000000	3.000000	1.000000
20047.461324	-0.095090	0.603394	0.013935	74.150505	42.572556	78.251686	0.245514	0.000000	0.696764	0.000000	0.000000	0.000000	-0.016812	0.012124	-0.020502	0.000000	0.000000	3.000000	3.000000	1.000000
20047.464657	-0.095111	0.603429	0.013809	74.150505	42.572556	78.251686	0.245514	0.000000	0.696764	0.000000	0.000000	0.000000	-0.006307	0.010566	-0.037940	0.000000	0.000000	3.000000	3.000000	1.000000
20047.467990	-0.095111	0.603429	0.013809	74.152359	42.573349	78.260986	0.245514	0.000000	0.696764	0.000000	0.000000	0.000000	-0.006307	0.010566	-0.037940	0.000000	0.000000	3.000000	3.000000	1.000000
20047.471324	-0.095111	0.603429	0.013809	74.152359	42.573349	78.260986	0.245514	0.000000	0.696764	0.000000	0.000000	0.000000	-0.006307	0.010566	-0.037940	0.000000	0.000000	3.000000	3.000000	1.000000
20047.474657	-0.095111	0.603429	0.013809	74.152359	42.573349	78.260986	0.245514	0.000000	0.696764	0.000000	0.000000	0.000000	-0.006307	0.010566	-0.037940	0.000000	0.000000	3.000000	3.000000	1.000000
20047.477990	-0.095197	0.603428	0.013547	74.156044	42.583035	78.279541	0.244462	0.000000	0.690440	0.000000	0.000000	0.000000	-0.025993	-0.000368	-0.078597	0.000000	0.000000	3.000000	3.000000	1.000000
20047.481324	-0.095197	0.603428	0.013547	74.156044	42.583035	78.279541	0.244462	0.000000	0.690440	0.000000	0.000000	0.000000	-0.000000	0.000007	-0.000000	0.000000	0.000000	3.000000	3.000000	1.000000
20047.484657	-0.095197	0.603428	0.013547	74.156044	42.583035	78.279541	0.244462	0.000000	0.690440	0.000000	0.000000	0.000000	-0.000000	0.000007	-0.000000	0.000000	0.000000	3.000000	3.000000	1.000000
20047.487990	-0.095197	0.603428	0.013547	74.164040	42.588821	78.286583	0.240130	0.000000	0.677341	0.000000	0.000000	0.000000	-0.000000	0.000007	-0.000000	0.000000	0.000000	3.000000	3.000000	1.000000
20047.491324	-0.095197	0.603428	0.013547	74.164040	42.588821	78.286583	0.240130	0.000000	0.677341	0.000000	0.000000	0.000000	-0.000000	0.000007	-0.000000	0.000000	0.000000	3.000000	3.000000	1.000000
20047.494657	-0.095221	0.603410	0.013436	74.164040	42.588821	78.286583	0.240130	0.000000	0.677341	0.000000	0.000000	0.000000	-0.007228	-0.005175	-0.033249	0.000000	0.000000	3.000000	3.000000	1.000000
20047.497990	-0.095221	0.603410	0.013436	74.186691	42.607655	78.292984	0.240130	0.000000	0.677341	0.000000	0.000000	0.000000	-0.007228	-0.005175	-0.033249	0.000000	0.000000	3.000000	3.000000	1.000000
20047.501324	-0.095221	0.603410	0.013436	74.186691	42.607655	78.292984	0.240130	0.000000	0.677341	0.000000	0.000000	0.000000	-0.007228	-0.005175	-0.033249	0.000000	0.000000	3.000000	3.000000	1.000000
20047.504657	-0.095221	0.603410	0.013436	74.186691	42.607655	78.292984	0.240130	0.000000	0.677341	0.000000	0.000000	0.000000	-0.007228	-0.005175	-0.033249	0.000000	0.000000	3.000000	3.000000	1.000000
20047.507990	-0.095215	0.603247	0.013176	74.230064	42.652664	78.308144	0.238926	0.000000	0.671799	0.000000	0.000000	0.000000	0.001815	-0.049153	-0.077901	0.000000	0.000000	3.000000	3.000000	1.000000
20047.511324	-0.095215	0.603247	0.013176	74.230064	42.652664	78.308144	0.238926	0.000000	0.671799	0.000000	0.000000	0.000000	0.001815	-0.049153	-0.077901	0.000000	0.000000	3.000000	3.000000	1.000000
20047.514657	-0.095215	0.603247	0.013176	74.230064	42.652664	78.308144	0.238926	0.000000	0.671799	0.000000	0.000000	0.000000	0.001815	-0.049153	-0.077901	0.000000	0.000000	3.000000	3.000000	1.000000
20047.517990	-0.095215	0.603247	0.013176	74.306396	42.738373	78.333900	0.239228	0.000000	0.658816	0.000000	0.000000	0.000000	0.001815	-0.049153	-0.077901	0.000000	0.000000	3.000000	3.000000	1.000000
20047.521324	-0.095181	0.603107	0.013004	74.306396	42.738373	78.333900	0.239228	0.000000	0.658816	0.000000	0.000000	0.000000	0.010469	-0.041836	-0.051716	0.000000	0.000000	3.000000	3.000000	1.000000
20047.524657	-0.095181	0.603107	0.013004	74.306396	42.738373	78.333900	0.239228	0.000000	0.658816	0.000000	0.000000	0.000000	0.010469	-0.041836	-0.051716	0.000000	0.000000	3.000000	3.000000	1.000000
20047.527990	-0.095181	0.603107	0.013004	74.417923	42.883266	78.393806	0.240973	0.000000	0.650197	0.000000	0.000000	0.000000	0.010469	-0.041836	-0.051716	0.000000	0.000000	3.000000	3.000000	1.000000
20047.531324	-0.095181	0.603107	0.013004	74.417923	42.883266	78.393806	0.240973	0.000000	0.650197	0.000000	0.000000	0.000000	0.010469	-0.041836	-0.051716	0.000000	0.000000	3.000000	3.000000	1.000000
20047.534657	-0.095139	0.602929	0.012800	74.417923	42.883266	78.393806	0.240973	0.000000	0.650197	0.000000	0.000000	0.000000	0.012378	-0.053296	-0.061150	0.000000	0.000000	3.000000	3.000000	1.000000
20047.537990	-0.095139	0.602929	0.012800	74.546089	43.088413	78.501640	0.240973	0.000000	0.650197	0.000000	0.000000	0.000000	0.012378	-0.053296	-0.061150	0.000000	0.000000	3.000000	3.000000	1.000000
20047.541324	-0.095087	0.602720	0.012541	74.546089	43.088413	78.501640	0.240973	0.000000	0.650197	0.000000	0.000000	0.000000	0.015717	-0.062687	-0.077650	0.000000	0.000000	3.000000	3.000000	1.000000
20047.544657	-0.095087	0.602720	0.012541	74.546089	43.088413	78.501640	0.240973	0.000000	0.650197	0.000000	0.000000	0.000000	0.015717	-0.062687	-0.077650	0.000000	0.000000	3.000000	3.000000	1.000000
20047.547990	-0.095087	0.602720	0.012541	74.663353	43.333221	78.672340	0.245656	0.000000	0.627063	0.000000	0.000000	0.000000	0.015717	-0.062687	-0.077650	0.000000	0.000000	3.000000	3.000000	1.000000
20047.551324	-0.095087	0.602720	0.012541	74.663353	43.333221	78.672340	0.245656	0.000000	0.627063	0.000000	0.000000	0.000000	0.015717	-0.062687	-0.077650	0.000000	0.000000	3.000000	3.000000	1.000000
20047.554657	-0.095001	0.602480	0.012232	74.663353	43.333221	78.672340	0.245656	0.000000	0.627063	0.000000	0.000000	0.000000	0.025748	-0.072028	-0.092820	0.000000	0.000000	3.000000	3.000000	1.000000
20047.557990	-0.095001	0.602480	0.012232	74.750580	43.517178	78.801819	0.245656	0.000000	0.627063	0.000000	0.000000	0.000000	0.025748	-0.072028	-0.092820	0.000000	0.000000	3.000000	3.000000	1.000000
20047.561324	-0.095001	0.602480	0.012232	74.750580	43.517178	78.801819	0.245656	0.000000	0.627063	0.000000	0.000000	0.000000	0.025748	-0.072028	-0.092820	0.000000	0.000000	3.000000	3.000000	1.000000
20047.564657	-0.095001	0.602480	0.012232	74.750580	43.517178	78.801819	0.245656	0.000000	0.627063	0.000000	0.000000	0.000000	0.025748	-0.072028	-0.092820	0.000000	0.000000	3.000000	3.000000	1.000000
20047.567990	-0.094669	0.601865	0.011620	74.824478	43.645634	78.885025	0.249947	0.000000	0.611593	0.000000	0.000000	0.000000	0.099695	-0.184664	-0.183587	0.000000	0.000000	3.000000	3.000000	1.000000
20047.571324	-0.094669	0.601865	0.011620	74.824478	43.645634	78.885025	0.249947	0.000000	0.611593	0.000000	0.000000	0.000000	-0.000000	-0.000003	0.000000	0.000000	0.000000	3.000000	3.000000	1.000000
20047.574657	-0.094669	0.601865	0.011620	74.824478	43.645634	78.885025	0.249947	0.000000	0.611593	0.000000	0.000000	0.000000	-0.000000	-0.000003	0.000000	0.000000	0.000000	3.000000	3.000000	1.000000
20047.577990	-0.094669	0.601865	0.011620	74.914757	43.786472	78.989525	0.266563	0.000000	0.580995	0.000000	0.000000	0.000000	-0.000000	-0.000003	0.000000	0.000000	0.000000	3.000000	3.000000	1.000000
20047.581324	-0.094669	0.601865	0.011620	74.914757	43.786472	78.989525	0.266563	0.000000	0.580995	0.000000	0.000000	0.000000	-0.000000	-0.000003	0.000000	0.000000	0.000000	3.000000	3.000000	1.000000
20047.584657	-0.094497	0.601439	0.011228	74.914757	43.786472	78.989525	0.266563	0.000000	0.580995	0.000000	0.000000	0.000000	0.051494	-0.127664	-0.117491	0.000000	0.000000	3.000000	3.000000	1.000000
20047.587990	-0.094497	0.601439	0.011228	75.028038	43.936871	79.148254	0.266563	0.000000	0.580995	0.000000	0.000000	0.000000	0.051494	-0.127664	-0.117491	0.000000	0.000000	3.000000	3.000000	1.000000
20047.591324	-0.094365	0.600950	0.010803	75.028038	43.936871	79.148254	0.266563	0.000000	0.580995	0.000000	0.000000	0.000000	0.039599	-0.146804	-0.127527	0.000000	0.000000	3.000000	3.000000	1.000000
20047.594657	-0.094365	0.600950	0.010803	75.028038	43.936871	79.148254	0.266563	0.000000	0.580995	0.000000	0.000000	0.000000	0.039599	-0.146804	-0.127527	0.000000	0.000000	3.000000	3.000000	1.000000
20047.597990	-0.094365	0.600950	0.010803	75.149750	44.123211	79.377197	0.281745	0.000000	0.540159	0.000000	0.000000	0.000000	0.039599	-0.146804	-0.127527	0.000000	0.000000	3.000000	3.000000	1.000000
20047.601324	-0.094365	0.600950	0.010803	75.149750	44.123211	79.377197	0.281745	0.000000	0.540159	0.000000	0.000000	0.000000	0.039599	-0.146804	-0.127527	0.000000	0.000000	3.000000	3.000000	1.000000
20047.604657	-0.094235	0.600373	0.010270	75.149750	44.123211	79.377197	0.281745	0.000000	0.540159	0.000000	0.000000	0.000000	0.039166	-0.173106	-0.159883	0.000000	0.000000	3.000000	3.000000	1.000000
20047.607990	-0.094235	0.600373	0.010270	75.238647	44.395508	79.668983	0.281745	0.000000	0.540159	0.000000	0.000000	0.000000	0.039166	-0.173106	-0.159883	0.000000	0.000000	3.000000	3.000000	1.000000
20047.611324	-0.094142	0.599759	0.009696	75.238647	44.395508	79.668983	0.281745	0.000000	0.540159	0.000000	0.000000	0.000000	0.027829	-0.184237	-0.172383	0.000000	0.000000	3.000000	3.000000	1.000000
20047.614657	-0.094142	0.599759	0.009696	75.238647	44.395508	79.668983	0.281745	0.000000	0.540159	0.000000	0.000000	0.000000	0.027829	-0.184237	-0.172383	0.000000	0.000000	3.000000	3.000000	1.000000
20047.617990	-0.094142	0.599759	0.009696	75.298492	44.740364	80.029922	0.292911	0.000000	0.484781	0.000000	0.000000	0.000000	0.027829	-0.184237	-0.172383	0.000000	0.000000	3.000000	3.000000	1.000000
20047.621324	-0.094142	0.599759	0.009696	75.298492	44.740364	80.029922	0.292911	0.000000	0.484781	0.000000	0.000000	0.000000	0.027829	-0.184237	-0.172383	0.000000	0.000000	3.000000	3.000000	1.000000
20047.624657	-0.094038	0.599114	0.009065	75.298492	44.740364	80.029922	0.292911	0.000000	0.484781	0.000000	0.000000	0.000000	0.031260	-0.193273	-0.189307	0.000000	0.000000	3.000000	3.000000	1.000000
20047.627990	-0.094038	0.599114	0.009065	75.360992	45.098564	80.400200	0.292911	0.000000	0.484781	0.000000	0.000000	0.000000	0.031260	-0.193273	-0.189307	0.000000	0.000000	3.000000	3.000000	1.000000
20047.631324	-0.093903	0.598459	0.008397	75.360992	45.098564	80.400200	0.292911	0.000000	0.484781	0.000000	0.000000	0.000000	0.040373	-0.196520	-0.200175	0.000000	0.000000	3.000000	3.000000	1.000000
20047.634657	-0.093903	0.598459	0.008397	75.360992	45.098564	80.400200	0.292911	0.000000	0.484781	0.000000	0.000000	0.000000	0.040373	-0.196520	-0.200175	0.000000	0.000000	3.000000	3.000000	1.000000
20047.637990	-0.093903	0.598459	0.008397	75.421425	45.459312	80.777367	0.304850	0.000000	0.419867	0.000000	0.000000	0.000000	0.040373	-0.196520	-0.200175	0.000000	0.000000	3.000000	3.000000	1.000000
20047.641324	-0.093903	0.598459	0.008397	75.421425	45.459312	80.777367	0.304850	0.000000	0.419867	0.000000	0.000000	0.000000	0.040373	-0.196520	-0.200175	0.000000	0.000000	3.000000	3.000000	1.000000
20047.644657	-0.093789	0.597831	0.007717	75.421425	45.459312	80.777367	0.304850	0.000000	0.419867	0.000000	0.000000	0.000000	0.034286	-0.188419	-0.204166	0.000000	0.000000	3.000000	3.000000	1.000000
20047.647990	-0.093789	0.597831	0.007717	75.481026	45.818977	81.143326	0.304850	0.000000	0.419867	0.000000	0.000000	0.000000	0.034286	-0.188419	-0.204166	0.000000	0.000000	3.000000	3.000000	1.000000
20047.651324	-0.093608	0.597204	0.007048	75.481026	45.818977	81.143326	0.304850	0.000000	0.419867	0.000000	0.000000	0.000000	0.054216	-0.188107	-0.200538	0.000000	0.000000	3.000000	3.000000	1.000000
20047.654657	-0.093608	0.597204	0.007048	75.481026	45.818977	81.143326	0.304850	0.000000	0.419867	0.000000	0.000000	0.000000	0.054216	-0.188107	-0.200538	0.000000	0.000000	3.000000	3.000000	1.000000
20047.657990	-0.093608	0.597204	0.007048	75.536682	46.158329	81.491013	0.319600	0.000000	0.352417	0.000000	0.000000	0.000000	0.054216	-0.188107	-0.200538	0.000000	0.000000	3.000000	3.000000	1.000000
20047.661324	-0.093608	0.597204	0.007048	75.536682	46.158329	81.491013	0.319600	0.000000	0.352417	0.000000	0.000000	0.000000	0.054216	-0.188107	-0.200538	0.000000	0.000000	3.000000	3.000000	1.000000
20047.664657	-0.093452	0.596597	0.006390	75.536682	46.158329	81.491013	0.319600	0.000000	0.352417	0.000000	0.000000	0.000000	0.046680	-0.182130	-0.197438	0.000000	0.000000	3.000000	3.000000	1.000000
20047.667990	-0.093452	0.596597	0.006390	75.591850	46.500320	81.841347	0.319600	0.000000	0.352417	0.000000	0.000000	0.000000	0.046680	-0.182130	-0.197438	0.000000	0.000000	3.000000	3.000000	1.000000
20047.671324	-0.093303	0.596029	0.005763	75.591850	46.500320	81.841347	0.319600	0.000000	0.352417	0.000000	0.000000	0.000000	0.044788	-0.170515	-0.188147	0.000000	0.000000	3.000000	3.000000	1.000000
20047.674657	-0.093303	0.596029	0.005763	75.591850	46.500320	81.841347	0.319600	0.000000	0.352417	0.000000	0.000000	0.000000	0.044788	-0.170515	-0.188147	0.000000	0.000000	3.000000	3.000000	1.000000
20047.677990	-0.093303	0.596029	0.005763	75.642410	46.815300	82.164268	0.334845	0.000000	0.288153	0.000000	0.000000	0.000000	0.044788	-0.170515	-0.188147	0.000000	0.000000	3.000000	3.000000	1.000000
20047.681324	-0.093303	0.596029	0.005763	75.642410	46.815300	82.164268	0.334845	0.000000	0.288153	0.000000	0.000000	0.000000	0.044788	-0.170515	-0.188147	0.000000	0.000000	3.000000	3.000000	1.000000
20047.684657	-0.093162	0.595473	0.005174	75.642410	46.815300	82.164268	0.334845	0.000000	0.288153	0.000000	0.000000	0.000000	0.042439	-0.166698	-0.176575	0.000000	0.000000	3.000000	3.000000	1.000000
20047.687990	-0.093162	0.595473	0.005174	75.689468	47.107021	82.461441	0.334845	0.000000	0.288153	0.000000	0.000000	0.000000	0.042439	-0.166698	-0.176575	0.000000	0.000000	3.000000	3.000000	1.000000
20047.691324	-0.093005	0.594956	0.004622	75.689468	47.107021	82.461441	0.334845	0.000000	0.288153	0.000000	0.000000	0.000000	0.047106	-0.155189	-0.165862	0.000000	0.000000	3.000000	3.000000	1.000000
20047.694657	-0.093005	0.594956	0.004622	75.689468	47.107021	82.461441	0.334845	0.000000	0.288153	0.000000	0.000000	0.000000	0.047106	-0.155189	-0.165862	0.000000	0.000000	3.000000	3.000000	1.000000
20047.697990	-0.093005	0.594956	0.004622	75.719406	47.223866	82.589821	0.349769	0.000000	0.231080	0.000000	0.000000	0.000000	0.047106	-0.155189	-0.165862	0.000000	0.000000	3.000000	3.000000	1.000000
20047.701324	-0.093005	0.594956	0.004622	75.719406	47.223866	82.589821	0.349769	0.000000	0.231080	0.000000	0.000000	0.000000	0.047106	-0.155189	-0.165862	0.000000	0.000000	3.000000	3.000000	1.000000
20047.704657	-0.092877	0.594451	0.004103	75.719406	47.223866	82.589821	0.349769	0.000000	0.231080	0.000000	0.000000	0.000000	0.038159	-0.151425	-0.155541	0.000000	0.000000	3.000000	3.000000	1.000000
20047.707990	-0.092877	0.594451	0.004103	75.721016	47.012840	82.397163	0.349769	0.000000	0.231080	0.000000	0.000000	0.000000	0.038159	-0.151425	-0.155541	0.000000	0.000000	3.000000	3.000000	1.000000
20047.711324	-0.092744	0.593971	0.003668	75.721016	47.012840	82.397163	0.349769	0.000000	0.231080	0.000000	0.000000	0.000000	0.039958	-0.144127	-0.130631	0.000000	0.000000	3.000000	3.000000	1.000000
20047.714657	-0.092744	0.593971	0.003668	75.721016	47.012840	82.397163	0.349769	0.000000	0.231080	0.000000	0.000000	0.000000	0.039958	-0.144127	-0.130631	0.000000	0.000000	3.000000	3.000000	1.000000
20047.717990	-0.092744	0.593971	0.003668	75.696335	46.512245	81.925186	0.362789	0.000000	0.183385	0.000000	0.000000	0.000000	0.039958	-0.144127	-0.130631	0.000000	0.000000	3.000000	3.000000	1.000000
20047.721324	-0.092744	0.593971	0.003668	75.696335	46.512245	81.925186	0.362789	0.000000	0.183385	0.000000	0.000000	0.000000	0.039958	-0.144127	-0.130631	0.000000	0.000000	3.000000	3.000000	1.000000
20047.724657	-0.092647	0.593540	0.003299	75.696335	46.512245	81.925186	0.362789	0.000000	0.183385	0.000000	0.000000	0.000000	0.029061	-0.129203	-0.110506	0.000000	0.000000	3.000000	3.000000	1.000000
20047.727990	-0.092647	0.593540	0.003299	75.649986	45.796474	81.246040	0.362789	0.000000	0.183385	0.000000	0.000000	0.000000	0.029061	-0.129203	-0.110506	0.000000	0.000000	3.000000	3.000000	1.000000
20047.731324	-0.092580	0.593122	0.002966	75.649986	45.796474	81.246040	0.362789	0.000000	0.183385	0.000000	0.000000	0.000000	0.020129	-0.125529	-0.100057	0.000000	0.000000	3.000000	3.000000	1.000000
20047.734657	-0.092580	0.593122	0.002966	75.649986	45.796474	81.246040	0.362789	0.000000	0.183385	0.000000	0.000000	0.000000	0.020129	-0.125529	-0.100057	0.000000	0.000000	3.000000	3.000000	1.000000
20047.737990	-0.092580	0.593122	0.002966	75.602211	45.105698	80.592537	0.370987	0.000000	0.148291	0.000000	0.000000	0.000000	0.020129	-0.125529	-0.100057	0.000000	0.000000	3.000000	3.000000	1.000000
20047.741324	-0.092580	0.593122	0.002966	75.602211	45.105698	80.592537	0.370987	0.000000	0.148291	0.000000	0.000000	0.000000	0.020129	-0.125529	-0.100057	0.000000	0.000000	3.000000	3.000000	1.000000
20047.744657	-0.092537	0.592748	0.002636	75.602211	45.105698	80.592537	0.370987	0.000000	0.148291	0.000000	0.000000	0.000000	0.013068	-0.112099	-0.098819	0.000000	0.000000	3.000000	3.000000	1.000000
20047.747990	-0.092537	0.592748	0.002636	75.560776	44.517700	80.039986	0.370987	0.000000	0.148291	0.000000	0.000000	0.000000	0.013068	-0.112099	-0.098819	0.000000	0.000000	3.000000	3.000000	1.000000
20047.751324	-0.092537	0.592748	0.002636	75.560776	44.517700	80.039986	0.370987	0.000000	0.148291	0.000000	0.000000	0.000000	0.013068	-0.112099	-0.098819	0.000000	0.000000	3.000000	3.000000	1.000000
20047.754657	-0.092537	0.592748	0.002636	75.560776	44.517700	80.039986	0.370987	0.000000	0.148291	0.000000	0.000000	0.000000	0.013068	-0.112099	-0.098819	0.000000	0.000000	3.000000	3.000000	1.000000
20047.757990	-0.092526	0.592102	0.002021	75.531647	44.077961	79.630386	0.373166	0.000000	0.131821	0.000000	0.000000	0.000000	0.003115	-0.193854	-0.184556	0.000000	0.000000	3.000000	3.000000	1.000000
20047.761324	-0.092526	0.592102	0.002021	75.531647	44.077961	79.630386	0.373166	0.000000	0.131821	0.000000	0.000000	0.000000	0.000001	-0.000002	-0.000000	0.000000	0.000000	3.000000	3.000000	1.000000
20047.764657	-0.092526	0.592102	0.002021	75.531647	44.077961	79.630386	0.373166	0.000000	0.131821	0.000000	0.000000	0.000000	0.000001	-0.000002	-0.000000	0.000000	0.000000	3.000000	3.000000	1.000000
20047.767990	-0.092526	0.592102	0.002021	75.515488	43.789021	79.368187	0.373685	0.000000	0.101062	0.000000	0.000000	0.000000	0.000001	-0.000002	-0.000000	0.000000	0.000000	3.000000	3.000000	1.000000
20047.771324	-0.092526	0.592102	0.002021	75.515488	43.789021	79.368187	0.373685	0.000000	0.101062	0.000000	0.000000	0.000000	0.000001	-0.000002	-0.000000	0.000000	0.000000	3.000000	3.000000	1.000000
20047.774657	-0.092516	0.591829	0.001744	75.515488	43.789021	79.368187	0.373685	0.000000	0.101062	0.000000	0.000000	0.000000	0.003130	-0.081777	-0.083048	0.000000	0.000000	3.000000	3.000000	1.000000
20047.777990	-0.092516	0.591829	0.001744	75.510193	43.629314	79.227173	0.373685	0.000000	0.101062	0.000000	0.000000	0.000000	0.003130	-0.081777	-0.083048	0.000000	0.000000	3.000000	3.000000	1.000000
20047.781324	-0.092516	0.591829	0.001744	75.510193	43.629314	79.227173	0.373685	0.000000	0.101062	0.000000	0.000000	0.000000	0.003130	-0.081777	-0.083048	0.000000	0.000000	3.000000	3.000000	1.000000
20047.784657	-0.092516	0.591829	0.001744	75.510193	43.629314	79.227173	0.373685	0.000000	0.101062	0.000000	0.000000	0.000000	0.003130	-0.081777	-0.083048	0.000000	0.000000	3.000000	3.000000	1.000000
20047.787990	-0.092506	0.591401	0.001356	75.511696	43.558250	79.165428	0.374206	0.000000	0.087220	0.000000	0.000000	0.000000	0.003111	-0.128490	-0.116562	0.000000	0.000000	3.000000	3.000000	1.000000
20047.791324	-0.092506	0.591401	0.001356	75.511696	43.558250	79.165428	0.374206	0.000000	0.087220	0.000000	0.000000	0.000000	0.003111	-0.128490	-0.116562	0.000000	0.000000	3.000000	3.000000	1.000000
20047.794657	-0.092506	0.591401	0.001356	75.511696	43.558250	79.165428	0.374206	0.000000	0.087220	0.000000	0.000000	0.000000	0.003111	-0.128490	-0.116562	0.000000	0.000000	3.000000	3.000000	1.000000
20047.797990	-0.092506	0.591401	0.001356	75.523735	43.574295	79.183243	0.374725	0.000000	0.067793	0.000000	0.000000	0.000000	0.003111	-0.128490	-0.116562	0.000000	0.000000	3.000000	3.000000	1.000000
20047.801324	-0.092457	0.591252	0.001230	75.523735	43.574295	79.183243	0.374725	0.000000	0.067793	0.000000	0.000000	0.000000	0.014437	-0.044654	-0.037888	0.000000	0.000000	3.000000	3.000000	1.000000
20047.804657	-0.092457	0.591252	0.001230	75.523735	43.574295	79.183243	0.374725	0.000000	0.067793	0.000000	0.000000	0.000000	0.014437	-0.044654	-0.037888	0.000000	0.000000	3.000000	3.000000	1.000000
20047.807990	-0.092457	0.591252	0.001230	75.549019	43.623291	79.219467	0.377131	0.000000	0.061478	0.000000	0.000000	0.000000	0.014437	-0.044654	-0.037888	0.000000	0.000000	3.000000	3.000000	1.000000
20047.811324	-0.092457	0.591252	0.001230	75.549019	43.623291	79.219467	0.377131	0.000000	0.061478	0.000000	0.000000	0.000000	0.014437	-0.044654	-0.037888	0.000000	0.000000	3.000000	3.000000	1.000000
20047.814657	-0.092431	0.591103	0.001099	75.549019	43.623291	79.219467	0.377131	0.000000	0.061478	0.000000	0.000000	0.000000	0.007911	-0.044627	-0.039225	0.000000	0.000000	3.000000	3.000000	1.000000
20047.817990	-0.092431	0.591103	0.001099	75.588425	43.646809	79.216217	0.377131	0.000000	0.061478	0.000000	0.000000	0.000000	0.007911	-0.044627	-0.039225	0.000000	0.000000	3.000000	3.000000	1.000000
20047.821324	-0.092431	0.591103	0.001099	75.588425	43.646809	79.216217	0.377131	0.000000	0.061478	0.000000	0.000000	0.000000	0.007911	-0.044627	-0.039225	0.000000	0.000000	3.000000	3.000000	1.000000
20047.824657	-0.092431	0.591103	0.001099	75.588425	43.646809	79.216217	0.377131	0.000000	0.061478	0.000000	0.000000	0.000000	0.007911	-0.044627	-0.039225	0.000000	0.000000	3.000000	3.000000	1.000000
20047.827990	-0.092475	0.590862	0.000869	75.635918	43.638813	79.174850	0.378449	0.000000	0.054941	0.000000	0.000000	0.000000	-0.013229	-0.072505	-0.069046	0.000000	0.000000	3.000000	3.000000	1.000000
20047.831324	-0.092475	0.590862	0.000869	75.635918	43.638813	79.174850	0.378449	0.000000	0.054941	0.000000	0.000000	0.000000	-0.013229	-0.072505	-0.069046	0.000000	0.000000	3.000000	3.000000	1.000000
20047.834657	-0.092475	0.590862	0.000869	75.635918	43.638813	79.174850	0.378449	0.000000	0.054941	0.000000	0.000000	0.000000	-0.013229	-0.072505	-0.069046	0.000000	0.000000	3.000000	3.000000	1.000000
20047.837990	-0.092475	0.590862	0.000869	75.682365	43.645416	79.151733	0.376244	0.000000	0.043433	0.000000	0.000000	0.000000	-0.013229	-0.072505	-0.069046	0.000000	0.000000	3.000000	3.000000	1.000000
20047.841324	-0.092516	0.590757	0.000734	75.682365	43.645416	79.151733	0.376244	0.000000	0.043433	0.000000	0.000000	0.000000	-0.012194	-0.031343	-0.040460	0.000000	0.000000	3.000000	3.000000	1.000000
20047.844657	-0.092516	0.590757	0.000734	75.682365	43.645416	79.151733	0.376244	0.000000	0.043433	0.000000	0.000000	0.000000	-0.012194	-0.031343	-0.040460	0.000000	0.000000	3.000000	3.000000	1.000000
20047.847990	-0.092516	0.590757	0.000734	75.714302	43.662861	79.154198	0.374212	0.000000	0.036690	0.000000	0.000000	0.000000	-0.012194	-0.031343	-0.040460	0.000000	0.000000	3.000000	3.000000	1.000000
20047.851324	-0.092516	0.590757	0.000734	75.714302	43.662861	79.154198	0.374212	0.000000	0.036690	0.000000	0.000000	0.000000	-0.012194	-0.031343	-0.040460	0.000000	0.000000	3.000000	3.000000	1.000000
20047.854657	-0.092553	0.590634	0.000583	75.714302	43.662861	79.154198	0.374212	0.000000	0.036690	0.000000	0.000000	0.000000	-0.011189	-0.036930	-0.045383	0.000000	0.000000	3.000000	3.000000	1.000000
20047.857990	-0.092553	0.590634	0.000583	75.727875	43.710617	79.208694	0.374212	0.000000	0.036690	0.000000	0.000000	0.000000	-0.011189	-0.036930	-0.045383	0.000000	0.000000	3.000000	3.000000	1.000000
20047.861324	-0.092589	0.590536	0.000424	75.727875	43.710617	79.208694	0.374212	0.000000	0.036690	0.000000	0.000000	0.000000	-0.010739	-0.029265	-0.047539	0.000000	0.000000	3.000000	3.000000	1.000000
20047.864657	-0.092589	0.590536	0.000424	75.727875	43.710617	79.208694	0.374212	0.000000	0.036690	0.000000	0.000000	0.000000	-0.010739	-0.029265	-0.047539	0.000000	0.000000	3.000000	3.000000	1.000000
20047.867990	-0.092589	0.590536	0.000424	75.740372	43.770485	79.281700	0.370558	0.000000	0.021203	0.000000	0.000000	0.000000	-0.010739	-0.029265	-0.047539	0.000000	0.000000	3.000000	3.000000	1.000000
20047.871324	-0.092589	0.590536	0.000424	75.740372	43.770485	79.281700	0.370558	0.000000	0.021203	0.000000	0.000000	0.000000	-0.010739	-0.029265	-0.047539	0.000000	0.000000	3.000000	3.000000	1.000000
20047.874657	-0.092646	0.590439	0.000261	75.740372	43.770485	79.281700	0.370558	0.000000	0.021203	0.000000	0.000000	0.000000	-0.017240	-0.029235	-0.048870	0.000000	0.000000	3.000000	3.000000	1.000000
20047.877990	-0.092646	0.590439	0.000261	75.751068	43.820335	79.344345	0.370558	0.000000	0.021203	0.000000	0.000000	0.000000	-0.017240	-0.029235	-0.048870	0.000000	0.000000	3.000000	3.000000	1.000000
20047.881324	-0.092646	0.590439	0.000261	75.751068	43.820335	79.344345	0.370558	0.000000	0.021203	0.000000	0.000000	0.000000	-0.017240	-0.029235	-0.048870	0.000000	0.000000	3.000000	3.000000	1.000000
20047.884657	-0.092646	0.590439	0.000261	75.751068	43.820335	79.344345	0.370558	0.000000	0.021203	0.000000	0.000000	0.000000	-0.017240	-0.029235	-0.048870	0.000000	0.000000	3.000000	3.000000	1.000000
20047.887990	-0.092792	0.590239	-0.000137	75.761765	43.867599	79.407150	0.367684	0.000000	0.013058	0.000000	0.000000	0.000000	-0.043575	-0.059874	-0.119449	0.000000	0.000000	3.000000	3.000000	1.000000
20047.891324	-0.092792	0.590239	-0.000137	75.761765	43.867599	79.407150	0.367684	0.000000	0.013058	0.000000	0.000000	0.000000	-0.043575	-0.059874	-0.119449	0.000000	0.000000	3.000000	3.000000	1.000000
20047.894657	-0.092792	0.590239	-0.000137	75.761765	43.867599	79.407150	0.367684	0.000000	0.013058	0.000000	0.000000	0.000000	-0.043575	-0.059874	-0.119449	0.000000	0.000000	3.000000	3.000000	1.000000
20047.897990	-0.092792	0.590239	-0.000137	75.771584	43.908890	79.461510	0.360422	0.000000	-0.006850	0.000000	0.000000	0.000000	-0.043575	-0.059874	-0.119449	0.000000	0.000000	3.000000	3.000000	1.000000
20047.901324	-0.092847	0.590167	-0.000307	75.771584	43.908890	79.461510	0.360422	0.000000	-0.006850	0.000000	0.000000	0.000000	-0.016736	-0.021595	-0.051047	0.000000	0.000000	3.000000	3.000000	1.000000
20047.904657	-0.092847	0.590167	-0.000307	75.771584	43.908890	79.461510	0.360422	0.000000	-0.006850	0.000000	0.000000	0.000000	-0.016736	-0.021595	-0.051047	0.000000	0.000000	3.000000	3.000000	1.000000
20047.907990	-0.092847	0.590167	-0.000307	75.780525	43.944195	79.507439	0.357632	0.000000	-0.015358	0.000000	0.000000	0.000000	-0.016736	-0.021595	-0.051047	0.000000	0.000000	3.000000	3.000000	1.000000
20047.911324	-0.092866	0.590063	-0.000438	75.780525	43.944195	79.507439	0.357632	0.000000	-0.015358	0.000000	0.000000	0.000000	-0.005574	-0.031287	-0.039222	0.000000	0.000000	3.000000	3.000000	1.000000
20047.914657	-0.092866	0.590063	-0.000438	75.780525	43.944195	79.507439	0.357632	0.000000	-0.015358	0.000000	0.000000	0.000000	-0.005574	-0.031287	-0.039222	0.000000	0.000000	3.000000	3.000000	1.000000
20047.917990	-0.092866	0.590063	-0.000438	75.786835	43.966091	79.534470	0.356703	0.000000	-0.021895	0.000000	0.000000	0.000000	-0.005574	-0.031287	-0.039222	0.000000	0.000000	3.000000	3.000000	1.000000
20047.921324	-0.092866	0.590063	-0.000438	75.786835	43.966091	79.534470	0.356703	0.000000	-0.021895	0.000000	0.000000	0.000000	-0.005574	-0.031287	-0.039222	0.000000	0.000000	3.000000	3.000000	1.000000
20047.924657	-0.092872	0.589945	-0.000517	75.786835	43.966091	79.534470	0.356703	0.000000	-0.021895	0.000000	0.000000	0.000000	-0.001934	-0.035444	-0.023800	0.000000	0.000000	3.000000	3.000000	1.000000
20047.927990	-0.092872	0.589945	-0.000517	75.794044	43.992130	79.563515	0.356703	0.000000	-0.021895	0.000000	0.000000	0.000000	-0.001934	-0.035444	-0.023800	0.000000	0.000000	3.000000	3.000000	1.000000
20047.931324	-0.092872	0.589945	-0.000517	75.794044	43.992130	79.563515	0.356703	0.000000	-0.021895	0.000000	0.000000	0.000000	-0.001934	-0.035444	-0.023800	0.000000	0.000000	3.000000	3.000000	1.000000
20047.934657	-0.092872	0.589945	-0.000517	75.794044	43.992130	79.563515	0.356703	0.000000	-0.021895	0.000000	0.000000	0.000000	-0.001934	-0.035444	-0.023800	0.000000	0.000000	3.000000	3.000000	1.000000
20047.937990	-0.092827	0.589667	-0.000517	75.803040	44.033821	79.603088	0.356381	0.000000	-0.025862	0.000000	0.000000	0.000000	0.013547	-0.083335	-0.000016	0.000000	0.000000	3.000000	3.000000	1.000000
20047.941324	-0.092827	0.589667	-0.000517	75.803040	44.033821	79.603088	0.356381	0.000000	-0.025862	0.000000	0.000000	0.000000	0.013547	-0.083335	-0.000016	0.000000	0.000000	3.000000	3.000000	1.000000
20047.944657	-0.092827	0.589667	-0.000517	75.803040	44.033821	79.603088	0.356381	0.000000	-0.025862	0.000000	0.000000	0.000000	0.013547	-0.083335	-0.000016	0.000000	0.000000	3.000000	3.000000	1.000000
20047.947990	-0.092827	0.589667	-0.000517	75.821999	44.054874	79.608429	0.358639	0.000000	-0.025864	0.000000	0.000000	0.000000	0.013547	-0.083335	-0.000016	0.000000	0.000000	3.000000	3.000000	1.000000
20047.951324	-0.092770	0.589445	-0.000464	75.821999	44.054874	79.608429	0.358639	0.000000	-0.025864	0.000000	0.000000	0.000000	0.017058	-0.066658	0.016043	0.000000	0.000000	3.000000	3.000000	1.000000
20047.954657	-0.092770	0.589445	-0.000464	75.821999	44.054874	79.608429	0.358639	0.000000	-0.025864	0.000000	0.000000	0.000000	0.017058	-0.066658	0.016043	0.000000	0.000000	3.000000	3.000000	1.000000
20047.957990	-0.092770	0.589445	-0.000464	75.866280	44.045471	79.562836	0.361482	0.000000	-0.023190	0.000000	0.000000	0.000000	0.017058	-0.066658	0.016043	0.000000	0.000000	3.000000	3.000000	1.000000
20047.961324	-0.092770	0.589445	-0.000464	75.866280	44.045471	79.562836	0.361482	0.000000	-0.023190	0.000000	0.000000	0.000000	0.017058	-0.066658	0.016043	0.000000	0.000000	3.000000	3.000000	1.000000
20047.964657	-0.092738	0.589172	-0.000401	75.866280	44.045471	79.562836	0.361482	0.000000	-0.023190	0.000000	0.000000	0.000000	0.009702	-0.081954	0.018930	0.000000	0.000000	3.000000	3.000000	1.000000
20047.967990	-0.092738	0.589172	-0.000401	75.928566	43.987381	79.451538	0.361482	0.000000	-0.023190	0.000000	0.000000	0.000000	0.009702	-0.081954	0.018930	0.000000	0.000000	3.000000	3.000000	1.000000
20047.971324	-0.092744	0.588836	-0.000372	75.928566	43.987381	79.451538	0.361482	0.000000	-0.023190	0.000000	0.000000	0.000000	-0.001723	-0.100675	0.008483	0.000000	0.000000	3.000000	3.000000	1.000000
20047.974657	-0.092744	0.588836	-0.000372	75.928566	43.987381	79.451538	0.361482	0.000000	-0.023190	0.000000	0.000000	0.000000	-0.001723	-0.100675	0.008483	0.000000	0.000000	3.000000	3.000000	1.000000
20047.977990	-0.092744	0.588836	-0.000372	75.994629	43.907932	79.320450	0.362812	0.000000	-0.018622	0.000000	0.000000	0.000000	-0.001723	-0.100675	0.008483	0.000000	0.000000	3.000000	3.000000	1.000000
20047.981324	-0.092744	0.588836	-0.000372	75.994629	43.907932	79.320450	0.362812	0.000000	-0.018622	0.000000	0.000000	0.000000	-0.001723	-0.100675	0.008483	0.000000	0.000000	3.000000	3.000000	1.000000
20047.984657	-0.092749	0.588431	-0.000347	75.994629	43.907932	79.320450	0.362812	0.000000	-0.018622	0.000000	0.000000	0.000000	-0.001558	-0.121511	0.007686	0.000000	0.000000	3.000000	3.000000	1.000000
20047.987990	-0.092749	0.588431	-0.000347	76.027298	43.799141	79.197594	0.362812	0.000000	-0.018622	0.000000	0.000000	0.000000	-0.001558	-0.121511	0.007686	0.000000	0.000000	3.000000	3.000000	1.000000
20047.991324	-0.092749	0.588431	-0.000347	76.027298	43.799141	79.197594	0.362812	0.000000	-0.018622	0.000000	0.000000	0.000000	-0.001558	-0.121511	0.007686	0.000000	0.000000	3.000000	3.000000	1.000000
20047.994657	-0.092749	0.588431	-0.000347	76.027298	43.799141	79.197594	0.362812	0.000000	-0.018622	0.000000	0.000000	0.000000	-0.001558	-0.121511	0.007686	0.000000	0.000000	3.000000	3.000000	1.000000
20047.997990	-0.092761	0.587432	-0.000288	76.030022	43.653130	79.069557	0.362552	0.000000	-0.017341	0.000000	0.000000	0.000000	-0.003596	-0.299879	0.017711	0.000000	0.000000	3.000000	3.000000	1.000000
20048.001324	-0.092761	0.587432	-0.000288	76.030022	43.653130	79.069557	0.362552	0.000000	-0.017341	0.000000	0.000000	0.000000	0.000001	-0.000008	-0.000000	0.000000	0.000000	3.000000	3.000000	1.000000
20048.004657	-0.092761	0.587432	-0.000288	76.030022	43.653130	79.069557	0.362552	0.000000	-0.017341	0.000000	0.000000	0.000000	0.000001	-0.000008	-0.000000	0.000000	0.000000	3.000000	3.000000	1.000000
20048.007990	-0.092761	0.587432	-0.000288	76.024811	43.412235	78.850655	0.361952	0.000000	-0.014389	0.000000	0.000000	0.000000	0.000001	-0.000008	-0.000000	0.000000	0.000000	3.000000	3.000000	1.000000
20048.011324	-0.092761	0.587432	-0.000288	76.024811	43.412235	78.850655	0.361952	0.000000	-0.014389	0.000000	0.000000	0.000000	0.000001	-0.000008	-0.000000	0.000000	0.000000	3.000000	3.000000	1.000000
20048.014657	-0.092763	0.586844	-0.000278	76.024811	43.412235	78.850655	0.361952	0.000000	-0.014389	0.000000	0.000000	0.000000	-0.000581	-0.176247	0.002860	0.000000	0.000000	3.000000	3.000000	1.000000
20048.017990	-0.092763	0.586844	-0.000278	76.012367	43.075626	78.543327	0.361952	0.000000	-0.014389	0.000000	0.000000	0.000000	-0.000581	-0.176247	0.002860	0.000000	0.000000	3.000000	3.000000	1.000000
20048.021324	-0.092793	0.586224	-0.000243	76.012367	43.075626	78.543327	0.361952	0.000000	-0.014389	0.000000	0.000000	0.000000	-0.008894	-0.185970	0.010432	0.000000	0.000000	3.000000	3.000000	1.000000
20048.024657	-0.092793	0.586224	-0.000243	76.012367	43.075626	78.543327	0.361952	0.000000	-0.014389	0.000000	0.000000	0.000000	-0.008894	-0.185970	0.010432	0.000000	0.000000	3.000000	3.000000	1.000000
20048.027990	-0.092793	0.586224	-0.000243	75.997742	42.714455	78.212738	0.360373	0.000000	-0.012174	0.000000	0.000000	0.000000	-0.008894	-0.185970	0.010432	0.000000	0.000000	3.000000	3.000000	1.000000
20048.031324	-0.092793	0.586224	-0.000243	75.997742	42.714455	78.212738	0.360373	0.000000	-0.012174	0.000000	0.000000	0.000000	-0.008894	-0.185970	0.010432	0.000000	0.000000	3.000000	3.000000	1.000000
20048.034657	-0.092812	0.585550	-0.000259	75.997742	42.714455	78.212738	0.360373	0.000000	-0.012174	0.000000	0.000000	0.000000	-0.005811	-0.202445	-0.004747	0.000000	0.000000	3.000000	3.000000	1.000000
20048.037990	-0.092812	0.585550	-0.000259	75.987289	42.382965	77.912140	0.360373	0.000000	-0.012174	0.000000	0.000000	0.000000	-0.005811	-0.202445	-0.004747	0.000000	0.000000	3.000000	3.000000	1.000000
20048.041324	-0.092854	0.584849	-0.000274	75.987289	42.382965	77.912140	0.360373	0.000000	-0.012174	0.000000	0.000000	0.000000	-0.012675	-0.210014	-0.004313	0.000000	0.000000	3.000000	3.000000	1.000000
20048.044657	-0.092854	0.584849	-0.000274	75.987289	42.382965	77.912140	0.360373	0.000000	-0.012174	0.000000	0.000000	0.000000	-0.012675	-0.210014	-0.004313	0.000000	0.000000	3.000000	3.000000	1.000000
20048.047990	-0.092854	0.584849	-0.000274	75.979713	42.095390	77.658524	0.357292	0.000000	-0.013684	0.000000	0.000000	0.000000	-0.012675	-0.210014	-0.004313	0.000000	0.000000	3.000000	3.000000	1.000000
20048.051324	-0.092854	0.584849	-0.000274	75.979713	42.095390	77.658524	0.357292	0.000000	-0.013684	0.000000	0.000000	0.000000	-0.012675	-0.210014	-0.004313	0.000000	0.000000	3.000000	3.000000	1.000000
20048.054657	-0.092875	0.584150	-0.000285	75.979713	42.095390	77.658524	0.357292	0.000000	-0.013684	0.000000	0.000000	0.000000	-0.006104	-0.209946	-0.003307	0.000000	0.000000	3.000000	3.000000	1.000000
20048.057990	-0.092875	0.584150	-0.000285	75.981674	41.889748	77.477280	0.357292	0.000000	-0.013684	0.000000	0.000000	0.000000	-0.006104	-0.209946	-0.003307	0.000000	0.000000	3.000000	3.000000	1.000000
20048.061324	-0.092872	0.583476	-0.000299	75.981674	41.889748	77.477280	0.357292	0.000000	-0.013684	0.000000	0.000000	0.000000	0.000881	-0.202222	-0.004327	0.000000	0.000000	3.000000	3.000000	1.000000
20048.064657	-0.092872	0.583476	-0.000299	75.981674	41.889748	77.477280	0.357292	0.000000	-0.013684	0.000000	0.000000	0.000000	0.000881	-0.202222	-0.004327	0.000000	0.000000	3.000000	3.000000	1.000000
20048.067990	-0.092872	0.583476	-0.000299	75.981743	41.715244	77.325912	0.356422	0.000000	-0.014956	0.000000	0.000000	0.000000	0.000881	-0.202222	-0.004327	0.000000	0.000000	3.000000	3.000000	1.000000
20048.071324	-0.092852	0.582794	-0.000287	75.981743	41.715244	77.325912	0.356422	0.000000	-0.014956	0.000000	0.000000	0.000000	0.006018	-0.204329	0.003732	0.000000	0.000000	3.000000	3.000000	1.000000
20048.074657	-0.092852	0.582794	-0.000287	75.981743	41.715244	77.325912	0.356422	0.000000	-0.014956	0.000000	0.000000	0.000000	0.006018	-0.204329	0.003732	0.000000	0.000000	3.000000	3.000000	1.000000
20048.077990	-0.092852	0.582794	-0.000287	75.981224	41.530857	77.159889	0.357424	0.000000	-0.014334	0.000000	0.000000	0.000000	0.006018	-0.204329	0.003732	0.000000	0.000000	3.000000	3.000000	1.000000
20048.081324	-0.092799	0.582143	-0.000210	75.981224	41.530857	77.159889	0.357424	0.000000	-0.014334	0.000000	0.000000	0.000000	0.015627	-0.195481	0.023147	0.000000	0.000000	3.000000	3.000000	1.000000
20048.084657	-0.092799	0.582143	-0.000210	75.981224	41.530857	77.159889	0.357424	0.000000	-0.014334	0.000000	0.000000	0.000000	0.015627	-0.195481	0.023147	0.000000	0.000000	3.000000	3.000000	1.000000
20048.087990	-0.092799	0.582143	-0.000210	75.985359	41.400227	77.042747	0.360029	0.000000	-0.010476	0.000000	0.000000	0.000000	0.015627	-0.195481	0.023147	0.000000	0.000000	3.000000	3.000000	1.000000
20048.091324	-0.092799	0.582143	-0.000210	75.985359	41.400227	77.042747	0.360029	0.000000	-0.010476	0.000000	0.000000	0.000000	0.015627	-0.195481	0.023147	0.000000	0.000000	3.000000	3.000000	1.000000
20048.094657	-0.092772	0.581510	-0.000121	75.985359	41.400227	77.042747	0.360029	0.000000	-0.010476	0.000000	0.000000	0.000000	0.008156	-0.190010	0.026583	0.000000	0.000000	3.000000	3.000000	1.000000
20048.097990	-0.092772	0.581510	-0.000121	75.995552	41.315285	76.970154	0.360029	0.000000	-0.010476	0.000000	0.000000	0.000000	0.008156	-0.190010	0.026583	0.000000	0.000000	3.000000	3.000000	1.000000
20048.101324	-0.092730	0.580912	0.000005	75.995552	41.315285	76.970154	0.360029	0.000000	-0.010476	0.000000	0.000000	0.000000	0.012682	-0.179116	0.037720	0.000000	0.000000	3.000000	3.000000	1.000000
20048.104657	-0.092730	0.580912	0.000005	75.995552	41.315285	76.970154	0.360029	0.000000	-0.010476	0.000000	0.000000	0.000000	0.012682	-0.179116	0.037720	0.000000	0.000000	3.000000	3.000000	1.000000
20048.107990	-0.092730	0.580912	0.000005	76.011116	41.301285	76.967545	0.363502	0.000000	0.000241	0.000000	0.000000	0.000000	0.012682	-0.179116	0.037720	0.000000	0.000000	3.000000	3.000000	1.000000
20048.111324	-0.092730	0.580912	0.000005	76.011116	41.301285	76.967545	0.363502	0.000000	0.000241	0.000000	0.000000	0.000000	0.012682	-0.179116	0.037720	0.000000	0.000000	3.000000	3.000000	1.000000
20048.114657	-0.092731	0.580315	0.000121	76.011116	41.301285	76.967545	0.363502	0.000000	0.000241	0.000000	0.000000	0.000000	-0.000289	-0.179131	0.034854	0.000000	0.000000	3.000000	3.000000	1.000000
20048.117990	-0.092731	0.580315	0.000121	76.028770	41.335262	77.022369	0.363502	0.000000	0.000241	0.000000	0.000000	0.000000	-0.000289	-0.179131	0.034854	0.000000	0.000000	3.000000	3.000000	1.000000
20048.121324	-0.092774	0.579744	0.000221	76.028770	41.335262	77.022369	0.363502	0.000000	0.000241	0.000000	0.000000	0.000000	-0.012871	-0.171491	0.030019	0.000000	0.000000	3.000000	3.000000	1.000000
20048.124657	-0.092774	0.579744	0.000221	76.028770	41.335262	77.022369	0.363502	0.000000	0.000241	0.000000	0.000000	0.000000	-0.012871	-0.171491	0.030019	0.000000	0.000000	3.000000	3.000000	1.000000
20048.127990	-0.092774	0.579744	0.000221	76.040848	41.426537	77.147377	0.361309	0.000000	0.011053	0.000000	0.000000	0.000000	-0.012871	-0.171491	0.030019	0.000000	0.000000	3.000000	3.000000	1.000000
20048.131324	-0.092774	0.579744	0.000221	76.040848	41.426537	77.147377	0.361309	0.000000	0.011053	0.000000	0.000000	0.000000	-0.012871	-0.171491	0.030019	0.000000	0.000000	3.000000	3.000000	1.000000
20048.134657	-0.092834	0.579179	0.000293	76.040848	41.426537	77.147377	0.361309	0.000000	0.011053	0.000000	0.000000	0.000000	-0.017922	-0.169326	0.021475	0.000000	0.000000	3.000000	3.000000	1.000000
20048.137990	-0.092834	0.579179	0.000293	76.042343	41.566208	77.339966	0.361309	0.000000	0.011053	0.000000	0.000000	0.000000	-0.017922	-0.169326	0.021475	0.000000	0.000000	3.000000	3.000000	1.000000
20048.141324	-0.092927	0.578644	0.000416	76.042343	41.566208	77.339966	0.361309	0.000000	0.011053	0.000000	0.000000	0.000000	-0.027883	-0.160701	0.037085	0.000000	0.000000	3.000000	3.000000	1.000000
20048.144657	-0.092927	0.578644	0.000416	76.042343	41.566208	77.339966	0.361309	0.000000	0.011053	0.000000	0.000000	0.000000	-0.027883	-0.160701	0.037085	0.000000	0.000000	3.000000	3.000000	1.000000
20048.147990	-0.092927	0.578644	0.000416	76.035011	41.691593	77.522278	0.353675	0.000000	0.020813	0.000000	0.000000	0.000000	-0.027883	-0.160701	0.037085	0.000000	0.000000	3.000000	3.000000	1.000000
20048.151324	-0.092927	0.578644	0.000416	76.035011	41.691593	77.522278	0.353675	0.000000	0.020813	0.000000	0.000000	0.000000	-0.027883	-0.160701	0.037085	0.000000	0.000000	3.000000	3.000000	1.000000
20048.154657	-0.093043	0.578151	0.000545	76.035011	41.691593	77.522278	0.353675	0.000000	0.020813	0.000000	0.000000	0.000000	-0.035006	-0.147675	0.038700	0.000000	0.000000	3.000000	3.000000	1.000000
20048.157990	-0.093043	0.578151	0.000545	76.031898	41.907875	77.800255	0.353675	0.000000	0.020813	0.000000	0.000000	0.000000	-0.035006	-0.147675	0.038700	0.000000	0.000000	3.000000	3.000000	1.000000
20048.161324	-0.093142	0.577677	0.000695	76.031898	41.907875	77.800255	0.353675	0.000000	0.020813	0.000000	0.000000	0.000000	-0.029507	-0.142284	0.044938	0.000000	0.000000	3.000000	3.000000	1.000000
20048.164657	-0.093142	0.577677	0.000695	76.031898	41.907875	77.800255	0.353675	0.000000	0.020813	0.000000	0.000000	0.000000	-0.029507	-0.142284	0.044938	0.000000	0.000000	3.000000	3.000000	1.000000
20048.167990	-0.093142	0.577677	0.000695	76.027168	42.136517	78.088806	0.342922	0.000000	0.034753	0.000000	0.000000	0.000000	-0.029507	-0.142284	0.044938	0.000000	0.000000	3.000000	3.000000	1.000000
20048.171324	-0.093142	0.577677	0.000695	76.027168	42.136517	78.088806	0.342922	0.000000	0.034753	0.000000	0.000000	0.000000	-0.029507	-0.142284	0.044938	0.000000	0.000000	3.000000	3.000000	1.000000
20048.174657	-0.093242	0.577246	0.000855	76.027168	42.136517	78.088806	0.342922	0.000000	0.034753	0.000000	0.000000	0.000000	-0.030130	-0.129293	0.047939	0.000000	0.000000	3.000000	3.000000	1.000000
20048.177990	-0.093242	0.577246	0.000855	76.019386	42.329666	78.337532	0.342922	0.000000	0.034753	0.000000	0.000000	0.000000	-0.030130	-0.129293	0.047939	0.000000	0.000000	3.000000	3.000000	1.000000
20048.181324	-0.093242	0.577246	0.000855	76.019386	42.329666	78.337532	0.342922	0.000000	0.034753	0.000000	0.000000	0.000000	-0.030130	-0.129293	0.047939	0.000000	0.000000	3.000000	3.000000	1.000000
20048.184657	-0.093242	0.577246	0.000855	76.019386	42.329666	78.337532	0.342922	0.000000	0.034753	0.000000	0.000000	0.000000	-0.030130	-0.129293	0.047939	0.000000	0.000000	3.000000	3.000000	1.000000
20048.187990	-0.093489	0.576496	0.001179	76.017670	42.492817	78.551064	0.337901	0.000000	0.042743	0.000000	0.000000	0.000000	-0.074190	-0.224956	0.097271	0.000000	0.000000	3.000000	3.000000	1.000000
20048.191324	-0.093489	0.576496	0.001179	76.017670	42.492817	78.551064	0.337901	0.000000	0.042743	0.000000	0.000000	0.000000	0.000000	-0.000008	-0.000000	0.000000	0.000000	3.000000	3.000000	1.000000
20048.194657	-0.093489	0.576496	0.001179	76.017670	42.492817	78.551064	0.337901	0.000000	0.042743	0.000000	0.000000	0.000000	0.000000	-0.000008	-0.000000	0.000000	0.000000	3.000000	3.000000	1.000000
20048.197990	-0.093489	0.576496	0.001179	76.015327	42.643322	78.749939	0.325536	0.000000	0.058955	0.000000	0.000000	0.000000	0.000000	-0.000008	-0.000000	0.000000	0.000000	3.000000	3.000000	1.000000
20048.201324	-0.093489	0.576496	0.001179	76.015327	42.643322	78.749939	0.325536	0.000000	0.058955	0.000000	0.000000	0.000000	0.000000	-0.000008	-0.000000	0.000000	0.000000	3.000000	3.000000	1.000000
20048.204657	-0.093628	0.576167	0.001303	76.015327	42.643322	78.749939	0.325536	0.000000	0.058955	0.000000	0.000000	0.000000	-0.041613	-0.098830	0.037291	0.000000	0.000000	3.000000	3.000000	1.000000
20048.207990	-0.093628	0.576167	0.001303	76.002457	42.782093	78.947830	0.325536	0.000000	0.058955	0.000000	0.000000	0.000000	-0.041613	-0.098830	0.037291	0.000000	0.000000	3.000000	3.000000	1.000000
20048.211324	-0.093628	0.576167	0.001303	76.002457	42.782093	78.947830	0.325536	0.000000	0.058955	0.000000	0.000000	0.000000	-0.041613	-0.098830	0.037291	0.000000	0.000000	3.000000	3.000000	1.000000
20048.214657	-0.093628	0.576167	0.001303	76.002457	42.782093	78.947830	0.325536	0.000000	0.058955	0.000000	0.000000	0.000000	-0.041613	-0.098830	0.037291	0.000000	0.000000	3.000000	3.000000	1.000000
20048.217990	-0.093971	0.575671	0.001540	75.968147	42.929585	79.176254	0.318600	0.000000	0.065170	0.000000	0.000000	0.000000	-0.102981	-0.148608	0.071008	0.000000	0.000000	3.000000	3.000000	1.000000
20048.221324	-0.093971	0.575671	0.001540	75.968147	42.929585	79.176254	0.318600	0.000000	0.065170	0.000000	0.000000	0.000000	-0.000000	0.000004	0.000000	0.000000	0.000000	3.000000	3.000000	1.000000
20048.224657	-0.093971	0.575671	0.001540	75.968147	42.929585	79.176254	0.318600	0.000000	0.065170	0.000000	0.000000	0.000000	-0.000000	0.000004	0.000000	0.000000	0.000000	3.000000	3.000000	1.000000
20048.227990	-0.093971	0.575671	0.001540	75.916481	43.078075	79.422356	0.301437	0.000000	0.077005	0.000000	0.000000	0.000000	-0.000000	0.000004	0.000000	0.000000	0.000000	3.000000	3.000000	1.000000
20048.231324	-0.093971	0.575671	0.001540	75.916481	43.078075	79.422356	0.301437	0.000000	0.077005	0.000000	0.000000	0.000000	-0.000000	0.000004	0.000000	0.000000	0.000000	3.000000	3.000000	1.000000
20048.234657	-0.094124	0.575495	0.001621	75.916481	43.078075	79.422356	0.301437	0.000000	0.077005	0.000000	0.000000	0.000000	-0.045838	-0.052876	0.024347	0.000000	0.000000	3.000000	3.000000	1.000000
20048.237990	-0.094124	0.575495	0.001621	75.859695	43.204170	79.649887	0.301437	0.000000	0.077005	0.000000	0.000000	0.000000	-0.045838	-0.052876	0.024347	0.000000	0.000000	3.000000	3.000000	1.000000
20048.241324	-0.094124	0.575495	0.001621	75.859695	43.204170	79.649887	0.301437	0.000000	0.077005	0.000000	0.000000	0.000000	-0.045838	-0.052876	0.024347	0.000000	0.000000	3.000000	3.000000	1.000000
20048.244657	-0.094124	0.575495	0.001621	75.859695	43.204170	79.649887	0.301437	0.000000	0.077005	0.000000	0.000000	0.000000	-0.045838	-0.052876	0.024347	0.000000	0.000000	3.000000	3.000000	1.000000
20048.247990	-0.094432	0.575281	0.001792	75.803314	43.304638	79.843292	0.293797	0.000000	0.081062	0.000000	0.000000	0.000000	-0.092250	-0.064344	0.051201	0.000000	0.000000	3.000000	3.000000	1.000000
20048.251324	-0.094432	0.575281	0.001792	75.803314	43.304638	79.843292	0.293797	0.000000	0.081062	0.000000	0.000000	0.000000	-0.092250	-0.064344	0.051201	0.000000	0.000000	3.000000	3.000000	1.000000
20048.254657	-0.094432	0.575281	0.001792	75.803314	43.304638	79.843292	0.293797	0.000000	0.081062	0.000000	0.000000	0.000000	-0.092250	-0.064344	0.051201	0.000000	0.000000	3.000000	3.000000	1.000000
20048.257990	-0.094432	0.575281	0.001792	75.764137	43.363541	79.970650	0.278422	0.000000	0.089596	0.000000	0.000000	0.000000	-0.092250	-0.064344	0.051201	0.000000	0.000000	3.000000	3.000000	1.000000
20048.261324	-0.094605	0.575225	0.001860	75.764137	43.363541	79.970650	0.278422	0.000000	0.089596	0.000000	0.000000	0.000000	-0.051906	-0.016835	0.020430	0.000000	0.000000	3.000000	3.000000	1.000000
20048.264657	-0.094605	0.575225	0.001860	75.764137	43.363541	79.970650	0.278422	0.000000	0.089596	0.000000	0.000000	0.000000	-0.051906	-0.016835	0.020430	0.000000	0.000000	3.000000	3.000000	1.000000
20048.267990	-0.094605	0.575225	0.001860	75.732277	43.381836	80.045662	0.269771	0.000000	0.093001	0.000000	0.000000	0.000000	-0.051906	-0.016835	0.020430	0.000000	0.000000	3.000000	3.000000	1.000000
20048.271324	-0.094775	0.575220	0.001915	75.732277	43.381836	80.045662	0.269771	0.000000	0.093001	0.000000	0.000000	0.000000	-0.051140	-0.001473	0.016619	0.000000	0.000000	3.000000	3.000000	1.000000
20048.274657	-0.094775	0.575220	0.001915	75.732277	43.381836	80.045662	0.269771	0.000000	0.093001	0.000000	0.000000	0.000000	-0.051140	-0.001473	0.016619	0.000000	0.000000	3.000000	3.000000	1.000000
20048.277990	-0.094775	0.575220	0.001915	75.704506	43.396168	80.108803	0.261247	0.000000	0.095771	0.000000	0.000000	0.000000	-0.051140	-0.001473	0.016619	0.000000	0.000000	3.000000	3.000000	1.000000
20048.281324	-0.094914	0.575230	0.001929	75.704506	43.396168	80.108803	0.261247	0.000000	0.095771	0.000000	0.000000	0.000000	-0.041724	0.003106	0.003977	0.000000	0.000000	3.000000	3.000000	1.000000
20048.284657	-0.094914	0.575230	0.001929	75.704506	43.396168	80.108803	0.261247	0.000000	0.095771	0.000000	0.000000	0.000000	-0.041724	0.003106	0.003977	0.000000	0.000000	3.000000	3.000000	1.000000
20048.287990	-0.094914	0.575230	0.001929	75.681358	43.377422	80.127869	0.254293	0.000000	0.096434	0.000000	0.000000	0.000000	-0.041724	0.003106	0.003977	0.000000	0.000000	3.000000	3.000000	1.000000
20048.291324	-0.094914	0.575230	0.001929	75.681358	43.377422	80.127869	0.254293	0.000000	0.096434	0.000000	0.000000	0.000000	-0.041724	0.003106	0.003977	0.000000	0.000000	3.000000	3.000000	1.000000
20048.294657	-0.095055	0.575284	0.001953	75.681358	43.377422	80.127869	0.254293	0.000000	0.096434	0.000000	0.000000	0.000000	-0.042391	0.016181	0.007161	0.000000	0.000000	3.000000	3.000000	1.000000
20048.297990	-0.095055	0.575284	0.001953	75.668732	43.332191	80.101860	0.254293	0.000000	0.096434	0.000000	0.000000	0.000000	-0.042391	0.016181	0.007161	0.000000	0.000000	3.000000	3.000000	1.000000
20048.301324	-0.095055	0.575284	0.001953	75.668732	43.332191	80.101860	0.254293	0.000000	0.096434	0.000000	0.000000	0.000000	-0.042391	0.016181	0.007161	0.000000	0.000000	3.000000	3.000000	1.000000
20048.304657	-0.095055	0.575284	0.001953	75.668732	43.332191	80.101860	0.254293	0.000000	0.096434	0.000000	0.000000	0.000000	-0.042391	0.016181	0.007161	0.000000	0.000000	3.000000	3.000000	1.000000
20048.307990	-0.095252	0.575461	0.002023	75.658813	43.285435	80.068146	0.247228	0.000000	0.097627	0.000000	0.000000	0.000000	-0.058911	0.053136	0.020998	0.000000	0.000000	3.000000	3.000000	1.000000
20048.311324	-0.095252	0.575461	0.002023	75.658813	43.285435	80.068146	0.247228	0.000000	0.097627	0.000000	0.000000	0.000000	-0.058911	0.053136	0.020998	0.000000	0.000000	3.000000	3.000000	1.000000
20048.314657	-0.095252	0.575461	0.002023	75.658813	43.285435	80.068146	0.247228	0.000000	0.097627	0.000000	0.000000	0.000000	-0.058911	0.053136	0.020998	0.000000	0.000000	3.000000	3.000000	1.000000
20048.317990	-0.095252	0.575461	0.002023	75.648468	43.232025	80.020294	0.237410	0.000000	0.101127	0.000000	0.000000	0.000000	-0.058911	0.053136	0.020998	0.000000	0.000000	3.000000	3.000000	1.000000
20048.321324	-0.095313	0.575551	0.002098	75.648468	43.232025	80.020294	0.237410	0.000000	0.101127	0.000000	0.000000	0.000000	-0.018359	0.027000	0.022726	0.000000	0.000000	3.000000	3.000000	1.000000
20048.324657	-0.095313	0.575551	0.002098	75.648468	43.232025	80.020294	0.237410	0.000000	0.101127	0.000000	0.000000	0.000000	-0.018359	0.027000	0.022726	0.000000	0.000000	3.000000	3.000000	1.000000
20048.327990	-0.095313	0.575551	0.002098	75.639473	43.176529	79.968620	0.234350	0.000000	0.104914	0.000000	0.000000	0.000000	-0.018359	0.027000	0.022726	0.000000	0.000000	3.000000	3.000000	1.000000
20048.331324	-0.095313	0.575551	0.002098	75.639473	43.176529	79.968620	0.234350	0.000000	0.104914	0.000000	0.000000	0.000000	-0.018359	0.027000	0.022726	0.000000	0.000000	3.000000	3.000000	1.000000
20048.334657	-0.095379	0.575634	0.002197	75.639473	43.176529	79.968620	0.234350	0.000000	0.104914	0.000000	0.000000	0.000000	-0.019812	0.024700	0.029703	0.000000	0.000000	3.000000	3.000000	1.000000
20048.337990	-0.095379	0.575634	0.002197	75.630478	43.121113	79.917023	0.234350	0.000000	0.104914	0.000000	0.000000	0.000000	-0.019812	0.024700	0.029703	0.000000	0.000000	3.000000	3.000000	1.000000
20048.341324	-0.095379	0.575634	0.002197	75.630478	43.121113	79.917023	0.234350	0.000000	0.104914	0.000000	0.000000	0.000000	-0.019812	0.024700	0.029703	0.000000	0.000000	3.000000	3.000000	1.000000
20048.344657	-0.095379	0.575634	0.002197	75.630478	43.121113	79.917023	0.234350	0.000000	0.104914	0.000000	0.000000	0.000000	-0.019812	0.024700	0.029703	0.000000	0.000000	3.000000	3.000000	1.000000
20048.347990	-0.095496	0.575765	0.002429	75.623253	43.078457	79.875801	0.231048	0.000000	0.109865	0.000000	0.000000	0.000000	-0.034938	0.039465	0.069624	0.000000	0.000000	3.000000	3.000000	1.000000
20048.351324	-0.095496	0.575765	0.002429	75.623253	43.078457	79.875801	0.231048	0.000000	0.109865	0.000000	0.000000	0.000000	-0.034938	0.039465	0.069624	0.000000	0.000000	3.000000	3.000000	1.000000
20048.354657	-0.095496	0.575765	0.002429	75.623253	43.078457	79.875801	0.231048	0.000000	0.109865	0.000000	0.000000	0.000000	-0.034938	0.039465	0.069624	0.000000	0.000000	3.000000	3.000000	1.000000
20048.357990	-0.095496	0.575765	0.002429	75.617836	43.043072	79.844894	0.225225	0.000000	0.121469	0.000000	0.000000	0.000000	-0.034938	0.039465	0.069624	0.000000	0.000000	3.000000	3.000000	1.000000
20048.361324	-0.095566	0.575771	0.002547	75.617836	43.043072	79.844894	0.225225	0.000000	0.121469	0.000000	0.000000	0.000000	-0.021011	0.001649	0.035385	0.000000	0.000000	3.000000	3.000000	1.000000
20048.364657	-0.095566	0.575771	0.002547	75.617836	43.043072	79.844894	0.225225	0.000000	0.121469	0.000000	0.000000	0.000000	-0.021011	0.001649	0.035385	0.000000	0.000000	3.000000	3.000000	1.000000
20048.367990	-0.095566	0.575771	0.002547	75.616035	43.030388	79.834602	0.221723	0.000000	0.127366	0.000000	0.000000	0.000000	-0.021011	0.001649	0.035385	0.000000	0.000000	3.000000	3.000000	1.000000
20048.371324	-0.095566	0.575771	0.002547	75.616035	43.030388	79.834602	0.221723	0.000000	0.127366	0.000000	0.000000	0.000000	-0.021011	0.001649	0.035385	0.000000	0.000000	3.000000	3.000000	1.000000
20048.374657	-0.095610	0.575758	0.002653	75.616035	43.030388	79.834602	0.221723	0.000000	0.127366	0.000000	0.000000	0.000000	-0.013413	-0.003768	0.031659	0.000000	0.000000	3.000000	3.000000	1.000000
20048.377990	-0.095610	0.575758	0.002653	75.616051	43.024956	79.834610	0.221723	0.000000	0.127366	0.000000	0.000000	0.000000	-0.013413	-0.003768	0.031659	0.000000	0.000000	3.000000	3.000000	1.000000
20048.381324	-0.095610	0.575758	0.002653	75.616051	43.024956	79.834610	0.221723	0.000000	0.127366	0.000000	0.000000	0.000000	-0.013413	-0.003768	0.031659	0.000000	0.000000	3.000000	3.000000	1.000000
20048.384657	-0.095610	0.575758	0.002653	75.616051	43.024956	79.834610	0.221723	0.000000	0.127366	0.000000	0.000000	0.000000	-0.013413	-0.003768	0.031659	0.000000	0.000000	3.000000	3.000000	1.000000
20048.387990	-0.095764	0.575664	0.002846	75.617821	43.026756	79.844894	0.219487	0.000000	0.132643	0.000000	0.000000	0.000000	-0.046222	-0.028340	0.057940	0.000000	0.000000	3.000000	3.000000	1.000000
20048.391324	-0.095764	0.575664	0.002846	75.617821	43.026756	79.844894	0.219487	0.000000	0.132643	0.000000	0.000000	0.000000	-0.046222	-0.028340	0.057940	0.000000	0.000000	3.000000	3.000000	1.000000
20048.394657	-0.095764	0.575664	0.002846	75.617821	43.026756	79.844894	0.219487	0.000000	0.132643	0.000000	0.000000	0.000000	-0.046222	-0.028340	0.057940	0.000000	0.000000	3.000000	3.000000	1.000000
20048.397990	-0.095764	0.575664	0.002846	75.618706	43.045555	79.873222	0.211783	0.000000	0.142300	0.000000	0.000000	0.000000	-0.046222	-0.028340	0.057940	0.000000	0.000000	3.000000	3.000000	1.000000
20048.401324	-0.095852	0.575582	0.002938	75.618706	43.045555	79.873222	0.211783	0.000000	0.142300	0.000000	0.000000	0.000000	-0.026261	-0.024607	0.027636	0.000000	0.000000	3.000000	3.000000	1.000000
20048.404657	-0.095852	0.575582	0.002938	75.618706	43.045555	79.873222	0.211783	0.000000	0.142300	0.000000	0.000000	0.000000	-0.026261	-0.024607	0.027636	0.000000	0.000000	3.000000	3.000000	1.000000
20048.407990	-0.095852	0.575582	0.002938	75.615501	43.068108	79.913216	0.207407	0.000000	0.146906	0.000000	0.000000	0.000000	-0.026261	-0.024607	0.027636	0.000000	0.000000	3.000000	3.000000	1.000000
20048.411324	-0.095852	0.575582	0.002938	75.615501	43.068108	79.913216	0.207407	0.000000	0.146906	0.000000	0.000000	0.000000	-0.026261	-0.024607	0.027636	0.000000	0.000000	3.000000	3.000000	1.000000
20048.414657	-0.095924	0.575466	0.003064	75.615501	43.068108	79.913216	0.207407	0.000000	0.146906	0.000000	0.000000	0.000000	-0.021567	-0.034628	0.037870	0.000000	0.000000	3.000000	3.000000	1.000000
20048.417990	-0.095924	0.575466	0.003064	75.604523	43.118275	79.990509	0.207407	0.000000	0.146906	0.000000	0.000000	0.000000	-0.021567	-0.034628	0.037870	0.000000	0.000000	3.000000	3.000000	1.000000
20048.421324	-0.095924	0.575466	0.003064	75.604523	43.118275	79.990509	0.207407	0.000000	0.146906	0.000000	0.000000	0.000000	-0.021567	-0.034628	0.037870	0.000000	0.000000	3.000000	3.000000	1.000000
20048.424657	-0.095924	0.575466	0.003064	75.604523	43.118275	79.990509	0.207407	0.000000	0.146906	0.000000	0.000000	0.000000	-0.021567	-0.034628	0.037870	0.000000	0.000000	3.000000	3.000000	1.000000
20048.427990	-0.096075	0.575271	0.003351	75.584862	43.171711	80.076660	0.203812	0.000000	0.153217	0.000000	0.000000	0.000000	-0.045273	-0.058493	0.085870	0.000000	0.000000	3.000000	3.000000	1.000000
20048.431324	-0.096075	0.575271	0.003351	75.584862	43.171711	80.076660	0.203812	0.000000	0.153217	0.000000	0.000000	0.000000	0.000001	-0.000003	0.000000	0.000000	0.000000	3.000000	3.000000	1.000000
20048.434657	-0.096075	0.575271	0.003351	75.584862	43.171711	80.076660	0.203812	0.000000	0.153217	0.000000	0.000000	0.000000	0.000001	-0.000003	0.000000	0.000000	0.000000	3.000000	3.000000	1.000000
20048.437990	-0.096075	0.575271	0.003351	75.565231	43.222256	80.162651	0.196266	0.000000	0.167529	0.000000	0.000000	0.000000	0.000001	-0.000003	0.000000	0.000000	0.000000	3.000000	3.000000	1.000000
20048.441324	-0.096075	0.575271	0.003351	75.565231	43.222256	80.162651	0.196266	0.000000	0.167529	0.000000	0.000000	0.000000	0.000001	-0.000003	0.000000	0.000000	0.000000	3.000000	3.000000	1.000000
20048.444657	-0.096128	0.575173	0.003498	75.565231	43.222256	80.162651	0.196266	0.000000	0.167529	0.000000	0.000000	0.000000	-0.016083	-0.029282	0.044286	0.000000	0.000000	3.000000	3.000000	1.000000
20048.447990	-0.096128	0.575173	0.003498	75.548294	43.268353	80.240746	0.196266	0.000000	0.167529	0.000000	0.000000	0.000000	-0.016083	-0.029282	0.044286	0.000000	0.000000	3.000000	3.000000	1.000000
20048.451324	-0.096128	0.575173	0.003498	75.548294	43.268353	80.240746	0.196266	0.000000	0.167529	0.000000	0.000000	0.000000	-0.016083	-0.029282	0.044286	0.000000	0.000000	3.000000	3.000000	1.000000
20048.454657	-0.096128	0.575173	0.003498	75.548294	43.268353	80.240746	0.196266	0.000000	0.167529	0.000000	0.000000	0.000000	-0.016083	-0.029282	0.044286	0.000000	0.000000	3.000000	3.000000	1.000000
20048.457990	-0.096342	0.574947	0.003868	75.534088	43.307400	80.311043	0.193586	0.000000	0.174910	0.000000	0.000000	0.000000	-0.064266	-0.067924	0.110955	0.000000	0.000000	3.000000	3.000000	1.000000
20048.461324	-0.096342	0.574947	0.003868	75.534088	43.307400	80.311043	0.193586	0.000000	0.174910	0.000000	0.000000	0.000000	-0.064266	-0.067924	0.110955	0.000000	0.000000	3.000000	3.000000	1.000000
20048.464657	-0.096342	0.574947	0.003868	75.534088	43.307400	80.311043	0.193586	0.000000	0.174910	0.000000	0.000000	0.000000	-0.064266	-0.067924	0.110955	0.000000	0.000000	3.000000	3.000000	1.000000
20048.467990	-0.096342	0.574947	0.003868	75.517113	43.347767	80.388847	0.182875	0.000000	0.193402	0.000000	0.000000	0.000000	-0.064266	-0.067924	0.110955	0.000000	0.000000	3.000000	3.000000	1.000000
20048.471324	-0.096450	0.574834	0.004053	75.517113	43.347767	80.388847	0.182875	0.000000	0.193402	0.000000	0.000000	0.000000	-0.032154	-0.034014	0.055448	0.000000	0.000000	3.000000	3.000000	1.000000
20048.474657	-0.096450	0.574834	0.004053	75.517113	43.347767	80.388847	0.182875	0.000000	0.193402	0.000000	0.000000	0.000000	-0.032154	-0.034014	0.055448	0.000000	0.000000	3.000000	3.000000	1.000000
20048.477990	-0.096450	0.574834	0.004053	75.498367	43.378063	80.456268	0.177516	0.000000	0.202644	0.000000	0.000000	0.000000	-0.032154	-0.034014	0.055448	0.000000	0.000000	3.000000	3.000000	1.000000
20048.481324	-0.096587	0.574730	0.004273	75.498367	43.378063	80.456268	0.177516	0.000000	0.202644	0.000000	0.000000	0.000000	-0.041262	-0.030985	0.066110	0.000000	0.000000	3.000000	3.000000	1.000000
20048.484657	-0.096587	0.574730	0.004273	75.498367	43.378063	80.456268	0.177516	0.000000	0.202644	0.000000	0.000000	0.000000	-0.041262	-0.030985	0.066110	0.000000	0.000000	3.000000	3.000000	1.000000
20048.487990	-0.096587	0.574730	0.004273	75.474525	43.425743	80.552757	0.170639	0.000000	0.213662	0.000000	0.000000	0.000000	-0.041262	-0.030985	0.066110	0.000000	0.000000	3.000000	3.000000	1.000000
20048.491324	-0.096587	0.574730	0.004273	75.474525	43.425743	80.552757	0.170639	0.000000	0.213662	0.000000	0.000000	0.000000	-0.041262	-0.030985	0.066110	0.000000	0.000000	3.000000	3.000000	1.000000
20048.494657	-0.096748	0.574601	0.004495	75.474525	43.425743	80.552757	0.170639	0.000000	0.213662	0.000000	0.000000	0.000000	-0.048255	-0.038760	0.066590	0.000000	0.000000	3.000000	3.000000	1.000000
20048.497990	-0.096748	0.574601	0.004495	75.448875	43.463196	80.638680	0.170639	0.000000	0.213662	0.000000	0.000000	0.000000	-0.048255	-0.038760	0.066590	0.000000	0.000000	3.000000	3.000000	1.000000
20048.501324	-0.096748	0.574601	0.004495	75.448875	43.463196	80.638680	0.170639	0.000000	0.213662	0.000000	0.000000	0.000000	-0.048255	-0.038760	0.066590	0.000000	0.000000	3.000000	3.000000	1.000000
20048.504657	-0.096748	0.574601	0.004495	75.448875	43.463196	80.638680	0.170639	0.000000	0.213662	0.000000	0.000000	0.000000	-0.048255	-0.038760	0.066590	0.000000	0.000000	3.000000	3.000000	1.000000
20048.507990	-0.097147	0.574396	0.004976	75.417274	43.491203	80.725464	0.162597	0.000000	0.224760	0.000000	0.000000	0.000000	-0.119545	-0.061498	0.144187	0.000000	0.000000	3.000000	3.000000	1.000000
20048.511324	-0.097147	0.574396	0.004976	75.417274	43.491203	80.725464	0.162597	0.000000	0.224760	0.000000	0.000000	0.000000	-0.119545	-0.061498	0.144187	0.000000	0.000000	3.000000	3.000000	1.000000
20048.514657	-0.097147	0.574396	0.004976	75.417274	43.491203	80.725464	0.162597	0.000000	0.224760	0.000000	0.000000	0.000000	-0.119545	-0.061498	0.144187	0.000000	0.000000	3.000000	3.000000	1.000000
20048.517990	-0.097147	0.574396	0.004976	75.377853	43.540257	80.848442	0.142673	0.000000	0.248792	0.000000	0.000000	0.000000	-0.119545	-0.061498	0.144187	0.000000	0.000000	3.000000	3.000000	1.000000
20048.521324	-0.097377	0.574284	0.005201	75.377853	43.540257	80.848442	0.142673	0.000000	0.248792	0.000000	0.000000	0.000000	-0.069181	-0.033531	0.067408	0.000000	0.000000	3.000000	3.000000	1.000000
20048.524657	-0.097377	0.574284	0.005201	75.377853	43.540257	80.848442	0.142673	0.000000	0.248792	0.000000	0.000000	0.000000	-0.069181	-0.033531	0.067408	0.000000	0.000000	3.000000	3.000000	1.000000
20048.527990	-0.097377	0.574284	0.005201	75.332520	43.579536	80.971954	0.131142	0.000000	0.260026	0.000000	0.000000	0.000000	-0.069181	-0.033531	0.067408	0.000000	0.000000	3.000000	3.000000	1.000000
20048.531324	-0.097377	0.574284	0.005201	75.332520	43.579536	80.971954	0.131142	0.000000	0.260026	0.000000	0.000000	0.000000	-0.069181	-0.033531	0.067408	0.000000	0.000000	3.000000	3.000000	1.000000
20048.534657	-0.097633	0.574190	0.005437	75.332520	43.579536	80.971954	0.131142	0.000000	0.260026	0.000000	0.000000	0.000000	-0.076893	-0.028183	0.071053	0.000000	0.000000	3.000000	3.000000	1.000000
20048.537990	-0.097633	0.574190	0.005437	75.285339	43.608356	81.084671	0.131142	0.000000	0.260026	0.000000	0.000000	0.000000	-0.076893	-0.028183	0.071053	0.000000	0.000000	3.000000	3.000000	1.000000
20048.541324	-0.097633	0.574190	0.005437	75.285339	43.608356	81.084671	0.131142	0.000000	0.260026	0.000000	0.000000	0.000000	-0.076893	-0.028183	0.071053	0.000000	0.000000	3.000000	3.000000	1.000000
20048.544657	-0.097633	0.574190	0.005437	75.285339	43.608356	81.084671	0.131142	0.000000	0.260026	0.000000	0.000000	0.000000	-0.076893	-0.028183	0.071053	0.000000	0.000000	3.000000	3.000000	1.000000
20048.547990	-0.098220	0.574038	0.005930	75.235382	43.640568	81.204247	0.118327	0.000000	0.271868	0.000000	0.000000	0.000000	-0.175915	-0.045760	0.147903	0.000000	0.000000	3.000000	3.000000	1.000000
20048.551324	-0.098220	0.574038	0.005930	75.235382	43.640568	81.204247	0.118327	0.000000	0.271868	0.000000	0.000000	0.000000	0.000000	-0.000002	-0.000000	0.000000	0.000000	3.000000	3.000000	1.000000
20048.554657	-0.098220	0.574038	0.005930	75.235382	43.640568	81.204247	0.118327	0.000000	0.271868	0.000000	0.000000	0.000000	0.000000	-0.000002	-0.000000	0.000000	0.000000	3.000000	3.000000	1.000000
20048.557990	-0.098220	0.574038	0.005930	75.179527	43.665604	81.324211	0.089008	0.000000	0.296519	0.000000	0.000000	0.000000	0.000000	-0.000002	-0.000000	0.000000	0.000000	3.000000	3.000000	1.000000
20048.561324	-0.098528	0.573979	0.006191	75.179527	43.665604	81.324211	0.089008	0.000000	0.296519	0.000000	0.000000	0.000000	-0.092452	-0.017561	0.078225	0.000000	0.000000	3.000000	3.000000	1.000000
20048.564657	-0.098528	0.573979	0.006191	75.179527	43.665604	81.324211	0.089008	0.000000	0.296519	0.000000	0.000000	0.000000	-0.092452	-0.017561	0.078225	0.000000	0.000000	3.000000	3.000000	1.000000
20048.567990	-0.098528	0.573979	0.006191	75.119072	43.684109	81.440765	0.073599	0.000000	0.309556	0.000000	0.000000	0.000000	-0.092452	-0.017561	0.078225	0.000000	0.000000	3.000000	3.000000	1.000000
20048.571324	-0.098528	0.573979	0.006191	75.119072	43.684109	81.440765	0.073599	0.000000	0.309556	0.000000	0.000000	0.000000	-0.092452	-0.017561	0.078225	0.000000	0.000000	3.000000	3.000000	1.000000
20048.574657	-0.098845	0.573931	0.006492	75.119072	43.684109	81.440765	0.073599	0.000000	0.309556	0.000000	0.000000	0.000000	-0.095106	-0.014595	0.090181	0.000000	0.000000	3.000000	3.000000	1.000000
20048.577990	-0.098845	0.573931	0.006492	75.071419	43.693634	81.537575	0.073599	0.000000	0.309556	0.000000	0.000000	0.000000	-0.095106	-0.014595	0.090181	0.000000	0.000000	3.000000	3.000000	1.000000
20048.581324	-0.099197	0.573898	0.006736	75.071419	43.693634	81.537575	0.073599	0.000000	0.309556	0.000000	0.000000	0.000000	-0.105443	-0.009892	0.073371	0.000000	0.000000	3.000000	3.000000	1.000000
20048.584657	-0.099197	0.573898	0.006736	75.071419	43.693634	81.537575	0.073599	0.000000	0.309556	0.000000	0.000000	0.000000	-0.105443	-0.009892	0.073371	0.000000	0.000000	3.000000	3.000000	1.000000
20048.587990	-0.099197	0.573898	0.006736	75.046806	43.653290	81.558487	0.040175	0.000000	0.336815	0.000000	0.000000	0.000000	-0.105443	-0.009892	0.073371	0.000000	0.000000	3.000000	3.000000	1.000000
20048.591324	-0.099197	0.573898	0.006736	75.046806	43.653290	81.558487	0.040175	0.000000	0.336815	0.000000	0.000000	0.000000	-0.105443	-0.009892	0.073371	0.000000	0.000000	3.000000	3.000000	1.000000
20048.594657	-0.099572	0.573839	0.006982	75.046806	43.653290	81.558487	0.040175	0.000000	0.336815	0.000000	0.000000	0.000000	-0.112553	-0.017728	0.073727	0.000000	0.000000	3.000000	3.000000	1.000000
20048.597990	-0.099572	0.573839	0.006982	75.037163	43.608414	81.564812	0.040175	0.000000	0.336815	0.000000	0.000000	0.000000	-0.112553	-0.017728	0.073727	0.000000	0.000000	3.000000	3.000000	1.000000
20048.601324	-0.099572	0.573839	0.006982	75.037163	43.608414	81.564812	0.040175	0.000000	0.336815	0.000000	0.000000	0.000000	-0.112553	-0.017728	0.073727	0.000000	0.000000	3.000000	3.000000	1.000000
20048.604657	-0.099572	0.573839	0.006982	75.037163	43.608414	81.564812	0.040175	0.000000	0.336815	0.000000	0.000000	0.000000	-0.112553	-0.017728	0.073727	0.000000	0.000000	3.000000	3.000000	1.000000
20048.607990	-0.100395	0.573770	0.007378	75.025536	43.573051	81.586533	0.021416	0.000000	0.349103	0.000000	0.000000	0.000000	-0.246994	-0.020680	0.118720	0.000000	0.000000	3.000000	3.000000	1.000000
20048.611324	-0.100395	0.573770	0.007378	75.025536	43.573051	81.586533	0.021416	0.000000	0.349103	0.000000	0.000000	0.000000	-0.000001	0.000009	-0.000000	0.000000	0.000000	3.000000	3.000000	1.000000
20048.614657	-0.100395	0.573770	0.007378	75.025536	43.573051	81.586533	0.021416	0.000000	0.349103	0.000000	0.000000	0.000000	-0.000001	0.000009	-0.000000	0.000000	0.000000	3.000000	3.000000	1.000000
20048.617990	-0.100395	0.573770	0.007378	75.000671	43.569630	81.659004	-0.019750	0.000000	0.368890	0.000000	0.000000	0.000000	-0.000001	0.000009	-0.000000	0.000000	0.000000	3.000000	3.000000	1.000000
20048.621324	-0.100395	0.573770	0.007378	75.000671	43.569630	81.659004	-0.019750	0.000000	0.368890	0.000000	0.000000	0.000000	-0.000001	0.000009	-0.000000	0.000000	0.000000	3.000000	3.000000	1.000000
20048.624657	-0.100861	0.573742	0.007506	75.000671	43.569630	81.659004	-0.019750	0.000000	0.368890	0.000000	0.000000	0.000000	-0.139946	-0.008286	0.038452	0.000000	0.000000	3.000000	3.000000	1.000000
20048.627990	-0.100861	0.573742	0.007506	74.961098	43.611576	81.804497	-0.019750	0.000000	0.368890	0.000000	0.000000	0.000000	-0.139946	-0.008286	0.038452	0.000000	0.000000	3.000000	3.000000	1.000000
20048.631324	-0.100861	0.573742	0.007506	74.961098	43.611576	81.804497	-0.019750	0.000000	0.368890	0.000000	0.000000	0.000000	-0.139946	-0.008286	0.038452	0.000000	0.000000	3.000000	3.000000	1.000000
20048.634657	-0.100861	0.573742	0.007506	74.961098	43.611576	81.804497	-0.019750	0.000000	0.368890	0.000000	0.000000	0.000000	-0.139946	-0.008286	0.038452	0.000000	0.000000	3.000000	3.000000	1.000000
20048.637990	-0.101792	0.573726	0.007640	74.927963	43.778954	82.073814	-0.043074	0.000000	0.375298	0.000000	0.000000	0.000000	-0.279192	-0.004713	0.040331	0.000000	0.000000	3.000000	3.000000	1.000000
20048.641324	-0.101792	0.573726	0.007640	74.927963	43.778954	82.073814	-0.043074	0.000000	0.375298	0.000000	0.000000	0.000000	-0.000001	0.000008	0.000000	0.000000	0.000000	3.000000	3.000000	1.000000
20048.644657	-0.101792	0.573726	0.007640	74.927963	43.778954	82.073814	-0.043074	0.000000	0.375298	0.000000	0.000000	0.000000	-0.000001	0.000008	0.000000	0.000000	0.000000	3.000000	3.000000	1.000000
20048.647990	-0.101792	0.573726	0.007640	74.921295	44.182671	82.569183	-0.089606	0.000000	0.382020	0.000000	0.000000	0.000000	-0.000001	0.000008	0.000000	0.000000	0.000000	3.000000	3.000000	1.000000
20048.651324	-0.101792	0.573726	0.007640	74.921295	44.182671	82.569183	-0.089606	0.000000	0.382020	0.000000	0.000000	0.000000	-0.000001	0.000008	0.000000	0.000000	0.000000	3.000000	3.000000	1.000000
20048.654657	-0.102257	0.573713	0.007653	74.921295	44.182671	82.569183	-0.089606	0.000000	0.382020	0.000000	0.000000	0.000000	-0.139598	-0.004167	0.003752	0.000000	0.000000	3.000000	3.000000	1.000000
20048.657990	-0.102257	0.573713	0.007653	74.943680	44.798241	83.262451	-0.089606	0.000000	0.382020	0.000000	0.000000	0.000000	-0.139598	-0.004167	0.003752	0.000000	0.000000	3.000000	3.000000	1.000000
20048.661324	-0.102257	0.573713	0.007653	74.943680	44.798241	83.262451	-0.089606	0.000000	0.382020	0.000000	0.000000	0.000000	-0.139598	-0.004167	0.003752	0.000000	0.000000	3.000000	3.000000	1.000000
20048.664657	-0.102257	0.573713	0.007653	74.943680	44.798241	83.262451	-0.089606	0.000000	0.382020	0.000000	0.000000	0.000000	-0.139598	-0.004167	0.003752	0.000000	0.000000	3.000000	3.000000	1.000000
20048.667990	-0.103260	0.573697	0.007480	74.978462	45.501255	84.031235	-0.112872	0.000000	0.382645	0.000000	0.000000	0.000000	-0.300907	-0.004798	-0.051987	0.000000	0.000000	3.000000	3.000000	1.000000
20048.671324	-0.103260	0.573697	0.007480	74.978462	45.501255	84.031235	-0.112872	0.000000	0.382645	0.000000	0.000000	0.000000	-0.000001	-0.000006	-0.000000	0.000000	0.000000	3.000000	3.000000	1.000000
20048.674657	-0.103260	0.573697	0.007480	74.978462	45.501255	84.031235	-0.112872	0.000000	0.382645	0.000000	0.000000	0.000000	-0.000001	-0.000006	-0.000000	0.000000	0.000000	3.000000	3.000000	1.000000
20048.677990	-0.103260	0.573697	0.007480	75.015762	46.149620	84.741867	-0.163023	0.000000	0.373981	0.000000	0.000000	0.000000	-0.000001	-0.000006	-0.000000	0.000000	0.000000	3.000000	3.000000	1.000000
20048.681324	-0.103768	0.573697	0.007367	75.015762	46.149620	84.741867	-0.163023	0.000000	0.373981	0.000000	0.000000	0.000000	-0.152182	-0.000006	-0.033905	0.000000	0.000000	3.000000	3.000000	1.000000
20048.684657	-0.103768	0.573697	0.007367	75.015762	46.149620	84.741867	-0.163023	0.000000	0.373981	0.000000	0.000000	0.000000	-0.152182	-0.000006	-0.033905	0.000000	0.000000	3.000000	3.000000	1.000000
20048.687990	-0.103768	0.573697	0.007367	75.055542	46.740143	85.386063	-0.188387	0.000000	0.368330	0.000000	0.000000	0.000000	-0.152182	-0.000006	-0.033905	0.000000	0.000000	3.000000	3.000000	1.000000
20048.691324	-0.104314	0.573705	0.007220	75.055542	46.740143	85.386063	-0.188387	0.000000	0.368330	0.000000	0.000000	0.000000	-0.163818	0.002393	-0.043969	0.000000	0.000000	3.000000	3.000000	1.000000
20048.694657	-0.104314	0.573705	0.007220	75.055542	46.740143	85.386063	-0.188387	0.000000	0.368330	0.000000	0.000000	0.000000	-0.163818	0.002393	-0.043969	0.000000	0.000000	3.000000	3.000000	1.000000
20048.697990	-0.104314	0.573705	0.007220	75.093674	47.252487	85.945099	-0.215690	0.000000	0.361002	0.000000	0.000000	0.000000	-0.163818	0.002393	-0.043969	0.000000	0.000000	3.000000	3.000000	1.000000
20048.701324	-0.104314	0.573705	0.007220	75.093674	47.252487	85.945099	-0.215690	0.000000	0.361002	0.000000	0.000000	0.000000	-0.163818	0.002393	-0.043969	0.000000	0.000000	3.000000	3.000000	1.000000
20048.704657	-0.104816	0.573713	0.007083	75.093674	47.252487	85.945099	-0.215690	0.000000	0.361002	0.000000	0.000000	0.000000	-0.150535	0.002396	-0.041175	0.000000	0.000000	3.000000	3.000000	1.000000
20048.707990	-0.104816	0.573713	0.007083	75.120651	47.649761	86.392151	-0.215690	0.000000	0.361002	0.000000	0.000000	0.000000	-0.150535	0.002396	-0.041175	0.000000	0.000000	3.000000	3.000000	1.000000
20048.711324	-0.104816	0.573713	0.007083	75.120651	47.649761	86.392151	-0.215690	0.000000	0.361002	0.000000	0.000000	0.000000	-0.150535	0.002396	-0.041175	0.000000	0.000000	3.000000	3.000000	1.000000
20048.714657	-0.104816	0.573713	0.007083	75.120651	47.649761	86.392151	-0.215690	0.000000	0.361002	0.000000	0.000000	0.000000	-0.150535	0.002396	-0.041175	0.000000	0.000000	3.000000	3.000000	1.000000
20048.717990	-0.105722	0.573789	0.006791	75.142494	47.966534	86.753876	-0.240779	0.000000	0.354139	0.000000	0.000000	0.000000	-0.272050	0.022778	-0.087462	0.000000	0.000000	3.000000	3.000000	1.000000
20048.721324	-0.105722	0.573789	0.006791	75.142494	47.966534	86.753876	-0.240779	0.000000	0.354139	0.000000	0.000000	0.000000	0.000000	-0.000003	-0.000000	0.000000	0.000000	3.000000	3.000000	1.000000
20048.724657	-0.105722	0.573789	0.006791	75.142494	47.966534	86.753876	-0.240779	0.000000	0.354139	0.000000	0.000000	0.000000	0.000000	-0.000003	-0.000000	0.000000	0.000000	3.000000	3.000000	1.000000
20048.727990	-0.105722	0.573789	0.006791	75.159721	48.216663	87.043503	-0.286121	0.000000	0.339562	0.000000	0.000000	0.000000	0.000000	-0.000003	-0.000000	0.000000	0.000000	3.000000	3.000000	1.000000
20048.731324	-0.105722	0.573789	0.006791	75.159721	48.216663	87.043503	-0.286121	0.000000	0.339562	0.000000	0.000000	0.000000	0.000000	-0.000003	-0.000000	0.000000	0.000000	3.000000	3.000000	1.000000
20048.734657	-0.106109	0.573875	0.006659	75.159721	48.216663	87.043503	-0.286121	0.000000	0.339562	0.000000	0.000000	0.000000	-0.116064	0.025796	-0.039663	0.000000	0.000000	3.000000	3.000000	1.000000
20048.737990	-0.106109	0.573875	0.006659	75.174881	48.446537	87.308304	-0.286121	0.000000	0.339562	0.000000	0.000000	0.000000	-0.116064	0.025796	-0.039663	0.000000	0.000000	3.000000	3.000000	1.000000
20048.741324	-0.106109	0.573875	0.006659	75.174881	48.446537	87.308304	-0.286121	0.000000	0.339562	0.000000	0.000000	0.000000	-0.116064	0.025796	-0.039663	0.000000	0.000000	3.000000	3.000000	1.000000
20048.744657	-0.106109	0.573875	0.006659	75.174881	48.446537	87.308304	-0.286121	0.000000	0.339562	0.000000	0.000000	0.000000	-0.116064	0.025796	-0.039663	0.000000	0.000000	3.000000	3.000000	1.000000
20048.747990	-0.106866	0.574038	0.006422	75.186447	48.624157	87.522606	-0.305465	0.000000	0.332952	0.000000	0.000000	0.000000	-0.226984	0.049176	-0.071188	0.000000	0.000000	3.000000	3.000000	1.000000
20048.751324	-0.106866	0.574038	0.006422	75.186447	48.624157	87.522606	-0.305465	0.000000	0.332952	0.000000	0.000000	0.000000	-0.000000	0.000002	-0.000000	0.000000	0.000000	3.000000	3.000000	1.000000
20048.754657	-0.106866	0.574038	0.006422	75.186447	48.624157	87.522606	-0.305465	0.000000	0.332952	0.000000	0.000000	0.000000	-0.000000	0.000002	-0.000000	0.000000	0.000000	3.000000	3.000000	1.000000
20048.757990	-0.106866	0.574038	0.006422	75.204636	48.789066	87.713234	-0.343295	0.000000	0.321087	0.000000	0.000000	0.000000	-0.000000	0.000002	-0.000000	0.000000	0.000000	3.000000	3.000000	1.000000
20048.761324	-0.106866	0.574038	0.006422	75.204636	48.789066	87.713234	-0.343295	0.000000	0.321087	0.000000	0.000000	0.000000	-0.000000	0.000002	-0.000000	0.000000	0.000000	3.000000	3.000000	1.000000
20048.764657	-0.107219	0.574108	0.006345	75.204636	48.789066	87.713234	-0.343295	0.000000	0.321087	0.000000	0.000000	0.000000	-0.105934	0.021004	-0.023069	0.000000	0.000000	3.000000	3.000000	1.000000
20048.767990	-0.107219	0.574108	0.006345	75.243713	48.916107	87.841019	-0.343295	0.000000	0.321087	0.000000	0.000000	0.000000	-0.105934	0.021004	-0.023069	0.000000	0.000000	3.000000	3.000000	1.000000
20048.771324	-0.107219	0.574108	0.006345	75.243713	48.916107	87.841019	-0.343295	0.000000	0.321087	0.000000	0.000000	0.000000	-0.105934	0.021004	-0.023069	0.000000	0.000000	3.000000	3.000000	1.000000
20048.774657	-0.107219	0.574108	0.006345	75.243713	48.916107	87.841019	-0.343295	0.000000	0.321087	0.000000	0.000000	0.000000	-0.105934	0.021004	-0.023069	0.000000	0.000000	3.000000	3.000000	1.000000
20048.777990	-0.107894	0.574238	0.006155	75.304390	49.026333	87.928841	-0.360951	0.000000	0.317242	0.000000	0.000000	0.000000	-0.202430	0.038977	-0.056820	0.000000	0.000000	3.000000	3.000000	1.000000
20048.781324	-0.107894	0.574238	0.006155	75.304390	49.026333	87.928841	-0.360951	0.000000	0.317242	0.000000	0.000000	0.000000	-0.000001	-0.000005	-0.000000	0.000000	0.000000	3.000000	3.000000	1.000000
20048.784657	-0.107894	0.574238	0.006155	75.304390	49.026333	87.928841	-0.360951	0.000000	0.317242	0.000000	0.000000	0.000000	-0.000001	-0.000005	-0.000000	0.000000	0.000000	3.000000	3.000000	1.000000
20048.787990	-0.107894	0.574238	0.006155	75.385742	49.132881	87.988533	-0.394689	0.000000	0.307772	0.000000	0.000000	0.000000	-0.000001	-0.000005	-0.000000	0.000000	0.000000	3.000000	3.000000	1.000000
20048.791324	-0.107894	0.574238	0.006155	75.385742	49.132881	87.988533	-0.394689	0.000000	0.307772	0.000000	0.000000	0.000000	-0.000001	-0.000005	-0.000000	0.000000	0.000000	3.000000	3.000000	1.000000
20048.794657	-0.108226	0.574282	0.006089	75.385742	49.132881	87.988533	-0.394689	0.000000	0.307772	0.000000	0.000000	0.000000	-0.099716	0.013215	-0.019903	0.000000	0.000000	3.000000	3.000000	1.000000
20048.797990	-0.108226	0.574282	0.006089	75.481583	49.239330	88.024864	-0.394689	0.000000	0.307772	0.000000	0.000000	0.000000	-0.099716	0.013215	-0.019903	0.000000	0.000000	3.000000	3.000000	1.000000
20048.801324	-0.108226	0.574282	0.006089	75.481583	49.239330	88.024864	-0.394689	0.000000	0.307772	0.000000	0.000000	0.000000	-0.099716	0.013215	-0.019903	0.000000	0.000000	3.000000	3.000000	1.000000
20048.804657	-0.108226	0.574282	0.006089	75.481583	49.239330	88.024864	-0.394689	0.000000	0.307772	0.000000	0.000000	0.000000	-0.099716	0.013215	-0.019903	0.000000	0.000000	3.000000	3.000000	1.000000
20048.807990	-0.108771	0.574329	0.006039	75.590027	49.378712	88.075760	-0.411308	0.000000	0.304455	0.000000	0.000000	0.000000	-0.163500	0.013844	-0.015026	0.000000	0.000000	3.000000	3.000000	1.000000
20048.811324	-0.108771	0.574329	0.006039	75.590027	49.378712	88.075760	-0.411308	0.000000	0.304455	0.000000	0.000000	0.000000	-0.163500	0.013844	-0.015026	0.000000	0.000000	3.000000	3.000000	1.000000
20048.814657	-0.108771	0.574329	0.006039	75.590027	49.378712	88.075760	-0.411308	0.000000	0.304455	0.000000	0.000000	0.000000	-0.163500	0.013844	-0.015026	0.000000	0.000000	3.000000	3.000000	1.000000
20048.817990	-0.108771	0.574329	0.006039	75.711769	49.454754	88.041077	-0.438558	0.000000	0.301951	0.000000	0.000000	0.000000	-0.163500	0.013844	-0.015026	0.000000	0.000000	3.000000	3.000000	1.000000
20048.821324	-0.108988	0.574349	0.006072	75.711769	49.454754	88.041077	-0.438558	0.000000	0.301951	0.000000	0.000000	0.000000	-0.064997	0.006046	0.009964	0.000000	0.000000	3.000000	3.000000	1.000000
20048.824657	-0.108988	0.574349	0.006072	75.711769	49.454754	88.041077	-0.438558	0.000000	0.301951	0.000000	0.000000	0.000000	-0.064997	0.006046	0.009964	0.000000	0.000000	3.000000	3.000000	1.000000
20048.827990	-0.108988	0.574349	0.006072	75.858284	49.429607	87.870316	-0.449391	0.000000	0.303612	0.000000	0.000000	0.000000	-0.064997	0.006046	0.009964	0.000000	0.000000	3.000000	3.000000	1.000000
20048.831324	-0.109170	0.574379	0.006156	75.858284	49.429607	87.870316	-0.449391	0.000000	0.303612	0.000000	0.000000	0.000000	-0.054632	0.009066	0.024999	0.000000	0.000000	3.000000	3.000000	1.000000
20048.834657	-0.109170	0.574379	0.006156	75.858284	49.429607	87.870316	-0.449391	0.000000	0.303612	0.000000	0.000000	0.000000	-0.054632	0.009066	0.024999	0.000000	0.000000	3.000000	3.000000	1.000000
20048.837990	-0.109170	0.574379	0.006156	76.035278	49.432384	87.688232	-0.458496	0.000000	0.307778	0.000000	0.000000	0.000000	-0.054632	0.009066	0.024999	0.000000	0.000000	3.000000	3.000000	1.000000
20048.841324	-0.109170	0.574379	0.006156	76.035278	49.432384	87.688232	-0.458496	0.000000	0.307778	0.000000	0.000000	0.000000	-0.054632	0.009066	0.024999	0.000000	0.000000	3.000000	3.000000	1.000000
[truncated: 442 more rows]
