# Supplementary material for: Haptic Guidance Needs to Be Intuitive Not Just Informative to Improve Human Motor Accuracy
Source: PLoS One. 2016 Mar 16;11(3):e0150912. doi: 10.1371/journal.pone.0150912 (PMC4794196; doi:10.1371/journal.pone.0150912)
Supplement: S1 Data — (ZIP) [file pone.0150912.s001.zip › Subject7/exp1_0004.txt]

Time	PosX	PosY	PosZ	RotX	RotY	RotZ	ForceX	ForceY	ForceZ	MomentX	MomentY	MomentZ	VelocityX	VelocityY	VelocityZ	CalibratedWeight	ButtonDown	Condition	Trial	Visual
20054.037990	0.000483	0.447486	0.242375	72.734993	48.749683	79.962036	1.914632	0.000000	4.618894	0.000000	0.000000	0.000000	0.009972	-0.017398	0.014229	0.000000	1.000000	3.000000	4.000000	0.000000
20054.041324	0.000483	0.447486	0.242375	72.734993	48.749683	79.962036	1.914632	0.000000	4.618894	0.000000	0.000000	0.000000	0.009972	-0.017398	0.014229	0.000000	1.000000	3.000000	4.000000	0.000000
20054.044657	0.000483	0.447486	0.242375	72.734993	48.749683	79.962036	1.914632	0.000000	4.618894	0.000000	0.000000	0.000000	0.009972	-0.017398	0.014229	0.000000	1.000000	3.000000	4.000000	0.000000
20054.047990	0.000483	0.447486	0.242375	72.675728	48.586914	79.744720	1.914853	0.000000	4.618803	0.000000	0.000000	0.000000	0.009972	-0.017398	0.014229	0.000000	1.000000	3.000000	4.000000	0.000000
20054.051324	0.000949	0.447729	0.242748	72.675728	48.586914	79.744720	1.914853	0.000000	4.618803	0.000000	0.000000	0.000000	0.139627	0.073033	0.111795	0.000000	1.000000	3.000000	4.000000	0.000000
20054.054657	0.000949	0.447729	0.242748	72.675728	48.586914	79.744720	1.914853	0.000000	4.618803	0.000000	0.000000	0.000000	0.139627	0.073033	0.111795	0.000000	1.000000	3.000000	4.000000	0.000000
20054.057990	0.000949	0.447729	0.242748	72.646217	48.471252	79.579849	1.919898	0.000000	4.616708	0.000000	0.000000	0.000000	0.139627	0.073033	0.111795	0.000000	1.000000	3.000000	4.000000	0.000000
20054.061324	0.001382	0.447969	0.243409	72.646217	48.471252	79.579849	1.919898	0.000000	4.616708	0.000000	0.000000	0.000000	0.129973	0.071957	0.198294	0.000000	1.000000	3.000000	4.000000	0.000000
20054.064657	0.001382	0.447969	0.243409	72.646217	48.471252	79.579849	1.919898	0.000000	4.616708	0.000000	0.000000	0.000000	0.129973	0.071957	0.198294	0.000000	1.000000	3.000000	4.000000	0.000000
20054.067990	0.001382	0.447969	0.243409	72.630005	48.116657	79.094666	1.922458	0.000000	4.615643	0.000000	0.000000	0.000000	0.129973	0.071957	0.198294	0.000000	1.000000	3.000000	4.000000	0.000000
20054.071324	0.001684	0.448186	0.244373	72.630005	48.116657	79.094666	1.922458	0.000000	4.615643	0.000000	0.000000	0.000000	0.090490	0.065187	0.289273	0.000000	1.000000	3.000000	4.000000	0.000000
20054.074657	0.001684	0.448186	0.244373	72.630005	48.116657	79.094666	1.922458	0.000000	4.615643	0.000000	0.000000	0.000000	0.090490	0.065187	0.289273	0.000000	1.000000	3.000000	4.000000	0.000000
20054.077990	0.001684	0.448186	0.244373	72.774605	47.853127	78.575584	1.920849	0.000000	4.616313	0.000000	0.000000	0.000000	0.090490	0.065187	0.289273	0.000000	1.000000	3.000000	4.000000	0.000000
20054.081324	0.001684	0.448186	0.244373	72.774605	47.853127	78.575584	1.920849	0.000000	4.616313	0.000000	0.000000	0.000000	0.090490	0.065187	0.289273	0.000000	1.000000	3.000000	4.000000	0.000000
20054.084657	0.001853	0.448443	0.245304	72.774605	47.853127	78.575584	1.920849	0.000000	4.616313	0.000000	0.000000	0.000000	0.050692	0.077024	0.279311	0.000000	1.000000	3.000000	4.000000	0.000000
20054.087990	0.001853	0.448443	0.245304	73.075134	47.958462	78.334763	1.920849	0.000000	4.616313	0.000000	0.000000	0.000000	0.050692	0.077024	0.279311	0.000000	1.000000	3.000000	4.000000	0.000000
20054.091324	0.001688	0.448510	0.246072	73.075134	47.958462	78.334763	1.920849	0.000000	4.616313	0.000000	0.000000	0.000000	-0.049469	0.020187	0.230423	0.000000	1.000000	3.000000	4.000000	0.000000
20054.094657	0.001688	0.448510	0.246072	73.075134	47.958462	78.334763	1.920849	0.000000	4.616313	0.000000	0.000000	0.000000	-0.049469	0.020187	0.230423	0.000000	1.000000	3.000000	4.000000	0.000000
20054.097990	0.001688	0.448510	0.246072	73.452370	48.525906	78.564148	1.909591	0.000000	4.620980	0.000000	0.000000	0.000000	-0.049469	0.020187	0.230423	0.000000	1.000000	3.000000	4.000000	0.000000
20054.101324	0.001389	0.448541	0.246743	73.452370	48.525906	78.564148	1.909591	0.000000	4.620980	0.000000	0.000000	0.000000	-0.089740	0.009054	0.201301	0.000000	1.000000	3.000000	4.000000	0.000000
20054.104657	0.001389	0.448541	0.246743	73.452370	48.525906	78.564148	1.909591	0.000000	4.620980	0.000000	0.000000	0.000000	-0.089740	0.009054	0.201301	0.000000	1.000000	3.000000	4.000000	0.000000
20054.107990	0.001122	0.448552	0.247365	73.715782	49.295883	79.136482	1.900359	0.000000	4.624785	0.000000	0.000000	0.000000	-0.079901	0.003476	0.186576	0.000000	1.000000	3.000000	4.000000	0.000000
20054.111324	0.001122	0.448552	0.247365	73.715782	49.295883	79.136482	1.900359	0.000000	4.624785	0.000000	0.000000	0.000000	-0.079901	0.003476	0.186576	0.000000	1.000000	3.000000	4.000000	0.000000
20054.114657	0.001122	0.448552	0.247365	73.715782	49.295883	79.136482	1.900359	0.000000	4.624785	0.000000	0.000000	0.000000	-0.079901	0.003476	0.186576	0.000000	1.000000	3.000000	4.000000	0.000000
20054.117990	0.001122	0.448552	0.247365	73.848503	50.560230	80.391792	1.892002	0.000000	4.628211	0.000000	0.000000	0.000000	-0.079901	0.003476	0.186576	0.000000	1.000000	3.000000	4.000000	0.000000
20054.121324	0.000789	0.448544	0.248065	73.848503	50.560230	80.391792	1.892002	0.000000	4.628211	0.000000	0.000000	0.000000	-0.100101	-0.002584	0.210106	0.000000	1.000000	3.000000	4.000000	0.000000
20054.124657	0.000789	0.448544	0.248065	73.848503	50.560230	80.391792	1.892002	0.000000	4.628211	0.000000	0.000000	0.000000	-0.100101	-0.002584	0.210106	0.000000	1.000000	3.000000	4.000000	0.000000
20054.127990	0.000789	0.448544	0.248065	73.873085	51.693092	81.603241	1.882078	0.000000	4.632255	0.000000	0.000000	0.000000	-0.100101	-0.002584	0.210106	0.000000	1.000000	3.000000	4.000000	0.000000
20054.131324	0.000521	0.448498	0.248669	73.873085	51.693092	81.603241	1.882078	0.000000	4.632255	0.000000	0.000000	0.000000	-0.080215	-0.013788	0.181018	0.000000	1.000000	3.000000	4.000000	0.000000
20054.134657	0.000521	0.448498	0.248669	73.873085	51.693092	81.603241	1.882078	0.000000	4.632255	0.000000	0.000000	0.000000	-0.080215	-0.013788	0.181018	0.000000	1.000000	3.000000	4.000000	0.000000
20054.137990	0.000521	0.448498	0.248669	73.879700	52.673092	82.671844	1.873874	0.000000	4.635579	0.000000	0.000000	0.000000	-0.080215	-0.013788	0.181018	0.000000	1.000000	3.000000	4.000000	0.000000
20054.141324	0.000153	0.448433	0.249223	73.879700	52.673092	82.671844	1.873874	0.000000	4.635579	0.000000	0.000000	0.000000	-0.110538	-0.019420	0.166429	0.000000	1.000000	3.000000	4.000000	0.000000
20054.144657	0.000153	0.448433	0.249223	73.879700	52.673092	82.671844	1.873874	0.000000	4.635579	0.000000	0.000000	0.000000	-0.110538	-0.019420	0.166429	0.000000	1.000000	3.000000	4.000000	0.000000
20054.147990	0.000153	0.448433	0.249223	73.887001	53.459347	83.535828	1.864387	0.000000	4.639403	0.000000	0.000000	0.000000	-0.110538	-0.019420	0.166429	0.000000	1.000000	3.000000	4.000000	0.000000
20054.151324	-0.000317	0.448331	0.249682	73.887001	53.459347	83.535828	1.864387	0.000000	4.639403	0.000000	0.000000	0.000000	-0.140903	-0.030680	0.137506	0.000000	1.000000	3.000000	4.000000	0.000000
20054.154657	-0.000317	0.448331	0.249682	73.887001	53.459347	83.535828	1.864387	0.000000	4.639403	0.000000	0.000000	0.000000	-0.140903	-0.030680	0.137506	0.000000	1.000000	3.000000	4.000000	0.000000
20054.157990	-0.000317	0.448331	0.249682	73.873962	54.056751	84.223610	1.853912	0.000000	4.643599	0.000000	0.000000	0.000000	-0.140903	-0.030680	0.137506	0.000000	1.000000	3.000000	4.000000	0.000000
20054.161324	-0.000317	0.448331	0.249682	73.873962	54.056751	84.223610	1.853912	0.000000	4.643599	0.000000	0.000000	0.000000	-0.140903	-0.030680	0.137506	0.000000	1.000000	3.000000	4.000000	0.000000
20054.164657	-0.000821	0.448210	0.250060	73.873962	54.056751	84.223610	1.853912	0.000000	4.643599	0.000000	0.000000	0.000000	-0.151131	-0.036204	0.113445	0.000000	1.000000	3.000000	4.000000	0.000000
20054.167990	-0.000821	0.448210	0.250060	73.834473	54.537601	84.816879	1.853912	0.000000	4.643599	0.000000	0.000000	0.000000	-0.151131	-0.036204	0.113445	0.000000	1.000000	3.000000	4.000000	0.000000
20054.171324	-0.001358	0.448071	0.250358	73.834473	54.537601	84.816879	1.853912	0.000000	4.643599	0.000000	0.000000	0.000000	-0.161324	-0.041742	0.089426	0.000000	1.000000	3.000000	4.000000	0.000000
20054.174657	-0.001358	0.448071	0.250358	73.834473	54.537601	84.816879	1.853912	0.000000	4.643599	0.000000	0.000000	0.000000	-0.161324	-0.041742	0.089426	0.000000	1.000000	3.000000	4.000000	0.000000
20054.177990	-0.001358	0.448071	0.250358	73.734444	54.926373	85.376663	1.832874	0.000000	4.651943	0.000000	0.000000	0.000000	-0.161324	-0.041742	0.089426	0.000000	1.000000	3.000000	4.000000	0.000000
20054.181324	-0.001358	0.448071	0.250358	73.734444	54.926373	85.376663	1.832874	0.000000	4.651943	0.000000	0.000000	0.000000	-0.161324	-0.041742	0.089426	0.000000	1.000000	3.000000	4.000000	0.000000
20054.184657	-0.001863	0.447932	0.250592	73.734444	54.926373	85.376663	1.832874	0.000000	4.651943	0.000000	0.000000	0.000000	-0.151329	-0.041517	0.070290	0.000000	1.000000	3.000000	4.000000	0.000000
20054.187990	-0.001863	0.447932	0.250592	73.578659	55.277103	85.953865	1.832874	0.000000	4.651943	0.000000	0.000000	0.000000	-0.151329	-0.041517	0.070290	0.000000	1.000000	3.000000	4.000000	0.000000
20054.191324	-0.002401	0.447815	0.250716	73.578659	55.277103	85.953865	1.832874	0.000000	4.651943	0.000000	0.000000	0.000000	-0.161400	-0.035299	0.036995	0.000000	1.000000	3.000000	4.000000	0.000000
20054.194657	-0.002401	0.447815	0.250716	73.578659	55.277103	85.953865	1.832874	0.000000	4.651943	0.000000	0.000000	0.000000	-0.161400	-0.035299	0.036995	0.000000	1.000000	3.000000	4.000000	0.000000
20054.197990	-0.002401	0.447815	0.250716	73.403351	55.586163	86.509247	1.813822	0.000000	4.659404	0.000000	0.000000	0.000000	-0.161400	-0.035299	0.036995	0.000000	1.000000	3.000000	4.000000	0.000000
20054.201324	-0.002905	0.447698	0.250775	73.403351	55.586163	86.509247	1.813822	0.000000	4.659404	0.000000	0.000000	0.000000	-0.151295	-0.035066	0.017934	0.000000	0.000000	3.000000	4.000000	0.000000
20054.204657	-0.002905	0.447698	0.250775	73.403351	55.586163	86.509247	1.813822	0.000000	4.659404	0.000000	0.000000	0.000000	-0.151295	-0.035066	0.017934	0.000000	0.000000	3.000000	4.000000	0.000000
20054.207990	-0.002905	0.447698	0.250775	73.252304	55.874035	87.009499	1.805301	0.000000	4.662713	0.000000	0.000000	0.000000	-0.151295	-0.035066	0.017934	0.000000	0.000000	3.000000	4.000000	0.000000
20054.211324	-0.002905	0.447698	0.250775	73.252304	55.874035	87.009499	1.805301	0.000000	4.662713	0.000000	0.000000	0.000000	-0.151295	-0.035066	0.017934	0.000000	0.000000	3.000000	4.000000	0.000000
20054.214657	-0.003275	0.447620	0.250773	73.252304	55.874035	87.009499	1.805301	0.000000	4.662713	0.000000	0.000000	0.000000	-0.110902	-0.023209	-0.000798	0.000000	0.000000	3.000000	4.000000	0.000000
20054.217990	-0.003275	0.447620	0.250773	73.159050	56.126804	87.408096	1.805301	0.000000	4.662713	0.000000	0.000000	0.000000	-0.110902	-0.023209	-0.000798	0.000000	0.000000	3.000000	4.000000	0.000000
20054.221324	-0.003611	0.447583	0.250707	73.159050	56.126804	87.408096	1.805301	0.000000	4.662713	0.000000	0.000000	0.000000	-0.100724	-0.011343	-0.019617	0.000000	0.000000	3.000000	4.000000	0.000000
20054.224657	-0.003611	0.447583	0.250707	73.159050	56.126804	87.408096	1.805301	0.000000	4.662713	0.000000	0.000000	0.000000	-0.100724	-0.011343	-0.019617	0.000000	0.000000	3.000000	4.000000	0.000000
20054.227990	-0.003611	0.447583	0.250707	73.139977	56.322544	87.660378	1.794302	0.000000	4.666956	0.000000	0.000000	0.000000	-0.100724	-0.011343	-0.019617	0.000000	0.000000	3.000000	4.000000	0.000000
20054.231324	-0.003611	0.447583	0.250707	73.139977	56.322544	87.660378	1.794302	0.000000	4.666956	0.000000	0.000000	0.000000	-0.100724	-0.011343	-0.019617	0.000000	0.000000	3.000000	4.000000	0.000000
20054.234657	-0.003845	0.447564	0.250627	73.139977	56.322544	87.660378	1.794302	0.000000	4.666956	0.000000	0.000000	0.000000	-0.070439	-0.005472	-0.024162	0.000000	0.000000	3.000000	4.000000	0.000000
20054.237990	-0.003845	0.447564	0.250627	73.173515	56.430580	87.761032	1.794302	0.000000	4.666956	0.000000	0.000000	0.000000	-0.070439	-0.005472	-0.024162	0.000000	0.000000	3.000000	4.000000	0.000000
20054.241324	-0.003845	0.447564	0.250627	73.173515	56.430580	87.761032	1.794302	0.000000	4.666956	0.000000	0.000000	0.000000	-0.070439	-0.005472	-0.024162	0.000000	0.000000	3.000000	4.000000	0.000000
20054.244657	-0.003845	0.447564	0.250627	73.173515	56.430580	87.761032	1.794302	0.000000	4.666956	0.000000	0.000000	0.000000	-0.070439	-0.005472	-0.024162	0.000000	0.000000	3.000000	4.000000	0.000000
20054.247990	-0.004146	0.447549	0.250356	73.211487	56.483112	87.798340	1.790994	0.000000	4.668227	0.000000	0.000000	0.000000	-0.090247	-0.004706	-0.081230	0.000000	0.000000	3.000000	4.000000	0.000000
20054.251324	-0.004146	0.447549	0.250356	73.211487	56.483112	87.798340	1.790994	0.000000	4.668227	0.000000	0.000000	0.000000	-0.090247	-0.004706	-0.081230	0.000000	0.000000	3.000000	4.000000	0.000000
20054.254657	-0.004146	0.447549	0.250356	73.211487	56.483112	87.798340	1.790994	0.000000	4.668227	0.000000	0.000000	0.000000	-0.090247	-0.004706	-0.081230	0.000000	0.000000	3.000000	4.000000	0.000000
20054.257990	-0.004146	0.447549	0.250356	73.250671	56.496487	87.796249	1.787792	0.000000	4.669454	0.000000	0.000000	0.000000	-0.090247	-0.004706	-0.081230	0.000000	0.000000	3.000000	4.000000	0.000000
20054.261324	-0.004313	0.447590	0.250166	73.250671	56.496487	87.796249	1.787792	0.000000	4.669454	0.000000	0.000000	0.000000	-0.050035	0.012366	-0.057101	0.000000	0.000000	3.000000	4.000000	0.000000
20054.264657	-0.004313	0.447590	0.250166	73.250671	56.496487	87.796249	1.787792	0.000000	4.669454	0.000000	0.000000	0.000000	-0.050035	0.012366	-0.057101	0.000000	0.000000	3.000000	4.000000	0.000000
20054.267990	-0.004313	0.447590	0.250166	73.280243	56.512722	87.807144	1.786263	0.000000	4.670039	0.000000	0.000000	0.000000	-0.050035	0.012366	-0.057101	0.000000	0.000000	3.000000	4.000000	0.000000
20054.271324	-0.004513	0.447593	0.249943	73.280243	56.512722	87.807144	1.786263	0.000000	4.670039	0.000000	0.000000	0.000000	-0.060016	0.000907	-0.066853	0.000000	0.000000	3.000000	4.000000	0.000000
20054.274657	-0.004513	0.447593	0.249943	73.280243	56.512722	87.807144	1.786263	0.000000	4.670039	0.000000	0.000000	0.000000	-0.060016	0.000907	-0.066853	0.000000	0.000000	3.000000	4.000000	0.000000
20054.277990	-0.004513	0.447593	0.249943	73.295403	56.564556	87.876747	1.784391	0.000000	4.670754	0.000000	0.000000	0.000000	-0.060016	0.000907	-0.066853	0.000000	0.000000	3.000000	4.000000	0.000000
20054.281324	-0.004513	0.447593	0.249943	73.295403	56.564556	87.876747	1.784391	0.000000	4.670754	0.000000	0.000000	0.000000	-0.060016	0.000907	-0.066853	0.000000	0.000000	3.000000	4.000000	0.000000
20054.284657	-0.004713	0.447596	0.249688	73.295403	56.564556	87.876747	1.784391	0.000000	4.670754	0.000000	0.000000	0.000000	-0.059915	0.001039	-0.076400	0.000000	0.000000	3.000000	4.000000	0.000000
20054.287990	-0.004713	0.447596	0.249688	73.310753	56.626984	87.958961	1.784391	0.000000	4.670754	0.000000	0.000000	0.000000	-0.059915	0.001039	-0.076400	0.000000	0.000000	3.000000	4.000000	0.000000
20054.291324	-0.004713	0.447596	0.249688	73.310753	56.626984	87.958961	1.784391	0.000000	4.670754	0.000000	0.000000	0.000000	-0.059915	0.001039	-0.076400	0.000000	0.000000	3.000000	4.000000	0.000000
20054.294657	-0.004713	0.447596	0.249688	73.310753	56.626984	87.958961	1.784391	0.000000	4.670754	0.000000	0.000000	0.000000	-0.059915	0.001039	-0.076400	0.000000	0.000000	3.000000	4.000000	0.000000
20054.297990	-0.005112	0.447565	0.249178	73.324371	56.680786	88.032158	1.782719	0.000000	4.671393	0.000000	0.000000	0.000000	-0.119698	-0.009511	-0.153142	0.000000	0.000000	3.000000	4.000000	0.000000
20054.301324	-0.005112	0.447565	0.249178	73.324371	56.680786	88.032158	1.782719	0.000000	4.671393	0.000000	0.000000	0.000000	-0.119698	-0.009511	-0.153142	0.000000	0.000000	3.000000	4.000000	0.000000
20054.304657	-0.005112	0.447565	0.249178	73.324371	56.680786	88.032158	1.782719	0.000000	4.671393	0.000000	0.000000	0.000000	-0.119698	-0.009511	-0.153142	0.000000	0.000000	3.000000	4.000000	0.000000
20054.307990	-0.005112	0.447565	0.249178	73.339645	56.746201	88.114639	1.779376	0.000000	4.672668	0.000000	0.000000	0.000000	-0.119698	-0.009511	-0.153142	0.000000	0.000000	3.000000	4.000000	0.000000
20054.311324	-0.005244	0.447569	0.248891	73.339645	56.746201	88.114639	1.779376	0.000000	4.672668	0.000000	0.000000	0.000000	-0.039602	0.001174	-0.085942	0.000000	0.000000	3.000000	4.000000	0.000000
20054.314657	-0.005244	0.447569	0.248891	73.339645	56.746201	88.114639	1.779376	0.000000	4.672668	0.000000	0.000000	0.000000	-0.039602	0.001174	-0.085942	0.000000	0.000000	3.000000	4.000000	0.000000
20054.317990	-0.005244	0.447569	0.248891	73.353218	56.805706	88.188103	1.779000	0.000000	4.672811	0.000000	0.000000	0.000000	-0.039602	0.001174	-0.085942	0.000000	0.000000	3.000000	4.000000	0.000000
20054.321324	-0.005244	0.447569	0.248891	73.353218	56.805706	88.188103	1.779000	0.000000	4.672811	0.000000	0.000000	0.000000	-0.039602	0.001174	-0.085942	0.000000	0.000000	3.000000	4.000000	0.000000
20054.324657	-0.005410	0.447591	0.248652	73.353218	56.805706	88.188103	1.779000	0.000000	4.672811	0.000000	0.000000	0.000000	-0.049730	0.006759	-0.071717	0.000000	0.000000	3.000000	4.000000	0.000000
20054.327990	-0.005410	0.447591	0.248652	73.363358	56.847660	88.243248	1.779000	0.000000	4.672811	0.000000	0.000000	0.000000	-0.049730	0.006759	-0.071717	0.000000	0.000000	3.000000	4.000000	0.000000
20054.331324	-0.005410	0.447591	0.248652	73.363358	56.847660	88.243248	1.779000	0.000000	4.672811	0.000000	0.000000	0.000000	-0.049730	0.006759	-0.071717	0.000000	0.000000	3.000000	4.000000	0.000000
20054.334657	-0.005410	0.447591	0.248652	73.363358	56.847660	88.243248	1.779000	0.000000	4.672811	0.000000	0.000000	0.000000	-0.049730	0.006759	-0.071717	0.000000	0.000000	3.000000	4.000000	0.000000
20054.337990	-0.005674	0.447674	0.248207	73.376488	56.883625	88.291855	1.777773	0.000000	4.673278	0.000000	0.000000	0.000000	-0.079345	0.024939	-0.133717	0.000000	0.000000	3.000000	4.000000	0.000000
20054.341324	-0.005674	0.447674	0.248207	73.376488	56.883625	88.291855	1.777773	0.000000	4.673278	0.000000	0.000000	0.000000	-0.079345	0.024939	-0.133717	0.000000	0.000000	3.000000	4.000000	0.000000
20054.344657	-0.005674	0.447674	0.248207	73.376488	56.883625	88.291855	1.777773	0.000000	4.673278	0.000000	0.000000	0.000000	-0.079345	0.024939	-0.133717	0.000000	0.000000	3.000000	4.000000	0.000000
20054.347990	-0.005674	0.447674	0.248207	73.392365	56.908424	88.321266	1.776211	0.000000	4.673871	0.000000	0.000000	0.000000	-0.079345	0.024939	-0.133717	0.000000	0.000000	3.000000	4.000000	0.000000
20054.351324	-0.005806	0.447715	0.248015	73.392365	56.908424	88.321266	1.776211	0.000000	4.673871	0.000000	0.000000	0.000000	-0.039713	0.012336	-0.057380	0.000000	0.000000	3.000000	4.000000	0.000000
20054.354657	-0.005806	0.447715	0.248015	73.392365	56.908424	88.321266	1.776211	0.000000	4.673871	0.000000	0.000000	0.000000	-0.039713	0.012336	-0.057380	0.000000	0.000000	3.000000	4.000000	0.000000
20054.357990	-0.005806	0.447715	0.248015	73.418472	56.910904	88.314880	1.775229	0.000000	4.674244	0.000000	0.000000	0.000000	-0.039713	0.012336	-0.057380	0.000000	0.000000	3.000000	4.000000	0.000000
20054.361324	-0.005806	0.447715	0.248015	73.418472	56.910904	88.314880	1.775229	0.000000	4.674244	0.000000	0.000000	0.000000	-0.039713	0.012336	-0.057380	0.000000	0.000000	3.000000	4.000000	0.000000
20054.364657	-0.005972	0.447776	0.247840	73.418472	56.910904	88.314880	1.775229	0.000000	4.674244	0.000000	0.000000	0.000000	-0.049772	0.018033	-0.052646	0.000000	0.000000	3.000000	4.000000	0.000000
20054.367990	-0.005972	0.447776	0.247840	73.453491	56.897724	88.288445	1.775229	0.000000	4.674244	0.000000	0.000000	0.000000	-0.049772	0.018033	-0.052646	0.000000	0.000000	3.000000	4.000000	0.000000
20054.371324	-0.005972	0.447776	0.247840	73.453491	56.897724	88.288445	1.775229	0.000000	4.674244	0.000000	0.000000	0.000000	-0.049772	0.018033	-0.052646	0.000000	0.000000	3.000000	4.000000	0.000000
20054.374657	-0.005972	0.447776	0.247840	73.453491	56.897724	88.288445	1.775229	0.000000	4.674244	0.000000	0.000000	0.000000	-0.049772	0.018033	-0.052646	0.000000	0.000000	3.000000	4.000000	0.000000
20054.377990	-0.006337	0.447876	0.247504	73.486786	56.875587	88.252678	1.773592	0.000000	4.674866	0.000000	0.000000	0.000000	-0.109546	0.030212	-0.100789	0.000000	0.000000	3.000000	4.000000	0.000000
20054.381324	-0.006337	0.447876	0.247504	73.486786	56.875587	88.252678	1.773592	0.000000	4.674866	0.000000	0.000000	0.000000	-0.109546	0.030212	-0.100789	0.000000	0.000000	3.000000	4.000000	0.000000
20054.384657	-0.006337	0.447876	0.247504	73.486786	56.875587	88.252678	1.773592	0.000000	4.674866	0.000000	0.000000	0.000000	-0.109546	0.030212	-0.100789	0.000000	0.000000	3.000000	4.000000	0.000000
20054.387990	-0.006337	0.447876	0.247504	73.503746	56.872295	88.253746	1.769666	0.000000	4.676353	0.000000	0.000000	0.000000	-0.109546	0.030212	-0.100789	0.000000	0.000000	3.000000	4.000000	0.000000
20054.391324	-0.006570	0.447936	0.247359	73.503746	56.872295	88.253746	1.769666	0.000000	4.676353	0.000000	0.000000	0.000000	-0.069850	0.017900	-0.043383	0.000000	0.000000	3.000000	4.000000	0.000000
20054.394657	-0.006570	0.447936	0.247359	73.503746	56.872295	88.253746	1.769666	0.000000	4.676353	0.000000	0.000000	0.000000	-0.069850	0.017900	-0.043383	0.000000	0.000000	3.000000	4.000000	0.000000
20054.397990	-0.006570	0.447936	0.247359	73.510490	56.891590	88.290894	1.766719	0.000000	4.677468	0.000000	0.000000	0.000000	-0.069850	0.017900	-0.043383	0.000000	0.000000	3.000000	4.000000	0.000000
20054.401324	-0.006570	0.447936	0.247359	73.510490	56.891590	88.290894	1.766719	0.000000	4.677468	0.000000	0.000000	0.000000	-0.069850	0.017900	-0.043383	0.000000	0.000000	3.000000	4.000000	0.000000
20054.404657	-0.006769	0.448034	0.247183	73.510490	56.891590	88.290894	1.766719	0.000000	4.677468	0.000000	0.000000	0.000000	-0.059700	0.029554	-0.052724	0.000000	0.000000	3.000000	4.000000	0.000000
20054.407990	-0.006769	0.448034	0.247183	73.516983	56.914852	88.333702	1.766719	0.000000	4.677468	0.000000	0.000000	0.000000	-0.059700	0.029554	-0.052724	0.000000	0.000000	3.000000	4.000000	0.000000
20054.411324	-0.006769	0.448034	0.247183	73.516983	56.914852	88.333702	1.766719	0.000000	4.677468	0.000000	0.000000	0.000000	-0.059700	0.029554	-0.052724	0.000000	0.000000	3.000000	4.000000	0.000000
20054.414657	-0.006769	0.448034	0.247183	73.516983	56.914852	88.333702	1.766719	0.000000	4.677468	0.000000	0.000000	0.000000	-0.059700	0.029554	-0.052724	0.000000	0.000000	3.000000	4.000000	0.000000
20054.417990	-0.007234	0.448232	0.246799	73.526314	56.966461	88.406303	1.764523	0.000000	4.678297	0.000000	0.000000	0.000000	-0.139263	0.059176	-0.115334	0.000000	0.000000	3.000000	4.000000	0.000000
20054.421324	-0.007234	0.448232	0.246799	73.526314	56.966461	88.406303	1.764523	0.000000	4.678297	0.000000	0.000000	0.000000	-0.139263	0.059176	-0.115334	0.000000	0.000000	3.000000	4.000000	0.000000
20054.424657	-0.007234	0.448232	0.246799	73.526314	56.966461	88.406303	1.764523	0.000000	4.678297	0.000000	0.000000	0.000000	-0.139263	0.059176	-0.115334	0.000000	0.000000	3.000000	4.000000	0.000000
20054.427990	-0.007234	0.448232	0.246799	73.550560	57.156742	88.611534	1.759222	0.000000	4.680293	0.000000	0.000000	0.000000	-0.139263	0.059176	-0.115334	0.000000	0.000000	3.000000	4.000000	0.000000
20054.431324	-0.007498	0.448350	0.246543	73.550560	57.156742	88.611534	1.759222	0.000000	4.680293	0.000000	0.000000	0.000000	-0.079394	0.035575	-0.076908	0.000000	0.000000	3.000000	4.000000	0.000000
20054.434657	-0.007498	0.448350	0.246543	73.550560	57.156742	88.611534	1.759222	0.000000	4.680293	0.000000	0.000000	0.000000	-0.079394	0.035575	-0.076908	0.000000	0.000000	3.000000	4.000000	0.000000
20054.437990	-0.007498	0.448350	0.246543	73.585304	57.455517	88.924232	1.756422	0.000000	4.681344	0.000000	0.000000	0.000000	-0.079394	0.035575	-0.076908	0.000000	0.000000	3.000000	4.000000	0.000000
20054.441324	-0.007498	0.448350	0.246543	73.585304	57.455517	88.924232	1.756422	0.000000	4.681344	0.000000	0.000000	0.000000	-0.079394	0.035575	-0.076908	0.000000	0.000000	3.000000	4.000000	0.000000
20054.444657	-0.007762	0.448451	0.246206	73.585304	57.455517	88.924232	1.756422	0.000000	4.681344	0.000000	0.000000	0.000000	-0.079070	0.030093	-0.100983	0.000000	0.000000	3.000000	4.000000	0.000000
20054.447990	-0.007762	0.448451	0.246206	73.620476	57.756851	89.240196	1.756422	0.000000	4.681344	0.000000	0.000000	0.000000	-0.079070	0.030093	-0.100983	0.000000	0.000000	3.000000	4.000000	0.000000
20054.451324	-0.007762	0.448451	0.246206	73.620476	57.756851	89.240196	1.756422	0.000000	4.681344	0.000000	0.000000	0.000000	-0.079070	0.030093	-0.100983	0.000000	0.000000	3.000000	4.000000	0.000000
20054.454657	-0.007762	0.448451	0.246206	73.620476	57.756851	89.240196	1.756422	0.000000	4.681344	0.000000	0.000000	0.000000	-0.079070	0.030093	-0.100983	0.000000	0.000000	3.000000	4.000000	0.000000
20054.457990	-0.008253	0.448768	0.245406	73.649406	57.982021	89.483894	1.754133	0.000000	4.682202	0.000000	0.000000	0.000000	-0.147456	0.095104	-0.240090	0.000000	0.000000	3.000000	4.000000	0.000000
20054.461324	-0.008253	0.448768	0.245406	73.649406	57.982021	89.483894	1.754133	0.000000	4.682202	0.000000	0.000000	0.000000	-0.000000	0.000002	-0.000001	0.000000	0.000000	3.000000	4.000000	0.000000
20054.464657	-0.008253	0.448768	0.245406	73.649406	57.982021	89.483894	1.754133	0.000000	4.682202	0.000000	0.000000	0.000000	-0.000000	0.000002	-0.000001	0.000000	0.000000	3.000000	4.000000	0.000000
20054.467990	-0.008253	0.448768	0.245406	73.672318	58.130348	89.654633	1.750924	0.000000	4.683403	0.000000	0.000000	0.000000	-0.000000	0.000002	-0.000001	0.000000	0.000000	3.000000	4.000000	0.000000
20054.471324	-0.008253	0.448768	0.245406	73.672318	58.130348	89.654633	1.750924	0.000000	4.683403	0.000000	0.000000	0.000000	-0.000000	0.000002	-0.000001	0.000000	0.000000	3.000000	4.000000	0.000000
20054.474657	-0.008548	0.448946	0.244941	73.672318	58.130348	89.654633	1.750924	0.000000	4.683403	0.000000	0.000000	0.000000	-0.088365	0.053459	-0.139555	0.000000	0.000000	3.000000	4.000000	0.000000
20054.477990	-0.008548	0.448946	0.244941	73.688522	58.197384	89.749992	1.750924	0.000000	4.683403	0.000000	0.000000	0.000000	-0.088365	0.053459	-0.139555	0.000000	0.000000	3.000000	4.000000	0.000000
20054.481324	-0.008842	0.449143	0.244459	73.688522	58.197384	89.749992	1.750924	0.000000	4.683403	0.000000	0.000000	0.000000	-0.088185	0.059201	-0.144474	0.000000	0.000000	3.000000	4.000000	0.000000
20054.484657	-0.008842	0.449143	0.244459	73.688522	58.197384	89.749992	1.750924	0.000000	4.683403	0.000000	0.000000	0.000000	-0.088185	0.059201	-0.144474	0.000000	0.000000	3.000000	4.000000	0.000000
20054.487990	-0.008842	0.449143	0.244459	73.706276	58.271057	89.855087	1.746980	0.000000	4.684875	0.000000	0.000000	0.000000	-0.088185	0.059201	-0.144474	0.000000	0.000000	3.000000	4.000000	0.000000
20054.491324	-0.008842	0.449143	0.244459	73.706276	58.271057	89.855087	1.746980	0.000000	4.684875	0.000000	0.000000	0.000000	-0.088185	0.059201	-0.144474	0.000000	0.000000	3.000000	4.000000	0.000000
20054.494657	-0.009168	0.449360	0.243928	73.706276	58.271057	89.855087	1.746980	0.000000	4.684875	0.000000	0.000000	0.000000	-0.097857	0.065025	-0.159161	0.000000	0.000000	3.000000	4.000000	0.000000
20054.497990	-0.009168	0.449360	0.243928	73.725578	58.351448	89.970001	1.746980	0.000000	4.684875	0.000000	0.000000	0.000000	-0.097857	0.065025	-0.159161	0.000000	0.000000	3.000000	4.000000	0.000000
20054.501324	-0.009526	0.449596	0.243349	73.725578	58.351448	89.970001	1.746980	0.000000	4.684875	0.000000	0.000000	0.000000	-0.107486	0.070825	-0.173908	0.000000	0.000000	3.000000	4.000000	0.000000
20054.504657	-0.009526	0.449596	0.243349	73.725578	58.351448	89.970001	1.746980	0.000000	4.684875	0.000000	0.000000	0.000000	-0.107486	0.070825	-0.173908	0.000000	0.000000	3.000000	4.000000	0.000000
20054.507990	-0.009526	0.449596	0.243349	73.744804	58.432098	90.085190	1.742406	0.000000	4.686579	0.000000	0.000000	0.000000	-0.107486	0.070825	-0.173908	0.000000	0.000000	3.000000	4.000000	0.000000
20054.511324	-0.009526	0.449596	0.243349	73.744804	58.432098	90.085190	1.742406	0.000000	4.686579	0.000000	0.000000	0.000000	-0.107486	0.070825	-0.173908	0.000000	0.000000	3.000000	4.000000	0.000000
20054.514657	-0.009917	0.449832	0.242768	73.744804	58.432098	90.085190	1.742406	0.000000	4.686579	0.000000	0.000000	0.000000	-0.117270	0.070721	-0.174328	0.000000	0.000000	3.000000	4.000000	0.000000
20054.517990	-0.009917	0.449832	0.242768	73.765572	58.516819	90.210258	1.742406	0.000000	4.686579	0.000000	0.000000	0.000000	-0.117270	0.070721	-0.174328	0.000000	0.000000	3.000000	4.000000	0.000000
20054.521324	-0.010307	0.450087	0.242137	73.765572	58.516819	90.210258	1.742406	0.000000	4.686579	0.000000	0.000000	0.000000	-0.116857	0.076493	-0.189041	0.000000	0.000000	3.000000	4.000000	0.000000
20054.524657	-0.010307	0.450087	0.242137	73.765572	58.516819	90.210258	1.742406	0.000000	4.686579	0.000000	0.000000	0.000000	-0.116857	0.076493	-0.189041	0.000000	0.000000	3.000000	4.000000	0.000000
20054.527990	-0.010307	0.450087	0.242137	73.781693	58.593002	90.332405	1.736789	0.000000	4.688663	0.000000	0.000000	0.000000	-0.116857	0.076493	-0.189041	0.000000	0.000000	3.000000	4.000000	0.000000
20054.531324	-0.010307	0.450087	0.242137	73.781693	58.593002	90.332405	1.736789	0.000000	4.688663	0.000000	0.000000	0.000000	-0.116857	0.076493	-0.189041	0.000000	0.000000	3.000000	4.000000	0.000000
20054.534657	-0.010762	0.450360	0.241489	73.781693	58.593002	90.332405	1.736789	0.000000	4.688663	0.000000	0.000000	0.000000	-0.136465	0.082128	-0.194456	0.000000	0.000000	3.000000	4.000000	0.000000
20054.537990	-0.010762	0.450360	0.241489	73.796394	58.700684	90.496468	1.736789	0.000000	4.688663	0.000000	0.000000	0.000000	-0.136465	0.082128	-0.194456	0.000000	0.000000	3.000000	4.000000	0.000000
20054.541324	-0.011248	0.450615	0.240823	73.796394	58.700684	90.496468	1.736789	0.000000	4.688663	0.000000	0.000000	0.000000	-0.146065	0.076308	-0.199879	0.000000	0.000000	3.000000	4.000000	0.000000
20054.544657	-0.011248	0.450615	0.240823	73.796394	58.700684	90.496468	1.736789	0.000000	4.688663	0.000000	0.000000	0.000000	-0.146065	0.076308	-0.199879	0.000000	0.000000	3.000000	4.000000	0.000000
20054.547990	-0.011248	0.450615	0.240823	73.788269	58.831478	90.708260	1.728995	0.000000	4.691543	0.000000	0.000000	0.000000	-0.146065	0.076308	-0.199879	0.000000	0.000000	3.000000	4.000000	0.000000
20054.551324	-0.011248	0.450615	0.240823	73.788269	58.831478	90.708260	1.728995	0.000000	4.691543	0.000000	0.000000	0.000000	-0.146065	0.076308	-0.199879	0.000000	0.000000	3.000000	4.000000	0.000000
20054.554657	-0.011767	0.450888	0.240107	73.788269	58.831478	90.708260	1.728995	0.000000	4.691543	0.000000	0.000000	0.000000	-0.155464	0.082021	-0.214921	0.000000	0.000000	3.000000	4.000000	0.000000
20054.557990	-0.011767	0.450888	0.240107	73.742081	58.993942	90.998184	1.728995	0.000000	4.691543	0.000000	0.000000	0.000000	-0.155464	0.082021	-0.214921	0.000000	0.000000	3.000000	4.000000	0.000000
20054.561324	-0.012316	0.451161	0.239356	73.742081	58.993942	90.998184	1.728995	0.000000	4.691543	0.000000	0.000000	0.000000	-0.164882	0.081948	-0.225251	0.000000	0.000000	3.000000	4.000000	0.000000
20054.564657	-0.012316	0.451161	0.239356	73.742081	58.993942	90.998184	1.728995	0.000000	4.691543	0.000000	0.000000	0.000000	-0.164882	0.081948	-0.225251	0.000000	0.000000	3.000000	4.000000	0.000000
20054.567990	-0.012316	0.451161	0.239356	73.651642	59.212883	91.401772	1.719889	0.000000	4.694889	0.000000	0.000000	0.000000	-0.164882	0.081948	-0.225251	0.000000	0.000000	3.000000	4.000000	0.000000
20054.571324	-0.012931	0.451434	0.238602	73.651642	59.212883	91.401772	1.719889	0.000000	4.694889	0.000000	0.000000	0.000000	-0.184331	0.081773	-0.226107	0.000000	0.000000	3.000000	4.000000	0.000000
20054.574657	-0.012931	0.451434	0.238602	73.651642	59.212883	91.401772	1.719889	0.000000	4.694889	0.000000	0.000000	0.000000	-0.184331	0.081773	-0.226107	0.000000	0.000000	3.000000	4.000000	0.000000
20054.577990	-0.012931	0.451434	0.238602	73.531799	59.435745	91.833839	1.714015	0.000000	4.697037	0.000000	0.000000	0.000000	-0.184331	0.081773	-0.226107	0.000000	0.000000	3.000000	4.000000	0.000000
20054.581324	-0.013510	0.451744	0.237815	73.531799	59.435745	91.833839	1.714015	0.000000	4.697037	0.000000	0.000000	0.000000	-0.173834	0.093074	-0.236084	0.000000	0.000000	3.000000	4.000000	0.000000
20054.584657	-0.013510	0.451744	0.237815	73.531799	59.435745	91.833839	1.714015	0.000000	4.697037	0.000000	0.000000	0.000000	-0.173834	0.093074	-0.236084	0.000000	0.000000	3.000000	4.000000	0.000000
20054.587990	-0.013510	0.451744	0.237815	73.406891	59.646725	92.249115	1.708918	0.000000	4.698894	0.000000	0.000000	0.000000	-0.173834	0.093074	-0.236084	0.000000	0.000000	3.000000	4.000000	0.000000
20054.591324	-0.014089	0.452111	0.237043	73.406891	59.646725	92.249115	1.708918	0.000000	4.698894	0.000000	0.000000	0.000000	-0.173526	0.109919	-0.231629	0.000000	0.000000	3.000000	4.000000	0.000000
20054.594657	-0.014089	0.452111	0.237043	73.406891	59.646725	92.249115	1.708918	0.000000	4.698894	0.000000	0.000000	0.000000	-0.173526	0.109919	-0.231629	0.000000	0.000000	3.000000	4.000000	0.000000
20054.597990	-0.014089	0.452111	0.237043	73.318275	59.802986	92.571526	1.703704	0.000000	4.700786	0.000000	0.000000	0.000000	-0.173526	0.109919	-0.231629	0.000000	0.000000	3.000000	4.000000	0.000000
20054.601324	-0.014633	0.452552	0.236303	73.318275	59.802986	92.571526	1.703704	0.000000	4.700786	0.000000	0.000000	0.000000	-0.163459	0.132351	-0.222054	0.000000	0.000000	3.000000	4.000000	0.000000
20054.604657	-0.014633	0.452552	0.236303	73.318275	59.802986	92.571526	1.703704	0.000000	4.700786	0.000000	0.000000	0.000000	-0.163459	0.132351	-0.222054	0.000000	0.000000	3.000000	4.000000	0.000000
20054.607990	-0.014633	0.452552	0.236303	73.302841	59.876759	92.725739	1.698838	0.000000	4.702547	0.000000	0.000000	0.000000	-0.163459	0.132351	-0.222054	0.000000	0.000000	3.000000	4.000000	0.000000
20054.611324	-0.014633	0.452552	0.236303	73.302841	59.876759	92.725739	1.698838	0.000000	4.702547	0.000000	0.000000	0.000000	-0.163459	0.132351	-0.222054	0.000000	0.000000	3.000000	4.000000	0.000000
20054.614657	-0.015145	0.453011	0.235578	73.302841	59.876759	92.725739	1.698838	0.000000	4.702547	0.000000	0.000000	0.000000	-0.153337	0.137724	-0.217436	0.000000	0.000000	3.000000	4.000000	0.000000
20054.617990	-0.015145	0.453011	0.235578	73.314957	59.895977	92.789642	1.698838	0.000000	4.702547	0.000000	0.000000	0.000000	-0.153337	0.137724	-0.217436	0.000000	0.000000	3.000000	4.000000	0.000000
20054.621324	-0.015623	0.453544	0.234918	73.314957	59.895977	92.789642	1.698838	0.000000	4.702547	0.000000	0.000000	0.000000	-0.143589	0.160036	-0.198018	0.000000	0.000000	3.000000	4.000000	0.000000
20054.624657	-0.015623	0.453544	0.234918	73.314957	59.895977	92.789642	1.698838	0.000000	4.702547	0.000000	0.000000	0.000000	-0.143589	0.160036	-0.198018	0.000000	0.000000	3.000000	4.000000	0.000000
20054.627990	-0.015623	0.453544	0.234918	73.324051	59.889244	92.822029	1.690162	0.000000	4.705672	0.000000	0.000000	0.000000	-0.143589	0.160036	-0.198018	0.000000	0.000000	3.000000	4.000000	0.000000
20054.631324	-0.015623	0.453544	0.234918	73.324051	59.889244	92.822029	1.690162	0.000000	4.705672	0.000000	0.000000	0.000000	-0.143589	0.160036	-0.198018	0.000000	0.000000	3.000000	4.000000	0.000000
20054.634657	-0.016101	0.454096	0.234273	73.324051	59.889244	92.822029	1.690162	0.000000	4.705672	0.000000	0.000000	0.000000	-0.143416	0.165378	-0.193565	0.000000	0.000000	3.000000	4.000000	0.000000
20054.637990	-0.016101	0.454096	0.234273	73.339264	59.866951	92.830208	1.690162	0.000000	4.705672	0.000000	0.000000	0.000000	-0.143416	0.165378	-0.193565	0.000000	0.000000	3.000000	4.000000	0.000000
20054.641324	-0.016612	0.454702	0.233642	73.339264	59.866951	92.830208	1.690162	0.000000	4.705672	0.000000	0.000000	0.000000	-0.153091	0.182046	-0.189298	0.000000	0.000000	3.000000	4.000000	0.000000
20054.644657	-0.016612	0.454702	0.233642	73.339264	59.866951	92.830208	1.690162	0.000000	4.705672	0.000000	0.000000	0.000000	-0.153091	0.182046	-0.189298	0.000000	0.000000	3.000000	4.000000	0.000000
20054.647990	-0.016612	0.454702	0.233642	73.369797	59.815929	92.796600	1.680698	0.000000	4.709061	0.000000	0.000000	0.000000	-0.153091	0.182046	-0.189298	0.000000	0.000000	3.000000	4.000000	0.000000
20054.651324	-0.017154	0.455346	0.233041	73.369797	59.815929	92.796600	1.680698	0.000000	4.709061	0.000000	0.000000	0.000000	-0.162871	0.193025	-0.180186	0.000000	0.000000	3.000000	4.000000	0.000000
20054.654657	-0.017154	0.455346	0.233041	73.369797	59.815929	92.796600	1.680698	0.000000	4.709061	0.000000	0.000000	0.000000	-0.162871	0.193025	-0.180186	0.000000	0.000000	3.000000	4.000000	0.000000
20054.657990	-0.017154	0.455346	0.233041	73.415672	59.741379	92.720963	1.674806	0.000000	4.711160	0.000000	0.000000	0.000000	-0.162871	0.193025	-0.180186	0.000000	0.000000	3.000000	4.000000	0.000000
20054.661324	-0.017696	0.456007	0.232423	73.415672	59.741379	92.720963	1.674806	0.000000	4.711160	0.000000	0.000000	0.000000	-0.162447	0.198353	-0.185600	0.000000	0.000000	3.000000	4.000000	0.000000
20054.664657	-0.017696	0.456007	0.232423	73.415672	59.741379	92.720963	1.674806	0.000000	4.711160	0.000000	0.000000	0.000000	-0.162447	0.198353	-0.185600	0.000000	0.000000	3.000000	4.000000	0.000000
20054.667990	-0.017696	0.456007	0.232423	73.475288	59.646935	92.605843	1.669015	0.000000	4.713214	0.000000	0.000000	0.000000	-0.162447	0.198353	-0.185600	0.000000	0.000000	3.000000	4.000000	0.000000
20054.671324	-0.018204	0.456686	0.231819	73.475288	59.646935	92.605843	1.669015	0.000000	4.713214	0.000000	0.000000	0.000000	-0.152459	0.203645	-0.180940	0.000000	0.000000	3.000000	4.000000	0.000000
20054.674657	-0.018204	0.456686	0.231819	73.475288	59.646935	92.605843	1.669015	0.000000	4.713214	0.000000	0.000000	0.000000	-0.152459	0.203645	-0.180940	0.000000	0.000000	3.000000	4.000000	0.000000
20054.677990	-0.018204	0.456686	0.231819	73.534874	59.551868	92.490112	1.663689	0.000000	4.715096	0.000000	0.000000	0.000000	-0.152459	0.203645	-0.180940	0.000000	0.000000	3.000000	4.000000	0.000000
20054.681324	-0.018678	0.457382	0.231199	73.534874	59.551868	92.490112	1.663689	0.000000	4.715096	0.000000	0.000000	0.000000	-0.142239	0.208944	-0.186116	0.000000	0.000000	3.000000	4.000000	0.000000
20054.684657	-0.018678	0.457382	0.231199	73.534874	59.551868	92.490112	1.663689	0.000000	4.715096	0.000000	0.000000	0.000000	-0.142239	0.208944	-0.186116	0.000000	0.000000	3.000000	4.000000	0.000000
20054.687990	-0.018678	0.457382	0.231199	73.595978	59.446922	92.358124	1.659058	0.000000	4.716728	0.000000	0.000000	0.000000	-0.142239	0.208944	-0.186116	0.000000	0.000000	3.000000	4.000000	0.000000
20054.691324	-0.019151	0.458096	0.230560	73.595978	59.446922	92.358124	1.659058	0.000000	4.716728	0.000000	0.000000	0.000000	-0.141827	0.214197	-0.191580	0.000000	0.000000	3.000000	4.000000	0.000000
20054.694657	-0.019151	0.458096	0.230560	73.595978	59.446922	92.358124	1.659058	0.000000	4.716728	0.000000	0.000000	0.000000	-0.141827	0.214197	-0.191580	0.000000	0.000000	3.000000	4.000000	0.000000
20054.697990	-0.019151	0.458096	0.230560	73.679901	59.342144	92.205711	1.654538	0.000000	4.718316	0.000000	0.000000	0.000000	-0.141827	0.214197	-0.191580	0.000000	0.000000	3.000000	4.000000	0.000000
20054.701324	-0.019655	0.458809	0.229919	73.679901	59.342144	92.205711	1.654538	0.000000	4.718316	0.000000	0.000000	0.000000	-0.151330	0.213808	-0.192397	0.000000	0.000000	3.000000	4.000000	0.000000
20054.704657	-0.019655	0.458809	0.229919	73.679901	59.342144	92.205711	1.654538	0.000000	4.718316	0.000000	0.000000	0.000000	-0.151330	0.213808	-0.192397	0.000000	0.000000	3.000000	4.000000	0.000000
20054.707990	-0.019655	0.458809	0.229919	73.791794	59.238121	92.030930	1.649427	0.000000	4.720105	0.000000	0.000000	0.000000	-0.151330	0.213808	-0.192397	0.000000	0.000000	3.000000	4.000000	0.000000
20054.711324	-0.020124	0.459501	0.229195	73.791794	59.238121	92.030930	1.649427	0.000000	4.720105	0.000000	0.000000	0.000000	-0.140527	0.207715	-0.217372	0.000000	0.000000	3.000000	4.000000	0.000000
20054.714657	-0.020124	0.459501	0.229195	73.791794	59.238121	92.030930	1.649427	0.000000	4.720105	0.000000	0.000000	0.000000	-0.140527	0.207715	-0.217372	0.000000	0.000000	3.000000	4.000000	0.000000
20054.717990	-0.020124	0.459501	0.229195	73.915222	59.137569	91.848145	1.645475	0.000000	4.721484	0.000000	0.000000	0.000000	-0.140527	0.207715	-0.217372	0.000000	0.000000	3.000000	4.000000	0.000000
20054.721324	-0.020622	0.460173	0.228418	73.915222	59.137569	91.848145	1.645475	0.000000	4.721484	0.000000	0.000000	0.000000	-0.149524	0.201586	-0.233090	0.000000	0.000000	3.000000	4.000000	0.000000
20054.724657	-0.020622	0.460173	0.228418	73.915222	59.137569	91.848145	1.645475	0.000000	4.721484	0.000000	0.000000	0.000000	-0.149524	0.201586	-0.233090	0.000000	0.000000	3.000000	4.000000	0.000000
20054.727990	-0.020622	0.460173	0.228418	74.018814	59.073303	91.729813	1.641278	0.000000	4.722945	0.000000	0.000000	0.000000	-0.149524	0.201586	-0.233090	0.000000	0.000000	3.000000	4.000000	0.000000
20054.731324	-0.021085	0.460787	0.227590	74.018814	59.073303	91.729813	1.641278	0.000000	4.722945	0.000000	0.000000	0.000000	-0.138950	0.184222	-0.248214	0.000000	0.000000	3.000000	4.000000	0.000000
20054.734657	-0.021085	0.460787	0.227590	74.018814	59.073303	91.729813	1.641278	0.000000	4.722945	0.000000	0.000000	0.000000	-0.138950	0.184222	-0.248214	0.000000	0.000000	3.000000	4.000000	0.000000
20054.737990	-0.021085	0.460787	0.227590	74.099495	59.065960	91.696388	1.638024	0.000000	4.724074	0.000000	0.000000	0.000000	-0.138950	0.184222	-0.248214	0.000000	0.000000	3.000000	4.000000	0.000000
20054.741324	-0.021545	0.461418	0.226678	74.099495	59.065960	91.696388	1.638024	0.000000	4.724074	0.000000	0.000000	0.000000	-0.137799	0.189239	-0.273709	0.000000	0.000000	3.000000	4.000000	0.000000
20054.744657	-0.021545	0.461418	0.226678	74.099495	59.065960	91.696388	1.638024	0.000000	4.724074	0.000000	0.000000	0.000000	-0.137799	0.189239	-0.273709	0.000000	0.000000	3.000000	4.000000	0.000000
20054.747990	-0.021545	0.461418	0.226678	74.171051	59.089714	91.707962	1.635363	0.000000	4.724996	0.000000	0.000000	0.000000	-0.137799	0.189239	-0.273709	0.000000	0.000000	3.000000	4.000000	0.000000
20054.751324	-0.022034	0.462010	0.225729	74.171051	59.089714	91.707962	1.635363	0.000000	4.724996	0.000000	0.000000	0.000000	-0.146800	0.177456	-0.284608	0.000000	0.000000	3.000000	4.000000	0.000000
20054.754657	-0.022034	0.462010	0.225729	74.171051	59.089714	91.707962	1.635363	0.000000	4.724996	0.000000	0.000000	0.000000	-0.146800	0.177456	-0.284608	0.000000	0.000000	3.000000	4.000000	0.000000
20054.757990	-0.022034	0.462010	0.225729	74.238022	59.140636	91.755653	1.632353	0.000000	4.726037	0.000000	0.000000	0.000000	-0.146800	0.177456	-0.284608	0.000000	0.000000	3.000000	4.000000	0.000000
20054.761324	-0.022488	0.462581	0.224729	74.238022	59.140636	91.755653	1.632353	0.000000	4.726037	0.000000	0.000000	0.000000	-0.136146	0.171260	-0.299935	0.000000	0.000000	3.000000	4.000000	0.000000
20054.764657	-0.022488	0.462581	0.224729	74.238022	59.140636	91.755653	1.632353	0.000000	4.726037	0.000000	0.000000	0.000000	-0.136146	0.171260	-0.299935	0.000000	0.000000	3.000000	4.000000	0.000000
20054.767990	-0.022488	0.462581	0.224729	74.298775	59.209278	91.829636	1.630314	0.000000	4.726741	0.000000	0.000000	0.000000	-0.136146	0.171260	-0.299935	0.000000	0.000000	3.000000	4.000000	0.000000
20054.771324	-0.022907	0.463094	0.223712	74.298775	59.209278	91.829636	1.630314	0.000000	4.726741	0.000000	0.000000	0.000000	-0.125840	0.153965	-0.305229	0.000000	0.000000	3.000000	4.000000	0.000000
20054.774657	-0.022907	0.463094	0.223712	74.298775	59.209278	91.829636	1.630314	0.000000	4.726741	0.000000	0.000000	0.000000	-0.125840	0.153965	-0.305229	0.000000	0.000000	3.000000	4.000000	0.000000
20054.777990	-0.022907	0.463094	0.223712	74.368607	59.295242	91.912369	1.629020	0.000000	4.727187	0.000000	0.000000	0.000000	-0.125840	0.153965	-0.305229	0.000000	0.000000	3.000000	4.000000	0.000000
20054.781324	-0.023326	0.463587	0.222709	74.368607	59.295242	91.912369	1.629020	0.000000	4.727187	0.000000	0.000000	0.000000	-0.125588	0.147974	-0.300909	0.000000	0.000000	3.000000	4.000000	0.000000
20054.784657	-0.023326	0.463587	0.222709	74.368607	59.295242	91.912369	1.629020	0.000000	4.727187	0.000000	0.000000	0.000000	-0.125588	0.147974	-0.300909	0.000000	0.000000	3.000000	4.000000	0.000000
20054.787990	-0.023326	0.463587	0.222709	74.447487	59.376209	91.977463	1.627635	0.000000	4.727664	0.000000	0.000000	0.000000	-0.125588	0.147974	-0.300909	0.000000	0.000000	3.000000	4.000000	0.000000
20054.791324	-0.023710	0.464041	0.221672	74.447487	59.376209	91.977463	1.627635	0.000000	4.727664	0.000000	0.000000	0.000000	-0.115154	0.136291	-0.311198	0.000000	0.000000	3.000000	4.000000	0.000000
20054.794657	-0.023710	0.464041	0.221672	74.447487	59.376209	91.977463	1.627635	0.000000	4.727664	0.000000	0.000000	0.000000	-0.115154	0.136291	-0.311198	0.000000	0.000000	3.000000	4.000000	0.000000
20054.797990	-0.023710	0.464041	0.221672	74.539948	59.482048	92.055908	1.627126	0.000000	4.727839	0.000000	0.000000	0.000000	-0.115154	0.136291	-0.311198	0.000000	0.000000	3.000000	4.000000	0.000000
20054.801324	-0.024060	0.464438	0.220617	74.539948	59.482048	92.055908	1.627126	0.000000	4.727839	0.000000	0.000000	0.000000	-0.104925	0.119137	-0.316419	0.000000	0.000000	3.000000	4.000000	0.000000
20054.804657	-0.024060	0.464438	0.220617	74.539948	59.482048	92.055908	1.627126	0.000000	4.727839	0.000000	0.000000	0.000000	-0.104925	0.119137	-0.316419	0.000000	0.000000	3.000000	4.000000	0.000000
20054.807990	-0.024060	0.464438	0.220617	74.642921	59.579132	92.114006	1.627380	0.000000	4.727752	0.000000	0.000000	0.000000	-0.104925	0.119137	-0.316419	0.000000	0.000000	3.000000	4.000000	0.000000
20054.811324	-0.024409	0.464798	0.219594	74.642921	59.579132	92.114006	1.627380	0.000000	4.727752	0.000000	0.000000	0.000000	-0.104911	0.107778	-0.306934	0.000000	0.000000	3.000000	4.000000	0.000000
20054.814657	-0.024409	0.464798	0.219594	74.642921	59.579132	92.114006	1.627380	0.000000	4.727752	0.000000	0.000000	0.000000	-0.104911	0.107778	-0.306934	0.000000	0.000000	3.000000	4.000000	0.000000
20054.817990	-0.024409	0.464798	0.219594	74.745674	59.715176	92.214325	1.627427	0.000000	4.727736	0.000000	0.000000	0.000000	-0.104911	0.107778	-0.306934	0.000000	0.000000	3.000000	4.000000	0.000000
20054.821324	-0.024724	0.465100	0.218520	74.745674	59.715176	92.214325	1.627427	0.000000	4.727736	0.000000	0.000000	0.000000	-0.094372	0.090635	-0.322169	0.000000	0.000000	3.000000	4.000000	0.000000
20054.824657	-0.024724	0.465100	0.218520	74.745674	59.715176	92.214325	1.627427	0.000000	4.727736	0.000000	0.000000	0.000000	-0.094372	0.090635	-0.322169	0.000000	0.000000	3.000000	4.000000	0.000000
20054.827990	-0.024724	0.465100	0.218520	74.836098	59.853249	92.327774	1.628493	0.000000	4.727369	0.000000	0.000000	0.000000	-0.094372	0.090635	-0.322169	0.000000	0.000000	3.000000	4.000000	0.000000
20054.831324	-0.025040	0.465365	0.217511	74.836098	59.853249	92.327774	1.628493	0.000000	4.727369	0.000000	0.000000	0.000000	-0.094767	0.079517	-0.302518	0.000000	0.000000	3.000000	4.000000	0.000000
20054.834657	-0.025040	0.465365	0.217511	74.836098	59.853249	92.327774	1.628493	0.000000	4.727369	0.000000	0.000000	0.000000	-0.094767	0.079517	-0.302518	0.000000	0.000000	3.000000	4.000000	0.000000
20054.837990	-0.025040	0.465365	0.217511	74.906532	60.009338	92.483345	1.629104	0.000000	4.727158	0.000000	0.000000	0.000000	-0.094767	0.079517	-0.302518	0.000000	0.000000	3.000000	4.000000	0.000000
20054.841324	-0.025388	0.465593	0.216534	74.906532	60.009338	92.483345	1.629104	0.000000	4.727158	0.000000	0.000000	0.000000	-0.104413	0.068342	-0.293230	0.000000	0.000000	3.000000	4.000000	0.000000
20054.844657	-0.025388	0.465593	0.216534	74.906532	60.009338	92.483345	1.629104	0.000000	4.727158	0.000000	0.000000	0.000000	-0.104413	0.068342	-0.293230	0.000000	0.000000	3.000000	4.000000	0.000000
20054.847990	-0.025388	0.465593	0.216534	74.947899	60.176384	92.671715	1.628886	0.000000	4.727233	0.000000	0.000000	0.000000	-0.104413	0.068342	-0.293230	0.000000	0.000000	3.000000	4.000000	0.000000
20054.851324	-0.025673	0.465839	0.215608	74.947899	60.176384	92.671715	1.628886	0.000000	4.727233	0.000000	0.000000	0.000000	-0.085478	0.073837	-0.277934	0.000000	0.000000	3.000000	4.000000	0.000000
20054.854657	-0.025673	0.465839	0.215608	74.947899	60.176384	92.671715	1.628886	0.000000	4.727233	0.000000	0.000000	0.000000	-0.085478	0.073837	-0.277934	0.000000	0.000000	3.000000	4.000000	0.000000
20054.857990	-0.025673	0.465839	0.215608	74.977028	60.332283	92.858109	1.629558	0.000000	4.727001	0.000000	0.000000	0.000000	-0.085478	0.073837	-0.277934	0.000000	0.000000	3.000000	4.000000	0.000000
20054.861324	-0.025673	0.465839	0.215608	74.977028	60.332283	92.858109	1.629558	0.000000	4.727001	0.000000	0.000000	0.000000	-0.085478	0.073837	-0.277934	0.000000	0.000000	3.000000	4.000000	0.000000
20054.864657	-0.025960	0.466067	0.214764	74.977028	60.332283	92.858109	1.629558	0.000000	4.727001	0.000000	0.000000	0.000000	-0.086181	0.068450	-0.252995	0.000000	0.000000	3.000000	4.000000	0.000000
20054.867990	-0.025960	0.466067	0.214764	75.012276	60.459694	93.005356	1.629558	0.000000	4.727001	0.000000	0.000000	0.000000	-0.086181	0.068450	-0.252995	0.000000	0.000000	3.000000	4.000000	0.000000
20054.871324	-0.026249	0.466295	0.213987	75.012276	60.459694	93.005356	1.629558	0.000000	4.727001	0.000000	0.000000	0.000000	-0.086721	0.068536	-0.233098	0.000000	0.000000	3.000000	4.000000	0.000000
20054.874657	-0.026249	0.466295	0.213987	75.012276	60.459694	93.005356	1.629558	0.000000	4.727001	0.000000	0.000000	0.000000	-0.086721	0.068536	-0.233098	0.000000	0.000000	3.000000	4.000000	0.000000
20054.877990	-0.026249	0.466295	0.213987	75.061356	60.566219	93.112106	1.629207	0.000000	4.727121	0.000000	0.000000	0.000000	-0.086721	0.068536	-0.233098	0.000000	0.000000	3.000000	4.000000	0.000000
20054.881324	-0.026249	0.466295	0.213987	75.061356	60.566219	93.112106	1.629207	0.000000	4.727121	0.000000	0.000000	0.000000	-0.086721	0.068536	-0.233098	0.000000	0.000000	3.000000	4.000000	0.000000
20054.884657	-0.026509	0.466506	0.213295	75.061356	60.566219	93.112106	1.629207	0.000000	4.727121	0.000000	0.000000	0.000000	-0.077950	0.063232	-0.207583	0.000000	0.000000	3.000000	4.000000	0.000000
20054.887990	-0.026509	0.466506	0.213295	75.124214	60.646412	93.178314	1.629207	0.000000	4.727121	0.000000	0.000000	0.000000	-0.077950	0.063232	-0.207583	0.000000	0.000000	3.000000	4.000000	0.000000
20054.891324	-0.026801	0.466680	0.212636	75.124214	60.646412	93.178314	1.629207	0.000000	4.727121	0.000000	0.000000	0.000000	-0.087716	0.052253	-0.197912	0.000000	0.000000	3.000000	4.000000	0.000000
20054.894657	-0.026801	0.466680	0.212636	75.124214	60.646412	93.178314	1.629207	0.000000	4.727121	0.000000	0.000000	0.000000	-0.087716	0.052253	-0.197912	0.000000	0.000000	3.000000	4.000000	0.000000
20054.897990	-0.026801	0.466680	0.212636	75.190193	60.712727	93.225304	1.627491	0.000000	4.727713	0.000000	0.000000	0.000000	-0.087716	0.052253	-0.197912	0.000000	0.000000	3.000000	4.000000	0.000000
20054.901324	-0.026801	0.466680	0.212636	75.190193	60.712727	93.225304	1.627491	0.000000	4.727713	0.000000	0.000000	0.000000	-0.087716	0.052253	-0.197912	0.000000	0.000000	3.000000	4.000000	0.000000
20054.904657	-0.027094	0.466855	0.212009	75.190193	60.712727	93.225304	1.627491	0.000000	4.727713	0.000000	0.000000	0.000000	-0.087933	0.052298	-0.187991	0.000000	0.000000	3.000000	4.000000	0.000000
20054.907990	-0.027094	0.466855	0.212009	75.233261	60.785954	93.304672	1.627491	0.000000	4.727713	0.000000	0.000000	0.000000	-0.087933	0.052298	-0.187991	0.000000	0.000000	3.000000	4.000000	0.000000
20054.911324	-0.027420	0.467029	0.211414	75.233261	60.785954	93.304672	1.627491	0.000000	4.727713	0.000000	0.000000	0.000000	-0.097688	0.052336	-0.178422	0.000000	0.000000	3.000000	4.000000	0.000000
20054.914657	-0.027420	0.467029	0.211414	75.233261	60.785954	93.304672	1.627491	0.000000	4.727713	0.000000	0.000000	0.000000	-0.097688	0.052336	-0.178422	0.000000	0.000000	3.000000	4.000000	0.000000
20054.917990	-0.027420	0.467029	0.211414	75.251740	60.881905	93.433243	1.623525	0.000000	4.729077	0.000000	0.000000	0.000000	-0.097688	0.052336	-0.178422	0.000000	0.000000	3.000000	4.000000	0.000000
20054.921324	-0.027420	0.467029	0.211414	75.251740	60.881905	93.433243	1.623525	0.000000	4.729077	0.000000	0.000000	0.000000	-0.097688	0.052336	-0.178422	0.000000	0.000000	3.000000	4.000000	0.000000
20054.924657	-0.027777	0.467203	0.210817	75.251740	60.881905	93.433243	1.623525	0.000000	4.729077	0.000000	0.000000	0.000000	-0.107010	0.052237	-0.179055	0.000000	0.000000	3.000000	4.000000	0.000000
20054.927990	-0.027777	0.467203	0.210817	75.267181	60.963490	93.554161	1.623525	0.000000	4.729077	0.000000	0.000000	0.000000	-0.107010	0.052237	-0.179055	0.000000	0.000000	3.000000	4.000000	0.000000
20054.931324	-0.028134	0.467378	0.210254	75.267181	60.963490	93.554161	1.623525	0.000000	4.729077	0.000000	0.000000	0.000000	-0.107231	0.052291	-0.169075	0.000000	0.000000	3.000000	4.000000	0.000000
20054.934657	-0.028134	0.467378	0.210254	75.267181	60.963490	93.554161	1.623525	0.000000	4.729077	0.000000	0.000000	0.000000	-0.107231	0.052291	-0.169075	0.000000	0.000000	3.000000	4.000000	0.000000
20054.937990	-0.028134	0.467378	0.210254	75.282600	61.042603	93.667351	1.617167	0.000000	4.731255	0.000000	0.000000	0.000000	-0.107231	0.052291	-0.169075	0.000000	0.000000	3.000000	4.000000	0.000000
20054.941324	-0.028134	0.467378	0.210254	75.282600	61.042603	93.667351	1.617167	0.000000	4.731255	0.000000	0.000000	0.000000	-0.107231	0.052291	-0.169075	0.000000	0.000000	3.000000	4.000000	0.000000
20054.944657	-0.028555	0.467534	0.209704	75.282600	61.042603	93.667351	1.617167	0.000000	4.731255	0.000000	0.000000	0.000000	-0.126251	0.046817	-0.164911	0.000000	0.000000	3.000000	4.000000	0.000000
20054.947990	-0.028555	0.467534	0.209704	75.296532	61.111259	93.777702	1.617167	0.000000	4.731255	0.000000	0.000000	0.000000	-0.126251	0.046817	-0.164911	0.000000	0.000000	3.000000	4.000000	0.000000
20054.951324	-0.028975	0.467689	0.209154	75.296532	61.111259	93.777702	1.617167	0.000000	4.731255	0.000000	0.000000	0.000000	-0.126029	0.046732	-0.165143	0.000000	0.000000	3.000000	4.000000	0.000000
20054.954657	-0.028975	0.467689	0.209154	75.296532	61.111259	93.777702	1.617167	0.000000	4.731255	0.000000	0.000000	0.000000	-0.126029	0.046732	-0.165143	0.000000	0.000000	3.000000	4.000000	0.000000
20054.957990	-0.028975	0.467689	0.209154	75.310303	61.192169	93.902328	1.607742	0.000000	4.734466	0.000000	0.000000	0.000000	-0.126029	0.046732	-0.165143	0.000000	0.000000	3.000000	4.000000	0.000000
20054.961324	-0.028975	0.467689	0.209154	75.310303	61.192169	93.902328	1.607742	0.000000	4.734466	0.000000	0.000000	0.000000	-0.126029	0.046732	-0.165143	0.000000	0.000000	3.000000	4.000000	0.000000
20054.964657	-0.029394	0.467881	0.208602	75.310303	61.192169	93.902328	1.607742	0.000000	4.734466	0.000000	0.000000	0.000000	-0.125798	0.057577	-0.165550	0.000000	0.000000	3.000000	4.000000	0.000000
20054.967990	-0.029394	0.467881	0.208602	75.319656	61.253193	94.000015	1.607742	0.000000	4.734466	0.000000	0.000000	0.000000	-0.125798	0.057577	-0.165550	0.000000	0.000000	3.000000	4.000000	0.000000
20054.971324	-0.029814	0.468091	0.208066	75.319656	61.253193	94.000015	1.607742	0.000000	4.734466	0.000000	0.000000	0.000000	-0.125801	0.063014	-0.160752	0.000000	0.000000	3.000000	4.000000	0.000000
20054.974657	-0.029814	0.468091	0.208066	75.319656	61.253193	94.000015	1.607742	0.000000	4.734466	0.000000	0.000000	0.000000	-0.125801	0.063014	-0.160752	0.000000	0.000000	3.000000	4.000000	0.000000
20054.977990	-0.029814	0.468091	0.208066	75.325783	61.329014	94.125816	1.598157	0.000000	4.737710	0.000000	0.000000	0.000000	-0.125801	0.063014	-0.160752	0.000000	0.000000	3.000000	4.000000	0.000000
20054.981324	-0.029814	0.468091	0.208066	75.325783	61.329014	94.125816	1.598157	0.000000	4.737710	0.000000	0.000000	0.000000	-0.125801	0.063014	-0.160752	0.000000	0.000000	3.000000	4.000000	0.000000
20054.984657	-0.030232	0.468265	0.207530	75.325783	61.329014	94.125816	1.598157	0.000000	4.737710	0.000000	0.000000	0.000000	-0.125592	0.052011	-0.160797	0.000000	0.000000	3.000000	4.000000	0.000000
20054.987990	-0.030232	0.468265	0.207530	75.325790	61.400745	94.249428	1.598157	0.000000	4.737710	0.000000	0.000000	0.000000	-0.125592	0.052011	-0.160797	0.000000	0.000000	3.000000	4.000000	0.000000
20054.991324	-0.030618	0.468492	0.206977	75.325790	61.400745	94.249428	1.598157	0.000000	4.737710	0.000000	0.000000	0.000000	-0.115667	0.068183	-0.166007	0.000000	0.000000	3.000000	4.000000	0.000000
20054.994657	-0.030618	0.468492	0.206977	75.325790	61.400745	94.249428	1.598157	0.000000	4.737710	0.000000	0.000000	0.000000	-0.115667	0.068183	-0.166007	0.000000	0.000000	3.000000	4.000000	0.000000
20054.997990	-0.030618	0.468492	0.206977	75.328896	61.472672	94.359215	1.589173	0.000000	4.740731	0.000000	0.000000	0.000000	-0.115667	0.068183	-0.166007	0.000000	0.000000	3.000000	4.000000	0.000000
20055.001324	-0.030618	0.468492	0.206977	75.328896	61.472672	94.359215	1.589173	0.000000	4.740731	0.000000	0.000000	0.000000	-0.115667	0.068183	-0.166007	0.000000	0.000000	3.000000	4.000000	0.000000
20055.004657	-0.030971	0.468737	0.206406	75.328896	61.472672	94.359215	1.589173	0.000000	4.740731	0.000000	0.000000	0.000000	-0.105764	0.073426	-0.171035	0.000000	0.000000	3.000000	4.000000	0.000000
20055.007990	-0.030971	0.468737	0.206406	75.342506	61.550426	94.470520	1.589173	0.000000	4.740731	0.000000	0.000000	0.000000	-0.105764	0.073426	-0.171035	0.000000	0.000000	3.000000	4.000000	0.000000
20055.011324	-0.031290	0.468963	0.205820	75.342506	61.550426	94.470520	1.589173	0.000000	4.740731	0.000000	0.000000	0.000000	-0.095883	0.067754	-0.175867	0.000000	0.000000	3.000000	4.000000	0.000000
20055.014657	-0.031290	0.468963	0.205820	75.342506	61.550426	94.470520	1.589173	0.000000	4.740731	0.000000	0.000000	0.000000	-0.095883	0.067754	-0.175867	0.000000	0.000000	3.000000	4.000000	0.000000
20055.017990	-0.031290	0.468963	0.205820	75.357430	61.639206	94.585220	1.583278	0.000000	4.742703	0.000000	0.000000	0.000000	-0.095883	0.067754	-0.175867	0.000000	0.000000	3.000000	4.000000	0.000000
20055.021324	-0.031607	0.469205	0.205181	75.357430	61.639206	94.585220	1.583278	0.000000	4.742703	0.000000	0.000000	0.000000	-0.094950	0.072795	-0.191656	0.000000	0.000000	3.000000	4.000000	0.000000
20055.024657	-0.031607	0.469205	0.205181	75.357430	61.639206	94.585220	1.583278	0.000000	4.742703	0.000000	0.000000	0.000000	-0.094950	0.072795	-0.191656	0.000000	0.000000	3.000000	4.000000	0.000000
20055.027990	-0.031607	0.469205	0.205181	75.372299	61.730972	94.684242	1.581130	0.000000	4.743419	0.000000	0.000000	0.000000	-0.094950	0.072795	-0.191656	0.000000	0.000000	3.000000	4.000000	0.000000
20055.031324	-0.031889	0.469447	0.204509	75.372299	61.730972	94.684242	1.581130	0.000000	4.743419	0.000000	0.000000	0.000000	-0.084822	0.072455	-0.201776	0.000000	0.000000	3.000000	4.000000	0.000000
20055.034657	-0.031889	0.469447	0.204509	75.372299	61.730972	94.684242	1.581130	0.000000	4.743419	0.000000	0.000000	0.000000	-0.084822	0.072455	-0.201776	0.000000	0.000000	3.000000	4.000000	0.000000
20055.037990	-0.031889	0.469447	0.204509	75.391129	61.850063	94.729355	1.579908	0.000000	4.743827	0.000000	0.000000	0.000000	-0.084822	0.072455	-0.201776	0.000000	0.000000	3.000000	4.000000	0.000000
20055.041324	-0.031889	0.469447	0.204509	75.391129	61.850063	94.729355	1.579908	0.000000	4.743827	0.000000	0.000000	0.000000	-0.084822	0.072455	-0.201776	0.000000	0.000000	3.000000	4.000000	0.000000
20055.044657	-0.032233	0.469687	0.203798	75.391129	61.850063	94.729355	1.579908	0.000000	4.743827	0.000000	0.000000	0.000000	-0.102944	0.072097	-0.213293	0.000000	0.000000	3.000000	4.000000	0.000000
20055.047990	-0.032233	0.469687	0.203798	75.409859	61.974972	94.583382	1.579908	0.000000	4.743827	0.000000	0.000000	0.000000	-0.102944	0.072097	-0.213293	0.000000	0.000000	3.000000	4.000000	0.000000
20055.051324	-0.032510	0.469908	0.203037	75.409859	61.974972	94.583382	1.579908	0.000000	4.743827	0.000000	0.000000	0.000000	-0.083128	0.066229	-0.228089	0.000000	0.000000	3.000000	4.000000	0.000000
20055.054657	-0.032510	0.469908	0.203037	75.409859	61.974972	94.583382	1.579908	0.000000	4.743827	0.000000	0.000000	0.000000	-0.083128	0.066229	-0.228089	0.000000	0.000000	3.000000	4.000000	0.000000
20055.057990	-0.032510	0.469908	0.203037	75.428238	62.109684	94.531731	1.577168	0.000000	4.744739	0.000000	0.000000	0.000000	-0.083128	0.066229	-0.228089	0.000000	0.000000	3.000000	4.000000	0.000000
20055.061324	-0.032510	0.469908	0.203037	75.428238	62.109684	94.531731	1.577168	0.000000	4.744739	0.000000	0.000000	0.000000	-0.083128	0.066229	-0.228089	0.000000	0.000000	3.000000	4.000000	0.000000
20055.064657	-0.032815	0.470163	0.202239	75.428238	62.109684	94.531731	1.577168	0.000000	4.744739	0.000000	0.000000	0.000000	-0.091763	0.076672	-0.239446	0.000000	0.000000	3.000000	4.000000	0.000000
20055.067990	-0.032815	0.470163	0.202239	75.446510	62.247551	94.695923	1.577168	0.000000	4.744739	0.000000	0.000000	0.000000	-0.091763	0.076672	-0.239446	0.000000	0.000000	3.000000	4.000000	0.000000
20055.071324	-0.033089	0.470418	0.201441	75.446510	62.247551	94.695923	1.577168	0.000000	4.744739	0.000000	0.000000	0.000000	-0.082121	0.076479	-0.239347	0.000000	0.000000	3.000000	4.000000	0.000000
20055.074657	-0.033089	0.470418	0.201441	75.446510	62.247551	94.695923	1.577168	0.000000	4.744739	0.000000	0.000000	0.000000	-0.082121	0.076479	-0.239347	0.000000	0.000000	3.000000	4.000000	0.000000
20055.077990	-0.033089	0.470418	0.201441	75.463341	62.377571	94.857155	1.576127	0.000000	4.745084	0.000000	0.000000	0.000000	-0.082121	0.076479	-0.239347	0.000000	0.000000	3.000000	4.000000	0.000000
20055.081324	-0.033089	0.470418	0.201441	75.463341	62.377571	94.857155	1.576127	0.000000	4.745084	0.000000	0.000000	0.000000	-0.082121	0.076479	-0.239347	0.000000	0.000000	3.000000	4.000000	0.000000
20055.084657	-0.033332	0.470727	0.200660	75.463341	62.377571	94.857155	1.576127	0.000000	4.745084	0.000000	0.000000	0.000000	-0.072756	0.092588	-0.234375	0.000000	0.000000	3.000000	4.000000	0.000000
20055.087990	-0.033332	0.470727	0.200660	75.480331	62.498535	95.004585	1.576127	0.000000	4.745084	0.000000	0.000000	0.000000	-0.072756	0.092588	-0.234375	0.000000	0.000000	3.000000	4.000000	0.000000
20055.091324	-0.033512	0.471017	0.199899	75.480331	62.498535	95.004585	1.576127	0.000000	4.745084	0.000000	0.000000	0.000000	-0.054098	0.087065	-0.228464	0.000000	0.000000	3.000000	4.000000	0.000000
20055.094657	-0.033512	0.471017	0.199899	75.480331	62.498535	95.004585	1.576127	0.000000	4.745084	0.000000	0.000000	0.000000	-0.054098	0.087065	-0.228464	0.000000	0.000000	3.000000	4.000000	0.000000
20055.097990	-0.033512	0.471017	0.199899	75.494614	62.603241	95.129608	1.578042	0.000000	4.744448	0.000000	0.000000	0.000000	-0.054098	0.087065	-0.228464	0.000000	0.000000	3.000000	4.000000	0.000000
20055.101324	-0.033512	0.471017	0.199899	75.494614	62.603241	95.129608	1.578042	0.000000	4.744448	0.000000	0.000000	0.000000	-0.054098	0.087065	-0.228464	0.000000	0.000000	3.000000	4.000000	0.000000
20055.104657	-0.033662	0.471343	0.199172	75.494614	62.603241	95.129608	1.578042	0.000000	4.744448	0.000000	0.000000	0.000000	-0.045104	0.097852	-0.218141	0.000000	0.000000	3.000000	4.000000	0.000000
20055.107990	-0.033818	0.471635	0.198548	75.506248	62.688835	95.232063	1.578042	0.000000	4.744448	0.000000	0.000000	0.000000	-0.046590	0.087548	-0.186975	0.000000	0.000000	3.000000	4.000000	0.000000
20055.111324	-0.033818	0.471635	0.198548	75.506248	62.688835	95.232063	1.578042	0.000000	4.744448	0.000000	0.000000	0.000000	-0.046590	0.087548	-0.186975	0.000000	0.000000	3.000000	4.000000	0.000000
20055.114657	-0.033818	0.471635	0.198548	75.506248	62.688835	95.232063	1.578042	0.000000	4.744448	0.000000	0.000000	0.000000	-0.046590	0.087548	-0.186975	0.000000	0.000000	3.000000	4.000000	0.000000
20055.117990	-0.033818	0.471635	0.198548	75.521965	62.792854	95.354721	1.581129	0.000000	4.743420	0.000000	0.000000	0.000000	-0.046590	0.087548	-0.186975	0.000000	0.000000	3.000000	4.000000	0.000000
20055.121324	-0.033967	0.471996	0.197818	75.521965	62.792854	95.354721	1.581129	0.000000	4.743420	0.000000	0.000000	0.000000	-0.044826	0.108179	-0.218946	0.000000	0.000000	3.000000	4.000000	0.000000
20055.124657	-0.033967	0.471996	0.197818	75.521965	62.792854	95.354721	1.581129	0.000000	4.743420	0.000000	0.000000	0.000000	-0.044826	0.108179	-0.218946	0.000000	0.000000	3.000000	4.000000	0.000000
20055.127990	-0.033967	0.471996	0.197818	75.533081	62.864223	95.448685	1.583153	0.000000	4.742744	0.000000	0.000000	0.000000	-0.044826	0.108179	-0.218946	0.000000	0.000000	3.000000	4.000000	0.000000
20055.131324	-0.034119	0.472303	0.197141	75.533081	62.864223	95.448685	1.583153	0.000000	4.742744	0.000000	0.000000	0.000000	-0.045521	0.092163	-0.203249	0.000000	0.000000	3.000000	4.000000	0.000000
20055.134657	-0.034119	0.472303	0.197141	75.533081	62.864223	95.448685	1.583153	0.000000	4.742744	0.000000	0.000000	0.000000	-0.045521	0.092163	-0.203249	0.000000	0.000000	3.000000	4.000000	0.000000
20055.137990	-0.034119	0.472303	0.197141	75.546150	62.943806	95.548904	1.584764	0.000000	4.742207	0.000000	0.000000	0.000000	-0.045521	0.092163	-0.203249	0.000000	0.000000	3.000000	4.000000	0.000000
20055.141324	-0.034119	0.472303	0.197141	75.546150	62.943806	95.548904	1.584764	0.000000	4.742207	0.000000	0.000000	0.000000	-0.045521	0.092163	-0.203249	0.000000	0.000000	3.000000	4.000000	0.000000
20055.144657	-0.034333	0.472628	0.196476	75.546150	62.943806	95.548904	1.584764	0.000000	4.742207	0.000000	0.000000	0.000000	-0.064278	0.097469	-0.199388	0.000000	0.000000	3.000000	4.000000	0.000000
20055.147990	-0.034333	0.472628	0.196476	75.557602	63.024643	95.652039	1.584764	0.000000	4.742207	0.000000	0.000000	0.000000	-0.064278	0.097469	-0.199388	0.000000	0.000000	3.000000	4.000000	0.000000
20055.151324	-0.034517	0.472935	0.195830	75.557602	63.024643	95.652039	1.584764	0.000000	4.742207	0.000000	0.000000	0.000000	-0.055100	0.092017	-0.193814	0.000000	0.000000	3.000000	4.000000	0.000000
20055.154657	-0.034517	0.472935	0.195830	75.557602	63.024643	95.652039	1.584764	0.000000	4.742207	0.000000	0.000000	0.000000	-0.055100	0.092017	-0.193814	0.000000	0.000000	3.000000	4.000000	0.000000
20055.157990	-0.034517	0.472935	0.195830	75.569046	63.102959	95.755371	1.585637	0.000000	4.741915	0.000000	0.000000	0.000000	-0.055100	0.092017	-0.193814	0.000000	0.000000	3.000000	4.000000	0.000000
20055.161324	-0.034517	0.472935	0.195830	75.569046	63.102959	95.755371	1.585637	0.000000	4.741915	0.000000	0.000000	0.000000	-0.055100	0.092017	-0.193814	0.000000	0.000000	3.000000	4.000000	0.000000
20055.164657	-0.034731	0.473241	0.195182	75.569046	63.102959	95.755371	1.585637	0.000000	4.741915	0.000000	0.000000	0.000000	-0.064249	0.091827	-0.194548	0.000000	0.000000	3.000000	4.000000	0.000000
20055.167990	-0.034731	0.473241	0.195182	75.579132	63.170227	95.847305	1.585637	0.000000	4.741915	0.000000	0.000000	0.000000	-0.064249	0.091827	-0.194548	0.000000	0.000000	3.000000	4.000000	0.000000
20055.171324	-0.034946	0.473547	0.194567	75.579132	63.170227	95.847305	1.585637	0.000000	4.741915	0.000000	0.000000	0.000000	-0.064653	0.091898	-0.184330	0.000000	0.000000	3.000000	4.000000	0.000000
20055.174657	-0.034946	0.473547	0.194567	75.579132	63.170227	95.847305	1.585637	0.000000	4.741915	0.000000	0.000000	0.000000	-0.064653	0.091898	-0.184330	0.000000	0.000000	3.000000	4.000000	0.000000
20055.177990	-0.034946	0.473547	0.194567	75.589211	63.237690	95.939423	1.585475	0.000000	4.741969	0.000000	0.000000	0.000000	-0.064653	0.091898	-0.184330	0.000000	0.000000	3.000000	4.000000	0.000000
20055.181324	-0.034946	0.473547	0.194567	75.589211	63.237690	95.939423	1.585475	0.000000	4.741969	0.000000	0.000000	0.000000	-0.064653	0.091898	-0.184330	0.000000	0.000000	3.000000	4.000000	0.000000
20055.184657	-0.035161	0.473888	0.193951	75.589211	63.237690	95.939423	1.585475	0.000000	4.741969	0.000000	0.000000	0.000000	-0.064488	0.102407	-0.184836	0.000000	0.000000	3.000000	4.000000	0.000000
20055.187990	-0.035161	0.473888	0.193951	75.596733	63.282890	96.008560	1.585475	0.000000	4.741969	0.000000	0.000000	0.000000	-0.064488	0.102407	-0.184836	0.000000	0.000000	3.000000	4.000000	0.000000
20055.191324	-0.035377	0.474212	0.193352	75.596733	63.282890	96.008560	1.585475	0.000000	4.741969	0.000000	0.000000	0.000000	-0.064630	0.097010	-0.179695	0.000000	0.000000	3.000000	4.000000	0.000000
20055.194657	-0.035377	0.474212	0.193352	75.596733	63.282890	96.008560	1.585475	0.000000	4.741969	0.000000	0.000000	0.000000	-0.064630	0.097010	-0.179695	0.000000	0.000000	3.000000	4.000000	0.000000
20055.197990	-0.035377	0.474212	0.193352	75.604233	63.328190	96.069817	1.584943	0.000000	4.742146	0.000000	0.000000	0.000000	-0.064630	0.097010	-0.179695	0.000000	0.000000	3.000000	4.000000	0.000000
20055.201324	-0.035377	0.474212	0.193352	75.604233	63.328190	96.069817	1.584943	0.000000	4.742146	0.000000	0.000000	0.000000	-0.064630	0.097010	-0.179695	0.000000	0.000000	3.000000	4.000000	0.000000
20055.204657	-0.035595	0.474554	0.192805	75.604233	63.328190	96.069817	1.584943	0.000000	4.742146	0.000000	0.000000	0.000000	-0.065338	0.102579	-0.164311	0.000000	0.000000	3.000000	4.000000	0.000000
20055.207990	-0.035595	0.474554	0.192805	75.610481	63.362347	96.127541	1.584943	0.000000	4.742146	0.000000	0.000000	0.000000	-0.065338	0.102579	-0.164311	0.000000	0.000000	3.000000	4.000000	0.000000
20055.211324	-0.035811	0.474912	0.192238	75.610481	63.362347	96.127541	1.584943	0.000000	4.742146	0.000000	0.000000	0.000000	-0.064908	0.107586	-0.169911	0.000000	0.000000	3.000000	4.000000	0.000000
20055.214657	-0.035811	0.474912	0.192238	75.610481	63.362347	96.127541	1.584943	0.000000	4.742146	0.000000	0.000000	0.000000	-0.064908	0.107586	-0.169911	0.000000	0.000000	3.000000	4.000000	0.000000
20055.217990	-0.035811	0.474912	0.192238	75.618286	63.395523	96.182625	1.583572	0.000000	4.742605	0.000000	0.000000	0.000000	-0.064908	0.107586	-0.169911	0.000000	0.000000	3.000000	4.000000	0.000000
20055.221324	-0.035811	0.474912	0.192238	75.618286	63.395523	96.182625	1.583572	0.000000	4.742605	0.000000	0.000000	0.000000	-0.064908	0.107586	-0.169911	0.000000	0.000000	3.000000	4.000000	0.000000
20055.224657	-0.036028	0.475253	0.191689	75.618286	63.395523	96.182625	1.583572	0.000000	4.742605	0.000000	0.000000	0.000000	-0.065069	0.102212	-0.164733	0.000000	0.000000	3.000000	4.000000	0.000000
20055.227990	-0.036028	0.475253	0.191689	75.626060	63.426044	96.237770	1.583572	0.000000	4.742605	0.000000	0.000000	0.000000	-0.065069	0.102212	-0.164733	0.000000	0.000000	3.000000	4.000000	0.000000
20055.231324	-0.036275	0.475593	0.191138	75.626060	63.426044	96.237770	1.583572	0.000000	4.742605	0.000000	0.000000	0.000000	-0.074167	0.102038	-0.165450	0.000000	0.000000	3.000000	4.000000	0.000000
20055.234657	-0.036275	0.475593	0.191138	75.626060	63.426044	96.237770	1.583572	0.000000	4.742605	0.000000	0.000000	0.000000	-0.074167	0.102038	-0.165450	0.000000	0.000000	3.000000	4.000000	0.000000
20055.237990	-0.036275	0.475593	0.191138	75.632256	63.457649	96.295654	1.581414	0.000000	4.743325	0.000000	0.000000	0.000000	-0.074167	0.102038	-0.165450	0.000000	0.000000	3.000000	4.000000	0.000000
20055.241324	-0.036275	0.475593	0.191138	75.632256	63.457649	96.295654	1.581414	0.000000	4.743325	0.000000	0.000000	0.000000	-0.074167	0.102038	-0.165450	0.000000	0.000000	3.000000	4.000000	0.000000
20055.244657	-0.036520	0.475932	0.190550	75.632256	63.457649	96.295654	1.581414	0.000000	4.743325	0.000000	0.000000	0.000000	-0.073425	0.101557	-0.176191	0.000000	0.000000	3.000000	4.000000	0.000000
20055.247990	-0.036520	0.475932	0.190550	75.639687	63.500557	96.357239	1.581414	0.000000	4.743325	0.000000	0.000000	0.000000	-0.073425	0.101557	-0.176191	0.000000	0.000000	3.000000	4.000000	0.000000
20055.251324	-0.036764	0.476305	0.189961	75.639687	63.500557	96.357239	1.581414	0.000000	4.743325	0.000000	0.000000	0.000000	-0.073247	0.111978	-0.176739	0.000000	0.000000	3.000000	4.000000	0.000000
20055.254657	-0.036764	0.476305	0.189961	75.639687	63.500557	96.357239	1.581414	0.000000	4.743325	0.000000	0.000000	0.000000	-0.073247	0.111978	-0.176739	0.000000	0.000000	3.000000	4.000000	0.000000
20055.257990	-0.036764	0.476305	0.189961	75.645844	63.532261	96.415230	1.579242	0.000000	4.744049	0.000000	0.000000	0.000000	-0.073247	0.111978	-0.176739	0.000000	0.000000	3.000000	4.000000	0.000000
20055.261324	-0.036764	0.476305	0.189961	75.645844	63.532261	96.415230	1.579242	0.000000	4.744049	0.000000	0.000000	0.000000	-0.073247	0.111978	-0.176739	0.000000	0.000000	3.000000	4.000000	0.000000
20055.264657	-0.037007	0.476659	0.189354	75.645844	63.532261	96.415230	1.579242	0.000000	4.744049	0.000000	0.000000	0.000000	-0.072793	0.106315	-0.182094	0.000000	0.000000	3.000000	4.000000	0.000000
20055.267990	-0.037007	0.476659	0.189354	75.653221	63.572525	96.476898	1.579242	0.000000	4.744049	0.000000	0.000000	0.000000	-0.072793	0.106315	-0.182094	0.000000	0.000000	3.000000	4.000000	0.000000
20055.271324	-0.037249	0.477013	0.188746	75.653221	63.572525	96.476898	1.579242	0.000000	4.744049	0.000000	0.000000	0.000000	-0.072626	0.106111	-0.182335	0.000000	0.000000	3.000000	4.000000	0.000000
20055.274657	-0.037249	0.477013	0.188746	75.653221	63.572525	96.476898	1.579242	0.000000	4.744049	0.000000	0.000000	0.000000	-0.072626	0.106111	-0.182335	0.000000	0.000000	3.000000	4.000000	0.000000
20055.277990	-0.037249	0.477013	0.188746	75.660591	63.618343	96.530685	1.577423	0.000000	4.744653	0.000000	0.000000	0.000000	-0.072626	0.106111	-0.182335	0.000000	0.000000	3.000000	4.000000	0.000000
20055.281324	-0.037249	0.477013	0.188746	75.660591	63.618343	96.530685	1.577423	0.000000	4.744653	0.000000	0.000000	0.000000	-0.072626	0.106111	-0.182335	0.000000	0.000000	3.000000	4.000000	0.000000
20055.284657	-0.037490	0.477401	0.188137	75.660591	63.618343	96.530685	1.577423	0.000000	4.744653	0.000000	0.000000	0.000000	-0.072441	0.116486	-0.182907	0.000000	0.000000	3.000000	4.000000	0.000000
20055.287990	-0.037490	0.477401	0.188137	75.667946	63.664223	96.536674	1.577423	0.000000	4.744653	0.000000	0.000000	0.000000	-0.072441	0.116486	-0.182907	0.000000	0.000000	3.000000	4.000000	0.000000
20055.291324	-0.037698	0.477788	0.187493	75.667946	63.664223	96.536674	1.577423	0.000000	4.744653	0.000000	0.000000	0.000000	-0.062472	0.115930	-0.193206	0.000000	0.000000	3.000000	4.000000	0.000000
20055.294657	-0.037698	0.477788	0.187493	75.667946	63.664223	96.536674	1.577423	0.000000	4.744653	0.000000	0.000000	0.000000	-0.062472	0.115930	-0.193206	0.000000	0.000000	3.000000	4.000000	0.000000
20055.297990	-0.037698	0.477788	0.187493	75.675262	63.710159	96.494858	1.576673	0.000000	4.744903	0.000000	0.000000	0.000000	-0.062472	0.115930	-0.193206	0.000000	0.000000	3.000000	4.000000	0.000000
20055.301324	-0.037698	0.477788	0.187493	75.675262	63.710159	96.494858	1.576673	0.000000	4.744903	0.000000	0.000000	0.000000	-0.062472	0.115930	-0.193206	0.000000	0.000000	3.000000	4.000000	0.000000
20055.304657	-0.037906	0.478173	0.186848	75.675262	63.710159	96.494858	1.576673	0.000000	4.744903	0.000000	0.000000	0.000000	-0.062315	0.115682	-0.193467	0.000000	0.000000	3.000000	4.000000	0.000000
20055.307990	-0.037906	0.478173	0.186848	75.683807	63.767494	96.496704	1.576673	0.000000	4.744903	0.000000	0.000000	0.000000	-0.062315	0.115682	-0.193467	0.000000	0.000000	3.000000	4.000000	0.000000
20055.311324	-0.038112	0.478540	0.186185	75.683807	63.767494	96.496704	1.576673	0.000000	4.744903	0.000000	0.000000	0.000000	-0.061850	0.109981	-0.198861	0.000000	0.000000	3.000000	4.000000	0.000000
20055.314657	-0.038112	0.478540	0.186185	75.683807	63.767494	96.496704	1.576673	0.000000	4.744903	0.000000	0.000000	0.000000	-0.061850	0.109981	-0.198861	0.000000	0.000000	3.000000	4.000000	0.000000
20055.317990	-0.038112	0.478540	0.186185	75.692284	63.824909	96.562462	1.577147	0.000000	4.744745	0.000000	0.000000	0.000000	-0.061850	0.109981	-0.198861	0.000000	0.000000	3.000000	4.000000	0.000000
20055.321324	-0.038112	0.478540	0.186185	75.692284	63.824909	96.562462	1.577147	0.000000	4.744745	0.000000	0.000000	0.000000	-0.061850	0.109981	-0.198861	0.000000	0.000000	3.000000	4.000000	0.000000
20055.324657	-0.038316	0.478905	0.185486	75.692284	63.824909	96.562462	1.577147	0.000000	4.744745	0.000000	0.000000	0.000000	-0.061053	0.109389	-0.209740	0.000000	0.000000	3.000000	4.000000	0.000000
20055.327990	-0.038523	0.479236	0.184858	75.700760	63.882420	96.636284	1.577147	0.000000	4.744745	0.000000	0.000000	0.000000	-0.062175	0.099325	-0.188425	0.000000	0.000000	3.000000	4.000000	0.000000
20055.331324	-0.038523	0.479236	0.184858	75.700760	63.882420	96.636284	1.577147	0.000000	4.744745	0.000000	0.000000	0.000000	-0.062175	0.099325	-0.188425	0.000000	0.000000	3.000000	4.000000	0.000000
20055.334657	-0.038523	0.479236	0.184858	75.700760	63.882420	96.636284	1.577147	0.000000	4.744745	0.000000	0.000000	0.000000	-0.062175	0.099325	-0.188425	0.000000	0.000000	3.000000	4.000000	0.000000
20055.337990	-0.038523	0.479236	0.184858	75.711586	63.959969	96.733597	1.577850	0.000000	4.744511	0.000000	0.000000	0.000000	-0.062175	0.099325	-0.188425	0.000000	0.000000	3.000000	4.000000	0.000000
20055.341324	-0.038749	0.479665	0.184046	75.711586	63.959969	96.733597	1.577850	0.000000	4.744511	0.000000	0.000000	0.000000	-0.067877	0.128854	-0.243471	0.000000	0.000000	3.000000	4.000000	0.000000
20055.344657	-0.038749	0.479665	0.184046	75.711586	63.959969	96.733597	1.577850	0.000000	4.744511	0.000000	0.000000	0.000000	-0.067877	0.128854	-0.243471	0.000000	0.000000	3.000000	4.000000	0.000000
20055.347990	-0.038749	0.479665	0.184046	75.721176	64.031776	96.827332	1.578863	0.000000	4.744174	0.000000	0.000000	0.000000	-0.067877	0.128854	-0.243471	0.000000	0.000000	3.000000	4.000000	0.000000
20055.351324	-0.038918	0.480061	0.183309	75.721176	64.031776	96.827332	1.578863	0.000000	4.744174	0.000000	0.000000	0.000000	-0.050725	0.118754	-0.221084	0.000000	0.000000	3.000000	4.000000	0.000000
20055.354657	-0.038918	0.480061	0.183309	75.721176	64.031776	96.827332	1.578863	0.000000	4.744174	0.000000	0.000000	0.000000	-0.050725	0.118754	-0.221084	0.000000	0.000000	3.000000	4.000000	0.000000
20055.357990	-0.038918	0.480061	0.183309	75.730751	64.101006	96.913246	1.580638	0.000000	4.743584	0.000000	0.000000	0.000000	-0.050725	0.118754	-0.221084	0.000000	0.000000	3.000000	4.000000	0.000000
20055.361324	-0.038918	0.480061	0.183309	75.730751	64.101006	96.913246	1.580638	0.000000	4.743584	0.000000	0.000000	0.000000	-0.050725	0.118754	-0.221084	0.000000	0.000000	3.000000	4.000000	0.000000
20055.364657	-0.039117	0.480456	0.182569	75.730751	64.101006	96.913246	1.580638	0.000000	4.743584	0.000000	0.000000	0.000000	-0.059670	0.118464	-0.221954	0.000000	0.000000	3.000000	4.000000	0.000000
20055.367990	-0.039117	0.480456	0.182569	75.740288	64.173050	96.999245	1.580638	0.000000	4.743584	0.000000	0.000000	0.000000	-0.059670	0.118464	-0.221954	0.000000	0.000000	3.000000	4.000000	0.000000
20055.371324	-0.039284	0.480867	0.181812	75.740288	64.173050	96.999245	1.580638	0.000000	4.743584	0.000000	0.000000	0.000000	-0.050046	0.123220	-0.227240	0.000000	0.000000	3.000000	4.000000	0.000000
20055.374657	-0.039284	0.480867	0.181812	75.740288	64.173050	96.999245	1.580638	0.000000	4.743584	0.000000	0.000000	0.000000	-0.050046	0.123220	-0.227240	0.000000	0.000000	3.000000	4.000000	0.000000
20055.377990	-0.039284	0.480867	0.181812	75.749763	64.245224	97.093369	1.583765	0.000000	4.742540	0.000000	0.000000	0.000000	-0.050046	0.123220	-0.227240	0.000000	0.000000	3.000000	4.000000	0.000000
20055.381324	-0.039284	0.480867	0.181812	75.749763	64.245224	97.093369	1.583765	0.000000	4.742540	0.000000	0.000000	0.000000	-0.050046	0.123220	-0.227240	0.000000	0.000000	3.000000	4.000000	0.000000
20055.384657	-0.039450	0.481311	0.181052	75.749763	64.245224	97.093369	1.583765	0.000000	4.742540	0.000000	0.000000	0.000000	-0.049851	0.133383	-0.227965	0.000000	0.000000	3.000000	4.000000	0.000000
20055.387990	-0.039450	0.481311	0.181052	75.759964	64.290154	97.150894	1.583765	0.000000	4.742540	0.000000	0.000000	0.000000	-0.049851	0.133383	-0.227965	0.000000	0.000000	3.000000	4.000000	0.000000
20055.391324	-0.039646	0.481755	0.180289	75.759964	64.290154	97.150894	1.583765	0.000000	4.742540	0.000000	0.000000	0.000000	-0.058760	0.133050	-0.228872	0.000000	0.000000	3.000000	4.000000	0.000000
20055.394657	-0.039646	0.481755	0.180289	75.759964	64.290154	97.150894	1.583765	0.000000	4.742540	0.000000	0.000000	0.000000	-0.058760	0.133050	-0.228872	0.000000	0.000000	3.000000	4.000000	0.000000
20055.397990	-0.039646	0.481755	0.180289	75.781067	64.331604	97.198517	1.587231	0.000000	4.741382	0.000000	0.000000	0.000000	-0.058760	0.133050	-0.228872	0.000000	0.000000	3.000000	4.000000	0.000000
20055.401324	-0.039646	0.481755	0.180289	75.781067	64.331604	97.198517	1.587231	0.000000	4.741382	0.000000	0.000000	0.000000	-0.058760	0.133050	-0.228872	0.000000	0.000000	3.000000	4.000000	0.000000
20055.404657	-0.039812	0.482250	0.179543	75.781067	64.331604	97.198517	1.587231	0.000000	4.741382	0.000000	0.000000	0.000000	-0.049796	0.148612	-0.223919	0.000000	0.000000	3.000000	4.000000	0.000000
20055.407990	-0.039812	0.482250	0.179543	75.811516	64.343315	97.207314	1.587231	0.000000	4.741382	0.000000	0.000000	0.000000	-0.049796	0.148612	-0.223919	0.000000	0.000000	3.000000	4.000000	0.000000
20055.411324	-0.039979	0.482728	0.178814	75.811516	64.343315	97.207314	1.587231	0.000000	4.741382	0.000000	0.000000	0.000000	-0.049976	0.143234	-0.218709	0.000000	0.000000	3.000000	4.000000	0.000000
20055.414657	-0.039979	0.482728	0.178814	75.811516	64.343315	97.207314	1.587231	0.000000	4.741382	0.000000	0.000000	0.000000	-0.049976	0.143234	-0.218709	0.000000	0.000000	3.000000	4.000000	0.000000
20055.417990	-0.039979	0.482728	0.178814	75.856743	64.344025	97.179764	1.591076	0.000000	4.740093	0.000000	0.000000	0.000000	-0.049976	0.143234	-0.218709	0.000000	0.000000	3.000000	4.000000	0.000000
20055.421324	-0.039979	0.482728	0.178814	75.856743	64.344025	97.179764	1.591076	0.000000	4.740093	0.000000	0.000000	0.000000	-0.049976	0.143234	-0.218709	0.000000	0.000000	3.000000	4.000000	0.000000
20055.424657	-0.040205	0.483204	0.178080	75.856743	64.344025	97.179764	1.591076	0.000000	4.740093	0.000000	0.000000	0.000000	-0.067904	0.142899	-0.220191	0.000000	0.000000	3.000000	4.000000	0.000000
20055.427990	-0.040205	0.483204	0.178080	75.909393	64.328018	97.138115	1.591076	0.000000	4.740093	0.000000	0.000000	0.000000	-0.067904	0.142899	-0.220191	0.000000	0.000000	3.000000	4.000000	0.000000
20055.431324	-0.040433	0.483715	0.177379	75.909393	64.328018	97.138115	1.591076	0.000000	4.740093	0.000000	0.000000	0.000000	-0.068355	0.153415	-0.210237	0.000000	0.000000	3.000000	4.000000	0.000000
20055.434657	-0.040433	0.483715	0.177379	75.909393	64.328018	97.138115	1.591076	0.000000	4.740093	0.000000	0.000000	0.000000	-0.068355	0.153415	-0.210237	0.000000	0.000000	3.000000	4.000000	0.000000
20055.437990	-0.040433	0.483715	0.177379	75.954941	64.310730	97.103951	1.591734	0.000000	4.739872	0.000000	0.000000	0.000000	-0.068355	0.153415	-0.210237	0.000000	0.000000	3.000000	4.000000	0.000000
20055.441324	-0.040433	0.483715	0.177379	75.954941	64.310730	97.103951	1.591734	0.000000	4.739872	0.000000	0.000000	0.000000	-0.068355	0.153415	-0.210237	0.000000	0.000000	3.000000	4.000000	0.000000
20055.444657	-0.040660	0.484225	0.176677	75.954941	64.310730	97.103951	1.591734	0.000000	4.739872	0.000000	0.000000	0.000000	-0.068158	0.153060	-0.210577	0.000000	0.000000	3.000000	4.000000	0.000000
20055.447990	-0.040660	0.484225	0.176677	75.983398	64.306328	97.098328	1.591734	0.000000	4.739872	0.000000	0.000000	0.000000	-0.068158	0.153060	-0.210577	0.000000	0.000000	3.000000	4.000000	0.000000
20055.451324	-0.040918	0.484718	0.175991	75.983398	64.306328	97.098328	1.591734	0.000000	4.739872	0.000000	0.000000	0.000000	-0.077337	0.147752	-0.205903	0.000000	0.000000	3.000000	4.000000	0.000000
20055.454657	-0.040918	0.484718	0.175991	75.983398	64.306328	97.098328	1.591734	0.000000	4.739872	0.000000	0.000000	0.000000	-0.077337	0.147752	-0.205903	0.000000	0.000000	3.000000	4.000000	0.000000
20055.457990	-0.040918	0.484718	0.175991	75.996246	64.305756	97.118713	1.591279	0.000000	4.740025	0.000000	0.000000	0.000000	-0.077337	0.147752	-0.205903	0.000000	0.000000	3.000000	4.000000	0.000000
20055.461324	-0.040918	0.484718	0.175991	75.996246	64.305756	97.118713	1.591279	0.000000	4.740025	0.000000	0.000000	0.000000	-0.077337	0.147752	-0.205903	0.000000	0.000000	3.000000	4.000000	0.000000
20055.464657	-0.041205	0.485209	0.175301	75.996246	64.305756	97.118713	1.591279	0.000000	4.740025	0.000000	0.000000	0.000000	-0.086134	0.147416	-0.206816	0.000000	0.000000	3.000000	4.000000	0.000000
20055.467990	-0.041205	0.485209	0.175301	76.001297	64.309845	97.152115	1.591279	0.000000	4.740025	0.000000	0.000000	0.000000	-0.086134	0.147416	-0.206816	0.000000	0.000000	3.000000	4.000000	0.000000
20055.471324	-0.041490	0.485682	0.174594	76.001297	64.309845	97.152115	1.591279	0.000000	4.740025	0.000000	0.000000	0.000000	-0.085563	0.141652	-0.212302	0.000000	0.000000	3.000000	4.000000	0.000000
20055.474657	-0.041490	0.485682	0.174594	76.001297	64.309845	97.152115	1.591279	0.000000	4.740025	0.000000	0.000000	0.000000	-0.085563	0.141652	-0.212302	0.000000	0.000000	3.000000	4.000000	0.000000
20055.477990	-0.041490	0.485682	0.174594	76.006401	64.311264	97.177597	1.588758	0.000000	4.740870	0.000000	0.000000	0.000000	-0.085563	0.141652	-0.212302	0.000000	0.000000	3.000000	4.000000	0.000000
20055.481324	-0.041490	0.485682	0.174594	76.006401	64.311264	97.177597	1.588758	0.000000	4.740870	0.000000	0.000000	0.000000	-0.085563	0.141652	-0.212302	0.000000	0.000000	3.000000	4.000000	0.000000
20055.484657	-0.041806	0.486171	0.173900	76.006401	64.311264	97.177597	1.588758	0.000000	4.740870	0.000000	0.000000	0.000000	-0.094653	0.146746	-0.208081	0.000000	0.000000	3.000000	4.000000	0.000000
20055.487990	-0.041806	0.486171	0.173900	76.015724	64.322495	97.209892	1.588758	0.000000	4.740870	0.000000	0.000000	0.000000	-0.094653	0.146746	-0.208081	0.000000	0.000000	3.000000	4.000000	0.000000
20055.491324	-0.042119	0.486675	0.173186	76.015724	64.322495	97.209892	1.588758	0.000000	4.740870	0.000000	0.000000	0.000000	-0.094024	0.151348	-0.214055	0.000000	0.000000	3.000000	4.000000	0.000000
20055.494657	-0.042119	0.486675	0.173186	76.015724	64.322495	97.209892	1.588758	0.000000	4.740870	0.000000	0.000000	0.000000	-0.094024	0.151348	-0.214055	0.000000	0.000000	3.000000	4.000000	0.000000
20055.497990	-0.042119	0.486675	0.173186	76.020782	64.326691	97.227440	1.584883	0.000000	4.742167	0.000000	0.000000	0.000000	-0.094024	0.151348	-0.214055	0.000000	0.000000	3.000000	4.000000	0.000000
20055.501324	-0.042119	0.486675	0.173186	76.020782	64.326691	97.227440	1.584883	0.000000	4.742167	0.000000	0.000000	0.000000	-0.094024	0.151348	-0.214055	0.000000	0.000000	3.000000	4.000000	0.000000
20055.504657	-0.042433	0.487162	0.172491	76.020782	64.326691	97.227440	1.584883	0.000000	4.742167	0.000000	0.000000	0.000000	-0.094144	0.146081	-0.208774	0.000000	0.000000	3.000000	4.000000	0.000000
20055.507990	-0.042433	0.487162	0.172491	76.025810	64.328148	97.197113	1.584883	0.000000	4.742167	0.000000	0.000000	0.000000	-0.094144	0.146081	-0.208774	0.000000	0.000000	3.000000	4.000000	0.000000
20055.511324	-0.042746	0.487648	0.171793	76.025810	64.328148	97.197113	1.584883	0.000000	4.742167	0.000000	0.000000	0.000000	-0.093889	0.145733	-0.209110	0.000000	0.000000	3.000000	4.000000	0.000000
20055.514657	-0.042746	0.487648	0.171793	76.025810	64.328148	97.197113	1.584883	0.000000	4.742167	0.000000	0.000000	0.000000	-0.093889	0.145733	-0.209110	0.000000	0.000000	3.000000	4.000000	0.000000
20055.517990	-0.042746	0.487648	0.171793	76.029297	64.330574	97.145485	1.580878	0.000000	4.743504	0.000000	0.000000	0.000000	-0.093889	0.145733	-0.209110	0.000000	0.000000	3.000000	4.000000	0.000000
20055.521324	-0.042746	0.487648	0.171793	76.029297	64.330574	97.145485	1.580878	0.000000	4.743504	0.000000	0.000000	0.000000	-0.093889	0.145733	-0.209110	0.000000	0.000000	3.000000	4.000000	0.000000
20055.524657	-0.043057	0.488115	0.171078	76.029297	64.330574	97.145485	1.580878	0.000000	4.743504	0.000000	0.000000	0.000000	-0.093281	0.139983	-0.214610	0.000000	0.000000	3.000000	4.000000	0.000000
20055.527990	-0.043314	0.488533	0.170459	76.037048	64.345634	97.156631	1.580878	0.000000	4.743504	0.000000	0.000000	0.000000	-0.077068	0.125527	-0.185881	0.000000	0.000000	3.000000	4.000000	0.000000
20055.531324	-0.043314	0.488533	0.170459	76.037048	64.345634	97.156631	1.580878	0.000000	4.743504	0.000000	0.000000	0.000000	-0.077068	0.125527	-0.185881	0.000000	0.000000	3.000000	4.000000	0.000000
20055.534657	-0.043314	0.488533	0.170459	76.037048	64.345634	97.156631	1.580878	0.000000	4.743504	0.000000	0.000000	0.000000	-0.077068	0.125527	-0.185881	0.000000	0.000000	3.000000	4.000000	0.000000
20055.537990	-0.043314	0.488533	0.170459	76.047897	64.350761	97.170624	1.577798	0.000000	4.744529	0.000000	0.000000	0.000000	-0.077068	0.125527	-0.185881	0.000000	0.000000	3.000000	4.000000	0.000000
20055.541324	-0.043679	0.489046	0.169680	76.047897	64.350761	97.170624	1.577798	0.000000	4.744529	0.000000	0.000000	0.000000	-0.109469	0.153982	-0.233519	0.000000	0.000000	3.000000	4.000000	0.000000
20055.544657	-0.043679	0.489046	0.169680	76.047897	64.350761	97.170624	1.577798	0.000000	4.744529	0.000000	0.000000	0.000000	-0.109469	0.153982	-0.233519	0.000000	0.000000	3.000000	4.000000	0.000000
20055.547990	-0.043679	0.489046	0.169680	76.063850	64.346130	97.170357	1.575128	0.000000	4.745416	0.000000	0.000000	0.000000	-0.109469	0.153982	-0.233519	0.000000	0.000000	3.000000	4.000000	0.000000
20055.551324	-0.043679	0.489046	0.169680	76.063850	64.346130	97.170357	1.575128	0.000000	4.745416	0.000000	0.000000	0.000000	-0.109469	0.153982	-0.233519	0.000000	0.000000	3.000000	4.000000	0.000000
20055.554657	-0.043988	0.489493	0.168980	76.063850	64.346130	97.170357	1.575128	0.000000	4.745416	0.000000	0.000000	0.000000	-0.092904	0.134121	-0.209931	0.000000	0.000000	3.000000	4.000000	0.000000
20055.557990	-0.043988	0.489493	0.168980	76.088326	64.364204	97.192062	1.575128	0.000000	4.745416	0.000000	0.000000	0.000000	-0.092904	0.134121	-0.209931	0.000000	0.000000	3.000000	4.000000	0.000000
20055.561324	-0.044299	0.489923	0.168299	76.088326	64.364204	97.192062	1.575128	0.000000	4.745416	0.000000	0.000000	0.000000	-0.093053	0.128954	-0.204556	0.000000	0.000000	3.000000	4.000000	0.000000
20055.564657	-0.044299	0.489923	0.168299	76.088326	64.364204	97.192062	1.575128	0.000000	4.745416	0.000000	0.000000	0.000000	-0.093053	0.128954	-0.204556	0.000000	0.000000	3.000000	4.000000	0.000000
20055.567990	-0.044299	0.489923	0.168299	76.116295	64.365257	97.194092	1.571030	0.000000	4.746774	0.000000	0.000000	0.000000	-0.093053	0.128954	-0.204556	0.000000	0.000000	3.000000	4.000000	0.000000
20055.571324	-0.044299	0.489923	0.168299	76.116295	64.365257	97.194092	1.571030	0.000000	4.746774	0.000000	0.000000	0.000000	-0.093053	0.128954	-0.204556	0.000000	0.000000	3.000000	4.000000	0.000000
20055.574657	-0.044578	0.490352	0.167618	76.116295	64.365257	97.194092	1.571030	0.000000	4.746774	0.000000	0.000000	0.000000	-0.083908	0.128661	-0.204224	0.000000	0.000000	3.000000	4.000000	0.000000
20055.577990	-0.044804	0.490681	0.167018	76.147392	64.372742	97.199013	1.571030	0.000000	4.746774	0.000000	0.000000	0.000000	-0.067582	0.098763	-0.179860	0.000000	0.000000	3.000000	4.000000	0.000000
20055.581324	-0.044804	0.490681	0.167018	76.147392	64.372742	97.199013	1.571030	0.000000	4.746774	0.000000	0.000000	0.000000	-0.067582	0.098763	-0.179860	0.000000	0.000000	3.000000	4.000000	0.000000
20055.584657	-0.044804	0.490681	0.167018	76.147392	64.372742	97.199013	1.571030	0.000000	4.746774	0.000000	0.000000	0.000000	-0.067582	0.098763	-0.179860	0.000000	0.000000	3.000000	4.000000	0.000000
20055.587990	-0.044804	0.490681	0.167018	76.179192	64.396759	97.223015	1.568949	0.000000	4.747462	0.000000	0.000000	0.000000	-0.067582	0.098763	-0.179860	0.000000	0.000000	3.000000	4.000000	0.000000
20055.591324	-0.045108	0.491088	0.166280	76.179192	64.396759	97.223015	1.568949	0.000000	4.747462	0.000000	0.000000	0.000000	-0.091205	0.122108	-0.221452	0.000000	0.000000	3.000000	4.000000	0.000000
20055.594657	-0.045108	0.491088	0.166280	76.179192	64.396759	97.223015	1.568949	0.000000	4.747462	0.000000	0.000000	0.000000	-0.091205	0.122108	-0.221452	0.000000	0.000000	3.000000	4.000000	0.000000
20055.597990	-0.045108	0.491088	0.166280	76.199707	64.442741	97.272041	1.567402	0.000000	4.747973	0.000000	0.000000	0.000000	-0.091205	0.122108	-0.221452	0.000000	0.000000	3.000000	4.000000	0.000000
20055.601324	-0.045418	0.491414	0.165636	76.199707	64.442741	97.272041	1.567402	0.000000	4.747973	0.000000	0.000000	0.000000	-0.093024	0.097710	-0.193154	0.000000	0.000000	3.000000	4.000000	0.000000
20055.604657	-0.045418	0.491414	0.165636	76.199707	64.442741	97.272041	1.567402	0.000000	4.747973	0.000000	0.000000	0.000000	-0.093024	0.097710	-0.193154	0.000000	0.000000	3.000000	4.000000	0.000000
20055.607990	-0.045418	0.491414	0.165636	76.209633	64.479553	97.300369	1.564881	0.000000	4.748805	0.000000	0.000000	0.000000	-0.093024	0.097710	-0.193154	0.000000	0.000000	3.000000	4.000000	0.000000
20055.611324	-0.045418	0.491414	0.165636	76.209633	64.479553	97.300369	1.564881	0.000000	4.748805	0.000000	0.000000	0.000000	-0.093024	0.097710	-0.193154	0.000000	0.000000	3.000000	4.000000	0.000000
20055.614657	-0.045695	0.491737	0.164957	76.209633	64.479553	97.300369	1.564881	0.000000	4.748805	0.000000	0.000000	0.000000	-0.083132	0.096878	-0.203644	0.000000	0.000000	3.000000	4.000000	0.000000
20055.617990	-0.045695	0.491737	0.164957	76.218414	64.532379	97.325104	1.564881	0.000000	4.748805	0.000000	0.000000	0.000000	-0.083132	0.096878	-0.203644	0.000000	0.000000	3.000000	4.000000	0.000000
20055.621324	-0.046032	0.492043	0.164292	76.218414	64.532379	97.325104	1.564881	0.000000	4.748805	0.000000	0.000000	0.000000	-0.101033	0.091852	-0.199477	0.000000	0.000000	3.000000	4.000000	0.000000
20055.624657	-0.046032	0.492043	0.164292	76.218414	64.532379	97.325104	1.564881	0.000000	4.748805	0.000000	0.000000	0.000000	-0.101033	0.091852	-0.199477	0.000000	0.000000	3.000000	4.000000	0.000000
20055.627990	-0.046032	0.492043	0.164292	76.226044	64.570709	97.273895	1.560418	0.000000	4.750273	0.000000	0.000000	0.000000	-0.101033	0.091852	-0.199477	0.000000	0.000000	3.000000	4.000000	0.000000
20055.631324	-0.046032	0.492043	0.164292	76.226044	64.570709	97.273895	1.560418	0.000000	4.750273	0.000000	0.000000	0.000000	-0.101033	0.091852	-0.199477	0.000000	0.000000	3.000000	4.000000	0.000000
20055.634657	-0.046338	0.492315	0.163631	76.226044	64.570709	97.273895	1.560418	0.000000	4.750273	0.000000	0.000000	0.000000	-0.091979	0.081440	-0.198501	0.000000	0.000000	3.000000	4.000000	0.000000
20055.637990	-0.046338	0.492315	0.163631	76.234779	64.623749	97.243004	1.560418	0.000000	4.750273	0.000000	0.000000	0.000000	-0.091979	0.081440	-0.198501	0.000000	0.000000	3.000000	4.000000	0.000000
20055.641324	-0.046644	0.492585	0.162968	76.234779	64.623749	97.243004	1.560418	0.000000	4.750273	0.000000	0.000000	0.000000	-0.091742	0.081234	-0.198738	0.000000	0.000000	3.000000	4.000000	0.000000
20055.644657	-0.046644	0.492585	0.162968	76.234779	64.623749	97.243004	1.560418	0.000000	4.750273	0.000000	0.000000	0.000000	-0.091742	0.081234	-0.198738	0.000000	0.000000	3.000000	4.000000	0.000000
20055.647990	-0.046644	0.492585	0.162968	76.243698	64.659821	97.308022	1.555748	0.000000	4.751805	0.000000	0.000000	0.000000	-0.091742	0.081234	-0.198738	0.000000	0.000000	3.000000	4.000000	0.000000
20055.651324	-0.046644	0.492585	0.162968	76.243698	64.659821	97.308022	1.555748	0.000000	4.751805	0.000000	0.000000	0.000000	-0.091742	0.081234	-0.198738	0.000000	0.000000	3.000000	4.000000	0.000000
20055.654657	-0.046952	0.492824	0.162343	76.243698	64.659821	97.308022	1.555748	0.000000	4.751805	0.000000	0.000000	0.000000	-0.092378	0.071492	-0.187463	0.000000	0.000000	3.000000	4.000000	0.000000
20055.657990	-0.046952	0.492824	0.162343	76.249474	64.643112	97.328346	1.555748	0.000000	4.751805	0.000000	0.000000	0.000000	-0.092378	0.071492	-0.187463	0.000000	0.000000	3.000000	4.000000	0.000000
20055.661324	-0.047259	0.493061	0.161718	76.249474	64.643112	97.328346	1.555748	0.000000	4.751805	0.000000	0.000000	0.000000	-0.092155	0.071331	-0.187678	0.000000	0.000000	3.000000	4.000000	0.000000
20055.664657	-0.047259	0.493061	0.161718	76.249474	64.643112	97.328346	1.555748	0.000000	4.751805	0.000000	0.000000	0.000000	-0.092155	0.071331	-0.187678	0.000000	0.000000	3.000000	4.000000	0.000000
20055.667990	-0.047259	0.493061	0.161718	76.256348	64.614372	97.335747	1.550286	0.000000	4.753590	0.000000	0.000000	0.000000	-0.092155	0.071331	-0.187678	0.000000	0.000000	3.000000	4.000000	0.000000
20055.671324	-0.047259	0.493061	0.161718	76.256348	64.614372	97.335747	1.550286	0.000000	4.753590	0.000000	0.000000	0.000000	-0.092155	0.071331	-0.187678	0.000000	0.000000	3.000000	4.000000	0.000000
20055.674657	-0.047567	0.493283	0.161111	76.256348	64.614372	97.335747	1.550286	0.000000	4.753590	0.000000	0.000000	0.000000	-0.092378	0.066406	-0.182120	0.000000	0.000000	3.000000	4.000000	0.000000
20055.677990	-0.047820	0.493456	0.160565	76.260941	64.561676	97.310501	1.550286	0.000000	4.753590	0.000000	0.000000	0.000000	-0.075909	0.051987	-0.163640	0.000000	0.000000	3.000000	4.000000	0.000000
20055.681324	-0.047820	0.493456	0.160565	76.260941	64.561676	97.310501	1.550286	0.000000	4.753590	0.000000	0.000000	0.000000	-0.075909	0.051987	-0.163640	0.000000	0.000000	3.000000	4.000000	0.000000
20055.684657	-0.047820	0.493456	0.160565	76.260941	64.561676	97.310501	1.550286	0.000000	4.753590	0.000000	0.000000	0.000000	-0.075909	0.051987	-0.163640	0.000000	0.000000	3.000000	4.000000	0.000000
20055.687990	-0.047820	0.493456	0.160565	76.268639	64.527054	97.304832	1.545330	0.000000	4.755203	0.000000	0.000000	0.000000	-0.075909	0.051987	-0.163640	0.000000	0.000000	3.000000	4.000000	0.000000
20055.691324	-0.048212	0.493640	0.159916	76.268639	64.527054	97.304832	1.545330	0.000000	4.755203	0.000000	0.000000	0.000000	-0.117532	0.055331	-0.194923	0.000000	0.000000	3.000000	4.000000	0.000000
20055.694657	-0.048212	0.493640	0.159916	76.268639	64.527054	97.304832	1.545330	0.000000	4.755203	0.000000	0.000000	0.000000	-0.117532	0.055331	-0.194923	0.000000	0.000000	3.000000	4.000000	0.000000
20055.697990	-0.048212	0.493640	0.159916	76.275505	64.490135	97.288277	1.540470	0.000000	4.756780	0.000000	0.000000	0.000000	-0.117532	0.055331	-0.194923	0.000000	0.000000	3.000000	4.000000	0.000000
20055.701324	-0.048578	0.493811	0.159323	76.275505	64.490135	97.288277	1.540470	0.000000	4.756780	0.000000	0.000000	0.000000	-0.109790	0.051093	-0.177711	0.000000	0.000000	3.000000	4.000000	0.000000
20055.704657	-0.048578	0.493811	0.159323	76.275505	64.490135	97.288277	1.540470	0.000000	4.756780	0.000000	0.000000	0.000000	-0.109790	0.051093	-0.177711	0.000000	0.000000	3.000000	4.000000	0.000000
20055.707990	-0.048578	0.493811	0.159323	76.282677	64.460220	97.297104	1.535762	0.000000	4.758302	0.000000	0.000000	0.000000	-0.109790	0.051093	-0.177711	0.000000	0.000000	3.000000	4.000000	0.000000
20055.711324	-0.048578	0.493811	0.159323	76.282677	64.460220	97.297104	1.535762	0.000000	4.758302	0.000000	0.000000	0.000000	-0.109790	0.051093	-0.177711	0.000000	0.000000	3.000000	4.000000	0.000000
20055.714657	-0.048943	0.493981	0.158730	76.282677	64.460220	97.297104	1.535762	0.000000	4.758302	0.000000	0.000000	0.000000	-0.109549	0.050982	-0.177920	0.000000	0.000000	3.000000	4.000000	0.000000
20055.717990	-0.048943	0.493981	0.158730	76.289001	64.427963	97.294991	1.535762	0.000000	4.758302	0.000000	0.000000	0.000000	-0.109549	0.050982	-0.177920	0.000000	0.000000	3.000000	4.000000	0.000000
20055.721324	-0.049367	0.494168	0.158149	76.289001	64.427963	97.294991	1.535762	0.000000	4.758302	0.000000	0.000000	0.000000	-0.127250	0.056262	-0.174335	0.000000	0.000000	3.000000	4.000000	0.000000
20055.724657	-0.049367	0.494168	0.158149	76.289001	64.427963	97.294991	1.535762	0.000000	4.758302	0.000000	0.000000	0.000000	-0.127250	0.056262	-0.174335	0.000000	0.000000	3.000000	4.000000	0.000000
20055.727990	-0.049367	0.494168	0.158149	76.294792	64.405891	97.307404	1.524568	0.000000	4.761900	0.000000	0.000000	0.000000	-0.127250	0.056262	-0.174335	0.000000	0.000000	3.000000	4.000000	0.000000
20055.731324	-0.049367	0.494168	0.158149	76.294792	64.405891	97.307404	1.524568	0.000000	4.761900	0.000000	0.000000	0.000000	-0.127250	0.056262	-0.174335	0.000000	0.000000	3.000000	4.000000	0.000000
20055.734657	-0.049709	0.494326	0.157650	76.294792	64.405891	97.307404	1.524568	0.000000	4.761900	0.000000	0.000000	0.000000	-0.102545	0.047349	-0.149840	0.000000	0.000000	3.000000	4.000000	0.000000
20055.737990	-0.049709	0.494326	0.157650	76.301765	64.414474	97.349556	1.524568	0.000000	4.761900	0.000000	0.000000	0.000000	-0.102545	0.047349	-0.149840	0.000000	0.000000	3.000000	4.000000	0.000000
20055.741324	-0.050189	0.494580	0.157058	76.301765	64.414474	97.349556	1.524568	0.000000	4.761900	0.000000	0.000000	0.000000	-0.144156	0.076235	-0.177382	0.000000	0.000000	3.000000	4.000000	0.000000
20055.744657	-0.050189	0.494580	0.157058	76.301765	64.414474	97.349556	1.524568	0.000000	4.761900	0.000000	0.000000	0.000000	-0.144156	0.076235	-0.177382	0.000000	0.000000	3.000000	4.000000	0.000000
20055.747990	-0.050189	0.494580	0.157058	76.306229	64.418953	97.375015	1.511540	0.000000	4.766051	0.000000	0.000000	0.000000	-0.144156	0.076235	-0.177382	0.000000	0.000000	3.000000	4.000000	0.000000
20055.751324	-0.050189	0.494580	0.157058	76.306229	64.418953	97.375015	1.511540	0.000000	4.766051	0.000000	0.000000	0.000000	-0.144156	0.076235	-0.177382	0.000000	0.000000	3.000000	4.000000	0.000000
20055.754657	-0.050585	0.494836	0.156510	76.306229	64.418953	97.375015	1.511540	0.000000	4.766051	0.000000	0.000000	0.000000	-0.118541	0.076746	-0.164478	0.000000	0.000000	3.000000	4.000000	0.000000
20055.757990	-0.050585	0.494836	0.156510	76.309555	64.414192	97.356262	1.511540	0.000000	4.766051	0.000000	0.000000	0.000000	-0.118541	0.076746	-0.164478	0.000000	0.000000	3.000000	4.000000	0.000000
20055.761324	-0.051012	0.495112	0.156013	76.309555	64.414192	97.356262	1.511540	0.000000	4.766051	0.000000	0.000000	0.000000	-0.128383	0.082671	-0.149204	0.000000	0.000000	3.000000	4.000000	0.000000
20055.764657	-0.051012	0.495112	0.156013	76.309555	64.414192	97.356262	1.511540	0.000000	4.766051	0.000000	0.000000	0.000000	-0.128383	0.082671	-0.149204	0.000000	0.000000	3.000000	4.000000	0.000000
20055.767990	-0.051012	0.495112	0.156013	76.311829	64.397446	97.261345	1.497879	0.000000	4.770362	0.000000	0.000000	0.000000	-0.128383	0.082671	-0.149204	0.000000	0.000000	3.000000	4.000000	0.000000
20055.771324	-0.051012	0.495112	0.156013	76.311829	64.397446	97.261345	1.497879	0.000000	4.770362	0.000000	0.000000	0.000000	-0.128383	0.082671	-0.149204	0.000000	0.000000	3.000000	4.000000	0.000000
20055.774657	-0.051409	0.495436	0.155496	76.311829	64.397446	97.261345	1.497879	0.000000	4.770362	0.000000	0.000000	0.000000	-0.118889	0.097290	-0.155124	0.000000	0.000000	3.000000	4.000000	0.000000
20055.777990	-0.051753	0.495731	0.155058	76.314018	64.383362	97.110535	1.497879	0.000000	4.770362	0.000000	0.000000	0.000000	-0.103145	0.088455	-0.131184	0.000000	0.000000	3.000000	4.000000	0.000000
20055.781324	-0.051753	0.495731	0.155058	76.314018	64.383362	97.110535	1.497879	0.000000	4.770362	0.000000	0.000000	0.000000	-0.103145	0.088455	-0.131184	0.000000	0.000000	3.000000	4.000000	0.000000
20055.784657	-0.051753	0.495731	0.155058	76.314018	64.383362	97.110535	1.497879	0.000000	4.770362	0.000000	0.000000	0.000000	-0.103145	0.088455	-0.131184	0.000000	0.000000	3.000000	4.000000	0.000000
20055.787990	-0.051753	0.495731	0.155058	76.315132	64.351868	96.923470	1.485530	0.000000	4.774222	0.000000	0.000000	0.000000	-0.103145	0.088455	-0.131184	0.000000	0.000000	3.000000	4.000000	0.000000
20055.791324	-0.052204	0.496103	0.154513	76.315132	64.351868	96.923470	1.485530	0.000000	4.774222	0.000000	0.000000	0.000000	-0.135343	0.111718	-0.163469	0.000000	0.000000	3.000000	4.000000	0.000000
20055.794657	-0.052204	0.496103	0.154513	76.315132	64.351868	96.923470	1.485530	0.000000	4.774222	0.000000	0.000000	0.000000	-0.135343	0.111718	-0.163469	0.000000	0.000000	3.000000	4.000000	0.000000
20055.797990	-0.052204	0.496103	0.154513	76.316223	64.323082	96.840096	1.477591	0.000000	4.776686	0.000000	0.000000	0.000000	-0.135343	0.111718	-0.163469	0.000000	0.000000	3.000000	4.000000	0.000000
20055.801324	-0.052599	0.496444	0.154012	76.316223	64.323082	96.840096	1.477591	0.000000	4.776686	0.000000	0.000000	0.000000	-0.118674	0.102195	-0.150556	0.000000	0.000000	3.000000	4.000000	0.000000
20055.804657	-0.052599	0.496444	0.154012	76.316223	64.323082	96.840096	1.477591	0.000000	4.776686	0.000000	0.000000	0.000000	-0.118674	0.102195	-0.150556	0.000000	0.000000	3.000000	4.000000	0.000000
20055.807990	-0.052599	0.496444	0.154012	76.317352	64.291588	96.804604	1.470784	0.000000	4.778786	0.000000	0.000000	0.000000	-0.118674	0.102195	-0.150556	0.000000	0.000000	3.000000	4.000000	0.000000
20055.811324	-0.052599	0.496444	0.154012	76.317352	64.291588	96.804604	1.470784	0.000000	4.778786	0.000000	0.000000	0.000000	-0.118674	0.102195	-0.150556	0.000000	0.000000	3.000000	4.000000	0.000000
20055.814657	-0.053021	0.496799	0.153487	76.317352	64.291588	96.804604	1.470784	0.000000	4.778786	0.000000	0.000000	0.000000	-0.126644	0.106680	-0.157360	0.000000	0.000000	3.000000	4.000000	0.000000
20055.817990	-0.053021	0.496799	0.153487	76.318436	64.260094	96.729218	1.470784	0.000000	4.778786	0.000000	0.000000	0.000000	-0.126644	0.106680	-0.157360	0.000000	0.000000	3.000000	4.000000	0.000000
20055.821324	-0.053414	0.497154	0.152964	76.318436	64.260094	96.729218	1.470784	0.000000	4.778786	0.000000	0.000000	0.000000	-0.117713	0.106494	-0.156833	0.000000	0.000000	3.000000	4.000000	0.000000
20055.824657	-0.053414	0.497154	0.152964	76.318436	64.260094	96.729218	1.470784	0.000000	4.778786	0.000000	0.000000	0.000000	-0.117713	0.106494	-0.156833	0.000000	0.000000	3.000000	4.000000	0.000000
20055.827990	-0.053414	0.497154	0.152964	76.316887	64.225555	96.580139	1.456719	0.000000	4.783092	0.000000	0.000000	0.000000	-0.117713	0.106494	-0.156833	0.000000	0.000000	3.000000	4.000000	0.000000
20055.831324	-0.053414	0.497154	0.152964	76.316887	64.225555	96.580139	1.456719	0.000000	4.783092	0.000000	0.000000	0.000000	-0.117713	0.106494	-0.156833	0.000000	0.000000	3.000000	4.000000	0.000000
20055.834657	-0.053780	0.497511	0.152480	76.316887	64.225555	96.580139	1.456719	0.000000	4.783092	0.000000	0.000000	0.000000	-0.109777	0.107045	-0.145239	0.000000	0.000000	3.000000	4.000000	0.000000
20055.837990	-0.053780	0.497511	0.152480	76.318001	64.191345	96.385101	1.456719	0.000000	4.783092	0.000000	0.000000	0.000000	-0.109777	0.107045	-0.145239	0.000000	0.000000	3.000000	4.000000	0.000000
20055.841324	-0.054194	0.497911	0.151895	76.318001	64.191345	96.385101	1.456719	0.000000	4.783092	0.000000	0.000000	0.000000	-0.124384	0.120060	-0.175614	0.000000	0.000000	3.000000	4.000000	0.000000
20055.844657	-0.054194	0.497911	0.151895	76.318001	64.191345	96.385101	1.456719	0.000000	4.783092	0.000000	0.000000	0.000000	-0.124384	0.120060	-0.175614	0.000000	0.000000	3.000000	4.000000	0.000000
20055.847990	-0.054194	0.497911	0.151895	76.318031	64.153290	96.289383	1.443596	0.000000	4.787069	0.000000	0.000000	0.000000	-0.124384	0.120060	-0.175614	0.000000	0.000000	3.000000	4.000000	0.000000
20055.851324	-0.054194	0.497911	0.151895	76.318031	64.153290	96.289383	1.443596	0.000000	4.787069	0.000000	0.000000	0.000000	-0.124384	0.120060	-0.175614	0.000000	0.000000	3.000000	4.000000	0.000000
20055.854657	-0.054582	0.498313	0.151348	76.318031	64.153290	96.289383	1.443596	0.000000	4.787069	0.000000	0.000000	0.000000	-0.116434	0.120579	-0.164045	0.000000	0.000000	3.000000	4.000000	0.000000
20055.857990	-0.054582	0.498313	0.151348	76.318001	64.112473	96.273407	1.443596	0.000000	4.787069	0.000000	0.000000	0.000000	-0.116434	0.120579	-0.164045	0.000000	0.000000	3.000000	4.000000	0.000000
20055.861324	-0.054941	0.498715	0.150803	76.318001	64.112473	96.273407	1.443596	0.000000	4.787069	0.000000	0.000000	0.000000	-0.107537	0.120351	-0.163505	0.000000	0.000000	3.000000	4.000000	0.000000
20055.864657	-0.054941	0.498715	0.150803	76.318001	64.112473	96.273407	1.443596	0.000000	4.787069	0.000000	0.000000	0.000000	-0.107537	0.120351	-0.163505	0.000000	0.000000	3.000000	4.000000	0.000000
20055.867990	-0.054941	0.498715	0.150803	76.318016	64.074409	96.249489	1.431439	0.000000	4.790718	0.000000	0.000000	0.000000	-0.107537	0.120351	-0.163505	0.000000	0.000000	3.000000	4.000000	0.000000
20055.871324	-0.054941	0.498715	0.150803	76.318016	64.074409	96.249489	1.431439	0.000000	4.790718	0.000000	0.000000	0.000000	-0.107537	0.120351	-0.163505	0.000000	0.000000	3.000000	4.000000	0.000000
20055.874657	-0.055297	0.499130	0.150238	76.318016	64.074409	96.249489	1.431439	0.000000	4.790718	0.000000	0.000000	0.000000	-0.106774	0.124760	-0.169613	0.000000	0.000000	3.000000	4.000000	0.000000
20055.877990	-0.055598	0.499515	0.149716	76.318016	64.041763	96.209587	1.431439	0.000000	4.790718	0.000000	0.000000	0.000000	-0.090334	0.115312	-0.156504	0.000000	0.000000	3.000000	4.000000	0.000000
20055.881324	-0.055598	0.499515	0.149716	76.318016	64.041763	96.209587	1.431439	0.000000	4.790718	0.000000	0.000000	0.000000	-0.090334	0.115312	-0.156504	0.000000	0.000000	3.000000	4.000000	0.000000
20055.884657	-0.055598	0.499515	0.149716	76.318016	64.041763	96.209587	1.431439	0.000000	4.790718	0.000000	0.000000	0.000000	-0.090334	0.115312	-0.156504	0.000000	0.000000	3.000000	4.000000	0.000000
20055.887990	-0.055598	0.499515	0.149716	76.318016	64.003677	96.121819	1.421671	0.000000	4.793626	0.000000	0.000000	0.000000	-0.090334	0.115312	-0.156504	0.000000	0.000000	3.000000	4.000000	0.000000
20055.891324	-0.055949	0.499960	0.149110	76.318016	64.003677	96.121819	1.421671	0.000000	4.793626	0.000000	0.000000	0.000000	-0.105244	0.133497	-0.181862	0.000000	0.000000	3.000000	4.000000	0.000000
20055.894657	-0.055949	0.499960	0.149110	76.318016	64.003677	96.121819	1.421671	0.000000	4.793626	0.000000	0.000000	0.000000	-0.105244	0.133497	-0.181862	0.000000	0.000000	3.000000	4.000000	0.000000
20055.897990	-0.055949	0.499960	0.149110	76.318016	63.971069	96.026115	1.416615	0.000000	4.795123	0.000000	0.000000	0.000000	-0.105244	0.133497	-0.181862	0.000000	0.000000	3.000000	4.000000	0.000000
20055.901324	-0.056245	0.500373	0.148547	76.318016	63.971069	96.026115	1.416615	0.000000	4.795123	0.000000	0.000000	0.000000	-0.088833	0.124057	-0.168731	0.000000	0.000000	3.000000	4.000000	0.000000
20055.904657	-0.056245	0.500373	0.148547	76.318016	63.971069	96.026115	1.416615	0.000000	4.795123	0.000000	0.000000	0.000000	-0.088833	0.124057	-0.168731	0.000000	0.000000	3.000000	4.000000	0.000000
20055.907990	-0.056245	0.500373	0.148547	76.318016	63.941124	95.994179	1.412755	0.000000	4.796261	0.000000	0.000000	0.000000	-0.088833	0.124057	-0.168731	0.000000	0.000000	3.000000	4.000000	0.000000
20055.911324	-0.056245	0.500373	0.148547	76.318016	63.941124	95.994179	1.412755	0.000000	4.796261	0.000000	0.000000	0.000000	-0.088833	0.124057	-0.168731	0.000000	0.000000	3.000000	4.000000	0.000000
20055.914657	-0.056510	0.500801	0.147967	76.318016	63.941124	95.994179	1.412755	0.000000	4.796261	0.000000	0.000000	0.000000	-0.079460	0.128398	-0.174057	0.000000	0.000000	3.000000	4.000000	0.000000
20055.917990	-0.056510	0.500801	0.147967	76.318001	63.911186	95.994164	1.412755	0.000000	4.796261	0.000000	0.000000	0.000000	-0.079460	0.128398	-0.174057	0.000000	0.000000	3.000000	4.000000	0.000000
20055.921324	-0.056776	0.501213	0.147406	76.318001	63.911186	95.994164	1.412755	0.000000	4.796261	0.000000	0.000000	0.000000	-0.079819	0.123561	-0.168374	0.000000	0.000000	3.000000	4.000000	0.000000
20055.924657	-0.056776	0.501213	0.147406	76.318001	63.911186	95.994164	1.412755	0.000000	4.796261	0.000000	0.000000	0.000000	-0.079819	0.123561	-0.168374	0.000000	0.000000	3.000000	4.000000	0.000000
20055.927990	-0.056776	0.501213	0.147406	76.318031	63.886742	95.986221	1.406922	0.000000	4.797976	0.000000	0.000000	0.000000	-0.079819	0.123561	-0.168374	0.000000	0.000000	3.000000	4.000000	0.000000
20055.931324	-0.056776	0.501213	0.147406	76.318031	63.886742	95.986221	1.406922	0.000000	4.797976	0.000000	0.000000	0.000000	-0.079819	0.123561	-0.168374	0.000000	0.000000	3.000000	4.000000	0.000000
20055.934657	-0.056988	0.501594	0.146889	76.318031	63.886742	95.986221	1.406922	0.000000	4.797976	0.000000	0.000000	0.000000	-0.063543	0.114203	-0.155130	0.000000	0.000000	3.000000	4.000000	0.000000
20055.937990	-0.056988	0.501594	0.146889	76.319115	63.868839	95.998581	1.406922	0.000000	4.797976	0.000000	0.000000	0.000000	-0.063543	0.114203	-0.155130	0.000000	0.000000	3.000000	4.000000	0.000000
20055.941324	-0.057245	0.502032	0.146250	76.319115	63.868839	95.998581	1.406922	0.000000	4.797976	0.000000	0.000000	0.000000	-0.077287	0.131400	-0.191744	0.000000	0.000000	3.000000	4.000000	0.000000
20055.944657	-0.057245	0.502032	0.146250	76.319115	63.868839	95.998581	1.406922	0.000000	4.797976	0.000000	0.000000	0.000000	-0.077287	0.131400	-0.191744	0.000000	0.000000	3.000000	4.000000	0.000000
20055.947990	-0.057245	0.502032	0.146250	76.321342	63.868423	96.023346	1.402982	0.000000	4.799129	0.000000	0.000000	0.000000	-0.077287	0.131400	-0.191744	0.000000	0.000000	3.000000	4.000000	0.000000
20055.951324	-0.057245	0.502032	0.146250	76.321342	63.868423	96.023346	1.402982	0.000000	4.799129	0.000000	0.000000	0.000000	-0.077287	0.131400	-0.191744	0.000000	0.000000	3.000000	4.000000	0.000000
20055.954657	-0.057449	0.502405	0.145657	76.321342	63.868423	96.023346	1.402982	0.000000	4.799129	0.000000	0.000000	0.000000	-0.061102	0.112096	-0.177765	0.000000	0.000000	3.000000	4.000000	0.000000
20055.957990	-0.057449	0.502405	0.145657	76.322433	63.855972	96.035728	1.402982	0.000000	4.799129	0.000000	0.000000	0.000000	-0.061102	0.112096	-0.177765	0.000000	0.000000	3.000000	4.000000	0.000000
20055.961324	-0.057652	0.502811	0.145061	76.322433	63.855972	96.035728	1.402982	0.000000	4.799129	0.000000	0.000000	0.000000	-0.060865	0.121763	-0.178712	0.000000	0.000000	3.000000	4.000000	0.000000
20055.964657	-0.057652	0.502811	0.145061	76.322433	63.855972	96.035728	1.402982	0.000000	4.799129	0.000000	0.000000	0.000000	-0.060865	0.121763	-0.178712	0.000000	0.000000	3.000000	4.000000	0.000000
20055.967990	-0.057652	0.502811	0.145061	76.326202	63.857510	96.050072	1.401178	0.000000	4.799656	0.000000	0.000000	0.000000	-0.060865	0.121763	-0.178712	0.000000	0.000000	3.000000	4.000000	0.000000
20055.971324	-0.057652	0.502811	0.145061	76.326202	63.857510	96.050072	1.401178	0.000000	4.799656	0.000000	0.000000	0.000000	-0.060865	0.121763	-0.178712	0.000000	0.000000	3.000000	4.000000	0.000000
20055.974657	-0.057797	0.503183	0.144473	76.326202	63.857510	96.050072	1.401178	0.000000	4.799656	0.000000	0.000000	0.000000	-0.043633	0.111620	-0.176524	0.000000	0.000000	3.000000	4.000000	0.000000
20055.977990	-0.057950	0.503527	0.143961	76.330399	63.851585	96.057442	1.401178	0.000000	4.799656	0.000000	0.000000	0.000000	-0.045720	0.103194	-0.153670	0.000000	0.000000	3.000000	4.000000	0.000000
20055.981324	-0.057950	0.503527	0.143961	76.330399	63.851585	96.057442	1.401178	0.000000	4.799656	0.000000	0.000000	0.000000	-0.045720	0.103194	-0.153670	0.000000	0.000000	3.000000	4.000000	0.000000
20055.984657	-0.057950	0.503527	0.143961	76.330399	63.851585	96.057442	1.401178	0.000000	4.799656	0.000000	0.000000	0.000000	-0.045720	0.103194	-0.153670	0.000000	0.000000	3.000000	4.000000	0.000000
20055.987990	-0.057950	0.503527	0.143961	76.339287	63.840637	96.057465	1.401899	0.000000	4.799446	0.000000	0.000000	0.000000	-0.045720	0.103194	-0.153670	0.000000	0.000000	3.000000	4.000000	0.000000
20055.991324	-0.058064	0.503946	0.143351	76.339287	63.840637	96.057465	1.401899	0.000000	4.799446	0.000000	0.000000	0.000000	-0.034173	0.125565	-0.182773	0.000000	0.000000	3.000000	4.000000	0.000000
20055.994657	-0.058064	0.503946	0.143351	76.339287	63.840637	96.057465	1.401899	0.000000	4.799446	0.000000	0.000000	0.000000	-0.034173	0.125565	-0.182773	0.000000	0.000000	3.000000	4.000000	0.000000
20055.997990	-0.058064	0.503946	0.143351	76.357521	63.830311	96.042580	1.403875	0.000000	4.798868	0.000000	0.000000	0.000000	-0.034173	0.125565	-0.182773	0.000000	0.000000	3.000000	4.000000	0.000000
20056.001324	-0.058183	0.504318	0.142801	76.357521	63.830311	96.042580	1.403875	0.000000	4.798868	0.000000	0.000000	0.000000	-0.035786	0.111778	-0.165096	0.000000	0.000000	3.000000	4.000000	0.000000
20056.004657	-0.058183	0.504318	0.142801	76.357521	63.830311	96.042580	1.403875	0.000000	4.798868	0.000000	0.000000	0.000000	-0.035786	0.111778	-0.165096	0.000000	0.000000	3.000000	4.000000	0.000000
20056.007990	-0.058183	0.504318	0.142801	76.394836	63.797363	95.982849	1.405165	0.000000	4.798491	0.000000	0.000000	0.000000	-0.035786	0.111778	-0.165096	0.000000	0.000000	3.000000	4.000000	0.000000
20056.011324	-0.058183	0.504318	0.142801	76.394836	63.797363	95.982849	1.405165	0.000000	4.798491	0.000000	0.000000	0.000000	-0.035786	0.111778	-0.165096	0.000000	0.000000	3.000000	4.000000	0.000000
20056.014657	-0.058275	0.504675	0.142273	76.394836	63.797363	95.982849	1.405165	0.000000	4.798491	0.000000	0.000000	0.000000	-0.027721	0.107073	-0.158470	0.000000	0.000000	3.000000	4.000000	0.000000
20056.017990	-0.058275	0.504675	0.142273	76.454590	63.777855	95.915367	1.405165	0.000000	4.798491	0.000000	0.000000	0.000000	-0.027721	0.107073	-0.158470	0.000000	0.000000	3.000000	4.000000	0.000000
20056.021324	-0.058339	0.505032	0.141747	76.454590	63.777855	95.915367	1.405165	0.000000	4.798491	0.000000	0.000000	0.000000	-0.019102	0.106859	-0.157796	0.000000	0.000000	3.000000	4.000000	0.000000
20056.024657	-0.058339	0.505032	0.141747	76.454590	63.777855	95.915367	1.405165	0.000000	4.798491	0.000000	0.000000	0.000000	-0.019102	0.106859	-0.157796	0.000000	0.000000	3.000000	4.000000	0.000000
20056.027990	-0.058339	0.505032	0.141747	76.507042	63.751881	95.845085	1.409922	0.000000	4.797094	0.000000	0.000000	0.000000	-0.019102	0.106859	-0.157796	0.000000	0.000000	3.000000	4.000000	0.000000
20056.031324	-0.058339	0.505032	0.141747	76.507042	63.751881	95.845085	1.409922	0.000000	4.797094	0.000000	0.000000	0.000000	-0.019102	0.106859	-0.157796	0.000000	0.000000	3.000000	4.000000	0.000000
20056.034657	-0.058410	0.505327	0.141300	76.507042	63.751881	95.845085	1.409922	0.000000	4.797094	0.000000	0.000000	0.000000	-0.021361	0.088751	-0.134031	0.000000	0.000000	3.000000	4.000000	0.000000
20056.037990	-0.058410	0.505327	0.141300	76.554352	63.741203	95.797188	1.409922	0.000000	4.797094	0.000000	0.000000	0.000000	-0.021361	0.088751	-0.134031	0.000000	0.000000	3.000000	4.000000	0.000000
20056.041324	-0.058468	0.505694	0.140716	76.554352	63.741203	95.797188	1.409922	0.000000	4.797094	0.000000	0.000000	0.000000	-0.017281	0.110052	-0.175246	0.000000	0.000000	3.000000	4.000000	0.000000
20056.044657	-0.058468	0.505694	0.140716	76.554352	63.741203	95.797188	1.409922	0.000000	4.797094	0.000000	0.000000	0.000000	-0.017281	0.110052	-0.175246	0.000000	0.000000	3.000000	4.000000	0.000000
20056.047990	-0.058468	0.505694	0.140716	76.575188	63.750164	95.792084	1.415386	0.000000	4.795485	0.000000	0.000000	0.000000	-0.017281	0.110052	-0.175246	0.000000	0.000000	3.000000	4.000000	0.000000
20056.051324	-0.058468	0.505694	0.140716	76.575188	63.750164	95.792084	1.415386	0.000000	4.795485	0.000000	0.000000	0.000000	-0.017281	0.110052	-0.175246	0.000000	0.000000	3.000000	4.000000	0.000000
20056.054657	-0.058474	0.506016	0.140197	76.575188	63.750164	95.792084	1.415386	0.000000	4.795485	0.000000	0.000000	0.000000	-0.001945	0.096416	-0.155777	0.000000	0.000000	3.000000	4.000000	0.000000
20056.057990	-0.058474	0.506016	0.140197	76.585182	63.765076	95.804718	1.415386	0.000000	4.795485	0.000000	0.000000	0.000000	-0.001945	0.096416	-0.155777	0.000000	0.000000	3.000000	4.000000	0.000000
20056.061324	-0.058479	0.506319	0.139660	76.585182	63.765076	95.804718	1.415386	0.000000	4.795485	0.000000	0.000000	0.000000	-0.001393	0.090865	-0.161117	0.000000	0.000000	3.000000	4.000000	0.000000
20056.064657	-0.058479	0.506319	0.139660	76.585182	63.765076	95.804718	1.415386	0.000000	4.795485	0.000000	0.000000	0.000000	-0.001393	0.090865	-0.161117	0.000000	0.000000	3.000000	4.000000	0.000000
20056.067990	-0.058479	0.506319	0.139660	76.597374	63.804604	95.842651	1.424873	0.000000	4.792675	0.000000	0.000000	0.000000	-0.001393	0.090865	-0.161117	0.000000	0.000000	3.000000	4.000000	0.000000
20056.071324	-0.058479	0.506319	0.139660	76.597374	63.804604	95.842651	1.424873	0.000000	4.792675	0.000000	0.000000	0.000000	-0.001393	0.090865	-0.161117	0.000000	0.000000	3.000000	4.000000	0.000000
20056.074657	-0.058489	0.506576	0.139182	76.597374	63.804604	95.842651	1.424873	0.000000	4.792675	0.000000	0.000000	0.000000	-0.003114	0.077327	-0.143250	0.000000	0.000000	3.000000	4.000000	0.000000
20056.077990	-0.058492	0.506860	0.138627	76.614212	63.841698	95.873085	1.424873	0.000000	4.792675	0.000000	0.000000	0.000000	-0.000797	0.085151	-0.166577	0.000000	0.000000	3.000000	4.000000	0.000000
20056.081324	-0.058492	0.506860	0.138627	76.614212	63.841698	95.873085	1.424873	0.000000	4.792675	0.000000	0.000000	0.000000	-0.000797	0.085151	-0.166577	0.000000	0.000000	3.000000	4.000000	0.000000
20056.084657	-0.058492	0.506860	0.138627	76.614212	63.841698	95.873085	1.424873	0.000000	4.792675	0.000000	0.000000	0.000000	-0.000797	0.085151	-0.166577	0.000000	0.000000	3.000000	4.000000	0.000000
20056.087990	-0.058492	0.506860	0.138627	76.636063	63.891933	95.914261	1.434204	0.000000	4.789892	0.000000	0.000000	0.000000	-0.000797	0.085151	-0.166577	0.000000	0.000000	3.000000	4.000000	0.000000
20056.091324	-0.058485	0.507152	0.137976	76.636063	63.891933	95.914261	1.434204	0.000000	4.789892	0.000000	0.000000	0.000000	0.002044	0.087497	-0.195157	0.000000	0.000000	3.000000	4.000000	0.000000
20056.094657	-0.058485	0.507152	0.137976	76.636063	63.891933	95.914261	1.434204	0.000000	4.789892	0.000000	0.000000	0.000000	0.002044	0.087497	-0.195157	0.000000	0.000000	3.000000	4.000000	0.000000
20056.097990	-0.058492	0.507372	0.137463	76.649338	63.944138	95.965210	1.440623	0.000000	4.787965	0.000000	0.000000	0.000000	-0.001966	0.066114	-0.154023	0.000000	0.000000	3.000000	4.000000	0.000000
20056.101324	-0.058492	0.507372	0.137463	76.649338	63.944138	95.965210	1.440623	0.000000	4.787965	0.000000	0.000000	0.000000	-0.001966	0.066114	-0.154023	0.000000	0.000000	3.000000	4.000000	0.000000
20056.104657	-0.058492	0.507372	0.137463	76.649338	63.944138	95.965210	1.440623	0.000000	4.787965	0.000000	0.000000	0.000000	-0.001966	0.066114	-0.154023	0.000000	0.000000	3.000000	4.000000	0.000000
20056.107990	-0.058492	0.507372	0.137463	76.655594	64.005623	96.031754	1.445345	0.000000	4.786541	0.000000	0.000000	0.000000	-0.001966	0.066114	-0.154023	0.000000	0.000000	3.000000	4.000000	0.000000
20056.111324	-0.058462	0.507618	0.136874	76.655594	64.005623	96.031754	1.445345	0.000000	4.786541	0.000000	0.000000	0.000000	0.008827	0.073862	-0.176580	0.000000	0.000000	3.000000	4.000000	0.000000
20056.114657	-0.058462	0.507618	0.136874	76.655594	64.005623	96.031754	1.445345	0.000000	4.786541	0.000000	0.000000	0.000000	0.008827	0.073862	-0.176580	0.000000	0.000000	3.000000	4.000000	0.000000
20056.117990	-0.058431	0.507813	0.136271	76.662941	64.079575	96.111092	1.451980	0.000000	4.784533	0.000000	0.000000	0.000000	0.009288	0.058524	-0.181106	0.000000	0.000000	3.000000	4.000000	0.000000
20056.121324	-0.058431	0.507813	0.136271	76.662941	64.079575	96.111092	1.451980	0.000000	4.784533	0.000000	0.000000	0.000000	0.009288	0.058524	-0.181106	0.000000	0.000000	3.000000	4.000000	0.000000
20056.124657	-0.058431	0.507813	0.136271	76.662941	64.079575	96.111092	1.451980	0.000000	4.784533	0.000000	0.000000	0.000000	0.009288	0.058524	-0.181106	0.000000	0.000000	3.000000	4.000000	0.000000
20056.127990	-0.058431	0.507813	0.136271	76.671318	64.166008	96.203255	1.458861	0.000000	4.782439	0.000000	0.000000	0.000000	0.009288	0.058524	-0.181106	0.000000	0.000000	3.000000	4.000000	0.000000
20056.131324	-0.058432	0.508011	0.135701	76.671318	64.166008	96.203255	1.458861	0.000000	4.782439	0.000000	0.000000	0.000000	-0.000230	0.059333	-0.170841	0.000000	0.000000	3.000000	4.000000	0.000000
20056.134657	-0.058432	0.508011	0.135701	76.671318	64.166008	96.203255	1.458861	0.000000	4.782439	0.000000	0.000000	0.000000	-0.000230	0.059333	-0.170841	0.000000	0.000000	3.000000	4.000000	0.000000
20056.137990	-0.058399	0.508187	0.135079	76.679138	64.229874	96.276123	1.464434	0.000000	4.780735	0.000000	0.000000	0.000000	0.009872	0.052856	-0.186596	0.000000	0.000000	3.000000	4.000000	0.000000
20056.141324	-0.058399	0.508187	0.135079	76.679138	64.229874	96.276123	1.464434	0.000000	4.780735	0.000000	0.000000	0.000000	0.009872	0.052856	-0.186596	0.000000	0.000000	3.000000	4.000000	0.000000
20056.144657	-0.058399	0.508187	0.135079	76.679138	64.229874	96.276123	1.464434	0.000000	4.780735	0.000000	0.000000	0.000000	0.009872	0.052856	-0.186596	0.000000	0.000000	3.000000	4.000000	0.000000
20056.147990	-0.058399	0.508187	0.135079	76.686676	64.261734	96.313210	1.471659	0.000000	4.778517	0.000000	0.000000	0.000000	0.009872	0.052856	-0.186596	0.000000	0.000000	3.000000	4.000000	0.000000
20056.151324	-0.058342	0.508366	0.134497	76.686676	64.261734	96.313210	1.471659	0.000000	4.778517	0.000000	0.000000	0.000000	0.017221	0.053676	-0.174649	0.000000	0.000000	3.000000	4.000000	0.000000
20056.154657	-0.058342	0.508366	0.134497	76.686676	64.261734	96.313210	1.471659	0.000000	4.778517	0.000000	0.000000	0.000000	0.017221	0.053676	-0.174649	0.000000	0.000000	3.000000	4.000000	0.000000
20056.157990	-0.058313	0.508512	0.133914	76.691536	64.218491	96.279198	1.479334	0.000000	4.776146	0.000000	0.000000	0.000000	0.008733	0.043804	-0.174785	0.000000	0.000000	3.000000	4.000000	0.000000
20056.161324	-0.058313	0.508512	0.133914	76.691536	64.218491	96.279198	1.479334	0.000000	4.776146	0.000000	0.000000	0.000000	0.008733	0.043804	-0.174785	0.000000	0.000000	3.000000	4.000000	0.000000
20056.164657	-0.058313	0.508512	0.133914	76.691536	64.218491	96.279198	1.479334	0.000000	4.776146	0.000000	0.000000	0.000000	0.008733	0.043804	-0.174785	0.000000	0.000000	3.000000	4.000000	0.000000
20056.167990	-0.058313	0.508512	0.133914	76.695557	64.120384	96.189804	1.486150	0.000000	4.774030	0.000000	0.000000	0.000000	0.008733	0.043804	-0.174785	0.000000	0.000000	3.000000	4.000000	0.000000
20056.171324	-0.058255	0.508658	0.133334	76.695557	64.120384	96.189804	1.486150	0.000000	4.774030	0.000000	0.000000	0.000000	0.017173	0.043674	-0.174077	0.000000	0.000000	3.000000	4.000000	0.000000
20056.174657	-0.058255	0.508658	0.133334	76.695557	64.120384	96.189804	1.486150	0.000000	4.774030	0.000000	0.000000	0.000000	0.017173	0.043674	-0.174077	0.000000	0.000000	3.000000	4.000000	0.000000
20056.177990	-0.058200	0.508789	0.132774	76.698738	63.992275	96.071213	1.493908	0.000000	4.771607	0.000000	0.000000	0.000000	0.016587	0.039193	-0.168143	0.000000	0.000000	3.000000	4.000000	0.000000
20056.181324	-0.058200	0.508789	0.132774	76.698738	63.992275	96.071213	1.493908	0.000000	4.771607	0.000000	0.000000	0.000000	0.016587	0.039193	-0.168143	0.000000	0.000000	3.000000	4.000000	0.000000
20056.184657	-0.058200	0.508789	0.132774	76.698738	63.992275	96.071213	1.493908	0.000000	4.771607	0.000000	0.000000	0.000000	0.016587	0.039193	-0.168143	0.000000	0.000000	3.000000	4.000000	0.000000
20056.187990	-0.058200	0.508789	0.132774	76.700180	63.828945	95.920311	1.501456	0.000000	4.769238	0.000000	0.000000	0.000000	0.016587	0.039193	-0.168143	0.000000	0.000000	3.000000	4.000000	0.000000
20056.191324	-0.058172	0.508951	0.132207	76.700180	63.828945	95.920311	1.501456	0.000000	4.769238	0.000000	0.000000	0.000000	0.008289	0.048785	-0.169936	0.000000	0.000000	3.000000	4.000000	0.000000
20056.194657	-0.058172	0.508951	0.132207	76.700180	63.828945	95.920311	1.501456	0.000000	4.769238	0.000000	0.000000	0.000000	0.008289	0.048785	-0.169936	0.000000	0.000000	3.000000	4.000000	0.000000
20056.197990	-0.058172	0.508951	0.132207	76.701988	63.633152	95.736496	1.508211	0.000000	4.767106	0.000000	0.000000	0.000000	0.008289	0.048785	-0.169936	0.000000	0.000000	3.000000	4.000000	0.000000
20056.201324	-0.058109	0.509107	0.131568	76.701988	63.633152	95.736496	1.508211	0.000000	4.767106	0.000000	0.000000	0.000000	0.018932	0.046678	-0.191826	0.000000	0.000000	3.000000	4.000000	0.000000
20056.204657	-0.058109	0.509107	0.131568	76.701988	63.633152	95.736496	1.508211	0.000000	4.767106	0.000000	0.000000	0.000000	0.018932	0.046678	-0.191826	0.000000	0.000000	3.000000	4.000000	0.000000
20056.207990	-0.058109	0.509107	0.131568	76.702049	63.429810	95.546646	1.516945	0.000000	4.764334	0.000000	0.000000	0.000000	0.018932	0.046678	-0.191826	0.000000	0.000000	3.000000	4.000000	0.000000
20056.211324	-0.058109	0.509107	0.131568	76.702049	63.429810	95.546646	1.516945	0.000000	4.764334	0.000000	0.000000	0.000000	0.018932	0.046678	-0.191826	0.000000	0.000000	3.000000	4.000000	0.000000
20056.214657	-0.058084	0.509254	0.131021	76.702049	63.429810	95.546646	1.516945	0.000000	4.764334	0.000000	0.000000	0.000000	0.007739	0.044182	-0.164116	0.000000	0.000000	3.000000	4.000000	0.000000
20056.217990	-0.058054	0.509398	0.130436	76.699379	63.119076	95.252937	1.516945	0.000000	4.764334	0.000000	0.000000	0.000000	0.008883	0.043054	-0.175539	0.000000	0.000000	3.000000	4.000000	0.000000
20056.221324	-0.058054	0.509398	0.130436	76.699379	63.119076	95.252937	1.516945	0.000000	4.764334	0.000000	0.000000	0.000000	0.008883	0.043054	-0.175539	0.000000	0.000000	3.000000	4.000000	0.000000
20056.224657	-0.058054	0.509398	0.130436	76.699379	63.119076	95.252937	1.516945	0.000000	4.764334	0.000000	0.000000	0.000000	0.008883	0.043054	-0.175539	0.000000	0.000000	3.000000	4.000000	0.000000
20056.227990	-0.058054	0.509398	0.130436	76.697296	62.835636	94.988434	1.530718	0.000000	4.759927	0.000000	0.000000	0.000000	0.008883	0.043054	-0.175539	0.000000	0.000000	3.000000	4.000000	0.000000
20056.231324	-0.058050	0.509587	0.129824	76.697296	62.835636	94.988434	1.530718	0.000000	4.759927	0.000000	0.000000	0.000000	0.001240	0.056932	-0.183437	0.000000	0.000000	3.000000	4.000000	0.000000
20056.234657	-0.058050	0.509587	0.129824	76.697296	62.835636	94.988434	1.530718	0.000000	4.759927	0.000000	0.000000	0.000000	0.001240	0.056932	-0.183437	0.000000	0.000000	3.000000	4.000000	0.000000
20056.237990	-0.058020	0.509762	0.129235	76.695305	62.610130	94.776314	1.537385	0.000000	4.757777	0.000000	0.000000	0.000000	0.009037	0.052449	-0.176656	0.000000	0.000000	3.000000	4.000000	0.000000
20056.241324	-0.058020	0.509762	0.129235	76.695305	62.610130	94.776314	1.537385	0.000000	4.757777	0.000000	0.000000	0.000000	0.009037	0.052449	-0.176656	0.000000	0.000000	3.000000	4.000000	0.000000
20056.244657	-0.058020	0.509762	0.129235	76.695305	62.610130	94.776314	1.537385	0.000000	4.757777	0.000000	0.000000	0.000000	0.009037	0.052449	-0.176656	0.000000	0.000000	3.000000	4.000000	0.000000
20056.247990	-0.058020	0.509762	0.129235	76.693077	62.384655	94.564209	1.544726	0.000000	4.755399	0.000000	0.000000	0.000000	0.009037	0.052449	-0.176656	0.000000	0.000000	3.000000	4.000000	0.000000
20056.251324	-0.057993	0.509972	0.128681	76.693077	62.384655	94.564209	1.544726	0.000000	4.755399	0.000000	0.000000	0.000000	0.008029	0.062982	-0.166316	0.000000	0.000000	3.000000	4.000000	0.000000
20056.254657	-0.057993	0.509972	0.128681	76.693077	62.384655	94.564209	1.544726	0.000000	4.755399	0.000000	0.000000	0.000000	0.008029	0.062982	-0.166316	0.000000	0.000000	3.000000	4.000000	0.000000
20056.257990	-0.057968	0.510199	0.128144	76.688332	62.134792	94.327042	1.551635	0.000000	4.753149	0.000000	0.000000	0.000000	0.007540	0.068164	-0.161198	0.000000	0.000000	3.000000	4.000000	0.000000
20056.261324	-0.057968	0.510199	0.128144	76.688332	62.134792	94.327042	1.551635	0.000000	4.753149	0.000000	0.000000	0.000000	0.007540	0.068164	-0.161198	0.000000	0.000000	3.000000	4.000000	0.000000
20056.264657	-0.057968	0.510199	0.128144	76.688332	62.134792	94.327042	1.551635	0.000000	4.753149	0.000000	0.000000	0.000000	0.007540	0.068164	-0.161198	0.000000	0.000000	3.000000	4.000000	0.000000
20056.267990	-0.057968	0.510199	0.128144	76.685104	61.911575	94.113411	1.558353	0.000000	4.750951	0.000000	0.000000	0.000000	0.007540	0.068164	-0.161198	0.000000	0.000000	3.000000	4.000000	0.000000
20056.271324	-0.057944	0.510444	0.127623	76.685104	61.911575	94.113411	1.558353	0.000000	4.750951	0.000000	0.000000	0.000000	0.007046	0.073334	-0.156083	0.000000	0.000000	3.000000	4.000000	0.000000
20056.274657	-0.057944	0.510444	0.127623	76.685104	61.911575	94.113411	1.558353	0.000000	4.750951	0.000000	0.000000	0.000000	0.007046	0.073334	-0.156083	0.000000	0.000000	3.000000	4.000000	0.000000
20056.277990	-0.057924	0.510691	0.127141	76.683472	61.714928	93.923241	1.564873	0.000000	4.748807	0.000000	0.000000	0.000000	0.005949	0.074225	-0.144847	0.000000	0.000000	3.000000	4.000000	0.000000
20056.281324	-0.057924	0.510691	0.127141	76.683472	61.714928	93.923241	1.564873	0.000000	4.748807	0.000000	0.000000	0.000000	0.005949	0.074225	-0.144847	0.000000	0.000000	3.000000	4.000000	0.000000
20056.284657	-0.057924	0.510691	0.127141	76.683472	61.714928	93.923241	1.564873	0.000000	4.748807	0.000000	0.000000	0.000000	0.005949	0.074225	-0.144847	0.000000	0.000000	3.000000	4.000000	0.000000
20056.287990	-0.057924	0.510691	0.127141	76.683189	61.514515	93.730309	1.570899	0.000000	4.746818	0.000000	0.000000	0.000000	0.005949	0.074225	-0.144847	0.000000	0.000000	3.000000	4.000000	0.000000
20056.291324	-0.057928	0.510967	0.126614	76.683189	61.514515	93.730309	1.570899	0.000000	4.746818	0.000000	0.000000	0.000000	-0.001129	0.082644	-0.158007	0.000000	0.000000	3.000000	4.000000	0.000000
20056.294657	-0.057928	0.510967	0.126614	76.683189	61.514515	93.730309	1.570899	0.000000	4.746818	0.000000	0.000000	0.000000	-0.001129	0.082644	-0.158007	0.000000	0.000000	3.000000	4.000000	0.000000
20056.297990	-0.057969	0.511202	0.126183	76.689102	61.416161	93.635216	1.576658	0.000000	4.744908	0.000000	0.000000	0.000000	-0.012347	0.070684	-0.129225	0.000000	0.000000	3.000000	4.000000	0.000000
20056.301324	-0.057969	0.511202	0.126183	76.689102	61.416161	93.635216	1.576658	0.000000	4.744908	0.000000	0.000000	0.000000	-0.012347	0.070684	-0.129225	0.000000	0.000000	3.000000	4.000000	0.000000
20056.304657	-0.057969	0.511202	0.126183	76.689102	61.416161	93.635216	1.576658	0.000000	4.744908	0.000000	0.000000	0.000000	-0.012347	0.070684	-0.129225	0.000000	0.000000	3.000000	4.000000	0.000000
20056.307990	-0.057969	0.511202	0.126183	76.697922	61.414787	93.633827	1.580110	0.000000	4.743759	0.000000	0.000000	0.000000	-0.012347	0.070684	-0.129225	0.000000	0.000000	3.000000	4.000000	0.000000
20056.311324	-0.058008	0.511484	0.125729	76.697922	61.414787	93.633827	1.580110	0.000000	4.743759	0.000000	0.000000	0.000000	-0.011604	0.084438	-0.136327	0.000000	0.000000	3.000000	4.000000	0.000000
20056.314657	-0.058008	0.511484	0.125729	76.697922	61.414787	93.633827	1.580110	0.000000	4.743759	0.000000	0.000000	0.000000	-0.011604	0.084438	-0.136327	0.000000	0.000000	3.000000	4.000000	0.000000
20056.317990	-0.058102	0.511733	0.125271	76.703377	61.426125	93.653297	1.583935	0.000000	4.742483	0.000000	0.000000	0.000000	-0.028234	0.074699	-0.137189	0.000000	0.000000	3.000000	4.000000	0.000000
20056.321324	-0.058102	0.511733	0.125271	76.703377	61.426125	93.653297	1.583935	0.000000	4.742483	0.000000	0.000000	0.000000	-0.028234	0.074699	-0.137189	0.000000	0.000000	3.000000	4.000000	0.000000
20056.324657	-0.058102	0.511733	0.125271	76.703377	61.426125	93.653297	1.583935	0.000000	4.742483	0.000000	0.000000	0.000000	-0.028234	0.074699	-0.137189	0.000000	0.000000	3.000000	4.000000	0.000000
20056.327990	-0.058102	0.511733	0.125271	76.704605	61.422009	93.665848	1.585931	0.000000	4.741816	0.000000	0.000000	0.000000	-0.028234	0.074699	-0.137189	0.000000	0.000000	3.000000	4.000000	0.000000
20056.331324	-0.058225	0.511999	0.124828	76.704605	61.422009	93.665848	1.585931	0.000000	4.741816	0.000000	0.000000	0.000000	-0.036974	0.079907	-0.132876	0.000000	0.000000	3.000000	4.000000	0.000000
20056.334657	-0.058225	0.511999	0.124828	76.704605	61.422009	93.665848	1.585931	0.000000	4.741816	0.000000	0.000000	0.000000	-0.036974	0.079907	-0.132876	0.000000	0.000000	3.000000	4.000000	0.000000
20056.337990	-0.058376	0.512265	0.124382	76.705833	61.415211	93.678413	1.586782	0.000000	4.741532	0.000000	0.000000	0.000000	-0.045172	0.079747	-0.133806	0.000000	0.000000	3.000000	4.000000	0.000000
20056.341324	-0.058376	0.512265	0.124382	76.705833	61.415211	93.678413	1.586782	0.000000	4.741532	0.000000	0.000000	0.000000	-0.045172	0.079747	-0.133806	0.000000	0.000000	3.000000	4.000000	0.000000
20056.344657	-0.058376	0.512265	0.124382	76.705833	61.415211	93.678413	1.586782	0.000000	4.741532	0.000000	0.000000	0.000000	-0.045172	0.079747	-0.133806	0.000000	0.000000	3.000000	4.000000	0.000000
20056.347990	-0.058376	0.512265	0.124382	76.705818	61.393421	93.678398	1.586737	0.000000	4.741547	0.000000	0.000000	0.000000	-0.045172	0.079747	-0.133806	0.000000	0.000000	3.000000	4.000000	0.000000
20056.351324	-0.058556	0.512548	0.123951	76.705818	61.393421	93.678398	1.586737	0.000000	4.741547	0.000000	0.000000	0.000000	-0.053879	0.084957	-0.129501	0.000000	0.000000	3.000000	4.000000	0.000000
20056.354657	-0.058556	0.512548	0.123951	76.705818	61.393421	93.678398	1.586737	0.000000	4.741547	0.000000	0.000000	0.000000	-0.053879	0.084957	-0.129501	0.000000	0.000000	3.000000	4.000000	0.000000
20056.357990	-0.058764	0.512817	0.123536	76.705803	61.368923	93.678368	1.585528	0.000000	4.741951	0.000000	0.000000	0.000000	-0.062667	0.080587	-0.124298	0.000000	0.000000	3.000000	4.000000	0.000000
20056.361324	-0.058764	0.512817	0.123536	76.705803	61.368923	93.678368	1.585528	0.000000	4.741951	0.000000	0.000000	0.000000	-0.062667	0.080587	-0.124298	0.000000	0.000000	3.000000	4.000000	0.000000
20056.364657	-0.058764	0.512817	0.123536	76.705803	61.368923	93.678368	1.585528	0.000000	4.741951	0.000000	0.000000	0.000000	-0.062667	0.080587	-0.124298	0.000000	0.000000	3.000000	4.000000	0.000000
20056.367990	-0.058764	0.512817	0.123536	76.705833	61.344482	93.678406	1.583098	0.000000	4.742763	0.000000	0.000000	0.000000	-0.062667	0.080587	-0.124298	0.000000	0.000000	3.000000	4.000000	0.000000
20056.371324	-0.058971	0.513099	0.123101	76.705833	61.344482	93.678406	1.583098	0.000000	4.742763	0.000000	0.000000	0.000000	-0.061930	0.084682	-0.130556	0.000000	0.000000	3.000000	4.000000	0.000000
20056.374657	-0.058971	0.513099	0.123101	76.705833	61.344482	93.678406	1.583098	0.000000	4.742763	0.000000	0.000000	0.000000	-0.061930	0.084682	-0.130556	0.000000	0.000000	3.000000	4.000000	0.000000
20056.377990	-0.059238	0.513402	0.122716	76.703369	61.292854	93.653305	1.580977	0.000000	4.743471	0.000000	0.000000	0.000000	-0.080027	0.090980	-0.115716	0.000000	0.000000	3.000000	4.000000	0.000000
20056.381324	-0.059238	0.513402	0.122716	76.703369	61.292854	93.653305	1.580977	0.000000	4.743471	0.000000	0.000000	0.000000	-0.080027	0.090980	-0.115716	0.000000	0.000000	3.000000	4.000000	0.000000
20056.384657	-0.059238	0.513402	0.122716	76.703369	61.292854	93.653305	1.580977	0.000000	4.743471	0.000000	0.000000	0.000000	-0.080027	0.090980	-0.115716	0.000000	0.000000	3.000000	4.000000	0.000000
20056.387990	-0.059238	0.513402	0.122716	76.702179	61.250759	93.640793	1.576167	0.000000	4.745071	0.000000	0.000000	0.000000	-0.080027	0.090980	-0.115716	0.000000	0.000000	3.000000	4.000000	0.000000
20056.391324	-0.059477	0.513673	0.122335	76.702179	61.250759	93.640793	1.576167	0.000000	4.745071	0.000000	0.000000	0.000000	-0.071744	0.081317	-0.114068	0.000000	0.000000	3.000000	4.000000	0.000000
20056.394657	-0.059477	0.513673	0.122335	76.702179	61.250759	93.640793	1.576167	0.000000	4.745071	0.000000	0.000000	0.000000	-0.071744	0.081317	-0.114068	0.000000	0.000000	3.000000	4.000000	0.000000
20056.397990	-0.059747	0.513980	0.121987	76.699722	61.196426	93.615700	1.572223	0.000000	4.746379	0.000000	0.000000	0.000000	-0.080960	0.091875	-0.104547	0.000000	0.000000	3.000000	4.000000	0.000000
20056.401324	-0.059747	0.513980	0.121987	76.699722	61.196426	93.615700	1.572223	0.000000	4.746379	0.000000	0.000000	0.000000	-0.080960	0.091875	-0.104547	0.000000	0.000000	3.000000	4.000000	0.000000
20056.404657	-0.059747	0.513980	0.121987	76.699722	61.196426	93.615700	1.572223	0.000000	4.746379	0.000000	0.000000	0.000000	-0.080960	0.091875	-0.104547	0.000000	0.000000	3.000000	4.000000	0.000000
20056.407990	-0.059747	0.513980	0.121987	76.696075	61.129940	93.578133	1.566805	0.000000	4.748170	0.000000	0.000000	0.000000	-0.080960	0.091875	-0.104547	0.000000	0.000000	3.000000	4.000000	0.000000
20056.411324	-0.060016	0.514254	0.121641	76.696075	61.129940	93.578133	1.566805	0.000000	4.748170	0.000000	0.000000	0.000000	-0.080945	0.082214	-0.103726	0.000000	0.000000	3.000000	4.000000	0.000000
20056.414657	-0.060016	0.514254	0.121641	76.696075	61.129940	93.578133	1.566805	0.000000	4.748170	0.000000	0.000000	0.000000	-0.080945	0.082214	-0.103726	0.000000	0.000000	3.000000	4.000000	0.000000
20056.417990	-0.060286	0.514527	0.121295	76.694878	61.087852	93.565620	1.561321	0.000000	4.749977	0.000000	0.000000	0.000000	-0.080834	0.082137	-0.103833	0.000000	0.000000	3.000000	4.000000	0.000000
20056.421324	-0.060286	0.514527	0.121295	76.694878	61.087852	93.565620	1.561321	0.000000	4.749977	0.000000	0.000000	0.000000	-0.080834	0.082137	-0.103833	0.000000	0.000000	3.000000	4.000000	0.000000
20056.424657	-0.060286	0.514527	0.121295	76.694878	61.087852	93.565620	1.561321	0.000000	4.749977	0.000000	0.000000	0.000000	-0.080834	0.082137	-0.103833	0.000000	0.000000	3.000000	4.000000	0.000000
20056.427990	-0.060286	0.514527	0.121295	76.692398	61.033562	93.540565	1.555815	0.000000	4.751783	0.000000	0.000000	0.000000	-0.080834	0.082137	-0.103833	0.000000	0.000000	3.000000	4.000000	0.000000
20056.431324	-0.060553	0.514783	0.120931	76.692398	61.033562	93.540565	1.555815	0.000000	4.751783	0.000000	0.000000	0.000000	-0.080175	0.076692	-0.109174	0.000000	0.000000	3.000000	4.000000	0.000000
20056.434657	-0.060553	0.514783	0.120931	76.692398	61.033562	93.540565	1.555815	0.000000	4.751783	0.000000	0.000000	0.000000	-0.080175	0.076692	-0.109174	0.000000	0.000000	3.000000	4.000000	0.000000
20056.437990	-0.060846	0.515021	0.120546	76.692421	61.000904	93.540558	1.550557	0.000000	4.753501	0.000000	0.000000	0.000000	-0.087735	0.071282	-0.115377	0.000000	0.000000	3.000000	4.000000	0.000000
20056.441324	-0.060846	0.515021	0.120546	76.692421	61.000904	93.540558	1.550557	0.000000	4.753501	0.000000	0.000000	0.000000	-0.087735	0.071282	-0.115377	0.000000	0.000000	3.000000	4.000000	0.000000
20056.444657	-0.060846	0.515021	0.120546	76.692421	61.000904	93.540558	1.550557	0.000000	4.753501	0.000000	0.000000	0.000000	-0.087735	0.071282	-0.115377	0.000000	0.000000	3.000000	4.000000	0.000000
20056.447990	-0.060846	0.515021	0.120546	76.692421	60.970997	93.540565	1.544601	0.000000	4.755440	0.000000	0.000000	0.000000	-0.087735	0.071282	-0.115377	0.000000	0.000000	3.000000	4.000000	0.000000
20056.451324	-0.061110	0.515258	0.120164	76.692421	60.970997	93.540565	1.544601	0.000000	4.755440	0.000000	0.000000	0.000000	-0.079380	0.071180	-0.114616	0.000000	0.000000	3.000000	4.000000	0.000000
20056.454657	-0.061110	0.515258	0.120164	76.692421	60.970997	93.540565	1.544601	0.000000	4.755440	0.000000	0.000000	0.000000	-0.079380	0.071180	-0.114616	0.000000	0.000000	3.000000	4.000000	0.000000
20056.457990	-0.061373	0.515477	0.119765	76.693619	60.953224	93.553047	1.539569	0.000000	4.757071	0.000000	0.000000	0.000000	-0.078703	0.065729	-0.119956	0.000000	0.000000	3.000000	4.000000	0.000000
20056.461324	-0.061373	0.515477	0.119765	76.693619	60.953224	93.553047	1.539569	0.000000	4.757071	0.000000	0.000000	0.000000	-0.078703	0.065729	-0.119956	0.000000	0.000000	3.000000	4.000000	0.000000
20056.464657	-0.061373	0.515477	0.119765	76.693619	60.953224	93.553047	1.539569	0.000000	4.757071	0.000000	0.000000	0.000000	-0.078703	0.065729	-0.119956	0.000000	0.000000	3.000000	4.000000	0.000000
20056.467990	-0.061373	0.515477	0.119765	76.696075	60.950459	93.578148	1.534787	0.000000	4.758616	0.000000	0.000000	0.000000	-0.078703	0.065729	-0.119956	0.000000	0.000000	3.000000	4.000000	0.000000
20056.471324	-0.061633	0.515678	0.119347	76.696075	60.950459	93.578148	1.534787	0.000000	4.758616	0.000000	0.000000	0.000000	-0.078015	0.060312	-0.125291	0.000000	0.000000	3.000000	4.000000	0.000000
20056.474657	-0.061633	0.515678	0.119347	76.696075	60.950459	93.578148	1.534787	0.000000	4.758616	0.000000	0.000000	0.000000	-0.078015	0.060312	-0.125291	0.000000	0.000000	3.000000	4.000000	0.000000
20056.477990	-0.061861	0.515875	0.118894	76.698517	60.944912	93.595215	1.530257	0.000000	4.760075	0.000000	0.000000	0.000000	-0.068451	0.059049	-0.135940	0.000000	0.000000	3.000000	4.000000	0.000000
20056.481324	-0.061861	0.515875	0.118894	76.698517	60.944912	93.595215	1.530257	0.000000	4.760075	0.000000	0.000000	0.000000	-0.068451	0.059049	-0.135940	0.000000	0.000000	3.000000	4.000000	0.000000
20056.484657	-0.061861	0.515875	0.118894	76.698517	60.944912	93.595215	1.530257	0.000000	4.760075	0.000000	0.000000	0.000000	-0.068451	0.059049	-0.135940	0.000000	0.000000	3.000000	4.000000	0.000000
20056.487990	-0.061861	0.515875	0.118894	76.702179	60.951557	93.624809	1.527263	0.000000	4.761037	0.000000	0.000000	0.000000	-0.068451	0.059049	-0.135940	0.000000	0.000000	3.000000	4.000000	0.000000
20056.491324	-0.062120	0.516075	0.118475	76.702179	60.951557	93.624809	1.527263	0.000000	4.761037	0.000000	0.000000	0.000000	-0.077748	0.060119	-0.125492	0.000000	0.000000	3.000000	4.000000	0.000000
20056.494657	-0.062120	0.516075	0.118475	76.702179	60.951557	93.624809	1.527263	0.000000	4.761037	0.000000	0.000000	0.000000	-0.077748	0.060119	-0.125492	0.000000	0.000000	3.000000	4.000000	0.000000
20056.497990	-0.062375	0.516271	0.118019	76.705803	60.958256	93.646484	1.522707	0.000000	4.762496	0.000000	0.000000	0.000000	-0.076376	0.058851	-0.137032	0.000000	0.000000	3.000000	4.000000	0.000000
20056.501324	-0.062375	0.516271	0.118019	76.705803	60.958256	93.646484	1.522707	0.000000	4.762496	0.000000	0.000000	0.000000	-0.076376	0.058851	-0.137032	0.000000	0.000000	3.000000	4.000000	0.000000
20056.504657	-0.062375	0.516271	0.118019	76.705803	60.958256	93.646484	1.522707	0.000000	4.762496	0.000000	0.000000	0.000000	-0.076376	0.058851	-0.137032	0.000000	0.000000	3.000000	4.000000	0.000000
20056.507990	-0.062375	0.516271	0.118019	76.708237	60.952766	93.655624	1.518732	0.000000	4.763765	0.000000	0.000000	0.000000	-0.076376	0.058851	-0.137032	0.000000	0.000000	3.000000	4.000000	0.000000
20056.511324	-0.062631	0.516485	0.117579	76.708237	60.952766	93.655624	1.518732	0.000000	4.763765	0.000000	0.000000	0.000000	-0.076799	0.064054	-0.131901	0.000000	0.000000	3.000000	4.000000	0.000000
20056.514657	-0.062631	0.516485	0.117579	76.708237	60.952766	93.655624	1.518732	0.000000	4.763765	0.000000	0.000000	0.000000	-0.076799	0.064054	-0.131901	0.000000	0.000000	3.000000	4.000000	0.000000
20056.517990	-0.062861	0.516684	0.117163	76.710663	60.949986	93.664764	1.514470	0.000000	4.765121	0.000000	0.000000	0.000000	-0.069160	0.059823	-0.124906	0.000000	0.000000	3.000000	4.000000	0.000000
20056.521324	-0.062861	0.516684	0.117163	76.710663	60.949986	93.664764	1.514470	0.000000	4.765121	0.000000	0.000000	0.000000	-0.069160	0.059823	-0.124906	0.000000	0.000000	3.000000	4.000000	0.000000
20056.524657	-0.062861	0.516684	0.117163	76.710663	60.949986	93.664764	1.514470	0.000000	4.765121	0.000000	0.000000	0.000000	-0.069160	0.059823	-0.124906	0.000000	0.000000	3.000000	4.000000	0.000000
20056.527990	-0.062861	0.516684	0.117163	76.711876	60.934986	93.669312	1.510841	0.000000	4.766273	0.000000	0.000000	0.000000	-0.069160	0.059823	-0.124906	0.000000	0.000000	3.000000	4.000000	0.000000
20056.531324	-0.063093	0.516901	0.116764	76.711876	60.934986	93.669312	1.510841	0.000000	4.766273	0.000000	0.000000	0.000000	-0.069613	0.065031	-0.119758	0.000000	0.000000	3.000000	4.000000	0.000000
20056.534657	-0.063093	0.516901	0.116764	76.711876	60.934986	93.669312	1.510841	0.000000	4.766273	0.000000	0.000000	0.000000	-0.069613	0.065031	-0.119758	0.000000	0.000000	3.000000	4.000000	0.000000
20056.537990	-0.063327	0.517135	0.116381	76.711876	60.907837	93.661385	1.506926	0.000000	4.767512	0.000000	0.000000	0.000000	-0.070076	0.070254	-0.114614	0.000000	0.000000	3.000000	4.000000	0.000000
20056.541324	-0.063327	0.517135	0.116381	76.711876	60.907837	93.661385	1.506926	0.000000	4.767512	0.000000	0.000000	0.000000	-0.070076	0.070254	-0.114614	0.000000	0.000000	3.000000	4.000000	0.000000
20056.544657	-0.063327	0.517135	0.116381	76.711876	60.907837	93.661385	1.506926	0.000000	4.767512	0.000000	0.000000	0.000000	-0.070076	0.070254	-0.114614	0.000000	0.000000	3.000000	4.000000	0.000000
20056.547990	-0.063327	0.517135	0.116381	76.711914	60.883339	93.645409	1.502722	0.000000	4.768839	0.000000	0.000000	0.000000	-0.070076	0.070254	-0.114614	0.000000	0.000000	3.000000	4.000000	0.000000
20056.551324	-0.063535	0.517356	0.116023	76.711914	60.883339	93.645409	1.502722	0.000000	4.768839	0.000000	0.000000	0.000000	-0.062488	0.066044	-0.107583	0.000000	0.000000	3.000000	4.000000	0.000000
20056.554657	-0.063535	0.517356	0.116023	76.711914	60.883339	93.645409	1.502722	0.000000	4.768839	0.000000	0.000000	0.000000	-0.062488	0.066044	-0.107583	0.000000	0.000000	3.000000	4.000000	0.000000
20056.557990	-0.063535	0.517356	0.116023	76.711914	60.858879	93.629478	1.499158	0.000000	4.769961	0.000000	0.000000	0.000000	-0.062488	0.066044	-0.107583	0.000000	0.000000	3.000000	4.000000	0.000000
20056.561324	-0.063535	0.517356	0.116023	76.711914	60.858879	93.629478	1.499158	0.000000	4.769961	0.000000	0.000000	0.000000	-0.062488	0.066044	-0.107583	0.000000	0.000000	3.000000	4.000000	0.000000
20056.564657	-0.063745	0.517562	0.115685	76.711914	60.858879	93.629478	1.499158	0.000000	4.769961	0.000000	0.000000	0.000000	-0.063086	0.061861	-0.101442	0.000000	0.000000	3.000000	4.000000	0.000000
20056.567990	-0.063955	0.517768	0.115346	76.711876	60.834393	93.613510	1.499158	0.000000	4.769961	0.000000	0.000000	0.000000	-0.062999	0.061753	-0.101517	0.000000	0.000000	3.000000	4.000000	0.000000
20056.571324	-0.063955	0.517768	0.115346	76.711876	60.834393	93.613510	1.499158	0.000000	4.769961	0.000000	0.000000	0.000000	-0.062999	0.061753	-0.101517	0.000000	0.000000	3.000000	4.000000	0.000000
20056.574657	-0.063955	0.517768	0.115346	76.711876	60.834393	93.613510	1.499158	0.000000	4.769961	0.000000	0.000000	0.000000	-0.062999	0.061753	-0.101517	0.000000	0.000000	3.000000	4.000000	0.000000
20056.577990	-0.063955	0.517768	0.115346	76.711899	60.809914	93.605530	1.491337	0.000000	4.772412	0.000000	0.000000	0.000000	-0.062999	0.061753	-0.101517	0.000000	0.000000	3.000000	4.000000	0.000000
20056.581324	-0.064165	0.517973	0.115008	76.711899	60.809914	93.605530	1.491337	0.000000	4.772412	0.000000	0.000000	0.000000	-0.062910	0.061679	-0.101589	0.000000	0.000000	3.000000	4.000000	0.000000
20056.584657	-0.064165	0.517973	0.115008	76.711899	60.809914	93.605530	1.491337	0.000000	4.772412	0.000000	0.000000	0.000000	-0.062910	0.061679	-0.101589	0.000000	0.000000	3.000000	4.000000	0.000000
20056.587990	-0.064165	0.517973	0.115008	76.713097	60.797630	93.618065	1.487408	0.000000	4.773638	0.000000	0.000000	0.000000	-0.062910	0.061679	-0.101589	0.000000	0.000000	3.000000	4.000000	0.000000
20056.591324	-0.064165	0.517973	0.115008	76.713097	60.797630	93.618065	1.487408	0.000000	4.773638	0.000000	0.000000	0.000000	-0.062910	0.061679	-0.101589	0.000000	0.000000	3.000000	4.000000	0.000000
20056.594657	-0.064375	0.518147	0.114672	76.713097	60.797630	93.618065	1.487408	0.000000	4.773638	0.000000	0.000000	0.000000	-0.062932	0.052191	-0.100667	0.000000	0.000000	3.000000	4.000000	0.000000
20056.597990	-0.064611	0.518321	0.114333	76.714317	60.782665	93.622658	1.487408	0.000000	4.773638	0.000000	0.000000	0.000000	-0.070982	0.052107	-0.101653	0.000000	0.000000	3.000000	4.000000	0.000000
20056.601324	-0.064611	0.518321	0.114333	76.714317	60.782665	93.622658	1.487408	0.000000	4.773638	0.000000	0.000000	0.000000	-0.070982	0.052107	-0.101653	0.000000	0.000000	3.000000	4.000000	0.000000
20056.604657	-0.064611	0.518321	0.114333	76.714317	60.782665	93.622658	1.487408	0.000000	4.773638	0.000000	0.000000	0.000000	-0.070982	0.052107	-0.101653	0.000000	0.000000	3.000000	4.000000	0.000000
20056.607990	-0.064611	0.518321	0.114333	76.715553	60.767708	93.635231	1.478409	0.000000	4.776433	0.000000	0.000000	0.000000	-0.070982	0.052107	-0.101653	0.000000	0.000000	3.000000	4.000000	0.000000
20056.611324	-0.064848	0.518494	0.113994	76.715553	60.767708	93.635231	1.478409	0.000000	4.776433	0.000000	0.000000	0.000000	-0.070887	0.052039	-0.101728	0.000000	0.000000	3.000000	4.000000	0.000000
20056.614657	-0.064848	0.518494	0.113994	76.715553	60.767708	93.635231	1.478409	0.000000	4.776433	0.000000	0.000000	0.000000	-0.070887	0.052039	-0.101728	0.000000	0.000000	3.000000	4.000000	0.000000
20056.617990	-0.064848	0.518494	0.113994	76.716751	60.750027	93.639824	1.473385	0.000000	4.777985	0.000000	0.000000	0.000000	-0.070887	0.052039	-0.101728	0.000000	0.000000	3.000000	4.000000	0.000000
20056.621324	-0.064848	0.518494	0.113994	76.716751	60.750027	93.639824	1.473385	0.000000	4.777985	0.000000	0.000000	0.000000	-0.070887	0.052039	-0.101728	0.000000	0.000000	3.000000	4.000000	0.000000
20056.624657	-0.065111	0.518667	0.113652	76.716751	60.750027	93.639824	1.473385	0.000000	4.777985	0.000000	0.000000	0.000000	-0.078919	0.051970	-0.102725	0.000000	0.000000	3.000000	4.000000	0.000000
20056.627990	-0.065375	0.518858	0.113327	76.716728	60.722801	93.639801	1.473385	0.000000	4.777985	0.000000	0.000000	0.000000	-0.079412	0.057245	-0.097571	0.000000	0.000000	3.000000	4.000000	0.000000
20056.631324	-0.065375	0.518858	0.113327	76.716728	60.722801	93.639801	1.473385	0.000000	4.777985	0.000000	0.000000	0.000000	-0.079412	0.057245	-0.097571	0.000000	0.000000	3.000000	4.000000	0.000000
20056.634657	-0.065375	0.518858	0.113327	76.716728	60.722801	93.639801	1.473385	0.000000	4.777985	0.000000	0.000000	0.000000	-0.079412	0.057245	-0.097571	0.000000	0.000000	3.000000	4.000000	0.000000
20056.637990	-0.065375	0.518858	0.113327	76.717926	60.705105	93.644379	1.460977	0.000000	4.781793	0.000000	0.000000	0.000000	-0.079412	0.057245	-0.097571	0.000000	0.000000	3.000000	4.000000	0.000000
20056.641324	-0.065611	0.519031	0.112987	76.717926	60.705105	93.644379	1.460977	0.000000	4.781793	0.000000	0.000000	0.000000	-0.070588	0.051844	-0.101950	0.000000	0.000000	3.000000	4.000000	0.000000
20056.644657	-0.065611	0.519031	0.112987	76.717926	60.705105	93.644379	1.460977	0.000000	4.781793	0.000000	0.000000	0.000000	-0.070588	0.051844	-0.101950	0.000000	0.000000	3.000000	4.000000	0.000000
20056.647990	-0.065611	0.519031	0.112987	76.716743	60.665665	93.631798	1.455886	0.000000	4.783346	0.000000	0.000000	0.000000	-0.070588	0.051844	-0.101950	0.000000	0.000000	3.000000	4.000000	0.000000
20056.651324	-0.065611	0.519031	0.112987	76.716743	60.665665	93.631798	1.455886	0.000000	4.783346	0.000000	0.000000	0.000000	-0.070588	0.051844	-0.101950	0.000000	0.000000	3.000000	4.000000	0.000000
20056.654657	-0.065850	0.519239	0.112682	76.716743	60.665665	93.631798	1.455886	0.000000	4.783346	0.000000	0.000000	0.000000	-0.071698	0.062445	-0.091549	0.000000	0.000000	3.000000	4.000000	0.000000
20056.657990	-0.066062	0.519416	0.112383	76.716728	60.641193	93.631805	1.455886	0.000000	4.783346	0.000000	0.000000	0.000000	-0.063621	0.052957	-0.089668	0.000000	0.000000	3.000000	4.000000	0.000000
20056.661324	-0.066062	0.519416	0.112383	76.716728	60.641193	93.631805	1.455886	0.000000	4.783346	0.000000	0.000000	0.000000	-0.063621	0.052957	-0.089668	0.000000	0.000000	3.000000	4.000000	0.000000
20056.664657	-0.066062	0.519416	0.112383	76.716728	60.641193	93.631805	1.455886	0.000000	4.783346	0.000000	0.000000	0.000000	-0.063621	0.052957	-0.089668	0.000000	0.000000	3.000000	4.000000	0.000000
20056.667990	-0.066062	0.519416	0.112383	76.715515	60.604496	93.611259	1.445467	0.000000	4.786504	0.000000	0.000000	0.000000	-0.063621	0.052957	-0.089668	0.000000	0.000000	3.000000	4.000000	0.000000
20056.671324	-0.066276	0.519610	0.112101	76.715515	60.604496	93.611259	1.445467	0.000000	4.786504	0.000000	0.000000	0.000000	-0.064152	0.058220	-0.084494	0.000000	0.000000	3.000000	4.000000	0.000000
20056.674657	-0.066276	0.519610	0.112101	76.715515	60.604496	93.611259	1.445467	0.000000	4.786504	0.000000	0.000000	0.000000	-0.064152	0.058220	-0.084494	0.000000	0.000000	3.000000	4.000000	0.000000
20056.677990	-0.066276	0.519610	0.112101	76.714302	60.567802	93.598717	1.440425	0.000000	4.788024	0.000000	0.000000	0.000000	-0.064152	0.058220	-0.084494	0.000000	0.000000	3.000000	4.000000	0.000000
20056.681324	-0.066276	0.519610	0.112101	76.714302	60.567802	93.598717	1.440425	0.000000	4.788024	0.000000	0.000000	0.000000	-0.064152	0.058220	-0.084494	0.000000	0.000000	3.000000	4.000000	0.000000
20056.684657	-0.066492	0.519790	0.111840	76.714302	60.567802	93.598717	1.440425	0.000000	4.788024	0.000000	0.000000	0.000000	-0.064808	0.054106	-0.078300	0.000000	0.000000	3.000000	4.000000	0.000000
20056.687990	-0.066703	0.519966	0.111540	76.714317	60.543343	93.598740	1.440425	0.000000	4.788024	0.000000	0.000000	0.000000	-0.063395	0.052786	-0.089849	0.000000	0.000000	3.000000	4.000000	0.000000
20056.691324	-0.066703	0.519966	0.111540	76.714317	60.543343	93.598740	1.440425	0.000000	4.788024	0.000000	0.000000	0.000000	-0.063395	0.052786	-0.089849	0.000000	0.000000	3.000000	4.000000	0.000000
20056.694657	-0.066703	0.519966	0.111540	76.714317	60.543343	93.598740	1.440425	0.000000	4.788024	0.000000	0.000000	0.000000	-0.063395	0.052786	-0.089849	0.000000	0.000000	3.000000	4.000000	0.000000
20056.697990	-0.066703	0.519966	0.111540	76.714333	60.518871	93.598747	1.430231	0.000000	4.791079	0.000000	0.000000	0.000000	-0.063395	0.052786	-0.089849	0.000000	0.000000	3.000000	4.000000	0.000000
20056.701324	-0.066914	0.520142	0.111241	76.714333	60.518871	93.598747	1.430231	0.000000	4.791079	0.000000	0.000000	0.000000	-0.063317	0.052734	-0.089907	0.000000	0.000000	3.000000	4.000000	0.000000
20056.704657	-0.066914	0.520142	0.111241	76.714333	60.518871	93.598747	1.430231	0.000000	4.791079	0.000000	0.000000	0.000000	-0.063317	0.052734	-0.089907	0.000000	0.000000	3.000000	4.000000	0.000000
20056.707990	-0.066914	0.520142	0.111241	76.715515	60.506592	93.611275	1.425421	0.000000	4.792512	0.000000	0.000000	0.000000	-0.063317	0.052734	-0.089907	0.000000	0.000000	3.000000	4.000000	0.000000
20056.711324	-0.066914	0.520142	0.111241	76.715515	60.506592	93.611275	1.425421	0.000000	4.792512	0.000000	0.000000	0.000000	-0.063317	0.052734	-0.089907	0.000000	0.000000	3.000000	4.000000	0.000000
20056.714657	-0.067120	0.520313	0.110903	76.715515	60.506592	93.611275	1.425421	0.000000	4.792512	0.000000	0.000000	0.000000	-0.061884	0.051400	-0.101465	0.000000	0.000000	3.000000	4.000000	0.000000
20056.717990	-0.067302	0.520471	0.110588	76.716751	60.497070	93.623848	1.425421	0.000000	4.792512	0.000000	0.000000	0.000000	-0.054449	0.047287	-0.094305	0.000000	0.000000	3.000000	4.000000	0.000000
20056.721324	-0.067302	0.520471	0.110588	76.716751	60.497070	93.623848	1.425421	0.000000	4.792512	0.000000	0.000000	0.000000	-0.054449	0.047287	-0.094305	0.000000	0.000000	3.000000	4.000000	0.000000
20056.724657	-0.067302	0.520471	0.110588	76.716751	60.497070	93.623848	1.425421	0.000000	4.792512	0.000000	0.000000	0.000000	-0.054449	0.047287	-0.094305	0.000000	0.000000	3.000000	4.000000	0.000000
20056.727990	-0.067302	0.520471	0.110588	76.717941	60.487526	93.636414	1.417704	0.000000	4.794801	0.000000	0.000000	0.000000	-0.054449	0.047287	-0.094305	0.000000	0.000000	3.000000	4.000000	0.000000
20056.731324	-0.067478	0.520655	0.110232	76.717941	60.487526	93.636414	1.417704	0.000000	4.794801	0.000000	0.000000	0.000000	-0.052888	0.055324	-0.106891	0.000000	0.000000	3.000000	4.000000	0.000000
20056.734657	-0.067478	0.520655	0.110232	76.717941	60.487526	93.636414	1.417704	0.000000	4.794801	0.000000	0.000000	0.000000	-0.052888	0.055324	-0.106891	0.000000	0.000000	3.000000	4.000000	0.000000
20056.737990	-0.067478	0.520655	0.110232	76.720352	60.490231	93.661537	1.414865	0.000000	4.795639	0.000000	0.000000	0.000000	-0.052888	0.055324	-0.106891	0.000000	0.000000	3.000000	4.000000	0.000000
20056.741324	-0.067478	0.520655	0.110232	76.720352	60.490231	93.661537	1.414865	0.000000	4.795639	0.000000	0.000000	0.000000	-0.052888	0.055324	-0.106891	0.000000	0.000000	3.000000	4.000000	0.000000
20056.744657	-0.067655	0.520808	0.109879	76.720352	60.490231	93.661537	1.414865	0.000000	4.795639	0.000000	0.000000	0.000000	-0.052924	0.045867	-0.105925	0.000000	0.000000	3.000000	4.000000	0.000000
20056.747990	-0.067801	0.521005	0.109504	76.721558	60.483421	93.674103	1.414865	0.000000	4.795639	0.000000	0.000000	0.000000	-0.043897	0.059181	-0.112328	0.000000	0.000000	3.000000	4.000000	0.000000
20056.751324	-0.067801	0.521005	0.109504	76.721558	60.483421	93.674103	1.414865	0.000000	4.795639	0.000000	0.000000	0.000000	-0.043897	0.059181	-0.112328	0.000000	0.000000	3.000000	4.000000	0.000000
20056.754657	-0.067801	0.521005	0.109504	76.721558	60.483421	93.674103	1.414865	0.000000	4.795639	0.000000	0.000000	0.000000	-0.043897	0.059181	-0.112328	0.000000	0.000000	3.000000	4.000000	0.000000
20056.757990	-0.067801	0.521005	0.109504	76.722794	60.476639	93.686699	1.410508	0.000000	4.796923	0.000000	0.000000	0.000000	-0.043897	0.059181	-0.112328	0.000000	0.000000	3.000000	4.000000	0.000000
20056.761324	-0.067918	0.521216	0.109112	76.722794	60.476639	93.686699	1.410508	0.000000	4.796923	0.000000	0.000000	0.000000	-0.035001	0.063128	-0.117705	0.000000	0.000000	3.000000	4.000000	0.000000
20056.764657	-0.067918	0.521216	0.109112	76.722794	60.476639	93.686699	1.410508	0.000000	4.796923	0.000000	0.000000	0.000000	-0.035001	0.063128	-0.117705	0.000000	0.000000	3.000000	4.000000	0.000000
20056.767990	-0.067918	0.521216	0.109112	76.725220	60.484802	93.703880	1.410456	0.000000	4.796938	0.000000	0.000000	0.000000	-0.035001	0.063128	-0.117705	0.000000	0.000000	3.000000	4.000000	0.000000
20056.771324	-0.067918	0.521216	0.109112	76.725220	60.484802	93.703880	1.410456	0.000000	4.796938	0.000000	0.000000	0.000000	-0.035001	0.063128	-0.117705	0.000000	0.000000	3.000000	4.000000	0.000000
20056.774657	-0.068059	0.521408	0.108699	76.725220	60.484802	93.703880	1.410456	0.000000	4.796938	0.000000	0.000000	0.000000	-0.042359	0.057704	-0.123979	0.000000	0.000000	3.000000	4.000000	0.000000
20056.777990	-0.068145	0.521631	0.108288	76.726402	60.480732	93.716461	1.410456	0.000000	4.796938	0.000000	0.000000	0.000000	-0.026036	0.066944	-0.123157	0.000000	0.000000	3.000000	4.000000	0.000000
20056.781324	-0.068145	0.521631	0.108288	76.726402	60.480732	93.716461	1.410456	0.000000	4.796938	0.000000	0.000000	0.000000	-0.026036	0.066944	-0.123157	0.000000	0.000000	3.000000	4.000000	0.000000
20056.784657	-0.068145	0.521631	0.108288	76.726402	60.480732	93.716461	1.410456	0.000000	4.796938	0.000000	0.000000	0.000000	-0.026036	0.066944	-0.123157	0.000000	0.000000	3.000000	4.000000	0.000000
20056.787990	-0.068145	0.521631	0.108288	76.727608	60.476662	93.729042	1.411036	0.000000	4.796768	0.000000	0.000000	0.000000	-0.026036	0.066944	-0.123157	0.000000	0.000000	3.000000	4.000000	0.000000
20056.791324	-0.068256	0.521867	0.107853	76.727608	60.476662	93.729042	1.411036	0.000000	4.796768	0.000000	0.000000	0.000000	-0.033259	0.070821	-0.130489	0.000000	0.000000	3.000000	4.000000	0.000000
20056.794657	-0.068256	0.521867	0.107853	76.727608	60.476662	93.729042	1.411036	0.000000	4.796768	0.000000	0.000000	0.000000	-0.033259	0.070821	-0.130489	0.000000	0.000000	3.000000	4.000000	0.000000
20056.797990	-0.068364	0.522116	0.107397	76.728783	60.472569	93.741600	1.411736	0.000000	4.796562	0.000000	0.000000	0.000000	-0.032416	0.074700	-0.136866	0.000000	0.000000	3.000000	4.000000	0.000000
20056.801324	-0.068364	0.522116	0.107397	76.728783	60.472569	93.741600	1.411736	0.000000	4.796562	0.000000	0.000000	0.000000	-0.032416	0.074700	-0.136866	0.000000	0.000000	3.000000	4.000000	0.000000
20056.804657	-0.068364	0.522116	0.107397	76.728783	60.472569	93.741600	1.411736	0.000000	4.796562	0.000000	0.000000	0.000000	-0.032416	0.074700	-0.136866	0.000000	0.000000	3.000000	4.000000	0.000000
20056.807990	-0.068364	0.522116	0.107397	76.728798	60.456245	93.741592	1.412813	0.000000	4.796244	0.000000	0.000000	0.000000	-0.032416	0.074700	-0.136866	0.000000	0.000000	3.000000	4.000000	0.000000
20056.811324	-0.068501	0.522383	0.106955	76.728798	60.456245	93.741592	1.412813	0.000000	4.796244	0.000000	0.000000	0.000000	-0.040997	0.079862	-0.132696	0.000000	0.000000	3.000000	4.000000	0.000000
20056.814657	-0.068501	0.522383	0.106955	76.728798	60.456245	93.741592	1.412813	0.000000	4.796244	0.000000	0.000000	0.000000	-0.040997	0.079862	-0.132696	0.000000	0.000000	3.000000	4.000000	0.000000
20056.817990	-0.068611	0.522649	0.106515	76.728798	60.437237	93.741631	1.412551	0.000000	4.796321	0.000000	0.000000	0.000000	-0.032871	0.079764	-0.131819	0.000000	0.000000	3.000000	4.000000	0.000000
20056.821324	-0.068611	0.522649	0.106515	76.728798	60.437237	93.741631	1.412551	0.000000	4.796321	0.000000	0.000000	0.000000	-0.032871	0.079764	-0.131819	0.000000	0.000000	3.000000	4.000000	0.000000
20056.824657	-0.068611	0.522649	0.106515	76.728798	60.437237	93.741631	1.412551	0.000000	4.796321	0.000000	0.000000	0.000000	-0.032871	0.079764	-0.131819	0.000000	0.000000	3.000000	4.000000	0.000000
20056.827990	-0.068611	0.522649	0.106515	76.728813	60.420898	93.741608	1.413373	0.000000	4.796080	0.000000	0.000000	0.000000	-0.032871	0.079764	-0.131819	0.000000	0.000000	3.000000	4.000000	0.000000
20056.831324	-0.068744	0.522927	0.106051	76.728813	60.420898	93.741608	1.413373	0.000000	4.796080	0.000000	0.000000	0.000000	-0.040041	0.083583	-0.139189	0.000000	0.000000	3.000000	4.000000	0.000000
20056.834657	-0.068744	0.522927	0.106051	76.728813	60.420898	93.741608	1.413373	0.000000	4.796080	0.000000	0.000000	0.000000	-0.040041	0.083583	-0.139189	0.000000	0.000000	3.000000	4.000000	0.000000
20056.837990	-0.068879	0.523223	0.105605	76.728798	60.401871	93.741623	1.413508	0.000000	4.796040	0.000000	0.000000	0.000000	-0.040581	0.088757	-0.134056	0.000000	0.000000	3.000000	4.000000	0.000000
20056.841324	-0.068879	0.523223	0.105605	76.728798	60.401871	93.741623	1.413508	0.000000	4.796040	0.000000	0.000000	0.000000	-0.040581	0.088757	-0.134056	0.000000	0.000000	3.000000	4.000000	0.000000
20056.844657	-0.068879	0.523223	0.105605	76.728798	60.401871	93.741623	1.413508	0.000000	4.796040	0.000000	0.000000	0.000000	-0.040581	0.088757	-0.134056	0.000000	0.000000	3.000000	4.000000	0.000000
20056.847990	-0.068879	0.523223	0.105605	76.727608	60.370575	93.729027	1.413359	0.000000	4.796083	0.000000	0.000000	0.000000	-0.040581	0.088757	-0.134056	0.000000	0.000000	3.000000	4.000000	0.000000
20056.851324	-0.068985	0.523501	0.105143	76.727608	60.370575	93.729027	1.413359	0.000000	4.796083	0.000000	0.000000	0.000000	-0.031830	0.083270	-0.138414	0.000000	0.000000	3.000000	4.000000	0.000000
20056.854657	-0.068985	0.523501	0.105143	76.727608	60.370575	93.729027	1.413359	0.000000	4.796083	0.000000	0.000000	0.000000	-0.031830	0.083270	-0.138414	0.000000	0.000000	3.000000	4.000000	0.000000
20056.857990	-0.069093	0.523826	0.104695	76.725197	60.329784	93.703888	1.414612	0.000000	4.795714	0.000000	0.000000	0.000000	-0.032253	0.097738	-0.134363	0.000000	0.000000	3.000000	4.000000	0.000000
20056.861324	-0.069093	0.523826	0.104695	76.725197	60.329784	93.703888	1.414612	0.000000	4.795714	0.000000	0.000000	0.000000	-0.032253	0.097738	-0.134363	0.000000	0.000000	3.000000	4.000000	0.000000
20056.864657	-0.069093	0.523826	0.104695	76.725197	60.329784	93.703888	1.414612	0.000000	4.795714	0.000000	0.000000	0.000000	-0.032253	0.097738	-0.134363	0.000000	0.000000	3.000000	4.000000	0.000000
20056.867990	-0.069093	0.523826	0.104695	76.723969	60.303925	93.691292	1.415648	0.000000	4.795408	0.000000	0.000000	0.000000	-0.032253	0.097738	-0.134363	0.000000	0.000000	3.000000	4.000000	0.000000
20056.871324	-0.069201	0.524121	0.104251	76.723969	60.303925	93.691292	1.415648	0.000000	4.795408	0.000000	0.000000	0.000000	-0.032297	0.088292	-0.133383	0.000000	0.000000	3.000000	4.000000	0.000000
20056.874657	-0.069201	0.524121	0.104251	76.723969	60.303925	93.691292	1.415648	0.000000	4.795408	0.000000	0.000000	0.000000	-0.032297	0.088292	-0.133383	0.000000	0.000000	3.000000	4.000000	0.000000
20056.877990	-0.069279	0.524428	0.103788	76.722755	60.275349	93.678696	1.416647	0.000000	4.795113	0.000000	0.000000	0.000000	-0.023443	0.092059	-0.138821	0.000000	0.000000	3.000000	4.000000	0.000000
20056.881324	-0.069279	0.524428	0.103788	76.722755	60.275349	93.678696	1.416647	0.000000	4.795113	0.000000	0.000000	0.000000	-0.023443	0.092059	-0.138821	0.000000	0.000000	3.000000	4.000000	0.000000
20056.884657	-0.069279	0.524428	0.103788	76.722755	60.275349	93.678696	1.416647	0.000000	4.795113	0.000000	0.000000	0.000000	-0.023443	0.092059	-0.138821	0.000000	0.000000	3.000000	4.000000	0.000000
20056.887990	-0.069279	0.524428	0.103788	76.721573	60.249542	93.666145	1.419135	0.000000	4.794377	0.000000	0.000000	0.000000	-0.023443	0.092059	-0.138821	0.000000	0.000000	3.000000	4.000000	0.000000
20056.891324	-0.069357	0.524734	0.103325	76.721573	60.249542	93.666145	1.419135	0.000000	4.794377	0.000000	0.000000	0.000000	-0.023367	0.091924	-0.138927	0.000000	0.000000	3.000000	4.000000	0.000000
20056.894657	-0.069357	0.524734	0.103325	76.721573	60.249542	93.666145	1.419135	0.000000	4.794377	0.000000	0.000000	0.000000	-0.023367	0.091924	-0.138927	0.000000	0.000000	3.000000	4.000000	0.000000
20056.897990	-0.069456	0.525035	0.102820	76.721581	60.233212	93.666145	1.421659	0.000000	4.793630	0.000000	0.000000	0.000000	-0.029828	0.090322	-0.151586	0.000000	0.000000	3.000000	4.000000	0.000000
20056.901324	-0.069456	0.525035	0.102820	76.721581	60.233212	93.666145	1.421659	0.000000	4.793630	0.000000	0.000000	0.000000	-0.029828	0.090322	-0.151586	0.000000	0.000000	3.000000	4.000000	0.000000
20056.904657	-0.069456	0.525035	0.102820	76.721581	60.233212	93.666145	1.421659	0.000000	4.793630	0.000000	0.000000	0.000000	-0.029828	0.090322	-0.151586	0.000000	0.000000	3.000000	4.000000	0.000000
20056.907990	-0.069456	0.525035	0.102820	76.721573	60.219620	93.666145	1.423820	0.000000	4.792988	0.000000	0.000000	0.000000	-0.029828	0.090322	-0.151586	0.000000	0.000000	3.000000	4.000000	0.000000
20056.911324	-0.069553	0.525349	0.102293	76.721573	60.219620	93.666145	1.423820	0.000000	4.792988	0.000000	0.000000	0.000000	-0.028942	0.094083	-0.158044	0.000000	0.000000	3.000000	4.000000	0.000000
20056.914657	-0.069553	0.525349	0.102293	76.721573	60.219620	93.666145	1.423820	0.000000	4.792988	0.000000	0.000000	0.000000	-0.028942	0.094083	-0.158044	0.000000	0.000000	3.000000	4.000000	0.000000
20056.917990	-0.069598	0.525679	0.101790	76.720383	60.193787	93.653580	1.426404	0.000000	4.792220	0.000000	0.000000	0.000000	-0.013569	0.099197	-0.150954	0.000000	0.000000	3.000000	4.000000	0.000000
20056.921324	-0.069598	0.525679	0.101790	76.720383	60.193787	93.653580	1.426404	0.000000	4.792220	0.000000	0.000000	0.000000	-0.013569	0.099197	-0.150954	0.000000	0.000000	3.000000	4.000000	0.000000
20056.924657	-0.069598	0.525679	0.101790	76.720383	60.193787	93.653580	1.426404	0.000000	4.792220	0.000000	0.000000	0.000000	-0.013569	0.099197	-0.150954	0.000000	0.000000	3.000000	4.000000	0.000000
20056.927990	-0.069598	0.525679	0.101790	76.720367	60.182907	93.653572	1.430923	0.000000	4.790873	0.000000	0.000000	0.000000	-0.013569	0.099197	-0.150954	0.000000	0.000000	3.000000	4.000000	0.000000
20056.931324	-0.069635	0.526018	0.101226	76.720367	60.182907	93.653572	1.430923	0.000000	4.790873	0.000000	0.000000	0.000000	-0.011260	0.101486	-0.169006	0.000000	0.000000	3.000000	4.000000	0.000000
20056.934657	-0.069635	0.526018	0.101226	76.720367	60.182907	93.653572	1.430923	0.000000	4.790873	0.000000	0.000000	0.000000	-0.011260	0.101486	-0.169006	0.000000	0.000000	3.000000	4.000000	0.000000
20056.937990	-0.069649	0.526342	0.100687	76.720367	60.174747	93.653572	1.436600	0.000000	4.789173	0.000000	0.000000	0.000000	-0.004030	0.097330	-0.161801	0.000000	0.000000	3.000000	4.000000	0.000000
20056.941324	-0.069649	0.526342	0.100687	76.720367	60.174747	93.653572	1.436600	0.000000	4.789173	0.000000	0.000000	0.000000	-0.004030	0.097330	-0.161801	0.000000	0.000000	3.000000	4.000000	0.000000
20056.944657	-0.069649	0.526342	0.100687	76.720367	60.174747	93.653572	1.436600	0.000000	4.789173	0.000000	0.000000	0.000000	-0.004030	0.097330	-0.161801	0.000000	0.000000	3.000000	4.000000	0.000000
20056.947990	-0.069649	0.526342	0.100687	76.719162	60.154350	93.640999	1.443070	0.000000	4.787228	0.000000	0.000000	0.000000	-0.004030	0.097330	-0.161801	0.000000	0.000000	3.000000	4.000000	0.000000
20056.951324	-0.069664	0.526683	0.100165	76.719162	60.154350	93.640999	1.443070	0.000000	4.787228	0.000000	0.000000	0.000000	-0.004619	0.102449	-0.156700	0.000000	0.000000	3.000000	4.000000	0.000000
20056.954657	-0.069664	0.526683	0.100165	76.719162	60.154350	93.640999	1.443070	0.000000	4.787228	0.000000	0.000000	0.000000	-0.004619	0.102449	-0.156700	0.000000	0.000000	3.000000	4.000000	0.000000
20056.957990	-0.069645	0.527032	0.099585	76.722198	60.146797	93.635475	1.449290	0.000000	4.785348	0.000000	0.000000	0.000000	0.005618	0.104651	-0.173798	0.000000	0.000000	3.000000	4.000000	0.000000
20056.961324	-0.069645	0.527032	0.099585	76.722198	60.146797	93.635475	1.449290	0.000000	4.785348	0.000000	0.000000	0.000000	0.005618	0.104651	-0.173798	0.000000	0.000000	3.000000	4.000000	0.000000
20056.964657	-0.069645	0.527032	0.099585	76.722198	60.146797	93.635475	1.449290	0.000000	4.785348	0.000000	0.000000	0.000000	0.005618	0.104651	-0.173798	0.000000	0.000000	3.000000	4.000000	0.000000
20056.967990	-0.069645	0.527032	0.099585	76.727058	60.122120	93.611816	1.457830	0.000000	4.782753	0.000000	0.000000	0.000000	0.005618	0.104651	-0.173798	0.000000	0.000000	3.000000	4.000000	0.000000
20056.971324	-0.069655	0.527398	0.099020	76.727058	60.122120	93.611816	1.457830	0.000000	4.782753	0.000000	0.000000	0.000000	-0.002906	0.109708	-0.169711	0.000000	0.000000	3.000000	4.000000	0.000000
20056.974657	-0.069655	0.527398	0.099020	76.727058	60.122120	93.611816	1.457830	0.000000	4.782753	0.000000	0.000000	0.000000	-0.002906	0.109708	-0.169711	0.000000	0.000000	3.000000	4.000000	0.000000
20056.977990	-0.069662	0.527745	0.098436	76.740707	60.104313	93.586838	1.465018	0.000000	4.780557	0.000000	0.000000	0.000000	-0.002186	0.104138	-0.175091	0.000000	0.000000	3.000000	4.000000	0.000000
20056.981324	-0.069662	0.527745	0.098436	76.740707	60.104313	93.586838	1.465018	0.000000	4.780557	0.000000	0.000000	0.000000	-0.002186	0.104138	-0.175091	0.000000	0.000000	3.000000	4.000000	0.000000
20056.984657	-0.069662	0.527745	0.098436	76.740707	60.104313	93.586838	1.465018	0.000000	4.780557	0.000000	0.000000	0.000000	-0.002186	0.104138	-0.175091	0.000000	0.000000	3.000000	4.000000	0.000000
20056.987990	-0.069662	0.527745	0.098436	76.763496	60.080025	93.545158	1.472629	0.000000	4.778218	0.000000	0.000000	0.000000	-0.002186	0.104138	-0.175091	0.000000	0.000000	3.000000	4.000000	0.000000
20056.991324	-0.069669	0.528091	0.097852	76.763496	60.080025	93.545158	1.472629	0.000000	4.778218	0.000000	0.000000	0.000000	-0.002115	0.103873	-0.175240	0.000000	0.000000	3.000000	4.000000	0.000000
20056.994657	-0.069669	0.528091	0.097852	76.763496	60.080025	93.545158	1.472629	0.000000	4.778218	0.000000	0.000000	0.000000	-0.002115	0.103873	-0.175240	0.000000	0.000000	3.000000	4.000000	0.000000
20056.997990	-0.069676	0.528467	0.097263	76.795685	60.035744	93.471237	1.480338	0.000000	4.775835	0.000000	0.000000	0.000000	-0.001902	0.112774	-0.176548	0.000000	0.000000	3.000000	4.000000	0.000000
20057.001324	-0.069676	0.528467	0.097263	76.795685	60.035744	93.471237	1.480338	0.000000	4.775835	0.000000	0.000000	0.000000	-0.001902	0.112774	-0.176548	0.000000	0.000000	3.000000	4.000000	0.000000
20057.004657	-0.069676	0.528467	0.097263	76.795685	60.035744	93.471237	1.480338	0.000000	4.775835	0.000000	0.000000	0.000000	-0.001902	0.112774	-0.176548	0.000000	0.000000	3.000000	4.000000	0.000000
20057.007990	-0.069676	0.528467	0.097263	76.832413	59.987850	93.388580	1.488219	0.000000	4.773385	0.000000	0.000000	0.000000	-0.001902	0.112774	-0.176548	0.000000	0.000000	3.000000	4.000000	0.000000
20057.011324	-0.069685	0.528830	0.096696	76.832413	59.987850	93.388580	1.488219	0.000000	4.773385	0.000000	0.000000	0.000000	-0.002635	0.108688	-0.170316	0.000000	0.000000	3.000000	4.000000	0.000000
20057.014657	-0.069685	0.528830	0.096696	76.832413	59.987850	93.388580	1.488219	0.000000	4.773385	0.000000	0.000000	0.000000	-0.002635	0.108688	-0.170316	0.000000	0.000000	3.000000	4.000000	0.000000
20057.017990	-0.069669	0.529209	0.096148	76.869415	59.928871	93.290108	1.495782	0.000000	4.771021	0.000000	0.000000	0.000000	0.004654	0.113750	-0.164241	0.000000	0.000000	3.000000	4.000000	0.000000
20057.021324	-0.069669	0.529209	0.096148	76.869415	59.928871	93.290108	1.495782	0.000000	4.771021	0.000000	0.000000	0.000000	0.004654	0.113750	-0.164241	0.000000	0.000000	3.000000	4.000000	0.000000
20057.024657	-0.069669	0.529209	0.096148	76.869415	59.928871	93.290108	1.495782	0.000000	4.771021	0.000000	0.000000	0.000000	0.004654	0.113750	-0.164241	0.000000	0.000000	3.000000	4.000000	0.000000
20057.027990	-0.069669	0.529209	0.096148	76.911247	59.855209	93.167099	1.504230	0.000000	4.768363	0.000000	0.000000	0.000000	0.004654	0.113750	-0.164241	0.000000	0.000000	3.000000	4.000000	0.000000
20057.031324	-0.069629	0.529605	0.095621	76.911247	59.855209	93.167099	1.504230	0.000000	4.768363	0.000000	0.000000	0.000000	0.011916	0.118842	-0.158174	0.000000	0.000000	3.000000	4.000000	0.000000
20057.034657	-0.069629	0.529605	0.095621	76.911247	59.855209	93.167099	1.504230	0.000000	4.768363	0.000000	0.000000	0.000000	0.011916	0.118842	-0.158174	0.000000	0.000000	3.000000	4.000000	0.000000
20057.037990	-0.069590	0.530000	0.095093	76.956093	59.778629	93.037773	1.513566	0.000000	4.765408	0.000000	0.000000	0.000000	0.011952	0.118563	-0.158322	0.000000	0.000000	3.000000	4.000000	0.000000
20057.041324	-0.069590	0.530000	0.095093	76.956093	59.778629	93.037773	1.513566	0.000000	4.765408	0.000000	0.000000	0.000000	0.011952	0.118563	-0.158322	0.000000	0.000000	3.000000	4.000000	0.000000
20057.044657	-0.069590	0.530000	0.095093	76.956093	59.778629	93.037773	1.513566	0.000000	4.765408	0.000000	0.000000	0.000000	0.011952	0.118563	-0.158322	0.000000	0.000000	3.000000	4.000000	0.000000
20057.047990	-0.069590	0.530000	0.095093	77.009979	59.694237	92.890427	1.520524	0.000000	4.754653	0.000000	0.000000	0.000000	0.011952	0.118563	-0.158322	0.000000	0.000000	3.000000	4.000000	0.000000
20057.051324	-0.069552	0.530382	0.094586	77.009979	59.694237	92.890427	1.520524	0.000000	4.754653	0.000000	0.000000	0.000000	0.011177	0.114524	-0.152060	0.000000	0.000000	3.000000	4.000000	0.000000
20057.054657	-0.069552	0.530382	0.094586	77.009979	59.694237	92.890427	1.520524	0.000000	4.754653	0.000000	0.000000	0.000000	0.011177	0.114524	-0.152060	0.000000	0.000000	3.000000	4.000000	0.000000
20057.057990	-0.069489	0.530763	0.094082	77.060822	59.614021	92.747978	1.522386	0.000000	4.729310	0.000000	0.000000	0.000000	0.019062	0.114288	-0.151207	0.000000	0.000000	3.000000	4.000000	0.000000
20057.061324	-0.069489	0.530763	0.094082	77.060822	59.614021	92.747978	1.522386	0.000000	4.729310	0.000000	0.000000	0.000000	0.019062	0.114288	-0.151207	0.000000	0.000000	3.000000	4.000000	0.000000
20057.064657	-0.069489	0.530763	0.094082	77.060822	59.614021	92.747978	1.522386	0.000000	4.729310	0.000000	0.000000	0.000000	0.019062	0.114288	-0.151207	0.000000	0.000000	3.000000	4.000000	0.000000
20057.067990	-0.069489	0.530763	0.094082	77.117416	59.539093	92.608765	1.525563	0.000000	4.704109	0.000000	0.000000	0.000000	0.019062	0.114288	-0.151207	0.000000	0.000000	3.000000	4.000000	0.000000
20057.071324	-0.069451	0.531143	0.093574	77.117416	59.539093	92.608765	1.525563	0.000000	4.704109	0.000000	0.000000	0.000000	0.011234	0.114064	-0.152339	0.000000	0.000000	3.000000	4.000000	0.000000
20057.074657	-0.069451	0.531143	0.093574	77.117416	59.539093	92.608765	1.525563	0.000000	4.704109	0.000000	0.000000	0.000000	0.011234	0.114064	-0.152339	0.000000	0.000000	3.000000	4.000000	0.000000
20057.077990	-0.069414	0.531492	0.093070	77.184853	59.440666	92.432129	1.527436	0.000000	4.678719	0.000000	0.000000	0.000000	0.011113	0.104735	-0.151269	0.000000	0.000000	3.000000	4.000000	0.000000
20057.081324	-0.069414	0.531492	0.093070	77.184853	59.440666	92.432129	1.527436	0.000000	4.678719	0.000000	0.000000	0.000000	0.011113	0.104735	-0.151269	0.000000	0.000000	3.000000	4.000000	0.000000
20057.084657	-0.069414	0.531492	0.093070	77.184853	59.440666	92.432129	1.527436	0.000000	4.678719	0.000000	0.000000	0.000000	0.011113	0.104735	-0.151269	0.000000	0.000000	3.000000	4.000000	0.000000
20057.087990	-0.069414	0.531492	0.093070	77.250427	59.355930	92.272934	1.529288	0.000000	4.653507	0.000000	0.000000	0.000000	0.011113	0.104735	-0.151269	0.000000	0.000000	3.000000	4.000000	0.000000
20057.091324	-0.069374	0.531853	0.092544	77.250427	59.355930	92.272934	1.529288	0.000000	4.653507	0.000000	0.000000	0.000000	0.011956	0.108256	-0.157834	0.000000	0.000000	3.000000	4.000000	0.000000
20057.094657	-0.069374	0.531853	0.092544	77.250427	59.355930	92.272934	1.529288	0.000000	4.653507	0.000000	0.000000	0.000000	0.011956	0.108256	-0.157834	0.000000	0.000000	3.000000	4.000000	0.000000
20057.097990	-0.069311	0.532201	0.092042	77.308380	59.279137	92.127495	1.531281	0.000000	4.627202	0.000000	0.000000	0.000000	0.018997	0.104280	-0.150539	0.000000	0.000000	3.000000	4.000000	0.000000
20057.101324	-0.069311	0.532201	0.092042	77.308380	59.279137	92.127495	1.531281	0.000000	4.627202	0.000000	0.000000	0.000000	0.018997	0.104280	-0.150539	0.000000	0.000000	3.000000	4.000000	0.000000
20057.104657	-0.069311	0.532201	0.092042	77.308380	59.279137	92.127495	1.531281	0.000000	4.627202	0.000000	0.000000	0.000000	0.018997	0.104280	-0.150539	0.000000	0.000000	3.000000	4.000000	0.000000
20057.107990	-0.069311	0.532201	0.092042	77.346405	59.235233	92.036339	1.534447	0.000000	4.602112	0.000000	0.000000	0.000000	0.018997	0.104280	-0.150539	0.000000	0.000000	3.000000	4.000000	0.000000
20057.111324	-0.069217	0.532542	0.091504	77.346405	59.235233	92.036339	1.534447	0.000000	4.602112	0.000000	0.000000	0.000000	0.028302	0.102462	-0.161353	0.000000	0.000000	3.000000	4.000000	0.000000
20057.114657	-0.069217	0.532542	0.091504	77.346405	59.235233	92.036339	1.534447	0.000000	4.602112	0.000000	0.000000	0.000000	0.028302	0.102462	-0.161353	0.000000	0.000000	3.000000	4.000000	0.000000
20057.117990	-0.069125	0.532870	0.090988	77.379921	59.194916	91.953880	1.539164	0.000000	4.575220	0.000000	0.000000	0.000000	0.027489	0.098494	-0.155040	0.000000	0.000000	3.000000	4.000000	0.000000
20057.121324	-0.069125	0.532870	0.090988	77.379921	59.194916	91.953880	1.539164	0.000000	4.575220	0.000000	0.000000	0.000000	0.027489	0.098494	-0.155040	0.000000	0.000000	3.000000	4.000000	0.000000
20057.124657	-0.069125	0.532870	0.090988	77.379921	59.194916	91.953880	1.539164	0.000000	4.575220	0.000000	0.000000	0.000000	0.027489	0.098494	-0.155040	0.000000	0.000000	3.000000	4.000000	0.000000
20057.127990	-0.069125	0.532870	0.090988	77.428238	59.152309	91.856880	1.543745	0.000000	4.549380	0.000000	0.000000	0.000000	0.027489	0.098494	-0.155040	0.000000	0.000000	3.000000	4.000000	0.000000
20057.131324	-0.069057	0.533180	0.090450	77.428238	59.152309	91.856880	1.543745	0.000000	4.549380	0.000000	0.000000	0.000000	0.020348	0.092947	-0.161370	0.000000	0.000000	3.000000	4.000000	0.000000
20057.134657	-0.069057	0.533180	0.090450	77.428238	59.152309	91.856880	1.543745	0.000000	4.549380	0.000000	0.000000	0.000000	0.020348	0.092947	-0.161370	0.000000	0.000000	3.000000	4.000000	0.000000
20057.137990	-0.068987	0.533472	0.089894	77.491409	59.109825	91.745018	1.547136	0.000000	4.522485	0.000000	0.000000	0.000000	0.021022	0.087378	-0.166722	0.000000	0.000000	3.000000	4.000000	0.000000
20057.141324	-0.068987	0.533472	0.089894	77.491409	59.109825	91.745018	1.547136	0.000000	4.522485	0.000000	0.000000	0.000000	0.021022	0.087378	-0.166722	0.000000	0.000000	3.000000	4.000000	0.000000
20057.144657	-0.068987	0.533472	0.089894	77.491409	59.109825	91.745018	1.547136	0.000000	4.522485	0.000000	0.000000	0.000000	0.021022	0.087378	-0.166722	0.000000	0.000000	3.000000	4.000000	0.000000
20057.147990	-0.068987	0.533472	0.089894	77.559074	59.062408	91.623138	1.550640	0.000000	4.494698	0.000000	0.000000	0.000000	0.021022	0.087378	-0.166722	0.000000	0.000000	3.000000	4.000000	0.000000
20057.151324	-0.068917	0.533762	0.089338	77.559074	59.062408	91.623138	1.550640	0.000000	4.494698	0.000000	0.000000	0.000000	0.021039	0.087168	-0.166846	0.000000	0.000000	3.000000	4.000000	0.000000
20057.154657	-0.068917	0.533762	0.089338	77.559074	59.062408	91.623138	1.550640	0.000000	4.494698	0.000000	0.000000	0.000000	0.021039	0.087168	-0.166846	0.000000	0.000000	3.000000	4.000000	0.000000
20057.157990	-0.068821	0.534052	0.088784	77.616158	59.026699	91.522141	1.554147	0.000000	4.466890	0.000000	0.000000	0.000000	0.028829	0.086935	-0.165991	0.000000	0.000000	3.000000	4.000000	0.000000
20057.161324	-0.068821	0.534052	0.088784	77.616158	59.026699	91.522141	1.554147	0.000000	4.466890	0.000000	0.000000	0.000000	0.028829	0.086935	-0.165991	0.000000	0.000000	3.000000	4.000000	0.000000
20057.164657	-0.068821	0.534052	0.088784	77.616158	59.026699	91.522141	1.554147	0.000000	4.466890	0.000000	0.000000	0.000000	0.028829	0.086935	-0.165991	0.000000	0.000000	3.000000	4.000000	0.000000
20057.167990	-0.068821	0.534052	0.088784	77.646309	58.998554	91.460007	1.558952	0.000000	4.439225	0.000000	0.000000	0.000000	0.028829	0.086935	-0.165991	0.000000	0.000000	3.000000	4.000000	0.000000
20057.171324	-0.068756	0.534346	0.088266	77.646309	58.998554	91.460007	1.558952	0.000000	4.439225	0.000000	0.000000	0.000000	0.019588	0.088362	-0.155397	0.000000	0.000000	3.000000	4.000000	0.000000
20057.174657	-0.068756	0.534346	0.088266	77.646309	58.998554	91.460007	1.558952	0.000000	4.439225	0.000000	0.000000	0.000000	0.019588	0.088362	-0.155397	0.000000	0.000000	3.000000	4.000000	0.000000
20057.177990	-0.068716	0.534640	0.087745	77.664421	58.978821	91.422607	1.562216	0.000000	4.413325	0.000000	0.000000	0.000000	0.011843	0.088158	-0.156490	0.000000	0.000000	3.000000	4.000000	0.000000
20057.181324	-0.068716	0.534640	0.087745	77.664421	58.978821	91.422607	1.562216	0.000000	4.413325	0.000000	0.000000	0.000000	0.011843	0.088158	-0.156490	0.000000	0.000000	3.000000	4.000000	0.000000
20057.184657	-0.068716	0.534640	0.087745	77.664421	58.978821	91.422607	1.562216	0.000000	4.413325	0.000000	0.000000	0.000000	0.011843	0.088158	-0.156490	0.000000	0.000000	3.000000	4.000000	0.000000
20057.187990	-0.068716	0.534640	0.087745	77.684021	58.957619	91.382034	1.564190	0.000000	4.387243	0.000000	0.000000	0.000000	0.011843	0.088158	-0.156490	0.000000	0.000000	3.000000	4.000000	0.000000
20057.191324	-0.068705	0.534921	0.087241	77.684021	58.957619	91.382034	1.564190	0.000000	4.387243	0.000000	0.000000	0.000000	0.003299	0.084304	-0.151095	0.000000	0.000000	3.000000	4.000000	0.000000
20057.194657	-0.068705	0.534921	0.087241	77.684021	58.957619	91.382034	1.564190	0.000000	4.387243	0.000000	0.000000	0.000000	0.003299	0.084304	-0.151095	0.000000	0.000000	3.000000	4.000000	0.000000
20057.197990	-0.068697	0.535190	0.086759	77.708122	58.926579	91.331955	1.564740	0.000000	4.362061	0.000000	0.000000	0.000000	0.002520	0.080450	-0.144706	0.000000	0.000000	3.000000	4.000000	0.000000
20057.201324	-0.068697	0.535190	0.086759	77.708122	58.926579	91.331955	1.564740	0.000000	4.362061	0.000000	0.000000	0.000000	0.002520	0.080450	-0.144706	0.000000	0.000000	3.000000	4.000000	0.000000
20057.204657	-0.068697	0.535190	0.086759	77.708122	58.926579	91.331955	1.564740	0.000000	4.362061	0.000000	0.000000	0.000000	0.002520	0.080450	-0.144706	0.000000	0.000000	3.000000	4.000000	0.000000
20057.207990	-0.068697	0.535190	0.086759	77.733986	58.879337	91.261993	1.565160	0.000000	4.337943	0.000000	0.000000	0.000000	0.002520	0.080450	-0.144706	0.000000	0.000000	3.000000	4.000000	0.000000
20057.211324	-0.068742	0.535475	0.086287	77.733986	58.879337	91.261993	1.565160	0.000000	4.337943	0.000000	0.000000	0.000000	-0.013578	0.085622	-0.141536	0.000000	0.000000	3.000000	4.000000	0.000000
20057.214657	-0.068742	0.535475	0.086287	77.733986	58.879337	91.261993	1.565160	0.000000	4.337943	0.000000	0.000000	0.000000	-0.013578	0.085622	-0.141536	0.000000	0.000000	3.000000	4.000000	0.000000
20057.217990	-0.068787	0.535760	0.085815	77.758354	58.830612	91.194969	1.562897	0.000000	4.314353	0.000000	0.000000	0.000000	-0.013513	0.085461	-0.141633	0.000000	0.000000	3.000000	4.000000	0.000000
20057.221324	-0.068787	0.535760	0.085815	77.758354	58.830612	91.194969	1.562897	0.000000	4.314353	0.000000	0.000000	0.000000	-0.013513	0.085461	-0.141633	0.000000	0.000000	3.000000	4.000000	0.000000
20057.224657	-0.068787	0.535760	0.085815	77.758354	58.830612	91.194969	1.562897	0.000000	4.314353	0.000000	0.000000	0.000000	-0.013513	0.085461	-0.141633	0.000000	0.000000	3.000000	4.000000	0.000000
20057.227990	-0.068787	0.535760	0.085815	77.776642	58.784790	91.140343	1.560645	0.000000	4.290749	0.000000	0.000000	0.000000	-0.013513	0.085461	-0.141633	0.000000	0.000000	3.000000	4.000000	0.000000
20057.231324	-0.068837	0.536020	0.085386	77.776642	58.784790	91.140343	1.560645	0.000000	4.290749	0.000000	0.000000	0.000000	-0.015098	0.078009	-0.128720	0.000000	0.000000	3.000000	4.000000	0.000000
20057.234657	-0.068837	0.536020	0.085386	77.776642	58.784790	91.140343	1.560645	0.000000	4.290749	0.000000	0.000000	0.000000	-0.015098	0.078009	-0.128720	0.000000	0.000000	3.000000	4.000000	0.000000
20057.237990	-0.068913	0.536309	0.084949	77.787430	58.746212	91.101471	1.558128	0.000000	4.269295	0.000000	0.000000	0.000000	-0.022597	0.086821	-0.131067	0.000000	0.000000	3.000000	4.000000	0.000000
20057.241324	-0.068913	0.536309	0.084949	77.787430	58.746212	91.101471	1.558128	0.000000	4.269295	0.000000	0.000000	0.000000	-0.022597	0.086821	-0.131067	0.000000	0.000000	3.000000	4.000000	0.000000
20057.244657	-0.068913	0.536309	0.084949	77.787430	58.746212	91.101471	1.558128	0.000000	4.269295	0.000000	0.000000	0.000000	-0.022597	0.086821	-0.131067	0.000000	0.000000	3.000000	4.000000	0.000000
20057.247990	-0.068913	0.536309	0.084949	77.787910	58.700546	91.068115	1.554362	0.000000	4.247450	0.000000	0.000000	0.000000	-0.022597	0.086821	-0.131067	0.000000	0.000000	3.000000	4.000000	0.000000
20057.251324	-0.069040	0.536568	0.084510	77.787910	58.700546	91.068115	1.554362	0.000000	4.247450	0.000000	0.000000	0.000000	-0.038118	0.077735	-0.131828	0.000000	0.000000	3.000000	4.000000	0.000000
20057.254657	-0.069040	0.536568	0.084510	77.787910	58.700546	91.068115	1.554362	0.000000	4.247450	0.000000	0.000000	0.000000	-0.038118	0.077735	-0.131828	0.000000	0.000000	3.000000	4.000000	0.000000
20057.257990	-0.069164	0.536839	0.084048	77.786598	58.668293	91.054596	1.548009	0.000000	4.225479	0.000000	0.000000	0.000000	-0.037192	0.081193	-0.138432	0.000000	0.000000	3.000000	4.000000	0.000000
20057.261324	-0.069164	0.536839	0.084048	77.786598	58.668293	91.054596	1.548009	0.000000	4.225479	0.000000	0.000000	0.000000	-0.037192	0.081193	-0.138432	0.000000	0.000000	3.000000	4.000000	0.000000
20057.264657	-0.069164	0.536839	0.084048	77.786598	58.668293	91.054596	1.548009	0.000000	4.225479	0.000000	0.000000	0.000000	-0.037192	0.081193	-0.138432	0.000000	0.000000	3.000000	4.000000	0.000000
20057.267990	-0.069164	0.536839	0.084048	77.785347	58.633350	91.041107	1.541811	0.000000	4.202407	0.000000	0.000000	0.000000	-0.037192	0.081193	-0.138432	0.000000	0.000000	3.000000	4.000000	0.000000
20057.271324	-0.069316	0.537097	0.083605	77.785347	58.633350	91.041107	1.541811	0.000000	4.202407	0.000000	0.000000	0.000000	-0.045629	0.077411	-0.132993	0.000000	0.000000	3.000000	4.000000	0.000000
20057.274657	-0.069316	0.537097	0.083605	77.785347	58.633350	91.041107	1.541811	0.000000	4.202407	0.000000	0.000000	0.000000	-0.045629	0.077411	-0.132993	0.000000	0.000000	3.000000	4.000000	0.000000
20057.277990	-0.069470	0.537372	0.083179	77.782791	58.585209	91.014114	1.534206	0.000000	4.180242	0.000000	0.000000	0.000000	-0.046188	0.082619	-0.127862	0.000000	0.000000	3.000000	4.000000	0.000000
20057.281324	-0.069470	0.537372	0.083179	77.782791	58.585209	91.014114	1.534206	0.000000	4.180242	0.000000	0.000000	0.000000	-0.046188	0.082619	-0.127862	0.000000	0.000000	3.000000	4.000000	0.000000
20057.284657	-0.069470	0.537372	0.083179	77.782791	58.585209	91.014114	1.534206	0.000000	4.180242	0.000000	0.000000	0.000000	-0.046188	0.082619	-0.127862	0.000000	0.000000	3.000000	4.000000	0.000000
20057.287990	-0.069470	0.537372	0.083179	77.781502	58.547493	91.000565	1.526508	0.000000	4.158931	0.000000	0.000000	0.000000	-0.046188	0.082619	-0.127862	0.000000	0.000000	3.000000	4.000000	0.000000
20057.291324	-0.069647	0.537630	0.082731	77.781502	58.547493	91.000565	1.526508	0.000000	4.158931	0.000000	0.000000	0.000000	-0.053103	0.077150	-0.134163	0.000000	0.000000	3.000000	4.000000	0.000000
20057.294657	-0.069647	0.537630	0.082731	77.781502	58.547493	91.000565	1.526508	0.000000	4.158931	0.000000	0.000000	0.000000	-0.053103	0.077150	-0.134163	0.000000	0.000000	3.000000	4.000000	0.000000
20057.297990	-0.069829	0.537892	0.082323	77.778954	58.496635	90.973579	1.517658	0.000000	4.136571	0.000000	0.000000	0.000000	-0.054501	0.078745	-0.122515	0.000000	0.000000	3.000000	4.000000	0.000000
20057.301324	-0.069829	0.537892	0.082323	77.778954	58.496635	90.973579	1.517658	0.000000	4.136571	0.000000	0.000000	0.000000	-0.054501	0.078745	-0.122515	0.000000	0.000000	3.000000	4.000000	0.000000
20057.304657	-0.069829	0.537892	0.082323	77.778954	58.496635	90.973579	1.517658	0.000000	4.136571	0.000000	0.000000	0.000000	-0.054501	0.078745	-0.122515	0.000000	0.000000	3.000000	4.000000	0.000000
20057.307990	-0.069829	0.537892	0.082323	77.775116	58.432617	90.933113	1.508574	0.000000	4.116152	0.000000	0.000000	0.000000	-0.054501	0.078745	-0.122515	0.000000	0.000000	3.000000	4.000000	0.000000
20057.311324	-0.069984	0.538184	0.081913	77.775116	58.432617	90.933113	1.508574	0.000000	4.116152	0.000000	0.000000	0.000000	-0.046540	0.087538	-0.122919	0.000000	0.000000	3.000000	4.000000	0.000000
20057.314657	-0.069984	0.538184	0.081913	77.775116	58.432617	90.933113	1.508574	0.000000	4.116152	0.000000	0.000000	0.000000	-0.046540	0.087538	-0.122919	0.000000	0.000000	3.000000	4.000000	0.000000
20057.317990	-0.070144	0.538481	0.081542	77.769958	58.360859	90.879181	1.500817	0.000000	4.095665	0.000000	0.000000	0.000000	-0.047970	0.089163	-0.111262	0.000000	0.000000	3.000000	4.000000	0.000000
20057.321324	-0.070144	0.538481	0.081542	77.769958	58.360859	90.879181	1.500817	0.000000	4.095665	0.000000	0.000000	0.000000	-0.047970	0.089163	-0.111262	0.000000	0.000000	3.000000	4.000000	0.000000
20057.324657	-0.070144	0.538481	0.081542	77.769958	58.360859	90.879181	1.500817	0.000000	4.095665	0.000000	0.000000	0.000000	-0.047970	0.089163	-0.111262	0.000000	0.000000	3.000000	4.000000	0.000000
20057.327990	-0.070144	0.538481	0.081542	77.763573	58.273315	90.811867	1.492822	0.000000	4.077122	0.000000	0.000000	0.000000	-0.047970	0.089163	-0.111262	0.000000	0.000000	3.000000	4.000000	0.000000
20057.331324	-0.070303	0.538808	0.081167	77.763573	58.273315	90.811867	1.492822	0.000000	4.077122	0.000000	0.000000	0.000000	-0.047707	0.097949	-0.112673	0.000000	0.000000	3.000000	4.000000	0.000000
20057.334657	-0.070303	0.538808	0.081167	77.763573	58.273315	90.811867	1.492822	0.000000	4.077122	0.000000	0.000000	0.000000	-0.047707	0.097949	-0.112673	0.000000	0.000000	3.000000	4.000000	0.000000
20057.337990	-0.070303	0.538808	0.081167	77.755821	58.175400	90.731148	1.484870	0.000000	4.058343	0.000000	0.000000	0.000000	-0.047707	0.097949	-0.112673	0.000000	0.000000	3.000000	4.000000	0.000000
20057.341324	-0.070303	0.538808	0.081167	77.755821	58.175400	90.731148	1.484870	0.000000	4.058343	0.000000	0.000000	0.000000	-0.047707	0.097949	-0.112673	0.000000	0.000000	3.000000	4.000000	0.000000
20057.344657	-0.070446	0.539145	0.080873	77.755821	58.175400	90.731148	1.484870	0.000000	4.058343	0.000000	0.000000	0.000000	-0.043029	0.101381	-0.088264	0.000000	0.000000	3.000000	4.000000	0.000000
20057.347990	-0.070564	0.539483	0.080581	77.746750	58.067162	90.637093	1.484870	0.000000	4.058343	0.000000	0.000000	0.000000	-0.035303	0.101269	-0.087343	0.000000	0.000000	3.000000	4.000000	0.000000
20057.351324	-0.070564	0.539483	0.080581	77.746750	58.067162	90.637093	1.484870	0.000000	4.058343	0.000000	0.000000	0.000000	-0.035303	0.101269	-0.087343	0.000000	0.000000	3.000000	4.000000	0.000000
20057.354657	-0.070564	0.539483	0.080581	77.746750	58.067162	90.637093	1.484870	0.000000	4.058343	0.000000	0.000000	0.000000	-0.035303	0.101269	-0.087343	0.000000	0.000000	3.000000	4.000000	0.000000
20057.357990	-0.070564	0.539483	0.080581	77.735069	57.932880	90.516373	1.471815	0.000000	4.029075	0.000000	0.000000	0.000000	-0.035303	0.101269	-0.087343	0.000000	0.000000	3.000000	4.000000	0.000000
20057.361324	-0.070691	0.539832	0.080368	77.735069	57.932880	90.516373	1.471815	0.000000	4.029075	0.000000	0.000000	0.000000	-0.038340	0.104798	-0.063921	0.000000	0.000000	3.000000	4.000000	0.000000
20057.364657	-0.070691	0.539832	0.080368	77.735069	57.932880	90.516373	1.471815	0.000000	4.029075	0.000000	0.000000	0.000000	-0.038340	0.104798	-0.063921	0.000000	0.000000	3.000000	4.000000	0.000000
20057.367990	-0.070691	0.539832	0.080368	77.724815	57.794567	90.392662	1.465425	0.000000	4.018421	0.000000	0.000000	0.000000	-0.038340	0.104798	-0.063921	0.000000	0.000000	3.000000	4.000000	0.000000
20057.371324	-0.070691	0.539832	0.080368	77.724815	57.794567	90.392662	1.465425	0.000000	4.018421	0.000000	0.000000	0.000000	-0.038340	0.104798	-0.063921	0.000000	0.000000	3.000000	4.000000	0.000000
20057.374657	-0.070845	0.540181	0.080152	77.724815	57.794567	90.392662	1.465425	0.000000	4.018421	0.000000	0.000000	0.000000	-0.045946	0.104713	-0.065011	0.000000	0.000000	3.000000	4.000000	0.000000
20057.377990	-0.071003	0.540536	0.079974	77.711716	57.644974	90.259041	1.465425	0.000000	4.018421	0.000000	0.000000	0.000000	-0.047447	0.106475	-0.053342	0.000000	0.000000	3.000000	4.000000	0.000000
20057.381324	-0.071003	0.540536	0.079974	77.711716	57.644974	90.259041	1.465425	0.000000	4.018421	0.000000	0.000000	0.000000	-0.047447	0.106475	-0.053342	0.000000	0.000000	3.000000	4.000000	0.000000
20057.384657	-0.071003	0.540536	0.079974	77.711716	57.644974	90.259041	1.465425	0.000000	4.018421	0.000000	0.000000	0.000000	-0.047447	0.106475	-0.053342	0.000000	0.000000	3.000000	4.000000	0.000000
20057.387990	-0.071003	0.540536	0.079974	77.699844	57.505951	90.139023	1.449859	0.000000	3.998696	0.000000	0.000000	0.000000	-0.047447	0.106475	-0.053342	0.000000	0.000000	3.000000	4.000000	0.000000
20057.391324	-0.071189	0.540879	0.079814	77.699844	57.505951	90.139023	1.449859	0.000000	3.998696	0.000000	0.000000	0.000000	-0.055924	0.102897	-0.047886	0.000000	0.000000	3.000000	4.000000	0.000000
20057.394657	-0.071189	0.540879	0.079814	77.699844	57.505951	90.139023	1.449859	0.000000	3.998696	0.000000	0.000000	0.000000	-0.055924	0.102897	-0.047886	0.000000	0.000000	3.000000	4.000000	0.000000
20057.397990	-0.071189	0.540879	0.079814	77.685280	57.341160	89.992630	1.440539	0.000000	3.990715	0.000000	0.000000	0.000000	-0.055924	0.102897	-0.047886	0.000000	0.000000	3.000000	4.000000	0.000000
20057.401324	-0.071189	0.540879	0.079814	77.685280	57.341160	89.992630	1.440539	0.000000	3.990715	0.000000	0.000000	0.000000	-0.055924	0.102897	-0.047886	0.000000	0.000000	3.000000	4.000000	0.000000
20057.404657	-0.071378	0.541210	0.079676	77.685280	57.341160	89.992630	1.440539	0.000000	3.990715	0.000000	0.000000	0.000000	-0.056751	0.099342	-0.041414	0.000000	0.000000	3.000000	4.000000	0.000000
20057.407990	-0.071571	0.541500	0.079564	77.673340	57.202663	89.873138	1.440539	0.000000	3.990715	0.000000	0.000000	0.000000	-0.057774	0.086913	-0.033566	0.000000	0.000000	3.000000	4.000000	0.000000
20057.411324	-0.071571	0.541500	0.079564	77.673340	57.202663	89.873138	1.440539	0.000000	3.990715	0.000000	0.000000	0.000000	-0.057774	0.086913	-0.033566	0.000000	0.000000	3.000000	4.000000	0.000000
20057.414657	-0.071571	0.541500	0.079564	77.673340	57.202663	89.873138	1.440539	0.000000	3.990715	0.000000	0.000000	0.000000	-0.057774	0.086913	-0.033566	0.000000	0.000000	3.000000	4.000000	0.000000
20057.417990	-0.071571	0.541500	0.079564	77.659966	57.054150	89.740601	1.421451	0.000000	3.978218	0.000000	0.000000	0.000000	-0.057774	0.086913	-0.033566	0.000000	0.000000	3.000000	4.000000	0.000000
20057.421324	-0.071740	0.541808	0.079473	77.659966	57.054150	89.740601	1.421451	0.000000	3.978218	0.000000	0.000000	0.000000	-0.050795	0.092259	-0.027425	0.000000	0.000000	3.000000	4.000000	0.000000
20057.424657	-0.071740	0.541808	0.079473	77.659966	57.054150	89.740601	1.421451	0.000000	3.978218	0.000000	0.000000	0.000000	-0.050795	0.092259	-0.027425	0.000000	0.000000	3.000000	4.000000	0.000000
20057.427990	-0.071740	0.541808	0.079473	77.647903	56.916149	89.621613	1.412985	0.000000	3.973647	0.000000	0.000000	0.000000	-0.050795	0.092259	-0.027425	0.000000	0.000000	3.000000	4.000000	0.000000
20057.431324	-0.071740	0.541808	0.079473	77.647903	56.916149	89.621613	1.412985	0.000000	3.973647	0.000000	0.000000	0.000000	-0.050795	0.092259	-0.027425	0.000000	0.000000	3.000000	4.000000	0.000000
20057.434657	-0.071933	0.542097	0.079361	77.647903	56.916149	89.621613	1.412985	0.000000	3.973647	0.000000	0.000000	0.000000	-0.057718	0.086874	-0.033698	0.000000	0.000000	3.000000	4.000000	0.000000
20057.437990	-0.072098	0.542339	0.079239	77.637100	56.791218	89.515991	1.412985	0.000000	3.973647	0.000000	0.000000	0.000000	-0.049541	0.072625	-0.036539	0.000000	0.000000	3.000000	4.000000	0.000000
20057.441324	-0.072098	0.542339	0.079239	77.637100	56.791218	89.515991	1.412985	0.000000	3.973647	0.000000	0.000000	0.000000	-0.049541	0.072625	-0.036539	0.000000	0.000000	3.000000	4.000000	0.000000
20057.444657	-0.072098	0.542339	0.079239	77.637100	56.791218	89.515991	1.412985	0.000000	3.973647	0.000000	0.000000	0.000000	-0.049541	0.072625	-0.036539	0.000000	0.000000	3.000000	4.000000	0.000000
20057.447990	-0.072098	0.542339	0.079239	77.628998	56.692192	89.436882	1.395109	0.000000	3.961941	0.000000	0.000000	0.000000	-0.049541	0.072625	-0.036539	0.000000	0.000000	3.000000	4.000000	0.000000
20057.451324	-0.072311	0.542593	0.079088	77.628998	56.692192	89.436882	1.395109	0.000000	3.961941	0.000000	0.000000	0.000000	-0.063904	0.076090	-0.045214	0.000000	0.000000	3.000000	4.000000	0.000000
20057.454657	-0.072311	0.542593	0.079088	77.628998	56.692192	89.436882	1.395109	0.000000	3.961941	0.000000	0.000000	0.000000	-0.063904	0.076090	-0.045214	0.000000	0.000000	3.000000	4.000000	0.000000
20057.457990	-0.072311	0.542593	0.079088	77.620850	56.593292	89.357903	1.384458	0.000000	3.954406	0.000000	0.000000	0.000000	-0.063904	0.076090	-0.045214	0.000000	0.000000	3.000000	4.000000	0.000000
20057.461324	-0.072311	0.542593	0.079088	77.620850	56.593292	89.357903	1.384458	0.000000	3.954406	0.000000	0.000000	0.000000	-0.063904	0.076090	-0.045214	0.000000	0.000000	3.000000	4.000000	0.000000
20057.464657	-0.072497	0.542799	0.078928	77.620850	56.593292	89.357903	1.384458	0.000000	3.954406	0.000000	0.000000	0.000000	-0.055717	0.061839	-0.048029	0.000000	0.000000	3.000000	4.000000	0.000000
20057.467990	-0.072702	0.542999	0.078725	77.615410	56.517426	89.305290	1.384458	0.000000	3.954406	0.000000	0.000000	0.000000	-0.061721	0.059918	-0.060855	0.000000	0.000000	3.000000	4.000000	0.000000
20057.471324	-0.072702	0.542999	0.078725	77.615410	56.517426	89.305290	1.384458	0.000000	3.954406	0.000000	0.000000	0.000000	-0.061721	0.059918	-0.060855	0.000000	0.000000	3.000000	4.000000	0.000000
20057.474657	-0.072702	0.542999	0.078725	77.615410	56.517426	89.305290	1.384458	0.000000	3.954406	0.000000	0.000000	0.000000	-0.061721	0.059918	-0.060855	0.000000	0.000000	3.000000	4.000000	0.000000
20057.477990	-0.072702	0.542999	0.078725	77.609955	56.444305	89.252708	1.364885	0.000000	3.936258	0.000000	0.000000	0.000000	-0.061721	0.059918	-0.060855	0.000000	0.000000	3.000000	4.000000	0.000000
20057.481324	-0.072882	0.543198	0.078526	77.609955	56.444305	89.252708	1.364885	0.000000	3.936258	0.000000	0.000000	0.000000	-0.054036	0.059872	-0.059866	0.000000	0.000000	3.000000	4.000000	0.000000
20057.484657	-0.072882	0.543198	0.078526	77.609955	56.444305	89.252708	1.364885	0.000000	3.936258	0.000000	0.000000	0.000000	-0.054036	0.059872	-0.059866	0.000000	0.000000	3.000000	4.000000	0.000000
20057.487990	-0.072882	0.543198	0.078526	77.605873	56.386826	89.213348	1.355879	0.000000	3.926280	0.000000	0.000000	0.000000	-0.054036	0.059872	-0.059866	0.000000	0.000000	3.000000	4.000000	0.000000
20057.491324	-0.072882	0.543198	0.078526	77.605873	56.386826	89.213348	1.355879	0.000000	3.926280	0.000000	0.000000	0.000000	-0.054036	0.059872	-0.059866	0.000000	0.000000	3.000000	4.000000	0.000000
20057.494657	-0.073032	0.543392	0.078290	77.605873	56.386826	89.213348	1.355879	0.000000	3.926280	0.000000	0.000000	0.000000	-0.044765	0.057958	-0.070621	0.000000	0.000000	3.000000	4.000000	0.000000
20057.497990	-0.073206	0.543585	0.078051	77.601784	56.326614	89.173981	1.355879	0.000000	3.926280	0.000000	0.000000	0.000000	-0.052338	0.057903	-0.071705	0.000000	0.000000	3.000000	4.000000	0.000000
20057.501324	-0.073206	0.543585	0.078051	77.601784	56.326614	89.173981	1.355879	0.000000	3.926280	0.000000	0.000000	0.000000	-0.052338	0.057903	-0.071705	0.000000	0.000000	3.000000	4.000000	0.000000
20057.504657	-0.073206	0.543585	0.078051	77.601784	56.326614	89.173981	1.355879	0.000000	3.926280	0.000000	0.000000	0.000000	-0.052338	0.057903	-0.071705	0.000000	0.000000	3.000000	4.000000	0.000000
20057.507990	-0.073206	0.543585	0.078051	77.599037	56.279255	89.147766	1.339696	0.000000	3.902560	0.000000	0.000000	0.000000	-0.052338	0.057903	-0.071705	0.000000	0.000000	3.000000	4.000000	0.000000
20057.511324	-0.073378	0.543760	0.077795	77.599037	56.279255	89.147766	1.339696	0.000000	3.902560	0.000000	0.000000	0.000000	-0.051573	0.052481	-0.076923	0.000000	0.000000	3.000000	4.000000	0.000000
20057.514657	-0.073378	0.543760	0.077795	77.599037	56.279255	89.147766	1.339696	0.000000	3.902560	0.000000	0.000000	0.000000	-0.051573	0.052481	-0.076923	0.000000	0.000000	3.000000	4.000000	0.000000
20057.517990	-0.073378	0.543760	0.077795	77.596321	56.226463	89.121559	1.331100	0.000000	3.889739	0.000000	0.000000	0.000000	-0.051573	0.052481	-0.076923	0.000000	0.000000	3.000000	4.000000	0.000000
20057.521324	-0.073378	0.543760	0.077795	77.596321	56.226463	89.121559	1.331100	0.000000	3.889739	0.000000	0.000000	0.000000	-0.051573	0.052481	-0.076923	0.000000	0.000000	3.000000	4.000000	0.000000
20057.524657	-0.073600	0.543934	0.077531	77.596321	56.226463	89.121559	1.331100	0.000000	3.889739	0.000000	0.000000	0.000000	-0.066745	0.052422	-0.079062	0.000000	0.000000	3.000000	4.000000	0.000000
20057.527990	-0.073843	0.544102	0.077225	77.594933	56.186447	89.108437	1.331100	0.000000	3.889739	0.000000	0.000000	0.000000	-0.072659	0.050439	-0.091918	0.000000	0.000000	3.000000	4.000000	0.000000
20057.531324	-0.073843	0.544102	0.077225	77.594933	56.186447	89.108437	1.331100	0.000000	3.889739	0.000000	0.000000	0.000000	-0.072659	0.050439	-0.091918	0.000000	0.000000	3.000000	4.000000	0.000000
20057.534657	-0.073843	0.544102	0.077225	77.594933	56.186447	89.108437	1.331100	0.000000	3.889739	0.000000	0.000000	0.000000	-0.072659	0.050439	-0.091918	0.000000	0.000000	3.000000	4.000000	0.000000
20057.537990	-0.073843	0.544102	0.077225	77.593567	56.141022	89.095337	1.307866	0.000000	3.861242	0.000000	0.000000	0.000000	-0.072659	0.050439	-0.091918	0.000000	0.000000	3.000000	4.000000	0.000000
20057.541324	-0.074085	0.544270	0.076918	77.593567	56.141022	89.095337	1.307866	0.000000	3.861242	0.000000	0.000000	0.000000	-0.072562	0.050405	-0.091985	0.000000	0.000000	3.000000	4.000000	0.000000
20057.544657	-0.074085	0.544270	0.076918	77.593567	56.141022	89.095337	1.307866	0.000000	3.861242	0.000000	0.000000	0.000000	-0.072562	0.050405	-0.091985	0.000000	0.000000	3.000000	4.000000	0.000000
20057.547990	-0.074085	0.544270	0.076918	77.592178	56.095585	89.082237	1.295773	0.000000	3.845912	0.000000	0.000000	0.000000	-0.072562	0.050405	-0.091985	0.000000	0.000000	3.000000	4.000000	0.000000
20057.551324	-0.074085	0.544270	0.076918	77.592178	56.095585	89.082237	1.295773	0.000000	3.845912	0.000000	0.000000	0.000000	-0.072562	0.050405	-0.091985	0.000000	0.000000	3.000000	4.000000	0.000000
20057.554657	-0.074348	0.544450	0.076586	77.592178	56.095585	89.082237	1.295773	0.000000	3.845912	0.000000	0.000000	0.000000	-0.079154	0.053794	-0.099692	0.000000	0.000000	3.000000	4.000000	0.000000
20057.557990	-0.074611	0.544658	0.076249	77.589447	56.037388	89.056061	1.295773	0.000000	3.845912	0.000000	0.000000	0.000000	-0.078843	0.062555	-0.101185	0.000000	0.000000	3.000000	4.000000	0.000000
20057.561324	-0.074611	0.544658	0.076249	77.589447	56.037388	89.056061	1.295773	0.000000	3.845912	0.000000	0.000000	0.000000	-0.078843	0.062555	-0.101185	0.000000	0.000000	3.000000	4.000000	0.000000
20057.564657	-0.074611	0.544658	0.076249	77.589447	56.037388	89.056061	1.295773	0.000000	3.845912	0.000000	0.000000	0.000000	-0.078843	0.062555	-0.101185	0.000000	0.000000	3.000000	4.000000	0.000000
20057.567990	-0.074611	0.544658	0.076249	77.586678	55.981884	89.029869	1.269440	0.000000	3.812432	0.000000	0.000000	0.000000	-0.078843	0.062555	-0.101185	0.000000	0.000000	3.000000	4.000000	0.000000
20057.571324	-0.074876	0.544884	0.075928	77.586678	55.981884	89.029869	1.269440	0.000000	3.812432	0.000000	0.000000	0.000000	-0.079453	0.067847	-0.096100	0.000000	0.000000	3.000000	4.000000	0.000000
20057.574657	-0.074876	0.544884	0.075928	77.586678	55.981884	89.029869	1.269440	0.000000	3.812432	0.000000	0.000000	0.000000	-0.079453	0.067847	-0.096100	0.000000	0.000000	3.000000	4.000000	0.000000
20057.577990	-0.074876	0.544884	0.075928	77.581215	55.898182	88.977585	1.256197	0.000000	3.796415	0.000000	0.000000	0.000000	-0.079453	0.067847	-0.096100	0.000000	0.000000	3.000000	4.000000	0.000000
20057.581324	-0.074876	0.544884	0.075928	77.581215	55.898182	88.977585	1.256197	0.000000	3.796415	0.000000	0.000000	0.000000	-0.079453	0.067847	-0.096100	0.000000	0.000000	3.000000	4.000000	0.000000
20057.584657	-0.075112	0.545122	0.075589	77.581215	55.898182	88.977585	1.256197	0.000000	3.796415	0.000000	0.000000	0.000000	-0.070829	0.071214	-0.101706	0.000000	0.000000	3.000000	4.000000	0.000000
20057.587990	-0.075344	0.545400	0.075223	77.574203	55.818920	88.928703	1.256197	0.000000	3.796415	0.000000	0.000000	0.000000	-0.069588	0.083361	-0.109812	0.000000	0.000000	3.000000	4.000000	0.000000
20057.591324	-0.075344	0.545400	0.075223	77.574203	55.818920	88.928703	1.256197	0.000000	3.796415	0.000000	0.000000	0.000000	-0.069588	0.083361	-0.109812	0.000000	0.000000	3.000000	4.000000	0.000000
20057.594657	-0.075344	0.545400	0.075223	77.574203	55.818920	88.928703	1.256197	0.000000	3.796415	0.000000	0.000000	0.000000	-0.069588	0.083361	-0.109812	0.000000	0.000000	3.000000	4.000000	0.000000
20057.597990	-0.075344	0.545400	0.075223	77.567307	55.725254	88.863434	1.232795	0.000000	3.761162	0.000000	0.000000	0.000000	-0.069588	0.083361	-0.109812	0.000000	0.000000	3.000000	4.000000	0.000000
20057.601324	-0.075578	0.545695	0.074874	77.567307	55.725254	88.863434	1.232795	0.000000	3.761162	0.000000	0.000000	0.000000	-0.070201	0.088639	-0.104744	0.000000	0.000000	3.000000	4.000000	0.000000
20057.604657	-0.075578	0.545695	0.074874	77.567307	55.725254	88.863434	1.232795	0.000000	3.761162	0.000000	0.000000	0.000000	-0.070201	0.088639	-0.104744	0.000000	0.000000	3.000000	4.000000	0.000000
20057.607990	-0.075808	0.546031	0.074498	77.559006	55.618977	88.785233	1.221095	0.000000	3.743705	0.000000	0.000000	0.000000	-0.068944	0.100746	-0.112886	0.000000	0.000000	3.000000	4.000000	0.000000
20057.611324	-0.075808	0.546031	0.074498	77.559006	55.618977	88.785233	1.221095	0.000000	3.743705	0.000000	0.000000	0.000000	-0.068944	0.100746	-0.112886	0.000000	0.000000	3.000000	4.000000	0.000000
20057.614657	-0.075808	0.546031	0.074498	77.559006	55.618977	88.785233	1.221095	0.000000	3.743705	0.000000	0.000000	0.000000	-0.068944	0.100746	-0.112886	0.000000	0.000000	3.000000	4.000000	0.000000
20057.617990	-0.075808	0.546031	0.074498	77.550674	55.515457	88.707085	1.209604	0.000000	3.724890	0.000000	0.000000	0.000000	-0.068944	0.100746	-0.112886	0.000000	0.000000	3.000000	4.000000	0.000000
20057.621324	-0.076011	0.546396	0.074120	77.550674	55.515457	88.707085	1.209604	0.000000	3.724890	0.000000	0.000000	0.000000	-0.061045	0.109407	-0.113361	0.000000	0.000000	3.000000	4.000000	0.000000
20057.624657	-0.076011	0.546396	0.074120	77.550674	55.515457	88.707085	1.209604	0.000000	3.724890	0.000000	0.000000	0.000000	-0.061045	0.109407	-0.113361	0.000000	0.000000	3.000000	4.000000	0.000000
20057.627990	-0.076189	0.546789	0.073740	77.539536	55.389435	88.603088	1.199430	0.000000	3.705997	0.000000	0.000000	0.000000	-0.053158	0.118039	-0.113845	0.000000	0.000000	3.000000	4.000000	0.000000
20057.631324	-0.076189	0.546789	0.073740	77.539536	55.389435	88.603088	1.199430	0.000000	3.705997	0.000000	0.000000	0.000000	-0.053158	0.118039	-0.113845	0.000000	0.000000	3.000000	4.000000	0.000000
20057.634657	-0.076189	0.546789	0.073740	77.539536	55.389435	88.603088	1.199430	0.000000	3.705997	0.000000	0.000000	0.000000	-0.053158	0.118039	-0.113845	0.000000	0.000000	3.000000	4.000000	0.000000
20057.637990	-0.076189	0.546789	0.073740	77.528358	55.260841	88.499237	1.190570	0.000000	3.687023	0.000000	0.000000	0.000000	-0.053158	0.118039	-0.113845	0.000000	0.000000	3.000000	4.000000	0.000000
20057.641324	-0.076387	0.547193	0.073335	77.528358	55.260841	88.499237	1.190570	0.000000	3.687023	0.000000	0.000000	0.000000	-0.059655	0.121293	-0.121668	0.000000	0.000000	3.000000	4.000000	0.000000
20057.644657	-0.076387	0.547193	0.073335	77.528358	55.260841	88.499237	1.190570	0.000000	3.687023	0.000000	0.000000	0.000000	-0.059655	0.121293	-0.121668	0.000000	0.000000	3.000000	4.000000	0.000000
20057.647990	-0.076563	0.547615	0.072950	77.514366	55.109951	88.369766	1.180627	0.000000	3.666745	0.000000	0.000000	0.000000	-0.052721	0.126511	-0.115568	0.000000	0.000000	3.000000	4.000000	0.000000
20057.651324	-0.076563	0.547615	0.072950	77.514366	55.109951	88.369766	1.180627	0.000000	3.666745	0.000000	0.000000	0.000000	-0.052721	0.126511	-0.115568	0.000000	0.000000	3.000000	4.000000	0.000000
20057.654657	-0.076563	0.547615	0.072950	77.514366	55.109951	88.369766	1.180627	0.000000	3.666745	0.000000	0.000000	0.000000	-0.052721	0.126511	-0.115568	0.000000	0.000000	3.000000	4.000000	0.000000
20057.657990	-0.076563	0.547615	0.072950	77.503151	54.967396	88.249969	1.171841	0.000000	3.647484	0.000000	0.000000	0.000000	-0.052721	0.126511	-0.115568	0.000000	0.000000	3.000000	4.000000	0.000000
20057.661324	-0.076760	0.548077	0.072533	77.503151	54.967396	88.249969	1.171841	0.000000	3.647484	0.000000	0.000000	0.000000	-0.058980	0.138483	-0.124890	0.000000	0.000000	3.000000	4.000000	0.000000
20057.664657	-0.076760	0.548077	0.072533	77.503151	54.967396	88.249969	1.171841	0.000000	3.647484	0.000000	0.000000	0.000000	-0.058980	0.138483	-0.124890	0.000000	0.000000	3.000000	4.000000	0.000000
20057.667990	-0.076982	0.548508	0.072118	77.490433	54.824100	88.133842	1.162011	0.000000	3.626668	0.000000	0.000000	0.000000	-0.066601	0.129502	-0.124667	0.000000	0.000000	3.000000	4.000000	0.000000
20057.671324	-0.076982	0.548508	0.072118	77.490433	54.824100	88.133842	1.162011	0.000000	3.626668	0.000000	0.000000	0.000000	-0.066601	0.129502	-0.124667	0.000000	0.000000	3.000000	4.000000	0.000000
20057.674657	-0.076982	0.548508	0.072118	77.490433	54.824100	88.133842	1.162011	0.000000	3.626668	0.000000	0.000000	0.000000	-0.066601	0.129502	-0.124667	0.000000	0.000000	3.000000	4.000000	0.000000
20057.677990	-0.076982	0.548508	0.072118	77.479149	54.676548	88.014481	1.150910	0.000000	3.605891	0.000000	0.000000	0.000000	-0.066601	0.129502	-0.124667	0.000000	0.000000	3.000000	4.000000	0.000000
20057.681324	-0.077225	0.548951	0.071676	77.479149	54.676548	88.014481	1.150910	0.000000	3.605891	0.000000	0.000000	0.000000	-0.073022	0.132702	-0.132550	0.000000	0.000000	3.000000	4.000000	0.000000
20057.684657	-0.077225	0.548951	0.071676	77.479149	54.676548	88.014481	1.150910	0.000000	3.605891	0.000000	0.000000	0.000000	-0.073022	0.132702	-0.132550	0.000000	0.000000	3.000000	4.000000	0.000000
20057.687990	-0.077471	0.549410	0.071251	77.466988	54.526985	87.892563	1.138740	0.000000	3.583799	0.000000	0.000000	0.000000	-0.073612	0.137882	-0.127581	0.000000	0.000000	3.000000	4.000000	0.000000
20057.691324	-0.077471	0.549410	0.071251	77.466988	54.526985	87.892563	1.138740	0.000000	3.583799	0.000000	0.000000	0.000000	-0.073612	0.137882	-0.127581	0.000000	0.000000	3.000000	4.000000	0.000000
20057.694657	-0.077471	0.549410	0.071251	77.466988	54.526985	87.892563	1.138740	0.000000	3.583799	0.000000	0.000000	0.000000	-0.073612	0.137882	-0.127581	0.000000	0.000000	3.000000	4.000000	0.000000
20057.697990	-0.077471	0.549410	0.071251	77.455597	54.379852	87.773628	1.126472	0.000000	3.562535	0.000000	0.000000	0.000000	-0.073612	0.137882	-0.127581	0.000000	0.000000	3.000000	4.000000	0.000000
20057.701324	-0.077713	0.549851	0.070808	77.455597	54.379852	87.773628	1.126472	0.000000	3.562535	0.000000	0.000000	0.000000	-0.072696	0.132274	-0.132890	0.000000	0.000000	3.000000	4.000000	0.000000
20057.704657	-0.077713	0.549851	0.070808	77.455597	54.379852	87.773628	1.126472	0.000000	3.562535	0.000000	0.000000	0.000000	-0.072696	0.132274	-0.132890	0.000000	0.000000	3.000000	4.000000	0.000000
20057.707990	-0.077958	0.550280	0.070386	77.443298	54.245052	87.668465	1.114356	0.000000	3.540387	0.000000	0.000000	0.000000	-0.073514	0.128765	-0.126416	0.000000	0.000000	3.000000	4.000000	0.000000
20057.711324	-0.077958	0.550280	0.070386	77.443298	54.245052	87.668465	1.114356	0.000000	3.540387	0.000000	0.000000	0.000000	-0.073514	0.128765	-0.126416	0.000000	0.000000	3.000000	4.000000	0.000000
20057.714657	-0.077958	0.550280	0.070386	77.443298	54.245052	87.668465	1.114356	0.000000	3.540387	0.000000	0.000000	0.000000	-0.073514	0.128765	-0.126416	0.000000	0.000000	3.000000	4.000000	0.000000
20057.717990	-0.077958	0.550280	0.070386	77.432396	54.108624	87.559990	1.102104	0.000000	3.519318	0.000000	0.000000	0.000000	-0.073514	0.128765	-0.126416	0.000000	0.000000	3.000000	4.000000	0.000000
20057.721324	-0.078181	0.550698	0.069990	77.432396	54.108624	87.559990	1.102104	0.000000	3.519318	0.000000	0.000000	0.000000	-0.066837	0.125227	-0.118821	0.000000	0.000000	3.000000	4.000000	0.000000
20057.724657	-0.078181	0.550698	0.069990	77.432396	54.108624	87.559990	1.102104	0.000000	3.519318	0.000000	0.000000	0.000000	-0.066837	0.125227	-0.118821	0.000000	0.000000	3.000000	4.000000	0.000000
20057.727990	-0.078406	0.551104	0.069616	77.424820	54.006687	87.478142	1.090964	0.000000	3.499514	0.000000	0.000000	0.000000	-0.067692	0.121751	-0.112318	0.000000	0.000000	3.000000	4.000000	0.000000
20057.731324	-0.078406	0.551104	0.069616	77.424820	54.006687	87.478142	1.090964	0.000000	3.499514	0.000000	0.000000	0.000000	-0.067692	0.121751	-0.112318	0.000000	0.000000	3.000000	4.000000	0.000000
20057.734657	-0.078406	0.551104	0.069616	77.424820	54.006687	87.478142	1.090964	0.000000	3.499514	0.000000	0.000000	0.000000	-0.067692	0.121751	-0.112318	0.000000	0.000000	3.000000	4.000000	0.000000
20057.737990	-0.078406	0.551104	0.069616	77.422623	53.942127	87.429314	1.079682	0.000000	3.480794	0.000000	0.000000	0.000000	-0.067692	0.121751	-0.112318	0.000000	0.000000	3.000000	4.000000	0.000000
20057.741324	-0.078607	0.551509	0.069245	77.422623	53.942127	87.429314	1.079682	0.000000	3.480794	0.000000	0.000000	0.000000	-0.060066	0.121578	-0.111340	0.000000	0.000000	3.000000	4.000000	0.000000
20057.744657	-0.078607	0.551509	0.069245	77.422623	53.942127	87.429314	1.079682	0.000000	3.480794	0.000000	0.000000	0.000000	-0.060066	0.121578	-0.111340	0.000000	0.000000	3.000000	4.000000	0.000000
20057.747990	-0.078607	0.551509	0.069245	77.430641	53.956196	87.452644	1.069671	0.000000	3.462238	0.000000	0.000000	0.000000	-0.060066	0.121578	-0.111340	0.000000	0.000000	3.000000	4.000000	0.000000
20057.751324	-0.078807	0.551885	0.068878	77.430641	53.956196	87.452644	1.069671	0.000000	3.462238	0.000000	0.000000	0.000000	-0.060177	0.112722	-0.109934	0.000000	0.000000	3.000000	4.000000	0.000000
20057.754657	-0.078807	0.551885	0.068878	77.430641	53.956196	87.452644	1.069671	0.000000	3.462238	0.000000	0.000000	0.000000	-0.060177	0.112722	-0.109934	0.000000	0.000000	3.000000	4.000000	0.000000
20057.757990	-0.078807	0.551885	0.068878	77.452744	54.088387	87.584961	1.059642	0.000000	3.443915	0.000000	0.000000	0.000000	-0.060177	0.112722	-0.109934	0.000000	0.000000	3.000000	4.000000	0.000000
20057.761324	-0.078807	0.551885	0.068878	77.452744	54.088387	87.584961	1.059642	0.000000	3.443915	0.000000	0.000000	0.000000	-0.060177	0.112722	-0.109934	0.000000	0.000000	3.000000	4.000000	0.000000
20057.764657	-0.078981	0.552213	0.068503	77.452744	54.088387	87.584961	1.059642	0.000000	3.443915	0.000000	0.000000	0.000000	-0.052041	0.098436	-0.112504	0.000000	0.000000	3.000000	4.000000	0.000000
20057.767990	-0.078981	0.552213	0.068503	77.485542	54.368633	87.858086	1.059642	0.000000	3.443915	0.000000	0.000000	0.000000	-0.052041	0.098436	-0.112504	0.000000	0.000000	3.000000	4.000000	0.000000
20057.771324	-0.079179	0.552541	0.068124	77.485542	54.368633	87.858086	1.059642	0.000000	3.443915	0.000000	0.000000	0.000000	-0.059417	0.098308	-0.113730	0.000000	0.000000	3.000000	4.000000	0.000000
20057.774657	-0.079179	0.552541	0.068124	77.485542	54.368633	87.858086	1.059642	0.000000	3.443915	0.000000	0.000000	0.000000	-0.059417	0.098308	-0.113730	0.000000	0.000000	3.000000	4.000000	0.000000
20057.777990	-0.079179	0.552541	0.068124	77.517609	54.684521	88.172768	1.041065	0.000000	3.406209	0.000000	0.000000	0.000000	-0.059417	0.098308	-0.113730	0.000000	0.000000	3.000000	4.000000	0.000000
20057.781324	-0.079179	0.552541	0.068124	77.517609	54.684521	88.172768	1.041065	0.000000	3.406209	0.000000	0.000000	0.000000	-0.059417	0.098308	-0.113730	0.000000	0.000000	3.000000	4.000000	0.000000
20057.784657	-0.079380	0.552857	0.067767	77.517609	54.684521	88.172768	1.041065	0.000000	3.406209	0.000000	0.000000	0.000000	-0.060312	0.094881	-0.107169	0.000000	0.000000	3.000000	4.000000	0.000000
20057.787990	-0.079550	0.553137	0.067379	77.540443	54.959911	88.452202	1.041065	0.000000	3.406209	0.000000	0.000000	0.000000	-0.051180	0.083920	-0.116351	0.000000	0.000000	3.000000	4.000000	0.000000
20057.791324	-0.079550	0.553137	0.067379	77.540443	54.959911	88.452202	1.041065	0.000000	3.406209	0.000000	0.000000	0.000000	-0.051180	0.083920	-0.116351	0.000000	0.000000	3.000000	4.000000	0.000000
20057.794657	-0.079550	0.553137	0.067379	77.540443	54.959911	88.452202	1.041065	0.000000	3.406209	0.000000	0.000000	0.000000	-0.051180	0.083920	-0.116351	0.000000	0.000000	3.000000	4.000000	0.000000
20057.797990	-0.079550	0.553137	0.067379	77.552498	55.207371	88.715317	1.022483	0.000000	3.368956	0.000000	0.000000	0.000000	-0.051180	0.083920	-0.116351	0.000000	0.000000	3.000000	4.000000	0.000000
20057.801324	-0.079724	0.553405	0.067013	77.552498	55.207371	88.715317	1.022483	0.000000	3.368956	0.000000	0.000000	0.000000	-0.052091	0.080514	-0.109769	0.000000	0.000000	3.000000	4.000000	0.000000
20057.804657	-0.079724	0.553405	0.067013	77.552498	55.207371	88.715317	1.022483	0.000000	3.368956	0.000000	0.000000	0.000000	-0.052091	0.080514	-0.109769	0.000000	0.000000	3.000000	4.000000	0.000000
20057.807990	-0.079724	0.553405	0.067013	77.561005	55.390003	88.917801	1.013801	0.000000	3.350661	0.000000	0.000000	0.000000	-0.052091	0.080514	-0.109769	0.000000	0.000000	3.000000	4.000000	0.000000
20057.811324	-0.079724	0.553405	0.067013	77.561005	55.390003	88.917801	1.013801	0.000000	3.350661	0.000000	0.000000	0.000000	-0.052091	0.080514	-0.109769	0.000000	0.000000	3.000000	4.000000	0.000000
20057.814657	-0.079922	0.553673	0.066643	77.561005	55.390003	88.917801	1.013801	0.000000	3.350661	0.000000	0.000000	0.000000	-0.059452	0.080396	-0.110982	0.000000	0.000000	3.000000	4.000000	0.000000
20057.817990	-0.080099	0.553930	0.066299	77.559975	55.397980	88.947067	1.013801	0.000000	3.350661	0.000000	0.000000	0.000000	-0.052909	0.077052	-0.103254	0.000000	0.000000	3.000000	4.000000	0.000000
20057.821324	-0.080099	0.553930	0.066299	77.559975	55.397980	88.947067	1.013801	0.000000	3.350661	0.000000	0.000000	0.000000	-0.052909	0.077052	-0.103254	0.000000	0.000000	3.000000	4.000000	0.000000
20057.824657	-0.080099	0.553930	0.066299	77.559975	55.397980	88.947067	1.013801	0.000000	3.350661	0.000000	0.000000	0.000000	-0.052909	0.077052	-0.103254	0.000000	0.000000	3.000000	4.000000	0.000000
20057.827990	-0.080099	0.553930	0.066299	77.556427	55.345669	88.918068	0.995075	0.000000	3.314955	0.000000	0.000000	0.000000	-0.052909	0.077052	-0.103254	0.000000	0.000000	3.000000	4.000000	0.000000
20057.831324	-0.080272	0.554168	0.065938	77.556427	55.345669	88.918068	0.995075	0.000000	3.314955	0.000000	0.000000	0.000000	-0.052034	0.071503	-0.108428	0.000000	0.000000	3.000000	4.000000	0.000000
20057.834657	-0.080272	0.554168	0.065938	77.556427	55.345669	88.918068	0.995075	0.000000	3.314955	0.000000	0.000000	0.000000	-0.052034	0.071503	-0.108428	0.000000	0.000000	3.000000	4.000000	0.000000
20057.837990	-0.080272	0.554168	0.065938	77.552856	55.293365	88.889084	0.986402	0.000000	3.296884	0.000000	0.000000	0.000000	-0.052034	0.071503	-0.108428	0.000000	0.000000	3.000000	4.000000	0.000000
20057.841324	-0.080272	0.554168	0.065938	77.552856	55.293365	88.889084	0.986402	0.000000	3.296884	0.000000	0.000000	0.000000	-0.052034	0.071503	-0.108428	0.000000	0.000000	3.000000	4.000000	0.000000
20057.844657	-0.080445	0.554406	0.065576	77.552856	55.293365	88.889084	0.986402	0.000000	3.296884	0.000000	0.000000	0.000000	-0.051935	0.071407	-0.108499	0.000000	0.000000	3.000000	4.000000	0.000000
20057.847990	-0.080445	0.554406	0.065576	77.550690	55.256523	88.873131	0.986402	0.000000	3.296884	0.000000	0.000000	0.000000	-0.051935	0.071407	-0.108499	0.000000	0.000000	3.000000	4.000000	0.000000
20057.851324	-0.080569	0.554615	0.065227	77.550690	55.256523	88.873131	0.986402	0.000000	3.296884	0.000000	0.000000	0.000000	-0.037205	0.062647	-0.104692	0.000000	0.000000	3.000000	4.000000	0.000000
20057.854657	-0.080569	0.554615	0.065227	77.550690	55.256523	88.873131	0.986402	0.000000	3.296884	0.000000	0.000000	0.000000	-0.037205	0.062647	-0.104692	0.000000	0.000000	3.000000	4.000000	0.000000
20057.857990	-0.080569	0.554615	0.065227	77.548500	55.222439	88.857231	0.971546	0.000000	3.261352	0.000000	0.000000	0.000000	-0.037205	0.062647	-0.104692	0.000000	0.000000	3.000000	4.000000	0.000000
20057.861324	-0.080569	0.554615	0.065227	77.548500	55.222439	88.857231	0.971546	0.000000	3.261352	0.000000	0.000000	0.000000	-0.037205	0.062647	-0.104692	0.000000	0.000000	3.000000	4.000000	0.000000
20057.864657	-0.080718	0.554823	0.064874	77.548500	55.222439	88.857231	0.971546	0.000000	3.261352	0.000000	0.000000	0.000000	-0.044567	0.062539	-0.105898	0.000000	0.000000	3.000000	4.000000	0.000000
20057.867990	-0.080718	0.554823	0.064874	77.548500	55.203407	88.857239	0.971546	0.000000	3.261352	0.000000	0.000000	0.000000	-0.044567	0.062539	-0.105898	0.000000	0.000000	3.000000	4.000000	0.000000
20057.871324	-0.080718	0.554823	0.064874	77.548500	55.203407	88.857239	0.971546	0.000000	3.261352	0.000000	0.000000	0.000000	-0.044567	0.062539	-0.105898	0.000000	0.000000	3.000000	4.000000	0.000000
20057.874657	-0.080718	0.554823	0.064874	77.548500	55.203407	88.857239	0.971546	0.000000	3.261352	0.000000	0.000000	0.000000	-0.044567	0.062539	-0.105898	0.000000	0.000000	3.000000	4.000000	0.000000
20057.877990	-0.080929	0.555167	0.064111	77.548500	55.187077	88.857224	0.964118	0.000000	3.243702	0.000000	0.000000	0.000000	-0.063434	0.103096	-0.228907	0.000000	0.000000	3.000000	4.000000	0.000000
20057.881324	-0.080929	0.555167	0.064111	77.548500	55.187077	88.857224	0.964118	0.000000	3.243702	0.000000	0.000000	0.000000	-0.063434	0.103096	-0.228907	0.000000	0.000000	3.000000	4.000000	0.000000
20057.884657	-0.080929	0.555167	0.064111	77.548500	55.187077	88.857224	0.964118	0.000000	3.243702	0.000000	0.000000	0.000000	-0.063434	0.103096	-0.228907	0.000000	0.000000	3.000000	4.000000	0.000000
20057.887990	-0.080929	0.555167	0.064111	77.551369	55.179054	88.866867	0.953545	0.000000	3.205551	0.000000	0.000000	0.000000	-0.063434	0.103096	-0.228907	0.000000	0.000000	3.000000	4.000000	0.000000
20057.891324	-0.081023	0.555310	0.063736	77.551369	55.179054	88.866867	0.953545	0.000000	3.205551	0.000000	0.000000	0.000000	-0.028143	0.042747	-0.112363	0.000000	0.000000	3.000000	4.000000	0.000000
20057.894657	-0.081023	0.555310	0.063736	77.551369	55.179054	88.866867	0.953545	0.000000	3.205551	0.000000	0.000000	0.000000	-0.028143	0.042747	-0.112363	0.000000	0.000000	3.000000	4.000000	0.000000
20057.897990	-0.081023	0.555310	0.063736	77.552895	55.160988	88.863449	0.948855	0.000000	3.186824	0.000000	0.000000	0.000000	-0.028143	0.042747	-0.112363	0.000000	0.000000	3.000000	4.000000	0.000000
20057.901324	-0.081023	0.555310	0.063736	77.552895	55.160988	88.863449	0.948855	0.000000	3.186824	0.000000	0.000000	0.000000	-0.028143	0.042747	-0.112363	0.000000	0.000000	3.000000	4.000000	0.000000
20057.904657	-0.081145	0.555441	0.063380	77.552895	55.160988	88.863449	0.948855	0.000000	3.186824	0.000000	0.000000	0.000000	-0.036532	0.039470	-0.106867	0.000000	0.000000	3.000000	4.000000	0.000000
20057.907990	-0.081145	0.555441	0.063380	77.555771	55.152981	88.873108	0.948855	0.000000	3.186824	0.000000	0.000000	0.000000	-0.036532	0.039470	-0.106867	0.000000	0.000000	3.000000	4.000000	0.000000
20057.911324	-0.081244	0.555591	0.063045	77.555771	55.152981	88.873108	0.948855	0.000000	3.186824	0.000000	0.000000	0.000000	-0.029846	0.044830	-0.100651	0.000000	0.000000	3.000000	4.000000	0.000000
20057.914657	-0.081244	0.555591	0.063045	77.555771	55.152981	88.873108	0.948855	0.000000	3.186824	0.000000	0.000000	0.000000	-0.029846	0.044830	-0.100651	0.000000	0.000000	3.000000	4.000000	0.000000
20057.917990	-0.081244	0.555591	0.063045	77.560143	55.145920	88.879318	0.937792	0.000000	3.152238	0.000000	0.000000	0.000000	-0.029846	0.044830	-0.100651	0.000000	0.000000	3.000000	4.000000	0.000000
20057.921324	-0.081244	0.555591	0.063045	77.560143	55.145920	88.879318	0.937792	0.000000	3.152238	0.000000	0.000000	0.000000	-0.029846	0.044830	-0.100651	0.000000	0.000000	3.000000	4.000000	0.000000
20057.924657	-0.081344	0.555711	0.062714	77.560143	55.145920	88.879318	0.937792	0.000000	3.152238	0.000000	0.000000	0.000000	-0.030034	0.036128	-0.099093	0.000000	0.000000	3.000000	4.000000	0.000000
20057.927990	-0.081344	0.555711	0.062714	77.564522	55.138901	88.885574	0.937792	0.000000	3.152238	0.000000	0.000000	0.000000	-0.030034	0.036128	-0.099093	0.000000	0.000000	3.000000	4.000000	0.000000
20057.931324	-0.081344	0.555711	0.062714	77.564522	55.138901	88.885574	0.937792	0.000000	3.152238	0.000000	0.000000	0.000000	-0.030034	0.036128	-0.099093	0.000000	0.000000	3.000000	4.000000	0.000000
20057.934657	-0.081344	0.555711	0.062714	77.564522	55.138901	88.885574	0.937792	0.000000	3.152238	0.000000	0.000000	0.000000	-0.030034	0.036128	-0.099093	0.000000	0.000000	3.000000	4.000000	0.000000
20057.937990	-0.081582	0.555937	0.062134	77.570557	55.115635	88.871925	0.932786	0.000000	3.135723	0.000000	0.000000	0.000000	-0.071246	0.067958	-0.174245	0.000000	0.000000	3.000000	4.000000	0.000000
20057.941324	-0.081582	0.555937	0.062134	77.570557	55.115635	88.871925	0.932786	0.000000	3.135723	0.000000	0.000000	0.000000	-0.000000	0.000009	0.000000	0.000000	0.000000	3.000000	4.000000	0.000000
20057.944657	-0.081582	0.555937	0.062134	77.570557	55.115635	88.871925	0.932786	0.000000	3.135723	0.000000	0.000000	0.000000	-0.000000	0.000009	0.000000	0.000000	0.000000	3.000000	4.000000	0.000000
20057.947990	-0.081582	0.555937	0.062134	77.579491	55.100693	88.867950	0.920912	0.000000	3.106682	0.000000	0.000000	0.000000	-0.000000	0.000009	0.000000	0.000000	0.000000	3.000000	4.000000	0.000000
20057.951324	-0.081582	0.555937	0.062134	77.579491	55.100693	88.867950	0.920912	0.000000	3.106682	0.000000	0.000000	0.000000	-0.000000	0.000009	0.000000	0.000000	0.000000	3.000000	4.000000	0.000000
20057.954657	-0.081688	0.556036	0.061848	77.579491	55.100693	88.867950	0.920912	0.000000	3.106682	0.000000	0.000000	0.000000	-0.031970	0.029617	-0.085785	0.000000	0.000000	3.000000	4.000000	0.000000
20057.957990	-0.081688	0.556036	0.061848	77.591438	55.082253	88.857124	0.920912	0.000000	3.106682	0.000000	0.000000	0.000000	-0.031970	0.029617	-0.085785	0.000000	0.000000	3.000000	4.000000	0.000000
20057.961324	-0.081688	0.556036	0.061848	77.591438	55.082253	88.857124	0.920912	0.000000	3.106682	0.000000	0.000000	0.000000	-0.031970	0.029617	-0.085785	0.000000	0.000000	3.000000	4.000000	0.000000
20057.964657	-0.081688	0.556036	0.061848	77.591438	55.082253	88.857124	0.920912	0.000000	3.106682	0.000000	0.000000	0.000000	-0.031970	0.029617	-0.085785	0.000000	0.000000	3.000000	4.000000	0.000000
20057.967990	-0.082003	0.556222	0.061282	77.601852	55.062820	88.849693	0.915583	0.000000	3.092385	0.000000	0.000000	0.000000	-0.094387	0.055889	-0.169615	0.000000	0.000000	3.000000	4.000000	0.000000
20057.971324	-0.082003	0.556222	0.061282	77.601852	55.062820	88.849693	0.915583	0.000000	3.092385	0.000000	0.000000	0.000000	-0.094387	0.055889	-0.169615	0.000000	0.000000	3.000000	4.000000	0.000000
20057.974657	-0.082003	0.556222	0.061282	77.601852	55.062820	88.849693	0.915583	0.000000	3.092385	0.000000	0.000000	0.000000	-0.094387	0.055889	-0.169615	0.000000	0.000000	3.000000	4.000000	0.000000
20057.977990	-0.082003	0.556222	0.061282	77.604584	55.061234	88.875908	0.899852	0.000000	3.064115	0.000000	0.000000	0.000000	-0.094387	0.055889	-0.169615	0.000000	0.000000	3.000000	4.000000	0.000000
20057.981324	-0.082208	0.556292	0.060986	77.604584	55.061234	88.875908	0.899852	0.000000	3.064115	0.000000	0.000000	0.000000	-0.061576	0.020848	-0.088945	0.000000	0.000000	3.000000	4.000000	0.000000
20057.984657	-0.082208	0.556292	0.060986	77.604584	55.061234	88.875908	0.899852	0.000000	3.064115	0.000000	0.000000	0.000000	-0.061576	0.020848	-0.088945	0.000000	0.000000	3.000000	4.000000	0.000000
20057.987990	-0.082208	0.556292	0.060986	77.605934	55.044125	88.889023	0.889590	0.000000	3.049291	0.000000	0.000000	0.000000	-0.061576	0.020848	-0.088945	0.000000	0.000000	3.000000	4.000000	0.000000
20057.991324	-0.082208	0.556292	0.060986	77.605934	55.044125	88.889023	0.889590	0.000000	3.049291	0.000000	0.000000	0.000000	-0.061576	0.020848	-0.088945	0.000000	0.000000	3.000000	4.000000	0.000000
20057.994657	-0.082440	0.556379	0.060702	77.605934	55.044125	88.889023	0.889590	0.000000	3.049291	0.000000	0.000000	0.000000	-0.069685	0.026255	-0.085060	0.000000	0.000000	3.000000	4.000000	0.000000
20057.997990	-0.082440	0.556379	0.060702	77.607323	55.024326	88.902176	0.889590	0.000000	3.049291	0.000000	0.000000	0.000000	-0.069685	0.026255	-0.085060	0.000000	0.000000	3.000000	4.000000	0.000000
20058.001324	-0.082440	0.556379	0.060702	77.607323	55.024326	88.902176	0.889590	0.000000	3.049291	0.000000	0.000000	0.000000	-0.069685	0.026255	-0.085060	0.000000	0.000000	3.000000	4.000000	0.000000
20058.004657	-0.082440	0.556379	0.060702	77.607323	55.024326	88.902176	0.889590	0.000000	3.049291	0.000000	0.000000	0.000000	-0.069685	0.026255	-0.085060	0.000000	0.000000	3.000000	4.000000	0.000000
20058.007990	-0.082928	0.556583	0.060125	77.607864	55.004856	88.912376	0.877976	0.000000	3.035115	0.000000	0.000000	0.000000	-0.146222	0.060998	-0.173051	0.000000	0.000000	3.000000	4.000000	0.000000
20058.011324	-0.082928	0.556583	0.060125	77.607864	55.004856	88.912376	0.877976	0.000000	3.035115	0.000000	0.000000	0.000000	0.000001	0.000004	-0.000000	0.000000	0.000000	3.000000	4.000000	0.000000
20058.014657	-0.082928	0.556583	0.060125	77.607864	55.004856	88.912376	0.877976	0.000000	3.035115	0.000000	0.000000	0.000000	0.000001	0.000004	-0.000000	0.000000	0.000000	3.000000	4.000000	0.000000
20058.017990	-0.082928	0.556583	0.060125	77.609535	55.003685	88.943115	0.853605	0.000000	3.006273	0.000000	0.000000	0.000000	0.000001	0.000004	-0.000000	0.000000	0.000000	3.000000	4.000000	0.000000
20058.021324	-0.082928	0.556583	0.060125	77.609535	55.003685	88.943115	0.853605	0.000000	3.006273	0.000000	0.000000	0.000000	0.000001	0.000004	-0.000000	0.000000	0.000000	3.000000	4.000000	0.000000
20058.024657	-0.083187	0.556688	0.059854	77.609535	55.003685	88.943115	0.853605	0.000000	3.006273	0.000000	0.000000	0.000000	-0.077606	0.031590	-0.081291	0.000000	0.000000	3.000000	4.000000	0.000000
20058.027990	-0.083187	0.556688	0.059854	77.613159	55.052586	89.022148	0.853605	0.000000	3.006273	0.000000	0.000000	0.000000	-0.077606	0.031590	-0.081291	0.000000	0.000000	3.000000	4.000000	0.000000
20058.031324	-0.083187	0.556688	0.059854	77.613159	55.052586	89.022148	0.853605	0.000000	3.006273	0.000000	0.000000	0.000000	-0.077606	0.031590	-0.081291	0.000000	0.000000	3.000000	4.000000	0.000000
20058.034657	-0.083187	0.556688	0.059854	77.613159	55.052586	89.022148	0.853605	0.000000	3.006273	0.000000	0.000000	0.000000	-0.077606	0.031590	-0.081291	0.000000	0.000000	3.000000	4.000000	0.000000
20058.037990	-0.083708	0.556963	0.059341	77.621399	55.204140	89.200844	0.840671	0.000000	2.992724	0.000000	0.000000	0.000000	-0.156345	0.082446	-0.154162	0.000000	0.000000	3.000000	4.000000	0.000000
20058.041324	-0.083708	0.556963	0.059341	77.621399	55.204140	89.200844	0.840671	0.000000	2.992724	0.000000	0.000000	0.000000	0.000001	-0.000005	-0.000000	0.000000	0.000000	3.000000	4.000000	0.000000
20058.044657	-0.083708	0.556963	0.059341	77.621399	55.204140	89.200844	0.840671	0.000000	2.992724	0.000000	0.000000	0.000000	0.000001	-0.000005	-0.000000	0.000000	0.000000	3.000000	4.000000	0.000000
20058.047990	-0.083708	0.556963	0.059341	77.638054	55.524323	89.544258	0.814613	0.000000	2.967031	0.000000	0.000000	0.000000	0.000001	-0.000005	-0.000000	0.000000	0.000000	3.000000	4.000000	0.000000
20058.051324	-0.083708	0.556963	0.059341	77.638054	55.524323	89.544258	0.814613	0.000000	2.967031	0.000000	0.000000	0.000000	0.000001	-0.000005	-0.000000	0.000000	0.000000	3.000000	4.000000	0.000000
20058.054657	-0.083967	0.557114	0.059081	77.638054	55.524323	89.544258	0.814613	0.000000	2.967031	0.000000	0.000000	0.000000	-0.077915	0.045460	-0.077976	0.000000	0.000000	3.000000	4.000000	0.000000
20058.057990	-0.083967	0.557114	0.059081	77.659126	55.953796	89.999161	0.814613	0.000000	2.967031	0.000000	0.000000	0.000000	-0.077915	0.045460	-0.077976	0.000000	0.000000	3.000000	4.000000	0.000000
20058.061324	-0.083967	0.557114	0.059081	77.659126	55.953796	89.999161	0.814613	0.000000	2.967031	0.000000	0.000000	0.000000	-0.077915	0.045460	-0.077976	0.000000	0.000000	3.000000	4.000000	0.000000
20058.064657	-0.083967	0.557114	0.059081	77.659126	55.953796	89.999161	0.814613	0.000000	2.967031	0.000000	0.000000	0.000000	-0.077915	0.045460	-0.077976	0.000000	0.000000	3.000000	4.000000	0.000000
20058.067990	-0.084586	0.557464	0.058556	77.680382	56.406010	90.476318	0.801627	0.000000	2.954035	0.000000	0.000000	0.000000	-0.185527	0.104797	-0.157476	0.000000	0.000000	3.000000	4.000000	0.000000
20058.071324	-0.084586	0.557464	0.058556	77.680382	56.406010	90.476318	0.801627	0.000000	2.954035	0.000000	0.000000	0.000000	-0.000000	-0.000006	0.000000	0.000000	0.000000	3.000000	4.000000	0.000000
20058.074657	-0.084586	0.557464	0.058556	77.680382	56.406010	90.476318	0.801627	0.000000	2.954035	0.000000	0.000000	0.000000	-0.000000	-0.000006	0.000000	0.000000	0.000000	3.000000	4.000000	0.000000
20058.077990	-0.084586	0.557464	0.058556	77.699043	56.836071	90.931267	0.770706	0.000000	2.927789	0.000000	0.000000	0.000000	-0.000000	-0.000006	0.000000	0.000000	0.000000	3.000000	4.000000	0.000000
20058.081324	-0.084586	0.557464	0.058556	77.699043	56.836071	90.931267	0.770706	0.000000	2.927789	0.000000	0.000000	0.000000	-0.000000	-0.000006	0.000000	0.000000	0.000000	3.000000	4.000000	0.000000
20058.084657	-0.084924	0.557651	0.058317	77.699043	56.836071	90.931267	0.770706	0.000000	2.927789	0.000000	0.000000	0.000000	-0.101352	0.056171	-0.071614	0.000000	0.000000	3.000000	4.000000	0.000000
20058.087990	-0.084924	0.557651	0.058317	77.712311	57.155361	91.283302	0.770706	0.000000	2.927789	0.000000	0.000000	0.000000	-0.101352	0.056171	-0.071614	0.000000	0.000000	3.000000	4.000000	0.000000
20058.091324	-0.084924	0.557651	0.058317	77.712311	57.155361	91.283302	0.770706	0.000000	2.927789	0.000000	0.000000	0.000000	-0.101352	0.056171	-0.071614	0.000000	0.000000	3.000000	4.000000	0.000000
20058.094657	-0.084924	0.557651	0.058317	77.712311	57.155361	91.283302	0.770706	0.000000	2.927789	0.000000	0.000000	0.000000	-0.101352	0.056171	-0.071614	0.000000	0.000000	3.000000	4.000000	0.000000
20058.097990	-0.085597	0.558082	0.057828	77.720734	57.390125	91.549500	0.753814	0.000000	2.915853	0.000000	0.000000	0.000000	-0.201880	0.129369	-0.146763	0.000000	0.000000	3.000000	4.000000	0.000000
20058.101324	-0.085597	0.558082	0.057828	77.720734	57.390125	91.549500	0.753814	0.000000	2.915853	0.000000	0.000000	0.000000	0.000001	-0.000003	0.000000	0.000000	0.000000	3.000000	4.000000	0.000000
20058.104657	-0.085597	0.558082	0.057828	77.720734	57.390125	91.549500	0.753814	0.000000	2.915853	0.000000	0.000000	0.000000	0.000001	-0.000003	0.000000	0.000000	0.000000	3.000000	4.000000	0.000000
20058.107990	-0.085597	0.558082	0.057828	77.725906	57.571911	91.760666	0.720167	0.000000	2.891393	0.000000	0.000000	0.000000	0.000001	-0.000003	0.000000	0.000000	0.000000	3.000000	4.000000	0.000000
20058.111324	-0.085597	0.558082	0.057828	77.725906	57.571911	91.760666	0.720167	0.000000	2.891393	0.000000	0.000000	0.000000	0.000001	-0.000003	0.000000	0.000000	0.000000	3.000000	4.000000	0.000000
20058.114657	-0.085911	0.558316	0.057604	77.725906	57.571911	91.760666	0.720167	0.000000	2.891393	0.000000	0.000000	0.000000	-0.094313	0.070054	-0.067215	0.000000	0.000000	3.000000	4.000000	0.000000
20058.117990	-0.085911	0.558316	0.057604	77.730919	57.756634	91.972038	0.720167	0.000000	2.891393	0.000000	0.000000	0.000000	-0.094313	0.070054	-0.067215	0.000000	0.000000	3.000000	4.000000	0.000000
20058.121324	-0.086201	0.558549	0.057384	77.730919	57.756634	91.972038	0.720167	0.000000	2.891393	0.000000	0.000000	0.000000	-0.086901	0.069996	-0.066081	0.000000	0.000000	3.000000	4.000000	0.000000
20058.124657	-0.086201	0.558549	0.057384	77.730919	57.756634	91.972038	0.720167	0.000000	2.891393	0.000000	0.000000	0.000000	-0.086901	0.069996	-0.066081	0.000000	0.000000	3.000000	4.000000	0.000000
20058.127990	-0.086201	0.558549	0.057384	77.737465	57.977787	92.216095	0.689965	0.000000	2.869177	0.000000	0.000000	0.000000	-0.086901	0.069996	-0.066081	0.000000	0.000000	3.000000	4.000000	0.000000
20058.131324	-0.086493	0.558800	0.057180	77.737465	57.977787	92.216095	0.689965	0.000000	2.869177	0.000000	0.000000	0.000000	-0.087678	0.075429	-0.061083	0.000000	0.000000	3.000000	4.000000	0.000000
20058.134657	-0.086493	0.558800	0.057180	77.737465	57.977787	92.216095	0.689965	0.000000	2.869177	0.000000	0.000000	0.000000	-0.087678	0.075429	-0.061083	0.000000	0.000000	3.000000	4.000000	0.000000
20058.137990	-0.086493	0.558800	0.057180	77.749725	58.252872	92.510078	0.675352	0.000000	2.858996	0.000000	0.000000	0.000000	-0.087678	0.075429	-0.061083	0.000000	0.000000	3.000000	4.000000	0.000000
20058.141324	-0.086493	0.558800	0.057180	77.749725	58.252872	92.510078	0.675352	0.000000	2.858996	0.000000	0.000000	0.000000	-0.087678	0.075429	-0.061083	0.000000	0.000000	3.000000	4.000000	0.000000
20058.144657	-0.086808	0.559080	0.056966	77.749725	58.252872	92.510078	0.675352	0.000000	2.858996	0.000000	0.000000	0.000000	-0.094650	0.083904	-0.064051	0.000000	0.000000	3.000000	4.000000	0.000000
20058.147990	-0.086808	0.559080	0.056966	77.765205	58.505802	92.782066	0.675352	0.000000	2.858996	0.000000	0.000000	0.000000	-0.094650	0.083904	-0.064051	0.000000	0.000000	3.000000	4.000000	0.000000
20058.151324	-0.086808	0.559080	0.056966	77.765205	58.505802	92.782066	0.675352	0.000000	2.858996	0.000000	0.000000	0.000000	-0.094650	0.083904	-0.064051	0.000000	0.000000	3.000000	4.000000	0.000000
20058.154657	-0.086808	0.559080	0.056966	77.765205	58.505802	92.782066	0.675352	0.000000	2.858996	0.000000	0.000000	0.000000	-0.094650	0.083904	-0.064051	0.000000	0.000000	3.000000	4.000000	0.000000
20058.157990	-0.087456	0.559631	0.056495	77.785088	58.783813	93.073181	0.659577	0.000000	2.848321	0.000000	0.000000	0.000000	-0.194361	0.165330	-0.141465	0.000000	0.000000	3.000000	4.000000	0.000000
20058.161324	-0.087456	0.559631	0.056495	77.785088	58.783813	93.073181	0.659577	0.000000	2.848321	0.000000	0.000000	0.000000	-0.194361	0.165330	-0.141465	0.000000	0.000000	3.000000	4.000000	0.000000
20058.164657	-0.087456	0.559631	0.056495	77.785088	58.783813	93.073181	0.659577	0.000000	2.848321	0.000000	0.000000	0.000000	-0.194361	0.165330	-0.141465	0.000000	0.000000	3.000000	4.000000	0.000000
20058.167990	-0.087456	0.559631	0.056495	77.807770	59.073788	93.377357	0.627183	0.000000	2.824744	0.000000	0.000000	0.000000	-0.194361	0.165330	-0.141465	0.000000	0.000000	3.000000	4.000000	0.000000
20058.171324	-0.087792	0.559921	0.056254	77.807770	59.073788	93.377357	0.627183	0.000000	2.824744	0.000000	0.000000	0.000000	-0.100554	0.086864	-0.072348	0.000000	0.000000	3.000000	4.000000	0.000000
20058.174657	-0.087792	0.559921	0.056254	77.807770	59.073788	93.377357	0.627183	0.000000	2.824744	0.000000	0.000000	0.000000	-0.100554	0.086864	-0.072348	0.000000	0.000000	3.000000	4.000000	0.000000
20058.177990	-0.087792	0.559921	0.056254	77.832535	59.362522	93.673752	0.610425	0.000000	2.812685	0.000000	0.000000	0.000000	-0.100554	0.086864	-0.072348	0.000000	0.000000	3.000000	4.000000	0.000000
20058.181324	-0.088129	0.560228	0.056029	77.832535	59.362522	93.673752	0.610425	0.000000	2.812685	0.000000	0.000000	0.000000	-0.101329	0.092245	-0.067398	0.000000	0.000000	3.000000	4.000000	0.000000
20058.184657	-0.088129	0.560228	0.056029	77.832535	59.362522	93.673752	0.610425	0.000000	2.812685	0.000000	0.000000	0.000000	-0.101329	0.092245	-0.067398	0.000000	0.000000	3.000000	4.000000	0.000000
20058.187990	-0.088129	0.560228	0.056029	77.864571	59.619457	93.928680	0.593536	0.000000	2.801452	0.000000	0.000000	0.000000	-0.101329	0.092245	-0.067398	0.000000	0.000000	3.000000	4.000000	0.000000
20058.191324	-0.088129	0.560228	0.056029	77.864571	59.619457	93.928680	0.593536	0.000000	2.801452	0.000000	0.000000	0.000000	-0.101329	0.092245	-0.067398	0.000000	0.000000	3.000000	4.000000	0.000000
20058.194657	-0.088439	0.560517	0.055791	77.864571	59.619457	93.928680	0.593536	0.000000	2.801452	0.000000	0.000000	0.000000	-0.093056	0.086750	-0.071324	0.000000	0.000000	3.000000	4.000000	0.000000
20058.197990	-0.088439	0.560517	0.055791	77.903038	59.721016	94.017128	0.593536	0.000000	2.801452	0.000000	0.000000	0.000000	-0.093056	0.086750	-0.071324	0.000000	0.000000	3.000000	4.000000	0.000000
20058.201324	-0.088439	0.560517	0.055791	77.903038	59.721016	94.017128	0.593536	0.000000	2.801452	0.000000	0.000000	0.000000	-0.093056	0.086750	-0.071324	0.000000	0.000000	3.000000	4.000000	0.000000
20058.204657	-0.088439	0.560517	0.055791	77.903038	59.721016	94.017128	0.593536	0.000000	2.801452	0.000000	0.000000	0.000000	-0.093056	0.086750	-0.071324	0.000000	0.000000	3.000000	4.000000	0.000000
20058.207990	-0.089050	0.561158	0.055409	77.948509	59.742184	94.014336	0.578027	0.000000	2.789565	0.000000	0.000000	0.000000	-0.183223	0.192104	-0.114736	0.000000	0.000000	3.000000	4.000000	0.000000
20058.211324	-0.089050	0.561158	0.055409	77.948509	59.742184	94.014336	0.578027	0.000000	2.789565	0.000000	0.000000	0.000000	0.000001	0.000004	0.000000	0.000000	0.000000	3.000000	4.000000	0.000000
20058.214657	-0.089050	0.561158	0.055409	77.948509	59.742184	94.014336	0.578027	0.000000	2.789565	0.000000	0.000000	0.000000	0.000001	0.000004	0.000000	0.000000	0.000000	3.000000	4.000000	0.000000
20058.217990	-0.089050	0.561158	0.055409	78.006760	59.756779	93.989151	0.547490	0.000000	2.770442	0.000000	0.000000	0.000000	0.000001	0.000004	0.000000	0.000000	0.000000	3.000000	4.000000	0.000000
20058.221324	-0.089050	0.561158	0.055409	78.006760	59.756779	93.989151	0.547490	0.000000	2.770442	0.000000	0.000000	0.000000	0.000001	0.000004	0.000000	0.000000	0.000000	3.000000	4.000000	0.000000
20058.224657	-0.089313	0.561493	0.055190	78.006760	59.756779	93.989151	0.547490	0.000000	2.770442	0.000000	0.000000	0.000000	-0.078794	0.100584	-0.065736	0.000000	0.000000	3.000000	4.000000	0.000000
20058.227990	-0.089313	0.561493	0.055190	78.080414	59.796539	93.970955	0.547490	0.000000	2.770442	0.000000	0.000000	0.000000	-0.078794	0.100584	-0.065736	0.000000	0.000000	3.000000	4.000000	0.000000
20058.231324	-0.089313	0.561493	0.055190	78.080414	59.796539	93.970955	0.547490	0.000000	2.770442	0.000000	0.000000	0.000000	-0.078794	0.100584	-0.065736	0.000000	0.000000	3.000000	4.000000	0.000000
20058.234657	-0.089313	0.561493	0.055190	78.080414	59.796539	93.970955	0.547490	0.000000	2.770442	0.000000	0.000000	0.000000	-0.078794	0.100584	-0.065736	0.000000	0.000000	3.000000	4.000000	0.000000
20058.237990	-0.089740	0.562163	0.054767	78.159996	59.871754	93.977249	0.534357	0.000000	2.759487	0.000000	0.000000	0.000000	-0.128190	0.201014	-0.126676	0.000000	0.000000	3.000000	4.000000	0.000000
20058.241324	-0.089740	0.562163	0.054767	78.159996	59.871754	93.977249	0.534357	0.000000	2.759487	0.000000	0.000000	0.000000	-0.000000	-0.000009	0.000000	0.000000	0.000000	3.000000	4.000000	0.000000
20058.244657	-0.089740	0.562163	0.054767	78.159996	59.871754	93.977249	0.534357	0.000000	2.759487	0.000000	0.000000	0.000000	-0.000000	-0.000009	0.000000	0.000000	0.000000	3.000000	4.000000	0.000000
20058.247990	-0.089740	0.562163	0.054767	78.243088	59.921230	93.950249	0.512993	0.000000	2.738374	0.000000	0.000000	0.000000	-0.000000	-0.000009	0.000000	0.000000	0.000000	3.000000	4.000000	0.000000
20058.251324	-0.089740	0.562163	0.054767	78.243088	59.921230	93.950249	0.512993	0.000000	2.738374	0.000000	0.000000	0.000000	-0.000000	-0.000009	0.000000	0.000000	0.000000	3.000000	4.000000	0.000000
20058.254657	-0.089880	0.562526	0.054563	78.243088	59.921230	93.950249	0.512993	0.000000	2.738374	0.000000	0.000000	0.000000	-0.041835	0.108921	-0.061334	0.000000	0.000000	3.000000	4.000000	0.000000
20058.257990	-0.089880	0.562526	0.054563	78.330734	59.941528	93.885094	0.512993	0.000000	2.738374	0.000000	0.000000	0.000000	-0.041835	0.108921	-0.061334	0.000000	0.000000	3.000000	4.000000	0.000000
20058.261324	-0.089880	0.562526	0.054563	78.330734	59.941528	93.885094	0.512993	0.000000	2.738374	0.000000	0.000000	0.000000	-0.041835	0.108921	-0.061334	0.000000	0.000000	3.000000	4.000000	0.000000
20058.264657	-0.089880	0.562526	0.054563	78.330734	59.941528	93.885094	0.512993	0.000000	2.738374	0.000000	0.000000	0.000000	-0.041835	0.108921	-0.061334	0.000000	0.000000	3.000000	4.000000	0.000000
20058.267990	-0.090101	0.563197	0.054111	78.429550	59.847477	93.693062	0.506020	0.000000	2.728152	0.000000	0.000000	0.000000	-0.066288	0.201238	-0.135479	0.000000	0.000000	3.000000	4.000000	0.000000
20058.271324	-0.090101	0.563197	0.054111	78.429550	59.847477	93.693062	0.506020	0.000000	2.728152	0.000000	0.000000	0.000000	0.000000	0.000001	-0.000000	0.000000	0.000000	3.000000	4.000000	0.000000
20058.274657	-0.090101	0.563197	0.054111	78.429550	59.847477	93.693062	0.506020	0.000000	2.728152	0.000000	0.000000	0.000000	0.000000	0.000001	-0.000000	0.000000	0.000000	3.000000	4.000000	0.000000
20058.277990	-0.090101	0.563197	0.054111	78.533325	59.632347	93.374695	0.494972	0.000000	2.705572	0.000000	0.000000	0.000000	0.000000	0.000001	-0.000000	0.000000	0.000000	3.000000	4.000000	0.000000
20058.281324	-0.090101	0.563197	0.054111	78.533325	59.632347	93.374695	0.494972	0.000000	2.705572	0.000000	0.000000	0.000000	0.000000	0.000001	-0.000000	0.000000	0.000000	3.000000	4.000000	0.000000
20058.284657	-0.090208	0.563551	0.053871	78.533325	59.632347	93.374695	0.494972	0.000000	2.705572	0.000000	0.000000	0.000000	-0.032325	0.106294	-0.072086	0.000000	0.000000	3.000000	4.000000	0.000000
20058.287990	-0.090208	0.563551	0.053871	78.637741	59.387779	93.025795	0.494972	0.000000	2.705572	0.000000	0.000000	0.000000	-0.032325	0.106294	-0.072086	0.000000	0.000000	3.000000	4.000000	0.000000
20058.291324	-0.090208	0.563551	0.053871	78.637741	59.387779	93.025795	0.494972	0.000000	2.705572	0.000000	0.000000	0.000000	-0.032325	0.106294	-0.072086	0.000000	0.000000	3.000000	4.000000	0.000000
20058.294657	-0.090208	0.563551	0.053871	78.637741	59.387779	93.025795	0.494972	0.000000	2.705572	0.000000	0.000000	0.000000	-0.032325	0.106294	-0.072086	0.000000	0.000000	3.000000	4.000000	0.000000
20058.297990	-0.090405	0.564253	0.053289	78.735596	59.146236	92.683846	0.489584	0.000000	2.693558	0.000000	0.000000	0.000000	-0.059122	0.210395	-0.174740	0.000000	0.000000	3.000000	4.000000	0.000000
20058.301324	-0.090405	0.564253	0.053289	78.735596	59.146236	92.683846	0.489584	0.000000	2.693558	0.000000	0.000000	0.000000	0.000001	0.000002	0.000000	0.000000	0.000000	3.000000	4.000000	0.000000
20058.304657	-0.090405	0.564253	0.053289	78.735596	59.146236	92.683846	0.489584	0.000000	2.693558	0.000000	0.000000	0.000000	0.000001	0.000002	0.000000	0.000000	0.000000	3.000000	4.000000	0.000000
20058.307990	-0.090405	0.564253	0.053289	78.826393	58.921848	92.367584	0.479731	0.000000	2.664434	0.000000	0.000000	0.000000	0.000001	0.000002	0.000000	0.000000	0.000000	3.000000	4.000000	0.000000
20058.311324	-0.090405	0.564253	0.053289	78.826393	58.921848	92.367584	0.479731	0.000000	2.664434	0.000000	0.000000	0.000000	0.000001	0.000002	0.000000	0.000000	0.000000	3.000000	4.000000	0.000000
20058.314657	-0.090478	0.564579	0.052996	78.826393	58.921848	92.367584	0.479731	0.000000	2.664434	0.000000	0.000000	0.000000	-0.021908	0.098055	-0.087852	0.000000	0.000000	3.000000	4.000000	0.000000
20058.317990	-0.090478	0.564579	0.052996	78.919052	58.674980	92.025345	0.479731	0.000000	2.664434	0.000000	0.000000	0.000000	-0.021908	0.098055	-0.087852	0.000000	0.000000	3.000000	4.000000	0.000000
20058.321324	-0.090478	0.564579	0.052996	78.919052	58.674980	92.025345	0.479731	0.000000	2.664434	0.000000	0.000000	0.000000	-0.021908	0.098055	-0.087852	0.000000	0.000000	3.000000	4.000000	0.000000
20058.324657	-0.090478	0.564579	0.052996	78.919052	58.674980	92.025345	0.479731	0.000000	2.664434	0.000000	0.000000	0.000000	-0.021908	0.098055	-0.087852	0.000000	0.000000	3.000000	4.000000	0.000000
20058.327990	-0.090594	0.565299	0.052380	79.016258	58.418327	91.668495	0.476079	0.000000	2.649792	0.000000	0.000000	0.000000	-0.034585	0.215747	-0.184885	0.000000	0.000000	3.000000	4.000000	0.000000
20058.331324	-0.090594	0.565299	0.052380	79.016258	58.418327	91.668495	0.476079	0.000000	2.649792	0.000000	0.000000	0.000000	-0.000000	0.000008	-0.000000	0.000000	0.000000	3.000000	4.000000	0.000000
20058.334657	-0.090594	0.565299	0.052380	79.016258	58.418327	91.668495	0.476079	0.000000	2.649792	0.000000	0.000000	0.000000	-0.000000	0.000008	-0.000000	0.000000	0.000000	3.000000	4.000000	0.000000
20058.337990	-0.090594	0.565299	0.052380	79.108490	58.163933	91.316162	0.470315	0.000000	2.618978	0.000000	0.000000	0.000000	-0.000000	0.000008	-0.000000	0.000000	0.000000	3.000000	4.000000	0.000000
20058.341324	-0.090594	0.565299	0.052380	79.108490	58.163933	91.316162	0.470315	0.000000	2.618978	0.000000	0.000000	0.000000	-0.000000	0.000008	-0.000000	0.000000	0.000000	3.000000	4.000000	0.000000
20058.344657	-0.090641	0.565653	0.052084	79.108490	58.163933	91.316162	0.470315	0.000000	2.618978	0.000000	0.000000	0.000000	-0.014186	0.106209	-0.088543	0.000000	0.000000	3.000000	4.000000	0.000000
20058.347990	-0.090641	0.565653	0.052084	79.194122	57.914043	90.972221	0.470315	0.000000	2.618978	0.000000	0.000000	0.000000	-0.014186	0.106209	-0.088543	0.000000	0.000000	3.000000	4.000000	0.000000
20058.351324	-0.090641	0.565653	0.052084	79.194122	57.914043	90.972221	0.470315	0.000000	2.618978	0.000000	0.000000	0.000000	-0.014186	0.106209	-0.088543	0.000000	0.000000	3.000000	4.000000	0.000000
20058.354657	-0.090641	0.565653	0.052084	79.194122	57.914043	90.972221	0.470315	0.000000	2.618978	0.000000	0.000000	0.000000	-0.014186	0.106209	-0.088543	0.000000	0.000000	3.000000	4.000000	0.000000
20058.357990	-0.090695	0.566340	0.051547	79.266975	57.676666	90.651199	0.467951	0.000000	2.604221	0.000000	0.000000	0.000000	-0.016159	0.206116	-0.161201	0.000000	0.000000	3.000000	4.000000	0.000000
20058.361324	-0.090695	0.566340	0.051547	79.266975	57.676666	90.651199	0.467951	0.000000	2.604221	0.000000	0.000000	0.000000	-0.000001	-0.000003	0.000000	0.000000	0.000000	3.000000	4.000000	0.000000
20058.364657	-0.090695	0.566340	0.051547	79.266975	57.676666	90.651199	0.467951	0.000000	2.604221	0.000000	0.000000	0.000000	-0.000001	-0.000003	0.000000	0.000000	0.000000	3.000000	4.000000	0.000000
20058.367990	-0.090695	0.566340	0.051547	79.325470	57.452217	90.357872	0.465258	0.000000	2.577354	0.000000	0.000000	0.000000	-0.000001	-0.000003	0.000000	0.000000	0.000000	3.000000	4.000000	0.000000
20058.371324	-0.090695	0.566340	0.051547	79.325470	57.452217	90.357872	0.465258	0.000000	2.577354	0.000000	0.000000	0.000000	-0.000001	-0.000003	0.000000	0.000000	0.000000	3.000000	4.000000	0.000000
20058.374657	-0.090673	0.566683	0.051287	79.325470	57.452217	90.357872	0.465258	0.000000	2.577354	0.000000	0.000000	0.000000	0.006456	0.102920	-0.078130	0.000000	0.000000	3.000000	4.000000	0.000000
20058.377990	-0.090673	0.566683	0.051287	79.394737	57.211384	90.036766	0.465258	0.000000	2.577354	0.000000	0.000000	0.000000	0.006456	0.102920	-0.078130	0.000000	0.000000	3.000000	4.000000	0.000000
20058.381324	-0.090673	0.566683	0.051287	79.394737	57.211384	90.036766	0.465258	0.000000	2.577354	0.000000	0.000000	0.000000	0.006456	0.102920	-0.078130	0.000000	0.000000	3.000000	4.000000	0.000000
20058.384657	-0.090673	0.566683	0.051287	79.394737	57.211384	90.036766	0.465258	0.000000	2.577354	0.000000	0.000000	0.000000	0.006456	0.102920	-0.078130	0.000000	0.000000	3.000000	4.000000	0.000000
20058.387990	-0.090703	0.567340	0.050758	79.476044	56.965633	89.702354	0.466334	0.000000	2.564332	0.000000	0.000000	0.000000	-0.009042	0.197071	-0.158580	0.000000	0.000000	3.000000	4.000000	0.000000
20058.391324	-0.090703	0.567340	0.050758	79.476044	56.965633	89.702354	0.466334	0.000000	2.564332	0.000000	0.000000	0.000000	-0.000001	0.000001	0.000000	0.000000	0.000000	3.000000	4.000000	0.000000
20058.394657	-0.090703	0.567340	0.050758	79.476044	56.965633	89.702354	0.466334	0.000000	2.564332	0.000000	0.000000	0.000000	-0.000001	0.000001	0.000000	0.000000	0.000000	3.000000	4.000000	0.000000
20058.397990	-0.090703	0.567340	0.050758	79.555542	56.714634	89.367096	0.464827	0.000000	2.537902	0.000000	0.000000	0.000000	-0.000001	0.000001	0.000000	0.000000	0.000000	3.000000	4.000000	0.000000
20058.401324	-0.090703	0.567340	0.050758	79.555542	56.714634	89.367096	0.464827	0.000000	2.537902	0.000000	0.000000	0.000000	-0.000001	0.000001	0.000000	0.000000	0.000000	3.000000	4.000000	0.000000
20058.404657	-0.090752	0.567635	0.050473	79.555542	56.714634	89.367096	0.464827	0.000000	2.537902	0.000000	0.000000	0.000000	-0.014585	0.088660	-0.085442	0.000000	0.000000	3.000000	4.000000	0.000000
20058.407990	-0.090752	0.567635	0.050473	79.607910	56.512924	89.110809	0.464827	0.000000	2.537902	0.000000	0.000000	0.000000	-0.014585	0.088660	-0.085442	0.000000	0.000000	3.000000	4.000000	0.000000
20058.411324	-0.090752	0.567635	0.050473	79.607910	56.512924	89.110809	0.464827	0.000000	2.537902	0.000000	0.000000	0.000000	-0.014585	0.088660	-0.085442	0.000000	0.000000	3.000000	4.000000	0.000000
20058.414657	-0.090752	0.567635	0.050473	79.607910	56.512924	89.110809	0.464827	0.000000	2.537902	0.000000	0.000000	0.000000	-0.014585	0.088660	-0.085442	0.000000	0.000000	3.000000	4.000000	0.000000
20058.417990	-0.090883	0.568252	0.049955	79.624527	56.337776	88.919441	0.462396	0.000000	2.523662	0.000000	0.000000	0.000000	-0.039275	0.185124	-0.155576	0.000000	0.000000	3.000000	4.000000	0.000000
20058.421324	-0.090883	0.568252	0.049955	79.624527	56.337776	88.919441	0.462396	0.000000	2.523662	0.000000	0.000000	0.000000	-0.000000	-0.000002	-0.000001	0.000000	0.000000	3.000000	4.000000	0.000000
20058.424657	-0.090883	0.568252	0.049955	79.624527	56.337776	88.919441	0.462396	0.000000	2.523662	0.000000	0.000000	0.000000	-0.000000	-0.000002	-0.000001	0.000000	0.000000	3.000000	4.000000	0.000000
20058.427990	-0.090883	0.568252	0.049955	79.620476	56.208088	88.796638	0.455850	0.000000	2.497733	0.000000	0.000000	0.000000	-0.000000	-0.000002	-0.000001	0.000000	0.000000	3.000000	4.000000	0.000000
20058.431324	-0.090883	0.568252	0.049955	79.620476	56.208088	88.796638	0.455850	0.000000	2.497733	0.000000	0.000000	0.000000	-0.000000	-0.000002	-0.000001	0.000000	0.000000	3.000000	4.000000	0.000000
20058.434657	-0.090987	0.568527	0.049706	79.620476	56.208088	88.796638	0.455850	0.000000	2.497733	0.000000	0.000000	0.000000	-0.031330	0.082523	-0.074637	0.000000	0.000000	3.000000	4.000000	0.000000
20058.437990	-0.090987	0.568527	0.049706	79.611938	56.064426	88.665581	0.455850	0.000000	2.497733	0.000000	0.000000	0.000000	-0.031330	0.082523	-0.074637	0.000000	0.000000	3.000000	4.000000	0.000000
20058.441324	-0.090987	0.568527	0.049706	79.611938	56.064426	88.665581	0.455850	0.000000	2.497733	0.000000	0.000000	0.000000	-0.031330	0.082523	-0.074637	0.000000	0.000000	3.000000	4.000000	0.000000
20058.444657	-0.090987	0.568527	0.049706	79.611938	56.064426	88.665581	0.455850	0.000000	2.497733	0.000000	0.000000	0.000000	-0.031330	0.082523	-0.074637	0.000000	0.000000	3.000000	4.000000	0.000000
20058.447990	-0.091227	0.569086	0.049243	79.603142	55.936096	88.554466	0.450629	0.000000	2.485293	0.000000	0.000000	0.000000	-0.071848	0.167451	-0.138954	0.000000	0.000000	3.000000	4.000000	0.000000
20058.451324	-0.091227	0.569086	0.049243	79.603142	55.936096	88.554466	0.450629	0.000000	2.485293	0.000000	0.000000	0.000000	-0.000000	-0.000008	0.000000	0.000000	0.000000	3.000000	4.000000	0.000000
20058.454657	-0.091227	0.569086	0.049243	79.603142	55.936096	88.554466	0.450629	0.000000	2.485293	0.000000	0.000000	0.000000	-0.000000	-0.000008	0.000000	0.000000	0.000000	3.000000	4.000000	0.000000
20058.457990	-0.091227	0.569086	0.049243	79.594254	55.805206	88.443520	0.438654	0.000000	2.462134	0.000000	0.000000	0.000000	-0.000000	-0.000008	0.000000	0.000000	0.000000	3.000000	4.000000	0.000000
20058.461324	-0.091227	0.569086	0.049243	79.594254	55.805206	88.443520	0.438654	0.000000	2.462134	0.000000	0.000000	0.000000	-0.000000	-0.000008	0.000000	0.000000	0.000000	3.000000	4.000000	0.000000
20058.464657	-0.091363	0.569341	0.049034	79.594254	55.805206	88.443520	0.438654	0.000000	2.462134	0.000000	0.000000	0.000000	-0.040844	0.076511	-0.062513	0.000000	0.000000	3.000000	4.000000	0.000000
20058.467990	-0.091363	0.569341	0.049034	79.585289	55.677223	88.332741	0.438654	0.000000	2.462134	0.000000	0.000000	0.000000	-0.040844	0.076511	-0.062513	0.000000	0.000000	3.000000	4.000000	0.000000
20058.471324	-0.091363	0.569341	0.049034	79.585289	55.677223	88.332741	0.438654	0.000000	2.462134	0.000000	0.000000	0.000000	-0.040844	0.076511	-0.062513	0.000000	0.000000	3.000000	4.000000	0.000000
20058.474657	-0.091363	0.569341	0.049034	79.585289	55.677223	88.332741	0.438654	0.000000	2.462134	0.000000	0.000000	0.000000	-0.040844	0.076511	-0.062513	0.000000	0.000000	3.000000	4.000000	0.000000
20058.477990	-0.091632	0.569832	0.048600	79.576340	55.549389	88.222122	0.431847	0.000000	2.451715	0.000000	0.000000	0.000000	-0.080650	0.147324	-0.130163	0.000000	0.000000	3.000000	4.000000	0.000000
20058.481324	-0.091632	0.569832	0.048600	79.576340	55.549389	88.222122	0.431847	0.000000	2.451715	0.000000	0.000000	0.000000	-0.000000	-0.000001	0.000001	0.000000	0.000000	3.000000	4.000000	0.000000
20058.484657	-0.091632	0.569832	0.048600	79.576340	55.549389	88.222122	0.431847	0.000000	2.451715	0.000000	0.000000	0.000000	-0.000000	-0.000001	0.000001	0.000000	0.000000	3.000000	4.000000	0.000000
20058.487990	-0.091632	0.569832	0.048600	79.567383	55.421844	88.111801	0.418405	0.000000	2.430022	0.000000	0.000000	0.000000	-0.000000	-0.000001	0.000001	0.000000	0.000000	3.000000	4.000000	0.000000
20058.491324	-0.091632	0.569832	0.048600	79.567383	55.421844	88.111801	0.418405	0.000000	2.430022	0.000000	0.000000	0.000000	-0.000000	-0.000001	0.000001	0.000000	0.000000	3.000000	4.000000	0.000000
20058.494657	-0.091768	0.570086	0.048392	79.567383	55.421844	88.111801	0.418405	0.000000	2.430022	0.000000	0.000000	0.000000	-0.040704	0.076354	-0.062665	0.000000	0.000000	3.000000	4.000000	0.000000
20058.497990	-0.091768	0.570086	0.048392	79.558334	55.294434	88.001602	0.418405	0.000000	2.430022	0.000000	0.000000	0.000000	-0.040704	0.076354	-0.062665	0.000000	0.000000	3.000000	4.000000	0.000000
20058.501324	-0.091768	0.570086	0.048392	79.558334	55.294434	88.001602	0.418405	0.000000	2.430022	0.000000	0.000000	0.000000	-0.040704	0.076354	-0.062665	0.000000	0.000000	3.000000	4.000000	0.000000
20058.504657	-0.091768	0.570086	0.048392	79.558334	55.294434	88.001602	0.418405	0.000000	2.430022	0.000000	0.000000	0.000000	-0.040704	0.076354	-0.062665	0.000000	0.000000	3.000000	4.000000	0.000000
20058.507990	-0.092070	0.570603	0.048008	79.549873	55.176838	87.903732	0.411621	0.000000	2.419577	0.000000	0.000000	0.000000	-0.090614	0.155200	-0.115016	0.000000	0.000000	3.000000	4.000000	0.000000
20058.511324	-0.092070	0.570603	0.048008	79.549873	55.176838	87.903732	0.411621	0.000000	2.419577	0.000000	0.000000	0.000000	0.000000	0.000008	0.000000	0.000000	0.000000	3.000000	4.000000	0.000000
20058.514657	-0.092070	0.570603	0.048008	79.549873	55.176838	87.903732	0.411621	0.000000	2.419577	0.000000	0.000000	0.000000	0.000000	0.000008	0.000000	0.000000	0.000000	3.000000	4.000000	0.000000
20058.517990	-0.092070	0.570603	0.048008	79.541969	55.071724	87.818146	0.396519	0.000000	2.400408	0.000000	0.000000	0.000000	0.000000	0.000008	0.000000	0.000000	0.000000	3.000000	4.000000	0.000000
20058.521324	-0.092070	0.570603	0.048008	79.541969	55.071724	87.818146	0.396519	0.000000	2.400408	0.000000	0.000000	0.000000	0.000000	0.000008	0.000000	0.000000	0.000000	3.000000	4.000000	0.000000
20058.524657	-0.092257	0.570848	0.047813	79.541969	55.071724	87.818146	0.396519	0.000000	2.400408	0.000000	0.000000	0.000000	-0.056193	0.073341	-0.058644	0.000000	0.000000	3.000000	4.000000	0.000000
20058.527990	-0.092257	0.570848	0.047813	79.537643	55.040615	87.805336	0.396519	0.000000	2.400408	0.000000	0.000000	0.000000	-0.056193	0.073341	-0.058644	0.000000	0.000000	3.000000	4.000000	0.000000
20058.531324	-0.092257	0.570848	0.047813	79.537643	55.040615	87.805336	0.396519	0.000000	2.400408	0.000000	0.000000	0.000000	-0.056193	0.073341	-0.058644	0.000000	0.000000	3.000000	4.000000	0.000000
20058.534657	-0.092257	0.570848	0.047813	79.537643	55.040615	87.805336	0.396519	0.000000	2.400408	0.000000	0.000000	0.000000	-0.056193	0.073341	-0.058644	0.000000	0.000000	3.000000	4.000000	0.000000
20058.537990	-0.092602	0.571374	0.047397	79.536797	55.089962	87.873795	0.387153	0.000000	2.390634	0.000000	0.000000	0.000000	-0.103460	0.157792	-0.124787	0.000000	0.000000	3.000000	4.000000	0.000000
20058.541324	-0.092602	0.571374	0.047397	79.536797	55.089962	87.873795	0.387153	0.000000	2.390634	0.000000	0.000000	0.000000	-0.000000	0.000007	0.000000	0.000000	0.000000	3.000000	4.000000	0.000000
20058.544657	-0.092602	0.571374	0.047397	79.536797	55.089962	87.873795	0.387153	0.000000	2.390634	0.000000	0.000000	0.000000	-0.000000	0.000007	0.000000	0.000000	0.000000	3.000000	4.000000	0.000000
20058.547990	-0.092602	0.571374	0.047397	79.543724	55.287724	88.091393	0.369910	0.000000	2.369836	0.000000	0.000000	0.000000	-0.000000	0.000007	0.000000	0.000000	0.000000	3.000000	4.000000	0.000000
20058.551324	-0.092602	0.571374	0.047397	79.543724	55.287724	88.091393	0.369910	0.000000	2.369836	0.000000	0.000000	0.000000	-0.000000	0.000007	0.000000	0.000000	0.000000	3.000000	4.000000	0.000000
20058.554657	-0.092804	0.571637	0.047151	79.543724	55.287724	88.091393	0.369910	0.000000	2.369836	0.000000	0.000000	0.000000	-0.060713	0.078944	-0.073756	0.000000	0.000000	3.000000	4.000000	0.000000
20058.557990	-0.092804	0.571637	0.047151	79.550385	55.497742	88.317856	0.369910	0.000000	2.369836	0.000000	0.000000	0.000000	-0.060713	0.078944	-0.073756	0.000000	0.000000	3.000000	4.000000	0.000000
20058.561324	-0.092804	0.571637	0.047151	79.550385	55.497742	88.317856	0.369910	0.000000	2.369836	0.000000	0.000000	0.000000	-0.060713	0.078944	-0.073756	0.000000	0.000000	3.000000	4.000000	0.000000
20058.564657	-0.092804	0.571637	0.047151	79.550385	55.497742	88.317856	0.369910	0.000000	2.369836	0.000000	0.000000	0.000000	-0.060713	0.078944	-0.073756	0.000000	0.000000	3.000000	4.000000	0.000000
20058.567990	-0.093199	0.572181	0.046741	79.557465	55.717697	88.556763	0.359791	0.000000	2.357543	0.000000	0.000000	0.000000	-0.118388	0.163053	-0.122849	0.000000	0.000000	3.000000	4.000000	0.000000
20058.571324	-0.093199	0.572181	0.046741	79.557465	55.717697	88.556763	0.359791	0.000000	2.357543	0.000000	0.000000	0.000000	-0.000000	-0.000008	0.000000	0.000000	0.000000	3.000000	4.000000	0.000000
20058.574657	-0.093199	0.572181	0.046741	79.557465	55.717697	88.556763	0.359791	0.000000	2.357543	0.000000	0.000000	0.000000	-0.000000	-0.000008	0.000000	0.000000	0.000000	3.000000	4.000000	0.000000
20058.577990	-0.093199	0.572181	0.046741	79.564209	55.949890	88.804512	0.340060	0.000000	2.337069	0.000000	0.000000	0.000000	-0.000000	-0.000008	0.000000	0.000000	0.000000	3.000000	4.000000	0.000000
20058.581324	-0.093199	0.572181	0.046741	79.564209	55.949890	88.804512	0.340060	0.000000	2.337069	0.000000	0.000000	0.000000	-0.000000	-0.000008	0.000000	0.000000	0.000000	3.000000	4.000000	0.000000
20058.584657	-0.093387	0.572471	0.046555	79.564209	55.949890	88.804512	0.340060	0.000000	2.337069	0.000000	0.000000	0.000000	-0.056440	0.086986	-0.055904	0.000000	0.000000	3.000000	4.000000	0.000000
20058.587990	-0.093387	0.572471	0.046555	79.573509	56.244614	89.113762	0.340060	0.000000	2.337069	0.000000	0.000000	0.000000	-0.056440	0.086986	-0.055904	0.000000	0.000000	3.000000	4.000000	0.000000
20058.591324	-0.093387	0.572471	0.046555	79.573509	56.244614	89.113762	0.340060	0.000000	2.337069	0.000000	0.000000	0.000000	-0.056440	0.086986	-0.055904	0.000000	0.000000	3.000000	4.000000	0.000000
20058.594657	-0.093387	0.572471	0.046555	79.573509	56.244614	89.113762	0.340060	0.000000	2.337069	0.000000	0.000000	0.000000	-0.056440	0.086986	-0.055904	0.000000	0.000000	3.000000	4.000000	0.000000
20058.597990	-0.093794	0.573059	0.046216	79.584480	56.596237	89.481117	0.330653	0.000000	2.327751	0.000000	0.000000	0.000000	-0.122083	0.176580	-0.101593	0.000000	0.000000	3.000000	4.000000	0.000000
20058.601324	-0.093794	0.573059	0.046216	79.584480	56.596237	89.481117	0.330653	0.000000	2.327751	0.000000	0.000000	0.000000	-0.000000	0.000001	0.000000	0.000000	0.000000	3.000000	4.000000	0.000000
20058.604657	-0.093794	0.573059	0.046216	79.584480	56.596237	89.481117	0.330653	0.000000	2.327751	0.000000	0.000000	0.000000	-0.000000	0.000001	0.000000	0.000000	0.000000	3.000000	4.000000	0.000000
20058.607990	-0.093794	0.573059	0.046216	79.591927	56.873657	89.775505	0.310306	0.000000	2.310819	0.000000	0.000000	0.000000	-0.000000	0.000001	0.000000	0.000000	0.000000	3.000000	4.000000	0.000000
20058.611324	-0.093794	0.573059	0.046216	79.591927	56.873657	89.775505	0.310306	0.000000	2.310819	0.000000	0.000000	0.000000	-0.000000	0.000001	0.000000	0.000000	0.000000	3.000000	4.000000	0.000000
20058.614657	-0.094013	0.573358	0.046064	79.591927	56.873657	89.775505	0.310306	0.000000	2.310819	0.000000	0.000000	0.000000	-0.065650	0.089594	-0.045696	0.000000	0.000000	3.000000	4.000000	0.000000
20058.617990	-0.094013	0.573358	0.046064	79.596497	57.086178	90.008720	0.310306	0.000000	2.310819	0.000000	0.000000	0.000000	-0.065650	0.089594	-0.045696	0.000000	0.000000	3.000000	4.000000	0.000000
20058.621324	-0.094013	0.573358	0.046064	79.596497	57.086178	90.008720	0.310306	0.000000	2.310819	0.000000	0.000000	0.000000	-0.065650	0.089594	-0.045696	0.000000	0.000000	3.000000	4.000000	0.000000
20058.624657	-0.094013	0.573358	0.046064	79.596497	57.086178	90.008720	0.310306	0.000000	2.310819	0.000000	0.000000	0.000000	-0.065650	0.089594	-0.045696	0.000000	0.000000	3.000000	4.000000	0.000000
20058.627990	-0.094505	0.573964	0.045789	79.600761	57.310890	90.250732	0.299364	0.000000	2.303203	0.000000	0.000000	0.000000	-0.147694	0.181869	-0.082566	0.000000	0.000000	3.000000	4.000000	0.000000
20058.631324	-0.094505	0.573964	0.045789	79.600761	57.310890	90.250732	0.299364	0.000000	2.303203	0.000000	0.000000	0.000000	-0.000000	-0.000003	0.000001	0.000000	0.000000	3.000000	4.000000	0.000000
20058.634657	-0.094505	0.573964	0.045789	79.600761	57.310890	90.250732	0.299364	0.000000	2.303203	0.000000	0.000000	0.000000	-0.000000	-0.000003	0.000001	0.000000	0.000000	3.000000	4.000000	0.000000
20058.637990	-0.094505	0.573964	0.045789	79.608276	57.620857	90.579269	0.274749	0.000000	2.289442	0.000000	0.000000	0.000000	-0.000000	-0.000003	0.000001	0.000000	0.000000	3.000000	4.000000	0.000000
20058.641324	-0.094505	0.573964	0.045789	79.608276	57.620857	90.579269	0.274749	0.000000	2.289442	0.000000	0.000000	0.000000	-0.000000	-0.000003	0.000001	0.000000	0.000000	3.000000	4.000000	0.000000
20058.644657	-0.094731	0.574272	0.045675	79.608276	57.620857	90.579269	0.274749	0.000000	2.289442	0.000000	0.000000	0.000000	-0.067724	0.092246	-0.034189	0.000000	0.000000	3.000000	4.000000	0.000000
20058.647990	-0.094731	0.574272	0.045675	79.620018	58.069122	91.040649	0.274749	0.000000	2.289442	0.000000	0.000000	0.000000	-0.067724	0.092246	-0.034189	0.000000	0.000000	3.000000	4.000000	0.000000
20058.651324	-0.094731	0.574272	0.045675	79.620018	58.069122	91.040649	0.274749	0.000000	2.289442	0.000000	0.000000	0.000000	-0.067724	0.092246	-0.034189	0.000000	0.000000	3.000000	4.000000	0.000000
20058.654657	-0.094731	0.574272	0.045675	79.620018	58.069122	91.040649	0.274749	0.000000	2.289442	0.000000	0.000000	0.000000	-0.067724	0.092246	-0.034189	0.000000	0.000000	3.000000	4.000000	0.000000
20058.657990	-0.095165	0.574896	0.045490	79.633537	58.574959	91.556519	0.263461	0.000000	2.283744	0.000000	0.000000	0.000000	-0.130408	0.187239	-0.055527	0.000000	0.000000	3.000000	4.000000	0.000000
20058.661324	-0.095165	0.574896	0.045490	79.633537	58.574959	91.556519	0.263461	0.000000	2.283744	0.000000	0.000000	0.000000	0.000001	0.000003	-0.000000	0.000000	0.000000	3.000000	4.000000	0.000000
20058.664657	-0.095165	0.574896	0.045490	79.633537	58.574959	91.556519	0.263461	0.000000	2.283744	0.000000	0.000000	0.000000	0.000001	0.000003	-0.000000	0.000000	0.000000	3.000000	4.000000	0.000000
20058.667990	-0.095165	0.574896	0.045490	79.644493	59.031456	92.023842	0.241727	0.000000	2.274489	0.000000	0.000000	0.000000	0.000001	0.000003	-0.000000	0.000000	0.000000	3.000000	4.000000	0.000000
20058.671324	-0.095165	0.574896	0.045490	79.644493	59.031456	92.023842	0.241727	0.000000	2.274489	0.000000	0.000000	0.000000	0.000001	0.000003	-0.000000	0.000000	0.000000	3.000000	4.000000	0.000000
20058.674657	-0.095376	0.575184	0.045425	79.644493	59.031456	92.023842	0.241727	0.000000	2.274489	0.000000	0.000000	0.000000	-0.063054	0.086612	-0.019438	0.000000	0.000000	3.000000	4.000000	0.000000
20058.677990	-0.095376	0.575184	0.045425	79.652252	59.412762	92.417213	0.241727	0.000000	2.274489	0.000000	0.000000	0.000000	-0.063054	0.086612	-0.019438	0.000000	0.000000	3.000000	4.000000	0.000000
20058.681324	-0.095376	0.575184	0.045425	79.652252	59.412762	92.417213	0.241727	0.000000	2.274489	0.000000	0.000000	0.000000	-0.063054	0.086612	-0.019438	0.000000	0.000000	3.000000	4.000000	0.000000
20058.684657	-0.095376	0.575184	0.045425	79.652252	59.412762	92.417213	0.241727	0.000000	2.274489	0.000000	0.000000	0.000000	-0.063054	0.086612	-0.019438	0.000000	0.000000	3.000000	4.000000	0.000000
20058.687990	-0.095813	0.575725	0.045257	79.659935	59.773438	92.794014	0.231218	0.000000	2.271250	0.000000	0.000000	0.000000	-0.131327	0.162043	-0.050298	0.000000	0.000000	3.000000	4.000000	0.000000
20058.691324	-0.095813	0.575725	0.045257	79.659935	59.773438	92.794014	0.231218	0.000000	2.271250	0.000000	0.000000	0.000000	0.000000	0.000002	-0.000001	0.000000	0.000000	3.000000	4.000000	0.000000
20058.694657	-0.095813	0.575725	0.045257	79.659935	59.773438	92.794014	0.231218	0.000000	2.271250	0.000000	0.000000	0.000000	0.000000	0.000002	-0.000001	0.000000	0.000000	3.000000	4.000000	0.000000
20058.697990	-0.095813	0.575725	0.045257	79.662941	59.991943	93.033630	0.209330	0.000000	2.262867	0.000000	0.000000	0.000000	0.000000	0.000002	-0.000001	0.000000	0.000000	3.000000	4.000000	0.000000
20058.701324	-0.095813	0.575725	0.045257	79.662941	59.991943	93.033630	0.209330	0.000000	2.262867	0.000000	0.000000	0.000000	0.000000	0.000002	-0.000001	0.000000	0.000000	3.000000	4.000000	0.000000
20058.704657	-0.096074	0.575957	0.045195	79.662941	59.991943	93.033630	0.209330	0.000000	2.262867	0.000000	0.000000	0.000000	-0.078028	0.069838	-0.018570	0.000000	0.000000	3.000000	4.000000	0.000000
20058.707990	-0.096074	0.575957	0.045195	79.662712	60.106075	93.173241	0.209330	0.000000	2.262867	0.000000	0.000000	0.000000	-0.078028	0.069838	-0.018570	0.000000	0.000000	3.000000	4.000000	0.000000
20058.711324	-0.096074	0.575957	0.045195	79.662712	60.106075	93.173241	0.209330	0.000000	2.262867	0.000000	0.000000	0.000000	-0.078028	0.069838	-0.018570	0.000000	0.000000	3.000000	4.000000	0.000000
20058.714657	-0.096074	0.575957	0.045195	79.662712	60.106075	93.173241	0.209330	0.000000	2.262867	0.000000	0.000000	0.000000	-0.078028	0.069838	-0.018570	0.000000	0.000000	3.000000	4.000000	0.000000
20058.717990	-0.096607	0.576395	0.045011	79.661095	60.162670	93.254105	0.196325	0.000000	2.259772	0.000000	0.000000	0.000000	-0.159957	0.131317	-0.055371	0.000000	0.000000	3.000000	4.000000	0.000000
20058.721324	-0.096607	0.576395	0.045011	79.661095	60.162670	93.254105	0.196325	0.000000	2.259772	0.000000	0.000000	0.000000	-0.000001	-0.000004	-0.000000	0.000000	0.000000	3.000000	4.000000	0.000000
20058.724657	-0.096607	0.576395	0.045011	79.661095	60.162670	93.254105	0.196325	0.000000	2.259772	0.000000	0.000000	0.000000	-0.000001	-0.000004	-0.000000	0.000000	0.000000	3.000000	4.000000	0.000000
20058.727990	-0.096607	0.576395	0.045011	79.661476	60.249039	93.367981	0.169666	0.000000	2.250543	0.000000	0.000000	0.000000	-0.000001	-0.000004	-0.000000	0.000000	0.000000	3.000000	4.000000	0.000000
20058.731324	-0.096607	0.576395	0.045011	79.661476	60.249039	93.367981	0.169666	0.000000	2.250543	0.000000	0.000000	0.000000	-0.000001	-0.000004	-0.000000	0.000000	0.000000	3.000000	4.000000	0.000000
20058.734657	-0.096880	0.576600	0.044888	79.661476	60.249039	93.367981	0.169666	0.000000	2.250543	0.000000	0.000000	0.000000	-0.081908	0.061464	-0.036797	0.000000	0.000000	3.000000	4.000000	0.000000
20058.737990	-0.096880	0.576600	0.044888	79.662598	60.363640	93.506966	0.169666	0.000000	2.250543	0.000000	0.000000	0.000000	-0.081908	0.061464	-0.036797	0.000000	0.000000	3.000000	4.000000	0.000000
20058.741324	-0.096880	0.576600	0.044888	79.662598	60.363640	93.506966	0.169666	0.000000	2.250543	0.000000	0.000000	0.000000	-0.081908	0.061464	-0.036797	0.000000	0.000000	3.000000	4.000000	0.000000
20058.744657	-0.096880	0.576600	0.044888	79.662598	60.363640	93.506966	0.169666	0.000000	2.250543	0.000000	0.000000	0.000000	-0.081908	0.061464	-0.036797	0.000000	0.000000	3.000000	4.000000	0.000000
20058.747990	-0.097405	0.576926	0.044666	79.665031	60.504562	93.675056	0.156014	0.000000	2.244410	0.000000	0.000000	0.000000	-0.157682	0.097766	-0.066634	0.000000	0.000000	3.000000	4.000000	0.000000
20058.751324	-0.097405	0.576926	0.044666	79.665031	60.504562	93.675056	0.156014	0.000000	2.244410	0.000000	0.000000	0.000000	0.000001	0.000008	-0.000000	0.000000	0.000000	3.000000	4.000000	0.000000
20058.754657	-0.097405	0.576926	0.044666	79.665031	60.504562	93.675056	0.156014	0.000000	2.244410	0.000000	0.000000	0.000000	0.000001	0.000008	-0.000000	0.000000	0.000000	3.000000	4.000000	0.000000
20058.757990	-0.097405	0.576926	0.044666	79.668335	60.661812	93.859726	0.129734	0.000000	2.233305	0.000000	0.000000	0.000000	0.000001	0.000008	-0.000000	0.000000	0.000000	3.000000	4.000000	0.000000
20058.761324	-0.097405	0.576926	0.044666	79.668335	60.661812	93.859726	0.129734	0.000000	2.233305	0.000000	0.000000	0.000000	0.000001	0.000008	-0.000000	0.000000	0.000000	3.000000	4.000000	0.000000
20058.764657	-0.097674	0.577038	0.044523	79.668335	60.661812	93.859726	0.129734	0.000000	2.233305	0.000000	0.000000	0.000000	-0.080646	0.033517	-0.042930	0.000000	0.000000	3.000000	4.000000	0.000000
20058.767990	-0.097674	0.577038	0.044523	79.674179	60.877422	94.102882	0.129734	0.000000	2.233305	0.000000	0.000000	0.000000	-0.080646	0.033517	-0.042930	0.000000	0.000000	3.000000	4.000000	0.000000
20058.771324	-0.097674	0.577038	0.044523	79.674179	60.877422	94.102882	0.129734	0.000000	2.233305	0.000000	0.000000	0.000000	-0.080646	0.033517	-0.042930	0.000000	0.000000	3.000000	4.000000	0.000000
20058.774657	-0.097674	0.577038	0.044523	79.674179	60.877422	94.102882	0.129734	0.000000	2.233305	0.000000	0.000000	0.000000	-0.080646	0.033517	-0.042930	0.000000	0.000000	3.000000	4.000000	0.000000
20058.777990	-0.098201	0.577233	0.044181	79.678459	61.042110	94.295952	0.116293	0.000000	2.226150	0.000000	0.000000	0.000000	-0.157915	0.058582	-0.102635	0.000000	0.000000	3.000000	4.000000	0.000000
20058.781324	-0.098201	0.577233	0.044181	79.678459	61.042110	94.295952	0.116293	0.000000	2.226150	0.000000	0.000000	0.000000	-0.157915	0.058582	-0.102635	0.000000	0.000000	3.000000	4.000000	0.000000
20058.784657	-0.098201	0.577233	0.044181	79.678459	61.042110	94.295952	0.116293	0.000000	2.226150	0.000000	0.000000	0.000000	-0.157915	0.058582	-0.102635	0.000000	0.000000	3.000000	4.000000	0.000000
20058.787990	-0.098201	0.577233	0.044181	79.682938	61.197792	94.480690	0.089974	0.000000	2.209044	0.000000	0.000000	0.000000	-0.157915	0.058582	-0.102635	0.000000	0.000000	3.000000	4.000000	0.000000
20058.791324	-0.098467	0.577298	0.044027	79.682938	61.197792	94.480690	0.089974	0.000000	2.209044	0.000000	0.000000	0.000000	-0.079933	0.019504	-0.046045	0.000000	0.000000	3.000000	4.000000	0.000000
20058.794657	-0.098467	0.577298	0.044027	79.682938	61.197792	94.480690	0.089974	0.000000	2.209044	0.000000	0.000000	0.000000	-0.079933	0.019504	-0.046045	0.000000	0.000000	3.000000	4.000000	0.000000
20058.797990	-0.098467	0.577298	0.044027	79.683571	61.190716	94.505836	0.076652	0.000000	2.201369	0.000000	0.000000	0.000000	-0.079933	0.019504	-0.046045	0.000000	0.000000	3.000000	4.000000	0.000000
20058.801324	-0.098467	0.577298	0.044027	79.683571	61.190716	94.505836	0.076652	0.000000	2.201369	0.000000	0.000000	0.000000	-0.079933	0.019504	-0.046045	0.000000	0.000000	3.000000	4.000000	0.000000
20058.804657	-0.098730	0.577344	0.043857	79.683571	61.190716	94.505836	0.076652	0.000000	2.201369	0.000000	0.000000	0.000000	-0.078924	0.013893	-0.050986	0.000000	0.000000	3.000000	4.000000	0.000000
20058.807990	-0.098730	0.577344	0.043857	79.683594	61.158089	94.505844	0.076652	0.000000	2.201369	0.000000	0.000000	0.000000	-0.078924	0.013893	-0.050986	0.000000	0.000000	3.000000	4.000000	0.000000
20058.811324	-0.098730	0.577344	0.043857	79.683594	61.158089	94.505844	0.076652	0.000000	2.201369	0.000000	0.000000	0.000000	-0.078924	0.013893	-0.050986	0.000000	0.000000	3.000000	4.000000	0.000000
20058.814657	-0.098730	0.577344	0.043857	79.683594	61.158089	94.505844	0.076652	0.000000	2.201369	0.000000	0.000000	0.000000	-0.078924	0.013893	-0.050986	0.000000	0.000000	3.000000	4.000000	0.000000
20058.817990	-0.099276	0.577418	0.043496	79.684547	61.141853	94.522514	0.063498	0.000000	2.192872	0.000000	0.000000	0.000000	-0.163861	0.022191	-0.108415	0.000000	0.000000	3.000000	4.000000	0.000000
20058.821324	-0.099276	0.577418	0.043496	79.684547	61.141853	94.522514	0.063498	0.000000	2.192872	0.000000	0.000000	0.000000	-0.163861	0.022191	-0.108415	0.000000	0.000000	3.000000	4.000000	0.000000
20058.824657	-0.099276	0.577418	0.043496	79.684547	61.141853	94.522514	0.063498	0.000000	2.192872	0.000000	0.000000	0.000000	-0.163861	0.022191	-0.108415	0.000000	0.000000	3.000000	4.000000	0.000000
20058.827990	-0.099276	0.577418	0.043496	79.685486	61.125603	94.539169	0.036188	0.000000	2.174802	0.000000	0.000000	0.000000	-0.163861	0.022191	-0.108415	0.000000	0.000000	3.000000	4.000000	0.000000
20058.831324	-0.099540	0.577436	0.043332	79.685486	61.125603	94.539169	0.036188	0.000000	2.174802	0.000000	0.000000	0.000000	-0.079154	0.005512	-0.049191	0.000000	0.000000	3.000000	4.000000	0.000000
20058.834657	-0.099540	0.577436	0.043332	79.685486	61.125603	94.539169	0.036188	0.000000	2.174802	0.000000	0.000000	0.000000	-0.079154	0.005512	-0.049191	0.000000	0.000000	3.000000	4.000000	0.000000
20058.837990	-0.099540	0.577436	0.043332	79.685493	61.092949	94.539154	0.022995	0.000000	2.166604	0.000000	0.000000	0.000000	-0.079154	0.005512	-0.049191	0.000000	0.000000	3.000000	4.000000	0.000000
20058.841324	-0.099540	0.577436	0.043332	79.685493	61.092949	94.539154	0.022995	0.000000	2.166604	0.000000	0.000000	0.000000	-0.079154	0.005512	-0.049191	0.000000	0.000000	3.000000	4.000000	0.000000
20058.844657	-0.099779	0.577483	0.043166	79.685493	61.092949	94.539154	0.022995	0.000000	2.166604	0.000000	0.000000	0.000000	-0.071599	0.013866	-0.049748	0.000000	0.000000	3.000000	4.000000	0.000000
20058.847990	-0.099779	0.577483	0.043166	79.687386	61.093121	94.572517	0.022995	0.000000	2.166604	0.000000	0.000000	0.000000	-0.071599	0.013866	-0.049748	0.000000	0.000000	3.000000	4.000000	0.000000
20058.851324	-0.099779	0.577483	0.043166	79.687386	61.093121	94.572517	0.022995	0.000000	2.166604	0.000000	0.000000	0.000000	-0.071599	0.013866	-0.049748	0.000000	0.000000	3.000000	4.000000	0.000000
20058.854657	-0.099779	0.577483	0.043166	79.687386	61.093121	94.572517	0.022995	0.000000	2.166604	0.000000	0.000000	0.000000	-0.071599	0.013866	-0.049748	0.000000	0.000000	3.000000	4.000000	0.000000
20058.857990	-0.100351	0.577473	0.042818	79.689270	61.090546	94.605827	0.011062	0.000000	2.158313	0.000000	0.000000	0.000000	-0.171725	-0.002959	-0.104414	0.000000	0.000000	3.000000	4.000000	0.000000
20058.861324	-0.100351	0.577473	0.042818	79.689270	61.090546	94.605827	0.011062	0.000000	2.158313	0.000000	0.000000	0.000000	-0.000001	-0.000008	-0.000000	0.000000	0.000000	3.000000	4.000000	0.000000
20058.864657	-0.100351	0.577473	0.042818	79.689270	61.090546	94.605827	0.011062	0.000000	2.158313	0.000000	0.000000	0.000000	-0.000001	-0.000008	-0.000000	0.000000	0.000000	3.000000	4.000000	0.000000
20058.867990	-0.100351	0.577473	0.042818	79.691162	61.085304	94.639214	-0.017558	0.000000	2.140910	0.000000	0.000000	0.000000	-0.000001	-0.000008	-0.000000	0.000000	0.000000	3.000000	4.000000	0.000000
20058.871324	-0.100639	0.577463	0.042655	79.691162	61.085304	94.639214	-0.017558	0.000000	2.140910	0.000000	0.000000	0.000000	-0.086470	-0.002865	-0.048871	0.000000	0.000000	3.000000	4.000000	0.000000
20058.874657	-0.100639	0.577463	0.042655	79.691162	61.085304	94.639214	-0.017558	0.000000	2.140910	0.000000	0.000000	0.000000	-0.086470	-0.002865	-0.048871	0.000000	0.000000	3.000000	4.000000	0.000000
20058.877990	-0.100639	0.577463	0.042655	79.693054	61.082771	94.672562	-0.031970	0.000000	2.132765	0.000000	0.000000	0.000000	-0.086470	-0.002865	-0.048871	0.000000	0.000000	3.000000	4.000000	0.000000
20058.881324	-0.100639	0.577463	0.042655	79.693054	61.082771	94.672562	-0.031970	0.000000	2.132765	0.000000	0.000000	0.000000	-0.086470	-0.002865	-0.048871	0.000000	0.000000	3.000000	4.000000	0.000000
20058.884657	-0.100951	0.577454	0.042487	79.693054	61.082771	94.672562	-0.031970	0.000000	2.132765	0.000000	0.000000	0.000000	-0.093538	-0.002878	-0.050362	0.000000	0.000000	3.000000	4.000000	0.000000
20058.887990	-0.100951	0.577454	0.042487	79.694931	61.077526	94.705933	-0.031970	0.000000	2.132765	0.000000	0.000000	0.000000	-0.093538	-0.002878	-0.050362	0.000000	0.000000	3.000000	4.000000	0.000000
20058.891324	-0.100951	0.577454	0.042487	79.694931	61.077526	94.705933	-0.031970	0.000000	2.132765	0.000000	0.000000	0.000000	-0.093538	-0.002878	-0.050362	0.000000	0.000000	3.000000	4.000000	0.000000
20058.894657	-0.100951	0.577454	0.042487	79.694931	61.077526	94.705933	-0.031970	0.000000	2.132765	0.000000	0.000000	0.000000	-0.093538	-0.002878	-0.050362	0.000000	0.000000	3.000000	4.000000	0.000000
20058.897990	-0.101562	0.577463	0.042211	79.694962	61.039463	94.705948	-0.047560	0.000000	2.124372	0.000000	0.000000	0.000000	-0.183176	0.002655	-0.082845	0.000000	0.000000	3.000000	4.000000	0.000000
20058.901324	-0.101562	0.577463	0.042211	79.694962	61.039463	94.705948	-0.047560	0.000000	2.124372	0.000000	0.000000	0.000000	0.000001	-0.000009	0.000000	0.000000	0.000000	3.000000	4.000000	0.000000
20058.904657	-0.101562	0.577463	0.042211	79.694962	61.039463	94.705948	-0.047560	0.000000	2.124372	0.000000	0.000000	0.000000	0.000001	-0.000009	0.000000	0.000000	0.000000	3.000000	4.000000	0.000000
20058.907990	-0.101562	0.577463	0.042211	79.694939	61.004089	94.705933	-0.078089	0.000000	2.110564	0.000000	0.000000	0.000000	0.000001	-0.000009	0.000000	0.000000	0.000000	3.000000	4.000000	0.000000
20058.911324	-0.101562	0.577463	0.042211	79.694939	61.004089	94.705933	-0.078089	0.000000	2.110564	0.000000	0.000000	0.000000	0.000001	-0.000009	0.000000	0.000000	0.000000	3.000000	4.000000	0.000000
20058.914657	-0.101870	0.577463	0.042149	79.694939	61.004089	94.705933	-0.078089	0.000000	2.110564	0.000000	0.000000	0.000000	-0.092449	-0.000009	-0.018831	0.000000	0.000000	3.000000	4.000000	0.000000
20058.917990	-0.101870	0.577463	0.042149	79.693970	60.955048	94.689255	-0.078089	0.000000	2.110564	0.000000	0.000000	0.000000	-0.092449	-0.000009	-0.018831	0.000000	0.000000	3.000000	4.000000	0.000000
20058.921324	-0.101870	0.577463	0.042149	79.693970	60.955048	94.689255	-0.078089	0.000000	2.110564	0.000000	0.000000	0.000000	-0.092449	-0.000009	-0.018831	0.000000	0.000000	3.000000	4.000000	0.000000
20058.924657	-0.101870	0.577463	0.042149	79.693970	60.955048	94.689255	-0.078089	0.000000	2.110564	0.000000	0.000000	0.000000	-0.092449	-0.000009	-0.018831	0.000000	0.000000	3.000000	4.000000	0.000000
20058.927990	-0.102450	0.577491	0.042087	79.693054	60.906006	94.672585	-0.093497	0.000000	2.107425	0.000000	0.000000	0.000000	-0.174056	0.008396	-0.018310	0.000000	0.000000	3.000000	4.000000	0.000000
20058.931324	-0.102450	0.577491	0.042087	79.693054	60.906006	94.672585	-0.093497	0.000000	2.107425	0.000000	0.000000	0.000000	-0.174056	0.008396	-0.018310	0.000000	0.000000	3.000000	4.000000	0.000000
20058.934657	-0.102450	0.577491	0.042087	79.693054	60.906006	94.672585	-0.093497	0.000000	2.107425	0.000000	0.000000	0.000000	-0.174056	0.008396	-0.018310	0.000000	0.000000	3.000000	4.000000	0.000000
20058.937990	-0.102450	0.577491	0.042087	79.692123	60.856953	94.655907	-0.122507	0.000000	2.104374	0.000000	0.000000	0.000000	-0.174056	0.008396	-0.018310	0.000000	0.000000	3.000000	4.000000	0.000000
20058.941324	-0.102743	0.577500	0.042068	79.692123	60.856953	94.655907	-0.122507	0.000000	2.104374	0.000000	0.000000	0.000000	-0.087729	0.002811	-0.005820	0.000000	0.000000	3.000000	4.000000	0.000000
20058.944657	-0.102743	0.577500	0.042068	79.692123	60.856953	94.655907	-0.122507	0.000000	2.104374	0.000000	0.000000	0.000000	-0.087729	0.002811	-0.005820	0.000000	0.000000	3.000000	4.000000	0.000000
20058.947990	-0.102743	0.577500	0.042068	79.692078	60.818832	94.655853	-0.137128	0.000000	2.103404	0.000000	0.000000	0.000000	-0.087729	0.002811	-0.005820	0.000000	0.000000	3.000000	4.000000	0.000000
20058.951324	-0.102743	0.577500	0.042068	79.692078	60.818832	94.655853	-0.137128	0.000000	2.103404	0.000000	0.000000	0.000000	-0.087729	0.002811	-0.005820	0.000000	0.000000	3.000000	4.000000	0.000000
20058.954657	-0.103084	0.577482	0.042045	79.692078	60.818832	94.655853	-0.137128	0.000000	2.103404	0.000000	0.000000	0.000000	-0.102349	-0.005526	-0.006876	0.000000	0.000000	3.000000	4.000000	0.000000
20058.957990	-0.103084	0.577482	0.042045	79.693375	60.807297	94.685188	-0.137128	0.000000	2.103404	0.000000	0.000000	0.000000	-0.102349	-0.005526	-0.006876	0.000000	0.000000	3.000000	4.000000	0.000000
20058.961324	-0.103084	0.577482	0.042045	79.693375	60.807297	94.685188	-0.137128	0.000000	2.103404	0.000000	0.000000	0.000000	-0.102349	-0.005526	-0.006876	0.000000	0.000000	3.000000	4.000000	0.000000
20058.964657	-0.103084	0.577482	0.042045	79.693375	60.807297	94.685188	-0.137128	0.000000	2.103404	0.000000	0.000000	0.000000	-0.102349	-0.005526	-0.006876	0.000000	0.000000	3.000000	4.000000	0.000000
20058.967990	-0.103843	0.577454	0.041894	79.693703	60.776608	94.697807	-0.154186	0.000000	2.102257	0.000000	0.000000	0.000000	-0.227876	-0.008350	-0.045219	0.000000	0.000000	3.000000	4.000000	0.000000
20058.971324	-0.103843	0.577454	0.041894	79.693703	60.776608	94.697807	-0.154186	0.000000	2.102257	0.000000	0.000000	0.000000	0.000000	0.000000	-0.000000	0.000000	0.000000	3.000000	4.000000	0.000000
20058.974657	-0.103843	0.577454	0.041894	79.693703	60.776608	94.697807	-0.154186	0.000000	2.102257	0.000000	0.000000	0.000000	0.000000	0.000000	-0.000000	0.000000	0.000000	3.000000	4.000000	0.000000
20058.977990	-0.103843	0.577454	0.041894	79.693726	60.730354	94.697784	-0.192165	0.000000	2.094721	0.000000	0.000000	0.000000	0.000000	0.000000	-0.000000	0.000000	0.000000	3.000000	4.000000	0.000000
20058.981324	-0.103843	0.577454	0.041894	79.693726	60.730354	94.697784	-0.192165	0.000000	2.094721	0.000000	0.000000	0.000000	0.000000	0.000000	-0.000000	0.000000	0.000000	3.000000	4.000000	0.000000
20058.984657	-0.104214	0.577444	0.041776	79.693726	60.730354	94.697784	-0.192165	0.000000	2.094721	0.000000	0.000000	0.000000	-0.111266	-0.002819	-0.035408	0.000000	0.000000	3.000000	4.000000	0.000000
20058.987990	-0.104214	0.577444	0.041776	79.692062	60.685440	94.700706	-0.192165	0.000000	2.094721	0.000000	0.000000	0.000000	-0.111266	-0.002819	-0.035408	0.000000	0.000000	3.000000	4.000000	0.000000
20058.991324	-0.104214	0.577444	0.041776	79.692062	60.685440	94.700706	-0.192165	0.000000	2.094721	0.000000	0.000000	0.000000	-0.111266	-0.002819	-0.035408	0.000000	0.000000	3.000000	4.000000	0.000000
20058.994657	-0.104214	0.577444	0.041776	79.692062	60.685440	94.700706	-0.192165	0.000000	2.094721	0.000000	0.000000	0.000000	-0.111266	-0.002819	-0.035408	0.000000	0.000000	3.000000	4.000000	0.000000
20058.997990	-0.105008	0.577491	0.041556	79.692062	60.641903	94.700676	-0.210710	0.000000	2.088820	0.000000	0.000000	0.000000	-0.238283	0.013885	-0.066212	0.000000	0.000000	3.000000	4.000000	0.000000
20059.001324	-0.105008	0.577491	0.041556	79.692062	60.641903	94.700676	-0.210710	0.000000	2.088820	0.000000	0.000000	0.000000	-0.000000	-0.000009	-0.000000	0.000000	0.000000	3.000000	4.000000	0.000000
20059.004657	-0.105008	0.577491	0.041556	79.692062	60.641903	94.700676	-0.210710	0.000000	2.088820	0.000000	0.000000	0.000000	-0.000000	-0.000009	-0.000000	0.000000	0.000000	3.000000	4.000000	0.000000
20059.007990	-0.105008	0.577491	0.041556	79.689484	60.580540	94.686882	-0.250424	0.000000	2.077784	0.000000	0.000000	0.000000	-0.000000	-0.000009	-0.000000	0.000000	0.000000	3.000000	4.000000	0.000000
20059.011324	-0.105008	0.577491	0.041556	79.689484	60.580540	94.686882	-0.250424	0.000000	2.077784	0.000000	0.000000	0.000000	-0.000000	-0.000009	-0.000000	0.000000	0.000000	3.000000	4.000000	0.000000
20059.014657	-0.105405	0.577528	0.041442	79.689484	60.580540	94.686882	-0.250424	0.000000	2.077784	0.000000	0.000000	0.000000	-0.118886	0.011106	-0.034215	0.000000	0.000000	3.000000	4.000000	0.000000
20059.017990	-0.105405	0.577528	0.041442	79.685226	60.523270	94.676033	-0.250424	0.000000	2.077784	0.000000	0.000000	0.000000	-0.118886	0.011106	-0.034215	0.000000	0.000000	3.000000	4.000000	0.000000
20059.021324	-0.105405	0.577528	0.041442	79.685226	60.523270	94.676033	-0.250424	0.000000	2.077784	0.000000	0.000000	0.000000	-0.118886	0.011106	-0.034215	0.000000	0.000000	3.000000	4.000000	0.000000
20059.024657	-0.105405	0.577528	0.041442	79.685226	60.523270	94.676033	-0.250424	0.000000	2.077784	0.000000	0.000000	0.000000	-0.118886	0.011106	-0.034215	0.000000	0.000000	3.000000	4.000000	0.000000
20059.027990	-0.106100	0.577611	0.041338	79.675819	60.441273	94.637665	-0.270238	0.000000	2.072082	0.000000	0.000000	0.000000	-0.208607	0.025124	-0.030954	0.000000	0.000000	3.000000	4.000000	0.000000
20059.031324	-0.106100	0.577611	0.041338	79.675819	60.441273	94.637665	-0.270238	0.000000	2.072082	0.000000	0.000000	0.000000	-0.000000	0.000000	0.000000	0.000000	0.000000	3.000000	4.000000	0.000000
20059.034657	-0.106100	0.577611	0.041338	79.675819	60.441273	94.637665	-0.270238	0.000000	2.072082	0.000000	0.000000	0.000000	-0.000000	0.000000	0.000000	0.000000	0.000000	3.000000	4.000000	0.000000
20059.037990	-0.106100	0.577611	0.041338	79.667053	60.387604	94.624489	-0.305006	0.000000	2.066923	0.000000	0.000000	0.000000	-0.000000	0.000000	0.000000	0.000000	0.000000	3.000000	4.000000	0.000000
20059.041324	-0.106100	0.577611	0.041338	79.667053	60.387604	94.624489	-0.305006	0.000000	2.066923	0.000000	0.000000	0.000000	-0.000000	0.000000	0.000000	0.000000	0.000000	3.000000	4.000000	0.000000
20059.044657	-0.106437	0.577676	0.041294	79.667053	60.387604	94.624489	-0.305006	0.000000	2.066923	0.000000	0.000000	0.000000	-0.101061	0.019538	-0.013355	0.000000	0.000000	3.000000	4.000000	0.000000
20059.047990	-0.106437	0.577676	0.041294	79.663185	60.435795	94.713120	-0.305006	0.000000	2.066923	0.000000	0.000000	0.000000	-0.101061	0.019538	-0.013355	0.000000	0.000000	3.000000	4.000000	0.000000
20059.051324	-0.106437	0.577676	0.041294	79.663185	60.435795	94.713120	-0.305006	0.000000	2.066923	0.000000	0.000000	0.000000	-0.101061	0.019538	-0.013355	0.000000	0.000000	3.000000	4.000000	0.000000
20059.054657	-0.106437	0.577676	0.041294	79.663185	60.435795	94.713120	-0.305006	0.000000	2.066923	0.000000	0.000000	0.000000	-0.101061	0.019538	-0.013355	0.000000	0.000000	3.000000	4.000000	0.000000
20059.057990	-0.107055	0.577797	0.041175	79.662788	60.649151	94.961014	-0.321850	0.000000	2.064697	0.000000	0.000000	0.000000	-0.185398	0.036230	-0.035562	0.000000	0.000000	3.000000	4.000000	0.000000
20059.061324	-0.107055	0.577797	0.041175	79.662788	60.649151	94.961014	-0.321850	0.000000	2.064697	0.000000	0.000000	0.000000	-0.185398	0.036230	-0.035562	0.000000	0.000000	3.000000	4.000000	0.000000
20059.064657	-0.107055	0.577797	0.041175	79.662788	60.649151	94.961014	-0.321850	0.000000	2.064697	0.000000	0.000000	0.000000	-0.185398	0.036230	-0.035562	0.000000	0.000000	3.000000	4.000000	0.000000
20059.067990	-0.107055	0.577797	0.041175	79.656815	61.061733	95.414543	-0.352749	0.000000	2.058770	0.000000	0.000000	0.000000	-0.185398	0.036230	-0.035562	0.000000	0.000000	3.000000	4.000000	0.000000
20059.071324	-0.107358	0.577881	0.041090	79.656815	61.061733	95.414543	-0.352749	0.000000	2.058770	0.000000	0.000000	0.000000	-0.091010	0.025069	-0.025646	0.000000	0.000000	3.000000	4.000000	0.000000
20059.074657	-0.107358	0.577881	0.041090	79.656815	61.061733	95.414543	-0.352749	0.000000	2.058770	0.000000	0.000000	0.000000	-0.091010	0.025069	-0.025646	0.000000	0.000000	3.000000	4.000000	0.000000
20059.077990	-0.107358	0.577881	0.041090	79.640823	61.561966	95.966011	-0.367918	0.000000	2.054496	0.000000	0.000000	0.000000	-0.091010	0.025069	-0.025646	0.000000	0.000000	3.000000	4.000000	0.000000
20059.081324	-0.107358	0.577881	0.041090	79.640823	61.561966	95.966011	-0.367918	0.000000	2.054496	0.000000	0.000000	0.000000	-0.091010	0.025069	-0.025646	0.000000	0.000000	3.000000	4.000000	0.000000
20059.084657	-0.107675	0.577983	0.040954	79.640823	61.561966	95.966011	-0.367918	0.000000	2.054496	0.000000	0.000000	0.000000	-0.095140	0.030578	-0.040856	0.000000	0.000000	3.000000	4.000000	0.000000
20059.087990	-0.107675	0.577983	0.040954	79.609596	61.964500	96.429298	-0.367918	0.000000	2.054496	0.000000	0.000000	0.000000	-0.095140	0.030578	-0.040856	0.000000	0.000000	3.000000	4.000000	0.000000
20059.091324	-0.107675	0.577983	0.040954	79.609596	61.964500	96.429298	-0.367918	0.000000	2.054496	0.000000	0.000000	0.000000	-0.095140	0.030578	-0.040856	0.000000	0.000000	3.000000	4.000000	0.000000
20059.094657	-0.107675	0.577983	0.040954	79.609596	61.964500	96.429298	-0.367918	0.000000	2.054496	0.000000	0.000000	0.000000	-0.095140	0.030578	-0.040856	0.000000	0.000000	3.000000	4.000000	0.000000
20059.097990	-0.108159	0.578177	0.040673	79.573586	62.240734	96.767174	-0.383774	0.000000	2.047686	0.000000	0.000000	0.000000	-0.145076	0.058320	-0.084347	0.000000	0.000000	3.000000	4.000000	0.000000
20059.101324	-0.108159	0.578177	0.040673	79.573586	62.240734	96.767174	-0.383774	0.000000	2.047686	0.000000	0.000000	0.000000	-0.145076	0.058320	-0.084347	0.000000	0.000000	3.000000	4.000000	0.000000
20059.104657	-0.108159	0.578177	0.040673	79.573586	62.240734	96.767174	-0.383774	0.000000	2.047686	0.000000	0.000000	0.000000	-0.145076	0.058320	-0.084347	0.000000	0.000000	3.000000	4.000000	0.000000
20059.107990	-0.108159	0.578177	0.040673	79.551361	62.371300	96.940399	-0.407954	0.000000	2.033628	0.000000	0.000000	0.000000	-0.145076	0.058320	-0.084347	0.000000	0.000000	3.000000	4.000000	0.000000
20059.111324	-0.108351	0.578316	0.040532	79.551361	62.371300	96.940399	-0.407954	0.000000	2.033628	0.000000	0.000000	0.000000	-0.057674	0.041665	-0.042059	0.000000	0.000000	3.000000	4.000000	0.000000
20059.114657	-0.108351	0.578316	0.040532	79.551361	62.371300	96.940399	-0.407954	0.000000	2.033628	0.000000	0.000000	0.000000	-0.057674	0.041665	-0.042059	0.000000	0.000000	3.000000	4.000000	0.000000
20059.117990	-0.108351	0.578316	0.040532	79.543732	62.322308	96.918900	-0.417566	0.000000	2.026619	0.000000	0.000000	0.000000	-0.057674	0.041665	-0.042059	0.000000	0.000000	3.000000	4.000000	0.000000
20059.121324	-0.108351	0.578316	0.040532	79.543732	62.322308	96.918900	-0.417566	0.000000	2.026619	0.000000	0.000000	0.000000	-0.057674	0.041665	-0.042059	0.000000	0.000000	3.000000	4.000000	0.000000
20059.124657	-0.108516	0.578436	0.040381	79.543732	62.322308	96.918900	-0.417566	0.000000	2.026619	0.000000	0.000000	0.000000	-0.049493	0.036055	-0.045414	0.000000	0.000000	3.000000	4.000000	0.000000
20059.127990	-0.108516	0.578436	0.040381	79.540405	62.240578	96.852379	-0.417566	0.000000	2.026619	0.000000	0.000000	0.000000	-0.049493	0.036055	-0.045414	0.000000	0.000000	3.000000	4.000000	0.000000
20059.131324	-0.108516	0.578436	0.040381	79.540405	62.240578	96.852379	-0.417566	0.000000	2.026619	0.000000	0.000000	0.000000	-0.049493	0.036055	-0.045414	0.000000	0.000000	3.000000	4.000000	0.000000
20059.134657	-0.108516	0.578436	0.040381	79.540405	62.240578	96.852379	-0.417566	0.000000	2.026619	0.000000	0.000000	0.000000	-0.049493	0.036055	-0.045414	0.000000	0.000000	3.000000	4.000000	0.000000
20059.137990	-0.108772	0.578732	0.040080	79.537888	62.175228	96.802513	-0.425815	0.000000	2.019050	0.000000	0.000000	0.000000	-0.076792	0.088739	-0.090149	0.000000	0.000000	3.000000	4.000000	0.000000
20059.141324	-0.108772	0.578732	0.040080	79.537888	62.175228	96.802513	-0.425815	0.000000	2.019050	0.000000	0.000000	0.000000	0.000000	-0.000006	-0.000000	0.000000	0.000000	3.000000	4.000000	0.000000
20059.144657	-0.108772	0.578732	0.040080	79.537888	62.175228	96.802513	-0.425815	0.000000	2.019050	0.000000	0.000000	0.000000	0.000000	-0.000006	-0.000000	0.000000	0.000000	3.000000	4.000000	0.000000
20059.147990	-0.108772	0.578732	0.040080	79.534538	62.093620	96.736130	-0.438614	0.000000	2.004025	0.000000	0.000000	0.000000	0.000000	-0.000006	-0.000000	0.000000	0.000000	3.000000	4.000000	0.000000
20059.151324	-0.108772	0.578732	0.040080	79.534538	62.093620	96.736130	-0.438614	0.000000	2.004025	0.000000	0.000000	0.000000	0.000000	-0.000006	-0.000000	0.000000	0.000000	3.000000	4.000000	0.000000
20059.154657	-0.108883	0.578889	0.039910	79.534538	62.093620	96.736130	-0.438614	0.000000	2.004025	0.000000	0.000000	0.000000	-0.033323	0.047070	-0.051147	0.000000	0.000000	3.000000	4.000000	0.000000
20059.157990	-0.108883	0.578889	0.039910	79.530327	61.995674	96.653122	-0.438614	0.000000	2.004025	0.000000	0.000000	0.000000	-0.033323	0.047070	-0.051147	0.000000	0.000000	3.000000	4.000000	0.000000
20059.161324	-0.108989	0.579055	0.039717	79.530327	61.995674	96.653122	-0.438614	0.000000	2.004025	0.000000	0.000000	0.000000	-0.031799	0.049811	-0.057983	0.000000	0.000000	3.000000	4.000000	0.000000
20059.164657	-0.108989	0.579055	0.039717	79.530327	61.995674	96.653122	-0.438614	0.000000	2.004025	0.000000	0.000000	0.000000	-0.031799	0.049811	-0.057983	0.000000	0.000000	3.000000	4.000000	0.000000
20059.167990	-0.108989	0.579055	0.039717	79.526947	61.914135	96.586792	-0.449467	0.000000	1.985837	0.000000	0.000000	0.000000	-0.031799	0.049811	-0.057983	0.000000	0.000000	3.000000	4.000000	0.000000
20059.171324	-0.108989	0.579055	0.039717	79.526947	61.914135	96.586792	-0.449467	0.000000	1.985837	0.000000	0.000000	0.000000	-0.031799	0.049811	-0.057983	0.000000	0.000000	3.000000	4.000000	0.000000
20059.174657	-0.109090	0.579230	0.039501	79.526947	61.914135	96.586792	-0.449467	0.000000	1.985837	0.000000	0.000000	0.000000	-0.030267	0.052472	-0.064824	0.000000	0.000000	3.000000	4.000000	0.000000
20059.177990	-0.109090	0.579230	0.039501	79.523567	61.835358	96.520508	-0.449467	0.000000	1.985837	0.000000	0.000000	0.000000	-0.030267	0.052472	-0.064824	0.000000	0.000000	3.000000	4.000000	0.000000
20059.181324	-0.109090	0.579230	0.039501	79.523567	61.835358	96.520508	-0.449467	0.000000	1.985837	0.000000	0.000000	0.000000	-0.030267	0.052472	-0.064824	0.000000	0.000000	3.000000	4.000000	0.000000
20059.184657	-0.109090	0.579230	0.039501	79.523567	61.835358	96.520508	-0.449467	0.000000	1.985837	0.000000	0.000000	0.000000	-0.030267	0.052472	-0.064824	0.000000	0.000000	3.000000	4.000000	0.000000
20059.187990	-0.109225	0.579598	0.039100	79.519279	61.740314	96.437683	-0.454512	0.000000	1.975033	0.000000	0.000000	0.000000	-0.040284	0.110475	-0.120205	0.000000	0.000000	3.000000	4.000000	0.000000
20059.191324	-0.109225	0.579598	0.039100	79.519279	61.740314	96.437683	-0.454512	0.000000	1.975033	0.000000	0.000000	0.000000	-0.040284	0.110475	-0.120205	0.000000	0.000000	3.000000	4.000000	0.000000
20059.194657	-0.109225	0.579598	0.039100	79.519279	61.740314	96.437683	-0.454512	0.000000	1.975033	0.000000	0.000000	0.000000	-0.040284	0.110475	-0.120205	0.000000	0.000000	3.000000	4.000000	0.000000
20059.197990	-0.109225	0.579598	0.039100	79.515892	61.667095	96.371521	-0.461226	0.000000	1.954999	0.000000	0.000000	0.000000	-0.040284	0.110475	-0.120205	0.000000	0.000000	3.000000	4.000000	0.000000
20059.201324	-0.109253	0.579800	0.038893	79.515892	61.667095	96.371521	-0.461226	0.000000	1.954999	0.000000	0.000000	0.000000	-0.008534	0.060703	-0.062197	0.000000	0.000000	3.000000	4.000000	0.000000
20059.204657	-0.109253	0.579800	0.038893	79.515892	61.667095	96.371521	-0.461226	0.000000	1.954999	0.000000	0.000000	0.000000	-0.008534	0.060703	-0.062197	0.000000	0.000000	3.000000	4.000000	0.000000
20059.207990	-0.109253	0.579800	0.038893	79.511551	61.580345	96.288826	-0.462648	0.000000	1.944632	0.000000	0.000000	0.000000	-0.008534	0.060703	-0.062197	0.000000	0.000000	3.000000	4.000000	0.000000
20059.211324	-0.109253	0.579800	0.038893	79.511551	61.580345	96.288826	-0.462648	0.000000	1.944632	0.000000	0.000000	0.000000	-0.008534	0.060703	-0.062197	0.000000	0.000000	3.000000	4.000000	0.000000
20059.214657	-0.109249	0.579993	0.038652	79.511551	61.580345	96.288826	-0.462648	0.000000	1.944632	0.000000	0.000000	0.000000	0.001124	0.057747	-0.072343	0.000000	0.000000	3.000000	4.000000	0.000000
20059.217990	-0.109249	0.579993	0.038652	79.508102	61.509926	96.222740	-0.462648	0.000000	1.944632	0.000000	0.000000	0.000000	0.001124	0.057747	-0.072343	0.000000	0.000000	3.000000	4.000000	0.000000
20059.221324	-0.109249	0.579993	0.038652	79.508102	61.509926	96.222740	-0.462648	0.000000	1.944632	0.000000	0.000000	0.000000	0.001124	0.057747	-0.072343	0.000000	0.000000	3.000000	4.000000	0.000000
20059.224657	-0.109249	0.579993	0.038652	79.508102	61.509926	96.222740	-0.462648	0.000000	1.944632	0.000000	0.000000	0.000000	0.001124	0.057747	-0.072343	0.000000	0.000000	3.000000	4.000000	0.000000
20059.227990	-0.109227	0.580387	0.038213	79.503754	61.426022	96.140175	-0.462461	0.000000	1.932575	0.000000	0.000000	0.000000	0.006788	0.118240	-0.131538	0.000000	0.000000	3.000000	4.000000	0.000000
20059.231324	-0.109227	0.580387	0.038213	79.503754	61.426022	96.140175	-0.462461	0.000000	1.932575	0.000000	0.000000	0.000000	0.006788	0.118240	-0.131538	0.000000	0.000000	3.000000	4.000000	0.000000
20059.234657	-0.109227	0.580387	0.038213	79.503754	61.426022	96.140175	-0.462461	0.000000	1.932575	0.000000	0.000000	0.000000	0.006788	0.118240	-0.131538	0.000000	0.000000	3.000000	4.000000	0.000000
20059.237990	-0.109227	0.580387	0.038213	79.501160	61.377331	96.090660	-0.461329	0.000000	1.910652	0.000000	0.000000	0.000000	0.006788	0.118240	-0.131538	0.000000	0.000000	3.000000	4.000000	0.000000
20059.241324	-0.109171	0.580588	0.037959	79.501160	61.377331	96.090660	-0.461329	0.000000	1.910652	0.000000	0.000000	0.000000	0.016788	0.060286	-0.076142	0.000000	0.000000	3.000000	4.000000	0.000000
20059.244657	-0.109171	0.580588	0.037959	79.501160	61.377331	96.090660	-0.461329	0.000000	1.910652	0.000000	0.000000	0.000000	0.016788	0.060286	-0.076142	0.000000	0.000000	3.000000	4.000000	0.000000
20059.247990	-0.109171	0.580588	0.037959	79.497658	61.312504	96.024727	-0.458531	0.000000	1.897962	0.000000	0.000000	0.000000	0.016788	0.060286	-0.076142	0.000000	0.000000	3.000000	4.000000	0.000000
20059.251324	-0.109171	0.580588	0.037959	79.497658	61.312504	96.024727	-0.458531	0.000000	1.897962	0.000000	0.000000	0.000000	0.016788	0.060286	-0.076142	0.000000	0.000000	3.000000	4.000000	0.000000
20059.254657	-0.109116	0.580761	0.037712	79.497658	61.312504	96.024727	-0.458531	0.000000	1.897962	0.000000	0.000000	0.000000	0.016358	0.051900	-0.074197	0.000000	0.000000	3.000000	4.000000	0.000000
20059.257990	-0.109116	0.580761	0.037712	79.496704	61.265480	95.972565	-0.458531	0.000000	1.897962	0.000000	0.000000	0.000000	0.016358	0.051900	-0.074197	0.000000	0.000000	3.000000	4.000000	0.000000
20059.261324	-0.109116	0.580761	0.037712	79.496704	61.265480	95.972565	-0.458531	0.000000	1.897962	0.000000	0.000000	0.000000	0.016358	0.051900	-0.074197	0.000000	0.000000	3.000000	4.000000	0.000000
20059.264657	-0.109116	0.580761	0.037712	79.496704	61.265480	95.972565	-0.458531	0.000000	1.897962	0.000000	0.000000	0.000000	0.016358	0.051900	-0.074197	0.000000	0.000000	3.000000	4.000000	0.000000
20059.267990	-0.108970	0.581105	0.037160	79.494942	61.233070	95.939621	-0.455805	0.000000	1.885596	0.000000	0.000000	0.000000	0.043857	0.103390	-0.165435	0.000000	0.000000	3.000000	4.000000	0.000000
20059.271324	-0.108970	0.581105	0.037160	79.494942	61.233070	95.939621	-0.455805	0.000000	1.885596	0.000000	0.000000	0.000000	0.043857	0.103390	-0.165435	0.000000	0.000000	3.000000	4.000000	0.000000
20059.274657	-0.108970	0.581105	0.037160	79.494942	61.233070	95.939621	-0.455805	0.000000	1.885596	0.000000	0.000000	0.000000	0.043857	0.103390	-0.165435	0.000000	0.000000	3.000000	4.000000	0.000000
20059.277990	-0.108970	0.581105	0.037160	79.494850	61.202335	95.904030	-0.448496	0.000000	1.858023	0.000000	0.000000	0.000000	0.043857	0.103390	-0.165435	0.000000	0.000000	3.000000	4.000000	0.000000
20059.281324	-0.108883	0.581268	0.036879	79.494850	61.202335	95.904030	-0.448496	0.000000	1.858023	0.000000	0.000000	0.000000	0.025986	0.048779	-0.084412	0.000000	0.000000	3.000000	4.000000	0.000000
20059.284657	-0.108883	0.581268	0.036879	79.494850	61.202335	95.904030	-0.448496	0.000000	1.858023	0.000000	0.000000	0.000000	0.025986	0.048779	-0.084412	0.000000	0.000000	3.000000	4.000000	0.000000
20059.287990	-0.108883	0.581268	0.036879	79.502266	61.186039	95.874107	-0.444165	0.000000	1.843954	0.000000	0.000000	0.000000	0.025986	0.048779	-0.084412	0.000000	0.000000	3.000000	4.000000	0.000000
20059.291324	-0.108883	0.581268	0.036879	79.502266	61.186039	95.874107	-0.444165	0.000000	1.843954	0.000000	0.000000	0.000000	0.025986	0.048779	-0.084412	0.000000	0.000000	3.000000	4.000000	0.000000
20059.294657	-0.108770	0.581412	0.036587	79.502266	61.186039	95.874107	-0.444165	0.000000	1.843954	0.000000	0.000000	0.000000	0.034082	0.043083	-0.087743	0.000000	0.000000	3.000000	4.000000	0.000000
20059.297990	-0.108770	0.581412	0.036587	79.516396	61.165260	95.833412	-0.444165	0.000000	1.843954	0.000000	0.000000	0.000000	0.034082	0.043083	-0.087743	0.000000	0.000000	3.000000	4.000000	0.000000
20059.301324	-0.108770	0.581412	0.036587	79.516396	61.165260	95.833412	-0.444165	0.000000	1.843954	0.000000	0.000000	0.000000	0.034082	0.043083	-0.087743	0.000000	0.000000	3.000000	4.000000	0.000000
20059.304657	-0.108770	0.581412	0.036587	79.516396	61.165260	95.833412	-0.444165	0.000000	1.843954	0.000000	0.000000	0.000000	0.034082	0.043083	-0.087743	0.000000	0.000000	3.000000	4.000000	0.000000
20059.307990	-0.108539	0.581679	0.035985	79.543007	61.152756	95.790184	-0.438484	0.000000	1.829331	0.000000	0.000000	0.000000	0.069200	0.080335	-0.180432	0.000000	0.000000	3.000000	4.000000	0.000000
20059.311324	-0.108539	0.581679	0.035985	79.543007	61.152756	95.790184	-0.438484	0.000000	1.829331	0.000000	0.000000	0.000000	-0.000001	-0.000006	0.000000	0.000000	0.000000	3.000000	4.000000	0.000000
20059.314657	-0.108539	0.581679	0.035985	79.543007	61.152756	95.790184	-0.438484	0.000000	1.829331	0.000000	0.000000	0.000000	-0.000001	-0.000006	0.000000	0.000000	0.000000	3.000000	4.000000	0.000000
20059.317990	-0.108539	0.581679	0.035985	79.567963	61.141251	95.749557	-0.426951	0.000000	1.799259	0.000000	0.000000	0.000000	-0.000001	-0.000006	0.000000	0.000000	0.000000	3.000000	4.000000	0.000000
20059.321324	-0.108539	0.581679	0.035985	79.567963	61.141251	95.749557	-0.426951	0.000000	1.799259	0.000000	0.000000	0.000000	-0.000001	-0.000006	0.000000	0.000000	0.000000	3.000000	4.000000	0.000000
20059.324657	-0.108422	0.581804	0.035676	79.567963	61.141251	95.749557	-0.426951	0.000000	1.799259	0.000000	0.000000	0.000000	0.035117	0.037238	-0.092690	0.000000	0.000000	3.000000	4.000000	0.000000
20059.327990	-0.108422	0.581804	0.035676	79.577187	61.154625	95.752594	-0.426951	0.000000	1.799259	0.000000	0.000000	0.000000	0.035117	0.037238	-0.092690	0.000000	0.000000	3.000000	4.000000	0.000000
20059.331324	-0.108422	0.581804	0.035676	79.577187	61.154625	95.752594	-0.426951	0.000000	1.799259	0.000000	0.000000	0.000000	0.035117	0.037238	-0.092690	0.000000	0.000000	3.000000	4.000000	0.000000
20059.334657	-0.108422	0.581804	0.035676	79.577187	61.154625	95.752594	-0.426951	0.000000	1.799259	0.000000	0.000000	0.000000	0.035117	0.037238	-0.092690	0.000000	0.000000	3.000000	4.000000	0.000000
20059.337990	-0.108223	0.582023	0.034993	79.577171	61.157322	95.752579	-0.421098	0.000000	1.783810	0.000000	0.000000	0.000000	0.059814	0.065707	-0.205104	0.000000	0.000000	3.000000	4.000000	0.000000
20059.341324	-0.108223	0.582023	0.034993	79.577171	61.157322	95.752579	-0.421098	0.000000	1.783810	0.000000	0.000000	0.000000	0.000000	-0.000007	-0.000000	0.000000	0.000000	3.000000	4.000000	0.000000
20059.344657	-0.108223	0.582023	0.034993	79.577171	61.157322	95.752579	-0.421098	0.000000	1.783810	0.000000	0.000000	0.000000	0.000000	-0.000007	-0.000000	0.000000	0.000000	3.000000	4.000000	0.000000
20059.347990	-0.108223	0.582023	0.034993	79.578056	61.176392	95.769188	-0.411129	0.000000	1.749626	0.000000	0.000000	0.000000	0.000000	-0.000007	-0.000000	0.000000	0.000000	3.000000	4.000000	0.000000
20059.351324	-0.108223	0.582023	0.034993	79.578056	61.176392	95.769188	-0.411129	0.000000	1.749626	0.000000	0.000000	0.000000	0.000000	-0.000007	-0.000000	0.000000	0.000000	3.000000	4.000000	0.000000
20059.354657	-0.108129	0.582146	0.034678	79.578056	61.176392	95.769188	-0.411129	0.000000	1.749626	0.000000	0.000000	0.000000	0.028087	0.036998	-0.094328	0.000000	0.000000	3.000000	4.000000	0.000000
20059.357990	-0.108129	0.582146	0.034678	79.578079	61.181850	95.769203	-0.411129	0.000000	1.749626	0.000000	0.000000	0.000000	0.028087	0.036998	-0.094328	0.000000	0.000000	3.000000	4.000000	0.000000
20059.361324	-0.108129	0.582146	0.034678	79.578079	61.181850	95.769203	-0.411129	0.000000	1.749626	0.000000	0.000000	0.000000	0.028087	0.036998	-0.094328	0.000000	0.000000	3.000000	4.000000	0.000000
20059.364657	-0.108129	0.582146	0.034678	79.578079	61.181850	95.769203	-0.411129	0.000000	1.749626	0.000000	0.000000	0.000000	0.028087	0.036998	-0.094328	0.000000	0.000000	3.000000	4.000000	0.000000
20059.367990	-0.107899	0.582411	0.034075	79.577187	61.170921	95.752571	-0.406448	0.000000	1.733905	0.000000	0.000000	0.000000	0.069085	0.079433	-0.180824	0.000000	0.000000	3.000000	4.000000	0.000000
20059.371324	-0.107899	0.582411	0.034075	79.577187	61.170921	95.752571	-0.406448	0.000000	1.733905	0.000000	0.000000	0.000000	0.000000	0.000004	-0.000000	0.000000	0.000000	3.000000	4.000000	0.000000
20059.374657	-0.107899	0.582411	0.034075	79.577187	61.170921	95.752571	-0.406448	0.000000	1.733905	0.000000	0.000000	0.000000	0.000000	0.000004	-0.000000	0.000000	0.000000	3.000000	4.000000	0.000000
20059.377990	-0.107899	0.582411	0.034075	79.576286	61.160049	95.735977	-0.394934	0.000000	1.703768	0.000000	0.000000	0.000000	0.000000	0.000004	-0.000000	0.000000	0.000000	3.000000	4.000000	0.000000
20059.381324	-0.107899	0.582411	0.034075	79.576286	61.160049	95.735977	-0.394934	0.000000	1.703768	0.000000	0.000000	0.000000	0.000000	0.000004	-0.000000	0.000000	0.000000	3.000000	4.000000	0.000000
20059.384657	-0.107780	0.582561	0.033759	79.576286	61.160049	95.735977	-0.394934	0.000000	1.703768	0.000000	0.000000	0.000000	0.035498	0.045029	-0.094893	0.000000	0.000000	3.000000	4.000000	0.000000
20059.387990	-0.107780	0.582561	0.033759	79.576271	61.165451	95.735947	-0.394934	0.000000	1.703768	0.000000	0.000000	0.000000	0.035498	0.045029	-0.094893	0.000000	0.000000	3.000000	4.000000	0.000000
20059.391324	-0.107780	0.582561	0.033759	79.576271	61.165451	95.735947	-0.394934	0.000000	1.703768	0.000000	0.000000	0.000000	0.035498	0.045029	-0.094893	0.000000	0.000000	3.000000	4.000000	0.000000
20059.394657	-0.107780	0.582561	0.033759	79.576271	61.165451	95.735947	-0.394934	0.000000	1.703768	0.000000	0.000000	0.000000	0.035498	0.045029	-0.094893	0.000000	0.000000	3.000000	4.000000	0.000000
20059.397990	-0.107528	0.582797	0.033167	79.581268	61.170227	95.727821	-0.389018	0.000000	1.687952	0.000000	0.000000	0.000000	0.075562	0.070738	-0.177482	0.000000	0.000000	3.000000	4.000000	0.000000
20059.401324	-0.107528	0.582797	0.033167	79.581268	61.170227	95.727821	-0.389018	0.000000	1.687952	0.000000	0.000000	0.000000	-0.000001	-0.000001	0.000001	0.000000	0.000000	3.000000	4.000000	0.000000
20059.404657	-0.107528	0.582797	0.033167	79.581268	61.170227	95.727821	-0.389018	0.000000	1.687952	0.000000	0.000000	0.000000	-0.000001	-0.000001	0.000001	0.000000	0.000000	3.000000	4.000000	0.000000
20059.407990	-0.107528	0.582797	0.033167	79.588715	61.156326	95.697594	-0.376424	0.000000	1.658372	0.000000	0.000000	0.000000	-0.000001	-0.000001	0.000001	0.000000	0.000000	3.000000	4.000000	0.000000
20059.411324	-0.107528	0.582797	0.033167	79.588715	61.156326	95.697594	-0.376424	0.000000	1.658372	0.000000	0.000000	0.000000	-0.000001	-0.000001	0.000001	0.000000	0.000000	3.000000	4.000000	0.000000
20059.414657	-0.107397	0.582928	0.032902	79.588715	61.156326	95.697594	-0.376424	0.000000	1.658372	0.000000	0.000000	0.000000	0.039431	0.039568	-0.079744	0.000000	0.000000	3.000000	4.000000	0.000000
20059.417990	-0.107397	0.582928	0.032902	79.607025	61.149136	95.667595	-0.376424	0.000000	1.658372	0.000000	0.000000	0.000000	0.039431	0.039568	-0.079744	0.000000	0.000000	3.000000	4.000000	0.000000
20059.421324	-0.107397	0.582928	0.032902	79.607025	61.149136	95.667595	-0.376424	0.000000	1.658372	0.000000	0.000000	0.000000	0.039431	0.039568	-0.079744	0.000000	0.000000	3.000000	4.000000	0.000000
20059.424657	-0.107397	0.582928	0.032902	79.607025	61.149136	95.667595	-0.376424	0.000000	1.658372	0.000000	0.000000	0.000000	0.039431	0.039568	-0.079744	0.000000	0.000000	3.000000	4.000000	0.000000
20059.427990	-0.107179	0.583145	0.032350	79.636971	61.133781	95.618378	-0.369852	0.000000	1.645081	0.000000	0.000000	0.000000	0.065483	0.065109	-0.165471	0.000000	0.000000	3.000000	4.000000	0.000000
20059.431324	-0.107179	0.583145	0.032350	79.636971	61.133781	95.618378	-0.369852	0.000000	1.645081	0.000000	0.000000	0.000000	0.065483	0.065109	-0.165471	0.000000	0.000000	3.000000	4.000000	0.000000
20059.434657	-0.107179	0.583145	0.032350	79.636971	61.133781	95.618378	-0.369852	0.000000	1.645081	0.000000	0.000000	0.000000	0.065483	0.065109	-0.165471	0.000000	0.000000	3.000000	4.000000	0.000000
20059.437990	-0.107179	0.583145	0.032350	79.667816	61.134598	95.585609	-0.358938	0.000000	1.617503	0.000000	0.000000	0.000000	0.065483	0.065109	-0.165471	0.000000	0.000000	3.000000	4.000000	0.000000
20059.441324	-0.107074	0.583222	0.032092	79.667816	61.134598	95.585609	-0.358938	0.000000	1.617503	0.000000	0.000000	0.000000	0.031533	0.022964	-0.077323	0.000000	0.000000	3.000000	4.000000	0.000000
20059.444657	-0.107074	0.583222	0.032092	79.667816	61.134598	95.585609	-0.358938	0.000000	1.617503	0.000000	0.000000	0.000000	0.031533	0.022964	-0.077323	0.000000	0.000000	3.000000	4.000000	0.000000
20059.447990	-0.107074	0.583222	0.032092	79.696037	61.119995	95.538712	-0.353683	0.000000	1.604615	0.000000	0.000000	0.000000	0.031533	0.022964	-0.077323	0.000000	0.000000	3.000000	4.000000	0.000000
20059.451324	-0.107074	0.583222	0.032092	79.696037	61.119995	95.538712	-0.353683	0.000000	1.604615	0.000000	0.000000	0.000000	0.031533	0.022964	-0.077323	0.000000	0.000000	3.000000	4.000000	0.000000
20059.454657	-0.106972	0.583317	0.031851	79.696037	61.119995	95.538712	-0.353683	0.000000	1.604615	0.000000	0.000000	0.000000	0.030461	0.028550	-0.072496	0.000000	0.000000	3.000000	4.000000	0.000000
20059.457990	-0.106972	0.583317	0.031851	79.720116	61.091072	95.480400	-0.353683	0.000000	1.604615	0.000000	0.000000	0.000000	0.030461	0.028550	-0.072496	0.000000	0.000000	3.000000	4.000000	0.000000
20059.461324	-0.106972	0.583317	0.031851	79.720116	61.091072	95.480400	-0.353683	0.000000	1.604615	0.000000	0.000000	0.000000	0.030461	0.028550	-0.072496	0.000000	0.000000	3.000000	4.000000	0.000000
20059.464657	-0.106972	0.583317	0.031851	79.720116	61.091072	95.480400	-0.353683	0.000000	1.604615	0.000000	0.000000	0.000000	0.030461	0.028550	-0.072496	0.000000	0.000000	3.000000	4.000000	0.000000
20059.467990	-0.106741	0.583500	0.031462	79.745064	61.083954	95.438713	-0.348606	0.000000	1.592533	0.000000	0.000000	0.000000	0.069241	0.054761	-0.116550	0.000000	0.000000	3.000000	4.000000	0.000000
20059.471324	-0.106741	0.583500	0.031462	79.745064	61.083954	95.438713	-0.348606	0.000000	1.592533	0.000000	0.000000	0.000000	0.069241	0.054761	-0.116550	0.000000	0.000000	3.000000	4.000000	0.000000
20059.474657	-0.106741	0.583500	0.031462	79.745064	61.083954	95.438713	-0.348606	0.000000	1.592533	0.000000	0.000000	0.000000	0.069241	0.054761	-0.116550	0.000000	0.000000	3.000000	4.000000	0.000000
20059.477990	-0.106741	0.583500	0.031462	79.767471	61.058578	95.382828	-0.337066	0.000000	1.573108	0.000000	0.000000	0.000000	0.069241	0.054761	-0.116550	0.000000	0.000000	3.000000	4.000000	0.000000
20059.481324	-0.106635	0.583587	0.031310	79.767471	61.058578	95.382828	-0.337066	0.000000	1.573108	0.000000	0.000000	0.000000	0.031821	0.026284	-0.045571	0.000000	0.000000	3.000000	4.000000	0.000000
20059.484657	-0.106635	0.583587	0.031310	79.767471	61.058578	95.382828	-0.337066	0.000000	1.573108	0.000000	0.000000	0.000000	0.031821	0.026284	-0.045571	0.000000	0.000000	3.000000	4.000000	0.000000
20059.487990	-0.106635	0.583587	0.031310	79.801476	61.024406	95.307068	-0.331762	0.000000	1.565512	0.000000	0.000000	0.000000	0.031821	0.026284	-0.045571	0.000000	0.000000	3.000000	4.000000	0.000000
20059.491324	-0.106511	0.583666	0.031186	79.801476	61.024406	95.307068	-0.331762	0.000000	1.565512	0.000000	0.000000	0.000000	0.037261	0.023673	-0.037195	0.000000	0.000000	3.000000	4.000000	0.000000
20059.494657	-0.106511	0.583666	0.031186	79.801476	61.024406	95.307068	-0.331762	0.000000	1.565512	0.000000	0.000000	0.000000	0.037261	0.023673	-0.037195	0.000000	0.000000	3.000000	4.000000	0.000000
20059.497990	-0.106511	0.583666	0.031186	79.848030	60.997784	95.228088	-0.325552	0.000000	1.559313	0.000000	0.000000	0.000000	0.037261	0.023673	-0.037195	0.000000	0.000000	3.000000	4.000000	0.000000
20059.501324	-0.106511	0.583666	0.031186	79.848030	60.997784	95.228088	-0.325552	0.000000	1.559313	0.000000	0.000000	0.000000	0.037261	0.023673	-0.037195	0.000000	0.000000	3.000000	4.000000	0.000000
20059.504657	-0.106440	0.583709	0.031082	79.848030	60.997784	95.228088	-0.325552	0.000000	1.559313	0.000000	0.000000	0.000000	0.021406	0.012889	-0.031340	0.000000	0.000000	3.000000	4.000000	0.000000
20059.507990	-0.106440	0.583709	0.031082	79.906204	60.956276	95.128616	-0.325552	0.000000	1.559313	0.000000	0.000000	0.000000	0.021406	0.012889	-0.031340	0.000000	0.000000	3.000000	4.000000	0.000000
20059.511324	-0.106440	0.583709	0.031082	79.906204	60.956276	95.128616	-0.325552	0.000000	1.559313	0.000000	0.000000	0.000000	0.021406	0.012889	-0.031340	0.000000	0.000000	3.000000	4.000000	0.000000
20059.514657	-0.106440	0.583709	0.031082	79.906204	60.956276	95.128616	-0.325552	0.000000	1.559313	0.000000	0.000000	0.000000	0.021406	0.012889	-0.031340	0.000000	0.000000	3.000000	4.000000	0.000000
20059.517990	-0.106348	0.583786	0.030886	79.951027	60.924278	95.051285	-0.321984	0.000000	1.554090	0.000000	0.000000	0.000000	0.027390	0.023178	-0.058851	0.000000	0.000000	3.000000	4.000000	0.000000
20059.521324	-0.106348	0.583786	0.030886	79.951027	60.924278	95.051285	-0.321984	0.000000	1.554090	0.000000	0.000000	0.000000	0.027390	0.023178	-0.058851	0.000000	0.000000	3.000000	4.000000	0.000000
20059.524657	-0.106348	0.583786	0.030886	79.951027	60.924278	95.051285	-0.321984	0.000000	1.554090	0.000000	0.000000	0.000000	0.027390	0.023178	-0.058851	0.000000	0.000000	3.000000	4.000000	0.000000
20059.527990	-0.106348	0.583786	0.030886	79.970970	60.908737	95.016815	-0.317419	0.000000	1.544282	0.000000	0.000000	0.000000	0.027390	0.023178	-0.058851	0.000000	0.000000	3.000000	4.000000	0.000000
20059.531324	-0.106333	0.583812	0.030817	79.970970	60.908737	95.016815	-0.317419	0.000000	1.544282	0.000000	0.000000	0.000000	0.004495	0.007712	-0.020630	0.000000	0.000000	3.000000	4.000000	0.000000
20059.534657	-0.106333	0.583812	0.030817	79.970970	60.908737	95.016815	-0.317419	0.000000	1.544282	0.000000	0.000000	0.000000	0.004495	0.007712	-0.020630	0.000000	0.000000	3.000000	4.000000	0.000000
20059.537990	-0.106333	0.583812	0.030817	79.975067	60.887894	94.990967	-0.316670	0.000000	1.540843	0.000000	0.000000	0.000000	0.004495	0.007712	-0.020630	0.000000	0.000000	3.000000	4.000000	0.000000
20059.541324	-0.106333	0.583812	0.030817	79.975067	60.887894	94.990967	-0.316670	0.000000	1.540843	0.000000	0.000000	0.000000	0.004495	0.007712	-0.020630	0.000000	0.000000	3.000000	4.000000	0.000000
20059.544657	-0.106327	0.583848	0.030787	79.975067	60.887894	94.990967	-0.316670	0.000000	1.540843	0.000000	0.000000	0.000000	0.001939	0.010772	-0.008905	0.000000	0.000000	3.000000	4.000000	0.000000
20059.547990	-0.106327	0.583848	0.030787	79.977501	60.868324	94.967979	-0.316670	0.000000	1.540843	0.000000	0.000000	0.000000	0.001939	0.010772	-0.008905	0.000000	0.000000	3.000000	4.000000	0.000000
20059.551324	-0.106327	0.583848	0.030787	79.977501	60.868324	94.967979	-0.316670	0.000000	1.540843	0.000000	0.000000	0.000000	0.001939	0.010772	-0.008905	0.000000	0.000000	3.000000	4.000000	0.000000
20059.554657	-0.106327	0.583848	0.030787	79.977501	60.868324	94.967979	-0.316670	0.000000	1.540843	0.000000	0.000000	0.000000	0.001939	0.010772	-0.008905	0.000000	0.000000	3.000000	4.000000	0.000000
20059.557990	-0.106304	0.583921	0.030795	79.987297	60.827888	94.913261	-0.316347	0.000000	1.539359	0.000000	0.000000	0.000000	0.006778	0.021980	0.002306	0.000000	0.000000	3.000000	4.000000	0.000000
20059.561324	-0.106304	0.583921	0.030795	79.987297	60.827888	94.913261	-0.316347	0.000000	1.539359	0.000000	0.000000	0.000000	0.006778	0.021980	0.002306	0.000000	0.000000	3.000000	4.000000	0.000000
20059.564657	-0.106304	0.583921	0.030795	79.987297	60.827888	94.913261	-0.316347	0.000000	1.539359	0.000000	0.000000	0.000000	0.006778	0.021980	0.002306	0.000000	0.000000	3.000000	4.000000	0.000000
20059.567990	-0.106304	0.583921	0.030795	80.011154	60.755661	94.814995	-0.315218	0.000000	1.539743	0.000000	0.000000	0.000000	0.006778	0.021980	0.002306	0.000000	0.000000	3.000000	4.000000	0.000000
20059.571324	-0.106320	0.583969	0.030866	80.011154	60.755661	94.814995	-0.315218	0.000000	1.539743	0.000000	0.000000	0.000000	-0.004664	0.014286	0.021420	0.000000	0.000000	3.000000	4.000000	0.000000
20059.574657	-0.106320	0.583969	0.030866	80.011154	60.755661	94.814995	-0.315218	0.000000	1.539743	0.000000	0.000000	0.000000	-0.004664	0.014286	0.021420	0.000000	0.000000	3.000000	4.000000	0.000000
20059.577990	-0.106320	0.583969	0.030866	80.049911	60.673447	94.689835	-0.315995	0.000000	1.543314	0.000000	0.000000	0.000000	-0.004664	0.014286	0.021420	0.000000	0.000000	3.000000	4.000000	0.000000
20059.581324	-0.106320	0.583969	0.030866	80.049911	60.673447	94.689835	-0.315995	0.000000	1.543314	0.000000	0.000000	0.000000	-0.004664	0.014286	0.021420	0.000000	0.000000	3.000000	4.000000	0.000000
20059.584657	-0.106316	0.584035	0.030959	80.049911	60.673447	94.689835	-0.315995	0.000000	1.543314	0.000000	0.000000	0.000000	0.001228	0.019902	0.027777	0.000000	0.000000	3.000000	4.000000	0.000000
20059.587990	-0.106316	0.584035	0.030959	80.107613	60.559177	94.510727	-0.315995	0.000000	1.543314	0.000000	0.000000	0.000000	0.001228	0.019902	0.027777	0.000000	0.000000	3.000000	4.000000	0.000000
20059.591324	-0.106316	0.584035	0.030959	80.107613	60.559177	94.510727	-0.315995	0.000000	1.543314	0.000000	0.000000	0.000000	0.001228	0.019902	0.027777	0.000000	0.000000	3.000000	4.000000	0.000000
20059.594657	-0.106316	0.584035	0.030959	80.107613	60.559177	94.510727	-0.315995	0.000000	1.543314	0.000000	0.000000	0.000000	0.001228	0.019902	0.027777	0.000000	0.000000	3.000000	4.000000	0.000000
20059.597990	-0.106248	0.584151	0.031205	80.186844	60.427006	94.290520	-0.315790	0.000000	1.547943	0.000000	0.000000	0.000000	0.020344	0.034644	0.073835	0.000000	0.000000	3.000000	4.000000	0.000000
20059.601324	-0.106248	0.584151	0.031205	80.186844	60.427006	94.290520	-0.315790	0.000000	1.547943	0.000000	0.000000	0.000000	0.020344	0.034644	0.073835	0.000000	0.000000	3.000000	4.000000	0.000000
20059.604657	-0.106248	0.584151	0.031205	80.186844	60.427006	94.290520	-0.315790	0.000000	1.547943	0.000000	0.000000	0.000000	0.020344	0.034644	0.073835	0.000000	0.000000	3.000000	4.000000	0.000000
20059.607990	-0.106248	0.584151	0.031205	80.282585	60.276794	94.036530	-0.312400	0.000000	1.560249	0.000000	0.000000	0.000000	0.020344	0.034644	0.073835	0.000000	0.000000	3.000000	4.000000	0.000000
20059.611324	-0.106179	0.584209	0.031336	80.282585	60.276794	94.036530	-0.312400	0.000000	1.560249	0.000000	0.000000	0.000000	0.020622	0.017348	0.039178	0.000000	0.000000	3.000000	4.000000	0.000000
20059.614657	-0.106179	0.584209	0.031336	80.282585	60.276794	94.036530	-0.312400	0.000000	1.560249	0.000000	0.000000	0.000000	0.020622	0.017348	0.039178	0.000000	0.000000	3.000000	4.000000	0.000000
20059.617990	-0.106179	0.584209	0.031336	80.374893	60.125542	93.784706	-0.308963	0.000000	1.566779	0.000000	0.000000	0.000000	0.020622	0.017348	0.039178	0.000000	0.000000	3.000000	4.000000	0.000000
20059.621324	-0.106179	0.584209	0.031336	80.374893	60.125542	93.784706	-0.308963	0.000000	1.566779	0.000000	0.000000	0.000000	0.020622	0.017348	0.039178	0.000000	0.000000	3.000000	4.000000	0.000000
20059.624657	-0.106148	0.584256	0.031417	80.374893	60.125542	93.784706	-0.308963	0.000000	1.566779	0.000000	0.000000	0.000000	0.009265	0.014285	0.024428	0.000000	0.000000	3.000000	4.000000	0.000000
20059.627990	-0.106148	0.584256	0.031417	80.459785	59.993431	93.562881	-0.308963	0.000000	1.566779	0.000000	0.000000	0.000000	0.009265	0.014285	0.024428	0.000000	0.000000	3.000000	4.000000	0.000000
20059.631324	-0.106148	0.584256	0.031417	80.459785	59.993431	93.562881	-0.308963	0.000000	1.566779	0.000000	0.000000	0.000000	0.009265	0.014285	0.024428	0.000000	0.000000	3.000000	4.000000	0.000000
20059.634657	-0.106148	0.584256	0.031417	80.459785	59.993431	93.562881	-0.308963	0.000000	1.566779	0.000000	0.000000	0.000000	0.009265	0.014285	0.024428	0.000000	0.000000	3.000000	4.000000	0.000000
20059.637990	-0.106105	0.584360	0.031552	80.528046	59.872017	93.370262	-0.307418	0.000000	1.570850	0.000000	0.000000	0.000000	0.013076	0.031162	0.040458	0.000000	0.000000	3.000000	4.000000	0.000000
20059.641324	-0.106105	0.584360	0.031552	80.528046	59.872017	93.370262	-0.307418	0.000000	1.570850	0.000000	0.000000	0.000000	0.013076	0.031162	0.040458	0.000000	0.000000	3.000000	4.000000	0.000000
20059.644657	-0.106105	0.584360	0.031552	80.528046	59.872017	93.370262	-0.307418	0.000000	1.570850	0.000000	0.000000	0.000000	0.013076	0.031162	0.040458	0.000000	0.000000	3.000000	4.000000	0.000000
20059.647990	-0.106105	0.584360	0.031552	80.557564	59.804413	93.272240	-0.305239	0.000000	1.577593	0.000000	0.000000	0.000000	0.013076	0.031162	0.040458	0.000000	0.000000	3.000000	4.000000	0.000000
20059.651324	-0.106107	0.584406	0.031561	80.557564	59.804413	93.272240	-0.305239	0.000000	1.577593	0.000000	0.000000	0.000000	-0.000608	0.013819	0.002803	0.000000	0.000000	3.000000	4.000000	0.000000
20059.654657	-0.106107	0.584406	0.031561	80.557564	59.804413	93.272240	-0.305239	0.000000	1.577593	0.000000	0.000000	0.000000	-0.000608	0.013819	0.002803	0.000000	0.000000	3.000000	4.000000	0.000000
20059.657990	-0.106107	0.584406	0.031561	80.555603	59.768581	93.235916	-0.305341	0.000000	1.578060	0.000000	0.000000	0.000000	-0.000608	0.013819	0.002803	0.000000	0.000000	3.000000	4.000000	0.000000
20059.661324	-0.106107	0.584406	0.031561	80.555603	59.768581	93.235916	-0.305341	0.000000	1.578060	0.000000	0.000000	0.000000	-0.000608	0.013819	0.002803	0.000000	0.000000	3.000000	4.000000	0.000000
20059.664657	-0.106104	0.584461	0.031548	80.555603	59.768581	93.235916	-0.305341	0.000000	1.578060	0.000000	0.000000	0.000000	0.000885	0.016385	-0.004075	0.000000	0.000000	3.000000	4.000000	0.000000
20059.667990	-0.106104	0.584461	0.031548	80.553688	59.732800	93.199631	-0.305341	0.000000	1.578060	0.000000	0.000000	0.000000	0.000885	0.016385	-0.004075	0.000000	0.000000	3.000000	4.000000	0.000000
20059.671324	-0.106101	0.584515	0.031534	80.553688	59.732800	93.199631	-0.305341	0.000000	1.578060	0.000000	0.000000	0.000000	0.000884	0.016394	-0.004077	0.000000	0.000000	3.000000	4.000000	0.000000
20059.674657	-0.106101	0.584515	0.031534	80.553688	59.732800	93.199631	-0.305341	0.000000	1.578060	0.000000	0.000000	0.000000	0.000884	0.016394	-0.004077	0.000000	0.000000	3.000000	4.000000	0.000000
20059.677990	-0.106101	0.584515	0.031534	80.552689	59.714870	93.181458	-0.305046	0.000000	1.576701	0.000000	0.000000	0.000000	0.000884	0.016394	-0.004077	0.000000	0.000000	3.000000	4.000000	0.000000
20059.681324	-0.106101	0.584515	0.031534	80.552689	59.714870	93.181458	-0.305046	0.000000	1.576701	0.000000	0.000000	0.000000	0.000884	0.016394	-0.004077	0.000000	0.000000	3.000000	4.000000	0.000000
20059.684657	-0.106089	0.584560	0.031481	80.552689	59.714870	93.181458	-0.305046	0.000000	1.576701	0.000000	0.000000	0.000000	0.003432	0.013345	-0.015795	0.000000	0.000000	3.000000	4.000000	0.000000
20059.687990	-0.106089	0.584560	0.031481	80.555038	59.696312	93.156784	-0.305046	0.000000	1.576701	0.000000	0.000000	0.000000	0.003432	0.013345	-0.015795	0.000000	0.000000	3.000000	4.000000	0.000000
20059.691324	-0.106089	0.584560	0.031481	80.555038	59.696312	93.156784	-0.305046	0.000000	1.576701	0.000000	0.000000	0.000000	0.003432	0.013345	-0.015795	0.000000	0.000000	3.000000	4.000000	0.000000
20059.694657	-0.106089	0.584560	0.031481	80.555038	59.696312	93.156784	-0.305046	0.000000	1.576701	0.000000	0.000000	0.000000	0.003432	0.013345	-0.015795	0.000000	0.000000	3.000000	4.000000	0.000000
20059.697990	-0.106048	0.584640	0.031404	80.563995	59.668152	93.118927	-0.304474	0.000000	1.574069	0.000000	0.000000	0.000000	0.012324	0.024102	-0.023206	0.000000	0.000000	3.000000	4.000000	0.000000
20059.701324	-0.106048	0.584640	0.031404	80.563995	59.668152	93.118927	-0.304474	0.000000	1.574069	0.000000	0.000000	0.000000	0.012324	0.024102	-0.023206	0.000000	0.000000	3.000000	4.000000	0.000000
20059.704657	-0.106048	0.584640	0.031404	80.563995	59.668152	93.118927	-0.304474	0.000000	1.574069	0.000000	0.000000	0.000000	0.012324	0.024102	-0.023206	0.000000	0.000000	3.000000	4.000000	0.000000
20059.707990	-0.106048	0.584640	0.031404	80.579544	59.632996	93.067787	-0.302420	0.000000	1.570201	0.000000	0.000000	0.000000	0.012324	0.024102	-0.023206	0.000000	0.000000	3.000000	4.000000	0.000000
20059.711324	-0.106037	0.584685	0.031351	80.579544	59.632996	93.067787	-0.302420	0.000000	1.570201	0.000000	0.000000	0.000000	0.003428	0.013328	-0.015800	0.000000	0.000000	3.000000	4.000000	0.000000
20059.714657	-0.106037	0.584685	0.031351	80.579544	59.632996	93.067787	-0.302420	0.000000	1.570201	0.000000	0.000000	0.000000	0.003428	0.013328	-0.015800	0.000000	0.000000	3.000000	4.000000	0.000000
20059.717990	-0.106037	0.584685	0.031351	80.601021	59.607681	93.024727	-0.301848	0.000000	1.567568	0.000000	0.000000	0.000000	0.003428	0.013328	-0.015800	0.000000	0.000000	3.000000	4.000000	0.000000
20059.721324	-0.106037	0.584685	0.031351	80.601021	59.607681	93.024727	-0.301848	0.000000	1.567568	0.000000	0.000000	0.000000	0.003428	0.013328	-0.015800	0.000000	0.000000	3.000000	4.000000	0.000000
20059.724657	-0.106049	0.584729	0.031294	80.601021	59.607681	93.024727	-0.301848	0.000000	1.567568	0.000000	0.000000	0.000000	-0.003528	0.013336	-0.017311	0.000000	0.000000	3.000000	4.000000	0.000000
20059.727990	-0.106049	0.584729	0.031294	80.613258	59.575745	92.979942	-0.301848	0.000000	1.567568	0.000000	0.000000	0.000000	-0.003528	0.013336	-0.017311	0.000000	0.000000	3.000000	4.000000	0.000000
20059.731324	-0.106049	0.584729	0.031294	80.613258	59.575745	92.979942	-0.301848	0.000000	1.567568	0.000000	0.000000	0.000000	-0.003528	0.013336	-0.017311	0.000000	0.000000	3.000000	4.000000	0.000000
20059.734657	-0.106049	0.584729	0.031294	80.613258	59.575745	92.979942	-0.301848	0.000000	1.567568	0.000000	0.000000	0.000000	-0.003528	0.013336	-0.017311	0.000000	0.000000	3.000000	4.000000	0.000000
20059.737990	-0.106017	0.584808	0.031149	80.618896	59.550732	92.948395	-0.302436	0.000000	1.564682	0.000000	0.000000	0.000000	0.009406	0.023581	-0.043324	0.000000	0.000000	3.000000	4.000000	0.000000
20059.741324	-0.106017	0.584808	0.031149	80.618896	59.550732	92.948395	-0.302436	0.000000	1.564682	0.000000	0.000000	0.000000	0.009406	0.023581	-0.043324	0.000000	0.000000	3.000000	4.000000	0.000000
20059.744657	-0.106017	0.584808	0.031149	80.618896	59.550732	92.948395	-0.302436	0.000000	1.564682	0.000000	0.000000	0.000000	0.009406	0.023581	-0.043324	0.000000	0.000000	3.000000	4.000000	0.000000
20059.747990	-0.106017	0.584808	0.031149	80.622879	59.530193	92.920158	-0.300869	0.000000	1.557462	0.000000	0.000000	0.000000	0.009406	0.023581	-0.043324	0.000000	0.000000	3.000000	4.000000	0.000000
20059.751324	-0.105978	0.584861	0.031079	80.622879	59.530193	92.920158	-0.300869	0.000000	1.557462	0.000000	0.000000	0.000000	0.011877	0.015871	-0.021178	0.000000	0.000000	3.000000	4.000000	0.000000
20059.754657	-0.105978	0.584861	0.031079	80.622879	59.530193	92.920158	-0.300869	0.000000	1.557462	0.000000	0.000000	0.000000	0.011877	0.015871	-0.021178	0.000000	0.000000	3.000000	4.000000	0.000000
20059.757990	-0.105978	0.584861	0.031079	80.626877	59.506855	92.891861	-0.298889	0.000000	1.553932	0.000000	0.000000	0.000000	0.011877	0.015871	-0.021178	0.000000	0.000000	3.000000	4.000000	0.000000
20059.761324	-0.105978	0.584861	0.031079	80.626877	59.506855	92.891861	-0.298889	0.000000	1.553932	0.000000	0.000000	0.000000	0.011877	0.015871	-0.021178	0.000000	0.000000	3.000000	4.000000	0.000000
20059.764657	-0.105951	0.584931	0.030957	80.626877	59.506855	92.891861	-0.298889	0.000000	1.553932	0.000000	0.000000	0.000000	0.007912	0.020994	-0.036454	0.000000	0.000000	3.000000	4.000000	0.000000
20059.767990	-0.105951	0.584931	0.030957	80.636787	59.496220	92.871780	-0.298889	0.000000	1.553932	0.000000	0.000000	0.000000	0.007912	0.020994	-0.036454	0.000000	0.000000	3.000000	4.000000	0.000000
20059.771324	-0.105951	0.584931	0.030957	80.636787	59.496220	92.871780	-0.298889	0.000000	1.553932	0.000000	0.000000	0.000000	0.007912	0.020994	-0.036454	0.000000	0.000000	3.000000	4.000000	0.000000
20059.774657	-0.105951	0.584931	0.030957	80.636787	59.496220	92.871780	-0.298889	0.000000	1.553932	0.000000	0.000000	0.000000	0.007912	0.020994	-0.036454	0.000000	0.000000	3.000000	4.000000	0.000000
20059.777990	-0.105887	0.585041	0.030659	80.648384	59.483799	92.848328	-0.297570	0.000000	1.547857	0.000000	0.000000	0.000000	0.019420	0.033253	-0.089478	0.000000	0.000000	3.000000	4.000000	0.000000
20059.781324	-0.105887	0.585041	0.030659	80.648384	59.483799	92.848328	-0.297570	0.000000	1.547857	0.000000	0.000000	0.000000	0.000001	-0.000006	-0.000000	0.000000	0.000000	3.000000	4.000000	0.000000
20059.784657	-0.105887	0.585041	0.030659	80.648384	59.483799	92.848328	-0.297570	0.000000	1.547857	0.000000	0.000000	0.000000	0.000001	-0.000006	-0.000000	0.000000	0.000000	3.000000	4.000000	0.000000
20059.787990	-0.105887	0.585041	0.030659	80.661568	59.469521	92.821465	-0.294334	0.000000	1.532944	0.000000	0.000000	0.000000	0.000001	-0.000006	-0.000000	0.000000	0.000000	3.000000	4.000000	0.000000
20059.791324	-0.105887	0.585041	0.030659	80.661568	59.469521	92.821465	-0.294334	0.000000	1.532944	0.000000	0.000000	0.000000	0.000001	-0.000006	-0.000000	0.000000	0.000000	3.000000	4.000000	0.000000
20059.794657	-0.105847	0.585110	0.030475	80.661568	59.469521	92.821465	-0.294334	0.000000	1.532944	0.000000	0.000000	0.000000	0.011955	0.020428	-0.055075	0.000000	0.000000	3.000000	4.000000	0.000000
20059.797990	-0.105847	0.585110	0.030475	80.665527	59.446068	92.793045	-0.294334	0.000000	1.532944	0.000000	0.000000	0.000000	0.011955	0.020428	-0.055075	0.000000	0.000000	3.000000	4.000000	0.000000
20059.801324	-0.105847	0.585110	0.030475	80.665527	59.446068	92.793045	-0.294334	0.000000	1.532944	0.000000	0.000000	0.000000	0.011955	0.020428	-0.055075	0.000000	0.000000	3.000000	4.000000	0.000000
20059.804657	-0.105847	0.585110	0.030475	80.665527	59.446068	92.793045	-0.294334	0.000000	1.532944	0.000000	0.000000	0.000000	0.011955	0.020428	-0.055075	0.000000	0.000000	3.000000	4.000000	0.000000
20059.807990	-0.105761	0.585281	0.030078	80.665527	59.446068	92.793045	-0.292341	0.000000	1.523764	0.000000	0.000000	0.000000	0.025851	0.051515	-0.119114	0.000000	0.000000	3.000000	4.000000	0.000000
20059.811324	-0.105761	0.585281	0.030078	80.665527	59.446068	92.793045	-0.292341	0.000000	1.523764	0.000000	0.000000	0.000000	0.025851	0.051515	-0.119114	0.000000	0.000000	3.000000	4.000000	0.000000
20059.814657	-0.105761	0.585281	0.030078	80.665527	59.446068	92.793045	-0.292341	0.000000	1.523764	0.000000	0.000000	0.000000	0.025851	0.051515	-0.119114	0.000000	0.000000	3.000000	4.000000	0.000000
20059.817990	-0.105761	0.585281	0.030078	80.667145	59.444256	92.789658	-0.288032	0.000000	1.503912	0.000000	0.000000	0.000000	0.025851	0.051515	-0.119114	0.000000	0.000000	3.000000	4.000000	0.000000
20059.821324	-0.105711	0.585366	0.029849	80.667145	59.444256	92.789658	-0.288032	0.000000	1.503912	0.000000	0.000000	0.000000	0.014950	0.025432	-0.068880	0.000000	0.000000	3.000000	4.000000	0.000000
20059.824657	-0.105711	0.585366	0.029849	80.667145	59.444256	92.789658	-0.288032	0.000000	1.503912	0.000000	0.000000	0.000000	0.014950	0.025432	-0.068880	0.000000	0.000000	3.000000	4.000000	0.000000
20059.827990	-0.105711	0.585366	0.029849	80.672180	59.436192	92.787575	-0.285541	0.000000	1.492432	0.000000	0.000000	0.000000	0.014950	0.025432	-0.068880	0.000000	0.000000	3.000000	4.000000	0.000000
20059.831324	-0.105674	0.585468	0.029568	80.672180	59.436192	92.787575	-0.285541	0.000000	1.492432	0.000000	0.000000	0.000000	0.011010	0.030474	-0.084179	0.000000	0.000000	3.000000	4.000000	0.000000
20059.834657	-0.105674	0.585468	0.029568	80.672180	59.436192	92.787575	-0.285541	0.000000	1.492432	0.000000	0.000000	0.000000	0.011010	0.030474	-0.084179	0.000000	0.000000	3.000000	4.000000	0.000000
20059.837990	-0.105674	0.585468	0.029568	80.678757	59.428978	92.774063	-0.283706	0.000000	1.478402	0.000000	0.000000	0.000000	0.011010	0.030474	-0.084179	0.000000	0.000000	3.000000	4.000000	0.000000
20059.841324	-0.105674	0.585468	0.029568	80.678757	59.428978	92.774063	-0.283706	0.000000	1.478402	0.000000	0.000000	0.000000	0.011010	0.030474	-0.084179	0.000000	0.000000	3.000000	4.000000	0.000000
20059.844657	-0.105609	0.585577	0.029269	80.678757	59.428978	92.774063	-0.283706	0.000000	1.478402	0.000000	0.000000	0.000000	0.019448	0.032945	-0.089585	0.000000	0.000000	3.000000	4.000000	0.000000
20059.847990	-0.105609	0.585577	0.029269	80.688644	59.418152	92.753784	-0.283706	0.000000	1.478402	0.000000	0.000000	0.000000	0.019448	0.032945	-0.089585	0.000000	0.000000	3.000000	4.000000	0.000000
20059.851324	-0.105609	0.585577	0.029269	80.688644	59.418152	92.753784	-0.283706	0.000000	1.478402	0.000000	0.000000	0.000000	0.019448	0.032945	-0.089585	0.000000	0.000000	3.000000	4.000000	0.000000
20059.854657	-0.105609	0.585577	0.029269	80.688644	59.418152	92.753784	-0.283706	0.000000	1.478402	0.000000	0.000000	0.000000	0.019448	0.032945	-0.089585	0.000000	0.000000	3.000000	4.000000	0.000000
20059.857990	-0.105468	0.585840	0.028619	80.704132	59.381855	92.701515	-0.280464	0.000000	1.463471	0.000000	0.000000	0.000000	0.042352	0.078907	-0.195091	0.000000	0.000000	3.000000	4.000000	0.000000
20059.861324	-0.105468	0.585840	0.028619	80.704132	59.381855	92.701515	-0.280464	0.000000	1.463471	0.000000	0.000000	0.000000	0.000000	-0.000003	-0.000000	0.000000	0.000000	3.000000	4.000000	0.000000
20059.864657	-0.105468	0.585840	0.028619	80.704132	59.381855	92.701515	-0.280464	0.000000	1.463471	0.000000	0.000000	0.000000	0.000000	-0.000003	-0.000000	0.000000	0.000000	3.000000	4.000000	0.000000
20059.867990	-0.105468	0.585840	0.028619	80.726295	59.338131	92.635506	-0.273405	0.000000	1.430956	0.000000	0.000000	0.000000	0.000000	-0.000003	-0.000000	0.000000	0.000000	3.000000	4.000000	0.000000
20059.871324	-0.105468	0.585840	0.028619	80.726295	59.338131	92.635506	-0.273405	0.000000	1.430956	0.000000	0.000000	0.000000	0.000000	-0.000003	-0.000000	0.000000	0.000000	3.000000	4.000000	0.000000
20059.874657	-0.105397	0.585985	0.028290	80.726295	59.338131	92.635506	-0.273405	0.000000	1.430956	0.000000	0.000000	0.000000	0.021410	0.043374	-0.098619	0.000000	0.000000	3.000000	4.000000	0.000000
20059.877990	-0.105397	0.585985	0.028290	80.750694	59.274868	92.543861	-0.273405	0.000000	1.430956	0.000000	0.000000	0.000000	0.021410	0.043374	-0.098619	0.000000	0.000000	3.000000	4.000000	0.000000
20059.881324	-0.105397	0.585985	0.028290	80.750694	59.274868	92.543861	-0.273405	0.000000	1.430956	0.000000	0.000000	0.000000	0.021410	0.043374	-0.098619	0.000000	0.000000	3.000000	4.000000	0.000000
20059.884657	-0.105397	0.585985	0.028290	80.750694	59.274868	92.543861	-0.273405	0.000000	1.430956	0.000000	0.000000	0.000000	0.021410	0.043374	-0.098619	0.000000	0.000000	3.000000	4.000000	0.000000
20059.887990	-0.105226	0.586355	0.027617	80.775719	59.188316	92.429840	-0.269837	0.000000	1.414520	0.000000	0.000000	0.000000	0.051090	0.110919	-0.202035	0.000000	0.000000	3.000000	4.000000	0.000000
20059.891324	-0.105226	0.586355	0.027617	80.775719	59.188316	92.429840	-0.269837	0.000000	1.414520	0.000000	0.000000	0.000000	0.000001	0.000001	-0.000000	0.000000	0.000000	3.000000	4.000000	0.000000
20059.894657	-0.105226	0.586355	0.027617	80.775719	59.188316	92.429840	-0.269837	0.000000	1.414520	0.000000	0.000000	0.000000	0.000001	0.000001	-0.000000	0.000000	0.000000	3.000000	4.000000	0.000000
20059.897990	-0.105226	0.586355	0.027617	80.804741	59.077229	92.286324	-0.261322	0.000000	1.380847	0.000000	0.000000	0.000000	0.000001	0.000001	-0.000000	0.000000	0.000000	3.000000	4.000000	0.000000
20059.901324	-0.105226	0.586355	0.027617	80.804741	59.077229	92.286324	-0.261322	0.000000	1.380847	0.000000	0.000000	0.000000	0.000001	0.000001	-0.000000	0.000000	0.000000	3.000000	4.000000	0.000000
20059.904657	-0.105151	0.586580	0.027267	80.804741	59.077229	92.286324	-0.261322	0.000000	1.380847	0.000000	0.000000	0.000000	0.022774	0.067494	-0.104933	0.000000	0.000000	3.000000	4.000000	0.000000
20059.907990	-0.105151	0.586580	0.027267	80.841331	58.978561	92.146461	-0.261322	0.000000	1.380847	0.000000	0.000000	0.000000	0.022774	0.067494	-0.104933	0.000000	0.000000	3.000000	4.000000	0.000000
20059.911324	-0.105151	0.586580	0.027267	80.841331	58.978561	92.146461	-0.261322	0.000000	1.380847	0.000000	0.000000	0.000000	0.022774	0.067494	-0.104933	0.000000	0.000000	3.000000	4.000000	0.000000
20059.914657	-0.105151	0.586580	0.027267	80.841331	58.978561	92.146461	-0.261322	0.000000	1.380847	0.000000	0.000000	0.000000	0.022774	0.067494	-0.104933	0.000000	0.000000	3.000000	4.000000	0.000000
20059.917990	-0.104948	0.587037	0.026554	80.866920	58.872360	92.008270	-0.257526	0.000000	1.363358	0.000000	0.000000	0.000000	0.060860	0.137101	-0.213929	0.000000	0.000000	3.000000	4.000000	0.000000
20059.921324	-0.104948	0.587037	0.026554	80.866920	58.872360	92.008270	-0.257526	0.000000	1.363358	0.000000	0.000000	0.000000	0.000000	0.000004	-0.000000	0.000000	0.000000	3.000000	4.000000	0.000000
20059.924657	-0.104948	0.587037	0.026554	80.866920	58.872360	92.008270	-0.257526	0.000000	1.363358	0.000000	0.000000	0.000000	0.000000	0.000004	-0.000000	0.000000	0.000000	3.000000	4.000000	0.000000
20059.927990	-0.104948	0.587037	0.026554	80.870041	58.770309	91.897179	-0.247383	0.000000	1.327704	0.000000	0.000000	0.000000	0.000000	0.000004	-0.000000	0.000000	0.000000	3.000000	4.000000	0.000000
20059.931324	-0.104948	0.587037	0.026554	80.870041	58.770309	91.897179	-0.247383	0.000000	1.327704	0.000000	0.000000	0.000000	0.000000	0.000004	-0.000000	0.000000	0.000000	3.000000	4.000000	0.000000
20059.934657	-0.104890	0.587269	0.026176	80.870041	58.770309	91.897179	-0.247383	0.000000	1.327704	0.000000	0.000000	0.000000	0.017414	0.069603	-0.113487	0.000000	0.000000	3.000000	4.000000	0.000000
20059.937990	-0.104890	0.587269	0.026176	80.867653	58.691959	91.819031	-0.247383	0.000000	1.327704	0.000000	0.000000	0.000000	0.017414	0.069603	-0.113487	0.000000	0.000000	3.000000	4.000000	0.000000
20059.941324	-0.104890	0.587269	0.026176	80.867653	58.691959	91.819031	-0.247383	0.000000	1.327704	0.000000	0.000000	0.000000	0.017414	0.069603	-0.113487	0.000000	0.000000	3.000000	4.000000	0.000000
20059.944657	-0.104890	0.587269	0.026176	80.867653	58.691959	91.819031	-0.247383	0.000000	1.327704	0.000000	0.000000	0.000000	0.017414	0.069603	-0.113487	0.000000	0.000000	3.000000	4.000000	0.000000
20059.947990	-0.104726	0.587758	0.025422	80.866814	58.614292	91.737274	-0.244481	0.000000	1.308789	0.000000	0.000000	0.000000	0.049090	0.146895	-0.226233	0.000000	0.000000	3.000000	4.000000	0.000000
20059.951324	-0.104726	0.587758	0.025422	80.866814	58.614292	91.737274	-0.244481	0.000000	1.308789	0.000000	0.000000	0.000000	-0.000001	-0.000000	-0.000000	0.000000	0.000000	3.000000	4.000000	0.000000
20059.954657	-0.104726	0.587758	0.025422	80.866814	58.614292	91.737274	-0.244481	0.000000	1.308789	0.000000	0.000000	0.000000	-0.000001	-0.000000	-0.000000	0.000000	0.000000	3.000000	4.000000	0.000000
20059.957990	-0.104726	0.587758	0.025422	80.869911	58.509476	91.626137	-0.236299	0.000000	1.271084	0.000000	0.000000	0.000000	-0.000001	-0.000000	-0.000000	0.000000	0.000000	3.000000	4.000000	0.000000
20059.961324	-0.104726	0.587758	0.025422	80.869911	58.509476	91.626137	-0.236299	0.000000	1.271084	0.000000	0.000000	0.000000	-0.000001	-0.000000	-0.000000	0.000000	0.000000	3.000000	4.000000	0.000000
20059.964657	-0.104663	0.587997	0.025020	80.869911	58.509476	91.626137	-0.236299	0.000000	1.271084	0.000000	0.000000	0.000000	0.018971	0.071631	-0.120564	0.000000	0.000000	3.000000	4.000000	0.000000
20059.967990	-0.104663	0.587997	0.025020	80.883873	58.410507	91.511650	-0.236299	0.000000	1.271084	0.000000	0.000000	0.000000	0.018971	0.071631	-0.120564	0.000000	0.000000	3.000000	4.000000	0.000000
20059.971324	-0.104663	0.587997	0.025020	80.883873	58.410507	91.511650	-0.236299	0.000000	1.271084	0.000000	0.000000	0.000000	0.018971	0.071631	-0.120564	0.000000	0.000000	3.000000	4.000000	0.000000
20059.974657	-0.104663	0.587997	0.025020	80.883873	58.410507	91.511650	-0.236299	0.000000	1.271084	0.000000	0.000000	0.000000	0.018971	0.071631	-0.120564	0.000000	0.000000	3.000000	4.000000	0.000000
20059.977990	-0.104538	0.588519	0.024225	80.902275	58.265926	91.344803	-0.233137	0.000000	1.250990	0.000000	0.000000	0.000000	0.037423	0.156535	-0.238572	0.000000	0.000000	3.000000	4.000000	0.000000
20059.981324	-0.104538	0.588519	0.024225	80.902275	58.265926	91.344803	-0.233137	0.000000	1.250990	0.000000	0.000000	0.000000	-0.000000	0.000001	0.000000	0.000000	0.000000	3.000000	4.000000	0.000000
20059.984657	-0.104538	0.588519	0.024225	80.902275	58.265926	91.344803	-0.233137	0.000000	1.250990	0.000000	0.000000	0.000000	-0.000000	0.000001	0.000000	0.000000	0.000000	3.000000	4.000000	0.000000
20059.987990	-0.104538	0.588519	0.024225	80.931519	58.129063	91.173775	-0.226900	0.000000	1.211228	0.000000	0.000000	0.000000	-0.000000	0.000001	0.000000	0.000000	0.000000	3.000000	4.000000	0.000000
20059.991324	-0.104538	0.588519	0.024225	80.931519	58.129063	91.173775	-0.226900	0.000000	1.211228	0.000000	0.000000	0.000000	-0.000000	0.000001	0.000000	0.000000	0.000000	3.000000	4.000000	0.000000
20059.994657	-0.104459	0.588794	0.023859	80.931519	58.129063	91.173775	-0.226900	0.000000	1.211228	0.000000	0.000000	0.000000	0.023799	0.082472	-0.109604	0.000000	0.000000	3.000000	4.000000	0.000000
20059.997990	-0.104459	0.588794	0.023859	80.961906	57.952545	90.956764	-0.226900	0.000000	1.211228	0.000000	0.000000	0.000000	0.023799	0.082472	-0.109604	0.000000	0.000000	3.000000	4.000000	0.000000
20060.001324	-0.104459	0.588794	0.023859	80.961906	57.952545	90.956764	-0.226900	0.000000	1.211228	0.000000	0.000000	0.000000	0.023799	0.082472	-0.109604	0.000000	0.000000	3.000000	4.000000	0.000000
20060.004657	-0.104459	0.588794	0.023859	80.961906	57.952545	90.956764	-0.226900	0.000000	1.211228	0.000000	0.000000	0.000000	0.023799	0.082472	-0.109604	0.000000	0.000000	3.000000	4.000000	0.000000
20060.007990	-0.104254	0.589342	0.023138	80.991585	57.795345	90.760902	-0.222934	0.000000	1.192960	0.000000	0.000000	0.000000	0.061323	0.164486	-0.216426	0.000000	0.000000	3.000000	4.000000	0.000000
20060.011324	-0.104254	0.589342	0.023138	80.991585	57.795345	90.760902	-0.222934	0.000000	1.192960	0.000000	0.000000	0.000000	0.000001	-0.000005	-0.000000	0.000000	0.000000	3.000000	4.000000	0.000000
20060.014657	-0.104254	0.589342	0.023138	80.991585	57.795345	90.760902	-0.222934	0.000000	1.192960	0.000000	0.000000	0.000000	0.000001	-0.000005	-0.000000	0.000000	0.000000	3.000000	4.000000	0.000000
20060.017990	-0.104254	0.589342	0.023138	81.020134	57.618389	90.545059	-0.212713	0.000000	1.156889	0.000000	0.000000	0.000000	0.000001	-0.000005	-0.000000	0.000000	0.000000	3.000000	4.000000	0.000000
20060.021324	-0.104254	0.589342	0.023138	81.020134	57.618389	90.545059	-0.212713	0.000000	1.156889	0.000000	0.000000	0.000000	0.000001	-0.000005	-0.000000	0.000000	0.000000	3.000000	4.000000	0.000000
20060.024657	-0.104156	0.589634	0.022793	81.020134	57.618389	90.545059	-0.212713	0.000000	1.156889	0.000000	0.000000	0.000000	0.029621	0.087666	-0.103496	0.000000	0.000000	3.000000	4.000000	0.000000
20060.027990	-0.104156	0.589634	0.022793	81.051331	57.453720	90.342896	-0.212713	0.000000	1.156889	0.000000	0.000000	0.000000	0.029621	0.087666	-0.103496	0.000000	0.000000	3.000000	4.000000	0.000000
20060.031324	-0.104156	0.589634	0.022793	81.051331	57.453720	90.342896	-0.212713	0.000000	1.156889	0.000000	0.000000	0.000000	0.029621	0.087666	-0.103496	0.000000	0.000000	3.000000	4.000000	0.000000
20060.034657	-0.104156	0.589634	0.022793	81.051331	57.453720	90.342896	-0.212713	0.000000	1.156889	0.000000	0.000000	0.000000	0.029621	0.087666	-0.103496	0.000000	0.000000	3.000000	4.000000	0.000000
20060.037990	-0.104009	0.590209	0.022115	81.086258	57.261955	90.108711	-0.207777	0.000000	1.139640	0.000000	0.000000	0.000000	0.044096	0.172534	-0.203218	0.000000	0.000000	3.000000	4.000000	0.000000
20060.041324	-0.104009	0.590209	0.022115	81.086258	57.261955	90.108711	-0.207777	0.000000	1.139640	0.000000	0.000000	0.000000	0.000001	-0.000003	0.000000	0.000000	0.000000	3.000000	4.000000	0.000000
20060.044657	-0.104009	0.590209	0.022115	81.086258	57.261955	90.108711	-0.207777	0.000000	1.139640	0.000000	0.000000	0.000000	0.000001	-0.000003	0.000000	0.000000	0.000000	3.000000	4.000000	0.000000
20060.047990	-0.104009	0.590209	0.022115	81.119423	57.070866	89.876801	-0.200427	0.000000	1.105770	0.000000	0.000000	0.000000	0.000001	-0.000003	0.000000	0.000000	0.000000	3.000000	4.000000	0.000000
20060.051324	-0.104009	0.590209	0.022115	81.119423	57.070866	89.876801	-0.200427	0.000000	1.105770	0.000000	0.000000	0.000000	0.000001	-0.000003	0.000000	0.000000	0.000000	3.000000	4.000000	0.000000
20060.054657	-0.103937	0.590492	0.021788	81.119423	57.070866	89.876801	-0.200427	0.000000	1.105770	0.000000	0.000000	0.000000	0.021317	0.084866	-0.098233	0.000000	0.000000	3.000000	4.000000	0.000000
20060.057990	-0.103937	0.590492	0.021788	81.136169	56.902893	89.683723	-0.200427	0.000000	1.105770	0.000000	0.000000	0.000000	0.021317	0.084866	-0.098233	0.000000	0.000000	3.000000	4.000000	0.000000
20060.061324	-0.103937	0.590492	0.021788	81.136169	56.902893	89.683723	-0.200427	0.000000	1.105770	0.000000	0.000000	0.000000	0.021317	0.084866	-0.098233	0.000000	0.000000	3.000000	4.000000	0.000000
20060.064657	-0.103937	0.590492	0.021788	81.136169	56.902893	89.683723	-0.200427	0.000000	1.105770	0.000000	0.000000	0.000000	0.021317	0.084866	-0.098233	0.000000	0.000000	3.000000	4.000000	0.000000
20060.067990	-0.103805	0.591041	0.021179	81.146294	56.744225	89.506210	-0.196875	0.000000	1.089398	0.000000	0.000000	0.000000	0.039656	0.164631	-0.182751	0.000000	0.000000	3.000000	4.000000	0.000000
20060.071324	-0.103805	0.591041	0.021179	81.146294	56.744225	89.506210	-0.196875	0.000000	1.089398	0.000000	0.000000	0.000000	-0.000001	-0.000003	-0.000000	0.000000	0.000000	3.000000	4.000000	0.000000
20060.074657	-0.103805	0.591041	0.021179	81.146294	56.744225	89.506210	-0.196875	0.000000	1.089398	0.000000	0.000000	0.000000	-0.000001	-0.000003	-0.000000	0.000000	0.000000	3.000000	4.000000	0.000000
20060.077990	-0.103805	0.591041	0.021179	81.153091	56.590233	89.336525	-0.190265	0.000000	1.058940	0.000000	0.000000	0.000000	-0.000001	-0.000003	-0.000000	0.000000	0.000000	3.000000	4.000000	0.000000
20060.081324	-0.103805	0.591041	0.021179	81.153091	56.590233	89.336525	-0.190265	0.000000	1.058940	0.000000	0.000000	0.000000	-0.000001	-0.000003	-0.000000	0.000000	0.000000	3.000000	4.000000	0.000000
20060.084657	-0.103739	0.591315	0.020874	81.153091	56.590233	89.336525	-0.190265	0.000000	1.058940	0.000000	0.000000	0.000000	0.019846	0.082138	-0.091459	0.000000	0.000000	3.000000	4.000000	0.000000
20060.087990	-0.103739	0.591315	0.020874	81.159821	56.433266	89.166580	-0.190265	0.000000	1.058940	0.000000	0.000000	0.000000	0.019846	0.082138	-0.091459	0.000000	0.000000	3.000000	4.000000	0.000000
20060.091324	-0.103739	0.591315	0.020874	81.159821	56.433266	89.166580	-0.190265	0.000000	1.058940	0.000000	0.000000	0.000000	0.019846	0.082138	-0.091459	0.000000	0.000000	3.000000	4.000000	0.000000
20060.094657	-0.103739	0.591315	0.020874	81.159821	56.433266	89.166580	-0.190265	0.000000	1.058940	0.000000	0.000000	0.000000	0.019846	0.082138	-0.091459	0.000000	0.000000	3.000000	4.000000	0.000000
20060.097990	-0.103690	0.591838	0.020318	81.168137	56.270733	88.992249	-0.186957	0.000000	1.043697	0.000000	0.000000	0.000000	0.014799	0.156912	-0.166650	0.000000	0.000000	3.000000	4.000000	0.000000
20060.101324	-0.103690	0.591838	0.020318	81.168137	56.270733	88.992249	-0.186957	0.000000	1.043697	0.000000	0.000000	0.000000	0.000000	0.000003	0.000000	0.000000	0.000000	3.000000	4.000000	0.000000
20060.104657	-0.103690	0.591838	0.020318	81.168137	56.270733	88.992249	-0.186957	0.000000	1.043697	0.000000	0.000000	0.000000	0.000000	0.000003	0.000000	0.000000	0.000000	3.000000	4.000000	0.000000
20060.107990	-0.103690	0.591838	0.020318	81.175148	56.091778	88.798538	-0.184491	0.000000	1.015922	0.000000	0.000000	0.000000	0.000000	0.000003	0.000000	0.000000	0.000000	3.000000	4.000000	0.000000
20060.111324	-0.103690	0.591838	0.020318	81.175148	56.091778	88.798538	-0.184491	0.000000	1.015922	0.000000	0.000000	0.000000	0.000000	0.000003	0.000000	0.000000	0.000000	3.000000	4.000000	0.000000
20060.114657	-0.103665	0.592106	0.020094	81.175148	56.091778	88.798538	-0.184491	0.000000	1.015922	0.000000	0.000000	0.000000	0.007526	0.080478	-0.067429	0.000000	0.000000	3.000000	4.000000	0.000000
20060.117990	-0.103665	0.592106	0.020094	81.172409	55.928635	88.630058	-0.184491	0.000000	1.015922	0.000000	0.000000	0.000000	0.007526	0.080478	-0.067429	0.000000	0.000000	3.000000	4.000000	0.000000
20060.121324	-0.103665	0.592106	0.020094	81.172409	55.928635	88.630058	-0.184491	0.000000	1.015922	0.000000	0.000000	0.000000	0.007526	0.080478	-0.067429	0.000000	0.000000	3.000000	4.000000	0.000000
20060.124657	-0.103665	0.592106	0.020094	81.172409	55.928635	88.630058	-0.184491	0.000000	1.015922	0.000000	0.000000	0.000000	0.007526	0.080478	-0.067429	0.000000	0.000000	3.000000	4.000000	0.000000
20060.127990	-0.103623	0.592653	0.019683	81.165154	55.755043	88.459297	-0.183237	0.000000	1.004683	0.000000	0.000000	0.000000	0.012545	0.164056	-0.123248	0.000000	0.000000	3.000000	4.000000	0.000000
20060.131324	-0.103623	0.592653	0.019683	81.165154	55.755043	88.459297	-0.183237	0.000000	1.004683	0.000000	0.000000	0.000000	0.000001	-0.000006	0.000000	0.000000	0.000000	3.000000	4.000000	0.000000
20060.134657	-0.103623	0.592653	0.019683	81.165154	55.755043	88.459297	-0.183237	0.000000	1.004683	0.000000	0.000000	0.000000	0.000001	-0.000006	0.000000	0.000000	0.000000	3.000000	4.000000	0.000000
20060.137990	-0.103623	0.592653	0.019683	81.162224	55.592148	88.291061	-0.181146	0.000000	0.984142	0.000000	0.000000	0.000000	0.000001	-0.000006	0.000000	0.000000	0.000000	3.000000	4.000000	0.000000
20060.141324	-0.103623	0.592653	0.019683	81.162224	55.592148	88.291061	-0.181146	0.000000	0.984142	0.000000	0.000000	0.000000	0.000001	-0.000006	0.000000	0.000000	0.000000	3.000000	4.000000	0.000000
20060.144657	-0.103580	0.592913	0.019486	81.162224	55.592148	88.291061	-0.181146	0.000000	0.984142	0.000000	0.000000	0.000000	0.012851	0.077942	-0.059132	0.000000	0.000000	3.000000	4.000000	0.000000
20060.147990	-0.103580	0.592913	0.019486	81.166176	55.399620	88.082436	-0.181146	0.000000	0.984142	0.000000	0.000000	0.000000	0.012851	0.077942	-0.059132	0.000000	0.000000	3.000000	4.000000	0.000000
20060.151324	-0.103580	0.592913	0.019486	81.166176	55.399620	88.082436	-0.181146	0.000000	0.984142	0.000000	0.000000	0.000000	0.012851	0.077942	-0.059132	0.000000	0.000000	3.000000	4.000000	0.000000
20060.154657	-0.103580	0.592913	0.019486	81.166176	55.399620	88.082436	-0.181146	0.000000	0.984142	0.000000	0.000000	0.000000	0.012851	0.077942	-0.059132	0.000000	0.000000	3.000000	4.000000	0.000000
20060.157990	-0.103498	0.593451	0.019107	81.176056	55.217037	87.879280	-0.179004	0.000000	0.974287	0.000000	0.000000	0.000000	0.024688	0.161368	-0.113613	0.000000	0.000000	3.000000	4.000000	0.000000
20060.161324	-0.103498	0.593451	0.019107	81.176056	55.217037	87.879280	-0.179004	0.000000	0.974287	0.000000	0.000000	0.000000	0.024688	0.161368	-0.113613	0.000000	0.000000	3.000000	4.000000	0.000000
20060.164657	-0.103498	0.593451	0.019107	81.176056	55.217037	87.879280	-0.179004	0.000000	0.974287	0.000000	0.000000	0.000000	0.024688	0.161368	-0.113613	0.000000	0.000000	3.000000	4.000000	0.000000
20060.167990	-0.103498	0.593451	0.019107	81.195984	54.995358	87.625870	-0.174890	0.000000	0.955351	0.000000	0.000000	0.000000	0.024688	0.161368	-0.113613	0.000000	0.000000	3.000000	4.000000	0.000000
20060.171324	-0.103463	0.593721	0.018949	81.195984	54.995358	87.625870	-0.174890	0.000000	0.955351	0.000000	0.000000	0.000000	0.010325	0.081140	-0.047520	0.000000	0.000000	3.000000	4.000000	0.000000
20060.174657	-0.103463	0.593721	0.018949	81.195984	54.995358	87.625870	-0.174890	0.000000	0.955351	0.000000	0.000000	0.000000	0.010325	0.081140	-0.047520	0.000000	0.000000	3.000000	4.000000	0.000000
20060.177990	-0.103463	0.593721	0.018949	81.221840	54.785179	87.376793	-0.173169	0.000000	0.947431	0.000000	0.000000	0.000000	0.010325	0.081140	-0.047520	0.000000	0.000000	3.000000	4.000000	0.000000
20060.181324	-0.103463	0.593721	0.018949	81.221840	54.785179	87.376793	-0.173169	0.000000	0.947431	0.000000	0.000000	0.000000	0.010325	0.081140	-0.047520	0.000000	0.000000	3.000000	4.000000	0.000000
20060.184657	-0.103398	0.593980	0.018756	81.221840	54.785179	87.376793	-0.173169	0.000000	0.947431	0.000000	0.000000	0.000000	0.019666	0.077705	-0.057837	0.000000	0.000000	3.000000	4.000000	0.000000
20060.187990	-0.103398	0.593980	0.018756	81.257286	54.552959	87.107010	-0.173169	0.000000	0.947431	0.000000	0.000000	0.000000	0.019666	0.077705	-0.057837	0.000000	0.000000	3.000000	4.000000	0.000000
20060.191324	-0.103398	0.593980	0.018756	81.257286	54.552959	87.107010	-0.173169	0.000000	0.947431	0.000000	0.000000	0.000000	0.019666	0.077705	-0.057837	0.000000	0.000000	3.000000	4.000000	0.000000
20060.194657	-0.103398	0.593980	0.018756	81.257286	54.552959	87.107010	-0.173169	0.000000	0.947431	0.000000	0.000000	0.000000	0.019666	0.077705	-0.057837	0.000000	0.000000	3.000000	4.000000	0.000000
20060.197990	-0.103289	0.594498	0.018365	81.298981	54.309093	86.816628	-0.169891	0.000000	0.937792	0.000000	0.000000	0.000000	0.032569	0.155229	-0.117281	0.000000	0.000000	3.000000	4.000000	0.000000
20060.201324	-0.103289	0.594498	0.018365	81.298981	54.309093	86.816628	-0.169891	0.000000	0.937792	0.000000	0.000000	0.000000	0.032569	0.155229	-0.117281	0.000000	0.000000	3.000000	4.000000	0.000000
20060.204657	-0.103289	0.594498	0.018365	81.298981	54.309093	86.816628	-0.169891	0.000000	0.937792	0.000000	0.000000	0.000000	0.032569	0.155229	-0.117281	0.000000	0.000000	3.000000	4.000000	0.000000
20060.207990	-0.103289	0.594498	0.018365	81.324745	54.069160	86.570709	-0.164463	0.000000	0.918245	0.000000	0.000000	0.000000	0.032569	0.155229	-0.117281	0.000000	0.000000	3.000000	4.000000	0.000000
20060.211324	-0.103246	0.594756	0.018167	81.324745	54.069160	86.570709	-0.164463	0.000000	0.918245	0.000000	0.000000	0.000000	0.012911	0.077546	-0.059442	0.000000	0.000000	3.000000	4.000000	0.000000
20060.214657	-0.103246	0.594756	0.018167	81.324745	54.069160	86.570709	-0.164463	0.000000	0.918245	0.000000	0.000000	0.000000	0.012911	0.077546	-0.059442	0.000000	0.000000	3.000000	4.000000	0.000000
20060.217990	-0.103246	0.594756	0.018167	81.340385	53.868557	86.463028	-0.162311	0.000000	0.908338	0.000000	0.000000	0.000000	0.012911	0.077546	-0.059442	0.000000	0.000000	3.000000	4.000000	0.000000
20060.221324	-0.103246	0.594756	0.018167	81.340385	53.868557	86.463028	-0.162311	0.000000	0.908338	0.000000	0.000000	0.000000	0.012911	0.077546	-0.059442	0.000000	0.000000	3.000000	4.000000	0.000000
20060.224657	-0.103212	0.595026	0.018008	81.340385	53.868557	86.463028	-0.162311	0.000000	0.908338	0.000000	0.000000	0.000000	0.010369	0.080872	-0.047743	0.000000	0.000000	3.000000	4.000000	0.000000
20060.227990	-0.103212	0.595026	0.018008	81.359138	53.663460	86.321121	-0.162311	0.000000	0.908338	0.000000	0.000000	0.000000	0.010369	0.080872	-0.047743	0.000000	0.000000	3.000000	4.000000	0.000000
20060.231324	-0.103212	0.595026	0.018008	81.359138	53.663460	86.321121	-0.162311	0.000000	0.908338	0.000000	0.000000	0.000000	0.010369	0.080872	-0.047743	0.000000	0.000000	3.000000	4.000000	0.000000
20060.234657	-0.103212	0.595026	0.018008	81.359138	53.663460	86.321121	-0.162311	0.000000	0.908338	0.000000	0.000000	0.000000	0.010369	0.080872	-0.047743	0.000000	0.000000	3.000000	4.000000	0.000000
20060.237990	-0.103116	0.595546	0.017678	81.394104	53.399761	86.026161	-0.160583	0.000000	0.900381	0.000000	0.000000	0.000000	0.028567	0.155927	-0.098915	0.000000	0.000000	3.000000	4.000000	0.000000
20060.241324	-0.103116	0.595546	0.017678	81.394104	53.399761	86.026161	-0.160583	0.000000	0.900381	0.000000	0.000000	0.000000	0.028567	0.155927	-0.098915	0.000000	0.000000	3.000000	4.000000	0.000000
20060.244657	-0.103116	0.595546	0.017678	81.394104	53.399761	86.026161	-0.160583	0.000000	0.900381	0.000000	0.000000	0.000000	0.028567	0.155927	-0.098915	0.000000	0.000000	3.000000	4.000000	0.000000
20060.247990	-0.103116	0.595546	0.017678	81.437256	53.156616	85.734886	-0.155822	0.000000	0.883895	0.000000	0.000000	0.000000	0.028567	0.155927	-0.098915	0.000000	0.000000	3.000000	4.000000	0.000000
20060.251324	-0.103061	0.595788	0.017531	81.437256	53.156616	85.734886	-0.155822	0.000000	0.883895	0.000000	0.000000	0.000000	0.016673	0.072785	-0.044188	0.000000	0.000000	3.000000	4.000000	0.000000
20060.254657	-0.103061	0.595788	0.017531	81.437256	53.156616	85.734886	-0.155822	0.000000	0.883895	0.000000	0.000000	0.000000	0.016673	0.072785	-0.044188	0.000000	0.000000	3.000000	4.000000	0.000000
20060.257990	-0.103061	0.595788	0.017531	81.476662	52.880314	85.412010	-0.153043	0.000000	0.876530	0.000000	0.000000	0.000000	0.016673	0.072785	-0.044188	0.000000	0.000000	3.000000	4.000000	0.000000
20060.261324	-0.103061	0.595788	0.017531	81.476662	52.880314	85.412010	-0.153043	0.000000	0.876530	0.000000	0.000000	0.000000	0.016673	0.072785	-0.044188	0.000000	0.000000	3.000000	4.000000	0.000000
20060.264657	-0.103010	0.596023	0.017406	81.476662	52.880314	85.412010	-0.153043	0.000000	0.876530	0.000000	0.000000	0.000000	0.015162	0.070504	-0.037245	0.000000	0.000000	3.000000	4.000000	0.000000
20060.267990	-0.103010	0.596023	0.017406	81.513046	52.645473	85.135338	-0.153043	0.000000	0.876530	0.000000	0.000000	0.000000	0.015162	0.070504	-0.037245	0.000000	0.000000	3.000000	4.000000	0.000000
20060.271324	-0.103010	0.596023	0.017406	81.513046	52.645473	85.135338	-0.153043	0.000000	0.876530	0.000000	0.000000	0.000000	0.015162	0.070504	-0.037245	0.000000	0.000000	3.000000	4.000000	0.000000
20060.274657	-0.103010	0.596023	0.017406	81.513046	52.645473	85.135338	-0.153043	0.000000	0.876530	0.000000	0.000000	0.000000	0.015162	0.070504	-0.037245	0.000000	0.000000	3.000000	4.000000	0.000000
20060.277990	-0.102937	0.596485	0.017176	81.546204	52.412796	84.874680	-0.150516	0.000000	0.870323	0.000000	0.000000	0.000000	0.022066	0.138608	-0.069079	0.000000	0.000000	3.000000	4.000000	0.000000
20060.281324	-0.102937	0.596485	0.017176	81.546204	52.412796	84.874680	-0.150516	0.000000	0.870323	0.000000	0.000000	0.000000	0.022066	0.138608	-0.069079	0.000000	0.000000	3.000000	4.000000	0.000000
20060.284657	-0.102937	0.596485	0.017176	81.546204	52.412796	84.874680	-0.150516	0.000000	0.870323	0.000000	0.000000	0.000000	0.022066	0.138608	-0.069079	0.000000	0.000000	3.000000	4.000000	0.000000
20060.287990	-0.102937	0.596485	0.017176	81.568436	52.243759	84.695450	-0.146838	0.000000	0.858809	0.000000	0.000000	0.000000	0.022066	0.138608	-0.069079	0.000000	0.000000	3.000000	4.000000	0.000000
20060.291324	-0.102896	0.596705	0.017098	81.568436	52.243759	84.695450	-0.146838	0.000000	0.858809	0.000000	0.000000	0.000000	0.012144	0.065891	-0.023379	0.000000	0.000000	3.000000	4.000000	0.000000
20060.294657	-0.102896	0.596705	0.017098	81.568436	52.243759	84.695450	-0.146838	0.000000	0.858809	0.000000	0.000000	0.000000	0.012144	0.065891	-0.023379	0.000000	0.000000	3.000000	4.000000	0.000000
20060.297990	-0.102896	0.596705	0.017098	81.579437	52.130329	84.594688	-0.144814	0.000000	0.854913	0.000000	0.000000	0.000000	0.012144	0.065891	-0.023379	0.000000	0.000000	3.000000	4.000000	0.000000
20060.301324	-0.102896	0.596705	0.017098	81.579437	52.130329	84.594688	-0.144814	0.000000	0.854913	0.000000	0.000000	0.000000	0.012144	0.065891	-0.023379	0.000000	0.000000	3.000000	4.000000	0.000000
20060.304657	-0.102876	0.596879	0.017007	81.579437	52.130329	84.594688	-0.144814	0.000000	0.854913	0.000000	0.000000	0.000000	0.005942	0.052220	-0.027385	0.000000	0.000000	3.000000	4.000000	0.000000
20060.307990	-0.102876	0.596879	0.017007	81.585876	52.088024	84.565117	-0.144814	0.000000	0.854913	0.000000	0.000000	0.000000	0.005942	0.052220	-0.027385	0.000000	0.000000	3.000000	4.000000	0.000000
20060.311324	-0.102876	0.596879	0.017007	81.585876	52.088024	84.565117	-0.144814	0.000000	0.854913	0.000000	0.000000	0.000000	0.005942	0.052220	-0.027385	0.000000	0.000000	3.000000	4.000000	0.000000
20060.314657	-0.102876	0.596879	0.017007	81.585876	52.088024	84.565117	-0.144814	0.000000	0.854913	0.000000	0.000000	0.000000	0.005942	0.052220	-0.027385	0.000000	0.000000	3.000000	4.000000	0.000000
20060.317990	-0.102835	0.597181	0.016816	81.592957	52.094296	84.569252	-0.143823	0.000000	0.850349	0.000000	0.000000	0.000000	0.012437	0.090735	-0.057328	0.000000	0.000000	3.000000	4.000000	0.000000
20060.321324	-0.102835	0.597181	0.016816	81.592957	52.094296	84.569252	-0.143823	0.000000	0.850349	0.000000	0.000000	0.000000	0.012437	0.090735	-0.057328	0.000000	0.000000	3.000000	4.000000	0.000000
20060.324657	-0.102835	0.597181	0.016816	81.592957	52.094296	84.569252	-0.143823	0.000000	0.850349	0.000000	0.000000	0.000000	0.012437	0.090735	-0.057328	0.000000	0.000000	3.000000	4.000000	0.000000
20060.327990	-0.102835	0.597181	0.016816	81.605339	52.127430	84.597191	-0.141751	0.000000	0.840794	0.000000	0.000000	0.000000	0.012437	0.090735	-0.057328	0.000000	0.000000	3.000000	4.000000	0.000000
20060.331324	-0.102823	0.597295	0.016763	81.605339	52.127430	84.597191	-0.141751	0.000000	0.840794	0.000000	0.000000	0.000000	0.003463	0.034044	-0.015960	0.000000	0.000000	3.000000	4.000000	0.000000
20060.334657	-0.102823	0.597295	0.016763	81.605339	52.127430	84.597191	-0.141751	0.000000	0.840794	0.000000	0.000000	0.000000	0.003463	0.034044	-0.015960	0.000000	0.000000	3.000000	4.000000	0.000000
20060.337990	-0.102823	0.597295	0.016763	81.619110	52.179710	84.644485	-0.141174	0.000000	0.838134	0.000000	0.000000	0.000000	0.003463	0.034044	-0.015960	0.000000	0.000000	3.000000	4.000000	0.000000
20060.341324	-0.102823	0.597295	0.016763	81.619110	52.179710	84.644485	-0.141174	0.000000	0.838134	0.000000	0.000000	0.000000	0.003463	0.034044	-0.015960	0.000000	0.000000	3.000000	4.000000	0.000000
20060.344657	-0.102808	0.597389	0.016694	81.619110	52.179710	84.644485	-0.141174	0.000000	0.838134	0.000000	0.000000	0.000000	0.004494	0.028325	-0.020711	0.000000	0.000000	3.000000	4.000000	0.000000
20060.347990	-0.102808	0.597389	0.016694	81.633438	52.236305	84.688484	-0.141174	0.000000	0.838134	0.000000	0.000000	0.000000	0.004494	0.028325	-0.020711	0.000000	0.000000	3.000000	4.000000	0.000000
20060.351324	-0.102808	0.597389	0.016694	81.633438	52.236305	84.688484	-0.141174	0.000000	0.838134	0.000000	0.000000	0.000000	0.004494	0.028325	-0.020711	0.000000	0.000000	3.000000	4.000000	0.000000
20060.354657	-0.102808	0.597389	0.016694	81.633438	52.236305	84.688484	-0.141174	0.000000	0.838134	0.000000	0.000000	0.000000	0.004494	0.028325	-0.020711	0.000000	0.000000	3.000000	4.000000	0.000000
20060.357990	-0.102747	0.597510	0.016627	81.646286	52.265465	84.710640	-0.140425	0.000000	0.834682	0.000000	0.000000	0.000000	0.018476	0.036255	-0.020036	0.000000	0.000000	3.000000	4.000000	0.000000
20060.361324	-0.102747	0.597510	0.016627	81.646286	52.265465	84.710640	-0.140425	0.000000	0.834682	0.000000	0.000000	0.000000	0.018476	0.036255	-0.020036	0.000000	0.000000	3.000000	4.000000	0.000000
20060.364657	-0.102747	0.597510	0.016627	81.646286	52.265465	84.710640	-0.140425	0.000000	0.834682	0.000000	0.000000	0.000000	0.018476	0.036255	-0.020036	0.000000	0.000000	3.000000	4.000000	0.000000
20060.367990	-0.102747	0.597510	0.016627	81.661507	52.263912	84.696938	-0.137346	0.000000	0.831343	0.000000	0.000000	0.000000	0.018476	0.036255	-0.020036	0.000000	0.000000	3.000000	4.000000	0.000000
20060.371324	-0.102718	0.597544	0.016601	81.661507	52.263912	84.696938	-0.137346	0.000000	0.831343	0.000000	0.000000	0.000000	0.008751	0.010173	-0.007774	0.000000	0.000000	3.000000	4.000000	0.000000
20060.374657	-0.102718	0.597544	0.016601	81.661507	52.263912	84.696938	-0.137346	0.000000	0.831343	0.000000	0.000000	0.000000	0.008751	0.010173	-0.007774	0.000000	0.000000	3.000000	4.000000	0.000000
20060.377990	-0.102718	0.597544	0.016601	81.676781	52.225529	84.647896	-0.135887	0.000000	0.830047	0.000000	0.000000	0.000000	0.008751	0.010173	-0.007774	0.000000	0.000000	3.000000	4.000000	0.000000
20060.381324	-0.102676	0.597563	0.016626	81.676781	52.225529	84.647896	-0.135887	0.000000	0.830047	0.000000	0.000000	0.000000	0.012467	0.005711	0.007667	0.000000	0.000000	3.000000	4.000000	0.000000
20060.384657	-0.102676	0.597563	0.016626	81.676781	52.225529	84.647896	-0.135887	0.000000	0.830047	0.000000	0.000000	0.000000	0.012467	0.005711	0.007667	0.000000	0.000000	3.000000	4.000000	0.000000
20060.387990	-0.102676	0.597563	0.016626	81.689789	52.178276	84.588982	-0.133809	0.000000	0.831325	0.000000	0.000000	0.000000	0.012467	0.005711	0.007667	0.000000	0.000000	3.000000	4.000000	0.000000
20060.391324	-0.102676	0.597563	0.016626	81.689789	52.178276	84.588982	-0.133809	0.000000	0.831325	0.000000	0.000000	0.000000	0.012467	0.005711	0.007667	0.000000	0.000000	3.000000	4.000000	0.000000
20060.394657	-0.102657	0.597582	0.016647	81.689789	52.178276	84.588982	-0.133809	0.000000	0.831325	0.000000	0.000000	0.000000	0.005721	0.005720	0.006203	0.000000	0.000000	3.000000	4.000000	0.000000
20060.397990	-0.102657	0.597582	0.016647	81.704094	52.150116	84.549362	-0.133809	0.000000	0.831325	0.000000	0.000000	0.000000	0.005721	0.005720	0.006203	0.000000	0.000000	3.000000	4.000000	0.000000
20060.401324	-0.102657	0.597582	0.016647	81.704094	52.150116	84.549362	-0.133809	0.000000	0.831325	0.000000	0.000000	0.000000	0.005721	0.005720	0.006203	0.000000	0.000000	3.000000	4.000000	0.000000
20060.404657	-0.102657	0.597582	0.016647	81.704094	52.150116	84.549362	-0.133809	0.000000	0.831325	0.000000	0.000000	0.000000	0.005721	0.005720	0.006203	0.000000	0.000000	3.000000	4.000000	0.000000
20060.407990	-0.102555	0.597567	0.016718	81.713684	52.135830	84.525581	-0.132855	0.000000	0.832359	0.000000	0.000000	0.000000	0.030715	-0.004470	0.021286	0.000000	0.000000	3.000000	4.000000	0.000000
20060.411324	-0.102555	0.597567	0.016718	81.713684	52.135830	84.525581	-0.132855	0.000000	0.832359	0.000000	0.000000	0.000000	0.030715	-0.004470	0.021286	0.000000	0.000000	3.000000	4.000000	0.000000
20060.414657	-0.102555	0.597567	0.016718	81.713684	52.135830	84.525581	-0.132855	0.000000	0.832359	0.000000	0.000000	0.000000	0.030715	-0.004470	0.021286	0.000000	0.000000	3.000000	4.000000	0.000000
20060.417990	-0.102555	0.597567	0.016718	81.716866	52.136497	84.522949	-0.127736	0.000000	0.835906	0.000000	0.000000	0.000000	0.030715	-0.004470	0.021286	0.000000	0.000000	3.000000	4.000000	0.000000
20060.421324	-0.102497	0.597552	0.016779	81.716866	52.136497	84.522949	-0.127736	0.000000	0.835906	0.000000	0.000000	0.000000	0.017223	-0.004468	0.018360	0.000000	0.000000	3.000000	4.000000	0.000000
20060.424657	-0.102497	0.597552	0.016779	81.716866	52.136497	84.522949	-0.127736	0.000000	0.835906	0.000000	0.000000	0.000000	0.017223	-0.004468	0.018360	0.000000	0.000000	3.000000	4.000000	0.000000
20060.427990	-0.102497	0.597552	0.016779	81.722984	52.155514	84.534599	-0.124866	0.000000	0.838966	0.000000	0.000000	0.000000	0.017223	-0.004468	0.018360	0.000000	0.000000	3.000000	4.000000	0.000000
20060.431324	-0.102497	0.597552	0.016779	81.722984	52.155514	84.534599	-0.124866	0.000000	0.838966	0.000000	0.000000	0.000000	0.017223	-0.004468	0.018360	0.000000	0.000000	3.000000	4.000000	0.000000
20060.434657	-0.102409	0.597526	0.016806	81.722984	52.155514	84.534599	-0.124866	0.000000	0.838966	0.000000	0.000000	0.000000	0.026514	-0.007944	0.008084	0.000000	0.000000	3.000000	4.000000	0.000000
20060.437990	-0.102409	0.597526	0.016806	81.727753	52.155140	84.526665	-0.124866	0.000000	0.838966	0.000000	0.000000	0.000000	0.026514	-0.007944	0.008084	0.000000	0.000000	3.000000	4.000000	0.000000
20060.441324	-0.102409	0.597526	0.016806	81.727753	52.155140	84.526665	-0.124866	0.000000	0.838966	0.000000	0.000000	0.000000	0.026514	-0.007944	0.008084	0.000000	0.000000	3.000000	4.000000	0.000000
20060.444657	-0.102409	0.597526	0.016806	81.727753	52.155140	84.526665	-0.124866	0.000000	0.838966	0.000000	0.000000	0.000000	0.026514	-0.007944	0.008084	0.000000	0.000000	3.000000	4.000000	0.000000
20060.447990	-0.102206	0.597470	0.016956	81.743431	52.154285	84.506393	-0.120447	0.000000	0.840314	0.000000	0.000000	0.000000	0.060995	-0.016924	0.044778	0.000000	0.000000	3.000000	4.000000	0.000000
20060.451324	-0.102206	0.597470	0.016956	81.743431	52.154285	84.506393	-0.120447	0.000000	0.840314	0.000000	0.000000	0.000000	0.060995	-0.016924	0.044778	0.000000	0.000000	3.000000	4.000000	0.000000
20060.454657	-0.102206	0.597470	0.016956	81.743431	52.154285	84.506393	-0.120447	0.000000	0.840314	0.000000	0.000000	0.000000	0.060995	-0.016924	0.044778	0.000000	0.000000	3.000000	4.000000	0.000000
20060.457990	-0.102206	0.597470	0.016956	81.765701	52.114914	84.431656	-0.110281	0.000000	0.847777	0.000000	0.000000	0.000000	0.060995	-0.016924	0.044778	0.000000	0.000000	3.000000	4.000000	0.000000
20060.461324	-0.102108	0.597447	0.017050	81.765701	52.114914	84.431656	-0.110281	0.000000	0.847777	0.000000	0.000000	0.000000	0.029246	-0.006728	0.028245	0.000000	0.000000	3.000000	4.000000	0.000000
20060.464657	-0.102108	0.597447	0.017050	81.765701	52.114914	84.431656	-0.110281	0.000000	0.847777	0.000000	0.000000	0.000000	0.029246	-0.006728	0.028245	0.000000	0.000000	3.000000	4.000000	0.000000
20060.467990	-0.102108	0.597447	0.017050	81.795914	52.058765	84.337624	-0.105406	0.000000	0.852484	0.000000	0.000000	0.000000	0.029246	-0.006728	0.028245	0.000000	0.000000	3.000000	4.000000	0.000000
20060.471324	-0.102108	0.597447	0.017050	81.795914	52.058765	84.337624	-0.105406	0.000000	0.852484	0.000000	0.000000	0.000000	0.029246	-0.006728	0.028245	0.000000	0.000000	3.000000	4.000000	0.000000
20060.474657	-0.101988	0.597425	0.017149	81.795914	52.058765	84.337624	-0.105406	0.000000	0.852484	0.000000	0.000000	0.000000	0.036014	-0.006724	0.029690	0.000000	0.000000	3.000000	4.000000	0.000000
20060.477990	-0.101988	0.597425	0.017149	81.832420	51.986515	84.221268	-0.105406	0.000000	0.852484	0.000000	0.000000	0.000000	0.036014	-0.006724	0.029690	0.000000	0.000000	3.000000	4.000000	0.000000
20060.481324	-0.101868	0.597402	0.017248	81.832420	51.986515	84.221268	-0.105406	0.000000	0.852484	0.000000	0.000000	0.000000	0.036031	-0.006721	0.029680	0.000000	0.000000	3.000000	4.000000	0.000000
20060.484657	-0.101868	0.597402	0.017248	81.832420	51.986515	84.221268	-0.105406	0.000000	0.852484	0.000000	0.000000	0.000000	0.036031	-0.006721	0.029680	0.000000	0.000000	3.000000	4.000000	0.000000
20060.487990	-0.101868	0.597402	0.017248	81.871895	51.931828	84.134361	-0.093399	0.000000	0.862379	0.000000	0.000000	0.000000	0.036031	-0.006721	0.029680	0.000000	0.000000	3.000000	4.000000	0.000000
20060.491324	-0.101868	0.597402	0.017248	81.871895	51.931828	84.134361	-0.093399	0.000000	0.862379	0.000000	0.000000	0.000000	0.036031	-0.006721	0.029680	0.000000	0.000000	3.000000	4.000000	0.000000
20060.494657	-0.101722	0.597361	0.017336	81.871895	51.931828	84.134361	-0.093399	0.000000	0.862379	0.000000	0.000000	0.000000	0.043817	-0.012430	0.026375	0.000000	0.000000	3.000000	4.000000	0.000000
20060.497990	-0.101722	0.597361	0.017336	81.897270	51.888062	84.102524	-0.093399	0.000000	0.862379	0.000000	0.000000	0.000000	0.043817	-0.012430	0.026375	0.000000	0.000000	3.000000	4.000000	0.000000
20060.501324	-0.101722	0.597361	0.017336	81.897270	51.888062	84.102524	-0.093399	0.000000	0.862379	0.000000	0.000000	0.000000	0.043817	-0.012430	0.026375	0.000000	0.000000	3.000000	4.000000	0.000000
20060.504657	-0.101722	0.597361	0.017336	81.897270	51.888062	84.102524	-0.093399	0.000000	0.862379	0.000000	0.000000	0.000000	0.043817	-0.012430	0.026375	0.000000	0.000000	3.000000	4.000000	0.000000
20060.507990	-0.101431	0.597323	0.017520	81.914734	51.863644	84.225456	-0.086096	0.000000	0.866775	0.000000	0.000000	0.000000	0.087148	-0.011246	0.055205	0.000000	0.000000	3.000000	4.000000	0.000000
20060.511324	-0.101431	0.597323	0.017520	81.914734	51.863644	84.225456	-0.086096	0.000000	0.866775	0.000000	0.000000	0.000000	0.087148	-0.011246	0.055205	0.000000	0.000000	3.000000	4.000000	0.000000
20060.514657	-0.101431	0.597323	0.017520	81.914734	51.863644	84.225456	-0.086096	0.000000	0.866775	0.000000	0.000000	0.000000	0.087148	-0.011246	0.055205	0.000000	0.000000	3.000000	4.000000	0.000000
20060.517990	-0.101431	0.597323	0.017520	81.946213	51.826931	84.260033	-0.071572	0.000000	0.875976	0.000000	0.000000	0.000000	0.087148	-0.011246	0.055205	0.000000	0.000000	3.000000	4.000000	0.000000
20060.521324	-0.101280	0.597289	0.017584	81.946213	51.826931	84.260033	-0.071572	0.000000	0.875976	0.000000	0.000000	0.000000	0.045356	-0.010197	0.019340	0.000000	0.000000	3.000000	4.000000	0.000000
20060.524657	-0.101280	0.597289	0.017584	81.946213	51.826931	84.260033	-0.071572	0.000000	0.875976	0.000000	0.000000	0.000000	0.045356	-0.010197	0.019340	0.000000	0.000000	3.000000	4.000000	0.000000
20060.527990	-0.101280	0.597289	0.017584	81.979286	51.785660	84.168823	-0.064012	0.000000	0.879200	0.000000	0.000000	0.000000	0.045356	-0.010197	0.019340	0.000000	0.000000	3.000000	4.000000	0.000000
20060.531324	-0.101280	0.597289	0.017584	81.979286	51.785660	84.168823	-0.064012	0.000000	0.879200	0.000000	0.000000	0.000000	0.045356	-0.010197	0.019340	0.000000	0.000000	3.000000	4.000000	0.000000
20060.534657	-0.101124	0.597263	0.017625	81.979286	51.785660	84.168823	-0.064012	0.000000	0.879200	0.000000	0.000000	0.000000	0.046852	-0.007951	0.012334	0.000000	0.000000	3.000000	4.000000	0.000000
20060.537990	-0.101124	0.597263	0.017625	82.014122	51.715652	84.053551	-0.064012	0.000000	0.879200	0.000000	0.000000	0.000000	0.046852	-0.007951	0.012334	0.000000	0.000000	3.000000	4.000000	0.000000
20060.541324	-0.100971	0.597255	0.017682	82.014122	51.715652	84.053551	-0.064012	0.000000	0.879200	0.000000	0.000000	0.000000	0.045848	-0.002246	0.017065	0.000000	0.000000	3.000000	4.000000	0.000000
20060.544657	-0.100971	0.597255	0.017682	82.014122	51.715652	84.053551	-0.064012	0.000000	0.879200	0.000000	0.000000	0.000000	0.045848	-0.002246	0.017065	0.000000	0.000000	3.000000	4.000000	0.000000
20060.547990	-0.100971	0.597255	0.017682	82.044167	51.657009	83.954315	-0.048563	0.000000	0.884099	0.000000	0.000000	0.000000	0.045848	-0.002246	0.017065	0.000000	0.000000	3.000000	4.000000	0.000000
20060.551324	-0.100971	0.597255	0.017682	82.044167	51.657009	83.954315	-0.048563	0.000000	0.884099	0.000000	0.000000	0.000000	0.045848	-0.002246	0.017065	0.000000	0.000000	3.000000	4.000000	0.000000
20060.554657	-0.100836	0.597255	0.017711	82.044167	51.657009	83.954315	-0.048563	0.000000	0.884099	0.000000	0.000000	0.000000	0.040578	0.000007	0.008621	0.000000	0.000000	3.000000	4.000000	0.000000
20060.557990	-0.100836	0.597255	0.017711	82.061546	51.628063	83.891945	-0.048563	0.000000	0.884099	0.000000	0.000000	0.000000	0.040578	0.000007	0.008621	0.000000	0.000000	3.000000	4.000000	0.000000
20060.561324	-0.100836	0.597255	0.017711	82.061546	51.628063	83.891945	-0.048563	0.000000	0.884099	0.000000	0.000000	0.000000	0.040578	0.000007	0.008621	0.000000	0.000000	3.000000	4.000000	0.000000
20060.564657	-0.100836	0.597255	0.017711	82.061546	51.628063	83.891945	-0.048563	0.000000	0.884099	0.000000	0.000000	0.000000	0.040578	0.000007	0.008621	0.000000	0.000000	3.000000	4.000000	0.000000
20060.567990	-0.100591	0.597274	0.017779	82.063332	51.613262	83.868225	-0.041800	0.000000	0.885536	0.000000	0.000000	0.000000	0.073394	0.005719	0.020524	0.000000	0.000000	3.000000	4.000000	0.000000
20060.571324	-0.100591	0.597274	0.017779	82.063332	51.613262	83.868225	-0.041800	0.000000	0.885536	0.000000	0.000000	0.000000	0.073394	0.005719	0.020524	0.000000	0.000000	3.000000	4.000000	0.000000
20060.574657	-0.100591	0.597274	0.017779	82.063332	51.613262	83.868225	-0.041800	0.000000	0.885536	0.000000	0.000000	0.000000	0.073394	0.005719	0.020524	0.000000	0.000000	3.000000	4.000000	0.000000
20060.577990	-0.100591	0.597274	0.017779	82.063354	51.626896	83.868263	-0.029567	0.000000	0.888957	0.000000	0.000000	0.000000	0.073394	0.005719	0.020524	0.000000	0.000000	3.000000	4.000000	0.000000
20060.581324	-0.100479	0.597274	0.017803	82.063354	51.626896	83.868263	-0.029567	0.000000	0.888957	0.000000	0.000000	0.000000	0.033822	-0.000003	0.007158	0.000000	0.000000	3.000000	4.000000	0.000000
20060.584657	-0.100479	0.597274	0.017803	82.063354	51.626896	83.868263	-0.029567	0.000000	0.888957	0.000000	0.000000	0.000000	0.033822	-0.000003	0.007158	0.000000	0.000000	3.000000	4.000000	0.000000
20060.587990	-0.100479	0.597274	0.017803	82.061943	51.620373	83.847946	-0.023930	0.000000	0.890150	0.000000	0.000000	0.000000	0.033822	-0.000003	0.007158	0.000000	0.000000	3.000000	4.000000	0.000000
20060.591324	-0.100479	0.597274	0.017803	82.061943	51.620373	83.847946	-0.023930	0.000000	0.890150	0.000000	0.000000	0.000000	0.033822	-0.000003	0.007158	0.000000	0.000000	3.000000	4.000000	0.000000
20060.594657	-0.100369	0.597293	0.017843	82.061943	51.620373	83.847946	-0.023930	0.000000	0.890150	0.000000	0.000000	0.000000	0.032819	0.005710	0.011898	0.000000	0.000000	3.000000	4.000000	0.000000
20060.597990	-0.100369	0.597293	0.017843	82.061920	51.633968	83.847946	-0.023930	0.000000	0.890150	0.000000	0.000000	0.000000	0.032819	0.005710	0.011898	0.000000	0.000000	3.000000	4.000000	0.000000
20060.601324	-0.100369	0.597293	0.017843	82.061920	51.633968	83.847946	-0.023930	0.000000	0.890150	0.000000	0.000000	0.000000	0.032819	0.005710	0.011898	0.000000	0.000000	3.000000	4.000000	0.000000
20060.604657	-0.100369	0.597293	0.017843	82.061920	51.633968	83.847946	-0.023930	0.000000	0.890150	0.000000	0.000000	0.000000	0.032819	0.005710	0.011898	0.000000	0.000000	3.000000	4.000000	0.000000
20060.607990	-0.100126	0.597286	0.017918	82.063499	51.643444	83.842262	-0.018460	0.000000	0.892133	0.000000	0.000000	0.000000	0.072944	-0.002246	0.022698	0.000000	0.000000	3.000000	4.000000	0.000000
20060.611324	-0.100126	0.597286	0.017918	82.063499	51.643444	83.842262	-0.018460	0.000000	0.892133	0.000000	0.000000	0.000000	0.072944	-0.002246	0.022698	0.000000	0.000000	3.000000	4.000000	0.000000
20060.614657	-0.100126	0.597286	0.017918	82.063499	51.643444	83.842262	-0.018460	0.000000	0.892133	0.000000	0.000000	0.000000	0.072944	-0.002246	0.022698	0.000000	0.000000	3.000000	4.000000	0.000000
20060.617990	-0.100126	0.597286	0.017918	82.064919	51.677174	83.870575	-0.006303	0.000000	0.895916	0.000000	0.000000	0.000000	0.072944	-0.002246	0.022698	0.000000	0.000000	3.000000	4.000000	0.000000
20060.621324	-0.100015	0.597259	0.017950	82.064919	51.677174	83.870575	-0.006303	0.000000	0.895916	0.000000	0.000000	0.000000	0.033359	-0.007958	0.009371	0.000000	0.000000	3.000000	4.000000	0.000000
20060.624657	-0.100015	0.597259	0.017950	82.064919	51.677174	83.870575	-0.006303	0.000000	0.895916	0.000000	0.000000	0.000000	0.033359	-0.007958	0.009371	0.000000	0.000000	3.000000	4.000000	0.000000
20060.627990	-0.100015	0.597259	0.017950	82.066322	51.713562	83.890831	-0.000743	0.000000	0.897478	0.000000	0.000000	0.000000	0.033359	-0.007958	0.009371	0.000000	0.000000	3.000000	4.000000	0.000000
20060.631324	-0.099904	0.597233	0.017981	82.066322	51.713562	83.890831	-0.000743	0.000000	0.897478	0.000000	0.000000	0.000000	0.033363	-0.007948	0.009363	0.000000	0.000000	3.000000	4.000000	0.000000
20060.634657	-0.099904	0.597233	0.017981	82.066322	51.713562	83.890831	-0.000743	0.000000	0.897478	0.000000	0.000000	0.000000	0.033363	-0.007948	0.009363	0.000000	0.000000	3.000000	4.000000	0.000000
20060.637990	-0.099904	0.597233	0.017981	82.067688	51.749969	83.911102	0.004817	0.000000	0.899039	0.000000	0.000000	0.000000	0.033363	-0.007948	0.009363	0.000000	0.000000	3.000000	4.000000	0.000000
20060.641324	-0.099904	0.597233	0.017981	82.067688	51.749969	83.911102	0.004817	0.000000	0.899039	0.000000	0.000000	0.000000	0.033363	-0.007948	0.009363	0.000000	0.000000	3.000000	4.000000	0.000000
20060.644657	-0.099757	0.597191	0.018068	82.067688	51.749969	83.911102	0.004817	0.000000	0.899039	0.000000	0.000000	0.000000	0.043962	-0.012478	0.026188	0.000000	0.000000	3.000000	4.000000	0.000000
20060.647990	-0.099757	0.597191	0.018068	82.070457	51.809311	83.959770	0.004817	0.000000	0.899039	0.000000	0.000000	0.000000	0.043962	-0.012478	0.026188	0.000000	0.000000	3.000000	4.000000	0.000000
20060.651324	-0.099757	0.597191	0.018068	82.070457	51.809311	83.959770	0.004817	0.000000	0.899039	0.000000	0.000000	0.000000	0.043962	-0.012478	0.026188	0.000000	0.000000	3.000000	4.000000	0.000000
20060.654657	-0.099757	0.597191	0.018068	82.070457	51.809311	83.959770	0.004817	0.000000	0.899039	0.000000	0.000000	0.000000	0.043962	-0.012478	0.026188	0.000000	0.000000	3.000000	4.000000	0.000000
20060.657990	-0.099428	0.597032	0.018184	82.076027	51.914375	84.065079	0.012144	0.000000	0.903403	0.000000	0.000000	0.000000	0.098715	-0.047750	0.034741	0.000000	0.000000	3.000000	4.000000	0.000000
20060.661324	-0.099428	0.597032	0.018184	82.076027	51.914375	84.065079	0.012144	0.000000	0.903403	0.000000	0.000000	0.000000	0.098715	-0.047750	0.034741	0.000000	0.000000	3.000000	4.000000	0.000000
20060.664657	-0.099428	0.597032	0.018184	82.076027	51.914375	84.065079	0.012144	0.000000	0.903403	0.000000	0.000000	0.000000	0.098715	-0.047750	0.034741	0.000000	0.000000	3.000000	4.000000	0.000000
[truncated: 681 more rows]
