# Supplementary material for: Haptic Guidance Needs to Be Intuitive Not Just Informative to Improve Human Motor Accuracy
Source: PLoS One. 2016 Mar 16;11(3):e0150912. doi: 10.1371/journal.pone.0150912 (PMC4794196; doi:10.1371/journal.pone.0150912)
Supplement: S1 Data — (ZIP) [file pone.0150912.s001.zip › Subject7/exp1_0005.txt]

Time	PosX	PosY	PosZ	RotX	RotY	RotZ	ForceX	ForceY	ForceZ	MomentX	MomentY	MomentZ	VelocityX	VelocityY	VelocityZ	CalibratedWeight	ButtonDown	Condition	Trial	Visual
20066.764657	0.010368	0.449449	0.239306	71.202202	51.106884	81.458786	0.000000	0.000000	0.000000	0.000000	0.000000	0.000000	-0.000218	-0.005549	-0.014620	0.000000	1.000000	3.000000	5.000000	1.000000
20066.767990	0.010368	0.449449	0.239306	71.211075	50.922348	81.246048	-1.753448	0.000000	4.682458	0.000000	0.000000	0.000000	-0.000218	-0.005549	-0.014620	0.000000	1.000000	3.000000	5.000000	1.000000
20066.771324	0.010368	0.449449	0.239306	71.211075	50.922348	81.246048	-1.753448	0.000000	4.682458	0.000000	0.000000	0.000000	-0.000218	-0.005549	-0.014620	0.000000	1.000000	3.000000	5.000000	1.000000
20066.774657	0.010011	0.449597	0.239766	71.211075	50.922348	81.246048	-1.753448	0.000000	4.682458	0.000000	0.000000	0.000000	-0.107149	0.044187	0.137922	0.000000	1.000000	3.000000	5.000000	1.000000
20066.777990	0.009223	0.449725	0.240247	71.217094	50.694458	81.014694	-1.753774	0.000000	4.682337	0.000000	0.000000	0.000000	-0.236346	0.038482	0.144267	0.000000	1.000000	3.000000	5.000000	1.000000
20066.781324	0.009223	0.449725	0.240247	71.217094	50.694458	81.014694	-1.753774	0.000000	4.682337	0.000000	0.000000	0.000000	-0.236346	0.038482	0.144267	0.000000	1.000000	3.000000	5.000000	1.000000
20066.784657	0.009223	0.449725	0.240247	71.217094	50.694458	81.014694	-1.753774	0.000000	4.682337	0.000000	0.000000	0.000000	-0.236346	0.038482	0.144267	0.000000	1.000000	3.000000	5.000000	1.000000
20066.787990	0.009223	0.449725	0.240247	71.230682	50.343796	80.609596	-1.767300	0.000000	4.677248	0.000000	0.000000	0.000000	-0.236346	0.038482	0.144267	0.000000	1.000000	3.000000	5.000000	1.000000
20066.791324	0.008769	0.449927	0.241013	71.230682	50.343796	80.609596	-1.767300	0.000000	4.677248	0.000000	0.000000	0.000000	-0.136186	0.060508	0.229967	0.000000	1.000000	3.000000	5.000000	1.000000
20066.794657	0.008769	0.449927	0.241013	71.230682	50.343796	80.609596	-1.767300	0.000000	4.677248	0.000000	0.000000	0.000000	-0.136186	0.060508	0.229967	0.000000	1.000000	3.000000	5.000000	1.000000
20066.797990	0.008152	0.449934	0.242100	71.195320	50.058979	80.321709	-1.767300	0.000000	4.677248	0.000000	0.000000	0.000000	-0.185147	0.002350	0.326082	0.000000	1.000000	3.000000	5.000000	1.000000
20066.801324	0.008152	0.449934	0.242100	71.195320	50.058979	80.321709	-1.767300	0.000000	4.677248	0.000000	0.000000	0.000000	-0.185147	0.002350	0.326082	0.000000	1.000000	3.000000	5.000000	1.000000
20066.804657	0.008152	0.449934	0.242100	71.195320	50.058979	80.321709	-1.767300	0.000000	4.677248	0.000000	0.000000	0.000000	-0.185147	0.002350	0.326082	0.000000	1.000000	3.000000	5.000000	1.000000
20066.807990	0.007070	0.450111	0.243528	71.169571	50.128590	80.429535	-1.773564	0.000000	4.674877	0.000000	0.000000	0.000000	-0.324352	0.053026	0.428304	0.000000	1.000000	3.000000	5.000000	1.000000
20066.811324	0.007070	0.450111	0.243528	71.169571	50.128590	80.429535	-1.773564	0.000000	4.674877	0.000000	0.000000	0.000000	-0.324352	0.053026	0.428304	0.000000	1.000000	3.000000	5.000000	1.000000
20066.814657	0.007070	0.450111	0.243528	71.169571	50.128590	80.429535	-1.773564	0.000000	4.674877	0.000000	0.000000	0.000000	-0.324352	0.053026	0.428304	0.000000	1.000000	3.000000	5.000000	1.000000
20066.817990	0.005850	0.450214	0.244790	71.318451	51.407387	81.701424	-1.782608	0.000000	4.671435	0.000000	0.000000	0.000000	-0.366097	0.030715	0.378680	0.000000	1.000000	3.000000	5.000000	1.000000
20066.821324	0.005850	0.450214	0.244790	71.318451	51.407387	81.701424	-1.782608	0.000000	4.671435	0.000000	0.000000	0.000000	-0.366097	0.030715	0.378680	0.000000	1.000000	3.000000	5.000000	1.000000
20066.824657	0.005850	0.450214	0.244790	71.318451	51.407387	81.701424	-1.782608	0.000000	4.671435	0.000000	0.000000	0.000000	-0.366097	0.030715	0.378680	0.000000	1.000000	3.000000	5.000000	1.000000
20066.827990	0.004758	0.450163	0.245981	71.594208	53.914299	84.148392	-1.794894	0.000000	4.666728	0.000000	0.000000	0.000000	-0.327500	-0.015048	0.357203	0.000000	1.000000	3.000000	5.000000	1.000000
20066.831324	0.004758	0.450163	0.245981	71.594208	53.914299	84.148392	-1.794894	0.000000	4.666728	0.000000	0.000000	0.000000	-0.327500	-0.015048	0.357203	0.000000	1.000000	3.000000	5.000000	1.000000
20066.834657	0.004758	0.450163	0.245981	71.594208	53.914299	84.148392	-1.794894	0.000000	4.666728	0.000000	0.000000	0.000000	-0.327500	-0.015048	0.357203	0.000000	1.000000	3.000000	5.000000	1.000000
20066.837990	0.003463	0.450111	0.247359	71.802299	56.752171	86.980995	-1.805353	0.000000	4.662692	0.000000	0.000000	0.000000	-0.388523	-0.015665	0.413457	0.000000	1.000000	3.000000	5.000000	1.000000
20066.841324	0.003463	0.450111	0.247359	71.802299	56.752171	86.980995	-1.805353	0.000000	4.662692	0.000000	0.000000	0.000000	-0.388523	-0.015665	0.413457	0.000000	1.000000	3.000000	5.000000	1.000000
20066.844657	0.003463	0.450111	0.247359	71.802299	56.752171	86.980995	-1.805353	0.000000	4.662692	0.000000	0.000000	0.000000	-0.388523	-0.015665	0.413457	0.000000	1.000000	3.000000	5.000000	1.000000
20066.847990	0.001996	0.450096	0.248859	71.907181	59.506519	89.783714	-1.817816	0.000000	4.657847	0.000000	0.000000	0.000000	-0.440209	-0.004515	0.449921	0.000000	1.000000	3.000000	5.000000	1.000000
20066.851324	0.001996	0.450096	0.248859	71.907181	59.506519	89.783714	-1.817816	0.000000	4.657847	0.000000	0.000000	0.000000	-0.440209	-0.004515	0.449921	0.000000	1.000000	3.000000	5.000000	1.000000
20066.854657	0.001996	0.450096	0.248859	71.907181	59.506519	89.783714	-1.817816	0.000000	4.657847	0.000000	0.000000	0.000000	-0.440209	-0.004515	0.449921	0.000000	1.000000	3.000000	5.000000	1.000000
20066.857990	0.000556	0.450042	0.250382	71.944542	62.123493	92.469307	-1.832117	0.000000	4.652241	0.000000	0.000000	0.000000	-0.432002	-0.016186	0.456979	0.000000	1.000000	3.000000	5.000000	1.000000
20066.861324	0.000556	0.450042	0.250382	71.944542	62.123493	92.469307	-1.832117	0.000000	4.652241	0.000000	0.000000	0.000000	-0.432002	-0.016186	0.456979	0.000000	1.000000	3.000000	5.000000	1.000000
20066.864657	0.000556	0.450042	0.250382	71.944542	62.123493	92.469307	-1.832117	0.000000	4.652241	0.000000	0.000000	0.000000	-0.432002	-0.016186	0.456979	0.000000	1.000000	3.000000	5.000000	1.000000
20066.867990	-0.000958	0.449891	0.251912	71.909172	64.567154	95.013100	-1.845608	0.000000	4.646905	0.000000	0.000000	0.000000	-0.454065	-0.045322	0.459039	0.000000	1.000000	3.000000	5.000000	1.000000
20066.871324	-0.000958	0.449891	0.251912	71.909172	64.567154	95.013100	-1.845608	0.000000	4.646905	0.000000	0.000000	0.000000	-0.454065	-0.045322	0.459039	0.000000	1.000000	3.000000	5.000000	1.000000
20066.874657	-0.000958	0.449891	0.251912	71.909172	64.567154	95.013100	-1.845608	0.000000	4.646905	0.000000	0.000000	0.000000	-0.454065	-0.045322	0.459039	0.000000	1.000000	3.000000	5.000000	1.000000
20066.877990	-0.002613	0.449681	0.253448	71.801865	66.855278	97.447227	-1.860014	0.000000	4.641158	0.000000	0.000000	0.000000	-0.496517	-0.063008	0.460946	0.000000	1.000000	3.000000	5.000000	1.000000
20066.881324	-0.002613	0.449681	0.253448	71.801865	66.855278	97.447227	-1.860014	0.000000	4.641158	0.000000	0.000000	0.000000	-0.496517	-0.063008	0.460946	0.000000	1.000000	3.000000	5.000000	1.000000
20066.884657	-0.002613	0.449681	0.253448	71.801865	66.855278	97.447227	-1.860014	0.000000	4.641158	0.000000	0.000000	0.000000	-0.496517	-0.063008	0.460946	0.000000	1.000000	3.000000	5.000000	1.000000
20066.887990	-0.004308	0.449451	0.254960	71.626099	69.012688	99.786613	-1.876377	0.000000	4.634567	0.000000	0.000000	0.000000	-0.508767	-0.069034	0.453415	0.000000	1.000000	3.000000	5.000000	1.000000
20066.891324	-0.004308	0.449451	0.254960	71.626099	69.012688	99.786613	-1.876377	0.000000	4.634567	0.000000	0.000000	0.000000	-0.508767	-0.069034	0.453415	0.000000	1.000000	3.000000	5.000000	1.000000
20066.894657	-0.004308	0.449451	0.254960	71.626099	69.012688	99.786613	-1.876377	0.000000	4.634567	0.000000	0.000000	0.000000	-0.508767	-0.069034	0.453415	0.000000	1.000000	3.000000	5.000000	1.000000
20066.897990	-0.005943	0.449144	0.256337	71.387711	71.023087	102.013847	-1.893269	0.000000	4.627692	0.000000	0.000000	0.000000	-0.490270	-0.092260	0.413110	0.000000	1.000000	3.000000	5.000000	1.000000
20066.901324	-0.005943	0.449144	0.256337	71.387711	71.023087	102.013847	-1.893269	0.000000	4.627692	0.000000	0.000000	0.000000	-0.490270	-0.092260	0.413110	0.000000	1.000000	3.000000	5.000000	1.000000
20066.904657	-0.005943	0.449144	0.256337	71.387711	71.023087	102.013847	-1.893269	0.000000	4.627692	0.000000	0.000000	0.000000	-0.490270	-0.092260	0.413110	0.000000	1.000000	3.000000	5.000000	1.000000
20066.907990	-0.007583	0.448757	0.257674	71.085846	72.820374	104.069275	-1.909793	0.000000	4.620897	0.000000	0.000000	0.000000	-0.492044	-0.115907	0.401061	0.000000	1.000000	3.000000	5.000000	1.000000
20066.911324	-0.007583	0.448757	0.257674	71.085846	72.820374	104.069275	-1.909793	0.000000	4.620897	0.000000	0.000000	0.000000	-0.492044	-0.115907	0.401061	0.000000	1.000000	3.000000	5.000000	1.000000
20066.914657	-0.007583	0.448757	0.257674	71.085846	72.820374	104.069275	-1.909793	0.000000	4.620897	0.000000	0.000000	0.000000	-0.492044	-0.115907	0.401061	0.000000	1.000000	3.000000	5.000000	1.000000
20066.917990	-0.009194	0.448390	0.258957	70.734680	74.377892	105.911743	-1.926414	0.000000	4.613993	0.000000	0.000000	0.000000	-0.483486	-0.110275	0.384887	0.000000	0.000000	3.000000	5.000000	1.000000
20066.921324	-0.009194	0.448390	0.258957	70.734680	74.377892	105.911743	-1.926414	0.000000	4.613993	0.000000	0.000000	0.000000	-0.483486	-0.110275	0.384887	0.000000	0.000000	3.000000	5.000000	1.000000
20066.924657	-0.009194	0.448390	0.258957	70.734680	74.377892	105.911743	-1.926414	0.000000	4.613993	0.000000	0.000000	0.000000	-0.483486	-0.110275	0.384887	0.000000	0.000000	3.000000	5.000000	1.000000
20066.927990	-0.010743	0.448022	0.260171	70.361084	75.700348	107.527779	-1.942704	0.000000	4.607158	0.000000	0.000000	0.000000	-0.464485	-0.110404	0.364342	0.000000	0.000000	3.000000	5.000000	1.000000
20066.931324	-0.010743	0.448022	0.260171	70.361084	75.700348	107.527779	-1.942704	0.000000	4.607158	0.000000	0.000000	0.000000	-0.464485	-0.110404	0.364342	0.000000	0.000000	3.000000	5.000000	1.000000
20066.934657	-0.010743	0.448022	0.260171	70.361084	75.700348	107.527779	-1.942704	0.000000	4.607158	0.000000	0.000000	0.000000	-0.464485	-0.110404	0.364342	0.000000	0.000000	3.000000	5.000000	1.000000
20066.937990	-0.012226	0.447673	0.261272	70.015984	76.866287	108.951866	-1.958249	0.000000	4.600572	0.000000	0.000000	0.000000	-0.445019	-0.104448	0.330258	0.000000	0.000000	3.000000	5.000000	1.000000
20066.941324	-0.012226	0.447673	0.261272	70.015984	76.866287	108.951866	-1.958249	0.000000	4.600572	0.000000	0.000000	0.000000	-0.445019	-0.104448	0.330258	0.000000	0.000000	3.000000	5.000000	1.000000
20066.944657	-0.012226	0.447673	0.261272	70.015984	76.866287	108.951866	-1.958249	0.000000	4.600572	0.000000	0.000000	0.000000	-0.445019	-0.104448	0.330258	0.000000	0.000000	3.000000	5.000000	1.000000
20066.947990	-0.013473	0.447345	0.262295	69.781067	77.880249	110.120308	-1.973345	0.000000	4.594117	0.000000	0.000000	0.000000	-0.374202	-0.098522	0.306763	0.000000	0.000000	3.000000	5.000000	1.000000
20066.951324	-0.013473	0.447345	0.262295	69.781067	77.880249	110.120308	-1.973345	0.000000	4.594117	0.000000	0.000000	0.000000	-0.374202	-0.098522	0.306763	0.000000	0.000000	3.000000	5.000000	1.000000
20066.954657	-0.013473	0.447345	0.262295	69.781067	77.880249	110.120308	-1.973345	0.000000	4.594117	0.000000	0.000000	0.000000	-0.374202	-0.098522	0.306763	0.000000	0.000000	3.000000	5.000000	1.000000
20066.957990	-0.014654	0.447076	0.263207	69.678535	78.797356	111.077240	-1.985275	0.000000	4.588974	0.000000	0.000000	0.000000	-0.354072	-0.080617	0.273705	0.000000	0.000000	3.000000	5.000000	1.000000
20066.961324	-0.014654	0.447076	0.263207	69.678535	78.797356	111.077240	-1.985275	0.000000	4.588974	0.000000	0.000000	0.000000	-0.354072	-0.080617	0.273705	0.000000	0.000000	3.000000	5.000000	1.000000
20066.964657	-0.014654	0.447076	0.263207	69.678535	78.797356	111.077240	-1.985275	0.000000	4.588974	0.000000	0.000000	0.000000	-0.354072	-0.080617	0.273705	0.000000	0.000000	3.000000	5.000000	1.000000
20066.967990	-0.015731	0.446829	0.263980	69.630547	79.620728	111.899506	-1.996793	0.000000	4.583974	0.000000	0.000000	0.000000	-0.323234	-0.074303	0.231852	0.000000	0.000000	3.000000	5.000000	1.000000
20066.971324	-0.015731	0.446829	0.263980	69.630547	79.620728	111.899506	-1.996793	0.000000	4.583974	0.000000	0.000000	0.000000	-0.323234	-0.074303	0.231852	0.000000	0.000000	3.000000	5.000000	1.000000
20066.974657	-0.015731	0.446829	0.263980	69.630547	79.620728	111.899506	-1.996793	0.000000	4.583974	0.000000	0.000000	0.000000	-0.323234	-0.074303	0.231852	0.000000	0.000000	3.000000	5.000000	1.000000
20066.977990	-0.016568	0.446642	0.264618	69.580132	80.327171	112.557755	-2.007588	0.000000	4.579256	0.000000	0.000000	0.000000	-0.251003	-0.056091	0.191475	0.000000	0.000000	3.000000	5.000000	1.000000
20066.981324	-0.016568	0.446642	0.264618	69.580132	80.327171	112.557755	-2.007588	0.000000	4.579256	0.000000	0.000000	0.000000	-0.251003	-0.056091	0.191475	0.000000	0.000000	3.000000	5.000000	1.000000
20066.984657	-0.016568	0.446642	0.264618	69.580132	80.327171	112.557755	-2.007588	0.000000	4.579256	0.000000	0.000000	0.000000	-0.251003	-0.056091	0.191475	0.000000	0.000000	3.000000	5.000000	1.000000
20066.987990	-0.016568	0.446642	0.264618	69.534950	80.913460	112.965630	-2.015662	0.000000	4.575708	0.000000	0.000000	0.000000	-0.251003	-0.056091	0.191475	0.000000	0.000000	3.000000	5.000000	1.000000
20066.991324	-0.017333	0.446497	0.265073	69.534950	80.913460	112.965630	-2.015662	0.000000	4.575708	0.000000	0.000000	0.000000	-0.229544	-0.043522	0.136460	0.000000	0.000000	3.000000	5.000000	1.000000
20066.994657	-0.017333	0.446497	0.265073	69.534950	80.913460	112.965630	-2.015662	0.000000	4.575708	0.000000	0.000000	0.000000	-0.229544	-0.043522	0.136460	0.000000	0.000000	3.000000	5.000000	1.000000
20066.997990	-0.017992	0.446393	0.265377	69.499161	81.407860	113.214310	-2.015662	0.000000	4.575708	0.000000	0.000000	0.000000	-0.197815	-0.031044	0.091139	0.000000	0.000000	3.000000	5.000000	1.000000
20067.001324	-0.017992	0.446393	0.265377	69.499161	81.407860	113.214310	-2.015662	0.000000	4.575708	0.000000	0.000000	0.000000	-0.197815	-0.031044	0.091139	0.000000	0.000000	3.000000	5.000000	1.000000
20067.004657	-0.017992	0.446393	0.265377	69.499161	81.407860	113.214310	-2.015662	0.000000	4.575708	0.000000	0.000000	0.000000	-0.197815	-0.031044	0.091139	0.000000	0.000000	3.000000	5.000000	1.000000
20067.007990	-0.017992	0.446393	0.265377	69.471199	81.798431	113.359756	-2.031371	0.000000	4.568757	0.000000	0.000000	0.000000	-0.197815	-0.031044	0.091139	0.000000	0.000000	3.000000	5.000000	1.000000
20067.011324	-0.018509	0.446352	0.265455	69.471199	81.798431	113.359756	-2.031371	0.000000	4.568757	0.000000	0.000000	0.000000	-0.155051	-0.012261	0.023444	0.000000	0.000000	3.000000	5.000000	1.000000
20067.014657	-0.018509	0.446352	0.265455	69.471199	81.798431	113.359756	-2.031371	0.000000	4.568757	0.000000	0.000000	0.000000	-0.155051	-0.012261	0.023444	0.000000	0.000000	3.000000	5.000000	1.000000
20067.017990	-0.018509	0.446352	0.265455	69.454742	82.071342	113.336212	-2.031371	0.000000	4.568757	0.000000	0.000000	0.000000	-0.155051	-0.012261	0.023444	0.000000	0.000000	3.000000	5.000000	1.000000
20067.021324	-0.018509	0.446352	0.265455	69.454742	82.071342	113.336212	-2.031371	0.000000	4.568757	0.000000	0.000000	0.000000	-0.155051	-0.012261	0.023444	0.000000	0.000000	3.000000	5.000000	1.000000
20067.024657	-0.018851	0.446392	0.265416	69.454742	82.071342	113.336212	-2.031371	0.000000	4.568757	0.000000	0.000000	0.000000	-0.102676	0.011981	-0.011653	0.000000	0.000000	3.000000	5.000000	1.000000
20067.027990	-0.019053	0.446533	0.265244	69.456215	82.161713	113.162811	-2.038291	0.000000	4.565673	0.000000	0.000000	0.000000	-0.060430	0.042216	-0.051465	0.000000	0.000000	3.000000	5.000000	1.000000
20067.031324	-0.019053	0.446533	0.265244	69.456215	82.161713	113.162811	-2.038291	0.000000	4.565673	0.000000	0.000000	0.000000	-0.060430	0.042216	-0.051465	0.000000	0.000000	3.000000	5.000000	1.000000
20067.034657	-0.019053	0.446533	0.265244	69.456215	82.161713	113.162811	-2.038291	0.000000	4.565673	0.000000	0.000000	0.000000	-0.060430	0.042216	-0.051465	0.000000	0.000000	3.000000	5.000000	1.000000
20067.037990	-0.019053	0.446533	0.265244	69.486259	82.167824	113.046745	-2.047431	0.000000	4.561582	0.000000	0.000000	0.000000	-0.060430	0.042216	-0.051465	0.000000	0.000000	3.000000	5.000000	1.000000
20067.041324	-0.019047	0.446773	0.265003	69.486259	82.167824	113.046745	-2.047431	0.000000	4.561582	0.000000	0.000000	0.000000	0.001909	0.072123	-0.072393	0.000000	0.000000	3.000000	5.000000	1.000000
20067.044657	-0.019047	0.446773	0.265003	69.486259	82.167824	113.046745	-2.047431	0.000000	4.561582	0.000000	0.000000	0.000000	0.001909	0.072123	-0.072393	0.000000	0.000000	3.000000	5.000000	1.000000
20067.047990	-0.019047	0.446773	0.265003	69.559624	82.188065	112.997765	-2.047431	0.000000	4.561582	0.000000	0.000000	0.000000	0.001909	0.072123	-0.072393	0.000000	0.000000	3.000000	5.000000	1.000000
20067.051324	-0.019047	0.446773	0.265003	69.559624	82.188065	112.997765	-2.047431	0.000000	4.561582	0.000000	0.000000	0.000000	0.001909	0.072123	-0.072393	0.000000	0.000000	3.000000	5.000000	1.000000
20067.054657	-0.018900	0.447074	0.264659	69.559624	82.188065	112.997765	-2.047431	0.000000	4.561582	0.000000	0.000000	0.000000	0.043872	0.090288	-0.103281	0.000000	0.000000	3.000000	5.000000	1.000000
20067.057990	-0.018617	0.447454	0.264319	69.720970	82.142738	112.819847	-2.048891	0.000000	4.560926	0.000000	0.000000	0.000000	0.084927	0.113859	-0.102024	0.000000	0.000000	3.000000	5.000000	1.000000
20067.061324	-0.018617	0.447454	0.264319	69.720970	82.142738	112.819847	-2.048891	0.000000	4.560926	0.000000	0.000000	0.000000	0.084927	0.113859	-0.102024	0.000000	0.000000	3.000000	5.000000	1.000000
20067.064657	-0.018617	0.447454	0.264319	69.720970	82.142738	112.819847	-2.048891	0.000000	4.560926	0.000000	0.000000	0.000000	0.084927	0.113859	-0.102024	0.000000	0.000000	3.000000	5.000000	1.000000
20067.067990	-0.018617	0.447454	0.264319	69.985054	81.933914	112.412590	-2.047140	0.000000	4.561712	0.000000	0.000000	0.000000	0.084927	0.113859	-0.102024	0.000000	0.000000	3.000000	5.000000	1.000000
20067.071324	-0.018299	0.447873	0.263918	69.985054	81.933914	112.412590	-2.047140	0.000000	4.561712	0.000000	0.000000	0.000000	0.095586	0.125821	-0.120211	0.000000	0.000000	3.000000	5.000000	1.000000
20067.074657	-0.018299	0.447873	0.263918	69.985054	81.933914	112.412590	-2.047140	0.000000	4.561712	0.000000	0.000000	0.000000	0.095586	0.125821	-0.120211	0.000000	0.000000	3.000000	5.000000	1.000000
20067.077990	-0.017842	0.448352	0.263475	70.293709	81.545547	111.795380	-2.047140	0.000000	4.561712	0.000000	0.000000	0.000000	0.136878	0.143562	-0.133020	0.000000	0.000000	3.000000	5.000000	1.000000
20067.081324	-0.017842	0.448352	0.263475	70.293709	81.545547	111.795380	-2.047140	0.000000	4.561712	0.000000	0.000000	0.000000	0.136878	0.143562	-0.133020	0.000000	0.000000	3.000000	5.000000	1.000000
20067.084657	-0.017842	0.448352	0.263475	70.293709	81.545547	111.795380	-2.047140	0.000000	4.561712	0.000000	0.000000	0.000000	0.136878	0.143562	-0.133020	0.000000	0.000000	3.000000	5.000000	1.000000
20067.087990	-0.017842	0.448352	0.263475	70.591431	81.056519	111.087387	-2.041427	0.000000	4.564271	0.000000	0.000000	0.000000	0.136878	0.143562	-0.133020	0.000000	0.000000	3.000000	5.000000	1.000000
20067.091324	-0.017283	0.448869	0.263002	70.591431	81.056519	111.087387	-2.041427	0.000000	4.564271	0.000000	0.000000	0.000000	0.167706	0.155302	-0.141687	0.000000	0.000000	3.000000	5.000000	1.000000
20067.094657	-0.017283	0.448869	0.263002	70.591431	81.056519	111.087387	-2.041427	0.000000	4.564271	0.000000	0.000000	0.000000	0.167706	0.155302	-0.141687	0.000000	0.000000	3.000000	5.000000	1.000000
20067.097990	-0.016655	0.449407	0.262454	70.851982	80.494553	110.334915	-2.041427	0.000000	4.564271	0.000000	0.000000	0.000000	0.188526	0.161254	-0.164653	0.000000	0.000000	3.000000	5.000000	1.000000
20067.101324	-0.016655	0.449407	0.262454	70.851982	80.494553	110.334915	-2.041427	0.000000	4.564271	0.000000	0.000000	0.000000	0.188526	0.161254	-0.164653	0.000000	0.000000	3.000000	5.000000	1.000000
20067.104657	-0.016655	0.449407	0.262454	70.851982	80.494553	110.334915	-2.041427	0.000000	4.564271	0.000000	0.000000	0.000000	0.188526	0.161254	-0.164653	0.000000	0.000000	3.000000	5.000000	1.000000
20067.107990	-0.015958	0.449964	0.261859	71.084038	79.909142	109.574532	-2.030821	0.000000	4.569000	0.000000	0.000000	0.000000	0.209036	0.167028	-0.178519	0.000000	0.000000	3.000000	5.000000	1.000000
20067.111324	-0.015958	0.449964	0.261859	71.084038	79.909142	109.574532	-2.030821	0.000000	4.569000	0.000000	0.000000	0.000000	0.209036	0.167028	-0.178519	0.000000	0.000000	3.000000	5.000000	1.000000
20067.114657	-0.015958	0.449964	0.261859	71.084038	79.909142	109.574532	-2.030821	0.000000	4.569000	0.000000	0.000000	0.000000	0.209036	0.167028	-0.178519	0.000000	0.000000	3.000000	5.000000	1.000000
20067.117990	-0.015261	0.450500	0.261215	71.307732	79.337364	108.831657	-2.024517	0.000000	4.571798	0.000000	0.000000	0.000000	0.208998	0.160994	-0.193058	0.000000	0.000000	3.000000	5.000000	1.000000
20067.121324	-0.015261	0.450500	0.261215	71.307732	79.337364	108.831657	-2.024517	0.000000	4.571798	0.000000	0.000000	0.000000	0.208998	0.160994	-0.193058	0.000000	0.000000	3.000000	5.000000	1.000000
20067.124657	-0.015261	0.450500	0.261215	71.307732	79.337364	108.831657	-2.024517	0.000000	4.571798	0.000000	0.000000	0.000000	0.208998	0.160994	-0.193058	0.000000	0.000000	3.000000	5.000000	1.000000
20067.127990	-0.014600	0.451056	0.260553	71.539536	78.720299	108.037842	-2.018487	0.000000	4.574463	0.000000	0.000000	0.000000	0.198507	0.166625	-0.198469	0.000000	0.000000	3.000000	5.000000	1.000000
20067.131324	-0.014600	0.451056	0.260553	71.539536	78.720299	108.037842	-2.018487	0.000000	4.574463	0.000000	0.000000	0.000000	0.198507	0.166625	-0.198469	0.000000	0.000000	3.000000	5.000000	1.000000
20067.134657	-0.014600	0.451056	0.260553	71.539536	78.720299	108.037842	-2.018487	0.000000	4.574463	0.000000	0.000000	0.000000	0.198507	0.166625	-0.198469	0.000000	0.000000	3.000000	5.000000	1.000000
20067.137990	-0.013905	0.451630	0.259875	71.778046	78.054695	107.187012	-2.013049	0.000000	4.576859	0.000000	0.000000	0.000000	0.208455	0.172226	-0.203507	0.000000	0.000000	3.000000	5.000000	1.000000
20067.141324	-0.013905	0.451630	0.259875	71.778046	78.054695	107.187012	-2.013049	0.000000	4.576859	0.000000	0.000000	0.000000	0.208455	0.172226	-0.203507	0.000000	0.000000	3.000000	5.000000	1.000000
20067.144657	-0.013905	0.451630	0.259875	71.778046	78.054695	107.187012	-2.013049	0.000000	4.576859	0.000000	0.000000	0.000000	0.208455	0.172226	-0.203507	0.000000	0.000000	3.000000	5.000000	1.000000
20067.147990	-0.013245	0.452164	0.259194	72.016602	77.274643	106.223953	-2.007193	0.000000	4.579430	0.000000	0.000000	0.000000	0.197873	0.160164	-0.204427	0.000000	0.000000	3.000000	5.000000	1.000000
20067.151324	-0.013245	0.452164	0.259194	72.016602	77.274643	106.223953	-2.007193	0.000000	4.579430	0.000000	0.000000	0.000000	0.197873	0.160164	-0.204427	0.000000	0.000000	3.000000	5.000000	1.000000
20067.154657	-0.013245	0.452164	0.259194	72.016602	77.274643	106.223953	-2.007193	0.000000	4.579430	0.000000	0.000000	0.000000	0.197873	0.160164	-0.204427	0.000000	0.000000	3.000000	5.000000	1.000000
20067.157990	-0.012554	0.452716	0.258557	72.246902	76.420029	105.188019	-2.001840	0.000000	4.581772	0.000000	0.000000	0.000000	0.207455	0.165637	-0.190858	0.000000	0.000000	3.000000	5.000000	1.000000
20067.161324	-0.012554	0.452716	0.258557	72.246902	76.420029	105.188019	-2.001840	0.000000	4.581772	0.000000	0.000000	0.000000	0.207455	0.165637	-0.190858	0.000000	0.000000	3.000000	5.000000	1.000000
20067.164657	-0.012554	0.452716	0.258557	72.246902	76.420029	105.188019	-2.001840	0.000000	4.581772	0.000000	0.000000	0.000000	0.207455	0.165637	-0.190858	0.000000	0.000000	3.000000	5.000000	1.000000
20067.167990	-0.011897	0.453228	0.257918	72.469414	75.514450	104.105240	-1.995681	0.000000	4.584458	0.000000	0.000000	0.000000	0.196913	0.153609	-0.191703	0.000000	0.000000	3.000000	5.000000	1.000000
20067.171324	-0.011897	0.453228	0.257918	72.469414	75.514450	104.105240	-1.995681	0.000000	4.584458	0.000000	0.000000	0.000000	0.196913	0.153609	-0.191703	0.000000	0.000000	3.000000	5.000000	1.000000
20067.174657	-0.011897	0.453228	0.257918	72.469414	75.514450	104.105240	-1.995681	0.000000	4.584458	0.000000	0.000000	0.000000	0.196913	0.153609	-0.191703	0.000000	0.000000	3.000000	5.000000	1.000000
20067.177990	-0.011276	0.453719	0.257293	72.678314	74.622177	103.038887	-1.990025	0.000000	4.586916	0.000000	0.000000	0.000000	0.186322	0.147463	-0.187790	0.000000	0.000000	3.000000	5.000000	1.000000
20067.181324	-0.011276	0.453719	0.257293	72.678314	74.622177	103.038887	-1.990025	0.000000	4.586916	0.000000	0.000000	0.000000	0.186322	0.147463	-0.187790	0.000000	0.000000	3.000000	5.000000	1.000000
20067.184657	-0.011276	0.453719	0.257293	72.678314	74.622177	103.038887	-1.990025	0.000000	4.586916	0.000000	0.000000	0.000000	0.186322	0.147463	-0.187790	0.000000	0.000000	3.000000	5.000000	1.000000
20067.187990	-0.011276	0.453719	0.257293	72.884598	73.747574	101.989380	-1.984777	0.000000	4.589190	0.000000	0.000000	0.000000	0.186322	0.147463	-0.187790	0.000000	0.000000	3.000000	5.000000	1.000000
20067.191324	-0.010656	0.454171	0.256665	72.884598	73.747574	101.989380	-1.984777	0.000000	4.589190	0.000000	0.000000	0.000000	0.186005	0.135502	-0.188369	0.000000	0.000000	3.000000	5.000000	1.000000
20067.194657	-0.010656	0.454171	0.256665	72.884598	73.747574	101.989380	-1.984777	0.000000	4.589190	0.000000	0.000000	0.000000	0.186005	0.135502	-0.188369	0.000000	0.000000	3.000000	5.000000	1.000000
20067.197990	-0.010106	0.454583	0.256065	73.082680	72.899727	100.967331	-1.984777	0.000000	4.589190	0.000000	0.000000	0.000000	0.165239	0.123529	-0.179835	0.000000	0.000000	3.000000	5.000000	1.000000
20067.201324	-0.010106	0.454583	0.256065	73.082680	72.899727	100.967331	-1.984777	0.000000	4.589190	0.000000	0.000000	0.000000	0.165239	0.123529	-0.179835	0.000000	0.000000	3.000000	5.000000	1.000000
20067.204657	-0.010106	0.454583	0.256065	73.082680	72.899727	100.967331	-1.984777	0.000000	4.589190	0.000000	0.000000	0.000000	0.165239	0.123529	-0.179835	0.000000	0.000000	3.000000	5.000000	1.000000
20067.207990	-0.010106	0.454583	0.256065	73.257721	72.065872	99.976532	-1.975101	0.000000	4.593362	0.000000	0.000000	0.000000	0.165239	0.123529	-0.179835	0.000000	0.000000	3.000000	5.000000	1.000000
20067.211324	-0.009590	0.454994	0.255495	73.257721	72.065872	99.976532	-1.975101	0.000000	4.593362	0.000000	0.000000	0.000000	0.154693	0.123298	-0.171031	0.000000	0.000000	3.000000	5.000000	1.000000
20067.214657	-0.009590	0.454994	0.255495	73.257721	72.065872	99.976532	-1.975101	0.000000	4.593362	0.000000	0.000000	0.000000	0.154693	0.123298	-0.171031	0.000000	0.000000	3.000000	5.000000	1.000000
20067.217990	-0.009143	0.455365	0.254923	73.395836	71.306694	99.092781	-1.975101	0.000000	4.593362	0.000000	0.000000	0.000000	0.134169	0.111417	-0.171717	0.000000	0.000000	3.000000	5.000000	1.000000
20067.221324	-0.009143	0.455365	0.254923	73.395836	71.306694	99.092781	-1.975101	0.000000	4.593362	0.000000	0.000000	0.000000	0.134169	0.111417	-0.171717	0.000000	0.000000	3.000000	5.000000	1.000000
20067.224657	-0.009143	0.455365	0.254923	73.395836	71.306694	99.092781	-1.975101	0.000000	4.593362	0.000000	0.000000	0.000000	0.134169	0.111417	-0.171717	0.000000	0.000000	3.000000	5.000000	1.000000
20067.227990	-0.009143	0.455365	0.254923	73.480705	70.635437	98.341568	-1.967922	0.000000	4.596442	0.000000	0.000000	0.000000	0.134169	0.111417	-0.171717	0.000000	0.000000	3.000000	5.000000	1.000000
20067.231324	-0.008730	0.455678	0.254396	73.480705	70.635437	98.341568	-1.967922	0.000000	4.596442	0.000000	0.000000	0.000000	0.123654	0.093720	-0.158127	0.000000	0.000000	3.000000	5.000000	1.000000
20067.234657	-0.008730	0.455678	0.254396	73.480705	70.635437	98.341568	-1.967922	0.000000	4.596442	0.000000	0.000000	0.000000	0.123654	0.093720	-0.158127	0.000000	0.000000	3.000000	5.000000	1.000000
20067.237990	-0.008421	0.455989	0.253929	73.497955	70.058136	97.755829	-1.967922	0.000000	4.596442	0.000000	0.000000	0.000000	0.092874	0.093553	-0.139945	0.000000	0.000000	3.000000	5.000000	1.000000
20067.241324	-0.008421	0.455989	0.253929	73.497955	70.058136	97.755829	-1.967922	0.000000	4.596442	0.000000	0.000000	0.000000	0.092874	0.093553	-0.139945	0.000000	0.000000	3.000000	5.000000	1.000000
20067.244657	-0.008421	0.455989	0.253929	73.497955	70.058136	97.755829	-1.967922	0.000000	4.596442	0.000000	0.000000	0.000000	0.092874	0.093553	-0.139945	0.000000	0.000000	3.000000	5.000000	1.000000
20067.247990	-0.008421	0.455989	0.253929	73.489433	69.565239	97.268257	-1.963386	0.000000	4.598382	0.000000	0.000000	0.000000	0.092874	0.093553	-0.139945	0.000000	0.000000	3.000000	5.000000	1.000000
20067.251324	-0.008146	0.456243	0.253477	73.489433	69.565239	97.268257	-1.963386	0.000000	4.598382	0.000000	0.000000	0.000000	0.082582	0.075949	-0.135585	0.000000	0.000000	3.000000	5.000000	1.000000
20067.254657	-0.008146	0.456243	0.253477	73.489433	69.565239	97.268257	-1.963386	0.000000	4.598382	0.000000	0.000000	0.000000	0.082582	0.075949	-0.135585	0.000000	0.000000	3.000000	5.000000	1.000000
20067.257990	-0.007972	0.456476	0.253071	73.484985	69.215065	96.923561	-1.963386	0.000000	4.598382	0.000000	0.000000	0.000000	0.051979	0.070009	-0.121966	0.000000	0.000000	3.000000	5.000000	1.000000
20067.261324	-0.007972	0.456476	0.253071	73.484985	69.215065	96.923561	-1.963386	0.000000	4.598382	0.000000	0.000000	0.000000	0.051979	0.070009	-0.121966	0.000000	0.000000	3.000000	5.000000	1.000000
20067.264657	-0.007972	0.456476	0.253071	73.484985	69.215065	96.923561	-1.963386	0.000000	4.598382	0.000000	0.000000	0.000000	0.051979	0.070009	-0.121966	0.000000	0.000000	3.000000	5.000000	1.000000
20067.267990	-0.007972	0.456476	0.253071	73.481567	68.964096	96.674919	-1.962126	0.000000	4.598920	0.000000	0.000000	0.000000	0.051979	0.070009	-0.121966	0.000000	0.000000	3.000000	5.000000	1.000000
20067.271324	-0.007800	0.456651	0.252711	73.481567	68.964096	96.674919	-1.962126	0.000000	4.598920	0.000000	0.000000	0.000000	0.051767	0.052481	-0.107956	0.000000	0.000000	3.000000	5.000000	1.000000
20067.274657	-0.007800	0.456651	0.252711	73.481567	68.964096	96.674919	-1.962126	0.000000	4.598920	0.000000	0.000000	0.000000	0.051767	0.052481	-0.107956	0.000000	0.000000	3.000000	5.000000	1.000000
20067.277990	-0.007800	0.456651	0.252711	73.482300	68.822830	96.537506	-1.962126	0.000000	4.598920	0.000000	0.000000	0.000000	0.051767	0.052481	-0.107956	0.000000	0.000000	3.000000	5.000000	1.000000
20067.281324	-0.007800	0.456651	0.252711	73.482300	68.822830	96.537506	-1.962126	0.000000	4.598920	0.000000	0.000000	0.000000	0.051767	0.052481	-0.107956	0.000000	0.000000	3.000000	5.000000	1.000000
20067.284657	-0.007662	0.456806	0.252397	73.482300	68.822830	96.537506	-1.962126	0.000000	4.598920	0.000000	0.000000	0.000000	0.041459	0.046590	-0.094004	0.000000	0.000000	3.000000	5.000000	1.000000
20067.287990	-0.007558	0.456923	0.252115	73.484177	68.767067	96.480392	-1.961833	0.000000	4.599045	0.000000	0.000000	0.000000	0.031222	0.034928	-0.084738	0.000000	0.000000	3.000000	5.000000	1.000000
20067.291324	-0.007558	0.456923	0.252115	73.484177	68.767067	96.480392	-1.961833	0.000000	4.599045	0.000000	0.000000	0.000000	0.031222	0.034928	-0.084738	0.000000	0.000000	3.000000	5.000000	1.000000
20067.294657	-0.007558	0.456923	0.252115	73.484177	68.767067	96.480392	-1.961833	0.000000	4.599045	0.000000	0.000000	0.000000	0.031222	0.034928	-0.084738	0.000000	0.000000	3.000000	5.000000	1.000000
20067.297990	-0.007558	0.456923	0.252115	73.487198	68.801018	96.510857	-1.962017	0.000000	4.598967	0.000000	0.000000	0.000000	0.031222	0.034928	-0.084738	0.000000	0.000000	3.000000	5.000000	1.000000
20067.301324	-0.007488	0.457020	0.251879	73.487198	68.801018	96.510857	-1.962017	0.000000	4.598967	0.000000	0.000000	0.000000	0.020952	0.029083	-0.070718	0.000000	0.000000	3.000000	5.000000	1.000000
20067.304657	-0.007488	0.457020	0.251879	73.487198	68.801018	96.510857	-1.962017	0.000000	4.598967	0.000000	0.000000	0.000000	0.020952	0.029083	-0.070718	0.000000	0.000000	3.000000	5.000000	1.000000
20067.307990	-0.007488	0.457020	0.251879	73.492706	68.855904	96.562431	-1.962017	0.000000	4.598967	0.000000	0.000000	0.000000	0.020952	0.029083	-0.070718	0.000000	0.000000	3.000000	5.000000	1.000000
20067.311324	-0.007488	0.457020	0.251879	73.492706	68.855904	96.562431	-1.962017	0.000000	4.598967	0.000000	0.000000	0.000000	0.020952	0.029083	-0.070718	0.000000	0.000000	3.000000	5.000000	1.000000
20067.314657	-0.007418	0.457116	0.251643	73.492706	68.855904	96.562431	-1.962017	0.000000	4.598967	0.000000	0.000000	0.000000	0.020938	0.029057	-0.070754	0.000000	0.000000	3.000000	5.000000	1.000000
20067.317990	-0.007418	0.457116	0.251643	73.498215	68.910797	96.614014	-1.962491	0.000000	4.598763	0.000000	0.000000	0.000000	0.020938	0.029057	-0.070754	0.000000	0.000000	3.000000	5.000000	1.000000
20067.321324	-0.007418	0.457116	0.251643	73.498215	68.910797	96.614014	-1.962491	0.000000	4.598763	0.000000	0.000000	0.000000	0.020938	0.029057	-0.070754	0.000000	0.000000	3.000000	5.000000	1.000000
20067.324657	-0.007418	0.457116	0.251643	73.498215	68.910797	96.614014	-1.962491	0.000000	4.598763	0.000000	0.000000	0.000000	0.020938	0.029057	-0.070754	0.000000	0.000000	3.000000	5.000000	1.000000
20067.327990	-0.007279	0.457233	0.251203	73.502831	68.965477	96.670410	-1.962968	0.000000	4.598561	0.000000	0.000000	0.000000	0.041740	0.034845	-0.132162	0.000000	0.000000	3.000000	5.000000	1.000000
20067.331324	-0.007279	0.457233	0.251203	73.502831	68.965477	96.670410	-1.962968	0.000000	4.598561	0.000000	0.000000	0.000000	0.041740	0.034845	-0.132162	0.000000	0.000000	3.000000	5.000000	1.000000
20067.334657	-0.007279	0.457233	0.251203	73.502831	68.965477	96.670410	-1.962968	0.000000	4.598561	0.000000	0.000000	0.000000	0.041740	0.034845	-0.132162	0.000000	0.000000	3.000000	5.000000	1.000000
20067.337990	-0.007279	0.457233	0.251203	73.507698	69.031021	96.734619	-1.963726	0.000000	4.598237	0.000000	0.000000	0.000000	0.041740	0.034845	-0.132162	0.000000	0.000000	3.000000	5.000000	1.000000
20067.341324	-0.007243	0.457271	0.250982	73.507698	69.031021	96.734619	-1.963726	0.000000	4.598237	0.000000	0.000000	0.000000	0.010767	0.011612	-0.066239	0.000000	0.000000	3.000000	5.000000	1.000000
20067.344657	-0.007243	0.457271	0.250982	73.507698	69.031021	96.734619	-1.963726	0.000000	4.598237	0.000000	0.000000	0.000000	0.010767	0.011612	-0.066239	0.000000	0.000000	3.000000	5.000000	1.000000
20067.347990	-0.007243	0.457271	0.250982	73.515312	69.105850	96.806984	-1.963726	0.000000	4.598237	0.000000	0.000000	0.000000	0.010767	0.011612	-0.066239	0.000000	0.000000	3.000000	5.000000	1.000000
20067.351324	-0.007243	0.457271	0.250982	73.515312	69.105850	96.806984	-1.963726	0.000000	4.598237	0.000000	0.000000	0.000000	0.010767	0.011612	-0.066239	0.000000	0.000000	3.000000	5.000000	1.000000
20067.354657	-0.007140	0.457291	0.250746	73.515312	69.105850	96.806984	-1.963726	0.000000	4.598237	0.000000	0.000000	0.000000	0.030973	0.005793	-0.070805	0.000000	0.000000	3.000000	5.000000	1.000000
20067.357990	-0.007140	0.457291	0.250746	73.522324	69.194038	96.891975	-1.964631	0.000000	4.597851	0.000000	0.000000	0.000000	0.030973	0.005793	-0.070805	0.000000	0.000000	3.000000	5.000000	1.000000
20067.361324	-0.007140	0.457291	0.250746	73.522324	69.194038	96.891975	-1.964631	0.000000	4.597851	0.000000	0.000000	0.000000	0.030973	0.005793	-0.070805	0.000000	0.000000	3.000000	5.000000	1.000000
20067.364657	-0.007140	0.457291	0.250746	73.522324	69.194038	96.891975	-1.964631	0.000000	4.597851	0.000000	0.000000	0.000000	0.030973	0.005793	-0.070805	0.000000	0.000000	3.000000	5.000000	1.000000
20067.367990	-0.007000	0.457329	0.250210	73.530968	69.278961	96.974854	-1.964593	0.000000	4.597866	0.000000	0.000000	0.000000	0.041923	0.011572	-0.160921	0.000000	0.000000	3.000000	5.000000	1.000000
20067.371324	-0.007000	0.457329	0.250210	73.530968	69.278961	96.974854	-1.964593	0.000000	4.597866	0.000000	0.000000	0.000000	0.041923	0.011572	-0.160921	0.000000	0.000000	3.000000	5.000000	1.000000
20067.374657	-0.007000	0.457329	0.250210	73.530968	69.278961	96.974854	-1.964593	0.000000	4.597866	0.000000	0.000000	0.000000	0.041923	0.011572	-0.160921	0.000000	0.000000	3.000000	5.000000	1.000000
20067.377990	-0.007000	0.457329	0.250210	73.540649	69.376640	97.068207	-1.965983	0.000000	4.597272	0.000000	0.000000	0.000000	0.041923	0.011572	-0.160921	0.000000	0.000000	3.000000	5.000000	1.000000
20067.381324	-0.006896	0.457329	0.249926	73.540649	69.376640	97.068207	-1.965983	0.000000	4.597272	0.000000	0.000000	0.000000	0.031056	-0.000016	-0.085183	0.000000	0.000000	3.000000	5.000000	1.000000
20067.384657	-0.006896	0.457329	0.249926	73.540649	69.376640	97.068207	-1.965983	0.000000	4.597272	0.000000	0.000000	0.000000	0.031056	-0.000016	-0.085183	0.000000	0.000000	3.000000	5.000000	1.000000
20067.387990	-0.006896	0.457329	0.249926	73.550056	69.463554	97.153831	-1.965983	0.000000	4.597272	0.000000	0.000000	0.000000	0.031056	-0.000016	-0.085183	0.000000	0.000000	3.000000	5.000000	1.000000
20067.391324	-0.006896	0.457329	0.249926	73.550056	69.463554	97.153831	-1.965983	0.000000	4.597272	0.000000	0.000000	0.000000	0.031056	-0.000016	-0.085183	0.000000	0.000000	3.000000	5.000000	1.000000
20067.394657	-0.006827	0.457329	0.249641	73.550056	69.463554	97.153831	-1.965983	0.000000	4.597272	0.000000	0.000000	0.000000	0.020966	-0.000007	-0.085332	0.000000	0.000000	3.000000	5.000000	1.000000
20067.397990	-0.006827	0.457329	0.249641	73.560486	69.560532	97.249962	-1.966261	0.000000	4.597153	0.000000	0.000000	0.000000	0.020966	-0.000007	-0.085332	0.000000	0.000000	3.000000	5.000000	1.000000
20067.401324	-0.006827	0.457329	0.249641	73.560486	69.560532	97.249962	-1.966261	0.000000	4.597153	0.000000	0.000000	0.000000	0.020966	-0.000007	-0.085332	0.000000	0.000000	3.000000	5.000000	1.000000
20067.404657	-0.006827	0.457329	0.249641	73.560486	69.560532	97.249962	-1.966261	0.000000	4.597153	0.000000	0.000000	0.000000	0.020966	-0.000007	-0.085332	0.000000	0.000000	3.000000	5.000000	1.000000
20067.407990	-0.006686	0.457329	0.249008	73.569984	69.625061	97.314972	-1.967067	0.000000	4.596808	0.000000	0.000000	0.000000	0.042065	-0.000034	-0.189873	0.000000	0.000000	3.000000	5.000000	1.000000
20067.411324	-0.006686	0.457329	0.249008	73.569984	69.625061	97.314972	-1.967067	0.000000	4.596808	0.000000	0.000000	0.000000	0.042065	-0.000034	-0.189873	0.000000	0.000000	3.000000	5.000000	1.000000
20067.414657	-0.006686	0.457329	0.249008	73.569984	69.625061	97.314972	-1.967067	0.000000	4.596808	0.000000	0.000000	0.000000	0.042065	-0.000034	-0.189873	0.000000	0.000000	3.000000	5.000000	1.000000
20067.417990	-0.006686	0.457329	0.249008	73.575119	69.623154	97.316994	-1.969105	0.000000	4.595936	0.000000	0.000000	0.000000	0.042065	-0.000034	-0.189873	0.000000	0.000000	3.000000	5.000000	1.000000
20067.421324	-0.006616	0.457348	0.248707	73.575119	69.623154	97.316994	-1.969105	0.000000	4.595936	0.000000	0.000000	0.000000	0.020962	0.005769	-0.090266	0.000000	0.000000	3.000000	5.000000	1.000000
20067.424657	-0.006616	0.457348	0.248707	73.575119	69.623154	97.316994	-1.969105	0.000000	4.595936	0.000000	0.000000	0.000000	0.020962	0.005769	-0.090266	0.000000	0.000000	3.000000	5.000000	1.000000
20067.427990	-0.006616	0.457348	0.248707	73.580574	69.571716	97.269928	-1.969105	0.000000	4.595936	0.000000	0.000000	0.000000	0.020962	0.005769	-0.090266	0.000000	0.000000	3.000000	5.000000	1.000000
20067.431324	-0.006616	0.457348	0.248707	73.580574	69.571716	97.269928	-1.969105	0.000000	4.595936	0.000000	0.000000	0.000000	0.020962	0.005769	-0.090266	0.000000	0.000000	3.000000	5.000000	1.000000
20067.434657	-0.006547	0.457367	0.248406	73.580574	69.571716	97.269928	-1.969105	0.000000	4.595936	0.000000	0.000000	0.000000	0.020945	0.005761	-0.090331	0.000000	0.000000	3.000000	5.000000	1.000000
20067.437990	-0.006547	0.457367	0.248406	73.587051	69.583694	97.282852	-1.970026	0.000000	4.595541	0.000000	0.000000	0.000000	0.020945	0.005761	-0.090331	0.000000	0.000000	3.000000	5.000000	1.000000
20067.441324	-0.006547	0.457367	0.248406	73.587051	69.583694	97.282852	-1.970026	0.000000	4.595541	0.000000	0.000000	0.000000	0.020945	0.005761	-0.090331	0.000000	0.000000	3.000000	5.000000	1.000000
20067.444657	-0.006547	0.457367	0.248406	73.587051	69.583694	97.282852	-1.970026	0.000000	4.595541	0.000000	0.000000	0.000000	0.020945	0.005761	-0.090331	0.000000	0.000000	3.000000	5.000000	1.000000
20067.447990	-0.006374	0.457483	0.247836	73.594040	69.645508	97.340141	-1.970953	0.000000	4.595144	0.000000	0.000000	0.000000	0.051794	0.034638	-0.171212	0.000000	0.000000	3.000000	5.000000	1.000000
20067.451324	-0.006374	0.457483	0.247836	73.594040	69.645508	97.340141	-1.970953	0.000000	4.595144	0.000000	0.000000	0.000000	0.051794	0.034638	-0.171212	0.000000	0.000000	3.000000	5.000000	1.000000
20067.454657	-0.006374	0.457483	0.247836	73.594040	69.645508	97.340141	-1.970953	0.000000	4.595144	0.000000	0.000000	0.000000	0.051794	0.034638	-0.171212	0.000000	0.000000	3.000000	5.000000	1.000000
20067.457990	-0.006374	0.457483	0.247836	73.601456	69.723709	97.413155	-1.972082	0.000000	4.594659	0.000000	0.000000	0.000000	0.051794	0.034638	-0.171212	0.000000	0.000000	3.000000	5.000000	1.000000
20067.461324	-0.006271	0.457540	0.247566	73.601456	69.723709	97.413155	-1.972082	0.000000	4.594659	0.000000	0.000000	0.000000	0.030843	0.017296	-0.080870	0.000000	0.000000	3.000000	5.000000	1.000000
20067.464657	-0.006271	0.457540	0.247566	73.601456	69.723709	97.413155	-1.972082	0.000000	4.594659	0.000000	0.000000	0.000000	0.030843	0.017296	-0.080870	0.000000	0.000000	3.000000	5.000000	1.000000
20067.467990	-0.006271	0.457540	0.247566	73.608864	69.799240	97.486221	-1.972082	0.000000	4.594659	0.000000	0.000000	0.000000	0.030843	0.017296	-0.080870	0.000000	0.000000	3.000000	5.000000	1.000000
20067.471324	-0.006271	0.457540	0.247566	73.608864	69.799240	97.486221	-1.972082	0.000000	4.594659	0.000000	0.000000	0.000000	0.030843	0.017296	-0.080870	0.000000	0.000000	3.000000	5.000000	1.000000
20067.474657	-0.006202	0.457637	0.247264	73.608864	69.799240	97.486221	-1.972082	0.000000	4.594659	0.000000	0.000000	0.000000	0.020872	0.028825	-0.090570	0.000000	0.000000	3.000000	5.000000	1.000000
20067.477990	-0.006202	0.457637	0.247264	73.615791	69.861221	97.543671	-1.972284	0.000000	4.594573	0.000000	0.000000	0.000000	0.020872	0.028825	-0.090570	0.000000	0.000000	3.000000	5.000000	1.000000
20067.481324	-0.006202	0.457637	0.247264	73.615791	69.861221	97.543671	-1.972284	0.000000	4.594573	0.000000	0.000000	0.000000	0.020872	0.028825	-0.090570	0.000000	0.000000	3.000000	5.000000	1.000000
20067.484657	-0.006202	0.457637	0.247264	73.615791	69.861221	97.543671	-1.972284	0.000000	4.594573	0.000000	0.000000	0.000000	0.020872	0.028825	-0.090570	0.000000	0.000000	3.000000	5.000000	1.000000
20067.487990	-0.005962	0.457867	0.246629	73.622292	69.909607	97.593468	-1.973226	0.000000	4.594168	0.000000	0.000000	0.000000	0.071845	0.069095	-0.190650	0.000000	0.000000	3.000000	5.000000	1.000000
20067.491324	-0.005962	0.457867	0.246629	73.622292	69.909607	97.593468	-1.973226	0.000000	4.594168	0.000000	0.000000	0.000000	0.071845	0.069095	-0.190650	0.000000	0.000000	3.000000	5.000000	1.000000
20067.494657	-0.005962	0.457867	0.246629	73.622292	69.909607	97.593468	-1.973226	0.000000	4.594168	0.000000	0.000000	0.000000	0.071845	0.069095	-0.190650	0.000000	0.000000	3.000000	5.000000	1.000000
20067.497990	-0.005962	0.457867	0.246629	73.627251	69.900764	97.580360	-1.973752	0.000000	4.593942	0.000000	0.000000	0.000000	0.071845	0.069095	-0.190650	0.000000	0.000000	3.000000	5.000000	1.000000
20067.501324	-0.005826	0.458040	0.246295	73.627251	69.900764	97.580360	-1.973752	0.000000	4.593942	0.000000	0.000000	0.000000	0.040925	0.051793	-0.100203	0.000000	0.000000	3.000000	5.000000	1.000000
20067.504657	-0.005826	0.458040	0.246295	73.627251	69.900764	97.580360	-1.973752	0.000000	4.593942	0.000000	0.000000	0.000000	0.040925	0.051793	-0.100203	0.000000	0.000000	3.000000	5.000000	1.000000
20067.507990	-0.005826	0.458040	0.246295	73.629837	69.830009	97.509636	-1.973752	0.000000	4.593942	0.000000	0.000000	0.000000	0.040925	0.051793	-0.100203	0.000000	0.000000	3.000000	5.000000	1.000000
20067.511324	-0.005826	0.458040	0.246295	73.629837	69.830009	97.509636	-1.973752	0.000000	4.593942	0.000000	0.000000	0.000000	0.040925	0.051793	-0.100203	0.000000	0.000000	3.000000	5.000000	1.000000
20067.514657	-0.005723	0.458193	0.245944	73.629837	69.830009	97.509636	-1.973752	0.000000	4.593942	0.000000	0.000000	0.000000	0.030913	0.045968	-0.105153	0.000000	0.000000	3.000000	5.000000	1.000000
20067.517990	-0.005586	0.458365	0.245578	73.633377	69.703270	97.384415	-1.973863	0.000000	4.593894	0.000000	0.000000	0.000000	0.040930	0.051685	-0.109970	0.000000	0.000000	3.000000	5.000000	1.000000
20067.521324	-0.005586	0.458365	0.245578	73.633377	69.703270	97.384415	-1.973863	0.000000	4.593894	0.000000	0.000000	0.000000	0.040930	0.051685	-0.109970	0.000000	0.000000	3.000000	5.000000	1.000000
20067.524657	-0.005586	0.458365	0.245578	73.633377	69.703270	97.384415	-1.973863	0.000000	4.593894	0.000000	0.000000	0.000000	0.040930	0.051685	-0.109970	0.000000	0.000000	3.000000	5.000000	1.000000
20067.527990	-0.005586	0.458365	0.245578	73.632690	69.517990	97.203789	-1.974947	0.000000	4.593429	0.000000	0.000000	0.000000	0.040930	0.051685	-0.109970	0.000000	0.000000	3.000000	5.000000	1.000000
20067.531324	-0.005483	0.458556	0.245226	73.632690	69.517990	97.203789	-1.974947	0.000000	4.593429	0.000000	0.000000	0.000000	0.030849	0.057385	-0.105363	0.000000	0.000000	3.000000	5.000000	1.000000
20067.534657	-0.005483	0.458556	0.245226	73.632690	69.517990	97.203789	-1.974947	0.000000	4.593429	0.000000	0.000000	0.000000	0.030849	0.057385	-0.105363	0.000000	0.000000	3.000000	5.000000	1.000000
20067.537990	-0.005483	0.458556	0.245226	73.631119	69.308197	96.999641	-1.974947	0.000000	4.593429	0.000000	0.000000	0.000000	0.030849	0.057385	-0.105363	0.000000	0.000000	3.000000	5.000000	1.000000
20067.541324	-0.005483	0.458556	0.245226	73.631119	69.308197	96.999641	-1.974947	0.000000	4.593429	0.000000	0.000000	0.000000	0.030849	0.057385	-0.105363	0.000000	0.000000	3.000000	5.000000	1.000000
20067.544657	-0.005380	0.458786	0.244843	73.631119	69.308197	96.999641	-1.974947	0.000000	4.593429	0.000000	0.000000	0.000000	0.030893	0.068823	-0.115088	0.000000	0.000000	3.000000	5.000000	1.000000
20067.547990	-0.005278	0.459015	0.244459	73.628052	69.060280	96.764282	-1.975708	0.000000	4.593101	0.000000	0.000000	0.000000	0.030861	0.068736	-0.115204	0.000000	0.000000	3.000000	5.000000	1.000000
20067.551324	-0.005278	0.459015	0.244459	73.628052	69.060280	96.764282	-1.975708	0.000000	4.593101	0.000000	0.000000	0.000000	0.030861	0.068736	-0.115204	0.000000	0.000000	3.000000	5.000000	1.000000
20067.554657	-0.005278	0.459015	0.244459	73.628052	69.060280	96.764282	-1.975708	0.000000	4.593101	0.000000	0.000000	0.000000	0.030861	0.068736	-0.115204	0.000000	0.000000	3.000000	5.000000	1.000000
20067.557990	-0.005278	0.459015	0.244459	73.623947	68.785263	96.513504	-1.977680	0.000000	4.592253	0.000000	0.000000	0.000000	0.030861	0.068736	-0.115204	0.000000	0.000000	3.000000	5.000000	1.000000
20067.561324	-0.005141	0.459244	0.244075	73.623947	68.785263	96.513504	-1.977680	0.000000	4.592253	0.000000	0.000000	0.000000	0.040816	0.068664	-0.115246	0.000000	0.000000	3.000000	5.000000	1.000000
20067.564657	-0.005141	0.459244	0.244075	73.623947	68.785263	96.513504	-1.977680	0.000000	4.592253	0.000000	0.000000	0.000000	0.040816	0.068664	-0.115246	0.000000	0.000000	3.000000	5.000000	1.000000
20067.567990	-0.005141	0.459244	0.244075	73.623024	68.569534	96.339317	-1.977680	0.000000	4.592253	0.000000	0.000000	0.000000	0.040816	0.068664	-0.115246	0.000000	0.000000	3.000000	5.000000	1.000000
20067.571324	-0.005141	0.459244	0.244075	73.623024	68.569534	96.339317	-1.977680	0.000000	4.592253	0.000000	0.000000	0.000000	0.040816	0.068664	-0.115246	0.000000	0.000000	3.000000	5.000000	1.000000
20067.574657	-0.005006	0.459511	0.243690	73.623024	68.569534	96.339317	-1.977680	0.000000	4.592253	0.000000	0.000000	0.000000	0.040773	0.080081	-0.115407	0.000000	0.000000	3.000000	5.000000	1.000000
20067.577990	-0.004837	0.459777	0.243305	73.624321	68.452644	96.296417	-1.978146	0.000000	4.592052	0.000000	0.000000	0.000000	0.050706	0.079979	-0.115467	0.000000	0.000000	3.000000	5.000000	1.000000
20067.581324	-0.004837	0.459777	0.243305	73.624321	68.452644	96.296417	-1.978146	0.000000	4.592052	0.000000	0.000000	0.000000	0.050706	0.079979	-0.115467	0.000000	0.000000	3.000000	5.000000	1.000000
20067.584657	-0.004837	0.459777	0.243305	73.624321	68.452644	96.296417	-1.978146	0.000000	4.592052	0.000000	0.000000	0.000000	0.050706	0.079979	-0.115467	0.000000	0.000000	3.000000	5.000000	1.000000
20067.587990	-0.004837	0.459777	0.243305	73.634132	68.389992	96.243286	-1.978569	0.000000	4.591869	0.000000	0.000000	0.000000	0.050706	0.079979	-0.115467	0.000000	0.000000	3.000000	5.000000	1.000000
20067.591324	-0.004667	0.460043	0.242887	73.634132	68.389992	96.243286	-1.978569	0.000000	4.591869	0.000000	0.000000	0.000000	0.050716	0.079857	-0.125241	0.000000	0.000000	3.000000	5.000000	1.000000
20067.594657	-0.004667	0.460043	0.242887	73.634132	68.389992	96.243286	-1.978569	0.000000	4.591869	0.000000	0.000000	0.000000	0.050716	0.079857	-0.125241	0.000000	0.000000	3.000000	5.000000	1.000000
20067.597990	-0.004466	0.460290	0.242486	73.663017	68.373581	96.192741	-1.978569	0.000000	4.591869	0.000000	0.000000	0.000000	0.060590	0.074056	-0.120474	0.000000	0.000000	3.000000	5.000000	1.000000
20067.601324	-0.004466	0.460290	0.242486	73.663017	68.373581	96.192741	-1.978569	0.000000	4.591869	0.000000	0.000000	0.000000	0.060590	0.074056	-0.120474	0.000000	0.000000	3.000000	5.000000	1.000000
20067.604657	-0.004466	0.460290	0.242486	73.663017	68.373581	96.192741	-1.978569	0.000000	4.591869	0.000000	0.000000	0.000000	0.060590	0.074056	-0.120474	0.000000	0.000000	3.000000	5.000000	1.000000
20067.607990	-0.004466	0.460290	0.242486	73.707413	68.394020	96.173492	-1.978280	0.000000	4.591994	0.000000	0.000000	0.000000	0.060590	0.074056	-0.120474	0.000000	0.000000	3.000000	5.000000	1.000000
20067.611324	-0.004264	0.460537	0.242052	73.707413	68.394020	96.173492	-1.978280	0.000000	4.591994	0.000000	0.000000	0.000000	0.060581	0.073911	-0.130274	0.000000	0.000000	3.000000	5.000000	1.000000
20067.614657	-0.004264	0.460537	0.242052	73.707413	68.394020	96.173492	-1.978280	0.000000	4.591994	0.000000	0.000000	0.000000	0.060581	0.073911	-0.130274	0.000000	0.000000	3.000000	5.000000	1.000000
20067.617990	-0.004095	0.460764	0.241601	73.757339	68.405815	96.141930	-1.978280	0.000000	4.591994	0.000000	0.000000	0.000000	0.050584	0.068077	-0.135286	0.000000	0.000000	3.000000	5.000000	1.000000
20067.621324	-0.004095	0.460764	0.241601	73.757339	68.405815	96.141930	-1.978280	0.000000	4.591994	0.000000	0.000000	0.000000	0.050584	0.068077	-0.135286	0.000000	0.000000	3.000000	5.000000	1.000000
20067.624657	-0.004095	0.460764	0.241601	73.757339	68.405815	96.141930	-1.978280	0.000000	4.591994	0.000000	0.000000	0.000000	0.050584	0.068077	-0.135286	0.000000	0.000000	3.000000	5.000000	1.000000
20067.627990	-0.004095	0.460764	0.241601	73.791237	68.415688	96.127968	-1.978453	0.000000	4.591919	0.000000	0.000000	0.000000	0.050584	0.068077	-0.135286	0.000000	0.000000	3.000000	5.000000	1.000000
20067.631324	-0.003893	0.460990	0.241117	73.791237	68.415688	96.127968	-1.978453	0.000000	4.591919	0.000000	0.000000	0.000000	0.060520	0.067934	-0.145065	0.000000	0.000000	3.000000	5.000000	1.000000
20067.634657	-0.003893	0.460990	0.241117	73.791237	68.415688	96.127968	-1.978453	0.000000	4.591919	0.000000	0.000000	0.000000	0.060520	0.067934	-0.145065	0.000000	0.000000	3.000000	5.000000	1.000000
20067.637990	-0.003725	0.461197	0.240617	73.804085	68.378426	96.112740	-1.978453	0.000000	4.591919	0.000000	0.000000	0.000000	0.050526	0.062094	-0.150108	0.000000	0.000000	3.000000	5.000000	1.000000
20067.641324	-0.003725	0.461197	0.240617	73.804085	68.378426	96.112740	-1.978453	0.000000	4.591919	0.000000	0.000000	0.000000	0.050526	0.062094	-0.150108	0.000000	0.000000	3.000000	5.000000	1.000000
20067.644657	-0.003725	0.461197	0.240617	73.804085	68.378426	96.112740	-1.978453	0.000000	4.591919	0.000000	0.000000	0.000000	0.050526	0.062094	-0.150108	0.000000	0.000000	3.000000	5.000000	1.000000
20067.647990	-0.003725	0.461197	0.240617	73.810242	68.273666	96.083580	-1.979319	0.000000	4.591547	0.000000	0.000000	0.000000	0.050526	0.062094	-0.150108	0.000000	0.000000	3.000000	5.000000	1.000000
20067.651324	-0.003556	0.461403	0.240083	73.810242	68.273666	96.083580	-1.979319	0.000000	4.591547	0.000000	0.000000	0.000000	0.050505	0.061936	-0.159982	0.000000	0.000000	3.000000	5.000000	1.000000
20067.654657	-0.003556	0.461403	0.240083	73.810242	68.273666	96.083580	-1.979319	0.000000	4.591547	0.000000	0.000000	0.000000	0.050505	0.061936	-0.159982	0.000000	0.000000	3.000000	5.000000	1.000000
20067.657990	-0.003355	0.461629	0.239533	73.814590	68.024437	95.986839	-1.979319	0.000000	4.591547	0.000000	0.000000	0.000000	0.060376	0.067524	-0.165025	0.000000	0.000000	3.000000	5.000000	1.000000
20067.661324	-0.003355	0.461629	0.239533	73.814590	68.024437	95.986839	-1.979319	0.000000	4.591547	0.000000	0.000000	0.000000	0.060376	0.067524	-0.165025	0.000000	0.000000	3.000000	5.000000	1.000000
20067.664657	-0.003355	0.461629	0.239533	73.814590	68.024437	95.986839	-1.979319	0.000000	4.591547	0.000000	0.000000	0.000000	0.060376	0.067524	-0.165025	0.000000	0.000000	3.000000	5.000000	1.000000
20067.667990	-0.003355	0.461629	0.239533	73.828445	67.750084	95.878387	-1.980893	0.000000	4.590868	0.000000	0.000000	0.000000	0.060376	0.067524	-0.165025	0.000000	0.000000	3.000000	5.000000	1.000000
20067.671324	-0.003154	0.461834	0.238967	73.828445	67.750084	95.878387	-1.980893	0.000000	4.590868	0.000000	0.000000	0.000000	0.060304	0.061683	-0.170057	0.000000	0.000000	3.000000	5.000000	1.000000
20067.674657	-0.003154	0.461834	0.238967	73.828445	67.750084	95.878387	-1.980893	0.000000	4.590868	0.000000	0.000000	0.000000	0.060304	0.061683	-0.170057	0.000000	0.000000	3.000000	5.000000	1.000000
20067.677990	-0.002953	0.462058	0.238350	73.852982	67.463898	95.608910	-1.980893	0.000000	4.590868	0.000000	0.000000	0.000000	0.060270	0.067164	-0.184923	0.000000	0.000000	3.000000	5.000000	1.000000
20067.681324	-0.002953	0.462058	0.238350	73.852982	67.463898	95.608910	-1.980893	0.000000	4.590868	0.000000	0.000000	0.000000	0.060270	0.067164	-0.184923	0.000000	0.000000	3.000000	5.000000	1.000000
20067.684657	-0.002953	0.462058	0.238350	73.852982	67.463898	95.608910	-1.980893	0.000000	4.590868	0.000000	0.000000	0.000000	0.060270	0.067164	-0.184923	0.000000	0.000000	3.000000	5.000000	1.000000
20067.687990	-0.002953	0.462058	0.238350	73.896843	67.213066	95.342697	-1.982657	0.000000	4.590106	0.000000	0.000000	0.000000	0.060270	0.067164	-0.184923	0.000000	0.000000	3.000000	5.000000	1.000000
20067.691324	-0.002687	0.462263	0.237749	73.896843	67.213066	95.342697	-1.982657	0.000000	4.590106	0.000000	0.000000	0.000000	0.079940	0.061397	-0.180193	0.000000	0.000000	3.000000	5.000000	1.000000
20067.694657	-0.002687	0.462263	0.237749	73.896843	67.213066	95.342697	-1.982657	0.000000	4.590106	0.000000	0.000000	0.000000	0.079940	0.061397	-0.180193	0.000000	0.000000	3.000000	5.000000	1.000000
20067.697990	-0.002421	0.462485	0.237099	73.934502	66.907349	95.080040	-1.982657	0.000000	4.590106	0.000000	0.000000	0.000000	0.079855	0.066853	-0.195128	0.000000	0.000000	3.000000	5.000000	1.000000
20067.701324	-0.002421	0.462485	0.237099	73.934502	66.907349	95.080040	-1.982657	0.000000	4.590106	0.000000	0.000000	0.000000	0.079855	0.066853	-0.195128	0.000000	0.000000	3.000000	5.000000	1.000000
20067.704657	-0.002421	0.462485	0.237099	73.934502	66.907349	95.080040	-1.982657	0.000000	4.590106	0.000000	0.000000	0.000000	0.079855	0.066853	-0.195128	0.000000	0.000000	3.000000	5.000000	1.000000
20067.707990	-0.002421	0.462485	0.237099	73.962662	66.511925	94.823616	-1.982783	0.000000	4.590052	0.000000	0.000000	0.000000	0.079855	0.066853	-0.195128	0.000000	0.000000	3.000000	5.000000	1.000000
20067.711324	-0.002155	0.462727	0.236431	73.962662	66.511925	94.823616	-1.982783	0.000000	4.590052	0.000000	0.000000	0.000000	0.079722	0.072376	-0.200356	0.000000	0.000000	3.000000	5.000000	1.000000
20067.714657	-0.002155	0.462727	0.236431	73.962662	66.511925	94.823616	-1.982783	0.000000	4.590052	0.000000	0.000000	0.000000	0.079722	0.072376	-0.200356	0.000000	0.000000	3.000000	5.000000	1.000000
20067.717990	-0.001890	0.462929	0.235730	73.996101	66.088066	94.454124	-1.982783	0.000000	4.590052	0.000000	0.000000	0.000000	0.079597	0.060792	-0.210355	0.000000	0.000000	3.000000	5.000000	1.000000
20067.721324	-0.001890	0.462929	0.235730	73.996101	66.088066	94.454124	-1.982783	0.000000	4.590052	0.000000	0.000000	0.000000	0.079597	0.060792	-0.210355	0.000000	0.000000	3.000000	5.000000	1.000000
20067.724657	-0.001890	0.462929	0.235730	73.996101	66.088066	94.454124	-1.982783	0.000000	4.590052	0.000000	0.000000	0.000000	0.079597	0.060792	-0.210355	0.000000	0.000000	3.000000	5.000000	1.000000
20067.727990	-0.001890	0.462929	0.235730	74.024071	65.593292	93.944221	-1.983773	0.000000	4.589623	0.000000	0.000000	0.000000	0.079597	0.060792	-0.210355	0.000000	0.000000	3.000000	5.000000	1.000000
20067.731324	-0.001592	0.463169	0.235027	74.024071	65.593292	93.944221	-1.983773	0.000000	4.589623	0.000000	0.000000	0.000000	0.089296	0.072011	-0.210762	0.000000	0.000000	3.000000	5.000000	1.000000
20067.734657	-0.001592	0.463169	0.235027	74.024071	65.593292	93.944221	-1.983773	0.000000	4.589623	0.000000	0.000000	0.000000	0.089296	0.072011	-0.210762	0.000000	0.000000	3.000000	5.000000	1.000000
20067.737990	-0.001295	0.463409	0.234291	74.042801	65.042213	93.424744	-1.983773	0.000000	4.589623	0.000000	0.000000	0.000000	0.089135	0.071761	-0.220916	0.000000	0.000000	3.000000	5.000000	1.000000
20067.741324	-0.001295	0.463409	0.234291	74.042801	65.042213	93.424744	-1.983773	0.000000	4.589623	0.000000	0.000000	0.000000	0.089135	0.071761	-0.220916	0.000000	0.000000	3.000000	5.000000	1.000000
20067.744657	-0.001295	0.463409	0.234291	74.042801	65.042213	93.424744	-1.983773	0.000000	4.589623	0.000000	0.000000	0.000000	0.089135	0.071761	-0.220916	0.000000	0.000000	3.000000	5.000000	1.000000
20067.747990	-0.001295	0.463409	0.234291	74.060806	64.449043	92.850655	-1.984221	0.000000	4.589430	0.000000	0.000000	0.000000	0.089135	0.071761	-0.220916	0.000000	0.000000	3.000000	5.000000	1.000000
20067.751324	-0.000965	0.463628	0.233537	74.060806	64.449043	92.850655	-1.984221	0.000000	4.589430	0.000000	0.000000	0.000000	0.098790	0.065903	-0.226140	0.000000	0.000000	3.000000	5.000000	1.000000
20067.754657	-0.000965	0.463628	0.233537	74.060806	64.449043	92.850655	-1.984221	0.000000	4.589430	0.000000	0.000000	0.000000	0.098790	0.065903	-0.226140	0.000000	0.000000	3.000000	5.000000	1.000000
20067.757990	-0.000637	0.463866	0.232766	74.083862	63.791100	92.180893	-1.984221	0.000000	4.589430	0.000000	0.000000	0.000000	0.098581	0.071357	-0.231498	0.000000	0.000000	3.000000	5.000000	1.000000
20067.761324	-0.000637	0.463866	0.232766	74.083862	63.791100	92.180893	-1.984221	0.000000	4.589430	0.000000	0.000000	0.000000	0.098581	0.071357	-0.231498	0.000000	0.000000	3.000000	5.000000	1.000000
20067.764657	-0.000637	0.463866	0.232766	74.083862	63.791100	92.180893	-1.984221	0.000000	4.589430	0.000000	0.000000	0.000000	0.098581	0.071357	-0.231498	0.000000	0.000000	3.000000	5.000000	1.000000
20067.767990	-0.000276	0.464103	0.231993	74.119766	63.060959	91.426735	-1.984248	0.000000	4.589418	0.000000	0.000000	0.000000	0.108176	0.071184	-0.231914	0.000000	0.000000	3.000000	5.000000	1.000000
20067.771324	-0.000276	0.464103	0.231993	74.119766	63.060959	91.426735	-1.984248	0.000000	4.589418	0.000000	0.000000	0.000000	0.108176	0.071184	-0.231914	0.000000	0.000000	3.000000	5.000000	1.000000
20067.774657	-0.000276	0.464103	0.231993	74.119766	63.060959	91.426735	-1.984248	0.000000	4.589418	0.000000	0.000000	0.000000	0.108176	0.071184	-0.231914	0.000000	0.000000	3.000000	5.000000	1.000000
20067.777990	0.000083	0.464378	0.231218	74.162804	62.281094	90.621437	-1.983809	0.000000	4.589608	0.000000	0.000000	0.000000	0.107933	0.082304	-0.232453	0.000000	0.000000	3.000000	5.000000	1.000000
20067.781324	0.000083	0.464378	0.231218	74.162804	62.281094	90.621437	-1.983809	0.000000	4.589608	0.000000	0.000000	0.000000	0.107933	0.082304	-0.232453	0.000000	0.000000	3.000000	5.000000	1.000000
20067.784657	0.000083	0.464378	0.231218	74.162804	62.281094	90.621437	-1.983809	0.000000	4.589608	0.000000	0.000000	0.000000	0.107933	0.082304	-0.232453	0.000000	0.000000	3.000000	5.000000	1.000000
20067.787990	0.000083	0.464378	0.231218	74.207649	61.518967	89.816177	-1.983393	0.000000	4.589787	0.000000	0.000000	0.000000	0.107933	0.082304	-0.232453	0.000000	0.000000	3.000000	5.000000	1.000000
20067.791324	0.000410	0.464632	0.230425	74.207649	61.518967	89.816177	-1.983393	0.000000	4.589787	0.000000	0.000000	0.000000	0.097895	0.076415	-0.237753	0.000000	0.000000	3.000000	5.000000	1.000000
20067.794657	0.000410	0.464632	0.230425	74.207649	61.518967	89.816177	-1.983393	0.000000	4.589787	0.000000	0.000000	0.000000	0.097895	0.076415	-0.237753	0.000000	0.000000	3.000000	5.000000	1.000000
20067.797990	0.000768	0.464906	0.229648	74.252350	60.776077	89.035095	-1.983393	0.000000	4.589787	0.000000	0.000000	0.000000	0.107455	0.081920	-0.233310	0.000000	0.000000	3.000000	5.000000	1.000000
20067.801324	0.000768	0.464906	0.229648	74.252350	60.776077	89.035095	-1.983393	0.000000	4.589787	0.000000	0.000000	0.000000	0.107455	0.081920	-0.233310	0.000000	0.000000	3.000000	5.000000	1.000000
20067.804657	0.000768	0.464906	0.229648	74.252350	60.776077	89.035095	-1.983393	0.000000	4.589787	0.000000	0.000000	0.000000	0.107455	0.081920	-0.233310	0.000000	0.000000	3.000000	5.000000	1.000000
20067.807990	0.000768	0.464906	0.229648	74.296791	60.056507	88.268036	-1.983293	0.000000	4.589831	0.000000	0.000000	0.000000	0.107455	0.081920	-0.233310	0.000000	0.000000	3.000000	5.000000	1.000000
20067.811324	0.001093	0.465215	0.228868	74.296791	60.056507	88.268036	-1.983293	0.000000	4.589831	0.000000	0.000000	0.000000	0.097441	0.092959	-0.233852	0.000000	0.000000	3.000000	5.000000	1.000000
20067.814657	0.001093	0.465215	0.228868	74.296791	60.056507	88.268036	-1.983293	0.000000	4.589831	0.000000	0.000000	0.000000	0.097441	0.092959	-0.233852	0.000000	0.000000	3.000000	5.000000	1.000000
20067.817990	0.001384	0.465506	0.228104	74.329506	59.366974	87.567757	-1.983293	0.000000	4.589831	0.000000	0.000000	0.000000	0.087469	0.087197	-0.229228	0.000000	0.000000	3.000000	5.000000	1.000000
20067.821324	0.001384	0.465506	0.228104	74.329506	59.366974	87.567757	-1.983293	0.000000	4.589831	0.000000	0.000000	0.000000	0.087469	0.087197	-0.229228	0.000000	0.000000	3.000000	5.000000	1.000000
20067.824657	0.001384	0.465506	0.228104	74.329506	59.366974	87.567757	-1.983293	0.000000	4.589831	0.000000	0.000000	0.000000	0.087469	0.087197	-0.229228	0.000000	0.000000	3.000000	5.000000	1.000000
20067.827990	0.001675	0.465852	0.227321	74.360519	58.698215	86.918167	-1.984151	0.000000	4.589460	0.000000	0.000000	0.000000	0.087260	0.103746	-0.234808	0.000000	0.000000	3.000000	5.000000	1.000000
20067.831324	0.001675	0.465852	0.227321	74.360519	58.698215	86.918167	-1.984151	0.000000	4.589460	0.000000	0.000000	0.000000	0.087260	0.103746	-0.234808	0.000000	0.000000	3.000000	5.000000	1.000000
20067.834657	0.001675	0.465852	0.227321	74.360519	58.698215	86.918167	-1.984151	0.000000	4.589460	0.000000	0.000000	0.000000	0.087260	0.103746	-0.234808	0.000000	0.000000	3.000000	5.000000	1.000000
20067.837990	0.001933	0.466197	0.226570	74.380463	58.014103	86.357811	-1.984959	0.000000	4.589110	0.000000	0.000000	0.000000	0.077349	0.103636	-0.225259	0.000000	0.000000	3.000000	5.000000	1.000000
20067.841324	0.001933	0.466197	0.226570	74.380463	58.014103	86.357811	-1.984959	0.000000	4.589110	0.000000	0.000000	0.000000	0.077349	0.103636	-0.225259	0.000000	0.000000	3.000000	5.000000	1.000000
20067.844657	0.001933	0.466197	0.226570	74.380463	58.014103	86.357811	-1.984959	0.000000	4.589110	0.000000	0.000000	0.000000	0.077349	0.103636	-0.225259	0.000000	0.000000	3.000000	5.000000	1.000000
20067.847990	0.001933	0.466197	0.226570	74.399063	57.367313	85.892487	-1.986101	0.000000	4.588616	0.000000	0.000000	0.000000	0.077349	0.103636	-0.225259	0.000000	0.000000	3.000000	5.000000	1.000000
20067.851324	0.002158	0.466561	0.225868	74.399063	57.367313	85.892487	-1.986101	0.000000	4.588616	0.000000	0.000000	0.000000	0.067497	0.109200	-0.210753	0.000000	0.000000	3.000000	5.000000	1.000000
20067.854657	0.002158	0.466561	0.225868	74.399063	57.367313	85.892487	-1.986101	0.000000	4.588616	0.000000	0.000000	0.000000	0.067497	0.109200	-0.210753	0.000000	0.000000	3.000000	5.000000	1.000000
20067.857990	0.002383	0.466943	0.225181	74.410973	56.692551	85.406425	-1.986101	0.000000	4.588616	0.000000	0.000000	0.000000	0.067373	0.114631	-0.206198	0.000000	0.000000	3.000000	5.000000	1.000000
20067.861324	0.002383	0.466943	0.225181	74.410973	56.692551	85.406425	-1.986101	0.000000	4.588616	0.000000	0.000000	0.000000	0.067373	0.114631	-0.206198	0.000000	0.000000	3.000000	5.000000	1.000000
20067.864657	0.002383	0.466943	0.225181	74.410973	56.692551	85.406425	-1.986101	0.000000	4.588616	0.000000	0.000000	0.000000	0.067373	0.114631	-0.206198	0.000000	0.000000	3.000000	5.000000	1.000000
20067.867990	0.002383	0.466943	0.225181	74.424065	56.096481	84.891785	-1.988709	0.000000	4.587487	0.000000	0.000000	0.000000	0.067373	0.114631	-0.206198	0.000000	0.000000	3.000000	5.000000	1.000000
20067.871324	0.002607	0.467381	0.224541	74.424065	56.096481	84.891785	-1.988709	0.000000	4.587487	0.000000	0.000000	0.000000	0.067291	0.131372	-0.191811	0.000000	0.000000	3.000000	5.000000	1.000000
20067.874657	0.002607	0.467381	0.224541	74.424065	56.096481	84.891785	-1.988709	0.000000	4.587487	0.000000	0.000000	0.000000	0.067291	0.131372	-0.191811	0.000000	0.000000	3.000000	5.000000	1.000000
20067.877990	0.002863	0.467838	0.223984	74.454361	55.562164	84.281174	-1.988709	0.000000	4.587487	0.000000	0.000000	0.000000	0.076967	0.137097	-0.167277	0.000000	0.000000	3.000000	5.000000	1.000000
20067.881324	0.002863	0.467838	0.223984	74.454361	55.562164	84.281174	-1.988709	0.000000	4.587487	0.000000	0.000000	0.000000	0.076967	0.137097	-0.167277	0.000000	0.000000	3.000000	5.000000	1.000000
20067.884657	0.002863	0.467838	0.223984	74.454361	55.562164	84.281174	-1.988709	0.000000	4.587487	0.000000	0.000000	0.000000	0.076967	0.137097	-0.167277	0.000000	0.000000	3.000000	5.000000	1.000000
20067.887990	0.002863	0.467838	0.223984	74.508926	55.038086	83.643059	-1.989365	0.000000	4.587203	0.000000	0.000000	0.000000	0.076967	0.137097	-0.167277	0.000000	0.000000	3.000000	5.000000	1.000000
20067.891324	0.003120	0.468295	0.223425	74.508926	55.038086	83.643059	-1.989365	0.000000	4.587203	0.000000	0.000000	0.000000	0.076838	0.136863	-0.167566	0.000000	0.000000	3.000000	5.000000	1.000000
20067.894657	0.003120	0.468295	0.223425	74.508926	55.038086	83.643059	-1.989365	0.000000	4.587203	0.000000	0.000000	0.000000	0.076838	0.136863	-0.167566	0.000000	0.000000	3.000000	5.000000	1.000000
20067.897990	0.003343	0.468770	0.222949	74.584282	54.604538	83.077286	-1.989365	0.000000	4.587203	0.000000	0.000000	0.000000	0.067148	0.142629	-0.142863	0.000000	0.000000	3.000000	5.000000	1.000000
20067.901324	0.003343	0.468770	0.222949	74.584282	54.604538	83.077286	-1.989365	0.000000	4.587203	0.000000	0.000000	0.000000	0.067148	0.142629	-0.142863	0.000000	0.000000	3.000000	5.000000	1.000000
20067.904657	0.003343	0.468770	0.222949	74.584282	54.604538	83.077286	-1.989365	0.000000	4.587203	0.000000	0.000000	0.000000	0.067148	0.142629	-0.142863	0.000000	0.000000	3.000000	5.000000	1.000000
20067.907990	0.003567	0.469264	0.222488	74.666939	54.284271	82.627785	-1.988824	0.000000	4.587437	0.000000	0.000000	0.000000	0.067078	0.148084	-0.138189	0.000000	0.000000	3.000000	5.000000	1.000000
20067.911324	0.003567	0.469264	0.222488	74.666939	54.284271	82.627785	-1.988824	0.000000	4.587437	0.000000	0.000000	0.000000	0.067078	0.148084	-0.138189	0.000000	0.000000	3.000000	5.000000	1.000000
20067.914657	0.003567	0.469264	0.222488	74.666939	54.284271	82.627785	-1.988824	0.000000	4.587437	0.000000	0.000000	0.000000	0.067078	0.148084	-0.138189	0.000000	0.000000	3.000000	5.000000	1.000000
20067.917990	0.003726	0.469738	0.222044	74.751076	54.099731	82.322899	-1.988410	0.000000	4.587616	0.000000	0.000000	0.000000	0.047667	0.142419	-0.133211	0.000000	0.000000	3.000000	5.000000	1.000000
20067.921324	0.003726	0.469738	0.222044	74.751076	54.099731	82.322899	-1.988410	0.000000	4.587616	0.000000	0.000000	0.000000	0.047667	0.142419	-0.133211	0.000000	0.000000	3.000000	5.000000	1.000000
20067.924657	0.003726	0.469738	0.222044	74.751076	54.099731	82.322899	-1.988410	0.000000	4.587616	0.000000	0.000000	0.000000	0.047667	0.142419	-0.133211	0.000000	0.000000	3.000000	5.000000	1.000000
20067.927990	0.003726	0.469738	0.222044	74.803856	53.981388	82.120667	-1.988994	0.000000	4.587364	0.000000	0.000000	0.000000	0.047667	0.142419	-0.133211	0.000000	0.000000	3.000000	5.000000	1.000000
20067.931324	0.003885	0.470251	0.221666	74.803856	53.981388	82.120667	-1.988994	0.000000	4.587364	0.000000	0.000000	0.000000	0.047717	0.153738	-0.113561	0.000000	0.000000	3.000000	5.000000	1.000000
20067.934657	0.003885	0.470251	0.221666	74.803856	53.981388	82.120667	-1.988994	0.000000	4.587364	0.000000	0.000000	0.000000	0.047717	0.153738	-0.113561	0.000000	0.000000	3.000000	5.000000	1.000000
20067.937990	0.004012	0.470726	0.221321	74.812378	53.941414	82.052231	-1.988994	0.000000	4.587364	0.000000	0.000000	0.000000	0.038060	0.142642	-0.103442	0.000000	0.000000	3.000000	5.000000	1.000000
20067.941324	0.004012	0.470726	0.221321	74.812378	53.941414	82.052231	-1.988994	0.000000	4.587364	0.000000	0.000000	0.000000	0.038060	0.142642	-0.103442	0.000000	0.000000	3.000000	5.000000	1.000000
20067.944657	0.004012	0.470726	0.221321	74.812378	53.941414	82.052231	-1.988994	0.000000	4.587364	0.000000	0.000000	0.000000	0.038060	0.142642	-0.103442	0.000000	0.000000	3.000000	5.000000	1.000000
20067.947990	0.004012	0.470726	0.221321	74.803101	53.903202	82.004181	-1.989477	0.000000	4.587154	0.000000	0.000000	0.000000	0.038060	0.142642	-0.103442	0.000000	0.000000	3.000000	5.000000	1.000000
20067.951324	0.004139	0.471222	0.221059	74.803101	53.903202	82.004181	-1.989477	0.000000	4.587154	0.000000	0.000000	0.000000	0.038173	0.148574	-0.078605	0.000000	0.000000	3.000000	5.000000	1.000000
20067.954657	0.004139	0.471222	0.221059	74.803101	53.903202	82.004181	-1.989477	0.000000	4.587154	0.000000	0.000000	0.000000	0.038173	0.148574	-0.078605	0.000000	0.000000	3.000000	5.000000	1.000000
20067.957990	0.004202	0.471698	0.220780	74.794739	53.848412	81.938622	-1.989477	0.000000	4.587154	0.000000	0.000000	0.000000	0.018801	0.142792	-0.083540	0.000000	0.000000	3.000000	5.000000	1.000000
20067.961324	0.004202	0.471698	0.220780	74.794739	53.848412	81.938622	-1.989477	0.000000	4.587154	0.000000	0.000000	0.000000	0.018801	0.142792	-0.083540	0.000000	0.000000	3.000000	5.000000	1.000000
20067.964657	0.004202	0.471698	0.220780	74.794739	53.848412	81.938622	-1.989477	0.000000	4.587154	0.000000	0.000000	0.000000	0.018801	0.142792	-0.083540	0.000000	0.000000	3.000000	5.000000	1.000000
20067.967990	0.004202	0.471698	0.220780	74.794815	53.777069	81.849304	-1.990255	0.000000	4.586816	0.000000	0.000000	0.000000	0.018801	0.142792	-0.083540	0.000000	0.000000	3.000000	5.000000	1.000000
20067.971324	0.004232	0.472174	0.220535	74.794815	53.777069	81.849304	-1.990255	0.000000	4.586816	0.000000	0.000000	0.000000	0.009196	0.142896	-0.073570	0.000000	0.000000	3.000000	5.000000	1.000000
20067.974657	0.004232	0.472174	0.220535	74.794815	53.777069	81.849304	-1.990255	0.000000	4.586816	0.000000	0.000000	0.000000	0.009196	0.142896	-0.073570	0.000000	0.000000	3.000000	5.000000	1.000000
20067.977990	0.004231	0.472631	0.220273	74.806557	53.698605	81.741615	-1.990255	0.000000	4.586816	0.000000	0.000000	0.000000	-0.000490	0.137133	-0.078540	0.000000	0.000000	3.000000	5.000000	1.000000
20067.981324	0.004231	0.472631	0.220273	74.806557	53.698605	81.741615	-1.990255	0.000000	4.586816	0.000000	0.000000	0.000000	-0.000490	0.137133	-0.078540	0.000000	0.000000	3.000000	5.000000	1.000000
20067.984657	0.004231	0.472631	0.220273	74.806557	53.698605	81.741615	-1.990255	0.000000	4.586816	0.000000	0.000000	0.000000	-0.000490	0.137133	-0.078540	0.000000	0.000000	3.000000	5.000000	1.000000
20067.987990	0.004231	0.472631	0.220273	74.818253	53.617275	81.633789	-1.993600	0.000000	4.585363	0.000000	0.000000	0.000000	-0.000490	0.137133	-0.078540	0.000000	0.000000	3.000000	5.000000	1.000000
20067.991324	0.004229	0.473106	0.219994	74.818253	53.617275	81.633789	-1.993600	0.000000	4.585363	0.000000	0.000000	0.000000	-0.000524	0.142457	-0.083831	0.000000	0.000000	3.000000	5.000000	1.000000
20067.994657	0.004229	0.473106	0.219994	74.818253	53.617275	81.633789	-1.993600	0.000000	4.585363	0.000000	0.000000	0.000000	-0.000524	0.142457	-0.083831	0.000000	0.000000	3.000000	5.000000	1.000000
20067.997990	0.004227	0.473524	0.219665	74.831345	53.570549	81.566536	-1.993600	0.000000	4.585363	0.000000	0.000000	0.000000	-0.000616	0.125322	-0.098669	0.000000	0.000000	3.000000	5.000000	1.000000
20068.001324	0.004227	0.473524	0.219665	74.831345	53.570549	81.566536	-1.993600	0.000000	4.585363	0.000000	0.000000	0.000000	-0.000616	0.125322	-0.098669	0.000000	0.000000	3.000000	5.000000	1.000000
20068.004657	0.004227	0.473524	0.219665	74.831345	53.570549	81.566536	-1.993600	0.000000	4.585363	0.000000	0.000000	0.000000	-0.000616	0.125322	-0.098669	0.000000	0.000000	3.000000	5.000000	1.000000
20068.007990	0.004227	0.473524	0.219665	74.835106	53.554604	81.540924	-1.998307	0.000000	4.583314	0.000000	0.000000	0.000000	-0.000616	0.125322	-0.098669	0.000000	0.000000	3.000000	5.000000	1.000000
20068.011324	0.004289	0.473940	0.219302	74.835106	53.554604	81.540924	-1.998307	0.000000	4.583314	0.000000	0.000000	0.000000	0.018588	0.124961	-0.108998	0.000000	0.000000	3.000000	5.000000	1.000000
20068.014657	0.004289	0.473940	0.219302	74.835106	53.554604	81.540924	-1.998307	0.000000	4.583314	0.000000	0.000000	0.000000	0.018588	0.124961	-0.108998	0.000000	0.000000	3.000000	5.000000	1.000000
20068.017990	0.004319	0.474300	0.218923	74.836983	53.569302	81.550507	-1.998307	0.000000	4.583314	0.000000	0.000000	0.000000	0.008908	0.108075	-0.113701	0.000000	0.000000	3.000000	5.000000	1.000000
20068.021324	0.004319	0.474300	0.218923	74.836983	53.569302	81.550507	-1.998307	0.000000	4.583314	0.000000	0.000000	0.000000	0.008908	0.108075	-0.113701	0.000000	0.000000	3.000000	5.000000	1.000000
20068.024657	0.004319	0.474300	0.218923	74.836983	53.569302	81.550507	-1.998307	0.000000	4.583314	0.000000	0.000000	0.000000	0.008908	0.108075	-0.113701	0.000000	0.000000	3.000000	5.000000	1.000000
20068.027990	0.004319	0.474300	0.218923	74.842598	53.599785	81.579285	-2.002386	0.000000	4.581533	0.000000	0.000000	0.000000	0.008908	0.108075	-0.113701	0.000000	0.000000	3.000000	5.000000	1.000000
20068.031324	0.004348	0.474622	0.218510	74.842598	53.599785	81.579285	-2.002386	0.000000	4.581533	0.000000	0.000000	0.000000	0.008833	0.096606	-0.123635	0.000000	0.000000	3.000000	5.000000	1.000000
20068.034657	0.004348	0.474622	0.218510	74.842598	53.599785	81.579285	-2.002386	0.000000	4.581533	0.000000	0.000000	0.000000	0.008833	0.096606	-0.123635	0.000000	0.000000	3.000000	5.000000	1.000000
20068.037990	0.004441	0.474924	0.218047	74.850098	53.644966	81.617630	-2.002386	0.000000	4.581533	0.000000	0.000000	0.000000	0.027956	0.090566	-0.138894	0.000000	0.000000	3.000000	5.000000	1.000000
20068.041324	0.004441	0.474924	0.218047	74.850098	53.644966	81.617630	-2.002386	0.000000	4.581533	0.000000	0.000000	0.000000	0.027956	0.090566	-0.138894	0.000000	0.000000	3.000000	5.000000	1.000000
20068.044657	0.004441	0.474924	0.218047	74.850098	53.644966	81.617630	-2.002386	0.000000	4.581533	0.000000	0.000000	0.000000	0.027956	0.090566	-0.138894	0.000000	0.000000	3.000000	5.000000	1.000000
20068.047990	0.004441	0.474924	0.218047	74.861313	53.711479	81.675270	-2.006967	0.000000	4.579529	0.000000	0.000000	0.000000	0.027956	0.090566	-0.138894	0.000000	0.000000	3.000000	5.000000	1.000000
20068.051324	0.004566	0.475189	0.217585	74.861313	53.711479	81.675270	-2.006967	0.000000	4.579529	0.000000	0.000000	0.000000	0.037527	0.079364	-0.138817	0.000000	0.000000	3.000000	5.000000	1.000000
20068.054657	0.004566	0.475189	0.217585	74.861313	53.711479	81.675270	-2.006967	0.000000	4.579529	0.000000	0.000000	0.000000	0.037527	0.079364	-0.138817	0.000000	0.000000	3.000000	5.000000	1.000000
20068.057990	0.004723	0.475433	0.217071	74.876251	53.796677	81.752258	-2.006967	0.000000	4.579529	0.000000	0.000000	0.000000	0.046971	0.073313	-0.154055	0.000000	0.000000	3.000000	5.000000	1.000000
20068.061324	0.004723	0.475433	0.217071	74.876251	53.796677	81.752258	-2.006967	0.000000	4.579529	0.000000	0.000000	0.000000	0.046971	0.073313	-0.154055	0.000000	0.000000	3.000000	5.000000	1.000000
20068.064657	0.004723	0.475433	0.217071	74.876251	53.796677	81.752258	-2.006967	0.000000	4.579529	0.000000	0.000000	0.000000	0.046971	0.073313	-0.154055	0.000000	0.000000	3.000000	5.000000	1.000000
20068.067990	0.004723	0.475433	0.217071	74.894905	53.903370	81.848686	-2.009553	0.000000	4.578394	0.000000	0.000000	0.000000	0.046971	0.073313	-0.154055	0.000000	0.000000	3.000000	5.000000	1.000000
20068.071324	0.004879	0.475639	0.216524	74.894905	53.903370	81.848686	-2.009553	0.000000	4.578394	0.000000	0.000000	0.000000	0.046825	0.061870	-0.164051	0.000000	0.000000	3.000000	5.000000	1.000000
20068.074657	0.004879	0.475639	0.216524	74.894905	53.903370	81.848686	-2.009553	0.000000	4.578394	0.000000	0.000000	0.000000	0.046825	0.061870	-0.164051	0.000000	0.000000	3.000000	5.000000	1.000000
20068.077990	0.005035	0.475863	0.215960	74.913498	54.010303	81.953339	-2.009553	0.000000	4.578394	0.000000	0.000000	0.000000	0.046707	0.067145	-0.169453	0.000000	0.000000	3.000000	5.000000	1.000000
20068.081324	0.005035	0.475863	0.215960	74.913498	54.010303	81.953339	-2.009553	0.000000	4.578394	0.000000	0.000000	0.000000	0.046707	0.067145	-0.169453	0.000000	0.000000	3.000000	5.000000	1.000000
20068.084657	0.005035	0.475863	0.215960	74.913498	54.010303	81.953339	-2.009553	0.000000	4.578394	0.000000	0.000000	0.000000	0.046707	0.067145	-0.169453	0.000000	0.000000	3.000000	5.000000	1.000000
20068.087990	0.005035	0.475863	0.215960	74.932045	54.122879	82.066162	-2.012683	0.000000	4.577019	0.000000	0.000000	0.000000	0.046707	0.067145	-0.169453	0.000000	0.000000	3.000000	5.000000	1.000000
20068.091324	0.005222	0.476105	0.215376	74.932045	54.122879	82.066162	-2.012683	0.000000	4.577019	0.000000	0.000000	0.000000	0.056163	0.072392	-0.174953	0.000000	0.000000	3.000000	5.000000	1.000000
20068.094657	0.005222	0.476105	0.215376	74.932045	54.122879	82.066162	-2.012683	0.000000	4.577019	0.000000	0.000000	0.000000	0.056163	0.072392	-0.174953	0.000000	0.000000	3.000000	5.000000	1.000000
20068.097990	0.005472	0.476363	0.214775	74.950569	54.235710	82.227112	-2.012683	0.000000	4.577019	0.000000	0.000000	0.000000	0.075159	0.077608	-0.180552	0.000000	0.000000	3.000000	5.000000	1.000000
20068.101324	0.005472	0.476363	0.214775	74.950569	54.235710	82.227112	-2.012683	0.000000	4.577019	0.000000	0.000000	0.000000	0.075159	0.077608	-0.180552	0.000000	0.000000	3.000000	5.000000	1.000000
20068.104657	0.005472	0.476363	0.214775	74.950569	54.235710	82.227112	-2.012683	0.000000	4.577019	0.000000	0.000000	0.000000	0.075159	0.077608	-0.180552	0.000000	0.000000	3.000000	5.000000	1.000000
20068.107990	0.005472	0.476363	0.214775	74.970047	54.337467	82.418495	-2.014171	0.000000	4.576365	0.000000	0.000000	0.000000	0.075159	0.077608	-0.180552	0.000000	0.000000	3.000000	5.000000	1.000000
20068.111324	0.005723	0.476622	0.214206	74.970047	54.337467	82.418495	-2.014171	0.000000	4.576365	0.000000	0.000000	0.000000	0.075107	0.077758	-0.170635	0.000000	0.000000	3.000000	5.000000	1.000000
20068.114657	0.005723	0.476622	0.214206	74.970047	54.337467	82.418495	-2.014171	0.000000	4.576365	0.000000	0.000000	0.000000	0.075107	0.077758	-0.170635	0.000000	0.000000	3.000000	5.000000	1.000000
20068.117990	0.006036	0.476918	0.213635	75.003128	54.409966	82.644348	-2.014171	0.000000	4.576365	0.000000	0.000000	0.000000	0.094079	0.088606	-0.171348	0.000000	0.000000	3.000000	5.000000	1.000000
20068.121324	0.006036	0.476918	0.213635	75.003128	54.409966	82.644348	-2.014171	0.000000	4.576365	0.000000	0.000000	0.000000	0.094079	0.088606	-0.171348	0.000000	0.000000	3.000000	5.000000	1.000000
20068.124657	0.006036	0.476918	0.213635	75.003128	54.409966	82.644348	-2.014171	0.000000	4.576365	0.000000	0.000000	0.000000	0.094079	0.088606	-0.171348	0.000000	0.000000	3.000000	5.000000	1.000000
20068.127990	0.006036	0.476918	0.213635	75.062576	54.426674	82.828789	-2.013054	0.000000	4.576856	0.000000	0.000000	0.000000	0.094079	0.088606	-0.171348	0.000000	0.000000	3.000000	5.000000	1.000000
20068.131324	0.006349	0.477249	0.213062	75.062576	54.426674	82.828789	-2.013054	0.000000	4.576856	0.000000	0.000000	0.000000	0.093912	0.099430	-0.171921	0.000000	0.000000	3.000000	5.000000	1.000000
20068.134657	0.006349	0.477249	0.213062	75.062576	54.426674	82.828789	-2.013054	0.000000	4.576856	0.000000	0.000000	0.000000	0.093912	0.099430	-0.171921	0.000000	0.000000	3.000000	5.000000	1.000000
20068.137990	0.006694	0.477581	0.212521	75.150177	54.398796	82.781166	-2.013054	0.000000	4.576856	0.000000	0.000000	0.000000	0.103386	0.099555	-0.162086	0.000000	0.000000	3.000000	5.000000	1.000000
20068.141324	0.006694	0.477581	0.212521	75.150177	54.398796	82.781166	-2.013054	0.000000	4.576856	0.000000	0.000000	0.000000	0.103386	0.099555	-0.162086	0.000000	0.000000	3.000000	5.000000	1.000000
20068.144657	0.006694	0.477581	0.212521	75.150177	54.398796	82.781166	-2.013054	0.000000	4.576856	0.000000	0.000000	0.000000	0.103386	0.099555	-0.162086	0.000000	0.000000	3.000000	5.000000	1.000000
20068.147990	0.006694	0.477581	0.212521	75.241486	54.353413	82.626572	-2.010022	0.000000	4.578188	0.000000	0.000000	0.000000	0.103386	0.099555	-0.162086	0.000000	0.000000	3.000000	5.000000	1.000000
20068.151324	0.007069	0.477911	0.211946	75.241486	54.353413	82.626572	-2.010022	0.000000	4.578188	0.000000	0.000000	0.000000	0.112637	0.099079	-0.172627	0.000000	0.000000	3.000000	5.000000	1.000000
20068.154657	0.007069	0.477911	0.211946	75.241486	54.353413	82.626572	-2.010022	0.000000	4.578188	0.000000	0.000000	0.000000	0.112637	0.099079	-0.172627	0.000000	0.000000	3.000000	5.000000	1.000000
20068.157990	0.007444	0.478241	0.211369	75.317719	54.345203	82.585205	-2.010022	0.000000	4.578188	0.000000	0.000000	0.000000	0.112439	0.098884	-0.172907	0.000000	0.000000	3.000000	5.000000	1.000000
20068.161324	0.007444	0.478241	0.211369	75.317719	54.345203	82.585205	-2.010022	0.000000	4.578188	0.000000	0.000000	0.000000	0.112439	0.098884	-0.172907	0.000000	0.000000	3.000000	5.000000	1.000000
20068.164657	0.007444	0.478241	0.211369	75.317719	54.345203	82.585205	-2.010022	0.000000	4.578188	0.000000	0.000000	0.000000	0.112439	0.098884	-0.172907	0.000000	0.000000	3.000000	5.000000	1.000000
20068.167990	0.007444	0.478241	0.211369	75.384537	54.365452	82.777328	-2.005578	0.000000	4.580137	0.000000	0.000000	0.000000	0.112439	0.098884	-0.172907	0.000000	0.000000	3.000000	5.000000	1.000000
20068.171324	0.007818	0.478569	0.210758	75.384537	54.365452	82.777328	-2.005578	0.000000	4.580137	0.000000	0.000000	0.000000	0.112120	0.098382	-0.183396	0.000000	0.000000	3.000000	5.000000	1.000000
20068.174657	0.007818	0.478569	0.210758	75.384537	54.365452	82.777328	-2.005578	0.000000	4.580137	0.000000	0.000000	0.000000	0.112120	0.098382	-0.183396	0.000000	0.000000	3.000000	5.000000	1.000000
20068.177990	0.008127	0.478894	0.210078	75.452209	54.404285	83.149002	-2.005578	0.000000	4.580137	0.000000	0.000000	0.000000	0.092653	0.097521	-0.203930	0.000000	0.000000	3.000000	5.000000	1.000000
20068.181324	0.008127	0.478894	0.210078	75.452209	54.404285	83.149002	-2.005578	0.000000	4.580137	0.000000	0.000000	0.000000	0.092653	0.097521	-0.203930	0.000000	0.000000	3.000000	5.000000	1.000000
20068.184657	0.008127	0.478894	0.210078	75.452209	54.404285	83.149002	-2.005578	0.000000	4.580137	0.000000	0.000000	0.000000	0.092653	0.097521	-0.203930	0.000000	0.000000	3.000000	5.000000	1.000000
20068.187990	0.008127	0.478894	0.210078	75.528275	54.430977	83.511795	-2.003433	0.000000	4.581076	0.000000	0.000000	0.000000	0.092653	0.097521	-0.203930	0.000000	0.000000	3.000000	5.000000	1.000000
20068.191324	0.008467	0.479218	0.209397	75.528275	54.430977	83.511795	-2.003433	0.000000	4.581076	0.000000	0.000000	0.000000	0.101949	0.097307	-0.204365	0.000000	0.000000	3.000000	5.000000	1.000000
20068.194657	0.008467	0.479218	0.209397	75.528275	54.430977	83.511795	-2.003433	0.000000	4.581076	0.000000	0.000000	0.000000	0.101949	0.097307	-0.204365	0.000000	0.000000	3.000000	5.000000	1.000000
20068.197990	0.008806	0.479560	0.208697	75.601524	54.462418	83.699142	-2.003433	0.000000	4.581076	0.000000	0.000000	0.000000	0.101662	0.102371	-0.210002	0.000000	0.000000	3.000000	5.000000	1.000000
20068.201324	0.008806	0.479560	0.208697	75.601524	54.462418	83.699142	-2.003433	0.000000	4.581076	0.000000	0.000000	0.000000	0.101662	0.102371	-0.210002	0.000000	0.000000	3.000000	5.000000	1.000000
20068.204657	0.008806	0.479560	0.208697	75.601524	54.462418	83.699142	-2.003433	0.000000	4.581076	0.000000	0.000000	0.000000	0.101662	0.102371	-0.210002	0.000000	0.000000	3.000000	5.000000	1.000000
20068.207990	0.008806	0.479560	0.208697	75.653259	54.524166	83.806595	-2.002057	0.000000	4.581677	0.000000	0.000000	0.000000	0.101662	0.102371	-0.210002	0.000000	0.000000	3.000000	5.000000	1.000000
20068.211324	0.009207	0.479919	0.208012	75.653259	54.524166	83.806595	-2.002057	0.000000	4.581677	0.000000	0.000000	0.000000	0.120454	0.107767	-0.205654	0.000000	0.000000	3.000000	5.000000	1.000000
20068.214657	0.009207	0.479919	0.208012	75.653259	54.524166	83.806595	-2.002057	0.000000	4.581677	0.000000	0.000000	0.000000	0.120454	0.107767	-0.205654	0.000000	0.000000	3.000000	5.000000	1.000000
20068.217990	0.009607	0.480258	0.207308	75.700287	54.597370	84.020470	-2.002057	0.000000	4.581677	0.000000	0.000000	0.000000	0.120126	0.101912	-0.210965	0.000000	0.000000	3.000000	5.000000	1.000000
20068.221324	0.009607	0.480258	0.207308	75.700287	54.597370	84.020470	-2.002057	0.000000	4.581677	0.000000	0.000000	0.000000	0.120126	0.101912	-0.210965	0.000000	0.000000	3.000000	5.000000	1.000000
20068.224657	0.009607	0.480258	0.207308	75.700287	54.597370	84.020470	-2.002057	0.000000	4.581677	0.000000	0.000000	0.000000	0.120126	0.101912	-0.210965	0.000000	0.000000	3.000000	5.000000	1.000000
20068.227990	0.009607	0.480258	0.207308	75.756195	54.623756	84.042404	-1.998434	0.000000	4.583259	0.000000	0.000000	0.000000	0.120126	0.101912	-0.210965	0.000000	0.000000	3.000000	5.000000	1.000000
20068.231324	0.010039	0.480634	0.206602	75.756195	54.623756	84.042404	-1.998434	0.000000	4.583259	0.000000	0.000000	0.000000	0.129309	0.112543	-0.211853	0.000000	0.000000	3.000000	5.000000	1.000000
20068.234657	0.010039	0.480634	0.206602	75.756195	54.623756	84.042404	-1.998434	0.000000	4.583259	0.000000	0.000000	0.000000	0.129309	0.112543	-0.211853	0.000000	0.000000	3.000000	5.000000	1.000000
20068.237990	0.010469	0.481008	0.205895	75.825104	54.553925	83.882881	-1.998434	0.000000	4.583259	0.000000	0.000000	0.000000	0.129024	0.112296	-0.212241	0.000000	0.000000	3.000000	5.000000	1.000000
20068.241324	0.010469	0.481008	0.205895	75.825104	54.553925	83.882881	-1.998434	0.000000	4.583259	0.000000	0.000000	0.000000	0.129024	0.112296	-0.212241	0.000000	0.000000	3.000000	5.000000	1.000000
20068.244657	0.010469	0.481008	0.205895	75.825104	54.553925	83.882881	-1.998434	0.000000	4.583259	0.000000	0.000000	0.000000	0.129024	0.112296	-0.212241	0.000000	0.000000	3.000000	5.000000	1.000000
20068.247990	0.010469	0.481008	0.205895	75.890968	54.446808	83.690353	-1.993854	0.000000	4.585253	0.000000	0.000000	0.000000	0.129024	0.112296	-0.212241	0.000000	0.000000	3.000000	5.000000	1.000000
20068.251324	0.010866	0.481363	0.205170	75.890968	54.446808	83.690353	-1.993854	0.000000	4.585253	0.000000	0.000000	0.000000	0.119224	0.106412	-0.217422	0.000000	0.000000	3.000000	5.000000	1.000000
20068.254657	0.010866	0.481363	0.205170	75.890968	54.446808	83.690353	-1.993854	0.000000	4.585253	0.000000	0.000000	0.000000	0.119224	0.106412	-0.217422	0.000000	0.000000	3.000000	5.000000	1.000000
20068.257990	0.011231	0.481717	0.204445	75.929169	54.345062	83.543121	-1.993854	0.000000	4.585253	0.000000	0.000000	0.000000	0.109529	0.106165	-0.217646	0.000000	0.000000	3.000000	5.000000	1.000000
20068.261324	0.011231	0.481717	0.204445	75.929169	54.345062	83.543121	-1.993854	0.000000	4.585253	0.000000	0.000000	0.000000	0.109529	0.106165	-0.217646	0.000000	0.000000	3.000000	5.000000	1.000000
20068.264657	0.011231	0.481717	0.204445	75.929169	54.345062	83.543121	-1.993854	0.000000	4.585253	0.000000	0.000000	0.000000	0.109529	0.106165	-0.217646	0.000000	0.000000	3.000000	5.000000	1.000000
20068.267990	0.011231	0.481717	0.204445	75.928596	54.265835	83.445824	-1.991366	0.000000	4.586335	0.000000	0.000000	0.000000	0.109529	0.106165	-0.217646	0.000000	0.000000	3.000000	5.000000	1.000000
20068.271324	0.011594	0.482067	0.203649	75.928596	54.265835	83.445824	-1.991366	0.000000	4.586335	0.000000	0.000000	0.000000	0.108915	0.105133	-0.238685	0.000000	0.000000	3.000000	5.000000	1.000000
20068.274657	0.011594	0.482067	0.203649	75.928596	54.265835	83.445824	-1.991366	0.000000	4.586335	0.000000	0.000000	0.000000	0.108915	0.105133	-0.238685	0.000000	0.000000	3.000000	5.000000	1.000000
20068.277990	0.011894	0.482416	0.202853	75.921715	54.157013	83.323555	-1.991366	0.000000	4.586335	0.000000	0.000000	0.000000	0.089838	0.104845	-0.238760	0.000000	0.000000	3.000000	5.000000	1.000000
20068.281324	0.011894	0.482416	0.202853	75.921715	54.157013	83.323555	-1.991366	0.000000	4.586335	0.000000	0.000000	0.000000	0.089838	0.104845	-0.238760	0.000000	0.000000	3.000000	5.000000	1.000000
20068.284657	0.011894	0.482416	0.202853	75.921715	54.157013	83.323555	-1.991366	0.000000	4.586335	0.000000	0.000000	0.000000	0.089838	0.104845	-0.238760	0.000000	0.000000	3.000000	5.000000	1.000000
20068.287990	0.011894	0.482416	0.202853	75.909416	53.985168	83.146378	-1.991908	0.000000	4.586099	0.000000	0.000000	0.000000	0.089838	0.104845	-0.238760	0.000000	0.000000	3.000000	5.000000	1.000000
20068.291324	0.012192	0.482728	0.202023	75.909416	53.985168	83.146378	-1.991908	0.000000	4.586099	0.000000	0.000000	0.000000	0.089421	0.093354	-0.249100	0.000000	0.000000	3.000000	5.000000	1.000000
20068.294657	0.012192	0.482728	0.202023	75.909416	53.985168	83.146378	-1.991908	0.000000	4.586099	0.000000	0.000000	0.000000	0.089421	0.093354	-0.249100	0.000000	0.000000	3.000000	5.000000	1.000000
20068.297990	0.012458	0.483057	0.201208	75.897057	53.834740	82.988739	-1.991908	0.000000	4.586099	0.000000	0.000000	0.000000	0.079897	0.098698	-0.244358	0.000000	0.000000	3.000000	5.000000	1.000000
20068.301324	0.012458	0.483057	0.201208	75.897057	53.834740	82.988739	-1.991908	0.000000	4.586099	0.000000	0.000000	0.000000	0.079897	0.098698	-0.244358	0.000000	0.000000	3.000000	5.000000	1.000000
20068.304657	0.012458	0.483057	0.201208	75.897057	53.834740	82.988739	-1.991908	0.000000	4.586099	0.000000	0.000000	0.000000	0.079897	0.098698	-0.244358	0.000000	0.000000	3.000000	5.000000	1.000000
20068.307990	0.012458	0.483057	0.201208	75.878624	53.685360	82.834122	-1.994784	0.000000	4.584849	0.000000	0.000000	0.000000	0.079897	0.098698	-0.244358	0.000000	0.000000	3.000000	5.000000	1.000000
20068.311324	0.012755	0.483349	0.200393	75.878624	53.685360	82.834122	-1.994784	0.000000	4.584849	0.000000	0.000000	0.000000	0.089055	0.087636	-0.244500	0.000000	0.000000	3.000000	5.000000	1.000000
20068.314657	0.012755	0.483349	0.200393	75.878624	53.685360	82.834122	-1.994784	0.000000	4.584849	0.000000	0.000000	0.000000	0.089055	0.087636	-0.244500	0.000000	0.000000	3.000000	5.000000	1.000000
20068.317990	0.013082	0.483659	0.199593	75.863327	53.546227	82.685677	-1.994784	0.000000	4.584849	0.000000	0.000000	0.000000	0.098269	0.092980	-0.240091	0.000000	0.000000	3.000000	5.000000	1.000000
20068.321324	0.013082	0.483659	0.199593	75.863327	53.546227	82.685677	-1.994784	0.000000	4.584849	0.000000	0.000000	0.000000	0.098269	0.092980	-0.240091	0.000000	0.000000	3.000000	5.000000	1.000000
20068.324657	0.013082	0.483659	0.199593	75.863327	53.546227	82.685677	-1.994784	0.000000	4.584849	0.000000	0.000000	0.000000	0.098269	0.092980	-0.240091	0.000000	0.000000	3.000000	5.000000	1.000000
20068.327990	0.013082	0.483659	0.199593	75.849548	53.369823	82.501450	-1.996297	0.000000	4.584190	0.000000	0.000000	0.000000	0.098269	0.092980	-0.240091	0.000000	0.000000	3.000000	5.000000	1.000000
20068.331324	0.013409	0.483949	0.198775	75.849548	53.369823	82.501450	-1.996297	0.000000	4.584190	0.000000	0.000000	0.000000	0.097910	0.087137	-0.245469	0.000000	0.000000	3.000000	5.000000	1.000000
20068.334657	0.013409	0.483949	0.198775	75.849548	53.369823	82.501450	-1.996297	0.000000	4.584190	0.000000	0.000000	0.000000	0.097910	0.087137	-0.245469	0.000000	0.000000	3.000000	5.000000	1.000000
20068.337990	0.013703	0.484256	0.197938	75.828117	53.135262	82.257866	-1.996297	0.000000	4.584190	0.000000	0.000000	0.000000	0.088204	0.092039	-0.251109	0.000000	0.000000	3.000000	5.000000	1.000000
20068.341324	0.013703	0.484256	0.197938	75.828117	53.135262	82.257866	-1.996297	0.000000	4.584190	0.000000	0.000000	0.000000	0.088204	0.092039	-0.251109	0.000000	0.000000	3.000000	5.000000	1.000000
20068.344657	0.013703	0.484256	0.197938	75.828117	53.135262	82.257866	-1.996297	0.000000	4.584190	0.000000	0.000000	0.000000	0.088204	0.092039	-0.251109	0.000000	0.000000	3.000000	5.000000	1.000000
20068.347990	0.013703	0.484256	0.197938	75.808846	52.907303	82.018921	-1.998252	0.000000	4.583338	0.000000	0.000000	0.000000	0.088204	0.092039	-0.251109	0.000000	0.000000	3.000000	5.000000	1.000000
20068.351324	0.013996	0.484562	0.197099	75.808846	52.907303	82.018921	-1.998252	0.000000	4.583338	0.000000	0.000000	0.000000	0.087959	0.091767	-0.251514	0.000000	0.000000	3.000000	5.000000	1.000000
20068.354657	0.013996	0.484562	0.197099	75.808846	52.907303	82.018921	-1.998252	0.000000	4.583338	0.000000	0.000000	0.000000	0.087959	0.091767	-0.251514	0.000000	0.000000	3.000000	5.000000	1.000000
20068.357990	0.014288	0.484884	0.196241	75.794655	52.745800	81.848534	-1.998252	0.000000	4.583338	0.000000	0.000000	0.000000	0.087593	0.096633	-0.257376	0.000000	0.000000	3.000000	5.000000	1.000000
20068.361324	0.014288	0.484884	0.196241	75.794655	52.745800	81.848534	-1.998252	0.000000	4.583338	0.000000	0.000000	0.000000	0.087593	0.096633	-0.257376	0.000000	0.000000	3.000000	5.000000	1.000000
20068.364657	0.014288	0.484884	0.196241	75.794655	52.745800	81.848534	-1.998252	0.000000	4.583338	0.000000	0.000000	0.000000	0.087593	0.096633	-0.257376	0.000000	0.000000	3.000000	5.000000	1.000000
20068.367990	0.014288	0.484884	0.196241	75.780525	52.631142	81.738861	-2.001281	0.000000	4.582017	0.000000	0.000000	0.000000	0.087593	0.096633	-0.257376	0.000000	0.000000	3.000000	5.000000	1.000000
20068.371324	0.014548	0.485205	0.195383	75.780525	52.631142	81.738861	-2.001281	0.000000	4.582017	0.000000	0.000000	0.000000	0.078048	0.096343	-0.257593	0.000000	0.000000	3.000000	5.000000	1.000000
20068.374657	0.014548	0.485205	0.195383	75.780525	52.631142	81.738861	-2.001281	0.000000	4.582017	0.000000	0.000000	0.000000	0.078048	0.096343	-0.257593	0.000000	0.000000	3.000000	5.000000	1.000000
20068.377990	0.014807	0.485507	0.194506	75.767029	52.570854	81.681595	-2.001281	0.000000	4.582017	0.000000	0.000000	0.000000	0.077706	0.090480	-0.263020	0.000000	0.000000	3.000000	5.000000	1.000000
20068.381324	0.014807	0.485507	0.194506	75.767029	52.570854	81.681595	-2.001281	0.000000	4.582017	0.000000	0.000000	0.000000	0.077706	0.090480	-0.263020	0.000000	0.000000	3.000000	5.000000	1.000000
20068.384657	0.014807	0.485507	0.194506	75.767029	52.570854	81.681595	-2.001281	0.000000	4.582017	0.000000	0.000000	0.000000	0.077706	0.090480	-0.263020	0.000000	0.000000	3.000000	5.000000	1.000000
20068.387990	0.014807	0.485507	0.194506	75.752602	52.546703	81.662041	-2.006001	0.000000	4.579951	0.000000	0.000000	0.000000	0.077706	0.090480	-0.263020	0.000000	0.000000	3.000000	5.000000	1.000000
20068.391324	0.015096	0.485789	0.193610	75.752602	52.546703	81.662041	-2.006001	0.000000	4.579951	0.000000	0.000000	0.000000	0.086625	0.084631	-0.268669	0.000000	0.000000	3.000000	5.000000	1.000000
20068.394657	0.015096	0.485789	0.193610	75.752602	52.546703	81.662041	-2.006001	0.000000	4.579951	0.000000	0.000000	0.000000	0.086625	0.084631	-0.268669	0.000000	0.000000	3.000000	5.000000	1.000000
20068.397990	0.015353	0.486087	0.192696	75.737930	52.565464	81.694420	-2.006001	0.000000	4.579951	0.000000	0.000000	0.000000	0.076977	0.089446	-0.274385	0.000000	0.000000	3.000000	5.000000	1.000000
20068.401324	0.015353	0.486087	0.192696	75.737930	52.565464	81.694420	-2.006001	0.000000	4.579951	0.000000	0.000000	0.000000	0.076977	0.089446	-0.274385	0.000000	0.000000	3.000000	5.000000	1.000000
20068.404657	0.015353	0.486087	0.192696	75.737930	52.565464	81.694420	-2.006001	0.000000	4.579951	0.000000	0.000000	0.000000	0.076977	0.089446	-0.274385	0.000000	0.000000	3.000000	5.000000	1.000000
20068.407990	0.015669	0.486366	0.191761	75.731056	52.660751	81.806068	-2.010934	0.000000	4.577788	0.000000	0.000000	0.000000	0.095096	0.083591	-0.280302	0.000000	0.000000	3.000000	5.000000	1.000000
20068.411324	0.015669	0.486366	0.191761	75.731056	52.660751	81.806068	-2.010934	0.000000	4.577788	0.000000	0.000000	0.000000	0.095096	0.083591	-0.280302	0.000000	0.000000	3.000000	5.000000	1.000000
20068.414657	0.015669	0.486366	0.191761	75.731056	52.660751	81.806068	-2.010934	0.000000	4.577788	0.000000	0.000000	0.000000	0.095096	0.083591	-0.280302	0.000000	0.000000	3.000000	5.000000	1.000000
20068.417990	0.015985	0.486625	0.190809	75.729424	52.730625	81.879265	-2.012803	0.000000	4.576967	0.000000	0.000000	0.000000	0.094669	0.077760	-0.285816	0.000000	0.000000	3.000000	5.000000	1.000000
20068.421324	0.015985	0.486625	0.190809	75.729424	52.730625	81.879265	-2.012803	0.000000	4.576967	0.000000	0.000000	0.000000	0.094669	0.077760	-0.285816	0.000000	0.000000	3.000000	5.000000	1.000000
20068.424657	0.015985	0.486625	0.190809	75.729424	52.730625	81.879265	-2.012803	0.000000	4.576967	0.000000	0.000000	0.000000	0.094669	0.077760	-0.285816	0.000000	0.000000	3.000000	5.000000	1.000000
20068.427990	0.016299	0.486865	0.189838	75.725403	52.718422	81.863472	-2.014881	0.000000	4.576052	0.000000	0.000000	0.000000	0.094234	0.071926	-0.291329	0.000000	0.000000	3.000000	5.000000	1.000000
20068.431324	0.016299	0.486865	0.189838	75.725403	52.718422	81.863472	-2.014881	0.000000	4.576052	0.000000	0.000000	0.000000	0.094234	0.071926	-0.291329	0.000000	0.000000	3.000000	5.000000	1.000000
20068.434657	0.016299	0.486865	0.189838	75.725403	52.718422	81.863472	-2.014881	0.000000	4.576052	0.000000	0.000000	0.000000	0.094234	0.071926	-0.291329	0.000000	0.000000	3.000000	5.000000	1.000000
20068.437990	0.016673	0.487102	0.188828	75.720085	52.602501	81.751030	-2.017171	0.000000	4.575043	0.000000	0.000000	0.000000	0.112049	0.071172	-0.302876	0.000000	0.000000	3.000000	5.000000	1.000000
20068.441324	0.016673	0.487102	0.188828	75.720085	52.602501	81.751030	-2.017171	0.000000	4.575043	0.000000	0.000000	0.000000	0.112049	0.071172	-0.302876	0.000000	0.000000	3.000000	5.000000	1.000000
20068.444657	0.016673	0.487102	0.188828	75.720085	52.602501	81.751030	-2.017171	0.000000	4.575043	0.000000	0.000000	0.000000	0.112049	0.071172	-0.302876	0.000000	0.000000	3.000000	5.000000	1.000000
20068.447990	0.017046	0.487340	0.187852	75.694450	52.317562	81.653282	-2.018624	0.000000	4.574403	0.000000	0.000000	0.000000	0.111943	0.071378	-0.292823	0.000000	0.000000	3.000000	5.000000	1.000000
20068.451324	0.017046	0.487340	0.187852	75.694450	52.317562	81.653282	-2.018624	0.000000	4.574403	0.000000	0.000000	0.000000	0.111943	0.071378	-0.292823	0.000000	0.000000	3.000000	5.000000	1.000000
20068.454657	0.017046	0.487340	0.187852	75.694450	52.317562	81.653282	-2.018624	0.000000	4.574403	0.000000	0.000000	0.000000	0.111943	0.071378	-0.292823	0.000000	0.000000	3.000000	5.000000	1.000000
20068.457990	0.017417	0.487540	0.186840	75.652786	51.883015	82.415207	-2.019798	0.000000	4.573884	0.000000	0.000000	0.000000	0.111298	0.060045	-0.303449	0.000000	0.000000	3.000000	5.000000	1.000000
20068.461324	0.017417	0.487540	0.186840	75.652786	51.883015	82.415207	-2.019798	0.000000	4.573884	0.000000	0.000000	0.000000	0.111298	0.060045	-0.303449	0.000000	0.000000	3.000000	5.000000	1.000000
20068.464657	0.017417	0.487540	0.186840	75.652786	51.883015	82.415207	-2.019798	0.000000	4.573884	0.000000	0.000000	0.000000	0.111298	0.060045	-0.303449	0.000000	0.000000	3.000000	5.000000	1.000000
20068.467990	0.017818	0.487776	0.185860	75.603752	51.377308	83.410179	-2.021348	0.000000	4.573200	0.000000	0.000000	0.000000	0.120350	0.070843	-0.294110	0.000000	0.000000	3.000000	5.000000	1.000000
20068.471324	0.017818	0.487776	0.185860	75.603752	51.377308	83.410179	-2.021348	0.000000	4.573200	0.000000	0.000000	0.000000	0.120350	0.070843	-0.294110	0.000000	0.000000	3.000000	5.000000	1.000000
20068.474657	0.017818	0.487776	0.185860	75.603752	51.377308	83.410179	-2.021348	0.000000	4.573200	0.000000	0.000000	0.000000	0.120350	0.070843	-0.294110	0.000000	0.000000	3.000000	5.000000	1.000000
20068.477990	0.018400	0.488028	0.184854	75.579132	50.847305	83.310616	-2.022009	0.000000	4.572907	0.000000	0.000000	0.000000	0.174652	0.075583	-0.301764	0.000000	0.000000	3.000000	5.000000	1.000000
20068.481324	0.018400	0.488028	0.184854	75.579132	50.847305	83.310616	-2.022009	0.000000	4.572907	0.000000	0.000000	0.000000	0.174652	0.075583	-0.301764	0.000000	0.000000	3.000000	5.000000	1.000000
20068.484657	0.018400	0.488028	0.184854	75.579132	50.847305	83.310616	-2.022009	0.000000	4.572907	0.000000	0.000000	0.000000	0.174652	0.075583	-0.301764	0.000000	0.000000	3.000000	5.000000	1.000000
20068.487990	0.019102	0.488296	0.183824	75.599236	50.292255	82.625717	-2.019165	0.000000	4.574163	0.000000	0.000000	0.000000	0.210420	0.080281	-0.309057	0.000000	0.000000	3.000000	5.000000	1.000000
20068.491324	0.019102	0.488296	0.183824	75.599236	50.292255	82.625717	-2.019165	0.000000	4.574163	0.000000	0.000000	0.000000	0.210420	0.080281	-0.309057	0.000000	0.000000	3.000000	5.000000	1.000000
20068.494657	0.019102	0.488296	0.183824	75.599236	50.292255	82.625717	-2.019165	0.000000	4.574163	0.000000	0.000000	0.000000	0.210420	0.080281	-0.309057	0.000000	0.000000	3.000000	5.000000	1.000000
20068.497990	0.019800	0.488544	0.182775	75.651001	49.659534	81.837410	-2.014025	0.000000	4.576429	0.000000	0.000000	0.000000	0.209550	0.074462	-0.314840	0.000000	0.000000	3.000000	5.000000	1.000000
20068.501324	0.019800	0.488544	0.182775	75.651001	49.659534	81.837410	-2.014025	0.000000	4.576429	0.000000	0.000000	0.000000	0.209550	0.074462	-0.314840	0.000000	0.000000	3.000000	5.000000	1.000000
20068.504657	0.019800	0.488544	0.182775	75.651001	49.659534	81.837410	-2.014025	0.000000	4.576429	0.000000	0.000000	0.000000	0.209550	0.074462	-0.314840	0.000000	0.000000	3.000000	5.000000	1.000000
20068.507990	0.020526	0.488807	0.181703	75.726944	48.822063	80.902885	-2.009057	0.000000	4.578612	0.000000	0.000000	0.000000	0.217744	0.079133	-0.321453	0.000000	0.000000	3.000000	5.000000	1.000000
20068.511324	0.020526	0.488807	0.181703	75.726944	48.822063	80.902885	-2.009057	0.000000	4.578612	0.000000	0.000000	0.000000	0.217744	0.079133	-0.321453	0.000000	0.000000	3.000000	5.000000	1.000000
20068.514657	0.020526	0.488807	0.181703	75.726944	48.822063	80.902885	-2.009057	0.000000	4.578612	0.000000	0.000000	0.000000	0.217744	0.079133	-0.321453	0.000000	0.000000	3.000000	5.000000	1.000000
20068.517990	0.021248	0.489087	0.180610	75.822296	47.714443	79.708145	-2.003651	0.000000	4.580980	0.000000	0.000000	0.000000	0.216785	0.083751	-0.327827	0.000000	0.000000	3.000000	5.000000	1.000000
20068.521324	0.021248	0.489087	0.180610	75.822296	47.714443	79.708145	-2.003651	0.000000	4.580980	0.000000	0.000000	0.000000	0.216785	0.083751	-0.327827	0.000000	0.000000	3.000000	5.000000	1.000000
20068.524657	0.021248	0.489087	0.180610	75.822296	47.714443	79.708145	-2.003651	0.000000	4.580980	0.000000	0.000000	0.000000	0.216785	0.083751	-0.327827	0.000000	0.000000	3.000000	5.000000	1.000000
20068.527990	0.021968	0.489365	0.179515	75.910202	46.397377	78.425476	-1.998438	0.000000	4.583257	0.000000	0.000000	0.000000	0.215997	0.083408	-0.328595	0.000000	0.000000	3.000000	5.000000	1.000000
20068.531324	0.021968	0.489365	0.179515	75.910202	46.397377	78.425476	-1.998438	0.000000	4.583257	0.000000	0.000000	0.000000	0.215997	0.083408	-0.328595	0.000000	0.000000	3.000000	5.000000	1.000000
20068.534657	0.021968	0.489365	0.179515	75.910202	46.397377	78.425476	-1.998438	0.000000	4.583257	0.000000	0.000000	0.000000	0.215997	0.083408	-0.328595	0.000000	0.000000	3.000000	5.000000	1.000000
20068.537990	0.022686	0.489642	0.178417	75.974602	44.915455	77.253349	-1.993234	0.000000	4.585523	0.000000	0.000000	0.000000	0.215208	0.083048	-0.329376	0.000000	0.000000	3.000000	5.000000	1.000000
20068.541324	0.022686	0.489642	0.178417	75.974602	44.915455	77.253349	-1.993234	0.000000	4.585523	0.000000	0.000000	0.000000	0.215208	0.083048	-0.329376	0.000000	0.000000	3.000000	5.000000	1.000000
20068.544657	0.022686	0.489642	0.178417	75.974602	44.915455	77.253349	-1.993234	0.000000	4.585523	0.000000	0.000000	0.000000	0.215208	0.083048	-0.329376	0.000000	0.000000	3.000000	5.000000	1.000000
20068.547990	0.023461	0.489935	0.177331	76.013985	43.402618	76.024849	-1.988040	0.000000	4.587777	0.000000	0.000000	0.000000	0.232676	0.088172	-0.325709	0.000000	0.000000	3.000000	5.000000	1.000000
20068.551324	0.023461	0.489935	0.177331	76.013985	43.402618	76.024849	-1.988040	0.000000	4.587777	0.000000	0.000000	0.000000	0.232676	0.088172	-0.325709	0.000000	0.000000	3.000000	5.000000	1.000000
20068.554657	0.023461	0.489935	0.177331	76.013985	43.402618	76.024849	-1.988040	0.000000	4.587777	0.000000	0.000000	0.000000	0.232676	0.088172	-0.325709	0.000000	0.000000	3.000000	5.000000	1.000000
20068.557990	0.024296	0.490248	0.176294	76.034340	41.881359	74.487068	-1.981388	0.000000	4.590653	0.000000	0.000000	0.000000	0.250483	0.093831	-0.311320	0.000000	0.000000	3.000000	5.000000	1.000000
20068.561324	0.024296	0.490248	0.176294	76.034340	41.881359	74.487068	-1.981388	0.000000	4.590653	0.000000	0.000000	0.000000	0.250483	0.093831	-0.311320	0.000000	0.000000	3.000000	5.000000	1.000000
20068.564657	0.024296	0.490248	0.176294	76.034340	41.881359	74.487068	-1.981388	0.000000	4.590653	0.000000	0.000000	0.000000	0.250483	0.093831	-0.311320	0.000000	0.000000	3.000000	5.000000	1.000000
20068.567990	0.025158	0.490560	0.175252	76.040520	40.408600	73.006340	-1.972882	0.000000	4.594316	0.000000	0.000000	0.000000	0.258627	0.093474	-0.312479	0.000000	0.000000	3.000000	5.000000	1.000000
20068.571324	0.025158	0.490560	0.175252	76.040520	40.408600	73.006340	-1.972882	0.000000	4.594316	0.000000	0.000000	0.000000	0.258627	0.093474	-0.312479	0.000000	0.000000	3.000000	5.000000	1.000000
20068.574657	0.025158	0.490560	0.175252	76.040520	40.408600	73.006340	-1.972882	0.000000	4.594316	0.000000	0.000000	0.000000	0.258627	0.093474	-0.312479	0.000000	0.000000	3.000000	5.000000	1.000000
20068.577990	0.026018	0.490888	0.174225	76.047638	39.030869	71.821251	-1.963688	0.000000	4.598252	0.000000	0.000000	0.000000	0.257944	0.098574	-0.308187	0.000000	0.000000	3.000000	5.000000	1.000000
20068.581324	0.026018	0.490888	0.174225	76.047638	39.030869	71.821251	-1.963688	0.000000	4.598252	0.000000	0.000000	0.000000	0.257944	0.098574	-0.308187	0.000000	0.000000	3.000000	5.000000	1.000000
20068.584657	0.026018	0.490888	0.174225	76.047638	39.030869	71.821251	-1.963688	0.000000	4.598252	0.000000	0.000000	0.000000	0.257944	0.098574	-0.308187	0.000000	0.000000	3.000000	5.000000	1.000000
20068.587990	0.026847	0.491218	0.173232	76.076965	37.718975	70.698471	-1.954276	0.000000	4.602261	0.000000	0.000000	0.000000	0.248545	0.098779	-0.297808	0.000000	0.000000	3.000000	5.000000	1.000000
20068.591324	0.026847	0.491218	0.173232	76.076965	37.718975	70.698471	-1.954276	0.000000	4.602261	0.000000	0.000000	0.000000	0.248545	0.098779	-0.297808	0.000000	0.000000	3.000000	5.000000	1.000000
20068.594657	0.026847	0.491218	0.173232	76.076965	37.718975	70.698471	-1.954276	0.000000	4.602261	0.000000	0.000000	0.000000	0.248545	0.098779	-0.297808	0.000000	0.000000	3.000000	5.000000	1.000000
20068.597990	0.027643	0.491546	0.172238	76.127434	36.497742	69.375786	-1.945105	0.000000	4.606145	0.000000	0.000000	0.000000	0.238756	0.098421	-0.298162	0.000000	0.000000	3.000000	5.000000	1.000000
20068.601324	0.027643	0.491546	0.172238	76.127434	36.497742	69.375786	-1.945105	0.000000	4.606145	0.000000	0.000000	0.000000	0.238756	0.098421	-0.298162	0.000000	0.000000	3.000000	5.000000	1.000000
20068.604657	0.027643	0.491546	0.172238	76.127434	36.497742	69.375786	-1.945105	0.000000	4.606145	0.000000	0.000000	0.000000	0.238756	0.098421	-0.298162	0.000000	0.000000	3.000000	5.000000	1.000000
20068.607990	0.028407	0.491856	0.171262	76.191864	35.390793	68.037132	-1.936558	0.000000	4.609745	0.000000	0.000000	0.000000	0.229267	0.093203	-0.292794	0.000000	0.000000	3.000000	5.000000	1.000000
20068.611324	0.028407	0.491856	0.171262	76.191864	35.390793	68.037132	-1.936558	0.000000	4.609745	0.000000	0.000000	0.000000	0.229267	0.093203	-0.292794	0.000000	0.000000	3.000000	5.000000	1.000000
20068.614657	0.028407	0.491856	0.171262	76.191864	35.390793	68.037132	-1.936558	0.000000	4.609745	0.000000	0.000000	0.000000	0.229267	0.093203	-0.292794	0.000000	0.000000	3.000000	5.000000	1.000000
20068.617990	0.029078	0.492182	0.170269	76.261765	34.467457	67.043869	-1.928445	0.000000	4.613144	0.000000	0.000000	0.000000	0.201439	0.097701	-0.297944	0.000000	0.000000	3.000000	5.000000	1.000000
20068.621324	0.029078	0.492182	0.170269	76.261765	34.467457	67.043869	-1.928445	0.000000	4.613144	0.000000	0.000000	0.000000	0.201439	0.097701	-0.297944	0.000000	0.000000	3.000000	5.000000	1.000000
20068.624657	0.029078	0.492182	0.170269	76.261765	34.467457	67.043869	-1.928445	0.000000	4.613144	0.000000	0.000000	0.000000	0.201439	0.097701	-0.297944	0.000000	0.000000	3.000000	5.000000	1.000000
20068.627990	0.029720	0.492527	0.169328	76.323792	33.739037	66.283043	-1.922529	0.000000	4.615613	0.000000	0.000000	0.000000	0.192588	0.103388	-0.282165	0.000000	0.000000	3.000000	5.000000	1.000000
20068.631324	0.029720	0.492527	0.169328	76.323792	33.739037	66.283043	-1.922529	0.000000	4.615613	0.000000	0.000000	0.000000	0.192588	0.103388	-0.282165	0.000000	0.000000	3.000000	5.000000	1.000000
20068.634657	0.029720	0.492527	0.169328	76.323792	33.739037	66.283043	-1.922529	0.000000	4.615613	0.000000	0.000000	0.000000	0.192588	0.103388	-0.282165	0.000000	0.000000	3.000000	5.000000	1.000000
20068.637990	0.030272	0.492888	0.168407	76.372993	33.235767	65.576195	-1.916713	0.000000	4.618031	0.000000	0.000000	0.000000	0.165485	0.108478	-0.276317	0.000000	0.000000	3.000000	5.000000	1.000000
20068.641324	0.030272	0.492888	0.168407	76.372993	33.235767	65.576195	-1.916713	0.000000	4.618031	0.000000	0.000000	0.000000	0.165485	0.108478	-0.276317	0.000000	0.000000	3.000000	5.000000	1.000000
20068.644657	0.030272	0.492888	0.168407	76.372993	33.235767	65.576195	-1.916713	0.000000	4.618031	0.000000	0.000000	0.000000	0.165485	0.108478	-0.276317	0.000000	0.000000	3.000000	5.000000	1.000000
20068.647990	0.030764	0.493285	0.167522	76.404114	33.018280	65.240143	-1.912750	0.000000	4.619674	0.000000	0.000000	0.000000	0.147665	0.119001	-0.265668	0.000000	0.000000	3.000000	5.000000	1.000000
20068.651324	0.030764	0.493285	0.167522	76.404114	33.018280	65.240143	-1.912750	0.000000	4.619674	0.000000	0.000000	0.000000	0.147665	0.119001	-0.265668	0.000000	0.000000	3.000000	5.000000	1.000000
20068.654657	0.030764	0.493285	0.167522	76.404114	33.018280	65.240143	-1.912750	0.000000	4.619674	0.000000	0.000000	0.000000	0.147665	0.119001	-0.265668	0.000000	0.000000	3.000000	5.000000	1.000000
20068.657990	0.030764	0.493285	0.167522	76.410957	32.998398	65.171638	-1.909793	0.000000	4.620897	0.000000	0.000000	0.000000	0.147665	0.119001	-0.265668	0.000000	0.000000	3.000000	5.000000	1.000000
20068.661324	0.031140	0.493719	0.166711	76.410957	32.998398	65.171638	-1.909793	0.000000	4.620897	0.000000	0.000000	0.000000	0.112720	0.130134	-0.243182	0.000000	0.000000	3.000000	5.000000	1.000000
20068.664657	0.031140	0.493719	0.166711	76.410957	32.998398	65.171638	-1.909793	0.000000	4.620897	0.000000	0.000000	0.000000	0.112720	0.130134	-0.243182	0.000000	0.000000	3.000000	5.000000	1.000000
20068.667990	0.031429	0.494156	0.165977	76.403793	32.994869	65.145935	-1.909793	0.000000	4.620897	0.000000	0.000000	0.000000	0.086864	0.131050	-0.220426	0.000000	0.000000	3.000000	5.000000	1.000000
20068.671324	0.031429	0.494156	0.165977	76.403793	32.994869	65.145935	-1.909793	0.000000	4.620897	0.000000	0.000000	0.000000	0.086864	0.131050	-0.220426	0.000000	0.000000	3.000000	5.000000	1.000000
20068.674657	0.031429	0.494156	0.165977	76.403793	32.994869	65.145935	-1.909793	0.000000	4.620897	0.000000	0.000000	0.000000	0.086864	0.131050	-0.220426	0.000000	0.000000	3.000000	5.000000	1.000000
20068.677990	0.031429	0.494156	0.165977	76.407501	33.025398	65.160103	-1.909161	0.000000	4.621158	0.000000	0.000000	0.000000	0.086864	0.131050	-0.220426	0.000000	0.000000	3.000000	5.000000	1.000000
20068.681324	0.031572	0.494628	0.165283	76.407501	33.025398	65.160103	-1.909161	0.000000	4.621158	0.000000	0.000000	0.000000	0.042824	0.141584	-0.208202	0.000000	0.000000	3.000000	5.000000	1.000000
20068.684657	0.031572	0.494628	0.165283	76.407501	33.025398	65.160103	-1.909161	0.000000	4.621158	0.000000	0.000000	0.000000	0.042824	0.141584	-0.208202	0.000000	0.000000	3.000000	5.000000	1.000000
20068.687990	0.031658	0.495153	0.164642	76.409363	33.047192	65.172974	-1.909161	0.000000	4.621158	0.000000	0.000000	0.000000	0.025769	0.157552	-0.192147	0.000000	0.000000	3.000000	5.000000	1.000000
20068.691324	0.031658	0.495153	0.164642	76.409363	33.047192	65.172974	-1.909161	0.000000	4.621158	0.000000	0.000000	0.000000	0.025769	0.157552	-0.192147	0.000000	0.000000	3.000000	5.000000	1.000000
20068.694657	0.031658	0.495153	0.164642	76.409363	33.047192	65.172974	-1.909161	0.000000	4.621158	0.000000	0.000000	0.000000	0.025769	0.157552	-0.192147	0.000000	0.000000	3.000000	5.000000	1.000000
20068.697990	0.031658	0.495153	0.164642	76.400078	33.101196	65.240982	-1.916889	0.000000	4.617958	0.000000	0.000000	0.000000	0.025769	0.157552	-0.192147	0.000000	0.000000	3.000000	5.000000	1.000000
20068.701324	0.031686	0.495661	0.164023	76.400078	33.101196	65.240982	-1.916889	0.000000	4.617958	0.000000	0.000000	0.000000	0.008284	0.152444	-0.185740	0.000000	0.000000	3.000000	5.000000	1.000000
20068.704657	0.031686	0.495661	0.164023	76.400078	33.101196	65.240982	-1.916889	0.000000	4.617958	0.000000	0.000000	0.000000	0.008284	0.152444	-0.185740	0.000000	0.000000	3.000000	5.000000	1.000000
20068.707990	0.031655	0.496186	0.163423	76.372826	33.222267	65.413124	-1.916889	0.000000	4.617958	0.000000	0.000000	0.000000	-0.009179	0.157558	-0.179962	0.000000	0.000000	3.000000	5.000000	1.000000
20068.711324	0.031655	0.496186	0.163423	76.372826	33.222267	65.413124	-1.916889	0.000000	4.617958	0.000000	0.000000	0.000000	-0.009179	0.157558	-0.179962	0.000000	0.000000	3.000000	5.000000	1.000000
20068.714657	0.031655	0.496186	0.163423	76.372826	33.222267	65.413124	-1.916889	0.000000	4.617958	0.000000	0.000000	0.000000	-0.009179	0.157558	-0.179962	0.000000	0.000000	3.000000	5.000000	1.000000
20068.717990	0.031655	0.496186	0.163423	76.319778	33.451302	65.743484	-1.929138	0.000000	4.612855	0.000000	0.000000	0.000000	-0.009179	0.157558	-0.179962	0.000000	0.000000	3.000000	5.000000	1.000000
20068.721324	0.031597	0.496746	0.162858	76.319778	33.451302	65.743484	-1.929138	0.000000	4.612855	0.000000	0.000000	0.000000	-0.017497	0.168114	-0.169473	0.000000	0.000000	3.000000	5.000000	1.000000
20068.724657	0.031597	0.496746	0.162858	76.319778	33.451302	65.743484	-1.929138	0.000000	4.612855	0.000000	0.000000	0.000000	-0.017497	0.168114	-0.169473	0.000000	0.000000	3.000000	5.000000	1.000000
20068.727990	0.031567	0.497321	0.162271	76.245659	33.764851	66.192566	-1.936233	0.000000	4.609881	0.000000	0.000000	0.000000	-0.008969	0.172515	-0.175998	0.000000	0.000000	3.000000	5.000000	1.000000
20068.731324	0.031567	0.497321	0.162271	76.245659	33.764851	66.192566	-1.936233	0.000000	4.609881	0.000000	0.000000	0.000000	-0.008969	0.172515	-0.175998	0.000000	0.000000	3.000000	5.000000	1.000000
20068.734657	0.031567	0.497321	0.162271	76.245659	33.764851	66.192566	-1.936233	0.000000	4.609881	0.000000	0.000000	0.000000	-0.008969	0.172515	-0.175998	0.000000	0.000000	3.000000	5.000000	1.000000
20068.737990	0.031567	0.497321	0.162271	76.169220	34.077435	66.649673	-1.942899	0.000000	4.607076	0.000000	0.000000	0.000000	-0.008969	0.172515	-0.175998	0.000000	0.000000	3.000000	5.000000	1.000000
20068.741324	0.031478	0.497895	0.161687	76.169220	34.077435	66.649673	-1.942899	0.000000	4.607076	0.000000	0.000000	0.000000	-0.026610	0.172170	-0.175383	0.000000	0.000000	3.000000	5.000000	1.000000
20068.744657	0.031478	0.497895	0.161687	76.169220	34.077435	66.649673	-1.942899	0.000000	4.607076	0.000000	0.000000	0.000000	-0.026610	0.172170	-0.175383	0.000000	0.000000	3.000000	5.000000	1.000000
20068.747990	0.031359	0.498484	0.161083	76.094757	34.373280	67.084732	-1.942899	0.000000	4.607076	0.000000	0.000000	0.000000	-0.035691	0.176540	-0.181044	0.000000	0.000000	3.000000	5.000000	1.000000
20068.751324	0.031359	0.498484	0.161083	76.094757	34.373280	67.084732	-1.942899	0.000000	4.607076	0.000000	0.000000	0.000000	-0.035691	0.176540	-0.181044	0.000000	0.000000	3.000000	5.000000	1.000000
20068.754657	0.031359	0.498484	0.161083	76.094757	34.373280	67.084732	-1.942899	0.000000	4.607076	0.000000	0.000000	0.000000	-0.035691	0.176540	-0.181044	0.000000	0.000000	3.000000	5.000000	1.000000
20068.757990	0.031359	0.498484	0.161083	76.025970	34.633480	67.474487	-1.960067	0.000000	4.599798	0.000000	0.000000	0.000000	-0.035691	0.176540	-0.181044	0.000000	0.000000	3.000000	5.000000	1.000000
20068.761324	0.031268	0.499069	0.160441	76.025970	34.633480	67.474487	-1.960067	0.000000	4.599798	0.000000	0.000000	0.000000	-0.027414	0.175421	-0.192777	0.000000	0.000000	3.000000	5.000000	1.000000
20068.764657	0.031268	0.499069	0.160441	76.025970	34.633480	67.474487	-1.960067	0.000000	4.599798	0.000000	0.000000	0.000000	-0.027414	0.175421	-0.192777	0.000000	0.000000	3.000000	5.000000	1.000000
20068.767990	0.031149	0.499655	0.159835	75.964752	34.872509	67.832680	-1.968917	0.000000	4.596016	0.000000	0.000000	0.000000	-0.035626	0.175786	-0.181661	0.000000	0.000000	3.000000	5.000000	1.000000
20068.771324	0.031149	0.499655	0.159835	75.964752	34.872509	67.832680	-1.968917	0.000000	4.596016	0.000000	0.000000	0.000000	-0.035626	0.175786	-0.181661	0.000000	0.000000	3.000000	5.000000	1.000000
20068.774657	0.031149	0.499655	0.159835	75.964752	34.872509	67.832680	-1.968917	0.000000	4.596016	0.000000	0.000000	0.000000	-0.035626	0.175786	-0.181661	0.000000	0.000000	3.000000	5.000000	1.000000
20068.777990	0.031149	0.499655	0.159835	75.908508	35.087231	68.153236	-1.978094	0.000000	4.592074	0.000000	0.000000	0.000000	-0.035626	0.175786	-0.181661	0.000000	0.000000	3.000000	5.000000	1.000000
20068.781324	0.031056	0.500234	0.159154	75.908508	35.087231	68.153236	-1.978094	0.000000	4.592074	0.000000	0.000000	0.000000	-0.027918	0.173898	-0.204396	0.000000	0.000000	3.000000	5.000000	1.000000
20068.784657	0.031056	0.500234	0.159154	75.908508	35.087231	68.153236	-1.978094	0.000000	4.592074	0.000000	0.000000	0.000000	-0.027918	0.173898	-0.204396	0.000000	0.000000	3.000000	5.000000	1.000000
20068.787990	0.031022	0.500797	0.158488	75.869019	35.247192	68.385490	-1.987488	0.000000	4.588016	0.000000	0.000000	0.000000	-0.010065	0.168807	-0.199757	0.000000	0.000000	3.000000	5.000000	1.000000
20068.791324	0.031022	0.500797	0.158488	75.869019	35.247192	68.385490	-1.987488	0.000000	4.588016	0.000000	0.000000	0.000000	-0.010065	0.168807	-0.199757	0.000000	0.000000	3.000000	5.000000	1.000000
20068.794657	0.031022	0.500797	0.158488	75.869019	35.247192	68.385490	-1.987488	0.000000	4.588016	0.000000	0.000000	0.000000	-0.010065	0.168807	-0.199757	0.000000	0.000000	3.000000	5.000000	1.000000
20068.797990	0.031022	0.500797	0.158488	75.850090	35.332127	68.507568	-1.995329	0.000000	4.584612	0.000000	0.000000	0.000000	-0.010065	0.168807	-0.199757	0.000000	0.000000	3.000000	5.000000	1.000000
20068.801324	0.030986	0.501371	0.157765	75.850090	35.332127	68.507568	-1.995329	0.000000	4.584612	0.000000	0.000000	0.000000	-0.010932	0.172291	-0.216952	0.000000	0.000000	3.000000	5.000000	1.000000
20068.804657	0.030986	0.501371	0.157765	75.850090	35.332127	68.507568	-1.995329	0.000000	4.584612	0.000000	0.000000	0.000000	-0.010932	0.172291	-0.216952	0.000000	0.000000	3.000000	5.000000	1.000000
20068.807990	0.030979	0.501910	0.157041	75.850037	35.353634	68.531868	-2.003898	0.000000	4.580873	0.000000	0.000000	0.000000	-0.002164	0.161768	-0.217009	0.000000	0.000000	3.000000	5.000000	1.000000
20068.811324	0.030979	0.501910	0.157041	75.850037	35.353634	68.531868	-2.003898	0.000000	4.580873	0.000000	0.000000	0.000000	-0.002164	0.161768	-0.217009	0.000000	0.000000	3.000000	5.000000	1.000000
20068.814657	0.030979	0.501910	0.157041	75.850037	35.353634	68.531868	-2.003898	0.000000	4.580873	0.000000	0.000000	0.000000	-0.002164	0.161768	-0.217009	0.000000	0.000000	3.000000	5.000000	1.000000
20068.817990	0.030979	0.501910	0.157041	75.852684	35.365723	68.538727	-2.011813	0.000000	4.577402	0.000000	0.000000	0.000000	-0.002164	0.161768	-0.217009	0.000000	0.000000	3.000000	5.000000	1.000000
20068.821324	0.031030	0.502448	0.156314	75.852684	35.365723	68.538727	-2.011813	0.000000	4.577402	0.000000	0.000000	0.000000	0.015272	0.161338	-0.218216	0.000000	0.000000	3.000000	5.000000	1.000000
20068.824657	0.031030	0.502448	0.156314	75.852684	35.365723	68.538727	-2.011813	0.000000	4.577402	0.000000	0.000000	0.000000	0.015272	0.161338	-0.218216	0.000000	0.000000	3.000000	5.000000	1.000000
20068.827990	0.031079	0.502967	0.155568	75.855316	35.380569	68.545624	-2.018404	0.000000	4.574500	0.000000	0.000000	0.000000	0.014932	0.155478	-0.223692	0.000000	0.000000	3.000000	5.000000	1.000000
20068.831324	0.031079	0.502967	0.155568	75.855316	35.380569	68.545624	-2.018404	0.000000	4.574500	0.000000	0.000000	0.000000	0.014932	0.155478	-0.223692	0.000000	0.000000	3.000000	5.000000	1.000000
20068.834657	0.031079	0.502967	0.155568	75.855316	35.380569	68.545624	-2.018404	0.000000	4.574500	0.000000	0.000000	0.000000	0.014932	0.155478	-0.223692	0.000000	0.000000	3.000000	5.000000	1.000000
20068.837990	0.031079	0.502967	0.155568	75.860588	35.404766	68.559341	-2.025269	0.000000	4.571464	0.000000	0.000000	0.000000	0.014932	0.155478	-0.223692	0.000000	0.000000	3.000000	5.000000	1.000000
20068.841324	0.031131	0.503486	0.154859	75.860588	35.404766	68.559341	-2.025269	0.000000	4.571464	0.000000	0.000000	0.000000	0.015415	0.155914	-0.212970	0.000000	0.000000	3.000000	5.000000	1.000000
20068.844657	0.031131	0.503486	0.154859	75.860588	35.404766	68.559341	-2.025269	0.000000	4.571464	0.000000	0.000000	0.000000	0.015415	0.155914	-0.212970	0.000000	0.000000	3.000000	5.000000	1.000000
20068.847990	0.031179	0.503984	0.154094	75.868523	35.432972	68.580017	-2.025269	0.000000	4.571464	0.000000	0.000000	0.000000	0.014512	0.149228	-0.229479	0.000000	0.000000	3.000000	5.000000	1.000000
20068.851324	0.031179	0.503984	0.154094	75.868523	35.432972	68.580017	-2.025269	0.000000	4.571464	0.000000	0.000000	0.000000	0.014512	0.149228	-0.229479	0.000000	0.000000	3.000000	5.000000	1.000000
20068.854657	0.031179	0.503984	0.154094	75.868523	35.432972	68.580017	-2.025269	0.000000	4.571464	0.000000	0.000000	0.000000	0.014512	0.149228	-0.229479	0.000000	0.000000	3.000000	5.000000	1.000000
20068.857990	0.031179	0.503984	0.154094	75.873795	35.454510	68.593819	-2.038972	0.000000	4.565369	0.000000	0.000000	0.000000	0.014512	0.149228	-0.229479	0.000000	0.000000	3.000000	5.000000	1.000000
20068.861324	0.031229	0.504483	0.153364	75.873795	35.454510	68.593819	-2.038972	0.000000	4.565369	0.000000	0.000000	0.000000	0.014996	0.149678	-0.218746	0.000000	0.000000	3.000000	5.000000	1.000000
20068.864657	0.031229	0.504483	0.153364	75.873795	35.454510	68.593819	-2.038972	0.000000	4.565369	0.000000	0.000000	0.000000	0.014996	0.149678	-0.218746	0.000000	0.000000	3.000000	5.000000	1.000000
20068.867990	0.031307	0.504962	0.152616	75.879051	35.476044	68.607620	-2.045806	0.000000	4.562310	0.000000	0.000000	0.000000	0.023338	0.143822	-0.224641	0.000000	0.000000	3.000000	5.000000	1.000000
20068.871324	0.031307	0.504962	0.152616	75.879051	35.476044	68.607620	-2.045806	0.000000	4.562310	0.000000	0.000000	0.000000	0.023338	0.143822	-0.224641	0.000000	0.000000	3.000000	5.000000	1.000000
20068.874657	0.031307	0.504962	0.152616	75.879051	35.476044	68.607620	-2.045806	0.000000	4.562310	0.000000	0.000000	0.000000	0.023338	0.143822	-0.224641	0.000000	0.000000	3.000000	5.000000	1.000000
20068.877990	0.031307	0.504962	0.152616	75.884331	35.503025	68.621407	-2.052221	0.000000	4.559429	0.000000	0.000000	0.000000	0.023338	0.143822	-0.224641	0.000000	0.000000	3.000000	5.000000	1.000000
20068.881324	0.031385	0.505458	0.151883	75.884331	35.503025	68.621407	-2.052221	0.000000	4.559429	0.000000	0.000000	0.000000	0.023502	0.148885	-0.219806	0.000000	0.000000	3.000000	5.000000	1.000000
20068.884657	0.031385	0.505458	0.151883	75.884331	35.503025	68.621407	-2.052221	0.000000	4.559429	0.000000	0.000000	0.000000	0.023502	0.148885	-0.219806	0.000000	0.000000	3.000000	5.000000	1.000000
20068.887990	0.031465	0.505956	0.151186	75.889610	35.527298	68.635216	-2.058492	0.000000	4.556601	0.000000	0.000000	0.000000	0.023977	0.149373	-0.209014	0.000000	0.000000	3.000000	5.000000	1.000000
20068.891324	0.031465	0.505956	0.151186	75.889610	35.527298	68.635216	-2.058492	0.000000	4.556601	0.000000	0.000000	0.000000	0.023977	0.149373	-0.209014	0.000000	0.000000	3.000000	5.000000	1.000000
20068.894657	0.031465	0.505956	0.151186	75.889610	35.527298	68.635216	-2.058492	0.000000	4.556601	0.000000	0.000000	0.000000	0.023977	0.149373	-0.209014	0.000000	0.000000	3.000000	5.000000	1.000000
20068.897990	0.031465	0.505956	0.151186	75.892258	35.544895	68.642143	-2.064365	0.000000	4.553943	0.000000	0.000000	0.000000	0.023977	0.149373	-0.209014	0.000000	0.000000	3.000000	5.000000	1.000000
20068.901324	0.031545	0.506453	0.150489	75.892258	35.544895	68.642143	-2.064365	0.000000	4.553943	0.000000	0.000000	0.000000	0.023884	0.148985	-0.209306	0.000000	0.000000	3.000000	5.000000	1.000000
20068.904657	0.031545	0.506453	0.150489	75.892258	35.544895	68.642143	-2.064365	0.000000	4.553943	0.000000	0.000000	0.000000	0.023884	0.148985	-0.209306	0.000000	0.000000	3.000000	5.000000	1.000000
20068.907990	0.031625	0.506933	0.149810	75.894897	35.562489	68.649063	-2.070300	0.000000	4.551248	0.000000	0.000000	0.000000	0.024100	0.144083	-0.203631	0.000000	0.000000	3.000000	5.000000	1.000000
20068.911324	0.031625	0.506933	0.149810	75.894897	35.562489	68.649063	-2.070300	0.000000	4.551248	0.000000	0.000000	0.000000	0.024100	0.144083	-0.203631	0.000000	0.000000	3.000000	5.000000	1.000000
20068.914657	0.031625	0.506933	0.149810	75.894897	35.562489	68.649063	-2.070300	0.000000	4.551248	0.000000	0.000000	0.000000	0.024100	0.144083	-0.203631	0.000000	0.000000	3.000000	5.000000	1.000000
20068.917990	0.031625	0.506933	0.149810	75.894897	35.570637	68.649063	-2.076045	0.000000	4.548630	0.000000	0.000000	0.000000	0.024100	0.144083	-0.203631	0.000000	0.000000	3.000000	5.000000	1.000000
20068.921324	0.031677	0.507430	0.149149	75.894897	35.570637	68.649063	-2.076045	0.000000	4.548630	0.000000	0.000000	0.000000	0.015644	0.149171	-0.198297	0.000000	0.000000	3.000000	5.000000	1.000000
20068.924657	0.031677	0.507430	0.149149	75.894897	35.570637	68.649063	-2.076045	0.000000	4.548630	0.000000	0.000000	0.000000	0.015644	0.149171	-0.198297	0.000000	0.000000	3.000000	5.000000	1.000000
20068.927990	0.031760	0.507929	0.148522	75.894882	35.581512	68.649055	-2.082337	0.000000	4.545753	0.000000	0.000000	0.000000	0.024782	0.149748	-0.187895	0.000000	0.000000	3.000000	5.000000	1.000000
20068.931324	0.031760	0.507929	0.148522	75.894882	35.581512	68.649055	-2.082337	0.000000	4.545753	0.000000	0.000000	0.000000	0.024782	0.149748	-0.187895	0.000000	0.000000	3.000000	5.000000	1.000000
20068.934657	0.031760	0.507929	0.148522	75.894882	35.581512	68.649055	-2.082337	0.000000	4.545753	0.000000	0.000000	0.000000	0.024782	0.149748	-0.187895	0.000000	0.000000	3.000000	5.000000	1.000000
20068.937990	0.031760	0.507929	0.148522	75.892258	35.582981	68.642159	-2.087502	0.000000	4.543384	0.000000	0.000000	0.000000	0.024782	0.149748	-0.187895	0.000000	0.000000	3.000000	5.000000	1.000000
20068.941324	0.031814	0.508428	0.147897	75.892258	35.582981	68.642159	-2.087502	0.000000	4.543384	0.000000	0.000000	0.000000	0.016081	0.149423	-0.187694	0.000000	0.000000	3.000000	5.000000	1.000000
20068.944657	0.031814	0.508428	0.147897	75.892258	35.582981	68.642159	-2.087502	0.000000	4.543384	0.000000	0.000000	0.000000	0.016081	0.149423	-0.187694	0.000000	0.000000	3.000000	5.000000	1.000000
20068.947990	0.031896	0.508924	0.147269	75.886978	35.577736	68.628334	-2.093428	0.000000	4.540657	0.000000	0.000000	0.000000	0.024623	0.149081	-0.188403	0.000000	0.000000	3.000000	5.000000	1.000000
20068.951324	0.031896	0.508924	0.147269	75.886978	35.577736	68.628334	-2.093428	0.000000	4.540657	0.000000	0.000000	0.000000	0.024623	0.149081	-0.188403	0.000000	0.000000	3.000000	5.000000	1.000000
20068.954657	0.031896	0.508924	0.147269	75.886978	35.577736	68.628334	-2.093428	0.000000	4.540657	0.000000	0.000000	0.000000	0.024623	0.149081	-0.188403	0.000000	0.000000	3.000000	5.000000	1.000000
20068.957990	0.031896	0.508924	0.147269	75.884346	35.579182	68.621407	-2.098699	0.000000	4.538222	0.000000	0.000000	0.000000	0.024623	0.149081	-0.188403	0.000000	0.000000	3.000000	5.000000	1.000000
20068.961324	0.031922	0.509390	0.146683	75.884346	35.579182	68.621407	-2.098699	0.000000	4.538222	0.000000	0.000000	0.000000	0.007974	0.139805	-0.175736	0.000000	0.000000	3.000000	5.000000	1.000000
20068.964657	0.031922	0.509390	0.146683	75.884346	35.579182	68.621407	-2.098699	0.000000	4.538222	0.000000	0.000000	0.000000	0.007974	0.139805	-0.175736	0.000000	0.000000	3.000000	5.000000	1.000000
20068.967990	0.031949	0.509855	0.146097	75.881699	35.577919	68.614502	-2.104920	0.000000	4.535340	0.000000	0.000000	0.000000	0.007931	0.139507	-0.175957	0.000000	0.000000	3.000000	5.000000	1.000000
20068.971324	0.031949	0.509855	0.146097	75.881699	35.577919	68.614502	-2.104920	0.000000	4.535340	0.000000	0.000000	0.000000	0.007931	0.139507	-0.175957	0.000000	0.000000	3.000000	5.000000	1.000000
20068.974657	0.031949	0.509855	0.146097	75.881699	35.577919	68.614502	-2.104920	0.000000	4.535340	0.000000	0.000000	0.000000	0.007931	0.139507	-0.175957	0.000000	0.000000	3.000000	5.000000	1.000000
20068.977990	0.031949	0.509855	0.146097	75.881729	35.583382	68.614525	-2.111192	0.000000	4.532424	0.000000	0.000000	0.000000	0.007931	0.139507	-0.175957	0.000000	0.000000	3.000000	5.000000	1.000000
20068.981324	0.031975	0.510286	0.145512	75.881729	35.583382	68.614525	-2.111192	0.000000	4.532424	0.000000	0.000000	0.000000	0.007931	0.129306	-0.175310	0.000000	0.000000	3.000000	5.000000	1.000000
20068.984657	0.031975	0.510286	0.145512	75.881729	35.583382	68.614525	-2.111192	0.000000	4.532424	0.000000	0.000000	0.000000	0.007931	0.129306	-0.175310	0.000000	0.000000	3.000000	5.000000	1.000000
20068.987990	0.031972	0.510666	0.144914	75.884361	35.592785	68.621422	-2.117476	0.000000	4.529492	0.000000	0.000000	0.000000	-0.000915	0.113723	-0.179330	0.000000	0.000000	3.000000	5.000000	1.000000
20068.991324	0.031972	0.510666	0.144914	75.884361	35.592785	68.621422	-2.117476	0.000000	4.529492	0.000000	0.000000	0.000000	-0.000915	0.113723	-0.179330	0.000000	0.000000	3.000000	5.000000	1.000000
20068.994657	0.031972	0.510666	0.144914	75.884361	35.592785	68.621422	-2.117476	0.000000	4.529492	0.000000	0.000000	0.000000	-0.000915	0.113723	-0.179330	0.000000	0.000000	3.000000	5.000000	1.000000
20068.997990	0.031972	0.510666	0.144914	75.892273	35.618336	68.642159	-2.124714	0.000000	4.526101	0.000000	0.000000	0.000000	-0.000915	0.113723	-0.179330	0.000000	0.000000	3.000000	5.000000	1.000000
20069.001324	0.031997	0.511044	0.144314	75.892273	35.618336	68.642159	-2.124714	0.000000	4.526101	0.000000	0.000000	0.000000	0.007623	0.113459	-0.179976	0.000000	0.000000	3.000000	5.000000	1.000000
20069.004657	0.031997	0.511044	0.144314	75.892273	35.618336	68.642159	-2.124714	0.000000	4.526101	0.000000	0.000000	0.000000	0.007623	0.113459	-0.179976	0.000000	0.000000	3.000000	5.000000	1.000000
20069.007990	0.031993	0.511403	0.143698	75.900162	35.641163	68.662888	-2.131291	0.000000	4.523007	0.000000	0.000000	0.000000	-0.001252	0.107768	-0.184858	0.000000	0.000000	3.000000	5.000000	1.000000
20069.011324	0.031993	0.511403	0.143698	75.900162	35.641163	68.662888	-2.131291	0.000000	4.523007	0.000000	0.000000	0.000000	-0.001252	0.107768	-0.184858	0.000000	0.000000	3.000000	5.000000	1.000000
20069.014657	0.031993	0.511403	0.143698	75.900162	35.641163	68.662888	-2.131291	0.000000	4.523007	0.000000	0.000000	0.000000	-0.001252	0.107768	-0.184858	0.000000	0.000000	3.000000	5.000000	1.000000
20069.017990	0.031993	0.511403	0.143698	75.910698	35.670757	68.690582	-2.138869	0.000000	4.519429	0.000000	0.000000	0.000000	-0.001252	0.107768	-0.184858	0.000000	0.000000	3.000000	5.000000	1.000000
20069.021324	0.031988	0.511710	0.143067	75.910698	35.670757	68.690582	-2.138869	0.000000	4.519429	0.000000	0.000000	0.000000	-0.001507	0.092218	-0.189313	0.000000	0.000000	3.000000	5.000000	1.000000
20069.024657	0.031988	0.511710	0.143067	75.910698	35.670757	68.690582	-2.138869	0.000000	4.519429	0.000000	0.000000	0.000000	-0.001507	0.092218	-0.189313	0.000000	0.000000	3.000000	5.000000	1.000000
20069.027990	0.032012	0.512017	0.142434	75.923889	35.707130	68.725288	-2.146697	0.000000	4.515717	0.000000	0.000000	0.000000	0.007004	0.091987	-0.189948	0.000000	0.000000	3.000000	5.000000	1.000000
20069.031324	0.032012	0.512017	0.142434	75.923889	35.707130	68.725288	-2.146697	0.000000	4.515717	0.000000	0.000000	0.000000	0.007004	0.091987	-0.189948	0.000000	0.000000	3.000000	5.000000	1.000000
20069.034657	0.032012	0.512017	0.142434	75.923889	35.707130	68.725288	-2.146697	0.000000	4.515717	0.000000	0.000000	0.000000	0.007004	0.091987	-0.189948	0.000000	0.000000	3.000000	5.000000	1.000000
20069.037990	0.032012	0.512017	0.142434	75.937080	35.743561	68.760048	-2.153868	0.000000	4.512300	0.000000	0.000000	0.000000	0.007004	0.091987	-0.189948	0.000000	0.000000	3.000000	5.000000	1.000000
20069.041324	0.031979	0.512308	0.141824	75.937080	35.743561	68.760048	-2.153868	0.000000	4.512300	0.000000	0.000000	0.000000	-0.009778	0.087364	-0.183158	0.000000	0.000000	3.000000	5.000000	1.000000
20069.044657	0.031979	0.512308	0.141824	75.937080	35.743561	68.760048	-2.153868	0.000000	4.512300	0.000000	0.000000	0.000000	-0.009778	0.087364	-0.183158	0.000000	0.000000	3.000000	5.000000	1.000000
20069.047990	0.031976	0.512617	0.141228	75.950226	35.780041	68.794846	-2.162253	0.000000	4.508288	0.000000	0.000000	0.000000	-0.000990	0.092556	-0.178632	0.000000	0.000000	3.000000	5.000000	1.000000
20069.051324	0.031976	0.512617	0.141228	75.950226	35.780041	68.794846	-2.162253	0.000000	4.508288	0.000000	0.000000	0.000000	-0.000990	0.092556	-0.178632	0.000000	0.000000	3.000000	5.000000	1.000000
20069.054657	0.031976	0.512617	0.141228	75.950226	35.780041	68.794846	-2.162253	0.000000	4.508288	0.000000	0.000000	0.000000	-0.000990	0.092556	-0.178632	0.000000	0.000000	3.000000	5.000000	1.000000
20069.057990	0.031976	0.512617	0.141228	75.960770	35.807125	68.822754	-2.169741	0.000000	4.504689	0.000000	0.000000	0.000000	-0.000990	0.092556	-0.178632	0.000000	0.000000	3.000000	5.000000	1.000000
20069.061324	0.031945	0.512910	0.140654	75.960770	35.807125	68.822754	-2.169741	0.000000	4.504689	0.000000	0.000000	0.000000	-0.009205	0.087965	-0.172276	0.000000	0.000000	3.000000	5.000000	1.000000
20069.064657	0.031945	0.512910	0.140654	75.960770	35.807125	68.822754	-2.169741	0.000000	4.504689	0.000000	0.000000	0.000000	-0.009205	0.087965	-0.172276	0.000000	0.000000	3.000000	5.000000	1.000000
20069.067990	0.031944	0.513221	0.140095	75.968674	35.830158	68.843704	-2.177719	0.000000	4.500838	0.000000	0.000000	0.000000	-0.000432	0.093208	-0.167723	0.000000	0.000000	3.000000	5.000000	1.000000
20069.071324	0.031944	0.513221	0.140095	75.968674	35.830158	68.843704	-2.177719	0.000000	4.500838	0.000000	0.000000	0.000000	-0.000432	0.093208	-0.167723	0.000000	0.000000	3.000000	5.000000	1.000000
20069.074657	0.031944	0.513221	0.140095	75.968674	35.830158	68.843704	-2.177719	0.000000	4.500838	0.000000	0.000000	0.000000	-0.000432	0.093208	-0.167723	0.000000	0.000000	3.000000	5.000000	1.000000
20069.077990	0.031944	0.513221	0.140095	75.976563	35.853256	68.864716	-2.184791	0.000000	4.497409	0.000000	0.000000	0.000000	-0.000432	0.093208	-0.167723	0.000000	0.000000	3.000000	5.000000	1.000000
20069.081324	0.031943	0.513516	0.139555	75.976563	35.853256	68.864716	-2.184791	0.000000	4.497409	0.000000	0.000000	0.000000	-0.000131	0.088615	-0.161796	0.000000	0.000000	3.000000	5.000000	1.000000
20069.084657	0.031943	0.513516	0.139555	75.976563	35.853256	68.864716	-2.184791	0.000000	4.497409	0.000000	0.000000	0.000000	-0.000131	0.088615	-0.161796	0.000000	0.000000	3.000000	5.000000	1.000000
20069.087990	0.031914	0.513778	0.139020	75.984444	35.873608	68.885681	-2.191625	0.000000	4.494082	0.000000	0.000000	0.000000	-0.008594	0.078639	-0.160552	0.000000	0.000000	3.000000	5.000000	1.000000
20069.091324	0.031914	0.513778	0.139020	75.984444	35.873608	68.885681	-2.191625	0.000000	4.494082	0.000000	0.000000	0.000000	-0.008594	0.078639	-0.160552	0.000000	0.000000	3.000000	5.000000	1.000000
20069.094657	0.031914	0.513778	0.139020	75.984444	35.873608	68.885681	-2.191625	0.000000	4.494082	0.000000	0.000000	0.000000	-0.008594	0.078639	-0.160552	0.000000	0.000000	3.000000	5.000000	1.000000
20069.097990	0.031914	0.513778	0.139020	75.994972	35.900799	68.913712	-2.199180	0.000000	4.490390	0.000000	0.000000	0.000000	-0.008594	0.078639	-0.160552	0.000000	0.000000	3.000000	5.000000	1.000000
20069.101324	0.031886	0.514072	0.138482	75.994972	35.900799	68.913712	-2.199180	0.000000	4.490390	0.000000	0.000000	0.000000	-0.008651	0.088235	-0.161618	0.000000	0.000000	3.000000	5.000000	1.000000
20069.104657	0.031886	0.514072	0.138482	75.994972	35.900799	68.913712	-2.199180	0.000000	4.490390	0.000000	0.000000	0.000000	-0.008651	0.088235	-0.161618	0.000000	0.000000	3.000000	5.000000	1.000000
20069.107990	0.031857	0.514333	0.137946	76.005493	35.928047	68.941788	-2.206825	0.000000	4.486638	0.000000	0.000000	0.000000	-0.008608	0.078304	-0.160818	0.000000	0.000000	3.000000	5.000000	1.000000
20069.111324	0.031857	0.514333	0.137946	76.005493	35.928047	68.941788	-2.206825	0.000000	4.486638	0.000000	0.000000	0.000000	-0.008608	0.078304	-0.160818	0.000000	0.000000	3.000000	5.000000	1.000000
20069.114657	0.031857	0.514333	0.137946	76.005493	35.928047	68.941788	-2.206825	0.000000	4.486638	0.000000	0.000000	0.000000	-0.008608	0.078304	-0.160818	0.000000	0.000000	3.000000	5.000000	1.000000
20069.117990	0.031857	0.514333	0.137946	76.016006	35.955357	68.969940	-2.214472	0.000000	4.482869	0.000000	0.000000	0.000000	-0.008608	0.078304	-0.160818	0.000000	0.000000	3.000000	5.000000	1.000000
20069.121324	0.031826	0.514590	0.137371	76.016006	35.955357	68.969940	-2.214472	0.000000	4.482869	0.000000	0.000000	0.000000	-0.009218	0.077034	-0.172217	0.000000	0.000000	3.000000	5.000000	1.000000
20069.124657	0.031826	0.514590	0.137371	76.016006	35.955357	68.969940	-2.214472	0.000000	4.482869	0.000000	0.000000	0.000000	-0.009218	0.077034	-0.172217	0.000000	0.000000	3.000000	5.000000	1.000000
20069.127990	0.031796	0.514864	0.136814	76.029152	35.989491	69.005112	-2.222705	0.000000	4.478792	0.000000	0.000000	0.000000	-0.008950	0.082270	-0.167195	0.000000	0.000000	3.000000	5.000000	1.000000
20069.131324	0.031796	0.514864	0.136814	76.029152	35.989491	69.005112	-2.222705	0.000000	4.478792	0.000000	0.000000	0.000000	-0.008950	0.082270	-0.167195	0.000000	0.000000	3.000000	5.000000	1.000000
20069.134657	0.031796	0.514864	0.136814	76.029152	35.989491	69.005112	-2.222705	0.000000	4.478792	0.000000	0.000000	0.000000	-0.008950	0.082270	-0.167195	0.000000	0.000000	3.000000	5.000000	1.000000
20069.137990	0.031796	0.514864	0.136814	76.041374	36.030506	69.046219	-2.230743	0.000000	4.474794	0.000000	0.000000	0.000000	-0.008950	0.082270	-0.167195	0.000000	0.000000	3.000000	5.000000	1.000000
20069.141324	0.031823	0.515105	0.136257	76.041374	36.030506	69.046219	-2.230743	0.000000	4.474794	0.000000	0.000000	0.000000	0.007997	0.072324	-0.167294	0.000000	0.000000	3.000000	5.000000	1.000000
20069.144657	0.031823	0.515105	0.136257	76.041374	36.030506	69.046219	-2.230743	0.000000	4.474794	0.000000	0.000000	0.000000	0.007997	0.072324	-0.167294	0.000000	0.000000	3.000000	5.000000	1.000000
20069.147990	0.031849	0.515328	0.135681	76.054512	36.072960	69.081551	-2.237347	0.000000	4.471496	0.000000	0.000000	0.000000	0.007680	0.066754	-0.172591	0.000000	0.000000	3.000000	5.000000	1.000000
20069.151324	0.031849	0.515328	0.135681	76.054512	36.072960	69.081551	-2.237347	0.000000	4.471496	0.000000	0.000000	0.000000	0.007680	0.066754	-0.172591	0.000000	0.000000	3.000000	5.000000	1.000000
20069.154657	0.031849	0.515328	0.135681	76.054512	36.072960	69.081551	-2.237347	0.000000	4.471496	0.000000	0.000000	0.000000	0.007680	0.066754	-0.172591	0.000000	0.000000	3.000000	5.000000	1.000000
20069.157990	0.031849	0.515328	0.135681	76.072868	36.131950	69.131134	-2.244251	0.000000	4.468035	0.000000	0.000000	0.000000	0.007680	0.066754	-0.172591	0.000000	0.000000	3.000000	5.000000	1.000000
20069.161324	0.031930	0.515550	0.135102	76.072868	36.131950	69.131134	-2.244251	0.000000	4.468035	0.000000	0.000000	0.000000	0.024509	0.066580	-0.173634	0.000000	0.000000	3.000000	5.000000	1.000000
20069.164657	0.031930	0.515550	0.135102	76.072868	36.131950	69.131134	-2.244251	0.000000	4.468035	0.000000	0.000000	0.000000	0.024509	0.066580	-0.173634	0.000000	0.000000	3.000000	5.000000	1.000000
20069.167990	0.032037	0.515717	0.134470	76.093872	36.200714	69.187965	-2.249766	0.000000	4.465261	0.000000	0.000000	0.000000	0.032023	0.050179	-0.189749	0.000000	0.000000	3.000000	5.000000	1.000000
20069.171324	0.032037	0.515717	0.134470	76.093872	36.200714	69.187965	-2.249766	0.000000	4.465261	0.000000	0.000000	0.000000	0.032023	0.050179	-0.189749	0.000000	0.000000	3.000000	5.000000	1.000000
20069.174657	0.032037	0.515717	0.134470	76.093872	36.200714	69.187965	-2.249766	0.000000	4.465261	0.000000	0.000000	0.000000	0.032023	0.050179	-0.189749	0.000000	0.000000	3.000000	5.000000	1.000000
20069.177990	0.032037	0.515717	0.134470	76.120087	36.283470	69.259209	-2.255373	0.000000	4.462431	0.000000	0.000000	0.000000	0.032023	0.050179	-0.189749	0.000000	0.000000	3.000000	5.000000	1.000000
20069.181324	0.032141	0.515880	0.133799	76.120087	36.283470	69.259209	-2.255373	0.000000	4.462431	0.000000	0.000000	0.000000	0.031311	0.048911	-0.201206	0.000000	0.000000	3.000000	5.000000	1.000000
20069.184657	0.032141	0.515880	0.133799	76.120087	36.283470	69.259209	-2.255373	0.000000	4.462431	0.000000	0.000000	0.000000	0.031311	0.048911	-0.201206	0.000000	0.000000	3.000000	5.000000	1.000000
20069.187990	0.032273	0.516024	0.133109	76.148872	36.376194	69.337906	-2.261600	0.000000	4.459279	0.000000	0.000000	0.000000	0.039330	0.043328	-0.207019	0.000000	0.000000	3.000000	5.000000	1.000000
20069.191324	0.032273	0.516024	0.133109	76.148872	36.376194	69.337906	-2.261600	0.000000	4.459279	0.000000	0.000000	0.000000	0.039330	0.043328	-0.207019	0.000000	0.000000	3.000000	5.000000	1.000000
20069.194657	0.032273	0.516024	0.133109	76.148872	36.376194	69.337906	-2.261600	0.000000	4.459279	0.000000	0.000000	0.000000	0.039330	0.043328	-0.207019	0.000000	0.000000	3.000000	5.000000	1.000000
20069.197990	0.032273	0.516024	0.133109	76.185524	36.490238	69.438553	-2.267426	0.000000	4.456319	0.000000	0.000000	0.000000	0.039330	0.043328	-0.207019	0.000000	0.000000	3.000000	5.000000	1.000000
20069.201324	0.032400	0.516114	0.132367	76.185524	36.490238	69.438553	-2.267426	0.000000	4.456319	0.000000	0.000000	0.000000	0.038349	0.026936	-0.222740	0.000000	0.000000	3.000000	5.000000	1.000000
20069.204657	0.032400	0.516114	0.132367	76.185524	36.490238	69.438553	-2.267426	0.000000	4.456319	0.000000	0.000000	0.000000	0.038349	0.026936	-0.222740	0.000000	0.000000	3.000000	5.000000	1.000000
20069.207990	0.032554	0.516200	0.131584	76.224716	36.614529	69.546928	-2.274103	0.000000	4.452916	0.000000	0.000000	0.000000	0.045973	0.025678	-0.234742	0.000000	0.000000	3.000000	5.000000	1.000000
20069.211324	0.032554	0.516200	0.131584	76.224716	36.614529	69.546928	-2.274103	0.000000	4.452916	0.000000	0.000000	0.000000	0.045973	0.025678	-0.234742	0.000000	0.000000	3.000000	5.000000	1.000000
20069.214657	0.032554	0.516200	0.131584	76.224716	36.614529	69.546928	-2.274103	0.000000	4.452916	0.000000	0.000000	0.000000	0.045973	0.025678	-0.234742	0.000000	0.000000	3.000000	5.000000	1.000000
20069.217990	0.032554	0.516200	0.131584	76.263863	36.739426	69.655899	-2.280708	0.000000	4.449536	0.000000	0.000000	0.000000	0.045973	0.025678	-0.234742	0.000000	0.000000	3.000000	5.000000	1.000000
20069.221324	0.032734	0.516253	0.130803	76.263863	36.739426	69.655899	-2.280708	0.000000	4.449536	0.000000	0.000000	0.000000	0.054231	0.015876	-0.234461	0.000000	0.000000	3.000000	5.000000	1.000000
20069.224657	0.032734	0.516253	0.130803	76.263863	36.739426	69.655899	-2.280708	0.000000	4.449536	0.000000	0.000000	0.000000	0.054231	0.015876	-0.234461	0.000000	0.000000	3.000000	5.000000	1.000000
20069.227990	0.032942	0.516305	0.130019	76.308159	36.884613	69.780151	-2.286623	0.000000	4.446499	0.000000	0.000000	0.000000	0.062407	0.015744	-0.235158	0.000000	0.000000	3.000000	5.000000	1.000000
20069.231324	0.032942	0.516305	0.130019	76.308159	36.884613	69.780151	-2.286623	0.000000	4.446499	0.000000	0.000000	0.000000	0.062407	0.015744	-0.235158	0.000000	0.000000	3.000000	5.000000	1.000000
20069.234657	0.032942	0.516305	0.130019	76.308159	36.884613	69.780151	-2.286623	0.000000	4.446499	0.000000	0.000000	0.000000	0.062407	0.015744	-0.235158	0.000000	0.000000	3.000000	5.000000	1.000000
20069.237990	0.032942	0.516305	0.130019	76.349815	37.023422	69.897827	-2.291895	0.000000	4.443784	0.000000	0.000000	0.000000	0.062407	0.015744	-0.235158	0.000000	0.000000	3.000000	5.000000	1.000000
20069.241324	0.033122	0.516357	0.129236	76.349815	37.023422	69.897827	-2.291895	0.000000	4.443784	0.000000	0.000000	0.000000	0.053843	0.015646	-0.234915	0.000000	0.000000	3.000000	5.000000	1.000000
20069.244657	0.033122	0.516357	0.129236	76.349815	37.023422	69.897827	-2.291895	0.000000	4.443784	0.000000	0.000000	0.000000	0.053843	0.015646	-0.234915	0.000000	0.000000	3.000000	5.000000	1.000000
20069.247990	0.033330	0.516395	0.128471	76.391411	37.160244	70.016228	-2.297983	0.000000	4.440639	0.000000	0.000000	0.000000	0.062347	0.011279	-0.229439	0.000000	0.000000	3.000000	5.000000	1.000000
20069.251324	0.033330	0.516395	0.128471	76.391411	37.160244	70.016228	-2.297983	0.000000	4.440639	0.000000	0.000000	0.000000	0.062347	0.011279	-0.229439	0.000000	0.000000	3.000000	5.000000	1.000000
20069.254657	0.033330	0.516395	0.128471	76.391411	37.160244	70.016228	-2.297983	0.000000	4.440639	0.000000	0.000000	0.000000	0.062347	0.011279	-0.229439	0.000000	0.000000	3.000000	5.000000	1.000000
20069.257990	0.033330	0.516395	0.128471	76.430374	37.295959	70.127861	-2.303102	0.000000	4.437986	0.000000	0.000000	0.000000	0.062347	0.011279	-0.229439	0.000000	0.000000	3.000000	5.000000	1.000000
20069.261324	0.033565	0.516432	0.127704	76.430374	37.295959	70.127861	-2.303102	0.000000	4.437986	0.000000	0.000000	0.000000	0.070471	0.011165	-0.230132	0.000000	0.000000	3.000000	5.000000	1.000000
20069.264657	0.033565	0.516432	0.127704	76.430374	37.295959	70.127861	-2.303102	0.000000	4.437986	0.000000	0.000000	0.000000	0.070471	0.011165	-0.230132	0.000000	0.000000	3.000000	5.000000	1.000000
20069.267990	0.033773	0.516473	0.126976	76.469254	37.429562	70.240112	-2.307567	0.000000	4.435667	0.000000	0.000000	0.000000	0.062583	0.012220	-0.218480	0.000000	0.000000	3.000000	5.000000	1.000000
20069.271324	0.033773	0.516473	0.126976	76.469254	37.429562	70.240112	-2.307567	0.000000	4.435667	0.000000	0.000000	0.000000	0.062583	0.012220	-0.218480	0.000000	0.000000	3.000000	5.000000	1.000000
20069.274657	0.033773	0.516473	0.126976	76.469254	37.429562	70.240112	-2.307567	0.000000	4.435667	0.000000	0.000000	0.000000	0.062583	0.012220	-0.218480	0.000000	0.000000	3.000000	5.000000	1.000000
20069.277990	0.033773	0.516473	0.126976	76.508095	37.563789	70.352982	-2.312244	0.000000	4.433230	0.000000	0.000000	0.000000	0.062583	0.012220	-0.218480	0.000000	0.000000	3.000000	5.000000	1.000000
20069.281324	0.033953	0.516545	0.126245	76.508095	37.563789	70.352982	-2.312244	0.000000	4.433230	0.000000	0.000000	0.000000	0.054023	0.021705	-0.219166	0.000000	0.000000	3.000000	5.000000	1.000000
20069.284657	0.033953	0.516545	0.126245	76.508095	37.563789	70.352982	-2.312244	0.000000	4.433230	0.000000	0.000000	0.000000	0.054023	0.021705	-0.219166	0.000000	0.000000	3.000000	5.000000	1.000000
20069.287990	0.034134	0.516603	0.125535	76.541725	37.678528	70.451393	-2.317786	0.000000	4.430335	0.000000	0.000000	0.000000	0.054209	0.017374	-0.213165	0.000000	0.000000	3.000000	5.000000	1.000000
20069.291324	0.034134	0.516603	0.125535	76.541725	37.678528	70.451393	-2.317786	0.000000	4.430335	0.000000	0.000000	0.000000	0.054209	0.017374	-0.213165	0.000000	0.000000	3.000000	5.000000	1.000000
20069.294657	0.034134	0.516603	0.125535	76.541725	37.678528	70.451393	-2.317786	0.000000	4.430335	0.000000	0.000000	0.000000	0.054209	0.017374	-0.213165	0.000000	0.000000	3.000000	5.000000	1.000000
20069.297990	0.034134	0.516603	0.125535	76.575294	37.790939	70.550186	-2.323075	0.000000	4.427565	0.000000	0.000000	0.000000	0.054209	0.017374	-0.213165	0.000000	0.000000	3.000000	5.000000	1.000000
20069.301324	0.034260	0.516679	0.124844	76.575294	37.790939	70.550186	-2.323075	0.000000	4.427565	0.000000	0.000000	0.000000	0.037772	0.022625	-0.207151	0.000000	0.000000	3.000000	5.000000	1.000000
20069.304657	0.034260	0.516679	0.124844	76.575294	37.790939	70.550186	-2.323075	0.000000	4.427565	0.000000	0.000000	0.000000	0.037772	0.022625	-0.207151	0.000000	0.000000	3.000000	5.000000	1.000000
20069.307990	0.034302	0.516785	0.124155	76.607903	37.902569	70.655426	-2.329641	0.000000	4.424113	0.000000	0.000000	0.000000	0.012748	0.032067	-0.206824	0.000000	0.000000	3.000000	5.000000	1.000000
20069.311324	0.034302	0.516785	0.124155	76.607903	37.902569	70.655426	-2.329641	0.000000	4.424113	0.000000	0.000000	0.000000	0.012748	0.032067	-0.206824	0.000000	0.000000	3.000000	5.000000	1.000000
20069.314657	0.034302	0.516785	0.124155	76.607903	37.902569	70.655426	-2.329641	0.000000	4.424113	0.000000	0.000000	0.000000	0.012748	0.032067	-0.206824	0.000000	0.000000	3.000000	5.000000	1.000000
20069.317990	0.034302	0.516785	0.124155	76.629898	38.001823	70.755730	-2.338569	0.000000	4.419400	0.000000	0.000000	0.000000	0.012748	0.032067	-0.206824	0.000000	0.000000	3.000000	5.000000	1.000000
20069.321324	0.034346	0.516910	0.123482	76.629898	38.001823	70.755730	-2.338569	0.000000	4.419400	0.000000	0.000000	0.000000	0.012990	0.037286	-0.201756	0.000000	0.000000	3.000000	5.000000	1.000000
20069.324657	0.034346	0.516910	0.123482	76.629898	38.001823	70.755730	-2.338569	0.000000	4.419400	0.000000	0.000000	0.000000	0.012990	0.037286	-0.201756	0.000000	0.000000	3.000000	5.000000	1.000000
20069.327990	0.034390	0.517083	0.122823	76.647179	38.121952	70.885796	-2.347295	0.000000	4.414772	0.000000	0.000000	0.000000	0.013177	0.052005	-0.197653	0.000000	0.000000	3.000000	5.000000	1.000000
20069.331324	0.034390	0.517083	0.122823	76.647179	38.121952	70.885796	-2.347295	0.000000	4.414772	0.000000	0.000000	0.000000	0.013177	0.052005	-0.197653	0.000000	0.000000	3.000000	5.000000	1.000000
20069.334657	0.034390	0.517083	0.122823	76.647179	38.121952	70.885796	-2.347295	0.000000	4.414772	0.000000	0.000000	0.000000	0.013177	0.052005	-0.197653	0.000000	0.000000	3.000000	5.000000	1.000000
20069.337990	0.034390	0.517083	0.122823	76.645111	38.288757	71.088852	-2.355867	0.000000	4.410203	0.000000	0.000000	0.000000	0.013177	0.052005	-0.197653	0.000000	0.000000	3.000000	5.000000	1.000000
20069.341324	0.034462	0.517305	0.122176	76.645111	38.288757	71.088852	-2.355867	0.000000	4.410203	0.000000	0.000000	0.000000	0.021614	0.066693	-0.194045	0.000000	0.000000	3.000000	5.000000	1.000000
20069.344657	0.034462	0.517305	0.122176	76.645111	38.288757	71.088852	-2.355867	0.000000	4.410203	0.000000	0.000000	0.000000	0.021614	0.066693	-0.194045	0.000000	0.000000	3.000000	5.000000	1.000000
20069.347990	0.034533	0.517559	0.121526	76.628250	38.483738	71.334740	-2.363536	0.000000	4.406098	0.000000	0.000000	0.000000	0.021473	0.076003	-0.195191	0.000000	0.000000	3.000000	5.000000	1.000000
20069.351324	0.034533	0.517559	0.121526	76.628250	38.483738	71.334740	-2.363536	0.000000	4.406098	0.000000	0.000000	0.000000	0.021473	0.076003	-0.195191	0.000000	0.000000	3.000000	5.000000	1.000000
20069.354657	0.034533	0.517559	0.121526	76.628250	38.483738	71.334740	-2.363536	0.000000	4.406098	0.000000	0.000000	0.000000	0.021473	0.076003	-0.195191	0.000000	0.000000	3.000000	5.000000	1.000000
20069.357990	0.034533	0.517559	0.121526	76.599442	38.696667	71.605225	-2.371336	0.000000	4.401905	0.000000	0.000000	0.000000	0.021473	0.076003	-0.195191	0.000000	0.000000	3.000000	5.000000	1.000000
20069.361324	0.034633	0.517861	0.120887	76.599442	38.696667	71.605225	-2.371336	0.000000	4.401905	0.000000	0.000000	0.000000	0.029877	0.090625	-0.191604	0.000000	0.000000	3.000000	5.000000	1.000000
20069.364657	0.034633	0.517861	0.120887	76.599442	38.696667	71.605225	-2.371336	0.000000	4.401905	0.000000	0.000000	0.000000	0.029877	0.090625	-0.191604	0.000000	0.000000	3.000000	5.000000	1.000000
20069.367990	0.034758	0.518207	0.120222	76.564041	38.916969	71.889999	-2.378227	0.000000	4.398185	0.000000	0.000000	0.000000	0.037563	0.103988	-0.199505	0.000000	0.000000	3.000000	5.000000	1.000000
20069.371324	0.034758	0.518207	0.120222	76.564041	38.916969	71.889999	-2.378227	0.000000	4.398185	0.000000	0.000000	0.000000	0.037563	0.103988	-0.199505	0.000000	0.000000	3.000000	5.000000	1.000000
20069.374657	0.034758	0.518207	0.120222	76.564041	38.916969	71.889999	-2.378227	0.000000	4.398185	0.000000	0.000000	0.000000	0.037563	0.103988	-0.199505	0.000000	0.000000	3.000000	5.000000	1.000000
20069.377990	0.034758	0.518207	0.120222	76.530075	39.092850	72.117485	-2.384854	0.000000	4.394596	0.000000	0.000000	0.000000	0.037563	0.103988	-0.199505	0.000000	0.000000	3.000000	5.000000	1.000000
20069.381324	0.034911	0.518602	0.119569	76.530075	39.092850	72.117485	-2.384854	0.000000	4.394596	0.000000	0.000000	0.000000	0.045909	0.118532	-0.195966	0.000000	0.000000	3.000000	5.000000	1.000000
20069.384657	0.034911	0.518602	0.119569	76.530075	39.092850	72.117485	-2.384854	0.000000	4.394596	0.000000	0.000000	0.000000	0.045909	0.118532	-0.195966	0.000000	0.000000	3.000000	5.000000	1.000000
20069.387990	0.035063	0.519028	0.118912	76.505997	39.211323	72.261459	-2.390568	0.000000	4.391490	0.000000	0.000000	0.000000	0.045707	0.127657	-0.197191	0.000000	0.000000	3.000000	5.000000	1.000000
20069.391324	0.035063	0.519028	0.118912	76.505997	39.211323	72.261459	-2.390568	0.000000	4.391490	0.000000	0.000000	0.000000	0.045707	0.127657	-0.197191	0.000000	0.000000	3.000000	5.000000	1.000000
20069.394657	0.035063	0.519028	0.118912	76.505997	39.211323	72.261459	-2.390568	0.000000	4.391490	0.000000	0.000000	0.000000	0.045707	0.127657	-0.197191	0.000000	0.000000	3.000000	5.000000	1.000000
20069.397990	0.035243	0.519453	0.118252	76.488579	39.304371	72.364807	-2.396414	0.000000	4.388302	0.000000	0.000000	0.000000	0.053757	0.127352	-0.197920	0.000000	0.000000	3.000000	5.000000	1.000000
20069.401324	0.035243	0.519453	0.118252	76.488579	39.304371	72.364807	-2.396414	0.000000	4.388302	0.000000	0.000000	0.000000	0.053757	0.127352	-0.197920	0.000000	0.000000	3.000000	5.000000	1.000000
20069.404657	0.035243	0.519453	0.118252	76.488579	39.304371	72.364807	-2.396414	0.000000	4.388302	0.000000	0.000000	0.000000	0.053757	0.127352	-0.197920	0.000000	0.000000	3.000000	5.000000	1.000000
20069.407990	0.035421	0.519939	0.117584	76.471909	39.358299	72.417923	-2.401586	0.000000	4.385475	0.000000	0.000000	0.000000	0.053469	0.145881	-0.200201	0.000000	0.000000	3.000000	5.000000	1.000000
20069.411324	0.035421	0.519939	0.117584	76.471909	39.358299	72.417923	-2.401586	0.000000	4.385475	0.000000	0.000000	0.000000	0.053469	0.145881	-0.200201	0.000000	0.000000	3.000000	5.000000	1.000000
20069.414657	0.035421	0.519939	0.117584	76.471909	39.358299	72.417923	-2.401586	0.000000	4.385475	0.000000	0.000000	0.000000	0.053469	0.145881	-0.200201	0.000000	0.000000	3.000000	5.000000	1.000000
20069.417990	0.035421	0.519939	0.117584	76.462593	39.402771	72.450180	-2.406952	0.000000	4.382532	0.000000	0.000000	0.000000	0.053469	0.145881	-0.200201	0.000000	0.000000	3.000000	5.000000	1.000000
20069.421324	0.035623	0.520420	0.116876	76.462593	39.402771	72.450180	-2.406952	0.000000	4.382532	0.000000	0.000000	0.000000	0.060765	0.144255	-0.212483	0.000000	0.000000	3.000000	5.000000	1.000000
20069.424657	0.035623	0.520420	0.116876	76.462593	39.402771	72.450180	-2.406952	0.000000	4.382532	0.000000	0.000000	0.000000	0.060765	0.144255	-0.212483	0.000000	0.000000	3.000000	5.000000	1.000000
20069.427990	0.035855	0.520903	0.116204	76.455215	39.442051	72.470940	-2.412318	0.000000	4.379580	0.000000	0.000000	0.000000	0.069454	0.145153	-0.201751	0.000000	0.000000	3.000000	5.000000	1.000000
20069.431324	0.035855	0.520903	0.116204	76.455215	39.442051	72.470940	-2.412318	0.000000	4.379580	0.000000	0.000000	0.000000	0.069454	0.145153	-0.201751	0.000000	0.000000	3.000000	5.000000	1.000000
20069.434657	0.035855	0.520903	0.116204	76.455215	39.442051	72.470940	-2.412318	0.000000	4.379580	0.000000	0.000000	0.000000	0.069454	0.145153	-0.201751	0.000000	0.000000	3.000000	5.000000	1.000000
20069.437990	0.035855	0.520903	0.116204	76.447227	39.468555	72.472435	-2.416331	0.000000	4.377367	0.000000	0.000000	0.000000	0.069454	0.145153	-0.201751	0.000000	0.000000	3.000000	5.000000	1.000000
20069.441324	0.036109	0.521395	0.115469	76.447227	39.468555	72.472435	-2.416331	0.000000	4.377367	0.000000	0.000000	0.000000	0.076284	0.147502	-0.220346	0.000000	0.000000	3.000000	5.000000	1.000000
20069.444657	0.036109	0.521395	0.115469	76.447227	39.468555	72.472435	-2.416331	0.000000	4.377367	0.000000	0.000000	0.000000	0.076284	0.147502	-0.220346	0.000000	0.000000	3.000000	5.000000	1.000000
20069.447990	0.036419	0.521890	0.114769	76.442146	39.485977	72.464760	-2.420720	0.000000	4.374942	0.000000	0.000000	0.000000	0.093064	0.148405	-0.210158	0.000000	0.000000	3.000000	5.000000	1.000000
20069.451324	0.036419	0.521890	0.114769	76.442146	39.485977	72.464760	-2.420720	0.000000	4.374942	0.000000	0.000000	0.000000	0.093064	0.148405	-0.210158	0.000000	0.000000	3.000000	5.000000	1.000000
20069.454657	0.036419	0.521890	0.114769	76.442146	39.485977	72.464760	-2.420720	0.000000	4.374942	0.000000	0.000000	0.000000	0.093064	0.148405	-0.210158	0.000000	0.000000	3.000000	5.000000	1.000000
20069.457990	0.036419	0.521890	0.114769	76.439629	39.513744	72.480896	-2.422977	0.000000	4.373692	0.000000	0.000000	0.000000	0.093064	0.148405	-0.210158	0.000000	0.000000	3.000000	5.000000	1.000000
20069.461324	0.036728	0.522365	0.114050	76.439629	39.513744	72.480896	-2.422977	0.000000	4.373692	0.000000	0.000000	0.000000	0.092455	0.142684	-0.215696	0.000000	0.000000	3.000000	5.000000	1.000000
20069.464657	0.036728	0.522365	0.114050	76.439629	39.513744	72.480896	-2.422977	0.000000	4.373692	0.000000	0.000000	0.000000	0.092455	0.142684	-0.215696	0.000000	0.000000	3.000000	5.000000	1.000000
20069.467990	0.037036	0.522826	0.113351	76.437096	39.541515	72.504990	-2.425621	0.000000	4.372226	0.000000	0.000000	0.000000	0.092586	0.138234	-0.209692	0.000000	0.000000	3.000000	5.000000	1.000000
20069.471324	0.037036	0.522826	0.113351	76.437096	39.541515	72.504990	-2.425621	0.000000	4.372226	0.000000	0.000000	0.000000	0.092586	0.138234	-0.209692	0.000000	0.000000	3.000000	5.000000	1.000000
20069.474657	0.037036	0.522826	0.113351	76.437096	39.541515	72.504990	-2.425621	0.000000	4.372226	0.000000	0.000000	0.000000	0.092586	0.138234	-0.209692	0.000000	0.000000	3.000000	5.000000	1.000000
20069.477990	0.037036	0.522826	0.113351	76.437096	39.579594	72.520966	-2.427954	0.000000	4.370932	0.000000	0.000000	0.000000	0.092586	0.138234	-0.209692	0.000000	0.000000	3.000000	5.000000	1.000000
20069.481324	0.037343	0.523268	0.112633	76.437096	39.579594	72.520966	-2.427954	0.000000	4.370932	0.000000	0.000000	0.000000	0.091971	0.132525	-0.215214	0.000000	0.000000	3.000000	5.000000	1.000000
20069.484657	0.037343	0.523268	0.112633	76.437096	39.579594	72.520966	-2.427954	0.000000	4.370932	0.000000	0.000000	0.000000	0.091971	0.132525	-0.215214	0.000000	0.000000	3.000000	5.000000	1.000000
20069.487990	0.037677	0.523695	0.111934	76.437096	39.617672	72.544891	-2.430679	0.000000	4.369417	0.000000	0.000000	0.000000	0.100219	0.128143	-0.209716	0.000000	0.000000	3.000000	5.000000	1.000000
20069.491324	0.037677	0.523695	0.111934	76.437096	39.617672	72.544891	-2.430679	0.000000	4.369417	0.000000	0.000000	0.000000	0.100219	0.128143	-0.209716	0.000000	0.000000	3.000000	5.000000	1.000000
20069.494657	0.037677	0.523695	0.111934	76.437096	39.617672	72.544891	-2.430679	0.000000	4.369417	0.000000	0.000000	0.000000	0.100219	0.128143	-0.209716	0.000000	0.000000	3.000000	5.000000	1.000000
20069.497990	0.037677	0.523695	0.111934	76.442162	39.668198	72.584427	-2.432312	0.000000	4.368507	0.000000	0.000000	0.000000	0.100219	0.128143	-0.209716	0.000000	0.000000	3.000000	5.000000	1.000000
20069.501324	0.037983	0.524059	0.111243	76.442162	39.668198	72.584427	-2.432312	0.000000	4.368507	0.000000	0.000000	0.000000	0.091981	0.109118	-0.207267	0.000000	0.000000	3.000000	5.000000	1.000000
20069.504657	0.037983	0.524059	0.111243	76.442162	39.668198	72.584427	-2.432312	0.000000	4.368507	0.000000	0.000000	0.000000	0.091981	0.109118	-0.207267	0.000000	0.000000	3.000000	5.000000	1.000000
20069.507990	0.038289	0.524421	0.110552	76.447227	39.716053	72.624016	-2.434652	0.000000	4.367204	0.000000	0.000000	0.000000	0.091717	0.108807	-0.207512	0.000000	0.000000	3.000000	5.000000	1.000000
20069.511324	0.038289	0.524421	0.110552	76.447227	39.716053	72.624016	-2.434652	0.000000	4.367204	0.000000	0.000000	0.000000	0.091717	0.108807	-0.207512	0.000000	0.000000	3.000000	5.000000	1.000000
20069.514657	0.038289	0.524421	0.110552	76.447227	39.716053	72.624016	-2.434652	0.000000	4.367204	0.000000	0.000000	0.000000	0.091717	0.108807	-0.207512	0.000000	0.000000	3.000000	5.000000	1.000000
20069.517990	0.038289	0.524421	0.110552	76.452316	39.766647	72.671600	-2.437058	0.000000	4.365861	0.000000	0.000000	0.000000	0.091717	0.108807	-0.207512	0.000000	0.000000	3.000000	5.000000	1.000000
20069.521324	0.038570	0.524726	0.109907	76.452316	39.766647	72.671600	-2.437058	0.000000	4.365861	0.000000	0.000000	0.000000	0.084313	0.091240	-0.193420	0.000000	0.000000	3.000000	5.000000	1.000000
20069.524657	0.038570	0.524726	0.109907	76.452316	39.766647	72.671600	-2.437058	0.000000	4.365861	0.000000	0.000000	0.000000	0.084313	0.091240	-0.193420	0.000000	0.000000	3.000000	5.000000	1.000000
20069.527990	0.038881	0.525020	0.109320	76.459915	39.824848	72.742958	-2.439445	0.000000	4.364528	0.000000	0.000000	0.000000	0.093383	0.088412	-0.176240	0.000000	0.000000	3.000000	5.000000	1.000000
20069.531324	0.038881	0.525020	0.109320	76.459915	39.824848	72.742958	-2.439445	0.000000	4.364528	0.000000	0.000000	0.000000	0.093383	0.088412	-0.176240	0.000000	0.000000	3.000000	5.000000	1.000000
20069.534657	0.038881	0.525020	0.109320	76.459915	39.824848	72.742958	-2.439445	0.000000	4.364528	0.000000	0.000000	0.000000	0.093383	0.088412	-0.176240	0.000000	0.000000	3.000000	5.000000	1.000000
20069.537990	0.038881	0.525020	0.109320	76.464027	39.879387	72.852127	-2.439965	0.000000	4.364238	0.000000	0.000000	0.000000	0.093383	0.088412	-0.176240	0.000000	0.000000	3.000000	5.000000	1.000000
20069.541324	0.039193	0.525301	0.108753	76.464027	39.879387	72.852127	-2.439965	0.000000	4.364238	0.000000	0.000000	0.000000	0.093600	0.084253	-0.170074	0.000000	0.000000	3.000000	5.000000	1.000000
20069.544657	0.039193	0.525301	0.108753	76.464027	39.879387	72.852127	-2.439965	0.000000	4.364238	0.000000	0.000000	0.000000	0.093600	0.084253	-0.170074	0.000000	0.000000	3.000000	5.000000	1.000000
20069.547990	0.039535	0.525524	0.108229	76.469078	39.932724	73.019379	-2.440116	0.000000	4.364153	0.000000	0.000000	0.000000	0.102405	0.066866	-0.156988	0.000000	0.000000	3.000000	5.000000	1.000000
20069.551324	0.039535	0.525524	0.108229	76.469078	39.932724	73.019379	-2.440116	0.000000	4.364153	0.000000	0.000000	0.000000	0.102405	0.066866	-0.156988	0.000000	0.000000	3.000000	5.000000	1.000000
20069.554657	0.039535	0.525524	0.108229	76.469078	39.932724	73.019379	-2.440116	0.000000	4.364153	0.000000	0.000000	0.000000	0.102405	0.066866	-0.156988	0.000000	0.000000	3.000000	5.000000	1.000000
20069.557990	0.039535	0.525524	0.108229	76.474159	39.988796	73.234543	-2.438618	0.000000	4.364991	0.000000	0.000000	0.000000	0.102405	0.066866	-0.156988	0.000000	0.000000	3.000000	5.000000	1.000000
20069.561324	0.039905	0.525751	0.107742	76.474159	39.988796	73.234543	-2.438618	0.000000	4.364991	0.000000	0.000000	0.000000	0.111059	0.068141	-0.146114	0.000000	0.000000	3.000000	5.000000	1.000000
20069.564657	0.039905	0.525751	0.107742	76.474159	39.988796	73.234543	-2.438618	0.000000	4.364991	0.000000	0.000000	0.000000	0.111059	0.068141	-0.146114	0.000000	0.000000	3.000000	5.000000	1.000000
20069.567990	0.040331	0.525952	0.107293	76.481758	40.055244	73.425659	-2.435587	0.000000	4.366682	0.000000	0.000000	0.000000	0.127835	0.060127	-0.134695	0.000000	0.000000	3.000000	5.000000	1.000000
20069.571324	0.040331	0.525952	0.107293	76.481758	40.055244	73.425659	-2.435587	0.000000	4.366682	0.000000	0.000000	0.000000	0.127835	0.060127	-0.134695	0.000000	0.000000	3.000000	5.000000	1.000000
20069.574657	0.040331	0.525952	0.107293	76.481758	40.055244	73.425659	-2.435587	0.000000	4.366682	0.000000	0.000000	0.000000	0.127835	0.060127	-0.134695	0.000000	0.000000	3.000000	5.000000	1.000000
20069.577990	0.040331	0.525952	0.107293	76.486809	40.116787	73.457367	-2.430128	0.000000	4.369723	0.000000	0.000000	0.000000	0.127835	0.060127	-0.134695	0.000000	0.000000	3.000000	5.000000	1.000000
20069.581324	0.040755	0.526134	0.106826	76.486809	40.116787	73.457367	-2.430128	0.000000	4.369723	0.000000	0.000000	0.000000	0.127243	0.054667	-0.140098	0.000000	0.000000	3.000000	5.000000	1.000000
20069.584657	0.040755	0.526134	0.106826	76.486809	40.116787	73.457367	-2.430128	0.000000	4.369723	0.000000	0.000000	0.000000	0.127243	0.054667	-0.140098	0.000000	0.000000	3.000000	5.000000	1.000000
20069.587990	0.041182	0.526289	0.106401	76.496956	40.193665	73.496857	-2.424985	0.000000	4.372579	0.000000	0.000000	0.000000	0.127950	0.046714	-0.127527	0.000000	0.000000	3.000000	5.000000	1.000000
20069.591324	0.041182	0.526289	0.106401	76.496956	40.193665	73.496857	-2.424985	0.000000	4.372579	0.000000	0.000000	0.000000	0.127950	0.046714	-0.127527	0.000000	0.000000	3.000000	5.000000	1.000000
20069.594657	0.041182	0.526289	0.106401	76.496956	40.193665	73.496857	-2.424985	0.000000	4.372579	0.000000	0.000000	0.000000	0.127950	0.046714	-0.127527	0.000000	0.000000	3.000000	5.000000	1.000000
20069.597990	0.041182	0.526289	0.106401	76.507080	40.273312	73.552353	-2.418984	0.000000	4.375902	0.000000	0.000000	0.000000	0.127950	0.046714	-0.127527	0.000000	0.000000	3.000000	5.000000	1.000000
20069.601324	0.041603	0.526422	0.105919	76.507080	40.273312	73.552353	-2.418984	0.000000	4.375902	0.000000	0.000000	0.000000	0.126503	0.039888	-0.144536	0.000000	0.000000	3.000000	5.000000	1.000000
20069.604657	0.041603	0.526422	0.105919	76.507080	40.273312	73.552353	-2.418984	0.000000	4.375902	0.000000	0.000000	0.000000	0.126503	0.039888	-0.144536	0.000000	0.000000	3.000000	5.000000	1.000000
20069.607990	0.042029	0.526547	0.105497	76.518135	40.350735	73.608757	-2.414063	0.000000	4.378619	0.000000	0.000000	0.000000	0.127617	0.037294	-0.126705	0.000000	0.000000	3.000000	5.000000	1.000000
20069.611324	0.042029	0.526547	0.105497	76.518135	40.350735	73.608757	-2.414063	0.000000	4.378619	0.000000	0.000000	0.000000	0.127617	0.037294	-0.126705	0.000000	0.000000	3.000000	5.000000	1.000000
20069.614657	0.042029	0.526547	0.105497	76.518135	40.350735	73.608757	-2.414063	0.000000	4.378619	0.000000	0.000000	0.000000	0.127617	0.037294	-0.126705	0.000000	0.000000	3.000000	5.000000	1.000000
20069.617990	0.042029	0.526547	0.105497	76.525063	40.413284	73.674202	-2.407928	0.000000	4.381996	0.000000	0.000000	0.000000	0.127617	0.037294	-0.126705	0.000000	0.000000	3.000000	5.000000	1.000000
20069.621324	0.042482	0.526658	0.105093	76.525063	40.413284	73.674202	-2.407928	0.000000	4.381996	0.000000	0.000000	0.000000	0.135905	0.033318	-0.121078	0.000000	0.000000	3.000000	5.000000	1.000000
20069.624657	0.042482	0.526658	0.105093	76.525063	40.413284	73.674202	-2.407928	0.000000	4.381996	0.000000	0.000000	0.000000	0.135905	0.033318	-0.121078	0.000000	0.000000	3.000000	5.000000	1.000000
20069.627990	0.042937	0.526774	0.104728	76.523102	40.441982	73.767479	-2.400512	0.000000	4.386062	0.000000	0.000000	0.000000	0.136592	0.034704	-0.109611	0.000000	0.000000	3.000000	5.000000	1.000000
20069.631324	0.042937	0.526774	0.104728	76.523102	40.441982	73.767479	-2.400512	0.000000	4.386062	0.000000	0.000000	0.000000	0.136592	0.034704	-0.109611	0.000000	0.000000	3.000000	5.000000	1.000000
20069.634657	0.042937	0.526774	0.104728	76.523102	40.441982	73.767479	-2.400512	0.000000	4.386062	0.000000	0.000000	0.000000	0.136592	0.034704	-0.109611	0.000000	0.000000	3.000000	5.000000	1.000000
20069.637990	0.042937	0.526774	0.104728	76.514816	40.444527	73.968323	-2.392270	0.000000	4.390563	0.000000	0.000000	0.000000	0.136592	0.034704	-0.109611	0.000000	0.000000	3.000000	5.000000	1.000000
20069.641324	0.043420	0.526876	0.104381	76.514816	40.444527	73.968323	-2.392270	0.000000	4.390563	0.000000	0.000000	0.000000	0.144903	0.030739	-0.103995	0.000000	0.000000	3.000000	5.000000	1.000000
20069.644657	0.043420	0.526876	0.104381	76.514816	40.444527	73.968323	-2.392270	0.000000	4.390563	0.000000	0.000000	0.000000	0.144903	0.030739	-0.103995	0.000000	0.000000	3.000000	5.000000	1.000000
20069.647990	0.043907	0.526970	0.104094	76.505516	40.446644	74.407616	-2.382714	0.000000	4.395756	0.000000	0.000000	0.000000	0.146131	0.028254	-0.086138	0.000000	0.000000	3.000000	5.000000	1.000000
20069.651324	0.043907	0.526970	0.104094	76.505516	40.446644	74.407616	-2.382714	0.000000	4.395756	0.000000	0.000000	0.000000	0.146131	0.028254	-0.086138	0.000000	0.000000	3.000000	5.000000	1.000000
20069.654657	0.043907	0.526970	0.104094	76.505516	40.446644	74.407616	-2.382714	0.000000	4.395756	0.000000	0.000000	0.000000	0.146131	0.028254	-0.086138	0.000000	0.000000	3.000000	5.000000	1.000000
20069.657990	0.044446	0.527046	0.103785	76.509308	40.498497	74.970970	-2.371873	0.000000	4.401615	0.000000	0.000000	0.000000	0.161548	0.022890	-0.092797	0.000000	0.000000	3.000000	5.000000	1.000000
20069.661324	0.044446	0.527046	0.103785	76.509308	40.498497	74.970970	-2.371873	0.000000	4.401615	0.000000	0.000000	0.000000	0.161548	0.022890	-0.092797	0.000000	0.000000	3.000000	5.000000	1.000000
20069.664657	0.044446	0.527046	0.103785	76.509308	40.498497	74.970970	-2.371873	0.000000	4.401615	0.000000	0.000000	0.000000	0.161548	0.022890	-0.092797	0.000000	0.000000	3.000000	5.000000	1.000000
20069.667990	0.045010	0.527123	0.103473	76.516319	40.568489	75.158768	-2.359626	0.000000	4.408193	0.000000	0.000000	0.000000	0.169357	0.022853	-0.093614	0.000000	0.000000	3.000000	5.000000	1.000000
20069.671324	0.045010	0.527123	0.103473	76.516319	40.568489	75.158768	-2.359626	0.000000	4.408193	0.000000	0.000000	0.000000	0.169357	0.022853	-0.093614	0.000000	0.000000	3.000000	5.000000	1.000000
20069.674657	0.045010	0.527123	0.103473	76.516319	40.568489	75.158768	-2.359626	0.000000	4.408193	0.000000	0.000000	0.000000	0.169357	0.022853	-0.093614	0.000000	0.000000	3.000000	5.000000	1.000000
20069.677990	0.045010	0.527123	0.103473	76.531998	40.611866	75.140755	-2.346432	0.000000	4.415230	0.000000	0.000000	0.000000	0.169357	0.022853	-0.093614	0.000000	0.000000	3.000000	5.000000	1.000000
20069.681324	0.045601	0.527199	0.103158	76.531998	40.611866	75.140755	-2.346432	0.000000	4.415230	0.000000	0.000000	0.000000	0.177156	0.022816	-0.094460	0.000000	0.000000	3.000000	5.000000	1.000000
20069.684657	0.045601	0.527199	0.103158	76.531998	40.611866	75.140755	-2.346432	0.000000	4.415230	0.000000	0.000000	0.000000	0.177156	0.022816	-0.094460	0.000000	0.000000	3.000000	5.000000	1.000000
20069.687990	0.046135	0.527239	0.102812	76.546425	40.585960	75.119186	-2.332272	0.000000	4.422726	0.000000	0.000000	0.000000	0.160147	0.012121	-0.103845	0.000000	0.000000	3.000000	5.000000	1.000000
20069.691324	0.046135	0.527239	0.102812	76.546425	40.585960	75.119186	-2.332272	0.000000	4.422726	0.000000	0.000000	0.000000	0.160147	0.012121	-0.103845	0.000000	0.000000	3.000000	5.000000	1.000000
20069.694657	0.046135	0.527239	0.102812	76.546425	40.585960	75.119186	-2.332272	0.000000	4.422726	0.000000	0.000000	0.000000	0.160147	0.012121	-0.103845	0.000000	0.000000	3.000000	5.000000	1.000000
20069.697990	0.046135	0.527239	0.102812	76.557587	40.512943	75.015045	-2.320424	0.000000	4.428955	0.000000	0.000000	0.000000	0.160147	0.012121	-0.103845	0.000000	0.000000	3.000000	5.000000	1.000000
20069.701324	0.046668	0.527279	0.102465	76.557587	40.512943	75.015045	-2.320424	0.000000	4.428955	0.000000	0.000000	0.000000	0.159952	0.012082	-0.104028	0.000000	0.000000	3.000000	5.000000	1.000000
20069.704657	0.046668	0.527279	0.102465	76.557587	40.512943	75.015045	-2.320424	0.000000	4.428955	0.000000	0.000000	0.000000	0.159952	0.012082	-0.104028	0.000000	0.000000	3.000000	5.000000	1.000000
20069.707990	0.047225	0.527302	0.102098	76.544930	40.441216	74.944740	-2.308477	0.000000	4.435192	0.000000	0.000000	0.000000	0.167278	0.006733	-0.110128	0.000000	0.000000	3.000000	5.000000	1.000000
20069.711324	0.047225	0.527302	0.102098	76.544930	40.441216	74.944740	-2.308477	0.000000	4.435192	0.000000	0.000000	0.000000	0.167278	0.006733	-0.110128	0.000000	0.000000	3.000000	5.000000	1.000000
20069.714657	0.047225	0.527302	0.102098	76.544930	40.441216	74.944740	-2.308477	0.000000	4.435192	0.000000	0.000000	0.000000	0.167278	0.006733	-0.110128	0.000000	0.000000	3.000000	5.000000	1.000000
20069.717990	0.047225	0.527302	0.102098	76.519981	40.364967	74.993095	-2.295921	0.000000	4.441705	0.000000	0.000000	0.000000	0.167278	0.006733	-0.110128	0.000000	0.000000	3.000000	5.000000	1.000000
20069.721324	0.047730	0.527294	0.101739	76.519981	40.364967	74.993095	-2.295921	0.000000	4.441705	0.000000	0.000000	0.000000	0.151238	-0.002481	-0.107822	0.000000	0.000000	3.000000	5.000000	1.000000
20069.724657	0.047730	0.527294	0.101739	76.519981	40.364967	74.993095	-2.295921	0.000000	4.441705	0.000000	0.000000	0.000000	0.151238	-0.002481	-0.107822	0.000000	0.000000	3.000000	5.000000	1.000000
20069.727990	0.048258	0.527298	0.101355	76.493652	40.275814	75.069649	-2.284932	0.000000	4.447368	0.000000	0.000000	0.000000	0.158447	0.001360	-0.115072	0.000000	0.000000	3.000000	5.000000	1.000000
20069.731324	0.048258	0.527298	0.101355	76.493652	40.275814	75.069649	-2.284932	0.000000	4.447368	0.000000	0.000000	0.000000	0.158447	0.001360	-0.115072	0.000000	0.000000	3.000000	5.000000	1.000000
20069.734657	0.048258	0.527298	0.101355	76.493652	40.275814	75.069649	-2.284932	0.000000	4.447368	0.000000	0.000000	0.000000	0.158447	0.001360	-0.115072	0.000000	0.000000	3.000000	5.000000	1.000000
20069.737990	0.048258	0.527298	0.101355	76.472755	40.212421	75.085732	-2.273416	0.000000	4.453266	0.000000	0.000000	0.000000	0.158447	0.001360	-0.115072	0.000000	0.000000	3.000000	5.000000	1.000000
20069.741324	0.048759	0.527272	0.100977	76.472755	40.212421	75.085732	-2.273416	0.000000	4.453266	0.000000	0.000000	0.000000	0.150379	-0.007836	-0.113417	0.000000	0.000000	3.000000	5.000000	1.000000
20069.744657	0.048759	0.527272	0.100977	76.472755	40.212421	75.085732	-2.273416	0.000000	4.453266	0.000000	0.000000	0.000000	0.150379	-0.007836	-0.113417	0.000000	0.000000	3.000000	5.000000	1.000000
20069.747990	0.049312	0.527276	0.100590	76.466408	40.215763	75.076286	-2.262611	0.000000	4.458766	0.000000	0.000000	0.000000	0.165960	0.001333	-0.116134	0.000000	0.000000	3.000000	5.000000	1.000000
20069.751324	0.049312	0.527276	0.100590	76.466408	40.215763	75.076286	-2.262611	0.000000	4.458766	0.000000	0.000000	0.000000	0.165960	0.001333	-0.116134	0.000000	0.000000	3.000000	5.000000	1.000000
20069.754657	0.049312	0.527276	0.100590	76.466408	40.215763	75.076286	-2.262611	0.000000	4.458766	0.000000	0.000000	0.000000	0.165960	0.001333	-0.116134	0.000000	0.000000	3.000000	5.000000	1.000000
20069.757990	0.049312	0.527276	0.100590	76.469749	40.264320	75.132095	-2.250009	0.000000	4.465138	0.000000	0.000000	0.000000	0.165960	0.001333	-0.116134	0.000000	0.000000	3.000000	5.000000	1.000000
20069.761324	0.049838	0.527281	0.100204	76.469749	40.264320	75.132095	-2.250009	0.000000	4.465138	0.000000	0.000000	0.000000	0.157792	0.001310	-0.115623	0.000000	0.000000	3.000000	5.000000	1.000000
20069.764657	0.049838	0.527281	0.100204	76.469749	40.264320	75.132095	-2.250009	0.000000	4.465138	0.000000	0.000000	0.000000	0.157792	0.001310	-0.115623	0.000000	0.000000	3.000000	5.000000	1.000000
20069.767990	0.050337	0.527316	0.099817	76.475380	40.321148	75.320488	-2.238196	0.000000	4.471072	0.000000	0.000000	0.000000	0.149538	0.010442	-0.116235	0.000000	0.000000	3.000000	5.000000	1.000000
20069.771324	0.050337	0.527316	0.099817	76.475380	40.321148	75.320488	-2.238196	0.000000	4.471072	0.000000	0.000000	0.000000	0.149538	0.010442	-0.116235	0.000000	0.000000	3.000000	5.000000	1.000000
20069.774657	0.050337	0.527316	0.099817	76.475380	40.321148	75.320488	-2.238196	0.000000	4.471072	0.000000	0.000000	0.000000	0.149538	0.010442	-0.116235	0.000000	0.000000	3.000000	5.000000	1.000000
20069.777990	0.050337	0.527316	0.099817	76.478470	40.373241	75.565025	-2.227270	0.000000	4.476524	0.000000	0.000000	0.000000	0.149538	0.010442	-0.116235	0.000000	0.000000	3.000000	5.000000	1.000000
20069.781324	0.050864	0.527355	0.099465	76.478470	40.373241	75.565025	-2.227270	0.000000	4.476524	0.000000	0.000000	0.000000	0.158319	0.011901	-0.105464	0.000000	0.000000	3.000000	5.000000	1.000000
20069.784657	0.050864	0.527355	0.099465	76.478470	40.373241	75.565025	-2.227270	0.000000	4.476524	0.000000	0.000000	0.000000	0.158319	0.011901	-0.105464	0.000000	0.000000	3.000000	5.000000	1.000000
20069.787990	0.051338	0.527425	0.099114	76.486412	40.441147	75.686623	-2.214514	0.000000	4.482848	0.000000	0.000000	0.000000	0.142171	0.021012	-0.105324	0.000000	0.000000	3.000000	5.000000	1.000000
20069.791324	0.051338	0.527425	0.099114	76.486412	40.441147	75.686623	-2.214514	0.000000	4.482848	0.000000	0.000000	0.000000	0.142171	0.021012	-0.105324	0.000000	0.000000	3.000000	5.000000	1.000000
20069.794657	0.051338	0.527425	0.099114	76.486412	40.441147	75.686623	-2.214514	0.000000	4.482848	0.000000	0.000000	0.000000	0.142171	0.021012	-0.105324	0.000000	0.000000	3.000000	5.000000	1.000000
20069.797990	0.051338	0.527425	0.099114	76.495026	40.518467	75.718575	-2.203571	0.000000	4.488237	0.000000	0.000000	0.000000	0.142171	0.021012	-0.105324	0.000000	0.000000	3.000000	5.000000	1.000000
20069.801324	0.051834	0.527490	0.098721	76.495026	40.518467	75.718575	-2.203571	0.000000	4.488237	0.000000	0.000000	0.000000	0.148819	0.019502	-0.117883	0.000000	0.000000	3.000000	5.000000	1.000000
20069.804657	0.051834	0.527490	0.098721	76.495026	40.518467	75.718575	-2.203571	0.000000	4.488237	0.000000	0.000000	0.000000	0.148819	0.019502	-0.117883	0.000000	0.000000	3.000000	5.000000	1.000000
20069.807990	0.052279	0.527573	0.098350	76.504303	40.601440	75.787148	-2.192445	0.000000	4.493683	0.000000	0.000000	0.000000	0.133279	0.024786	-0.111299	0.000000	0.000000	3.000000	5.000000	1.000000
20069.811324	0.052279	0.527573	0.098350	76.504303	40.601440	75.787148	-2.192445	0.000000	4.493683	0.000000	0.000000	0.000000	0.133279	0.024786	-0.111299	0.000000	0.000000	3.000000	5.000000	1.000000
20069.814657	0.052279	0.527573	0.098350	76.504303	40.601440	75.787148	-2.192445	0.000000	4.493683	0.000000	0.000000	0.000000	0.133279	0.024786	-0.111299	0.000000	0.000000	3.000000	5.000000	1.000000
20069.817990	0.052279	0.527573	0.098350	76.516144	40.694771	75.879532	-2.182714	0.000000	4.498417	0.000000	0.000000	0.000000	0.133279	0.024786	-0.111299	0.000000	0.000000	3.000000	5.000000	1.000000
20069.821324	0.052716	0.527663	0.097919	76.516144	40.694771	75.879532	-2.182714	0.000000	4.498417	0.000000	0.000000	0.000000	0.131380	0.027066	-0.129529	0.000000	0.000000	3.000000	5.000000	1.000000
20069.824657	0.052716	0.527663	0.097919	76.516144	40.694771	75.879532	-2.182714	0.000000	4.498417	0.000000	0.000000	0.000000	0.131380	0.027066	-0.129529	0.000000	0.000000	3.000000	5.000000	1.000000
20069.827990	0.053155	0.527771	0.097504	76.526047	40.790573	75.991386	-2.174208	0.000000	4.502534	0.000000	0.000000	0.000000	0.131669	0.032330	-0.124414	0.000000	0.000000	3.000000	5.000000	1.000000
20069.831324	0.053155	0.527771	0.097504	76.526047	40.790573	75.991386	-2.174208	0.000000	4.502534	0.000000	0.000000	0.000000	0.131669	0.032330	-0.124414	0.000000	0.000000	3.000000	5.000000	1.000000
20069.834657	0.053155	0.527771	0.097504	76.526047	40.790573	75.991386	-2.174208	0.000000	4.502534	0.000000	0.000000	0.000000	0.131669	0.032330	-0.124414	0.000000	0.000000	3.000000	5.000000	1.000000
20069.837990	0.053155	0.527771	0.097504	76.529335	40.919594	76.143570	-2.165259	0.000000	4.506845	0.000000	0.000000	0.000000	0.131669	0.032330	-0.124414	0.000000	0.000000	3.000000	5.000000	1.000000
20069.841324	0.053614	0.527886	0.097026	76.529335	40.919594	76.143570	-2.165259	0.000000	4.506845	0.000000	0.000000	0.000000	0.137607	0.034589	-0.143426	0.000000	0.000000	3.000000	5.000000	1.000000
20069.844657	0.053614	0.527886	0.097026	76.529335	40.919594	76.143570	-2.165259	0.000000	4.506845	0.000000	0.000000	0.000000	0.137607	0.034589	-0.143426	0.000000	0.000000	3.000000	5.000000	1.000000
20069.847990	0.054066	0.528009	0.096487	76.525269	41.065094	76.331184	-2.156605	0.000000	4.510993	0.000000	0.000000	0.000000	0.135586	0.036829	-0.161707	0.000000	0.000000	3.000000	5.000000	1.000000
20069.851324	0.054066	0.528009	0.096487	76.525269	41.065094	76.331184	-2.156605	0.000000	4.510993	0.000000	0.000000	0.000000	0.135586	0.036829	-0.161707	0.000000	0.000000	3.000000	5.000000	1.000000
20069.854657	0.054066	0.528009	0.096487	76.525269	41.065094	76.331184	-2.156605	0.000000	4.510993	0.000000	0.000000	0.000000	0.135586	0.036829	-0.161707	0.000000	0.000000	3.000000	5.000000	1.000000
20069.857990	0.054066	0.528009	0.096487	76.514420	41.196846	76.517204	-2.149204	0.000000	4.514524	0.000000	0.000000	0.000000	0.135586	0.036829	-0.161707	0.000000	0.000000	3.000000	5.000000	1.000000
20069.861324	0.054520	0.528167	0.095982	76.514420	41.196846	76.517204	-2.149204	0.000000	4.514524	0.000000	0.000000	0.000000	0.136338	0.047326	-0.151359	0.000000	0.000000	3.000000	5.000000	1.000000
20069.864657	0.054520	0.528167	0.095982	76.514420	41.196846	76.517204	-2.149204	0.000000	4.514524	0.000000	0.000000	0.000000	0.136338	0.047326	-0.151359	0.000000	0.000000	3.000000	5.000000	1.000000
20069.867990	0.054968	0.528332	0.095417	76.502838	41.276196	76.648827	-2.140977	0.000000	4.518431	0.000000	0.000000	0.000000	0.134270	0.049505	-0.169662	0.000000	0.000000	3.000000	5.000000	1.000000
20069.871324	0.054968	0.528332	0.095417	76.502838	41.276196	76.648827	-2.140977	0.000000	4.518431	0.000000	0.000000	0.000000	0.134270	0.049505	-0.169662	0.000000	0.000000	3.000000	5.000000	1.000000
20069.874657	0.054968	0.528332	0.095417	76.502838	41.276196	76.648827	-2.140977	0.000000	4.518431	0.000000	0.000000	0.000000	0.134270	0.049505	-0.169662	0.000000	0.000000	3.000000	5.000000	1.000000
20069.877990	0.054968	0.528332	0.095417	76.484543	41.255417	76.649620	-2.134024	0.000000	4.521719	0.000000	0.000000	0.000000	0.134270	0.049505	-0.169662	0.000000	0.000000	3.000000	5.000000	1.000000
20069.881324	0.055415	0.528496	0.094851	76.484543	41.255417	76.649620	-2.134024	0.000000	4.521719	0.000000	0.000000	0.000000	0.133967	0.049375	-0.169859	0.000000	0.000000	3.000000	5.000000	1.000000
20069.884657	0.055415	0.528496	0.094851	76.484543	41.255417	76.649620	-2.134024	0.000000	4.521719	0.000000	0.000000	0.000000	0.133967	0.049375	-0.169859	0.000000	0.000000	3.000000	5.000000	1.000000
20069.887990	0.055858	0.528704	0.094258	76.460335	41.180702	76.544807	-2.127025	0.000000	4.525015	0.000000	0.000000	0.000000	0.132895	0.062114	-0.177658	0.000000	0.000000	3.000000	5.000000	1.000000
20069.891324	0.055858	0.528704	0.094258	76.460335	41.180702	76.544807	-2.127025	0.000000	4.525015	0.000000	0.000000	0.000000	0.132895	0.062114	-0.177658	0.000000	0.000000	3.000000	5.000000	1.000000
20069.894657	0.055858	0.528704	0.094258	76.460335	41.180702	76.544807	-2.127025	0.000000	4.525015	0.000000	0.000000	0.000000	0.132895	0.062114	-0.177658	0.000000	0.000000	3.000000	5.000000	1.000000
20069.897990	0.055858	0.528704	0.094258	76.419022	41.032467	76.362793	-2.120545	0.000000	4.528056	0.000000	0.000000	0.000000	0.132895	0.062114	-0.177658	0.000000	0.000000	3.000000	5.000000	1.000000
20069.901324	0.056273	0.528910	0.093668	76.419022	41.032467	76.362793	-2.120545	0.000000	4.528056	0.000000	0.000000	0.000000	0.124732	0.061939	-0.177065	0.000000	0.000000	3.000000	5.000000	1.000000
20069.904657	0.056273	0.528910	0.093668	76.419022	41.032467	76.362793	-2.120545	0.000000	4.528056	0.000000	0.000000	0.000000	0.124732	0.061939	-0.177065	0.000000	0.000000	3.000000	5.000000	1.000000
20069.907990	0.056686	0.529128	0.093056	76.353241	40.780025	76.079521	-2.115016	0.000000	4.530641	0.000000	0.000000	0.000000	0.123768	0.065549	-0.183706	0.000000	0.000000	3.000000	5.000000	1.000000
20069.911324	0.056686	0.529128	0.093056	76.353241	40.780025	76.079521	-2.115016	0.000000	4.530641	0.000000	0.000000	0.000000	0.123768	0.065549	-0.183706	0.000000	0.000000	3.000000	5.000000	1.000000
20069.914657	0.056686	0.529128	0.093056	76.353241	40.780025	76.079521	-2.115016	0.000000	4.530641	0.000000	0.000000	0.000000	0.123768	0.065549	-0.183706	0.000000	0.000000	3.000000	5.000000	1.000000
20069.917990	0.056686	0.529128	0.093056	76.272438	40.465294	75.738472	-2.109946	0.000000	4.533004	0.000000	0.000000	0.000000	0.123768	0.065549	-0.183706	0.000000	0.000000	3.000000	5.000000	1.000000
20069.921324	0.057067	0.529341	0.092406	76.272438	40.465294	75.738472	-2.109946	0.000000	4.533004	0.000000	0.000000	0.000000	0.114411	0.063827	-0.194812	0.000000	0.000000	3.000000	5.000000	1.000000
20069.924657	0.057067	0.529341	0.092406	76.272438	40.465294	75.738472	-2.109946	0.000000	4.533004	0.000000	0.000000	0.000000	0.114411	0.063827	-0.194812	0.000000	0.000000	3.000000	5.000000	1.000000
20069.927990	0.057421	0.529584	0.091755	76.182930	40.117783	75.368355	-2.106755	0.000000	4.534488	0.000000	0.000000	0.000000	0.106154	0.072683	-0.195379	0.000000	0.000000	3.000000	5.000000	1.000000
20069.931324	0.057421	0.529584	0.091755	76.182930	40.117783	75.368355	-2.106755	0.000000	4.534488	0.000000	0.000000	0.000000	0.106154	0.072683	-0.195379	0.000000	0.000000	3.000000	5.000000	1.000000
20069.934657	0.057421	0.529584	0.091755	76.182930	40.117783	75.368355	-2.106755	0.000000	4.534488	0.000000	0.000000	0.000000	0.106154	0.072683	-0.195379	0.000000	0.000000	3.000000	5.000000	1.000000
20069.937990	0.057421	0.529584	0.091755	76.089508	39.761696	74.990044	-2.104671	0.000000	4.535456	0.000000	0.000000	0.000000	0.106154	0.072683	-0.195379	0.000000	0.000000	3.000000	5.000000	1.000000
20069.941324	0.057750	0.529813	0.091128	76.089508	39.761696	74.990044	-2.104671	0.000000	4.535456	0.000000	0.000000	0.000000	0.098723	0.068714	-0.188297	0.000000	0.000000	3.000000	5.000000	1.000000
20069.944657	0.057750	0.529813	0.091128	76.089508	39.761696	74.990044	-2.104671	0.000000	4.535456	0.000000	0.000000	0.000000	0.098723	0.068714	-0.188297	0.000000	0.000000	3.000000	5.000000	1.000000
20069.947990	0.058052	0.530071	0.090498	76.000412	39.425354	74.628349	-2.103122	0.000000	4.536175	0.000000	0.000000	0.000000	0.090526	0.077541	-0.188833	0.000000	0.000000	3.000000	5.000000	1.000000
20069.951324	0.058052	0.530071	0.090498	76.000412	39.425354	74.628349	-2.103122	0.000000	4.536175	0.000000	0.000000	0.000000	0.090526	0.077541	-0.188833	0.000000	0.000000	3.000000	5.000000	1.000000
20069.954657	0.058052	0.530071	0.090498	76.000412	39.425354	74.628349	-2.103122	0.000000	4.536175	0.000000	0.000000	0.000000	0.090526	0.077541	-0.188833	0.000000	0.000000	3.000000	5.000000	1.000000
20069.957990	0.058052	0.530071	0.090498	75.926544	39.156551	74.342491	-2.097401	0.000000	4.524905	0.000000	0.000000	0.000000	0.090526	0.077541	-0.188833	0.000000	0.000000	3.000000	5.000000	1.000000
20069.961324	0.058325	0.530311	0.089853	75.926544	39.156551	74.342491	-2.097401	0.000000	4.524905	0.000000	0.000000	0.000000	0.081917	0.072041	-0.193457	0.000000	0.000000	3.000000	5.000000	1.000000
20069.964657	0.058325	0.530311	0.089853	75.926544	39.156551	74.342491	-2.097401	0.000000	4.524905	0.000000	0.000000	0.000000	0.081917	0.072041	-0.193457	0.000000	0.000000	3.000000	5.000000	1.000000
20069.967990	0.058599	0.530568	0.089225	75.870766	38.962727	74.121460	-2.083748	0.000000	4.492662	0.000000	0.000000	0.000000	0.082235	0.077103	-0.188349	0.000000	0.000000	3.000000	5.000000	1.000000
20069.971324	0.058599	0.530568	0.089225	75.870766	38.962727	74.121460	-2.083748	0.000000	4.492662	0.000000	0.000000	0.000000	0.082235	0.077103	-0.188349	0.000000	0.000000	3.000000	5.000000	1.000000
20069.974657	0.058599	0.530568	0.089225	75.870766	38.962727	74.121460	-2.083748	0.000000	4.492662	0.000000	0.000000	0.000000	0.082235	0.077103	-0.188349	0.000000	0.000000	3.000000	5.000000	1.000000
20069.977990	0.058599	0.530568	0.089225	75.830727	38.839436	73.978767	-2.070042	0.000000	4.461270	0.000000	0.000000	0.000000	0.082235	0.077103	-0.188349	0.000000	0.000000	3.000000	5.000000	1.000000
20069.981324	0.058874	0.530842	0.088615	75.830727	38.839436	73.978767	-2.070042	0.000000	4.461270	0.000000	0.000000	0.000000	0.082566	0.082176	-0.183243	0.000000	0.000000	3.000000	5.000000	1.000000
20069.984657	0.058874	0.530842	0.088615	75.830727	38.839436	73.978767	-2.070042	0.000000	4.461270	0.000000	0.000000	0.000000	0.082566	0.082176	-0.183243	0.000000	0.000000	3.000000	5.000000	1.000000
20069.987990	0.059149	0.531085	0.088007	75.801620	38.752029	73.868965	-2.056281	0.000000	4.430730	0.000000	0.000000	0.000000	0.082461	0.072961	-0.182205	0.000000	0.000000	3.000000	5.000000	1.000000
20069.991324	0.059149	0.531085	0.088007	75.801620	38.752029	73.868965	-2.056281	0.000000	4.430730	0.000000	0.000000	0.000000	0.082461	0.072961	-0.182205	0.000000	0.000000	3.000000	5.000000	1.000000
20069.994657	0.059149	0.531085	0.088007	75.801620	38.752029	73.868965	-2.056281	0.000000	4.430730	0.000000	0.000000	0.000000	0.082461	0.072961	-0.182205	0.000000	0.000000	3.000000	5.000000	1.000000
20069.997990	0.059149	0.531085	0.088007	75.780609	38.703476	73.811974	-2.042538	0.000000	4.400362	0.000000	0.000000	0.000000	0.082461	0.072961	-0.182205	0.000000	0.000000	3.000000	5.000000	1.000000
20070.001324	0.059423	0.531358	0.087395	75.780609	38.703476	73.811974	-2.042538	0.000000	4.400362	0.000000	0.000000	0.000000	0.082100	0.081761	-0.183570	0.000000	0.000000	3.000000	5.000000	1.000000
20070.004657	0.059423	0.531358	0.087395	75.780609	38.703476	73.811974	-2.042538	0.000000	4.400362	0.000000	0.000000	0.000000	0.082100	0.081761	-0.183570	0.000000	0.000000	3.000000	5.000000	1.000000
20070.007990	0.059701	0.531605	0.086826	75.767334	38.681122	73.788765	-2.028854	0.000000	4.369767	0.000000	0.000000	0.000000	0.083290	0.074165	-0.170760	0.000000	0.000000	3.000000	5.000000	1.000000
20070.011324	0.059701	0.531605	0.086826	75.767334	38.681122	73.788765	-2.028854	0.000000	4.369767	0.000000	0.000000	0.000000	0.083290	0.074165	-0.170760	0.000000	0.000000	3.000000	5.000000	1.000000
20070.014657	0.059701	0.531605	0.086826	75.767334	38.681122	73.788765	-2.028854	0.000000	4.369767	0.000000	0.000000	0.000000	0.083290	0.074165	-0.170760	0.000000	0.000000	3.000000	5.000000	1.000000
20070.017990	0.059701	0.531605	0.086826	75.760056	38.678352	73.808891	-2.014973	0.000000	4.341307	0.000000	0.000000	0.000000	0.083290	0.074165	-0.170760	0.000000	0.000000	3.000000	5.000000	1.000000
20070.021324	0.059977	0.531852	0.086256	75.760056	38.678352	73.808891	-2.014973	0.000000	4.341307	0.000000	0.000000	0.000000	0.083074	0.073968	-0.170905	0.000000	0.000000	3.000000	5.000000	1.000000
20070.024657	0.059977	0.531852	0.086256	75.760056	38.678352	73.808891	-2.014973	0.000000	4.341307	0.000000	0.000000	0.000000	0.083074	0.073968	-0.170905	0.000000	0.000000	3.000000	5.000000	1.000000
20070.027990	0.060203	0.532068	0.085696	75.764572	38.715183	73.960426	-2.001127	0.000000	4.312823	0.000000	0.000000	0.000000	0.067530	0.064830	-0.168117	0.000000	0.000000	3.000000	5.000000	1.000000
20070.031324	0.060203	0.532068	0.085696	75.764572	38.715183	73.960426	-2.001127	0.000000	4.312823	0.000000	0.000000	0.000000	0.067530	0.064830	-0.168117	0.000000	0.000000	3.000000	5.000000	1.000000
20070.034657	0.060203	0.532068	0.085696	75.764572	38.715183	73.960426	-2.001127	0.000000	4.312823	0.000000	0.000000	0.000000	0.067530	0.064830	-0.168117	0.000000	0.000000	3.000000	5.000000	1.000000
20070.037990	0.060453	0.532254	0.085136	75.775169	38.774277	74.354698	-1.989872	0.000000	4.284803	0.000000	0.000000	0.000000	0.075209	0.055711	-0.167881	0.000000	0.000000	3.000000	5.000000	1.000000
20070.041324	0.060453	0.532254	0.085136	75.775169	38.774277	74.354698	-1.989872	0.000000	4.284803	0.000000	0.000000	0.000000	0.075209	0.055711	-0.167881	0.000000	0.000000	3.000000	5.000000	1.000000
20070.044657	0.060453	0.532254	0.085136	75.775169	38.774277	74.354698	-1.989872	0.000000	4.284803	0.000000	0.000000	0.000000	0.075209	0.055711	-0.167881	0.000000	0.000000	3.000000	5.000000	1.000000
20070.047990	0.060699	0.532404	0.084541	75.788368	38.840050	74.707993	-1.977337	0.000000	4.256823	0.000000	0.000000	0.000000	0.073830	0.045000	-0.178564	0.000000	0.000000	3.000000	5.000000	1.000000
20070.051324	0.060699	0.532404	0.084541	75.788368	38.840050	74.707993	-1.977337	0.000000	4.256823	0.000000	0.000000	0.000000	0.073830	0.045000	-0.178564	0.000000	0.000000	3.000000	5.000000	1.000000
20070.054657	0.060699	0.532404	0.084541	75.788368	38.840050	74.707993	-1.977337	0.000000	4.256823	0.000000	0.000000	0.000000	0.073830	0.045000	-0.178564	0.000000	0.000000	3.000000	5.000000	1.000000
20070.057990	0.060699	0.532404	0.084541	75.802536	38.911488	74.742805	-1.965032	0.000000	4.227063	0.000000	0.000000	0.000000	0.073830	0.045000	-0.178564	0.000000	0.000000	3.000000	5.000000	1.000000
20070.061324	0.060996	0.532553	0.083940	75.802536	38.911488	74.742805	-1.965032	0.000000	4.227063	0.000000	0.000000	0.000000	0.089034	0.044853	-0.180428	0.000000	0.000000	3.000000	5.000000	1.000000
20070.064657	0.060996	0.532553	0.083940	75.802536	38.911488	74.742805	-1.965032	0.000000	4.227063	0.000000	0.000000	0.000000	0.089034	0.044853	-0.180428	0.000000	0.000000	3.000000	5.000000	1.000000
20070.067990	0.061295	0.532660	0.083364	75.816910	38.976875	74.772591	-1.950193	0.000000	4.196991	0.000000	0.000000	0.000000	0.089670	0.032160	-0.172834	0.000000	0.000000	3.000000	5.000000	1.000000
20070.071324	0.061295	0.532660	0.083364	75.816910	38.976875	74.772591	-1.950193	0.000000	4.196991	0.000000	0.000000	0.000000	0.089670	0.032160	-0.172834	0.000000	0.000000	3.000000	5.000000	1.000000
20070.074657	0.061295	0.532660	0.083364	75.816910	38.976875	74.772591	-1.950193	0.000000	4.196991	0.000000	0.000000	0.000000	0.089670	0.032160	-0.172834	0.000000	0.000000	3.000000	5.000000	1.000000
20070.077990	0.061295	0.532660	0.083364	75.819496	38.994228	74.758430	-1.935248	0.000000	4.168186	0.000000	0.000000	0.000000	0.089670	0.032160	-0.172834	0.000000	0.000000	3.000000	5.000000	1.000000
20070.081324	0.061589	0.532761	0.082748	75.819496	38.994228	74.758430	-1.935248	0.000000	4.168186	0.000000	0.000000	0.000000	0.088092	0.030369	-0.184764	0.000000	0.000000	3.000000	5.000000	1.000000
20070.084657	0.061589	0.532761	0.082748	75.819496	38.994228	74.758430	-1.935248	0.000000	4.168186	0.000000	0.000000	0.000000	0.088092	0.030369	-0.184764	0.000000	0.000000	3.000000	5.000000	1.000000
20070.087990	0.061833	0.532821	0.082163	75.800095	38.927460	74.670692	-1.920566	0.000000	4.137392	0.000000	0.000000	0.000000	0.073371	0.017767	-0.175394	0.000000	0.000000	3.000000	5.000000	1.000000
20070.091324	0.061833	0.532821	0.082163	75.800095	38.927460	74.670692	-1.920566	0.000000	4.137392	0.000000	0.000000	0.000000	0.073371	0.017767	-0.175394	0.000000	0.000000	3.000000	5.000000	1.000000
20070.094657	0.061833	0.532821	0.082163	75.800095	38.927460	74.670692	-1.920566	0.000000	4.137392	0.000000	0.000000	0.000000	0.073371	0.017767	-0.175394	0.000000	0.000000	3.000000	5.000000	1.000000
20070.097990	0.061833	0.532821	0.082163	75.762047	38.787495	74.506668	-1.908338	0.000000	4.108160	0.000000	0.000000	0.000000	0.073371	0.017767	-0.175394	0.000000	0.000000	3.000000	5.000000	1.000000
20070.101324	0.062107	0.532885	0.081615	75.762047	38.787495	74.506668	-1.908338	0.000000	4.108160	0.000000	0.000000	0.000000	0.082201	0.019292	-0.164589	0.000000	0.000000	3.000000	5.000000	1.000000
20070.104657	0.062107	0.532885	0.081615	75.762047	38.787495	74.506668	-1.908338	0.000000	4.108160	0.000000	0.000000	0.000000	0.082201	0.019292	-0.164589	0.000000	0.000000	3.000000	5.000000	1.000000
20070.107990	0.062358	0.532937	0.081090	75.711990	38.606472	74.300240	-1.894638	0.000000	4.080728	0.000000	0.000000	0.000000	0.075087	0.015617	-0.157292	0.000000	0.000000	3.000000	5.000000	1.000000
20070.111324	0.062358	0.532937	0.081090	75.711990	38.606472	74.300240	-1.894638	0.000000	4.080728	0.000000	0.000000	0.000000	0.075087	0.015617	-0.157292	0.000000	0.000000	3.000000	5.000000	1.000000
20070.114657	0.062358	0.532937	0.081090	75.711990	38.606472	74.300240	-1.894638	0.000000	4.080728	0.000000	0.000000	0.000000	0.075087	0.015617	-0.157292	0.000000	0.000000	3.000000	5.000000	1.000000
20070.117990	0.062358	0.532937	0.081090	75.657379	38.411411	74.090454	-1.882123	0.000000	4.054513	0.000000	0.000000	0.000000	0.075087	0.015617	-0.157292	0.000000	0.000000	3.000000	5.000000	1.000000
20070.121324	0.062637	0.532994	0.080602	75.657379	38.411411	74.090454	-1.882123	0.000000	4.054513	0.000000	0.000000	0.000000	0.083939	0.017219	-0.146469	0.000000	0.000000	3.000000	5.000000	1.000000
20070.124657	0.062637	0.532994	0.080602	75.657379	38.411411	74.090454	-1.882123	0.000000	4.054513	0.000000	0.000000	0.000000	0.083939	0.017219	-0.146469	0.000000	0.000000	3.000000	5.000000	1.000000
20070.127990	0.062891	0.533052	0.080116	75.604248	38.226986	73.880394	-1.868133	0.000000	4.030101	0.000000	0.000000	0.000000	0.076107	0.017138	-0.145672	0.000000	0.000000	3.000000	5.000000	1.000000
20070.131324	0.062891	0.533052	0.080116	75.604248	38.226986	73.880394	-1.868133	0.000000	4.030101	0.000000	0.000000	0.000000	0.076107	0.017138	-0.145672	0.000000	0.000000	3.000000	5.000000	1.000000
20070.134657	0.062891	0.533052	0.080116	75.604248	38.226986	73.880394	-1.868133	0.000000	4.030101	0.000000	0.000000	0.000000	0.076107	0.017138	-0.145672	0.000000	0.000000	3.000000	5.000000	1.000000
20070.137990	0.062891	0.533052	0.080116	75.566368	38.100269	73.734245	-1.855449	0.000000	4.005823	0.000000	0.000000	0.000000	0.076107	0.017138	-0.145672	0.000000	0.000000	3.000000	5.000000	1.000000
20070.141324	0.063172	0.533097	0.079649	75.566368	38.100269	73.734245	-1.855449	0.000000	4.005823	0.000000	0.000000	0.000000	0.084353	0.013502	-0.140134	0.000000	0.000000	3.000000	5.000000	1.000000
20070.144657	0.063172	0.533097	0.079649	75.566368	38.100269	73.734245	-1.855449	0.000000	4.005823	0.000000	0.000000	0.000000	0.084353	0.013502	-0.140134	0.000000	0.000000	3.000000	5.000000	1.000000
20070.147990	0.063432	0.533147	0.079224	75.559319	38.083614	73.697327	-1.841390	0.000000	3.982467	0.000000	0.000000	0.000000	0.077942	0.015090	-0.127496	0.000000	0.000000	3.000000	5.000000	1.000000
20070.151324	0.063432	0.533147	0.079224	75.559319	38.083614	73.697327	-1.841390	0.000000	3.982467	0.000000	0.000000	0.000000	0.077942	0.015090	-0.127496	0.000000	0.000000	3.000000	5.000000	1.000000
20070.154657	0.063432	0.533147	0.079224	75.559319	38.083614	73.697327	-1.841390	0.000000	3.982467	0.000000	0.000000	0.000000	0.077942	0.015090	-0.127496	0.000000	0.000000	3.000000	5.000000	1.000000
20070.157990	0.063432	0.533147	0.079224	75.572708	38.145214	73.730042	-1.828399	0.000000	3.961218	0.000000	0.000000	0.000000	0.077942	0.015090	-0.127496	0.000000	0.000000	3.000000	5.000000	1.000000
20070.161324	0.063666	0.533197	0.078802	75.572708	38.145214	73.730042	-1.828399	0.000000	3.961218	0.000000	0.000000	0.000000	0.070165	0.015049	-0.126669	0.000000	0.000000	3.000000	5.000000	1.000000
20070.164657	0.063666	0.533197	0.078802	75.572708	38.145214	73.730042	-1.828399	0.000000	3.961218	0.000000	0.000000	0.000000	0.070165	0.015049	-0.126669	0.000000	0.000000	3.000000	5.000000	1.000000
20070.167990	0.063666	0.533197	0.078802	75.586067	38.206814	73.770737	-1.816705	0.000000	3.940106	0.000000	0.000000	0.000000	0.070165	0.015049	-0.126669	0.000000	0.000000	3.000000	5.000000	1.000000
20070.171324	0.063666	0.533197	0.078802	75.586067	38.206814	73.770737	-1.816705	0.000000	3.940106	0.000000	0.000000	0.000000	0.070165	0.015049	-0.126669	0.000000	0.000000	3.000000	5.000000	1.000000
20070.174657	0.063904	0.533253	0.078419	75.586067	38.206814	73.770737	-1.816705	0.000000	3.940106	0.000000	0.000000	0.000000	0.071446	0.016674	-0.114905	0.000000	0.000000	3.000000	5.000000	1.000000
20070.177990	0.064123	0.533361	0.078092	75.594093	38.253063	73.798378	-1.816705	0.000000	3.940106	0.000000	0.000000	0.000000	0.065608	0.032436	-0.098162	0.000000	0.000000	3.000000	5.000000	1.000000
20070.181324	0.064123	0.533361	0.078092	75.594093	38.253063	73.798378	-1.816705	0.000000	3.940106	0.000000	0.000000	0.000000	0.065608	0.032436	-0.098162	0.000000	0.000000	3.000000	5.000000	1.000000
20070.184657	0.064123	0.533361	0.078092	75.594093	38.253063	73.798378	-1.816705	0.000000	3.940106	0.000000	0.000000	0.000000	0.065608	0.032436	-0.098162	0.000000	0.000000	3.000000	5.000000	1.000000
20070.187990	0.064123	0.533361	0.078092	75.596748	38.286613	73.804932	-1.793863	0.000000	3.904595	0.000000	0.000000	0.000000	0.065608	0.032436	-0.098162	0.000000	0.000000	3.000000	5.000000	1.000000
20070.191324	0.064343	0.533486	0.077782	75.596748	38.286613	73.804932	-1.793863	0.000000	3.904595	0.000000	0.000000	0.000000	0.066153	0.037609	-0.092917	0.000000	0.000000	3.000000	5.000000	1.000000
20070.194657	0.064343	0.533486	0.077782	75.596748	38.286613	73.804932	-1.793863	0.000000	3.904595	0.000000	0.000000	0.000000	0.066153	0.037609	-0.092917	0.000000	0.000000	3.000000	5.000000	1.000000
20070.197990	0.064343	0.533486	0.077782	75.591408	38.303806	73.807747	-1.782837	0.000000	3.889109	0.000000	0.000000	0.000000	0.066153	0.037609	-0.092917	0.000000	0.000000	3.000000	5.000000	1.000000
20070.201324	0.064343	0.533486	0.077782	75.591408	38.303806	73.807747	-1.782837	0.000000	3.889109	0.000000	0.000000	0.000000	0.066153	0.037609	-0.092917	0.000000	0.000000	3.000000	5.000000	1.000000
20070.204657	0.064598	0.533652	0.077544	75.591408	38.303806	73.807747	-1.782837	0.000000	3.889109	0.000000	0.000000	0.000000	0.076390	0.049791	-0.071456	0.000000	0.000000	3.000000	5.000000	1.000000
20070.207990	0.064857	0.533853	0.077341	75.580719	38.308331	73.797501	-1.782837	0.000000	3.889109	0.000000	0.000000	0.000000	0.077606	0.060270	-0.060921	0.000000	0.000000	3.000000	5.000000	1.000000
20070.211324	0.064857	0.533853	0.077341	75.580719	38.308331	73.797501	-1.782837	0.000000	3.889109	0.000000	0.000000	0.000000	0.077606	0.060270	-0.060921	0.000000	0.000000	3.000000	5.000000	1.000000
20070.214657	0.064857	0.533853	0.077341	75.580719	38.308331	73.797501	-1.782837	0.000000	3.889109	0.000000	0.000000	0.000000	0.077606	0.060270	-0.060921	0.000000	0.000000	3.000000	5.000000	1.000000
20070.217990	0.064857	0.533853	0.077341	75.567383	38.306606	73.780785	-1.757172	0.000000	3.867046	0.000000	0.000000	0.000000	0.077606	0.060270	-0.060921	0.000000	0.000000	3.000000	5.000000	1.000000
20070.221324	0.065122	0.534077	0.077195	75.567383	38.306606	73.780785	-1.757172	0.000000	3.867046	0.000000	0.000000	0.000000	0.079628	0.067173	-0.043850	0.000000	0.000000	3.000000	5.000000	1.000000
20070.224657	0.065122	0.534077	0.077195	75.567383	38.306606	73.780785	-1.757172	0.000000	3.867046	0.000000	0.000000	0.000000	0.079628	0.067173	-0.043850	0.000000	0.000000	3.000000	5.000000	1.000000
20070.227990	0.065122	0.534077	0.077195	75.551315	38.293137	73.749573	-1.743900	0.000000	3.859737	0.000000	0.000000	0.000000	0.079628	0.067173	-0.043850	0.000000	0.000000	3.000000	5.000000	1.000000
20070.231324	0.065122	0.534077	0.077195	75.551315	38.293137	73.749573	-1.743900	0.000000	3.859737	0.000000	0.000000	0.000000	0.079628	0.067173	-0.043850	0.000000	0.000000	3.000000	5.000000	1.000000
20070.234657	0.065334	0.534313	0.077033	75.551315	38.293137	73.749573	-1.743900	0.000000	3.859737	0.000000	0.000000	0.000000	0.063570	0.070726	-0.048606	0.000000	0.000000	3.000000	5.000000	1.000000
20070.237990	0.065515	0.534543	0.076834	75.537949	38.286041	73.724937	-1.743900	0.000000	3.859737	0.000000	0.000000	0.000000	0.054466	0.068981	-0.059571	0.000000	0.000000	3.000000	5.000000	1.000000
20070.241324	0.065515	0.534543	0.076834	75.537949	38.286041	73.724937	-1.743900	0.000000	3.859737	0.000000	0.000000	0.000000	0.054466	0.068981	-0.059571	0.000000	0.000000	3.000000	5.000000	1.000000
20070.244657	0.065515	0.534543	0.076834	75.537949	38.286041	73.724937	-1.743900	0.000000	3.859737	0.000000	0.000000	0.000000	0.054466	0.068981	-0.059571	0.000000	0.000000	3.000000	5.000000	1.000000
20070.247990	0.065515	0.534543	0.076834	75.527252	38.279919	73.706932	-1.724227	0.000000	3.841708	0.000000	0.000000	0.000000	0.054466	0.068981	-0.059571	0.000000	0.000000	3.000000	5.000000	1.000000
20070.251324	0.065667	0.534767	0.076599	75.527252	38.279919	73.706932	-1.724227	0.000000	3.841708	0.000000	0.000000	0.000000	0.045364	0.067194	-0.070529	0.000000	0.000000	3.000000	5.000000	1.000000
20070.254657	0.065667	0.534767	0.076599	75.527252	38.279919	73.706932	-1.724227	0.000000	3.841708	0.000000	0.000000	0.000000	0.045364	0.067194	-0.070529	0.000000	0.000000	3.000000	5.000000	1.000000
20070.257990	0.065667	0.534767	0.076599	75.516556	38.268360	73.680962	-1.716667	0.000000	3.829953	0.000000	0.000000	0.000000	0.045364	0.067194	-0.070529	0.000000	0.000000	3.000000	5.000000	1.000000
20070.261324	0.065667	0.534767	0.076599	75.516556	38.268360	73.680962	-1.716667	0.000000	3.829953	0.000000	0.000000	0.000000	0.045364	0.067194	-0.070529	0.000000	0.000000	3.000000	5.000000	1.000000
20070.264657	0.065790	0.534973	0.076349	75.516556	38.268360	73.680962	-1.716667	0.000000	3.829953	0.000000	0.000000	0.000000	0.037064	0.061886	-0.074929	0.000000	0.000000	3.000000	5.000000	1.000000
20070.267990	0.065886	0.535161	0.076085	75.511208	38.269386	73.667969	-1.716667	0.000000	3.829953	0.000000	0.000000	0.000000	0.028768	0.056560	-0.079321	0.000000	0.000000	3.000000	5.000000	1.000000
20070.271324	0.065886	0.535161	0.076085	75.511208	38.269386	73.667969	-1.716667	0.000000	3.829953	0.000000	0.000000	0.000000	0.028768	0.056560	-0.079321	0.000000	0.000000	3.000000	5.000000	1.000000
20070.274657	0.065886	0.535161	0.076085	75.511208	38.269386	73.667969	-1.716667	0.000000	3.829953	0.000000	0.000000	0.000000	0.028768	0.056560	-0.079321	0.000000	0.000000	3.000000	5.000000	1.000000
20070.277990	0.065886	0.535161	0.076085	75.505836	38.270420	73.654984	-1.705695	0.000000	3.804245	0.000000	0.000000	0.000000	0.028768	0.056560	-0.079321	0.000000	0.000000	3.000000	5.000000	1.000000
20070.281324	0.065982	0.535350	0.075820	75.505836	38.270420	73.654984	-1.705695	0.000000	3.804245	0.000000	0.000000	0.000000	0.028729	0.056489	-0.079359	0.000000	0.000000	3.000000	5.000000	1.000000
20070.284657	0.065982	0.535350	0.075820	75.505836	38.270420	73.654984	-1.705695	0.000000	3.804245	0.000000	0.000000	0.000000	0.028729	0.056489	-0.079359	0.000000	0.000000	3.000000	5.000000	1.000000
20070.287990	0.065982	0.535350	0.075820	75.497818	38.265205	73.635559	-1.700907	0.000000	3.791018	0.000000	0.000000	0.000000	0.028729	0.056489	-0.079359	0.000000	0.000000	3.000000	5.000000	1.000000
20070.291324	0.065982	0.535350	0.075820	75.497818	38.265205	73.635559	-1.700907	0.000000	3.791018	0.000000	0.000000	0.000000	0.028729	0.056489	-0.079359	0.000000	0.000000	3.000000	5.000000	1.000000
20070.294657	0.066054	0.535555	0.075576	75.497818	38.265205	73.635559	-1.700907	0.000000	3.791018	0.000000	0.000000	0.000000	0.021758	0.061708	-0.073171	0.000000	0.000000	3.000000	5.000000	1.000000
20070.297990	0.066054	0.535555	0.075576	75.492455	38.263569	73.622627	-1.700907	0.000000	3.791018	0.000000	0.000000	0.000000	0.021758	0.061708	-0.073171	0.000000	0.000000	3.000000	5.000000	1.000000
20070.301324	0.066054	0.535555	0.075576	75.492455	38.263569	73.622627	-1.700907	0.000000	3.791018	0.000000	0.000000	0.000000	0.021758	0.061708	-0.073171	0.000000	0.000000	3.000000	5.000000	1.000000
20070.304657	0.066054	0.535555	0.075576	75.492455	38.263569	73.622627	-1.700907	0.000000	3.791018	0.000000	0.000000	0.000000	0.021758	0.061708	-0.073171	0.000000	0.000000	3.000000	5.000000	1.000000
20070.307990	0.066228	0.535896	0.075116	75.487099	38.264629	73.617661	-1.697281	0.000000	3.778823	0.000000	0.000000	0.000000	0.052135	0.102136	-0.138272	0.000000	0.000000	3.000000	5.000000	1.000000
20070.311324	0.066228	0.535896	0.075116	75.487099	38.264629	73.617661	-1.697281	0.000000	3.778823	0.000000	0.000000	0.000000	0.052135	0.102136	-0.138272	0.000000	0.000000	3.000000	5.000000	1.000000
20070.314657	0.066228	0.535896	0.075116	75.487099	38.264629	73.617661	-1.697281	0.000000	3.778823	0.000000	0.000000	0.000000	0.052135	0.102136	-0.138272	0.000000	0.000000	3.000000	5.000000	1.000000
20070.317990	0.066228	0.535896	0.075116	75.484428	38.271984	73.611214	-1.688591	0.000000	3.755777	0.000000	0.000000	0.000000	0.052135	0.102136	-0.138272	0.000000	0.000000	3.000000	5.000000	1.000000
20070.321324	0.066327	0.536042	0.074877	75.484428	38.271984	73.611214	-1.688591	0.000000	3.755777	0.000000	0.000000	0.000000	0.029557	0.043979	-0.071656	0.000000	0.000000	3.000000	5.000000	1.000000
20070.324657	0.066327	0.536042	0.074877	75.484428	38.271984	73.611214	-1.688591	0.000000	3.755777	0.000000	0.000000	0.000000	0.029557	0.043979	-0.071656	0.000000	0.000000	3.000000	5.000000	1.000000
20070.327990	0.066327	0.536042	0.074877	75.479065	38.273064	73.598274	-1.683665	0.000000	3.743835	0.000000	0.000000	0.000000	0.029557	0.043979	-0.071656	0.000000	0.000000	3.000000	5.000000	1.000000
20070.331324	0.066327	0.536042	0.074877	75.479065	38.273064	73.598274	-1.683665	0.000000	3.743835	0.000000	0.000000	0.000000	0.029557	0.043979	-0.071656	0.000000	0.000000	3.000000	5.000000	1.000000
20070.334657	0.066453	0.536206	0.074652	75.479065	38.273064	73.598274	-1.683665	0.000000	3.743835	0.000000	0.000000	0.000000	0.037758	0.049209	-0.067345	0.000000	0.000000	3.000000	5.000000	1.000000
20070.337990	0.066453	0.536206	0.074652	75.479050	38.289375	73.598267	-1.683665	0.000000	3.743835	0.000000	0.000000	0.000000	0.037758	0.049209	-0.067345	0.000000	0.000000	3.000000	5.000000	1.000000
20070.341324	0.066453	0.536206	0.074652	75.479050	38.289375	73.598267	-1.683665	0.000000	3.743835	0.000000	0.000000	0.000000	0.037758	0.049209	-0.067345	0.000000	0.000000	3.000000	5.000000	1.000000
20070.344657	0.066453	0.536206	0.074652	75.479050	38.289375	73.598267	-1.683665	0.000000	3.743835	0.000000	0.000000	0.000000	0.037758	0.049209	-0.067345	0.000000	0.000000	3.000000	5.000000	1.000000
20070.347990	0.066698	0.536452	0.074154	75.479065	38.305679	73.606224	-1.677372	0.000000	3.732611	0.000000	0.000000	0.000000	0.073566	0.073663	-0.149349	0.000000	0.000000	3.000000	5.000000	1.000000
20070.351324	0.066698	0.536452	0.074154	75.479065	38.305679	73.606224	-1.677372	0.000000	3.732611	0.000000	0.000000	0.000000	0.073566	0.073663	-0.149349	0.000000	0.000000	3.000000	5.000000	1.000000
20070.354657	0.066698	0.536452	0.074154	75.479065	38.305679	73.606224	-1.677372	0.000000	3.732611	0.000000	0.000000	0.000000	0.073566	0.073663	-0.149349	0.000000	0.000000	3.000000	5.000000	1.000000
20070.357990	0.066698	0.536452	0.074154	75.479065	38.324753	73.614235	-1.665111	0.000000	3.707720	0.000000	0.000000	0.000000	0.073566	0.073663	-0.149349	0.000000	0.000000	3.000000	5.000000	1.000000
20070.361324	0.066844	0.536580	0.073891	75.479065	38.324753	73.614235	-1.665111	0.000000	3.707720	0.000000	0.000000	0.000000	0.043868	0.038517	-0.078956	0.000000	0.000000	3.000000	5.000000	1.000000
20070.364657	0.066844	0.536580	0.073891	75.479065	38.324753	73.614235	-1.665111	0.000000	3.707720	0.000000	0.000000	0.000000	0.043868	0.038517	-0.078956	0.000000	0.000000	3.000000	5.000000	1.000000
20070.367990	0.066844	0.536580	0.073891	75.484421	38.359005	73.627151	-1.657800	0.000000	3.694560	0.000000	0.000000	0.000000	0.043868	0.038517	-0.078956	0.000000	0.000000	3.000000	5.000000	1.000000
20070.371324	0.066844	0.536580	0.073891	75.484421	38.359005	73.627151	-1.657800	0.000000	3.694560	0.000000	0.000000	0.000000	0.043868	0.038517	-0.078956	0.000000	0.000000	3.000000	5.000000	1.000000
20070.374657	0.067014	0.536662	0.073611	75.484421	38.359005	73.627151	-1.657800	0.000000	3.694560	0.000000	0.000000	0.000000	0.050869	0.024445	-0.083934	0.000000	0.000000	3.000000	5.000000	1.000000
20070.377990	0.067014	0.536662	0.073611	75.487099	38.387024	73.641586	-1.657800	0.000000	3.694560	0.000000	0.000000	0.000000	0.050869	0.024445	-0.083934	0.000000	0.000000	3.000000	5.000000	1.000000
20070.381324	0.067014	0.536662	0.073611	75.487099	38.387024	73.641586	-1.657800	0.000000	3.694560	0.000000	0.000000	0.000000	0.050869	0.024445	-0.083934	0.000000	0.000000	3.000000	5.000000	1.000000
20070.384657	0.067014	0.536662	0.073611	75.487099	38.387024	73.641586	-1.657800	0.000000	3.694560	0.000000	0.000000	0.000000	0.050869	0.024445	-0.083934	0.000000	0.000000	3.000000	5.000000	1.000000
20070.387990	0.067331	0.536889	0.073086	75.487091	38.406071	73.649574	-1.649322	0.000000	3.680572	0.000000	0.000000	0.000000	0.095179	0.068080	-0.157746	0.000000	0.000000	3.000000	5.000000	1.000000
20070.391324	0.067331	0.536889	0.073086	75.487091	38.406071	73.649574	-1.649322	0.000000	3.680572	0.000000	0.000000	0.000000	0.095179	0.068080	-0.157746	0.000000	0.000000	3.000000	5.000000	1.000000
20070.394657	0.067331	0.536889	0.073086	75.487091	38.406071	73.649574	-1.649322	0.000000	3.680572	0.000000	0.000000	0.000000	0.095179	0.068080	-0.157746	0.000000	0.000000	3.000000	5.000000	1.000000
20070.397990	0.067331	0.536889	0.073086	75.489769	38.431355	73.664001	-1.633458	0.000000	3.654280	0.000000	0.000000	0.000000	0.095179	0.068080	-0.157746	0.000000	0.000000	3.000000	5.000000	1.000000
20070.401324	0.067474	0.536999	0.072804	75.489769	38.431355	73.664001	-1.633458	0.000000	3.654280	0.000000	0.000000	0.000000	0.042976	0.033092	-0.084376	0.000000	0.000000	3.000000	5.000000	1.000000
20070.404657	0.067474	0.536999	0.072804	75.489769	38.431355	73.664001	-1.633458	0.000000	3.654280	0.000000	0.000000	0.000000	0.042976	0.033092	-0.084376	0.000000	0.000000	3.000000	5.000000	1.000000
20070.407990	0.067474	0.536999	0.072804	75.487099	38.444145	73.681488	-1.626296	0.000000	3.640218	0.000000	0.000000	0.000000	0.042976	0.033092	-0.084376	0.000000	0.000000	3.000000	5.000000	1.000000
20070.411324	0.067474	0.536999	0.072804	75.487099	38.444145	73.681488	-1.626296	0.000000	3.640218	0.000000	0.000000	0.000000	0.042976	0.033092	-0.084376	0.000000	0.000000	3.000000	5.000000	1.000000
20070.414657	0.067627	0.537121	0.072602	75.487099	38.444145	73.681488	-1.626296	0.000000	3.640218	0.000000	0.000000	0.000000	0.045946	0.036615	-0.060680	0.000000	0.000000	3.000000	5.000000	1.000000
20070.417990	0.067627	0.537121	0.072602	75.484421	38.456924	73.706932	-1.626296	0.000000	3.640218	0.000000	0.000000	0.000000	0.045946	0.036615	-0.060680	0.000000	0.000000	3.000000	5.000000	1.000000
20070.421324	0.067627	0.537121	0.072602	75.484421	38.456924	73.706932	-1.626296	0.000000	3.640218	0.000000	0.000000	0.000000	0.045946	0.036615	-0.060680	0.000000	0.000000	3.000000	5.000000	1.000000
20070.424657	0.067627	0.537121	0.072602	75.484421	38.456924	73.706932	-1.626296	0.000000	3.640218	0.000000	0.000000	0.000000	0.045946	0.036615	-0.060680	0.000000	0.000000	3.000000	5.000000	1.000000
20070.427990	0.067907	0.537394	0.072196	75.479065	38.460732	73.757828	-1.618638	0.000000	3.630104	0.000000	0.000000	0.000000	0.084068	0.081915	-0.121782	0.000000	0.000000	3.000000	5.000000	1.000000
20070.431324	0.067907	0.537394	0.072196	75.479065	38.460732	73.757828	-1.618638	0.000000	3.630104	0.000000	0.000000	0.000000	0.084068	0.081915	-0.121782	0.000000	0.000000	3.000000	5.000000	1.000000
20070.434657	0.067907	0.537394	0.072196	75.479065	38.460732	73.757828	-1.618638	0.000000	3.630104	0.000000	0.000000	0.000000	0.084068	0.081915	-0.121782	0.000000	0.000000	3.000000	5.000000	1.000000
20070.437990	0.067907	0.537394	0.072196	75.479065	38.479778	73.869522	-1.604627	0.000000	3.609807	0.000000	0.000000	0.000000	0.084068	0.081915	-0.121782	0.000000	0.000000	3.000000	5.000000	1.000000
20070.441324	0.068055	0.537510	0.071954	75.479065	38.479778	73.869522	-1.604627	0.000000	3.609807	0.000000	0.000000	0.000000	0.044303	0.034736	-0.072632	0.000000	0.000000	3.000000	5.000000	1.000000
20070.444657	0.068055	0.537510	0.071954	75.479065	38.479778	73.869522	-1.604627	0.000000	3.609807	0.000000	0.000000	0.000000	0.044303	0.034736	-0.072632	0.000000	0.000000	3.000000	5.000000	1.000000
20070.447990	0.068055	0.537510	0.071954	75.476395	38.492558	74.078468	-1.597243	0.000000	3.597702	0.000000	0.000000	0.000000	0.044303	0.034736	-0.072632	0.000000	0.000000	3.000000	5.000000	1.000000
20070.451324	0.068055	0.537510	0.071954	75.476395	38.492558	74.078468	-1.597243	0.000000	3.597702	0.000000	0.000000	0.000000	0.044303	0.034736	-0.072632	0.000000	0.000000	3.000000	5.000000	1.000000
20070.454657	0.068180	0.537643	0.071733	75.476395	38.492558	74.078468	-1.597243	0.000000	3.597702	0.000000	0.000000	0.000000	0.037401	0.039946	-0.066413	0.000000	0.000000	3.000000	5.000000	1.000000
20070.457990	0.068180	0.537643	0.071733	75.477211	38.505119	74.487724	-1.597243	0.000000	3.597702	0.000000	0.000000	0.000000	0.037401	0.039946	-0.066413	0.000000	0.000000	3.000000	5.000000	1.000000
20070.461324	0.068180	0.537643	0.071733	75.477211	38.505119	74.487724	-1.597243	0.000000	3.597702	0.000000	0.000000	0.000000	0.037401	0.039946	-0.066413	0.000000	0.000000	3.000000	5.000000	1.000000
20070.464657	0.068180	0.537643	0.071733	75.477211	38.505119	74.487724	-1.597243	0.000000	3.597702	0.000000	0.000000	0.000000	0.037401	0.039946	-0.066413	0.000000	0.000000	3.000000	5.000000	1.000000
20070.467990	0.068494	0.537897	0.071201	75.478073	38.523163	74.514099	-1.591010	0.000000	3.586633	0.000000	0.000000	0.000000	0.094190	0.076207	-0.159571	0.000000	0.000000	3.000000	5.000000	1.000000
20070.471324	0.068494	0.537897	0.071201	75.478073	38.523163	74.514099	-1.591010	0.000000	3.586633	0.000000	0.000000	0.000000	0.094190	0.076207	-0.159571	0.000000	0.000000	3.000000	5.000000	1.000000
20070.474657	0.068494	0.537897	0.071201	75.478073	38.523163	74.514099	-1.591010	0.000000	3.586633	0.000000	0.000000	0.000000	0.094190	0.076207	-0.159571	0.000000	0.000000	3.000000	5.000000	1.000000
20070.477990	0.068494	0.537897	0.071201	75.478912	38.549351	74.508545	-1.575311	0.000000	3.560038	0.000000	0.000000	0.000000	0.094190	0.076207	-0.159571	0.000000	0.000000	3.000000	5.000000	1.000000
20070.481324	0.068710	0.538036	0.070904	75.478912	38.549351	74.508545	-1.575311	0.000000	3.560038	0.000000	0.000000	0.000000	0.064954	0.041488	-0.088879	0.000000	0.000000	3.000000	5.000000	1.000000
20070.484657	0.068710	0.538036	0.070904	75.478912	38.549351	74.508545	-1.575311	0.000000	3.560038	0.000000	0.000000	0.000000	0.064954	0.041488	-0.088879	0.000000	0.000000	3.000000	5.000000	1.000000
20070.487990	0.068710	0.538036	0.070904	75.482269	38.556118	74.486259	-1.564486	0.000000	3.545224	0.000000	0.000000	0.000000	0.064954	0.041488	-0.088879	0.000000	0.000000	3.000000	5.000000	1.000000
20070.491324	0.068710	0.538036	0.070904	75.482269	38.556118	74.486259	-1.564486	0.000000	3.545224	0.000000	0.000000	0.000000	0.064954	0.041488	-0.088879	0.000000	0.000000	3.000000	5.000000	1.000000
20070.494657	0.068901	0.538174	0.070611	75.482269	38.556118	74.486259	-1.564486	0.000000	3.545224	0.000000	0.000000	0.000000	0.057355	0.041440	-0.087952	0.000000	0.000000	3.000000	5.000000	1.000000
20070.497990	0.069064	0.538323	0.070299	75.485649	38.562904	74.463997	-1.564486	0.000000	3.545224	0.000000	0.000000	0.000000	0.048904	0.044834	-0.093610	0.000000	0.000000	3.000000	5.000000	1.000000
20070.501324	0.069064	0.538323	0.070299	75.485649	38.562904	74.463997	-1.564486	0.000000	3.545224	0.000000	0.000000	0.000000	0.048904	0.044834	-0.093610	0.000000	0.000000	3.000000	5.000000	1.000000
20070.504657	0.069064	0.538323	0.070299	75.485649	38.562904	74.463997	-1.564486	0.000000	3.545224	0.000000	0.000000	0.000000	0.048904	0.044834	-0.093610	0.000000	0.000000	3.000000	5.000000	1.000000
20070.507990	0.069064	0.538323	0.070299	75.486473	38.583630	74.466400	-1.546776	0.000000	3.514964	0.000000	0.000000	0.000000	0.048904	0.044834	-0.093610	0.000000	0.000000	3.000000	5.000000	1.000000
20070.511324	0.069255	0.538461	0.070006	75.486473	38.583630	74.466400	-1.546776	0.000000	3.514964	0.000000	0.000000	0.000000	0.057205	0.041332	-0.088043	0.000000	0.000000	3.000000	5.000000	1.000000
20070.514657	0.069255	0.538461	0.070006	75.486473	38.583630	74.466400	-1.546776	0.000000	3.514964	0.000000	0.000000	0.000000	0.057205	0.041332	-0.088043	0.000000	0.000000	3.000000	5.000000	1.000000
20070.517990	0.069255	0.538461	0.070006	75.486488	38.605400	74.466408	-1.537242	0.000000	3.500290	0.000000	0.000000	0.000000	0.057205	0.041332	-0.088043	0.000000	0.000000	3.000000	5.000000	1.000000
20070.521324	0.069255	0.538461	0.070006	75.486488	38.605400	74.466408	-1.537242	0.000000	3.500290	0.000000	0.000000	0.000000	0.057205	0.041332	-0.088043	0.000000	0.000000	3.000000	5.000000	1.000000
20070.524657	0.069418	0.538610	0.069693	75.486488	38.605400	74.466408	-1.537242	0.000000	3.500290	0.000000	0.000000	0.000000	0.048756	0.044723	-0.093704	0.000000	0.000000	3.000000	5.000000	1.000000
20070.527990	0.069633	0.538747	0.069396	75.483833	38.626354	74.459961	-1.537242	0.000000	3.500290	0.000000	0.000000	0.000000	0.064556	0.041218	-0.089127	0.000000	0.000000	3.000000	5.000000	1.000000
20070.531324	0.069633	0.538747	0.069396	75.483833	38.626354	74.459961	-1.537242	0.000000	3.500290	0.000000	0.000000	0.000000	0.064556	0.041218	-0.089127	0.000000	0.000000	3.000000	5.000000	1.000000
20070.534657	0.069633	0.538747	0.069396	75.483833	38.626354	74.459961	-1.537242	0.000000	3.500290	0.000000	0.000000	0.000000	0.064556	0.041218	-0.089127	0.000000	0.000000	3.000000	5.000000	1.000000
20070.537990	0.069633	0.538747	0.069396	75.486488	38.659790	74.474380	-1.518356	0.000000	3.469818	0.000000	0.000000	0.000000	0.064556	0.041218	-0.089127	0.000000	0.000000	3.000000	5.000000	1.000000
20070.541324	0.069820	0.538896	0.069080	75.486488	38.659790	74.474380	-1.518356	0.000000	3.469818	0.000000	0.000000	0.000000	0.056101	0.044606	-0.094791	0.000000	0.000000	3.000000	5.000000	1.000000
20070.544657	0.069820	0.538896	0.069080	75.486488	38.659790	74.474380	-1.518356	0.000000	3.469818	0.000000	0.000000	0.000000	0.056101	0.044606	-0.094791	0.000000	0.000000	3.000000	5.000000	1.000000
20070.547990	0.069820	0.538896	0.069080	75.486488	38.684269	74.474388	-1.509006	0.000000	3.454020	0.000000	0.000000	0.000000	0.056101	0.044606	-0.094791	0.000000	0.000000	3.000000	5.000000	1.000000
20070.551324	0.069820	0.538896	0.069080	75.486488	38.684269	74.474388	-1.509006	0.000000	3.454020	0.000000	0.000000	0.000000	0.056101	0.044606	-0.094791	0.000000	0.000000	3.000000	5.000000	1.000000
20070.554657	0.070032	0.539044	0.068761	75.486488	38.684269	74.474388	-1.509006	0.000000	3.454020	0.000000	0.000000	0.000000	0.063511	0.044523	-0.095839	0.000000	0.000000	3.000000	5.000000	1.000000
20070.557990	0.070237	0.539216	0.068397	75.486488	38.711464	74.482361	-1.509006	0.000000	3.454020	0.000000	0.000000	0.000000	0.061655	0.051323	-0.109112	0.000000	0.000000	3.000000	5.000000	1.000000
20070.561324	0.070237	0.539216	0.068397	75.486488	38.711464	74.482361	-1.509006	0.000000	3.454020	0.000000	0.000000	0.000000	0.061655	0.051323	-0.109112	0.000000	0.000000	3.000000	5.000000	1.000000
20070.564657	0.070237	0.539216	0.068397	75.486488	38.711464	74.482361	-1.509006	0.000000	3.454020	0.000000	0.000000	0.000000	0.061655	0.051323	-0.109112	0.000000	0.000000	3.000000	5.000000	1.000000
20070.567990	0.070237	0.539216	0.068397	75.486504	38.738674	74.482376	-1.488145	0.000000	3.419861	0.000000	0.000000	0.000000	0.061655	0.051323	-0.109112	0.000000	0.000000	3.000000	5.000000	1.000000
20070.571324	0.070445	0.539375	0.068055	75.486504	38.738674	74.482376	-1.488145	0.000000	3.419861	0.000000	0.000000	0.000000	0.062434	0.047812	-0.102566	0.000000	0.000000	3.000000	5.000000	1.000000
20070.574657	0.070445	0.539375	0.068055	75.486504	38.738674	74.482376	-1.488145	0.000000	3.419861	0.000000	0.000000	0.000000	0.062434	0.047812	-0.102566	0.000000	0.000000	3.000000	5.000000	1.000000
20070.577990	0.070445	0.539375	0.068055	75.489174	38.774841	74.496803	-1.477740	0.000000	3.402767	0.000000	0.000000	0.000000	0.062434	0.047812	-0.102566	0.000000	0.000000	3.000000	5.000000	1.000000
20070.581324	0.070445	0.539375	0.068055	75.489174	38.774841	74.496803	-1.477740	0.000000	3.402767	0.000000	0.000000	0.000000	0.062434	0.047812	-0.102566	0.000000	0.000000	3.000000	5.000000	1.000000
20070.584657	0.070676	0.539517	0.067692	75.489174	38.774841	74.496803	-1.477740	0.000000	3.402767	0.000000	0.000000	0.000000	0.069103	0.042460	-0.108910	0.000000	0.000000	3.000000	5.000000	1.000000
20070.587990	0.070908	0.539675	0.067347	75.489174	38.804768	74.496811	-1.477740	0.000000	3.402767	0.000000	0.000000	0.000000	0.069704	0.047672	-0.103700	0.000000	0.000000	3.000000	5.000000	1.000000
20070.591324	0.070908	0.539675	0.067347	75.489174	38.804768	74.496811	-1.477740	0.000000	3.402767	0.000000	0.000000	0.000000	0.069704	0.047672	-0.103700	0.000000	0.000000	3.000000	5.000000	1.000000
20070.594657	0.070908	0.539675	0.067347	75.489174	38.804768	74.496811	-1.477740	0.000000	3.402767	0.000000	0.000000	0.000000	0.069704	0.047672	-0.103700	0.000000	0.000000	3.000000	5.000000	1.000000
20070.597990	0.070908	0.539675	0.067347	75.489174	38.834671	74.504776	-1.454605	0.000000	3.367332	0.000000	0.000000	0.000000	0.069704	0.047672	-0.103700	0.000000	0.000000	3.000000	5.000000	1.000000
20070.601324	0.071137	0.539845	0.066979	75.489174	38.834671	74.504776	-1.454605	0.000000	3.367332	0.000000	0.000000	0.000000	0.068696	0.050995	-0.110380	0.000000	0.000000	3.000000	5.000000	1.000000
20070.604657	0.071137	0.539845	0.066979	75.489174	38.834671	74.504776	-1.454605	0.000000	3.367332	0.000000	0.000000	0.000000	0.068696	0.050995	-0.110380	0.000000	0.000000	3.000000	5.000000	1.000000
20070.607990	0.071137	0.539845	0.066979	75.491875	38.870842	74.519218	-1.443156	0.000000	3.348935	0.000000	0.000000	0.000000	0.068696	0.050995	-0.110380	0.000000	0.000000	3.000000	5.000000	1.000000
20070.611324	0.071137	0.539845	0.066979	75.491875	38.870842	74.519218	-1.443156	0.000000	3.348935	0.000000	0.000000	0.000000	0.068696	0.050995	-0.110380	0.000000	0.000000	3.000000	5.000000	1.000000
20070.614657	0.071363	0.539998	0.066593	75.491875	38.870842	74.519218	-1.443156	0.000000	3.348935	0.000000	0.000000	0.000000	0.067864	0.045645	-0.115730	0.000000	0.000000	3.000000	5.000000	1.000000
20070.617990	0.071591	0.540167	0.066225	75.491875	38.900764	74.519226	-1.443156	0.000000	3.348935	0.000000	0.000000	0.000000	0.068463	0.050824	-0.110522	0.000000	0.000000	3.000000	5.000000	1.000000
20070.621324	0.071591	0.540167	0.066225	75.491875	38.900764	74.519226	-1.443156	0.000000	3.348935	0.000000	0.000000	0.000000	0.068463	0.050824	-0.110522	0.000000	0.000000	3.000000	5.000000	1.000000
20070.624657	0.071591	0.540167	0.066225	75.491875	38.900764	74.519226	-1.443156	0.000000	3.348935	0.000000	0.000000	0.000000	0.068463	0.050824	-0.110522	0.000000	0.000000	3.000000	5.000000	1.000000
20070.627990	0.071591	0.540167	0.066225	75.491859	38.927959	74.527199	-1.420435	0.000000	3.311226	0.000000	0.000000	0.000000	0.068463	0.050824	-0.110522	0.000000	0.000000	3.000000	5.000000	1.000000
20070.631324	0.071794	0.540336	0.065859	75.491859	38.927959	74.527199	-1.420435	0.000000	3.311226	0.000000	0.000000	0.000000	0.060900	0.050762	-0.109567	0.000000	0.000000	3.000000	5.000000	1.000000
20070.634657	0.071794	0.540336	0.065859	75.491859	38.927959	74.527199	-1.420435	0.000000	3.311226	0.000000	0.000000	0.000000	0.060900	0.050762	-0.109567	0.000000	0.000000	3.000000	5.000000	1.000000
20070.637990	0.071794	0.540336	0.065859	75.489159	38.948887	74.520714	-1.410285	0.000000	3.292965	0.000000	0.000000	0.000000	0.060900	0.050762	-0.109567	0.000000	0.000000	3.000000	5.000000	1.000000
20070.641324	0.071794	0.540336	0.065859	75.489159	38.948887	74.520714	-1.410285	0.000000	3.292965	0.000000	0.000000	0.000000	0.060900	0.050762	-0.109567	0.000000	0.000000	3.000000	5.000000	1.000000
20070.644657	0.071996	0.540534	0.065489	75.489159	38.948887	74.520714	-1.410285	0.000000	3.292965	0.000000	0.000000	0.000000	0.060609	0.059323	-0.110986	0.000000	0.000000	3.000000	5.000000	1.000000
20070.647990	0.072199	0.540703	0.065124	75.489174	38.976101	74.528709	-1.410285	0.000000	3.292965	0.000000	0.000000	0.000000	0.060690	0.050566	-0.109699	0.000000	0.000000	3.000000	5.000000	1.000000
20070.651324	0.072199	0.540703	0.065124	75.489174	38.976101	74.528709	-1.410285	0.000000	3.292965	0.000000	0.000000	0.000000	0.060690	0.050566	-0.109699	0.000000	0.000000	3.000000	5.000000	1.000000
20070.654657	0.072199	0.540703	0.065124	75.489174	38.976101	74.528709	-1.410285	0.000000	3.292965	0.000000	0.000000	0.000000	0.060690	0.050566	-0.109699	0.000000	0.000000	3.000000	5.000000	1.000000
20070.657990	0.072199	0.540703	0.065124	75.486488	38.997047	74.522255	-1.390069	0.000000	3.256184	0.000000	0.000000	0.000000	0.060690	0.050566	-0.109699	0.000000	0.000000	3.000000	5.000000	1.000000
20070.661324	0.072400	0.540900	0.064753	75.486488	38.997047	74.522255	-1.390069	0.000000	3.256184	0.000000	0.000000	0.000000	0.060396	0.059141	-0.111121	0.000000	0.000000	3.000000	5.000000	1.000000
20070.664657	0.072400	0.540900	0.064753	75.486488	38.997047	74.522255	-1.390069	0.000000	3.256184	0.000000	0.000000	0.000000	0.060396	0.059141	-0.111121	0.000000	0.000000	3.000000	5.000000	1.000000
20070.667990	0.072400	0.540900	0.064753	75.486488	39.021503	74.522224	-1.380002	0.000000	3.237664	0.000000	0.000000	0.000000	0.060396	0.059141	-0.111121	0.000000	0.000000	3.000000	5.000000	1.000000
20070.671324	0.072400	0.540900	0.064753	75.486488	39.021503	74.522224	-1.380002	0.000000	3.237664	0.000000	0.000000	0.000000	0.060396	0.059141	-0.111121	0.000000	0.000000	3.000000	5.000000	1.000000
20070.674657	0.072577	0.541068	0.064391	75.486488	39.021503	74.522224	-1.380002	0.000000	3.237664	0.000000	0.000000	0.000000	0.053049	0.050416	-0.108794	0.000000	0.000000	3.000000	5.000000	1.000000
20070.677990	0.072747	0.541258	0.063984	75.486473	39.046005	74.530235	-1.380002	0.000000	3.237664	0.000000	0.000000	0.000000	0.051104	0.057046	-0.122125	0.000000	0.000000	3.000000	5.000000	1.000000
20070.681324	0.072747	0.541258	0.063984	75.486473	39.046005	74.530235	-1.380002	0.000000	3.237664	0.000000	0.000000	0.000000	0.051104	0.057046	-0.122125	0.000000	0.000000	3.000000	5.000000	1.000000
20070.684657	0.072747	0.541258	0.063984	75.486473	39.046005	74.530235	-1.380002	0.000000	3.237664	0.000000	0.000000	0.000000	0.051104	0.057046	-0.122125	0.000000	0.000000	3.000000	5.000000	1.000000
20070.687990	0.072747	0.541258	0.063984	75.486504	39.070496	74.530243	-1.362643	0.000000	3.199177	0.000000	0.000000	0.000000	0.051104	0.057046	-0.122125	0.000000	0.000000	3.000000	5.000000	1.000000
20070.691324	0.072920	0.541436	0.063598	75.486504	39.070496	74.530243	-1.362643	0.000000	3.199177	0.000000	0.000000	0.000000	0.051923	0.053581	-0.115554	0.000000	0.000000	3.000000	5.000000	1.000000
20070.694657	0.072920	0.541436	0.063598	75.486504	39.070496	74.530243	-1.362643	0.000000	3.199177	0.000000	0.000000	0.000000	0.051923	0.053581	-0.115554	0.000000	0.000000	3.000000	5.000000	1.000000
20070.697990	0.072920	0.541436	0.063598	75.486504	39.094971	74.530243	-1.353989	0.000000	3.179918	0.000000	0.000000	0.000000	0.051923	0.053581	-0.115554	0.000000	0.000000	3.000000	5.000000	1.000000
20070.701324	0.072920	0.541436	0.063598	75.486504	39.094971	74.530243	-1.353989	0.000000	3.179918	0.000000	0.000000	0.000000	0.051923	0.053581	-0.115554	0.000000	0.000000	3.000000	5.000000	1.000000
20070.704657	0.073090	0.541626	0.063191	75.486504	39.094971	74.530243	-1.353989	0.000000	3.179918	0.000000	0.000000	0.000000	0.050890	0.056844	-0.122258	0.000000	0.000000	3.000000	5.000000	1.000000
20070.707990	0.073259	0.541815	0.062783	75.486488	39.119450	74.538216	-1.353989	0.000000	3.179918	0.000000	0.000000	0.000000	0.050784	0.056725	-0.122327	0.000000	0.000000	3.000000	5.000000	1.000000
20070.711324	0.073259	0.541815	0.062783	75.486488	39.119450	74.538216	-1.353989	0.000000	3.179918	0.000000	0.000000	0.000000	0.050784	0.056725	-0.122327	0.000000	0.000000	3.000000	5.000000	1.000000
20070.714657	0.073259	0.541815	0.062783	75.486488	39.119450	74.538216	-1.353989	0.000000	3.179918	0.000000	0.000000	0.000000	0.050784	0.056725	-0.122327	0.000000	0.000000	3.000000	5.000000	1.000000
20070.717990	0.073259	0.541815	0.062783	75.486504	39.146641	74.538216	-1.337044	0.000000	3.139154	0.000000	0.000000	0.000000	0.050784	0.056725	-0.122327	0.000000	0.000000	3.000000	5.000000	1.000000
20070.721324	0.073450	0.542015	0.062349	75.486504	39.146641	74.538216	-1.337044	0.000000	3.139154	0.000000	0.000000	0.000000	0.057134	0.059954	-0.130087	0.000000	0.000000	3.000000	5.000000	1.000000
20070.724657	0.073450	0.542015	0.062349	75.486504	39.146641	74.538216	-1.337044	0.000000	3.139154	0.000000	0.000000	0.000000	0.057134	0.059954	-0.130087	0.000000	0.000000	3.000000	5.000000	1.000000
20070.727990	0.073692	0.542203	0.061931	75.486504	39.179276	74.546196	-1.327522	0.000000	3.117473	0.000000	0.000000	0.000000	0.072737	0.056504	-0.125612	0.000000	0.000000	3.000000	5.000000	1.000000
20070.731324	0.073692	0.542203	0.061931	75.486504	39.179276	74.546196	-1.327522	0.000000	3.117473	0.000000	0.000000	0.000000	0.072737	0.056504	-0.125612	0.000000	0.000000	3.000000	5.000000	1.000000
20070.734657	0.073692	0.542203	0.061931	75.486504	39.179276	74.546196	-1.327522	0.000000	3.117473	0.000000	0.000000	0.000000	0.072737	0.056504	-0.125612	0.000000	0.000000	3.000000	5.000000	1.000000
20070.737990	0.073692	0.542203	0.061931	75.486488	39.209183	74.546173	-1.315399	0.000000	3.096538	0.000000	0.000000	0.000000	0.072737	0.056504	-0.125612	0.000000	0.000000	3.000000	5.000000	1.000000
20070.741324	0.073906	0.542402	0.061493	75.486488	39.209183	74.546173	-1.315399	0.000000	3.096538	0.000000	0.000000	0.000000	0.064259	0.059710	-0.131296	0.000000	0.000000	3.000000	5.000000	1.000000
20070.744657	0.073906	0.542402	0.061493	75.486488	39.209183	74.546173	-1.315399	0.000000	3.096538	0.000000	0.000000	0.000000	0.064259	0.059710	-0.131296	0.000000	0.000000	3.000000	5.000000	1.000000
20070.747990	0.074141	0.542612	0.061029	75.486473	39.241806	74.554138	-1.304689	0.000000	3.074655	0.000000	0.000000	0.000000	0.070548	0.062900	-0.139091	0.000000	0.000000	3.000000	5.000000	1.000000
20070.751324	0.074141	0.542612	0.061029	75.486473	39.241806	74.554138	-1.304689	0.000000	3.074655	0.000000	0.000000	0.000000	0.070548	0.062900	-0.139091	0.000000	0.000000	3.000000	5.000000	1.000000
20070.754657	0.074141	0.542612	0.061029	75.486473	39.241806	74.554138	-1.304689	0.000000	3.074655	0.000000	0.000000	0.000000	0.070548	0.062900	-0.139091	0.000000	0.000000	3.000000	5.000000	1.000000
20070.757990	0.074141	0.542612	0.061029	75.486488	39.271755	74.554176	-1.292931	0.000000	3.051473	0.000000	0.000000	0.000000	0.070548	0.062900	-0.139091	0.000000	0.000000	3.000000	5.000000	1.000000
20070.761324	0.074355	0.542810	0.060591	75.486488	39.271755	74.554176	-1.292931	0.000000	3.051473	0.000000	0.000000	0.000000	0.063967	0.059466	-0.131466	0.000000	0.000000	3.000000	5.000000	1.000000
20070.764657	0.074355	0.542810	0.060591	75.486488	39.271755	74.554176	-1.292931	0.000000	3.051473	0.000000	0.000000	0.000000	0.063967	0.059466	-0.131466	0.000000	0.000000	3.000000	5.000000	1.000000
20070.767990	0.074589	0.543019	0.060127	75.486473	39.304379	74.562126	-1.282270	0.000000	3.029562	0.000000	0.000000	0.000000	0.070238	0.062633	-0.139273	0.000000	0.000000	3.000000	5.000000	1.000000
20070.771324	0.074589	0.543019	0.060127	75.486473	39.304379	74.562126	-1.282270	0.000000	3.029562	0.000000	0.000000	0.000000	0.070238	0.062633	-0.139273	0.000000	0.000000	3.000000	5.000000	1.000000
20070.774657	0.074589	0.543019	0.060127	75.486473	39.304379	74.562126	-1.282270	0.000000	3.029562	0.000000	0.000000	0.000000	0.070238	0.062633	-0.139273	0.000000	0.000000	3.000000	5.000000	1.000000
20070.777990	0.074589	0.543019	0.060127	75.486473	39.336998	74.562111	-1.270563	0.000000	3.006350	0.000000	0.000000	0.000000	0.070238	0.062633	-0.139273	0.000000	0.000000	3.000000	5.000000	1.000000
20070.781324	0.074819	0.543238	0.059640	75.486473	39.336998	74.562111	-1.270563	0.000000	3.006350	0.000000	0.000000	0.000000	0.069113	0.065803	-0.146031	0.000000	0.000000	3.000000	5.000000	1.000000
20070.784657	0.074819	0.543238	0.059640	75.486473	39.336998	74.562111	-1.270563	0.000000	3.006350	0.000000	0.000000	0.000000	0.069113	0.065803	-0.146031	0.000000	0.000000	3.000000	5.000000	1.000000
20070.787990	0.075049	0.543457	0.059153	75.486504	39.369663	74.570129	-1.259045	0.000000	2.982011	0.000000	0.000000	0.000000	0.068941	0.065643	-0.146132	0.000000	0.000000	3.000000	5.000000	1.000000
20070.791324	0.075049	0.543457	0.059153	75.486504	39.369663	74.570129	-1.259045	0.000000	2.982011	0.000000	0.000000	0.000000	0.068941	0.065643	-0.146132	0.000000	0.000000	3.000000	5.000000	1.000000
20070.794657	0.075049	0.543457	0.059153	75.486504	39.369663	74.570129	-1.259045	0.000000	2.982011	0.000000	0.000000	0.000000	0.068941	0.065643	-0.146132	0.000000	0.000000	3.000000	5.000000	1.000000
20070.797990	0.075049	0.543457	0.059153	75.486504	39.402309	74.578110	-1.247555	0.000000	2.957656	0.000000	0.000000	0.000000	0.068941	0.065643	-0.146132	0.000000	0.000000	3.000000	5.000000	1.000000
20070.801324	0.075299	0.543686	0.058640	75.486504	39.402309	74.578110	-1.247555	0.000000	2.957656	0.000000	0.000000	0.000000	0.075145	0.068774	-0.153972	0.000000	0.000000	3.000000	5.000000	1.000000
20070.804657	0.075299	0.543686	0.058640	75.486504	39.402309	74.578110	-1.247555	0.000000	2.957656	0.000000	0.000000	0.000000	0.075145	0.068774	-0.153972	0.000000	0.000000	3.000000	5.000000	1.000000
20070.807990	0.075525	0.543915	0.058130	75.486488	39.437641	74.586060	-1.235031	0.000000	2.931994	0.000000	0.000000	0.000000	0.067615	0.068612	-0.153010	0.000000	0.000000	3.000000	5.000000	1.000000
20070.811324	0.075525	0.543915	0.058130	75.486488	39.437641	74.586060	-1.235031	0.000000	2.931994	0.000000	0.000000	0.000000	0.067615	0.068612	-0.153010	0.000000	0.000000	3.000000	5.000000	1.000000
20070.814657	0.075525	0.543915	0.058130	75.486488	39.437641	74.586060	-1.235031	0.000000	2.931994	0.000000	0.000000	0.000000	0.067615	0.068612	-0.153010	0.000000	0.000000	3.000000	5.000000	1.000000
20070.817990	0.075525	0.543915	0.058130	75.486504	39.470299	74.586075	-1.223762	0.000000	2.906492	0.000000	0.000000	0.000000	0.067615	0.068612	-0.153010	0.000000	0.000000	3.000000	5.000000	1.000000
20070.821324	0.075771	0.544154	0.057594	75.486504	39.470299	74.586075	-1.223762	0.000000	2.906492	0.000000	0.000000	0.000000	0.073783	0.071705	-0.160869	0.000000	0.000000	3.000000	5.000000	1.000000
20070.824657	0.075771	0.544154	0.057594	75.486504	39.470299	74.586075	-1.223762	0.000000	2.906492	0.000000	0.000000	0.000000	0.073783	0.071705	-0.160869	0.000000	0.000000	3.000000	5.000000	1.000000
20070.827990	0.076019	0.544410	0.057075	75.483818	39.499405	74.595581	-1.211464	0.000000	2.879680	0.000000	0.000000	0.000000	0.074362	0.076814	-0.155721	0.000000	0.000000	3.000000	5.000000	1.000000
20070.831324	0.076019	0.544410	0.057075	75.483818	39.499405	74.595581	-1.211464	0.000000	2.879680	0.000000	0.000000	0.000000	0.074362	0.076814	-0.155721	0.000000	0.000000	3.000000	5.000000	1.000000
20070.834657	0.076019	0.544410	0.057075	75.483818	39.499405	74.595581	-1.211464	0.000000	2.879680	0.000000	0.000000	0.000000	0.074362	0.076814	-0.155721	0.000000	0.000000	3.000000	5.000000	1.000000
20070.837990	0.076019	0.544410	0.057075	75.481133	39.531250	74.597122	-1.199071	0.000000	2.853727	0.000000	0.000000	0.000000	0.074362	0.076814	-0.155721	0.000000	0.000000	3.000000	5.000000	1.000000
20070.841324	0.076265	0.544694	0.056550	75.481133	39.531250	74.597122	-1.199071	0.000000	2.853727	0.000000	0.000000	0.000000	0.073951	0.085121	-0.157256	0.000000	0.000000	3.000000	5.000000	1.000000
20070.844657	0.076265	0.544694	0.056550	75.481133	39.531250	74.597122	-1.199071	0.000000	2.853727	0.000000	0.000000	0.000000	0.073951	0.085121	-0.157256	0.000000	0.000000	3.000000	5.000000	1.000000
20070.847990	0.076535	0.544977	0.056022	75.475769	39.554108	74.608147	-1.186746	0.000000	2.827518	0.000000	0.000000	0.000000	0.081064	0.084948	-0.158473	0.000000	0.000000	3.000000	5.000000	1.000000
20070.851324	0.076535	0.544977	0.056022	75.475769	39.554108	74.608147	-1.186746	0.000000	2.827518	0.000000	0.000000	0.000000	0.081064	0.084948	-0.158473	0.000000	0.000000	3.000000	5.000000	1.000000
20070.854657	0.076535	0.544977	0.056022	75.475769	39.554108	74.608147	-1.186746	0.000000	2.827518	0.000000	0.000000	0.000000	0.081064	0.084948	-0.158473	0.000000	0.000000	3.000000	5.000000	1.000000
20070.857990	0.076535	0.544977	0.056022	75.467712	39.573475	74.732407	-1.173235	0.000000	2.801105	0.000000	0.000000	0.000000	0.081064	0.084948	-0.158473	0.000000	0.000000	3.000000	5.000000	1.000000
20070.861324	0.076780	0.545288	0.055492	75.467712	39.573475	74.732407	-1.173235	0.000000	2.801105	0.000000	0.000000	0.000000	0.073332	0.093231	-0.158939	0.000000	0.000000	3.000000	5.000000	1.000000
20070.864657	0.076780	0.545288	0.055492	75.467712	39.573475	74.732407	-1.173235	0.000000	2.801105	0.000000	0.000000	0.000000	0.073332	0.093231	-0.158939	0.000000	0.000000	3.000000	5.000000	1.000000
20070.867990	0.077050	0.545615	0.054976	75.457848	39.580215	75.746254	-1.161013	0.000000	2.774616	0.000000	0.000000	0.000000	0.081217	0.098307	-0.154910	0.000000	0.000000	3.000000	5.000000	1.000000
20070.871324	0.077050	0.545615	0.054976	75.457848	39.580215	75.746254	-1.161013	0.000000	2.774616	0.000000	0.000000	0.000000	0.081217	0.098307	-0.154910	0.000000	0.000000	3.000000	5.000000	1.000000
20070.874657	0.077050	0.545615	0.054976	75.457848	39.580215	75.746254	-1.161013	0.000000	2.774616	0.000000	0.000000	0.000000	0.081217	0.098307	-0.154910	0.000000	0.000000	3.000000	5.000000	1.000000
20070.877990	0.077329	0.545967	0.054516	75.466904	39.471256	77.806282	-1.147477	0.000000	2.748797	0.000000	0.000000	0.000000	0.083603	0.105445	-0.137838	0.000000	0.000000	3.000000	5.000000	1.000000
20070.881324	0.077329	0.545967	0.054516	75.466904	39.471256	77.806282	-1.147477	0.000000	2.748797	0.000000	0.000000	0.000000	0.083603	0.105445	-0.137838	0.000000	0.000000	3.000000	5.000000	1.000000
20070.884657	0.077329	0.545967	0.054516	75.466904	39.471256	77.806282	-1.147477	0.000000	2.748797	0.000000	0.000000	0.000000	0.083603	0.105445	-0.137838	0.000000	0.000000	3.000000	5.000000	1.000000
20070.887990	0.077788	0.546388	0.054101	75.541374	39.001842	79.355721	-1.133543	0.000000	2.725824	0.000000	0.000000	0.000000	0.137582	0.126378	-0.124702	0.000000	0.000000	3.000000	5.000000	1.000000
20070.891324	0.077788	0.546388	0.054101	75.541374	39.001842	79.355721	-1.133543	0.000000	2.725824	0.000000	0.000000	0.000000	0.137582	0.126378	-0.124702	0.000000	0.000000	3.000000	5.000000	1.000000
20070.894657	0.077788	0.546388	0.054101	75.541374	39.001842	79.355721	-1.133543	0.000000	2.725824	0.000000	0.000000	0.000000	0.137582	0.126378	-0.124702	0.000000	0.000000	3.000000	5.000000	1.000000
20070.897990	0.077788	0.546388	0.054101	75.688347	38.133106	79.449516	-1.110613	0.000000	2.705041	0.000000	0.000000	0.000000	0.137582	0.126378	-0.124702	0.000000	0.000000	3.000000	5.000000	1.000000
20070.901324	0.078500	0.546851	0.053722	75.688347	38.133106	79.449516	-1.110613	0.000000	2.705041	0.000000	0.000000	0.000000	0.213535	0.138896	-0.113648	0.000000	0.000000	3.000000	5.000000	1.000000
20070.904657	0.078500	0.546851	0.053722	75.688347	38.133106	79.449516	-1.110613	0.000000	2.705041	0.000000	0.000000	0.000000	0.213535	0.138896	-0.113648	0.000000	0.000000	3.000000	5.000000	1.000000
20070.907990	0.079312	0.547377	0.053357	75.878479	36.959396	78.520248	-1.075024	0.000000	2.686100	0.000000	0.000000	0.000000	0.243718	0.157794	-0.109561	0.000000	0.000000	3.000000	5.000000	1.000000
20070.911324	0.079312	0.547377	0.053357	75.878479	36.959396	78.520248	-1.075024	0.000000	2.686100	0.000000	0.000000	0.000000	0.243718	0.157794	-0.109561	0.000000	0.000000	3.000000	5.000000	1.000000
20070.914657	0.079312	0.547377	0.053357	75.878479	36.959396	78.520248	-1.075024	0.000000	2.686100	0.000000	0.000000	0.000000	0.243718	0.157794	-0.109561	0.000000	0.000000	3.000000	5.000000	1.000000
20070.917990	0.080237	0.547924	0.052926	76.096535	35.494164	76.724075	-1.034404	0.000000	2.667840	0.000000	0.000000	0.000000	0.277610	0.164016	-0.129234	0.000000	0.000000	3.000000	5.000000	1.000000
20070.921324	0.080237	0.547924	0.052926	76.096535	35.494164	76.724075	-1.034404	0.000000	2.667840	0.000000	0.000000	0.000000	0.277610	0.164016	-0.129234	0.000000	0.000000	3.000000	5.000000	1.000000
20070.924657	0.080237	0.547924	0.052926	76.096535	35.494164	76.724075	-1.034404	0.000000	2.667840	0.000000	0.000000	0.000000	0.277610	0.164016	-0.129234	0.000000	0.000000	3.000000	5.000000	1.000000
20070.927990	0.081347	0.548519	0.052412	76.330757	33.809570	74.264938	-0.988135	0.000000	2.646301	0.000000	0.000000	0.000000	0.332862	0.178646	-0.154071	0.000000	0.000000	3.000000	5.000000	1.000000
20070.931324	0.081347	0.548519	0.052412	76.330757	33.809570	74.264938	-0.988135	0.000000	2.646301	0.000000	0.000000	0.000000	0.332862	0.178646	-0.154071	0.000000	0.000000	3.000000	5.000000	1.000000
20070.934657	0.081347	0.548519	0.052412	76.330757	33.809570	74.264938	-0.988135	0.000000	2.646301	0.000000	0.000000	0.000000	0.332862	0.178646	-0.154071	0.000000	0.000000	3.000000	5.000000	1.000000
20070.937990	0.082568	0.549135	0.051831	76.559273	31.939405	71.756897	-0.932658	0.000000	2.620622	0.000000	0.000000	0.000000	0.366323	0.184728	-0.174308	0.000000	0.000000	3.000000	5.000000	1.000000
20070.941324	0.082568	0.549135	0.051831	76.559273	31.939405	71.756897	-0.932658	0.000000	2.620622	0.000000	0.000000	0.000000	0.366323	0.184728	-0.174308	0.000000	0.000000	3.000000	5.000000	1.000000
20070.944657	0.082568	0.549135	0.051831	76.559273	31.939405	71.756897	-0.932658	0.000000	2.620622	0.000000	0.000000	0.000000	0.366323	0.184728	-0.174308	0.000000	0.000000	3.000000	5.000000	1.000000
20070.947990	0.083825	0.549725	0.051182	76.774353	29.936323	69.634972	-0.871605	0.000000	2.591571	0.000000	0.000000	0.000000	0.377216	0.177003	-0.194956	0.000000	0.000000	3.000000	5.000000	1.000000
20070.951324	0.083825	0.549725	0.051182	76.774353	29.936323	69.634972	-0.871605	0.000000	2.591571	0.000000	0.000000	0.000000	0.377216	0.177003	-0.194956	0.000000	0.000000	3.000000	5.000000	1.000000
20070.954657	0.083825	0.549725	0.051182	76.774353	29.936323	69.634972	-0.871605	0.000000	2.591571	0.000000	0.000000	0.000000	0.377216	0.177003	-0.194956	0.000000	0.000000	3.000000	5.000000	1.000000
20070.957990	0.085072	0.550335	0.050483	76.971222	27.815197	68.052368	-0.808735	0.000000	2.559078	0.000000	0.000000	0.000000	0.374077	0.182936	-0.209545	0.000000	0.000000	3.000000	5.000000	1.000000
20070.961324	0.085072	0.550335	0.050483	76.971222	27.815197	68.052368	-0.808735	0.000000	2.559078	0.000000	0.000000	0.000000	0.374077	0.182936	-0.209545	0.000000	0.000000	3.000000	5.000000	1.000000
20070.964657	0.085072	0.550335	0.050483	76.971222	27.815197	68.052368	-0.808735	0.000000	2.559078	0.000000	0.000000	0.000000	0.374077	0.182936	-0.209545	0.000000	0.000000	3.000000	5.000000	1.000000
20070.967990	0.086361	0.550926	0.049755	77.155968	25.468021	65.846367	-0.746389	0.000000	2.524154	0.000000	0.000000	0.000000	0.386666	0.177292	-0.218369	0.000000	0.000000	3.000000	5.000000	1.000000
20070.971324	0.086361	0.550926	0.049755	77.155968	25.468021	65.846367	-0.746389	0.000000	2.524154	0.000000	0.000000	0.000000	0.386666	0.177292	-0.218369	0.000000	0.000000	3.000000	5.000000	1.000000
20070.974657	0.086361	0.550926	0.049755	77.155968	25.468021	65.846367	-0.746389	0.000000	2.524154	0.000000	0.000000	0.000000	0.386666	0.177292	-0.218369	0.000000	0.000000	3.000000	5.000000	1.000000
20070.977990	0.087726	0.551523	0.049050	77.309982	23.007399	62.719810	-0.681944	0.000000	2.487759	0.000000	0.000000	0.000000	0.409322	0.179167	-0.211409	0.000000	0.000000	3.000000	5.000000	1.000000
20070.981324	0.087726	0.551523	0.049050	77.309982	23.007399	62.719810	-0.681944	0.000000	2.487759	0.000000	0.000000	0.000000	0.409322	0.179167	-0.211409	0.000000	0.000000	3.000000	5.000000	1.000000
20070.984657	0.087726	0.551523	0.049050	77.309982	23.007399	62.719810	-0.681944	0.000000	2.487759	0.000000	0.000000	0.000000	0.409322	0.179167	-0.211409	0.000000	0.000000	3.000000	5.000000	1.000000
20070.987990	0.089039	0.552091	0.048355	77.417679	20.674278	59.569412	-0.613724	0.000000	2.452524	0.000000	0.000000	0.000000	0.394157	0.170430	-0.208674	0.000000	0.000000	3.000000	5.000000	1.000000
20070.991324	0.089039	0.552091	0.048355	77.417679	20.674278	59.569412	-0.613724	0.000000	2.452524	0.000000	0.000000	0.000000	0.394157	0.170430	-0.208674	0.000000	0.000000	3.000000	5.000000	1.000000
20070.994657	0.089039	0.552091	0.048355	77.417679	20.674278	59.569412	-0.613724	0.000000	2.452524	0.000000	0.000000	0.000000	0.394157	0.170430	-0.208674	0.000000	0.000000	3.000000	5.000000	1.000000
20070.997990	0.090307	0.552620	0.047691	77.479080	18.709661	57.579021	-0.548031	0.000000	2.417745	0.000000	0.000000	0.000000	0.380268	0.158663	-0.199069	0.000000	0.000000	3.000000	5.000000	1.000000
20071.001324	0.090307	0.552620	0.047691	77.479080	18.709661	57.579021	-0.548031	0.000000	2.417745	0.000000	0.000000	0.000000	0.380268	0.158663	-0.199069	0.000000	0.000000	3.000000	5.000000	1.000000
20071.004657	0.090307	0.552620	0.047691	77.479080	18.709661	57.579021	-0.548031	0.000000	2.417745	0.000000	0.000000	0.000000	0.380268	0.158663	-0.199069	0.000000	0.000000	3.000000	5.000000	1.000000
20071.007990	0.091385	0.553110	0.047086	77.505081	17.101425	56.760029	-0.484653	0.000000	2.384567	0.000000	0.000000	0.000000	0.323417	0.146926	-0.181509	0.000000	0.000000	3.000000	5.000000	1.000000
20071.011324	0.091385	0.553110	0.047086	77.505081	17.101425	56.760029	-0.484653	0.000000	2.384567	0.000000	0.000000	0.000000	0.323417	0.146926	-0.181509	0.000000	0.000000	3.000000	5.000000	1.000000
20071.014657	0.091385	0.553110	0.047086	77.505081	17.101425	56.760029	-0.484653	0.000000	2.384567	0.000000	0.000000	0.000000	0.323417	0.146926	-0.181509	0.000000	0.000000	3.000000	5.000000	1.000000
20071.017990	0.092468	0.553607	0.046518	77.509109	15.743509	55.820210	-0.430750	0.000000	2.354316	0.000000	0.000000	0.000000	0.324889	0.148969	-0.170455	0.000000	0.000000	3.000000	5.000000	1.000000
20071.021324	0.092468	0.553607	0.046518	77.509109	15.743509	55.820210	-0.430750	0.000000	2.354316	0.000000	0.000000	0.000000	0.324889	0.148969	-0.170455	0.000000	0.000000	3.000000	5.000000	1.000000
20071.024657	0.092468	0.553607	0.046518	77.509109	15.743509	55.820210	-0.430750	0.000000	2.354316	0.000000	0.000000	0.000000	0.324889	0.148969	-0.170455	0.000000	0.000000	3.000000	5.000000	1.000000
20071.027990	0.093610	0.554044	0.046011	77.500885	14.619780	54.251694	-0.376602	0.000000	2.325907	0.000000	0.000000	0.000000	0.342600	0.131231	-0.152224	0.000000	0.000000	3.000000	5.000000	1.000000
20071.031324	0.093610	0.554044	0.046011	77.500885	14.619780	54.251694	-0.376602	0.000000	2.325907	0.000000	0.000000	0.000000	0.342600	0.131231	-0.152224	0.000000	0.000000	3.000000	5.000000	1.000000
20071.034657	0.093610	0.554044	0.046011	77.500885	14.619780	54.251694	-0.376602	0.000000	2.325907	0.000000	0.000000	0.000000	0.342600	0.131231	-0.152224	0.000000	0.000000	3.000000	5.000000	1.000000
20071.037990	0.094640	0.554433	0.045573	77.481552	13.911154	53.185291	-0.319502	0.000000	2.300536	0.000000	0.000000	0.000000	0.309044	0.116619	-0.131350	0.000000	0.000000	3.000000	5.000000	1.000000
20071.041324	0.094640	0.554433	0.045573	77.481552	13.911154	53.185291	-0.319502	0.000000	2.300536	0.000000	0.000000	0.000000	0.309044	0.116619	-0.131350	0.000000	0.000000	3.000000	5.000000	1.000000
20071.044657	0.094640	0.554433	0.045573	77.481552	13.911154	53.185291	-0.319502	0.000000	2.300536	0.000000	0.000000	0.000000	0.309044	0.116619	-0.131350	0.000000	0.000000	3.000000	5.000000	1.000000
20071.047990	0.094640	0.554433	0.045573	77.458176	13.697685	52.942894	-0.267995	0.000000	2.278644	0.000000	0.000000	0.000000	0.309044	0.116619	-0.131350	0.000000	0.000000	3.000000	5.000000	1.000000
20071.051324	0.095460	0.554755	0.045206	77.458176	13.697685	52.942894	-0.267995	0.000000	2.278644	0.000000	0.000000	0.000000	0.246085	0.096731	-0.109955	0.000000	0.000000	3.000000	5.000000	1.000000
20071.054657	0.095460	0.554755	0.045206	77.458176	13.697685	52.942894	-0.267995	0.000000	2.278644	0.000000	0.000000	0.000000	0.246085	0.096731	-0.109955	0.000000	0.000000	3.000000	5.000000	1.000000
20071.057990	0.096087	0.555031	0.044863	77.435219	13.788835	53.415169	-0.226981	0.000000	2.260318	0.000000	0.000000	0.000000	0.187897	0.082903	-0.103042	0.000000	0.000000	3.000000	5.000000	1.000000
20071.061324	0.096087	0.555031	0.044863	77.435219	13.788835	53.415169	-0.226981	0.000000	2.260318	0.000000	0.000000	0.000000	0.187897	0.082903	-0.103042	0.000000	0.000000	3.000000	5.000000	1.000000
20071.064657	0.096087	0.555031	0.044863	77.435219	13.788835	53.415169	-0.226981	0.000000	2.260318	0.000000	0.000000	0.000000	0.187897	0.082903	-0.103042	0.000000	0.000000	3.000000	5.000000	1.000000
20071.067990	0.096087	0.555031	0.044863	77.419266	13.868161	53.992268	-0.195665	0.000000	2.243145	0.000000	0.000000	0.000000	0.187897	0.082903	-0.103042	0.000000	0.000000	3.000000	5.000000	1.000000
20071.071324	0.096580	0.555232	0.044601	77.419266	13.868161	53.992268	-0.195665	0.000000	2.243145	0.000000	0.000000	0.000000	0.147990	0.060063	-0.078449	0.000000	0.000000	3.000000	5.000000	1.000000
20071.074657	0.096580	0.555232	0.044601	77.419266	13.868161	53.992268	-0.195665	0.000000	2.243145	0.000000	0.000000	0.000000	0.147990	0.060063	-0.078449	0.000000	0.000000	3.000000	5.000000	1.000000
20071.077990	0.096940	0.555384	0.044417	77.409363	13.946842	54.266830	-0.171000	0.000000	2.230070	0.000000	0.000000	0.000000	0.107907	0.045611	-0.055288	0.000000	0.000000	3.000000	5.000000	1.000000
20071.081324	0.096940	0.555384	0.044417	77.409363	13.946842	54.266830	-0.171000	0.000000	2.230070	0.000000	0.000000	0.000000	0.107907	0.045611	-0.055288	0.000000	0.000000	3.000000	5.000000	1.000000
20071.084657	0.096940	0.555384	0.044417	77.409363	13.946842	54.266830	-0.171000	0.000000	2.230070	0.000000	0.000000	0.000000	0.107907	0.045611	-0.055288	0.000000	0.000000	3.000000	5.000000	1.000000
20071.087990	0.096940	0.555384	0.044417	77.397659	14.135334	54.469349	-0.153015	0.000000	2.220855	0.000000	0.000000	0.000000	0.107907	0.045611	-0.055288	0.000000	0.000000	3.000000	5.000000	1.000000
20071.091324	0.097297	0.555490	0.044221	77.397659	14.135334	54.469349	-0.153015	0.000000	2.220855	0.000000	0.000000	0.000000	0.107142	0.031838	-0.058948	0.000000	0.000000	3.000000	5.000000	1.000000
20071.094657	0.097297	0.555490	0.044221	77.397659	14.135334	54.469349	-0.153015	0.000000	2.220855	0.000000	0.000000	0.000000	0.107142	0.031838	-0.058948	0.000000	0.000000	3.000000	5.000000	1.000000
20071.097990	0.097297	0.555490	0.044221	77.390549	14.593943	55.021572	-0.135159	0.000000	2.211030	0.000000	0.000000	0.000000	0.107142	0.031838	-0.058948	0.000000	0.000000	3.000000	5.000000	1.000000
20071.101324	0.097297	0.555490	0.044221	77.390549	14.593943	55.021572	-0.135159	0.000000	2.211030	0.000000	0.000000	0.000000	0.107142	0.031838	-0.058948	0.000000	0.000000	3.000000	5.000000	1.000000
20071.104657	0.097589	0.555530	0.044071	77.390549	14.593943	55.021572	-0.135159	0.000000	2.211030	0.000000	0.000000	0.000000	0.087582	0.012076	-0.044966	0.000000	0.000000	3.000000	5.000000	1.000000
20071.107990	0.097833	0.555570	0.043930	77.376007	15.359797	55.988445	-0.135159	0.000000	2.211030	0.000000	0.000000	0.000000	0.073262	0.012091	-0.042233	0.000000	0.000000	3.000000	5.000000	1.000000
20071.111324	0.097833	0.555570	0.043930	77.376007	15.359797	55.988445	-0.135159	0.000000	2.211030	0.000000	0.000000	0.000000	0.073262	0.012091	-0.042233	0.000000	0.000000	3.000000	5.000000	1.000000
20071.114657	0.097833	0.555570	0.043930	77.376007	15.359797	55.988445	-0.135159	0.000000	2.211030	0.000000	0.000000	0.000000	0.073262	0.012091	-0.042233	0.000000	0.000000	3.000000	5.000000	1.000000
20071.117990	0.097833	0.555570	0.043930	77.361557	16.257650	57.128857	-0.108351	0.000000	2.196497	0.000000	0.000000	0.000000	0.073262	0.012091	-0.042233	0.000000	0.000000	3.000000	5.000000	1.000000
20071.121324	0.098079	0.555555	0.043800	77.361557	16.257650	57.128857	-0.108351	0.000000	2.196497	0.000000	0.000000	0.000000	0.073846	-0.004666	-0.039105	0.000000	0.000000	3.000000	5.000000	1.000000
20071.124657	0.098079	0.555555	0.043800	77.361557	16.257650	57.128857	-0.108351	0.000000	2.196497	0.000000	0.000000	0.000000	0.073846	-0.004666	-0.039105	0.000000	0.000000	3.000000	5.000000	1.000000
20071.127990	0.098079	0.555555	0.043800	77.343697	17.135895	58.251556	-0.096043	0.000000	2.189980	0.000000	0.000000	0.000000	0.073846	-0.004666	-0.039105	0.000000	0.000000	3.000000	5.000000	1.000000
20071.131324	0.098079	0.555555	0.043800	77.343697	17.135895	58.251556	-0.096043	0.000000	2.189980	0.000000	0.000000	0.000000	0.073846	-0.004666	-0.039105	0.000000	0.000000	3.000000	5.000000	1.000000
20071.134657	0.098282	0.555529	0.043701	77.343697	17.135895	58.251556	-0.096043	0.000000	2.189980	0.000000	0.000000	0.000000	0.060869	-0.007689	-0.029612	0.000000	0.000000	3.000000	5.000000	1.000000
20071.137990	0.098442	0.555494	0.043634	77.323975	17.861948	59.182365	-0.096043	0.000000	2.189980	0.000000	0.000000	0.000000	0.047904	-0.010694	-0.020104	0.000000	0.000000	3.000000	5.000000	1.000000
20071.141324	0.098442	0.555494	0.043634	77.323975	17.861948	59.182365	-0.096043	0.000000	2.189980	0.000000	0.000000	0.000000	0.047904	-0.010694	-0.020104	0.000000	0.000000	3.000000	5.000000	1.000000
20071.144657	0.098442	0.555494	0.043634	77.323975	17.861948	59.182365	-0.096043	0.000000	2.189980	0.000000	0.000000	0.000000	0.047904	-0.010694	-0.020104	0.000000	0.000000	3.000000	5.000000	1.000000
20071.147990	0.098442	0.555494	0.043634	77.314117	18.332611	59.783875	-0.077914	0.000000	2.181694	0.000000	0.000000	0.000000	0.047904	-0.010694	-0.020104	0.000000	0.000000	3.000000	5.000000	1.000000
20071.151324	0.098538	0.555466	0.043620	77.314117	18.332611	59.783875	-0.077914	0.000000	2.181694	0.000000	0.000000	0.000000	0.028841	-0.008368	-0.004031	0.000000	0.000000	3.000000	5.000000	1.000000
20071.154657	0.098538	0.555466	0.043620	77.314117	18.332611	59.783875	-0.077914	0.000000	2.181694	0.000000	0.000000	0.000000	0.028841	-0.008368	-0.004031	0.000000	0.000000	3.000000	5.000000	1.000000
20071.157990	0.098538	0.555466	0.043620	77.301323	18.602001	60.125362	-0.073108	0.000000	2.181022	0.000000	0.000000	0.000000	0.028841	-0.008368	-0.004031	0.000000	0.000000	3.000000	5.000000	1.000000
20071.161324	0.098538	0.555466	0.043620	77.301323	18.602001	60.125362	-0.073108	0.000000	2.181022	0.000000	0.000000	0.000000	0.028841	-0.008368	-0.004031	0.000000	0.000000	3.000000	5.000000	1.000000
20071.164657	0.098641	0.555474	0.043641	77.301323	18.602001	60.125362	-0.073108	0.000000	2.181022	0.000000	0.000000	0.000000	0.030868	0.002344	0.006263	0.000000	0.000000	3.000000	5.000000	1.000000
20071.167990	0.098641	0.555474	0.043641	77.293915	18.718639	60.272610	-0.073108	0.000000	2.181022	0.000000	0.000000	0.000000	0.030868	0.002344	0.006263	0.000000	0.000000	3.000000	5.000000	1.000000
20071.171324	0.098641	0.555474	0.043641	77.293915	18.718639	60.272610	-0.073108	0.000000	2.181022	0.000000	0.000000	0.000000	0.030868	0.002344	0.006263	0.000000	0.000000	3.000000	5.000000	1.000000
20071.174657	0.098641	0.555474	0.043641	77.293915	18.718639	60.272610	-0.073108	0.000000	2.181022	0.000000	0.000000	0.000000	0.030868	0.002344	0.006263	0.000000	0.000000	3.000000	5.000000	1.000000
20071.177990	0.098796	0.555467	0.043804	77.285751	18.771214	60.335892	-0.067963	0.000000	2.182066	0.000000	0.000000	0.000000	0.046667	-0.002068	0.048790	0.000000	0.000000	3.000000	5.000000	1.000000
20071.181324	0.098796	0.555467	0.043804	77.285751	18.771214	60.335892	-0.067963	0.000000	2.182066	0.000000	0.000000	0.000000	0.046667	-0.002068	0.048790	0.000000	0.000000	3.000000	5.000000	1.000000
20071.184657	0.098796	0.555467	0.043804	77.285751	18.771214	60.335892	-0.067963	0.000000	2.182066	0.000000	0.000000	0.000000	0.046667	-0.002068	0.048790	0.000000	0.000000	3.000000	5.000000	1.000000
20071.187990	0.098844	0.555490	0.043918	77.272911	18.858591	60.449291	-0.060185	0.000000	2.190197	0.000000	0.000000	0.000000	0.014164	0.006983	0.034220	0.000000	0.000000	3.000000	5.000000	1.000000
20071.191324	0.098844	0.555490	0.043918	77.272911	18.858591	60.449291	-0.060185	0.000000	2.190197	0.000000	0.000000	0.000000	0.014164	0.006983	0.034220	0.000000	0.000000	3.000000	5.000000	1.000000
20071.194657	0.098844	0.555490	0.043918	77.272911	18.858591	60.449291	-0.060185	0.000000	2.190197	0.000000	0.000000	0.000000	0.014164	0.006983	0.034220	0.000000	0.000000	3.000000	5.000000	1.000000
20071.197990	0.098844	0.555490	0.043918	77.257713	19.082712	60.742771	-0.057825	0.000000	2.195901	0.000000	0.000000	0.000000	0.014164	0.006983	0.034220	0.000000	0.000000	3.000000	5.000000	1.000000
20071.201324	0.098864	0.555495	0.044020	77.257713	19.082712	60.742771	-0.057825	0.000000	2.195901	0.000000	0.000000	0.000000	0.006010	0.001639	0.030476	0.000000	0.000000	3.000000	5.000000	1.000000
20071.204657	0.098864	0.555495	0.044020	77.257713	19.082712	60.742771	-0.057825	0.000000	2.195901	0.000000	0.000000	0.000000	0.006010	0.001639	0.030476	0.000000	0.000000	3.000000	5.000000	1.000000
20071.207990	0.098864	0.555495	0.044020	77.237785	19.418236	61.176502	-0.056823	0.000000	2.200980	0.000000	0.000000	0.000000	0.006010	0.001639	0.030476	0.000000	0.000000	3.000000	5.000000	1.000000
20071.211324	0.098864	0.555495	0.044020	77.237785	19.418236	61.176502	-0.056823	0.000000	2.200980	0.000000	0.000000	0.000000	0.006010	0.001639	0.030476	0.000000	0.000000	3.000000	5.000000	1.000000
20071.214657	0.098946	0.555521	0.044062	77.237785	19.418236	61.176502	-0.056823	0.000000	2.200980	0.000000	0.000000	0.000000	0.024774	0.007666	0.012795	0.000000	0.000000	3.000000	5.000000	1.000000
20071.217990	0.098946	0.555521	0.044062	77.218643	19.793787	61.662922	-0.056823	0.000000	2.200980	0.000000	0.000000	0.000000	0.024774	0.007666	0.012795	0.000000	0.000000	3.000000	5.000000	1.000000
20071.221324	0.098946	0.555521	0.044062	77.218643	19.793787	61.662922	-0.056823	0.000000	2.200980	0.000000	0.000000	0.000000	0.024774	0.007666	0.012795	0.000000	0.000000	3.000000	5.000000	1.000000
20071.224657	0.098946	0.555521	0.044062	77.218643	19.793787	61.662922	-0.056823	0.000000	2.200980	0.000000	0.000000	0.000000	0.024774	0.007666	0.012795	0.000000	0.000000	3.000000	5.000000	1.000000
20071.227990	0.099079	0.555569	0.043984	77.205811	20.083929	62.039661	-0.052694	0.000000	2.203112	0.000000	0.000000	0.000000	0.039854	0.014405	-0.023496	0.000000	0.000000	3.000000	5.000000	1.000000
20071.231324	0.099079	0.555569	0.043984	77.205811	20.083929	62.039661	-0.052694	0.000000	2.203112	0.000000	0.000000	0.000000	0.039854	0.014405	-0.023496	0.000000	0.000000	3.000000	5.000000	1.000000
20071.234657	0.099079	0.555569	0.043984	77.205811	20.083929	62.039661	-0.052694	0.000000	2.203112	0.000000	0.000000	0.000000	0.039854	0.014405	-0.023496	0.000000	0.000000	3.000000	5.000000	1.000000
20071.237990	0.099079	0.555569	0.043984	77.199089	20.236959	62.231445	-0.046052	0.000000	2.199196	0.000000	0.000000	0.000000	0.039854	0.014405	-0.023496	0.000000	0.000000	3.000000	5.000000	1.000000
20071.241324	0.099118	0.555589	0.043930	77.199089	20.236959	62.231445	-0.046052	0.000000	2.199196	0.000000	0.000000	0.000000	0.011615	0.006035	-0.016276	0.000000	0.000000	3.000000	5.000000	1.000000
20071.244657	0.099118	0.555589	0.043930	77.199089	20.236959	62.231445	-0.046052	0.000000	2.199196	0.000000	0.000000	0.000000	0.011615	0.006035	-0.016276	0.000000	0.000000	3.000000	5.000000	1.000000
20071.247990	0.099118	0.555589	0.043930	77.198822	20.245249	62.238823	-0.044116	0.000000	2.196484	0.000000	0.000000	0.000000	0.011615	0.006035	-0.016276	0.000000	0.000000	3.000000	5.000000	1.000000
20071.251324	0.099118	0.555589	0.043930	77.198822	20.245249	62.238823	-0.044116	0.000000	2.196484	0.000000	0.000000	0.000000	0.011615	0.006035	-0.016276	0.000000	0.000000	3.000000	5.000000	1.000000
20071.254657	0.099128	0.555619	0.043858	77.198822	20.245249	62.238823	-0.044116	0.000000	2.196484	0.000000	0.000000	0.000000	0.003145	0.009055	-0.021594	0.000000	0.000000	3.000000	5.000000	1.000000
20071.257990	0.099128	0.555619	0.043858	77.198845	20.247963	62.238815	-0.044116	0.000000	2.196484	0.000000	0.000000	0.000000	0.003145	0.009055	-0.021594	0.000000	0.000000	3.000000	5.000000	1.000000
20071.261324	0.099128	0.555619	0.043858	77.198845	20.247963	62.238815	-0.044116	0.000000	2.196484	0.000000	0.000000	0.000000	0.003145	0.009055	-0.021594	0.000000	0.000000	3.000000	5.000000	1.000000
20071.264657	0.099128	0.555619	0.043858	77.198845	20.247963	62.238815	-0.044116	0.000000	2.196484	0.000000	0.000000	0.000000	0.003145	0.009055	-0.021594	0.000000	0.000000	3.000000	5.000000	1.000000
20071.267990	0.099149	0.555680	0.043714	77.198822	20.250690	62.238831	-0.043592	0.000000	2.192885	0.000000	0.000000	0.000000	0.006281	0.018116	-0.043191	0.000000	0.000000	3.000000	5.000000	1.000000
20071.271324	0.099149	0.555680	0.043714	77.198822	20.250690	62.238831	-0.043592	0.000000	2.192885	0.000000	0.000000	0.000000	0.006281	0.018116	-0.043191	0.000000	0.000000	3.000000	5.000000	1.000000
20071.274657	0.099149	0.555680	0.043714	77.198822	20.250690	62.238831	-0.043592	0.000000	2.192885	0.000000	0.000000	0.000000	0.006281	0.018116	-0.043191	0.000000	0.000000	3.000000	5.000000	1.000000
20071.277990	0.099149	0.555680	0.043714	77.198593	20.261696	62.246201	-0.042545	0.000000	2.185686	0.000000	0.000000	0.000000	0.006281	0.018116	-0.043191	0.000000	0.000000	3.000000	5.000000	1.000000
20071.281324	0.099183	0.555710	0.043637	77.198593	20.261696	62.246201	-0.042545	0.000000	2.185686	0.000000	0.000000	0.000000	0.010270	0.009066	-0.023011	0.000000	0.000000	3.000000	5.000000	1.000000
20071.284657	0.099183	0.555710	0.043637	77.198593	20.261696	62.246201	-0.042545	0.000000	2.185686	0.000000	0.000000	0.000000	0.010270	0.009066	-0.023011	0.000000	0.000000	3.000000	5.000000	1.000000
20071.287990	0.099183	0.555710	0.043637	77.201675	20.269327	62.248440	-0.040833	0.000000	2.181851	0.000000	0.000000	0.000000	0.010270	0.009066	-0.023011	0.000000	0.000000	3.000000	5.000000	1.000000
20071.291324	0.099183	0.555710	0.043637	77.201675	20.269327	62.248440	-0.040833	0.000000	2.181851	0.000000	0.000000	0.000000	0.010270	0.009066	-0.023011	0.000000	0.000000	3.000000	5.000000	1.000000
20071.294657	0.099205	0.555742	0.043498	77.201675	20.269327	62.248440	-0.040833	0.000000	2.181851	0.000000	0.000000	0.000000	0.006578	0.009723	-0.041615	0.000000	0.000000	3.000000	5.000000	1.000000
20071.297990	0.099205	0.555742	0.043498	77.207855	20.281824	62.252892	-0.040833	0.000000	2.181851	0.000000	0.000000	0.000000	0.006578	0.009723	-0.041615	0.000000	0.000000	3.000000	5.000000	1.000000
20071.301324	0.099205	0.555742	0.043498	77.207855	20.281824	62.252892	-0.040833	0.000000	2.181851	0.000000	0.000000	0.000000	0.006578	0.009723	-0.041615	0.000000	0.000000	3.000000	5.000000	1.000000
20071.304657	0.099205	0.555742	0.043498	77.207855	20.281824	62.252892	-0.040833	0.000000	2.181851	0.000000	0.000000	0.000000	0.006578	0.009723	-0.041615	0.000000	0.000000	3.000000	5.000000	1.000000
20071.307990	0.099284	0.555786	0.043026	77.217117	20.299204	62.259552	-0.039737	0.000000	2.174915	0.000000	0.000000	0.000000	0.023746	0.013070	-0.141725	0.000000	0.000000	3.000000	5.000000	1.000000
20071.311324	0.099284	0.555786	0.043026	77.217117	20.299204	62.259552	-0.039737	0.000000	2.174915	0.000000	0.000000	0.000000	0.023746	0.013070	-0.141725	0.000000	0.000000	3.000000	5.000000	1.000000
20071.314657	0.099284	0.555786	0.043026	77.217117	20.299204	62.259552	-0.039737	0.000000	2.174915	0.000000	0.000000	0.000000	0.023746	0.013070	-0.141725	0.000000	0.000000	3.000000	5.000000	1.000000
20071.317990	0.099284	0.555786	0.043026	77.232590	20.318274	62.270752	-0.035779	0.000000	2.151294	0.000000	0.000000	0.000000	0.023746	0.013070	-0.141725	0.000000	0.000000	3.000000	5.000000	1.000000
20071.321324	0.099297	0.555815	0.042719	77.232590	20.318274	62.270752	-0.035779	0.000000	2.151294	0.000000	0.000000	0.000000	0.003909	0.008659	-0.092151	0.000000	0.000000	3.000000	5.000000	1.000000
20071.324657	0.099297	0.555815	0.042719	77.232590	20.318274	62.270752	-0.035779	0.000000	2.151294	0.000000	0.000000	0.000000	0.003909	0.008659	-0.092151	0.000000	0.000000	3.000000	5.000000	1.000000
20071.327990	0.099297	0.555815	0.042719	77.244949	20.335165	62.279694	-0.035128	0.000000	2.135936	0.000000	0.000000	0.000000	0.003909	0.008659	-0.092151	0.000000	0.000000	3.000000	5.000000	1.000000
20071.331324	0.099297	0.555815	0.042719	77.244949	20.335165	62.279694	-0.035128	0.000000	2.135936	0.000000	0.000000	0.000000	0.003909	0.008659	-0.092151	0.000000	0.000000	3.000000	5.000000	1.000000
20071.334657	0.099303	0.555836	0.042372	77.244949	20.335165	62.279694	-0.035128	0.000000	2.135936	0.000000	0.000000	0.000000	0.001517	0.006303	-0.104053	0.000000	0.000000	3.000000	5.000000	1.000000
20071.337990	0.099278	0.555894	0.042002	77.257294	20.349325	62.288628	-0.035128	0.000000	2.135936	0.000000	0.000000	0.000000	-0.007281	0.017588	-0.110986	0.000000	0.000000	3.000000	5.000000	1.000000
20071.341324	0.099278	0.555894	0.042002	77.257294	20.349325	62.288628	-0.035128	0.000000	2.135936	0.000000	0.000000	0.000000	-0.007281	0.017588	-0.110986	0.000000	0.000000	3.000000	5.000000	1.000000
20071.344657	0.099278	0.555894	0.042002	77.257294	20.349325	62.288628	-0.035128	0.000000	2.135936	0.000000	0.000000	0.000000	-0.007281	0.017588	-0.110986	0.000000	0.000000	3.000000	5.000000	1.000000
20071.347990	0.099278	0.555894	0.042002	77.269669	20.360836	62.297657	-0.036088	0.000000	2.100096	0.000000	0.000000	0.000000	-0.007281	0.017588	-0.110986	0.000000	0.000000	3.000000	5.000000	1.000000
20071.351324	0.099238	0.555961	0.041676	77.269669	20.360836	62.297657	-0.036088	0.000000	2.100096	0.000000	0.000000	0.000000	-0.012045	0.019878	-0.097712	0.000000	0.000000	3.000000	5.000000	1.000000
20071.354657	0.099238	0.555961	0.041676	77.269669	20.360836	62.297657	-0.036088	0.000000	2.100096	0.000000	0.000000	0.000000	-0.012045	0.019878	-0.097712	0.000000	0.000000	3.000000	5.000000	1.000000
20071.357990	0.099238	0.555961	0.041676	77.276093	20.362333	62.294727	-0.038096	0.000000	2.083811	0.000000	0.000000	0.000000	-0.012045	0.019878	-0.097712	0.000000	0.000000	3.000000	5.000000	1.000000
20071.361324	0.099238	0.555961	0.041676	77.276093	20.362333	62.294727	-0.038096	0.000000	2.083811	0.000000	0.000000	0.000000	-0.012045	0.019878	-0.097712	0.000000	0.000000	3.000000	5.000000	1.000000
20071.364657	0.099197	0.556055	0.041345	77.276093	20.362333	62.294727	-0.038096	0.000000	2.083811	0.000000	0.000000	0.000000	-0.012378	0.028155	-0.099324	0.000000	0.000000	3.000000	5.000000	1.000000
20071.367990	0.099131	0.556176	0.041013	77.279205	20.364536	62.296989	-0.038096	0.000000	2.083811	0.000000	0.000000	0.000000	-0.019805	0.036430	-0.099531	0.000000	0.000000	3.000000	5.000000	1.000000
20071.371324	0.099131	0.556176	0.041013	77.279205	20.364536	62.296989	-0.038096	0.000000	2.083811	0.000000	0.000000	0.000000	-0.019805	0.036430	-0.099531	0.000000	0.000000	3.000000	5.000000	1.000000
20071.374657	0.099131	0.556176	0.041013	77.279205	20.364536	62.296989	-0.038096	0.000000	2.083811	0.000000	0.000000	0.000000	-0.019805	0.036430	-0.099531	0.000000	0.000000	3.000000	5.000000	1.000000
20071.377990	0.099131	0.556176	0.041013	77.282310	20.366751	62.299255	-0.043460	0.000000	2.050668	0.000000	0.000000	0.000000	-0.019805	0.036430	-0.099531	0.000000	0.000000	3.000000	5.000000	1.000000
20071.381324	0.099060	0.556307	0.040659	77.282310	20.366751	62.299255	-0.043460	0.000000	2.050668	0.000000	0.000000	0.000000	-0.021152	0.039337	-0.106307	0.000000	0.000000	3.000000	5.000000	1.000000
20071.384657	0.099060	0.556307	0.040659	77.282310	20.366751	62.299255	-0.043460	0.000000	2.050668	0.000000	0.000000	0.000000	-0.021152	0.039337	-0.106307	0.000000	0.000000	3.000000	5.000000	1.000000
20071.387990	0.099060	0.556307	0.040659	77.282295	20.364014	62.299244	-0.046985	0.000000	2.032950	0.000000	0.000000	0.000000	-0.021152	0.039337	-0.106307	0.000000	0.000000	3.000000	5.000000	1.000000
20071.391324	0.099060	0.556307	0.040659	77.282295	20.364014	62.299244	-0.046985	0.000000	2.032950	0.000000	0.000000	0.000000	-0.021152	0.039337	-0.106307	0.000000	0.000000	3.000000	5.000000	1.000000
20071.394657	0.098965	0.556466	0.040304	77.282295	20.364014	62.299244	-0.046985	0.000000	2.032950	0.000000	0.000000	0.000000	-0.028563	0.047550	-0.106528	0.000000	0.000000	3.000000	5.000000	1.000000
20071.397990	0.098856	0.556653	0.039881	77.282280	20.361303	62.299236	-0.046985	0.000000	2.032950	0.000000	0.000000	0.000000	-0.032585	0.056363	-0.126823	0.000000	0.000000	3.000000	5.000000	1.000000
20071.401324	0.098856	0.556653	0.039881	77.282280	20.361303	62.299236	-0.046985	0.000000	2.032950	0.000000	0.000000	0.000000	-0.032585	0.056363	-0.126823	0.000000	0.000000	3.000000	5.000000	1.000000
20071.404657	0.098856	0.556653	0.039881	77.282280	20.361303	62.299236	-0.046985	0.000000	2.032950	0.000000	0.000000	0.000000	-0.032585	0.056363	-0.126823	0.000000	0.000000	3.000000	5.000000	1.000000
20071.407990	0.098856	0.556653	0.039881	77.282555	20.352964	62.291824	-0.057176	0.000000	1.994058	0.000000	0.000000	0.000000	-0.032585	0.056363	-0.126823	0.000000	0.000000	3.000000	5.000000	1.000000
20071.411324	0.098735	0.556843	0.039396	77.282555	20.352964	62.291824	-0.057176	0.000000	1.994058	0.000000	0.000000	0.000000	-0.036297	0.056800	-0.145543	0.000000	0.000000	3.000000	5.000000	1.000000
20071.414657	0.098735	0.556843	0.039396	77.282555	20.352964	62.291824	-0.057176	0.000000	1.994058	0.000000	0.000000	0.000000	-0.036297	0.056800	-0.145543	0.000000	0.000000	3.000000	5.000000	1.000000
20071.417990	0.098581	0.557079	0.038865	77.285629	20.349712	62.294071	-0.063226	0.000000	1.969801	0.000000	0.000000	0.000000	-0.046367	0.070780	-0.159332	0.000000	0.000000	3.000000	5.000000	1.000000
20071.421324	0.098581	0.557079	0.038865	77.285629	20.349712	62.294071	-0.063226	0.000000	1.969801	0.000000	0.000000	0.000000	-0.046367	0.070780	-0.159332	0.000000	0.000000	3.000000	5.000000	1.000000
20071.424657	0.098581	0.557079	0.038865	77.285629	20.349712	62.294071	-0.063226	0.000000	1.969801	0.000000	0.000000	0.000000	-0.046367	0.070780	-0.159332	0.000000	0.000000	3.000000	5.000000	1.000000
20071.427990	0.098581	0.557079	0.038865	77.285919	20.341408	62.286682	-0.070953	0.000000	1.943246	0.000000	0.000000	0.000000	-0.046367	0.070780	-0.159332	0.000000	0.000000	3.000000	5.000000	1.000000
20071.431324	0.098417	0.557334	0.038288	77.285919	20.341408	62.286682	-0.070953	0.000000	1.943246	0.000000	0.000000	0.000000	-0.049041	0.076470	-0.172955	0.000000	0.000000	3.000000	5.000000	1.000000
20071.434657	0.098417	0.557334	0.038288	77.285919	20.341408	62.286682	-0.070953	0.000000	1.943246	0.000000	0.000000	0.000000	-0.049041	0.076470	-0.172955	0.000000	0.000000	3.000000	5.000000	1.000000
20071.437990	0.098250	0.557597	0.037689	77.285896	20.333235	62.286659	-0.079127	0.000000	1.914420	0.000000	0.000000	0.000000	-0.050373	0.079130	-0.179836	0.000000	0.000000	3.000000	5.000000	1.000000
20071.441324	0.098250	0.557597	0.037689	77.285896	20.333235	62.286659	-0.079127	0.000000	1.914420	0.000000	0.000000	0.000000	-0.050373	0.079130	-0.179836	0.000000	0.000000	3.000000	5.000000	1.000000
20071.444657	0.098250	0.557597	0.037689	77.285896	20.333235	62.286659	-0.079127	0.000000	1.914420	0.000000	0.000000	0.000000	-0.050373	0.079130	-0.179836	0.000000	0.000000	3.000000	5.000000	1.000000
20071.447990	0.098250	0.557597	0.037689	77.283066	20.317272	62.276997	-0.087522	0.000000	1.884447	0.000000	0.000000	0.000000	-0.050373	0.079130	-0.179836	0.000000	0.000000	3.000000	5.000000	1.000000
20071.451324	0.098057	0.557888	0.037088	77.283066	20.317272	62.276997	-0.087522	0.000000	1.884447	0.000000	0.000000	0.000000	-0.057719	0.087108	-0.180179	0.000000	0.000000	3.000000	5.000000	1.000000
20071.454657	0.098057	0.557888	0.037088	77.283066	20.317272	62.276997	-0.087522	0.000000	1.884447	0.000000	0.000000	0.000000	-0.057719	0.087108	-0.180179	0.000000	0.000000	3.000000	5.000000	1.000000
20071.457990	0.097867	0.558223	0.036499	77.274323	20.291342	62.255455	-0.097142	0.000000	1.854418	0.000000	0.000000	0.000000	-0.056991	0.100422	-0.176789	0.000000	0.000000	3.000000	5.000000	1.000000
20071.461324	0.097867	0.558223	0.036499	77.274323	20.291342	62.255455	-0.097142	0.000000	1.854418	0.000000	0.000000	0.000000	-0.056991	0.100422	-0.176789	0.000000	0.000000	3.000000	5.000000	1.000000
20071.464657	0.097867	0.558223	0.036499	77.274323	20.291342	62.255455	-0.097142	0.000000	1.854418	0.000000	0.000000	0.000000	-0.056991	0.100422	-0.176789	0.000000	0.000000	3.000000	5.000000	1.000000
20071.467990	0.097867	0.558223	0.036499	77.266090	20.254248	62.219131	-0.106640	0.000000	1.824953	0.000000	0.000000	0.000000	-0.056991	0.100422	-0.176789	0.000000	0.000000	3.000000	5.000000	1.000000
20071.471324	0.097668	0.558576	0.035864	77.266090	20.254248	62.219131	-0.106640	0.000000	1.824953	0.000000	0.000000	0.000000	-0.059657	0.105890	-0.190495	0.000000	0.000000	3.000000	5.000000	1.000000
20071.474657	0.097668	0.558576	0.035864	77.266090	20.254248	62.219131	-0.106640	0.000000	1.824953	0.000000	0.000000	0.000000	-0.059657	0.105890	-0.190495	0.000000	0.000000	3.000000	5.000000	1.000000
20071.477990	0.097450	0.558945	0.035250	77.255280	20.203812	62.165806	-0.116583	0.000000	1.793204	0.000000	0.000000	0.000000	-0.065623	0.110867	-0.184124	0.000000	0.000000	3.000000	5.000000	1.000000
20071.481324	0.097450	0.558945	0.035250	77.255280	20.203812	62.165806	-0.116583	0.000000	1.793204	0.000000	0.000000	0.000000	-0.065623	0.110867	-0.184124	0.000000	0.000000	3.000000	5.000000	1.000000
20071.484657	0.097450	0.558945	0.035250	77.255280	20.203812	62.165806	-0.116583	0.000000	1.793204	0.000000	0.000000	0.000000	-0.065623	0.110867	-0.184124	0.000000	0.000000	3.000000	5.000000	1.000000
20071.487990	0.097450	0.558945	0.035250	77.248344	20.136133	62.092617	-0.127520	0.000000	1.762516	0.000000	0.000000	0.000000	-0.065623	0.110867	-0.184124	0.000000	0.000000	3.000000	5.000000	1.000000
20071.491324	0.097246	0.559305	0.034592	77.248344	20.136133	62.092617	-0.127520	0.000000	1.762516	0.000000	0.000000	0.000000	-0.060940	0.108016	-0.197620	0.000000	0.000000	3.000000	5.000000	1.000000
20071.494657	0.097246	0.559305	0.034592	77.248344	20.136133	62.092617	-0.127520	0.000000	1.762516	0.000000	0.000000	0.000000	-0.060940	0.108016	-0.197620	0.000000	0.000000	3.000000	5.000000	1.000000
20071.497990	0.097011	0.559683	0.033892	77.241631	20.062899	62.012039	-0.137677	0.000000	1.729580	0.000000	0.000000	0.000000	-0.070592	0.113356	-0.210005	0.000000	0.000000	3.000000	5.000000	1.000000
20071.501324	0.097011	0.559683	0.033892	77.241631	20.062899	62.012039	-0.137677	0.000000	1.729580	0.000000	0.000000	0.000000	-0.070592	0.113356	-0.210005	0.000000	0.000000	3.000000	5.000000	1.000000
20071.504657	0.097011	0.559683	0.033892	77.241631	20.062899	62.012039	-0.137677	0.000000	1.729580	0.000000	0.000000	0.000000	-0.070592	0.113356	-0.210005	0.000000	0.000000	3.000000	5.000000	1.000000
20071.507990	0.097011	0.559683	0.033892	77.237976	19.991821	61.933685	-0.149442	0.000000	1.694579	0.000000	0.000000	0.000000	-0.070592	0.113356	-0.210005	0.000000	0.000000	3.000000	5.000000	1.000000
20071.511324	0.096745	0.560051	0.033156	77.237976	19.991821	61.933685	-0.149442	0.000000	1.694579	0.000000	0.000000	0.000000	-0.079890	0.110436	-0.220778	0.000000	0.000000	3.000000	5.000000	1.000000
20071.514657	0.096745	0.560051	0.033156	77.237976	19.991821	61.933685	-0.149442	0.000000	1.694579	0.000000	0.000000	0.000000	-0.079890	0.110436	-0.220778	0.000000	0.000000	3.000000	5.000000	1.000000
20071.517990	0.096499	0.560400	0.032397	77.236160	19.950884	61.894554	-0.162757	0.000000	1.657782	0.000000	0.000000	0.000000	-0.073862	0.104609	-0.227519	0.000000	0.000000	3.000000	5.000000	1.000000
20071.521324	0.096499	0.560400	0.032397	77.236160	19.950884	61.894554	-0.162757	0.000000	1.657782	0.000000	0.000000	0.000000	-0.073862	0.104609	-0.227519	0.000000	0.000000	3.000000	5.000000	1.000000
20071.524657	0.096499	0.560400	0.032397	77.236160	19.950884	61.894554	-0.162757	0.000000	1.657782	0.000000	0.000000	0.000000	-0.073862	0.104609	-0.227519	0.000000	0.000000	3.000000	5.000000	1.000000
20071.527990	0.096499	0.560400	0.032397	77.236153	19.942705	61.894520	-0.175067	0.000000	1.619863	0.000000	0.000000	0.000000	-0.073862	0.104609	-0.227519	0.000000	0.000000	3.000000	5.000000	1.000000
20071.531324	0.096263	0.560748	0.031571	77.236153	19.942705	61.894520	-0.175067	0.000000	1.619863	0.000000	0.000000	0.000000	-0.070549	0.104410	-0.247873	0.000000	0.000000	3.000000	5.000000	1.000000
20071.534657	0.096263	0.560748	0.031571	77.236153	19.942705	61.894520	-0.175067	0.000000	1.619863	0.000000	0.000000	0.000000	-0.070549	0.104410	-0.247873	0.000000	0.000000	3.000000	5.000000	1.000000
20071.537990	0.096053	0.561067	0.030745	77.239235	19.936665	61.896690	-0.186825	0.000000	1.578550	0.000000	0.000000	0.000000	-0.063238	0.095764	-0.247793	0.000000	0.000000	3.000000	5.000000	1.000000
20071.541324	0.096053	0.561067	0.030745	77.239235	19.936665	61.896690	-0.186825	0.000000	1.578550	0.000000	0.000000	0.000000	-0.063238	0.095764	-0.247793	0.000000	0.000000	3.000000	5.000000	1.000000
20071.544657	0.096053	0.561067	0.030745	77.239235	19.936665	61.896690	-0.186825	0.000000	1.578550	0.000000	0.000000	0.000000	-0.063238	0.095764	-0.247793	0.000000	0.000000	3.000000	5.000000	1.000000
20071.547990	0.096053	0.561067	0.030745	77.239258	19.933945	61.896690	-0.197365	0.000000	1.537252	0.000000	0.000000	0.000000	-0.063238	0.095764	-0.247793	0.000000	0.000000	3.000000	5.000000	1.000000
20071.551324	0.095864	0.561412	0.029908	77.239258	19.933945	61.896690	-0.197365	0.000000	1.537252	0.000000	0.000000	0.000000	-0.056624	0.103391	-0.251040	0.000000	0.000000	3.000000	5.000000	1.000000
20071.554657	0.095864	0.561412	0.029908	77.239258	19.933945	61.896690	-0.197365	0.000000	1.537252	0.000000	0.000000	0.000000	-0.056624	0.103391	-0.251040	0.000000	0.000000	3.000000	5.000000	1.000000
20071.557990	0.095722	0.561728	0.029067	77.242844	19.927612	61.884075	-0.206802	0.000000	1.495412	0.000000	0.000000	0.000000	-0.042460	0.094758	-0.252294	0.000000	0.000000	3.000000	5.000000	1.000000
20071.561324	0.095722	0.561728	0.029067	77.242844	19.927612	61.884075	-0.206802	0.000000	1.495412	0.000000	0.000000	0.000000	-0.042460	0.094758	-0.252294	0.000000	0.000000	3.000000	5.000000	1.000000
20071.564657	0.095722	0.561728	0.029067	77.242844	19.927612	61.884075	-0.206802	0.000000	1.495412	0.000000	0.000000	0.000000	-0.042460	0.094758	-0.252294	0.000000	0.000000	3.000000	5.000000	1.000000
20071.567990	0.095722	0.561728	0.029067	77.250298	19.906548	61.851372	-0.213879	0.000000	1.453363	0.000000	0.000000	0.000000	-0.042460	0.094758	-0.252294	0.000000	0.000000	3.000000	5.000000	1.000000
20071.571324	0.095582	0.562015	0.028231	77.250298	19.906548	61.851372	-0.213879	0.000000	1.453363	0.000000	0.000000	0.000000	-0.042190	0.086156	-0.250797	0.000000	0.000000	3.000000	5.000000	1.000000
20071.574657	0.095582	0.562015	0.028231	77.250298	19.906548	61.851372	-0.213879	0.000000	1.453363	0.000000	0.000000	0.000000	-0.042190	0.086156	-0.250797	0.000000	0.000000	3.000000	5.000000	1.000000
20071.577990	0.095459	0.562310	0.027367	77.257393	19.824474	61.735043	-0.220911	0.000000	1.411563	0.000000	0.000000	0.000000	-0.036694	0.088443	-0.259174	0.000000	0.000000	3.000000	5.000000	1.000000
20071.581324	0.095459	0.562310	0.027367	77.257393	19.824474	61.735043	-0.220911	0.000000	1.411563	0.000000	0.000000	0.000000	-0.036694	0.088443	-0.259174	0.000000	0.000000	3.000000	5.000000	1.000000
20071.584657	0.095459	0.562310	0.027367	77.257393	19.824474	61.735043	-0.220911	0.000000	1.411563	0.000000	0.000000	0.000000	-0.036694	0.088443	-0.259174	0.000000	0.000000	3.000000	5.000000	1.000000
20071.587990	0.095459	0.562310	0.027367	77.273590	19.679062	61.533810	-0.227026	0.000000	1.368367	0.000000	0.000000	0.000000	-0.036694	0.088443	-0.259174	0.000000	0.000000	3.000000	5.000000	1.000000
20071.591324	0.095341	0.562594	0.026526	77.273590	19.679062	61.533810	-0.227026	0.000000	1.368367	0.000000	0.000000	0.000000	-0.035434	0.085201	-0.252513	0.000000	0.000000	3.000000	5.000000	1.000000
20071.594657	0.095341	0.562594	0.026526	77.273590	19.679062	61.533810	-0.227026	0.000000	1.368367	0.000000	0.000000	0.000000	-0.035434	0.085201	-0.252513	0.000000	0.000000	3.000000	5.000000	1.000000
20071.597990	0.095216	0.562840	0.025649	77.293526	19.515667	61.311947	-0.232932	0.000000	1.326282	0.000000	0.000000	0.000000	-0.037546	0.074044	-0.262988	0.000000	0.000000	3.000000	5.000000	1.000000
20071.601324	0.095216	0.562840	0.025649	77.293526	19.515667	61.311947	-0.232932	0.000000	1.326282	0.000000	0.000000	0.000000	-0.037546	0.074044	-0.262988	0.000000	0.000000	3.000000	5.000000	1.000000
20071.604657	0.095216	0.562840	0.025649	77.293526	19.515667	61.311947	-0.232932	0.000000	1.326282	0.000000	0.000000	0.000000	-0.037546	0.074044	-0.262988	0.000000	0.000000	3.000000	5.000000	1.000000
20071.607990	0.095216	0.562840	0.025649	77.312798	19.365726	61.104416	-0.239190	0.000000	1.282450	0.000000	0.000000	0.000000	-0.037546	0.074044	-0.262988	0.000000	0.000000	3.000000	5.000000	1.000000
20071.611324	0.095064	0.563068	0.024759	77.312798	19.365726	61.104416	-0.239190	0.000000	1.282450	0.000000	0.000000	0.000000	-0.045515	0.068240	-0.266961	0.000000	0.000000	3.000000	5.000000	1.000000
20071.614657	0.095064	0.563068	0.024759	77.312798	19.365726	61.104416	-0.239190	0.000000	1.282450	0.000000	0.000000	0.000000	-0.045515	0.068240	-0.266961	0.000000	0.000000	3.000000	5.000000	1.000000
20071.617990	0.094940	0.563285	0.023887	77.333931	19.242815	60.935711	-0.246775	0.000000	1.237957	0.000000	0.000000	0.000000	-0.037369	0.065099	-0.261633	0.000000	0.000000	3.000000	5.000000	1.000000
20071.621324	0.094940	0.563285	0.023887	77.333931	19.242815	60.935711	-0.246775	0.000000	1.237957	0.000000	0.000000	0.000000	-0.037369	0.065099	-0.261633	0.000000	0.000000	3.000000	5.000000	1.000000
20071.624657	0.094940	0.563285	0.023887	77.333931	19.242815	60.935711	-0.246775	0.000000	1.237957	0.000000	0.000000	0.000000	-0.037369	0.065099	-0.261633	0.000000	0.000000	3.000000	5.000000	1.000000
20071.627990	0.094940	0.563285	0.023887	77.351746	19.201429	60.879047	-0.253004	0.000000	1.194351	0.000000	0.000000	0.000000	-0.037369	0.065099	-0.261633	0.000000	0.000000	3.000000	5.000000	1.000000
20071.631324	0.094792	0.563500	0.023019	77.351746	19.201429	60.879047	-0.253004	0.000000	1.194351	0.000000	0.000000	0.000000	-0.044293	0.064647	-0.260449	0.000000	0.000000	3.000000	5.000000	1.000000
20071.634657	0.094792	0.563500	0.023019	77.351746	19.201429	60.879047	-0.253004	0.000000	1.194351	0.000000	0.000000	0.000000	-0.044293	0.064647	-0.260449	0.000000	0.000000	3.000000	5.000000	1.000000
20071.637990	0.094675	0.563723	0.022186	77.364136	19.214684	60.887054	-0.260386	0.000000	1.150943	0.000000	0.000000	0.000000	-0.035150	0.066913	-0.249939	0.000000	0.000000	3.000000	5.000000	1.000000
20071.641324	0.094675	0.563723	0.022186	77.364136	19.214684	60.887054	-0.260386	0.000000	1.150943	0.000000	0.000000	0.000000	-0.035150	0.066913	-0.249939	0.000000	0.000000	3.000000	5.000000	1.000000
20071.644657	0.094675	0.563723	0.022186	77.364136	19.214684	60.887054	-0.260386	0.000000	1.150943	0.000000	0.000000	0.000000	-0.035150	0.066913	-0.249939	0.000000	0.000000	3.000000	5.000000	1.000000
20071.647990	0.094675	0.563723	0.022186	77.373405	19.223263	60.893051	-0.266244	0.000000	1.109287	0.000000	0.000000	0.000000	-0.035150	0.066913	-0.249939	0.000000	0.000000	3.000000	5.000000	1.000000
20071.651324	0.094543	0.563954	0.021397	77.373405	19.223263	60.893051	-0.266244	0.000000	1.109287	0.000000	0.000000	0.000000	-0.039669	0.069160	-0.236714	0.000000	0.000000	3.000000	5.000000	1.000000
20071.654657	0.094543	0.563954	0.021397	77.373405	19.223263	60.893051	-0.266244	0.000000	1.109287	0.000000	0.000000	0.000000	-0.039669	0.069160	-0.236714	0.000000	0.000000	3.000000	5.000000	1.000000
20071.657990	0.094417	0.564219	0.020642	77.379646	19.229914	60.897095	-0.272856	0.000000	1.069834	0.000000	0.000000	0.000000	-0.037680	0.079444	-0.226542	0.000000	0.000000	3.000000	5.000000	1.000000
20071.661324	0.094417	0.564219	0.020642	77.379646	19.229914	60.897095	-0.272856	0.000000	1.069834	0.000000	0.000000	0.000000	-0.037680	0.079444	-0.226542	0.000000	0.000000	3.000000	5.000000	1.000000
20071.664657	0.094417	0.564219	0.020642	77.379646	19.229914	60.897095	-0.272856	0.000000	1.069834	0.000000	0.000000	0.000000	-0.037680	0.079444	-0.226542	0.000000	0.000000	3.000000	5.000000	1.000000
20071.667990	0.094417	0.564219	0.020642	77.385803	19.236525	60.901070	-0.279136	0.000000	1.032077	0.000000	0.000000	0.000000	-0.037680	0.079444	-0.226542	0.000000	0.000000	3.000000	5.000000	1.000000
20071.671324	0.094293	0.564456	0.019892	77.385803	19.236525	60.901070	-0.279136	0.000000	1.032077	0.000000	0.000000	0.000000	-0.037390	0.071097	-0.224958	0.000000	0.000000	3.000000	5.000000	1.000000
20071.674657	0.094293	0.564456	0.019892	77.385803	19.236525	60.901070	-0.279136	0.000000	1.032077	0.000000	0.000000	0.000000	-0.037390	0.071097	-0.224958	0.000000	0.000000	3.000000	5.000000	1.000000
20071.677990	0.094152	0.564727	0.019180	77.385803	19.236525	60.901070	-0.285368	0.000000	0.994584	0.000000	0.000000	0.000000	-0.042183	0.081391	-0.213433	0.000000	0.000000	3.000000	5.000000	1.000000
20071.681324	0.094152	0.564727	0.019180	77.385803	19.236525	60.901070	-0.285368	0.000000	0.994584	0.000000	0.000000	0.000000	-0.042183	0.081391	-0.213433	0.000000	0.000000	3.000000	5.000000	1.000000
20071.684657	0.094152	0.564727	0.019180	77.385803	19.236525	60.901070	-0.285368	0.000000	0.994584	0.000000	0.000000	0.000000	-0.042183	0.081391	-0.213433	0.000000	0.000000	3.000000	5.000000	1.000000
20071.687990	0.094152	0.564727	0.019180	77.385803	19.236525	60.901070	-0.292398	0.000000	0.959012	0.000000	0.000000	0.000000	-0.042183	0.081391	-0.213433	0.000000	0.000000	3.000000	5.000000	1.000000
20071.691324	0.094016	0.564988	0.018491	77.385803	19.236525	60.901070	-0.292398	0.000000	0.959012	0.000000	0.000000	0.000000	-0.040847	0.078418	-0.206677	0.000000	0.000000	3.000000	5.000000	1.000000
20071.694657	0.094016	0.564988	0.018491	77.385803	19.236525	60.901070	-0.292398	0.000000	0.959012	0.000000	0.000000	0.000000	-0.040847	0.078418	-0.206677	0.000000	0.000000	3.000000	5.000000	1.000000
20071.697990	0.093925	0.565249	0.017793	77.385818	19.239250	60.901081	-0.299206	0.000000	0.924566	0.000000	0.000000	0.000000	-0.027344	0.078103	-0.209477	0.000000	0.000000	3.000000	5.000000	1.000000
20071.701324	0.093925	0.565249	0.017793	77.385818	19.239250	60.901081	-0.299206	0.000000	0.924566	0.000000	0.000000	0.000000	-0.027344	0.078103	-0.209477	0.000000	0.000000	3.000000	5.000000	1.000000
20071.704657	0.093925	0.565249	0.017793	77.385818	19.239250	60.901081	-0.299206	0.000000	0.924566	0.000000	0.000000	0.000000	-0.027344	0.078103	-0.209477	0.000000	0.000000	3.000000	5.000000	1.000000
20071.707990	0.093925	0.565249	0.017793	77.385818	19.244694	60.909054	-0.303763	0.000000	0.889653	0.000000	0.000000	0.000000	-0.027344	0.078103	-0.209477	0.000000	0.000000	3.000000	5.000000	1.000000
20071.711324	0.093806	0.565516	0.017076	77.385818	19.244694	60.909054	-0.303763	0.000000	0.889653	0.000000	0.000000	0.000000	-0.035528	0.080307	-0.215159	0.000000	0.000000	3.000000	5.000000	1.000000
20071.714657	0.093806	0.565516	0.017076	77.385818	19.244694	60.909054	-0.303763	0.000000	0.889653	0.000000	0.000000	0.000000	-0.035528	0.080307	-0.215159	0.000000	0.000000	3.000000	5.000000	1.000000
20071.717990	0.093723	0.565784	0.016417	77.382721	19.248186	60.907066	-0.309684	0.000000	0.853793	0.000000	0.000000	0.000000	-0.025078	0.080147	-0.197658	0.000000	0.000000	3.000000	5.000000	1.000000
20071.721324	0.093723	0.565784	0.016417	77.382721	19.248186	60.907066	-0.309684	0.000000	0.853793	0.000000	0.000000	0.000000	-0.025078	0.080147	-0.197658	0.000000	0.000000	3.000000	5.000000	1.000000
20071.724657	0.093723	0.565784	0.016417	77.382721	19.248186	60.907066	-0.309684	0.000000	0.853793	0.000000	0.000000	0.000000	-0.025078	0.080147	-0.197658	0.000000	0.000000	3.000000	5.000000	1.000000
20071.727990	0.093723	0.565784	0.016417	77.382721	19.253620	60.907066	-0.313864	0.000000	0.820850	0.000000	0.000000	0.000000	-0.025078	0.080147	-0.197658	0.000000	0.000000	3.000000	5.000000	1.000000
20071.731324	0.093634	0.566058	0.015735	77.382721	19.253620	60.907066	-0.313864	0.000000	0.820850	0.000000	0.000000	0.000000	-0.026504	0.082382	-0.204676	0.000000	0.000000	3.000000	5.000000	1.000000
20071.734657	0.093634	0.566058	0.015735	77.382721	19.253620	60.907066	-0.313864	0.000000	0.820850	0.000000	0.000000	0.000000	-0.026504	0.082382	-0.204676	0.000000	0.000000	3.000000	5.000000	1.000000
20071.737990	0.093555	0.566315	0.015098	77.376503	19.255125	60.910999	-0.318282	0.000000	0.786738	0.000000	0.000000	0.000000	-0.023828	0.076943	-0.190970	0.000000	0.000000	3.000000	5.000000	1.000000
20071.741324	0.093555	0.566315	0.015098	77.376503	19.255125	60.910999	-0.318282	0.000000	0.786738	0.000000	0.000000	0.000000	-0.023828	0.076943	-0.190970	0.000000	0.000000	3.000000	5.000000	1.000000
20071.744657	0.093555	0.566315	0.015098	77.376503	19.255125	60.910999	-0.318282	0.000000	0.786738	0.000000	0.000000	0.000000	-0.023828	0.076943	-0.190970	0.000000	0.000000	3.000000	5.000000	1.000000
20071.747990	0.093555	0.566315	0.015098	77.373421	19.255911	60.909019	-0.322253	0.000000	0.754909	0.000000	0.000000	0.000000	-0.023828	0.076943	-0.190970	0.000000	0.000000	3.000000	5.000000	1.000000
20071.751324	0.093457	0.566562	0.014489	77.373421	19.255911	60.909019	-0.322253	0.000000	0.754909	0.000000	0.000000	0.000000	-0.029234	0.074084	-0.182826	0.000000	0.000000	3.000000	5.000000	1.000000
20071.754657	0.093457	0.566562	0.014489	77.373421	19.255911	60.909019	-0.322253	0.000000	0.754909	0.000000	0.000000	0.000000	-0.029234	0.074084	-0.182826	0.000000	0.000000	3.000000	5.000000	1.000000
20071.757990	0.093372	0.566809	0.013942	77.367241	19.254704	60.905003	-0.327125	0.000000	0.724438	0.000000	0.000000	0.000000	-0.025507	0.074086	-0.163930	0.000000	0.000000	3.000000	5.000000	1.000000
20071.761324	0.093372	0.566809	0.013942	77.367241	19.254704	60.905003	-0.327125	0.000000	0.724438	0.000000	0.000000	0.000000	-0.025507	0.074086	-0.163930	0.000000	0.000000	3.000000	5.000000	1.000000
20071.764657	0.093372	0.566809	0.013942	77.367241	19.254704	60.905003	-0.327125	0.000000	0.724438	0.000000	0.000000	0.000000	-0.025507	0.074086	-0.163930	0.000000	0.000000	3.000000	5.000000	1.000000
20071.767990	0.093372	0.566809	0.013942	77.361038	19.253527	60.901012	-0.331377	0.000000	0.697116	0.000000	0.000000	0.000000	-0.025507	0.074086	-0.163930	0.000000	0.000000	3.000000	5.000000	1.000000
20071.771324	0.093287	0.567055	0.013396	77.361038	19.253527	60.901012	-0.331377	0.000000	0.697116	0.000000	0.000000	0.000000	-0.025540	0.073850	-0.164013	0.000000	0.000000	3.000000	5.000000	1.000000
20071.774657	0.093287	0.567055	0.013396	77.361038	19.253527	60.901012	-0.331377	0.000000	0.697116	0.000000	0.000000	0.000000	-0.025540	0.073850	-0.164013	0.000000	0.000000	3.000000	5.000000	1.000000
20071.777990	0.093194	0.567275	0.012922	77.354820	19.249628	60.897003	-0.335633	0.000000	0.669781	0.000000	0.000000	0.000000	-0.028149	0.066064	-0.141995	0.000000	0.000000	3.000000	5.000000	1.000000
20071.781324	0.093194	0.567275	0.012922	77.354820	19.249628	60.897003	-0.335633	0.000000	0.669781	0.000000	0.000000	0.000000	-0.028149	0.066064	-0.141995	0.000000	0.000000	3.000000	5.000000	1.000000
20071.784657	0.093194	0.567275	0.012922	77.354820	19.249628	60.897003	-0.335633	0.000000	0.669781	0.000000	0.000000	0.000000	-0.028149	0.066064	-0.141995	0.000000	0.000000	3.000000	5.000000	1.000000
20071.787990	0.093194	0.567275	0.012922	77.348640	19.245739	60.893028	-0.340325	0.000000	0.646115	0.000000	0.000000	0.000000	-0.028149	0.066064	-0.141995	0.000000	0.000000	3.000000	5.000000	1.000000
20071.791324	0.093108	0.567504	0.012489	77.348640	19.245739	60.893028	-0.340325	0.000000	0.646115	0.000000	0.000000	0.000000	-0.025764	0.068730	-0.129980	0.000000	0.000000	3.000000	5.000000	1.000000
20071.794657	0.093108	0.567504	0.012489	77.348640	19.245739	60.893028	-0.340325	0.000000	0.646115	0.000000	0.000000	0.000000	-0.025764	0.068730	-0.129980	0.000000	0.000000	3.000000	5.000000	1.000000
20071.797990	0.093108	0.567504	0.012489	77.342453	19.244558	60.889042	-0.344619	0.000000	0.624452	0.000000	0.000000	0.000000	-0.025764	0.068730	-0.129980	0.000000	0.000000	3.000000	5.000000	1.000000
20071.801324	0.093108	0.567504	0.012489	77.342453	19.244558	60.889042	-0.344619	0.000000	0.624452	0.000000	0.000000	0.000000	-0.025764	0.068730	-0.129980	0.000000	0.000000	3.000000	5.000000	1.000000
20071.804657	0.093045	0.567706	0.012057	77.342453	19.244558	60.889042	-0.344619	0.000000	0.624452	0.000000	0.000000	0.000000	-0.018743	0.060693	-0.129590	0.000000	0.000000	3.000000	5.000000	1.000000
20071.807990	0.093006	0.567882	0.011626	77.336235	19.246101	60.885025	-0.344619	0.000000	0.624452	0.000000	0.000000	0.000000	-0.011738	0.052738	-0.129187	0.000000	0.000000	3.000000	5.000000	1.000000
20071.811324	0.093006	0.567882	0.011626	77.336235	19.246101	60.885025	-0.344619	0.000000	0.624452	0.000000	0.000000	0.000000	-0.011738	0.052738	-0.129187	0.000000	0.000000	3.000000	5.000000	1.000000
20071.814657	0.093006	0.567882	0.011626	77.336235	19.246101	60.885025	-0.344619	0.000000	0.624452	0.000000	0.000000	0.000000	-0.011738	0.052738	-0.129187	0.000000	0.000000	3.000000	5.000000	1.000000
20071.817990	0.093006	0.567882	0.011626	77.336235	19.251522	60.892986	-0.349699	0.000000	0.581322	0.000000	0.000000	0.000000	-0.011738	0.052738	-0.129187	0.000000	0.000000	3.000000	5.000000	1.000000
20071.821324	0.092995	0.568023	0.011220	77.336235	19.251522	60.892986	-0.349699	0.000000	0.581322	0.000000	0.000000	0.000000	-0.003372	0.042285	-0.121840	0.000000	0.000000	3.000000	5.000000	1.000000
20071.824657	0.092995	0.568023	0.011220	77.336235	19.251522	60.892986	-0.349699	0.000000	0.581322	0.000000	0.000000	0.000000	-0.003372	0.042285	-0.121840	0.000000	0.000000	3.000000	5.000000	1.000000
20071.827990	0.092995	0.568023	0.011220	77.339317	19.261635	60.894997	-0.350261	0.000000	0.561015	0.000000	0.000000	0.000000	-0.003372	0.042285	-0.121840	0.000000	0.000000	3.000000	5.000000	1.000000
20071.831324	0.092995	0.568023	0.011220	77.339317	19.261635	60.894997	-0.350261	0.000000	0.561015	0.000000	0.000000	0.000000	-0.003372	0.042285	-0.121840	0.000000	0.000000	3.000000	5.000000	1.000000
20071.834657	0.092958	0.568146	0.010801	77.339317	19.261635	60.894997	-0.350261	0.000000	0.561015	0.000000	0.000000	0.000000	-0.011100	0.036818	-0.125703	0.000000	0.000000	3.000000	5.000000	1.000000
20071.837990	0.092944	0.568242	0.010384	77.345535	19.273685	60.898991	-0.350261	0.000000	0.561015	0.000000	0.000000	0.000000	-0.004118	0.028894	-0.125277	0.000000	0.000000	3.000000	5.000000	1.000000
20071.841324	0.092944	0.568242	0.010384	77.345535	19.273685	60.898991	-0.350261	0.000000	0.561015	0.000000	0.000000	0.000000	-0.004118	0.028894	-0.125277	0.000000	0.000000	3.000000	5.000000	1.000000
20071.844657	0.092944	0.568242	0.010384	77.345535	19.273685	60.898991	-0.350261	0.000000	0.561015	0.000000	0.000000	0.000000	-0.004118	0.028894	-0.125277	0.000000	0.000000	3.000000	5.000000	1.000000
20071.847990	0.092944	0.568242	0.010384	77.354584	19.290638	60.920418	-0.352797	0.000000	0.519185	0.000000	0.000000	0.000000	-0.004118	0.028894	-0.125277	0.000000	0.000000	3.000000	5.000000	1.000000
20071.851324	0.092914	0.568304	0.010000	77.354584	19.290638	60.920418	-0.352797	0.000000	0.519185	0.000000	0.000000	0.000000	-0.009078	0.018528	-0.115258	0.000000	0.000000	3.000000	5.000000	1.000000
20071.854657	0.092914	0.568304	0.010000	77.354584	19.290638	60.920418	-0.352797	0.000000	0.519185	0.000000	0.000000	0.000000	-0.009078	0.018528	-0.115258	0.000000	0.000000	3.000000	5.000000	1.000000
20071.857990	0.092914	0.568304	0.010000	77.363663	19.310337	60.933914	-0.354310	0.000000	0.499976	0.000000	0.000000	0.000000	-0.009078	0.018528	-0.115258	0.000000	0.000000	3.000000	5.000000	1.000000
20071.861324	0.092914	0.568304	0.010000	77.363663	19.310337	60.933914	-0.354310	0.000000	0.499976	0.000000	0.000000	0.000000	-0.009078	0.018528	-0.115258	0.000000	0.000000	3.000000	5.000000	1.000000
20071.864657	0.092910	0.568357	0.009634	77.363663	19.310337	60.933914	-0.354310	0.000000	0.499976	0.000000	0.000000	0.000000	-0.001077	0.016007	-0.109665	0.000000	0.000000	3.000000	5.000000	1.000000
20071.867990	0.092938	0.568394	0.009310	77.372742	19.332758	60.947418	-0.354310	0.000000	0.499976	0.000000	0.000000	0.000000	0.008298	0.011026	-0.097124	0.000000	0.000000	3.000000	5.000000	1.000000
20071.871324	0.092938	0.568394	0.009310	77.372742	19.332758	60.947418	-0.354310	0.000000	0.499976	0.000000	0.000000	0.000000	0.008298	0.011026	-0.097124	0.000000	0.000000	3.000000	5.000000	1.000000
20071.874657	0.092938	0.568394	0.009310	77.372742	19.332758	60.947418	-0.354310	0.000000	0.499976	0.000000	0.000000	0.000000	0.008298	0.011026	-0.097124	0.000000	0.000000	3.000000	5.000000	1.000000
20071.877990	0.092938	0.568394	0.009310	77.382019	19.352247	60.953457	-0.353107	0.000000	0.465511	0.000000	0.000000	0.000000	0.008298	0.011026	-0.097124	0.000000	0.000000	3.000000	5.000000	1.000000
20071.881324	0.092992	0.568422	0.009005	77.382019	19.352247	60.953457	-0.353107	0.000000	0.465511	0.000000	0.000000	0.000000	0.016283	0.008507	-0.091520	0.000000	0.000000	3.000000	5.000000	1.000000
20071.884657	0.092992	0.568422	0.009005	77.382019	19.352247	60.953457	-0.353107	0.000000	0.465511	0.000000	0.000000	0.000000	0.016283	0.008507	-0.091520	0.000000	0.000000	3.000000	5.000000	1.000000
20071.887990	0.092992	0.568422	0.009005	77.387978	19.375427	60.972900	-0.350393	0.000000	0.450258	0.000000	0.000000	0.000000	0.016283	0.008507	-0.091520	0.000000	0.000000	3.000000	5.000000	1.000000
20071.891324	0.092992	0.568422	0.009005	77.387978	19.375427	60.972900	-0.350393	0.000000	0.450258	0.000000	0.000000	0.000000	0.016283	0.008507	-0.091520	0.000000	0.000000	3.000000	5.000000	1.000000
20071.894657	0.093081	0.568452	0.008759	77.387978	19.375427	60.972900	-0.350393	0.000000	0.450258	0.000000	0.000000	0.000000	0.026676	0.008931	-0.073816	0.000000	0.000000	3.000000	5.000000	1.000000
20071.897990	0.093081	0.568452	0.008759	77.397301	19.400385	60.994930	-0.350393	0.000000	0.450258	0.000000	0.000000	0.000000	0.026676	0.008931	-0.073816	0.000000	0.000000	3.000000	5.000000	1.000000
20071.901324	0.093081	0.568452	0.008759	77.397301	19.400385	60.994930	-0.350393	0.000000	0.450258	0.000000	0.000000	0.000000	0.026676	0.008931	-0.073816	0.000000	0.000000	3.000000	5.000000	1.000000
20071.904657	0.093081	0.568452	0.008759	77.397301	19.400385	60.994930	-0.350393	0.000000	0.450258	0.000000	0.000000	0.000000	0.026676	0.008931	-0.073816	0.000000	0.000000	3.000000	5.000000	1.000000
20071.907990	0.093300	0.568468	0.008247	77.406586	19.425329	61.016937	-0.345947	0.000000	0.437955	0.000000	0.000000	0.000000	0.065810	0.004678	-0.153696	0.000000	0.000000	3.000000	5.000000	1.000000
20071.911324	0.093300	0.568468	0.008247	77.406586	19.425329	61.016937	-0.345947	0.000000	0.437955	0.000000	0.000000	0.000000	0.065810	0.004678	-0.153696	0.000000	0.000000	3.000000	5.000000	1.000000
20071.914657	0.093300	0.568468	0.008247	77.406586	19.425329	61.016937	-0.345947	0.000000	0.437955	0.000000	0.000000	0.000000	0.065810	0.004678	-0.153696	0.000000	0.000000	3.000000	5.000000	1.000000
20071.917990	0.093300	0.568468	0.008247	77.418983	19.452271	61.033012	-0.334978	0.000000	0.412339	0.000000	0.000000	0.000000	0.065810	0.004678	-0.153696	0.000000	0.000000	3.000000	5.000000	1.000000
20071.921324	0.093413	0.568445	0.008008	77.418983	19.452271	61.033012	-0.334978	0.000000	0.412339	0.000000	0.000000	0.000000	0.033885	-0.006709	-0.071612	0.000000	0.000000	3.000000	5.000000	1.000000
20071.924657	0.093413	0.568445	0.008008	77.418983	19.452271	61.033012	-0.334978	0.000000	0.412339	0.000000	0.000000	0.000000	0.033885	-0.006709	-0.071612	0.000000	0.000000	3.000000	5.000000	1.000000
20071.927990	0.093413	0.568445	0.008008	77.434486	19.481203	61.043144	-0.329331	0.000000	0.400404	0.000000	0.000000	0.000000	0.033885	-0.006709	-0.071612	0.000000	0.000000	3.000000	5.000000	1.000000
20071.931324	0.093413	0.568445	0.008008	77.434486	19.481203	61.043144	-0.329331	0.000000	0.400404	0.000000	0.000000	0.000000	0.033885	-0.006709	-0.071612	0.000000	0.000000	3.000000	5.000000	1.000000
20071.934657	0.093518	0.568413	0.007729	77.434486	19.481203	61.043144	-0.329331	0.000000	0.400404	0.000000	0.000000	0.000000	0.031405	-0.009598	-0.083734	0.000000	0.000000	3.000000	5.000000	1.000000
20071.937990	0.093518	0.568413	0.007729	77.453079	19.514870	61.055347	-0.329331	0.000000	0.400404	0.000000	0.000000	0.000000	0.031405	-0.009598	-0.083734	0.000000	0.000000	3.000000	5.000000	1.000000
20071.941324	0.093518	0.568413	0.007729	77.453079	19.514870	61.055347	-0.329331	0.000000	0.400404	0.000000	0.000000	0.000000	0.031405	-0.009598	-0.083734	0.000000	0.000000	3.000000	5.000000	1.000000
20071.944657	0.093518	0.568413	0.007729	77.453079	19.514870	61.055347	-0.329331	0.000000	0.400404	0.000000	0.000000	0.000000	0.031405	-0.009598	-0.083734	0.000000	0.000000	3.000000	5.000000	1.000000
20071.947990	0.093743	0.568288	0.007138	77.471443	19.551561	61.083080	-0.324097	0.000000	0.386448	0.000000	0.000000	0.000000	0.067535	-0.037642	-0.177398	0.000000	0.000000	3.000000	5.000000	1.000000
20071.951324	0.093743	0.568288	0.007138	77.471443	19.551561	61.083080	-0.324097	0.000000	0.386448	0.000000	0.000000	0.000000	0.067535	-0.037642	-0.177398	0.000000	0.000000	3.000000	5.000000	1.000000
20071.954657	0.093743	0.568288	0.007138	77.471443	19.551561	61.083080	-0.324097	0.000000	0.386448	0.000000	0.000000	0.000000	0.067535	-0.037642	-0.177398	0.000000	0.000000	3.000000	5.000000	1.000000
20071.957990	0.093743	0.568288	0.007138	77.489563	19.594034	61.110405	-0.312841	0.000000	0.356882	0.000000	0.000000	0.000000	0.067535	-0.037642	-0.177398	0.000000	0.000000	3.000000	5.000000	1.000000
20071.961324	0.093831	0.568222	0.006892	77.489563	19.594034	61.110405	-0.312841	0.000000	0.356882	0.000000	0.000000	0.000000	0.026387	-0.019814	-0.073728	0.000000	0.000000	3.000000	5.000000	1.000000
20071.964657	0.093831	0.568222	0.006892	77.489563	19.594034	61.110405	-0.312841	0.000000	0.356882	0.000000	0.000000	0.000000	0.026387	-0.019814	-0.073728	0.000000	0.000000	3.000000	5.000000	1.000000
20071.967990	0.093831	0.568222	0.006892	77.503632	19.657454	61.165882	-0.308443	0.000000	0.344594	0.000000	0.000000	0.000000	0.026387	-0.019814	-0.073728	0.000000	0.000000	3.000000	5.000000	1.000000
20071.971324	0.093831	0.568222	0.006892	77.503632	19.657454	61.165882	-0.308443	0.000000	0.344594	0.000000	0.000000	0.000000	0.026387	-0.019814	-0.073728	0.000000	0.000000	3.000000	5.000000	1.000000
20071.974657	0.093971	0.568165	0.006678	77.503632	19.657454	61.165882	-0.308443	0.000000	0.344594	0.000000	0.000000	0.000000	0.042012	-0.016920	-0.064308	0.000000	0.000000	3.000000	5.000000	1.000000
20071.977990	0.093971	0.568165	0.006678	77.513672	19.744583	61.249523	-0.308443	0.000000	0.344594	0.000000	0.000000	0.000000	0.042012	-0.016920	-0.064308	0.000000	0.000000	3.000000	5.000000	1.000000
20071.981324	0.093971	0.568165	0.006678	77.513672	19.744583	61.249523	-0.308443	0.000000	0.344594	0.000000	0.000000	0.000000	0.042012	-0.016920	-0.064308	0.000000	0.000000	3.000000	5.000000	1.000000
20071.984657	0.093971	0.568165	0.006678	77.513672	19.744583	61.249523	-0.308443	0.000000	0.344594	0.000000	0.000000	0.000000	0.042012	-0.016920	-0.064308	0.000000	0.000000	3.000000	5.000000	1.000000
20071.987990	0.094296	0.568107	0.006359	77.519630	19.855396	61.361313	-0.301441	0.000000	0.333876	0.000000	0.000000	0.000000	0.097510	-0.017399	-0.095463	0.000000	0.000000	3.000000	5.000000	1.000000
20071.991324	0.094296	0.568107	0.006359	77.519630	19.855396	61.361313	-0.301441	0.000000	0.333876	0.000000	0.000000	0.000000	0.097510	-0.017399	-0.095463	0.000000	0.000000	3.000000	5.000000	1.000000
20071.994657	0.094296	0.568107	0.006359	77.519630	19.855396	61.361313	-0.301441	0.000000	0.333876	0.000000	0.000000	0.000000	0.097510	-0.017399	-0.095463	0.000000	0.000000	3.000000	5.000000	1.000000
20071.997990	0.094483	0.568080	0.006261	77.522453	19.964207	61.471054	-0.285190	0.000000	0.317965	0.000000	0.000000	0.000000	0.055889	-0.008222	-0.029376	0.000000	0.000000	3.000000	5.000000	1.000000
20072.001324	0.094483	0.568080	0.006261	77.522453	19.964207	61.471054	-0.285190	0.000000	0.317965	0.000000	0.000000	0.000000	0.055889	-0.008222	-0.029376	0.000000	0.000000	3.000000	5.000000	1.000000
20072.004657	0.094483	0.568080	0.006261	77.522453	19.964207	61.471054	-0.285190	0.000000	0.317965	0.000000	0.000000	0.000000	0.055889	-0.008222	-0.029376	0.000000	0.000000	3.000000	5.000000	1.000000
20072.007990	0.094483	0.568080	0.006261	77.522408	20.067945	61.579113	-0.275875	0.000000	0.313069	0.000000	0.000000	0.000000	0.055889	-0.008222	-0.029376	0.000000	0.000000	3.000000	5.000000	1.000000
20072.011324	0.094690	0.568079	0.006153	77.522408	20.067945	61.579113	-0.275875	0.000000	0.313069	0.000000	0.000000	0.000000	0.062103	-0.000455	-0.032528	0.000000	0.000000	3.000000	5.000000	1.000000
20072.014657	0.094690	0.568079	0.006153	77.522408	20.067945	61.579113	-0.275875	0.000000	0.313069	0.000000	0.000000	0.000000	0.062103	-0.000455	-0.032528	0.000000	0.000000	3.000000	5.000000	1.000000
20072.017990	0.094690	0.568079	0.006153	77.525398	20.176519	61.681377	-0.265524	0.000000	0.307648	0.000000	0.000000	0.000000	0.062103	-0.000455	-0.032528	0.000000	0.000000	3.000000	5.000000	1.000000
20072.021324	0.094690	0.568079	0.006153	77.525398	20.176519	61.681377	-0.265524	0.000000	0.307648	0.000000	0.000000	0.000000	0.062103	-0.000455	-0.032528	0.000000	0.000000	3.000000	5.000000	1.000000
20072.024657	0.094915	0.568059	0.006023	77.525398	20.176519	61.681377	-0.265524	0.000000	0.307648	0.000000	0.000000	0.000000	0.067620	-0.005812	-0.039073	0.000000	0.000000	3.000000	5.000000	1.000000
20072.027990	0.094915	0.568059	0.006023	77.527138	20.313732	61.821320	-0.265524	0.000000	0.307648	0.000000	0.000000	0.000000	0.067620	-0.005812	-0.039073	0.000000	0.000000	3.000000	5.000000	1.000000
20072.031324	0.094915	0.568059	0.006023	77.527138	20.313732	61.821320	-0.265524	0.000000	0.307648	0.000000	0.000000	0.000000	0.067620	-0.005812	-0.039073	0.000000	0.000000	3.000000	5.000000	1.000000
20072.034657	0.094915	0.568059	0.006023	77.527138	20.313732	61.821320	-0.265524	0.000000	0.307648	0.000000	0.000000	0.000000	0.067620	-0.005812	-0.039073	0.000000	0.000000	3.000000	5.000000	1.000000
20072.037990	0.095387	0.568035	0.005643	77.528580	20.462132	61.968826	-0.254255	0.000000	0.301136	0.000000	0.000000	0.000000	0.141530	-0.007233	-0.113911	0.000000	0.000000	3.000000	5.000000	1.000000
20072.041324	0.095387	0.568035	0.005643	77.528580	20.462132	61.968826	-0.254255	0.000000	0.301136	0.000000	0.000000	0.000000	0.141530	-0.007233	-0.113911	0.000000	0.000000	3.000000	5.000000	1.000000
20072.044657	0.095387	0.568035	0.005643	77.528580	20.462132	61.968826	-0.254255	0.000000	0.301136	0.000000	0.000000	0.000000	0.141530	-0.007233	-0.113911	0.000000	0.000000	3.000000	5.000000	1.000000
20072.047990	0.095387	0.568035	0.005643	77.534286	20.584137	62.080929	-0.230666	0.000000	0.282150	0.000000	0.000000	0.000000	0.141530	-0.007233	-0.113911	0.000000	0.000000	3.000000	5.000000	1.000000
20072.051324	0.095664	0.568014	0.005435	77.534286	20.584137	62.080929	-0.230666	0.000000	0.282150	0.000000	0.000000	0.000000	0.083323	-0.006272	-0.062322	0.000000	0.000000	3.000000	5.000000	1.000000
20072.054657	0.095664	0.568014	0.005435	77.534286	20.584137	62.080929	-0.230666	0.000000	0.282150	0.000000	0.000000	0.000000	0.083323	-0.006272	-0.062322	0.000000	0.000000	3.000000	5.000000	1.000000
20072.057990	0.095664	0.568014	0.005435	77.541534	20.677299	62.147934	-0.216779	0.000000	0.271764	0.000000	0.000000	0.000000	0.083323	-0.006272	-0.062322	0.000000	0.000000	3.000000	5.000000	1.000000
20072.061324	0.095664	0.568014	0.005435	77.541534	20.677299	62.147934	-0.216779	0.000000	0.271764	0.000000	0.000000	0.000000	0.083323	-0.006272	-0.062322	0.000000	0.000000	3.000000	5.000000	1.000000
20072.064657	0.095967	0.568011	0.005240	77.541534	20.677299	62.147934	-0.216779	0.000000	0.271764	0.000000	0.000000	0.000000	0.090910	-0.000948	-0.058576	0.000000	0.000000	3.000000	5.000000	1.000000
20072.067990	0.096287	0.568016	0.005017	77.546158	20.759577	62.205608	-0.216779	0.000000	0.271764	0.000000	0.000000	0.000000	0.095976	0.001447	-0.066953	0.000000	0.000000	3.000000	5.000000	1.000000
20072.071324	0.096287	0.568016	0.005017	77.546158	20.759577	62.205608	-0.216779	0.000000	0.271764	0.000000	0.000000	0.000000	0.095976	0.001447	-0.066953	0.000000	0.000000	3.000000	5.000000	1.000000
20072.074657	0.096287	0.568016	0.005017	77.546158	20.759577	62.205608	-0.216779	0.000000	0.271764	0.000000	0.000000	0.000000	0.095976	0.001447	-0.066953	0.000000	0.000000	3.000000	5.000000	1.000000
20072.077990	0.096287	0.568016	0.005017	77.547958	20.839382	62.245556	-0.185631	0.000000	0.250842	0.000000	0.000000	0.000000	0.095976	0.001447	-0.066953	0.000000	0.000000	3.000000	5.000000	1.000000
20072.081324	0.096654	0.568038	0.004801	77.547958	20.839382	62.245556	-0.185631	0.000000	0.250842	0.000000	0.000000	0.000000	0.110129	0.006755	-0.064610	0.000000	0.000000	3.000000	5.000000	1.000000
20072.084657	0.096654	0.568038	0.004801	77.547958	20.839382	62.245556	-0.185631	0.000000	0.250842	0.000000	0.000000	0.000000	0.110129	0.006755	-0.064610	0.000000	0.000000	3.000000	5.000000	1.000000
20072.087990	0.096654	0.568038	0.004801	77.550278	20.913162	62.270424	-0.167276	0.000000	0.240074	0.000000	0.000000	0.000000	0.110129	0.006755	-0.064610	0.000000	0.000000	3.000000	5.000000	1.000000
20072.091324	0.096654	0.568038	0.004801	77.550278	20.913162	62.270424	-0.167276	0.000000	0.240074	0.000000	0.000000	0.000000	0.110129	0.006755	-0.064610	0.000000	0.000000	3.000000	5.000000	1.000000
20072.094657	0.097043	0.568061	0.004581	77.550278	20.913162	62.270424	-0.167276	0.000000	0.240074	0.000000	0.000000	0.000000	0.116615	0.006752	-0.066082	0.000000	0.000000	3.000000	5.000000	1.000000
20072.097990	0.097479	0.568101	0.004369	77.549751	20.979008	62.293465	-0.167276	0.000000	0.240074	0.000000	0.000000	0.000000	0.130754	0.012060	-0.063796	0.000000	0.000000	3.000000	5.000000	1.000000
20072.101324	0.097479	0.568101	0.004369	77.549751	20.979008	62.293465	-0.167276	0.000000	0.240074	0.000000	0.000000	0.000000	0.130754	0.012060	-0.063796	0.000000	0.000000	3.000000	5.000000	1.000000
20072.104657	0.097479	0.568101	0.004369	77.549751	20.979008	62.293465	-0.167276	0.000000	0.240074	0.000000	0.000000	0.000000	0.130754	0.012060	-0.063796	0.000000	0.000000	3.000000	5.000000	1.000000
20072.107990	0.097479	0.568101	0.004369	77.549500	21.041866	62.308994	-0.126048	0.000000	0.218427	0.000000	0.000000	0.000000	0.130754	0.012060	-0.063796	0.000000	0.000000	3.000000	5.000000	1.000000
20072.111324	0.097915	0.568141	0.004155	77.549500	21.041866	62.308994	-0.126048	0.000000	0.218427	0.000000	0.000000	0.000000	0.130656	0.012056	-0.063922	0.000000	0.000000	3.000000	5.000000	1.000000
20072.114657	0.097915	0.568141	0.004155	77.549500	21.041866	62.308994	-0.126048	0.000000	0.218427	0.000000	0.000000	0.000000	0.130656	0.012056	-0.063922	0.000000	0.000000	3.000000	5.000000	1.000000
20072.117990	0.098392	0.568207	0.003927	77.546158	21.105186	62.322220	-0.104272	0.000000	0.207774	0.000000	0.000000	0.000000	0.143311	0.019779	-0.068629	0.000000	0.000000	3.000000	5.000000	1.000000
20072.121324	0.098392	0.568207	0.003927	77.546158	21.105186	62.322220	-0.104272	0.000000	0.207774	0.000000	0.000000	0.000000	0.143311	0.019779	-0.068629	0.000000	0.000000	3.000000	5.000000	1.000000
20072.124657	0.098392	0.568207	0.003927	77.546158	21.105186	62.322220	-0.104272	0.000000	0.207774	0.000000	0.000000	0.000000	0.143311	0.019779	-0.068629	0.000000	0.000000	3.000000	5.000000	1.000000
20072.127990	0.098392	0.568207	0.003927	77.545891	21.173471	62.329746	-0.080387	0.000000	0.196335	0.000000	0.000000	0.000000	0.143311	0.019779	-0.068629	0.000000	0.000000	3.000000	5.000000	1.000000
20072.131324	0.098844	0.568255	0.003685	77.545891	21.173471	62.329746	-0.080387	0.000000	0.196335	0.000000	0.000000	0.000000	0.135526	0.014450	-0.072533	0.000000	0.000000	3.000000	5.000000	1.000000
20072.134657	0.098844	0.568255	0.003685	77.545891	21.173471	62.329746	-0.080387	0.000000	0.196335	0.000000	0.000000	0.000000	0.135526	0.014450	-0.072533	0.000000	0.000000	3.000000	5.000000	1.000000
20072.137990	0.099312	0.568311	0.003415	77.545380	21.247469	62.352776	-0.057799	0.000000	0.184246	0.000000	0.000000	0.000000	0.140470	0.016829	-0.081023	0.000000	0.000000	3.000000	5.000000	1.000000
20072.141324	0.099312	0.568311	0.003415	77.545380	21.247469	62.352776	-0.057799	0.000000	0.184246	0.000000	0.000000	0.000000	0.140470	0.016829	-0.081023	0.000000	0.000000	3.000000	5.000000	1.000000
20072.144657	0.099312	0.568311	0.003415	77.545380	21.247469	62.352776	-0.057799	0.000000	0.184246	0.000000	0.000000	0.000000	0.140470	0.016829	-0.081023	0.000000	0.000000	3.000000	5.000000	1.000000
20072.147990	0.099312	0.568311	0.003415	77.544624	21.327188	62.383369	-0.034388	0.000000	0.170743	0.000000	0.000000	0.000000	0.140470	0.016829	-0.081023	0.000000	0.000000	3.000000	5.000000	1.000000
20072.151324	0.099780	0.568367	0.003144	77.544624	21.327188	62.383369	-0.034388	0.000000	0.170743	0.000000	0.000000	0.000000	0.140326	0.016793	-0.081171	0.000000	0.000000	3.000000	5.000000	1.000000
20072.154657	0.099780	0.568367	0.003144	77.544624	21.327188	62.383369	-0.034388	0.000000	0.170743	0.000000	0.000000	0.000000	0.140326	0.016793	-0.081171	0.000000	0.000000	3.000000	5.000000	1.000000
20072.157990	0.100224	0.568449	0.002872	77.537674	21.416859	62.432014	-0.011000	0.000000	0.157214	0.000000	0.000000	0.000000	0.133243	0.024520	-0.081672	0.000000	0.000000	3.000000	5.000000	1.000000
20072.161324	0.100224	0.568449	0.002872	77.537674	21.416859	62.432014	-0.011000	0.000000	0.157214	0.000000	0.000000	0.000000	0.133243	0.024520	-0.081672	0.000000	0.000000	3.000000	5.000000	1.000000
20072.164657	0.100224	0.568449	0.002872	77.537674	21.416859	62.432014	-0.011000	0.000000	0.157214	0.000000	0.000000	0.000000	0.133243	0.024520	-0.081672	0.000000	0.000000	3.000000	5.000000	1.000000
20072.167990	0.100224	0.568449	0.002872	77.531708	21.534578	62.512459	0.011207	0.000000	0.143602	0.000000	0.000000	0.000000	0.133243	0.024520	-0.081672	0.000000	0.000000	3.000000	5.000000	1.000000
20072.171324	0.100651	0.568523	0.002627	77.531708	21.534578	62.512459	0.011207	0.000000	0.143602	0.000000	0.000000	0.000000	0.128073	0.022088	-0.073439	0.000000	0.000000	3.000000	5.000000	1.000000
20072.174657	0.100651	0.568523	0.002627	77.531708	21.534578	62.512459	0.011207	0.000000	0.143602	0.000000	0.000000	0.000000	0.128073	0.022088	-0.073439	0.000000	0.000000	3.000000	5.000000	1.000000
20072.177990	0.100651	0.568523	0.002627	77.522079	21.658661	62.613506	0.032553	0.000000	0.131362	0.000000	0.000000	0.000000	0.128073	0.022088	-0.073439	0.000000	0.000000	3.000000	5.000000	1.000000
20072.181324	0.100651	0.568523	0.002627	77.522079	21.658661	62.613506	0.032553	0.000000	0.131362	0.000000	0.000000	0.000000	0.128073	0.022088	-0.073439	0.000000	0.000000	3.000000	5.000000	1.000000
20072.184657	0.101060	0.568614	0.002404	77.522079	21.658661	62.613506	0.032553	0.000000	0.131362	0.000000	0.000000	0.000000	0.122545	0.027397	-0.066972	0.000000	0.000000	3.000000	5.000000	1.000000
20072.187990	0.101471	0.568723	0.002198	77.509933	21.768940	62.689121	0.032553	0.000000	0.131362	0.000000	0.000000	0.000000	0.123580	0.032687	-0.061937	0.000000	0.000000	3.000000	5.000000	1.000000
20072.191324	0.101471	0.568723	0.002198	77.509933	21.768940	62.689121	0.032553	0.000000	0.131362	0.000000	0.000000	0.000000	0.123580	0.032687	-0.061937	0.000000	0.000000	3.000000	5.000000	1.000000
20072.194657	0.101471	0.568723	0.002198	77.509933	21.768940	62.689121	0.032553	0.000000	0.131362	0.000000	0.000000	0.000000	0.123580	0.032687	-0.061937	0.000000	0.000000	3.000000	5.000000	1.000000
20072.197990	0.101471	0.568723	0.002198	77.497681	21.876369	62.772568	0.073574	0.000000	0.109878	0.000000	0.000000	0.000000	0.123580	0.032687	-0.061937	0.000000	0.000000	3.000000	5.000000	1.000000
20072.201324	0.101865	0.568850	0.002013	77.497681	21.876369	62.772568	0.073574	0.000000	0.109878	0.000000	0.000000	0.000000	0.118089	0.038012	-0.055457	0.000000	0.000000	3.000000	5.000000	1.000000
20072.204657	0.101865	0.568850	0.002013	77.497681	21.876369	62.772568	0.073574	0.000000	0.109878	0.000000	0.000000	0.000000	0.118089	0.038012	-0.055457	0.000000	0.000000	3.000000	5.000000	1.000000
20072.207990	0.101865	0.568850	0.002013	77.479851	21.967726	62.836224	0.093255	0.000000	0.100635	0.000000	0.000000	0.000000	0.118089	0.038012	-0.055457	0.000000	0.000000	3.000000	5.000000	1.000000
20072.211324	0.101865	0.568850	0.002013	77.479851	21.967726	62.836224	0.093255	0.000000	0.100635	0.000000	0.000000	0.000000	0.118089	0.038012	-0.055457	0.000000	0.000000	3.000000	5.000000	1.000000
20072.214657	0.102264	0.568968	0.001851	77.479851	21.967726	62.836224	0.093255	0.000000	0.100635	0.000000	0.000000	0.000000	0.119559	0.035592	-0.048634	0.000000	0.000000	3.000000	5.000000	1.000000
20072.217990	0.102617	0.569113	0.001692	77.463066	22.033541	62.869823	0.093255	0.000000	0.100635	0.000000	0.000000	0.000000	0.106022	0.043312	-0.047613	0.000000	0.000000	3.000000	5.000000	1.000000
20072.221324	0.102617	0.569113	0.001692	77.463066	22.033541	62.869823	0.093255	0.000000	0.100635	0.000000	0.000000	0.000000	0.106022	0.043312	-0.047613	0.000000	0.000000	3.000000	5.000000	1.000000
20072.224657	0.102617	0.569113	0.001692	77.463066	22.033541	62.869823	0.093255	0.000000	0.100635	0.000000	0.000000	0.000000	0.106022	0.043312	-0.047613	0.000000	0.000000	3.000000	5.000000	1.000000
20072.227990	0.102617	0.569113	0.001692	77.447083	22.076864	62.880936	0.130852	0.000000	0.084594	0.000000	0.000000	0.000000	0.106022	0.043312	-0.047613	0.000000	0.000000	3.000000	5.000000	1.000000
20072.231324	0.102975	0.569249	0.001556	77.447083	22.076864	62.880936	0.130852	0.000000	0.084594	0.000000	0.000000	0.000000	0.107520	0.040909	-0.040775	0.000000	0.000000	3.000000	5.000000	1.000000
20072.234657	0.102975	0.569249	0.001556	77.447083	22.076864	62.880936	0.130852	0.000000	0.084594	0.000000	0.000000	0.000000	0.107520	0.040909	-0.040775	0.000000	0.000000	3.000000	5.000000	1.000000
20072.237990	0.102975	0.569249	0.001556	77.430290	22.134451	62.922443	0.148772	0.000000	0.077798	0.000000	0.000000	0.000000	0.107520	0.040909	-0.040775	0.000000	0.000000	3.000000	5.000000	1.000000
20072.241324	0.102975	0.569249	0.001556	77.430290	22.134451	62.922443	0.148772	0.000000	0.077798	0.000000	0.000000	0.000000	0.107520	0.040909	-0.040775	0.000000	0.000000	3.000000	5.000000	1.000000
20072.244657	0.103295	0.569377	0.001453	77.430290	22.134451	62.922443	0.148772	0.000000	0.077798	0.000000	0.000000	0.000000	0.095967	0.038522	-0.030995	0.000000	0.000000	3.000000	5.000000	1.000000
20072.247990	0.103593	0.569506	0.001354	77.414940	22.228220	63.003040	0.148772	0.000000	0.077798	0.000000	0.000000	0.000000	0.089410	0.038549	-0.029596	0.000000	0.000000	3.000000	5.000000	1.000000
20072.251324	0.103593	0.569506	0.001354	77.414940	22.228220	63.003040	0.148772	0.000000	0.077798	0.000000	0.000000	0.000000	0.089410	0.038549	-0.029596	0.000000	0.000000	3.000000	5.000000	1.000000
20072.254657	0.103593	0.569506	0.001354	77.414940	22.228220	63.003040	0.148772	0.000000	0.077798	0.000000	0.000000	0.000000	0.089410	0.038549	-0.029596	0.000000	0.000000	3.000000	5.000000	1.000000
20072.257990	0.103593	0.569506	0.001354	77.397964	22.350264	63.136173	0.179669	0.000000	0.067699	0.000000	0.000000	0.000000	0.089410	0.038549	-0.029596	0.000000	0.000000	3.000000	5.000000	1.000000
20072.261324	0.103887	0.569616	0.001238	77.397964	22.350264	63.136173	0.179669	0.000000	0.067699	0.000000	0.000000	0.000000	0.088215	0.033176	-0.034800	0.000000	0.000000	3.000000	5.000000	1.000000
20072.264657	0.103887	0.569616	0.001238	77.397964	22.350264	63.136173	0.179669	0.000000	0.067699	0.000000	0.000000	0.000000	0.088215	0.033176	-0.034800	0.000000	0.000000	3.000000	5.000000	1.000000
20072.267990	0.103887	0.569616	0.001238	77.380096	22.488945	63.315300	0.194371	0.000000	0.061899	0.000000	0.000000	0.000000	0.088215	0.033176	-0.034800	0.000000	0.000000	3.000000	5.000000	1.000000
20072.271324	0.103887	0.569616	0.001238	77.380096	22.488945	63.315300	0.194371	0.000000	0.061899	0.000000	0.000000	0.000000	0.088215	0.033176	-0.034800	0.000000	0.000000	3.000000	5.000000	1.000000
20072.274657	0.104139	0.569701	0.001138	77.380096	22.488945	63.315300	0.194371	0.000000	0.061899	0.000000	0.000000	0.000000	0.075537	0.025494	-0.030099	0.000000	0.000000	3.000000	5.000000	1.000000
20072.277990	0.104139	0.569701	0.001138	77.363007	22.669218	63.787308	0.194371	0.000000	0.061899	0.000000	0.000000	0.000000	0.075537	0.025494	-0.030099	0.000000	0.000000	3.000000	5.000000	1.000000
20072.281324	0.104139	0.569701	0.001138	77.363007	22.669218	63.787308	0.194371	0.000000	0.061899	0.000000	0.000000	0.000000	0.075537	0.025494	-0.030099	0.000000	0.000000	3.000000	5.000000	1.000000
20072.284657	0.104139	0.569701	0.001138	77.363007	22.669218	63.787308	0.194371	0.000000	0.061899	0.000000	0.000000	0.000000	0.075537	0.025494	-0.030099	0.000000	0.000000	3.000000	5.000000	1.000000
20072.287990	0.104611	0.569830	0.000999	77.350883	22.812239	65.398186	0.206961	0.000000	0.056883	0.000000	0.000000	0.000000	0.141526	0.038502	-0.041695	0.000000	0.000000	3.000000	5.000000	1.000000
20072.291324	0.104611	0.569830	0.000999	77.350883	22.812239	65.398186	0.206961	0.000000	0.056883	0.000000	0.000000	0.000000	0.141526	0.038502	-0.041695	0.000000	0.000000	3.000000	5.000000	1.000000
20072.294657	0.104611	0.569830	0.000999	77.350883	22.812239	65.398186	0.206961	0.000000	0.056883	0.000000	0.000000	0.000000	0.141526	0.038502	-0.041695	0.000000	0.000000	3.000000	5.000000	1.000000
20072.297990	0.104895	0.569899	0.000939	77.342491	22.820824	67.259293	0.230549	0.000000	0.049934	0.000000	0.000000	0.000000	0.085171	0.020750	-0.017863	0.000000	0.000000	3.000000	5.000000	1.000000
20072.301324	0.104895	0.569899	0.000939	77.342491	22.820824	67.259293	0.230549	0.000000	0.049934	0.000000	0.000000	0.000000	0.085171	0.020750	-0.017863	0.000000	0.000000	3.000000	5.000000	1.000000
20072.304657	0.104895	0.569899	0.000939	77.342491	22.820824	67.259293	0.230549	0.000000	0.049934	0.000000	0.000000	0.000000	0.085171	0.020750	-0.017863	0.000000	0.000000	3.000000	5.000000	1.000000
20072.307990	0.105380	0.569960	0.000858	77.342247	22.691307	68.370888	0.244744	0.000000	0.046957	0.000000	0.000000	0.000000	0.145461	0.018373	-0.024483	0.000000	0.000000	3.000000	5.000000	1.000000
20072.311324	0.105380	0.569960	0.000858	77.342247	22.691307	68.370888	0.244744	0.000000	0.046957	0.000000	0.000000	0.000000	0.145461	0.018373	-0.024483	0.000000	0.000000	3.000000	5.000000	1.000000
20072.314657	0.105380	0.569960	0.000858	77.342247	22.691307	68.370888	0.244744	0.000000	0.046957	0.000000	0.000000	0.000000	0.145461	0.018373	-0.024483	0.000000	0.000000	3.000000	5.000000	1.000000
20072.317990	0.106000	0.570014	0.000768	77.352692	22.358633	68.459358	0.268987	0.000000	0.042876	0.000000	0.000000	0.000000	0.186179	0.016030	-0.026765	0.000000	0.000000	3.000000	5.000000	1.000000
20072.321324	0.106000	0.570014	0.000768	77.352692	22.358633	68.459358	0.268987	0.000000	0.042876	0.000000	0.000000	0.000000	0.186179	0.016030	-0.026765	0.000000	0.000000	3.000000	5.000000	1.000000
20072.324657	0.106000	0.570014	0.000768	77.352692	22.358633	68.459358	0.268987	0.000000	0.042876	0.000000	0.000000	0.000000	0.186179	0.016030	-0.026765	0.000000	0.000000	3.000000	5.000000	1.000000
20072.327990	0.106000	0.570014	0.000768	77.376671	21.770267	67.671127	0.300017	0.000000	0.038415	0.000000	0.000000	0.000000	0.186179	0.016030	-0.026765	0.000000	0.000000	3.000000	5.000000	1.000000
20072.331324	0.106637	0.570075	0.000650	77.376671	21.770267	67.671127	0.300017	0.000000	0.038415	0.000000	0.000000	0.000000	0.191071	0.018374	-0.035462	0.000000	0.000000	3.000000	5.000000	1.000000
20072.334657	0.106637	0.570075	0.000650	77.376671	21.770267	67.671127	0.300017	0.000000	0.038415	0.000000	0.000000	0.000000	0.191071	0.018374	-0.035462	0.000000	0.000000	3.000000	5.000000	1.000000
20072.337990	0.107271	0.570093	0.000520	77.409752	20.897261	66.417526	0.331862	0.000000	0.032505	0.000000	0.000000	0.000000	0.190253	0.005339	-0.039049	0.000000	0.000000	3.000000	5.000000	1.000000
20072.341324	0.107271	0.570093	0.000520	77.409752	20.897261	66.417526	0.331862	0.000000	0.032505	0.000000	0.000000	0.000000	0.190253	0.005339	-0.039049	0.000000	0.000000	3.000000	5.000000	1.000000
20072.344657	0.107271	0.570093	0.000520	77.409752	20.897261	66.417526	0.331862	0.000000	0.032505	0.000000	0.000000	0.000000	0.190253	0.005339	-0.039049	0.000000	0.000000	3.000000	5.000000	1.000000
20072.347990	0.107271	0.570093	0.000520	77.450508	19.755993	64.949760	0.363571	0.000000	0.025997	0.000000	0.000000	0.000000	0.190253	0.005339	-0.039049	0.000000	0.000000	3.000000	5.000000	1.000000
20072.351324	0.108020	0.570103	0.000386	77.450508	19.755993	64.949760	0.363571	0.000000	0.025997	0.000000	0.000000	0.000000	0.224423	0.002958	-0.040081	0.000000	0.000000	3.000000	5.000000	1.000000
20072.354657	0.108020	0.570103	0.000386	77.450508	19.755993	64.949760	0.363571	0.000000	0.025997	0.000000	0.000000	0.000000	0.224423	0.002958	-0.040081	0.000000	0.000000	3.000000	5.000000	1.000000
20072.357990	0.108732	0.570085	0.000200	77.492699	18.498959	63.794739	0.400975	0.000000	0.019317	0.000000	0.000000	0.000000	0.213785	-0.005321	-0.056048	0.000000	0.000000	3.000000	5.000000	1.000000
20072.361324	0.108732	0.570085	0.000200	77.492699	18.498959	63.794739	0.400975	0.000000	0.019317	0.000000	0.000000	0.000000	0.213785	-0.005321	-0.056048	0.000000	0.000000	3.000000	5.000000	1.000000
20072.364657	0.108732	0.570085	0.000200	77.492699	18.498959	63.794739	0.400975	0.000000	0.019317	0.000000	0.000000	0.000000	0.213785	-0.005321	-0.056048	0.000000	0.000000	3.000000	5.000000	1.000000
20072.367990	0.109436	0.570031	-0.000023	77.531647	17.090832	62.688107	0.436606	0.000000	0.009975	0.000000	0.000000	0.000000	0.211239	-0.016014	-0.066612	0.000000	0.000000	3.000000	5.000000	1.000000
20072.371324	0.109436	0.570031	-0.000023	77.531647	17.090832	62.688107	0.436606	0.000000	0.009975	0.000000	0.000000	0.000000	0.211239	-0.016014	-0.066612	0.000000	0.000000	3.000000	5.000000	1.000000
20072.374657	0.109436	0.570031	-0.000023	77.531647	17.090832	62.688107	0.436606	0.000000	0.009975	0.000000	0.000000	0.000000	0.211239	-0.016014	-0.066612	0.000000	0.000000	3.000000	5.000000	1.000000
20072.377990	0.110231	0.569996	-0.000250	77.564400	15.495223	61.096699	0.471813	0.000000	-0.001127	0.000000	0.000000	0.000000	0.238375	-0.010667	-0.068102	0.000000	0.000000	3.000000	5.000000	1.000000
20072.381324	0.110231	0.569996	-0.000250	77.564400	15.495223	61.096699	0.471813	0.000000	-0.001127	0.000000	0.000000	0.000000	0.238375	-0.010667	-0.068102	0.000000	0.000000	3.000000	5.000000	1.000000
20072.384657	0.110231	0.569996	-0.000250	77.564400	15.495223	61.096699	0.471813	0.000000	-0.001127	0.000000	0.000000	0.000000	0.238375	-0.010667	-0.068102	0.000000	0.000000	3.000000	5.000000	1.000000
20072.387990	0.110231	0.569996	-0.000250	77.579857	13.791819	59.183987	0.511542	0.000000	-0.012477	0.000000	0.000000	0.000000	0.238375	-0.010667	-0.068102	0.000000	0.000000	3.000000	5.000000	1.000000
20072.391324	0.111096	0.569952	-0.000471	77.579857	13.791819	59.183987	0.511542	0.000000	-0.012477	0.000000	0.000000	0.000000	0.259427	-0.013029	-0.066354	0.000000	0.000000	3.000000	5.000000	1.000000
20072.394657	0.111096	0.569952	-0.000471	77.579857	13.791819	59.183987	0.511542	0.000000	-0.012477	0.000000	0.000000	0.000000	0.259427	-0.013029	-0.066354	0.000000	0.000000	3.000000	5.000000	1.000000
20072.397990	0.111921	0.569927	-0.000666	77.576172	12.089792	57.436722	0.554780	0.000000	-0.023536	0.000000	0.000000	0.000000	0.247546	-0.007702	-0.058548	0.000000	0.000000	3.000000	5.000000	1.000000
20072.401324	0.111921	0.569927	-0.000666	77.576172	12.089792	57.436722	0.554780	0.000000	-0.023536	0.000000	0.000000	0.000000	0.247546	-0.007702	-0.058548	0.000000	0.000000	3.000000	5.000000	1.000000
20072.404657	0.111921	0.569927	-0.000666	77.576172	12.089792	57.436722	0.554780	0.000000	-0.023536	0.000000	0.000000	0.000000	0.247546	-0.007702	-0.058548	0.000000	0.000000	3.000000	5.000000	1.000000
20072.407990	0.112804	0.569903	-0.000810	77.554741	10.479784	55.809261	0.596037	0.000000	-0.033294	0.000000	0.000000	0.000000	0.265114	-0.007100	-0.043297	0.000000	0.000000	3.000000	5.000000	1.000000
20072.411324	0.112804	0.569903	-0.000810	77.554741	10.479784	55.809261	0.596037	0.000000	-0.033294	0.000000	0.000000	0.000000	0.265114	-0.007100	-0.043297	0.000000	0.000000	3.000000	5.000000	1.000000
20072.414657	0.112804	0.569903	-0.000810	77.554741	10.479784	55.809261	0.596037	0.000000	-0.033294	0.000000	0.000000	0.000000	0.265114	-0.007100	-0.043297	0.000000	0.000000	3.000000	5.000000	1.000000
20072.417990	0.113712	0.569923	-0.000951	77.518303	8.987134	54.265129	0.640223	0.000000	-0.040510	0.000000	0.000000	0.000000	0.272393	0.005932	-0.042118	0.000000	0.000000	3.000000	5.000000	1.000000
20072.421324	0.113712	0.569923	-0.000951	77.518303	8.987134	54.265129	0.640223	0.000000	-0.040510	0.000000	0.000000	0.000000	0.272393	0.005932	-0.042118	0.000000	0.000000	3.000000	5.000000	1.000000
20072.424657	0.113712	0.569923	-0.000951	77.518303	8.987134	54.265129	0.640223	0.000000	-0.040510	0.000000	0.000000	0.000000	0.272393	0.005932	-0.042118	0.000000	0.000000	3.000000	5.000000	1.000000
20072.427990	0.113712	0.569923	-0.000951	77.469887	7.620798	52.838310	0.685622	0.000000	-0.047530	0.000000	0.000000	0.000000	0.272393	0.005932	-0.042118	0.000000	0.000000	3.000000	5.000000	1.000000
20072.431324	0.114604	0.569935	-0.001064	77.469887	7.620798	52.838310	0.685622	0.000000	-0.047530	0.000000	0.000000	0.000000	0.267593	0.003566	-0.034135	0.000000	0.000000	3.000000	5.000000	1.000000
20072.434657	0.114604	0.569935	-0.001064	77.469887	7.620798	52.838310	0.685622	0.000000	-0.047530	0.000000	0.000000	0.000000	0.267593	0.003566	-0.034135	0.000000	0.000000	3.000000	5.000000	1.000000
20072.437990	0.115475	0.569946	-0.001174	77.415016	6.374225	51.472561	0.730220	0.000000	-0.053219	0.000000	0.000000	0.000000	0.261093	0.003560	-0.033016	0.000000	0.000000	3.000000	5.000000	1.000000
20072.441324	0.115475	0.569946	-0.001174	77.415016	6.374225	51.472561	0.730220	0.000000	-0.053219	0.000000	0.000000	0.000000	0.261093	0.003560	-0.033016	0.000000	0.000000	3.000000	5.000000	1.000000
20072.444657	0.115475	0.569946	-0.001174	77.415016	6.374225	51.472561	0.730220	0.000000	-0.053219	0.000000	0.000000	0.000000	0.261093	0.003560	-0.033016	0.000000	0.000000	3.000000	5.000000	1.000000
20072.447990	0.116319	0.569941	-0.001298	77.356262	5.252061	50.301914	0.773736	0.000000	-0.058722	0.000000	0.000000	0.000000	0.253294	-0.001793	-0.036955	0.000000	0.000000	3.000000	5.000000	1.000000
20072.451324	0.116319	0.569941	-0.001298	77.356262	5.252061	50.301914	0.773736	0.000000	-0.058722	0.000000	0.000000	0.000000	0.253294	-0.001793	-0.036955	0.000000	0.000000	3.000000	5.000000	1.000000
20072.454657	0.116319	0.569941	-0.001298	77.356262	5.252061	50.301914	0.773736	0.000000	-0.058722	0.000000	0.000000	0.000000	0.253294	-0.001793	-0.036955	0.000000	0.000000	3.000000	5.000000	1.000000
20072.457990	0.117116	0.569917	-0.001428	77.302650	4.255978	49.454037	0.815952	0.000000	-0.064881	0.000000	0.000000	0.000000	0.238982	-0.007128	-0.039183	0.000000	0.000000	3.000000	5.000000	1.000000
20072.461324	0.117116	0.569917	-0.001428	77.302650	4.255978	49.454037	0.815952	0.000000	-0.064881	0.000000	0.000000	0.000000	0.238982	-0.007128	-0.039183	0.000000	0.000000	3.000000	5.000000	1.000000
20072.464657	0.117116	0.569917	-0.001428	77.302650	4.255978	49.454037	0.815952	0.000000	-0.064881	0.000000	0.000000	0.000000	0.238982	-0.007128	-0.039183	0.000000	0.000000	3.000000	5.000000	1.000000
20072.467990	0.117116	0.569917	-0.001428	77.250961	3.398432	48.712914	0.855782	0.000000	-0.071411	0.000000	0.000000	0.000000	0.238982	-0.007128	-0.039183	0.000000	0.000000	3.000000	5.000000	1.000000
20072.471324	0.117804	0.569893	-0.001532	77.250961	3.398432	48.712914	0.855782	0.000000	-0.071411	0.000000	0.000000	0.000000	0.206506	-0.007116	-0.031209	0.000000	0.000000	3.000000	5.000000	1.000000
20072.474657	0.117804	0.569893	-0.001532	77.250961	3.398432	48.712914	0.855782	0.000000	-0.071411	0.000000	0.000000	0.000000	0.206506	-0.007116	-0.031209	0.000000	0.000000	3.000000	5.000000	1.000000
20072.477990	0.118449	0.569869	-0.001626	77.206398	2.728250	47.837830	0.890200	0.000000	-0.076613	0.000000	0.000000	0.000000	0.193516	-0.007122	-0.028148	0.000000	0.000000	3.000000	5.000000	1.000000
20072.481324	0.118449	0.569869	-0.001626	77.206398	2.728250	47.837830	0.890200	0.000000	-0.076613	0.000000	0.000000	0.000000	0.193516	-0.007122	-0.028148	0.000000	0.000000	3.000000	5.000000	1.000000
20072.484657	0.118449	0.569869	-0.001626	77.206398	2.728250	47.837830	0.890200	0.000000	-0.076613	0.000000	0.000000	0.000000	0.193516	-0.007122	-0.028148	0.000000	0.000000	3.000000	5.000000	1.000000
20072.487990	0.118449	0.569869	-0.001626	77.175293	2.309390	47.190895	0.922452	0.000000	-0.081304	0.000000	0.000000	0.000000	0.193516	-0.007122	-0.028148	0.000000	0.000000	3.000000	5.000000	1.000000
20072.491324	0.119051	0.569845	-0.001710	77.175293	2.309390	47.190895	0.922452	0.000000	-0.081304	0.000000	0.000000	0.000000	0.180532	-0.007146	-0.025031	0.000000	0.000000	3.000000	5.000000	1.000000
20072.494657	0.119051	0.569845	-0.001710	77.175293	2.309390	47.190895	0.922452	0.000000	-0.081304	0.000000	0.000000	0.000000	0.180532	-0.007146	-0.025031	0.000000	0.000000	3.000000	5.000000	1.000000
20072.497990	0.119546	0.569796	-0.001759	77.168053	2.210952	47.017307	0.952540	0.000000	-0.085476	0.000000	0.000000	0.000000	0.148566	-0.014844	-0.014970	0.000000	0.000000	3.000000	5.000000	1.000000
20072.501324	0.119546	0.569796	-0.001759	77.168053	2.210952	47.017307	0.952540	0.000000	-0.085476	0.000000	0.000000	0.000000	0.148566	-0.014844	-0.014970	0.000000	0.000000	3.000000	5.000000	1.000000
20072.504657	0.119546	0.569796	-0.001759	77.168053	2.210952	47.017307	0.952540	0.000000	-0.085476	0.000000	0.000000	0.000000	0.148566	-0.014844	-0.014970	0.000000	0.000000	3.000000	5.000000	1.000000
20072.507990	0.119546	0.569796	-0.001759	77.173691	2.256724	47.098419	0.977301	0.000000	-0.087971	0.000000	0.000000	0.000000	0.148566	-0.014844	-0.014970	0.000000	0.000000	3.000000	5.000000	1.000000
20072.511324	0.119912	0.569746	-0.001776	77.173691	2.256724	47.098419	0.977301	0.000000	-0.087971	0.000000	0.000000	0.000000	0.109663	-0.014870	-0.004882	0.000000	0.000000	3.000000	5.000000	1.000000
20072.514657	0.119912	0.569746	-0.001776	77.173691	2.256724	47.098419	0.977301	0.000000	-0.087971	0.000000	0.000000	0.000000	0.109663	-0.014870	-0.004882	0.000000	0.000000	3.000000	5.000000	1.000000
20072.517990	0.119912	0.569746	-0.001776	77.176750	2.286373	47.143230	0.995578	0.000000	-0.088785	0.000000	0.000000	0.000000	0.109663	-0.014870	-0.004882	0.000000	0.000000	3.000000	5.000000	1.000000
20072.521324	0.119912	0.569746	-0.001776	77.176750	2.286373	47.143230	0.995578	0.000000	-0.088785	0.000000	0.000000	0.000000	0.109663	-0.014870	-0.004882	0.000000	0.000000	3.000000	5.000000	1.000000
20072.524657	0.120191	0.569697	-0.001769	77.176750	2.286373	47.143230	0.995578	0.000000	-0.088785	0.000000	0.000000	0.000000	0.083730	-0.014861	0.001877	0.000000	0.000000	3.000000	5.000000	1.000000
20072.527990	0.120191	0.569697	-0.001769	77.180168	2.310617	47.155418	0.995578	0.000000	-0.088785	0.000000	0.000000	0.000000	0.083730	-0.014861	0.001877	0.000000	0.000000	3.000000	5.000000	1.000000
20072.531324	0.120191	0.569697	-0.001769	77.180168	2.310617	47.155418	0.995578	0.000000	-0.088785	0.000000	0.000000	0.000000	0.083730	-0.014861	0.001877	0.000000	0.000000	3.000000	5.000000	1.000000
20072.534657	0.120191	0.569697	-0.001769	77.180168	2.310617	47.155418	0.995578	0.000000	-0.088785	0.000000	0.000000	0.000000	0.083730	-0.014861	0.001877	0.000000	0.000000	3.000000	5.000000	1.000000
20072.537990	0.120457	0.569588	-0.001723	77.188408	2.345543	47.192867	1.009533	0.000000	-0.088472	0.000000	0.000000	0.000000	0.080017	-0.032704	0.013969	0.000000	0.000000	3.000000	5.000000	1.000000
20072.541324	0.120457	0.569588	-0.001723	77.188408	2.345543	47.192867	1.009533	0.000000	-0.088472	0.000000	0.000000	0.000000	0.080017	-0.032704	0.013969	0.000000	0.000000	3.000000	5.000000	1.000000
20072.544657	0.120457	0.569588	-0.001723	77.188408	2.345543	47.192867	1.009533	0.000000	-0.088472	0.000000	0.000000	0.000000	0.080017	-0.032704	0.013969	0.000000	0.000000	3.000000	5.000000	1.000000
20072.547990	0.120457	0.569588	-0.001723	77.195053	2.399871	47.262486	1.022869	0.000000	-0.086144	0.000000	0.000000	0.000000	0.080017	-0.032704	0.013969	0.000000	0.000000	3.000000	5.000000	1.000000
20072.551324	0.120467	0.569528	-0.001688	77.195053	2.399871	47.262486	1.022869	0.000000	-0.086144	0.000000	0.000000	0.000000	0.002758	-0.017834	0.010428	0.000000	0.000000	3.000000	5.000000	1.000000
20072.554657	0.120467	0.569528	-0.001688	77.195053	2.399871	47.262486	1.022869	0.000000	-0.086144	0.000000	0.000000	0.000000	0.002758	-0.017834	0.010428	0.000000	0.000000	3.000000	5.000000	1.000000
20072.557990	0.120467	0.569528	-0.001688	77.207504	2.486895	47.395309	1.023329	0.000000	-0.084406	0.000000	0.000000	0.000000	0.002758	-0.017834	0.010428	0.000000	0.000000	3.000000	5.000000	1.000000
20072.561324	0.120467	0.569528	-0.001688	77.207504	2.486895	47.395309	1.023329	0.000000	-0.084406	0.000000	0.000000	0.000000	0.002758	-0.017834	0.010428	0.000000	0.000000	3.000000	5.000000	1.000000
20072.564657	0.120431	0.569495	-0.001648	77.207504	2.486895	47.395309	1.023329	0.000000	-0.084406	0.000000	0.000000	0.000000	-0.010689	-0.010113	0.012077	0.000000	0.000000	3.000000	5.000000	1.000000
20072.567990	0.120431	0.569495	-0.001648	77.223122	2.675652	47.654476	1.023329	0.000000	-0.084406	0.000000	0.000000	0.000000	-0.010689	-0.010113	0.012077	0.000000	0.000000	3.000000	5.000000	1.000000
20072.571324	0.120431	0.569495	-0.001648	77.223122	2.675652	47.654476	1.023329	0.000000	-0.084406	0.000000	0.000000	0.000000	-0.010689	-0.010113	0.012077	0.000000	0.000000	3.000000	5.000000	1.000000
20072.574657	0.120431	0.569495	-0.001648	77.223122	2.675652	47.654476	1.023329	0.000000	-0.084406	0.000000	0.000000	0.000000	-0.010689	-0.010113	0.012077	0.000000	0.000000	3.000000	5.000000	1.000000
20072.577990	0.120281	0.569469	-0.001602	77.240921	2.947614	48.034012	1.021548	0.000000	-0.082393	0.000000	0.000000	0.000000	-0.044945	-0.007701	0.013777	0.000000	0.000000	3.000000	5.000000	1.000000
20072.581324	0.120281	0.569469	-0.001602	77.240921	2.947614	48.034012	1.021548	0.000000	-0.082393	0.000000	0.000000	0.000000	-0.044945	-0.007701	0.013777	0.000000	0.000000	3.000000	5.000000	1.000000
20072.584657	0.120281	0.569469	-0.001602	77.240921	2.947614	48.034012	1.021548	0.000000	-0.082393	0.000000	0.000000	0.000000	-0.044945	-0.007701	0.013777	0.000000	0.000000	3.000000	5.000000	1.000000
20072.587990	0.120281	0.569469	-0.001602	77.254814	3.272867	48.478710	1.014057	0.000000	-0.080097	0.000000	0.000000	0.000000	-0.044945	-0.007701	0.013777	0.000000	0.000000	3.000000	5.000000	1.000000
20072.591324	0.120182	0.569504	-0.001539	77.254814	3.272867	48.478710	1.014057	0.000000	-0.080097	0.000000	0.000000	0.000000	-0.029758	0.010662	0.018737	0.000000	0.000000	3.000000	5.000000	1.000000
20072.594657	0.120182	0.569504	-0.001539	77.254814	3.272867	48.478710	1.014057	0.000000	-0.080097	0.000000	0.000000	0.000000	-0.029758	0.010662	0.018737	0.000000	0.000000	3.000000	5.000000	1.000000
20072.597990	0.120182	0.569504	-0.001539	77.265717	3.610058	48.941750	1.009097	0.000000	-0.076974	0.000000	0.000000	0.000000	-0.029758	0.010662	0.018737	0.000000	0.000000	3.000000	5.000000	1.000000
20072.601324	0.120182	0.569504	-0.001539	77.265717	3.610058	48.941750	1.009097	0.000000	-0.076974	0.000000	0.000000	0.000000	-0.029758	0.010662	0.018737	0.000000	0.000000	3.000000	5.000000	1.000000
20072.604657	0.120087	0.569558	-0.001460	77.265717	3.610058	48.941750	1.009097	0.000000	-0.076974	0.000000	0.000000	0.000000	-0.028423	0.016009	0.023817	0.000000	0.000000	3.000000	5.000000	1.000000
20072.607990	0.120087	0.569558	-0.001460	77.273186	3.892624	49.339302	1.009097	0.000000	-0.076974	0.000000	0.000000	0.000000	-0.028423	0.016009	0.023817	0.000000	0.000000	3.000000	5.000000	1.000000
20072.611324	0.120087	0.569558	-0.001460	77.273186	3.892624	49.339302	1.009097	0.000000	-0.076974	0.000000	0.000000	0.000000	-0.028423	0.016009	0.023817	0.000000	0.000000	3.000000	5.000000	1.000000
20072.614657	0.120087	0.569558	-0.001460	77.273186	3.892624	49.339302	1.009097	0.000000	-0.076974	0.000000	0.000000	0.000000	-0.028423	0.016009	0.023817	0.000000	0.000000	3.000000	5.000000	1.000000
20072.617990	0.119805	0.569673	-0.001302	77.278061	4.136752	49.685760	1.004360	0.000000	-0.073005	0.000000	0.000000	0.000000	-0.084655	0.034429	0.047567	0.000000	0.000000	3.000000	5.000000	1.000000
20072.621324	0.119805	0.569673	-0.001302	77.278061	4.136752	49.685760	1.004360	0.000000	-0.073005	0.000000	0.000000	0.000000	-0.084655	0.034429	0.047567	0.000000	0.000000	3.000000	5.000000	1.000000
20072.624657	0.119805	0.569673	-0.001302	77.278061	4.136752	49.685760	1.004360	0.000000	-0.073005	0.000000	0.000000	0.000000	-0.084655	0.034429	0.047567	0.000000	0.000000	3.000000	5.000000	1.000000
20072.627990	0.119805	0.569673	-0.001302	77.285690	4.375986	50.029980	0.990251	0.000000	-0.065077	0.000000	0.000000	0.000000	-0.084655	0.034429	0.047567	0.000000	0.000000	3.000000	5.000000	1.000000
20072.631324	0.119667	0.569726	-0.001211	77.285690	4.375986	50.029980	0.990251	0.000000	-0.065077	0.000000	0.000000	0.000000	-0.041444	0.016010	0.027195	0.000000	0.000000	3.000000	5.000000	1.000000
20072.634657	0.119667	0.569726	-0.001211	77.285690	4.375986	50.029980	0.990251	0.000000	-0.065077	0.000000	0.000000	0.000000	-0.041444	0.016010	0.027195	0.000000	0.000000	3.000000	5.000000	1.000000
20072.637990	0.119667	0.569726	-0.001211	77.290733	4.637457	50.399181	0.983344	0.000000	-0.060544	0.000000	0.000000	0.000000	-0.041444	0.016010	0.027195	0.000000	0.000000	3.000000	5.000000	1.000000
20072.641324	0.119667	0.569726	-0.001211	77.290733	4.637457	50.399181	0.983344	0.000000	-0.060544	0.000000	0.000000	0.000000	-0.041444	0.016010	0.027195	0.000000	0.000000	3.000000	5.000000	1.000000
20072.644657	0.119512	0.569777	-0.001183	77.290733	4.637457	50.399181	0.983344	0.000000	-0.060544	0.000000	0.000000	0.000000	-0.046393	0.015461	0.008353	0.000000	0.000000	3.000000	5.000000	1.000000
20072.647990	0.119512	0.569777	-0.001183	77.293724	4.868471	50.724354	0.983344	0.000000	-0.060544	0.000000	0.000000	0.000000	-0.046393	0.015461	0.008353	0.000000	0.000000	3.000000	5.000000	1.000000
20072.651324	0.119512	0.569777	-0.001183	77.293724	4.868471	50.724354	0.983344	0.000000	-0.060544	0.000000	0.000000	0.000000	-0.046393	0.015461	0.008353	0.000000	0.000000	3.000000	5.000000	1.000000
20072.654657	0.119512	0.569777	-0.001183	77.293724	4.868471	50.724354	0.983344	0.000000	-0.060544	0.000000	0.000000	0.000000	-0.046393	0.015461	0.008353	0.000000	0.000000	3.000000	5.000000	1.000000
20072.657990	0.119289	0.569900	-0.001065	77.296127	5.096787	51.042297	0.975612	0.000000	-0.059152	0.000000	0.000000	0.000000	-0.067053	0.036816	0.035474	0.000000	0.000000	3.000000	5.000000	1.000000
20072.661324	0.119289	0.569900	-0.001065	77.296127	5.096787	51.042297	0.975612	0.000000	-0.059152	0.000000	0.000000	0.000000	-0.067053	0.036816	0.035474	0.000000	0.000000	3.000000	5.000000	1.000000
20072.664657	0.119289	0.569900	-0.001065	77.296127	5.096787	51.042297	0.975612	0.000000	-0.059152	0.000000	0.000000	0.000000	-0.067053	0.036816	0.035474	0.000000	0.000000	3.000000	5.000000	1.000000
20072.667990	0.119289	0.569900	-0.001065	77.297440	5.311152	51.338142	0.964436	0.000000	-0.053240	0.000000	0.000000	0.000000	-0.067053	0.036816	0.035474	0.000000	0.000000	3.000000	5.000000	1.000000
20072.671324	0.119194	0.569954	-0.000986	77.297440	5.311152	51.338142	0.964436	0.000000	-0.053240	0.000000	0.000000	0.000000	-0.028494	0.016020	0.023745	0.000000	0.000000	3.000000	5.000000	1.000000
20072.674657	0.119194	0.569954	-0.000986	77.297440	5.311152	51.338142	0.964436	0.000000	-0.053240	0.000000	0.000000	0.000000	-0.028494	0.016020	0.023745	0.000000	0.000000	3.000000	5.000000	1.000000
20072.677990	0.119194	0.569954	-0.000986	77.300797	5.506595	51.609581	0.959687	0.000000	-0.049282	0.000000	0.000000	0.000000	-0.028494	0.016020	0.023745	0.000000	0.000000	3.000000	5.000000	1.000000
20072.681324	0.119194	0.569954	-0.000986	77.300797	5.506595	51.609581	0.959687	0.000000	-0.049282	0.000000	0.000000	0.000000	-0.028494	0.016020	0.023745	0.000000	0.000000	3.000000	5.000000	1.000000
20072.684657	0.119116	0.569989	-0.000929	77.300797	5.506595	51.609581	0.959687	0.000000	-0.049282	0.000000	0.000000	0.000000	-0.023334	0.010673	0.016956	0.000000	0.000000	3.000000	5.000000	1.000000
20072.687990	0.119044	0.570017	-0.000850	77.302650	5.671380	51.844048	0.959687	0.000000	-0.049282	0.000000	0.000000	0.000000	-0.021544	0.008292	0.023824	0.000000	0.000000	3.000000	5.000000	1.000000
20072.691324	0.119044	0.570017	-0.000850	77.302650	5.671380	51.844048	0.959687	0.000000	-0.049282	0.000000	0.000000	0.000000	-0.021544	0.008292	0.023824	0.000000	0.000000	3.000000	5.000000	1.000000
20072.694657	0.119044	0.570017	-0.000850	77.302650	5.671380	51.844048	0.959687	0.000000	-0.049282	0.000000	0.000000	0.000000	-0.021544	0.008292	0.023824	0.000000	0.000000	3.000000	5.000000	1.000000
20072.697990	0.118952	0.570019	-0.000759	77.302368	5.721739	51.927914	0.952207	0.000000	-0.042486	0.000000	0.000000	0.000000	-0.027586	0.000563	0.027303	0.000000	0.000000	3.000000	5.000000	1.000000
20072.701324	0.118952	0.570019	-0.000759	77.302368	5.721739	51.927914	0.952207	0.000000	-0.042486	0.000000	0.000000	0.000000	-0.027586	0.000563	0.027303	0.000000	0.000000	3.000000	5.000000	1.000000
20072.704657	0.118952	0.570019	-0.000759	77.302368	5.721739	51.927914	0.952207	0.000000	-0.042486	0.000000	0.000000	0.000000	-0.027586	0.000563	0.027303	0.000000	0.000000	3.000000	5.000000	1.000000
20072.707990	0.118952	0.570019	-0.000759	77.299271	5.710280	51.930119	0.947609	0.000000	-0.037935	0.000000	0.000000	0.000000	-0.027586	0.000563	0.027303	0.000000	0.000000	3.000000	5.000000	1.000000
20072.711324	0.118833	0.570029	-0.000685	77.299271	5.710280	51.930119	0.947609	0.000000	-0.037935	0.000000	0.000000	0.000000	-0.035890	0.002975	0.022116	0.000000	0.000000	3.000000	5.000000	1.000000
20072.714657	0.118833	0.570029	-0.000685	77.299271	5.710280	51.930119	0.947609	0.000000	-0.037935	0.000000	0.000000	0.000000	-0.035890	0.002975	0.022116	0.000000	0.000000	3.000000	5.000000	1.000000
20072.717990	0.118833	0.570029	-0.000685	77.299286	5.693974	51.930119	0.941628	0.000000	-0.034249	0.000000	0.000000	0.000000	-0.035890	0.002975	0.022116	0.000000	0.000000	3.000000	5.000000	1.000000
20072.721324	0.118833	0.570029	-0.000685	77.299286	5.693974	51.930119	0.941628	0.000000	-0.034249	0.000000	0.000000	0.000000	-0.035890	0.002975	0.022116	0.000000	0.000000	3.000000	5.000000	1.000000
20072.724657	0.118708	0.570021	-0.000628	77.299286	5.693974	51.930119	0.941628	0.000000	-0.034249	0.000000	0.000000	0.000000	-0.037221	-0.002392	0.017022	0.000000	0.000000	3.000000	5.000000	1.000000
20072.727990	0.118708	0.570021	-0.000628	77.299309	5.677655	51.930126	0.941628	0.000000	-0.034249	0.000000	0.000000	0.000000	-0.037221	-0.002392	0.017022	0.000000	0.000000	3.000000	5.000000	1.000000
20072.731324	0.118708	0.570021	-0.000628	77.299309	5.677655	51.930126	0.941628	0.000000	-0.034249	0.000000	0.000000	0.000000	-0.037221	-0.002392	0.017022	0.000000	0.000000	3.000000	5.000000	1.000000
20072.734657	0.118708	0.570021	-0.000628	77.299309	5.677655	51.930126	0.941628	0.000000	-0.034249	0.000000	0.000000	0.000000	-0.037221	-0.002392	0.017022	0.000000	0.000000	3.000000	5.000000	1.000000
20072.737990	0.118472	0.569995	-0.000560	77.302383	5.659183	51.927917	0.935424	0.000000	-0.031412	0.000000	0.000000	0.000000	-0.071064	-0.007723	0.020367	0.000000	0.000000	3.000000	5.000000	1.000000
20072.741324	0.118472	0.569995	-0.000560	77.302383	5.659183	51.927917	0.935424	0.000000	-0.031412	0.000000	0.000000	0.000000	-0.071064	-0.007723	0.020367	0.000000	0.000000	3.000000	5.000000	1.000000
20072.744657	0.118472	0.569995	-0.000560	77.302383	5.659183	51.927917	0.935424	0.000000	-0.031412	0.000000	0.000000	0.000000	-0.071064	-0.007723	0.020367	0.000000	0.000000	3.000000	5.000000	1.000000
20072.747990	0.118472	0.569995	-0.000560	77.302399	5.642868	51.927929	0.923580	0.000000	-0.028018	0.000000	0.000000	0.000000	-0.071064	-0.007723	0.020367	0.000000	0.000000	3.000000	5.000000	1.000000
20072.751324	0.118347	0.569987	-0.000504	77.302399	5.642868	51.927929	0.923580	0.000000	-0.028018	0.000000	0.000000	0.000000	-0.037236	-0.002379	0.016992	0.000000	0.000000	3.000000	5.000000	1.000000
20072.754657	0.118347	0.569987	-0.000504	77.302399	5.642868	51.927929	0.923580	0.000000	-0.028018	0.000000	0.000000	0.000000	-0.037236	-0.002379	0.016992	0.000000	0.000000	3.000000	5.000000	1.000000
20072.757990	0.118347	0.569987	-0.000504	77.302368	5.626553	51.927914	0.917374	0.000000	-0.025186	0.000000	0.000000	0.000000	-0.037236	-0.002379	0.016992	0.000000	0.000000	3.000000	5.000000	1.000000
20072.761324	0.118347	0.569987	-0.000504	77.302368	5.626553	51.927914	0.917374	0.000000	-0.025186	0.000000	0.000000	0.000000	-0.037236	-0.002379	0.016992	0.000000	0.000000	3.000000	5.000000	1.000000
20072.764657	0.118208	0.569971	-0.000419	77.302368	5.626553	51.927914	0.917374	0.000000	-0.025186	0.000000	0.000000	0.000000	-0.041970	-0.004779	0.025541	0.000000	0.000000	3.000000	5.000000	1.000000
20072.767990	0.118042	0.569937	-0.000345	77.305473	5.602637	51.925713	0.917374	0.000000	-0.025186	0.000000	0.000000	0.000000	-0.049803	-0.010131	0.022122	0.000000	0.000000	3.000000	5.000000	1.000000
20072.771324	0.118042	0.569937	-0.000345	77.305473	5.602637	51.925713	0.917374	0.000000	-0.025186	0.000000	0.000000	0.000000	-0.049803	-0.010131	0.022122	0.000000	0.000000	3.000000	5.000000	1.000000
20072.774657	0.118042	0.569937	-0.000345	77.305473	5.602637	51.925713	0.917374	0.000000	-0.025186	0.000000	0.000000	0.000000	-0.049803	-0.010131	0.022122	0.000000	0.000000	3.000000	5.000000	1.000000
20072.777990	0.118042	0.569937	-0.000345	77.308571	5.576029	51.923523	0.902079	0.000000	-0.017242	0.000000	0.000000	0.000000	-0.049803	-0.010131	0.022122	0.000000	0.000000	3.000000	5.000000	1.000000
20072.781324	0.117876	0.569903	-0.000271	77.308571	5.576029	51.923523	0.902079	0.000000	-0.017242	0.000000	0.000000	0.000000	-0.049817	-0.010118	0.022103	0.000000	0.000000	3.000000	5.000000	1.000000
20072.784657	0.117876	0.569903	-0.000271	77.308571	5.576029	51.923523	0.902079	0.000000	-0.017242	0.000000	0.000000	0.000000	-0.049817	-0.010118	0.022103	0.000000	0.000000	3.000000	5.000000	1.000000
20072.787990	0.117876	0.569903	-0.000271	77.308548	5.551523	51.923508	0.893776	0.000000	-0.013558	0.000000	0.000000	0.000000	-0.049817	-0.010118	0.022103	0.000000	0.000000	3.000000	5.000000	1.000000
20072.791324	0.117876	0.569903	-0.000271	77.308548	5.551523	51.923508	0.893776	0.000000	-0.013558	0.000000	0.000000	0.000000	-0.049817	-0.010118	0.022103	0.000000	0.000000	3.000000	5.000000	1.000000
20072.794657	0.117670	0.569888	-0.000169	77.308548	5.551523	51.923508	0.893776	0.000000	-0.013558	0.000000	0.000000	0.000000	-0.061532	-0.004794	0.030525	0.000000	0.000000	3.000000	5.000000	1.000000
20072.797990	0.117670	0.569888	-0.000169	77.311661	5.522197	51.921341	0.893776	0.000000	-0.013558	0.000000	0.000000	0.000000	-0.061532	-0.004794	0.030525	0.000000	0.000000	3.000000	5.000000	1.000000
20072.801324	0.117670	0.569888	-0.000169	77.311661	5.522197	51.921341	0.893776	0.000000	-0.013558	0.000000	0.000000	0.000000	-0.061532	-0.004794	0.030525	0.000000	0.000000	3.000000	5.000000	1.000000
20072.804657	0.117670	0.569888	-0.000169	77.311661	5.522197	51.921341	0.893776	0.000000	-0.013558	0.000000	0.000000	0.000000	-0.061532	-0.004794	0.030525	0.000000	0.000000	3.000000	5.000000	1.000000
20072.807990	0.117222	0.569854	-0.000023	77.311661	5.492268	51.921310	0.883520	0.000000	-0.008470	0.000000	0.000000	0.000000	-0.134472	-0.010128	0.043789	0.000000	0.000000	3.000000	5.000000	1.000000
20072.811324	0.117222	0.569854	-0.000023	77.311661	5.492268	51.921310	0.883520	0.000000	-0.008470	0.000000	0.000000	0.000000	-0.134472	-0.010128	0.043789	0.000000	0.000000	3.000000	5.000000	1.000000
20072.814657	0.117222	0.569854	-0.000023	77.311661	5.492268	51.921310	0.883520	0.000000	-0.008470	0.000000	0.000000	0.000000	-0.134472	-0.010128	0.043789	0.000000	0.000000	3.000000	5.000000	1.000000
20072.817990	0.116988	0.569872	0.000055	77.308571	5.464495	51.923515	0.861108	0.000000	-0.001172	0.000000	0.000000	0.000000	-0.070319	0.005340	0.023434	0.000000	0.000000	3.000000	5.000000	1.000000
20072.821324	0.116988	0.569872	0.000055	77.308571	5.464495	51.923515	0.861108	0.000000	-0.001172	0.000000	0.000000	0.000000	-0.070319	0.005340	0.023434	0.000000	0.000000	3.000000	5.000000	1.000000
20072.824657	0.116988	0.569872	0.000055	77.308571	5.464495	51.923515	0.861108	0.000000	-0.001172	0.000000	0.000000	0.000000	-0.070319	0.005340	0.023434	0.000000	0.000000	3.000000	5.000000	1.000000
20072.827990	0.116988	0.569872	0.000055	77.308571	5.437291	51.923512	0.849389	0.000000	0.002734	0.000000	0.000000	0.000000	-0.070319	0.005340	0.023434	0.000000	0.000000	3.000000	5.000000	1.000000
20072.831324	0.116765	0.569880	0.000087	77.308571	5.437291	51.923512	0.849389	0.000000	0.002734	0.000000	0.000000	0.000000	-0.066878	0.002392	0.009764	0.000000	0.000000	3.000000	5.000000	1.000000
20072.834657	0.116765	0.569880	0.000087	77.308571	5.437291	51.923512	0.849389	0.000000	0.002734	0.000000	0.000000	0.000000	-0.066878	0.002392	0.009764	0.000000	0.000000	3.000000	5.000000	1.000000
20072.837990	0.116765	0.569880	0.000087	77.305489	5.412268	51.925747	0.838242	0.000000	0.004361	0.000000	0.000000	0.000000	-0.066878	0.002392	0.009764	0.000000	0.000000	3.000000	5.000000	1.000000
20072.841324	0.116765	0.569880	0.000087	77.305489	5.412268	51.925747	0.838242	0.000000	0.004361	0.000000	0.000000	0.000000	-0.066878	0.002392	0.009764	0.000000	0.000000	3.000000	5.000000	1.000000
20072.844657	0.116546	0.569905	0.000137	77.305489	5.412268	51.925747	0.838242	0.000000	0.004361	0.000000	0.000000	0.000000	-0.065581	0.007723	0.014823	0.000000	0.000000	3.000000	5.000000	1.000000
20072.847990	0.116546	0.569905	0.000137	77.302368	5.387207	51.927921	0.838242	0.000000	0.004361	0.000000	0.000000	0.000000	-0.065581	0.007723	0.014823	0.000000	0.000000	3.000000	5.000000	1.000000
20072.851324	0.116546	0.569905	0.000137	77.302368	5.387207	51.927921	0.838242	0.000000	0.004361	0.000000	0.000000	0.000000	-0.065581	0.007723	0.014823	0.000000	0.000000	3.000000	5.000000	1.000000
20072.854657	0.116546	0.569905	0.000137	77.302368	5.387207	51.927921	0.838242	0.000000	0.004361	0.000000	0.000000	0.000000	-0.065581	0.007723	0.014823	0.000000	0.000000	3.000000	5.000000	1.000000
20072.857990	0.116097	0.569973	0.000189	77.299286	5.362152	51.930122	0.827312	0.000000	0.006831	0.000000	0.000000	0.000000	-0.134677	0.020250	0.015784	0.000000	0.000000	3.000000	5.000000	1.000000
20072.861324	0.116097	0.569973	0.000189	77.299286	5.362152	51.930122	0.827312	0.000000	0.006831	0.000000	0.000000	0.000000	-0.134677	0.020250	0.015784	0.000000	0.000000	3.000000	5.000000	1.000000
20072.864657	0.116097	0.569973	0.000189	77.299286	5.362152	51.930122	0.827312	0.000000	0.006831	0.000000	0.000000	0.000000	-0.134677	0.020250	0.015784	0.000000	0.000000	3.000000	5.000000	1.000000
20072.867990	0.115890	0.569989	0.000193	77.299271	5.337669	51.930119	0.804866	0.000000	0.009462	0.000000	0.000000	0.000000	-0.062115	0.004787	0.001099	0.000000	0.000000	3.000000	5.000000	1.000000
20072.871324	0.115890	0.569989	0.000193	77.299271	5.337669	51.930119	0.804866	0.000000	0.009462	0.000000	0.000000	0.000000	-0.062115	0.004787	0.001099	0.000000	0.000000	3.000000	5.000000	1.000000
20072.874657	0.115890	0.569989	0.000193	77.299271	5.337669	51.930119	0.804866	0.000000	0.009462	0.000000	0.000000	0.000000	-0.062115	0.004787	0.001099	0.000000	0.000000	3.000000	5.000000	1.000000
20072.877990	0.115890	0.569989	0.000193	77.299286	5.310472	51.930126	0.794514	0.000000	0.009645	0.000000	0.000000	0.000000	-0.062115	0.004787	0.001099	0.000000	0.000000	3.000000	5.000000	1.000000
20072.881324	0.115650	0.570021	0.000156	77.299286	5.310472	51.930126	0.794514	0.000000	0.009645	0.000000	0.000000	0.000000	-0.072106	0.009553	-0.011054	0.000000	0.000000	3.000000	5.000000	1.000000
20072.884657	0.115650	0.570021	0.000156	77.299286	5.310472	51.930126	0.794514	0.000000	0.009645	0.000000	0.000000	0.000000	-0.072106	0.009553	-0.011054	0.000000	0.000000	3.000000	5.000000	1.000000
20072.887990	0.115650	0.570021	0.000156	77.296204	5.285421	51.932335	0.782496	0.000000	0.007803	0.000000	0.000000	0.000000	-0.072106	0.009553	-0.011054	0.000000	0.000000	3.000000	5.000000	1.000000
20072.891324	0.115650	0.570021	0.000156	77.296204	5.285421	51.932335	0.782496	0.000000	0.007803	0.000000	0.000000	0.000000	-0.072106	0.009553	-0.011054	0.000000	0.000000	3.000000	5.000000	1.000000
20072.894657	0.115414	0.570070	0.000136	77.296204	5.285421	51.932335	0.782496	0.000000	0.007803	0.000000	0.000000	0.000000	-0.070800	0.014909	-0.006000	0.000000	0.000000	3.000000	5.000000	1.000000
20072.897990	0.115414	0.570070	0.000136	77.296204	5.258232	51.932335	0.782496	0.000000	0.007803	0.000000	0.000000	0.000000	-0.070800	0.014909	-0.006000	0.000000	0.000000	3.000000	5.000000	1.000000
20072.901324	0.115414	0.570070	0.000136	77.296204	5.258232	51.932335	0.782496	0.000000	0.007803	0.000000	0.000000	0.000000	-0.070800	0.014909	-0.006000	0.000000	0.000000	3.000000	5.000000	1.000000
20072.904657	0.115414	0.570070	0.000136	77.296204	5.258232	51.932335	0.782496	0.000000	0.007803	0.000000	0.000000	0.000000	-0.070800	0.014909	-0.006000	0.000000	0.000000	3.000000	5.000000	1.000000
20072.907990	0.114942	0.570170	0.000096	77.290283	5.240933	51.944145	0.770696	0.000000	0.006803	0.000000	0.000000	0.000000	-0.141566	0.029769	-0.012115	0.000000	0.000000	3.000000	5.000000	1.000000
20072.911324	0.114942	0.570170	0.000096	77.290283	5.240933	51.944145	0.770696	0.000000	0.006803	0.000000	0.000000	0.000000	-0.141566	0.029769	-0.012115	0.000000	0.000000	3.000000	5.000000	1.000000
20072.914657	0.114942	0.570170	0.000096	77.290283	5.240933	51.944145	0.770696	0.000000	0.006803	0.000000	0.000000	0.000000	-0.141566	0.029769	-0.012115	0.000000	0.000000	3.000000	5.000000	1.000000
20072.917990	0.114724	0.570201	0.000053	77.290787	5.227680	51.958984	0.747101	0.000000	0.004784	0.000000	0.000000	0.000000	-0.065528	0.009518	-0.012843	0.000000	0.000000	3.000000	5.000000	1.000000
20072.921324	0.114724	0.570201	0.000053	77.290787	5.227680	51.958984	0.747101	0.000000	0.004784	0.000000	0.000000	0.000000	-0.065528	0.009518	-0.012843	0.000000	0.000000	3.000000	5.000000	1.000000
20072.924657	0.114724	0.570201	0.000053	77.290787	5.227680	51.958984	0.747101	0.000000	0.004784	0.000000	0.000000	0.000000	-0.065528	0.009518	-0.012843	0.000000	0.000000	3.000000	5.000000	1.000000
20072.927990	0.114724	0.570201	0.000053	77.288452	5.222166	51.983414	0.736180	0.000000	0.002643	0.000000	0.000000	0.000000	-0.065528	0.009518	-0.012843	0.000000	0.000000	3.000000	5.000000	1.000000
20072.931324	0.114504	0.570259	0.000004	77.288452	5.222166	51.983414	0.736180	0.000000	0.002643	0.000000	0.000000	0.000000	-0.065961	0.017253	-0.014674	0.000000	0.000000	3.000000	5.000000	1.000000
20072.934657	0.114504	0.570259	0.000004	77.288452	5.222166	51.983414	0.736180	0.000000	0.002643	0.000000	0.000000	0.000000	-0.065961	0.017253	-0.014674	0.000000	0.000000	3.000000	5.000000	1.000000
20072.937990	0.114504	0.570259	0.000004	77.289215	5.214527	52.005680	0.725187	0.000000	0.000198	0.000000	0.000000	0.000000	-0.065961	0.017253	-0.014674	0.000000	0.000000	3.000000	5.000000	1.000000
20072.941324	0.114504	0.570259	0.000004	77.289215	5.214527	52.005680	0.725187	0.000000	0.000198	0.000000	0.000000	0.000000	-0.065961	0.017253	-0.014674	0.000000	0.000000	3.000000	5.000000	1.000000
20072.944657	0.114285	0.570291	-0.000039	77.289215	5.214527	52.005680	0.725187	0.000000	0.000198	0.000000	0.000000	0.000000	-0.065495	0.009519	-0.012910	0.000000	0.000000	3.000000	5.000000	1.000000
20072.947990	0.114285	0.570291	-0.000039	77.290199	5.209790	52.035336	0.725187	0.000000	0.000198	0.000000	0.000000	0.000000	-0.065495	0.009519	-0.012910	0.000000	0.000000	3.000000	5.000000	1.000000
20072.951324	0.114285	0.570291	-0.000039	77.290199	5.209790	52.035336	0.725187	0.000000	0.000198	0.000000	0.000000	0.000000	-0.065495	0.009519	-0.012910	0.000000	0.000000	3.000000	5.000000	1.000000
20072.954657	0.114285	0.570291	-0.000039	77.290199	5.209790	52.035336	0.725187	0.000000	0.000198	0.000000	0.000000	0.000000	-0.065495	0.009519	-0.012910	0.000000	0.000000	3.000000	5.000000	1.000000
20072.957990	0.113768	0.570352	-0.000172	77.295311	5.222681	52.092552	0.714271	0.000000	-0.001954	0.000000	0.000000	0.000000	-0.155171	0.018427	-0.039946	0.000000	0.000000	3.000000	5.000000	1.000000
20072.961324	0.113768	0.570352	-0.000172	77.295311	5.222681	52.092552	0.714271	0.000000	-0.001954	0.000000	0.000000	0.000000	-0.155171	0.018427	-0.039946	0.000000	0.000000	3.000000	5.000000	1.000000
20072.964657	0.113768	0.570352	-0.000172	77.295311	5.222681	52.092552	0.714271	0.000000	-0.001954	0.000000	0.000000	0.000000	-0.155171	0.018427	-0.039946	0.000000	0.000000	3.000000	5.000000	1.000000
20072.967990	0.113501	0.570391	-0.000228	77.298080	5.254578	52.174225	0.688409	0.000000	-0.008612	0.000000	0.000000	0.000000	-0.080164	0.011856	-0.016686	0.000000	0.000000	3.000000	5.000000	1.000000
20072.971324	0.113501	0.570391	-0.000228	77.298080	5.254578	52.174225	0.688409	0.000000	-0.008612	0.000000	0.000000	0.000000	-0.080164	0.011856	-0.016686	0.000000	0.000000	3.000000	5.000000	1.000000
20072.974657	0.113501	0.570391	-0.000228	77.298080	5.254578	52.174225	0.688409	0.000000	-0.008612	0.000000	0.000000	0.000000	-0.080164	0.011856	-0.016686	0.000000	0.000000	3.000000	5.000000	1.000000
20072.977990	0.113501	0.570391	-0.000228	77.305412	5.318201	52.298397	0.675048	0.000000	-0.011392	0.000000	0.000000	0.000000	-0.080164	0.011856	-0.016686	0.000000	0.000000	3.000000	5.000000	1.000000
20072.981324	0.113235	0.570405	-0.000278	77.305412	5.318201	52.298397	0.675048	0.000000	-0.011392	0.000000	0.000000	0.000000	-0.079692	0.004157	-0.014934	0.000000	0.000000	3.000000	5.000000	1.000000
20072.984657	0.113235	0.570405	-0.000278	77.305412	5.318201	52.298397	0.675048	0.000000	-0.011392	0.000000	0.000000	0.000000	-0.079692	0.004157	-0.014934	0.000000	0.000000	3.000000	5.000000	1.000000
20072.987990	0.113235	0.570405	-0.000278	77.310791	5.409408	52.461960	0.661767	0.000000	-0.013882	0.000000	0.000000	0.000000	-0.079692	0.004157	-0.014934	0.000000	0.000000	3.000000	5.000000	1.000000
20072.991324	0.113235	0.570405	-0.000278	77.310791	5.409408	52.461960	0.661767	0.000000	-0.013882	0.000000	0.000000	0.000000	-0.079692	0.004157	-0.014934	0.000000	0.000000	3.000000	5.000000	1.000000
20072.994657	0.112952	0.570437	-0.000305	77.310791	5.409408	52.461960	0.661767	0.000000	-0.013882	0.000000	0.000000	0.000000	-0.084914	0.009476	-0.008274	0.000000	0.000000	3.000000	5.000000	1.000000
20072.997990	0.112952	0.570437	-0.000305	77.321381	5.552212	52.690613	0.661767	0.000000	-0.013882	0.000000	0.000000	0.000000	-0.084914	0.009476	-0.008274	0.000000	0.000000	3.000000	5.000000	1.000000
20073.001324	0.112952	0.570437	-0.000305	77.321381	5.552212	52.690613	0.661767	0.000000	-0.013882	0.000000	0.000000	0.000000	-0.084914	0.009476	-0.008274	0.000000	0.000000	3.000000	5.000000	1.000000
20073.004657	0.112952	0.570437	-0.000305	77.321381	5.552212	52.690613	0.661767	0.000000	-0.013882	0.000000	0.000000	0.000000	-0.084914	0.009476	-0.008274	0.000000	0.000000	3.000000	5.000000	1.000000
20073.007990	0.112410	0.570474	-0.000360	77.329384	5.711517	52.943924	0.647614	0.000000	-0.015261	0.000000	0.000000	0.000000	-0.162815	0.011223	-0.016509	0.000000	0.000000	3.000000	5.000000	1.000000
20073.011324	0.112410	0.570474	-0.000360	77.329384	5.711517	52.943924	0.647614	0.000000	-0.015261	0.000000	0.000000	0.000000	-0.162815	0.011223	-0.016509	0.000000	0.000000	3.000000	5.000000	1.000000
20073.014657	0.112410	0.570474	-0.000360	77.329384	5.711517	52.943924	0.647614	0.000000	-0.015261	0.000000	0.000000	0.000000	-0.162815	0.011223	-0.016509	0.000000	0.000000	3.000000	5.000000	1.000000
20073.017990	0.112410	0.570474	-0.000360	77.340332	5.869193	53.195572	0.620478	0.000000	-0.018012	0.000000	0.000000	0.000000	-0.162815	0.011223	-0.016509	0.000000	0.000000	3.000000	5.000000	1.000000
20073.021324	0.112107	0.570480	-0.000377	77.340332	5.869193	53.195572	0.620478	0.000000	-0.018012	0.000000	0.000000	0.000000	-0.090919	0.001752	-0.005032	0.000000	0.000000	3.000000	5.000000	1.000000
20073.024657	0.112107	0.570480	-0.000377	77.340332	5.869193	53.195572	0.620478	0.000000	-0.018012	0.000000	0.000000	0.000000	-0.090919	0.001752	-0.005032	0.000000	0.000000	3.000000	5.000000	1.000000
20073.027990	0.111804	0.570486	-0.000394	77.350639	6.010449	53.432640	0.605325	0.000000	-0.018851	0.000000	0.000000	0.000000	-0.090899	0.001757	-0.005094	0.000000	0.000000	3.000000	5.000000	1.000000
20073.031324	0.111804	0.570486	-0.000394	77.350639	6.010449	53.432640	0.605325	0.000000	-0.018851	0.000000	0.000000	0.000000	-0.090899	0.001757	-0.005094	0.000000	0.000000	3.000000	5.000000	1.000000
20073.034657	0.111804	0.570486	-0.000394	77.350639	6.010449	53.432640	0.605325	0.000000	-0.018851	0.000000	0.000000	0.000000	-0.090899	0.001757	-0.005094	0.000000	0.000000	3.000000	5.000000	1.000000
20073.037990	0.111804	0.570486	-0.000394	77.355034	6.085783	53.582134	0.590175	0.000000	-0.019700	0.000000	0.000000	0.000000	-0.090899	0.001757	-0.005094	0.000000	0.000000	3.000000	5.000000	1.000000
20073.041324	0.111479	0.570492	-0.000406	77.355034	6.085783	53.582134	0.590175	0.000000	-0.019700	0.000000	0.000000	0.000000	-0.097384	0.001744	-0.003567	0.000000	0.000000	3.000000	5.000000	1.000000
20073.044657	0.111479	0.570492	-0.000406	77.355034	6.085783	53.582134	0.590175	0.000000	-0.019700	0.000000	0.000000	0.000000	-0.097384	0.001744	-0.003567	0.000000	0.000000	3.000000	5.000000	1.000000
20073.047990	0.111164	0.570508	-0.000378	77.362068	6.150734	53.714901	0.573945	0.000000	-0.020294	0.000000	0.000000	0.000000	-0.094441	0.004734	0.008377	0.000000	0.000000	3.000000	5.000000	1.000000
20073.051324	0.111164	0.570508	-0.000378	77.362068	6.150734	53.714901	0.573945	0.000000	-0.020294	0.000000	0.000000	0.000000	-0.094441	0.004734	0.008377	0.000000	0.000000	3.000000	5.000000	1.000000
20073.054657	0.111164	0.570508	-0.000378	77.362068	6.150734	53.714901	0.573945	0.000000	-0.020294	0.000000	0.000000	0.000000	-0.094441	0.004734	0.008377	0.000000	0.000000	3.000000	5.000000	1.000000
20073.057990	0.111164	0.570508	-0.000378	77.370094	6.244229	53.885231	0.558205	0.000000	-0.018898	0.000000	0.000000	0.000000	-0.094441	0.004734	0.008377	0.000000	0.000000	3.000000	5.000000	1.000000
20073.061324	0.110867	0.570506	-0.000373	77.370094	6.244229	53.885231	0.558205	0.000000	-0.018898	0.000000	0.000000	0.000000	-0.089172	-0.000627	0.001627	0.000000	0.000000	3.000000	5.000000	1.000000
20073.064657	0.110867	0.570506	-0.000373	77.370094	6.244229	53.885231	0.558205	0.000000	-0.018898	0.000000	0.000000	0.000000	-0.089172	-0.000627	0.001627	0.000000	0.000000	3.000000	5.000000	1.000000
20073.067990	0.110867	0.570506	-0.000373	77.379723	6.383445	54.115726	0.543343	0.000000	-0.018627	0.000000	0.000000	0.000000	-0.089172	-0.000627	0.001627	0.000000	0.000000	3.000000	5.000000	1.000000
20073.071324	0.110867	0.570506	-0.000373	77.379723	6.383445	54.115726	0.543343	0.000000	-0.018627	0.000000	0.000000	0.000000	-0.089172	-0.000627	0.001627	0.000000	0.000000	3.000000	5.000000	1.000000
20073.074657	0.110586	0.570511	-0.000396	77.379723	6.383445	54.115726	0.543343	0.000000	-0.018627	0.000000	0.000000	0.000000	-0.084327	0.001738	-0.006918	0.000000	0.000000	3.000000	5.000000	1.000000
20073.077990	0.110586	0.570511	-0.000396	77.391006	6.576975	54.414070	0.543343	0.000000	-0.018627	0.000000	0.000000	0.000000	-0.084327	0.001738	-0.006918	0.000000	0.000000	3.000000	5.000000	1.000000
20073.081324	0.110586	0.570511	-0.000396	77.391006	6.576975	54.414070	0.543343	0.000000	-0.018627	0.000000	0.000000	0.000000	-0.084327	0.001738	-0.006918	0.000000	0.000000	3.000000	5.000000	1.000000
20073.084657	0.110586	0.570511	-0.000396	77.391006	6.576975	54.414070	0.543343	0.000000	-0.018627	0.000000	0.000000	0.000000	-0.084327	0.001738	-0.006918	0.000000	0.000000	3.000000	5.000000	1.000000
20073.087990	0.110033	0.570533	-0.000402	77.400314	6.812593	54.767178	0.529288	0.000000	-0.019780	0.000000	0.000000	0.000000	-0.165709	0.006467	-0.001973	0.000000	0.000000	3.000000	5.000000	1.000000
20073.091324	0.110033	0.570533	-0.000402	77.400314	6.812593	54.767178	0.529288	0.000000	-0.019780	0.000000	0.000000	0.000000	-0.165709	0.006467	-0.001973	0.000000	0.000000	3.000000	5.000000	1.000000
20073.094657	0.110033	0.570533	-0.000402	77.400314	6.812593	54.767178	0.529288	0.000000	-0.019780	0.000000	0.000000	0.000000	-0.165709	0.006467	-0.001973	0.000000	0.000000	3.000000	5.000000	1.000000
20073.097990	0.110033	0.570533	-0.000402	77.409798	7.063086	55.143303	0.501670	0.000000	-0.020109	0.000000	0.000000	0.000000	-0.165709	0.006467	-0.001973	0.000000	0.000000	3.000000	5.000000	1.000000
20073.101324	0.109740	0.570549	-0.000380	77.409798	7.063086	55.143303	0.501670	0.000000	-0.020109	0.000000	0.000000	0.000000	-0.087895	0.004700	0.006513	0.000000	0.000000	3.000000	5.000000	1.000000
20073.104657	0.109740	0.570549	-0.000380	77.409798	7.063086	55.143303	0.501670	0.000000	-0.020109	0.000000	0.000000	0.000000	-0.087895	0.004700	0.006513	0.000000	0.000000	3.000000	5.000000	1.000000
20073.107990	0.109740	0.570549	-0.000380	77.417244	7.259774	55.452095	0.487021	0.000000	-0.019023	0.000000	0.000000	0.000000	-0.087895	0.004700	0.006513	0.000000	0.000000	3.000000	5.000000	1.000000
20073.111324	0.109740	0.570549	-0.000380	77.417244	7.259774	55.452095	0.487021	0.000000	-0.019023	0.000000	0.000000	0.000000	-0.087895	0.004700	0.006513	0.000000	0.000000	3.000000	5.000000	1.000000
20073.114657	0.109404	0.570564	-0.000349	77.417244	7.259774	55.452095	0.487021	0.000000	-0.019023	0.000000	0.000000	0.000000	-0.100906	0.004722	0.009573	0.000000	0.000000	3.000000	5.000000	1.000000
20073.117990	0.109404	0.570564	-0.000349	77.419044	7.380965	55.664650	0.487021	0.000000	-0.019023	0.000000	0.000000	0.000000	-0.100906	0.004722	0.009573	0.000000	0.000000	3.000000	5.000000	1.000000
20073.121324	0.109404	0.570564	-0.000349	77.419044	7.380965	55.664650	0.487021	0.000000	-0.019023	0.000000	0.000000	0.000000	-0.100906	0.004722	0.009573	0.000000	0.000000	3.000000	5.000000	1.000000
20073.124657	0.109404	0.570564	-0.000349	77.419044	7.380965	55.664650	0.487021	0.000000	-0.019023	0.000000	0.000000	0.000000	-0.100906	0.004722	0.009573	0.000000	0.000000	3.000000	5.000000	1.000000
20073.127990	0.108767	0.570624	-0.000233	77.419922	7.473544	55.839600	0.470203	0.000000	-0.017428	0.000000	0.000000	0.000000	-0.191209	0.017744	0.034517	0.000000	0.000000	3.000000	5.000000	1.000000
20073.131324	0.108767	0.570624	-0.000233	77.419922	7.473544	55.839600	0.470203	0.000000	-0.017428	0.000000	0.000000	0.000000	-0.191209	0.017744	0.034517	0.000000	0.000000	3.000000	5.000000	1.000000
20073.134657	0.108767	0.570624	-0.000233	77.419922	7.473544	55.839600	0.470203	0.000000	-0.017428	0.000000	0.000000	0.000000	-0.191209	0.017744	0.034517	0.000000	0.000000	3.000000	5.000000	1.000000
20073.137990	0.108767	0.570624	-0.000233	77.421333	7.591818	56.044724	0.438335	0.000000	-0.011675	0.000000	0.000000	0.000000	-0.191209	0.017744	0.034517	0.000000	0.000000	3.000000	5.000000	1.000000
20073.141324	0.108440	0.570649	-0.000162	77.421333	7.591818	56.044724	0.438335	0.000000	-0.011675	0.000000	0.000000	0.000000	-0.098050	0.007714	0.021390	0.000000	0.000000	3.000000	5.000000	1.000000
20073.144657	0.108440	0.570649	-0.000162	77.421333	7.591818	56.044724	0.438335	0.000000	-0.011675	0.000000	0.000000	0.000000	-0.098050	0.007714	0.021390	0.000000	0.000000	3.000000	5.000000	1.000000
20073.147990	0.108156	0.570675	-0.000101	77.424568	7.781819	56.340523	0.421993	0.000000	-0.008110	0.000000	0.000000	0.000000	-0.085047	0.007698	0.018240	0.000000	0.000000	3.000000	5.000000	1.000000
20073.151324	0.108156	0.570675	-0.000101	77.424568	7.781819	56.340523	0.421993	0.000000	-0.008110	0.000000	0.000000	0.000000	-0.085047	0.007698	0.018240	0.000000	0.000000	3.000000	5.000000	1.000000
20073.154657	0.108156	0.570675	-0.000101	77.424568	7.781819	56.340523	0.421993	0.000000	-0.008110	0.000000	0.000000	0.000000	-0.085047	0.007698	0.018240	0.000000	0.000000	3.000000	5.000000	1.000000
20073.157990	0.108156	0.570675	-0.000101	77.432472	8.039671	56.725780	0.407819	0.000000	-0.005070	0.000000	0.000000	0.000000	-0.085047	0.007698	0.018240	0.000000	0.000000	3.000000	5.000000	1.000000
20073.161324	0.107891	0.570683	-0.000063	77.432472	8.039671	56.725780	0.407819	0.000000	-0.005070	0.000000	0.000000	0.000000	-0.079753	0.002371	0.011537	0.000000	0.000000	3.000000	5.000000	1.000000
20073.164657	0.107891	0.570683	-0.000063	77.432472	8.039671	56.725780	0.407819	0.000000	-0.005070	0.000000	0.000000	0.000000	-0.079753	0.002371	0.011537	0.000000	0.000000	3.000000	5.000000	1.000000
20073.167990	0.107603	0.570691	-0.000020	77.440247	8.309495	57.126625	0.394527	0.000000	-0.003147	0.000000	0.000000	0.000000	-0.086265	0.002355	0.013023	0.000000	0.000000	3.000000	5.000000	1.000000
20073.171324	0.107603	0.570691	-0.000020	77.440247	8.309495	57.126625	0.394527	0.000000	-0.003147	0.000000	0.000000	0.000000	-0.086265	0.002355	0.013023	0.000000	0.000000	3.000000	5.000000	1.000000
20073.174657	0.107603	0.570691	-0.000020	77.440247	8.309495	57.126625	0.394527	0.000000	-0.003147	0.000000	0.000000	0.000000	-0.086265	0.002355	0.013023	0.000000	0.000000	3.000000	5.000000	1.000000
20073.177990	0.107603	0.570691	-0.000020	77.446861	8.550872	57.489998	0.380149	0.000000	-0.000976	0.000000	0.000000	0.000000	-0.086265	0.002355	0.013023	0.000000	0.000000	3.000000	5.000000	1.000000
20073.181324	0.107321	0.570691	0.000047	77.446861	8.550872	57.489998	0.380149	0.000000	-0.000976	0.000000	0.000000	0.000000	-0.084646	-0.000006	0.019895	0.000000	0.000000	3.000000	5.000000	1.000000
20073.184657	0.107321	0.570691	0.000047	77.446861	8.550872	57.489998	0.380149	0.000000	-0.000976	0.000000	0.000000	0.000000	-0.084646	-0.000006	0.019895	0.000000	0.000000	3.000000	5.000000	1.000000
20073.187990	0.107321	0.570691	0.000047	77.452614	8.772184	57.823364	0.366042	0.000000	0.002339	0.000000	0.000000	0.000000	-0.084646	-0.000006	0.019895	0.000000	0.000000	3.000000	5.000000	1.000000
20073.191324	0.107321	0.570691	0.000047	77.452614	8.772184	57.823364	0.366042	0.000000	0.002339	0.000000	0.000000	0.000000	-0.084646	-0.000006	0.019895	0.000000	0.000000	3.000000	5.000000	1.000000
20073.194657	0.107039	0.570691	0.000113	77.452614	8.772184	57.823364	0.366042	0.000000	0.002339	0.000000	0.000000	0.000000	-0.084656	-0.000006	0.019842	0.000000	0.000000	3.000000	5.000000	1.000000
20073.197990	0.107039	0.570691	0.000113	77.460678	8.969638	58.125641	0.366042	0.000000	0.002339	0.000000	0.000000	0.000000	-0.084656	-0.000006	0.019842	0.000000	0.000000	3.000000	5.000000	1.000000
20073.201324	0.107039	0.570691	0.000113	77.460678	8.969638	58.125641	0.366042	0.000000	0.002339	0.000000	0.000000	0.000000	-0.084656	-0.000006	0.019842	0.000000	0.000000	3.000000	5.000000	1.000000
20073.204657	0.107039	0.570691	0.000113	77.460678	8.969638	58.125641	0.366042	0.000000	0.002339	0.000000	0.000000	0.000000	-0.084656	-0.000006	0.019842	0.000000	0.000000	3.000000	5.000000	1.000000
20073.207990	0.106575	0.570655	0.000185	77.467583	9.126534	58.367470	0.351932	0.000000	0.005646	0.000000	0.000000	0.000000	-0.139164	-0.010699	0.021709	0.000000	0.000000	3.000000	5.000000	1.000000
20073.211324	0.106575	0.570655	0.000185	77.467583	9.126534	58.367470	0.351932	0.000000	0.005646	0.000000	0.000000	0.000000	-0.139164	-0.010699	0.021709	0.000000	0.000000	3.000000	5.000000	1.000000
20073.214657	0.106575	0.570655	0.000185	77.467583	9.126534	58.367470	0.351932	0.000000	0.005646	0.000000	0.000000	0.000000	-0.139164	-0.010699	0.021709	0.000000	0.000000	3.000000	5.000000	1.000000
20073.217990	0.106575	0.570655	0.000185	77.473289	9.231520	58.541130	0.328738	0.000000	0.009264	0.000000	0.000000	0.000000	-0.139164	-0.010699	0.021709	0.000000	0.000000	3.000000	5.000000	1.000000
20073.221324	0.106359	0.570629	0.000242	77.473289	9.231520	58.541130	0.328738	0.000000	0.009264	0.000000	0.000000	0.000000	-0.064716	-0.007696	0.016973	0.000000	0.000000	3.000000	5.000000	1.000000
20073.224657	0.106359	0.570629	0.000242	77.473289	9.231520	58.541130	0.328738	0.000000	0.009264	0.000000	0.000000	0.000000	-0.064716	-0.007696	0.016973	0.000000	0.000000	3.000000	5.000000	1.000000
20073.227990	0.106359	0.570629	0.000242	77.477722	9.275611	58.631336	0.317952	0.000000	0.012093	0.000000	0.000000	0.000000	-0.064716	-0.007696	0.016973	0.000000	0.000000	3.000000	5.000000	1.000000
20073.231324	0.106359	0.570629	0.000242	77.477722	9.275611	58.631336	0.317952	0.000000	0.012093	0.000000	0.000000	0.000000	-0.064716	-0.007696	0.016973	0.000000	0.000000	3.000000	5.000000	1.000000
20073.234657	0.106165	0.570604	0.000293	77.477722	9.275611	58.631336	0.317952	0.000000	0.012093	0.000000	0.000000	0.000000	-0.058212	-0.007716	0.015430	0.000000	0.000000	3.000000	5.000000	1.000000
20073.237990	0.106165	0.570604	0.000293	77.480873	9.255644	58.630428	0.317952	0.000000	0.012093	0.000000	0.000000	0.000000	-0.058212	-0.007716	0.015430	0.000000	0.000000	3.000000	5.000000	1.000000
20073.241324	0.106165	0.570604	0.000293	77.480873	9.255644	58.630428	0.317952	0.000000	0.012093	0.000000	0.000000	0.000000	-0.058212	-0.007716	0.015430	0.000000	0.000000	3.000000	5.000000	1.000000
20073.244657	0.106165	0.570604	0.000293	77.480873	9.255644	58.630428	0.317952	0.000000	0.012093	0.000000	0.000000	0.000000	-0.058212	-0.007716	0.015430	0.000000	0.000000	3.000000	5.000000	1.000000
20073.247990	0.105864	0.570552	0.000376	77.483986	9.235680	58.629448	0.308250	0.000000	0.014665	0.000000	0.000000	0.000000	-0.090380	-0.015391	0.024757	0.000000	0.000000	3.000000	5.000000	1.000000
20073.251324	0.105864	0.570552	0.000376	77.483986	9.235680	58.629448	0.308250	0.000000	0.014665	0.000000	0.000000	0.000000	-0.090380	-0.015391	0.024757	0.000000	0.000000	3.000000	5.000000	1.000000
20073.254657	0.105864	0.570552	0.000376	77.483986	9.235680	58.629448	0.308250	0.000000	0.014665	0.000000	0.000000	0.000000	-0.090380	-0.015391	0.024757	0.000000	0.000000	3.000000	5.000000	1.000000
20073.257990	0.105864	0.570552	0.000376	77.483994	9.213910	58.629448	0.293187	0.000000	0.018791	0.000000	0.000000	0.000000	-0.090380	-0.015391	0.024757	0.000000	0.000000	3.000000	5.000000	1.000000
20073.261324	0.105722	0.570537	0.000457	77.483994	9.213910	58.629448	0.293187	0.000000	0.018791	0.000000	0.000000	0.000000	-0.042415	-0.004701	0.024407	0.000000	0.000000	3.000000	5.000000	1.000000
20073.264657	0.105722	0.570537	0.000457	77.483994	9.213910	58.629448	0.293187	0.000000	0.018791	0.000000	0.000000	0.000000	-0.042415	-0.004701	0.024407	0.000000	0.000000	3.000000	5.000000	1.000000
20073.267990	0.105572	0.570511	0.000498	77.487106	9.193933	58.628479	0.286118	0.000000	0.022859	0.000000	0.000000	0.000000	-0.045207	-0.007688	0.012341	0.000000	0.000000	3.000000	5.000000	1.000000
20073.271324	0.105572	0.570511	0.000498	77.487106	9.193933	58.628479	0.286118	0.000000	0.022859	0.000000	0.000000	0.000000	-0.045207	-0.007688	0.012341	0.000000	0.000000	3.000000	5.000000	1.000000
20073.274657	0.105572	0.570511	0.000498	77.487106	9.193933	58.628479	0.286118	0.000000	0.022859	0.000000	0.000000	0.000000	-0.045207	-0.007688	0.012341	0.000000	0.000000	3.000000	5.000000	1.000000
20073.277990	0.105572	0.570511	0.000498	77.490242	9.173980	58.627552	0.278583	0.000000	0.024916	0.000000	0.000000	0.000000	-0.045207	-0.007688	0.012341	0.000000	0.000000	3.000000	5.000000	1.000000
20073.281324	0.105395	0.570468	0.000527	77.490242	9.173980	58.627552	0.278583	0.000000	0.024916	0.000000	0.000000	0.000000	-0.052909	-0.013036	0.008705	0.000000	0.000000	3.000000	5.000000	1.000000
20073.284657	0.105395	0.570468	0.000527	77.490242	9.173980	58.627552	0.278583	0.000000	0.024916	0.000000	0.000000	0.000000	-0.052909	-0.013036	0.008705	0.000000	0.000000	3.000000	5.000000	1.000000
20073.287990	0.105395	0.570468	0.000527	77.496468	9.153053	58.625603	0.269765	0.000000	0.026367	0.000000	0.000000	0.000000	-0.052909	-0.013036	0.008705	0.000000	0.000000	3.000000	5.000000	1.000000
20073.291324	0.105395	0.570468	0.000527	77.496468	9.153053	58.625603	0.269765	0.000000	0.026367	0.000000	0.000000	0.000000	-0.052909	-0.013036	0.008705	0.000000	0.000000	3.000000	5.000000	1.000000
20073.294657	0.105239	0.570450	0.000545	77.496468	9.153053	58.625603	0.269765	0.000000	0.026367	0.000000	0.000000	0.000000	-0.046809	-0.005347	0.005376	0.000000	0.000000	3.000000	5.000000	1.000000
20073.297990	0.105239	0.570450	0.000545	77.502747	9.132166	58.623726	0.269765	0.000000	0.026367	0.000000	0.000000	0.000000	-0.046809	-0.005347	0.005376	0.000000	0.000000	3.000000	5.000000	1.000000
20073.301324	0.105239	0.570450	0.000545	77.502747	9.132166	58.623726	0.269765	0.000000	0.026367	0.000000	0.000000	0.000000	-0.046809	-0.005347	0.005376	0.000000	0.000000	3.000000	5.000000	1.000000
20073.304657	0.105239	0.570450	0.000545	77.502747	9.132166	58.623726	0.269765	0.000000	0.026367	0.000000	0.000000	0.000000	-0.046809	-0.005347	0.005376	0.000000	0.000000	3.000000	5.000000	1.000000
20073.307990	0.104894	0.570361	0.000535	77.512108	9.107594	58.620842	0.261964	0.000000	0.027263	0.000000	0.000000	0.000000	-0.103660	-0.026698	-0.003177	0.000000	0.000000	3.000000	5.000000	1.000000
20073.311324	0.104894	0.570361	0.000535	77.512108	9.107594	58.620842	0.261964	0.000000	0.027263	0.000000	0.000000	0.000000	-0.103660	-0.026698	-0.003177	0.000000	0.000000	3.000000	5.000000	1.000000
20073.314657	0.104894	0.570361	0.000535	77.512108	9.107594	58.620842	0.261964	0.000000	0.027263	0.000000	0.000000	0.000000	-0.103660	-0.026698	-0.003177	0.000000	0.000000	3.000000	5.000000	1.000000
20073.317990	0.104894	0.570361	0.000535	77.521446	9.083014	58.617939	0.244687	0.000000	0.026733	0.000000	0.000000	0.000000	-0.103660	-0.026698	-0.003177	0.000000	0.000000	3.000000	5.000000	1.000000
20073.321324	0.104708	0.570307	0.000523	77.521446	9.083014	58.617939	0.244687	0.000000	0.026733	0.000000	0.000000	0.000000	-0.055668	-0.016022	-0.003438	0.000000	0.000000	3.000000	5.000000	1.000000
20073.324657	0.104708	0.570307	0.000523	77.521446	9.083014	58.617939	0.244687	0.000000	0.026733	0.000000	0.000000	0.000000	-0.055668	-0.016022	-0.003438	0.000000	0.000000	3.000000	5.000000	1.000000
20073.327990	0.104488	0.570264	0.000562	77.527725	9.053946	58.616043	0.235409	0.000000	0.026160	0.000000	0.000000	0.000000	-0.065944	-0.013038	0.011575	0.000000	0.000000	3.000000	5.000000	1.000000
20073.331324	0.104488	0.570264	0.000562	77.527725	9.053946	58.616043	0.235409	0.000000	0.026160	0.000000	0.000000	0.000000	-0.065944	-0.013038	0.011575	0.000000	0.000000	3.000000	5.000000	1.000000
20073.334657	0.104488	0.570264	0.000562	77.527725	9.053946	58.616043	0.235409	0.000000	0.026160	0.000000	0.000000	0.000000	-0.065944	-0.013038	0.011575	0.000000	0.000000	3.000000	5.000000	1.000000
20073.337990	0.104488	0.570264	0.000562	77.533951	9.019405	58.614094	0.224418	0.000000	0.028089	0.000000	0.000000	0.000000	-0.065944	-0.013038	0.011575	0.000000	0.000000	3.000000	5.000000	1.000000
20073.341324	0.104225	0.570220	0.000610	77.533951	9.019405	58.614094	0.224418	0.000000	0.028089	0.000000	0.000000	0.000000	-0.078987	-0.013021	0.014512	0.000000	0.000000	3.000000	5.000000	1.000000
20073.344657	0.104225	0.570220	0.000610	77.533951	9.019405	58.614094	0.224418	0.000000	0.028089	0.000000	0.000000	0.000000	-0.078987	-0.013021	0.014512	0.000000	0.000000	3.000000	5.000000	1.000000
20073.347990	0.104225	0.570220	0.000610	77.540321	8.988004	58.611828	0.211253	0.000000	0.030508	0.000000	0.000000	0.000000	-0.078987	-0.013021	0.014512	0.000000	0.000000	3.000000	5.000000	1.000000
20073.351324	0.104225	0.570220	0.000610	77.540321	8.988004	58.611828	0.211253	0.000000	0.030508	0.000000	0.000000	0.000000	-0.078987	-0.013021	0.014512	0.000000	0.000000	3.000000	5.000000	1.000000
20073.354657	0.103945	0.570169	0.000686	77.540321	8.988004	58.611828	0.211253	0.000000	0.030508	0.000000	0.000000	0.000000	-0.083941	-0.015403	0.022881	0.000000	0.000000	3.000000	5.000000	1.000000
20073.357990	0.103622	0.570118	0.000772	77.546555	8.948050	58.609894	0.211253	0.000000	0.030508	0.000000	0.000000	0.000000	-0.097003	-0.015388	0.025780	0.000000	0.000000	3.000000	5.000000	1.000000
20073.361324	0.103622	0.570118	0.000772	77.546555	8.948050	58.609894	0.211253	0.000000	0.030508	0.000000	0.000000	0.000000	-0.097003	-0.015388	0.025780	0.000000	0.000000	3.000000	5.000000	1.000000
20073.364657	0.103622	0.570118	0.000772	77.546555	8.948050	58.609894	0.211253	0.000000	0.030508	0.000000	0.000000	0.000000	-0.097003	-0.015388	0.025780	0.000000	0.000000	3.000000	5.000000	1.000000
20073.367990	0.103302	0.570084	0.000875	77.546761	8.918906	58.625160	0.181096	0.000000	0.038618	0.000000	0.000000	0.000000	-0.095864	-0.010063	0.030843	0.000000	0.000000	3.000000	5.000000	1.000000
20073.371324	0.103302	0.570084	0.000875	77.546761	8.918906	58.625160	0.181096	0.000000	0.038618	0.000000	0.000000	0.000000	-0.095864	-0.010063	0.030843	0.000000	0.000000	3.000000	5.000000	1.000000
20073.374657	0.103302	0.570084	0.000875	77.546761	8.918906	58.625160	0.181096	0.000000	0.038618	0.000000	0.000000	0.000000	-0.095864	-0.010063	0.030843	0.000000	0.000000	3.000000	5.000000	1.000000
20073.377990	0.103302	0.570084	0.000875	77.550766	8.923779	58.685261	0.165119	0.000000	0.043759	0.000000	0.000000	0.000000	-0.095864	-0.010063	0.030843	0.000000	0.000000	3.000000	5.000000	1.000000
20073.381324	0.102987	0.570069	0.000995	77.550766	8.923779	58.685261	0.165119	0.000000	0.043759	0.000000	0.000000	0.000000	-0.094738	-0.004719	0.035909	0.000000	0.000000	3.000000	5.000000	1.000000
20073.384657	0.102987	0.570069	0.000995	77.550766	8.923779	58.685261	0.165119	0.000000	0.043759	0.000000	0.000000	0.000000	-0.094738	-0.004719	0.035909	0.000000	0.000000	3.000000	5.000000	1.000000
20073.387990	0.102987	0.570069	0.000995	77.552063	8.952922	58.768902	0.149329	0.000000	0.049743	0.000000	0.000000	0.000000	-0.094738	-0.004719	0.035909	0.000000	0.000000	3.000000	5.000000	1.000000
20073.391324	0.102987	0.570069	0.000995	77.552063	8.952922	58.768902	0.149329	0.000000	0.049743	0.000000	0.000000	0.000000	-0.094738	-0.004719	0.035909	0.000000	0.000000	3.000000	5.000000	1.000000
20073.394657	0.102671	0.570053	0.001114	77.552063	8.952922	58.768902	0.149329	0.000000	0.049743	0.000000	0.000000	0.000000	-0.094776	-0.004723	0.035843	0.000000	0.000000	3.000000	5.000000	1.000000
20073.397990	0.102671	0.570053	0.001114	77.550293	8.988823	58.869087	0.149329	0.000000	0.049743	0.000000	0.000000	0.000000	-0.094776	-0.004723	0.035843	0.000000	0.000000	3.000000	5.000000	1.000000
20073.401324	0.102671	0.570053	0.001114	77.550293	8.988823	58.869087	0.149329	0.000000	0.049743	0.000000	0.000000	0.000000	-0.094776	-0.004723	0.035843	0.000000	0.000000	3.000000	5.000000	1.000000
20073.404657	0.102671	0.570053	0.001114	77.550293	8.988823	58.869087	0.149329	0.000000	0.049743	0.000000	0.000000	0.000000	-0.094776	-0.004723	0.035843	0.000000	0.000000	3.000000	5.000000	1.000000
20073.407990	0.102088	0.570083	0.001371	77.548790	9.044895	58.992146	0.133533	0.000000	0.055717	0.000000	0.000000	0.000000	-0.174712	0.008933	0.077047	0.000000	0.000000	3.000000	5.000000	1.000000
20073.411324	0.102088	0.570083	0.001371	77.548790	9.044895	58.992146	0.133533	0.000000	0.055717	0.000000	0.000000	0.000000	-0.174712	0.008933	0.077047	0.000000	0.000000	3.000000	5.000000	1.000000
[truncated: 180 more rows]
