# Supplementary material for: Haptic Guidance Needs to Be Intuitive Not Just Informative to Improve Human Motor Accuracy
Source: PLoS One. 2016 Mar 16;11(3):e0150912. doi: 10.1371/journal.pone.0150912 (PMC4794196; doi:10.1371/journal.pone.0150912)
Supplement: S1 Data — (ZIP) [file pone.0150912.s001.zip › Subject7/exp1_0006.txt]

Time	PosX	PosY	PosZ	RotX	RotY	RotZ	ForceX	ForceY	ForceZ	MomentX	MomentY	MomentZ	VelocityX	VelocityY	VelocityZ	CalibratedWeight	ButtonDown	Condition	Trial	Visual
20080.197990	-0.000680	0.439299	0.243290	72.830368	76.590408	91.932411	-1.911891	0.000000	4.620029	0.000000	0.000000	0.000000	-0.019926	0.000734	-0.028892	0.000000	1.000000	3.000000	6.000000	0.000000
20080.201324	-0.000780	0.439299	0.243322	72.830368	76.590408	91.932411	-1.911891	0.000000	4.620029	0.000000	0.000000	0.000000	-0.029937	-0.000247	0.009595	0.000000	1.000000	3.000000	6.000000	0.000000
20080.204657	-0.000780	0.439299	0.243322	72.830368	76.590408	91.932411	-1.911891	0.000000	4.620029	0.000000	0.000000	0.000000	-0.029937	-0.000247	0.009595	0.000000	1.000000	3.000000	6.000000	0.000000
20080.207990	-0.000780	0.439299	0.243322	72.803993	76.173531	91.569511	-1.913294	0.000000	4.619449	0.000000	0.000000	0.000000	-0.029937	-0.000247	0.009595	0.000000	1.000000	3.000000	6.000000	0.000000
20080.211324	-0.000780	0.439299	0.243322	72.803993	76.173531	91.569511	-1.913294	0.000000	4.619449	0.000000	0.000000	0.000000	-0.029937	-0.000247	0.009595	0.000000	1.000000	3.000000	6.000000	0.000000
20080.214657	-0.001446	0.439702	0.244037	72.803993	76.173531	91.569511	-1.913294	0.000000	4.619449	0.000000	0.000000	0.000000	-0.199963	0.121018	0.214468	0.000000	1.000000	3.000000	6.000000	0.000000
20080.217990	-0.001446	0.439702	0.244037	72.788322	75.910271	91.361687	-1.913294	0.000000	4.619449	0.000000	0.000000	0.000000	-0.199963	0.121018	0.214468	0.000000	1.000000	3.000000	6.000000	0.000000
20080.221324	-0.002248	0.439741	0.244788	72.788322	75.910271	91.361687	-1.913294	0.000000	4.619449	0.000000	0.000000	0.000000	-0.240392	0.011624	0.225479	0.000000	1.000000	3.000000	6.000000	0.000000
20080.224657	-0.002248	0.439741	0.244788	72.788322	75.910271	91.361687	-1.913294	0.000000	4.619449	0.000000	0.000000	0.000000	-0.240392	0.011624	0.225479	0.000000	1.000000	3.000000	6.000000	0.000000
20080.227990	-0.002248	0.439741	0.244788	72.757256	75.675331	91.147087	-1.927129	0.000000	4.613695	0.000000	0.000000	0.000000	-0.240392	0.011624	0.225479	0.000000	1.000000	3.000000	6.000000	0.000000
20080.231324	-0.002618	0.439695	0.245857	72.757256	75.675331	91.147087	-1.927129	0.000000	4.613695	0.000000	0.000000	0.000000	-0.111161	-0.013741	0.320590	0.000000	1.000000	3.000000	6.000000	0.000000
20080.234657	-0.002618	0.439695	0.245857	72.757256	75.675331	91.147087	-1.927129	0.000000	4.613695	0.000000	0.000000	0.000000	-0.111161	-0.013741	0.320590	0.000000	1.000000	3.000000	6.000000	0.000000
20080.237990	-0.002618	0.439695	0.245857	72.711029	76.157921	91.627640	-1.925917	0.000000	4.614200	0.000000	0.000000	0.000000	-0.111161	-0.013741	0.320590	0.000000	1.000000	3.000000	6.000000	0.000000
20080.241324	-0.003325	0.439758	0.247179	72.711029	76.157921	91.627640	-1.925917	0.000000	4.614200	0.000000	0.000000	0.000000	-0.212131	0.018980	0.396646	0.000000	1.000000	3.000000	6.000000	0.000000
20080.244657	-0.003325	0.439758	0.247179	72.711029	76.157921	91.627640	-1.925917	0.000000	4.614200	0.000000	0.000000	0.000000	-0.212131	0.018980	0.396646	0.000000	1.000000	3.000000	6.000000	0.000000
20080.247990	-0.003325	0.439758	0.247179	72.632912	78.419525	93.826019	-1.928384	0.000000	4.613170	0.000000	0.000000	0.000000	-0.212131	0.018980	0.396646	0.000000	1.000000	3.000000	6.000000	0.000000
20080.251324	-0.004338	0.439720	0.248699	72.632912	78.419525	93.826019	-1.928384	0.000000	4.613170	0.000000	0.000000	0.000000	-0.303739	-0.011336	0.455980	0.000000	1.000000	3.000000	6.000000	0.000000
20080.254657	-0.004338	0.439720	0.248699	72.632912	78.419525	93.826019	-1.928384	0.000000	4.613170	0.000000	0.000000	0.000000	-0.303739	-0.011336	0.455980	0.000000	1.000000	3.000000	6.000000	0.000000
20080.257990	-0.004338	0.439720	0.248699	72.478844	81.776070	97.058861	-1.934334	0.000000	4.610678	0.000000	0.000000	0.000000	-0.303739	-0.011336	0.455980	0.000000	1.000000	3.000000	6.000000	0.000000
20080.261324	-0.005255	0.439544	0.250352	72.478844	81.776070	97.058861	-1.934334	0.000000	4.610678	0.000000	0.000000	0.000000	-0.275116	-0.052935	0.495996	0.000000	1.000000	3.000000	6.000000	0.000000
20080.264657	-0.005255	0.439544	0.250352	72.478844	81.776070	97.058861	-1.934334	0.000000	4.610678	0.000000	0.000000	0.000000	-0.275116	-0.052935	0.495996	0.000000	1.000000	3.000000	6.000000	0.000000
20080.267990	-0.005255	0.439544	0.250352	72.205605	85.169937	100.362732	-1.937831	0.000000	4.609210	0.000000	0.000000	0.000000	-0.275116	-0.052935	0.495996	0.000000	1.000000	3.000000	6.000000	0.000000
20080.271324	-0.006211	0.439383	0.252141	72.205605	85.169937	100.362732	-1.937831	0.000000	4.609210	0.000000	0.000000	0.000000	-0.286848	-0.048346	0.536455	0.000000	1.000000	3.000000	6.000000	0.000000
20080.274657	-0.006211	0.439383	0.252141	72.205605	85.169937	100.362732	-1.937831	0.000000	4.609210	0.000000	0.000000	0.000000	-0.286848	-0.048346	0.536455	0.000000	1.000000	3.000000	6.000000	0.000000
20080.277990	-0.006211	0.439383	0.252141	71.874939	88.211494	103.344727	-1.941004	0.000000	4.607874	0.000000	0.000000	0.000000	-0.286848	-0.048346	0.536455	0.000000	1.000000	3.000000	6.000000	0.000000
20080.281324	-0.007410	0.439216	0.254138	71.874939	88.211494	103.344727	-1.941004	0.000000	4.607874	0.000000	0.000000	0.000000	-0.359830	-0.050138	0.599148	0.000000	1.000000	3.000000	6.000000	0.000000
20080.284657	-0.007410	0.439216	0.254138	71.874939	88.211494	103.344727	-1.941004	0.000000	4.607874	0.000000	0.000000	0.000000	-0.359830	-0.050138	0.599148	0.000000	1.000000	3.000000	6.000000	0.000000
20080.287990	-0.007410	0.439216	0.254138	71.528831	90.974510	106.040497	-1.946515	0.000000	4.605549	0.000000	0.000000	0.000000	-0.359830	-0.050138	0.599148	0.000000	1.000000	3.000000	6.000000	0.000000
20080.291324	-0.008618	0.438907	0.256292	71.528831	90.974510	106.040497	-1.946515	0.000000	4.605549	0.000000	0.000000	0.000000	-0.362404	-0.092503	0.646372	0.000000	1.000000	3.000000	6.000000	0.000000
20080.294657	-0.008618	0.438907	0.256292	71.528831	90.974510	106.040497	-1.946515	0.000000	4.605549	0.000000	0.000000	0.000000	-0.362404	-0.092503	0.646372	0.000000	1.000000	3.000000	6.000000	0.000000
20080.297990	-0.008618	0.438907	0.256292	71.163879	93.514763	108.510353	-1.951047	0.000000	4.603631	0.000000	0.000000	0.000000	-0.362404	-0.092503	0.646372	0.000000	1.000000	3.000000	6.000000	0.000000
20080.301324	-0.009937	0.438556	0.258525	71.163879	93.514763	108.510353	-1.951047	0.000000	4.603631	0.000000	0.000000	0.000000	-0.395473	-0.105352	0.669860	0.000000	1.000000	3.000000	6.000000	0.000000
20080.304657	-0.009937	0.438556	0.258525	71.163879	93.514763	108.510353	-1.951047	0.000000	4.603631	0.000000	0.000000	0.000000	-0.395473	-0.105352	0.669860	0.000000	1.000000	3.000000	6.000000	0.000000
20080.307990	-0.009937	0.438556	0.258525	70.771591	95.821007	110.761017	-1.956657	0.000000	4.601249	0.000000	0.000000	0.000000	-0.395473	-0.105352	0.669860	0.000000	1.000000	3.000000	6.000000	0.000000
20080.311324	-0.011263	0.438104	0.260788	70.771591	95.821007	110.761017	-1.956657	0.000000	4.601249	0.000000	0.000000	0.000000	-0.398050	-0.135612	0.678823	0.000000	1.000000	3.000000	6.000000	0.000000
20080.314657	-0.011263	0.438104	0.260788	70.771591	95.821007	110.761017	-1.956657	0.000000	4.601249	0.000000	0.000000	0.000000	-0.398050	-0.135612	0.678823	0.000000	1.000000	3.000000	6.000000	0.000000
20080.317990	-0.011263	0.438104	0.260788	70.348099	97.908485	112.808517	-1.962101	0.000000	4.598930	0.000000	0.000000	0.000000	-0.398050	-0.135612	0.678823	0.000000	1.000000	3.000000	6.000000	0.000000
20080.321324	-0.012565	0.437570	0.263096	70.348099	97.908485	112.808517	-1.962101	0.000000	4.598930	0.000000	0.000000	0.000000	-0.390499	-0.160363	0.692469	0.000000	1.000000	3.000000	6.000000	0.000000
20080.324657	-0.012565	0.437570	0.263096	70.348099	97.908485	112.808517	-1.962101	0.000000	4.598930	0.000000	0.000000	0.000000	-0.390499	-0.160363	0.692469	0.000000	1.000000	3.000000	6.000000	0.000000
20080.327990	-0.012565	0.437570	0.263096	69.884369	99.807487	114.688423	-1.966784	0.000000	4.596929	0.000000	0.000000	0.000000	-0.390499	-0.160363	0.692469	0.000000	1.000000	3.000000	6.000000	0.000000
20080.331324	-0.013910	0.436972	0.265433	69.884369	99.807487	114.688423	-1.966784	0.000000	4.596929	0.000000	0.000000	0.000000	-0.403414	-0.179346	0.700976	0.000000	0.000000	3.000000	6.000000	0.000000
20080.334657	-0.013910	0.436972	0.265433	69.884369	99.807487	114.688423	-1.966784	0.000000	4.596929	0.000000	0.000000	0.000000	-0.403414	-0.179346	0.700976	0.000000	0.000000	3.000000	6.000000	0.000000
20080.337990	-0.015086	0.436358	0.267528	69.454224	101.355202	116.230270	-1.966784	0.000000	4.596929	0.000000	0.000000	0.000000	-0.352822	-0.184254	0.628682	0.000000	0.000000	3.000000	6.000000	0.000000
20080.341324	-0.015086	0.436358	0.267528	69.454224	101.355202	116.230270	-1.966784	0.000000	4.596929	0.000000	0.000000	0.000000	-0.352822	-0.184254	0.628682	0.000000	0.000000	3.000000	6.000000	0.000000
20080.344657	-0.015086	0.436358	0.267528	69.454224	101.355202	116.230270	-1.966784	0.000000	4.596929	0.000000	0.000000	0.000000	-0.352822	-0.184254	0.628682	0.000000	0.000000	3.000000	6.000000	0.000000
20080.347990	-0.016376	0.435616	0.269787	68.951714	102.972473	117.847046	-1.975843	0.000000	4.593043	0.000000	0.000000	0.000000	-0.386982	-0.222505	0.677480	0.000000	0.000000	3.000000	6.000000	0.000000
20080.351324	-0.016376	0.435616	0.269787	68.951714	102.972473	117.847046	-1.975843	0.000000	4.593043	0.000000	0.000000	0.000000	-0.386982	-0.222505	0.677480	0.000000	0.000000	3.000000	6.000000	0.000000
20080.354657	-0.016376	0.435616	0.269787	68.951714	102.972473	117.847046	-1.975843	0.000000	4.593043	0.000000	0.000000	0.000000	-0.386982	-0.222505	0.677480	0.000000	0.000000	3.000000	6.000000	0.000000
20080.357990	-0.017672	0.434772	0.271981	68.425926	104.652809	119.508492	-1.980415	0.000000	4.591074	0.000000	0.000000	0.000000	-0.388864	-0.253123	0.658346	0.000000	0.000000	3.000000	6.000000	0.000000
20080.361324	-0.017672	0.434772	0.271981	68.425926	104.652809	119.508492	-1.980415	0.000000	4.591074	0.000000	0.000000	0.000000	-0.388864	-0.253123	0.658346	0.000000	0.000000	3.000000	6.000000	0.000000
20080.364657	-0.017672	0.434772	0.271981	68.425926	104.652809	119.508492	-1.980415	0.000000	4.591074	0.000000	0.000000	0.000000	-0.388864	-0.253123	0.658346	0.000000	0.000000	3.000000	6.000000	0.000000
20080.367990	-0.018938	0.433947	0.274057	67.853882	106.343147	121.175537	-1.985386	0.000000	4.588925	0.000000	0.000000	0.000000	-0.379802	-0.247451	0.622785	0.000000	0.000000	3.000000	6.000000	0.000000
20080.371324	-0.018938	0.433947	0.274057	67.853882	106.343147	121.175537	-1.985386	0.000000	4.588925	0.000000	0.000000	0.000000	-0.379802	-0.247451	0.622785	0.000000	0.000000	3.000000	6.000000	0.000000
20080.374657	-0.018938	0.433947	0.274057	67.853882	106.343147	121.175537	-1.985386	0.000000	4.588925	0.000000	0.000000	0.000000	-0.379802	-0.247451	0.622785	0.000000	0.000000	3.000000	6.000000	0.000000
20080.377990	-0.020138	0.433102	0.276016	67.239540	107.968979	122.782501	-1.990571	0.000000	4.586679	0.000000	0.000000	0.000000	-0.360037	-0.253646	0.587662	0.000000	0.000000	3.000000	6.000000	0.000000
20080.381324	-0.020138	0.433102	0.276016	67.239540	107.968979	122.782501	-1.990571	0.000000	4.586679	0.000000	0.000000	0.000000	-0.360037	-0.253646	0.587662	0.000000	0.000000	3.000000	6.000000	0.000000
20080.384657	-0.020138	0.433102	0.276016	67.239540	107.968979	122.782501	-1.990571	0.000000	4.586679	0.000000	0.000000	0.000000	-0.360037	-0.253646	0.587662	0.000000	0.000000	3.000000	6.000000	0.000000
20080.387990	-0.021306	0.432236	0.277859	66.613449	109.476257	124.273010	-1.995462	0.000000	4.584553	0.000000	0.000000	0.000000	-0.350421	-0.259789	0.552785	0.000000	0.000000	3.000000	6.000000	0.000000
20080.391324	-0.021306	0.432236	0.277859	66.613449	109.476257	124.273010	-1.995462	0.000000	4.584553	0.000000	0.000000	0.000000	-0.350421	-0.259789	0.552785	0.000000	0.000000	3.000000	6.000000	0.000000
20080.394657	-0.021306	0.432236	0.277859	66.613449	109.476257	124.273010	-1.995462	0.000000	4.584553	0.000000	0.000000	0.000000	-0.350421	-0.259789	0.552785	0.000000	0.000000	3.000000	6.000000	0.000000
20080.397990	-0.022406	0.431431	0.279561	65.984535	110.847084	125.631226	-2.000536	0.000000	4.582342	0.000000	0.000000	0.000000	-0.329843	-0.241424	0.510680	0.000000	0.000000	3.000000	6.000000	0.000000
20080.401324	-0.022406	0.431431	0.279561	65.984535	110.847084	125.631226	-2.000536	0.000000	4.582342	0.000000	0.000000	0.000000	-0.329843	-0.241424	0.510680	0.000000	0.000000	3.000000	6.000000	0.000000
20080.404657	-0.022406	0.431431	0.279561	65.984535	110.847084	125.631226	-2.000536	0.000000	4.582342	0.000000	0.000000	0.000000	-0.329843	-0.241424	0.510680	0.000000	0.000000	3.000000	6.000000	0.000000
20080.407990	-0.023435	0.430588	0.281107	65.363365	112.088699	126.857254	-2.005438	0.000000	4.580198	0.000000	0.000000	0.000000	-0.308783	-0.252912	0.463776	0.000000	0.000000	3.000000	6.000000	0.000000
20080.411324	-0.023435	0.430588	0.281107	65.363365	112.088699	126.857254	-2.005438	0.000000	4.580198	0.000000	0.000000	0.000000	-0.308783	-0.252912	0.463776	0.000000	0.000000	3.000000	6.000000	0.000000
20080.414657	-0.023435	0.430588	0.281107	65.363365	112.088699	126.857254	-2.005438	0.000000	4.580198	0.000000	0.000000	0.000000	-0.308783	-0.252912	0.463776	0.000000	0.000000	3.000000	6.000000	0.000000
20080.417990	-0.024392	0.429829	0.282474	64.764511	113.257790	127.973694	-2.010253	0.000000	4.578087	0.000000	0.000000	0.000000	-0.287174	-0.227644	0.410013	0.000000	0.000000	3.000000	6.000000	0.000000
20080.421324	-0.024392	0.429829	0.282474	64.764511	113.257790	127.973694	-2.010253	0.000000	4.578087	0.000000	0.000000	0.000000	-0.287174	-0.227644	0.410013	0.000000	0.000000	3.000000	6.000000	0.000000
20080.424657	-0.024392	0.429829	0.282474	64.764511	113.257790	127.973694	-2.010253	0.000000	4.578087	0.000000	0.000000	0.000000	-0.287174	-0.227644	0.410013	0.000000	0.000000	3.000000	6.000000	0.000000
20080.427990	-0.025277	0.429094	0.283676	64.193687	114.337868	128.998001	-2.015102	0.000000	4.575955	0.000000	0.000000	0.000000	-0.265396	-0.220492	0.360692	0.000000	0.000000	3.000000	6.000000	0.000000
20080.431324	-0.025277	0.429094	0.283676	64.193687	114.337868	128.998001	-2.015102	0.000000	4.575955	0.000000	0.000000	0.000000	-0.265396	-0.220492	0.360692	0.000000	0.000000	3.000000	6.000000	0.000000
20080.434657	-0.025277	0.429094	0.283676	64.193687	114.337868	128.998001	-2.015102	0.000000	4.575955	0.000000	0.000000	0.000000	-0.265396	-0.220492	0.360692	0.000000	0.000000	3.000000	6.000000	0.000000
20080.437990	-0.026052	0.428466	0.284691	63.650375	115.308403	129.927567	-2.019897	0.000000	4.573841	0.000000	0.000000	0.000000	-0.232523	-0.188512	0.304511	0.000000	0.000000	3.000000	6.000000	0.000000
20080.441324	-0.026052	0.428466	0.284691	63.650375	115.308403	129.927567	-2.019897	0.000000	4.573841	0.000000	0.000000	0.000000	-0.232523	-0.188512	0.304511	0.000000	0.000000	3.000000	6.000000	0.000000
20080.444657	-0.026052	0.428466	0.284691	63.650375	115.308403	129.927567	-2.019897	0.000000	4.573841	0.000000	0.000000	0.000000	-0.232523	-0.188512	0.304511	0.000000	0.000000	3.000000	6.000000	0.000000
20080.447990	-0.026679	0.427968	0.285450	63.143242	116.206146	130.759521	-2.024288	0.000000	4.571899	0.000000	0.000000	0.000000	-0.188019	-0.149348	0.227857	0.000000	0.000000	3.000000	6.000000	0.000000
20080.451324	-0.026679	0.427968	0.285450	63.143242	116.206146	130.759521	-2.024288	0.000000	4.571899	0.000000	0.000000	0.000000	-0.188019	-0.149348	0.227857	0.000000	0.000000	3.000000	6.000000	0.000000
20080.454657	-0.026679	0.427968	0.285450	63.143242	116.206146	130.759521	-2.024288	0.000000	4.571899	0.000000	0.000000	0.000000	-0.188019	-0.149348	0.227857	0.000000	0.000000	3.000000	6.000000	0.000000
20080.457990	-0.027193	0.427599	0.286013	62.686310	117.038506	131.414841	-2.028176	0.000000	4.570176	0.000000	0.000000	0.000000	-0.154437	-0.110635	0.168890	0.000000	0.000000	3.000000	6.000000	0.000000
20080.461324	-0.027193	0.427599	0.286013	62.686310	117.038506	131.414841	-2.028176	0.000000	4.570176	0.000000	0.000000	0.000000	-0.154437	-0.110635	0.168890	0.000000	0.000000	3.000000	6.000000	0.000000
20080.464657	-0.027193	0.427599	0.286013	62.686310	117.038506	131.414841	-2.028176	0.000000	4.570176	0.000000	0.000000	0.000000	-0.154437	-0.110635	0.168890	0.000000	0.000000	3.000000	6.000000	0.000000
20080.467990	-0.027520	0.427386	0.286254	62.290348	117.850761	131.884796	-2.031711	0.000000	4.568605	0.000000	0.000000	0.000000	-0.098061	-0.064080	0.072272	0.000000	0.000000	3.000000	6.000000	0.000000
20080.471324	-0.027520	0.427386	0.286254	62.290348	117.850761	131.884796	-2.031711	0.000000	4.568605	0.000000	0.000000	0.000000	-0.098061	-0.064080	0.072272	0.000000	0.000000	3.000000	6.000000	0.000000
20080.474657	-0.027520	0.427386	0.286254	62.290348	117.850761	131.884796	-2.031711	0.000000	4.568605	0.000000	0.000000	0.000000	-0.098061	-0.064080	0.072272	0.000000	0.000000	3.000000	6.000000	0.000000
20080.477990	-0.027661	0.427366	0.286234	61.999069	118.507256	132.029343	-2.034637	0.000000	4.567302	0.000000	0.000000	0.000000	-0.042178	-0.005926	-0.006166	0.000000	0.000000	3.000000	6.000000	0.000000
20080.481324	-0.027661	0.427366	0.286234	61.999069	118.507256	132.029343	-2.034637	0.000000	4.567302	0.000000	0.000000	0.000000	-0.042178	-0.005926	-0.006166	0.000000	0.000000	3.000000	6.000000	0.000000
20080.484657	-0.027661	0.427366	0.286234	61.999069	118.507256	132.029343	-2.034637	0.000000	4.567302	0.000000	0.000000	0.000000	-0.042178	-0.005926	-0.006166	0.000000	0.000000	3.000000	6.000000	0.000000
20080.487990	-0.027661	0.427366	0.286234	62.005394	118.504601	131.632980	-2.036631	0.000000	4.566414	0.000000	0.000000	0.000000	-0.042178	-0.005926	-0.006166	0.000000	0.000000	3.000000	6.000000	0.000000
20080.491324	-0.027721	0.427459	0.285945	62.005394	118.504601	131.632980	-2.036631	0.000000	4.566414	0.000000	0.000000	0.000000	-0.017969	0.027862	-0.086715	0.000000	0.000000	3.000000	6.000000	0.000000
20080.494657	-0.027721	0.427459	0.285945	62.005394	118.504601	131.632980	-2.036631	0.000000	4.566414	0.000000	0.000000	0.000000	-0.017969	0.027862	-0.086715	0.000000	0.000000	3.000000	6.000000	0.000000
20080.497990	-0.027721	0.427459	0.285945	62.364628	117.740425	130.903442	-2.039145	0.000000	4.565292	0.000000	0.000000	0.000000	-0.017969	0.027862	-0.086715	0.000000	0.000000	3.000000	6.000000	0.000000
20080.501324	-0.027721	0.427459	0.285945	62.364628	117.740425	130.903442	-2.039145	0.000000	4.565292	0.000000	0.000000	0.000000	-0.017969	0.027862	-0.086715	0.000000	0.000000	3.000000	6.000000	0.000000
20080.504657	-0.027702	0.427702	0.285446	62.364628	117.740425	130.903442	-2.039145	0.000000	4.565292	0.000000	0.000000	0.000000	0.005579	0.073089	-0.149569	0.000000	0.000000	3.000000	6.000000	0.000000
20080.507990	-0.027610	0.428009	0.284879	62.814671	116.796234	130.062744	-2.039145	0.000000	4.565292	0.000000	0.000000	0.000000	0.027510	0.092110	-0.170096	0.000000	0.000000	3.000000	6.000000	0.000000
20080.511324	-0.027610	0.428009	0.284879	62.814671	116.796234	130.062744	-2.039145	0.000000	4.565292	0.000000	0.000000	0.000000	0.027510	0.092110	-0.170096	0.000000	0.000000	3.000000	6.000000	0.000000
20080.514657	-0.027610	0.428009	0.284879	62.814671	116.796234	130.062744	-2.039145	0.000000	4.565292	0.000000	0.000000	0.000000	0.027510	0.092110	-0.170096	0.000000	0.000000	3.000000	6.000000	0.000000
20080.517990	-0.027610	0.428009	0.284879	63.367496	115.647247	129.020493	-2.044026	0.000000	4.563108	0.000000	0.000000	0.000000	0.027510	0.092110	-0.170096	0.000000	0.000000	3.000000	6.000000	0.000000
20080.521324	-0.027439	0.428448	0.284056	63.367496	115.647247	129.020493	-2.044026	0.000000	4.563108	0.000000	0.000000	0.000000	0.051466	0.131537	-0.246817	0.000000	0.000000	3.000000	6.000000	0.000000
20080.524657	-0.027439	0.428448	0.284056	63.367496	115.647247	129.020493	-2.044026	0.000000	4.563108	0.000000	0.000000	0.000000	0.051466	0.131537	-0.246817	0.000000	0.000000	3.000000	6.000000	0.000000
20080.527990	-0.027156	0.429014	0.283065	63.922485	114.499550	127.972000	-2.044026	0.000000	4.563108	0.000000	0.000000	0.000000	0.084906	0.169703	-0.297473	0.000000	0.000000	3.000000	6.000000	0.000000
20080.531324	-0.027156	0.429014	0.283065	63.922485	114.499550	127.972000	-2.044026	0.000000	4.563108	0.000000	0.000000	0.000000	0.084906	0.169703	-0.297473	0.000000	0.000000	3.000000	6.000000	0.000000
20080.534657	-0.027156	0.429014	0.283065	63.922485	114.499550	127.972000	-2.044026	0.000000	4.563108	0.000000	0.000000	0.000000	0.084906	0.169703	-0.297473	0.000000	0.000000	3.000000	6.000000	0.000000
20080.537990	-0.026798	0.429685	0.281915	64.469551	113.381958	126.931007	-2.048831	0.000000	4.560953	0.000000	0.000000	0.000000	0.107508	0.201416	-0.344877	0.000000	0.000000	3.000000	6.000000	0.000000
20080.541324	-0.026798	0.429685	0.281915	64.469551	113.381958	126.931007	-2.048831	0.000000	4.560953	0.000000	0.000000	0.000000	0.107508	0.201416	-0.344877	0.000000	0.000000	3.000000	6.000000	0.000000
20080.544657	-0.026798	0.429685	0.281915	64.469551	113.381958	126.931007	-2.048831	0.000000	4.560953	0.000000	0.000000	0.000000	0.107508	0.201416	-0.344877	0.000000	0.000000	3.000000	6.000000	0.000000
20080.547990	-0.026400	0.430500	0.280635	64.983932	112.319702	125.931000	-2.050958	0.000000	4.559997	0.000000	0.000000	0.000000	0.119131	0.244656	-0.383971	0.000000	0.000000	3.000000	6.000000	0.000000
20080.551324	-0.026400	0.430500	0.280635	64.983932	112.319702	125.931000	-2.050958	0.000000	4.559997	0.000000	0.000000	0.000000	0.119131	0.244656	-0.383971	0.000000	0.000000	3.000000	6.000000	0.000000
20080.554657	-0.026400	0.430500	0.280635	64.983932	112.319702	125.931000	-2.050958	0.000000	4.559997	0.000000	0.000000	0.000000	0.119131	0.244656	-0.383971	0.000000	0.000000	3.000000	6.000000	0.000000
20080.557990	-0.025861	0.431357	0.279268	65.486160	111.330948	124.976074	-2.053371	0.000000	4.558911	0.000000	0.000000	0.000000	0.161696	0.256900	-0.410297	0.000000	0.000000	3.000000	6.000000	0.000000
20080.561324	-0.025861	0.431357	0.279268	65.486160	111.330948	124.976074	-2.053371	0.000000	4.558911	0.000000	0.000000	0.000000	0.161696	0.256900	-0.410297	0.000000	0.000000	3.000000	6.000000	0.000000
20080.564657	-0.025861	0.431357	0.279268	65.486160	111.330948	124.976074	-2.053371	0.000000	4.558911	0.000000	0.000000	0.000000	0.161696	0.256900	-0.410297	0.000000	0.000000	3.000000	6.000000	0.000000
20080.567990	-0.025251	0.432294	0.277810	65.988297	110.451233	124.089317	-2.054415	0.000000	4.558440	0.000000	0.000000	0.000000	0.183034	0.281037	-0.437338	0.000000	0.000000	3.000000	6.000000	0.000000
20080.571324	-0.025251	0.432294	0.277810	65.988297	110.451233	124.089317	-2.054415	0.000000	4.558440	0.000000	0.000000	0.000000	0.183034	0.281037	-0.437338	0.000000	0.000000	3.000000	6.000000	0.000000
20080.574657	-0.025251	0.432294	0.277810	65.988297	110.451233	124.089317	-2.054415	0.000000	4.558440	0.000000	0.000000	0.000000	0.183034	0.281037	-0.437338	0.000000	0.000000	3.000000	6.000000	0.000000
20080.577990	-0.024571	0.433230	0.276258	66.503197	109.653938	123.248810	-2.055055	0.000000	4.558152	0.000000	0.000000	0.000000	0.204224	0.280898	-0.465623	0.000000	0.000000	3.000000	6.000000	0.000000
20080.581324	-0.024571	0.433230	0.276258	66.503197	109.653938	123.248810	-2.055055	0.000000	4.558152	0.000000	0.000000	0.000000	0.204224	0.280898	-0.465623	0.000000	0.000000	3.000000	6.000000	0.000000
20080.584657	-0.024571	0.433230	0.276258	66.503197	109.653938	123.248810	-2.055055	0.000000	4.558152	0.000000	0.000000	0.000000	0.204224	0.280898	-0.465623	0.000000	0.000000	3.000000	6.000000	0.000000
20080.587990	-0.023857	0.434183	0.274684	67.034508	108.863701	122.394737	-2.055316	0.000000	4.558034	0.000000	0.000000	0.000000	0.214060	0.285946	-0.472028	0.000000	0.000000	3.000000	6.000000	0.000000
20080.591324	-0.023857	0.434183	0.274684	67.034508	108.863701	122.394737	-2.055316	0.000000	4.558034	0.000000	0.000000	0.000000	0.214060	0.285946	-0.472028	0.000000	0.000000	3.000000	6.000000	0.000000
20080.594657	-0.023857	0.434183	0.274684	67.034508	108.863701	122.394737	-2.055316	0.000000	4.558034	0.000000	0.000000	0.000000	0.214060	0.285946	-0.472028	0.000000	0.000000	3.000000	6.000000	0.000000
20080.597990	-0.023111	0.435133	0.273074	67.615562	107.870178	121.337395	-2.055260	0.000000	4.558060	0.000000	0.000000	0.000000	0.223960	0.285099	-0.483219	0.000000	0.000000	3.000000	6.000000	0.000000
20080.601324	-0.023111	0.435133	0.273074	67.615562	107.870178	121.337395	-2.055260	0.000000	4.558060	0.000000	0.000000	0.000000	0.223960	0.285099	-0.483219	0.000000	0.000000	3.000000	6.000000	0.000000
20080.604657	-0.023111	0.435133	0.273074	67.615562	107.870178	121.337395	-2.055260	0.000000	4.558060	0.000000	0.000000	0.000000	0.223960	0.285099	-0.483219	0.000000	0.000000	3.000000	6.000000	0.000000
20080.607990	-0.022369	0.436078	0.271514	68.264229	106.505699	119.924507	-2.054979	0.000000	4.558186	0.000000	0.000000	0.000000	0.222555	0.283418	-0.467762	0.000000	0.000000	3.000000	6.000000	0.000000
20080.611324	-0.022369	0.436078	0.271514	68.264229	106.505699	119.924507	-2.054979	0.000000	4.558186	0.000000	0.000000	0.000000	0.222555	0.283418	-0.467762	0.000000	0.000000	3.000000	6.000000	0.000000
20080.614657	-0.022369	0.436078	0.271514	68.264229	106.505699	119.924507	-2.054979	0.000000	4.558186	0.000000	0.000000	0.000000	0.222555	0.283418	-0.467762	0.000000	0.000000	3.000000	6.000000	0.000000
20080.617990	-0.021631	0.436998	0.269992	68.935814	104.782890	118.172112	-2.054436	0.000000	4.558431	0.000000	0.000000	0.000000	0.221327	0.275947	-0.456796	0.000000	0.000000	3.000000	6.000000	0.000000
20080.621324	-0.021631	0.436998	0.269992	68.935814	104.782890	118.172112	-2.054436	0.000000	4.558431	0.000000	0.000000	0.000000	0.221327	0.275947	-0.456796	0.000000	0.000000	3.000000	6.000000	0.000000
20080.624657	-0.021631	0.436998	0.269992	68.935814	104.782890	118.172112	-2.054436	0.000000	4.558431	0.000000	0.000000	0.000000	0.221327	0.275947	-0.456796	0.000000	0.000000	3.000000	6.000000	0.000000
20080.627990	-0.020898	0.437892	0.268537	69.585640	102.816277	116.190605	-2.053713	0.000000	4.558757	0.000000	0.000000	0.000000	0.219864	0.268324	-0.436522	0.000000	0.000000	3.000000	6.000000	0.000000
20080.631324	-0.020898	0.437892	0.268537	69.585640	102.816277	116.190605	-2.053713	0.000000	4.558757	0.000000	0.000000	0.000000	0.219864	0.268324	-0.436522	0.000000	0.000000	3.000000	6.000000	0.000000
20080.634657	-0.020898	0.437892	0.268537	69.585640	102.816277	116.190605	-2.053713	0.000000	4.558757	0.000000	0.000000	0.000000	0.219864	0.268324	-0.436522	0.000000	0.000000	3.000000	6.000000	0.000000
20080.637990	-0.020169	0.438742	0.267134	70.166420	100.689484	114.071625	-2.052621	0.000000	4.559249	0.000000	0.000000	0.000000	0.218583	0.254970	-0.420713	0.000000	0.000000	3.000000	6.000000	0.000000
20080.641324	-0.020169	0.438742	0.267134	70.166420	100.689484	114.071625	-2.052621	0.000000	4.559249	0.000000	0.000000	0.000000	0.218583	0.254970	-0.420713	0.000000	0.000000	3.000000	6.000000	0.000000
20080.644657	-0.020169	0.438742	0.267134	70.166420	100.689484	114.071625	-2.052621	0.000000	4.559249	0.000000	0.000000	0.000000	0.218583	0.254970	-0.420713	0.000000	0.000000	3.000000	6.000000	0.000000
20080.647990	-0.019514	0.439548	0.265784	70.685448	98.540161	111.934006	-2.051241	0.000000	4.559870	0.000000	0.000000	0.000000	0.196749	0.241745	-0.405212	0.000000	0.000000	3.000000	6.000000	0.000000
20080.651324	-0.019514	0.439548	0.265784	70.685448	98.540161	111.934006	-2.051241	0.000000	4.559870	0.000000	0.000000	0.000000	0.196749	0.241745	-0.405212	0.000000	0.000000	3.000000	6.000000	0.000000
20080.654657	-0.019514	0.439548	0.265784	70.685448	98.540161	111.934006	-2.051241	0.000000	4.559870	0.000000	0.000000	0.000000	0.196749	0.241745	-0.405212	0.000000	0.000000	3.000000	6.000000	0.000000
20080.657990	-0.018931	0.440270	0.264515	71.158585	96.429642	109.823921	-2.050553	0.000000	4.560179	0.000000	0.000000	0.000000	0.174832	0.216584	-0.380532	0.000000	0.000000	3.000000	6.000000	0.000000
20080.661324	-0.018931	0.440270	0.264515	71.158585	96.429642	109.823921	-2.050553	0.000000	4.560179	0.000000	0.000000	0.000000	0.174832	0.216584	-0.380532	0.000000	0.000000	3.000000	6.000000	0.000000
20080.664657	-0.018931	0.440270	0.264515	71.158585	96.429642	109.823921	-2.050553	0.000000	4.560179	0.000000	0.000000	0.000000	0.174832	0.216584	-0.380532	0.000000	0.000000	3.000000	6.000000	0.000000
20080.667990	-0.018384	0.440930	0.263255	71.593712	94.341835	107.727341	-2.050375	0.000000	4.560259	0.000000	0.000000	0.000000	0.163920	0.198051	-0.378092	0.000000	0.000000	3.000000	6.000000	0.000000
20080.671324	-0.018384	0.440930	0.263255	71.593712	94.341835	107.727341	-2.050375	0.000000	4.560259	0.000000	0.000000	0.000000	0.163920	0.198051	-0.378092	0.000000	0.000000	3.000000	6.000000	0.000000
20080.674657	-0.018384	0.440930	0.263255	71.593712	94.341835	107.727341	-2.050375	0.000000	4.560259	0.000000	0.000000	0.000000	0.163920	0.198051	-0.378092	0.000000	0.000000	3.000000	6.000000	0.000000
20080.677990	-0.017910	0.441508	0.262079	71.994423	92.293045	105.662384	-2.050667	0.000000	4.560128	0.000000	0.000000	0.000000	0.142249	0.173214	-0.352843	0.000000	0.000000	3.000000	6.000000	0.000000
20080.681324	-0.017910	0.441508	0.262079	71.994423	92.293045	105.662384	-2.050667	0.000000	4.560128	0.000000	0.000000	0.000000	0.142249	0.173214	-0.352843	0.000000	0.000000	3.000000	6.000000	0.000000
20080.684657	-0.017910	0.441508	0.262079	71.994423	92.293045	105.662384	-2.050667	0.000000	4.560128	0.000000	0.000000	0.000000	0.142249	0.173214	-0.352843	0.000000	0.000000	3.000000	6.000000	0.000000
20080.687990	-0.017540	0.442004	0.260925	72.348328	90.273804	103.632416	-2.051459	0.000000	4.559772	0.000000	0.000000	0.000000	0.110946	0.148944	-0.346032	0.000000	0.000000	3.000000	6.000000	0.000000
20080.691324	-0.017540	0.442004	0.260925	72.348328	90.273804	103.632416	-2.051459	0.000000	4.559772	0.000000	0.000000	0.000000	0.110946	0.148944	-0.346032	0.000000	0.000000	3.000000	6.000000	0.000000
20080.694657	-0.017540	0.442004	0.260925	72.348328	90.273804	103.632416	-2.051459	0.000000	4.559772	0.000000	0.000000	0.000000	0.110946	0.148944	-0.346032	0.000000	0.000000	3.000000	6.000000	0.000000
20080.697990	-0.017173	0.442478	0.259845	72.656227	88.348206	101.692894	-2.053626	0.000000	4.558796	0.000000	0.000000	0.000000	0.110087	0.142155	-0.324023	0.000000	0.000000	3.000000	6.000000	0.000000
20080.701324	-0.017173	0.442478	0.259845	72.656227	88.348206	101.692894	-2.053626	0.000000	4.558796	0.000000	0.000000	0.000000	0.110087	0.142155	-0.324023	0.000000	0.000000	3.000000	6.000000	0.000000
20080.704657	-0.017173	0.442478	0.259845	72.656227	88.348206	101.692894	-2.053626	0.000000	4.558796	0.000000	0.000000	0.000000	0.110087	0.142155	-0.324023	0.000000	0.000000	3.000000	6.000000	0.000000
20080.707990	-0.016878	0.442890	0.258868	72.921196	86.513382	99.844711	-2.055369	0.000000	4.558010	0.000000	0.000000	0.000000	0.088648	0.123503	-0.293229	0.000000	0.000000	3.000000	6.000000	0.000000
20080.711324	-0.016878	0.442890	0.258868	72.921196	86.513382	99.844711	-2.055369	0.000000	4.558010	0.000000	0.000000	0.000000	0.088648	0.123503	-0.293229	0.000000	0.000000	3.000000	6.000000	0.000000
20080.714657	-0.016878	0.442890	0.258868	72.921196	86.513382	99.844711	-2.055369	0.000000	4.558010	0.000000	0.000000	0.000000	0.088648	0.123503	-0.293229	0.000000	0.000000	3.000000	6.000000	0.000000
20080.717990	-0.016619	0.443260	0.257949	73.130219	84.792740	98.122528	-2.057494	0.000000	4.557052	0.000000	0.000000	0.000000	0.077829	0.111095	-0.275794	0.000000	0.000000	3.000000	6.000000	0.000000
20080.721324	-0.016619	0.443260	0.257949	73.130219	84.792740	98.122528	-2.057494	0.000000	4.557052	0.000000	0.000000	0.000000	0.077829	0.111095	-0.275794	0.000000	0.000000	3.000000	6.000000	0.000000
20080.724657	-0.016619	0.443260	0.257949	73.130219	84.792740	98.122528	-2.057494	0.000000	4.557052	0.000000	0.000000	0.000000	0.077829	0.111095	-0.275794	0.000000	0.000000	3.000000	6.000000	0.000000
20080.727990	-0.016619	0.443260	0.257949	73.289299	83.216171	96.554329	-2.059777	0.000000	4.556020	0.000000	0.000000	0.000000	0.077829	0.111095	-0.275794	0.000000	0.000000	3.000000	6.000000	0.000000
20080.731324	-0.016329	0.443588	0.257152	73.289299	83.216171	96.554329	-2.059777	0.000000	4.556020	0.000000	0.000000	0.000000	0.086983	0.098417	-0.239063	0.000000	0.000000	3.000000	6.000000	0.000000
20080.734657	-0.016329	0.443588	0.257152	73.289299	83.216171	96.554329	-2.059777	0.000000	4.556020	0.000000	0.000000	0.000000	0.086983	0.098417	-0.239063	0.000000	0.000000	3.000000	6.000000	0.000000
20080.737990	-0.016143	0.443855	0.256428	73.417534	81.832779	95.180962	-2.059777	0.000000	4.556020	0.000000	0.000000	0.000000	0.055804	0.080235	-0.217179	0.000000	0.000000	3.000000	6.000000	0.000000
20080.741324	-0.016143	0.443855	0.256428	73.417534	81.832779	95.180962	-2.059777	0.000000	4.556020	0.000000	0.000000	0.000000	0.055804	0.080235	-0.217179	0.000000	0.000000	3.000000	6.000000	0.000000
20080.744657	-0.016143	0.443855	0.256428	73.417534	81.832779	95.180962	-2.059777	0.000000	4.556020	0.000000	0.000000	0.000000	0.055804	0.080235	-0.217179	0.000000	0.000000	3.000000	6.000000	0.000000
20080.747990	-0.016143	0.443855	0.256428	73.528923	80.700691	94.047340	-2.062897	0.000000	4.554608	0.000000	0.000000	0.000000	0.055804	0.080235	-0.217179	0.000000	0.000000	3.000000	6.000000	0.000000
20080.751324	-0.015992	0.444102	0.255779	73.528923	80.700691	94.047340	-2.062897	0.000000	4.554608	0.000000	0.000000	0.000000	0.045033	0.073811	-0.194490	0.000000	0.000000	3.000000	6.000000	0.000000
20080.754657	-0.015992	0.444102	0.255779	73.528923	80.700691	94.047340	-2.062897	0.000000	4.554608	0.000000	0.000000	0.000000	0.045033	0.073811	-0.194490	0.000000	0.000000	3.000000	6.000000	0.000000
20080.757990	-0.015912	0.444268	0.255190	73.619095	79.965012	93.297630	-2.062897	0.000000	4.554608	0.000000	0.000000	0.000000	0.024269	0.049985	-0.176906	0.000000	0.000000	3.000000	6.000000	0.000000
20080.761324	-0.015912	0.444268	0.255190	73.619095	79.965012	93.297630	-2.062897	0.000000	4.554608	0.000000	0.000000	0.000000	0.024269	0.049985	-0.176906	0.000000	0.000000	3.000000	6.000000	0.000000
20080.764657	-0.015912	0.444268	0.255190	73.619095	79.965012	93.297630	-2.062897	0.000000	4.554608	0.000000	0.000000	0.000000	0.024269	0.049985	-0.176906	0.000000	0.000000	3.000000	6.000000	0.000000
20080.767990	-0.015912	0.444268	0.255190	73.662254	79.749008	93.078316	-2.067777	0.000000	4.552395	0.000000	0.000000	0.000000	0.024269	0.049985	-0.176906	0.000000	0.000000	3.000000	6.000000	0.000000
20080.771324	-0.015865	0.444395	0.254629	73.662254	79.749008	93.078316	-2.067777	0.000000	4.552395	0.000000	0.000000	0.000000	0.013899	0.038074	-0.168179	0.000000	0.000000	3.000000	6.000000	0.000000
20080.774657	-0.015865	0.444395	0.254629	73.662254	79.749008	93.078316	-2.067777	0.000000	4.552395	0.000000	0.000000	0.000000	0.013899	0.038074	-0.168179	0.000000	0.000000	3.000000	6.000000	0.000000
20080.777990	-0.015888	0.444482	0.254128	73.669647	79.869415	93.208649	-2.067777	0.000000	4.552395	0.000000	0.000000	0.000000	-0.006787	0.026033	-0.150238	0.000000	0.000000	3.000000	6.000000	0.000000
20080.781324	-0.015888	0.444482	0.254128	73.669647	79.869415	93.208649	-2.067777	0.000000	4.552395	0.000000	0.000000	0.000000	-0.006787	0.026033	-0.150238	0.000000	0.000000	3.000000	6.000000	0.000000
20080.784657	-0.015888	0.444482	0.254128	73.669647	79.869415	93.208649	-2.067777	0.000000	4.552395	0.000000	0.000000	0.000000	-0.006787	0.026033	-0.150238	0.000000	0.000000	3.000000	6.000000	0.000000
20080.787990	-0.015888	0.444482	0.254128	73.676140	80.022751	93.370583	-2.074577	0.000000	4.549300	0.000000	0.000000	0.000000	-0.006787	0.026033	-0.150238	0.000000	0.000000	3.000000	6.000000	0.000000
20080.791324	-0.015910	0.444568	0.253627	73.676140	80.022751	93.370583	-2.074577	0.000000	4.549300	0.000000	0.000000	0.000000	-0.006768	0.025989	-0.150411	0.000000	0.000000	3.000000	6.000000	0.000000
20080.794657	-0.015910	0.444568	0.253627	73.676140	80.022751	93.370583	-2.074577	0.000000	4.549300	0.000000	0.000000	0.000000	-0.006768	0.025989	-0.150411	0.000000	0.000000	3.000000	6.000000	0.000000
20080.797990	-0.015910	0.444568	0.253627	73.681290	80.136253	93.491684	-2.074577	0.000000	4.549300	0.000000	0.000000	0.000000	-0.006768	0.025989	-0.150411	0.000000	0.000000	3.000000	6.000000	0.000000
20080.801324	-0.015910	0.444568	0.253627	73.681290	80.136253	93.491684	-2.074577	0.000000	4.549300	0.000000	0.000000	0.000000	-0.006768	0.025989	-0.150411	0.000000	0.000000	3.000000	6.000000	0.000000
20080.804657	-0.015936	0.444614	0.253250	73.681290	80.136253	93.491684	-2.074577	0.000000	4.549300	0.000000	0.000000	0.000000	-0.007592	0.013658	-0.113074	0.000000	0.000000	3.000000	6.000000	0.000000
20080.807990	-0.015960	0.444660	0.252841	73.686852	80.260445	93.623924	-2.078305	0.000000	4.547598	0.000000	0.000000	0.000000	-0.007367	0.013812	-0.122603	0.000000	0.000000	3.000000	6.000000	0.000000
20080.811324	-0.015960	0.444660	0.252841	73.686852	80.260445	93.623924	-2.078305	0.000000	4.547598	0.000000	0.000000	0.000000	-0.007367	0.013812	-0.122603	0.000000	0.000000	3.000000	6.000000	0.000000
20080.814657	-0.015960	0.444660	0.252841	73.686852	80.260445	93.623924	-2.078305	0.000000	4.547598	0.000000	0.000000	0.000000	-0.007367	0.013812	-0.122603	0.000000	0.000000	3.000000	6.000000	0.000000
20080.817990	-0.015960	0.444660	0.252841	73.691872	80.374153	93.745232	-2.084383	0.000000	4.544815	0.000000	0.000000	0.000000	-0.007367	0.013812	-0.122603	0.000000	0.000000	3.000000	6.000000	0.000000
20080.821324	-0.015985	0.444686	0.252448	73.691872	80.374153	93.745232	-2.084383	0.000000	4.544815	0.000000	0.000000	0.000000	-0.007457	0.007900	-0.118094	0.000000	0.000000	3.000000	6.000000	0.000000
20080.824657	-0.015985	0.444686	0.252448	73.691872	80.374153	93.745232	-2.084383	0.000000	4.544815	0.000000	0.000000	0.000000	-0.007457	0.007900	-0.118094	0.000000	0.000000	3.000000	6.000000	0.000000
20080.827990	-0.015985	0.444686	0.252448	73.697731	80.511810	93.888657	-2.084383	0.000000	4.544815	0.000000	0.000000	0.000000	-0.007457	0.007900	-0.118094	0.000000	0.000000	3.000000	6.000000	0.000000
20080.831324	-0.015985	0.444686	0.252448	73.697731	80.511810	93.888657	-2.084383	0.000000	4.544815	0.000000	0.000000	0.000000	-0.007457	0.007900	-0.118094	0.000000	0.000000	3.000000	6.000000	0.000000
20080.834657	-0.015976	0.444732	0.252039	73.697731	80.511810	93.888657	-2.084383	0.000000	4.544815	0.000000	0.000000	0.000000	0.002761	0.013784	-0.122580	0.000000	0.000000	3.000000	6.000000	0.000000
20080.837990	-0.015999	0.444760	0.251550	73.704346	80.668053	94.054276	-2.087437	0.000000	4.543414	0.000000	0.000000	0.000000	-0.006794	0.008384	-0.146676	0.000000	0.000000	3.000000	6.000000	0.000000
20080.841324	-0.015999	0.444760	0.251550	73.704346	80.668053	94.054276	-2.087437	0.000000	4.543414	0.000000	0.000000	0.000000	-0.006794	0.008384	-0.146676	0.000000	0.000000	3.000000	6.000000	0.000000
20080.844657	-0.015999	0.444760	0.251550	73.704346	80.668053	94.054276	-2.087437	0.000000	4.543414	0.000000	0.000000	0.000000	-0.006794	0.008384	-0.146676	0.000000	0.000000	3.000000	6.000000	0.000000
20080.847990	-0.015999	0.444760	0.251550	73.709106	80.821030	94.220879	-2.093781	0.000000	4.540494	0.000000	0.000000	0.000000	-0.006794	0.008384	-0.146676	0.000000	0.000000	3.000000	6.000000	0.000000
20080.851324	-0.016054	0.444808	0.251013	73.709106	80.821030	94.220879	-2.093781	0.000000	4.540494	0.000000	0.000000	0.000000	-0.016544	0.014435	-0.161155	0.000000	0.000000	3.000000	6.000000	0.000000
20080.854657	-0.016054	0.444808	0.251013	73.709106	80.821030	94.220879	-2.093781	0.000000	4.540494	0.000000	0.000000	0.000000	-0.016544	0.014435	-0.161155	0.000000	0.000000	3.000000	6.000000	0.000000
20080.857990	-0.016074	0.444877	0.250429	73.716324	80.998772	94.408882	-2.093781	0.000000	4.540494	0.000000	0.000000	0.000000	-0.006111	0.020458	-0.175230	0.000000	0.000000	3.000000	6.000000	0.000000
20080.861324	-0.016074	0.444877	0.250429	73.716324	80.998772	94.408882	-2.093781	0.000000	4.540494	0.000000	0.000000	0.000000	-0.006111	0.020458	-0.175230	0.000000	0.000000	3.000000	6.000000	0.000000
20080.864657	-0.016074	0.444877	0.250429	73.716324	80.998772	94.408882	-2.093781	0.000000	4.540494	0.000000	0.000000	0.000000	-0.006111	0.020458	-0.175230	0.000000	0.000000	3.000000	6.000000	0.000000
20080.867990	-0.016074	0.444877	0.250429	73.719360	81.209152	94.632744	-2.102628	0.000000	4.536403	0.000000	0.000000	0.000000	-0.006111	0.020458	-0.175230	0.000000	0.000000	3.000000	6.000000	0.000000
20080.871324	-0.016058	0.444966	0.249734	73.719360	81.209152	94.632744	-2.102628	0.000000	4.536403	0.000000	0.000000	0.000000	0.004733	0.026818	-0.208357	0.000000	0.000000	3.000000	6.000000	0.000000
20080.874657	-0.016058	0.444966	0.249734	73.719360	81.209152	94.632744	-2.102628	0.000000	4.536403	0.000000	0.000000	0.000000	0.004733	0.026818	-0.208357	0.000000	0.000000	3.000000	6.000000	0.000000
20080.877990	-0.016007	0.445076	0.248961	73.712433	81.439102	94.883522	-2.102628	0.000000	4.536403	0.000000	0.000000	0.000000	0.015334	0.032964	-0.232108	0.000000	0.000000	3.000000	6.000000	0.000000
20080.881324	-0.016007	0.445076	0.248961	73.712433	81.439102	94.883522	-2.102628	0.000000	4.536403	0.000000	0.000000	0.000000	0.015334	0.032964	-0.232108	0.000000	0.000000	3.000000	6.000000	0.000000
20080.884657	-0.016007	0.445076	0.248961	73.712433	81.439102	94.883522	-2.102628	0.000000	4.536403	0.000000	0.000000	0.000000	0.015334	0.032964	-0.232108	0.000000	0.000000	3.000000	6.000000	0.000000
20080.887990	-0.016007	0.445076	0.248961	73.698647	81.681885	95.148315	-2.111820	0.000000	4.532132	0.000000	0.000000	0.000000	0.015334	0.032964	-0.232108	0.000000	0.000000	3.000000	6.000000	0.000000
20080.891324	-0.015887	0.445206	0.248108	73.698647	81.681885	95.148315	-2.111820	0.000000	4.532132	0.000000	0.000000	0.000000	0.035946	0.039102	-0.255765	0.000000	0.000000	3.000000	6.000000	0.000000
20080.894657	-0.015887	0.445206	0.248108	73.698647	81.681885	95.148315	-2.111820	0.000000	4.532132	0.000000	0.000000	0.000000	0.035946	0.039102	-0.255765	0.000000	0.000000	3.000000	6.000000	0.000000
20080.897990	-0.015665	0.445415	0.247162	73.685684	81.961449	95.445808	-2.111820	0.000000	4.532132	0.000000	0.000000	0.000000	0.066607	0.062608	-0.283816	0.000000	0.000000	3.000000	6.000000	0.000000
20080.901324	-0.015665	0.445415	0.247162	73.685684	81.961449	95.445808	-2.111820	0.000000	4.532132	0.000000	0.000000	0.000000	0.066607	0.062608	-0.283816	0.000000	0.000000	3.000000	6.000000	0.000000
20080.904657	-0.015665	0.445415	0.247162	73.685684	81.961449	95.445808	-2.111820	0.000000	4.532132	0.000000	0.000000	0.000000	0.066607	0.062608	-0.283816	0.000000	0.000000	3.000000	6.000000	0.000000
20080.907990	-0.015409	0.445644	0.246135	73.691933	82.265770	95.746185	-2.119287	0.000000	4.528645	0.000000	0.000000	0.000000	0.076998	0.068606	-0.308032	0.000000	0.000000	3.000000	6.000000	0.000000
20080.911324	-0.015409	0.445644	0.246135	73.691933	82.265770	95.746185	-2.119287	0.000000	4.528645	0.000000	0.000000	0.000000	0.076998	0.068606	-0.308032	0.000000	0.000000	3.000000	6.000000	0.000000
20080.914657	-0.015409	0.445644	0.246135	73.691933	82.265770	95.746185	-2.119287	0.000000	4.528645	0.000000	0.000000	0.000000	0.076998	0.068606	-0.308032	0.000000	0.000000	3.000000	6.000000	0.000000
20080.917990	-0.015084	0.445892	0.245028	73.701584	82.588081	96.056496	-2.122664	0.000000	4.527063	0.000000	0.000000	0.000000	0.097323	0.074582	-0.332193	0.000000	0.000000	3.000000	6.000000	0.000000
20080.921324	-0.015084	0.445892	0.245028	73.701584	82.588081	96.056496	-2.122664	0.000000	4.527063	0.000000	0.000000	0.000000	0.097323	0.074582	-0.332193	0.000000	0.000000	3.000000	6.000000	0.000000
20080.924657	-0.015084	0.445892	0.245028	73.701584	82.588081	96.056496	-2.122664	0.000000	4.527063	0.000000	0.000000	0.000000	0.097323	0.074582	-0.332193	0.000000	0.000000	3.000000	6.000000	0.000000
20080.927990	-0.014727	0.446160	0.243871	73.712746	82.902061	96.357971	-2.125613	0.000000	4.525679	0.000000	0.000000	0.000000	0.107341	0.080346	-0.347156	0.000000	0.000000	3.000000	6.000000	0.000000
20080.931324	-0.014727	0.446160	0.243871	73.712746	82.902061	96.357971	-2.125613	0.000000	4.525679	0.000000	0.000000	0.000000	0.107341	0.080346	-0.347156	0.000000	0.000000	3.000000	6.000000	0.000000
20080.934657	-0.014727	0.446160	0.243871	73.712746	82.902061	96.357971	-2.125613	0.000000	4.525679	0.000000	0.000000	0.000000	0.107341	0.080346	-0.347156	0.000000	0.000000	3.000000	6.000000	0.000000
20080.937990	-0.014302	0.446485	0.242665	73.736092	82.958397	96.407997	-2.128435	0.000000	4.524352	0.000000	0.000000	0.000000	0.127252	0.097536	-0.361864	0.000000	0.000000	3.000000	6.000000	0.000000
20080.941324	-0.014302	0.446485	0.242665	73.736092	82.958397	96.407997	-2.128435	0.000000	4.524352	0.000000	0.000000	0.000000	0.127252	0.097536	-0.361864	0.000000	0.000000	3.000000	6.000000	0.000000
20080.944657	-0.014302	0.446485	0.242665	73.736092	82.958397	96.407997	-2.128435	0.000000	4.524352	0.000000	0.000000	0.000000	0.127252	0.097536	-0.361864	0.000000	0.000000	3.000000	6.000000	0.000000
20080.947990	-0.013912	0.446790	0.241438	73.778816	82.502220	95.965675	-2.130622	0.000000	4.523323	0.000000	0.000000	0.000000	0.117006	0.091591	-0.367994	0.000000	0.000000	3.000000	6.000000	0.000000
20080.951324	-0.013912	0.446790	0.241438	73.778816	82.502220	95.965675	-2.130622	0.000000	4.523323	0.000000	0.000000	0.000000	0.117006	0.091591	-0.367994	0.000000	0.000000	3.000000	6.000000	0.000000
20080.954657	-0.013912	0.446790	0.241438	73.778816	82.502220	95.965675	-2.130622	0.000000	4.523323	0.000000	0.000000	0.000000	0.117006	0.091591	-0.367994	0.000000	0.000000	3.000000	6.000000	0.000000
20080.957990	-0.013524	0.447171	0.240209	73.838745	81.474861	94.983444	-2.133499	0.000000	4.521966	0.000000	0.000000	0.000000	0.116633	0.114151	-0.368701	0.000000	0.000000	3.000000	6.000000	0.000000
20080.961324	-0.013524	0.447171	0.240209	73.838745	81.474861	94.983444	-2.133499	0.000000	4.521966	0.000000	0.000000	0.000000	0.116633	0.114151	-0.368701	0.000000	0.000000	3.000000	6.000000	0.000000
20080.964657	-0.013524	0.447171	0.240209	73.838745	81.474861	94.983444	-2.133499	0.000000	4.521966	0.000000	0.000000	0.000000	0.116633	0.114151	-0.368701	0.000000	0.000000	3.000000	6.000000	0.000000
20080.967990	-0.013103	0.447626	0.238978	73.903755	80.050026	93.623383	-2.136441	0.000000	4.520578	0.000000	0.000000	0.000000	0.126174	0.136611	-0.369255	0.000000	0.000000	3.000000	6.000000	0.000000
20080.971324	-0.013103	0.447626	0.238978	73.903755	80.050026	93.623383	-2.136441	0.000000	4.520578	0.000000	0.000000	0.000000	0.126174	0.136611	-0.369255	0.000000	0.000000	3.000000	6.000000	0.000000
20080.974657	-0.013103	0.447626	0.238978	73.903755	80.050026	93.623383	-2.136441	0.000000	4.520578	0.000000	0.000000	0.000000	0.126174	0.136611	-0.369255	0.000000	0.000000	3.000000	6.000000	0.000000
20080.977990	-0.012618	0.448099	0.237761	73.960625	78.462151	92.093735	-2.138931	0.000000	4.519400	0.000000	0.000000	0.000000	0.145474	0.141776	-0.365039	0.000000	0.000000	3.000000	6.000000	0.000000
20080.981324	-0.012618	0.448099	0.237761	73.960625	78.462151	92.093735	-2.138931	0.000000	4.519400	0.000000	0.000000	0.000000	0.145474	0.141776	-0.365039	0.000000	0.000000	3.000000	6.000000	0.000000
20080.984657	-0.012618	0.448099	0.237761	73.960625	78.462151	92.093735	-2.138931	0.000000	4.519400	0.000000	0.000000	0.000000	0.145474	0.141776	-0.365039	0.000000	0.000000	3.000000	6.000000	0.000000
20080.987990	-0.012035	0.448646	0.236511	74.004242	76.923363	90.591415	-2.140343	0.000000	4.518731	0.000000	0.000000	0.000000	0.174807	0.164175	-0.375091	0.000000	0.000000	3.000000	6.000000	0.000000
20080.991324	-0.012035	0.448646	0.236511	74.004242	76.923363	90.591415	-2.140343	0.000000	4.518731	0.000000	0.000000	0.000000	0.174807	0.164175	-0.375091	0.000000	0.000000	3.000000	6.000000	0.000000
20080.994657	-0.012035	0.448646	0.236511	74.004242	76.923363	90.591415	-2.140343	0.000000	4.518731	0.000000	0.000000	0.000000	0.174807	0.164175	-0.375091	0.000000	0.000000	3.000000	6.000000	0.000000
20080.997990	-0.011422	0.449229	0.235290	74.035553	75.449257	89.152084	-2.140492	0.000000	4.518661	0.000000	0.000000	0.000000	0.183914	0.174845	-0.366240	0.000000	0.000000	3.000000	6.000000	0.000000
20081.001324	-0.011422	0.449229	0.235290	74.035553	75.449257	89.152084	-2.140492	0.000000	4.518661	0.000000	0.000000	0.000000	0.183914	0.174845	-0.366240	0.000000	0.000000	3.000000	6.000000	0.000000
20081.004657	-0.011422	0.449229	0.235290	74.035553	75.449257	89.152084	-2.140492	0.000000	4.518661	0.000000	0.000000	0.000000	0.183914	0.174845	-0.366240	0.000000	0.000000	3.000000	6.000000	0.000000
20081.007990	-0.010811	0.449848	0.234066	74.074249	74.123909	87.840286	-2.139947	0.000000	4.518919	0.000000	0.000000	0.000000	0.183300	0.185578	-0.367321	0.000000	0.000000	3.000000	6.000000	0.000000
20081.011324	-0.010811	0.449848	0.234066	74.074249	74.123909	87.840286	-2.139947	0.000000	4.518919	0.000000	0.000000	0.000000	0.183300	0.185578	-0.367321	0.000000	0.000000	3.000000	6.000000	0.000000
20081.014657	-0.010811	0.449848	0.234066	74.074249	74.123909	87.840286	-2.139947	0.000000	4.518919	0.000000	0.000000	0.000000	0.183300	0.185578	-0.367321	0.000000	0.000000	3.000000	6.000000	0.000000
20081.017990	-0.010202	0.450464	0.232805	74.135254	72.936325	86.628845	-2.139455	0.000000	4.519152	0.000000	0.000000	0.000000	0.182831	0.185024	-0.378371	0.000000	0.000000	3.000000	6.000000	0.000000
20081.021324	-0.010202	0.450464	0.232805	74.135254	72.936325	86.628845	-2.139455	0.000000	4.519152	0.000000	0.000000	0.000000	0.182831	0.185024	-0.378371	0.000000	0.000000	3.000000	6.000000	0.000000
20081.024657	-0.010202	0.450464	0.232805	74.135254	72.936325	86.628845	-2.139455	0.000000	4.519152	0.000000	0.000000	0.000000	0.182831	0.185024	-0.378371	0.000000	0.000000	3.000000	6.000000	0.000000
20081.027990	-0.009627	0.451117	0.231506	74.208008	71.871017	85.539360	-2.139259	0.000000	4.519244	0.000000	0.000000	0.000000	0.172525	0.195754	-0.389530	0.000000	0.000000	3.000000	6.000000	0.000000
20081.031324	-0.009627	0.451117	0.231506	74.208008	71.871017	85.539360	-2.139259	0.000000	4.519244	0.000000	0.000000	0.000000	0.172525	0.195754	-0.389530	0.000000	0.000000	3.000000	6.000000	0.000000
20081.034657	-0.009627	0.451117	0.231506	74.208008	71.871017	85.539360	-2.139259	0.000000	4.519244	0.000000	0.000000	0.000000	0.172525	0.195754	-0.389530	0.000000	0.000000	3.000000	6.000000	0.000000
20081.037990	-0.009119	0.451786	0.230219	74.279343	70.934258	84.563843	-2.139890	0.000000	4.518946	0.000000	0.000000	0.000000	0.152266	0.200617	-0.386121	0.000000	0.000000	3.000000	6.000000	0.000000
20081.041324	-0.009119	0.451786	0.230219	74.279343	70.934258	84.563843	-2.139890	0.000000	4.518946	0.000000	0.000000	0.000000	0.152266	0.200617	-0.386121	0.000000	0.000000	3.000000	6.000000	0.000000
20081.044657	-0.009119	0.451786	0.230219	74.279343	70.934258	84.563843	-2.139890	0.000000	4.518946	0.000000	0.000000	0.000000	0.152266	0.200617	-0.386121	0.000000	0.000000	3.000000	6.000000	0.000000
20081.047990	-0.008614	0.452452	0.228961	74.332481	70.132195	83.740883	-2.141523	0.000000	4.518172	0.000000	0.000000	0.000000	0.151604	0.199811	-0.377475	0.000000	0.000000	3.000000	6.000000	0.000000
20081.051324	-0.008614	0.452452	0.228961	74.332481	70.132195	83.740883	-2.141523	0.000000	4.518172	0.000000	0.000000	0.000000	0.151604	0.199811	-0.377475	0.000000	0.000000	3.000000	6.000000	0.000000
20081.054657	-0.008614	0.452452	0.228961	74.332481	70.132195	83.740883	-2.141523	0.000000	4.518172	0.000000	0.000000	0.000000	0.151604	0.199811	-0.377475	0.000000	0.000000	3.000000	6.000000	0.000000
20081.057990	-0.008111	0.453134	0.227715	74.358238	69.517883	83.183769	-2.142990	0.000000	4.517476	0.000000	0.000000	0.000000	0.151020	0.204679	-0.373699	0.000000	0.000000	3.000000	6.000000	0.000000
20081.061324	-0.008111	0.453134	0.227715	74.358238	69.517883	83.183769	-2.142990	0.000000	4.517476	0.000000	0.000000	0.000000	0.151020	0.204679	-0.373699	0.000000	0.000000	3.000000	6.000000	0.000000
20081.064657	-0.008111	0.453134	0.227715	74.358238	69.517883	83.183769	-2.142990	0.000000	4.517476	0.000000	0.000000	0.000000	0.151020	0.204679	-0.373699	0.000000	0.000000	3.000000	6.000000	0.000000
20081.067990	-0.007642	0.453832	0.226515	74.375099	69.103477	83.026512	-2.144407	0.000000	4.516804	0.000000	0.000000	0.000000	0.140595	0.209473	-0.360054	0.000000	0.000000	3.000000	6.000000	0.000000
20081.071324	-0.007642	0.453832	0.226515	74.375099	69.103477	83.026512	-2.144407	0.000000	4.516804	0.000000	0.000000	0.000000	0.140595	0.209473	-0.360054	0.000000	0.000000	3.000000	6.000000	0.000000
20081.074657	-0.007642	0.453832	0.226515	74.375099	69.103477	83.026512	-2.144407	0.000000	4.516804	0.000000	0.000000	0.000000	0.140595	0.209473	-0.360054	0.000000	0.000000	3.000000	6.000000	0.000000
20081.077990	-0.007642	0.453832	0.226515	74.402283	68.828712	82.994545	-2.146053	0.000000	4.516023	0.000000	0.000000	0.000000	0.140595	0.209473	-0.360054	0.000000	0.000000	3.000000	6.000000	0.000000
20081.081324	-0.007109	0.454584	0.225229	74.402283	68.828712	82.994545	-2.146053	0.000000	4.516023	0.000000	0.000000	0.000000	0.159824	0.225624	-0.385839	0.000000	0.000000	3.000000	6.000000	0.000000
20081.084657	-0.007109	0.454584	0.225229	74.402283	68.828712	82.994545	-2.146053	0.000000	4.516023	0.000000	0.000000	0.000000	0.159824	0.225624	-0.385839	0.000000	0.000000	3.000000	6.000000	0.000000
20081.087990	-0.006710	0.455202	0.224220	74.437500	68.786697	82.944450	-2.146053	0.000000	4.516023	0.000000	0.000000	0.000000	0.119613	0.185446	-0.302677	0.000000	0.000000	3.000000	6.000000	0.000000
20081.091324	-0.006710	0.455202	0.224220	74.437500	68.786697	82.944450	-2.146053	0.000000	4.516023	0.000000	0.000000	0.000000	0.119613	0.185446	-0.302677	0.000000	0.000000	3.000000	6.000000	0.000000
20081.094657	-0.006710	0.455202	0.224220	74.437500	68.786697	82.944450	-2.146053	0.000000	4.516023	0.000000	0.000000	0.000000	0.119613	0.185446	-0.302677	0.000000	0.000000	3.000000	6.000000	0.000000
20081.097990	-0.006248	0.455875	0.223159	74.472160	68.932289	83.063881	-2.148667	0.000000	4.514779	0.000000	0.000000	0.000000	0.138791	0.201661	-0.318281	0.000000	0.000000	3.000000	6.000000	0.000000
20081.101324	-0.006248	0.455875	0.223159	74.472160	68.932289	83.063881	-2.148667	0.000000	4.514779	0.000000	0.000000	0.000000	0.138791	0.201661	-0.318281	0.000000	0.000000	3.000000	6.000000	0.000000
20081.104657	-0.006248	0.455875	0.223159	74.472160	68.932289	83.063881	-2.148667	0.000000	4.514779	0.000000	0.000000	0.000000	0.138791	0.201661	-0.318281	0.000000	0.000000	3.000000	6.000000	0.000000
20081.107990	-0.006248	0.455875	0.223159	74.488579	69.131523	83.332024	-2.149364	0.000000	4.514447	0.000000	0.000000	0.000000	0.138791	0.201661	-0.318281	0.000000	0.000000	3.000000	6.000000	0.000000
20081.111324	-0.005754	0.456600	0.222012	74.488579	69.131523	83.332024	-2.149364	0.000000	4.514447	0.000000	0.000000	0.000000	0.148260	0.217752	-0.344185	0.000000	0.000000	3.000000	6.000000	0.000000
20081.114657	-0.005754	0.456600	0.222012	74.488579	69.131523	83.332024	-2.149364	0.000000	4.514447	0.000000	0.000000	0.000000	0.148260	0.217752	-0.344185	0.000000	0.000000	3.000000	6.000000	0.000000
20081.117990	-0.005392	0.457176	0.221094	74.503235	69.287811	83.621109	-2.149364	0.000000	4.514447	0.000000	0.000000	0.000000	0.108593	0.172569	-0.275188	0.000000	0.000000	3.000000	6.000000	0.000000
20081.121324	-0.005392	0.457176	0.221094	74.503235	69.287811	83.621109	-2.149364	0.000000	4.514447	0.000000	0.000000	0.000000	0.108593	0.172569	-0.275188	0.000000	0.000000	3.000000	6.000000	0.000000
20081.124657	-0.005392	0.457176	0.221094	74.503235	69.287811	83.621109	-2.149364	0.000000	4.514447	0.000000	0.000000	0.000000	0.108593	0.172569	-0.275188	0.000000	0.000000	3.000000	6.000000	0.000000
20081.127990	-0.005392	0.457176	0.221094	74.518318	69.474304	83.974571	-2.151474	0.000000	4.513442	0.000000	0.000000	0.000000	0.108593	0.172569	-0.275188	0.000000	0.000000	3.000000	6.000000	0.000000
20081.131324	-0.004933	0.457879	0.219991	74.518318	69.474304	83.974571	-2.151474	0.000000	4.513442	0.000000	0.000000	0.000000	0.137652	0.210888	-0.331044	0.000000	0.000000	3.000000	6.000000	0.000000
20081.134657	-0.004933	0.457879	0.219991	74.518318	69.474304	83.974571	-2.151474	0.000000	4.513442	0.000000	0.000000	0.000000	0.137652	0.210888	-0.331044	0.000000	0.000000	3.000000	6.000000	0.000000
20081.137990	-0.004573	0.458450	0.219102	74.530136	69.621056	84.183548	-2.151474	0.000000	4.513442	0.000000	0.000000	0.000000	0.107889	0.171546	-0.266561	0.000000	0.000000	3.000000	6.000000	0.000000
20081.141324	-0.004573	0.458450	0.219102	74.530136	69.621056	84.183548	-2.151474	0.000000	4.513442	0.000000	0.000000	0.000000	0.107889	0.171546	-0.266561	0.000000	0.000000	3.000000	6.000000	0.000000
20081.144657	-0.004573	0.458450	0.219102	74.530136	69.621056	84.183548	-2.151474	0.000000	4.513442	0.000000	0.000000	0.000000	0.107889	0.171546	-0.266561	0.000000	0.000000	3.000000	6.000000	0.000000
20081.147990	-0.004150	0.459057	0.218145	74.541878	69.770691	84.384727	-2.153674	0.000000	4.512393	0.000000	0.000000	0.000000	0.126975	0.182099	-0.287305	0.000000	0.000000	3.000000	6.000000	0.000000
20081.151324	-0.004150	0.459057	0.218145	74.541878	69.770691	84.384727	-2.153674	0.000000	4.512393	0.000000	0.000000	0.000000	0.126975	0.182099	-0.287305	0.000000	0.000000	3.000000	6.000000	0.000000
20081.154657	-0.004150	0.459057	0.218145	74.541878	69.770691	84.384727	-2.153674	0.000000	4.512393	0.000000	0.000000	0.000000	0.126975	0.182099	-0.287305	0.000000	0.000000	3.000000	6.000000	0.000000
20081.157990	-0.003760	0.459644	0.217201	74.554626	69.931198	84.565254	-2.154243	0.000000	4.512121	0.000000	0.000000	0.000000	0.116991	0.176078	-0.283017	0.000000	0.000000	3.000000	6.000000	0.000000
20081.161324	-0.003760	0.459644	0.217201	74.554626	69.931198	84.565254	-2.154243	0.000000	4.512121	0.000000	0.000000	0.000000	0.116991	0.176078	-0.283017	0.000000	0.000000	3.000000	6.000000	0.000000
20081.164657	-0.003760	0.459644	0.217201	74.554626	69.931198	84.565254	-2.154243	0.000000	4.512121	0.000000	0.000000	0.000000	0.116991	0.176078	-0.283017	0.000000	0.000000	3.000000	6.000000	0.000000
20081.167990	-0.003435	0.460193	0.216255	74.569366	70.110558	84.720284	-2.155266	0.000000	4.511633	0.000000	0.000000	0.000000	0.097490	0.164539	-0.283754	0.000000	0.000000	3.000000	6.000000	0.000000
20081.171324	-0.003435	0.460193	0.216255	74.569366	70.110558	84.720284	-2.155266	0.000000	4.511633	0.000000	0.000000	0.000000	0.097490	0.164539	-0.283754	0.000000	0.000000	3.000000	6.000000	0.000000
20081.174657	-0.003435	0.460193	0.216255	74.569366	70.110558	84.720284	-2.155266	0.000000	4.511633	0.000000	0.000000	0.000000	0.097490	0.164539	-0.283754	0.000000	0.000000	3.000000	6.000000	0.000000
20081.177990	-0.003111	0.460740	0.215274	74.584000	70.287437	84.883537	-2.157420	0.000000	4.510603	0.000000	0.000000	0.000000	0.097271	0.164020	-0.294560	0.000000	0.000000	3.000000	6.000000	0.000000
20081.181324	-0.003111	0.460740	0.215274	74.584000	70.287437	84.883537	-2.157420	0.000000	4.510603	0.000000	0.000000	0.000000	0.097271	0.164020	-0.294560	0.000000	0.000000	3.000000	6.000000	0.000000
20081.184657	-0.003111	0.460740	0.215274	74.584000	70.287437	84.883537	-2.157420	0.000000	4.510603	0.000000	0.000000	0.000000	0.097271	0.164020	-0.294560	0.000000	0.000000	3.000000	6.000000	0.000000
20081.187990	-0.002819	0.461229	0.214239	74.598961	70.483849	85.063515	-2.159899	0.000000	4.509417	0.000000	0.000000	0.000000	0.087494	0.146936	-0.310446	0.000000	0.000000	3.000000	6.000000	0.000000
20081.191324	-0.002819	0.461229	0.214239	74.598961	70.483849	85.063515	-2.159899	0.000000	4.509417	0.000000	0.000000	0.000000	0.087494	0.146936	-0.310446	0.000000	0.000000	3.000000	6.000000	0.000000
20081.194657	-0.002819	0.461229	0.214239	74.598961	70.483849	85.063515	-2.159899	0.000000	4.509417	0.000000	0.000000	0.000000	0.087494	0.146936	-0.310446	0.000000	0.000000	3.000000	6.000000	0.000000
20081.197990	-0.002819	0.461229	0.214239	74.614708	70.730011	85.292648	-2.163389	0.000000	4.507743	0.000000	0.000000	0.000000	0.087494	0.146936	-0.310446	0.000000	0.000000	3.000000	6.000000	0.000000
20081.201324	-0.002464	0.461753	0.213066	74.614708	70.730011	85.292648	-2.163389	0.000000	4.507743	0.000000	0.000000	0.000000	0.106476	0.157191	-0.351922	0.000000	0.000000	3.000000	6.000000	0.000000
20081.204657	-0.002464	0.461753	0.213066	74.614708	70.730011	85.292648	-2.163389	0.000000	4.507743	0.000000	0.000000	0.000000	0.106476	0.157191	-0.351922	0.000000	0.000000	3.000000	6.000000	0.000000
20081.207990	-0.002174	0.462167	0.212060	74.623306	70.950882	85.506081	-2.163389	0.000000	4.507743	0.000000	0.000000	0.000000	0.086887	0.124086	-0.301564	0.000000	0.000000	3.000000	6.000000	0.000000
20081.211324	-0.002174	0.462167	0.212060	74.623306	70.950882	85.506081	-2.163389	0.000000	4.507743	0.000000	0.000000	0.000000	0.086887	0.124086	-0.301564	0.000000	0.000000	3.000000	6.000000	0.000000
20081.214657	-0.002174	0.462167	0.212060	74.623306	70.950882	85.506081	-2.163389	0.000000	4.507743	0.000000	0.000000	0.000000	0.086887	0.124086	-0.301564	0.000000	0.000000	3.000000	6.000000	0.000000
20081.217990	-0.001822	0.462596	0.210900	74.636055	71.191971	85.742455	-2.170308	0.000000	4.504416	0.000000	0.000000	0.000000	0.105790	0.128822	-0.348229	0.000000	0.000000	3.000000	6.000000	0.000000
20081.221324	-0.001822	0.462596	0.210900	74.636055	71.191971	85.742455	-2.170308	0.000000	4.504416	0.000000	0.000000	0.000000	0.105790	0.128822	-0.348229	0.000000	0.000000	3.000000	6.000000	0.000000
20081.224657	-0.001822	0.462596	0.210900	74.636055	71.191971	85.742455	-2.170308	0.000000	4.504416	0.000000	0.000000	0.000000	0.105790	0.128822	-0.348229	0.000000	0.000000	3.000000	6.000000	0.000000
20081.227990	-0.001407	0.463079	0.209753	74.654198	71.294350	85.842163	-2.173888	0.000000	4.502689	0.000000	0.000000	0.000000	0.124412	0.144796	-0.344039	0.000000	0.000000	3.000000	6.000000	0.000000
20081.231324	-0.001407	0.463079	0.209753	74.654198	71.294350	85.842163	-2.173888	0.000000	4.502689	0.000000	0.000000	0.000000	0.124412	0.144796	-0.344039	0.000000	0.000000	3.000000	6.000000	0.000000
20081.234657	-0.001407	0.463079	0.209753	74.654198	71.294350	85.842163	-2.173888	0.000000	4.502689	0.000000	0.000000	0.000000	0.124412	0.144796	-0.344039	0.000000	0.000000	3.000000	6.000000	0.000000
20081.237990	-0.001025	0.463524	0.208604	74.667679	71.137444	85.681198	-2.176306	0.000000	4.501521	0.000000	0.000000	0.000000	0.114507	0.133375	-0.344798	0.000000	0.000000	3.000000	6.000000	0.000000
20081.241324	-0.001025	0.463524	0.208604	74.667679	71.137444	85.681198	-2.176306	0.000000	4.501521	0.000000	0.000000	0.000000	0.114507	0.133375	-0.344798	0.000000	0.000000	3.000000	6.000000	0.000000
20081.244657	-0.001025	0.463524	0.208604	74.667679	71.137444	85.681198	-2.176306	0.000000	4.501521	0.000000	0.000000	0.000000	0.114507	0.133375	-0.344798	0.000000	0.000000	3.000000	6.000000	0.000000
20081.247990	-0.000645	0.463967	0.207451	74.673798	70.619087	85.174210	-2.179347	0.000000	4.500050	0.000000	0.000000	0.000000	0.114115	0.132887	-0.345621	0.000000	0.000000	3.000000	6.000000	0.000000
20081.251324	-0.000645	0.463967	0.207451	74.673798	70.619087	85.174210	-2.179347	0.000000	4.500050	0.000000	0.000000	0.000000	0.114115	0.132887	-0.345621	0.000000	0.000000	3.000000	6.000000	0.000000
20081.254657	-0.000645	0.463967	0.207451	74.673798	70.619087	85.174210	-2.179347	0.000000	4.500050	0.000000	0.000000	0.000000	0.114115	0.132887	-0.345621	0.000000	0.000000	3.000000	6.000000	0.000000
20081.257990	-0.000297	0.464426	0.206279	74.672455	69.835770	84.414230	-2.182466	0.000000	4.498538	0.000000	0.000000	0.000000	0.104275	0.137806	-0.351663	0.000000	0.000000	3.000000	6.000000	0.000000
20081.261324	-0.000297	0.464426	0.206279	74.672455	69.835770	84.414230	-2.182466	0.000000	4.498538	0.000000	0.000000	0.000000	0.104275	0.137806	-0.351663	0.000000	0.000000	3.000000	6.000000	0.000000
20081.264657	-0.000297	0.464426	0.206279	74.672455	69.835770	84.414230	-2.182466	0.000000	4.498538	0.000000	0.000000	0.000000	0.104275	0.137806	-0.351663	0.000000	0.000000	3.000000	6.000000	0.000000
20081.267990	0.000049	0.464920	0.205138	74.663490	68.911453	83.509445	-2.186367	0.000000	4.496644	0.000000	0.000000	0.000000	0.103908	0.148264	-0.342292	0.000000	0.000000	3.000000	6.000000	0.000000
20081.271324	0.000049	0.464920	0.205138	74.663490	68.911453	83.509445	-2.186367	0.000000	4.496644	0.000000	0.000000	0.000000	0.103908	0.148264	-0.342292	0.000000	0.000000	3.000000	6.000000	0.000000
20081.274657	0.000049	0.464920	0.205138	74.663490	68.911453	83.509445	-2.186367	0.000000	4.496644	0.000000	0.000000	0.000000	0.103908	0.148264	-0.342292	0.000000	0.000000	3.000000	6.000000	0.000000
20081.277990	0.000394	0.465413	0.203995	74.646523	67.915146	82.541641	-2.190059	0.000000	4.494846	0.000000	0.000000	0.000000	0.103550	0.147739	-0.343105	0.000000	0.000000	3.000000	6.000000	0.000000
20081.281324	0.000394	0.465413	0.203995	74.646523	67.915146	82.541641	-2.190059	0.000000	4.494846	0.000000	0.000000	0.000000	0.103550	0.147739	-0.343105	0.000000	0.000000	3.000000	6.000000	0.000000
20081.284657	0.000394	0.465413	0.203995	74.646523	67.915146	82.541641	-2.190059	0.000000	4.494846	0.000000	0.000000	0.000000	0.103550	0.147739	-0.343105	0.000000	0.000000	3.000000	6.000000	0.000000
20081.287990	0.000738	0.465904	0.202883	74.624702	66.912651	81.567879	-2.193833	0.000000	4.493006	0.000000	0.000000	0.000000	0.103203	0.147348	-0.333541	0.000000	0.000000	3.000000	6.000000	0.000000
20081.291324	0.000738	0.465904	0.202883	74.624702	66.912651	81.567879	-2.193833	0.000000	4.493006	0.000000	0.000000	0.000000	0.103203	0.147348	-0.333541	0.000000	0.000000	3.000000	6.000000	0.000000
20081.294657	0.000738	0.465904	0.202883	74.624702	66.912651	81.567879	-2.193833	0.000000	4.493006	0.000000	0.000000	0.000000	0.103203	0.147348	-0.333541	0.000000	0.000000	3.000000	6.000000	0.000000
20081.297990	0.001081	0.466430	0.201837	74.597931	65.944183	80.633415	-2.197387	0.000000	4.491268	0.000000	0.000000	0.000000	0.102887	0.157906	-0.313682	0.000000	0.000000	3.000000	6.000000	0.000000
20081.301324	0.001081	0.466430	0.201837	74.597931	65.944183	80.633415	-2.197387	0.000000	4.491268	0.000000	0.000000	0.000000	0.102887	0.157906	-0.313682	0.000000	0.000000	3.000000	6.000000	0.000000
20081.304657	0.001081	0.466430	0.201837	74.597931	65.944183	80.633415	-2.197387	0.000000	4.491268	0.000000	0.000000	0.000000	0.102887	0.157906	-0.313682	0.000000	0.000000	3.000000	6.000000	0.000000
20081.307990	0.001454	0.466938	0.200841	74.568619	65.055817	79.764122	-2.200413	0.000000	4.489787	0.000000	0.000000	0.000000	0.111963	0.152230	-0.298730	0.000000	0.000000	3.000000	6.000000	0.000000
20081.311324	0.001454	0.466938	0.200841	74.568619	65.055817	79.764122	-2.200413	0.000000	4.489787	0.000000	0.000000	0.000000	0.111963	0.152230	-0.298730	0.000000	0.000000	3.000000	6.000000	0.000000
20081.314657	0.001454	0.466938	0.200841	74.568619	65.055817	79.764122	-2.200413	0.000000	4.489787	0.000000	0.000000	0.000000	0.111963	0.152230	-0.298730	0.000000	0.000000	3.000000	6.000000	0.000000
20081.317990	0.001826	0.467462	0.199895	74.539368	64.275917	79.008545	-2.202482	0.000000	4.488772	0.000000	0.000000	0.000000	0.111665	0.157385	-0.283844	0.000000	0.000000	3.000000	6.000000	0.000000
20081.321324	0.001826	0.467462	0.199895	74.539368	64.275917	79.008545	-2.202482	0.000000	4.488772	0.000000	0.000000	0.000000	0.111665	0.157385	-0.283844	0.000000	0.000000	3.000000	6.000000	0.000000
20081.324657	0.001826	0.467462	0.199895	74.539368	64.275917	79.008545	-2.202482	0.000000	4.488772	0.000000	0.000000	0.000000	0.111665	0.157385	-0.283844	0.000000	0.000000	3.000000	6.000000	0.000000
20081.327990	0.002167	0.467986	0.198982	74.516548	63.660641	78.398598	-2.204147	0.000000	4.487954	0.000000	0.000000	0.000000	0.102030	0.157088	-0.273994	0.000000	0.000000	3.000000	6.000000	0.000000
20081.331324	0.002167	0.467986	0.198982	74.516548	63.660641	78.398598	-2.204147	0.000000	4.487954	0.000000	0.000000	0.000000	0.102030	0.157088	-0.273994	0.000000	0.000000	3.000000	6.000000	0.000000
20081.334657	0.002167	0.467986	0.198982	74.516548	63.660641	78.398598	-2.204147	0.000000	4.487954	0.000000	0.000000	0.000000	0.102030	0.157088	-0.273994	0.000000	0.000000	3.000000	6.000000	0.000000
20081.337990	0.002506	0.468491	0.198119	74.499657	63.168957	77.907928	-2.206117	0.000000	4.486986	0.000000	0.000000	0.000000	0.101802	0.151529	-0.258803	0.000000	0.000000	3.000000	6.000000	0.000000
20081.341324	0.002506	0.468491	0.198119	74.499657	63.168957	77.907928	-2.206117	0.000000	4.486986	0.000000	0.000000	0.000000	0.101802	0.151529	-0.258803	0.000000	0.000000	3.000000	6.000000	0.000000
20081.344657	0.002506	0.468491	0.198119	74.499657	63.168957	77.907928	-2.206117	0.000000	4.486986	0.000000	0.000000	0.000000	0.101802	0.151529	-0.258803	0.000000	0.000000	3.000000	6.000000	0.000000
20081.347990	0.002813	0.468995	0.197290	74.496918	62.847015	77.575745	-2.207663	0.000000	4.486226	0.000000	0.000000	0.000000	0.092255	0.151311	-0.248823	0.000000	0.000000	3.000000	6.000000	0.000000
20081.351324	0.002813	0.468995	0.197290	74.496918	62.847015	77.575745	-2.207663	0.000000	4.486226	0.000000	0.000000	0.000000	0.092255	0.151311	-0.248823	0.000000	0.000000	3.000000	6.000000	0.000000
20081.354657	0.002813	0.468995	0.197290	74.496918	62.847015	77.575745	-2.207663	0.000000	4.486226	0.000000	0.000000	0.000000	0.092255	0.151311	-0.248823	0.000000	0.000000	3.000000	6.000000	0.000000
20081.357990	0.002813	0.468995	0.197290	74.504601	62.705967	77.423096	-2.209505	0.000000	4.485320	0.000000	0.000000	0.000000	0.092255	0.151311	-0.248823	0.000000	0.000000	3.000000	6.000000	0.000000
20081.361324	0.003058	0.469481	0.196477	74.504601	62.705967	77.423096	-2.209505	0.000000	4.485320	0.000000	0.000000	0.000000	0.073424	0.145650	-0.243882	0.000000	0.000000	3.000000	6.000000	0.000000
20081.364657	0.003058	0.469481	0.196477	74.504601	62.705967	77.423096	-2.209505	0.000000	4.485320	0.000000	0.000000	0.000000	0.073424	0.145650	-0.243882	0.000000	0.000000	3.000000	6.000000	0.000000
20081.367990	0.003271	0.469947	0.195681	74.522598	62.751263	77.455101	-2.209505	0.000000	4.485320	0.000000	0.000000	0.000000	0.063967	0.140027	-0.238927	0.000000	0.000000	3.000000	6.000000	0.000000
20081.371324	0.003271	0.469947	0.195681	74.522598	62.751263	77.455101	-2.209505	0.000000	4.485320	0.000000	0.000000	0.000000	0.063967	0.140027	-0.238927	0.000000	0.000000	3.000000	6.000000	0.000000
20081.374657	0.003271	0.469947	0.195681	74.522598	62.751263	77.455101	-2.209505	0.000000	4.485320	0.000000	0.000000	0.000000	0.063967	0.140027	-0.238927	0.000000	0.000000	3.000000	6.000000	0.000000
20081.377990	0.003271	0.469947	0.195681	74.535645	62.846607	77.551399	-2.215674	0.000000	4.482275	0.000000	0.000000	0.000000	0.063967	0.140027	-0.238927	0.000000	0.000000	3.000000	6.000000	0.000000
20081.381324	0.003453	0.470361	0.194936	74.535645	62.846607	77.551399	-2.215674	0.000000	4.482275	0.000000	0.000000	0.000000	0.054605	0.123951	-0.223220	0.000000	0.000000	3.000000	6.000000	0.000000
20081.384657	0.003453	0.470361	0.194936	74.535645	62.846607	77.551399	-2.215674	0.000000	4.482275	0.000000	0.000000	0.000000	0.054605	0.123951	-0.223220	0.000000	0.000000	3.000000	6.000000	0.000000
20081.387990	0.003604	0.470755	0.194209	74.548630	62.950665	77.653229	-2.215674	0.000000	4.482275	0.000000	0.000000	0.000000	0.045229	0.118430	-0.218154	0.000000	0.000000	3.000000	6.000000	0.000000
20081.391324	0.003604	0.470755	0.194209	74.548630	62.950665	77.653229	-2.215674	0.000000	4.482275	0.000000	0.000000	0.000000	0.045229	0.118430	-0.218154	0.000000	0.000000	3.000000	6.000000	0.000000
20081.394657	0.003604	0.470755	0.194209	74.548630	62.950665	77.653229	-2.215674	0.000000	4.482275	0.000000	0.000000	0.000000	0.045229	0.118430	-0.218154	0.000000	0.000000	3.000000	6.000000	0.000000
20081.397990	0.003604	0.470755	0.194209	74.560120	63.044769	77.752708	-2.222982	0.000000	4.478655	0.000000	0.000000	0.000000	0.045229	0.118430	-0.218154	0.000000	0.000000	3.000000	6.000000	0.000000
20081.401324	0.003755	0.471150	0.193516	74.560120	63.044769	77.752708	-2.222982	0.000000	4.478655	0.000000	0.000000	0.000000	0.045185	0.118379	-0.207958	0.000000	0.000000	3.000000	6.000000	0.000000
20081.404657	0.003755	0.471150	0.193516	74.560120	63.044769	77.752708	-2.222982	0.000000	4.478655	0.000000	0.000000	0.000000	0.045185	0.118379	-0.207958	0.000000	0.000000	3.000000	6.000000	0.000000
20081.407990	0.003874	0.471492	0.192876	74.571571	63.138992	77.852303	-2.222982	0.000000	4.478655	0.000000	0.000000	0.000000	0.035924	0.102488	-0.192052	0.000000	0.000000	3.000000	6.000000	0.000000
20081.411324	0.003874	0.471492	0.192876	74.571571	63.138992	77.852303	-2.222982	0.000000	4.478655	0.000000	0.000000	0.000000	0.035924	0.102488	-0.192052	0.000000	0.000000	3.000000	6.000000	0.000000
20081.414657	0.003874	0.471492	0.192876	74.571571	63.138992	77.852303	-2.222982	0.000000	4.478655	0.000000	0.000000	0.000000	0.035924	0.102488	-0.192052	0.000000	0.000000	3.000000	6.000000	0.000000
20081.417990	0.003874	0.471492	0.192876	74.581085	63.214718	78.005135	-2.230266	0.000000	4.475032	0.000000	0.000000	0.000000	0.035924	0.102488	-0.192052	0.000000	0.000000	3.000000	6.000000	0.000000
20081.421324	0.004025	0.471833	0.192270	74.581085	63.214718	78.005135	-2.230266	0.000000	4.475032	0.000000	0.000000	0.000000	0.045163	0.102513	-0.181812	0.000000	0.000000	3.000000	6.000000	0.000000
20081.424657	0.004025	0.471833	0.192270	74.581085	63.214718	78.005135	-2.230266	0.000000	4.475032	0.000000	0.000000	0.000000	0.045163	0.102513	-0.181812	0.000000	0.000000	3.000000	6.000000	0.000000
20081.427990	0.004145	0.472140	0.191699	74.592598	63.295193	78.737831	-2.230266	0.000000	4.475032	0.000000	0.000000	0.000000	0.035904	0.091918	-0.171183	0.000000	0.000000	3.000000	6.000000	0.000000
20081.431324	0.004145	0.472140	0.191699	74.592598	63.295193	78.737831	-2.230266	0.000000	4.475032	0.000000	0.000000	0.000000	0.035904	0.091918	-0.171183	0.000000	0.000000	3.000000	6.000000	0.000000
20081.434657	0.004145	0.472140	0.191699	74.592598	63.295193	78.737831	-2.230266	0.000000	4.475032	0.000000	0.000000	0.000000	0.035904	0.091918	-0.171183	0.000000	0.000000	3.000000	6.000000	0.000000
20081.437990	0.004234	0.472447	0.191199	74.631157	63.329098	80.062126	-2.236173	0.000000	4.472084	0.000000	0.000000	0.000000	0.026743	0.092238	-0.150202	0.000000	0.000000	3.000000	6.000000	0.000000
20081.441324	0.004234	0.472447	0.191199	74.631157	63.329098	80.062126	-2.236173	0.000000	4.472084	0.000000	0.000000	0.000000	0.026743	0.092238	-0.150202	0.000000	0.000000	3.000000	6.000000	0.000000
20081.444657	0.004234	0.472447	0.191199	74.631157	63.329098	80.062126	-2.236173	0.000000	4.472084	0.000000	0.000000	0.000000	0.026743	0.092238	-0.150202	0.000000	0.000000	3.000000	6.000000	0.000000
20081.447990	0.004385	0.472756	0.190767	74.722145	63.312447	80.370186	-2.239188	0.000000	4.470574	0.000000	0.000000	0.000000	0.045295	0.092602	-0.129348	0.000000	0.000000	3.000000	6.000000	0.000000
20081.451324	0.004385	0.472756	0.190767	74.722145	63.312447	80.370186	-2.239188	0.000000	4.470574	0.000000	0.000000	0.000000	0.045295	0.092602	-0.129348	0.000000	0.000000	3.000000	6.000000	0.000000
20081.454657	0.004385	0.472756	0.190767	74.722145	63.312447	80.370186	-2.239188	0.000000	4.470574	0.000000	0.000000	0.000000	0.045295	0.092602	-0.129348	0.000000	0.000000	3.000000	6.000000	0.000000
20081.457990	0.004385	0.472756	0.190767	74.828087	63.296265	80.217361	-2.240405	0.000000	4.469965	0.000000	0.000000	0.000000	0.045295	0.092602	-0.129348	0.000000	0.000000	3.000000	6.000000	0.000000
20081.461324	0.004658	0.473046	0.190318	74.828087	63.296265	80.217361	-2.240405	0.000000	4.469965	0.000000	0.000000	0.000000	0.082082	0.087033	-0.134906	0.000000	0.000000	3.000000	6.000000	0.000000
20081.464657	0.004658	0.473046	0.190318	74.828087	63.296265	80.217361	-2.240405	0.000000	4.469965	0.000000	0.000000	0.000000	0.082082	0.087033	-0.134906	0.000000	0.000000	3.000000	6.000000	0.000000
20081.467990	0.004932	0.473318	0.189850	74.919037	63.294060	80.092751	-2.240405	0.000000	4.469965	0.000000	0.000000	0.000000	0.081927	0.081478	-0.140232	0.000000	0.000000	3.000000	6.000000	0.000000
20081.471324	0.004932	0.473318	0.189850	74.919037	63.294060	80.092751	-2.240405	0.000000	4.469965	0.000000	0.000000	0.000000	0.081927	0.081478	-0.140232	0.000000	0.000000	3.000000	6.000000	0.000000
20081.474657	0.004932	0.473318	0.189850	74.919037	63.294060	80.092751	-2.240405	0.000000	4.469965	0.000000	0.000000	0.000000	0.081927	0.081478	-0.140232	0.000000	0.000000	3.000000	6.000000	0.000000
20081.477990	0.004932	0.473318	0.189850	74.993431	63.311089	80.021523	-2.238767	0.000000	4.470785	0.000000	0.000000	0.000000	0.081927	0.081478	-0.140232	0.000000	0.000000	3.000000	6.000000	0.000000
20081.481324	0.005174	0.473589	0.189383	74.993431	63.311089	80.021523	-2.238767	0.000000	4.470785	0.000000	0.000000	0.000000	0.072598	0.081355	-0.140319	0.000000	0.000000	3.000000	6.000000	0.000000
20081.484657	0.005174	0.473589	0.189383	74.993431	63.311089	80.021523	-2.238767	0.000000	4.470785	0.000000	0.000000	0.000000	0.072598	0.081355	-0.140319	0.000000	0.000000	3.000000	6.000000	0.000000
20081.487990	0.005476	0.473841	0.188861	75.067627	63.365639	79.991264	-2.238767	0.000000	4.470785	0.000000	0.000000	0.000000	0.090759	0.075525	-0.156399	0.000000	0.000000	3.000000	6.000000	0.000000
20081.491324	0.005476	0.473841	0.188861	75.067627	63.365639	79.991264	-2.238767	0.000000	4.470785	0.000000	0.000000	0.000000	0.090759	0.075525	-0.156399	0.000000	0.000000	3.000000	6.000000	0.000000
20081.494657	0.005476	0.473841	0.188861	75.067627	63.365639	79.991264	-2.238767	0.000000	4.470785	0.000000	0.000000	0.000000	0.090759	0.075525	-0.156399	0.000000	0.000000	3.000000	6.000000	0.000000
20081.497990	0.005476	0.473841	0.188861	75.129768	63.444984	80.006668	-2.237835	0.000000	4.471252	0.000000	0.000000	0.000000	0.090759	0.075525	-0.156399	0.000000	0.000000	3.000000	6.000000	0.000000
20081.501324	0.005777	0.474055	0.188270	75.129768	63.444984	80.006668	-2.237835	0.000000	4.471252	0.000000	0.000000	0.000000	0.090423	0.064264	-0.177525	0.000000	0.000000	3.000000	6.000000	0.000000
20081.504657	0.005777	0.474055	0.188270	75.129768	63.444984	80.006668	-2.237835	0.000000	4.471252	0.000000	0.000000	0.000000	0.090423	0.064264	-0.177525	0.000000	0.000000	3.000000	6.000000	0.000000
20081.507990	0.006017	0.474249	0.187625	75.188660	63.559917	80.069931	-2.237835	0.000000	4.471252	0.000000	0.000000	0.000000	0.071738	0.058418	-0.193358	0.000000	0.000000	3.000000	6.000000	0.000000
20081.511324	0.006017	0.474249	0.187625	75.188660	63.559917	80.069931	-2.237835	0.000000	4.471252	0.000000	0.000000	0.000000	0.071738	0.058418	-0.193358	0.000000	0.000000	3.000000	6.000000	0.000000
20081.514657	0.006017	0.474249	0.187625	75.188660	63.559917	80.069931	-2.237835	0.000000	4.471252	0.000000	0.000000	0.000000	0.071738	0.058418	-0.193358	0.000000	0.000000	3.000000	6.000000	0.000000
20081.517990	0.006017	0.474249	0.187625	75.243988	63.625202	80.079659	-2.239325	0.000000	4.470506	0.000000	0.000000	0.000000	0.071738	0.058418	-0.193358	0.000000	0.000000	3.000000	6.000000	0.000000
20081.521324	0.006316	0.474408	0.186945	75.243988	63.625202	80.079659	-2.239325	0.000000	4.470506	0.000000	0.000000	0.000000	0.089835	0.047451	-0.204119	0.000000	0.000000	3.000000	6.000000	0.000000
20081.524657	0.006316	0.474408	0.186945	75.243988	63.625202	80.079659	-2.239325	0.000000	4.470506	0.000000	0.000000	0.000000	0.089835	0.047451	-0.204119	0.000000	0.000000	3.000000	6.000000	0.000000
20081.527990	0.006554	0.474547	0.186247	75.288177	63.490501	79.899086	-2.239325	0.000000	4.470506	0.000000	0.000000	0.000000	0.071260	0.041925	-0.209365	0.000000	0.000000	3.000000	6.000000	0.000000
20081.531324	0.006554	0.474547	0.186247	75.288177	63.490501	79.899086	-2.239325	0.000000	4.470506	0.000000	0.000000	0.000000	0.071260	0.041925	-0.209365	0.000000	0.000000	3.000000	6.000000	0.000000
20081.534657	0.006554	0.474547	0.186247	75.288177	63.490501	79.899086	-2.239325	0.000000	4.470506	0.000000	0.000000	0.000000	0.071260	0.041925	-0.209365	0.000000	0.000000	3.000000	6.000000	0.000000
20081.537990	0.006554	0.474547	0.186247	75.293221	63.031116	79.421631	-2.242267	0.000000	4.469031	0.000000	0.000000	0.000000	0.071260	0.041925	-0.209365	0.000000	0.000000	3.000000	6.000000	0.000000
20081.541324	0.006821	0.474688	0.185583	75.293221	63.031116	79.421631	-2.242267	0.000000	4.469031	0.000000	0.000000	0.000000	0.080365	0.042107	-0.199069	0.000000	0.000000	3.000000	6.000000	0.000000
20081.544657	0.006821	0.474688	0.185583	75.293221	63.031116	79.421631	-2.242267	0.000000	4.469031	0.000000	0.000000	0.000000	0.080365	0.042107	-0.199069	0.000000	0.000000	3.000000	6.000000	0.000000
20081.547990	0.007058	0.474793	0.184920	75.265404	62.346062	78.752335	-2.242267	0.000000	4.469031	0.000000	0.000000	0.000000	0.071052	0.031463	-0.198921	0.000000	0.000000	3.000000	6.000000	0.000000
20081.551324	0.007058	0.474793	0.184920	75.265404	62.346062	78.752335	-2.242267	0.000000	4.469031	0.000000	0.000000	0.000000	0.071052	0.031463	-0.198921	0.000000	0.000000	3.000000	6.000000	0.000000
20081.554657	0.007058	0.474793	0.184920	75.265404	62.346062	78.752335	-2.242267	0.000000	4.469031	0.000000	0.000000	0.000000	0.071052	0.031463	-0.198921	0.000000	0.000000	3.000000	6.000000	0.000000
20081.557990	0.007058	0.474793	0.184920	75.221573	61.502117	77.922340	-2.245372	0.000000	4.467472	0.000000	0.000000	0.000000	0.071052	0.031463	-0.198921	0.000000	0.000000	3.000000	6.000000	0.000000
20081.561324	0.007326	0.474916	0.184309	75.221573	61.502117	77.922340	-2.245372	0.000000	4.467472	0.000000	0.000000	0.000000	0.080215	0.037098	-0.183389	0.000000	0.000000	3.000000	6.000000	0.000000
20081.564657	0.007326	0.474916	0.184309	75.221573	61.502117	77.922340	-2.245372	0.000000	4.467472	0.000000	0.000000	0.000000	0.080215	0.037098	-0.183389	0.000000	0.000000	3.000000	6.000000	0.000000
20081.567990	0.007532	0.475023	0.183716	75.169357	60.598026	77.044243	-2.245372	0.000000	4.467472	0.000000	0.000000	0.000000	0.061867	0.031900	-0.177898	0.000000	0.000000	3.000000	6.000000	0.000000
20081.571324	0.007532	0.475023	0.183716	75.169357	60.598026	77.044243	-2.245372	0.000000	4.467472	0.000000	0.000000	0.000000	0.061867	0.031900	-0.177898	0.000000	0.000000	3.000000	6.000000	0.000000
20081.574657	0.007532	0.475023	0.183716	75.169357	60.598026	77.044243	-2.245372	0.000000	4.467472	0.000000	0.000000	0.000000	0.061867	0.031900	-0.177898	0.000000	0.000000	3.000000	6.000000	0.000000
20081.577990	0.007532	0.475023	0.183716	75.119377	59.778351	76.239922	-2.247927	0.000000	4.466187	0.000000	0.000000	0.000000	0.061867	0.031900	-0.177898	0.000000	0.000000	3.000000	6.000000	0.000000
20081.581324	0.007799	0.475129	0.183121	75.119377	59.778351	76.239922	-2.247927	0.000000	4.466187	0.000000	0.000000	0.000000	0.079985	0.031833	-0.178295	0.000000	0.000000	3.000000	6.000000	0.000000
20081.584657	0.007799	0.475129	0.183121	75.119377	59.778351	76.239922	-2.247927	0.000000	4.466187	0.000000	0.000000	0.000000	0.079985	0.031833	-0.178295	0.000000	0.000000	3.000000	6.000000	0.000000
20081.587990	0.008035	0.475219	0.182581	75.072609	59.064697	75.536827	-2.247927	0.000000	4.466187	0.000000	0.000000	0.000000	0.070924	0.026975	-0.162180	0.000000	0.000000	3.000000	6.000000	0.000000
20081.591324	0.008035	0.475219	0.182581	75.072609	59.064697	75.536827	-2.247927	0.000000	4.466187	0.000000	0.000000	0.000000	0.070924	0.026975	-0.162180	0.000000	0.000000	3.000000	6.000000	0.000000
20081.594657	0.008035	0.475219	0.182581	75.072609	59.064697	75.536827	-2.247927	0.000000	4.466187	0.000000	0.000000	0.000000	0.070924	0.026975	-0.162180	0.000000	0.000000	3.000000	6.000000	0.000000
20081.597990	0.008035	0.475219	0.182581	75.037743	58.519367	74.997131	-2.249258	0.000000	4.465517	0.000000	0.000000	0.000000	0.070924	0.026975	-0.162180	0.000000	0.000000	3.000000	6.000000	0.000000
20081.601324	0.008271	0.475309	0.182075	75.037743	58.519367	74.997131	-2.249258	0.000000	4.465517	0.000000	0.000000	0.000000	0.070938	0.027220	-0.151639	0.000000	0.000000	3.000000	6.000000	0.000000
20081.604657	0.008271	0.475309	0.182075	75.037743	58.519367	74.997131	-2.249258	0.000000	4.465517	0.000000	0.000000	0.000000	0.070938	0.027220	-0.151639	0.000000	0.000000	3.000000	6.000000	0.000000
20081.607990	0.008477	0.475435	0.181569	75.013123	58.135895	74.612488	-2.249258	0.000000	4.465517	0.000000	0.000000	0.000000	0.061721	0.037632	-0.151955	0.000000	0.000000	3.000000	6.000000	0.000000
20081.611324	0.008477	0.475435	0.181569	75.013123	58.135895	74.612488	-2.249258	0.000000	4.465517	0.000000	0.000000	0.000000	0.061721	0.037632	-0.151955	0.000000	0.000000	3.000000	6.000000	0.000000
20081.614657	0.008477	0.475435	0.181569	75.013123	58.135895	74.612488	-2.249258	0.000000	4.465517	0.000000	0.000000	0.000000	0.061721	0.037632	-0.151955	0.000000	0.000000	3.000000	6.000000	0.000000
20081.617990	0.008477	0.475435	0.181569	75.003654	57.940746	74.409775	-2.250582	0.000000	4.464849	0.000000	0.000000	0.000000	0.061721	0.037632	-0.151955	0.000000	0.000000	3.000000	6.000000	0.000000
20081.621324	0.008713	0.475526	0.181098	75.003654	57.940746	74.409775	-2.250582	0.000000	4.464849	0.000000	0.000000	0.000000	0.070859	0.027412	-0.141196	0.000000	0.000000	3.000000	6.000000	0.000000
20081.624657	0.008713	0.475526	0.181098	75.003654	57.940746	74.409775	-2.250582	0.000000	4.464849	0.000000	0.000000	0.000000	0.070859	0.027412	-0.141196	0.000000	0.000000	3.000000	6.000000	0.000000
20081.627990	0.008949	0.475652	0.180626	75.006027	57.894932	74.361237	-2.250582	0.000000	4.464849	0.000000	0.000000	0.000000	0.070746	0.037820	-0.141628	0.000000	0.000000	3.000000	6.000000	0.000000
20081.631324	0.008949	0.475652	0.180626	75.006027	57.894932	74.361237	-2.250582	0.000000	4.464849	0.000000	0.000000	0.000000	0.070746	0.037820	-0.141628	0.000000	0.000000	3.000000	6.000000	0.000000
20081.634657	0.008949	0.475652	0.180626	75.006027	57.894932	74.361237	-2.250582	0.000000	4.464849	0.000000	0.000000	0.000000	0.070746	0.037820	-0.141628	0.000000	0.000000	3.000000	6.000000	0.000000
20081.637990	0.008949	0.475652	0.180626	75.019157	57.979511	74.443985	-2.250645	0.000000	4.464818	0.000000	0.000000	0.000000	0.070746	0.037820	-0.141628	0.000000	0.000000	3.000000	6.000000	0.000000
20081.641324	0.009185	0.475761	0.180172	75.019157	57.979511	74.443985	-2.250645	0.000000	4.464818	0.000000	0.000000	0.000000	0.070717	0.032685	-0.136233	0.000000	0.000000	3.000000	6.000000	0.000000
20081.644657	0.009185	0.475761	0.180172	75.019157	57.979511	74.443985	-2.250645	0.000000	4.464818	0.000000	0.000000	0.000000	0.070717	0.032685	-0.136233	0.000000	0.000000	3.000000	6.000000	0.000000
20081.647990	0.009390	0.475888	0.179735	75.034409	58.087070	74.543610	-2.250645	0.000000	4.464818	0.000000	0.000000	0.000000	0.061619	0.038002	-0.131002	0.000000	0.000000	3.000000	6.000000	0.000000
20081.651324	0.009390	0.475888	0.179735	75.034409	58.087070	74.543610	-2.250645	0.000000	4.464818	0.000000	0.000000	0.000000	0.061619	0.038002	-0.131002	0.000000	0.000000	3.000000	6.000000	0.000000
20081.654657	0.009390	0.475888	0.179735	75.034409	58.087070	74.543610	-2.250645	0.000000	4.464818	0.000000	0.000000	0.000000	0.061619	0.038002	-0.131002	0.000000	0.000000	3.000000	6.000000	0.000000
20081.657990	0.009390	0.475888	0.179735	75.047951	58.182262	74.633217	-2.250802	0.000000	4.464738	0.000000	0.000000	0.000000	0.061619	0.038002	-0.131002	0.000000	0.000000	3.000000	6.000000	0.000000
20081.661324	0.009535	0.475997	0.179318	75.047951	58.182262	74.633217	-2.250802	0.000000	4.464738	0.000000	0.000000	0.000000	0.043485	0.032899	-0.125316	0.000000	0.000000	3.000000	6.000000	0.000000
20081.664657	0.009535	0.475997	0.179318	75.047951	58.182262	74.633217	-2.250802	0.000000	4.464738	0.000000	0.000000	0.000000	0.043485	0.032899	-0.125316	0.000000	0.000000	3.000000	6.000000	0.000000
20081.667990	0.009535	0.475997	0.179318	75.059769	58.264969	74.704742	-2.250802	0.000000	4.464738	0.000000	0.000000	0.000000	0.043485	0.032899	-0.125316	0.000000	0.000000	3.000000	6.000000	0.000000
20081.671324	0.009535	0.475997	0.179318	75.059769	58.264969	74.704742	-2.250802	0.000000	4.464738	0.000000	0.000000	0.000000	0.043485	0.032899	-0.125316	0.000000	0.000000	3.000000	6.000000	0.000000
20081.674657	0.009679	0.476141	0.178863	75.059769	58.264969	74.704742	-2.250802	0.000000	4.464738	0.000000	0.000000	0.000000	0.043256	0.042944	-0.136467	0.000000	0.000000	3.000000	6.000000	0.000000
20081.677990	0.009824	0.476303	0.178461	75.070160	58.349541	74.779861	-2.252105	0.000000	4.464082	0.000000	0.000000	0.000000	0.043437	0.048571	-0.120594	0.000000	0.000000	3.000000	6.000000	0.000000
20081.681324	0.009824	0.476303	0.178461	75.070160	58.349541	74.779861	-2.252105	0.000000	4.464082	0.000000	0.000000	0.000000	0.043437	0.048571	-0.120594	0.000000	0.000000	3.000000	6.000000	0.000000
20081.684657	0.009824	0.476303	0.178461	75.070160	58.349541	74.779861	-2.252105	0.000000	4.464082	0.000000	0.000000	0.000000	0.043437	0.048571	-0.120594	0.000000	0.000000	3.000000	6.000000	0.000000
20081.687990	0.009824	0.476303	0.178461	75.078590	58.409946	74.831123	-2.254961	0.000000	4.462639	0.000000	0.000000	0.000000	0.043437	0.048571	-0.120594	0.000000	0.000000	3.000000	6.000000	0.000000
20081.691324	0.009968	0.476498	0.178022	75.078590	58.409946	74.831123	-2.254961	0.000000	4.462639	0.000000	0.000000	0.000000	0.043205	0.058590	-0.131760	0.000000	0.000000	3.000000	6.000000	0.000000
20081.694657	0.009968	0.476498	0.178022	75.078590	58.409946	74.831123	-2.254961	0.000000	4.462639	0.000000	0.000000	0.000000	0.043205	0.058590	-0.131760	0.000000	0.000000	3.000000	6.000000	0.000000
20081.697990	0.010082	0.476745	0.177599	75.085289	58.463184	74.872147	-2.254961	0.000000	4.462639	0.000000	0.000000	0.000000	0.034179	0.074278	-0.126829	0.000000	0.000000	3.000000	6.000000	0.000000
20081.701324	0.010082	0.476745	0.177599	75.085289	58.463184	74.872147	-2.254961	0.000000	4.462639	0.000000	0.000000	0.000000	0.034179	0.074278	-0.126829	0.000000	0.000000	3.000000	6.000000	0.000000
20081.704657	0.010082	0.476745	0.177599	75.085289	58.463184	74.872147	-2.254961	0.000000	4.462639	0.000000	0.000000	0.000000	0.034179	0.074278	-0.126829	0.000000	0.000000	3.000000	6.000000	0.000000
20081.707990	0.010082	0.476745	0.177599	75.090332	58.506535	74.902931	-2.258514	0.000000	4.460842	0.000000	0.000000	0.000000	0.034179	0.074278	-0.126829	0.000000	0.000000	3.000000	6.000000	0.000000
20081.711324	0.010227	0.477028	0.177210	75.090332	58.506535	74.902931	-2.258514	0.000000	4.460842	0.000000	0.000000	0.000000	0.043332	0.084905	-0.116626	0.000000	0.000000	3.000000	6.000000	0.000000
20081.714657	0.010227	0.477028	0.177210	75.090332	58.506535	74.902931	-2.258514	0.000000	4.460842	0.000000	0.000000	0.000000	0.043332	0.084905	-0.116626	0.000000	0.000000	3.000000	6.000000	0.000000
20081.717990	0.010371	0.477363	0.176801	75.092026	58.527374	74.913239	-2.258514	0.000000	4.460842	0.000000	0.000000	0.000000	0.043178	0.100227	-0.122620	0.000000	0.000000	3.000000	6.000000	0.000000
20081.721324	0.010371	0.477363	0.176801	75.092026	58.527374	74.913239	-2.258514	0.000000	4.460842	0.000000	0.000000	0.000000	0.043178	0.100227	-0.122620	0.000000	0.000000	3.000000	6.000000	0.000000
20081.724657	0.010371	0.477363	0.176801	75.092026	58.527374	74.913239	-2.258514	0.000000	4.460842	0.000000	0.000000	0.000000	0.043178	0.100227	-0.122620	0.000000	0.000000	3.000000	6.000000	0.000000
20081.727990	0.010371	0.477363	0.176801	75.090340	58.528301	74.910919	-2.260831	0.000000	4.459669	0.000000	0.000000	0.000000	0.043178	0.100227	-0.122620	0.000000	0.000000	3.000000	6.000000	0.000000
20081.731324	0.010485	0.477715	0.176446	75.090340	58.528301	74.910919	-2.260831	0.000000	4.459669	0.000000	0.000000	0.000000	0.034361	0.105800	-0.106584	0.000000	0.000000	3.000000	6.000000	0.000000
20081.734657	0.010485	0.477715	0.176446	75.090340	58.528301	74.910919	-2.260831	0.000000	4.459669	0.000000	0.000000	0.000000	0.034361	0.105800	-0.106584	0.000000	0.000000	3.000000	6.000000	0.000000
20081.737990	0.010539	0.478066	0.176055	75.090340	58.536465	74.910927	-2.260831	0.000000	4.459669	0.000000	0.000000	0.000000	0.016102	0.105318	-0.117199	0.000000	0.000000	3.000000	6.000000	0.000000
20081.741324	0.010539	0.478066	0.176055	75.090340	58.536465	74.910927	-2.260831	0.000000	4.459669	0.000000	0.000000	0.000000	0.016102	0.105318	-0.117199	0.000000	0.000000	3.000000	6.000000	0.000000
20081.744657	0.010539	0.478066	0.176055	75.090340	58.536465	74.910927	-2.260831	0.000000	4.459669	0.000000	0.000000	0.000000	0.016102	0.105318	-0.117199	0.000000	0.000000	3.000000	6.000000	0.000000
20081.747990	0.010539	0.478066	0.176055	75.088676	58.531971	74.900650	-2.265059	0.000000	4.457523	0.000000	0.000000	0.000000	0.016102	0.105318	-0.117199	0.000000	0.000000	3.000000	6.000000	0.000000
20081.751324	0.010622	0.478451	0.175663	75.088676	58.531971	74.900650	-2.265059	0.000000	4.457523	0.000000	0.000000	0.000000	0.025084	0.115563	-0.117819	0.000000	0.000000	3.000000	6.000000	0.000000
20081.754657	0.010622	0.478451	0.175663	75.088676	58.531971	74.900650	-2.265059	0.000000	4.457523	0.000000	0.000000	0.000000	0.025084	0.115563	-0.117819	0.000000	0.000000	3.000000	6.000000	0.000000
20081.757990	0.010645	0.478817	0.175217	75.090332	58.547344	74.910919	-2.265059	0.000000	4.457523	0.000000	0.000000	0.000000	0.006765	0.109667	-0.133683	0.000000	0.000000	3.000000	6.000000	0.000000
20081.761324	0.010645	0.478817	0.175217	75.090332	58.547344	74.910919	-2.265059	0.000000	4.457523	0.000000	0.000000	0.000000	0.006765	0.109667	-0.133683	0.000000	0.000000	3.000000	6.000000	0.000000
20081.764657	0.010645	0.478817	0.175217	75.090332	58.547344	74.910919	-2.265059	0.000000	4.457523	0.000000	0.000000	0.000000	0.006765	0.109667	-0.133683	0.000000	0.000000	3.000000	6.000000	0.000000
20081.767990	0.010645	0.478817	0.175217	75.090340	58.552780	74.910919	-2.271518	0.000000	4.454235	0.000000	0.000000	0.000000	0.006765	0.109667	-0.133683	0.000000	0.000000	3.000000	6.000000	0.000000
20081.771324	0.010697	0.479215	0.174733	75.090340	58.552780	74.910919	-2.271518	0.000000	4.454235	0.000000	0.000000	0.000000	0.015560	0.119504	-0.145164	0.000000	0.000000	3.000000	6.000000	0.000000
20081.774657	0.010697	0.479215	0.174733	75.090340	58.552780	74.910919	-2.271518	0.000000	4.454235	0.000000	0.000000	0.000000	0.015560	0.119504	-0.145164	0.000000	0.000000	3.000000	6.000000	0.000000
20081.777990	0.010779	0.479613	0.174248	75.093689	58.578068	74.931458	-2.271518	0.000000	4.454235	0.000000	0.000000	0.000000	0.024522	0.119314	-0.145480	0.000000	0.000000	3.000000	6.000000	0.000000
20081.781324	0.010779	0.479613	0.174248	75.093689	58.578068	74.931458	-2.271518	0.000000	4.454235	0.000000	0.000000	0.000000	0.024522	0.119314	-0.145480	0.000000	0.000000	3.000000	6.000000	0.000000
20081.784657	0.010779	0.479613	0.174248	75.093689	58.578068	74.931458	-2.271518	0.000000	4.454235	0.000000	0.000000	0.000000	0.024522	0.119314	-0.145480	0.000000	0.000000	3.000000	6.000000	0.000000
20081.787990	0.010779	0.479613	0.174248	75.097038	58.608803	74.952011	-2.278821	0.000000	4.450502	0.000000	0.000000	0.000000	0.024522	0.119314	-0.145480	0.000000	0.000000	3.000000	6.000000	0.000000
20081.791324	0.010859	0.480025	0.173708	75.097038	58.608803	74.952011	-2.278821	0.000000	4.450502	0.000000	0.000000	0.000000	0.024195	0.123698	-0.162095	0.000000	0.000000	3.000000	6.000000	0.000000
20081.794657	0.010859	0.480025	0.173708	75.097038	58.608803	74.952011	-2.278821	0.000000	4.450502	0.000000	0.000000	0.000000	0.024195	0.123698	-0.162095	0.000000	0.000000	3.000000	6.000000	0.000000
20081.797990	0.010999	0.480436	0.173130	75.102074	58.652203	74.982849	-2.278821	0.000000	4.450502	0.000000	0.000000	0.000000	0.041910	0.123087	-0.173443	0.000000	0.000000	3.000000	6.000000	0.000000
20081.801324	0.010999	0.480436	0.173130	75.102074	58.652203	74.982849	-2.278821	0.000000	4.450502	0.000000	0.000000	0.000000	0.041910	0.123087	-0.173443	0.000000	0.000000	3.000000	6.000000	0.000000
20081.804657	0.010999	0.480436	0.173130	75.102074	58.652203	74.982849	-2.278821	0.000000	4.450502	0.000000	0.000000	0.000000	0.041910	0.123087	-0.173443	0.000000	0.000000	3.000000	6.000000	0.000000
20081.807990	0.010999	0.480436	0.173130	75.107094	58.695663	75.013741	-2.285988	0.000000	4.446826	0.000000	0.000000	0.000000	0.041910	0.123087	-0.173443	0.000000	0.000000	3.000000	6.000000	0.000000
20081.811324	0.011138	0.480827	0.172533	75.107094	58.695663	75.013741	-2.285988	0.000000	4.446826	0.000000	0.000000	0.000000	0.041732	0.117471	-0.178905	0.000000	0.000000	3.000000	6.000000	0.000000
20081.814657	0.011138	0.480827	0.172533	75.107094	58.695663	75.013741	-2.285988	0.000000	4.446826	0.000000	0.000000	0.000000	0.041732	0.117471	-0.178905	0.000000	0.000000	3.000000	6.000000	0.000000
20081.817990	0.011277	0.481218	0.171936	75.116852	58.757290	75.061775	-2.285988	0.000000	4.446826	0.000000	0.000000	0.000000	0.041643	0.117242	-0.179129	0.000000	0.000000	3.000000	6.000000	0.000000
20081.821324	0.011277	0.481218	0.171936	75.116852	58.757290	75.061775	-2.285988	0.000000	4.446826	0.000000	0.000000	0.000000	0.041643	0.117242	-0.179129	0.000000	0.000000	3.000000	6.000000	0.000000
20081.824657	0.011277	0.481218	0.171936	75.116852	58.757290	75.061775	-2.285988	0.000000	4.446826	0.000000	0.000000	0.000000	0.041643	0.117242	-0.179129	0.000000	0.000000	3.000000	6.000000	0.000000
20081.827990	0.011277	0.481218	0.171936	75.126862	58.830688	75.131615	-2.292845	0.000000	4.443294	0.000000	0.000000	0.000000	0.041643	0.117242	-0.179129	0.000000	0.000000	3.000000	6.000000	0.000000
20081.831324	0.011414	0.481605	0.171266	75.126862	58.830688	75.131615	-2.292845	0.000000	4.443294	0.000000	0.000000	0.000000	0.041160	0.116165	-0.201080	0.000000	0.000000	3.000000	6.000000	0.000000
20081.834657	0.011414	0.481605	0.171266	75.126862	58.830688	75.131615	-2.292845	0.000000	4.443294	0.000000	0.000000	0.000000	0.041160	0.116165	-0.201080	0.000000	0.000000	3.000000	6.000000	0.000000
20081.837990	0.011551	0.481974	0.170577	75.139000	58.889427	75.186356	-2.292845	0.000000	4.443294	0.000000	0.000000	0.000000	0.040964	0.110530	-0.206583	0.000000	0.000000	3.000000	6.000000	0.000000
20081.841324	0.011551	0.481974	0.170577	75.139000	58.889427	75.186356	-2.292845	0.000000	4.443294	0.000000	0.000000	0.000000	0.040964	0.110530	-0.206583	0.000000	0.000000	3.000000	6.000000	0.000000
20081.844657	0.011551	0.481974	0.170577	75.139000	58.889427	75.186356	-2.292845	0.000000	4.443294	0.000000	0.000000	0.000000	0.040964	0.110530	-0.206583	0.000000	0.000000	3.000000	6.000000	0.000000
20081.847990	0.011551	0.481974	0.170577	75.153481	58.950611	75.239716	-2.301625	0.000000	4.438752	0.000000	0.000000	0.000000	0.040964	0.110530	-0.206583	0.000000	0.000000	3.000000	6.000000	0.000000
20081.851324	0.011687	0.482341	0.169888	75.153481	58.950611	75.239716	-2.301625	0.000000	4.438752	0.000000	0.000000	0.000000	0.040861	0.110271	-0.206849	0.000000	0.000000	3.000000	6.000000	0.000000
20081.854657	0.011687	0.482341	0.169888	75.153481	58.950611	75.239716	-2.301625	0.000000	4.438752	0.000000	0.000000	0.000000	0.040861	0.110271	-0.206849	0.000000	0.000000	3.000000	6.000000	0.000000
20081.857990	0.011822	0.482707	0.169161	75.165466	58.989033	75.273529	-2.301625	0.000000	4.438752	0.000000	0.000000	0.000000	0.040552	0.109558	-0.218012	0.000000	0.000000	3.000000	6.000000	0.000000
20081.861324	0.011822	0.482707	0.169161	75.165466	58.989033	75.273529	-2.301625	0.000000	4.438752	0.000000	0.000000	0.000000	0.040552	0.109558	-0.218012	0.000000	0.000000	3.000000	6.000000	0.000000
20081.864657	0.011822	0.482707	0.169161	75.165466	58.989033	75.273529	-2.301625	0.000000	4.438752	0.000000	0.000000	0.000000	0.040552	0.109558	-0.218012	0.000000	0.000000	3.000000	6.000000	0.000000
20081.867990	0.011822	0.482707	0.169161	75.174049	58.965298	75.237495	-2.311183	0.000000	4.433783	0.000000	0.000000	0.000000	0.040552	0.109558	-0.218012	0.000000	0.000000	3.000000	6.000000	0.000000
20081.871324	0.011927	0.483054	0.168453	75.174049	58.965298	75.237495	-2.311183	0.000000	4.433783	0.000000	0.000000	0.000000	0.031642	0.104378	-0.212459	0.000000	0.000000	3.000000	6.000000	0.000000
20081.874657	0.011927	0.483054	0.168453	75.174049	58.965298	75.237495	-2.311183	0.000000	4.433783	0.000000	0.000000	0.000000	0.031642	0.104378	-0.212459	0.000000	0.000000	3.000000	6.000000	0.000000
20081.877990	0.012063	0.483419	0.167761	75.167076	58.815723	75.084511	-2.311183	0.000000	4.433783	0.000000	0.000000	0.000000	0.040558	0.109483	-0.207657	0.000000	0.000000	3.000000	6.000000	0.000000
20081.881324	0.012063	0.483419	0.167761	75.167076	58.815723	75.084511	-2.311183	0.000000	4.433783	0.000000	0.000000	0.000000	0.040558	0.109483	-0.207657	0.000000	0.000000	3.000000	6.000000	0.000000
20081.884657	0.012063	0.483419	0.167761	75.167076	58.815723	75.084511	-2.311183	0.000000	4.433783	0.000000	0.000000	0.000000	0.040558	0.109483	-0.207657	0.000000	0.000000	3.000000	6.000000	0.000000
20081.887990	0.012063	0.483419	0.167761	75.157585	58.628700	74.900810	-2.321334	0.000000	4.428477	0.000000	0.000000	0.000000	0.040558	0.109483	-0.207657	0.000000	0.000000	3.000000	6.000000	0.000000
20081.891324	0.012227	0.483801	0.167085	75.157585	58.628700	74.900810	-2.321334	0.000000	4.428477	0.000000	0.000000	0.000000	0.049447	0.114555	-0.202844	0.000000	0.000000	3.000000	6.000000	0.000000
20081.894657	0.012227	0.483801	0.167085	75.157585	58.628700	74.900810	-2.321334	0.000000	4.428477	0.000000	0.000000	0.000000	0.049447	0.114555	-0.202844	0.000000	0.000000	3.000000	6.000000	0.000000
20081.897990	0.012393	0.484184	0.166444	75.153618	58.513535	74.783951	-2.321334	0.000000	4.428477	0.000000	0.000000	0.000000	0.049544	0.114759	-0.192171	0.000000	0.000000	3.000000	6.000000	0.000000
20081.901324	0.012393	0.484184	0.166444	75.153618	58.513535	74.783951	-2.321334	0.000000	4.428477	0.000000	0.000000	0.000000	0.049544	0.114759	-0.192171	0.000000	0.000000	3.000000	6.000000	0.000000
20081.904657	0.012393	0.484184	0.166444	75.153618	58.513535	74.783951	-2.321334	0.000000	4.428477	0.000000	0.000000	0.000000	0.049544	0.114759	-0.192171	0.000000	0.000000	3.000000	6.000000	0.000000
20081.907990	0.012393	0.484184	0.166444	75.156059	58.463818	74.738747	-2.328842	0.000000	4.424533	0.000000	0.000000	0.000000	0.049544	0.114759	-0.192171	0.000000	0.000000	3.000000	6.000000	0.000000
20081.911324	0.012557	0.484565	0.165803	75.156059	58.463818	74.738747	-2.328842	0.000000	4.424533	0.000000	0.000000	0.000000	0.049430	0.114501	-0.192412	0.000000	0.000000	3.000000	6.000000	0.000000
20081.914657	0.012557	0.484565	0.165803	75.156059	58.463818	74.738747	-2.328842	0.000000	4.424533	0.000000	0.000000	0.000000	0.049430	0.114501	-0.192412	0.000000	0.000000	3.000000	6.000000	0.000000
20081.917990	0.012752	0.484964	0.165177	75.178352	58.474419	74.810745	-2.328842	0.000000	4.424533	0.000000	0.000000	0.000000	0.058287	0.119602	-0.187591	0.000000	0.000000	3.000000	6.000000	0.000000
20081.921324	0.012752	0.484964	0.165177	75.178352	58.474419	74.810745	-2.328842	0.000000	4.424533	0.000000	0.000000	0.000000	0.058287	0.119602	-0.187591	0.000000	0.000000	3.000000	6.000000	0.000000
20081.924657	0.012752	0.484964	0.165177	75.178352	58.474419	74.810745	-2.328842	0.000000	4.424533	0.000000	0.000000	0.000000	0.058287	0.119602	-0.187591	0.000000	0.000000	3.000000	6.000000	0.000000
20081.927990	0.012752	0.484964	0.165177	75.220177	58.498474	75.089592	-2.335288	0.000000	4.421134	0.000000	0.000000	0.000000	0.058287	0.119602	-0.187591	0.000000	0.000000	3.000000	6.000000	0.000000
20081.931324	0.012916	0.485328	0.164553	75.220177	58.498474	75.089592	-2.335288	0.000000	4.421134	0.000000	0.000000	0.000000	0.049313	0.109152	-0.187190	0.000000	0.000000	3.000000	6.000000	0.000000
20081.934657	0.012916	0.485328	0.164553	75.220177	58.498474	75.089592	-2.335288	0.000000	4.421134	0.000000	0.000000	0.000000	0.049313	0.109152	-0.187190	0.000000	0.000000	3.000000	6.000000	0.000000
20081.937990	0.013050	0.485673	0.163912	75.278671	58.501293	75.453972	-2.335288	0.000000	4.421134	0.000000	0.000000	0.000000	0.040247	0.103568	-0.192484	0.000000	0.000000	3.000000	6.000000	0.000000
20081.941324	0.013050	0.485673	0.163912	75.278671	58.501293	75.453972	-2.335288	0.000000	4.421134	0.000000	0.000000	0.000000	0.040247	0.103568	-0.192484	0.000000	0.000000	3.000000	6.000000	0.000000
20081.944657	0.013050	0.485673	0.163912	75.278671	58.501293	75.453972	-2.335288	0.000000	4.421134	0.000000	0.000000	0.000000	0.040247	0.103568	-0.192484	0.000000	0.000000	3.000000	6.000000	0.000000
20081.947990	0.013050	0.485673	0.163912	75.335464	58.491001	75.408707	-2.343079	0.000000	4.417010	0.000000	0.000000	0.000000	0.040247	0.103568	-0.192484	0.000000	0.000000	3.000000	6.000000	0.000000
20081.951324	0.013215	0.486037	0.163323	75.335464	58.491001	75.408707	-2.343079	0.000000	4.417010	0.000000	0.000000	0.000000	0.049333	0.109185	-0.176660	0.000000	0.000000	3.000000	6.000000	0.000000
20081.954657	0.013215	0.486037	0.163323	75.335464	58.491001	75.408707	-2.343079	0.000000	4.417010	0.000000	0.000000	0.000000	0.049333	0.109185	-0.176660	0.000000	0.000000	3.000000	6.000000	0.000000
20081.957990	0.013379	0.486384	0.162753	75.365814	58.517189	75.390350	-2.343079	0.000000	4.417010	0.000000	0.000000	0.000000	0.049352	0.104133	-0.171140	0.000000	0.000000	3.000000	6.000000	0.000000
20081.961324	0.013379	0.486384	0.162753	75.365814	58.517189	75.390350	-2.343079	0.000000	4.417010	0.000000	0.000000	0.000000	0.049352	0.104133	-0.171140	0.000000	0.000000	3.000000	6.000000	0.000000
20081.964657	0.013379	0.486384	0.162753	75.365814	58.517189	75.390350	-2.343079	0.000000	4.417010	0.000000	0.000000	0.000000	0.049352	0.104133	-0.171140	0.000000	0.000000	3.000000	6.000000	0.000000
20081.967990	0.013379	0.486384	0.162753	75.370918	58.561092	75.421677	-2.349131	0.000000	4.413795	0.000000	0.000000	0.000000	0.049352	0.104133	-0.171140	0.000000	0.000000	3.000000	6.000000	0.000000
20081.971324	0.013485	0.486782	0.162199	75.370918	58.561092	75.421677	-2.349131	0.000000	4.413795	0.000000	0.000000	0.000000	0.031713	0.119432	-0.166179	0.000000	0.000000	3.000000	6.000000	0.000000
20081.974657	0.013485	0.486782	0.162199	75.370918	58.561092	75.421677	-2.349131	0.000000	4.413795	0.000000	0.000000	0.000000	0.031713	0.119432	-0.166179	0.000000	0.000000	3.000000	6.000000	0.000000
20081.977990	0.013621	0.487165	0.161699	75.372597	58.584774	75.432091	-2.349131	0.000000	4.413795	0.000000	0.000000	0.000000	0.040828	0.114919	-0.149820	0.000000	0.000000	3.000000	6.000000	0.000000
20081.981324	0.013621	0.487165	0.161699	75.372597	58.584774	75.432091	-2.349131	0.000000	4.413795	0.000000	0.000000	0.000000	0.040828	0.114919	-0.149820	0.000000	0.000000	3.000000	6.000000	0.000000
20081.984657	0.013621	0.487165	0.161699	75.372597	58.584774	75.432091	-2.349131	0.000000	4.413795	0.000000	0.000000	0.000000	0.040828	0.114919	-0.149820	0.000000	0.000000	3.000000	6.000000	0.000000
20081.987990	0.013621	0.487165	0.161699	75.372597	58.601078	75.432076	-2.355904	0.000000	4.410183	0.000000	0.000000	0.000000	0.040828	0.114919	-0.149820	0.000000	0.000000	3.000000	6.000000	0.000000
20081.991324	0.013816	0.487566	0.161215	75.372597	58.601078	75.432076	-2.355904	0.000000	4.410183	0.000000	0.000000	0.000000	0.058484	0.120075	-0.145130	0.000000	0.000000	3.000000	6.000000	0.000000
20081.994657	0.013816	0.487566	0.161215	75.372597	58.601078	75.432076	-2.355904	0.000000	4.410183	0.000000	0.000000	0.000000	0.058484	0.120075	-0.145130	0.000000	0.000000	3.000000	6.000000	0.000000
20081.997990	0.014010	0.487965	0.160731	75.372604	58.620113	75.432076	-2.355904	0.000000	4.410183	0.000000	0.000000	0.000000	0.058384	0.119872	-0.145308	0.000000	0.000000	3.000000	6.000000	0.000000
20082.001324	0.014010	0.487965	0.160731	75.372604	58.620113	75.432076	-2.355904	0.000000	4.410183	0.000000	0.000000	0.000000	0.058384	0.119872	-0.145308	0.000000	0.000000	3.000000	6.000000	0.000000
20082.004657	0.014010	0.487965	0.160731	75.372604	58.620113	75.432076	-2.355904	0.000000	4.410183	0.000000	0.000000	0.000000	0.058384	0.119872	-0.145308	0.000000	0.000000	3.000000	6.000000	0.000000
20082.007990	0.014010	0.487965	0.160731	75.370934	58.629089	75.429657	-2.358626	0.000000	4.408728	0.000000	0.000000	0.000000	0.058384	0.119872	-0.145308	0.000000	0.000000	3.000000	6.000000	0.000000
20082.011324	0.014205	0.488382	0.160264	75.370934	58.629089	75.429657	-2.358626	0.000000	4.408728	0.000000	0.000000	0.000000	0.058405	0.125010	-0.140235	0.000000	0.000000	3.000000	6.000000	0.000000
20082.014657	0.014205	0.488382	0.160264	75.370934	58.629089	75.429657	-2.358626	0.000000	4.408728	0.000000	0.000000	0.000000	0.058405	0.125010	-0.140235	0.000000	0.000000	3.000000	6.000000	0.000000
20082.017990	0.014399	0.488798	0.159796	75.369225	58.640747	75.419212	-2.358626	0.000000	4.408728	0.000000	0.000000	0.000000	0.058308	0.124824	-0.140419	0.000000	0.000000	3.000000	6.000000	0.000000
20082.021324	0.014399	0.488798	0.159796	75.369225	58.640747	75.419212	-2.358626	0.000000	4.408728	0.000000	0.000000	0.000000	0.058308	0.124824	-0.140419	0.000000	0.000000	3.000000	6.000000	0.000000
20082.024657	0.014399	0.488798	0.159796	75.369225	58.640747	75.419212	-2.358626	0.000000	4.408728	0.000000	0.000000	0.000000	0.058308	0.124824	-0.140419	0.000000	0.000000	3.000000	6.000000	0.000000
20082.027990	0.014399	0.488798	0.159796	75.369209	58.657043	75.419197	-2.361016	0.000000	4.407448	0.000000	0.000000	0.000000	0.058308	0.124824	-0.140419	0.000000	0.000000	3.000000	6.000000	0.000000
20082.031324	0.014593	0.489196	0.159309	75.369209	58.657043	75.419197	-2.361016	0.000000	4.407448	0.000000	0.000000	0.000000	0.058087	0.119278	-0.145859	0.000000	0.000000	3.000000	6.000000	0.000000
20082.034657	0.014593	0.489196	0.159309	75.369209	58.657043	75.419197	-2.361016	0.000000	4.407448	0.000000	0.000000	0.000000	0.058087	0.119278	-0.145859	0.000000	0.000000	3.000000	6.000000	0.000000
20082.037990	0.014757	0.489575	0.158806	75.370918	58.683475	75.437622	-2.361016	0.000000	4.407448	0.000000	0.000000	0.000000	0.049088	0.113745	-0.151080	0.000000	0.000000	3.000000	6.000000	0.000000
20082.041324	0.014757	0.489575	0.158806	75.370918	58.683475	75.437622	-2.361016	0.000000	4.407448	0.000000	0.000000	0.000000	0.049088	0.113745	-0.151080	0.000000	0.000000	3.000000	6.000000	0.000000
20082.044657	0.014757	0.489575	0.158806	75.370918	58.683475	75.437622	-2.361016	0.000000	4.407448	0.000000	0.000000	0.000000	0.049088	0.113745	-0.151080	0.000000	0.000000	3.000000	6.000000	0.000000
20082.047990	0.014757	0.489575	0.158806	75.372604	58.709888	75.448051	-2.364743	0.000000	4.405450	0.000000	0.000000	0.000000	0.049088	0.113745	-0.151080	0.000000	0.000000	3.000000	6.000000	0.000000
20082.051324	0.014919	0.489951	0.158265	75.372604	58.709888	75.448051	-2.364743	0.000000	4.405450	0.000000	0.000000	0.000000	0.048731	0.112959	-0.162305	0.000000	0.000000	3.000000	6.000000	0.000000
20082.054657	0.014919	0.489951	0.158265	75.372604	58.709888	75.448051	-2.364743	0.000000	4.405450	0.000000	0.000000	0.000000	0.048731	0.112959	-0.162305	0.000000	0.000000	3.000000	6.000000	0.000000
20082.057990	0.015053	0.490329	0.157761	75.375984	58.746395	75.468918	-2.364743	0.000000	4.405450	0.000000	0.000000	0.000000	0.040148	0.113336	-0.151227	0.000000	0.000000	3.000000	6.000000	0.000000
20082.061324	0.015053	0.490329	0.157761	75.375984	58.746395	75.468918	-2.364743	0.000000	4.405450	0.000000	0.000000	0.000000	0.040148	0.113336	-0.151227	0.000000	0.000000	3.000000	6.000000	0.000000
20082.064657	0.015053	0.490329	0.157761	75.375984	58.746395	75.468918	-2.364743	0.000000	4.405450	0.000000	0.000000	0.000000	0.040148	0.113336	-0.151227	0.000000	0.000000	3.000000	6.000000	0.000000
20082.067990	0.015053	0.490329	0.157761	75.380745	58.778404	75.494247	-2.370477	0.000000	4.402368	0.000000	0.000000	0.000000	0.040148	0.113336	-0.151227	0.000000	0.000000	3.000000	6.000000	0.000000
20082.071324	0.015186	0.490688	0.157239	75.380745	58.778404	75.494247	-2.370477	0.000000	4.402368	0.000000	0.000000	0.000000	0.039942	0.107807	-0.156651	0.000000	0.000000	3.000000	6.000000	0.000000
20082.074657	0.015186	0.490688	0.157239	75.380745	58.778404	75.494247	-2.370477	0.000000	4.402368	0.000000	0.000000	0.000000	0.039942	0.107807	-0.156651	0.000000	0.000000	3.000000	6.000000	0.000000
20082.077990	0.015319	0.491047	0.156716	75.384140	58.812244	75.515160	-2.370477	0.000000	4.402368	0.000000	0.000000	0.000000	0.039864	0.107611	-0.156826	0.000000	0.000000	3.000000	6.000000	0.000000
20082.081324	0.015319	0.491047	0.156716	75.384140	58.812244	75.515160	-2.370477	0.000000	4.402368	0.000000	0.000000	0.000000	0.039864	0.107611	-0.156826	0.000000	0.000000	3.000000	6.000000	0.000000
20082.084657	0.015319	0.491047	0.156716	75.384140	58.812244	75.515160	-2.370477	0.000000	4.402368	0.000000	0.000000	0.000000	0.039864	0.107611	-0.156826	0.000000	0.000000	3.000000	6.000000	0.000000
20082.087990	0.015319	0.491047	0.156716	75.388885	58.841534	75.532509	-2.376928	0.000000	4.398888	0.000000	0.000000	0.000000	0.039864	0.107611	-0.156826	0.000000	0.000000	3.000000	6.000000	0.000000
20082.091324	0.015423	0.491389	0.156213	75.388885	58.841534	75.532509	-2.376928	0.000000	4.398888	0.000000	0.000000	0.000000	0.031197	0.102686	-0.150959	0.000000	0.000000	3.000000	6.000000	0.000000
20082.094657	0.015423	0.491389	0.156213	75.388885	58.841534	75.532509	-2.376928	0.000000	4.398888	0.000000	0.000000	0.000000	0.031197	0.102686	-0.150959	0.000000	0.000000	3.000000	6.000000	0.000000
20082.097990	0.015499	0.491717	0.155766	75.390579	58.859833	75.542984	-2.376928	0.000000	4.398888	0.000000	0.000000	0.000000	0.022835	0.098422	-0.133982	0.000000	0.000000	3.000000	6.000000	0.000000
20082.101324	0.015499	0.491717	0.155766	75.390579	58.859833	75.542984	-2.376928	0.000000	4.398888	0.000000	0.000000	0.000000	0.022835	0.098422	-0.133982	0.000000	0.000000	3.000000	6.000000	0.000000
20082.104657	0.015499	0.491717	0.155766	75.390579	58.859833	75.542984	-2.376928	0.000000	4.398888	0.000000	0.000000	0.000000	0.022835	0.098422	-0.133982	0.000000	0.000000	3.000000	6.000000	0.000000
20082.107990	0.015499	0.491717	0.155766	75.393967	58.885513	75.563896	-2.384200	0.000000	4.394950	0.000000	0.000000	0.000000	0.022835	0.098422	-0.133982	0.000000	0.000000	3.000000	6.000000	0.000000
20082.111324	0.015545	0.492043	0.155283	75.393967	58.885513	75.563896	-2.384200	0.000000	4.394950	0.000000	0.000000	0.000000	0.013790	0.097634	-0.144980	0.000000	0.000000	3.000000	6.000000	0.000000
20082.114657	0.015545	0.492043	0.155283	75.393967	58.885513	75.563896	-2.384200	0.000000	4.394950	0.000000	0.000000	0.000000	0.013790	0.097634	-0.144980	0.000000	0.000000	3.000000	6.000000	0.000000
20082.117990	0.015592	0.492370	0.154836	75.395615	58.901047	75.574333	-2.384200	0.000000	4.394950	0.000000	0.000000	0.000000	0.014042	0.098110	-0.134021	0.000000	0.000000	3.000000	6.000000	0.000000
20082.121324	0.015592	0.492370	0.154836	75.395615	58.901047	75.574333	-2.384200	0.000000	4.394950	0.000000	0.000000	0.000000	0.014042	0.098110	-0.134021	0.000000	0.000000	3.000000	6.000000	0.000000
20082.124657	0.015592	0.492370	0.154836	75.395615	58.901047	75.574333	-2.384200	0.000000	4.394950	0.000000	0.000000	0.000000	0.014042	0.098110	-0.134021	0.000000	0.000000	3.000000	6.000000	0.000000
20082.127990	0.015592	0.492370	0.154836	75.399002	58.926769	75.595291	-2.393214	0.000000	4.390049	0.000000	0.000000	0.000000	0.014042	0.098110	-0.134021	0.000000	0.000000	3.000000	6.000000	0.000000
20082.131324	0.015639	0.492663	0.154391	75.399002	58.926769	75.595291	-2.393214	0.000000	4.390049	0.000000	0.000000	0.000000	0.014028	0.087922	-0.133567	0.000000	0.000000	3.000000	6.000000	0.000000
20082.134657	0.015639	0.492663	0.154391	75.399002	58.926769	75.595291	-2.393214	0.000000	4.390049	0.000000	0.000000	0.000000	0.014028	0.087922	-0.133567	0.000000	0.000000	3.000000	6.000000	0.000000
20082.137990	0.015713	0.492953	0.153907	75.402359	58.952469	75.616234	-2.393214	0.000000	4.390049	0.000000	0.000000	0.000000	0.022417	0.087139	-0.145012	0.000000	0.000000	3.000000	6.000000	0.000000
20082.141324	0.015713	0.492953	0.153907	75.402359	58.952469	75.616234	-2.393214	0.000000	4.390049	0.000000	0.000000	0.000000	0.022417	0.087139	-0.145012	0.000000	0.000000	3.000000	6.000000	0.000000
20082.144657	0.015713	0.492953	0.153907	75.402359	58.952469	75.616234	-2.393214	0.000000	4.390049	0.000000	0.000000	0.000000	0.022417	0.087139	-0.145012	0.000000	0.000000	3.000000	6.000000	0.000000
20082.147990	0.015713	0.492953	0.153907	75.409103	59.001198	75.658150	-2.401661	0.000000	4.385434	0.000000	0.000000	0.000000	0.022417	0.087139	-0.145012	0.000000	0.000000	3.000000	6.000000	0.000000
20082.151324	0.015759	0.493228	0.153444	75.409103	59.001198	75.658150	-2.401661	0.000000	4.385434	0.000000	0.000000	0.000000	0.013828	0.082309	-0.139062	0.000000	0.000000	3.000000	6.000000	0.000000
20082.154657	0.015759	0.493228	0.153444	75.409103	59.001198	75.658150	-2.401661	0.000000	4.385434	0.000000	0.000000	0.000000	0.013828	0.082309	-0.139062	0.000000	0.000000	3.000000	6.000000	0.000000
20082.157990	0.015775	0.493482	0.152926	75.417488	59.054657	75.710579	-2.401661	0.000000	4.385434	0.000000	0.000000	0.000000	0.004686	0.076172	-0.155336	0.000000	0.000000	3.000000	6.000000	0.000000
20082.161324	0.015775	0.493482	0.152926	75.417488	59.054657	75.710579	-2.401661	0.000000	4.385434	0.000000	0.000000	0.000000	0.004686	0.076172	-0.155336	0.000000	0.000000	3.000000	6.000000	0.000000
20082.164657	0.015775	0.493482	0.152926	75.417488	59.054657	75.710579	-2.401661	0.000000	4.385434	0.000000	0.000000	0.000000	0.004686	0.076172	-0.155336	0.000000	0.000000	3.000000	6.000000	0.000000
20082.167990	0.015775	0.493482	0.152926	75.427559	59.121078	75.773590	-2.412135	0.000000	4.379681	0.000000	0.000000	0.000000	0.004686	0.076172	-0.155336	0.000000	0.000000	3.000000	6.000000	0.000000
20082.171324	0.015819	0.493684	0.152392	75.427559	59.121078	75.773590	-2.412135	0.000000	4.379681	0.000000	0.000000	0.000000	0.013227	0.060697	-0.160360	0.000000	0.000000	3.000000	6.000000	0.000000
20082.174657	0.015819	0.493684	0.152392	75.427559	59.121078	75.773590	-2.412135	0.000000	4.379681	0.000000	0.000000	0.000000	0.013227	0.060697	-0.160360	0.000000	0.000000	3.000000	6.000000	0.000000
20082.177990	0.015862	0.493884	0.151819	75.440933	59.207939	75.857712	-2.412135	0.000000	4.379681	0.000000	0.000000	0.000000	0.012904	0.059902	-0.171620	0.000000	0.000000	3.000000	6.000000	0.000000
20082.181324	0.015862	0.493884	0.151819	75.440933	59.207939	75.857712	-2.412135	0.000000	4.379681	0.000000	0.000000	0.000000	0.012904	0.059902	-0.171620	0.000000	0.000000	3.000000	6.000000	0.000000
20082.184657	0.015862	0.493884	0.151819	75.440933	59.207939	75.857712	-2.412135	0.000000	4.379681	0.000000	0.000000	0.000000	0.012904	0.059902	-0.171620	0.000000	0.000000	3.000000	6.000000	0.000000
20082.187990	0.015862	0.493884	0.151819	75.455956	59.305176	75.952560	-2.423672	0.000000	4.373307	0.000000	0.000000	0.000000	0.012904	0.059902	-0.171620	0.000000	0.000000	3.000000	6.000000	0.000000
20082.191324	0.015934	0.494065	0.151229	75.455956	59.305176	75.952560	-2.423672	0.000000	4.373307	0.000000	0.000000	0.000000	0.021394	0.054436	-0.177263	0.000000	0.000000	3.000000	6.000000	0.000000
20082.194657	0.015934	0.494065	0.151229	75.455956	59.305176	75.952560	-2.423672	0.000000	4.373307	0.000000	0.000000	0.000000	0.021394	0.054436	-0.177263	0.000000	0.000000	3.000000	6.000000	0.000000
20082.197990	0.016034	0.494213	0.150638	75.472618	59.418297	76.058174	-2.423672	0.000000	4.373307	0.000000	0.000000	0.000000	0.030012	0.044335	-0.177031	0.000000	0.000000	3.000000	6.000000	0.000000
20082.201324	0.016034	0.494213	0.150638	75.472618	59.418297	76.058174	-2.423672	0.000000	4.373307	0.000000	0.000000	0.000000	0.030012	0.044335	-0.177031	0.000000	0.000000	3.000000	6.000000	0.000000
20082.204657	0.016034	0.494213	0.150638	75.472618	59.418297	76.058174	-2.423672	0.000000	4.373307	0.000000	0.000000	0.000000	0.030012	0.044335	-0.177031	0.000000	0.000000	3.000000	6.000000	0.000000
20082.207990	0.016034	0.494213	0.150638	75.490891	59.547318	76.174591	-2.434380	0.000000	4.367355	0.000000	0.000000	0.000000	0.030012	0.044335	-0.177031	0.000000	0.000000	3.000000	6.000000	0.000000
20082.211324	0.016162	0.494376	0.150027	75.490891	59.547318	76.174591	-2.434380	0.000000	4.367355	0.000000	0.000000	0.000000	0.038433	0.048860	-0.183294	0.000000	0.000000	3.000000	6.000000	0.000000
20082.214657	0.016162	0.494376	0.150027	75.490891	59.547318	76.174591	-2.434380	0.000000	4.367355	0.000000	0.000000	0.000000	0.038433	0.048860	-0.183294	0.000000	0.000000	3.000000	6.000000	0.000000
20082.217990	0.016317	0.494503	0.149380	75.509087	59.673897	76.291298	-2.434380	0.000000	4.367355	0.000000	0.000000	0.000000	0.046696	0.038113	-0.194239	0.000000	0.000000	3.000000	6.000000	0.000000
20082.221324	0.016317	0.494503	0.149380	75.509087	59.673897	76.291298	-2.434380	0.000000	4.367355	0.000000	0.000000	0.000000	0.046696	0.038113	-0.194239	0.000000	0.000000	3.000000	6.000000	0.000000
20082.224657	0.016317	0.494503	0.149380	75.509087	59.673897	76.291298	-2.434380	0.000000	4.367355	0.000000	0.000000	0.000000	0.046696	0.038113	-0.194239	0.000000	0.000000	3.000000	6.000000	0.000000
20082.227990	0.016317	0.494503	0.149380	75.528191	59.802261	76.410400	-2.443681	0.000000	4.362158	0.000000	0.000000	0.000000	0.046696	0.038113	-0.194239	0.000000	0.000000	3.000000	6.000000	0.000000
20082.231324	0.016444	0.494629	0.148733	75.528191	59.802261	76.410400	-2.443681	0.000000	4.362158	0.000000	0.000000	0.000000	0.037953	0.037984	-0.194181	0.000000	0.000000	3.000000	6.000000	0.000000
20082.234657	0.016444	0.494629	0.148733	75.528191	59.802261	76.410400	-2.443681	0.000000	4.362158	0.000000	0.000000	0.000000	0.037953	0.037984	-0.194181	0.000000	0.000000	3.000000	6.000000	0.000000
20082.237990	0.016541	0.494723	0.148088	75.547554	59.923519	76.523293	-2.443681	0.000000	4.362158	0.000000	0.000000	0.000000	0.029253	0.027964	-0.193504	0.000000	0.000000	3.000000	6.000000	0.000000
20082.241324	0.016541	0.494723	0.148088	75.547554	59.923519	76.523293	-2.443681	0.000000	4.362158	0.000000	0.000000	0.000000	0.029253	0.027964	-0.193504	0.000000	0.000000	3.000000	6.000000	0.000000
20082.244657	0.016541	0.494723	0.148088	75.547554	59.923519	76.523293	-2.443681	0.000000	4.362158	0.000000	0.000000	0.000000	0.029253	0.027964	-0.193504	0.000000	0.000000	3.000000	6.000000	0.000000
20082.247990	0.016541	0.494723	0.148088	75.559151	59.951939	76.548256	-2.454865	0.000000	4.355874	0.000000	0.000000	0.000000	0.029253	0.027964	-0.193504	0.000000	0.000000	3.000000	6.000000	0.000000
20082.251324	0.016639	0.494833	0.147460	75.559151	59.951939	76.548256	-2.454865	0.000000	4.355874	0.000000	0.000000	0.000000	0.029321	0.033158	-0.188380	0.000000	0.000000	3.000000	6.000000	0.000000
20082.254657	0.016639	0.494833	0.147460	75.559151	59.951939	76.548256	-2.454865	0.000000	4.355874	0.000000	0.000000	0.000000	0.029321	0.033158	-0.188380	0.000000	0.000000	3.000000	6.000000	0.000000
20082.257990	0.016737	0.494943	0.146831	75.564682	59.897667	76.495773	-2.454865	0.000000	4.355874	0.000000	0.000000	0.000000	0.029246	0.033066	-0.188534	0.000000	0.000000	3.000000	6.000000	0.000000
20082.261324	0.016737	0.494943	0.146831	75.564682	59.897667	76.495773	-2.454865	0.000000	4.355874	0.000000	0.000000	0.000000	0.029246	0.033066	-0.188534	0.000000	0.000000	3.000000	6.000000	0.000000
20082.264657	0.016737	0.494943	0.146831	75.564682	59.897667	76.495773	-2.454865	0.000000	4.355874	0.000000	0.000000	0.000000	0.029246	0.033066	-0.188534	0.000000	0.000000	3.000000	6.000000	0.000000
20082.267990	0.016737	0.494943	0.146831	75.568176	59.822124	76.417404	-2.466386	0.000000	4.349361	0.000000	0.000000	0.000000	0.029246	0.033066	-0.188534	0.000000	0.000000	3.000000	6.000000	0.000000
20082.271324	0.016834	0.495005	0.146224	75.568176	59.822124	76.417404	-2.466386	0.000000	4.349361	0.000000	0.000000	0.000000	0.029352	0.018469	-0.182159	0.000000	0.000000	3.000000	6.000000	0.000000
20082.274657	0.016834	0.495005	0.146224	75.568176	59.822124	76.417404	-2.466386	0.000000	4.349361	0.000000	0.000000	0.000000	0.029352	0.018469	-0.182159	0.000000	0.000000	3.000000	6.000000	0.000000
20082.277990	0.016961	0.495099	0.145614	75.573700	59.770489	76.364815	-2.466386	0.000000	4.349361	0.000000	0.000000	0.000000	0.037847	0.028297	-0.183166	0.000000	0.000000	3.000000	6.000000	0.000000
20082.281324	0.016961	0.495099	0.145614	75.573700	59.770489	76.364815	-2.466386	0.000000	4.349361	0.000000	0.000000	0.000000	0.037847	0.028297	-0.183166	0.000000	0.000000	3.000000	6.000000	0.000000
20082.284657	0.016961	0.495099	0.145614	75.573700	59.770489	76.364815	-2.466386	0.000000	4.349361	0.000000	0.000000	0.000000	0.037847	0.028297	-0.183166	0.000000	0.000000	3.000000	6.000000	0.000000
20082.287990	0.016961	0.495099	0.145614	75.583282	59.774826	76.371765	-2.476909	0.000000	4.343377	0.000000	0.000000	0.000000	0.037847	0.028297	-0.183166	0.000000	0.000000	3.000000	6.000000	0.000000
20082.291324	0.017058	0.495211	0.145021	75.583282	59.774826	76.371765	-2.476909	0.000000	4.343377	0.000000	0.000000	0.000000	0.029330	0.033489	-0.177762	0.000000	0.000000	3.000000	6.000000	0.000000
20082.294657	0.017058	0.495211	0.145021	75.583282	59.774826	76.371765	-2.476909	0.000000	4.343377	0.000000	0.000000	0.000000	0.029330	0.033489	-0.177762	0.000000	0.000000	3.000000	6.000000	0.000000
20082.297990	0.017184	0.495305	0.144410	75.595604	59.814766	76.405220	-2.476909	0.000000	4.343377	0.000000	0.000000	0.000000	0.037676	0.028104	-0.183456	0.000000	0.000000	3.000000	6.000000	0.000000
20082.301324	0.017184	0.495305	0.144410	75.595604	59.814766	76.405220	-2.476909	0.000000	4.343377	0.000000	0.000000	0.000000	0.037676	0.028104	-0.183456	0.000000	0.000000	3.000000	6.000000	0.000000
20082.304657	0.017184	0.495305	0.144410	75.595604	59.814766	76.405220	-2.476909	0.000000	4.343377	0.000000	0.000000	0.000000	0.037676	0.028104	-0.183456	0.000000	0.000000	3.000000	6.000000	0.000000
20082.307990	0.017184	0.495305	0.144410	75.610374	59.897850	76.487778	-2.487402	0.000000	4.337376	0.000000	0.000000	0.000000	0.037676	0.028104	-0.183456	0.000000	0.000000	3.000000	6.000000	0.000000
20082.311324	0.017338	0.495416	0.143814	75.610374	59.897850	76.487778	-2.487402	0.000000	4.337376	0.000000	0.000000	0.000000	0.046296	0.033319	-0.178544	0.000000	0.000000	3.000000	6.000000	0.000000
20082.314657	0.017338	0.495416	0.143814	75.610374	59.897850	76.487778	-2.487402	0.000000	4.337376	0.000000	0.000000	0.000000	0.046296	0.033319	-0.178544	0.000000	0.000000	3.000000	6.000000	0.000000
20082.317990	0.017491	0.495524	0.143181	75.627396	60.003082	76.589821	-2.487402	0.000000	4.337376	0.000000	0.000000	0.000000	0.045864	0.032490	-0.189942	0.000000	0.000000	3.000000	6.000000	0.000000
20082.321324	0.017491	0.495524	0.143181	75.627396	60.003082	76.589821	-2.487402	0.000000	4.337376	0.000000	0.000000	0.000000	0.045864	0.032490	-0.189942	0.000000	0.000000	3.000000	6.000000	0.000000
20082.324657	0.017491	0.495524	0.143181	75.627396	60.003082	76.589821	-2.487402	0.000000	4.337376	0.000000	0.000000	0.000000	0.045864	0.032490	-0.189942	0.000000	0.000000	3.000000	6.000000	0.000000
20082.327990	0.017491	0.495524	0.143181	75.641708	60.072800	76.681404	-2.496440	0.000000	4.332181	0.000000	0.000000	0.000000	0.045864	0.032490	-0.189942	0.000000	0.000000	3.000000	6.000000	0.000000
20082.331324	0.017644	0.495632	0.142548	75.641708	60.072800	76.681404	-2.496440	0.000000	4.332181	0.000000	0.000000	0.000000	0.045751	0.032390	-0.190106	0.000000	0.000000	3.000000	6.000000	0.000000
20082.334657	0.017644	0.495632	0.142548	75.641708	60.072800	76.681404	-2.496440	0.000000	4.332181	0.000000	0.000000	0.000000	0.045751	0.032390	-0.190106	0.000000	0.000000	3.000000	6.000000	0.000000
20082.337990	0.017766	0.495770	0.141874	75.649330	60.053177	76.742264	-2.496440	0.000000	4.332181	0.000000	0.000000	0.000000	0.036754	0.041389	-0.201924	0.000000	0.000000	3.000000	6.000000	0.000000
20082.341324	0.017766	0.495770	0.141874	75.649330	60.053177	76.742264	-2.496440	0.000000	4.332181	0.000000	0.000000	0.000000	0.036754	0.041389	-0.201924	0.000000	0.000000	3.000000	6.000000	0.000000
20082.344657	0.017766	0.495770	0.141874	75.649330	60.053177	76.742264	-2.496440	0.000000	4.332181	0.000000	0.000000	0.000000	0.036754	0.041389	-0.201924	0.000000	0.000000	3.000000	6.000000	0.000000
20082.347990	0.017766	0.495770	0.141874	75.652222	59.970894	76.973770	-2.507374	0.000000	4.325861	0.000000	0.000000	0.000000	0.036754	0.041389	-0.201924	0.000000	0.000000	3.000000	6.000000	0.000000
20082.351324	0.017945	0.495875	0.141201	75.652222	59.970894	76.973770	-2.507374	0.000000	4.325861	0.000000	0.000000	0.000000	0.053716	0.031451	-0.201973	0.000000	0.000000	3.000000	6.000000	0.000000
20082.354657	0.017945	0.495875	0.141201	75.652222	59.970894	76.973770	-2.507374	0.000000	4.325861	0.000000	0.000000	0.000000	0.053716	0.031451	-0.201973	0.000000	0.000000	3.000000	6.000000	0.000000
20082.357990	0.018095	0.496045	0.140524	75.655807	59.858295	77.635002	-2.507374	0.000000	4.325861	0.000000	0.000000	0.000000	0.045026	0.050938	-0.203172	0.000000	0.000000	3.000000	6.000000	0.000000
20082.361324	0.018095	0.496045	0.140524	75.655807	59.858295	77.635002	-2.507374	0.000000	4.325861	0.000000	0.000000	0.000000	0.045026	0.050938	-0.203172	0.000000	0.000000	3.000000	6.000000	0.000000
20082.364657	0.018095	0.496045	0.140524	75.655807	59.858295	77.635002	-2.507374	0.000000	4.325861	0.000000	0.000000	0.000000	0.045026	0.050938	-0.203172	0.000000	0.000000	3.000000	6.000000	0.000000
20082.367990	0.018095	0.496045	0.140524	75.673927	59.705158	78.285278	-2.517805	0.000000	4.319798	0.000000	0.000000	0.000000	0.045026	0.050938	-0.203172	0.000000	0.000000	3.000000	6.000000	0.000000
20082.371324	0.018274	0.496249	0.139881	75.673927	59.705158	78.285278	-2.517805	0.000000	4.319798	0.000000	0.000000	0.000000	0.053734	0.061325	-0.192965	0.000000	0.000000	3.000000	6.000000	0.000000
20082.374657	0.018274	0.496249	0.139881	75.673927	59.705158	78.285278	-2.517805	0.000000	4.319798	0.000000	0.000000	0.000000	0.053734	0.061325	-0.192965	0.000000	0.000000	3.000000	6.000000	0.000000
20082.377990	0.018566	0.496453	0.139233	75.736755	59.519470	78.186104	-2.517805	0.000000	4.319798	0.000000	0.000000	0.000000	0.087576	0.061148	-0.194195	0.000000	0.000000	3.000000	6.000000	0.000000
20082.381324	0.018566	0.496453	0.139233	75.736755	59.519470	78.186104	-2.517805	0.000000	4.319798	0.000000	0.000000	0.000000	0.087576	0.061148	-0.194195	0.000000	0.000000	3.000000	6.000000	0.000000
20082.384657	0.018566	0.496453	0.139233	75.736755	59.519470	78.186104	-2.517805	0.000000	4.319798	0.000000	0.000000	0.000000	0.087576	0.061148	-0.194195	0.000000	0.000000	3.000000	6.000000	0.000000
20082.387990	0.018566	0.496453	0.139233	75.824745	59.370411	77.908966	-2.524308	0.000000	4.316002	0.000000	0.000000	0.000000	0.087576	0.061148	-0.194195	0.000000	0.000000	3.000000	6.000000	0.000000
20082.391324	0.018914	0.496721	0.138579	75.824745	59.370411	77.908966	-2.524308	0.000000	4.316002	0.000000	0.000000	0.000000	0.104297	0.080533	-0.196237	0.000000	0.000000	3.000000	6.000000	0.000000
20082.394657	0.018914	0.496721	0.138579	75.824745	59.370411	77.908966	-2.524308	0.000000	4.316002	0.000000	0.000000	0.000000	0.104297	0.080533	-0.196237	0.000000	0.000000	3.000000	6.000000	0.000000
20082.397990	0.019259	0.497019	0.137884	75.910187	59.264328	77.744652	-2.524308	0.000000	4.316002	0.000000	0.000000	0.000000	0.103664	0.089323	-0.208455	0.000000	0.000000	3.000000	6.000000	0.000000
20082.401324	0.019259	0.497019	0.137884	75.910187	59.264328	77.744652	-2.524308	0.000000	4.316002	0.000000	0.000000	0.000000	0.103664	0.089323	-0.208455	0.000000	0.000000	3.000000	6.000000	0.000000
20082.404657	0.019259	0.497019	0.137884	75.910187	59.264328	77.744652	-2.524308	0.000000	4.316002	0.000000	0.000000	0.000000	0.103664	0.089323	-0.208455	0.000000	0.000000	3.000000	6.000000	0.000000
20082.407990	0.019259	0.497019	0.137884	75.994614	59.194721	77.818047	-2.526541	0.000000	4.314695	0.000000	0.000000	0.000000	0.103664	0.089323	-0.208455	0.000000	0.000000	3.000000	6.000000	0.000000
20082.411324	0.019631	0.497346	0.137148	75.994614	59.194721	77.818047	-2.526541	0.000000	4.314695	0.000000	0.000000	0.000000	0.111470	0.098058	-0.220992	0.000000	0.000000	3.000000	6.000000	0.000000
20082.414657	0.019631	0.497346	0.137148	75.994614	59.194721	77.818047	-2.526541	0.000000	4.314695	0.000000	0.000000	0.000000	0.111470	0.098058	-0.220992	0.000000	0.000000	3.000000	6.000000	0.000000
20082.417990	0.020001	0.497719	0.136388	76.075554	59.138176	77.957329	-2.526541	0.000000	4.314695	0.000000	0.000000	0.000000	0.110946	0.111993	-0.227967	0.000000	0.000000	3.000000	6.000000	0.000000
20082.421324	0.020001	0.497719	0.136388	76.075554	59.138176	77.957329	-2.526541	0.000000	4.314695	0.000000	0.000000	0.000000	0.110946	0.111993	-0.227967	0.000000	0.000000	3.000000	6.000000	0.000000
20082.424657	0.020001	0.497719	0.136388	76.075554	59.138176	77.957329	-2.526541	0.000000	4.314695	0.000000	0.000000	0.000000	0.110946	0.111993	-0.227967	0.000000	0.000000	3.000000	6.000000	0.000000
20082.427990	0.020398	0.498124	0.135624	76.158630	59.043381	77.979721	-2.529717	0.000000	4.312834	0.000000	0.000000	0.000000	0.119057	0.121392	-0.229254	0.000000	0.000000	3.000000	6.000000	0.000000
20082.431324	0.020398	0.498124	0.135624	76.158630	59.043381	77.979721	-2.529717	0.000000	4.312834	0.000000	0.000000	0.000000	0.119057	0.121392	-0.229254	0.000000	0.000000	3.000000	6.000000	0.000000
20082.434657	0.020398	0.498124	0.135624	76.158630	59.043381	77.979721	-2.529717	0.000000	4.312834	0.000000	0.000000	0.000000	0.119057	0.121392	-0.229254	0.000000	0.000000	3.000000	6.000000	0.000000
20082.437990	0.020794	0.498545	0.134876	76.249229	58.876225	77.888809	-2.530932	0.000000	4.312120	0.000000	0.000000	0.000000	0.118912	0.126301	-0.224260	0.000000	0.000000	3.000000	6.000000	0.000000
20082.441324	0.020794	0.498545	0.134876	76.249229	58.876225	77.888809	-2.530932	0.000000	4.312120	0.000000	0.000000	0.000000	0.118912	0.126301	-0.224260	0.000000	0.000000	3.000000	6.000000	0.000000
20082.444657	0.020794	0.498545	0.134876	76.249229	58.876225	77.888809	-2.530932	0.000000	4.312120	0.000000	0.000000	0.000000	0.118912	0.126301	-0.224260	0.000000	0.000000	3.000000	6.000000	0.000000
20082.447990	0.020794	0.498545	0.134876	76.330032	58.659050	77.623268	-2.531940	0.000000	4.311529	0.000000	0.000000	0.000000	0.118912	0.126301	-0.224260	0.000000	0.000000	3.000000	6.000000	0.000000
20082.451324	0.021189	0.499029	0.134123	76.330032	58.659050	77.623268	-2.531940	0.000000	4.311529	0.000000	0.000000	0.000000	0.118537	0.145327	-0.225984	0.000000	0.000000	3.000000	6.000000	0.000000
20082.454657	0.021189	0.499029	0.134123	76.330032	58.659050	77.623268	-2.531940	0.000000	4.311529	0.000000	0.000000	0.000000	0.118537	0.145327	-0.225984	0.000000	0.000000	3.000000	6.000000	0.000000
20082.457990	0.021611	0.499527	0.133347	76.376915	58.415951	77.301651	-2.531940	0.000000	4.311529	0.000000	0.000000	0.000000	0.126396	0.149364	-0.232699	0.000000	0.000000	3.000000	6.000000	0.000000
20082.461324	0.021611	0.499527	0.133347	76.376915	58.415951	77.301651	-2.531940	0.000000	4.311529	0.000000	0.000000	0.000000	0.126396	0.149364	-0.232699	0.000000	0.000000	3.000000	6.000000	0.000000
20082.464657	0.021611	0.499527	0.133347	76.376915	58.415951	77.301651	-2.531940	0.000000	4.311529	0.000000	0.000000	0.000000	0.126396	0.149364	-0.232699	0.000000	0.000000	3.000000	6.000000	0.000000
20082.467990	0.021611	0.499527	0.133347	76.407791	58.307617	77.170227	-2.533896	0.000000	4.310379	0.000000	0.000000	0.000000	0.126396	0.149364	-0.232699	0.000000	0.000000	3.000000	6.000000	0.000000
20082.471324	0.022004	0.500059	0.132607	76.407791	58.307617	77.170227	-2.533896	0.000000	4.310379	0.000000	0.000000	0.000000	0.118034	0.159440	-0.222106	0.000000	0.000000	3.000000	6.000000	0.000000
20082.474657	0.022004	0.500059	0.132607	76.407791	58.307617	77.170227	-2.533896	0.000000	4.310379	0.000000	0.000000	0.000000	0.118034	0.159440	-0.222106	0.000000	0.000000	3.000000	6.000000	0.000000
20082.477990	0.022396	0.500621	0.131863	76.426826	58.294975	77.208244	-2.533896	0.000000	4.310379	0.000000	0.000000	0.000000	0.117683	0.168677	-0.223207	0.000000	0.000000	3.000000	6.000000	0.000000
20082.481324	0.022396	0.500621	0.131863	76.426826	58.294975	77.208244	-2.533896	0.000000	4.310379	0.000000	0.000000	0.000000	0.117683	0.168677	-0.223207	0.000000	0.000000	3.000000	6.000000	0.000000
20082.484657	0.022396	0.500621	0.131863	76.426826	58.294975	77.208244	-2.533896	0.000000	4.310379	0.000000	0.000000	0.000000	0.117683	0.168677	-0.223207	0.000000	0.000000	3.000000	6.000000	0.000000
20082.487990	0.022396	0.500621	0.131863	76.441261	58.297100	77.541771	-2.536006	0.000000	4.309138	0.000000	0.000000	0.000000	0.117683	0.168677	-0.223207	0.000000	0.000000	3.000000	6.000000	0.000000
20082.491324	0.022732	0.501182	0.131120	76.441261	58.297100	77.541771	-2.536006	0.000000	4.309138	0.000000	0.000000	0.000000	0.100599	0.168221	-0.222966	0.000000	0.000000	3.000000	6.000000	0.000000
20082.494657	0.022732	0.501182	0.131120	76.441261	58.297100	77.541771	-2.536006	0.000000	4.309138	0.000000	0.000000	0.000000	0.100599	0.168221	-0.222966	0.000000	0.000000	3.000000	6.000000	0.000000
20082.497990	0.023066	0.501741	0.130375	76.452957	58.297878	78.042473	-2.536006	0.000000	4.309138	0.000000	0.000000	0.000000	0.100314	0.167763	-0.223350	0.000000	0.000000	3.000000	6.000000	0.000000
20082.501324	0.023066	0.501741	0.130375	76.452957	58.297878	78.042473	-2.536006	0.000000	4.309138	0.000000	0.000000	0.000000	0.100314	0.167763	-0.223350	0.000000	0.000000	3.000000	6.000000	0.000000
20082.504657	0.023066	0.501741	0.130375	76.452957	58.297878	78.042473	-2.536006	0.000000	4.309138	0.000000	0.000000	0.000000	0.100314	0.167763	-0.223350	0.000000	0.000000	3.000000	6.000000	0.000000
20082.507990	0.023399	0.502345	0.129607	76.473686	58.276329	78.245735	-2.541054	0.000000	4.306163	0.000000	0.000000	0.000000	0.099755	0.181311	-0.230555	0.000000	0.000000	3.000000	6.000000	0.000000
20082.511324	0.023399	0.502345	0.129607	76.473686	58.276329	78.245735	-2.541054	0.000000	4.306163	0.000000	0.000000	0.000000	0.099755	0.181311	-0.230555	0.000000	0.000000	3.000000	6.000000	0.000000
20082.514657	0.023399	0.502345	0.129607	76.473686	58.276329	78.245735	-2.541054	0.000000	4.306163	0.000000	0.000000	0.000000	0.099755	0.181311	-0.230555	0.000000	0.000000	3.000000	6.000000	0.000000
20082.517990	0.023786	0.502933	0.128855	76.499779	58.248688	78.161896	-2.544034	0.000000	4.304404	0.000000	0.000000	0.000000	0.116397	0.176443	-0.225565	0.000000	0.000000	3.000000	6.000000	0.000000
20082.521324	0.023786	0.502933	0.128855	76.499779	58.248688	78.161896	-2.544034	0.000000	4.304404	0.000000	0.000000	0.000000	0.116397	0.176443	-0.225565	0.000000	0.000000	3.000000	6.000000	0.000000
20082.524657	0.023786	0.502933	0.128855	76.499779	58.248688	78.161896	-2.544034	0.000000	4.304404	0.000000	0.000000	0.000000	0.116397	0.176443	-0.225565	0.000000	0.000000	3.000000	6.000000	0.000000
20082.527990	0.024200	0.503534	0.128080	76.520485	58.229309	78.117294	-2.545430	0.000000	4.303579	0.000000	0.000000	0.000000	0.124148	0.180321	-0.232429	0.000000	0.000000	3.000000	6.000000	0.000000
20082.531324	0.024200	0.503534	0.128080	76.520485	58.229309	78.117294	-2.545430	0.000000	4.303579	0.000000	0.000000	0.000000	0.124148	0.180321	-0.232429	0.000000	0.000000	3.000000	6.000000	0.000000
20082.534657	0.024200	0.503534	0.128080	76.520485	58.229309	78.117294	-2.545430	0.000000	4.303579	0.000000	0.000000	0.000000	0.124148	0.180321	-0.232429	0.000000	0.000000	3.000000	6.000000	0.000000
20082.537990	0.024614	0.504151	0.127322	76.524628	58.225342	78.152313	-2.546535	0.000000	4.302924	0.000000	0.000000	0.000000	0.124008	0.185069	-0.227536	0.000000	0.000000	3.000000	6.000000	0.000000
20082.541324	0.024614	0.504151	0.127322	76.524628	58.225342	78.152313	-2.546535	0.000000	4.302924	0.000000	0.000000	0.000000	0.124008	0.185069	-0.227536	0.000000	0.000000	3.000000	6.000000	0.000000
20082.544657	0.024614	0.504151	0.127322	76.524628	58.225342	78.152313	-2.546535	0.000000	4.302924	0.000000	0.000000	0.000000	0.124008	0.185069	-0.227536	0.000000	0.000000	3.000000	6.000000	0.000000
20082.547990	0.024997	0.504749	0.126545	76.523758	58.242924	78.162140	-2.547424	0.000000	4.302399	0.000000	0.000000	0.000000	0.115110	0.179303	-0.232970	0.000000	0.000000	3.000000	6.000000	0.000000
20082.551324	0.024997	0.504749	0.126545	76.523758	58.242924	78.162140	-2.547424	0.000000	4.302399	0.000000	0.000000	0.000000	0.115110	0.179303	-0.232970	0.000000	0.000000	3.000000	6.000000	0.000000
20082.554657	0.024997	0.504749	0.126545	76.523758	58.242924	78.162140	-2.547424	0.000000	4.302399	0.000000	0.000000	0.000000	0.115110	0.179303	-0.232970	0.000000	0.000000	3.000000	6.000000	0.000000
20082.557990	0.025382	0.505348	0.125805	76.520264	58.262115	78.155884	-2.549339	0.000000	4.301264	0.000000	0.000000	0.000000	0.115265	0.179752	-0.221944	0.000000	0.000000	3.000000	6.000000	0.000000
20082.561324	0.025382	0.505348	0.125805	76.520264	58.262115	78.155884	-2.549339	0.000000	4.301264	0.000000	0.000000	0.000000	0.115265	0.179752	-0.221944	0.000000	0.000000	3.000000	6.000000	0.000000
20082.564657	0.025382	0.505348	0.125805	76.520264	58.262115	78.155884	-2.549339	0.000000	4.301264	0.000000	0.000000	0.000000	0.115265	0.179752	-0.221944	0.000000	0.000000	3.000000	6.000000	0.000000
20082.567990	0.025736	0.505928	0.125047	76.516747	58.278625	78.149658	-2.550711	0.000000	4.300450	0.000000	0.000000	0.000000	0.106410	0.174013	-0.227330	0.000000	0.000000	3.000000	6.000000	0.000000
20082.571324	0.025736	0.505928	0.125047	76.516747	58.278625	78.149658	-2.550711	0.000000	4.300450	0.000000	0.000000	0.000000	0.106410	0.174013	-0.227330	0.000000	0.000000	3.000000	6.000000	0.000000
20082.574657	0.025736	0.505928	0.125047	76.516747	58.278625	78.149658	-2.550711	0.000000	4.300450	0.000000	0.000000	0.000000	0.106410	0.174013	-0.227330	0.000000	0.000000	3.000000	6.000000	0.000000
20082.577990	0.025736	0.505928	0.125047	76.513199	58.292385	78.135422	-2.553121	0.000000	4.299020	0.000000	0.000000	0.000000	0.106410	0.174013	-0.227330	0.000000	0.000000	3.000000	6.000000	0.000000
20082.581324	0.026090	0.506475	0.124291	76.513199	58.292385	78.135422	-2.553121	0.000000	4.299020	0.000000	0.000000	0.000000	0.106132	0.163971	-0.226925	0.000000	0.000000	3.000000	6.000000	0.000000
20082.584657	0.026090	0.506475	0.124291	76.513199	58.292385	78.135422	-2.553121	0.000000	4.299020	0.000000	0.000000	0.000000	0.106132	0.163971	-0.226925	0.000000	0.000000	3.000000	6.000000	0.000000
20082.587990	0.026415	0.507020	0.123535	76.513214	58.330479	78.135437	-2.553121	0.000000	4.299020	0.000000	0.000000	0.000000	0.097550	0.163521	-0.226935	0.000000	0.000000	3.000000	6.000000	0.000000
20082.591324	0.026415	0.507020	0.123535	76.513214	58.330479	78.135437	-2.553121	0.000000	4.299020	0.000000	0.000000	0.000000	0.097550	0.163521	-0.226935	0.000000	0.000000	3.000000	6.000000	0.000000
20082.594657	0.026415	0.507020	0.123535	76.513214	58.330479	78.135437	-2.553121	0.000000	4.299020	0.000000	0.000000	0.000000	0.097550	0.163521	-0.226935	0.000000	0.000000	3.000000	6.000000	0.000000
20082.597990	0.026415	0.507020	0.123535	76.513229	58.365833	78.135437	-2.558762	0.000000	4.295665	0.000000	0.000000	0.000000	0.097550	0.163521	-0.226935	0.000000	0.000000	3.000000	6.000000	0.000000
20082.601324	0.026738	0.507528	0.122741	76.513229	58.365833	78.135437	-2.558762	0.000000	4.295665	0.000000	0.000000	0.000000	0.096766	0.152541	-0.237975	0.000000	0.000000	3.000000	6.000000	0.000000
20082.604657	0.026738	0.507528	0.122741	76.513229	58.365833	78.135437	-2.558762	0.000000	4.295665	0.000000	0.000000	0.000000	0.096766	0.152541	-0.237975	0.000000	0.000000	3.000000	6.000000	0.000000
20082.607990	0.027060	0.508053	0.121965	76.513199	58.401173	78.135422	-2.558762	0.000000	4.295665	0.000000	0.000000	0.000000	0.096710	0.157347	-0.233011	0.000000	0.000000	3.000000	6.000000	0.000000
20082.611324	0.027060	0.508053	0.121965	76.513199	58.401173	78.135422	-2.558762	0.000000	4.295665	0.000000	0.000000	0.000000	0.096710	0.157347	-0.233011	0.000000	0.000000	3.000000	6.000000	0.000000
20082.614657	0.027060	0.508053	0.121965	76.513199	58.401173	78.135422	-2.558762	0.000000	4.295665	0.000000	0.000000	0.000000	0.096710	0.157347	-0.233011	0.000000	0.000000	3.000000	6.000000	0.000000
20082.617990	0.027060	0.508053	0.121965	76.513214	58.433800	78.135414	-2.566295	0.000000	4.291169	0.000000	0.000000	0.000000	0.096710	0.157347	-0.233011	0.000000	0.000000	3.000000	6.000000	0.000000
20082.621324	0.027355	0.508562	0.121209	76.513214	58.433800	78.135414	-2.566295	0.000000	4.291169	0.000000	0.000000	0.000000	0.088465	0.152654	-0.226816	0.000000	0.000000	3.000000	6.000000	0.000000
20082.624657	0.027355	0.508562	0.121209	76.513214	58.433800	78.135414	-2.566295	0.000000	4.291169	0.000000	0.000000	0.000000	0.088465	0.152654	-0.226816	0.000000	0.000000	3.000000	6.000000	0.000000
20082.627990	0.027680	0.509076	0.120527	76.509682	58.444893	78.113251	-2.566295	0.000000	4.291169	0.000000	0.000000	0.000000	0.097525	0.154285	-0.204522	0.000000	0.000000	3.000000	6.000000	0.000000
20082.631324	0.027680	0.509076	0.120527	76.509682	58.444893	78.113251	-2.566295	0.000000	4.291169	0.000000	0.000000	0.000000	0.097525	0.154285	-0.204522	0.000000	0.000000	3.000000	6.000000	0.000000
20082.634657	0.027680	0.509076	0.120527	76.509682	58.444893	78.113251	-2.566295	0.000000	4.291169	0.000000	0.000000	0.000000	0.097525	0.154285	-0.204522	0.000000	0.000000	3.000000	6.000000	0.000000
20082.637990	0.027680	0.509076	0.120527	76.506172	58.455997	78.091110	-2.572578	0.000000	4.287405	0.000000	0.000000	0.000000	0.097525	0.154285	-0.204522	0.000000	0.000000	3.000000	6.000000	0.000000
20082.641324	0.027950	0.509589	0.119847	76.506172	58.455997	78.091110	-2.572578	0.000000	4.287405	0.000000	0.000000	0.000000	0.080827	0.153887	-0.204045	0.000000	0.000000	3.000000	6.000000	0.000000
20082.644657	0.027950	0.509589	0.119847	76.506172	58.455997	78.091110	-2.572578	0.000000	4.287405	0.000000	0.000000	0.000000	0.080827	0.153887	-0.204045	0.000000	0.000000	3.000000	6.000000	0.000000
20082.647990	0.028219	0.510086	0.119186	76.502632	58.464352	78.068932	-2.572578	0.000000	4.287405	0.000000	0.000000	0.000000	0.080907	0.149303	-0.198152	0.000000	0.000000	3.000000	6.000000	0.000000
20082.651324	0.028219	0.510086	0.119186	76.502632	58.464352	78.068932	-2.572578	0.000000	4.287405	0.000000	0.000000	0.000000	0.080907	0.149303	-0.198152	0.000000	0.000000	3.000000	6.000000	0.000000
20082.654657	0.028219	0.510086	0.119186	76.502632	58.464352	78.068932	-2.572578	0.000000	4.287405	0.000000	0.000000	0.000000	0.080907	0.149303	-0.198152	0.000000	0.000000	3.000000	6.000000	0.000000
20082.657990	0.028219	0.510086	0.119186	76.497368	58.456566	78.035759	-2.579585	0.000000	4.283193	0.000000	0.000000	0.000000	0.080907	0.149303	-0.198152	0.000000	0.000000	3.000000	6.000000	0.000000
20082.661324	0.028434	0.510600	0.118545	76.497368	58.456566	78.035759	-2.579585	0.000000	4.283193	0.000000	0.000000	0.000000	0.064556	0.154187	-0.192295	0.000000	0.000000	3.000000	6.000000	0.000000
20082.664657	0.028434	0.510600	0.118545	76.497368	58.456566	78.035759	-2.579585	0.000000	4.283193	0.000000	0.000000	0.000000	0.064556	0.154187	-0.192295	0.000000	0.000000	3.000000	6.000000	0.000000
20082.667990	0.028648	0.511064	0.117888	76.495583	58.470272	78.024673	-2.579585	0.000000	4.283193	0.000000	0.000000	0.000000	0.064158	0.139119	-0.197022	0.000000	0.000000	3.000000	6.000000	0.000000
20082.671324	0.028648	0.511064	0.117888	76.495583	58.470272	78.024673	-2.579585	0.000000	4.283193	0.000000	0.000000	0.000000	0.064158	0.139119	-0.197022	0.000000	0.000000	3.000000	6.000000	0.000000
20082.674657	0.028648	0.511064	0.117888	76.495583	58.470272	78.024673	-2.579585	0.000000	4.283193	0.000000	0.000000	0.000000	0.064158	0.139119	-0.197022	0.000000	0.000000	3.000000	6.000000	0.000000
20082.677990	0.028648	0.511064	0.117888	76.492012	58.467773	78.002533	-2.588965	0.000000	4.277530	0.000000	0.000000	0.000000	0.064158	0.139119	-0.197022	0.000000	0.000000	3.000000	6.000000	0.000000
20082.681324	0.028809	0.511530	0.117272	76.492012	58.467773	78.002533	-2.588965	0.000000	4.277530	0.000000	0.000000	0.000000	0.048198	0.139876	-0.184905	0.000000	0.000000	3.000000	6.000000	0.000000
20082.684657	0.028809	0.511530	0.117272	76.492012	58.467773	78.002533	-2.588965	0.000000	4.277530	0.000000	0.000000	0.000000	0.048198	0.139876	-0.184905	0.000000	0.000000	3.000000	6.000000	0.000000
20082.687990	0.028969	0.511964	0.116658	76.490257	58.476078	77.991486	-2.588965	0.000000	4.277530	0.000000	0.000000	0.000000	0.048111	0.130132	-0.184243	0.000000	0.000000	3.000000	6.000000	0.000000
20082.691324	0.028969	0.511964	0.116658	76.490257	58.476078	77.991486	-2.588965	0.000000	4.277530	0.000000	0.000000	0.000000	0.048111	0.130132	-0.184243	0.000000	0.000000	3.000000	6.000000	0.000000
20082.694657	0.028969	0.511964	0.116658	76.490257	58.476078	77.991486	-2.588965	0.000000	4.277530	0.000000	0.000000	0.000000	0.048111	0.130132	-0.184243	0.000000	0.000000	3.000000	6.000000	0.000000
20082.697990	0.028969	0.511964	0.116658	76.487160	58.486549	77.984375	-2.600309	0.000000	4.270643	0.000000	0.000000	0.000000	0.048111	0.130132	-0.184243	0.000000	0.000000	3.000000	6.000000	0.000000
20082.701324	0.029129	0.512397	0.116043	76.487160	58.486549	77.984375	-2.600309	0.000000	4.270643	0.000000	0.000000	0.000000	0.047980	0.129813	-0.184458	0.000000	0.000000	3.000000	6.000000	0.000000
20082.704657	0.029129	0.512397	0.116043	76.487160	58.486549	77.984375	-2.600309	0.000000	4.270643	0.000000	0.000000	0.000000	0.047980	0.129813	-0.184458	0.000000	0.000000	3.000000	6.000000	0.000000
20082.707990	0.029236	0.512801	0.115472	76.485390	58.492130	77.973328	-2.600309	0.000000	4.270643	0.000000	0.000000	0.000000	0.032174	0.121246	-0.171364	0.000000	0.000000	3.000000	6.000000	0.000000
20082.711324	0.029236	0.512801	0.115472	76.485390	58.492130	77.973328	-2.600309	0.000000	4.270643	0.000000	0.000000	0.000000	0.032174	0.121246	-0.171364	0.000000	0.000000	3.000000	6.000000	0.000000
20082.714657	0.029236	0.512801	0.115472	76.485390	58.492130	77.973328	-2.600309	0.000000	4.270643	0.000000	0.000000	0.000000	0.032174	0.121246	-0.171364	0.000000	0.000000	3.000000	6.000000	0.000000
20082.717990	0.029236	0.512801	0.115472	76.485390	58.505722	77.973328	-2.612554	0.000000	4.263164	0.000000	0.000000	0.000000	0.032174	0.121246	-0.171364	0.000000	0.000000	3.000000	6.000000	0.000000
20082.721324	0.029372	0.513159	0.114923	76.485390	58.505722	77.973328	-2.612554	0.000000	4.263164	0.000000	0.000000	0.000000	0.040600	0.107439	-0.164802	0.000000	0.000000	3.000000	6.000000	0.000000
20082.724657	0.029372	0.513159	0.114923	76.485390	58.505722	77.973328	-2.612554	0.000000	4.263164	0.000000	0.000000	0.000000	0.040600	0.107439	-0.164802	0.000000	0.000000	3.000000	6.000000	0.000000
20082.727990	0.029480	0.513517	0.114374	76.484047	58.521511	77.977264	-2.612554	0.000000	4.263164	0.000000	0.000000	0.000000	0.032359	0.107234	-0.164543	0.000000	0.000000	3.000000	6.000000	0.000000
20082.731324	0.029480	0.513517	0.114374	76.484047	58.521511	77.977264	-2.612554	0.000000	4.263164	0.000000	0.000000	0.000000	0.032359	0.107234	-0.164543	0.000000	0.000000	3.000000	6.000000	0.000000
20082.734657	0.029480	0.513517	0.114374	76.484047	58.521511	77.977264	-2.612554	0.000000	4.263164	0.000000	0.000000	0.000000	0.032359	0.107234	-0.164543	0.000000	0.000000	3.000000	6.000000	0.000000
20082.737990	0.029480	0.513517	0.114374	76.485817	58.548573	77.988327	-2.624164	0.000000	4.256026	0.000000	0.000000	0.000000	0.032359	0.107234	-0.164543	0.000000	0.000000	3.000000	6.000000	0.000000
20082.741324	0.029587	0.513842	0.113828	76.485817	58.548573	77.988327	-2.624164	0.000000	4.256026	0.000000	0.000000	0.000000	0.032322	0.097631	-0.163775	0.000000	0.000000	3.000000	6.000000	0.000000
20082.744657	0.029587	0.513842	0.113828	76.485817	58.548573	77.988327	-2.624164	0.000000	4.256026	0.000000	0.000000	0.000000	0.032322	0.097631	-0.163775	0.000000	0.000000	3.000000	6.000000	0.000000
20082.747990	0.029724	0.514171	0.113319	76.484489	58.567055	77.992241	-2.624164	0.000000	4.256026	0.000000	0.000000	0.000000	0.040965	0.098565	-0.152750	0.000000	0.000000	3.000000	6.000000	0.000000
20082.751324	0.029724	0.514171	0.113319	76.484489	58.567055	77.992241	-2.624164	0.000000	4.256026	0.000000	0.000000	0.000000	0.040965	0.098565	-0.152750	0.000000	0.000000	3.000000	6.000000	0.000000
20082.754657	0.029724	0.514171	0.113319	76.484489	58.567055	77.992241	-2.624164	0.000000	4.256026	0.000000	0.000000	0.000000	0.040965	0.098565	-0.152750	0.000000	0.000000	3.000000	6.000000	0.000000
20082.757990	0.029724	0.514171	0.113319	76.488022	58.602142	78.014343	-2.635193	0.000000	4.249207	0.000000	0.000000	0.000000	0.040965	0.098565	-0.152750	0.000000	0.000000	3.000000	6.000000	0.000000
20082.761324	0.029858	0.514463	0.112774	76.488022	58.602142	78.014343	-2.635193	0.000000	4.249207	0.000000	0.000000	0.000000	0.040314	0.087856	-0.163551	0.000000	0.000000	3.000000	6.000000	0.000000
20082.764657	0.029858	0.514463	0.112774	76.488022	58.602142	78.014343	-2.635193	0.000000	4.249207	0.000000	0.000000	0.000000	0.040314	0.087856	-0.163551	0.000000	0.000000	3.000000	6.000000	0.000000
20082.767990	0.029967	0.514760	0.112268	76.489761	58.629196	78.025383	-2.635193	0.000000	4.249207	0.000000	0.000000	0.000000	0.032716	0.088829	-0.151660	0.000000	0.000000	3.000000	6.000000	0.000000
20082.771324	0.029967	0.514760	0.112268	76.489761	58.629196	78.025383	-2.635193	0.000000	4.249207	0.000000	0.000000	0.000000	0.032716	0.088829	-0.151660	0.000000	0.000000	3.000000	6.000000	0.000000
20082.774657	0.029967	0.514760	0.112268	76.489761	58.629196	78.025383	-2.635193	0.000000	4.249207	0.000000	0.000000	0.000000	0.032716	0.088829	-0.151660	0.000000	0.000000	3.000000	6.000000	0.000000
20082.777990	0.029967	0.514760	0.112268	76.493294	58.664310	78.047508	-2.646323	0.000000	4.242284	0.000000	0.000000	0.000000	0.032716	0.088829	-0.151660	0.000000	0.000000	3.000000	6.000000	0.000000
20082.781324	0.030075	0.515038	0.111745	76.493294	58.664310	78.047508	-2.646323	0.000000	4.242284	0.000000	0.000000	0.000000	0.032356	0.083381	-0.157113	0.000000	0.000000	3.000000	6.000000	0.000000
20082.784657	0.030075	0.515038	0.111745	76.493294	58.664310	78.047508	-2.646323	0.000000	4.242284	0.000000	0.000000	0.000000	0.032356	0.083381	-0.157113	0.000000	0.000000	3.000000	6.000000	0.000000
20082.787990	0.030183	0.515284	0.111224	76.495514	58.698891	78.073578	-2.646323	0.000000	4.242284	0.000000	0.000000	0.000000	0.032326	0.073865	-0.156287	0.000000	0.000000	3.000000	6.000000	0.000000
20082.791324	0.030183	0.515284	0.111224	76.495514	58.698891	78.073578	-2.646323	0.000000	4.242284	0.000000	0.000000	0.000000	0.032326	0.073865	-0.156287	0.000000	0.000000	3.000000	6.000000	0.000000
20082.794657	0.030183	0.515284	0.111224	76.495514	58.698891	78.073578	-2.646323	0.000000	4.242284	0.000000	0.000000	0.000000	0.032326	0.073865	-0.156287	0.000000	0.000000	3.000000	6.000000	0.000000
20082.797990	0.030183	0.515284	0.111224	76.499985	58.732761	78.097748	-2.658265	0.000000	4.234811	0.000000	0.000000	0.000000	0.032326	0.073865	-0.156287	0.000000	0.000000	3.000000	6.000000	0.000000
20082.801324	0.030238	0.515547	0.110723	76.499985	58.732761	78.097748	-2.658265	0.000000	4.234811	0.000000	0.000000	0.000000	0.016356	0.078970	-0.150208	0.000000	0.000000	3.000000	6.000000	0.000000
20082.804657	0.030238	0.515547	0.110723	76.499985	58.732761	78.097748	-2.658265	0.000000	4.234811	0.000000	0.000000	0.000000	0.016356	0.078970	-0.150208	0.000000	0.000000	3.000000	6.000000	0.000000
20082.807990	0.030291	0.515761	0.110207	76.502815	58.745399	78.103912	-2.658265	0.000000	4.234811	0.000000	0.000000	0.000000	0.016074	0.064239	-0.154692	0.000000	0.000000	3.000000	6.000000	0.000000
20082.811324	0.030291	0.515761	0.110207	76.502815	58.745399	78.103912	-2.658265	0.000000	4.234811	0.000000	0.000000	0.000000	0.016074	0.064239	-0.154692	0.000000	0.000000	3.000000	6.000000	0.000000
20082.814657	0.030291	0.515761	0.110207	76.502815	58.745399	78.103912	-2.658265	0.000000	4.234811	0.000000	0.000000	0.000000	0.016074	0.064239	-0.154692	0.000000	0.000000	3.000000	6.000000	0.000000
20082.817990	0.030291	0.515761	0.110207	76.506607	58.759491	78.112091	-2.672823	0.000000	4.225638	0.000000	0.000000	0.000000	0.016074	0.064239	-0.154692	0.000000	0.000000	3.000000	6.000000	0.000000
20082.821324	0.030345	0.515975	0.109691	76.506607	58.759491	78.112091	-2.672823	0.000000	4.225638	0.000000	0.000000	0.000000	0.016024	0.064078	-0.154795	0.000000	0.000000	3.000000	6.000000	0.000000
20082.824657	0.030345	0.515975	0.109691	76.506607	58.759491	78.112091	-2.672823	0.000000	4.225638	0.000000	0.000000	0.000000	0.016024	0.064078	-0.154795	0.000000	0.000000	3.000000	6.000000	0.000000
20082.827990	0.030372	0.516174	0.109197	76.506508	58.769543	78.125053	-2.672823	0.000000	4.225638	0.000000	0.000000	0.000000	0.008247	0.059904	-0.148167	0.000000	0.000000	3.000000	6.000000	0.000000
20082.831324	0.030372	0.516174	0.109197	76.506508	58.769543	78.125053	-2.672823	0.000000	4.225638	0.000000	0.000000	0.000000	0.008247	0.059904	-0.148167	0.000000	0.000000	3.000000	6.000000	0.000000
20082.834657	0.030372	0.516174	0.109197	76.506508	58.769543	78.125053	-2.672823	0.000000	4.225638	0.000000	0.000000	0.000000	0.008247	0.059904	-0.148167	0.000000	0.000000	3.000000	6.000000	0.000000
20082.837990	0.030372	0.516174	0.109197	76.502739	58.729511	78.086899	-2.688189	0.000000	4.215880	0.000000	0.000000	0.000000	0.008247	0.059904	-0.148167	0.000000	0.000000	3.000000	6.000000	0.000000
20082.841324	0.030399	0.516374	0.108703	76.502739	58.729511	78.086899	-2.688189	0.000000	4.215880	0.000000	0.000000	0.000000	0.008215	0.059766	-0.148258	0.000000	0.000000	3.000000	6.000000	0.000000
20082.844657	0.030399	0.516374	0.108703	76.502739	58.729511	78.086899	-2.688189	0.000000	4.215880	0.000000	0.000000	0.000000	0.008215	0.059766	-0.148258	0.000000	0.000000	3.000000	6.000000	0.000000
20082.847990	0.030456	0.516546	0.108249	76.489441	58.601658	77.962517	-2.688189	0.000000	4.215880	0.000000	0.000000	0.000000	0.016913	0.051569	-0.136167	0.000000	0.000000	3.000000	6.000000	0.000000
20082.851324	0.030456	0.516546	0.108249	76.489441	58.601658	77.962517	-2.688189	0.000000	4.215880	0.000000	0.000000	0.000000	0.016913	0.051569	-0.136167	0.000000	0.000000	3.000000	6.000000	0.000000
20082.854657	0.030456	0.516546	0.108249	76.489441	58.601658	77.962517	-2.688189	0.000000	4.215880	0.000000	0.000000	0.000000	0.016913	0.051569	-0.136167	0.000000	0.000000	3.000000	6.000000	0.000000
20082.857990	0.030456	0.516546	0.108249	76.468460	58.395828	77.764374	-2.702561	0.000000	4.206681	0.000000	0.000000	0.000000	0.016913	0.051569	-0.136167	0.000000	0.000000	3.000000	6.000000	0.000000
20082.861324	0.030486	0.516735	0.107814	76.468460	58.395828	77.764374	-2.702561	0.000000	4.206681	0.000000	0.000000	0.000000	0.009112	0.056726	-0.130472	0.000000	0.000000	3.000000	6.000000	0.000000
20082.864657	0.030486	0.516735	0.107814	76.468460	58.395828	77.764374	-2.702561	0.000000	4.206681	0.000000	0.000000	0.000000	0.009112	0.056726	-0.130472	0.000000	0.000000	3.000000	6.000000	0.000000
20082.867990	0.030486	0.516735	0.107814	76.451309	58.181313	77.554985	-2.702561	0.000000	4.206681	0.000000	0.000000	0.000000	0.009112	0.056726	-0.130472	0.000000	0.000000	3.000000	6.000000	0.000000
20082.871324	0.030486	0.516735	0.107814	76.451309	58.181313	77.554985	-2.702561	0.000000	4.206681	0.000000	0.000000	0.000000	0.009112	0.056726	-0.130472	0.000000	0.000000	3.000000	6.000000	0.000000
20082.874657	0.030519	0.516897	0.107421	76.451309	58.181313	77.554985	-2.702561	0.000000	4.206681	0.000000	0.000000	0.000000	0.009766	0.048584	-0.117914	0.000000	0.000000	3.000000	6.000000	0.000000
20082.877990	0.030523	0.517072	0.107009	76.430641	57.933304	77.310402	-2.709428	0.000000	4.202261	0.000000	0.000000	0.000000	0.001364	0.052496	-0.123856	0.000000	0.000000	3.000000	6.000000	0.000000
20082.881324	0.030523	0.517072	0.107009	76.430641	57.933304	77.310402	-2.709428	0.000000	4.202261	0.000000	0.000000	0.000000	0.001364	0.052496	-0.123856	0.000000	0.000000	3.000000	6.000000	0.000000
20082.884657	0.030523	0.517072	0.107009	76.430641	57.933304	77.310402	-2.709428	0.000000	4.202261	0.000000	0.000000	0.000000	0.001364	0.052496	-0.123856	0.000000	0.000000	3.000000	6.000000	0.000000
20082.887990	0.030523	0.517072	0.107009	76.412735	57.723591	77.108131	-2.722771	0.000000	4.193628	0.000000	0.000000	0.000000	0.001364	0.052496	-0.123856	0.000000	0.000000	3.000000	6.000000	0.000000
20082.891324	0.030527	0.517229	0.106578	76.412735	57.723591	77.108131	-2.722771	0.000000	4.193628	0.000000	0.000000	0.000000	0.001059	0.047146	-0.129264	0.000000	0.000000	3.000000	6.000000	0.000000
20082.894657	0.030527	0.517229	0.106578	76.412735	57.723591	77.108131	-2.722771	0.000000	4.193628	0.000000	0.000000	0.000000	0.001059	0.047146	-0.129264	0.000000	0.000000	3.000000	6.000000	0.000000
20082.897990	0.030527	0.517229	0.106578	76.400772	57.567936	76.961662	-2.722771	0.000000	4.193628	0.000000	0.000000	0.000000	0.001059	0.047146	-0.129264	0.000000	0.000000	3.000000	6.000000	0.000000
20082.901324	0.030527	0.517229	0.106578	76.400772	57.567936	76.961662	-2.722771	0.000000	4.193628	0.000000	0.000000	0.000000	0.001059	0.047146	-0.129264	0.000000	0.000000	3.000000	6.000000	0.000000
20082.904657	0.030500	0.517364	0.106091	76.400772	57.567936	76.961662	-2.722771	0.000000	4.193628	0.000000	0.000000	0.000000	-0.007901	0.040569	-0.145907	0.000000	0.000000	3.000000	6.000000	0.000000
20082.907990	0.030449	0.517486	0.105627	76.387840	57.488602	76.903603	-2.730403	0.000000	4.188663	0.000000	0.000000	0.000000	-0.015577	0.036471	-0.139224	0.000000	0.000000	3.000000	6.000000	0.000000
20082.911324	0.030449	0.517486	0.105627	76.387840	57.488602	76.903603	-2.730403	0.000000	4.188663	0.000000	0.000000	0.000000	-0.015577	0.036471	-0.139224	0.000000	0.000000	3.000000	6.000000	0.000000
20082.914657	0.030449	0.517486	0.105627	76.387840	57.488602	76.903603	-2.730403	0.000000	4.188663	0.000000	0.000000	0.000000	-0.015577	0.036471	-0.139224	0.000000	0.000000	3.000000	6.000000	0.000000
20082.917990	0.030449	0.517486	0.105627	76.377365	57.535095	76.976173	-2.749736	0.000000	4.175998	0.000000	0.000000	0.000000	-0.015577	0.036471	-0.139224	0.000000	0.000000	3.000000	6.000000	0.000000
20082.921324	0.030422	0.517620	0.105140	76.377365	57.535095	76.976173	-2.749736	0.000000	4.175998	0.000000	0.000000	0.000000	-0.007902	0.040349	-0.146067	0.000000	0.000000	3.000000	6.000000	0.000000
20082.924657	0.030422	0.517620	0.105140	76.377365	57.535095	76.976173	-2.749736	0.000000	4.175998	0.000000	0.000000	0.000000	-0.007902	0.040349	-0.146067	0.000000	0.000000	3.000000	6.000000	0.000000
20082.927990	0.030395	0.517737	0.104635	76.370277	57.642071	77.111801	-2.749736	0.000000	4.175998	0.000000	0.000000	0.000000	-0.008196	0.035037	-0.151495	0.000000	0.000000	3.000000	6.000000	0.000000
20082.931324	0.030395	0.517737	0.104635	76.370277	57.642071	77.111801	-2.749736	0.000000	4.175998	0.000000	0.000000	0.000000	-0.008196	0.035037	-0.151495	0.000000	0.000000	3.000000	6.000000	0.000000
20082.934657	0.030395	0.517737	0.104635	76.370277	57.642071	77.111801	-2.749736	0.000000	4.175998	0.000000	0.000000	0.000000	-0.008196	0.035037	-0.151495	0.000000	0.000000	3.000000	6.000000	0.000000
20082.937990	0.030395	0.517737	0.104635	76.361847	57.751102	77.251251	-2.769320	0.000000	4.163036	0.000000	0.000000	0.000000	-0.008196	0.035037	-0.151495	0.000000	0.000000	3.000000	6.000000	0.000000
20082.941324	0.030370	0.517857	0.104169	76.361847	57.751102	77.251251	-2.769320	0.000000	4.163036	0.000000	0.000000	0.000000	-0.007567	0.036207	-0.139888	0.000000	0.000000	3.000000	6.000000	0.000000
20082.944657	0.030370	0.517857	0.104169	76.361847	57.751102	77.251251	-2.769320	0.000000	4.163036	0.000000	0.000000	0.000000	-0.007567	0.036207	-0.139888	0.000000	0.000000	3.000000	6.000000	0.000000
20082.947990	0.030342	0.517974	0.103663	76.349388	57.842453	77.374756	-2.769320	0.000000	4.163036	0.000000	0.000000	0.000000	-0.008205	0.034824	-0.151656	0.000000	0.000000	3.000000	6.000000	0.000000
20082.951324	0.030342	0.517974	0.103663	76.349388	57.842453	77.374756	-2.769320	0.000000	4.163036	0.000000	0.000000	0.000000	-0.008205	0.034824	-0.151656	0.000000	0.000000	3.000000	6.000000	0.000000
20082.954657	0.030342	0.517974	0.103663	76.349388	57.842453	77.374756	-2.769320	0.000000	4.163036	0.000000	0.000000	0.000000	-0.008205	0.034824	-0.151656	0.000000	0.000000	3.000000	6.000000	0.000000
20082.957990	0.030342	0.517974	0.103663	76.340034	57.920662	77.477356	-2.788691	0.000000	4.150084	0.000000	0.000000	0.000000	-0.008205	0.034824	-0.151656	0.000000	0.000000	3.000000	6.000000	0.000000
20082.961324	0.030342	0.518107	0.103174	76.340034	57.920662	77.477356	-2.788691	0.000000	4.150084	0.000000	0.000000	0.000000	0.000061	0.039981	-0.146821	0.000000	0.000000	3.000000	6.000000	0.000000
20082.964657	0.030342	0.518107	0.103174	76.340034	57.920662	77.477356	-2.788691	0.000000	4.150084	0.000000	0.000000	0.000000	0.000061	0.039981	-0.146821	0.000000	0.000000	3.000000	6.000000	0.000000
20082.967990	0.030316	0.518209	0.102689	76.335075	58.002159	77.582748	-2.788691	0.000000	4.150084	0.000000	0.000000	0.000000	-0.007876	0.030686	-0.145469	0.000000	0.000000	3.000000	6.000000	0.000000
20082.971324	0.030316	0.518209	0.102689	76.335075	58.002159	77.582748	-2.788691	0.000000	4.150084	0.000000	0.000000	0.000000	-0.007876	0.030686	-0.145469	0.000000	0.000000	3.000000	6.000000	0.000000
20082.974657	0.030316	0.518209	0.102689	76.335075	58.002159	77.582748	-2.788691	0.000000	4.150084	0.000000	0.000000	0.000000	-0.007876	0.030686	-0.145469	0.000000	0.000000	3.000000	6.000000	0.000000
20082.977990	0.030316	0.518209	0.102689	76.330612	58.074982	77.675240	-2.807557	0.000000	4.137345	0.000000	0.000000	0.000000	-0.007876	0.030686	-0.145469	0.000000	0.000000	3.000000	6.000000	0.000000
20082.981324	0.030316	0.518342	0.102199	76.330612	58.074982	77.675240	-2.807557	0.000000	4.137345	0.000000	0.000000	0.000000	0.000031	0.039773	-0.146978	0.000000	0.000000	3.000000	6.000000	0.000000
20082.984657	0.030316	0.518342	0.102199	76.330612	58.074982	77.675240	-2.807557	0.000000	4.137345	0.000000	0.000000	0.000000	0.000031	0.039773	-0.146978	0.000000	0.000000	3.000000	6.000000	0.000000
20082.987990	0.030314	0.518439	0.101673	76.321472	58.113304	77.736053	-2.807557	0.000000	4.137345	0.000000	0.000000	0.000000	-0.000568	0.029228	-0.157777	0.000000	0.000000	3.000000	6.000000	0.000000
20082.991324	0.030314	0.518439	0.101673	76.321472	58.113304	77.736053	-2.807557	0.000000	4.137345	0.000000	0.000000	0.000000	-0.000568	0.029228	-0.157777	0.000000	0.000000	3.000000	6.000000	0.000000
20082.994657	0.030314	0.518439	0.101673	76.321472	58.113304	77.736053	-2.807557	0.000000	4.137345	0.000000	0.000000	0.000000	-0.000568	0.029228	-0.157777	0.000000	0.000000	3.000000	6.000000	0.000000
20082.997990	0.030314	0.518439	0.101673	76.307365	58.096687	77.743492	-2.826723	0.000000	4.124274	0.000000	0.000000	0.000000	-0.000568	0.029228	-0.157777	0.000000	0.000000	3.000000	6.000000	0.000000
20083.001324	0.030315	0.518540	0.101186	76.307365	58.096687	77.743492	-2.826723	0.000000	4.124274	0.000000	0.000000	0.000000	0.000049	0.030406	-0.146137	0.000000	0.000000	3.000000	6.000000	0.000000
20083.004657	0.030315	0.518540	0.101186	76.307365	58.096687	77.743492	-2.826723	0.000000	4.124274	0.000000	0.000000	0.000000	0.000049	0.030406	-0.146137	0.000000	0.000000	3.000000	6.000000	0.000000
20083.007990	0.030313	0.518637	0.100660	76.292755	58.031494	77.700684	-2.826723	0.000000	4.124274	0.000000	0.000000	0.000000	-0.000607	0.029030	-0.157944	0.000000	0.000000	3.000000	6.000000	0.000000
20083.011324	0.030313	0.518637	0.100660	76.292755	58.031494	77.700684	-2.826723	0.000000	4.124274	0.000000	0.000000	0.000000	-0.000607	0.029030	-0.157944	0.000000	0.000000	3.000000	6.000000	0.000000
20083.014657	0.030313	0.518637	0.100660	76.292755	58.031494	77.700684	-2.826723	0.000000	4.124274	0.000000	0.000000	0.000000	-0.000607	0.029030	-0.157944	0.000000	0.000000	3.000000	6.000000	0.000000
20083.017990	0.030313	0.518637	0.100660	76.275070	57.866714	77.553818	-2.846047	0.000000	4.110963	0.000000	0.000000	0.000000	-0.000607	0.029030	-0.157944	0.000000	0.000000	3.000000	6.000000	0.000000
20083.021324	0.030311	0.518751	0.100151	76.275070	57.866714	77.553818	-2.846047	0.000000	4.110963	0.000000	0.000000	0.000000	-0.000335	0.034175	-0.152666	0.000000	0.000000	3.000000	6.000000	0.000000
20083.024657	0.030311	0.518751	0.100151	76.275070	57.866714	77.553818	-2.846047	0.000000	4.110963	0.000000	0.000000	0.000000	-0.000335	0.034175	-0.152666	0.000000	0.000000	3.000000	6.000000	0.000000
20083.027990	0.030310	0.518834	0.099645	76.244286	57.636940	77.350578	-2.846047	0.000000	4.110963	0.000000	0.000000	0.000000	-0.000299	0.024925	-0.151739	0.000000	0.000000	3.000000	6.000000	0.000000
20083.031324	0.030310	0.518834	0.099645	76.244286	57.636940	77.350578	-2.846047	0.000000	4.110963	0.000000	0.000000	0.000000	-0.000299	0.024925	-0.151739	0.000000	0.000000	3.000000	6.000000	0.000000
20083.034657	0.030310	0.518834	0.099645	76.244286	57.636940	77.350578	-2.846047	0.000000	4.110963	0.000000	0.000000	0.000000	-0.000299	0.024925	-0.151739	0.000000	0.000000	3.000000	6.000000	0.000000
20083.037990	0.030310	0.518834	0.099645	76.199974	57.378181	77.132111	-2.865600	0.000000	4.097357	0.000000	0.000000	0.000000	-0.000299	0.024925	-0.151739	0.000000	0.000000	3.000000	6.000000	0.000000
20083.041324	0.030310	0.518934	0.099157	76.199974	57.378181	77.132111	-2.865600	0.000000	4.097357	0.000000	0.000000	0.000000	-0.000025	0.030046	-0.146450	0.000000	0.000000	3.000000	6.000000	0.000000
20083.044657	0.030310	0.518934	0.099157	76.199974	57.378181	77.132111	-2.865600	0.000000	4.097357	0.000000	0.000000	0.000000	-0.000025	0.030046	-0.146450	0.000000	0.000000	3.000000	6.000000	0.000000
20083.047990	0.030336	0.519065	0.098664	76.140160	57.114914	76.922676	-2.865600	0.000000	4.097357	0.000000	0.000000	0.000000	0.007817	0.039098	-0.147971	0.000000	0.000000	3.000000	6.000000	0.000000
20083.051324	0.030336	0.519065	0.098664	76.140160	57.114914	76.922676	-2.865600	0.000000	4.097357	0.000000	0.000000	0.000000	0.007817	0.039098	-0.147971	0.000000	0.000000	3.000000	6.000000	0.000000
20083.054657	0.030336	0.519065	0.098664	76.140160	57.114914	76.922676	-2.865600	0.000000	4.097357	0.000000	0.000000	0.000000	0.007817	0.039098	-0.147971	0.000000	0.000000	3.000000	6.000000	0.000000
20083.057990	0.030336	0.519065	0.098664	76.091927	56.930069	76.781334	-2.883930	0.000000	4.084476	0.000000	0.000000	0.000000	0.007817	0.039098	-0.147971	0.000000	0.000000	3.000000	6.000000	0.000000
20083.061324	0.030391	0.519199	0.098208	76.091927	56.930069	76.781334	-2.883930	0.000000	4.084476	0.000000	0.000000	0.000000	0.016337	0.040293	-0.136720	0.000000	0.000000	3.000000	6.000000	0.000000
20083.064657	0.030391	0.519199	0.098208	76.091927	56.930069	76.781334	-2.883930	0.000000	4.084476	0.000000	0.000000	0.000000	0.016337	0.040293	-0.136720	0.000000	0.000000	3.000000	6.000000	0.000000
20083.067990	0.030391	0.519199	0.098208	76.071243	56.790184	76.653580	-2.883930	0.000000	4.084476	0.000000	0.000000	0.000000	0.016337	0.040293	-0.136720	0.000000	0.000000	3.000000	6.000000	0.000000
20083.071324	0.030391	0.519199	0.098208	76.071243	56.790184	76.653580	-2.883930	0.000000	4.084476	0.000000	0.000000	0.000000	0.016337	0.040293	-0.136720	0.000000	0.000000	3.000000	6.000000	0.000000
20083.074657	0.030472	0.519333	0.097750	76.071243	56.790184	76.653580	-2.883930	0.000000	4.084476	0.000000	0.000000	0.000000	0.024199	0.040216	-0.137223	0.000000	0.000000	3.000000	6.000000	0.000000
20083.077990	0.030527	0.519454	0.097316	76.066559	56.709213	76.567467	-2.891336	0.000000	4.079237	0.000000	0.000000	0.000000	0.016598	0.036237	-0.130464	0.000000	0.000000	3.000000	6.000000	0.000000
20083.081324	0.030527	0.519454	0.097316	76.066559	56.709213	76.567467	-2.891336	0.000000	4.079237	0.000000	0.000000	0.000000	0.016598	0.036237	-0.130464	0.000000	0.000000	3.000000	6.000000	0.000000
20083.084657	0.030527	0.519454	0.097316	76.066559	56.709213	76.567467	-2.891336	0.000000	4.079237	0.000000	0.000000	0.000000	0.016598	0.036237	-0.130464	0.000000	0.000000	3.000000	6.000000	0.000000
20083.087990	0.030527	0.519454	0.097316	76.063515	56.651104	76.505569	-2.905137	0.000000	4.069420	0.000000	0.000000	0.000000	0.016598	0.036237	-0.130464	0.000000	0.000000	3.000000	6.000000	0.000000
20083.091324	0.030582	0.519574	0.096881	76.063515	56.651104	76.505569	-2.905137	0.000000	4.069420	0.000000	0.000000	0.000000	0.016558	0.036137	-0.130528	0.000000	0.000000	3.000000	6.000000	0.000000
20083.094657	0.030582	0.519574	0.096881	76.063515	56.651104	76.505569	-2.905137	0.000000	4.069420	0.000000	0.000000	0.000000	0.016558	0.036137	-0.130528	0.000000	0.000000	3.000000	6.000000	0.000000
20083.097990	0.030582	0.519574	0.096881	76.068550	56.655052	76.507767	-2.905137	0.000000	4.069420	0.000000	0.000000	0.000000	0.016558	0.036137	-0.130528	0.000000	0.000000	3.000000	6.000000	0.000000
20083.101324	0.030582	0.519574	0.096881	76.068550	56.655052	76.507767	-2.905137	0.000000	4.069420	0.000000	0.000000	0.000000	0.016558	0.036137	-0.130528	0.000000	0.000000	3.000000	6.000000	0.000000
20083.104657	0.030611	0.519694	0.096447	76.068550	56.655052	76.507767	-2.905137	0.000000	4.069420	0.000000	0.000000	0.000000	0.008633	0.036052	-0.130156	0.000000	0.000000	3.000000	6.000000	0.000000
20083.107990	0.030640	0.519814	0.096013	76.071312	56.659985	76.512138	-2.912231	0.000000	4.064346	0.000000	0.000000	0.000000	0.008605	0.035983	-0.130215	0.000000	0.000000	3.000000	6.000000	0.000000
20083.111324	0.030640	0.519814	0.096013	76.071312	56.659985	76.512138	-2.912231	0.000000	4.064346	0.000000	0.000000	0.000000	0.008605	0.035983	-0.130215	0.000000	0.000000	3.000000	6.000000	0.000000
20083.114657	0.030640	0.519814	0.096013	76.071312	56.659985	76.512138	-2.912231	0.000000	4.064346	0.000000	0.000000	0.000000	0.008605	0.035983	-0.130215	0.000000	0.000000	3.000000	6.000000	0.000000
20083.117990	0.030640	0.519814	0.096013	76.071487	56.669292	76.524460	-2.927952	0.000000	4.053035	0.000000	0.000000	0.000000	0.008605	0.035983	-0.130215	0.000000	0.000000	3.000000	6.000000	0.000000
20083.121324	0.030667	0.519917	0.095560	76.071487	56.669292	76.524460	-2.927952	0.000000	4.053035	0.000000	0.000000	0.000000	0.008279	0.030713	-0.135661	0.000000	0.000000	3.000000	6.000000	0.000000
20083.124657	0.030667	0.519917	0.095560	76.071487	56.669292	76.524460	-2.927952	0.000000	4.053035	0.000000	0.000000	0.000000	0.008279	0.030713	-0.135661	0.000000	0.000000	3.000000	6.000000	0.000000
20083.127990	0.030667	0.519917	0.095560	76.067329	56.665134	76.527412	-2.927952	0.000000	4.053035	0.000000	0.000000	0.000000	0.008279	0.030713	-0.135661	0.000000	0.000000	3.000000	6.000000	0.000000
20083.131324	0.030667	0.519917	0.095560	76.067329	56.665134	76.527412	-2.927952	0.000000	4.053035	0.000000	0.000000	0.000000	0.008279	0.030713	-0.135661	0.000000	0.000000	3.000000	6.000000	0.000000
20083.134657	0.030723	0.520023	0.095146	76.067329	56.665134	76.527412	-2.927952	0.000000	4.053035	0.000000	0.000000	0.000000	0.016770	0.031944	-0.124365	0.000000	0.000000	3.000000	6.000000	0.000000
20083.137990	0.030753	0.520130	0.094733	76.049767	56.634552	76.515030	-2.936269	0.000000	4.047014	0.000000	0.000000	0.000000	0.008873	0.031887	-0.123985	0.000000	0.000000	3.000000	6.000000	0.000000
20083.141324	0.030753	0.520130	0.094733	76.049767	56.634552	76.515030	-2.936269	0.000000	4.047014	0.000000	0.000000	0.000000	0.008873	0.031887	-0.123985	0.000000	0.000000	3.000000	6.000000	0.000000
20083.144657	0.030753	0.520130	0.094733	76.049767	56.634552	76.515030	-2.936269	0.000000	4.047014	0.000000	0.000000	0.000000	0.008873	0.031887	-0.123985	0.000000	0.000000	3.000000	6.000000	0.000000
20083.147990	0.030753	0.520130	0.094733	76.021980	56.613762	76.527557	-2.950631	0.000000	4.036555	0.000000	0.000000	0.000000	0.008873	0.031887	-0.123985	0.000000	0.000000	3.000000	6.000000	0.000000
20083.151324	0.030807	0.520248	0.094296	76.021980	56.613762	76.527557	-2.950631	0.000000	4.036555	0.000000	0.000000	0.000000	0.016341	0.035673	-0.130895	0.000000	0.000000	3.000000	6.000000	0.000000
20083.154657	0.030807	0.520248	0.094296	76.021980	56.613762	76.527557	-2.950631	0.000000	4.036555	0.000000	0.000000	0.000000	0.016341	0.035673	-0.130895	0.000000	0.000000	3.000000	6.000000	0.000000
20083.157990	0.030807	0.520248	0.094296	75.976830	56.578072	76.543549	-2.950631	0.000000	4.036555	0.000000	0.000000	0.000000	0.016341	0.035673	-0.130895	0.000000	0.000000	3.000000	6.000000	0.000000
20083.161324	0.030807	0.520248	0.094296	75.976830	56.578072	76.543549	-2.950631	0.000000	4.036555	0.000000	0.000000	0.000000	0.016341	0.035673	-0.130895	0.000000	0.000000	3.000000	6.000000	0.000000
20083.164657	0.030889	0.520324	0.093883	75.976830	56.578072	76.543549	-2.950631	0.000000	4.036555	0.000000	0.000000	0.000000	0.024566	0.022687	-0.123941	0.000000	0.000000	3.000000	6.000000	0.000000
20083.167990	0.030969	0.520412	0.093448	75.920876	56.569031	76.602531	-2.957994	0.000000	4.031162	0.000000	0.000000	0.000000	0.024156	0.026472	-0.130422	0.000000	0.000000	3.000000	6.000000	0.000000
20083.171324	0.030969	0.520412	0.093448	75.920876	56.569031	76.602531	-2.957994	0.000000	4.031162	0.000000	0.000000	0.000000	0.024156	0.026472	-0.130422	0.000000	0.000000	3.000000	6.000000	0.000000
20083.174657	0.030969	0.520412	0.093448	75.920876	56.569031	76.602531	-2.957994	0.000000	4.031162	0.000000	0.000000	0.000000	0.024156	0.026472	-0.130422	0.000000	0.000000	3.000000	6.000000	0.000000
20083.177990	0.030969	0.520412	0.093448	75.855904	56.546688	76.655319	-2.970841	0.000000	4.021704	0.000000	0.000000	0.000000	0.024156	0.026472	-0.130422	0.000000	0.000000	3.000000	6.000000	0.000000
20083.181324	0.031049	0.520483	0.092995	75.855904	56.546688	76.655319	-2.970841	0.000000	4.021704	0.000000	0.000000	0.000000	0.023799	0.021211	-0.135871	0.000000	0.000000	3.000000	6.000000	0.000000
20083.184657	0.031049	0.520483	0.092995	75.855904	56.546688	76.655319	-2.970841	0.000000	4.021704	0.000000	0.000000	0.000000	0.023799	0.021211	-0.135871	0.000000	0.000000	3.000000	6.000000	0.000000
20083.187990	0.031049	0.520483	0.092995	75.789536	56.587692	76.783966	-2.970841	0.000000	4.021704	0.000000	0.000000	0.000000	0.023799	0.021211	-0.135871	0.000000	0.000000	3.000000	6.000000	0.000000
20083.191324	0.031049	0.520483	0.092995	75.789536	56.587692	76.783966	-2.970841	0.000000	4.021704	0.000000	0.000000	0.000000	0.023799	0.021211	-0.135871	0.000000	0.000000	3.000000	6.000000	0.000000
20083.194657	0.031151	0.520532	0.092483	75.789536	56.587692	76.783966	-2.970841	0.000000	4.021704	0.000000	0.000000	0.000000	0.030597	0.014579	-0.153597	0.000000	0.000000	3.000000	6.000000	0.000000
20083.197990	0.031228	0.520567	0.091994	75.730286	56.720299	77.005791	-2.977968	0.000000	4.016430	0.000000	0.000000	0.000000	0.023066	0.010718	-0.146800	0.000000	0.000000	3.000000	6.000000	0.000000
20083.201324	0.031228	0.520567	0.091994	75.730286	56.720299	77.005791	-2.977968	0.000000	4.016430	0.000000	0.000000	0.000000	0.023066	0.010718	-0.146800	0.000000	0.000000	3.000000	6.000000	0.000000
20083.204657	0.031228	0.520567	0.091994	75.730286	56.720299	77.005791	-2.977968	0.000000	4.016430	0.000000	0.000000	0.000000	0.023066	0.010718	-0.146800	0.000000	0.000000	3.000000	6.000000	0.000000
20083.207990	0.031228	0.520567	0.091994	75.674400	56.886158	77.259857	-2.993775	0.000000	4.004662	0.000000	0.000000	0.000000	0.023066	0.010718	-0.146800	0.000000	0.000000	3.000000	6.000000	0.000000
20083.211324	0.031304	0.520603	0.091505	75.674400	56.886158	77.259857	-2.993775	0.000000	4.004662	0.000000	0.000000	0.000000	0.023006	0.010645	-0.146872	0.000000	0.000000	3.000000	6.000000	0.000000
20083.214657	0.031304	0.520603	0.091505	75.674400	56.886158	77.259857	-2.993775	0.000000	4.004662	0.000000	0.000000	0.000000	0.023006	0.010645	-0.146872	0.000000	0.000000	3.000000	6.000000	0.000000
20083.217990	0.031380	0.520621	0.090997	75.614594	57.078850	77.549835	-2.993775	0.000000	4.004662	0.000000	0.000000	0.000000	0.022638	0.005407	-0.152347	0.000000	0.000000	3.000000	6.000000	0.000000
20083.221324	0.031380	0.520621	0.090997	75.614594	57.078850	77.549835	-2.993775	0.000000	4.004662	0.000000	0.000000	0.000000	0.022638	0.005407	-0.152347	0.000000	0.000000	3.000000	6.000000	0.000000
20083.224657	0.031380	0.520621	0.090997	75.614594	57.078850	77.549835	-2.993775	0.000000	4.004662	0.000000	0.000000	0.000000	0.022638	0.005407	-0.152347	0.000000	0.000000	3.000000	6.000000	0.000000
20083.227990	0.031380	0.520621	0.090997	75.541428	57.242668	77.822205	-3.010451	0.000000	3.992140	0.000000	0.000000	0.000000	0.022638	0.005407	-0.152347	0.000000	0.000000	3.000000	6.000000	0.000000
20083.231324	0.031456	0.520626	0.090510	75.541428	57.242668	77.822205	-3.010451	0.000000	3.992140	0.000000	0.000000	0.000000	0.022946	0.001545	-0.145983	0.000000	0.000000	3.000000	6.000000	0.000000
20083.234657	0.031456	0.520626	0.090510	75.541428	57.242668	77.822205	-3.010451	0.000000	3.992140	0.000000	0.000000	0.000000	0.022946	0.001545	-0.145983	0.000000	0.000000	3.000000	6.000000	0.000000
20083.237990	0.031532	0.520614	0.090005	75.460556	57.326756	78.022545	-3.010451	0.000000	3.992140	0.000000	0.000000	0.000000	0.022575	-0.003673	-0.151460	0.000000	0.000000	3.000000	6.000000	0.000000
20083.241324	0.031532	0.520614	0.090005	75.460556	57.326756	78.022545	-3.010451	0.000000	3.992140	0.000000	0.000000	0.000000	0.022575	-0.003673	-0.151460	0.000000	0.000000	3.000000	6.000000	0.000000
20083.244657	0.031532	0.520614	0.090005	75.460556	57.326756	78.022545	-3.010451	0.000000	3.992140	0.000000	0.000000	0.000000	0.022575	-0.003673	-0.151460	0.000000	0.000000	3.000000	6.000000	0.000000
20083.247990	0.031532	0.520614	0.090005	75.357445	57.292538	78.120880	-3.027221	0.000000	3.979439	0.000000	0.000000	0.000000	0.022575	-0.003673	-0.151460	0.000000	0.000000	3.000000	6.000000	0.000000
20083.251324	0.031607	0.520601	0.089500	75.357445	57.292538	78.120880	-3.027221	0.000000	3.979439	0.000000	0.000000	0.000000	0.022513	-0.003724	-0.151538	0.000000	0.000000	3.000000	6.000000	0.000000
20083.254657	0.031607	0.520601	0.089500	75.357445	57.292538	78.120880	-3.027221	0.000000	3.979439	0.000000	0.000000	0.000000	0.022513	-0.003724	-0.151538	0.000000	0.000000	3.000000	6.000000	0.000000
20083.257990	0.031709	0.520576	0.089015	75.237564	57.229401	78.213196	-3.027221	0.000000	3.979439	0.000000	0.000000	0.000000	0.030605	-0.007531	-0.145617	0.000000	0.000000	3.000000	6.000000	0.000000
20083.261324	0.031709	0.520576	0.089015	75.237564	57.229401	78.213196	-3.027221	0.000000	3.979439	0.000000	0.000000	0.000000	0.030605	-0.007531	-0.145617	0.000000	0.000000	3.000000	6.000000	0.000000
20083.264657	0.031709	0.520576	0.089015	75.237564	57.229401	78.213196	-3.027221	0.000000	3.979439	0.000000	0.000000	0.000000	0.030605	-0.007531	-0.145617	0.000000	0.000000	3.000000	6.000000	0.000000
20083.267990	0.031709	0.520576	0.089015	75.107483	57.110859	78.257195	-3.043468	0.000000	3.967027	0.000000	0.000000	0.000000	0.030605	-0.007531	-0.145617	0.000000	0.000000	3.000000	6.000000	0.000000
20083.271324	0.031783	0.520564	0.088509	75.107483	57.110859	78.257195	-3.043468	0.000000	3.967027	0.000000	0.000000	0.000000	0.022384	-0.003775	-0.151691	0.000000	0.000000	3.000000	6.000000	0.000000
20083.274657	0.031783	0.520564	0.088509	75.107483	57.110859	78.257195	-3.043468	0.000000	3.967027	0.000000	0.000000	0.000000	0.022384	-0.003775	-0.151691	0.000000	0.000000	3.000000	6.000000	0.000000
20083.277990	0.031783	0.520564	0.088509	74.969650	56.966099	78.278534	-3.043468	0.000000	3.967027	0.000000	0.000000	0.000000	0.022384	-0.003775	-0.151691	0.000000	0.000000	3.000000	6.000000	0.000000
20083.281324	0.031783	0.520564	0.088509	74.969650	56.966099	78.278534	-3.043468	0.000000	3.967027	0.000000	0.000000	0.000000	0.022384	-0.003775	-0.151691	0.000000	0.000000	3.000000	6.000000	0.000000
20083.284657	0.031860	0.520555	0.088043	74.969650	56.966099	78.278534	-3.043468	0.000000	3.967027	0.000000	0.000000	0.000000	0.023017	-0.002437	-0.139896	0.000000	0.000000	3.000000	6.000000	0.000000
20083.287990	0.031988	0.520547	0.087573	74.847824	56.846863	78.308083	-3.052286	0.000000	3.960247	0.000000	0.000000	0.000000	0.038477	-0.002459	-0.140870	0.000000	0.000000	3.000000	6.000000	0.000000
20083.291324	0.031988	0.520547	0.087573	74.847824	56.846863	78.308083	-3.052286	0.000000	3.960247	0.000000	0.000000	0.000000	0.038477	-0.002459	-0.140870	0.000000	0.000000	3.000000	6.000000	0.000000
20083.294657	0.031988	0.520547	0.087573	74.847824	56.846863	78.308083	-3.052286	0.000000	3.960247	0.000000	0.000000	0.000000	0.038477	-0.002459	-0.140870	0.000000	0.000000	3.000000	6.000000	0.000000
20083.297990	0.031988	0.520547	0.087573	74.738174	56.737095	78.326302	-3.066871	0.000000	3.948962	0.000000	0.000000	0.000000	0.038477	-0.002459	-0.140870	0.000000	0.000000	3.000000	6.000000	0.000000
20083.301324	0.032120	0.520561	0.087161	74.738174	56.737095	78.326302	-3.066871	0.000000	3.948962	0.000000	0.000000	0.000000	0.039414	0.004056	-0.123634	0.000000	0.000000	3.000000	6.000000	0.000000
20083.304657	0.032120	0.520561	0.087161	74.738174	56.737095	78.326302	-3.066871	0.000000	3.948962	0.000000	0.000000	0.000000	0.039414	0.004056	-0.123634	0.000000	0.000000	3.000000	6.000000	0.000000
20083.307990	0.032120	0.520561	0.087161	74.646263	56.637920	78.331848	-3.066871	0.000000	3.948962	0.000000	0.000000	0.000000	0.039414	0.004056	-0.123634	0.000000	0.000000	3.000000	6.000000	0.000000
20083.311324	0.032120	0.520561	0.087161	74.646263	56.637920	78.331848	-3.066871	0.000000	3.948962	0.000000	0.000000	0.000000	0.039414	0.004056	-0.123634	0.000000	0.000000	3.000000	6.000000	0.000000
20083.314657	0.032227	0.520579	0.086790	74.646263	56.637920	78.331848	-3.066871	0.000000	3.948962	0.000000	0.000000	0.000000	0.032300	0.005399	-0.111341	0.000000	0.000000	3.000000	6.000000	0.000000
20083.317990	0.032335	0.520627	0.086415	74.587570	56.515236	78.275169	-3.072195	0.000000	3.944822	0.000000	0.000000	0.000000	0.032184	0.014317	-0.112423	0.000000	0.000000	3.000000	6.000000	0.000000
20083.321324	0.032335	0.520627	0.086415	74.587570	56.515236	78.275169	-3.072195	0.000000	3.944822	0.000000	0.000000	0.000000	0.032184	0.014317	-0.112423	0.000000	0.000000	3.000000	6.000000	0.000000
20083.324657	0.032335	0.520627	0.086415	74.587570	56.515236	78.275169	-3.072195	0.000000	3.944822	0.000000	0.000000	0.000000	0.032184	0.014317	-0.112423	0.000000	0.000000	3.000000	6.000000	0.000000
20083.327990	0.032335	0.520627	0.086415	74.548454	56.360889	78.154861	-3.082561	0.000000	3.936727	0.000000	0.000000	0.000000	0.032184	0.014317	-0.112423	0.000000	0.000000	3.000000	6.000000	0.000000
20083.331324	0.032417	0.520661	0.086063	74.548454	56.360889	78.154861	-3.082561	0.000000	3.936727	0.000000	0.000000	0.000000	0.024778	0.010486	-0.105542	0.000000	0.000000	3.000000	6.000000	0.000000
20083.334657	0.032417	0.520661	0.086063	74.548454	56.360889	78.154861	-3.082561	0.000000	3.936727	0.000000	0.000000	0.000000	0.024778	0.010486	-0.105542	0.000000	0.000000	3.000000	6.000000	0.000000
20083.337990	0.032417	0.520661	0.086063	74.530670	56.285740	78.091499	-3.082561	0.000000	3.936727	0.000000	0.000000	0.000000	0.024778	0.010486	-0.105542	0.000000	0.000000	3.000000	6.000000	0.000000
20083.341324	0.032417	0.520661	0.086063	74.530670	56.285740	78.091499	-3.082561	0.000000	3.936727	0.000000	0.000000	0.000000	0.024778	0.010486	-0.105542	0.000000	0.000000	3.000000	6.000000	0.000000
20083.344657	0.032503	0.520718	0.085769	74.530670	56.285740	78.091499	-3.082561	0.000000	3.936727	0.000000	0.000000	0.000000	0.025775	0.017037	-0.088249	0.000000	0.000000	3.000000	6.000000	0.000000
20083.347990	0.032503	0.520718	0.085769	74.531738	56.323666	78.122574	-3.088022	0.000000	3.932445	0.000000	0.000000	0.000000	0.025775	0.017037	-0.088249	0.000000	0.000000	3.000000	6.000000	0.000000
20083.351324	0.032503	0.520718	0.085769	74.531738	56.323666	78.122574	-3.088022	0.000000	3.932445	0.000000	0.000000	0.000000	0.025775	0.017037	-0.088249	0.000000	0.000000	3.000000	6.000000	0.000000
20083.354657	0.032503	0.520718	0.085769	74.531738	56.323666	78.122574	-3.088022	0.000000	3.932445	0.000000	0.000000	0.000000	0.025775	0.017037	-0.088249	0.000000	0.000000	3.000000	6.000000	0.000000
20083.357990	0.032730	0.520930	0.085247	74.532364	56.350796	78.135536	-3.092131	0.000000	3.929214	0.000000	0.000000	0.000000	0.068139	0.063442	-0.156832	0.000000	0.000000	3.000000	6.000000	0.000000
20083.361324	0.032730	0.520930	0.085247	74.532364	56.350796	78.135536	-3.092131	0.000000	3.929214	0.000000	0.000000	0.000000	0.068139	0.063442	-0.156832	0.000000	0.000000	3.000000	6.000000	0.000000
20083.364657	0.032730	0.520930	0.085247	74.532364	56.350796	78.135536	-3.092131	0.000000	3.929214	0.000000	0.000000	0.000000	0.068139	0.063442	-0.156832	0.000000	0.000000	3.000000	6.000000	0.000000
20083.367990	0.032730	0.520930	0.085247	74.532364	56.364384	78.135521	-3.097368	0.000000	3.925087	0.000000	0.000000	0.000000	0.068139	0.063442	-0.156832	0.000000	0.000000	3.000000	6.000000	0.000000
20083.371324	0.032845	0.521067	0.085001	74.532364	56.364384	78.135521	-3.097368	0.000000	3.925087	0.000000	0.000000	0.000000	0.034310	0.041270	-0.073553	0.000000	0.000000	3.000000	6.000000	0.000000
20083.374657	0.032845	0.521067	0.085001	74.532364	56.364384	78.135521	-3.097368	0.000000	3.925087	0.000000	0.000000	0.000000	0.034310	0.041270	-0.073553	0.000000	0.000000	3.000000	6.000000	0.000000
20083.377990	0.032845	0.521067	0.085001	74.532333	56.375252	78.135513	-3.097368	0.000000	3.925087	0.000000	0.000000	0.000000	0.034310	0.041270	-0.073553	0.000000	0.000000	3.000000	6.000000	0.000000
20083.381324	0.032845	0.521067	0.085001	74.532333	56.375252	78.135513	-3.097368	0.000000	3.925087	0.000000	0.000000	0.000000	0.034310	0.041270	-0.073553	0.000000	0.000000	3.000000	6.000000	0.000000
20083.384657	0.032959	0.521205	0.084756	74.532333	56.375252	78.135513	-3.097368	0.000000	3.925087	0.000000	0.000000	0.000000	0.034274	0.041235	-0.073585	0.000000	0.000000	3.000000	6.000000	0.000000
20083.387990	0.032959	0.521205	0.084756	74.532364	56.386154	78.135544	-3.099618	0.000000	3.923311	0.000000	0.000000	0.000000	0.034274	0.041235	-0.073585	0.000000	0.000000	3.000000	6.000000	0.000000
20083.391324	0.032959	0.521205	0.084756	74.532364	56.386154	78.135544	-3.099618	0.000000	3.923311	0.000000	0.000000	0.000000	0.034274	0.041235	-0.073585	0.000000	0.000000	3.000000	6.000000	0.000000
20083.394657	0.032959	0.521205	0.084756	74.532364	56.386154	78.135544	-3.099618	0.000000	3.923311	0.000000	0.000000	0.000000	0.034274	0.041235	-0.073585	0.000000	0.000000	3.000000	6.000000	0.000000
20083.397990	0.033081	0.521534	0.084225	74.530441	56.385277	78.126160	-3.101883	0.000000	3.921520	0.000000	0.000000	0.000000	0.036741	0.098695	-0.159392	0.000000	0.000000	3.000000	6.000000	0.000000
20083.401324	0.033081	0.521534	0.084225	74.530441	56.385277	78.126160	-3.101883	0.000000	3.921520	0.000000	0.000000	0.000000	0.036741	0.098695	-0.159392	0.000000	0.000000	3.000000	6.000000	0.000000
20083.404657	0.033081	0.521534	0.084225	74.530441	56.385277	78.126160	-3.101883	0.000000	3.921520	0.000000	0.000000	0.000000	0.036741	0.098695	-0.159392	0.000000	0.000000	3.000000	6.000000	0.000000
20083.407990	0.033081	0.521534	0.084225	74.530464	56.390713	78.126160	-3.110390	0.000000	3.914776	0.000000	0.000000	0.000000	0.036741	0.098695	-0.159392	0.000000	0.000000	3.000000	6.000000	0.000000
20083.411324	0.033117	0.521683	0.083962	74.530464	56.390713	78.126160	-3.110390	0.000000	3.914776	0.000000	0.000000	0.000000	0.010660	0.044832	-0.078749	0.000000	0.000000	3.000000	6.000000	0.000000
20083.414657	0.033117	0.521683	0.083962	74.530464	56.390713	78.126160	-3.110390	0.000000	3.914776	0.000000	0.000000	0.000000	0.010660	0.044832	-0.078749	0.000000	0.000000	3.000000	6.000000	0.000000
20083.417990	0.033117	0.521683	0.083962	74.530449	56.396149	78.126152	-3.110390	0.000000	3.914776	0.000000	0.000000	0.000000	0.010660	0.044832	-0.078749	0.000000	0.000000	3.000000	6.000000	0.000000
20083.421324	0.033117	0.521683	0.083962	74.530449	56.396149	78.126152	-3.110390	0.000000	3.914776	0.000000	0.000000	0.000000	0.010660	0.044832	-0.078749	0.000000	0.000000	3.000000	6.000000	0.000000
20083.424657	0.033151	0.521845	0.083678	74.530449	56.396149	78.126152	-3.110390	0.000000	3.914776	0.000000	0.000000	0.000000	0.010245	0.048508	-0.085265	0.000000	0.000000	3.000000	6.000000	0.000000
20083.427990	0.033151	0.521845	0.083678	74.530464	56.398891	78.126175	-3.115328	0.000000	3.910848	0.000000	0.000000	0.000000	0.010245	0.048508	-0.085265	0.000000	0.000000	3.000000	6.000000	0.000000
20083.431324	0.033151	0.521845	0.083678	74.530464	56.398891	78.126175	-3.115328	0.000000	3.910848	0.000000	0.000000	0.000000	0.010245	0.048508	-0.085265	0.000000	0.000000	3.000000	6.000000	0.000000
20083.434657	0.033151	0.521845	0.083678	74.530464	56.398891	78.126175	-3.115328	0.000000	3.910848	0.000000	0.000000	0.000000	0.010245	0.048508	-0.085265	0.000000	0.000000	3.000000	6.000000	0.000000
20083.437990	0.033145	0.522172	0.083154	74.528572	56.389843	78.116783	-3.120816	0.000000	3.906470	0.000000	0.000000	0.000000	-0.001917	0.098250	-0.157296	0.000000	0.000000	3.000000	6.000000	0.000000
20083.441324	0.033145	0.522172	0.083154	74.528572	56.389843	78.116783	-3.120816	0.000000	3.906470	0.000000	0.000000	0.000000	-0.001917	0.098250	-0.157296	0.000000	0.000000	3.000000	6.000000	0.000000
20083.444657	0.033145	0.522172	0.083154	74.528572	56.389843	78.116783	-3.120816	0.000000	3.906470	0.000000	0.000000	0.000000	-0.001917	0.098250	-0.157296	0.000000	0.000000	3.000000	6.000000	0.000000
20083.447990	0.033145	0.522172	0.083154	74.528572	56.389843	78.116783	-3.132966	0.000000	3.896733	0.000000	0.000000	0.000000	-0.001917	0.098250	-0.157296	0.000000	0.000000	3.000000	6.000000	0.000000
20083.451324	0.033129	0.522321	0.082894	74.528572	56.389843	78.116783	-3.132966	0.000000	3.896733	0.000000	0.000000	0.000000	-0.004781	0.044596	-0.077928	0.000000	0.000000	3.000000	6.000000	0.000000
20083.454657	0.033129	0.522321	0.082894	74.528572	56.389843	78.116783	-3.132966	0.000000	3.896733	0.000000	0.000000	0.000000	-0.004781	0.044596	-0.077928	0.000000	0.000000	3.000000	6.000000	0.000000
20083.457990	0.033129	0.522321	0.082894	74.526672	56.380840	78.107445	-3.132966	0.000000	3.896733	0.000000	0.000000	0.000000	-0.004781	0.044596	-0.077928	0.000000	0.000000	3.000000	6.000000	0.000000
20083.461324	0.033129	0.522321	0.082894	74.526672	56.380840	78.107445	-3.132966	0.000000	3.896733	0.000000	0.000000	0.000000	-0.004781	0.044596	-0.077928	0.000000	0.000000	3.000000	6.000000	0.000000
20083.464657	0.033112	0.522499	0.082631	74.526672	56.380840	78.107445	-3.132966	0.000000	3.896733	0.000000	0.000000	0.000000	-0.004846	0.053430	-0.079024	0.000000	0.000000	3.000000	6.000000	0.000000
20083.467990	0.033112	0.522499	0.082631	74.524796	56.374535	78.098083	-3.139371	0.000000	3.891574	0.000000	0.000000	0.000000	-0.004846	0.053430	-0.079024	0.000000	0.000000	3.000000	6.000000	0.000000
20083.471324	0.033112	0.522499	0.082631	74.524796	56.374535	78.098083	-3.139371	0.000000	3.891574	0.000000	0.000000	0.000000	-0.004846	0.053430	-0.079024	0.000000	0.000000	3.000000	6.000000	0.000000
20083.474657	0.033112	0.522499	0.082631	74.524796	56.374535	78.098083	-3.139371	0.000000	3.891574	0.000000	0.000000	0.000000	-0.004846	0.053430	-0.079024	0.000000	0.000000	3.000000	6.000000	0.000000
20083.477990	0.033134	0.522830	0.082144	74.522903	56.368244	78.088730	-3.145881	0.000000	3.886313	0.000000	0.000000	0.000000	0.006458	0.099262	-0.146090	0.000000	0.000000	3.000000	6.000000	0.000000
20083.481324	0.033134	0.522830	0.082144	74.522903	56.368244	78.088730	-3.145881	0.000000	3.886313	0.000000	0.000000	0.000000	0.006458	0.099262	-0.146090	0.000000	0.000000	3.000000	6.000000	0.000000
20083.484657	0.033134	0.522830	0.082144	74.522903	56.368244	78.088730	-3.145881	0.000000	3.886313	0.000000	0.000000	0.000000	0.006458	0.099262	-0.146090	0.000000	0.000000	3.000000	6.000000	0.000000
20083.487990	0.033134	0.522830	0.082144	74.522919	56.370983	78.088745	-3.156497	0.000000	3.877696	0.000000	0.000000	0.000000	0.006458	0.099262	-0.146090	0.000000	0.000000	3.000000	6.000000	0.000000
20083.491324	0.033144	0.522978	0.081882	74.522919	56.370983	78.088745	-3.156497	0.000000	3.877696	0.000000	0.000000	0.000000	0.002883	0.044387	-0.078515	0.000000	0.000000	3.000000	6.000000	0.000000
20083.494657	0.033144	0.522978	0.081882	74.522919	56.370983	78.088745	-3.156497	0.000000	3.877696	0.000000	0.000000	0.000000	0.002883	0.044387	-0.078515	0.000000	0.000000	3.000000	6.000000	0.000000
20083.497990	0.033144	0.522978	0.081882	74.524780	56.385414	78.098083	-3.156497	0.000000	3.877696	0.000000	0.000000	0.000000	0.002883	0.044387	-0.078515	0.000000	0.000000	3.000000	6.000000	0.000000
20083.501324	0.033144	0.522978	0.081882	74.524780	56.385414	78.098083	-3.156497	0.000000	3.877696	0.000000	0.000000	0.000000	0.002883	0.044387	-0.078515	0.000000	0.000000	3.000000	6.000000	0.000000
20083.504657	0.033178	0.523109	0.081600	74.524780	56.385414	78.098083	-3.156497	0.000000	3.877696	0.000000	0.000000	0.000000	0.010211	0.039208	-0.084448	0.000000	0.000000	3.000000	6.000000	0.000000
20083.507990	0.033178	0.523109	0.081600	74.528557	56.406166	78.116791	-3.162281	0.000000	3.872980	0.000000	0.000000	0.000000	0.010211	0.039208	-0.084448	0.000000	0.000000	3.000000	6.000000	0.000000
20083.511324	0.033178	0.523109	0.081600	74.528557	56.406166	78.116791	-3.162281	0.000000	3.872980	0.000000	0.000000	0.000000	0.010211	0.039208	-0.084448	0.000000	0.000000	3.000000	6.000000	0.000000
20083.514657	0.033178	0.523109	0.081600	74.528557	56.406166	78.116791	-3.162281	0.000000	3.872980	0.000000	0.000000	0.000000	0.010211	0.039208	-0.084448	0.000000	0.000000	3.000000	6.000000	0.000000
20083.517990	0.033215	0.523330	0.080963	74.532349	56.429646	78.135513	-3.167847	0.000000	3.868429	0.000000	0.000000	0.000000	0.011299	0.066462	-0.191314	0.000000	0.000000	3.000000	6.000000	0.000000
20083.521324	0.033215	0.523330	0.080963	74.532349	56.429646	78.135513	-3.167847	0.000000	3.868429	0.000000	0.000000	0.000000	0.011299	0.066462	-0.191314	0.000000	0.000000	3.000000	6.000000	0.000000
20083.524657	0.033215	0.523330	0.080963	74.532349	56.429646	78.135513	-3.167847	0.000000	3.868429	0.000000	0.000000	0.000000	0.011299	0.066462	-0.191314	0.000000	0.000000	3.000000	6.000000	0.000000
20083.527990	0.033215	0.523330	0.080963	74.541786	56.480244	78.182365	-3.181645	0.000000	3.857089	0.000000	0.000000	0.000000	0.011299	0.066462	-0.191314	0.000000	0.000000	3.000000	6.000000	0.000000
20083.531324	0.033244	0.523421	0.080605	74.541786	56.480244	78.182365	-3.181645	0.000000	3.857089	0.000000	0.000000	0.000000	0.008750	0.027261	-0.107347	0.000000	0.000000	3.000000	6.000000	0.000000
20083.534657	0.033244	0.523421	0.080605	74.541786	56.480244	78.182365	-3.181645	0.000000	3.857089	0.000000	0.000000	0.000000	0.008750	0.027261	-0.107347	0.000000	0.000000	3.000000	6.000000	0.000000
20083.537990	0.033244	0.523421	0.080605	74.549324	56.524548	78.219856	-3.181645	0.000000	3.857089	0.000000	0.000000	0.000000	0.008750	0.027261	-0.107347	0.000000	0.000000	3.000000	6.000000	0.000000
20083.541324	0.033244	0.523421	0.080605	74.549324	56.524548	78.219856	-3.181645	0.000000	3.857089	0.000000	0.000000	0.000000	0.008750	0.027261	-0.107347	0.000000	0.000000	3.000000	6.000000	0.000000
20083.544657	0.033297	0.523507	0.080205	74.549324	56.524548	78.219856	-3.181645	0.000000	3.857089	0.000000	0.000000	0.000000	0.015642	0.025718	-0.119813	0.000000	0.000000	3.000000	6.000000	0.000000
20083.547990	0.033375	0.523580	0.079826	74.559830	56.581570	78.268333	-3.189202	0.000000	3.850843	0.000000	0.000000	0.000000	0.023656	0.022014	-0.113810	0.000000	0.000000	3.000000	6.000000	0.000000
20083.551324	0.033375	0.523580	0.079826	74.559830	56.581570	78.268333	-3.189202	0.000000	3.850843	0.000000	0.000000	0.000000	0.023656	0.022014	-0.113810	0.000000	0.000000	3.000000	6.000000	0.000000
20083.554657	0.033375	0.523580	0.079826	74.559830	56.581570	78.268333	-3.189202	0.000000	3.850843	0.000000	0.000000	0.000000	0.023656	0.022014	-0.113810	0.000000	0.000000	3.000000	6.000000	0.000000
20083.557990	0.033375	0.523580	0.079826	74.567131	56.634068	78.311035	-3.203838	0.000000	3.838674	0.000000	0.000000	0.000000	0.023656	0.022014	-0.113810	0.000000	0.000000	3.000000	6.000000	0.000000
20083.561324	0.033477	0.523648	0.079405	74.567131	56.634068	78.311035	-3.203838	0.000000	3.838674	0.000000	0.000000	0.000000	0.030508	0.020473	-0.126292	0.000000	0.000000	3.000000	6.000000	0.000000
20083.564657	0.033477	0.523648	0.079405	74.567131	56.634068	78.311035	-3.203838	0.000000	3.838674	0.000000	0.000000	0.000000	0.030508	0.020473	-0.126292	0.000000	0.000000	3.000000	6.000000	0.000000
20083.567990	0.033477	0.523648	0.079405	74.574944	56.679417	78.342354	-3.203838	0.000000	3.838674	0.000000	0.000000	0.000000	0.030508	0.020473	-0.126292	0.000000	0.000000	3.000000	6.000000	0.000000
20083.571324	0.033477	0.523648	0.079405	74.574944	56.679417	78.342354	-3.203838	0.000000	3.838674	0.000000	0.000000	0.000000	0.030508	0.020473	-0.126292	0.000000	0.000000	3.000000	6.000000	0.000000
20083.574657	0.033631	0.523734	0.078999	74.574944	56.679417	78.342354	-3.203838	0.000000	3.838674	0.000000	0.000000	0.000000	0.046058	0.025542	-0.121869	0.000000	0.000000	3.000000	6.000000	0.000000
20083.577990	0.033811	0.523806	0.078613	74.581085	56.713867	78.357910	-3.210936	0.000000	3.832739	0.000000	0.000000	0.000000	0.054017	0.021852	-0.115878	0.000000	0.000000	3.000000	6.000000	0.000000
20083.581324	0.033811	0.523806	0.078613	74.581085	56.713867	78.357910	-3.210936	0.000000	3.832739	0.000000	0.000000	0.000000	0.054017	0.021852	-0.115878	0.000000	0.000000	3.000000	6.000000	0.000000
20083.584657	0.033811	0.523806	0.078613	74.581085	56.713867	78.357910	-3.210936	0.000000	3.832739	0.000000	0.000000	0.000000	0.054017	0.021852	-0.115878	0.000000	0.000000	3.000000	6.000000	0.000000
20083.587990	0.033811	0.523806	0.078613	74.586449	56.740173	78.365623	-3.220370	0.000000	3.824816	0.000000	0.000000	0.000000	0.054017	0.021852	-0.115878	0.000000	0.000000	3.000000	6.000000	0.000000
20083.591324	0.033991	0.523879	0.078226	74.586449	56.740173	78.365623	-3.220370	0.000000	3.824816	0.000000	0.000000	0.000000	0.053928	0.021772	-0.115938	0.000000	0.000000	3.000000	6.000000	0.000000
20083.594657	0.033991	0.523879	0.078226	74.586449	56.740173	78.365623	-3.220370	0.000000	3.824816	0.000000	0.000000	0.000000	0.053928	0.021772	-0.115938	0.000000	0.000000	3.000000	6.000000	0.000000
20083.597990	0.033991	0.523879	0.078226	74.589684	56.737457	78.343407	-3.220370	0.000000	3.824816	0.000000	0.000000	0.000000	0.053928	0.021772	-0.115938	0.000000	0.000000	3.000000	6.000000	0.000000
20083.601324	0.033991	0.523879	0.078226	74.589684	56.737457	78.343407	-3.220370	0.000000	3.824816	0.000000	0.000000	0.000000	0.053928	0.021772	-0.115938	0.000000	0.000000	3.000000	6.000000	0.000000
20083.604657	0.034169	0.523934	0.077821	74.589684	56.737457	78.343407	-3.220370	0.000000	3.824816	0.000000	0.000000	0.000000	0.053491	0.016582	-0.121437	0.000000	0.000000	3.000000	6.000000	0.000000
20083.607990	0.034372	0.523989	0.077415	74.588036	56.682949	78.273857	-3.224531	0.000000	3.821309	0.000000	0.000000	0.000000	0.061010	0.016559	-0.121988	0.000000	0.000000	3.000000	6.000000	0.000000
20083.611324	0.034372	0.523989	0.077415	74.588036	56.682949	78.273857	-3.224531	0.000000	3.821309	0.000000	0.000000	0.000000	0.061010	0.016559	-0.121988	0.000000	0.000000	3.000000	6.000000	0.000000
20083.614657	0.034372	0.523989	0.077415	74.588036	56.682949	78.273857	-3.224531	0.000000	3.821309	0.000000	0.000000	0.000000	0.061010	0.016559	-0.121988	0.000000	0.000000	3.000000	6.000000	0.000000
20083.617990	0.034372	0.523989	0.077415	74.580109	56.558674	78.135101	-3.233242	0.000000	3.813941	0.000000	0.000000	0.000000	0.061010	0.016559	-0.121988	0.000000	0.000000	3.000000	6.000000	0.000000
20083.621324	0.034574	0.524027	0.076990	74.580109	56.558674	78.135101	-3.233242	0.000000	3.813941	0.000000	0.000000	0.000000	0.060554	0.011353	-0.127499	0.000000	0.000000	3.000000	6.000000	0.000000
20083.624657	0.034574	0.524027	0.076990	74.580109	56.558674	78.135101	-3.233242	0.000000	3.813941	0.000000	0.000000	0.000000	0.060554	0.011353	-0.127499	0.000000	0.000000	3.000000	6.000000	0.000000
20083.627990	0.034574	0.524027	0.076990	74.566345	56.377548	77.941551	-3.233242	0.000000	3.813941	0.000000	0.000000	0.000000	0.060554	0.011353	-0.127499	0.000000	0.000000	3.000000	6.000000	0.000000
20083.631324	0.034574	0.524027	0.076990	74.566345	56.377548	77.941551	-3.233242	0.000000	3.813941	0.000000	0.000000	0.000000	0.060554	0.011353	-0.127499	0.000000	0.000000	3.000000	6.000000	0.000000
20083.634657	0.034776	0.524065	0.076565	74.566345	56.377548	77.941551	-3.233242	0.000000	3.813941	0.000000	0.000000	0.000000	0.060443	0.011296	-0.127568	0.000000	0.000000	3.000000	6.000000	0.000000
20083.637990	0.035002	0.524102	0.076137	74.543282	56.110252	77.662323	-3.237802	0.000000	3.810071	0.000000	0.000000	0.000000	0.067927	0.011256	-0.128137	0.000000	0.000000	3.000000	6.000000	0.000000
20083.641324	0.035002	0.524102	0.076137	74.543282	56.110252	77.662323	-3.237802	0.000000	3.810071	0.000000	0.000000	0.000000	0.067927	0.011256	-0.128137	0.000000	0.000000	3.000000	6.000000	0.000000
20083.644657	0.035002	0.524102	0.076137	74.543282	56.110252	77.662323	-3.237802	0.000000	3.810071	0.000000	0.000000	0.000000	0.067927	0.011256	-0.128137	0.000000	0.000000	3.000000	6.000000	0.000000
20083.647990	0.035002	0.524102	0.076137	74.517555	55.812305	77.354233	-3.246391	0.000000	3.802755	0.000000	0.000000	0.000000	0.067927	0.011256	-0.128137	0.000000	0.000000	3.000000	6.000000	0.000000
20083.651324	0.035228	0.524140	0.075710	74.517555	55.812305	77.354233	-3.246391	0.000000	3.802755	0.000000	0.000000	0.000000	0.067806	0.011233	-0.128209	0.000000	0.000000	3.000000	6.000000	0.000000
20083.654657	0.035228	0.524140	0.075710	74.517555	55.812305	77.354233	-3.246391	0.000000	3.802755	0.000000	0.000000	0.000000	0.067806	0.011233	-0.128209	0.000000	0.000000	3.000000	6.000000	0.000000
20083.657990	0.035228	0.524140	0.075710	74.496254	55.570957	77.100052	-3.246391	0.000000	3.802755	0.000000	0.000000	0.000000	0.067806	0.011233	-0.128209	0.000000	0.000000	3.000000	6.000000	0.000000
20083.661324	0.035228	0.524140	0.075710	74.496254	55.570957	77.100052	-3.246391	0.000000	3.802755	0.000000	0.000000	0.000000	0.067806	0.011233	-0.128209	0.000000	0.000000	3.000000	6.000000	0.000000
20083.664657	0.035454	0.524148	0.075286	74.496254	55.570957	77.100052	-3.246391	0.000000	3.802755	0.000000	0.000000	0.000000	0.067756	0.002420	-0.127192	0.000000	0.000000	3.000000	6.000000	0.000000
20083.667990	0.035706	0.524173	0.074878	74.479774	55.381176	76.892944	-3.238602	0.000000	3.785501	0.000000	0.000000	0.000000	0.075578	0.007532	-0.122320	0.000000	0.000000	3.000000	6.000000	0.000000
20083.671324	0.035706	0.524173	0.074878	74.479774	55.381176	76.892944	-3.238602	0.000000	3.785501	0.000000	0.000000	0.000000	0.075578	0.007532	-0.122320	0.000000	0.000000	3.000000	6.000000	0.000000
20083.674657	0.035706	0.524173	0.074878	74.479774	55.381176	76.892944	-3.238602	0.000000	3.785501	0.000000	0.000000	0.000000	0.075578	0.007532	-0.122320	0.000000	0.000000	3.000000	6.000000	0.000000
20083.677990	0.035706	0.524173	0.074878	74.469482	55.238071	76.734108	-3.214713	0.000000	3.743915	0.000000	0.000000	0.000000	0.075578	0.007532	-0.122320	0.000000	0.000000	3.000000	6.000000	0.000000
20083.681324	0.035932	0.524198	0.074472	74.469482	55.238071	76.734108	-3.214713	0.000000	3.743915	0.000000	0.000000	0.000000	0.067878	0.007475	-0.121887	0.000000	0.000000	3.000000	6.000000	0.000000
20083.684657	0.035932	0.524198	0.074472	74.469482	55.238071	76.734108	-3.214713	0.000000	3.743915	0.000000	0.000000	0.000000	0.067878	0.007475	-0.121887	0.000000	0.000000	3.000000	6.000000	0.000000
20083.687990	0.035932	0.524198	0.074472	74.455971	55.085613	76.564941	-3.214713	0.000000	3.743915	0.000000	0.000000	0.000000	0.067878	0.007475	-0.121887	0.000000	0.000000	3.000000	6.000000	0.000000
20083.691324	0.035932	0.524198	0.074472	74.455971	55.085613	76.564941	-3.214713	0.000000	3.743915	0.000000	0.000000	0.000000	0.067878	0.007475	-0.121887	0.000000	0.000000	3.000000	6.000000	0.000000
20083.694657	0.036162	0.524216	0.074127	74.455971	55.085613	76.564941	-3.214713	0.000000	3.743915	0.000000	0.000000	0.000000	0.069026	0.005347	-0.103393	0.000000	0.000000	3.000000	6.000000	0.000000
20083.697990	0.036365	0.524216	0.073766	74.442314	54.933445	76.396057	-3.203400	0.000000	3.723601	0.000000	0.000000	0.000000	0.060993	0.000220	-0.108395	0.000000	0.000000	3.000000	6.000000	0.000000
20083.701324	0.036365	0.524216	0.073766	74.442314	54.933445	76.396057	-3.203400	0.000000	3.723601	0.000000	0.000000	0.000000	0.060993	0.000220	-0.108395	0.000000	0.000000	3.000000	6.000000	0.000000
20083.704657	0.036365	0.524216	0.073766	74.442314	54.933445	76.396057	-3.203400	0.000000	3.723601	0.000000	0.000000	0.000000	0.060993	0.000220	-0.108395	0.000000	0.000000	3.000000	6.000000	0.000000
20083.707990	0.036365	0.524216	0.073766	74.427650	54.768181	76.219810	-3.181730	0.000000	3.688303	0.000000	0.000000	0.000000	0.060993	0.000220	-0.108395	0.000000	0.000000	3.000000	6.000000	0.000000
20083.711324	0.036570	0.524234	0.073423	74.427650	54.768181	76.219810	-3.181730	0.000000	3.688303	0.000000	0.000000	0.000000	0.061277	0.005297	-0.102988	0.000000	0.000000	3.000000	6.000000	0.000000
20083.714657	0.036570	0.524234	0.073423	74.427650	54.768181	76.219810	-3.181730	0.000000	3.688303	0.000000	0.000000	0.000000	0.061277	0.005297	-0.102988	0.000000	0.000000	3.000000	6.000000	0.000000
20083.717990	0.036570	0.524234	0.073423	74.421944	54.675568	76.122162	-3.181730	0.000000	3.688303	0.000000	0.000000	0.000000	0.061277	0.005297	-0.102988	0.000000	0.000000	3.000000	6.000000	0.000000
20083.721324	0.036570	0.524234	0.073423	74.421944	54.675568	76.122162	-3.181730	0.000000	3.688303	0.000000	0.000000	0.000000	0.061277	0.005297	-0.102988	0.000000	0.000000	3.000000	6.000000	0.000000
20083.724657	0.036749	0.524223	0.073085	74.421944	54.675568	76.122162	-3.181730	0.000000	3.688303	0.000000	0.000000	0.000000	0.053713	-0.003438	-0.101422	0.000000	0.000000	3.000000	6.000000	0.000000
20083.727990	0.036900	0.524206	0.072708	74.430672	54.700439	76.148956	-3.171517	0.000000	3.671138	0.000000	0.000000	0.000000	0.045250	-0.004967	-0.112968	0.000000	0.000000	3.000000	6.000000	0.000000
20083.731324	0.036900	0.524206	0.072708	74.430672	54.700439	76.148956	-3.171517	0.000000	3.671138	0.000000	0.000000	0.000000	0.045250	-0.004967	-0.112968	0.000000	0.000000	3.000000	6.000000	0.000000
20083.734657	0.036900	0.524206	0.072708	74.430672	54.700439	76.148956	-3.171517	0.000000	3.671138	0.000000	0.000000	0.000000	0.045250	-0.004967	-0.112968	0.000000	0.000000	3.000000	6.000000	0.000000
20083.737990	0.036900	0.524206	0.072708	74.445625	54.783882	76.213577	-3.155024	0.000000	3.635407	0.000000	0.000000	0.000000	0.045250	-0.004967	-0.112968	0.000000	0.000000	3.000000	6.000000	0.000000
20083.741324	0.037075	0.524190	0.072330	74.445625	54.783882	76.213577	-3.155024	0.000000	3.635407	0.000000	0.000000	0.000000	0.052715	-0.004976	-0.113546	0.000000	0.000000	3.000000	6.000000	0.000000
20083.744657	0.037075	0.524190	0.072330	74.445625	54.783882	76.213577	-3.155024	0.000000	3.635407	0.000000	0.000000	0.000000	0.052715	-0.004976	-0.113546	0.000000	0.000000	3.000000	6.000000	0.000000
20083.747990	0.037075	0.524190	0.072330	74.459656	54.859398	76.270561	-3.155024	0.000000	3.635407	0.000000	0.000000	0.000000	0.052715	-0.004976	-0.113546	0.000000	0.000000	3.000000	6.000000	0.000000
20083.751324	0.037075	0.524190	0.072330	74.459656	54.859398	76.270561	-3.155024	0.000000	3.635407	0.000000	0.000000	0.000000	0.052715	-0.004976	-0.113546	0.000000	0.000000	3.000000	6.000000	0.000000
20083.754657	0.037251	0.524173	0.071951	74.459656	54.859398	76.270561	-3.155024	0.000000	3.635407	0.000000	0.000000	0.000000	0.052628	-0.005022	-0.113600	0.000000	0.000000	3.000000	6.000000	0.000000
20083.757990	0.037449	0.524168	0.071548	74.469498	54.890541	76.290817	-3.146238	0.000000	3.616482	0.000000	0.000000	0.000000	0.059607	-0.001426	-0.120753	0.000000	0.000000	3.000000	6.000000	0.000000
20083.761324	0.037449	0.524168	0.071548	74.469498	54.890541	76.290817	-3.146238	0.000000	3.616482	0.000000	0.000000	0.000000	0.059607	-0.001426	-0.120753	0.000000	0.000000	3.000000	6.000000	0.000000
20083.764657	0.037449	0.524168	0.071548	74.469498	54.890541	76.290817	-3.146238	0.000000	3.616482	0.000000	0.000000	0.000000	0.059607	-0.001426	-0.120753	0.000000	0.000000	3.000000	6.000000	0.000000
20083.767990	0.037449	0.524168	0.071548	74.468262	54.845711	76.239296	-3.127532	0.000000	3.577424	0.000000	0.000000	0.000000	0.059607	-0.001426	-0.120753	0.000000	0.000000	3.000000	6.000000	0.000000
20083.771324	0.037698	0.524163	0.071142	74.468262	54.845711	76.239296	-3.127532	0.000000	3.577424	0.000000	0.000000	0.000000	0.074549	-0.001460	-0.121889	0.000000	0.000000	3.000000	6.000000	0.000000
20083.774657	0.037698	0.524163	0.071142	74.468262	54.845711	76.239296	-3.127532	0.000000	3.577424	0.000000	0.000000	0.000000	0.074549	-0.001460	-0.121889	0.000000	0.000000	3.000000	6.000000	0.000000
20083.777990	0.037698	0.524163	0.071142	74.461662	54.750259	76.165565	-3.127532	0.000000	3.577424	0.000000	0.000000	0.000000	0.074549	-0.001460	-0.121889	0.000000	0.000000	3.000000	6.000000	0.000000
20083.781324	0.037698	0.524163	0.071142	74.461662	54.750259	76.165565	-3.127532	0.000000	3.577424	0.000000	0.000000	0.000000	0.074549	-0.001460	-0.121889	0.000000	0.000000	3.000000	6.000000	0.000000
20083.784657	0.037922	0.524175	0.070756	74.461662	54.750259	76.165565	-3.127532	0.000000	3.577424	0.000000	0.000000	0.000000	0.067297	0.003613	-0.115949	0.000000	0.000000	3.000000	6.000000	0.000000
20083.787990	0.038171	0.524187	0.070367	74.450546	54.615116	76.045609	-3.115107	0.000000	3.557109	0.000000	0.000000	0.000000	0.074701	0.003590	-0.116560	0.000000	0.000000	3.000000	6.000000	0.000000
20083.791324	0.038171	0.524187	0.070367	74.450546	54.615116	76.045609	-3.115107	0.000000	3.557109	0.000000	0.000000	0.000000	0.074701	0.003590	-0.116560	0.000000	0.000000	3.000000	6.000000	0.000000
20083.794657	0.038171	0.524187	0.070367	74.450546	54.615116	76.045609	-3.115107	0.000000	3.557109	0.000000	0.000000	0.000000	0.074701	0.003590	-0.116560	0.000000	0.000000	3.000000	6.000000	0.000000
20083.797990	0.038171	0.524187	0.070367	74.432747	54.434471	75.854614	-3.091441	0.000000	3.518357	0.000000	0.000000	0.000000	0.074701	0.003590	-0.116560	0.000000	0.000000	3.000000	6.000000	0.000000
20083.801324	0.038394	0.524228	0.069977	74.432747	54.434471	75.854614	-3.091441	0.000000	3.518357	0.000000	0.000000	0.000000	0.066992	0.012227	-0.117181	0.000000	0.000000	3.000000	6.000000	0.000000
20083.804657	0.038394	0.524228	0.069977	74.432747	54.434471	75.854614	-3.091441	0.000000	3.518357	0.000000	0.000000	0.000000	0.066992	0.012227	-0.117181	0.000000	0.000000	3.000000	6.000000	0.000000
20083.807990	0.038617	0.524269	0.069586	74.409485	54.196823	75.619972	-3.091441	0.000000	3.518357	0.000000	0.000000	0.000000	0.066881	0.012173	-0.117244	0.000000	0.000000	3.000000	6.000000	0.000000
20083.811324	0.038617	0.524269	0.069586	74.409485	54.196823	75.619972	-3.091441	0.000000	3.518357	0.000000	0.000000	0.000000	0.066881	0.012173	-0.117244	0.000000	0.000000	3.000000	6.000000	0.000000
20083.814657	0.038617	0.524269	0.069586	74.409485	54.196823	75.619972	-3.091441	0.000000	3.518357	0.000000	0.000000	0.000000	0.066881	0.012173	-0.117244	0.000000	0.000000	3.000000	6.000000	0.000000
20083.817990	0.038838	0.524321	0.069173	74.380188	53.919827	75.346809	-3.069129	0.000000	3.479286	0.000000	0.000000	0.000000	0.066283	0.015688	-0.123890	0.000000	0.000000	3.000000	6.000000	0.000000
20083.821324	0.038838	0.524321	0.069173	74.380188	53.919827	75.346809	-3.069129	0.000000	3.479286	0.000000	0.000000	0.000000	0.066283	0.015688	-0.123890	0.000000	0.000000	3.000000	6.000000	0.000000
20083.824657	0.038838	0.524321	0.069173	74.380188	53.919827	75.346809	-3.069129	0.000000	3.479286	0.000000	0.000000	0.000000	0.066283	0.015688	-0.123890	0.000000	0.000000	3.000000	6.000000	0.000000
20083.827990	0.038838	0.524321	0.069173	74.355850	53.703609	75.131500	-3.058082	0.000000	3.458638	0.000000	0.000000	0.000000	0.066283	0.015688	-0.123890	0.000000	0.000000	3.000000	6.000000	0.000000
20083.831324	0.039082	0.524385	0.068736	74.355850	53.703609	75.131500	-3.058082	0.000000	3.458638	0.000000	0.000000	0.000000	0.073167	0.019195	-0.131095	0.000000	0.000000	3.000000	6.000000	0.000000
20083.834657	0.039082	0.524385	0.068736	74.355850	53.703609	75.131500	-3.058082	0.000000	3.458638	0.000000	0.000000	0.000000	0.073167	0.019195	-0.131095	0.000000	0.000000	3.000000	6.000000	0.000000
20083.837990	0.039376	0.524449	0.068295	74.332260	53.498802	74.927383	-3.058082	0.000000	3.458638	0.000000	0.000000	0.000000	0.087996	0.019143	-0.132298	0.000000	0.000000	3.000000	6.000000	0.000000
20083.841324	0.039376	0.524449	0.068295	74.332260	53.498802	74.927383	-3.058082	0.000000	3.458638	0.000000	0.000000	0.000000	0.087996	0.019143	-0.132298	0.000000	0.000000	3.000000	6.000000	0.000000
20083.844657	0.039376	0.524449	0.068295	74.332260	53.498802	74.927383	-3.058082	0.000000	3.458638	0.000000	0.000000	0.000000	0.087996	0.019143	-0.132298	0.000000	0.000000	3.000000	6.000000	0.000000
20083.847990	0.039376	0.524449	0.068295	74.311272	53.318142	74.762489	-3.031221	0.000000	3.414739	0.000000	0.000000	0.000000	0.087996	0.019143	-0.132298	0.000000	0.000000	3.000000	6.000000	0.000000
20083.851324	0.039691	0.524553	0.067826	74.311272	53.318142	74.762489	-3.031221	0.000000	3.414739	0.000000	0.000000	0.000000	0.094729	0.031248	-0.140644	0.000000	0.000000	3.000000	6.000000	0.000000
20083.854657	0.039691	0.524553	0.067826	74.311272	53.318142	74.762489	-3.031221	0.000000	3.414739	0.000000	0.000000	0.000000	0.094729	0.031248	-0.140644	0.000000	0.000000	3.000000	6.000000	0.000000
20083.857990	0.040008	0.524674	0.067375	74.291054	53.151260	74.645523	-3.031221	0.000000	3.414739	0.000000	0.000000	0.000000	0.094962	0.036228	-0.135271	0.000000	0.000000	3.000000	6.000000	0.000000
20083.861324	0.040008	0.524674	0.067375	74.291054	53.151260	74.645523	-3.031221	0.000000	3.414739	0.000000	0.000000	0.000000	0.094962	0.036228	-0.135271	0.000000	0.000000	3.000000	6.000000	0.000000
20083.864657	0.040008	0.524674	0.067375	74.291054	53.151260	74.645523	-3.031221	0.000000	3.414739	0.000000	0.000000	0.000000	0.094962	0.036228	-0.135271	0.000000	0.000000	3.000000	6.000000	0.000000
20083.867990	0.040008	0.524674	0.067375	74.266632	52.958305	74.752777	-2.999606	0.000000	3.368754	0.000000	0.000000	0.000000	0.094962	0.036228	-0.135271	0.000000	0.000000	3.000000	6.000000	0.000000
20083.871324	0.040324	0.524794	0.066924	74.266632	52.958305	74.752777	-2.999606	0.000000	3.368754	0.000000	0.000000	0.000000	0.094783	0.036164	-0.135382	0.000000	0.000000	3.000000	6.000000	0.000000
20083.874657	0.040324	0.524794	0.066924	74.266632	52.958305	74.752777	-2.999606	0.000000	3.368754	0.000000	0.000000	0.000000	0.094783	0.036164	-0.135382	0.000000	0.000000	3.000000	6.000000	0.000000
20083.877990	0.040639	0.524943	0.066468	74.240944	52.762924	75.117783	-2.999606	0.000000	3.368754	0.000000	0.000000	0.000000	0.094519	0.044704	-0.136599	0.000000	0.000000	3.000000	6.000000	0.000000
20083.881324	0.040639	0.524943	0.066468	74.240944	52.762924	75.117783	-2.999606	0.000000	3.368754	0.000000	0.000000	0.000000	0.094519	0.044704	-0.136599	0.000000	0.000000	3.000000	6.000000	0.000000
20083.884657	0.040639	0.524943	0.066468	74.240944	52.762924	75.117783	-2.999606	0.000000	3.368754	0.000000	0.000000	0.000000	0.094519	0.044704	-0.136599	0.000000	0.000000	3.000000	6.000000	0.000000
20083.887990	0.041006	0.525126	0.066045	74.223045	52.623047	75.164719	-2.968055	0.000000	3.323423	0.000000	0.000000	0.000000	0.110100	0.054749	-0.126906	0.000000	0.000000	3.000000	6.000000	0.000000
20083.891324	0.041006	0.525126	0.066045	74.223045	52.623047	75.164719	-2.968055	0.000000	3.323423	0.000000	0.000000	0.000000	0.110100	0.054749	-0.126906	0.000000	0.000000	3.000000	6.000000	0.000000
20083.894657	0.041006	0.525126	0.066045	74.223045	52.623047	75.164719	-2.968055	0.000000	3.323423	0.000000	0.000000	0.000000	0.110100	0.054749	-0.126906	0.000000	0.000000	3.000000	6.000000	0.000000
20083.897990	0.041420	0.525319	0.065596	74.213097	52.541073	75.031654	-2.949705	0.000000	3.302272	0.000000	0.000000	0.000000	0.124277	0.058150	-0.134816	0.000000	0.000000	3.000000	6.000000	0.000000
20083.901324	0.041420	0.525319	0.065596	74.213097	52.541073	75.031654	-2.949705	0.000000	3.302272	0.000000	0.000000	0.000000	0.124277	0.058150	-0.134816	0.000000	0.000000	3.000000	6.000000	0.000000
20083.904657	0.041420	0.525319	0.065596	74.213097	52.541073	75.031654	-2.949705	0.000000	3.302272	0.000000	0.000000	0.000000	0.124277	0.058150	-0.134816	0.000000	0.000000	3.000000	6.000000	0.000000
20083.907990	0.041420	0.525319	0.065596	74.212578	52.494118	74.966492	-2.928993	0.000000	3.279803	0.000000	0.000000	0.000000	0.124277	0.058150	-0.134816	0.000000	0.000000	3.000000	6.000000	0.000000
20083.911324	0.041810	0.525530	0.065166	74.212578	52.494118	74.966492	-2.928993	0.000000	3.279803	0.000000	0.000000	0.000000	0.117052	0.063116	-0.128894	0.000000	0.000000	3.000000	6.000000	0.000000
20083.914657	0.041810	0.525530	0.065166	74.212578	52.494118	74.966492	-2.928993	0.000000	3.279803	0.000000	0.000000	0.000000	0.117052	0.063116	-0.128894	0.000000	0.000000	3.000000	6.000000	0.000000
20083.917990	0.042150	0.525768	0.064737	74.221863	52.462540	74.994301	-2.928993	0.000000	3.279803	0.000000	0.000000	0.000000	0.101890	0.071589	-0.128962	0.000000	0.000000	3.000000	6.000000	0.000000
20083.921324	0.042150	0.525768	0.064737	74.221863	52.462540	74.994301	-2.928993	0.000000	3.279803	0.000000	0.000000	0.000000	0.101890	0.071589	-0.128962	0.000000	0.000000	3.000000	6.000000	0.000000
20083.924657	0.042150	0.525768	0.064737	74.221863	52.462540	74.994301	-2.928993	0.000000	3.279803	0.000000	0.000000	0.000000	0.101890	0.071589	-0.128962	0.000000	0.000000	3.000000	6.000000	0.000000
20083.927990	0.042150	0.525768	0.064737	74.244385	52.445320	75.028519	-2.892502	0.000000	3.236827	0.000000	0.000000	0.000000	0.101890	0.071589	-0.128962	0.000000	0.000000	3.000000	6.000000	0.000000
20083.931324	0.042535	0.526030	0.064258	74.244385	52.445320	75.028519	-2.892502	0.000000	3.236827	0.000000	0.000000	0.000000	0.115483	0.078435	-0.143526	0.000000	0.000000	3.000000	6.000000	0.000000
20083.934657	0.042535	0.526030	0.064258	74.244385	52.445320	75.028519	-2.892502	0.000000	3.236827	0.000000	0.000000	0.000000	0.115483	0.078435	-0.143526	0.000000	0.000000	3.000000	6.000000	0.000000
20083.937990	0.042922	0.526296	0.063819	74.261124	52.438263	74.981224	-2.892502	0.000000	3.236827	0.000000	0.000000	0.000000	0.116250	0.079896	-0.131598	0.000000	0.000000	3.000000	6.000000	0.000000
20083.941324	0.042922	0.526296	0.063819	74.261124	52.438263	74.981224	-2.892502	0.000000	3.236827	0.000000	0.000000	0.000000	0.116250	0.079896	-0.131598	0.000000	0.000000	3.000000	6.000000	0.000000
20083.944657	0.042922	0.526296	0.063819	74.261124	52.438263	74.981224	-2.892502	0.000000	3.236827	0.000000	0.000000	0.000000	0.116250	0.079896	-0.131598	0.000000	0.000000	3.000000	6.000000	0.000000
20083.947990	0.042922	0.526296	0.063819	74.265381	52.436893	74.930168	-2.853880	0.000000	3.190973	0.000000	0.000000	0.000000	0.116250	0.079896	-0.131598	0.000000	0.000000	3.000000	6.000000	0.000000
20083.951324	0.043330	0.526585	0.063334	74.265381	52.436893	74.930168	-2.853880	0.000000	3.190973	0.000000	0.000000	0.000000	0.122351	0.086684	-0.145607	0.000000	0.000000	3.000000	6.000000	0.000000
20083.954657	0.043330	0.526585	0.063334	74.265381	52.436893	74.930168	-2.853880	0.000000	3.190973	0.000000	0.000000	0.000000	0.122351	0.086684	-0.145607	0.000000	0.000000	3.000000	6.000000	0.000000
20083.957990	0.043739	0.526891	0.062866	74.262962	52.428341	74.911812	-2.853880	0.000000	3.190973	0.000000	0.000000	0.000000	0.122564	0.091602	-0.140314	0.000000	0.000000	3.000000	6.000000	0.000000
20083.961324	0.043739	0.526891	0.062866	74.262962	52.428341	74.911812	-2.853880	0.000000	3.190973	0.000000	0.000000	0.000000	0.122564	0.091602	-0.140314	0.000000	0.000000	3.000000	6.000000	0.000000
20083.964657	0.043739	0.526891	0.062866	74.262962	52.428341	74.911812	-2.853880	0.000000	3.190973	0.000000	0.000000	0.000000	0.122564	0.091602	-0.140314	0.000000	0.000000	3.000000	6.000000	0.000000
20083.967990	0.043739	0.526891	0.062866	74.254242	52.387924	74.890617	-2.813061	0.000000	3.143320	0.000000	0.000000	0.000000	0.122564	0.091602	-0.140314	0.000000	0.000000	3.000000	6.000000	0.000000
20083.971324	0.044120	0.527178	0.062382	74.254242	52.387924	74.890617	-2.813061	0.000000	3.143320	0.000000	0.000000	0.000000	0.114461	0.086330	-0.145356	0.000000	0.000000	3.000000	6.000000	0.000000
20083.974657	0.044120	0.527178	0.062382	74.254242	52.387924	74.890617	-2.813061	0.000000	3.143320	0.000000	0.000000	0.000000	0.114461	0.086330	-0.145356	0.000000	0.000000	3.000000	6.000000	0.000000
20083.977990	0.044478	0.527483	0.061917	74.250107	52.336555	74.893715	-2.813061	0.000000	3.143320	0.000000	0.000000	0.000000	0.107304	0.091259	-0.139418	0.000000	0.000000	3.000000	6.000000	0.000000
20083.981324	0.044478	0.527483	0.061917	74.250107	52.336555	74.893715	-2.813061	0.000000	3.143320	0.000000	0.000000	0.000000	0.107304	0.091259	-0.139418	0.000000	0.000000	3.000000	6.000000	0.000000
20083.984657	0.044478	0.527483	0.061917	74.250107	52.336555	74.893715	-2.813061	0.000000	3.143320	0.000000	0.000000	0.000000	0.107304	0.091259	-0.139418	0.000000	0.000000	3.000000	6.000000	0.000000
20083.987990	0.044478	0.527483	0.061917	74.251541	52.284611	74.984276	-2.776100	0.000000	3.095858	0.000000	0.000000	0.000000	0.107304	0.091259	-0.139418	0.000000	0.000000	3.000000	6.000000	0.000000
20083.991324	0.044835	0.527786	0.061452	74.251541	52.284611	74.984276	-2.776100	0.000000	3.095858	0.000000	0.000000	0.000000	0.107093	0.091069	-0.139584	0.000000	0.000000	3.000000	6.000000	0.000000
20083.994657	0.044835	0.527786	0.061452	74.251541	52.284611	74.984276	-2.776100	0.000000	3.095858	0.000000	0.000000	0.000000	0.107093	0.091069	-0.139584	0.000000	0.000000	3.000000	6.000000	0.000000
20083.997990	0.045191	0.528089	0.060986	74.256004	52.255615	75.160751	-2.776100	0.000000	3.095858	0.000000	0.000000	0.000000	0.106880	0.090911	-0.139750	0.000000	0.000000	3.000000	6.000000	0.000000
20084.001324	0.045191	0.528089	0.060986	74.256004	52.255615	75.160751	-2.776100	0.000000	3.095858	0.000000	0.000000	0.000000	0.106880	0.090911	-0.139750	0.000000	0.000000	3.000000	6.000000	0.000000
20084.004657	0.045191	0.528089	0.060986	74.256004	52.255615	75.160751	-2.776100	0.000000	3.095858	0.000000	0.000000	0.000000	0.106880	0.090911	-0.139750	0.000000	0.000000	3.000000	6.000000	0.000000
20084.007990	0.045191	0.528089	0.060986	74.260178	52.246113	75.200279	-2.740438	0.000000	3.049302	0.000000	0.000000	0.000000	0.106880	0.090911	-0.139750	0.000000	0.000000	3.000000	6.000000	0.000000
20084.011324	0.045547	0.528392	0.060520	74.260178	52.246113	75.200279	-2.740438	0.000000	3.049302	0.000000	0.000000	0.000000	0.106667	0.090730	-0.139915	0.000000	0.000000	3.000000	6.000000	0.000000
20084.014657	0.045547	0.528392	0.060520	74.260178	52.246113	75.200279	-2.740438	0.000000	3.049302	0.000000	0.000000	0.000000	0.106667	0.090730	-0.139915	0.000000	0.000000	3.000000	6.000000	0.000000
20084.017990	0.045951	0.528693	0.060048	74.263023	52.253849	75.175247	-2.740438	0.000000	3.049302	0.000000	0.000000	0.000000	0.121187	0.090564	-0.141389	0.000000	0.000000	3.000000	6.000000	0.000000
20084.021324	0.045951	0.528693	0.060048	74.263023	52.253849	75.175247	-2.740438	0.000000	3.049302	0.000000	0.000000	0.000000	0.121187	0.090564	-0.141389	0.000000	0.000000	3.000000	6.000000	0.000000
20084.024657	0.045951	0.528693	0.060048	74.263023	52.253849	75.175247	-2.740438	0.000000	3.049302	0.000000	0.000000	0.000000	0.121187	0.090564	-0.141389	0.000000	0.000000	3.000000	6.000000	0.000000
20084.027990	0.045951	0.528693	0.060048	74.262390	52.267761	75.222954	-2.702462	0.000000	3.002418	0.000000	0.000000	0.000000	0.121187	0.090564	-0.141389	0.000000	0.000000	3.000000	6.000000	0.000000
20084.031324	0.046328	0.528978	0.059560	74.262390	52.267761	75.222954	-2.702462	0.000000	3.002418	0.000000	0.000000	0.000000	0.113096	0.085285	-0.146389	0.000000	0.000000	3.000000	6.000000	0.000000
20084.034657	0.046328	0.528978	0.059560	74.262390	52.267761	75.222954	-2.702462	0.000000	3.002418	0.000000	0.000000	0.000000	0.113096	0.085285	-0.146389	0.000000	0.000000	3.000000	6.000000	0.000000
20084.037990	0.046704	0.529261	0.059072	74.267479	52.271099	75.346573	-2.702462	0.000000	3.002418	0.000000	0.000000	0.000000	0.112860	0.085117	-0.146560	0.000000	0.000000	3.000000	6.000000	0.000000
20084.041324	0.046704	0.529261	0.059072	74.267479	52.271099	75.346573	-2.702462	0.000000	3.002418	0.000000	0.000000	0.000000	0.112860	0.085117	-0.146560	0.000000	0.000000	3.000000	6.000000	0.000000
20084.044657	0.046704	0.529261	0.059072	74.267479	52.271099	75.346573	-2.702462	0.000000	3.002418	0.000000	0.000000	0.000000	0.112860	0.085117	-0.146560	0.000000	0.000000	3.000000	6.000000	0.000000
20084.047990	0.046704	0.529261	0.059072	74.285202	52.251076	75.351913	-2.664803	0.000000	2.953593	0.000000	0.000000	0.000000	0.112860	0.085117	-0.146560	0.000000	0.000000	3.000000	6.000000	0.000000
20084.051324	0.047053	0.529528	0.058567	74.285202	52.251076	75.351913	-2.664803	0.000000	2.953593	0.000000	0.000000	0.000000	0.104781	0.079854	-0.151535	0.000000	0.000000	3.000000	6.000000	0.000000
20084.054657	0.047053	0.529528	0.058567	74.285202	52.251076	75.351913	-2.664803	0.000000	2.953593	0.000000	0.000000	0.000000	0.104781	0.079854	-0.151535	0.000000	0.000000	3.000000	6.000000	0.000000
20084.057990	0.047402	0.529793	0.058061	74.294029	52.221214	75.298943	-2.664803	0.000000	2.953593	0.000000	0.000000	0.000000	0.104551	0.079665	-0.151694	0.000000	0.000000	3.000000	6.000000	0.000000
20084.061324	0.047402	0.529793	0.058061	74.294029	52.221214	75.298943	-2.664803	0.000000	2.953593	0.000000	0.000000	0.000000	0.104551	0.079665	-0.151694	0.000000	0.000000	3.000000	6.000000	0.000000
20084.064657	0.047402	0.529793	0.058061	74.294029	52.221214	75.298943	-2.664803	0.000000	2.953593	0.000000	0.000000	0.000000	0.104551	0.079665	-0.151694	0.000000	0.000000	3.000000	6.000000	0.000000
20084.067990	0.047402	0.529793	0.058061	74.286064	52.174202	75.293770	-2.629914	0.000000	2.903055	0.000000	0.000000	0.000000	0.104551	0.079665	-0.151694	0.000000	0.000000	3.000000	6.000000	0.000000
20084.071324	0.047774	0.530030	0.057557	74.286064	52.174202	75.293770	-2.629914	0.000000	2.903055	0.000000	0.000000	0.000000	0.111761	0.071030	-0.151345	0.000000	0.000000	3.000000	6.000000	0.000000
20084.074657	0.047774	0.530030	0.057557	74.286064	52.174202	75.293770	-2.629914	0.000000	2.903055	0.000000	0.000000	0.000000	0.111761	0.071030	-0.151345	0.000000	0.000000	3.000000	6.000000	0.000000
20084.077990	0.048119	0.530277	0.057032	74.269440	52.095531	75.239975	-2.629914	0.000000	2.903055	0.000000	0.000000	0.000000	0.103570	0.074236	-0.157482	0.000000	0.000000	3.000000	6.000000	0.000000
20084.081324	0.048119	0.530277	0.057032	74.269440	52.095531	75.239975	-2.629914	0.000000	2.903055	0.000000	0.000000	0.000000	0.103570	0.074236	-0.157482	0.000000	0.000000	3.000000	6.000000	0.000000
20084.084657	0.048119	0.530277	0.057032	74.269440	52.095531	75.239975	-2.629914	0.000000	2.903055	0.000000	0.000000	0.000000	0.103570	0.074236	-0.157482	0.000000	0.000000	3.000000	6.000000	0.000000
20084.087990	0.048119	0.530277	0.057032	74.244385	51.949036	75.097595	-2.594026	0.000000	2.851584	0.000000	0.000000	0.000000	0.103570	0.074236	-0.157482	0.000000	0.000000	3.000000	6.000000	0.000000
20084.091324	0.048440	0.530496	0.056513	74.244385	51.949036	75.097595	-2.594026	0.000000	2.851584	0.000000	0.000000	0.000000	0.096129	0.065581	-0.155753	0.000000	0.000000	3.000000	6.000000	0.000000
20084.094657	0.048440	0.530496	0.056513	74.244385	51.949036	75.097595	-2.594026	0.000000	2.851584	0.000000	0.000000	0.000000	0.096129	0.065581	-0.155753	0.000000	0.000000	3.000000	6.000000	0.000000
20084.097990	0.048761	0.530731	0.056011	74.210678	51.746960	74.927681	-2.594026	0.000000	2.851584	0.000000	0.000000	0.000000	0.096426	0.070524	-0.150422	0.000000	0.000000	3.000000	6.000000	0.000000
20084.101324	0.048761	0.530731	0.056011	74.210678	51.746960	74.927681	-2.594026	0.000000	2.851584	0.000000	0.000000	0.000000	0.096426	0.070524	-0.150422	0.000000	0.000000	3.000000	6.000000	0.000000
20084.104657	0.048761	0.530731	0.056011	74.210678	51.746960	74.927681	-2.594026	0.000000	2.851584	0.000000	0.000000	0.000000	0.096426	0.070524	-0.150422	0.000000	0.000000	3.000000	6.000000	0.000000
20084.107990	0.048761	0.530731	0.056011	74.182098	51.573788	74.804817	-2.561933	0.000000	2.800555	0.000000	0.000000	0.000000	0.096426	0.070524	-0.150422	0.000000	0.000000	3.000000	6.000000	0.000000
20084.111324	0.049056	0.530949	0.055493	74.182098	51.573788	74.804817	-2.561933	0.000000	2.800555	0.000000	0.000000	0.000000	0.088387	0.065277	-0.155334	0.000000	0.000000	3.000000	6.000000	0.000000
20084.114657	0.049056	0.530949	0.055493	74.182098	51.573788	74.804817	-2.561933	0.000000	2.800555	0.000000	0.000000	0.000000	0.088387	0.065277	-0.155334	0.000000	0.000000	3.000000	6.000000	0.000000
20084.117990	0.049329	0.531172	0.055018	74.161812	51.465923	74.746811	-2.561933	0.000000	2.800555	0.000000	0.000000	0.000000	0.082056	0.066862	-0.142613	0.000000	0.000000	3.000000	6.000000	0.000000
20084.121324	0.049329	0.531172	0.055018	74.161812	51.465923	74.746811	-2.561933	0.000000	2.800555	0.000000	0.000000	0.000000	0.082056	0.066862	-0.142613	0.000000	0.000000	3.000000	6.000000	0.000000
20084.124657	0.049329	0.531172	0.055018	74.161812	51.465923	74.746811	-2.561933	0.000000	2.800555	0.000000	0.000000	0.000000	0.082056	0.066862	-0.142613	0.000000	0.000000	3.000000	6.000000	0.000000
20084.127990	0.049329	0.531172	0.055018	74.151108	51.428776	74.746246	-2.533526	0.000000	2.750897	0.000000	0.000000	0.000000	0.082056	0.066862	-0.142613	0.000000	0.000000	3.000000	6.000000	0.000000
20084.131324	0.049627	0.531394	0.054540	74.151108	51.428776	74.746246	-2.533526	0.000000	2.750897	0.000000	0.000000	0.000000	0.089167	0.066727	-0.143436	0.000000	0.000000	3.000000	6.000000	0.000000
20084.134657	0.049627	0.531394	0.054540	74.151108	51.428776	74.746246	-2.533526	0.000000	2.750897	0.000000	0.000000	0.000000	0.089167	0.066727	-0.143436	0.000000	0.000000	3.000000	6.000000	0.000000
20084.137990	0.049950	0.531605	0.054081	74.147896	51.444309	74.764450	-2.533526	0.000000	2.750897	0.000000	0.000000	0.000000	0.096908	0.063257	-0.137586	0.000000	0.000000	3.000000	6.000000	0.000000
20084.141324	0.049950	0.531605	0.054081	74.147896	51.444309	74.764450	-2.533526	0.000000	2.750897	0.000000	0.000000	0.000000	0.096908	0.063257	-0.137586	0.000000	0.000000	3.000000	6.000000	0.000000
20084.144657	0.049950	0.531605	0.054081	74.147896	51.444309	74.764450	-2.533526	0.000000	2.750897	0.000000	0.000000	0.000000	0.096908	0.063257	-0.137586	0.000000	0.000000	3.000000	6.000000	0.000000
20084.147990	0.049950	0.531605	0.054081	74.146820	51.474861	74.765175	-2.502513	0.000000	2.704061	0.000000	0.000000	0.000000	0.096908	0.063257	-0.137586	0.000000	0.000000	3.000000	6.000000	0.000000
20084.151324	0.050246	0.531826	0.053602	74.146820	51.474861	74.765175	-2.502513	0.000000	2.704061	0.000000	0.000000	0.000000	0.088782	0.066423	-0.143683	0.000000	0.000000	3.000000	6.000000	0.000000
20084.154657	0.050246	0.531826	0.053602	74.146820	51.474861	74.765175	-2.502513	0.000000	2.704061	0.000000	0.000000	0.000000	0.088782	0.066423	-0.143683	0.000000	0.000000	3.000000	6.000000	0.000000
20084.157990	0.050521	0.532053	0.053166	74.143570	51.497505	74.757698	-2.502513	0.000000	2.704061	0.000000	0.000000	0.000000	0.082526	0.068072	-0.130926	0.000000	0.000000	3.000000	6.000000	0.000000
20084.161324	0.050521	0.532053	0.053166	74.143570	51.497505	74.757698	-2.502513	0.000000	2.704061	0.000000	0.000000	0.000000	0.082526	0.068072	-0.130926	0.000000	0.000000	3.000000	6.000000	0.000000
20084.164657	0.050521	0.532053	0.053166	74.143570	51.497505	74.757698	-2.502513	0.000000	2.704061	0.000000	0.000000	0.000000	0.082526	0.068072	-0.130926	0.000000	0.000000	3.000000	6.000000	0.000000
20084.167990	0.050521	0.532053	0.053166	74.140343	51.507626	74.751999	-2.473962	0.000000	2.658292	0.000000	0.000000	0.000000	0.082526	0.068072	-0.130926	0.000000	0.000000	3.000000	6.000000	0.000000
20084.171324	0.050769	0.532263	0.052713	74.140343	51.507626	74.751999	-2.473962	0.000000	2.658292	0.000000	0.000000	0.000000	0.074557	0.062839	-0.135781	0.000000	0.000000	3.000000	6.000000	0.000000
20084.174657	0.050769	0.532263	0.052713	74.140343	51.507626	74.751999	-2.473962	0.000000	2.658292	0.000000	0.000000	0.000000	0.074557	0.062839	-0.135781	0.000000	0.000000	3.000000	6.000000	0.000000
20084.177990	0.050995	0.532489	0.052281	74.133850	51.499607	74.738823	-2.473962	0.000000	2.658292	0.000000	0.000000	0.000000	0.067693	0.067808	-0.129686	0.000000	0.000000	3.000000	6.000000	0.000000
20084.181324	0.050995	0.532489	0.052281	74.133850	51.499607	74.738823	-2.473962	0.000000	2.658292	0.000000	0.000000	0.000000	0.067693	0.067808	-0.129686	0.000000	0.000000	3.000000	6.000000	0.000000
20084.184657	0.050995	0.532489	0.052281	74.133850	51.499607	74.738823	-2.473962	0.000000	2.658292	0.000000	0.000000	0.000000	0.067693	0.067808	-0.129686	0.000000	0.000000	3.000000	6.000000	0.000000
20084.187990	0.050995	0.532489	0.052281	74.122032	51.441795	74.686417	-2.450254	0.000000	2.614048	0.000000	0.000000	0.000000	0.067693	0.067808	-0.129686	0.000000	0.000000	3.000000	6.000000	0.000000
20084.191324	0.051222	0.532703	0.051871	74.122032	51.441795	74.686417	-2.450254	0.000000	2.614048	0.000000	0.000000	0.000000	0.068229	0.064382	-0.123082	0.000000	0.000000	3.000000	6.000000	0.000000
20084.194657	0.051222	0.532703	0.051871	74.122032	51.441795	74.686417	-2.450254	0.000000	2.614048	0.000000	0.000000	0.000000	0.068229	0.064382	-0.123082	0.000000	0.000000	3.000000	6.000000	0.000000
20084.197990	0.051401	0.532918	0.051465	74.105843	51.354172	74.597366	-2.450254	0.000000	2.614048	0.000000	0.000000	0.000000	0.053612	0.064279	-0.121704	0.000000	0.000000	3.000000	6.000000	0.000000
20084.201324	0.051401	0.532918	0.051465	74.105843	51.354172	74.597366	-2.450254	0.000000	2.614048	0.000000	0.000000	0.000000	0.053612	0.064279	-0.121704	0.000000	0.000000	3.000000	6.000000	0.000000
20084.204657	0.051401	0.532918	0.051465	74.105843	51.354172	74.597366	-2.450254	0.000000	2.614048	0.000000	0.000000	0.000000	0.053612	0.064279	-0.121704	0.000000	0.000000	3.000000	6.000000	0.000000
20084.207990	0.051401	0.532918	0.051465	74.088493	51.256599	74.501373	-2.429947	0.000000	2.573250	0.000000	0.000000	0.000000	0.053612	0.064279	-0.121704	0.000000	0.000000	3.000000	6.000000	0.000000
20084.211324	0.051584	0.533138	0.051100	74.088493	51.256599	74.501373	-2.429947	0.000000	2.573250	0.000000	0.000000	0.000000	0.054740	0.065968	-0.109612	0.000000	0.000000	3.000000	6.000000	0.000000
20084.214657	0.051584	0.533138	0.051100	74.088493	51.256599	74.501373	-2.429947	0.000000	2.573250	0.000000	0.000000	0.000000	0.054740	0.065968	-0.109612	0.000000	0.000000	3.000000	6.000000	0.000000
20084.217990	0.051584	0.533138	0.051100	74.066696	51.133907	74.399200	-2.429947	0.000000	2.573250	0.000000	0.000000	0.000000	0.054740	0.065968	-0.109612	0.000000	0.000000	3.000000	6.000000	0.000000
20084.221324	0.051584	0.533138	0.051100	74.066696	51.133907	74.399200	-2.429947	0.000000	2.573250	0.000000	0.000000	0.000000	0.054740	0.065968	-0.109612	0.000000	0.000000	3.000000	6.000000	0.000000
20084.224657	0.051720	0.533346	0.050761	74.066696	51.133907	74.399200	-2.429947	0.000000	2.573250	0.000000	0.000000	0.000000	0.040859	0.062589	-0.101502	0.000000	0.000000	3.000000	6.000000	0.000000
20084.227990	0.051856	0.533527	0.050427	74.050270	51.043259	74.357002	-2.420824	0.000000	2.554981	0.000000	0.000000	0.000000	0.040915	0.054130	-0.100314	0.000000	0.000000	3.000000	6.000000	0.000000
20084.231324	0.051856	0.533527	0.050427	74.050270	51.043259	74.357002	-2.420824	0.000000	2.554981	0.000000	0.000000	0.000000	0.040915	0.054130	-0.100314	0.000000	0.000000	3.000000	6.000000	0.000000
20084.234657	0.051856	0.533527	0.050427	74.050270	51.043259	74.357002	-2.420824	0.000000	2.554981	0.000000	0.000000	0.000000	0.040915	0.054130	-0.100314	0.000000	0.000000	3.000000	6.000000	0.000000
20084.237990	0.051856	0.533527	0.050427	74.037102	50.984703	74.323685	-2.407195	0.000000	2.521345	0.000000	0.000000	0.000000	0.040915	0.054130	-0.100314	0.000000	0.000000	3.000000	6.000000	0.000000
20084.241324	0.051946	0.533724	0.050115	74.037102	50.984703	74.323685	-2.407195	0.000000	2.521345	0.000000	0.000000	0.000000	0.026958	0.059165	-0.093422	0.000000	0.000000	3.000000	6.000000	0.000000
20084.244657	0.051946	0.533724	0.050115	74.037102	50.984703	74.323685	-2.407195	0.000000	2.521345	0.000000	0.000000	0.000000	0.026958	0.059165	-0.093422	0.000000	0.000000	3.000000	6.000000	0.000000
20084.247990	0.051946	0.533724	0.050115	74.033791	50.983131	74.332420	-2.407195	0.000000	2.521345	0.000000	0.000000	0.000000	0.026958	0.059165	-0.093422	0.000000	0.000000	3.000000	6.000000	0.000000
20084.251324	0.051946	0.533724	0.050115	74.033791	50.983131	74.332420	-2.407195	0.000000	2.521345	0.000000	0.000000	0.000000	0.026958	0.059165	-0.093422	0.000000	0.000000	3.000000	6.000000	0.000000
20084.254657	0.052060	0.533893	0.049806	74.033791	50.983131	74.332420	-2.407195	0.000000	2.521345	0.000000	0.000000	0.000000	0.034259	0.050697	-0.092956	0.000000	0.000000	3.000000	6.000000	0.000000
20084.257990	0.052126	0.534062	0.049501	74.031578	50.988968	74.340309	-2.402702	0.000000	2.505775	0.000000	0.000000	0.000000	0.019771	0.050650	-0.091513	0.000000	0.000000	3.000000	6.000000	0.000000
20084.261324	0.052126	0.534062	0.049501	74.031578	50.988968	74.340309	-2.402702	0.000000	2.505775	0.000000	0.000000	0.000000	0.019771	0.050650	-0.091513	0.000000	0.000000	3.000000	6.000000	0.000000
20084.264657	0.052126	0.534062	0.049501	74.031578	50.988968	74.340309	-2.402702	0.000000	2.505775	0.000000	0.000000	0.000000	0.019771	0.050650	-0.091513	0.000000	0.000000	3.000000	6.000000	0.000000
20084.267990	0.052126	0.534062	0.049501	74.029366	50.992107	74.348206	-2.393697	0.000000	2.475030	0.000000	0.000000	0.000000	0.019771	0.050650	-0.091513	0.000000	0.000000	3.000000	6.000000	0.000000
20084.271324	0.052216	0.534230	0.049193	74.029366	50.992107	74.348206	-2.393697	0.000000	2.475030	0.000000	0.000000	0.000000	0.026945	0.050566	-0.092294	0.000000	0.000000	3.000000	6.000000	0.000000
20084.274657	0.052216	0.534230	0.049193	74.029366	50.992107	74.348206	-2.393697	0.000000	2.475030	0.000000	0.000000	0.000000	0.026945	0.050566	-0.092294	0.000000	0.000000	3.000000	6.000000	0.000000
20084.277990	0.052216	0.534230	0.049193	74.027138	50.997963	74.380051	-2.393697	0.000000	2.475030	0.000000	0.000000	0.000000	0.026945	0.050566	-0.092294	0.000000	0.000000	3.000000	6.000000	0.000000
20084.281324	0.052216	0.534230	0.049193	74.027138	50.997963	74.380051	-2.393697	0.000000	2.475030	0.000000	0.000000	0.000000	0.026945	0.050566	-0.092294	0.000000	0.000000	3.000000	6.000000	0.000000
20084.284657	0.052284	0.534388	0.048910	74.027138	50.997963	74.380051	-2.393697	0.000000	2.475030	0.000000	0.000000	0.000000	0.020386	0.047238	-0.084867	0.000000	0.000000	3.000000	6.000000	0.000000
20084.287990	0.052371	0.534539	0.048584	74.027130	51.011555	74.427902	-2.389206	0.000000	2.459648	0.000000	0.000000	0.000000	0.026293	0.045333	-0.097832	0.000000	0.000000	3.000000	6.000000	0.000000
20084.291324	0.052371	0.534539	0.048584	74.027130	51.011555	74.427902	-2.389206	0.000000	2.459648	0.000000	0.000000	0.000000	0.026293	0.045333	-0.097832	0.000000	0.000000	3.000000	6.000000	0.000000
20084.294657	0.052371	0.534539	0.048584	74.027130	51.011555	74.427902	-2.389206	0.000000	2.459648	0.000000	0.000000	0.000000	0.026293	0.045333	-0.097832	0.000000	0.000000	3.000000	6.000000	0.000000
20084.297990	0.052371	0.534539	0.048584	74.027168	51.022453	74.499733	-2.381426	0.000000	2.429198	0.000000	0.000000	0.000000	0.026293	0.045333	-0.097832	0.000000	0.000000	3.000000	6.000000	0.000000
20084.301324	0.052461	0.534679	0.048280	74.027168	51.022453	74.499733	-2.381426	0.000000	2.429198	0.000000	0.000000	0.000000	0.026941	0.042026	-0.091143	0.000000	0.000000	3.000000	6.000000	0.000000
20084.304657	0.052461	0.534679	0.048280	74.027168	51.022453	74.499733	-2.381426	0.000000	2.429198	0.000000	0.000000	0.000000	0.026941	0.042026	-0.091143	0.000000	0.000000	3.000000	6.000000	0.000000
20084.307990	0.052461	0.534679	0.048280	74.024948	51.028297	74.539528	-2.381426	0.000000	2.429198	0.000000	0.000000	0.000000	0.026941	0.042026	-0.091143	0.000000	0.000000	3.000000	6.000000	0.000000
20084.311324	0.052461	0.534679	0.048280	74.024948	51.028297	74.539528	-2.381426	0.000000	2.429198	0.000000	0.000000	0.000000	0.026941	0.042026	-0.091143	0.000000	0.000000	3.000000	6.000000	0.000000
20084.314657	0.052529	0.534836	0.047997	74.024948	51.028297	74.539528	-2.381426	0.000000	2.429198	0.000000	0.000000	0.000000	0.020270	0.047081	-0.084967	0.000000	0.000000	3.000000	6.000000	0.000000
20084.317990	0.052529	0.534836	0.047997	74.026062	51.036972	74.575363	-2.376936	0.000000	2.414007	0.000000	0.000000	0.000000	0.020270	0.047081	-0.084967	0.000000	0.000000	3.000000	6.000000	0.000000
20084.321324	0.052529	0.534836	0.047997	74.026062	51.036972	74.575363	-2.376936	0.000000	2.414007	0.000000	0.000000	0.000000	0.020270	0.047081	-0.084967	0.000000	0.000000	3.000000	6.000000	0.000000
20084.324657	0.052529	0.534836	0.047997	74.026062	51.036972	74.575363	-2.376936	0.000000	2.414007	0.000000	0.000000	0.000000	0.020270	0.047081	-0.084967	0.000000	0.000000	3.000000	6.000000	0.000000
20084.327990	0.052641	0.535093	0.047441	74.026047	51.045151	74.591331	-2.373558	0.000000	2.399846	0.000000	0.000000	0.000000	0.033514	0.077307	-0.166742	0.000000	0.000000	3.000000	6.000000	0.000000
20084.331324	0.052641	0.535093	0.047441	74.026047	51.045151	74.591331	-2.373558	0.000000	2.399846	0.000000	0.000000	0.000000	0.033514	0.077307	-0.166742	0.000000	0.000000	3.000000	6.000000	0.000000
20084.334657	0.052641	0.535093	0.047441	74.026047	51.045151	74.591331	-2.373558	0.000000	2.399846	0.000000	0.000000	0.000000	0.033514	0.077307	-0.166742	0.000000	0.000000	3.000000	6.000000	0.000000
20084.337990	0.052641	0.535093	0.047441	74.023827	51.042835	74.607193	-2.367972	0.000000	2.372056	0.000000	0.000000	0.000000	0.033514	0.077307	-0.166742	0.000000	0.000000	3.000000	6.000000	0.000000
20084.341324	0.052689	0.535228	0.047205	74.023827	51.042835	74.607193	-2.367972	0.000000	2.372056	0.000000	0.000000	0.000000	0.014394	0.040472	-0.070842	0.000000	0.000000	3.000000	6.000000	0.000000
20084.344657	0.052689	0.535228	0.047205	74.023827	51.042835	74.607193	-2.367972	0.000000	2.372056	0.000000	0.000000	0.000000	0.014394	0.040472	-0.070842	0.000000	0.000000	3.000000	6.000000	0.000000
20084.347990	0.052689	0.535228	0.047205	74.021637	51.040516	74.639015	-2.367972	0.000000	2.372056	0.000000	0.000000	0.000000	0.014394	0.040472	-0.070842	0.000000	0.000000	3.000000	6.000000	0.000000
20084.351324	0.052689	0.535228	0.047205	74.021637	51.040516	74.639015	-2.367972	0.000000	2.372056	0.000000	0.000000	0.000000	0.014394	0.040472	-0.070842	0.000000	0.000000	3.000000	6.000000	0.000000
20084.354657	0.052691	0.535352	0.046996	74.021637	51.040516	74.639015	-2.367972	0.000000	2.372056	0.000000	0.000000	0.000000	0.000716	0.037213	-0.062627	0.000000	0.000000	3.000000	6.000000	0.000000
20084.357990	0.052691	0.535352	0.046996	74.017220	51.027779	74.662834	-2.365573	0.000000	2.360249	0.000000	0.000000	0.000000	0.000716	0.037213	-0.062627	0.000000	0.000000	3.000000	6.000000	0.000000
20084.361324	0.052691	0.535352	0.046996	74.017220	51.027779	74.662834	-2.365573	0.000000	2.360249	0.000000	0.000000	0.000000	0.000716	0.037213	-0.062627	0.000000	0.000000	3.000000	6.000000	0.000000
20084.364657	0.052691	0.535352	0.046996	74.017220	51.027779	74.662834	-2.365573	0.000000	2.360249	0.000000	0.000000	0.000000	0.000716	0.037213	-0.062627	0.000000	0.000000	3.000000	6.000000	0.000000
20084.367990	0.052704	0.535640	0.046656	74.012794	51.015022	74.670662	-2.365453	0.000000	2.349811	0.000000	0.000000	0.000000	0.003828	0.086409	-0.102192	0.000000	0.000000	3.000000	6.000000	0.000000
20084.371324	0.052704	0.535640	0.046656	74.012794	51.015022	74.670662	-2.365453	0.000000	2.349811	0.000000	0.000000	0.000000	0.003828	0.086409	-0.102192	0.000000	0.000000	3.000000	6.000000	0.000000
20084.374657	0.052704	0.535640	0.046656	74.012794	51.015022	74.670662	-2.365453	0.000000	2.349811	0.000000	0.000000	0.000000	0.003828	0.086409	-0.102192	0.000000	0.000000	3.000000	6.000000	0.000000
20084.377990	0.052715	0.535777	0.046528	74.007271	50.992374	74.658470	-2.364815	0.000000	2.332780	0.000000	0.000000	0.000000	0.003248	0.040912	-0.038283	0.000000	0.000000	3.000000	6.000000	0.000000
20084.381324	0.052715	0.535777	0.046528	74.007271	50.992374	74.658470	-2.364815	0.000000	2.332780	0.000000	0.000000	0.000000	0.003248	0.040912	-0.038283	0.000000	0.000000	3.000000	6.000000	0.000000
20084.384657	0.052715	0.535777	0.046528	74.007271	50.992374	74.658470	-2.364815	0.000000	2.332780	0.000000	0.000000	0.000000	0.003248	0.040912	-0.038283	0.000000	0.000000	3.000000	6.000000	0.000000
20084.387990	0.052715	0.535777	0.046528	73.999542	50.959297	74.638252	-2.364274	0.000000	2.326399	0.000000	0.000000	0.000000	0.003248	0.040912	-0.038283	0.000000	0.000000	3.000000	6.000000	0.000000
20084.391324	0.052701	0.535913	0.046403	73.999542	50.959297	74.638252	-2.364274	0.000000	2.326399	0.000000	0.000000	0.000000	-0.003929	0.040887	-0.037545	0.000000	0.000000	3.000000	6.000000	0.000000
20084.394657	0.052701	0.535913	0.046403	73.999542	50.959297	74.638252	-2.364274	0.000000	2.326399	0.000000	0.000000	0.000000	-0.003929	0.040887	-0.037545	0.000000	0.000000	3.000000	6.000000	0.000000
20084.397990	0.052701	0.535913	0.046403	73.995125	50.931770	74.614059	-2.364274	0.000000	2.326399	0.000000	0.000000	0.000000	-0.003929	0.040887	-0.037545	0.000000	0.000000	3.000000	6.000000	0.000000
20084.401324	0.052701	0.535913	0.046403	73.995125	50.931770	74.614059	-2.364274	0.000000	2.326399	0.000000	0.000000	0.000000	-0.003929	0.040887	-0.037545	0.000000	0.000000	3.000000	6.000000	0.000000
20084.404657	0.052695	0.536045	0.046341	73.995125	50.931770	74.614059	-2.364274	0.000000	2.326399	0.000000	0.000000	0.000000	-0.001949	0.039580	-0.018619	0.000000	0.000000	3.000000	6.000000	0.000000
20084.407990	0.052695	0.536045	0.046341	73.990707	50.904255	74.581909	-2.364929	0.000000	2.320142	0.000000	0.000000	0.000000	-0.001949	0.039580	-0.018619	0.000000	0.000000	3.000000	6.000000	0.000000
20084.411324	0.052695	0.536045	0.046341	73.990707	50.904255	74.581909	-2.364929	0.000000	2.320142	0.000000	0.000000	0.000000	-0.001949	0.039580	-0.018619	0.000000	0.000000	3.000000	6.000000	0.000000
20084.414657	0.052695	0.536045	0.046341	73.990707	50.904255	74.581909	-2.364929	0.000000	2.320142	0.000000	0.000000	0.000000	-0.001949	0.039580	-0.018619	0.000000	0.000000	3.000000	6.000000	0.000000
20084.417990	0.052674	0.536268	0.046140	73.985176	50.878944	74.553810	-2.365254	0.000000	2.317038	0.000000	0.000000	0.000000	-0.006319	0.067025	-0.060378	0.000000	0.000000	3.000000	6.000000	0.000000
20084.421324	0.052674	0.536268	0.046140	73.985176	50.878944	74.553810	-2.365254	0.000000	2.317038	0.000000	0.000000	0.000000	-0.006319	0.067025	-0.060378	0.000000	0.000000	3.000000	6.000000	0.000000
20084.424657	0.052674	0.536268	0.046140	73.985176	50.878944	74.553810	-2.365254	0.000000	2.317038	0.000000	0.000000	0.000000	-0.006319	0.067025	-0.060378	0.000000	0.000000	3.000000	6.000000	0.000000
20084.427990	0.052674	0.536268	0.046140	73.978516	50.855865	74.537773	-2.366307	0.000000	2.306975	0.000000	0.000000	0.000000	-0.006319	0.067025	-0.060378	0.000000	0.000000	3.000000	6.000000	0.000000
20084.431324	0.052644	0.536373	0.046084	73.978516	50.855865	74.537773	-2.366307	0.000000	2.306975	0.000000	0.000000	0.000000	-0.008983	0.031262	-0.016608	0.000000	0.000000	3.000000	6.000000	0.000000
20084.434657	0.052644	0.536373	0.046084	73.978516	50.855865	74.537773	-2.366307	0.000000	2.306975	0.000000	0.000000	0.000000	-0.008983	0.031262	-0.016608	0.000000	0.000000	3.000000	6.000000	0.000000
20084.437990	0.052644	0.536373	0.046084	73.974075	50.837757	74.521767	-2.366307	0.000000	2.306975	0.000000	0.000000	0.000000	-0.008983	0.031262	-0.016608	0.000000	0.000000	3.000000	6.000000	0.000000
20084.441324	0.052644	0.536373	0.046084	73.974075	50.837757	74.521767	-2.366307	0.000000	2.306975	0.000000	0.000000	0.000000	-0.008983	0.031262	-0.016608	0.000000	0.000000	3.000000	6.000000	0.000000
20084.444657	0.052636	0.536460	0.046008	73.974075	50.837757	74.521767	-2.366307	0.000000	2.306975	0.000000	0.000000	0.000000	-0.002387	0.026152	-0.022818	0.000000	0.000000	3.000000	6.000000	0.000000
20084.447990	0.052636	0.536460	0.046008	73.969643	50.822376	74.505768	-2.367804	0.000000	2.304207	0.000000	0.000000	0.000000	-0.002387	0.026152	-0.022818	0.000000	0.000000	3.000000	6.000000	0.000000
20084.451324	0.052636	0.536460	0.046008	73.969643	50.822376	74.505768	-2.367804	0.000000	2.304207	0.000000	0.000000	0.000000	-0.002387	0.026152	-0.022818	0.000000	0.000000	3.000000	6.000000	0.000000
20084.454657	0.052636	0.536460	0.046008	73.969643	50.822376	74.505768	-2.367804	0.000000	2.304207	0.000000	0.000000	0.000000	-0.002387	0.026152	-0.022818	0.000000	0.000000	3.000000	6.000000	0.000000
20084.457990	0.052640	0.536628	0.045813	73.967422	50.817421	74.513733	-2.368202	0.000000	2.300404	0.000000	0.000000	0.000000	0.001112	0.050328	-0.058603	0.000000	0.000000	3.000000	6.000000	0.000000
20084.461324	0.052640	0.536628	0.045813	73.967422	50.817421	74.513733	-2.368202	0.000000	2.300404	0.000000	0.000000	0.000000	0.001112	0.050328	-0.058603	0.000000	0.000000	3.000000	6.000000	0.000000
20084.464657	0.052640	0.536628	0.045813	73.967422	50.817421	74.513733	-2.368202	0.000000	2.300404	0.000000	0.000000	0.000000	0.001112	0.050328	-0.058603	0.000000	0.000000	3.000000	6.000000	0.000000
20084.467990	0.052640	0.536628	0.045813	73.965202	50.809738	74.553604	-2.368017	0.000000	2.290637	0.000000	0.000000	0.000000	0.001112	0.050328	-0.058603	0.000000	0.000000	3.000000	6.000000	0.000000
20084.471324	0.052630	0.536698	0.045718	73.965202	50.809738	74.553604	-2.368017	0.000000	2.290637	0.000000	0.000000	0.000000	-0.002960	0.020994	-0.028288	0.000000	0.000000	3.000000	6.000000	0.000000
20084.474657	0.052630	0.536698	0.045718	73.965202	50.809738	74.553604	-2.368017	0.000000	2.290637	0.000000	0.000000	0.000000	-0.002960	0.020994	-0.028288	0.000000	0.000000	3.000000	6.000000	0.000000
20084.477990	0.052630	0.536698	0.045718	73.965202	50.809750	74.633392	-2.368017	0.000000	2.290637	0.000000	0.000000	0.000000	-0.002960	0.020994	-0.028288	0.000000	0.000000	3.000000	6.000000	0.000000
20084.481324	0.052630	0.536698	0.045718	73.965202	50.809750	74.633392	-2.368017	0.000000	2.290637	0.000000	0.000000	0.000000	-0.002960	0.020994	-0.028288	0.000000	0.000000	3.000000	6.000000	0.000000
20084.484657	0.052618	0.536750	0.045606	73.965202	50.809750	74.633392	-2.368017	0.000000	2.290637	0.000000	0.000000	0.000000	-0.003530	0.015894	-0.033744	0.000000	0.000000	3.000000	6.000000	0.000000
20084.487990	0.052618	0.536750	0.045606	73.967422	50.820145	74.697227	-2.368510	0.000000	2.285923	0.000000	0.000000	0.000000	-0.003530	0.015894	-0.033744	0.000000	0.000000	3.000000	6.000000	0.000000
20084.491324	0.052618	0.536750	0.045606	73.967422	50.820145	74.697227	-2.368510	0.000000	2.285923	0.000000	0.000000	0.000000	-0.003530	0.015894	-0.033744	0.000000	0.000000	3.000000	6.000000	0.000000
20084.494657	0.052618	0.536750	0.045606	73.967422	50.820145	74.697227	-2.368510	0.000000	2.285923	0.000000	0.000000	0.000000	-0.003530	0.015894	-0.033744	0.000000	0.000000	3.000000	6.000000	0.000000
20084.497990	0.052634	0.536843	0.045295	73.969635	50.830540	74.721161	-2.369098	0.000000	2.280299	0.000000	0.000000	0.000000	0.004693	0.027885	-0.093408	0.000000	0.000000	3.000000	6.000000	0.000000
20084.501324	0.052634	0.536843	0.045295	73.969635	50.830540	74.721161	-2.369098	0.000000	2.280299	0.000000	0.000000	0.000000	0.004693	0.027885	-0.093408	0.000000	0.000000	3.000000	6.000000	0.000000
20084.504657	0.052634	0.536843	0.045295	73.969635	50.830540	74.721161	-2.369098	0.000000	2.280299	0.000000	0.000000	0.000000	0.004693	0.027885	-0.093408	0.000000	0.000000	3.000000	6.000000	0.000000
20084.507990	0.052634	0.536843	0.045295	73.971870	50.843685	74.729187	-2.368316	0.000000	2.264731	0.000000	0.000000	0.000000	0.004693	0.027885	-0.093408	0.000000	0.000000	3.000000	6.000000	0.000000
20084.511324	0.052665	0.536890	0.045136	73.971870	50.843685	74.729187	-2.368316	0.000000	2.264731	0.000000	0.000000	0.000000	0.009493	0.013942	-0.047464	0.000000	0.000000	3.000000	6.000000	0.000000
20084.514657	0.052665	0.536890	0.045136	73.971870	50.843685	74.729187	-2.368316	0.000000	2.264731	0.000000	0.000000	0.000000	0.009493	0.013942	-0.047464	0.000000	0.000000	3.000000	6.000000	0.000000
20084.517990	0.052665	0.536890	0.045136	73.976318	50.864491	74.753151	-2.368316	0.000000	2.264731	0.000000	0.000000	0.000000	0.009493	0.013942	-0.047464	0.000000	0.000000	3.000000	6.000000	0.000000
20084.521324	0.052665	0.536890	0.045136	73.976318	50.864491	74.753151	-2.368316	0.000000	2.264731	0.000000	0.000000	0.000000	0.009493	0.013942	-0.047464	0.000000	0.000000	3.000000	6.000000	0.000000
20084.524657	0.052693	0.536930	0.044937	73.976318	50.864491	74.753151	-2.368316	0.000000	2.264731	0.000000	0.000000	0.000000	0.008203	0.011970	-0.059677	0.000000	0.000000	3.000000	6.000000	0.000000
20084.527990	0.052746	0.536987	0.044754	73.978516	50.880337	74.777100	-2.366734	0.000000	2.256820	0.000000	0.000000	0.000000	0.015910	0.017054	-0.054984	0.000000	0.000000	3.000000	6.000000	0.000000
20084.531324	0.052746	0.536987	0.044754	73.978516	50.880337	74.777100	-2.366734	0.000000	2.256820	0.000000	0.000000	0.000000	0.015910	0.017054	-0.054984	0.000000	0.000000	3.000000	6.000000	0.000000
20084.534657	0.052746	0.536987	0.044754	73.978516	50.880337	74.777100	-2.366734	0.000000	2.256820	0.000000	0.000000	0.000000	0.015910	0.017054	-0.054984	0.000000	0.000000	3.000000	6.000000	0.000000
20084.537990	0.052746	0.536987	0.044754	73.980728	50.896183	74.840942	-2.362715	0.000000	2.237710	0.000000	0.000000	0.000000	0.015910	0.017054	-0.054984	0.000000	0.000000	3.000000	6.000000	0.000000
20084.541324	0.052796	0.537054	0.044548	73.980728	50.896183	74.840942	-2.362715	0.000000	2.237710	0.000000	0.000000	0.000000	0.015184	0.020210	-0.061750	0.000000	0.000000	3.000000	6.000000	0.000000
20084.544657	0.052796	0.537054	0.044548	73.980728	50.896183	74.840942	-2.362715	0.000000	2.237710	0.000000	0.000000	0.000000	0.015184	0.020210	-0.061750	0.000000	0.000000	3.000000	6.000000	0.000000
20084.547990	0.052796	0.537054	0.044548	73.980728	50.907066	74.976570	-2.362715	0.000000	2.237710	0.000000	0.000000	0.000000	0.015184	0.020210	-0.061750	0.000000	0.000000	3.000000	6.000000	0.000000
20084.551324	0.052796	0.537054	0.044548	73.980728	50.907066	74.976570	-2.362715	0.000000	2.237710	0.000000	0.000000	0.000000	0.015184	0.020210	-0.061750	0.000000	0.000000	3.000000	6.000000	0.000000
20084.554657	0.052870	0.537149	0.044336	73.980728	50.907066	74.976570	-2.362715	0.000000	2.237710	0.000000	0.000000	0.000000	0.022170	0.028459	-0.063818	0.000000	0.000000	3.000000	6.000000	0.000000
20084.557990	0.052870	0.537149	0.044336	73.982933	50.928356	75.040421	-2.360184	0.000000	2.227418	0.000000	0.000000	0.000000	0.022170	0.028459	-0.063818	0.000000	0.000000	3.000000	6.000000	0.000000
20084.561324	0.052870	0.537149	0.044336	73.982933	50.928356	75.040421	-2.360184	0.000000	2.227418	0.000000	0.000000	0.000000	0.022170	0.028459	-0.063818	0.000000	0.000000	3.000000	6.000000	0.000000
20084.564657	0.052870	0.537149	0.044336	73.982933	50.928356	75.040421	-2.360184	0.000000	2.227418	0.000000	0.000000	0.000000	0.022170	0.028459	-0.063818	0.000000	0.000000	3.000000	6.000000	0.000000
20084.567990	0.053107	0.537315	0.043841	73.984062	50.942486	75.044350	-2.356489	0.000000	2.216782	0.000000	0.000000	0.000000	0.070938	0.049741	-0.148378	0.000000	0.000000	3.000000	6.000000	0.000000
20084.571324	0.053107	0.537315	0.043841	73.984062	50.942486	75.044350	-2.356489	0.000000	2.216782	0.000000	0.000000	0.000000	0.070938	0.049741	-0.148378	0.000000	0.000000	3.000000	6.000000	0.000000
20084.574657	0.053107	0.537315	0.043841	73.984062	50.942486	75.044350	-2.356489	0.000000	2.216782	0.000000	0.000000	0.000000	0.070938	0.049741	-0.148378	0.000000	0.000000	3.000000	6.000000	0.000000
20084.577990	0.053107	0.537315	0.043841	73.986290	50.966499	75.076302	-2.344666	0.000000	2.192052	0.000000	0.000000	0.000000	0.070938	0.049741	-0.148378	0.000000	0.000000	3.000000	6.000000	0.000000
20084.581324	0.053225	0.537420	0.043601	73.986290	50.966499	75.076302	-2.344666	0.000000	2.192052	0.000000	0.000000	0.000000	0.035626	0.031508	-0.072152	0.000000	0.000000	3.000000	6.000000	0.000000
20084.584657	0.053225	0.537420	0.043601	73.986290	50.966499	75.076302	-2.344666	0.000000	2.192052	0.000000	0.000000	0.000000	0.035626	0.031508	-0.072152	0.000000	0.000000	3.000000	6.000000	0.000000
20084.587990	0.053225	0.537420	0.043601	73.989609	50.988327	75.136108	-2.344666	0.000000	2.192052	0.000000	0.000000	0.000000	0.035626	0.031508	-0.072152	0.000000	0.000000	3.000000	6.000000	0.000000
20084.591324	0.053225	0.537420	0.043601	73.989609	50.988327	75.136108	-2.344666	0.000000	2.192052	0.000000	0.000000	0.000000	0.035626	0.031508	-0.072152	0.000000	0.000000	3.000000	6.000000	0.000000
20084.594657	0.053314	0.537501	0.043304	73.989609	50.988327	75.136108	-2.344666	0.000000	2.192052	0.000000	0.000000	0.000000	0.026574	0.024390	-0.089088	0.000000	0.000000	3.000000	6.000000	0.000000
20084.597990	0.053314	0.537501	0.043304	73.995171	51.012394	75.227844	-2.338729	0.000000	2.180027	0.000000	0.000000	0.000000	0.026574	0.024390	-0.089088	0.000000	0.000000	3.000000	6.000000	0.000000
20084.601324	0.053314	0.537501	0.043304	73.995171	51.012394	75.227844	-2.338729	0.000000	2.180027	0.000000	0.000000	0.000000	0.026574	0.024390	-0.089088	0.000000	0.000000	3.000000	6.000000	0.000000
20084.604657	0.053314	0.537501	0.043304	73.995171	51.012394	75.227844	-2.338729	0.000000	2.180027	0.000000	0.000000	0.000000	0.026574	0.024390	-0.089088	0.000000	0.000000	3.000000	6.000000	0.000000
20084.607990	0.053471	0.537697	0.042748	73.998489	51.031498	75.279671	-2.334300	0.000000	2.165179	0.000000	0.000000	0.000000	0.047062	0.058887	-0.166583	0.000000	0.000000	3.000000	6.000000	0.000000
20084.611324	0.053471	0.537697	0.042748	73.998489	51.031498	75.279671	-2.334300	0.000000	2.165179	0.000000	0.000000	0.000000	0.047062	0.058887	-0.166583	0.000000	0.000000	3.000000	6.000000	0.000000
20084.614657	0.053471	0.537697	0.042748	73.998489	51.031498	75.279671	-2.334300	0.000000	2.165179	0.000000	0.000000	0.000000	0.047062	0.058887	-0.166583	0.000000	0.000000	3.000000	6.000000	0.000000
20084.617990	0.053471	0.537697	0.042748	74.000717	51.050110	75.319633	-2.326456	0.000000	2.137415	0.000000	0.000000	0.000000	0.047062	0.058887	-0.166583	0.000000	0.000000	3.000000	6.000000	0.000000
20084.621324	0.053561	0.537795	0.042469	74.000717	51.050110	75.319633	-2.326456	0.000000	2.137415	0.000000	0.000000	0.000000	0.027033	0.029374	-0.083709	0.000000	0.000000	3.000000	6.000000	0.000000
20084.624657	0.053561	0.537795	0.042469	74.000717	51.050110	75.319633	-2.326456	0.000000	2.137415	0.000000	0.000000	0.000000	0.027033	0.029374	-0.083709	0.000000	0.000000	3.000000	6.000000	0.000000
20084.627990	0.053561	0.537795	0.042469	73.998489	51.055992	75.359467	-2.326456	0.000000	2.137415	0.000000	0.000000	0.000000	0.027033	0.029374	-0.083709	0.000000	0.000000	3.000000	6.000000	0.000000
20084.631324	0.053561	0.537795	0.042469	73.998489	51.055992	75.359467	-2.326456	0.000000	2.137415	0.000000	0.000000	0.000000	0.027033	0.029374	-0.083709	0.000000	0.000000	3.000000	6.000000	0.000000
20084.634657	0.053631	0.537927	0.042229	73.998489	51.055992	75.359467	-2.326456	0.000000	2.137415	0.000000	0.000000	0.000000	0.021052	0.039527	-0.072060	0.000000	0.000000	3.000000	6.000000	0.000000
20084.637990	0.053631	0.537927	0.042229	73.996269	51.056438	75.375381	-2.321950	0.000000	2.123464	0.000000	0.000000	0.000000	0.021052	0.039527	-0.072060	0.000000	0.000000	3.000000	6.000000	0.000000
20084.641324	0.053631	0.537927	0.042229	73.996269	51.056438	75.375381	-2.321950	0.000000	2.123464	0.000000	0.000000	0.000000	0.021052	0.039527	-0.072060	0.000000	0.000000	3.000000	6.000000	0.000000
20084.644657	0.053631	0.537927	0.042229	73.996269	51.056438	75.375381	-2.321950	0.000000	2.123464	0.000000	0.000000	0.000000	0.021052	0.039527	-0.072060	0.000000	0.000000	3.000000	6.000000	0.000000
20084.647990	0.053747	0.538218	0.041747	73.991852	51.051929	75.375328	-2.318442	0.000000	2.111454	0.000000	0.000000	0.000000	0.034771	0.087168	-0.144744	0.000000	0.000000	3.000000	6.000000	0.000000
20084.651324	0.053747	0.538218	0.041747	73.991852	51.051929	75.375328	-2.318442	0.000000	2.111454	0.000000	0.000000	0.000000	0.034771	0.087168	-0.144744	0.000000	0.000000	3.000000	6.000000	0.000000
20084.654657	0.053747	0.538218	0.041747	73.991852	51.051929	75.375328	-2.318442	0.000000	2.111454	0.000000	0.000000	0.000000	0.034771	0.087168	-0.144744	0.000000	0.000000	3.000000	6.000000	0.000000
20084.657990	0.053747	0.538218	0.041747	73.987404	51.041954	75.375237	-2.312647	0.000000	2.087330	0.000000	0.000000	0.000000	0.034771	0.087168	-0.144744	0.000000	0.000000	3.000000	6.000000	0.000000
20084.661324	0.053774	0.538383	0.041548	73.987404	51.041954	75.375237	-2.312647	0.000000	2.087330	0.000000	0.000000	0.000000	0.007940	0.049599	-0.059694	0.000000	0.000000	3.000000	6.000000	0.000000
20084.664657	0.053774	0.538383	0.041548	73.987404	51.041954	75.375237	-2.312647	0.000000	2.087330	0.000000	0.000000	0.000000	0.007940	0.049599	-0.059694	0.000000	0.000000	3.000000	6.000000	0.000000
20084.667990	0.053774	0.538383	0.041548	73.980774	51.024319	75.367188	-2.312647	0.000000	2.087330	0.000000	0.000000	0.000000	0.007940	0.049599	-0.059694	0.000000	0.000000	3.000000	6.000000	0.000000
20084.671324	0.053774	0.538383	0.041548	73.980774	51.024319	75.367188	-2.312647	0.000000	2.087330	0.000000	0.000000	0.000000	0.007940	0.049599	-0.059694	0.000000	0.000000	3.000000	6.000000	0.000000
20084.674657	0.053798	0.538531	0.041330	73.980774	51.024319	75.367188	-2.312647	0.000000	2.087330	0.000000	0.000000	0.000000	0.007337	0.044454	-0.065170	0.000000	0.000000	3.000000	6.000000	0.000000
20084.677990	0.053798	0.538531	0.041330	73.976341	51.011673	75.359177	-2.311323	0.000000	2.077381	0.000000	0.000000	0.000000	0.007337	0.044454	-0.065170	0.000000	0.000000	3.000000	6.000000	0.000000
20084.681324	0.053798	0.538531	0.041330	73.976341	51.011673	75.359177	-2.311323	0.000000	2.077381	0.000000	0.000000	0.000000	0.007337	0.044454	-0.065170	0.000000	0.000000	3.000000	6.000000	0.000000
20084.684657	0.053798	0.538531	0.041330	73.976341	51.011673	75.359177	-2.311323	0.000000	2.077381	0.000000	0.000000	0.000000	0.007337	0.044454	-0.065170	0.000000	0.000000	3.000000	6.000000	0.000000
20084.687990	0.053821	0.538837	0.040876	73.971870	51.001720	75.351143	-2.310101	0.000000	2.066519	0.000000	0.000000	0.000000	0.006807	0.091902	-0.136416	0.000000	0.000000	3.000000	6.000000	0.000000
20084.691324	0.053821	0.538837	0.040876	73.971870	51.001720	75.351143	-2.310101	0.000000	2.066519	0.000000	0.000000	0.000000	0.006807	0.091902	-0.136416	0.000000	0.000000	3.000000	6.000000	0.000000
20084.694657	0.053821	0.538837	0.040876	73.971870	51.001720	75.351143	-2.310101	0.000000	2.066519	0.000000	0.000000	0.000000	0.006807	0.091902	-0.136416	0.000000	0.000000	3.000000	6.000000	0.000000
20084.697990	0.053821	0.538837	0.040876	73.969658	50.999489	75.351143	-2.308966	0.000000	2.043783	0.000000	0.000000	0.000000	0.006807	0.091902	-0.136416	0.000000	0.000000	3.000000	6.000000	0.000000
20084.701324	0.053841	0.538979	0.040617	73.969658	50.999489	75.351143	-2.308966	0.000000	2.043783	0.000000	0.000000	0.000000	0.005973	0.042307	-0.077468	0.000000	0.000000	3.000000	6.000000	0.000000
20084.704657	0.053841	0.538979	0.040617	73.969658	50.999489	75.351143	-2.308966	0.000000	2.043783	0.000000	0.000000	0.000000	0.005973	0.042307	-0.077468	0.000000	0.000000	3.000000	6.000000	0.000000
20084.707990	0.053841	0.538979	0.040617	73.969673	51.002201	75.359116	-2.308966	0.000000	2.043783	0.000000	0.000000	0.000000	0.005973	0.042307	-0.077468	0.000000	0.000000	3.000000	6.000000	0.000000
20084.711324	0.053841	0.538979	0.040617	73.969673	51.002201	75.359116	-2.308966	0.000000	2.043783	0.000000	0.000000	0.000000	0.005973	0.042307	-0.077468	0.000000	0.000000	3.000000	6.000000	0.000000
20084.714657	0.053835	0.539102	0.040344	73.969673	51.002201	75.359116	-2.308966	0.000000	2.043783	0.000000	0.000000	0.000000	-0.001719	0.037152	-0.082176	0.000000	0.000000	3.000000	6.000000	0.000000
20084.717990	0.053835	0.539102	0.040344	73.969643	51.004929	75.359123	-2.307971	0.000000	2.030872	0.000000	0.000000	0.000000	-0.001719	0.037152	-0.082176	0.000000	0.000000	3.000000	6.000000	0.000000
20084.721324	0.053835	0.539102	0.040344	73.969643	51.004929	75.359123	-2.307971	0.000000	2.030872	0.000000	0.000000	0.000000	-0.001719	0.037152	-0.082176	0.000000	0.000000	3.000000	6.000000	0.000000
20084.724657	0.053835	0.539102	0.040344	73.969643	51.004929	75.359123	-2.307971	0.000000	2.030872	0.000000	0.000000	0.000000	-0.001719	0.037152	-0.082176	0.000000	0.000000	3.000000	6.000000	0.000000
20084.727990	0.053849	0.539339	0.039816	73.968544	51.012562	75.371147	-2.308257	0.000000	2.017176	0.000000	0.000000	0.000000	0.004343	0.071057	-0.158401	0.000000	0.000000	3.000000	6.000000	0.000000
20084.731324	0.053849	0.539339	0.039816	73.968544	51.012562	75.371147	-2.308257	0.000000	2.017176	0.000000	0.000000	0.000000	0.004343	0.071057	-0.158401	0.000000	0.000000	3.000000	6.000000	0.000000
20084.734657	0.053849	0.539339	0.039816	73.968544	51.012562	75.371147	-2.308257	0.000000	2.017176	0.000000	0.000000	0.000000	0.004343	0.071057	-0.158401	0.000000	0.000000	3.000000	6.000000	0.000000
20084.737990	0.053849	0.539339	0.039816	73.968529	51.015282	75.371140	-2.307533	0.000000	1.990776	0.000000	0.000000	0.000000	0.004343	0.071057	-0.158401	0.000000	0.000000	3.000000	6.000000	0.000000
20084.741324	0.053870	0.539452	0.039561	73.968529	51.015282	75.371140	-2.307533	0.000000	1.990776	0.000000	0.000000	0.000000	0.006057	0.033908	-0.076222	0.000000	0.000000	3.000000	6.000000	0.000000
20084.744657	0.053870	0.539452	0.039561	73.968529	51.015282	75.371140	-2.307533	0.000000	1.990776	0.000000	0.000000	0.000000	0.006057	0.033908	-0.076222	0.000000	0.000000	3.000000	6.000000	0.000000
20084.747990	0.053870	0.539452	0.039561	73.968529	51.023445	75.387100	-2.307533	0.000000	1.990776	0.000000	0.000000	0.000000	0.006057	0.033908	-0.076222	0.000000	0.000000	3.000000	6.000000	0.000000
20084.751324	0.053870	0.539452	0.039561	73.968529	51.023445	75.387100	-2.307533	0.000000	1.990776	0.000000	0.000000	0.000000	0.006057	0.033908	-0.076222	0.000000	0.000000	3.000000	6.000000	0.000000
20084.754657	0.053890	0.539565	0.039307	73.968529	51.023445	75.387100	-2.307533	0.000000	1.990776	0.000000	0.000000	0.000000	0.006040	0.033879	-0.076242	0.000000	0.000000	3.000000	6.000000	0.000000
20084.757990	0.053890	0.539565	0.039307	73.968544	51.031605	75.395081	-2.306524	0.000000	1.978072	0.000000	0.000000	0.000000	0.006040	0.033879	-0.076242	0.000000	0.000000	3.000000	6.000000	0.000000
20084.761324	0.053890	0.539565	0.039307	73.968544	51.031605	75.395081	-2.306524	0.000000	1.978072	0.000000	0.000000	0.000000	0.006040	0.033879	-0.076242	0.000000	0.000000	3.000000	6.000000	0.000000
20084.764657	0.053890	0.539565	0.039307	73.968544	51.031605	75.395081	-2.306524	0.000000	1.978072	0.000000	0.000000	0.000000	0.006040	0.033879	-0.076242	0.000000	0.000000	3.000000	6.000000	0.000000
20084.767990	0.054000	0.539791	0.038791	73.968544	51.039761	75.411034	-2.305517	0.000000	1.965365	0.000000	0.000000	0.000000	0.033220	0.067615	-0.154848	0.000000	0.000000	3.000000	6.000000	0.000000
20084.771324	0.054000	0.539791	0.038791	73.968544	51.039761	75.411034	-2.305517	0.000000	1.965365	0.000000	0.000000	0.000000	0.033220	0.067615	-0.154848	0.000000	0.000000	3.000000	6.000000	0.000000
20084.774657	0.054000	0.539791	0.038791	73.968544	51.039761	75.411034	-2.305517	0.000000	1.965365	0.000000	0.000000	0.000000	0.033220	0.067615	-0.154848	0.000000	0.000000	3.000000	6.000000	0.000000
20084.777990	0.054000	0.539791	0.038791	73.970757	51.058319	75.434982	-2.299980	0.000000	1.939557	0.000000	0.000000	0.000000	0.033220	0.067615	-0.154848	0.000000	0.000000	3.000000	6.000000	0.000000
20084.781324	0.054065	0.539886	0.038514	73.970757	51.058319	75.434982	-2.299980	0.000000	1.939557	0.000000	0.000000	0.000000	0.019505	0.028625	-0.083291	0.000000	0.000000	3.000000	6.000000	0.000000
20084.784657	0.054065	0.539886	0.038514	73.970757	51.058319	75.434982	-2.299980	0.000000	1.939557	0.000000	0.000000	0.000000	0.019505	0.028625	-0.083291	0.000000	0.000000	3.000000	6.000000	0.000000
20084.787990	0.054065	0.539886	0.038514	73.972977	51.079601	75.458923	-2.299980	0.000000	1.939557	0.000000	0.000000	0.000000	0.019505	0.028625	-0.083291	0.000000	0.000000	3.000000	6.000000	0.000000
20084.791324	0.054065	0.539886	0.038514	73.972977	51.079601	75.458923	-2.299980	0.000000	1.939557	0.000000	0.000000	0.000000	0.019505	0.028625	-0.083291	0.000000	0.000000	3.000000	6.000000	0.000000
20084.794657	0.054130	0.539981	0.038236	73.972977	51.079601	75.458923	-2.299980	0.000000	1.939557	0.000000	0.000000	0.000000	0.019471	0.028579	-0.083314	0.000000	0.000000	3.000000	6.000000	0.000000
20084.797990	0.054130	0.539981	0.038236	73.975189	51.095451	75.474899	-2.296730	0.000000	1.925675	0.000000	0.000000	0.000000	0.019471	0.028579	-0.083314	0.000000	0.000000	3.000000	6.000000	0.000000
20084.801324	0.054130	0.539981	0.038236	73.975189	51.095451	75.474899	-2.296730	0.000000	1.925675	0.000000	0.000000	0.000000	0.019471	0.028579	-0.083314	0.000000	0.000000	3.000000	6.000000	0.000000
20084.804657	0.054130	0.539981	0.038236	73.975189	51.095451	75.474899	-2.296730	0.000000	1.925675	0.000000	0.000000	0.000000	0.019471	0.028579	-0.083314	0.000000	0.000000	3.000000	6.000000	0.000000
20084.807990	0.054234	0.540154	0.037665	73.979645	51.121704	75.506859	-2.293484	0.000000	1.911790	0.000000	0.000000	0.000000	0.031198	0.051934	-0.171374	0.000000	0.000000	3.000000	6.000000	0.000000
20084.811324	0.054234	0.540154	0.037665	73.979645	51.121704	75.506859	-2.293484	0.000000	1.911790	0.000000	0.000000	0.000000	0.031198	0.051934	-0.171374	0.000000	0.000000	3.000000	6.000000	0.000000
20084.814657	0.054234	0.540154	0.037665	73.979645	51.121704	75.506859	-2.293484	0.000000	1.911790	0.000000	0.000000	0.000000	0.031198	0.051934	-0.171374	0.000000	0.000000	3.000000	6.000000	0.000000
20084.817990	0.054234	0.540154	0.037665	73.981857	51.134842	75.522842	-2.288285	0.000000	1.883227	0.000000	0.000000	0.000000	0.031198	0.051934	-0.171374	0.000000	0.000000	3.000000	6.000000	0.000000
20084.821324	0.054278	0.540239	0.037412	73.981857	51.134842	75.522842	-2.288285	0.000000	1.883227	0.000000	0.000000	0.000000	0.013077	0.025403	-0.075802	0.000000	0.000000	3.000000	6.000000	0.000000
20084.824657	0.054278	0.540239	0.037412	73.981857	51.134842	75.522842	-2.288285	0.000000	1.883227	0.000000	0.000000	0.000000	0.013077	0.025403	-0.075802	0.000000	0.000000	3.000000	6.000000	0.000000
20084.827990	0.054278	0.540239	0.037412	73.984077	51.150692	75.546806	-2.288285	0.000000	1.883227	0.000000	0.000000	0.000000	0.013077	0.025403	-0.075802	0.000000	0.000000	3.000000	6.000000	0.000000
20084.831324	0.054278	0.540239	0.037412	73.984077	51.150692	75.546806	-2.288285	0.000000	1.883227	0.000000	0.000000	0.000000	0.013077	0.025403	-0.075802	0.000000	0.000000	3.000000	6.000000	0.000000
20084.834657	0.054298	0.540324	0.037162	73.984077	51.150692	75.546806	-2.288285	0.000000	1.883227	0.000000	0.000000	0.000000	0.006015	0.025353	-0.075048	0.000000	0.000000	3.000000	6.000000	0.000000
20084.837990	0.054298	0.540324	0.037162	73.986305	51.163837	75.562790	-2.286105	0.000000	1.870594	0.000000	0.000000	0.000000	0.006015	0.025353	-0.075048	0.000000	0.000000	3.000000	6.000000	0.000000
20084.841324	0.054298	0.540324	0.037162	73.986305	51.163837	75.562790	-2.286105	0.000000	1.870594	0.000000	0.000000	0.000000	0.006015	0.025353	-0.075048	0.000000	0.000000	3.000000	6.000000	0.000000
20084.844657	0.054298	0.540324	0.037162	73.986305	51.163837	75.562790	-2.286105	0.000000	1.870594	0.000000	0.000000	0.000000	0.006015	0.025353	-0.075048	0.000000	0.000000	3.000000	6.000000	0.000000
20084.847990	0.054345	0.540489	0.036725	73.986305	51.169270	75.578743	-2.285103	0.000000	1.858086	0.000000	0.000000	0.000000	0.014079	0.049637	-0.131075	0.000000	0.000000	3.000000	6.000000	0.000000
20084.851324	0.054345	0.540489	0.036725	73.986305	51.169270	75.578743	-2.285103	0.000000	1.858086	0.000000	0.000000	0.000000	0.014079	0.049637	-0.131075	0.000000	0.000000	3.000000	6.000000	0.000000
20084.854657	0.054345	0.540489	0.036725	73.986305	51.169270	75.578743	-2.285103	0.000000	1.858086	0.000000	0.000000	0.000000	0.014079	0.049637	-0.131075	0.000000	0.000000	3.000000	6.000000	0.000000
20084.857990	0.054345	0.540489	0.036725	73.984085	51.164288	75.578712	-2.282756	0.000000	1.836240	0.000000	0.000000	0.000000	0.014079	0.049637	-0.131075	0.000000	0.000000	3.000000	6.000000	0.000000
20084.861324	0.054350	0.540587	0.036559	73.984085	51.164288	75.578712	-2.282756	0.000000	1.836240	0.000000	0.000000	0.000000	0.001639	0.029405	-0.049795	0.000000	0.000000	3.000000	6.000000	0.000000
20084.864657	0.054350	0.540587	0.036559	73.984085	51.164288	75.578712	-2.282756	0.000000	1.836240	0.000000	0.000000	0.000000	0.001639	0.029405	-0.049795	0.000000	0.000000	3.000000	6.000000	0.000000
20084.867990	0.054350	0.540587	0.036559	73.984085	51.169735	75.594673	-2.282756	0.000000	1.836240	0.000000	0.000000	0.000000	0.001639	0.029405	-0.049795	0.000000	0.000000	3.000000	6.000000	0.000000
20084.871324	0.054350	0.540587	0.036559	73.984085	51.169735	75.594673	-2.282756	0.000000	1.836240	0.000000	0.000000	0.000000	0.001639	0.029405	-0.049795	0.000000	0.000000	3.000000	6.000000	0.000000
20084.874657	0.054377	0.540695	0.036368	73.984085	51.169735	75.594673	-2.282756	0.000000	1.836240	0.000000	0.000000	0.000000	0.007910	0.032418	-0.057392	0.000000	0.000000	3.000000	6.000000	0.000000
20084.877990	0.054377	0.540695	0.036368	73.981857	51.167477	75.586655	-2.282483	0.000000	1.827941	0.000000	0.000000	0.000000	0.007910	0.032418	-0.057392	0.000000	0.000000	3.000000	6.000000	0.000000
20084.881324	0.054377	0.540695	0.036368	73.981857	51.167477	75.586655	-2.282483	0.000000	1.827941	0.000000	0.000000	0.000000	0.007910	0.032418	-0.057392	0.000000	0.000000	3.000000	6.000000	0.000000
20084.884657	0.054377	0.540695	0.036368	73.981857	51.167477	75.586655	-2.282483	0.000000	1.827941	0.000000	0.000000	0.000000	0.007910	0.032418	-0.057392	0.000000	0.000000	3.000000	6.000000	0.000000
20084.887990	0.054430	0.540884	0.035989	73.979660	51.162498	75.586639	-2.281165	0.000000	1.818375	0.000000	0.000000	0.000000	0.015934	0.056597	-0.113463	0.000000	0.000000	3.000000	6.000000	0.000000
20084.891324	0.054430	0.540884	0.035989	73.979660	51.162498	75.586639	-2.281165	0.000000	1.818375	0.000000	0.000000	0.000000	0.015934	0.056597	-0.113463	0.000000	0.000000	3.000000	6.000000	0.000000
20084.894657	0.054430	0.540884	0.035989	73.979660	51.162498	75.586639	-2.281165	0.000000	1.818375	0.000000	0.000000	0.000000	0.015934	0.056597	-0.113463	0.000000	0.000000	3.000000	6.000000	0.000000
20084.897990	0.054435	0.540981	0.035823	73.977402	51.160248	75.586609	-2.278509	0.000000	1.799465	0.000000	0.000000	0.000000	0.001607	0.029299	-0.049841	0.000000	0.000000	3.000000	6.000000	0.000000
20084.901324	0.054435	0.540981	0.035823	73.977402	51.160248	75.586609	-2.278509	0.000000	1.799465	0.000000	0.000000	0.000000	0.001607	0.029299	-0.049841	0.000000	0.000000	3.000000	6.000000	0.000000
20084.904657	0.054435	0.540981	0.035823	73.977402	51.160248	75.586609	-2.278509	0.000000	1.799465	0.000000	0.000000	0.000000	0.001607	0.029299	-0.049841	0.000000	0.000000	3.000000	6.000000	0.000000
20084.907990	0.054435	0.540981	0.035823	73.977417	51.162968	75.586609	-2.278241	0.000000	1.791158	0.000000	0.000000	0.000000	0.001607	0.029299	-0.049841	0.000000	0.000000	3.000000	6.000000	0.000000
20084.911324	0.054436	0.541072	0.035616	73.977417	51.162968	75.586609	-2.278241	0.000000	1.791158	0.000000	0.000000	0.000000	0.000244	0.027183	-0.062119	0.000000	0.000000	3.000000	6.000000	0.000000
20084.914657	0.054436	0.541072	0.035616	73.977417	51.162968	75.586609	-2.278241	0.000000	1.791158	0.000000	0.000000	0.000000	0.000244	0.027183	-0.062119	0.000000	0.000000	3.000000	6.000000	0.000000
20084.917990	0.054436	0.541072	0.035616	73.979645	51.173378	75.594612	-2.278241	0.000000	1.791158	0.000000	0.000000	0.000000	0.000244	0.027183	-0.062119	0.000000	0.000000	3.000000	6.000000	0.000000
20084.921324	0.054436	0.541072	0.035616	73.979645	51.173378	75.594612	-2.278241	0.000000	1.791158	0.000000	0.000000	0.000000	0.000244	0.027183	-0.062119	0.000000	0.000000	3.000000	6.000000	0.000000
20084.924657	0.054437	0.541135	0.035414	73.979645	51.173378	75.594612	-2.278241	0.000000	1.791158	0.000000	0.000000	0.000000	0.000389	0.019028	-0.060763	0.000000	0.000000	3.000000	6.000000	0.000000
20084.927990	0.054437	0.541135	0.035414	73.979630	51.176098	75.602592	-2.278200	0.000000	1.780805	0.000000	0.000000	0.000000	0.000389	0.019028	-0.060763	0.000000	0.000000	3.000000	6.000000	0.000000
20084.931324	0.054437	0.541135	0.035414	73.979630	51.176098	75.602592	-2.278200	0.000000	1.780805	0.000000	0.000000	0.000000	0.000389	0.019028	-0.060763	0.000000	0.000000	3.000000	6.000000	0.000000
20084.934657	0.054437	0.541135	0.035414	73.979630	51.176098	75.602592	-2.278200	0.000000	1.780805	0.000000	0.000000	0.000000	0.000389	0.019028	-0.060763	0.000000	0.000000	3.000000	6.000000	0.000000
20084.937990	0.054468	0.541269	0.035047	73.981842	51.189232	75.610588	-2.278136	0.000000	1.770678	0.000000	0.000000	0.000000	0.009124	0.040102	-0.110064	0.000000	0.000000	3.000000	6.000000	0.000000
20084.941324	0.054468	0.541269	0.035047	73.981842	51.189232	75.610588	-2.278136	0.000000	1.770678	0.000000	0.000000	0.000000	0.009124	0.040102	-0.110064	0.000000	0.000000	3.000000	6.000000	0.000000
20084.944657	0.054468	0.541269	0.035047	73.981842	51.189232	75.610588	-2.278136	0.000000	1.770678	0.000000	0.000000	0.000000	0.009124	0.040102	-0.110064	0.000000	0.000000	3.000000	6.000000	0.000000
20084.947990	0.054494	0.541349	0.034860	73.981842	51.191956	75.618576	-2.276615	0.000000	1.752334	0.000000	0.000000	0.000000	0.007977	0.024073	-0.056120	0.000000	0.000000	3.000000	6.000000	0.000000
20084.951324	0.054494	0.541349	0.034860	73.981842	51.191956	75.618576	-2.276615	0.000000	1.752334	0.000000	0.000000	0.000000	0.007977	0.024073	-0.056120	0.000000	0.000000	3.000000	6.000000	0.000000
20084.954657	0.054494	0.541349	0.034860	73.981842	51.191956	75.618576	-2.276615	0.000000	1.752334	0.000000	0.000000	0.000000	0.007977	0.024073	-0.056120	0.000000	0.000000	3.000000	6.000000	0.000000
20084.957990	0.054494	0.541349	0.034860	73.981857	51.197392	75.618568	-2.275285	0.000000	1.742980	0.000000	0.000000	0.000000	0.007977	0.024073	-0.056120	0.000000	0.000000	3.000000	6.000000	0.000000
20084.961324	0.054500	0.541420	0.034698	73.981857	51.197392	75.618568	-2.275285	0.000000	1.742980	0.000000	0.000000	0.000000	0.001717	0.021043	-0.048530	0.000000	0.000000	3.000000	6.000000	0.000000
20084.964657	0.054500	0.541420	0.034698	73.981857	51.197392	75.618568	-2.275285	0.000000	1.742980	0.000000	0.000000	0.000000	0.001717	0.021043	-0.048530	0.000000	0.000000	3.000000	6.000000	0.000000
20084.967990	0.054500	0.541420	0.034698	73.981857	51.202820	75.626549	-2.275285	0.000000	1.742980	0.000000	0.000000	0.000000	0.001717	0.021043	-0.048530	0.000000	0.000000	3.000000	6.000000	0.000000
20084.971324	0.054500	0.541420	0.034698	73.981857	51.202820	75.626549	-2.275285	0.000000	1.742980	0.000000	0.000000	0.000000	0.001717	0.021043	-0.048530	0.000000	0.000000	3.000000	6.000000	0.000000
20084.974657	0.054529	0.541490	0.034533	73.981857	51.202820	75.626549	-2.275285	0.000000	1.742980	0.000000	0.000000	0.000000	0.008714	0.021017	-0.049315	0.000000	0.000000	3.000000	6.000000	0.000000
20084.977990	0.054529	0.541490	0.034533	73.981857	51.208275	75.634529	-2.274999	0.000000	1.734892	0.000000	0.000000	0.000000	0.008714	0.021017	-0.049315	0.000000	0.000000	3.000000	6.000000	0.000000
20084.981324	0.054529	0.541490	0.034533	73.981857	51.208275	75.634529	-2.274999	0.000000	1.734892	0.000000	0.000000	0.000000	0.008714	0.021017	-0.049315	0.000000	0.000000	3.000000	6.000000	0.000000
20084.984657	0.054529	0.541490	0.034533	73.981857	51.208275	75.634529	-2.274999	0.000000	1.734892	0.000000	0.000000	0.000000	0.008714	0.021017	-0.049315	0.000000	0.000000	3.000000	6.000000	0.000000
20084.987990	0.054615	0.541637	0.034243	73.979645	51.206039	75.634521	-2.273547	0.000000	1.726673	0.000000	0.000000	0.000000	0.025760	0.044117	-0.087156	0.000000	0.000000	3.000000	6.000000	0.000000
20084.991324	0.054615	0.541637	0.034243	73.979645	51.206039	75.634521	-2.273547	0.000000	1.726673	0.000000	0.000000	0.000000	0.025760	0.044117	-0.087156	0.000000	0.000000	3.000000	6.000000	0.000000
20084.994657	0.054615	0.541637	0.034243	73.979645	51.206039	75.634521	-2.273547	0.000000	1.726673	0.000000	0.000000	0.000000	0.025760	0.044117	-0.087156	0.000000	0.000000	3.000000	6.000000	0.000000
20084.997990	0.054615	0.541637	0.034243	73.979645	51.216904	75.642487	-2.269254	0.000000	1.712147	0.000000	0.000000	0.000000	0.025760	0.044117	-0.087156	0.000000	0.000000	3.000000	6.000000	0.000000
20085.001324	0.054691	0.541707	0.034073	73.979645	51.216904	75.642487	-2.269254	0.000000	1.712147	0.000000	0.000000	0.000000	0.022675	0.020987	-0.050897	0.000000	0.000000	3.000000	6.000000	0.000000
20085.004657	0.054691	0.541707	0.034073	73.979645	51.216904	75.642487	-2.269254	0.000000	1.712147	0.000000	0.000000	0.000000	0.022675	0.020987	-0.050897	0.000000	0.000000	3.000000	6.000000	0.000000
20085.007990	0.054763	0.541786	0.033881	73.979630	51.230499	75.650459	-2.269254	0.000000	1.712147	0.000000	0.000000	0.000000	0.021894	0.023926	-0.057735	0.000000	0.000000	3.000000	6.000000	0.000000
20085.011324	0.054763	0.541786	0.033881	73.979630	51.230499	75.650459	-2.269254	0.000000	1.712147	0.000000	0.000000	0.000000	0.021894	0.023926	-0.057735	0.000000	0.000000	3.000000	6.000000	0.000000
20085.014657	0.054763	0.541786	0.033881	73.979630	51.230499	75.650459	-2.269254	0.000000	1.712147	0.000000	0.000000	0.000000	0.021894	0.023926	-0.057735	0.000000	0.000000	3.000000	6.000000	0.000000
20085.017990	0.054763	0.541786	0.033881	73.981857	51.251785	75.666435	-2.261826	0.000000	1.694042	0.000000	0.000000	0.000000	0.021894	0.023926	-0.057735	0.000000	0.000000	3.000000	6.000000	0.000000
20085.021324	0.054881	0.541849	0.033665	73.981857	51.251785	75.666435	-2.261826	0.000000	1.694042	0.000000	0.000000	0.000000	0.035243	0.018824	-0.064761	0.000000	0.000000	3.000000	6.000000	0.000000
20085.024657	0.054881	0.541849	0.033665	73.981857	51.251785	75.666435	-2.261826	0.000000	1.694042	0.000000	0.000000	0.000000	0.035243	0.018824	-0.064761	0.000000	0.000000	3.000000	6.000000	0.000000
20085.027990	0.054881	0.541849	0.033665	73.984077	51.275795	75.682419	-2.261826	0.000000	1.694042	0.000000	0.000000	0.000000	0.035243	0.018824	-0.064761	0.000000	0.000000	3.000000	6.000000	0.000000
20085.031324	0.054881	0.541849	0.033665	73.984077	51.275795	75.682419	-2.261826	0.000000	1.694042	0.000000	0.000000	0.000000	0.035243	0.018824	-0.064761	0.000000	0.000000	3.000000	6.000000	0.000000
20085.034657	0.054972	0.541922	0.033429	73.984077	51.275795	75.682419	-2.261826	0.000000	1.694042	0.000000	0.000000	0.000000	0.027453	0.021766	-0.070827	0.000000	0.000000	3.000000	6.000000	0.000000
20085.037990	0.054972	0.541922	0.033429	73.986305	51.297092	75.706383	-2.255952	0.000000	1.683248	0.000000	0.000000	0.000000	0.027453	0.021766	-0.070827	0.000000	0.000000	3.000000	6.000000	0.000000
20085.041324	0.054972	0.541922	0.033429	73.986305	51.297092	75.706383	-2.255952	0.000000	1.683248	0.000000	0.000000	0.000000	0.027453	0.021766	-0.070827	0.000000	0.000000	3.000000	6.000000	0.000000
20085.044657	0.054972	0.541922	0.033429	73.986305	51.297092	75.706383	-2.255952	0.000000	1.683248	0.000000	0.000000	0.000000	0.027453	0.021766	-0.070827	0.000000	0.000000	3.000000	6.000000	0.000000
20085.047990	0.055178	0.542067	0.032954	73.988518	51.321117	75.730362	-2.251376	0.000000	1.671444	0.000000	0.000000	0.000000	0.061785	0.043474	-0.142492	0.000000	0.000000	3.000000	6.000000	0.000000
20085.051324	0.055178	0.542067	0.032954	73.988518	51.321117	75.730362	-2.251376	0.000000	1.671444	0.000000	0.000000	0.000000	0.061785	0.043474	-0.142492	0.000000	0.000000	3.000000	6.000000	0.000000
20085.054657	0.055178	0.542067	0.032954	73.988518	51.321117	75.730362	-2.251376	0.000000	1.671444	0.000000	0.000000	0.000000	0.061785	0.043474	-0.142492	0.000000	0.000000	3.000000	6.000000	0.000000
20085.057990	0.055178	0.542067	0.032954	73.990738	51.342422	75.794220	-2.241079	0.000000	1.647695	0.000000	0.000000	0.000000	0.061785	0.043474	-0.142492	0.000000	0.000000	3.000000	6.000000	0.000000
20085.061324	0.055293	0.542139	0.032715	73.990738	51.342422	75.794220	-2.241079	0.000000	1.647695	0.000000	0.000000	0.000000	0.034324	0.021702	-0.071670	0.000000	0.000000	3.000000	6.000000	0.000000
20085.064657	0.055293	0.542139	0.032715	73.990738	51.342422	75.794220	-2.241079	0.000000	1.647695	0.000000	0.000000	0.000000	0.034324	0.021702	-0.071670	0.000000	0.000000	3.000000	6.000000	0.000000
20085.067990	0.055293	0.542139	0.032715	73.990738	51.356014	75.977699	-2.241079	0.000000	1.647695	0.000000	0.000000	0.000000	0.034324	0.021702	-0.071670	0.000000	0.000000	3.000000	6.000000	0.000000
20085.071324	0.055293	0.542139	0.032715	73.990738	51.356014	75.977699	-2.241079	0.000000	1.647695	0.000000	0.000000	0.000000	0.034324	0.021702	-0.071670	0.000000	0.000000	3.000000	6.000000	0.000000
20085.074657	0.055389	0.542218	0.032520	73.990738	51.356014	75.977699	-2.241079	0.000000	1.647695	0.000000	0.000000	0.000000	0.028700	0.023780	-0.058617	0.000000	0.000000	3.000000	6.000000	0.000000
20085.077990	0.055479	0.542317	0.032279	73.992950	51.367928	76.631744	-2.235358	0.000000	1.635750	0.000000	0.000000	0.000000	0.027123	0.029697	-0.072304	0.000000	0.000000	3.000000	6.000000	0.000000
20085.081324	0.055479	0.542317	0.032279	73.992950	51.367928	76.631744	-2.235358	0.000000	1.635750	0.000000	0.000000	0.000000	0.027123	0.029697	-0.072304	0.000000	0.000000	3.000000	6.000000	0.000000
20085.084657	0.055479	0.542317	0.032279	73.992950	51.367928	76.631744	-2.235358	0.000000	1.635750	0.000000	0.000000	0.000000	0.027123	0.029697	-0.072304	0.000000	0.000000	3.000000	6.000000	0.000000
20085.087990	0.055622	0.542440	0.032091	74.006317	51.345684	77.556190	-2.226054	0.000000	1.613930	0.000000	0.000000	0.000000	0.043037	0.036910	-0.056171	0.000000	0.000000	3.000000	6.000000	0.000000
20085.091324	0.055622	0.542440	0.032091	74.006317	51.345684	77.556190	-2.226054	0.000000	1.613930	0.000000	0.000000	0.000000	0.043037	0.036910	-0.056171	0.000000	0.000000	3.000000	6.000000	0.000000
20085.094657	0.055622	0.542440	0.032091	74.006317	51.345684	77.556190	-2.226054	0.000000	1.613930	0.000000	0.000000	0.000000	0.043037	0.036910	-0.056171	0.000000	0.000000	3.000000	6.000000	0.000000
20085.097990	0.055622	0.542440	0.032091	74.051933	51.233360	77.548042	-2.218882	0.000000	1.604568	0.000000	0.000000	0.000000	0.043037	0.036910	-0.056171	0.000000	0.000000	3.000000	6.000000	0.000000
20085.101324	0.055837	0.542580	0.031914	74.051933	51.233360	77.548042	-2.218882	0.000000	1.604568	0.000000	0.000000	0.000000	0.064518	0.041989	-0.053132	0.000000	0.000000	3.000000	6.000000	0.000000
20085.104657	0.055837	0.542580	0.031914	74.051933	51.233360	77.548042	-2.218882	0.000000	1.604568	0.000000	0.000000	0.000000	0.064518	0.041989	-0.053132	0.000000	0.000000	3.000000	6.000000	0.000000
20085.107990	0.055837	0.542580	0.031914	74.137268	51.061668	77.191612	-2.218882	0.000000	1.604568	0.000000	0.000000	0.000000	0.064518	0.041989	-0.053132	0.000000	0.000000	3.000000	6.000000	0.000000
20085.111324	0.055837	0.542580	0.031914	74.137268	51.061668	77.191612	-2.218882	0.000000	1.604568	0.000000	0.000000	0.000000	0.064518	0.041989	-0.053132	0.000000	0.000000	3.000000	6.000000	0.000000
20085.114657	0.056143	0.542730	0.031704	74.137268	51.061668	77.191612	-2.218882	0.000000	1.604568	0.000000	0.000000	0.000000	0.091534	0.044938	-0.063212	0.000000	0.000000	3.000000	6.000000	0.000000
20085.117990	0.056443	0.542872	0.031452	74.246552	50.845638	76.756912	-2.208128	0.000000	1.595713	0.000000	0.000000	0.000000	0.090038	0.042720	-0.075574	0.000000	0.000000	3.000000	6.000000	0.000000
20085.121324	0.056443	0.542872	0.031452	74.246552	50.845638	76.756912	-2.208128	0.000000	1.595713	0.000000	0.000000	0.000000	0.090038	0.042720	-0.075574	0.000000	0.000000	3.000000	6.000000	0.000000
20085.124657	0.056443	0.542872	0.031452	74.246552	50.845638	76.756912	-2.208128	0.000000	1.595713	0.000000	0.000000	0.000000	0.090038	0.042720	-0.075574	0.000000	0.000000	3.000000	6.000000	0.000000
20085.127990	0.056443	0.542872	0.031452	74.368477	50.596359	76.330620	-2.177866	0.000000	1.572582	0.000000	0.000000	0.000000	0.090038	0.042720	-0.075574	0.000000	0.000000	3.000000	6.000000	0.000000
20085.131324	0.056693	0.543024	0.031182	74.368477	50.596359	76.330620	-2.177866	0.000000	1.572582	0.000000	0.000000	0.000000	0.075236	0.045650	-0.080877	0.000000	0.000000	3.000000	6.000000	0.000000
20085.134657	0.056693	0.543024	0.031182	74.368477	50.596359	76.330620	-2.177866	0.000000	1.572582	0.000000	0.000000	0.000000	0.075236	0.045650	-0.080877	0.000000	0.000000	3.000000	6.000000	0.000000
20085.137990	0.056693	0.543024	0.031182	74.498627	50.344021	76.152565	-2.177866	0.000000	1.572582	0.000000	0.000000	0.000000	0.075236	0.045650	-0.080877	0.000000	0.000000	3.000000	6.000000	0.000000
20085.141324	0.056693	0.543024	0.031182	74.498627	50.344021	76.152565	-2.177866	0.000000	1.572582	0.000000	0.000000	0.000000	0.075236	0.045650	-0.080877	0.000000	0.000000	3.000000	6.000000	0.000000
20085.144657	0.056937	0.543152	0.030853	74.498627	50.344021	76.152565	-2.177866	0.000000	1.572582	0.000000	0.000000	0.000000	0.073079	0.038304	-0.098672	0.000000	0.000000	3.000000	6.000000	0.000000
20085.147990	0.057201	0.543289	0.030498	74.617256	50.112530	76.098961	-2.165327	0.000000	1.559102	0.000000	0.000000	0.000000	0.079112	0.041183	-0.106394	0.000000	0.000000	3.000000	6.000000	0.000000
20085.151324	0.057201	0.543289	0.030498	74.617256	50.112530	76.098961	-2.165327	0.000000	1.559102	0.000000	0.000000	0.000000	0.079112	0.041183	-0.106394	0.000000	0.000000	3.000000	6.000000	0.000000
20085.154657	0.057201	0.543289	0.030498	74.617256	50.112530	76.098961	-2.165327	0.000000	1.559102	0.000000	0.000000	0.000000	0.079112	0.041183	-0.106394	0.000000	0.000000	3.000000	6.000000	0.000000
20085.157990	0.057201	0.543289	0.030498	74.727737	49.895744	75.862907	-2.139962	0.000000	1.524925	0.000000	0.000000	0.000000	0.079112	0.041183	-0.106394	0.000000	0.000000	3.000000	6.000000	0.000000
20085.161324	0.057484	0.543436	0.030118	74.727737	49.895744	75.862907	-2.139962	0.000000	1.524925	0.000000	0.000000	0.000000	0.085116	0.044057	-0.114134	0.000000	0.000000	3.000000	6.000000	0.000000
20085.164657	0.057484	0.543436	0.030118	74.727737	49.895744	75.862907	-2.139962	0.000000	1.524925	0.000000	0.000000	0.000000	0.085116	0.044057	-0.114134	0.000000	0.000000	3.000000	6.000000	0.000000
20085.167990	0.057817	0.543573	0.029755	74.823669	49.710003	75.543625	-2.139962	0.000000	1.524925	0.000000	0.000000	0.000000	0.099648	0.041031	-0.109015	0.000000	0.000000	3.000000	6.000000	0.000000
20085.171324	0.057817	0.543573	0.029755	74.823669	49.710003	75.543625	-2.139962	0.000000	1.524925	0.000000	0.000000	0.000000	0.099648	0.041031	-0.109015	0.000000	0.000000	3.000000	6.000000	0.000000
20085.174657	0.057817	0.543573	0.029755	74.823669	49.710003	75.543625	-2.139962	0.000000	1.524925	0.000000	0.000000	0.000000	0.099648	0.041031	-0.109015	0.000000	0.000000	3.000000	6.000000	0.000000
20085.177990	0.058107	0.543717	0.029437	74.903015	49.546394	75.429832	-2.109168	0.000000	1.487733	0.000000	0.000000	0.000000	0.087099	0.043133	-0.095163	0.000000	0.000000	3.000000	6.000000	0.000000
20085.181324	0.058107	0.543717	0.029437	74.903015	49.546394	75.429832	-2.109168	0.000000	1.487733	0.000000	0.000000	0.000000	0.087099	0.043133	-0.095163	0.000000	0.000000	3.000000	6.000000	0.000000
20085.184657	0.058107	0.543717	0.029437	74.903015	49.546394	75.429832	-2.109168	0.000000	1.487733	0.000000	0.000000	0.000000	0.087099	0.043133	-0.095163	0.000000	0.000000	3.000000	6.000000	0.000000
20085.187990	0.058107	0.543717	0.029437	74.980942	49.377064	75.213913	-2.094652	0.000000	1.471873	0.000000	0.000000	0.000000	0.087099	0.043133	-0.095163	0.000000	0.000000	3.000000	6.000000	0.000000
20085.191324	0.058374	0.543860	0.029123	74.980942	49.377064	75.213913	-2.094652	0.000000	1.471873	0.000000	0.000000	0.000000	0.080051	0.043088	-0.094411	0.000000	0.000000	3.000000	6.000000	0.000000
20085.194657	0.058374	0.543860	0.029123	74.980942	49.377064	75.213913	-2.094652	0.000000	1.471873	0.000000	0.000000	0.000000	0.080051	0.043088	-0.094411	0.000000	0.000000	3.000000	6.000000	0.000000
20085.197990	0.058625	0.544001	0.028874	75.052155	49.218220	74.894669	-2.094652	0.000000	1.471873	0.000000	0.000000	0.000000	0.075326	0.042291	-0.074496	0.000000	0.000000	3.000000	6.000000	0.000000
20085.201324	0.058625	0.544001	0.028874	75.052155	49.218220	74.894669	-2.094652	0.000000	1.471873	0.000000	0.000000	0.000000	0.075326	0.042291	-0.074496	0.000000	0.000000	3.000000	6.000000	0.000000
20085.204657	0.058625	0.544001	0.028874	75.052155	49.218220	74.894669	-2.094652	0.000000	1.471873	0.000000	0.000000	0.000000	0.075326	0.042291	-0.074496	0.000000	0.000000	3.000000	6.000000	0.000000
20085.207990	0.058625	0.544001	0.028874	75.097443	49.103130	74.672989	-2.068756	0.000000	1.443721	0.000000	0.000000	0.000000	0.075326	0.042291	-0.074496	0.000000	0.000000	3.000000	6.000000	0.000000
20085.211324	0.058830	0.544116	0.028636	75.097443	49.103130	74.672989	-2.068756	0.000000	1.443721	0.000000	0.000000	0.000000	0.061578	0.034224	-0.071465	0.000000	0.000000	3.000000	6.000000	0.000000
20085.214657	0.058830	0.544116	0.028636	75.097443	49.103130	74.672989	-2.068756	0.000000	1.443721	0.000000	0.000000	0.000000	0.061578	0.034224	-0.071465	0.000000	0.000000	3.000000	6.000000	0.000000
20085.217990	0.058830	0.544116	0.028636	75.109787	49.065781	74.583778	-2.068756	0.000000	1.443721	0.000000	0.000000	0.000000	0.061578	0.034224	-0.071465	0.000000	0.000000	3.000000	6.000000	0.000000
20085.221324	0.058830	0.544116	0.028636	75.109787	49.065781	74.583778	-2.068756	0.000000	1.443721	0.000000	0.000000	0.000000	0.061578	0.034224	-0.071465	0.000000	0.000000	3.000000	6.000000	0.000000
20085.224657	0.058974	0.544227	0.028470	75.109787	49.065781	74.583778	-2.068756	0.000000	1.443721	0.000000	0.000000	0.000000	0.043092	0.033507	-0.049834	0.000000	0.000000	3.000000	6.000000	0.000000
20085.227990	0.058974	0.544227	0.028470	75.107468	49.074203	74.575615	-2.058492	0.000000	1.431810	0.000000	0.000000	0.000000	0.043092	0.033507	-0.049834	0.000000	0.000000	3.000000	6.000000	0.000000
20085.231324	0.058974	0.544227	0.028470	75.107468	49.074203	74.575615	-2.058492	0.000000	1.431810	0.000000	0.000000	0.000000	0.043092	0.033507	-0.049834	0.000000	0.000000	3.000000	6.000000	0.000000
20085.234657	0.058974	0.544227	0.028470	75.107468	49.074203	74.575615	-2.058492	0.000000	1.431810	0.000000	0.000000	0.000000	0.043092	0.033507	-0.049834	0.000000	0.000000	3.000000	6.000000	0.000000
20085.237990	0.059173	0.544387	0.028181	75.105148	49.077202	74.567459	-2.051311	0.000000	1.423505	0.000000	0.000000	0.000000	0.059621	0.047971	-0.086670	0.000000	0.000000	3.000000	6.000000	0.000000
20085.241324	0.059173	0.544387	0.028181	75.105148	49.077202	74.567459	-2.051311	0.000000	1.423505	0.000000	0.000000	0.000000	0.059621	0.047971	-0.086670	0.000000	0.000000	3.000000	6.000000	0.000000
20085.244657	0.059173	0.544387	0.028181	75.105148	49.077202	74.567459	-2.051311	0.000000	1.423505	0.000000	0.000000	0.000000	0.059621	0.047971	-0.086670	0.000000	0.000000	3.000000	6.000000	0.000000
20085.247990	0.059228	0.544436	0.028058	75.104088	49.088074	74.579994	-2.041374	0.000000	1.409060	0.000000	0.000000	0.000000	0.016552	0.014516	-0.036818	0.000000	0.000000	3.000000	6.000000	0.000000
20085.251324	0.059228	0.544436	0.028058	75.104088	49.088074	74.579994	-2.041374	0.000000	1.409060	0.000000	0.000000	0.000000	0.016552	0.014516	-0.036818	0.000000	0.000000	3.000000	6.000000	0.000000
20085.254657	0.059228	0.544436	0.028058	75.104088	49.088074	74.579994	-2.041374	0.000000	1.409060	0.000000	0.000000	0.000000	0.016552	0.014516	-0.036818	0.000000	0.000000	3.000000	6.000000	0.000000
20085.257990	0.059228	0.544436	0.028058	75.104088	49.090771	74.579964	-2.038615	0.000000	1.402923	0.000000	0.000000	0.000000	0.016552	0.014516	-0.036818	0.000000	0.000000	3.000000	6.000000	0.000000
20085.261324	0.059242	0.544465	0.027987	75.104088	49.090771	74.579964	-2.038615	0.000000	1.402923	0.000000	0.000000	0.000000	0.004398	0.008693	-0.021419	0.000000	0.000000	3.000000	6.000000	0.000000
20085.264657	0.059242	0.544465	0.027987	75.104088	49.090771	74.579964	-2.038615	0.000000	1.402923	0.000000	0.000000	0.000000	0.004398	0.008693	-0.021419	0.000000	0.000000	3.000000	6.000000	0.000000
20085.267990	0.059242	0.544465	0.027987	75.099861	49.104347	74.598213	-2.038615	0.000000	1.402923	0.000000	0.000000	0.000000	0.004398	0.008693	-0.021419	0.000000	0.000000	3.000000	6.000000	0.000000
20085.271324	0.059242	0.544465	0.027987	75.099861	49.104347	74.598213	-2.038615	0.000000	1.402923	0.000000	0.000000	0.000000	0.004398	0.008693	-0.021419	0.000000	0.000000	3.000000	6.000000	0.000000
20085.274657	0.059257	0.544494	0.027916	75.099861	49.104347	74.598213	-2.038615	0.000000	1.402923	0.000000	0.000000	0.000000	0.004396	0.008701	-0.021421	0.000000	0.000000	3.000000	6.000000	0.000000
20085.277990	0.059257	0.544494	0.027916	75.088181	49.131397	74.648300	-2.037882	0.000000	1.399354	0.000000	0.000000	0.000000	0.004396	0.008701	-0.021421	0.000000	0.000000	3.000000	6.000000	0.000000
20085.281324	0.059257	0.544494	0.027916	75.088181	49.131397	74.648300	-2.037882	0.000000	1.399354	0.000000	0.000000	0.000000	0.004396	0.008701	-0.021421	0.000000	0.000000	3.000000	6.000000	0.000000
20085.284657	0.059257	0.544494	0.027916	75.088181	49.131397	74.648300	-2.037882	0.000000	1.399354	0.000000	0.000000	0.000000	0.004396	0.008701	-0.021421	0.000000	0.000000	3.000000	6.000000	0.000000
20085.287990	0.059249	0.544523	0.027847	75.070145	49.180019	74.725594	-2.037149	0.000000	1.395784	0.000000	0.000000	0.000000	-0.002514	0.008690	-0.020577	0.000000	0.000000	3.000000	6.000000	0.000000
20085.291324	0.059249	0.544523	0.027847	75.070145	49.180019	74.725594	-2.037149	0.000000	1.395784	0.000000	0.000000	0.000000	-0.002514	0.008690	-0.020577	0.000000	0.000000	3.000000	6.000000	0.000000
20085.294657	0.059249	0.544523	0.027847	75.070145	49.180019	74.725594	-2.037149	0.000000	1.395784	0.000000	0.000000	0.000000	-0.002514	0.008690	-0.020577	0.000000	0.000000	3.000000	6.000000	0.000000
20085.297990	0.059249	0.544523	0.027847	75.056335	49.212280	74.784599	-2.037568	0.000000	1.392354	0.000000	0.000000	0.000000	-0.002514	0.008690	-0.020577	0.000000	0.000000	3.000000	6.000000	0.000000
20085.301324	0.059223	0.544532	0.027827	75.056335	49.212280	74.784599	-2.037568	0.000000	1.392354	0.000000	0.000000	0.000000	-0.007745	0.002892	-0.006016	0.000000	0.000000	3.000000	6.000000	0.000000
20085.304657	0.059223	0.544532	0.027827	75.056335	49.212280	74.784599	-2.037568	0.000000	1.392354	0.000000	0.000000	0.000000	-0.007745	0.002892	-0.006016	0.000000	0.000000	3.000000	6.000000	0.000000
20085.307990	0.059223	0.544532	0.027827	75.054214	49.217636	74.793640	-2.037568	0.000000	1.392354	0.000000	0.000000	0.000000	-0.007745	0.002892	-0.006016	0.000000	0.000000	3.000000	6.000000	0.000000
20085.311324	0.059223	0.544532	0.027827	75.054214	49.217636	74.793640	-2.037568	0.000000	1.392354	0.000000	0.000000	0.000000	-0.007745	0.002892	-0.006016	0.000000	0.000000	3.000000	6.000000	0.000000
20085.314657	0.059223	0.544532	0.027827	75.054214	49.217636	74.793640	-2.037568	0.000000	1.392354	0.000000	0.000000	0.000000	-0.000000	-0.000004	0.000000	0.000000	0.000000	3.000000	6.000000	0.000000
20085.317990	0.059223	0.544532	0.027827	75.051903	49.209770	74.785507	-2.038859	0.000000	1.391351	0.000000	0.000000	0.000000	-0.000000	-0.000004	0.000000	0.000000	0.000000	3.000000	6.000000	0.000000
20085.321324	0.059223	0.544532	0.027827	75.051903	49.209770	74.785507	-2.038859	0.000000	1.391351	0.000000	0.000000	0.000000	-0.000000	-0.000004	0.000000	0.000000	0.000000	3.000000	6.000000	0.000000
20085.324657	0.059223	0.544532	0.027827	75.051903	49.209770	74.785507	-2.038859	0.000000	1.391351	0.000000	0.000000	0.000000	-0.000000	-0.000004	0.000000	0.000000	0.000000	3.000000	6.000000	0.000000
20085.327990	0.059183	0.544583	0.027887	75.049576	49.196449	74.777351	-2.038859	0.000000	1.391351	0.000000	0.000000	0.000000	-0.011823	0.015322	0.018002	0.000000	0.000000	3.000000	6.000000	0.000000
20085.331324	0.059183	0.544583	0.027887	75.049576	49.196449	74.777351	-2.038859	0.000000	1.391351	0.000000	0.000000	0.000000	-0.011823	0.015322	0.018002	0.000000	0.000000	3.000000	6.000000	0.000000
20085.334657	0.059183	0.544583	0.027887	75.049576	49.196449	74.777351	-2.038859	0.000000	1.391351	0.000000	0.000000	0.000000	-0.011823	0.015322	0.018002	0.000000	0.000000	3.000000	6.000000	0.000000
20085.337990	0.059183	0.544583	0.027887	75.044945	49.175240	74.761017	-2.040830	0.000000	1.394352	0.000000	0.000000	0.000000	-0.011823	0.015322	0.018002	0.000000	0.000000	3.000000	6.000000	0.000000
20085.341324	0.059140	0.544600	0.027911	75.044945	49.175240	74.761017	-2.040830	0.000000	1.394352	0.000000	0.000000	0.000000	-0.013154	0.005124	0.007123	0.000000	0.000000	3.000000	6.000000	0.000000
20085.344657	0.059140	0.544600	0.027911	75.044945	49.175240	74.761017	-2.040830	0.000000	1.394352	0.000000	0.000000	0.000000	-0.013154	0.005124	0.007123	0.000000	0.000000	3.000000	6.000000	0.000000
20085.347990	0.059140	0.544600	0.027911	75.040314	49.154064	74.744728	-2.040830	0.000000	1.394352	0.000000	0.000000	0.000000	-0.013154	0.005124	0.007123	0.000000	0.000000	3.000000	6.000000	0.000000
20085.351324	0.059140	0.544600	0.027911	75.040314	49.154064	74.744728	-2.040830	0.000000	1.394352	0.000000	0.000000	0.000000	-0.013154	0.005124	0.007123	0.000000	0.000000	3.000000	6.000000	0.000000
20085.354657	0.059098	0.544634	0.027953	75.040314	49.154064	74.744728	-2.040830	0.000000	1.394352	0.000000	0.000000	0.000000	-0.012492	0.010210	0.012559	0.000000	0.000000	3.000000	6.000000	0.000000
20085.357990	0.059098	0.544634	0.027953	75.033348	49.125027	74.720306	-2.043022	0.000000	1.395539	0.000000	0.000000	0.000000	-0.012492	0.010210	0.012559	0.000000	0.000000	3.000000	6.000000	0.000000
20085.361324	0.059098	0.544634	0.027953	75.033348	49.125027	74.720306	-2.043022	0.000000	1.395539	0.000000	0.000000	0.000000	-0.012492	0.010210	0.012559	0.000000	0.000000	3.000000	6.000000	0.000000
20085.364657	0.059098	0.544634	0.027953	75.033348	49.125027	74.720306	-2.043022	0.000000	1.395539	0.000000	0.000000	0.000000	-0.012492	0.010210	0.012559	0.000000	0.000000	3.000000	6.000000	0.000000
20085.367990	0.059016	0.544746	0.028050	75.026413	49.098743	74.695915	-2.045104	0.000000	1.397632	0.000000	0.000000	0.000000	-0.024503	0.033581	0.029124	0.000000	0.000000	3.000000	6.000000	0.000000
20085.371324	0.059016	0.544746	0.028050	75.026413	49.098743	74.695915	-2.045104	0.000000	1.397632	0.000000	0.000000	0.000000	-0.024503	0.033581	0.029124	0.000000	0.000000	3.000000	6.000000	0.000000
20085.374657	0.059016	0.544746	0.028050	75.026413	49.098743	74.695915	-2.045104	0.000000	1.397632	0.000000	0.000000	0.000000	-0.024503	0.033581	0.029124	0.000000	0.000000	3.000000	6.000000	0.000000
20085.377990	0.059016	0.544746	0.028050	75.019417	49.072449	74.671509	-2.049188	0.000000	1.402486	0.000000	0.000000	0.000000	-0.024503	0.033581	0.029124	0.000000	0.000000	3.000000	6.000000	0.000000
20085.381324	0.059020	0.544807	0.028081	75.019417	49.072449	74.671509	-2.049188	0.000000	1.402486	0.000000	0.000000	0.000000	0.001149	0.018237	0.009446	0.000000	0.000000	3.000000	6.000000	0.000000
20085.384657	0.059020	0.544807	0.028081	75.019417	49.072449	74.671509	-2.049188	0.000000	1.402486	0.000000	0.000000	0.000000	0.001149	0.018237	0.009446	0.000000	0.000000	3.000000	6.000000	0.000000
20085.387990	0.059020	0.544807	0.028081	75.010162	49.041092	74.639061	-2.049188	0.000000	1.402486	0.000000	0.000000	0.000000	0.001149	0.018237	0.009446	0.000000	0.000000	3.000000	6.000000	0.000000
20085.391324	0.059020	0.544807	0.028081	75.010162	49.041092	74.639061	-2.049188	0.000000	1.402486	0.000000	0.000000	0.000000	0.001149	0.018237	0.009446	0.000000	0.000000	3.000000	6.000000	0.000000
20085.394657	0.059023	0.544895	0.028108	75.010162	49.041092	74.639061	-2.049188	0.000000	1.402486	0.000000	0.000000	0.000000	0.000975	0.026255	0.008017	0.000000	0.000000	3.000000	6.000000	0.000000
20085.397990	0.059023	0.544895	0.028108	75.000854	49.009754	74.606606	-2.048996	0.000000	1.404060	0.000000	0.000000	0.000000	0.000975	0.026255	0.008017	0.000000	0.000000	3.000000	6.000000	0.000000
20085.401324	0.059023	0.544895	0.028108	75.000854	49.009754	74.606606	-2.048996	0.000000	1.404060	0.000000	0.000000	0.000000	0.000975	0.026255	0.008017	0.000000	0.000000	3.000000	6.000000	0.000000
20085.404657	0.059023	0.544895	0.028108	75.000854	49.009754	74.606606	-2.048996	0.000000	1.404060	0.000000	0.000000	0.000000	0.000975	0.026255	0.008017	0.000000	0.000000	3.000000	6.000000	0.000000
20085.407990	0.059040	0.545091	0.028049	74.993896	48.989006	74.582314	-2.048834	0.000000	1.405397	0.000000	0.000000	0.000000	0.004859	0.058984	-0.017701	0.000000	0.000000	3.000000	6.000000	0.000000
20085.411324	0.059040	0.545091	0.028049	74.993896	48.989006	74.582314	-2.048834	0.000000	1.405397	0.000000	0.000000	0.000000	0.004859	0.058984	-0.017701	0.000000	0.000000	3.000000	6.000000	0.000000
20085.414657	0.059040	0.545091	0.028049	74.993896	48.989006	74.582314	-2.048834	0.000000	1.405397	0.000000	0.000000	0.000000	0.004859	0.058984	-0.017701	0.000000	0.000000	3.000000	6.000000	0.000000
20085.417990	0.059040	0.545091	0.028049	74.986900	48.962814	74.558014	-2.048024	0.000000	1.402446	0.000000	0.000000	0.000000	0.004859	0.058984	-0.017701	0.000000	0.000000	3.000000	6.000000	0.000000
20085.421324	0.059009	0.545191	0.027992	74.986900	48.962814	74.558014	-2.048024	0.000000	1.402446	0.000000	0.000000	0.000000	-0.009102	0.029821	-0.017176	0.000000	0.000000	3.000000	6.000000	0.000000
20085.424657	0.059009	0.545191	0.027992	74.986900	48.962814	74.558014	-2.048024	0.000000	1.402446	0.000000	0.000000	0.000000	-0.009102	0.029821	-0.017176	0.000000	0.000000	3.000000	6.000000	0.000000
20085.427990	0.059009	0.545191	0.027992	74.979912	48.939373	74.533737	-2.048024	0.000000	1.402446	0.000000	0.000000	0.000000	-0.009102	0.029821	-0.017176	0.000000	0.000000	3.000000	6.000000	0.000000
20085.431324	0.059009	0.545191	0.027992	74.979912	48.939373	74.533737	-2.048024	0.000000	1.402446	0.000000	0.000000	0.000000	-0.009102	0.029821	-0.017176	0.000000	0.000000	3.000000	6.000000	0.000000
20085.434657	0.058999	0.545300	0.027909	74.979912	48.939373	74.533737	-2.048024	0.000000	1.402446	0.000000	0.000000	0.000000	-0.003026	0.032697	-0.024887	0.000000	0.000000	3.000000	6.000000	0.000000
20085.437990	0.058961	0.545401	0.027788	74.975266	48.921040	74.517578	-2.049541	0.000000	1.399584	0.000000	0.000000	0.000000	-0.011430	0.030443	-0.036350	0.000000	0.000000	3.000000	6.000000	0.000000
20085.441324	0.058961	0.545401	0.027788	74.975266	48.921040	74.517578	-2.049541	0.000000	1.399584	0.000000	0.000000	0.000000	-0.011430	0.030443	-0.036350	0.000000	0.000000	3.000000	6.000000	0.000000
20085.444657	0.058961	0.545401	0.027788	74.975266	48.921040	74.517578	-2.049541	0.000000	1.399584	0.000000	0.000000	0.000000	-0.011430	0.030443	-0.036350	0.000000	0.000000	3.000000	6.000000	0.000000
20085.447990	0.058961	0.545401	0.027788	74.968307	48.897663	74.493378	-2.051950	0.000000	1.389378	0.000000	0.000000	0.000000	-0.011430	0.030443	-0.036350	0.000000	0.000000	3.000000	6.000000	0.000000
20085.451324	0.058943	0.545539	0.027636	74.968307	48.897663	74.493378	-2.051950	0.000000	1.389378	0.000000	0.000000	0.000000	-0.005531	0.041317	-0.045502	0.000000	0.000000	3.000000	6.000000	0.000000
20085.454657	0.058943	0.545539	0.027636	74.968307	48.897663	74.493378	-2.051950	0.000000	1.389378	0.000000	0.000000	0.000000	-0.005531	0.041317	-0.045502	0.000000	0.000000	3.000000	6.000000	0.000000
20085.457990	0.058943	0.545539	0.027636	74.961319	48.877026	74.469193	-2.051950	0.000000	1.389378	0.000000	0.000000	0.000000	-0.005531	0.041317	-0.045502	0.000000	0.000000	3.000000	6.000000	0.000000
20085.461324	0.058943	0.545539	0.027636	74.961319	48.877026	74.469193	-2.051950	0.000000	1.389378	0.000000	0.000000	0.000000	-0.005531	0.041317	-0.045502	0.000000	0.000000	3.000000	6.000000	0.000000
20085.464657	0.058952	0.545684	0.027522	74.961319	48.877026	74.469193	-2.051950	0.000000	1.389378	0.000000	0.000000	0.000000	0.002863	0.043536	-0.034061	0.000000	0.000000	3.000000	6.000000	0.000000
20085.467990	0.058952	0.545684	0.027522	74.953056	48.845894	74.432381	-2.052872	0.000000	1.381794	0.000000	0.000000	0.000000	0.002863	0.043536	-0.034061	0.000000	0.000000	3.000000	6.000000	0.000000
20085.471324	0.058952	0.545684	0.027522	74.953056	48.845894	74.432381	-2.052872	0.000000	1.381794	0.000000	0.000000	0.000000	0.002863	0.043536	-0.034061	0.000000	0.000000	3.000000	6.000000	0.000000
20085.474657	0.058952	0.545684	0.027522	74.953056	48.845894	74.432381	-2.052872	0.000000	1.381794	0.000000	0.000000	0.000000	0.002863	0.043536	-0.034061	0.000000	0.000000	3.000000	6.000000	0.000000
20085.477990	0.058963	0.546003	0.027226	74.943748	48.817539	74.400208	-2.052395	0.000000	1.376117	0.000000	0.000000	0.000000	0.003205	0.095630	-0.088774	0.000000	0.000000	3.000000	6.000000	0.000000
20085.481324	0.058963	0.546003	0.027226	74.943748	48.817539	74.400208	-2.052395	0.000000	1.376117	0.000000	0.000000	0.000000	0.003205	0.095630	-0.088774	0.000000	0.000000	3.000000	6.000000	0.000000
20085.484657	0.058963	0.546003	0.027226	74.943748	48.817539	74.400208	-2.052395	0.000000	1.376117	0.000000	0.000000	0.000000	0.003205	0.095630	-0.088774	0.000000	0.000000	3.000000	6.000000	0.000000
20085.487990	0.058969	0.546157	0.027090	74.934402	48.789188	74.368034	-2.051861	0.000000	1.361322	0.000000	0.000000	0.000000	0.002010	0.046345	-0.040979	0.000000	0.000000	3.000000	6.000000	0.000000
20085.491324	0.058969	0.546157	0.027090	74.934402	48.789188	74.368034	-2.051861	0.000000	1.361322	0.000000	0.000000	0.000000	0.002010	0.046345	-0.040979	0.000000	0.000000	3.000000	6.000000	0.000000
20085.494657	0.058969	0.546157	0.027090	74.934402	48.789188	74.368034	-2.051861	0.000000	1.361322	0.000000	0.000000	0.000000	0.002010	0.046345	-0.040979	0.000000	0.000000	3.000000	6.000000	0.000000
20085.497990	0.058969	0.546157	0.027090	74.925087	48.758186	74.335922	-2.051526	0.000000	1.354492	0.000000	0.000000	0.000000	0.002010	0.046345	-0.040979	0.000000	0.000000	3.000000	6.000000	0.000000
20085.501324	0.058950	0.546321	0.026933	74.925087	48.758186	74.335922	-2.051526	0.000000	1.354492	0.000000	0.000000	0.000000	-0.005727	0.049178	-0.047029	0.000000	0.000000	3.000000	6.000000	0.000000
20085.504657	0.058950	0.546321	0.026933	74.925087	48.758186	74.335922	-2.051526	0.000000	1.354492	0.000000	0.000000	0.000000	-0.005727	0.049178	-0.047029	0.000000	0.000000	3.000000	6.000000	0.000000
20085.507990	0.058950	0.546321	0.026933	74.915756	48.729923	74.303841	-2.051526	0.000000	1.354492	0.000000	0.000000	0.000000	-0.005727	0.049178	-0.047029	0.000000	0.000000	3.000000	6.000000	0.000000
20085.511324	0.058950	0.546321	0.026933	74.915756	48.729923	74.303841	-2.051526	0.000000	1.354492	0.000000	0.000000	0.000000	-0.005727	0.049178	-0.047029	0.000000	0.000000	3.000000	6.000000	0.000000
20085.514657	0.058952	0.546468	0.026755	74.915756	48.729923	74.303841	-2.051526	0.000000	1.354492	0.000000	0.000000	0.000000	0.000502	0.044023	-0.053310	0.000000	0.000000	3.000000	6.000000	0.000000
20085.517990	0.058952	0.546468	0.026755	74.908722	48.709435	74.279793	-2.052480	0.000000	1.346653	0.000000	0.000000	0.000000	0.000502	0.044023	-0.053310	0.000000	0.000000	3.000000	6.000000	0.000000
20085.521324	0.058952	0.546468	0.026755	74.908722	48.709435	74.279793	-2.052480	0.000000	1.346653	0.000000	0.000000	0.000000	0.000502	0.044023	-0.053310	0.000000	0.000000	3.000000	6.000000	0.000000
20085.524657	0.058952	0.546468	0.026755	74.908722	48.709435	74.279793	-2.052480	0.000000	1.346653	0.000000	0.000000	0.000000	0.000502	0.044023	-0.053310	0.000000	0.000000	3.000000	6.000000	0.000000
20085.527990	0.058982	0.546725	0.026425	74.904068	48.699429	74.263802	-2.052396	0.000000	1.337768	0.000000	0.000000	0.000000	0.008888	0.077086	-0.099180	0.000000	0.000000	3.000000	6.000000	0.000000
20085.531324	0.058982	0.546725	0.026425	74.904068	48.699429	74.263802	-2.052396	0.000000	1.337768	0.000000	0.000000	0.000000	0.008888	0.077086	-0.099180	0.000000	0.000000	3.000000	6.000000	0.000000
20085.534657	0.058982	0.546725	0.026425	74.904068	48.699429	74.263802	-2.052396	0.000000	1.337768	0.000000	0.000000	0.000000	0.008888	0.077086	-0.099180	0.000000	0.000000	3.000000	6.000000	0.000000
20085.537990	0.058964	0.546835	0.026277	74.900467	48.681297	74.243271	-2.050915	0.000000	1.321238	0.000000	0.000000	0.000000	-0.005388	0.033069	-0.044184	0.000000	0.000000	3.000000	6.000000	0.000000
20085.541324	0.058964	0.546835	0.026277	74.900467	48.681297	74.243271	-2.050915	0.000000	1.321238	0.000000	0.000000	0.000000	-0.005388	0.033069	-0.044184	0.000000	0.000000	3.000000	6.000000	0.000000
20085.544657	0.058964	0.546835	0.026277	74.900467	48.681297	74.243271	-2.050915	0.000000	1.321238	0.000000	0.000000	0.000000	-0.005388	0.033069	-0.044184	0.000000	0.000000	3.000000	6.000000	0.000000
20085.547990	0.058964	0.546835	0.026277	74.898125	48.673576	74.235275	-2.051813	0.000000	1.313874	0.000000	0.000000	0.000000	-0.005388	0.033069	-0.044184	0.000000	0.000000	3.000000	6.000000	0.000000
20085.551324	0.058946	0.546919	0.026135	74.898125	48.673576	74.235275	-2.051813	0.000000	1.313874	0.000000	0.000000	0.000000	-0.005213	0.025091	-0.042734	0.000000	0.000000	3.000000	6.000000	0.000000
20085.554657	0.058946	0.546919	0.026135	74.898125	48.673576	74.235275	-2.051813	0.000000	1.313874	0.000000	0.000000	0.000000	-0.005213	0.025091	-0.042734	0.000000	0.000000	3.000000	6.000000	0.000000
20085.557990	0.058946	0.546919	0.026135	74.893463	48.652687	74.219276	-2.051813	0.000000	1.313874	0.000000	0.000000	0.000000	-0.005213	0.025091	-0.042734	0.000000	0.000000	3.000000	6.000000	0.000000
20085.561324	0.058946	0.546919	0.026135	74.893463	48.652687	74.219276	-2.051813	0.000000	1.313874	0.000000	0.000000	0.000000	-0.005213	0.025091	-0.042734	0.000000	0.000000	3.000000	6.000000	0.000000
20085.564657	0.058888	0.547010	0.026039	74.893463	48.652687	74.219276	-2.051813	0.000000	1.313874	0.000000	0.000000	0.000000	-0.017475	0.027360	-0.028764	0.000000	0.000000	3.000000	6.000000	0.000000
20085.567990	0.058888	0.547010	0.026039	74.888771	48.634541	74.203293	-2.052682	0.000000	1.306752	0.000000	0.000000	0.000000	-0.017475	0.027360	-0.028764	0.000000	0.000000	3.000000	6.000000	0.000000
20085.571324	0.058888	0.547010	0.026039	74.888771	48.634541	74.203293	-2.052682	0.000000	1.306752	0.000000	0.000000	0.000000	-0.017475	0.027360	-0.028764	0.000000	0.000000	3.000000	6.000000	0.000000
20085.574657	0.058888	0.547010	0.026039	74.888771	48.634541	74.203293	-2.052682	0.000000	1.306752	0.000000	0.000000	0.000000	-0.017475	0.027360	-0.028764	0.000000	0.000000	3.000000	6.000000	0.000000
20085.577990	0.058803	0.547164	0.025913	74.886452	48.621410	74.195328	-2.055594	0.000000	1.301958	0.000000	0.000000	0.000000	-0.025546	0.046125	-0.037743	0.000000	0.000000	3.000000	6.000000	0.000000
20085.581324	0.058803	0.547164	0.025913	74.886452	48.621410	74.195328	-2.055594	0.000000	1.301958	0.000000	0.000000	0.000000	-0.025546	0.046125	-0.037743	0.000000	0.000000	3.000000	6.000000	0.000000
20085.584657	0.058803	0.547164	0.025913	74.886452	48.621410	74.195328	-2.055594	0.000000	1.301958	0.000000	0.000000	0.000000	-0.025546	0.046125	-0.037743	0.000000	0.000000	3.000000	6.000000	0.000000
20085.587990	0.058803	0.547164	0.025913	74.882813	48.597855	74.174812	-2.059852	0.000000	1.295668	0.000000	0.000000	0.000000	-0.025546	0.046125	-0.037743	0.000000	0.000000	3.000000	6.000000	0.000000
20085.591324	0.058753	0.547226	0.025886	74.882813	48.597855	74.174812	-2.059852	0.000000	1.295668	0.000000	0.000000	0.000000	-0.014953	0.018796	-0.008137	0.000000	0.000000	3.000000	6.000000	0.000000
20085.594657	0.058753	0.547226	0.025886	74.882813	48.597855	74.174812	-2.059852	0.000000	1.295668	0.000000	0.000000	0.000000	-0.014953	0.018796	-0.008137	0.000000	0.000000	3.000000	6.000000	0.000000
20085.597990	0.058753	0.547226	0.025886	74.875809	48.572033	74.150887	-2.059852	0.000000	1.295668	0.000000	0.000000	0.000000	-0.014953	0.018796	-0.008137	0.000000	0.000000	3.000000	6.000000	0.000000
20085.601324	0.058753	0.547226	0.025886	74.875809	48.572033	74.150887	-2.059852	0.000000	1.295668	0.000000	0.000000	0.000000	-0.014953	0.018796	-0.008137	0.000000	0.000000	3.000000	6.000000	0.000000
20085.604657	0.058703	0.547289	0.025859	74.875809	48.572033	74.150887	-2.059852	0.000000	1.295668	0.000000	0.000000	0.000000	-0.014953	0.018790	-0.008141	0.000000	0.000000	3.000000	6.000000	0.000000
20085.607990	0.058703	0.547289	0.025859	74.875587	48.553513	74.133842	-2.062344	0.000000	1.294312	0.000000	0.000000	0.000000	-0.014953	0.018790	-0.008141	0.000000	0.000000	3.000000	6.000000	0.000000
20085.611324	0.058703	0.547289	0.025859	74.875587	48.553513	74.133842	-2.062344	0.000000	1.294312	0.000000	0.000000	0.000000	-0.014953	0.018790	-0.008141	0.000000	0.000000	3.000000	6.000000	0.000000
20085.614657	0.058703	0.547289	0.025859	74.875587	48.553513	74.133842	-2.062344	0.000000	1.294312	0.000000	0.000000	0.000000	-0.014953	0.018790	-0.008141	0.000000	0.000000	3.000000	6.000000	0.000000
20085.617990	0.058630	0.547378	0.025830	74.875099	48.521862	74.099693	-2.064836	0.000000	1.292955	0.000000	0.000000	0.000000	-0.022007	0.026766	-0.008777	0.000000	0.000000	3.000000	6.000000	0.000000
20085.621324	0.058630	0.547378	0.025830	74.875099	48.521862	74.099693	-2.064836	0.000000	1.292955	0.000000	0.000000	0.000000	-0.022007	0.026766	-0.008777	0.000000	0.000000	3.000000	6.000000	0.000000
20085.624657	0.058630	0.547378	0.025830	74.875099	48.521862	74.099693	-2.064836	0.000000	1.292955	0.000000	0.000000	0.000000	-0.022007	0.026766	-0.008777	0.000000	0.000000	3.000000	6.000000	0.000000
20085.627990	0.058630	0.547378	0.025830	74.875687	48.487499	74.060997	-2.068504	0.000000	1.291492	0.000000	0.000000	0.000000	-0.022007	0.026766	-0.008777	0.000000	0.000000	3.000000	6.000000	0.000000
20085.631324	0.058586	0.547422	0.025849	74.875687	48.487499	74.060997	-2.068504	0.000000	1.291492	0.000000	0.000000	0.000000	-0.013279	0.013108	0.005618	0.000000	0.000000	3.000000	6.000000	0.000000
20085.634657	0.058586	0.547422	0.025849	74.875687	48.487499	74.060997	-2.068504	0.000000	1.291492	0.000000	0.000000	0.000000	-0.013279	0.013108	0.005618	0.000000	0.000000	3.000000	6.000000	0.000000
20085.637990	0.058586	0.547422	0.025849	74.882813	48.449982	74.012047	-2.068504	0.000000	1.291492	0.000000	0.000000	0.000000	-0.013279	0.013108	0.005618	0.000000	0.000000	3.000000	6.000000	0.000000
20085.641324	0.058586	0.547422	0.025849	74.882813	48.449982	74.012047	-2.068504	0.000000	1.291492	0.000000	0.000000	0.000000	-0.013279	0.013108	0.005618	0.000000	0.000000	3.000000	6.000000	0.000000
20085.644657	0.058536	0.547458	0.025826	74.882813	48.449982	74.012047	-2.068504	0.000000	1.291492	0.000000	0.000000	0.000000	-0.014770	0.010804	-0.006684	0.000000	0.000000	3.000000	6.000000	0.000000
20085.647990	0.058536	0.547458	0.025826	74.892052	48.406986	73.953926	-2.070717	0.000000	1.292428	0.000000	0.000000	0.000000	-0.014770	0.010804	-0.006684	0.000000	0.000000	3.000000	6.000000	0.000000
20085.651324	0.058536	0.547458	0.025826	74.892052	48.406986	73.953926	-2.070717	0.000000	1.292428	0.000000	0.000000	0.000000	-0.014770	0.010804	-0.006684	0.000000	0.000000	3.000000	6.000000	0.000000
20085.654657	0.058536	0.547458	0.025826	74.892052	48.406986	73.953926	-2.070717	0.000000	1.292428	0.000000	0.000000	0.000000	-0.014770	0.010804	-0.006684	0.000000	0.000000	3.000000	6.000000	0.000000
20085.657990	0.058426	0.547492	0.025876	74.906807	48.360737	73.890030	-2.073179	0.000000	1.291314	0.000000	0.000000	0.000000	-0.033083	0.010276	0.014996	0.000000	0.000000	3.000000	6.000000	0.000000
20085.661324	0.058426	0.547492	0.025876	74.906807	48.360737	73.890030	-2.073179	0.000000	1.291314	0.000000	0.000000	0.000000	-0.033083	0.010276	0.014996	0.000000	0.000000	3.000000	6.000000	0.000000
20085.664657	0.058426	0.547492	0.025876	74.906807	48.360737	73.890030	-2.073179	0.000000	1.291314	0.000000	0.000000	0.000000	-0.033083	0.010276	0.014996	0.000000	0.000000	3.000000	6.000000	0.000000
20085.667990	0.058426	0.547492	0.025876	74.917870	48.298973	73.805496	-2.078692	0.000000	1.293814	0.000000	0.000000	0.000000	-0.033083	0.010276	0.014996	0.000000	0.000000	3.000000	6.000000	0.000000
20085.671324	0.058382	0.547509	0.025900	74.917870	48.298973	73.805496	-2.078692	0.000000	1.293814	0.000000	0.000000	0.000000	-0.013105	0.005140	0.007079	0.000000	0.000000	3.000000	6.000000	0.000000
20085.674657	0.058382	0.547509	0.025900	74.917870	48.298973	73.805496	-2.078692	0.000000	1.293814	0.000000	0.000000	0.000000	-0.013105	0.005140	0.007079	0.000000	0.000000	3.000000	6.000000	0.000000
20085.677990	0.058382	0.547509	0.025900	74.930206	48.247543	73.733421	-2.078692	0.000000	1.293814	0.000000	0.000000	0.000000	-0.013105	0.005140	0.007079	0.000000	0.000000	3.000000	6.000000	0.000000
20085.681324	0.058382	0.547509	0.025900	74.930206	48.247543	73.733421	-2.078692	0.000000	1.293814	0.000000	0.000000	0.000000	-0.013105	0.005140	0.007079	0.000000	0.000000	3.000000	6.000000	0.000000
20085.684657	0.058339	0.547526	0.025923	74.930206	48.247543	73.733421	-2.078692	0.000000	1.293814	0.000000	0.000000	0.000000	-0.013106	0.005153	0.007077	0.000000	0.000000	3.000000	6.000000	0.000000
20085.687990	0.058323	0.547551	0.025985	74.941231	48.188282	73.648682	-2.080877	0.000000	1.294993	0.000000	0.000000	0.000000	-0.004743	0.007437	0.018546	0.000000	0.000000	3.000000	6.000000	0.000000
20085.691324	0.058323	0.547551	0.025985	74.941231	48.188282	73.648682	-2.080877	0.000000	1.294993	0.000000	0.000000	0.000000	-0.004743	0.007437	0.018546	0.000000	0.000000	3.000000	6.000000	0.000000
20085.694657	0.058323	0.547551	0.025985	74.941231	48.188282	73.648682	-2.080877	0.000000	1.294993	0.000000	0.000000	0.000000	-0.004743	0.007437	0.018546	0.000000	0.000000	3.000000	6.000000	0.000000
20085.697990	0.058323	0.547551	0.025985	74.954361	48.123398	73.554626	-2.083852	0.000000	1.299264	0.000000	0.000000	0.000000	-0.004743	0.007437	0.018546	0.000000	0.000000	3.000000	6.000000	0.000000
20085.701324	0.058310	0.547567	0.026070	74.954361	48.123398	73.554626	-2.083852	0.000000	1.299264	0.000000	0.000000	0.000000	-0.003912	0.004595	0.025429	0.000000	0.000000	3.000000	6.000000	0.000000
20085.704657	0.058310	0.547567	0.026070	74.954361	48.123398	73.554626	-2.083852	0.000000	1.299264	0.000000	0.000000	0.000000	-0.003912	0.004595	0.025429	0.000000	0.000000	3.000000	6.000000	0.000000
20085.707990	0.058310	0.547567	0.026070	74.973709	48.041752	73.432755	-2.083852	0.000000	1.299264	0.000000	0.000000	0.000000	-0.003912	0.004595	0.025429	0.000000	0.000000	3.000000	6.000000	0.000000
20085.711324	0.058310	0.547567	0.026070	74.973709	48.041752	73.432755	-2.083852	0.000000	1.299264	0.000000	0.000000	0.000000	-0.003912	0.004595	0.025429	0.000000	0.000000	3.000000	6.000000	0.000000
20085.714657	0.058297	0.547582	0.026155	74.973709	48.041752	73.432755	-2.083852	0.000000	1.299264	0.000000	0.000000	0.000000	-0.003915	0.004595	0.025428	0.000000	0.000000	3.000000	6.000000	0.000000
20085.717990	0.058297	0.547582	0.026155	74.985718	47.979309	73.350975	-2.084504	0.000000	1.303502	0.000000	0.000000	0.000000	-0.003915	0.004595	0.025428	0.000000	0.000000	3.000000	6.000000	0.000000
20085.721324	0.058297	0.547582	0.026155	74.985718	47.979309	73.350975	-2.084504	0.000000	1.303502	0.000000	0.000000	0.000000	-0.003915	0.004595	0.025428	0.000000	0.000000	3.000000	6.000000	0.000000
20085.724657	0.058297	0.547582	0.026155	74.985718	47.979309	73.350975	-2.084504	0.000000	1.303502	0.000000	0.000000	0.000000	-0.003915	0.004595	0.025428	0.000000	0.000000	3.000000	6.000000	0.000000
20085.727990	0.058276	0.547620	0.026365	74.994308	47.911846	73.257774	-2.085156	0.000000	1.307740	0.000000	0.000000	0.000000	-0.006357	0.011498	0.063145	0.000000	0.000000	3.000000	6.000000	0.000000
20085.731324	0.058276	0.547620	0.026365	74.994308	47.911846	73.257774	-2.085156	0.000000	1.307740	0.000000	0.000000	0.000000	-0.006357	0.011498	0.063145	0.000000	0.000000	3.000000	6.000000	0.000000
20085.734657	0.058276	0.547620	0.026365	74.994308	47.911846	73.257774	-2.085156	0.000000	1.307740	0.000000	0.000000	0.000000	-0.006357	0.011498	0.063145	0.000000	0.000000	3.000000	6.000000	0.000000
20085.737990	0.058276	0.547620	0.026365	75.000793	47.847160	73.173759	-2.086215	0.000000	1.318264	0.000000	0.000000	0.000000	-0.006357	0.011498	0.063145	0.000000	0.000000	3.000000	6.000000	0.000000
20085.741324	0.058245	0.547643	0.026494	75.000793	47.847160	73.173759	-2.086215	0.000000	1.318264	0.000000	0.000000	0.000000	-0.009332	0.006904	0.038546	0.000000	0.000000	3.000000	6.000000	0.000000
20085.744657	0.058245	0.547643	0.026494	75.000793	47.847160	73.173759	-2.086215	0.000000	1.318264	0.000000	0.000000	0.000000	-0.009332	0.006904	0.038546	0.000000	0.000000	3.000000	6.000000	0.000000
20085.747990	0.058245	0.547643	0.026494	75.010345	47.776684	73.075706	-2.086215	0.000000	1.318264	0.000000	0.000000	0.000000	-0.009332	0.006904	0.038546	0.000000	0.000000	3.000000	6.000000	0.000000
20085.751324	0.058245	0.547643	0.026494	75.010345	47.776684	73.075706	-2.086215	0.000000	1.318264	0.000000	0.000000	0.000000	-0.009332	0.006904	0.038546	0.000000	0.000000	3.000000	6.000000	0.000000
20085.754657	0.058236	0.547666	0.026619	75.010345	47.776684	73.075706	-2.086215	0.000000	1.318264	0.000000	0.000000	0.000000	-0.002448	0.006886	0.037712	0.000000	0.000000	3.000000	6.000000	0.000000
20085.757990	0.058236	0.547666	0.026619	75.016769	47.711811	72.991516	-2.087771	0.000000	1.324689	0.000000	0.000000	0.000000	-0.002448	0.006886	0.037712	0.000000	0.000000	3.000000	6.000000	0.000000
20085.761324	0.058236	0.547666	0.026619	75.016769	47.711811	72.991516	-2.087771	0.000000	1.324689	0.000000	0.000000	0.000000	-0.002448	0.006886	0.037712	0.000000	0.000000	3.000000	6.000000	0.000000
20085.764657	0.058236	0.547666	0.026619	75.016769	47.711811	72.991516	-2.087771	0.000000	1.324689	0.000000	0.000000	0.000000	-0.002448	0.006886	0.037712	0.000000	0.000000	3.000000	6.000000	0.000000
20085.767990	0.058171	0.547722	0.026853	75.016205	47.679852	72.957085	-2.088179	0.000000	1.330974	0.000000	0.000000	0.000000	-0.019524	0.016646	0.070189	0.000000	0.000000	3.000000	6.000000	0.000000
20085.771324	0.058171	0.547722	0.026853	75.016205	47.679852	72.957085	-2.088179	0.000000	1.330974	0.000000	0.000000	0.000000	-0.019524	0.016646	0.070189	0.000000	0.000000	3.000000	6.000000	0.000000
20085.774657	0.058171	0.547722	0.026853	75.016205	47.679852	72.957085	-2.088179	0.000000	1.330974	0.000000	0.000000	0.000000	-0.019524	0.016646	0.070189	0.000000	0.000000	3.000000	6.000000	0.000000
20085.777990	0.058171	0.547722	0.026853	75.009102	47.654205	72.933357	-2.091433	0.000000	1.342672	0.000000	0.000000	0.000000	-0.019524	0.016646	0.070189	0.000000	0.000000	3.000000	6.000000	0.000000
20085.781324	0.058153	0.547756	0.026892	75.009102	47.654205	72.933357	-2.091433	0.000000	1.342672	0.000000	0.000000	0.000000	-0.005593	0.010289	0.011646	0.000000	0.000000	3.000000	6.000000	0.000000
20085.784657	0.058153	0.547756	0.026892	75.009102	47.654205	72.933357	-2.091433	0.000000	1.342672	0.000000	0.000000	0.000000	-0.005593	0.010289	0.011646	0.000000	0.000000	3.000000	6.000000	0.000000
20085.787990	0.058159	0.547807	0.026946	75.001968	47.631283	72.909622	-2.091433	0.000000	1.342672	0.000000	0.000000	0.000000	0.001949	0.015443	0.016225	0.000000	0.000000	3.000000	6.000000	0.000000
20085.791324	0.058159	0.547807	0.026946	75.001968	47.631283	72.909622	-2.091433	0.000000	1.342672	0.000000	0.000000	0.000000	0.001949	0.015443	0.016225	0.000000	0.000000	3.000000	6.000000	0.000000
20085.794657	0.058159	0.547807	0.026946	75.001968	47.631283	72.909622	-2.091433	0.000000	1.342672	0.000000	0.000000	0.000000	0.001949	0.015443	0.016225	0.000000	0.000000	3.000000	6.000000	0.000000
20085.797990	0.058159	0.547807	0.026946	74.994865	47.608398	72.885925	-2.092040	0.000000	1.347317	0.000000	0.000000	0.000000	0.001949	0.015443	0.016225	0.000000	0.000000	3.000000	6.000000	0.000000
20085.801324	0.058162	0.547895	0.026973	74.994865	47.608398	72.885925	-2.092040	0.000000	1.347317	0.000000	0.000000	0.000000	0.000944	0.026269	0.007864	0.000000	0.000000	3.000000	6.000000	0.000000
20085.804657	0.058162	0.547895	0.026973	74.994865	47.608398	72.885925	-2.092040	0.000000	1.347317	0.000000	0.000000	0.000000	0.000944	0.026269	0.007864	0.000000	0.000000	3.000000	6.000000	0.000000
20085.807990	0.058162	0.547895	0.026973	74.985382	47.580650	72.854385	-2.092040	0.000000	1.347317	0.000000	0.000000	0.000000	0.000944	0.026269	0.007864	0.000000	0.000000	3.000000	6.000000	0.000000
20085.811324	0.058162	0.547895	0.026973	74.985382	47.580650	72.854385	-2.092040	0.000000	1.347317	0.000000	0.000000	0.000000	0.000944	0.026269	0.007864	0.000000	0.000000	3.000000	6.000000	0.000000
20085.814657	0.058186	0.547965	0.026978	74.985382	47.580650	72.854385	-2.092040	0.000000	1.347317	0.000000	0.000000	0.000000	0.007190	0.021132	0.001625	0.000000	0.000000	3.000000	6.000000	0.000000
20085.817990	0.058186	0.547965	0.026978	74.975883	47.555649	72.822868	-2.091883	0.000000	1.348628	0.000000	0.000000	0.000000	0.007190	0.021132	0.001625	0.000000	0.000000	3.000000	6.000000	0.000000
20085.821324	0.058186	0.547965	0.026978	74.975883	47.555649	72.822868	-2.091883	0.000000	1.348628	0.000000	0.000000	0.000000	0.007190	0.021132	0.001625	0.000000	0.000000	3.000000	6.000000	0.000000
20085.824657	0.058186	0.547965	0.026978	74.975883	47.555649	72.822868	-2.091883	0.000000	1.348628	0.000000	0.000000	0.000000	0.007190	0.021132	0.001625	0.000000	0.000000	3.000000	6.000000	0.000000
20085.827990	0.058250	0.548205	0.026925	74.964020	47.520370	72.783524	-2.090684	0.000000	1.348899	0.000000	0.000000	0.000000	0.019083	0.071938	-0.015798	0.000000	0.000000	3.000000	6.000000	0.000000
20085.831324	0.058250	0.548205	0.026925	74.964020	47.520370	72.783524	-2.090684	0.000000	1.348899	0.000000	0.000000	0.000000	0.019083	0.071938	-0.015798	0.000000	0.000000	3.000000	6.000000	0.000000
20085.834657	0.058250	0.548205	0.026925	74.964020	47.520370	72.783524	-2.090684	0.000000	1.348899	0.000000	0.000000	0.000000	0.019083	0.071938	-0.015798	0.000000	0.000000	3.000000	6.000000	0.000000
20085.837990	0.058250	0.548205	0.026925	74.954514	47.495457	72.752098	-2.087504	0.000000	1.346266	0.000000	0.000000	0.000000	0.019083	0.071938	-0.015798	0.000000	0.000000	3.000000	6.000000	0.000000
20085.841324	0.058290	0.548348	0.026872	74.954514	47.495457	72.752098	-2.087504	0.000000	1.346266	0.000000	0.000000	0.000000	0.012068	0.042793	-0.015954	0.000000	0.000000	3.000000	6.000000	0.000000
20085.844657	0.058290	0.548348	0.026872	74.954514	47.495457	72.752098	-2.087504	0.000000	1.346266	0.000000	0.000000	0.000000	0.012068	0.042793	-0.015954	0.000000	0.000000	3.000000	6.000000	0.000000
20085.847990	0.058290	0.548348	0.026872	74.942642	47.463024	72.712868	-2.087504	0.000000	1.346266	0.000000	0.000000	0.000000	0.012068	0.042793	-0.015954	0.000000	0.000000	3.000000	6.000000	0.000000
20085.851324	0.058290	0.548348	0.026872	74.942642	47.463024	72.712868	-2.087504	0.000000	1.346266	0.000000	0.000000	0.000000	0.012068	0.042793	-0.015954	0.000000	0.000000	3.000000	6.000000	0.000000
20085.854657	0.058330	0.548491	0.026819	74.942642	47.463024	72.712868	-2.087504	0.000000	1.346266	0.000000	0.000000	0.000000	0.012063	0.042795	-0.015968	0.000000	0.000000	3.000000	6.000000	0.000000
20085.857990	0.058330	0.548491	0.026819	74.930733	47.430626	72.673691	-2.085493	0.000000	1.343607	0.000000	0.000000	0.000000	0.012063	0.042795	-0.015968	0.000000	0.000000	3.000000	6.000000	0.000000
20085.861324	0.058330	0.548491	0.026819	74.930733	47.430626	72.673691	-2.085493	0.000000	1.343607	0.000000	0.000000	0.000000	0.012063	0.042795	-0.015968	0.000000	0.000000	3.000000	6.000000	0.000000
20085.864657	0.058330	0.548491	0.026819	74.930733	47.430626	72.673691	-2.085493	0.000000	1.343607	0.000000	0.000000	0.000000	0.012063	0.042795	-0.015968	0.000000	0.000000	3.000000	6.000000	0.000000
20085.867990	0.058423	0.548813	0.026618	74.916489	47.393494	72.626785	-2.083482	0.000000	1.340946	0.000000	0.000000	0.000000	0.027676	0.096886	-0.060359	0.000000	0.000000	3.000000	6.000000	0.000000
20085.871324	0.058423	0.548813	0.026618	74.916489	47.393494	72.626785	-2.083482	0.000000	1.340946	0.000000	0.000000	0.000000	0.027676	0.096886	-0.060359	0.000000	0.000000	3.000000	6.000000	0.000000
20085.874657	0.058423	0.548813	0.026618	74.916489	47.393494	72.626785	-2.083482	0.000000	1.340946	0.000000	0.000000	0.000000	0.027676	0.096886	-0.060359	0.000000	0.000000	3.000000	6.000000	0.000000
20085.877990	0.058423	0.548813	0.026618	74.905914	47.374317	72.600204	-2.078870	0.000000	1.330886	0.000000	0.000000	0.000000	0.027676	0.096886	-0.060359	0.000000	0.000000	3.000000	6.000000	0.000000
20085.881324	0.058477	0.548984	0.026493	74.905914	47.374317	72.600204	-2.078870	0.000000	1.330886	0.000000	0.000000	0.000000	0.016437	0.051256	-0.037512	0.000000	0.000000	3.000000	6.000000	0.000000
20085.884657	0.058477	0.548984	0.026493	74.905914	47.374317	72.600204	-2.078870	0.000000	1.330886	0.000000	0.000000	0.000000	0.016437	0.051256	-0.037512	0.000000	0.000000	3.000000	6.000000	0.000000
20085.887990	0.058477	0.548984	0.026493	74.895348	47.349354	72.576187	-2.078870	0.000000	1.330886	0.000000	0.000000	0.000000	0.016437	0.051256	-0.037512	0.000000	0.000000	3.000000	6.000000	0.000000
20085.891324	0.058477	0.548984	0.026493	74.895348	47.349354	72.576187	-2.078870	0.000000	1.330886	0.000000	0.000000	0.000000	0.016437	0.051256	-0.037512	0.000000	0.000000	3.000000	6.000000	0.000000
20085.894657	0.058504	0.549147	0.026329	74.895348	47.349354	72.576187	-2.078870	0.000000	1.330886	0.000000	0.000000	0.000000	0.008051	0.048897	-0.048985	0.000000	0.000000	3.000000	6.000000	0.000000
20085.897990	0.058504	0.549147	0.026329	74.888206	47.329510	72.552818	-2.076130	0.000000	1.324634	0.000000	0.000000	0.000000	0.008051	0.048897	-0.048985	0.000000	0.000000	3.000000	6.000000	0.000000
20085.901324	0.058504	0.549147	0.026329	74.888206	47.329510	72.552818	-2.076130	0.000000	1.324634	0.000000	0.000000	0.000000	0.008051	0.048897	-0.048985	0.000000	0.000000	3.000000	6.000000	0.000000
20085.904657	0.058504	0.549147	0.026329	74.888206	47.329510	72.552818	-2.076130	0.000000	1.324634	0.000000	0.000000	0.000000	0.008051	0.048897	-0.048985	0.000000	0.000000	3.000000	6.000000	0.000000
20085.907990	0.058553	0.549438	0.025967	74.881073	47.315144	72.529488	-2.074788	0.000000	1.316470	0.000000	0.000000	0.000000	0.014760	0.087350	-0.108816	0.000000	0.000000	3.000000	6.000000	0.000000
20085.911324	0.058553	0.549438	0.025967	74.881073	47.315144	72.529488	-2.074788	0.000000	1.316470	0.000000	0.000000	0.000000	0.014760	0.087350	-0.108816	0.000000	0.000000	3.000000	6.000000	0.000000
20085.914657	0.058553	0.549438	0.025967	74.881073	47.315144	72.529488	-2.074788	0.000000	1.316470	0.000000	0.000000	0.000000	0.014760	0.087350	-0.108816	0.000000	0.000000	3.000000	6.000000	0.000000
20085.917990	0.058576	0.549567	0.025767	74.876305	47.305561	72.513924	-2.072328	0.000000	1.298333	0.000000	0.000000	0.000000	0.006708	0.038470	-0.059827	0.000000	0.000000	3.000000	6.000000	0.000000
20085.921324	0.058576	0.549567	0.025767	74.876305	47.305561	72.513924	-2.072328	0.000000	1.298333	0.000000	0.000000	0.000000	0.006708	0.038470	-0.059827	0.000000	0.000000	3.000000	6.000000	0.000000
20085.924657	0.058576	0.549567	0.025767	74.876305	47.305561	72.513924	-2.072328	0.000000	1.298333	0.000000	0.000000	0.000000	0.006708	0.038470	-0.059827	0.000000	0.000000	3.000000	6.000000	0.000000
20085.927990	0.058576	0.549567	0.025767	74.871513	47.298721	72.498383	-2.071210	0.000000	1.288362	0.000000	0.000000	0.000000	0.006708	0.038470	-0.059827	0.000000	0.000000	3.000000	6.000000	0.000000
20085.931324	0.058621	0.549695	0.025565	74.871513	47.298721	72.498383	-2.071210	0.000000	1.288362	0.000000	0.000000	0.000000	0.013569	0.038423	-0.060678	0.000000	0.000000	3.000000	6.000000	0.000000
20085.934657	0.058621	0.549695	0.025565	74.871513	47.298721	72.498383	-2.071210	0.000000	1.288362	0.000000	0.000000	0.000000	0.013569	0.038423	-0.060678	0.000000	0.000000	3.000000	6.000000	0.000000
20085.937990	0.058621	0.549695	0.025565	74.866753	47.291889	72.482857	-2.071210	0.000000	1.288362	0.000000	0.000000	0.000000	0.013569	0.038423	-0.060678	0.000000	0.000000	3.000000	6.000000	0.000000
20085.941324	0.058621	0.549695	0.025565	74.866753	47.291889	72.482857	-2.071210	0.000000	1.288362	0.000000	0.000000	0.000000	0.013569	0.038423	-0.060678	0.000000	0.000000	3.000000	6.000000	0.000000
20085.944657	0.058666	0.549823	0.025363	74.866753	47.291889	72.482857	-2.071210	0.000000	1.288362	0.000000	0.000000	0.000000	0.013549	0.038374	-0.060695	0.000000	0.000000	3.000000	6.000000	0.000000
20085.947990	0.058666	0.549823	0.025363	74.859581	47.277557	72.459557	-2.068949	0.000000	1.278249	0.000000	0.000000	0.000000	0.013549	0.038374	-0.060695	0.000000	0.000000	3.000000	6.000000	0.000000
20085.951324	0.058666	0.549823	0.025363	74.859581	47.277557	72.459557	-2.068949	0.000000	1.278249	0.000000	0.000000	0.000000	0.013549	0.038374	-0.060695	0.000000	0.000000	3.000000	6.000000	0.000000
20085.954657	0.058666	0.549823	0.025363	74.859581	47.277557	72.459557	-2.068949	0.000000	1.278249	0.000000	0.000000	0.000000	0.013549	0.038374	-0.060695	0.000000	0.000000	3.000000	6.000000	0.000000
20085.957990	0.058741	0.550077	0.025025	74.854820	47.265305	72.444046	-2.066690	0.000000	1.268133	0.000000	0.000000	0.000000	0.022516	0.076246	-0.101415	0.000000	0.000000	3.000000	6.000000	0.000000
20085.961324	0.058741	0.550077	0.025025	74.854820	47.265305	72.444046	-2.066690	0.000000	1.268133	0.000000	0.000000	0.000000	0.022516	0.076246	-0.101415	0.000000	0.000000	3.000000	6.000000	0.000000
20085.964657	0.058741	0.550077	0.025025	74.854820	47.265305	72.444046	-2.066690	0.000000	1.268133	0.000000	0.000000	0.000000	0.022516	0.076246	-0.101415	0.000000	0.000000	3.000000	6.000000	0.000000
20085.967990	0.058743	0.550195	0.024851	74.850060	47.253075	72.428558	-2.062937	0.000000	1.251231	0.000000	0.000000	0.000000	0.000612	0.035486	-0.052169	0.000000	0.000000	3.000000	6.000000	0.000000
20085.971324	0.058743	0.550195	0.024851	74.850060	47.253075	72.428558	-2.062937	0.000000	1.251231	0.000000	0.000000	0.000000	0.000612	0.035486	-0.052169	0.000000	0.000000	3.000000	6.000000	0.000000
20085.974657	0.058743	0.550195	0.024851	74.850060	47.253075	72.428558	-2.062937	0.000000	1.251231	0.000000	0.000000	0.000000	0.000612	0.035486	-0.052169	0.000000	0.000000	3.000000	6.000000	0.000000
20085.977990	0.058743	0.550195	0.024851	74.845276	47.240837	72.413063	-2.062835	0.000000	1.242536	0.000000	0.000000	0.000000	0.000612	0.035486	-0.052169	0.000000	0.000000	3.000000	6.000000	0.000000
20085.981324	0.058725	0.550304	0.024703	74.845276	47.240837	72.413063	-2.062835	0.000000	1.242536	0.000000	0.000000	0.000000	-0.005417	0.032657	-0.044442	0.000000	0.000000	3.000000	6.000000	0.000000
20085.984657	0.058725	0.550304	0.024703	74.845276	47.240837	72.413063	-2.062835	0.000000	1.242536	0.000000	0.000000	0.000000	-0.005417	0.032657	-0.044442	0.000000	0.000000	3.000000	6.000000	0.000000
20085.987990	0.058725	0.550304	0.024703	74.840492	47.225891	72.397575	-2.062835	0.000000	1.242536	0.000000	0.000000	0.000000	-0.005417	0.032657	-0.044442	0.000000	0.000000	3.000000	6.000000	0.000000
20085.991324	0.058725	0.550304	0.024703	74.840492	47.225891	72.397575	-2.062835	0.000000	1.242536	0.000000	0.000000	0.000000	-0.005417	0.032657	-0.044442	0.000000	0.000000	3.000000	6.000000	0.000000
20085.994657	0.058707	0.550413	0.024554	74.840492	47.225891	72.397575	-2.062835	0.000000	1.242536	0.000000	0.000000	0.000000	-0.005416	0.032653	-0.044453	0.000000	0.000000	3.000000	6.000000	0.000000
20085.997990	0.058707	0.550413	0.024554	74.838089	47.218414	72.389832	-2.063738	0.000000	1.235129	0.000000	0.000000	0.000000	-0.005416	0.032653	-0.044453	0.000000	0.000000	3.000000	6.000000	0.000000
20086.001324	0.058707	0.550413	0.024554	74.838089	47.218414	72.389832	-2.063738	0.000000	1.235129	0.000000	0.000000	0.000000	-0.005416	0.032653	-0.044453	0.000000	0.000000	3.000000	6.000000	0.000000
20086.004657	0.058707	0.550413	0.024554	74.838089	47.218414	72.389832	-2.063738	0.000000	1.235129	0.000000	0.000000	0.000000	-0.005416	0.032653	-0.044453	0.000000	0.000000	3.000000	6.000000	0.000000
20086.007990	0.058667	0.550596	0.024222	74.835724	47.210968	72.382118	-2.064641	0.000000	1.227720	0.000000	0.000000	0.000000	-0.012152	0.054897	-0.099713	0.000000	0.000000	3.000000	6.000000	0.000000
20086.011324	0.058667	0.550596	0.024222	74.835724	47.210968	72.382118	-2.064641	0.000000	1.227720	0.000000	0.000000	0.000000	-0.012152	0.054897	-0.099713	0.000000	0.000000	3.000000	6.000000	0.000000
20086.014657	0.058667	0.550596	0.024222	74.835724	47.210968	72.382118	-2.064641	0.000000	1.227720	0.000000	0.000000	0.000000	-0.012152	0.054897	-0.099713	0.000000	0.000000	3.000000	6.000000	0.000000
20086.017990	0.058667	0.550596	0.024222	74.833344	47.203487	72.382347	-2.066666	0.000000	1.211101	0.000000	0.000000	0.000000	-0.012152	0.054897	-0.099713	0.000000	0.000000	3.000000	6.000000	0.000000
20086.021324	0.058646	0.550687	0.024056	74.833344	47.203487	72.382347	-2.066666	0.000000	1.211101	0.000000	0.000000	0.000000	-0.006078	0.027412	-0.049871	0.000000	0.000000	3.000000	6.000000	0.000000
20086.024657	0.058646	0.550687	0.024056	74.833344	47.203487	72.382347	-2.066666	0.000000	1.211101	0.000000	0.000000	0.000000	-0.006078	0.027412	-0.049871	0.000000	0.000000	3.000000	6.000000	0.000000
20086.027990	0.058626	0.550778	0.023890	74.830925	47.196022	72.374611	-2.066666	0.000000	1.211101	0.000000	0.000000	0.000000	-0.006078	0.027374	-0.049881	0.000000	0.000000	3.000000	6.000000	0.000000
20086.031324	0.058626	0.550778	0.023890	74.830925	47.196022	72.374611	-2.066666	0.000000	1.211101	0.000000	0.000000	0.000000	-0.006078	0.027374	-0.049881	0.000000	0.000000	3.000000	6.000000	0.000000
20086.034657	0.058626	0.550778	0.023890	74.830925	47.196022	72.374611	-2.066666	0.000000	1.211101	0.000000	0.000000	0.000000	-0.006078	0.027374	-0.049881	0.000000	0.000000	3.000000	6.000000	0.000000
20086.037990	0.058626	0.550778	0.023890	74.830925	47.196022	72.374611	-2.068692	0.000000	1.194476	0.000000	0.000000	0.000000	-0.006078	0.027374	-0.049881	0.000000	0.000000	3.000000	6.000000	0.000000
20086.041324	0.058607	0.550843	0.023728	74.830925	47.196022	72.374611	-2.068692	0.000000	1.194476	0.000000	0.000000	0.000000	-0.005895	0.019425	-0.048367	0.000000	0.000000	3.000000	6.000000	0.000000
20086.044657	0.058607	0.550843	0.023728	74.830925	47.196022	72.374611	-2.068692	0.000000	1.194476	0.000000	0.000000	0.000000	-0.005895	0.019425	-0.048367	0.000000	0.000000	3.000000	6.000000	0.000000
20086.047990	0.058607	0.550843	0.023728	74.832314	47.200520	72.381577	-2.068692	0.000000	1.194476	0.000000	0.000000	0.000000	-0.005895	0.019425	-0.048367	0.000000	0.000000	3.000000	6.000000	0.000000
20086.051324	0.058607	0.550843	0.023728	74.832314	47.200520	72.381577	-2.068692	0.000000	1.194476	0.000000	0.000000	0.000000	-0.005895	0.019425	-0.048367	0.000000	0.000000	3.000000	6.000000	0.000000
20086.054657	0.058561	0.550917	0.023547	74.832314	47.200520	72.381577	-2.068692	0.000000	1.194476	0.000000	0.000000	0.000000	-0.013583	0.022180	-0.054452	0.000000	0.000000	3.000000	6.000000	0.000000
20086.057990	0.058561	0.550917	0.023547	74.832314	47.200520	72.381577	-2.069675	0.000000	1.186414	0.000000	0.000000	0.000000	-0.013583	0.022180	-0.054452	0.000000	0.000000	3.000000	6.000000	0.000000
20086.061324	0.058561	0.550917	0.023547	74.832314	47.200520	72.381577	-2.069675	0.000000	1.186414	0.000000	0.000000	0.000000	-0.013583	0.022180	-0.054452	0.000000	0.000000	3.000000	6.000000	0.000000
20086.064657	0.058561	0.550917	0.023547	74.832314	47.200520	72.381577	-2.069675	0.000000	1.186414	0.000000	0.000000	0.000000	-0.013583	0.022180	-0.054452	0.000000	0.000000	3.000000	6.000000	0.000000
20086.067990	0.058522	0.551046	0.023224	74.832314	47.200520	72.381577	-2.071939	0.000000	1.177339	0.000000	0.000000	0.000000	-0.011788	0.038752	-0.096774	0.000000	0.000000	3.000000	6.000000	0.000000
20086.071324	0.058522	0.551046	0.023224	74.832314	47.200520	72.381577	-2.071939	0.000000	1.177339	0.000000	0.000000	0.000000	-0.011788	0.038752	-0.096774	0.000000	0.000000	3.000000	6.000000	0.000000
20086.074657	0.058522	0.551046	0.023224	74.832314	47.200520	72.381577	-2.071939	0.000000	1.177339	0.000000	0.000000	0.000000	-0.011788	0.038752	-0.096774	0.000000	0.000000	3.000000	6.000000	0.000000
20086.077990	0.058522	0.551046	0.023224	74.834679	47.207973	72.389297	-2.073903	0.000000	1.161210	0.000000	0.000000	0.000000	-0.011788	0.038752	-0.096774	0.000000	0.000000	3.000000	6.000000	0.000000
20086.081324	0.058477	0.551093	0.023048	74.834679	47.207973	72.389297	-2.073903	0.000000	1.161210	0.000000	0.000000	0.000000	-0.013391	0.014176	-0.052952	0.000000	0.000000	3.000000	6.000000	0.000000
20086.084657	0.058477	0.551093	0.023048	74.834679	47.207973	72.389297	-2.073903	0.000000	1.161210	0.000000	0.000000	0.000000	-0.013391	0.014176	-0.052952	0.000000	0.000000	3.000000	6.000000	0.000000
20086.087990	0.058458	0.551158	0.022886	74.834671	47.205250	72.389297	-2.073903	0.000000	1.161210	0.000000	0.000000	0.000000	-0.005893	0.019313	-0.048406	0.000000	0.000000	3.000000	6.000000	0.000000
20086.091324	0.058458	0.551158	0.022886	74.834671	47.205250	72.389297	-2.073903	0.000000	1.161210	0.000000	0.000000	0.000000	-0.005893	0.019313	-0.048406	0.000000	0.000000	3.000000	6.000000	0.000000
20086.094657	0.058458	0.551158	0.022886	74.834671	47.205250	72.389297	-2.073903	0.000000	1.161210	0.000000	0.000000	0.000000	-0.005893	0.019313	-0.048406	0.000000	0.000000	3.000000	6.000000	0.000000
20086.097990	0.058458	0.551158	0.022886	74.834694	47.202564	72.389328	-2.077117	0.000000	1.144317	0.000000	0.000000	0.000000	-0.005893	0.019313	-0.048406	0.000000	0.000000	3.000000	6.000000	0.000000
20086.101324	0.058415	0.551222	0.022728	74.834694	47.202564	72.389328	-2.077117	0.000000	1.144317	0.000000	0.000000	0.000000	-0.012731	0.019319	-0.047581	0.000000	0.000000	3.000000	6.000000	0.000000
20086.104657	0.058415	0.551222	0.022728	74.834694	47.202564	72.389328	-2.077117	0.000000	1.144317	0.000000	0.000000	0.000000	-0.012731	0.019319	-0.047581	0.000000	0.000000	3.000000	6.000000	0.000000
20086.107990	0.058415	0.551222	0.022728	74.834663	47.199810	72.389297	-2.077117	0.000000	1.144317	0.000000	0.000000	0.000000	-0.012731	0.019319	-0.047581	0.000000	0.000000	3.000000	6.000000	0.000000
20086.111324	0.058415	0.551222	0.022728	74.834663	47.199810	72.389297	-2.077117	0.000000	1.144317	0.000000	0.000000	0.000000	-0.012731	0.019319	-0.047581	0.000000	0.000000	3.000000	6.000000	0.000000
20086.114657	0.058376	0.551277	0.022592	74.834663	47.199810	72.389297	-2.077117	0.000000	1.144317	0.000000	0.000000	0.000000	-0.011884	0.016542	-0.040671	0.000000	0.000000	3.000000	6.000000	0.000000
20086.117990	0.058376	0.551277	0.022592	74.834679	47.197090	72.389297	-2.079239	0.000000	1.136387	0.000000	0.000000	0.000000	-0.011884	0.016542	-0.040671	0.000000	0.000000	3.000000	6.000000	0.000000
20086.121324	0.058376	0.551277	0.022592	74.834679	47.197090	72.389297	-2.079239	0.000000	1.136387	0.000000	0.000000	0.000000	-0.011884	0.016542	-0.040671	0.000000	0.000000	3.000000	6.000000	0.000000
20086.124657	0.058376	0.551277	0.022592	74.834679	47.197090	72.389297	-2.079239	0.000000	1.136387	0.000000	0.000000	0.000000	-0.011884	0.016542	-0.040671	0.000000	0.000000	3.000000	6.000000	0.000000
20086.127990	0.058304	0.551386	0.022385	74.834679	47.194023	72.383865	-2.081220	0.000000	1.129608	0.000000	0.000000	0.000000	-0.021422	0.032686	-0.062136	0.000000	0.000000	3.000000	6.000000	0.000000
20086.131324	0.058304	0.551386	0.022385	74.834679	47.194023	72.383865	-2.081220	0.000000	1.129608	0.000000	0.000000	0.000000	-0.021422	0.032686	-0.062136	0.000000	0.000000	3.000000	6.000000	0.000000
20086.134657	0.058304	0.551386	0.022385	74.834679	47.194023	72.383865	-2.081220	0.000000	1.129608	0.000000	0.000000	0.000000	-0.021422	0.032686	-0.062136	0.000000	0.000000	3.000000	6.000000	0.000000
20086.137990	0.058304	0.551386	0.022385	74.837776	47.180126	72.369888	-2.084790	0.000000	1.119252	0.000000	0.000000	0.000000	-0.021422	0.032686	-0.062136	0.000000	0.000000	3.000000	6.000000	0.000000
20086.141324	0.058267	0.551432	0.022272	74.837776	47.180126	72.369888	-2.084790	0.000000	1.119252	0.000000	0.000000	0.000000	-0.011034	0.013750	-0.033768	0.000000	0.000000	3.000000	6.000000	0.000000
20086.144657	0.058267	0.551432	0.022272	74.837776	47.180126	72.369888	-2.084790	0.000000	1.119252	0.000000	0.000000	0.000000	-0.011034	0.013750	-0.033768	0.000000	0.000000	3.000000	6.000000	0.000000
20086.147990	0.058267	0.551432	0.022272	74.852539	47.147896	72.324196	-2.084790	0.000000	1.119252	0.000000	0.000000	0.000000	-0.011034	0.013750	-0.033768	0.000000	0.000000	3.000000	6.000000	0.000000
20086.151324	0.058267	0.551432	0.022272	74.852539	47.147896	72.324196	-2.084790	0.000000	1.119252	0.000000	0.000000	0.000000	-0.011034	0.013750	-0.033768	0.000000	0.000000	3.000000	6.000000	0.000000
20086.154657	0.058233	0.551469	0.022183	74.852539	47.147896	72.324196	-2.084790	0.000000	1.119252	0.000000	0.000000	0.000000	-0.010191	0.010985	-0.026852	0.000000	0.000000	3.000000	6.000000	0.000000
20086.157990	0.058233	0.551469	0.022183	74.878944	47.094799	72.236092	-2.086629	0.000000	1.113624	0.000000	0.000000	0.000000	-0.010191	0.010985	-0.026852	0.000000	0.000000	3.000000	6.000000	0.000000
20086.161324	0.058233	0.551469	0.022183	74.878944	47.094799	72.236092	-2.086629	0.000000	1.113624	0.000000	0.000000	0.000000	-0.010191	0.010985	-0.026852	0.000000	0.000000	3.000000	6.000000	0.000000
20086.164657	0.058233	0.551469	0.022183	74.878944	47.094799	72.236092	-2.086629	0.000000	1.113624	0.000000	0.000000	0.000000	-0.010191	0.010985	-0.026852	0.000000	0.000000	3.000000	6.000000	0.000000
20086.167990	0.058120	0.551446	0.022007	74.915657	47.016060	72.114273	-2.088327	0.000000	1.109149	0.000000	0.000000	0.000000	-0.034118	-0.006915	-0.052842	0.000000	0.000000	3.000000	6.000000	0.000000
20086.171324	0.058120	0.551446	0.022007	74.915657	47.016060	72.114273	-2.088327	0.000000	1.109149	0.000000	0.000000	0.000000	-0.034118	-0.006915	-0.052842	0.000000	0.000000	3.000000	6.000000	0.000000
20086.174657	0.058120	0.551446	0.022007	74.915657	47.016060	72.114273	-2.088327	0.000000	1.109149	0.000000	0.000000	0.000000	-0.034118	-0.006915	-0.052842	0.000000	0.000000	3.000000	6.000000	0.000000
20086.177990	0.058042	0.551430	0.021933	74.964966	46.915585	71.952599	-2.094014	0.000000	1.100342	0.000000	0.000000	0.000000	-0.023456	-0.004848	-0.022139	0.000000	0.000000	3.000000	6.000000	0.000000
20086.181324	0.058042	0.551430	0.021933	74.964966	46.915585	71.952599	-2.094014	0.000000	1.100342	0.000000	0.000000	0.000000	-0.023456	-0.004848	-0.022139	0.000000	0.000000	3.000000	6.000000	0.000000
20086.184657	0.058042	0.551430	0.021933	74.964966	46.915585	71.952599	-2.094014	0.000000	1.100342	0.000000	0.000000	0.000000	-0.023456	-0.004848	-0.022139	0.000000	0.000000	3.000000	6.000000	0.000000
20086.187990	0.058042	0.551430	0.021933	75.015228	46.808697	71.785400	-2.097923	0.000000	1.096652	0.000000	0.000000	0.000000	-0.023456	-0.004848	-0.022139	0.000000	0.000000	3.000000	6.000000	0.000000
20086.191324	0.057987	0.551387	0.021862	75.015228	46.808697	71.785400	-2.097923	0.000000	1.096652	0.000000	0.000000	0.000000	-0.016442	-0.012746	-0.021438	0.000000	0.000000	3.000000	6.000000	0.000000
20086.194657	0.057987	0.551387	0.021862	75.015228	46.808697	71.785400	-2.097923	0.000000	1.096652	0.000000	0.000000	0.000000	-0.016442	-0.012746	-0.021438	0.000000	0.000000	3.000000	6.000000	0.000000
20086.197990	0.057987	0.551387	0.021862	75.056221	46.729908	71.660118	-2.097923	0.000000	1.096652	0.000000	0.000000	0.000000	-0.016442	-0.012746	-0.021438	0.000000	0.000000	3.000000	6.000000	0.000000
20086.201324	0.057987	0.551387	0.021862	75.056221	46.729908	71.660118	-2.097923	0.000000	1.096652	0.000000	0.000000	0.000000	-0.016442	-0.012746	-0.021438	0.000000	0.000000	3.000000	6.000000	0.000000
20086.204657	0.057912	0.551335	0.021816	75.056221	46.729908	71.660118	-2.097923	0.000000	1.096652	0.000000	0.000000	0.000000	-0.022421	-0.015487	-0.013694	0.000000	0.000000	3.000000	6.000000	0.000000
20086.207990	0.057912	0.551335	0.021816	75.092026	46.662476	71.558121	-2.100663	0.000000	1.093079	0.000000	0.000000	0.000000	-0.022421	-0.015487	-0.013694	0.000000	0.000000	3.000000	6.000000	0.000000
20086.211324	0.057912	0.551335	0.021816	75.092026	46.662476	71.558121	-2.100663	0.000000	1.093079	0.000000	0.000000	0.000000	-0.022421	-0.015487	-0.013694	0.000000	0.000000	3.000000	6.000000	0.000000
20086.214657	0.057912	0.551335	0.021816	75.092026	46.662476	71.558121	-2.100663	0.000000	1.093079	0.000000	0.000000	0.000000	-0.022421	-0.015487	-0.013694	0.000000	0.000000	3.000000	6.000000	0.000000
20086.217990	0.057745	0.551240	0.021768	75.123367	46.590340	71.465523	-2.104400	0.000000	1.090797	0.000000	0.000000	0.000000	-0.050168	-0.028566	-0.014270	0.000000	0.000000	3.000000	6.000000	0.000000
20086.221324	0.057745	0.551240	0.021768	75.123367	46.590340	71.465523	-2.104400	0.000000	1.090797	0.000000	0.000000	0.000000	-0.050168	-0.028566	-0.014270	0.000000	0.000000	3.000000	6.000000	0.000000
20086.224657	0.057745	0.551240	0.021768	75.123367	46.590340	71.465523	-2.104400	0.000000	1.090797	0.000000	0.000000	0.000000	-0.050168	-0.028566	-0.014270	0.000000	0.000000	3.000000	6.000000	0.000000
20086.227990	0.057745	0.551240	0.021768	75.149582	46.529900	71.404510	-2.112761	0.000000	1.088419	0.000000	0.000000	0.000000	-0.050168	-0.028566	-0.014270	0.000000	0.000000	3.000000	6.000000	0.000000
20086.231324	0.057632	0.551187	0.021792	75.149582	46.529900	71.404510	-2.112761	0.000000	1.088419	0.000000	0.000000	0.000000	-0.033738	-0.015812	0.007167	0.000000	0.000000	3.000000	6.000000	0.000000
20086.234657	0.057632	0.551187	0.021792	75.149582	46.529900	71.404510	-2.112761	0.000000	1.088419	0.000000	0.000000	0.000000	-0.033738	-0.015812	0.007167	0.000000	0.000000	3.000000	6.000000	0.000000
20086.237990	0.057632	0.551187	0.021792	75.167274	46.479496	71.420151	-2.112761	0.000000	1.088419	0.000000	0.000000	0.000000	-0.033738	-0.015812	0.007167	0.000000	0.000000	3.000000	6.000000	0.000000
20086.241324	0.057632	0.551187	0.021792	75.167274	46.479496	71.420151	-2.112761	0.000000	1.088419	0.000000	0.000000	0.000000	-0.033738	-0.015812	0.007167	0.000000	0.000000	3.000000	6.000000	0.000000
20086.244657	0.057522	0.551152	0.021834	75.167274	46.479496	71.420151	-2.112761	0.000000	1.088419	0.000000	0.000000	0.000000	-0.033092	-0.010662	0.012551	0.000000	0.000000	3.000000	6.000000	0.000000
20086.247990	0.057522	0.551152	0.021834	75.185959	46.428719	72.061119	-2.118384	0.000000	1.089613	0.000000	0.000000	0.000000	-0.033092	-0.010662	0.012551	0.000000	0.000000	3.000000	6.000000	0.000000
20086.251324	0.057522	0.551152	0.021834	75.185959	46.428719	72.061119	-2.118384	0.000000	1.089613	0.000000	0.000000	0.000000	-0.033092	-0.010662	0.012551	0.000000	0.000000	3.000000	6.000000	0.000000
20086.254657	0.057522	0.551152	0.021834	75.185959	46.428719	72.061119	-2.118384	0.000000	1.089613	0.000000	0.000000	0.000000	-0.033092	-0.010662	0.012551	0.000000	0.000000	3.000000	6.000000	0.000000
20086.257990	0.057349	0.551098	0.021930	75.227592	46.292923	73.674500	-2.123900	0.000000	1.091705	0.000000	0.000000	0.000000	-0.051908	-0.016154	0.028838	0.000000	0.000000	3.000000	6.000000	0.000000
20086.261324	0.057349	0.551098	0.021930	75.227592	46.292923	73.674500	-2.123900	0.000000	1.091705	0.000000	0.000000	0.000000	-0.051908	-0.016154	0.028838	0.000000	0.000000	3.000000	6.000000	0.000000
20086.264657	0.057349	0.551098	0.021930	75.227592	46.292923	73.674500	-2.123900	0.000000	1.091705	0.000000	0.000000	0.000000	-0.051908	-0.016154	0.028838	0.000000	0.000000	3.000000	6.000000	0.000000
20086.267990	0.057349	0.551098	0.021930	75.304268	46.022865	74.460976	-2.132551	0.000000	1.096511	0.000000	0.000000	0.000000	-0.051908	-0.016154	0.028838	0.000000	0.000000	3.000000	6.000000	0.000000
20086.271324	0.057384	0.551131	0.022028	75.304268	46.022865	74.460976	-2.132551	0.000000	1.096511	0.000000	0.000000	0.000000	0.010418	0.009990	0.029208	0.000000	0.000000	3.000000	6.000000	0.000000
20086.274657	0.057384	0.551131	0.022028	75.304268	46.022865	74.460976	-2.132551	0.000000	1.096511	0.000000	0.000000	0.000000	0.010418	0.009990	0.029208	0.000000	0.000000	3.000000	6.000000	0.000000
20086.277990	0.057384	0.551131	0.022028	75.434334	45.625412	74.030617	-2.132551	0.000000	1.096511	0.000000	0.000000	0.000000	0.010418	0.009990	0.029208	0.000000	0.000000	3.000000	6.000000	0.000000
20086.281324	0.057384	0.551131	0.022028	75.434334	45.625412	74.030617	-2.132551	0.000000	1.096511	0.000000	0.000000	0.000000	0.010418	0.009990	0.029208	0.000000	0.000000	3.000000	6.000000	0.000000
20086.284657	0.057552	0.551174	0.022085	75.434334	45.625412	74.030617	-2.132551	0.000000	1.096511	0.000000	0.000000	0.000000	0.050545	0.012739	0.017370	0.000000	0.000000	3.000000	6.000000	0.000000
20086.287990	0.057552	0.551174	0.022085	75.601814	45.063282	73.128059	-2.130815	0.000000	1.101379	0.000000	0.000000	0.000000	0.050545	0.012739	0.017370	0.000000	0.000000	3.000000	6.000000	0.000000
20086.291324	0.057552	0.551174	0.022085	75.601814	45.063282	73.128059	-2.130815	0.000000	1.101379	0.000000	0.000000	0.000000	0.050545	0.012739	0.017370	0.000000	0.000000	3.000000	6.000000	0.000000
20086.294657	0.057552	0.551174	0.022085	75.601814	45.063282	73.128059	-2.130815	0.000000	1.101379	0.000000	0.000000	0.000000	0.050545	0.012739	0.017370	0.000000	0.000000	3.000000	6.000000	0.000000
20086.297990	0.057859	0.551260	0.022140	75.793266	44.394157	72.108955	-2.122390	0.000000	1.104274	0.000000	0.000000	0.000000	0.091981	0.025825	0.016273	0.000000	0.000000	3.000000	6.000000	0.000000
20086.301324	0.057859	0.551260	0.022140	75.793266	44.394157	72.108955	-2.122390	0.000000	1.104274	0.000000	0.000000	0.000000	0.091981	0.025825	0.016273	0.000000	0.000000	3.000000	6.000000	0.000000
20086.304657	0.057859	0.551260	0.022140	75.793266	44.394157	72.108955	-2.122390	0.000000	1.104274	0.000000	0.000000	0.000000	0.091981	0.025825	0.016273	0.000000	0.000000	3.000000	6.000000	0.000000
20086.307990	0.057859	0.551260	0.022140	75.976051	43.762253	71.315300	-2.107060	0.000000	1.106986	0.000000	0.000000	0.000000	0.091981	0.025825	0.016273	0.000000	0.000000	3.000000	6.000000	0.000000
20086.311324	0.058060	0.551295	0.022087	75.976051	43.762253	71.315300	-2.107060	0.000000	1.106986	0.000000	0.000000	0.000000	0.060410	0.010661	-0.015880	0.000000	0.000000	3.000000	6.000000	0.000000
20086.314657	0.058060	0.551295	0.022087	75.976051	43.762253	71.315300	-2.107060	0.000000	1.106986	0.000000	0.000000	0.000000	0.060410	0.010661	-0.015880	0.000000	0.000000	3.000000	6.000000	0.000000
20086.317990	0.058281	0.551340	0.022008	76.125443	43.242622	70.815437	-2.107060	0.000000	1.106986	0.000000	0.000000	0.000000	0.066384	0.013407	-0.023657	0.000000	0.000000	3.000000	6.000000	0.000000
20086.321324	0.058281	0.551340	0.022008	76.125443	43.242622	70.815437	-2.107060	0.000000	1.106986	0.000000	0.000000	0.000000	0.066384	0.013407	-0.023657	0.000000	0.000000	3.000000	6.000000	0.000000
20086.324657	0.058281	0.551340	0.022008	76.125443	43.242622	70.815437	-2.107060	0.000000	1.106986	0.000000	0.000000	0.000000	0.066384	0.013407	-0.023657	0.000000	0.000000	3.000000	6.000000	0.000000
20086.327990	0.058281	0.551340	0.022008	76.233910	42.838825	70.481598	-2.085928	0.000000	1.100397	0.000000	0.000000	0.000000	0.066384	0.013407	-0.023657	0.000000	0.000000	3.000000	6.000000	0.000000
20086.331324	0.058481	0.551358	0.021937	76.233910	42.838825	70.481598	-2.085928	0.000000	1.100397	0.000000	0.000000	0.000000	0.059728	0.005489	-0.021324	0.000000	0.000000	3.000000	6.000000	0.000000
20086.334657	0.058481	0.551358	0.021937	76.233910	42.838825	70.481598	-2.085928	0.000000	1.100397	0.000000	0.000000	0.000000	0.059728	0.005489	-0.021324	0.000000	0.000000	3.000000	6.000000	0.000000
20086.337990	0.058481	0.551358	0.021937	76.321495	42.522011	70.175339	-2.085928	0.000000	1.100397	0.000000	0.000000	0.000000	0.059728	0.005489	-0.021324	0.000000	0.000000	3.000000	6.000000	0.000000
20086.341324	0.058481	0.551358	0.021937	76.321495	42.522011	70.175339	-2.085928	0.000000	1.100397	0.000000	0.000000	0.000000	0.059728	0.005489	-0.021324	0.000000	0.000000	3.000000	6.000000	0.000000
20086.344657	0.058680	0.551377	0.021866	76.321495	42.522011	70.175339	-2.085928	0.000000	1.100397	0.000000	0.000000	0.000000	0.059713	0.005493	-0.021349	0.000000	0.000000	3.000000	6.000000	0.000000
20086.347990	0.058680	0.551377	0.021866	76.391602	42.279690	69.868080	-2.075973	0.000000	1.096843	0.000000	0.000000	0.000000	0.059713	0.005493	-0.021349	0.000000	0.000000	3.000000	6.000000	0.000000
20086.351324	0.058680	0.551377	0.021866	76.391602	42.279690	69.868080	-2.075973	0.000000	1.096843	0.000000	0.000000	0.000000	0.059713	0.005493	-0.021349	0.000000	0.000000	3.000000	6.000000	0.000000
20086.354657	0.058680	0.551377	0.021866	76.391602	42.279690	69.868080	-2.075973	0.000000	1.096843	0.000000	0.000000	0.000000	0.059713	0.005493	-0.021349	0.000000	0.000000	3.000000	6.000000	0.000000
20086.357990	0.058874	0.551361	0.021759	76.433708	42.135406	69.652962	-2.066021	0.000000	1.093285	0.000000	0.000000	0.000000	0.058373	-0.004831	-0.032152	0.000000	0.000000	3.000000	6.000000	0.000000
20086.361324	0.058874	0.551361	0.021759	76.433708	42.135406	69.652962	-2.066021	0.000000	1.093285	0.000000	0.000000	0.000000	0.058373	-0.004831	-0.032152	0.000000	0.000000	3.000000	6.000000	0.000000
20086.364657	0.058874	0.551361	0.021759	76.433708	42.135406	69.652962	-2.066021	0.000000	1.093285	0.000000	0.000000	0.000000	0.058373	-0.004831	-0.032152	0.000000	0.000000	3.000000	6.000000	0.000000
20086.367990	0.058874	0.551361	0.021759	76.448395	42.078323	69.563812	-2.056292	0.000000	1.087926	0.000000	0.000000	0.000000	0.058373	-0.004831	-0.032152	0.000000	0.000000	3.000000	6.000000	0.000000
20086.371324	0.058897	0.551361	0.021756	76.448395	42.078323	69.563812	-2.056292	0.000000	1.087926	0.000000	0.000000	0.000000	0.006821	-0.000003	-0.000839	0.000000	0.000000	3.000000	6.000000	0.000000
20086.374657	0.058897	0.551361	0.021756	76.448395	42.078323	69.563812	-2.056292	0.000000	1.087926	0.000000	0.000000	0.000000	0.006821	-0.000003	-0.000839	0.000000	0.000000	3.000000	6.000000	0.000000
20086.377990	0.058897	0.551361	0.021756	76.448425	42.075596	69.563820	-2.056292	0.000000	1.087926	0.000000	0.000000	0.000000	0.006821	-0.000003	-0.000839	0.000000	0.000000	3.000000	6.000000	0.000000
20086.381324	0.058897	0.551361	0.021756	76.448425	42.075596	69.563820	-2.056292	0.000000	1.087926	0.000000	0.000000	0.000000	0.006821	-0.000003	-0.000839	0.000000	0.000000	3.000000	6.000000	0.000000
20086.384657	0.058878	0.551325	0.021787	76.448425	42.075596	69.563820	-2.056292	0.000000	1.087926	0.000000	0.000000	0.000000	-0.005781	-0.010660	0.009291	0.000000	0.000000	3.000000	6.000000	0.000000
20086.387990	0.058878	0.551325	0.021787	76.450027	42.081345	69.577049	-2.055156	0.000000	1.087786	0.000000	0.000000	0.000000	-0.005781	-0.010660	0.009291	0.000000	0.000000	3.000000	6.000000	0.000000
20086.391324	0.058878	0.551325	0.021787	76.450027	42.081345	69.577049	-2.055156	0.000000	1.087786	0.000000	0.000000	0.000000	-0.005781	-0.010660	0.009291	0.000000	0.000000	3.000000	6.000000	0.000000
20086.394657	0.058878	0.551325	0.021787	76.450027	42.081345	69.577049	-2.055156	0.000000	1.087786	0.000000	0.000000	0.000000	-0.005781	-0.010660	0.009291	0.000000	0.000000	3.000000	6.000000	0.000000
20086.397990	0.058778	0.551279	0.021916	76.449112	42.079655	69.582619	-2.056119	0.000000	1.089335	0.000000	0.000000	0.000000	-0.029862	-0.013735	0.038789	0.000000	0.000000	3.000000	6.000000	0.000000
20086.401324	0.058778	0.551279	0.021916	76.449112	42.079655	69.582619	-2.056119	0.000000	1.089335	0.000000	0.000000	0.000000	-0.029862	-0.013735	0.038789	0.000000	0.000000	3.000000	6.000000	0.000000
20086.404657	0.058778	0.551279	0.021916	76.449112	42.079655	69.582619	-2.056119	0.000000	1.089335	0.000000	0.000000	0.000000	-0.029862	-0.013735	0.038789	0.000000	0.000000	3.000000	6.000000	0.000000
20086.407990	0.058778	0.551279	0.021916	76.447113	42.097675	69.618195	-2.061096	0.000000	1.095799	0.000000	0.000000	0.000000	-0.029862	-0.013735	0.038789	0.000000	0.000000	3.000000	6.000000	0.000000
20086.411324	0.058742	0.551226	0.021996	76.447113	42.097675	69.618195	-2.061096	0.000000	1.095799	0.000000	0.000000	0.000000	-0.010915	-0.016152	0.023962	0.000000	0.000000	3.000000	6.000000	0.000000
20086.414657	0.058742	0.551226	0.021996	76.447113	42.097675	69.618195	-2.061096	0.000000	1.095799	0.000000	0.000000	0.000000	-0.010915	-0.016152	0.023962	0.000000	0.000000	3.000000	6.000000	0.000000
20086.417990	0.058742	0.551226	0.021996	76.435165	42.140785	69.690582	-2.061096	0.000000	1.095799	0.000000	0.000000	0.000000	-0.010915	-0.016152	0.023962	0.000000	0.000000	3.000000	6.000000	0.000000
20086.421324	0.058742	0.551226	0.021996	76.435165	42.140785	69.690582	-2.061096	0.000000	1.095799	0.000000	0.000000	0.000000	-0.010915	-0.016152	0.023962	0.000000	0.000000	3.000000	6.000000	0.000000
20086.424657	0.058680	0.551181	0.022055	76.435165	42.140785	69.690582	-2.061096	0.000000	1.095799	0.000000	0.000000	0.000000	-0.018591	-0.013427	0.017876	0.000000	0.000000	3.000000	6.000000	0.000000
20086.427990	0.058680	0.551181	0.022055	76.414696	42.233147	69.837151	-2.062915	0.000000	1.099793	0.000000	0.000000	0.000000	-0.018591	-0.013427	0.017876	0.000000	0.000000	3.000000	6.000000	0.000000
20086.431324	0.058680	0.551181	0.022055	76.414696	42.233147	69.837151	-2.062915	0.000000	1.099793	0.000000	0.000000	0.000000	-0.018591	-0.013427	0.017876	0.000000	0.000000	3.000000	6.000000	0.000000
20086.434657	0.058680	0.551181	0.022055	76.414696	42.233147	69.837151	-2.062915	0.000000	1.099793	0.000000	0.000000	0.000000	-0.018591	-0.013427	0.017876	0.000000	0.000000	3.000000	6.000000	0.000000
20086.437990	0.058584	0.551099	0.022213	76.381256	42.376881	70.060791	-2.066014	0.000000	1.102772	0.000000	0.000000	0.000000	-0.028866	-0.024406	0.047213	0.000000	0.000000	3.000000	6.000000	0.000000
20086.441324	0.058584	0.551099	0.022213	76.381256	42.376881	70.060791	-2.066014	0.000000	1.102772	0.000000	0.000000	0.000000	-0.028866	-0.024406	0.047213	0.000000	0.000000	3.000000	6.000000	0.000000
20086.444657	0.058584	0.551099	0.022213	76.381256	42.376881	70.060791	-2.066014	0.000000	1.102772	0.000000	0.000000	0.000000	-0.028866	-0.024406	0.047213	0.000000	0.000000	3.000000	6.000000	0.000000
20086.447990	0.058584	0.551099	0.022213	76.343063	42.538002	70.310989	-2.070825	0.000000	1.110641	0.000000	0.000000	0.000000	-0.028866	-0.024406	0.047213	0.000000	0.000000	3.000000	6.000000	0.000000
20086.451324	0.058519	0.551064	0.022249	76.343063	42.538002	70.310989	-2.070825	0.000000	1.110641	0.000000	0.000000	0.000000	-0.019452	-0.010673	0.010947	0.000000	0.000000	3.000000	6.000000	0.000000
20086.454657	0.058519	0.551064	0.022249	76.343063	42.538002	70.310989	-2.070825	0.000000	1.110641	0.000000	0.000000	0.000000	-0.019452	-0.010673	0.010947	0.000000	0.000000	3.000000	6.000000	0.000000
20086.457990	0.058519	0.551064	0.022249	76.307678	42.671299	70.519417	-2.070825	0.000000	1.110641	0.000000	0.000000	0.000000	-0.019452	-0.010673	0.010947	0.000000	0.000000	3.000000	6.000000	0.000000
20086.461324	0.058519	0.551064	0.022249	76.307678	42.671299	70.519417	-2.070825	0.000000	1.110641	0.000000	0.000000	0.000000	-0.019452	-0.010673	0.010947	0.000000	0.000000	3.000000	6.000000	0.000000
20086.464657	0.058479	0.551045	0.022301	76.307678	42.671299	70.519417	-2.070825	0.000000	1.110641	0.000000	0.000000	0.000000	-0.011969	-0.005509	0.015502	0.000000	0.000000	3.000000	6.000000	0.000000
20086.467990	0.058479	0.551045	0.022301	76.280899	42.758244	70.653831	-2.074066	0.000000	1.112466	0.000000	0.000000	0.000000	-0.011969	-0.005509	0.015502	0.000000	0.000000	3.000000	6.000000	0.000000
20086.471324	0.058479	0.551045	0.022301	76.280899	42.758244	70.653831	-2.074066	0.000000	1.112466	0.000000	0.000000	0.000000	-0.011969	-0.005509	0.015502	0.000000	0.000000	3.000000	6.000000	0.000000
20086.474657	0.058479	0.551045	0.022301	76.280899	42.758244	70.653831	-2.074066	0.000000	1.112466	0.000000	0.000000	0.000000	-0.011969	-0.005509	0.015502	0.000000	0.000000	3.000000	6.000000	0.000000
20086.477990	0.058489	0.551062	0.022383	76.271545	42.794456	70.708389	-2.076061	0.000000	1.115049	0.000000	0.000000	0.000000	0.003001	0.004814	0.024616	0.000000	0.000000	3.000000	6.000000	0.000000
20086.481324	0.058489	0.551062	0.022383	76.271545	42.794456	70.708389	-2.076061	0.000000	1.115049	0.000000	0.000000	0.000000	0.003001	0.004814	0.024616	0.000000	0.000000	3.000000	6.000000	0.000000
20086.484657	0.058489	0.551062	0.022383	76.271545	42.794456	70.708389	-2.076061	0.000000	1.115049	0.000000	0.000000	0.000000	0.003001	0.004814	0.024616	0.000000	0.000000	3.000000	6.000000	0.000000
20086.487990	0.058489	0.551062	0.022383	76.269028	42.792374	70.700645	-2.075561	0.000000	1.119152	0.000000	0.000000	0.000000	0.003001	0.004814	0.024616	0.000000	0.000000	3.000000	6.000000	0.000000
20086.491324	0.058537	0.551079	0.022395	76.269028	42.792374	70.700645	-2.075561	0.000000	1.119152	0.000000	0.000000	0.000000	0.014317	0.005167	0.003723	0.000000	0.000000	3.000000	6.000000	0.000000
20086.494657	0.058537	0.551079	0.022395	76.269028	42.792374	70.700645	-2.075561	0.000000	1.119152	0.000000	0.000000	0.000000	0.014317	0.005167	0.003723	0.000000	0.000000	3.000000	6.000000	0.000000
20086.497990	0.058537	0.551079	0.022395	76.266479	42.787621	70.692955	-2.075561	0.000000	1.119152	0.000000	0.000000	0.000000	0.014317	0.005167	0.003723	0.000000	0.000000	3.000000	6.000000	0.000000
20086.501324	0.058537	0.551079	0.022395	76.266479	42.787621	70.692955	-2.075561	0.000000	1.119152	0.000000	0.000000	0.000000	0.014317	0.005167	0.003723	0.000000	0.000000	3.000000	6.000000	0.000000
20086.504657	0.058562	0.551070	0.022416	76.266479	42.787621	70.692955	-2.075561	0.000000	1.119152	0.000000	0.000000	0.000000	0.007674	-0.002747	0.006084	0.000000	0.000000	3.000000	6.000000	0.000000
20086.507990	0.058562	0.551070	0.022416	76.263947	42.780113	70.685226	-2.073175	0.000000	1.119772	0.000000	0.000000	0.000000	0.007674	-0.002747	0.006084	0.000000	0.000000	3.000000	6.000000	0.000000
20086.511324	0.058562	0.551070	0.022416	76.263947	42.780113	70.685226	-2.073175	0.000000	1.119772	0.000000	0.000000	0.000000	0.007674	-0.002747	0.006084	0.000000	0.000000	3.000000	6.000000	0.000000
20086.514657	0.058562	0.551070	0.022416	76.263947	42.780113	70.685226	-2.073175	0.000000	1.119772	0.000000	0.000000	0.000000	0.007674	-0.002747	0.006084	0.000000	0.000000	3.000000	6.000000	0.000000
20086.517990	0.058519	0.551087	0.022439	76.263947	42.774677	70.685234	-2.071896	0.000000	1.120786	0.000000	0.000000	0.000000	-0.013003	0.005170	0.007057	0.000000	0.000000	3.000000	6.000000	0.000000
20086.521324	0.058519	0.551087	0.022439	76.263947	42.774677	70.685234	-2.071896	0.000000	1.120786	0.000000	0.000000	0.000000	-0.013003	0.005170	0.007057	0.000000	0.000000	3.000000	6.000000	0.000000
20086.524657	0.058519	0.551087	0.022439	76.263947	42.774677	70.685234	-2.071896	0.000000	1.120786	0.000000	0.000000	0.000000	-0.013003	0.005170	0.007057	0.000000	0.000000	3.000000	6.000000	0.000000
20086.527990	0.058519	0.551087	0.022439	76.260468	42.762638	70.682968	-2.074063	0.000000	1.121963	0.000000	0.000000	0.000000	-0.013003	0.005170	0.007057	0.000000	0.000000	3.000000	6.000000	0.000000
20086.531324	0.058453	0.551104	0.022466	76.260468	42.762638	70.682968	-2.074063	0.000000	1.121963	0.000000	0.000000	0.000000	-0.019835	0.005166	0.007888	0.000000	0.000000	3.000000	6.000000	0.000000
20086.534657	0.058453	0.551104	0.022466	76.260468	42.762638	70.682968	-2.074063	0.000000	1.121963	0.000000	0.000000	0.000000	-0.019835	0.005166	0.007888	0.000000	0.000000	3.000000	6.000000	0.000000
20086.537990	0.058453	0.551104	0.022466	76.254875	42.776169	70.715660	-2.074063	0.000000	1.121963	0.000000	0.000000	0.000000	-0.019835	0.005166	0.007888	0.000000	0.000000	3.000000	6.000000	0.000000
20086.541324	0.058453	0.551104	0.022466	76.254875	42.776169	70.715660	-2.074063	0.000000	1.121963	0.000000	0.000000	0.000000	-0.019835	0.005166	0.007888	0.000000	0.000000	3.000000	6.000000	0.000000
20086.544657	0.058364	0.551095	0.022500	76.254875	42.776169	70.715660	-2.074063	0.000000	1.121963	0.000000	0.000000	0.000000	-0.026483	-0.002766	0.010244	0.000000	0.000000	3.000000	6.000000	0.000000
20086.547990	0.058364	0.551095	0.022500	76.231743	42.834385	70.827606	-2.077368	0.000000	1.123277	0.000000	0.000000	0.000000	-0.026483	-0.002766	0.010244	0.000000	0.000000	3.000000	6.000000	0.000000
20086.551324	0.058364	0.551095	0.022500	76.231743	42.834385	70.827606	-2.077368	0.000000	1.123277	0.000000	0.000000	0.000000	-0.026483	-0.002766	0.010244	0.000000	0.000000	3.000000	6.000000	0.000000
20086.554657	0.058364	0.551095	0.022500	76.231743	42.834385	70.827606	-2.077368	0.000000	1.123277	0.000000	0.000000	0.000000	-0.026483	-0.002766	0.010244	0.000000	0.000000	3.000000	6.000000	0.000000
20086.557990	0.058149	0.551102	0.022632	76.189819	42.961193	71.047554	-2.081782	0.000000	1.124985	0.000000	0.000000	0.000000	-0.064493	0.002074	0.039826	0.000000	0.000000	3.000000	6.000000	0.000000
20086.561324	0.058149	0.551102	0.022632	76.189819	42.961193	71.047554	-2.081782	0.000000	1.124985	0.000000	0.000000	0.000000	-0.064493	0.002074	0.039826	0.000000	0.000000	3.000000	6.000000	0.000000
20086.564657	0.058149	0.551102	0.022632	76.189819	42.961193	71.047554	-2.081782	0.000000	1.124985	0.000000	0.000000	0.000000	-0.064493	0.002074	0.039826	0.000000	0.000000	3.000000	6.000000	0.000000
20086.567990	0.058149	0.551102	0.022632	76.144638	43.115707	71.306442	-2.092531	0.000000	1.131622	0.000000	0.000000	0.000000	-0.064493	0.002074	0.039826	0.000000	0.000000	3.000000	6.000000	0.000000
20086.571324	0.057996	0.551083	0.022698	76.144638	43.115707	71.306442	-2.092531	0.000000	1.131622	0.000000	0.000000	0.000000	-0.046162	-0.005511	0.019623	0.000000	0.000000	3.000000	6.000000	0.000000
20086.574657	0.057996	0.551083	0.022698	76.144638	43.115707	71.306442	-2.092531	0.000000	1.131622	0.000000	0.000000	0.000000	-0.046162	-0.005511	0.019623	0.000000	0.000000	3.000000	6.000000	0.000000
20086.577990	0.057996	0.551083	0.022698	76.086304	43.294464	71.614975	-2.092531	0.000000	1.131622	0.000000	0.000000	0.000000	-0.046162	-0.005511	0.019623	0.000000	0.000000	3.000000	6.000000	0.000000
20086.581324	0.057996	0.551083	0.022698	76.086304	43.294464	71.614975	-2.092531	0.000000	1.131622	0.000000	0.000000	0.000000	-0.046162	-0.005511	0.019623	0.000000	0.000000	3.000000	6.000000	0.000000
20086.584657	0.057827	0.551064	0.022830	76.086304	43.294464	71.614975	-2.092531	0.000000	1.131622	0.000000	0.000000	0.000000	-0.050691	-0.005882	0.039656	0.000000	0.000000	3.000000	6.000000	0.000000
20086.587990	0.057630	0.551036	0.022924	76.012115	43.541809	72.029922	-2.100225	0.000000	1.134893	0.000000	0.000000	0.000000	-0.059035	-0.008275	0.028149	0.000000	0.000000	3.000000	6.000000	0.000000
20086.591324	0.057630	0.551036	0.022924	76.012115	43.541809	72.029922	-2.100225	0.000000	1.134893	0.000000	0.000000	0.000000	-0.059035	-0.008275	0.028149	0.000000	0.000000	3.000000	6.000000	0.000000
20086.594657	0.057630	0.551036	0.022924	76.012115	43.541809	72.029922	-2.100225	0.000000	1.134893	0.000000	0.000000	0.000000	-0.059035	-0.008275	0.028149	0.000000	0.000000	3.000000	6.000000	0.000000
20086.597990	0.057436	0.550999	0.023041	75.916321	43.860500	72.556625	-2.118513	0.000000	1.146194	0.000000	0.000000	0.000000	-0.058229	-0.011037	0.035041	0.000000	0.000000	3.000000	6.000000	0.000000
20086.601324	0.057436	0.550999	0.023041	75.916321	43.860500	72.556625	-2.118513	0.000000	1.146194	0.000000	0.000000	0.000000	-0.058229	-0.011037	0.035041	0.000000	0.000000	3.000000	6.000000	0.000000
20086.604657	0.057436	0.550999	0.023041	75.916321	43.860500	72.556625	-2.118513	0.000000	1.146194	0.000000	0.000000	0.000000	-0.058229	-0.011037	0.035041	0.000000	0.000000	3.000000	6.000000	0.000000
20086.607990	0.057436	0.550999	0.023041	75.807182	44.214024	73.144775	-2.128217	0.000000	1.152034	0.000000	0.000000	0.000000	-0.058229	-0.011037	0.035041	0.000000	0.000000	3.000000	6.000000	0.000000
20086.611324	0.057221	0.550953	0.023183	75.807182	44.214024	73.144775	-2.128217	0.000000	1.152034	0.000000	0.000000	0.000000	-0.064274	-0.013811	0.042745	0.000000	0.000000	3.000000	6.000000	0.000000
20086.614657	0.057221	0.550953	0.023183	75.807182	44.214024	73.144775	-2.128217	0.000000	1.152034	0.000000	0.000000	0.000000	-0.064274	-0.013811	0.042745	0.000000	0.000000	3.000000	6.000000	0.000000
20086.617990	0.057221	0.550953	0.023183	75.691734	44.593800	73.774162	-2.128217	0.000000	1.152034	0.000000	0.000000	0.000000	-0.064274	-0.013811	0.042745	0.000000	0.000000	3.000000	6.000000	0.000000
20086.621324	0.057221	0.550953	0.023183	75.691734	44.593800	73.774162	-2.128217	0.000000	1.152034	0.000000	0.000000	0.000000	-0.064274	-0.013811	0.042745	0.000000	0.000000	3.000000	6.000000	0.000000
20086.624657	0.056999	0.550908	0.023261	75.691734	44.593800	73.774162	-2.128217	0.000000	1.152034	0.000000	0.000000	0.000000	-0.066590	-0.013464	0.023491	0.000000	0.000000	3.000000	6.000000	0.000000
20086.627990	0.056999	0.550908	0.023261	75.586533	44.949383	74.357704	-2.138930	0.000000	1.159158	0.000000	0.000000	0.000000	-0.066590	-0.013464	0.023491	0.000000	0.000000	3.000000	6.000000	0.000000
20086.631324	0.056999	0.550908	0.023261	75.586533	44.949383	74.357704	-2.138930	0.000000	1.159158	0.000000	0.000000	0.000000	-0.066590	-0.013464	0.023491	0.000000	0.000000	3.000000	6.000000	0.000000
20086.634657	0.056999	0.550908	0.023261	75.586533	44.949383	74.357704	-2.138930	0.000000	1.159158	0.000000	0.000000	0.000000	-0.066590	-0.013464	0.023491	0.000000	0.000000	3.000000	6.000000	0.000000
20086.637990	0.056646	0.550749	0.023399	75.506271	45.213341	74.804619	-2.150028	0.000000	1.163073	0.000000	0.000000	0.000000	-0.106137	-0.047955	0.041314	0.000000	0.000000	3.000000	6.000000	0.000000
20086.641324	0.056646	0.550749	0.023399	75.506271	45.213341	74.804619	-2.150028	0.000000	1.163073	0.000000	0.000000	0.000000	-0.106137	-0.047955	0.041314	0.000000	0.000000	3.000000	6.000000	0.000000
20086.644657	0.056646	0.550749	0.023399	75.506271	45.213341	74.804619	-2.150028	0.000000	1.163073	0.000000	0.000000	0.000000	-0.106137	-0.047955	0.041314	0.000000	0.000000	3.000000	6.000000	0.000000
20086.647990	0.056467	0.550686	0.023454	75.463860	45.373962	75.076904	-2.167717	0.000000	1.169959	0.000000	0.000000	0.000000	-0.053584	-0.018637	0.016403	0.000000	0.000000	3.000000	6.000000	0.000000
20086.651324	0.056467	0.550686	0.023454	75.463860	45.373962	75.076904	-2.167717	0.000000	1.169959	0.000000	0.000000	0.000000	-0.053584	-0.018637	0.016403	0.000000	0.000000	3.000000	6.000000	0.000000
20086.654657	0.056467	0.550686	0.023454	75.463860	45.373962	75.076904	-2.167717	0.000000	1.169959	0.000000	0.000000	0.000000	-0.053584	-0.018637	0.016403	0.000000	0.000000	3.000000	6.000000	0.000000
20086.657990	0.056467	0.550686	0.023454	75.453766	45.416862	75.166901	-2.176648	0.000000	1.172693	0.000000	0.000000	0.000000	-0.053584	-0.018637	0.016403	0.000000	0.000000	3.000000	6.000000	0.000000
20086.661324	0.056309	0.550607	0.023488	75.453766	45.416862	75.166901	-2.176648	0.000000	1.172693	0.000000	0.000000	0.000000	-0.047381	-0.023790	0.010184	0.000000	0.000000	3.000000	6.000000	0.000000
20086.664657	0.056309	0.550607	0.023488	75.453766	45.416862	75.166901	-2.176648	0.000000	1.172693	0.000000	0.000000	0.000000	-0.047381	-0.023790	0.010184	0.000000	0.000000	3.000000	6.000000	0.000000
20086.667990	0.056309	0.550607	0.023488	75.461098	45.423180	75.190292	-2.176648	0.000000	1.172693	0.000000	0.000000	0.000000	-0.047381	-0.023790	0.010184	0.000000	0.000000	3.000000	6.000000	0.000000
20086.671324	0.056309	0.550607	0.023488	75.461098	45.423180	75.190292	-2.176648	0.000000	1.172693	0.000000	0.000000	0.000000	-0.047381	-0.023790	0.010184	0.000000	0.000000	3.000000	6.000000	0.000000
20086.674657	0.056202	0.550536	0.023557	75.461098	45.423180	75.190292	-2.176648	0.000000	1.172693	0.000000	0.000000	0.000000	-0.032255	-0.021413	0.020876	0.000000	0.000000	3.000000	6.000000	0.000000
20086.677990	0.056202	0.550536	0.023557	75.463531	45.417133	75.198090	-2.184545	0.000000	1.174390	0.000000	0.000000	0.000000	-0.032255	-0.021413	0.020876	0.000000	0.000000	3.000000	6.000000	0.000000
20086.681324	0.056202	0.550536	0.023557	75.463531	45.417133	75.198090	-2.184545	0.000000	1.174390	0.000000	0.000000	0.000000	-0.032255	-0.021413	0.020876	0.000000	0.000000	3.000000	6.000000	0.000000
20086.684657	0.056202	0.550536	0.023557	75.463531	45.417133	75.198090	-2.184545	0.000000	1.174390	0.000000	0.000000	0.000000	-0.032255	-0.021413	0.020876	0.000000	0.000000	3.000000	6.000000	0.000000
20086.687990	0.056008	0.550446	0.023684	75.466957	45.410686	75.200935	-2.189921	0.000000	1.177869	0.000000	0.000000	0.000000	-0.058045	-0.026963	0.037886	0.000000	0.000000	3.000000	6.000000	0.000000
20086.691324	0.056008	0.550446	0.023684	75.466957	45.410686	75.200935	-2.189921	0.000000	1.177869	0.000000	0.000000	0.000000	-0.058045	-0.026963	0.037886	0.000000	0.000000	3.000000	6.000000	0.000000
20086.694657	0.056008	0.550446	0.023684	75.466957	45.410686	75.200935	-2.189921	0.000000	1.177869	0.000000	0.000000	0.000000	-0.058045	-0.026963	0.037886	0.000000	0.000000	3.000000	6.000000	0.000000
20086.697990	0.056008	0.550446	0.023684	75.469414	45.404663	75.208755	-2.199595	0.000000	1.184184	0.000000	0.000000	0.000000	-0.058045	-0.026963	0.037886	0.000000	0.000000	3.000000	6.000000	0.000000
20086.701324	0.055900	0.550401	0.023748	75.469414	45.404663	75.208755	-2.199595	0.000000	1.184184	0.000000	0.000000	0.000000	-0.032458	-0.013474	0.019330	0.000000	0.000000	3.000000	6.000000	0.000000
20086.704657	0.055900	0.550401	0.023748	75.469414	45.404663	75.208755	-2.199595	0.000000	1.184184	0.000000	0.000000	0.000000	-0.032458	-0.013474	0.019330	0.000000	0.000000	3.000000	6.000000	0.000000
20086.707990	0.055789	0.550365	0.023789	75.471863	45.398617	75.216560	-2.199595	0.000000	1.184184	0.000000	0.000000	0.000000	-0.033268	-0.010703	0.012407	0.000000	0.000000	3.000000	6.000000	0.000000
20086.711324	0.055789	0.550365	0.023789	75.471863	45.398617	75.216560	-2.199595	0.000000	1.184184	0.000000	0.000000	0.000000	-0.033268	-0.010703	0.012407	0.000000	0.000000	3.000000	6.000000	0.000000
20086.714657	0.055789	0.550365	0.023789	75.471863	45.398617	75.216560	-2.199595	0.000000	1.184184	0.000000	0.000000	0.000000	-0.033268	-0.010703	0.012407	0.000000	0.000000	3.000000	6.000000	0.000000
20086.717990	0.055789	0.550365	0.023789	75.469421	45.380188	75.208763	-2.210549	0.000000	1.189473	0.000000	0.000000	0.000000	-0.033268	-0.010703	0.012407	0.000000	0.000000	3.000000	6.000000	0.000000
20086.721324	0.055682	0.550364	0.023867	75.469421	45.380188	75.208763	-2.210549	0.000000	1.189473	0.000000	0.000000	0.000000	-0.032024	-0.000377	0.023193	0.000000	0.000000	3.000000	6.000000	0.000000
20086.724657	0.055682	0.550364	0.023867	75.469421	45.380188	75.208763	-2.210549	0.000000	1.189473	0.000000	0.000000	0.000000	-0.032024	-0.000377	0.023193	0.000000	0.000000	3.000000	6.000000	0.000000
20086.727990	0.055682	0.550364	0.023867	75.466957	45.361740	75.200935	-2.210549	0.000000	1.189473	0.000000	0.000000	0.000000	-0.032024	-0.000377	0.023193	0.000000	0.000000	3.000000	6.000000	0.000000
20086.731324	0.055682	0.550364	0.023867	75.466957	45.361740	75.200935	-2.210549	0.000000	1.189473	0.000000	0.000000	0.000000	-0.032024	-0.000377	0.023193	0.000000	0.000000	3.000000	6.000000	0.000000
20086.734657	0.055598	0.550363	0.023941	75.466957	45.361740	75.200935	-2.210549	0.000000	1.189473	0.000000	0.000000	0.000000	-0.025182	-0.000404	0.022394	0.000000	0.000000	3.000000	6.000000	0.000000
20086.737990	0.055598	0.550363	0.023941	75.465546	45.340195	75.188194	-2.215886	0.000000	1.193339	0.000000	0.000000	0.000000	-0.025182	-0.000404	0.022394	0.000000	0.000000	3.000000	6.000000	0.000000
20086.741324	0.055598	0.550363	0.023941	75.465546	45.340195	75.188194	-2.215886	0.000000	1.193339	0.000000	0.000000	0.000000	-0.025182	-0.000404	0.022394	0.000000	0.000000	3.000000	6.000000	0.000000
20086.744657	0.055598	0.550363	0.023941	75.465546	45.340195	75.188194	-2.215886	0.000000	1.193339	0.000000	0.000000	0.000000	-0.025182	-0.000404	0.022394	0.000000	0.000000	3.000000	6.000000	0.000000
20086.747990	0.055453	0.550360	0.024088	75.464088	45.321346	75.175415	-2.220083	0.000000	1.197071	0.000000	0.000000	0.000000	-0.043534	-0.000780	0.043982	0.000000	0.000000	3.000000	6.000000	0.000000
20086.751324	0.055453	0.550360	0.024088	75.464088	45.321346	75.175415	-2.220083	0.000000	1.197071	0.000000	0.000000	0.000000	-0.043534	-0.000780	0.043982	0.000000	0.000000	3.000000	6.000000	0.000000
20086.754657	0.055453	0.550360	0.024088	75.464088	45.321346	75.175415	-2.220083	0.000000	1.197071	0.000000	0.000000	0.000000	-0.043534	-0.000780	0.043982	0.000000	0.000000	3.000000	6.000000	0.000000
20086.757990	0.055453	0.550360	0.024088	75.462646	45.299809	75.162666	-2.227339	0.000000	1.204401	0.000000	0.000000	0.000000	-0.043534	-0.000780	0.043982	0.000000	0.000000	3.000000	6.000000	0.000000
20086.761324	0.055392	0.550359	0.024160	75.462646	45.299809	75.162666	-2.227339	0.000000	1.204401	0.000000	0.000000	0.000000	-0.018349	-0.000396	0.021590	0.000000	0.000000	3.000000	6.000000	0.000000
20086.764657	0.055392	0.550359	0.024160	75.462646	45.299809	75.162666	-2.227339	0.000000	1.204401	0.000000	0.000000	0.000000	-0.018349	-0.000396	0.021590	0.000000	0.000000	3.000000	6.000000	0.000000
20086.767990	0.055392	0.550359	0.024160	75.464638	45.285378	75.152725	-2.227339	0.000000	1.204401	0.000000	0.000000	0.000000	-0.018349	-0.000396	0.021590	0.000000	0.000000	3.000000	6.000000	0.000000
20086.771324	0.055392	0.550359	0.024160	75.464638	45.285378	75.152725	-2.227339	0.000000	1.204401	0.000000	0.000000	0.000000	-0.018349	-0.000396	0.021590	0.000000	0.000000	3.000000	6.000000	0.000000
20086.774657	0.055326	0.550349	0.024191	75.464638	45.285378	75.152725	-2.227339	0.000000	1.204401	0.000000	0.000000	0.000000	-0.019771	-0.002768	0.009278	0.000000	0.000000	3.000000	6.000000	0.000000
20086.777990	0.055326	0.550349	0.024191	75.468636	45.264744	75.132896	-2.230397	0.000000	1.208000	0.000000	0.000000	0.000000	-0.019771	-0.002768	0.009278	0.000000	0.000000	3.000000	6.000000	0.000000
20086.781324	0.055326	0.550349	0.024191	75.468636	45.264744	75.132896	-2.230397	0.000000	1.208000	0.000000	0.000000	0.000000	-0.019771	-0.002768	0.009278	0.000000	0.000000	3.000000	6.000000	0.000000
20086.784657	0.055326	0.550349	0.024191	75.468636	45.264744	75.132896	-2.230397	0.000000	1.208000	0.000000	0.000000	0.000000	-0.019771	-0.002768	0.009278	0.000000	0.000000	3.000000	6.000000	0.000000
20086.787990	0.055192	0.550314	0.024235	75.479050	45.239109	75.100967	-2.233693	0.000000	1.209546	0.000000	0.000000	0.000000	-0.040166	-0.010726	0.013151	0.000000	0.000000	3.000000	6.000000	0.000000
20086.791324	0.055192	0.550314	0.024235	75.479050	45.239109	75.100967	-2.233693	0.000000	1.209546	0.000000	0.000000	0.000000	-0.040166	-0.010726	0.013151	0.000000	0.000000	3.000000	6.000000	0.000000
20086.794657	0.055192	0.550314	0.024235	75.479050	45.239109	75.100967	-2.233693	0.000000	1.209546	0.000000	0.000000	0.000000	-0.040166	-0.010726	0.013151	0.000000	0.000000	3.000000	6.000000	0.000000
20086.797990	0.055192	0.550314	0.024235	75.495461	45.194672	75.039215	-2.240387	0.000000	1.211738	0.000000	0.000000	0.000000	-0.040166	-0.010726	0.013151	0.000000	0.000000	3.000000	6.000000	0.000000
20086.801324	0.055124	0.550287	0.024248	75.495461	45.194672	75.039215	-2.240387	0.000000	1.211738	0.000000	0.000000	0.000000	-0.020395	-0.007944	0.003873	0.000000	0.000000	3.000000	6.000000	0.000000
20086.804657	0.055124	0.550287	0.024248	75.495461	45.194672	75.039215	-2.240387	0.000000	1.211738	0.000000	0.000000	0.000000	-0.020395	-0.007944	0.003873	0.000000	0.000000	3.000000	6.000000	0.000000
20086.807990	0.055124	0.550287	0.024248	75.514832	45.140682	74.962379	-2.240387	0.000000	1.211738	0.000000	0.000000	0.000000	-0.020395	-0.007944	0.003873	0.000000	0.000000	3.000000	6.000000	0.000000
20086.811324	0.055124	0.550287	0.024248	75.514832	45.140682	74.962379	-2.240387	0.000000	1.211738	0.000000	0.000000	0.000000	-0.020395	-0.007944	0.003873	0.000000	0.000000	3.000000	6.000000	0.000000
20086.814657	0.055056	0.550261	0.024261	75.514832	45.140682	74.962379	-2.240387	0.000000	1.211738	0.000000	0.000000	0.000000	-0.020396	-0.007933	0.003869	0.000000	0.000000	3.000000	6.000000	0.000000
20086.817990	0.055056	0.550261	0.024261	75.532738	45.075806	74.872589	-2.243786	0.000000	1.212384	0.000000	0.000000	0.000000	-0.020396	-0.007933	0.003869	0.000000	0.000000	3.000000	6.000000	0.000000
20086.821324	0.055056	0.550261	0.024261	75.532738	45.075806	74.872589	-2.243786	0.000000	1.212384	0.000000	0.000000	0.000000	-0.020396	-0.007933	0.003869	0.000000	0.000000	3.000000	6.000000	0.000000
20086.824657	0.055056	0.550261	0.024261	75.532738	45.075806	74.872589	-2.243786	0.000000	1.212384	0.000000	0.000000	0.000000	-0.020396	-0.007933	0.003869	0.000000	0.000000	3.000000	6.000000	0.000000
20086.827990	0.054930	0.550197	0.024373	75.549110	45.030998	74.810455	-2.247185	0.000000	1.213028	0.000000	0.000000	0.000000	-0.037812	-0.019073	0.033864	0.000000	0.000000	3.000000	6.000000	0.000000
20086.831324	0.054930	0.550197	0.024373	75.549110	45.030998	74.810455	-2.247185	0.000000	1.213028	0.000000	0.000000	0.000000	-0.037812	-0.019073	0.033864	0.000000	0.000000	3.000000	6.000000	0.000000
20086.834657	0.054930	0.550197	0.024373	75.549110	45.030998	74.810455	-2.247185	0.000000	1.213028	0.000000	0.000000	0.000000	-0.037812	-0.019073	0.033864	0.000000	0.000000	3.000000	6.000000	0.000000
20086.837990	0.054930	0.550197	0.024373	75.562027	44.984364	74.745377	-2.253487	0.000000	1.218673	0.000000	0.000000	0.000000	-0.037812	-0.019073	0.033864	0.000000	0.000000	3.000000	6.000000	0.000000
[truncated: 73 more rows]
