# Supplementary material for: Haptic Guidance Needs to Be Intuitive Not Just Informative to Improve Human Motor Accuracy
Source: PLoS One. 2016 Mar 16;11(3):e0150912. doi: 10.1371/journal.pone.0150912 (PMC4794196; doi:10.1371/journal.pone.0150912)
Supplement: S1 Data — (ZIP) [file pone.0150912.s001.zip › Subject7/exp1_0007.txt]

Time	PosX	PosY	PosZ	RotX	RotY	RotZ	ForceX	ForceY	ForceZ	MomentX	MomentY	MomentZ	VelocityX	VelocityY	VelocityZ	CalibratedWeight	ButtonDown	Condition	Trial	Visual
20092.534657	0.003613	0.440527	0.237580	70.762100	59.359707	81.628975	0.000000	0.000000	0.000000	0.000000	0.000000	0.000000	0.019813	-0.005803	0.004627	0.000000	1.000000	3.000000	7.000000	1.000000
20092.537990	0.003613	0.440527	0.237580	70.744522	59.308304	81.550240	1.998782	0.000000	4.583107	0.000000	0.000000	0.000000	0.019813	-0.005803	0.004627	0.000000	1.000000	3.000000	7.000000	1.000000
20092.541324	0.003946	0.440668	0.238068	70.744522	59.308304	81.550240	1.998782	0.000000	4.583107	0.000000	0.000000	0.000000	0.099777	0.042077	0.146525	0.000000	1.000000	3.000000	7.000000	1.000000
20092.544657	0.003946	0.440668	0.238068	70.744522	59.308304	81.550240	1.998782	0.000000	4.583107	0.000000	0.000000	0.000000	0.099777	0.042077	0.146525	0.000000	1.000000	3.000000	7.000000	1.000000
20092.547990	0.004477	0.440867	0.238475	70.693298	59.146809	81.333832	1.998782	0.000000	4.583107	0.000000	0.000000	0.000000	0.159211	0.059823	0.122063	0.000000	1.000000	3.000000	7.000000	1.000000
20092.551324	0.004477	0.440867	0.238475	70.693298	59.146809	81.333832	1.998782	0.000000	4.583107	0.000000	0.000000	0.000000	0.159211	0.059823	0.122063	0.000000	1.000000	3.000000	7.000000	1.000000
20092.554657	0.004477	0.440867	0.238475	70.693298	59.146809	81.333832	1.998782	0.000000	4.583107	0.000000	0.000000	0.000000	0.159211	0.059823	0.122063	0.000000	1.000000	3.000000	7.000000	1.000000
20092.557990	0.005276	0.441263	0.239450	70.651215	58.932888	81.034782	2.006409	0.000000	4.579773	0.000000	0.000000	0.000000	0.239996	0.118763	0.292539	0.000000	1.000000	3.000000	7.000000	1.000000
20092.561324	0.005276	0.441263	0.239450	70.651215	58.932888	81.034782	2.006409	0.000000	4.579773	0.000000	0.000000	0.000000	0.239996	0.118763	0.292539	0.000000	1.000000	3.000000	7.000000	1.000000
20092.564657	0.005276	0.441263	0.239450	70.651215	58.932888	81.034782	2.006409	0.000000	4.579773	0.000000	0.000000	0.000000	0.239996	0.118763	0.292539	0.000000	1.000000	3.000000	7.000000	1.000000
20092.567990	0.005749	0.441483	0.240663	70.666534	58.544674	80.472908	2.012385	0.000000	4.577150	0.000000	0.000000	0.000000	0.141899	0.066031	0.363921	0.000000	1.000000	3.000000	7.000000	1.000000
20092.571324	0.005749	0.441483	0.240663	70.666534	58.544674	80.472908	2.012385	0.000000	4.577150	0.000000	0.000000	0.000000	0.141899	0.066031	0.363921	0.000000	1.000000	3.000000	7.000000	1.000000
20092.574657	0.005749	0.441483	0.240663	70.666534	58.544674	80.472908	2.012385	0.000000	4.577150	0.000000	0.000000	0.000000	0.141899	0.066031	0.363921	0.000000	1.000000	3.000000	7.000000	1.000000
20092.577990	0.006059	0.441856	0.241942	70.834053	58.033257	79.633240	2.011423	0.000000	4.577573	0.000000	0.000000	0.000000	0.092775	0.111726	0.383679	0.000000	1.000000	3.000000	7.000000	1.000000
20092.581324	0.006059	0.441856	0.241942	70.834053	58.033257	79.633240	2.011423	0.000000	4.577573	0.000000	0.000000	0.000000	0.092775	0.111726	0.383679	0.000000	1.000000	3.000000	7.000000	1.000000
20092.584657	0.006059	0.441856	0.241942	70.834053	58.033257	79.633240	2.011423	0.000000	4.577573	0.000000	0.000000	0.000000	0.092775	0.111726	0.383679	0.000000	1.000000	3.000000	7.000000	1.000000
20092.587990	0.006002	0.442004	0.243023	71.139740	57.610878	78.770393	2.007413	0.000000	4.579333	0.000000	0.000000	0.000000	-0.017135	0.044562	0.324309	0.000000	1.000000	3.000000	7.000000	1.000000
20092.591324	0.006002	0.442004	0.243023	71.139740	57.610878	78.770393	2.007413	0.000000	4.579333	0.000000	0.000000	0.000000	-0.017135	0.044562	0.324309	0.000000	1.000000	3.000000	7.000000	1.000000
20092.594657	0.006002	0.442004	0.243023	71.139740	57.610878	78.770393	2.007413	0.000000	4.579333	0.000000	0.000000	0.000000	-0.017135	0.044562	0.324309	0.000000	1.000000	3.000000	7.000000	1.000000
20092.597990	0.005843	0.442156	0.243975	71.535172	57.775928	78.458267	1.999010	0.000000	4.583007	0.000000	0.000000	0.000000	-0.047484	0.045558	0.285401	0.000000	1.000000	3.000000	7.000000	1.000000
20092.601324	0.005843	0.442156	0.243975	71.535172	57.775928	78.458267	1.999010	0.000000	4.583007	0.000000	0.000000	0.000000	-0.047484	0.045558	0.285401	0.000000	1.000000	3.000000	7.000000	1.000000
20092.604657	0.005843	0.442156	0.243975	71.535172	57.775928	78.458267	1.999010	0.000000	4.583007	0.000000	0.000000	0.000000	-0.047484	0.045558	0.285401	0.000000	1.000000	3.000000	7.000000	1.000000
20092.607990	0.005683	0.442100	0.244776	71.907860	58.983513	79.274857	1.989952	0.000000	4.586948	0.000000	0.000000	0.000000	-0.047984	-0.016667	0.240294	0.000000	1.000000	3.000000	7.000000	1.000000
20092.611324	0.005683	0.442100	0.244776	71.907860	58.983513	79.274857	1.989952	0.000000	4.586948	0.000000	0.000000	0.000000	-0.047984	-0.016667	0.240294	0.000000	1.000000	3.000000	7.000000	1.000000
20092.614657	0.005683	0.442100	0.244776	71.907860	58.983513	79.274857	1.989952	0.000000	4.586948	0.000000	0.000000	0.000000	-0.047984	-0.016667	0.240294	0.000000	1.000000	3.000000	7.000000	1.000000
20092.617990	0.005683	0.442100	0.244776	72.041618	60.706509	80.871826	1.981940	0.000000	4.590415	0.000000	0.000000	0.000000	-0.047984	-0.016667	0.240294	0.000000	1.000000	3.000000	7.000000	1.000000
20092.621324	0.005623	0.442064	0.245591	72.041618	60.706509	80.871826	1.981940	0.000000	4.590415	0.000000	0.000000	0.000000	-0.018038	-0.011015	0.244574	0.000000	1.000000	3.000000	7.000000	1.000000
20092.624657	0.005623	0.442064	0.245591	72.041618	60.706509	80.871826	1.981940	0.000000	4.590415	0.000000	0.000000	0.000000	-0.018038	-0.011015	0.244574	0.000000	1.000000	3.000000	7.000000	1.000000
20092.627990	0.005596	0.441951	0.246339	72.008667	62.499825	82.703102	1.981940	0.000000	4.590415	0.000000	0.000000	0.000000	-0.008224	-0.033673	0.224447	0.000000	1.000000	3.000000	7.000000	1.000000
20092.631324	0.005596	0.441951	0.246339	72.008667	62.499825	82.703102	1.981940	0.000000	4.590415	0.000000	0.000000	0.000000	-0.008224	-0.033673	0.224447	0.000000	1.000000	3.000000	7.000000	1.000000
20092.634657	0.005596	0.441951	0.246339	72.008667	62.499825	82.703102	1.981940	0.000000	4.590415	0.000000	0.000000	0.000000	-0.008224	-0.033673	0.224447	0.000000	1.000000	3.000000	7.000000	1.000000
20092.637990	0.005596	0.441951	0.246339	71.918732	64.167046	84.455406	1.969943	0.000000	4.595577	0.000000	0.000000	0.000000	-0.008224	-0.033673	0.224447	0.000000	1.000000	3.000000	7.000000	1.000000
20092.641324	0.005535	0.441821	0.247038	71.918732	64.167046	84.455406	1.969943	0.000000	4.595577	0.000000	0.000000	0.000000	-0.018391	-0.039187	0.209719	0.000000	1.000000	3.000000	7.000000	1.000000
20092.644657	0.005535	0.441821	0.247038	71.918732	64.167046	84.455406	1.969943	0.000000	4.595577	0.000000	0.000000	0.000000	-0.018391	-0.039187	0.209719	0.000000	1.000000	3.000000	7.000000	1.000000
20092.647990	0.005372	0.441595	0.247655	71.837273	65.646797	86.008095	1.969943	0.000000	4.595577	0.000000	0.000000	0.000000	-0.048736	-0.067612	0.185154	0.000000	1.000000	3.000000	7.000000	1.000000
20092.651324	0.005372	0.441595	0.247655	71.837273	65.646797	86.008095	1.969943	0.000000	4.595577	0.000000	0.000000	0.000000	-0.048736	-0.067612	0.185154	0.000000	1.000000	3.000000	7.000000	1.000000
20092.654657	0.005372	0.441595	0.247655	71.837273	65.646797	86.008095	1.969943	0.000000	4.595577	0.000000	0.000000	0.000000	-0.048736	-0.067612	0.185154	0.000000	1.000000	3.000000	7.000000	1.000000
20092.657990	0.005243	0.441332	0.248239	71.806572	66.953125	87.323654	1.957569	0.000000	4.600861	0.000000	0.000000	0.000000	-0.038853	-0.079058	0.175018	0.000000	1.000000	3.000000	7.000000	1.000000
20092.661324	0.005243	0.441332	0.248239	71.806572	66.953125	87.323654	1.957569	0.000000	4.600861	0.000000	0.000000	0.000000	-0.038853	-0.079058	0.175018	0.000000	1.000000	3.000000	7.000000	1.000000
20092.664657	0.005243	0.441332	0.248239	71.806572	66.953125	87.323654	1.957569	0.000000	4.600861	0.000000	0.000000	0.000000	-0.038853	-0.079058	0.175018	0.000000	1.000000	3.000000	7.000000	1.000000
20092.667990	0.005113	0.441069	0.248790	71.817589	68.069870	88.398056	1.951637	0.000000	4.603381	0.000000	0.000000	0.000000	-0.038990	-0.078968	0.165243	0.000000	0.000000	3.000000	7.000000	1.000000
20092.671324	0.005113	0.441069	0.248790	71.817589	68.069870	88.398056	1.951637	0.000000	4.603381	0.000000	0.000000	0.000000	-0.038990	-0.078968	0.165243	0.000000	0.000000	3.000000	7.000000	1.000000
20092.674657	0.005113	0.441069	0.248790	71.817589	68.069870	88.398056	1.951637	0.000000	4.603381	0.000000	0.000000	0.000000	-0.038990	-0.078968	0.165243	0.000000	0.000000	3.000000	7.000000	1.000000
20092.677990	0.005113	0.441069	0.248790	71.834312	69.030533	89.305092	1.945931	0.000000	4.605795	0.000000	0.000000	0.000000	-0.038990	-0.078968	0.165243	0.000000	0.000000	3.000000	7.000000	1.000000
20092.681324	0.005083	0.440823	0.249387	71.834312	69.030533	89.305092	1.945931	0.000000	4.605795	0.000000	0.000000	0.000000	-0.008765	-0.073613	0.179192	0.000000	0.000000	3.000000	7.000000	1.000000
20092.684657	0.005083	0.440823	0.249387	71.834312	69.030533	89.305092	1.945931	0.000000	4.605795	0.000000	0.000000	0.000000	-0.008765	-0.073613	0.179192	0.000000	0.000000	3.000000	7.000000	1.000000
20092.687990	0.005155	0.440597	0.249967	71.840790	69.827232	90.046761	1.945931	0.000000	4.605795	0.000000	0.000000	0.000000	0.021395	-0.067826	0.174109	0.000000	0.000000	3.000000	7.000000	1.000000
20092.691324	0.005155	0.440597	0.249967	71.840790	69.827232	90.046761	1.945931	0.000000	4.605795	0.000000	0.000000	0.000000	0.021395	-0.067826	0.174109	0.000000	0.000000	3.000000	7.000000	1.000000
20092.694657	0.005155	0.440597	0.249967	71.840790	69.827232	90.046761	1.945931	0.000000	4.605795	0.000000	0.000000	0.000000	0.021395	-0.067826	0.174109	0.000000	0.000000	3.000000	7.000000	1.000000
20092.697990	0.005155	0.440597	0.249967	71.840317	70.472359	90.638275	1.938803	0.000000	4.608800	0.000000	0.000000	0.000000	0.021395	-0.067826	0.174109	0.000000	0.000000	3.000000	7.000000	1.000000
20092.701324	0.005260	0.440409	0.250579	71.840317	70.472359	90.638275	1.938803	0.000000	4.608800	0.000000	0.000000	0.000000	0.031578	-0.056554	0.183556	0.000000	0.000000	3.000000	7.000000	1.000000
20092.704657	0.005260	0.440409	0.250579	71.840317	70.472359	90.638275	1.938803	0.000000	4.608800	0.000000	0.000000	0.000000	0.031578	-0.056554	0.183556	0.000000	0.000000	3.000000	7.000000	1.000000
20092.707990	0.005399	0.440240	0.251174	71.837547	70.943321	91.060959	1.938803	0.000000	4.608800	0.000000	0.000000	0.000000	0.041681	-0.050715	0.178623	0.000000	0.000000	3.000000	7.000000	1.000000
20092.711324	0.005399	0.440240	0.251174	71.837547	70.943321	91.060959	1.938803	0.000000	4.608800	0.000000	0.000000	0.000000	0.041681	-0.050715	0.178623	0.000000	0.000000	3.000000	7.000000	1.000000
20092.714657	0.005399	0.440240	0.251174	71.837547	70.943321	91.060959	1.938803	0.000000	4.608800	0.000000	0.000000	0.000000	0.041681	-0.050715	0.178623	0.000000	0.000000	3.000000	7.000000	1.000000
20092.717990	0.005399	0.440240	0.251174	71.836327	71.259491	91.323090	1.934690	0.000000	4.610528	0.000000	0.000000	0.000000	0.041681	-0.050715	0.178623	0.000000	0.000000	3.000000	7.000000	1.000000
20092.721324	0.005572	0.440129	0.251754	71.836327	71.259491	91.323090	1.934690	0.000000	4.610528	0.000000	0.000000	0.000000	0.051810	-0.033246	0.173979	0.000000	0.000000	3.000000	7.000000	1.000000
20092.724657	0.005572	0.440129	0.251754	71.836327	71.259491	91.323090	1.934690	0.000000	4.610528	0.000000	0.000000	0.000000	0.051810	-0.033246	0.173979	0.000000	0.000000	3.000000	7.000000	1.000000
20092.727990	0.005710	0.440019	0.252271	71.849327	71.412537	91.425323	1.934690	0.000000	4.610528	0.000000	0.000000	0.000000	0.041634	-0.032818	0.154941	0.000000	0.000000	3.000000	7.000000	1.000000
20092.731324	0.005710	0.440019	0.252271	71.849327	71.412537	91.425323	1.934690	0.000000	4.610528	0.000000	0.000000	0.000000	0.041634	-0.032818	0.154941	0.000000	0.000000	3.000000	7.000000	1.000000
20092.734657	0.005710	0.440019	0.252271	71.849327	71.412537	91.425323	1.934690	0.000000	4.610528	0.000000	0.000000	0.000000	0.041634	-0.032818	0.154941	0.000000	0.000000	3.000000	7.000000	1.000000
20092.737990	0.005710	0.440019	0.252271	71.882446	71.390320	91.343658	1.932380	0.000000	4.611497	0.000000	0.000000	0.000000	0.041634	-0.032818	0.154941	0.000000	0.000000	3.000000	7.000000	1.000000
20092.741324	0.005781	0.439931	0.252709	71.882446	71.390320	91.343658	1.932380	0.000000	4.611497	0.000000	0.000000	0.000000	0.021279	-0.026464	0.131464	0.000000	0.000000	3.000000	7.000000	1.000000
20092.744657	0.005781	0.439931	0.252709	71.882446	71.390320	91.343658	1.932380	0.000000	4.611497	0.000000	0.000000	0.000000	0.021279	-0.026464	0.131464	0.000000	0.000000	3.000000	7.000000	1.000000
20092.747990	0.005781	0.439931	0.252709	71.916534	71.307472	91.209679	1.932380	0.000000	4.611497	0.000000	0.000000	0.000000	0.021279	-0.026464	0.131464	0.000000	0.000000	3.000000	7.000000	1.000000
20092.751324	0.005781	0.439931	0.252709	71.916534	71.307472	91.209679	1.932380	0.000000	4.611497	0.000000	0.000000	0.000000	0.021279	-0.026464	0.131464	0.000000	0.000000	3.000000	7.000000	1.000000
20092.754657	0.005818	0.439845	0.253053	71.916534	71.307472	91.209679	1.932380	0.000000	4.611497	0.000000	0.000000	0.000000	0.010955	-0.025808	0.103130	0.000000	0.000000	3.000000	7.000000	1.000000
20092.757990	0.005820	0.439780	0.253319	71.929214	71.233322	91.113487	1.930630	0.000000	4.612230	0.000000	0.000000	0.000000	0.000653	-0.019424	0.079709	0.000000	0.000000	3.000000	7.000000	1.000000
20092.761324	0.005820	0.439780	0.253319	71.929214	71.233322	91.113487	1.930630	0.000000	4.612230	0.000000	0.000000	0.000000	0.000653	-0.019424	0.079709	0.000000	0.000000	3.000000	7.000000	1.000000
20092.764657	0.005820	0.439780	0.253319	71.929214	71.233322	91.113487	1.930630	0.000000	4.612230	0.000000	0.000000	0.000000	0.000653	-0.019424	0.079709	0.000000	0.000000	3.000000	7.000000	1.000000
20092.767990	0.005820	0.439780	0.253319	71.926109	71.208847	91.084892	1.927276	0.000000	4.613633	0.000000	0.000000	0.000000	0.000653	-0.019424	0.079709	0.000000	0.000000	3.000000	7.000000	1.000000
20092.771324	0.005855	0.439720	0.253427	71.926109	71.208847	91.084892	1.927276	0.000000	4.613633	0.000000	0.000000	0.000000	0.010387	-0.018279	0.032477	0.000000	0.000000	3.000000	7.000000	1.000000
20092.774657	0.005855	0.439720	0.253427	71.926109	71.208847	91.084892	1.927276	0.000000	4.613633	0.000000	0.000000	0.000000	0.010387	-0.018279	0.032477	0.000000	0.000000	3.000000	7.000000	1.000000
20092.777990	0.005855	0.439720	0.253427	71.925079	71.199791	91.075363	1.927276	0.000000	4.613633	0.000000	0.000000	0.000000	0.010387	-0.018279	0.032477	0.000000	0.000000	3.000000	7.000000	1.000000
20092.781324	0.005855	0.439720	0.253427	71.925079	71.199791	91.075363	1.927276	0.000000	4.613633	0.000000	0.000000	0.000000	0.010387	-0.018279	0.032477	0.000000	0.000000	3.000000	7.000000	1.000000
20092.784657	0.005855	0.439679	0.253489	71.925079	71.199791	91.075363	1.927276	0.000000	4.613633	0.000000	0.000000	0.000000	0.000153	-0.012117	0.018562	0.000000	0.000000	3.000000	7.000000	1.000000
20092.787990	0.005855	0.439679	0.253489	71.927139	71.217896	91.094406	1.927112	0.000000	4.613702	0.000000	0.000000	0.000000	0.000153	-0.012117	0.018562	0.000000	0.000000	3.000000	7.000000	1.000000
20092.791324	0.005855	0.439679	0.253489	71.927139	71.217896	91.094406	1.927112	0.000000	4.613702	0.000000	0.000000	0.000000	0.000153	-0.012117	0.018562	0.000000	0.000000	3.000000	7.000000	1.000000
20092.794657	0.005855	0.439679	0.253489	71.927139	71.217896	91.094406	1.927112	0.000000	4.613702	0.000000	0.000000	0.000000	0.000153	-0.012117	0.018562	0.000000	0.000000	3.000000	7.000000	1.000000
20092.797990	0.005887	0.439645	0.253299	71.932922	71.256569	91.130646	1.926719	0.000000	4.613865	0.000000	0.000000	0.000000	0.009650	-0.010247	-0.056913	0.000000	0.000000	3.000000	7.000000	1.000000
20092.801324	0.005887	0.439645	0.253299	71.932922	71.256569	91.130646	1.926719	0.000000	4.613865	0.000000	0.000000	0.000000	0.009650	-0.010247	-0.056913	0.000000	0.000000	3.000000	7.000000	1.000000
20092.804657	0.005887	0.439645	0.253299	71.932922	71.256569	91.130646	1.926719	0.000000	4.613865	0.000000	0.000000	0.000000	0.009650	-0.010247	-0.056913	0.000000	0.000000	3.000000	7.000000	1.000000
20092.807990	0.005887	0.439645	0.253299	71.941788	71.325188	91.195511	1.928446	0.000000	4.613143	0.000000	0.000000	0.000000	0.009650	-0.010247	-0.056913	0.000000	0.000000	3.000000	7.000000	1.000000
20092.811324	0.005953	0.439669	0.253095	71.941788	71.325188	91.195511	1.928446	0.000000	4.613143	0.000000	0.000000	0.000000	0.019724	0.007333	-0.061305	0.000000	0.000000	3.000000	7.000000	1.000000
20092.814657	0.005953	0.439669	0.253095	71.941788	71.325188	91.195511	1.928446	0.000000	4.613143	0.000000	0.000000	0.000000	0.019724	0.007333	-0.061305	0.000000	0.000000	3.000000	7.000000	1.000000
20092.817990	0.005953	0.439669	0.253095	71.964981	71.403549	91.255135	1.928446	0.000000	4.613143	0.000000	0.000000	0.000000	0.019724	0.007333	-0.061305	0.000000	0.000000	3.000000	7.000000	1.000000
20092.821324	0.005953	0.439669	0.253095	71.964981	71.403549	91.255135	1.928446	0.000000	4.613143	0.000000	0.000000	0.000000	0.019724	0.007333	-0.061305	0.000000	0.000000	3.000000	7.000000	1.000000
20092.824657	0.006052	0.439696	0.252796	71.964981	71.403549	91.255135	1.928446	0.000000	4.613143	0.000000	0.000000	0.000000	0.029583	0.008030	-0.089720	0.000000	0.000000	3.000000	7.000000	1.000000
20092.827990	0.006052	0.439696	0.252796	72.014168	71.487221	91.296600	1.930791	0.000000	4.612163	0.000000	0.000000	0.000000	0.029583	0.008030	-0.089720	0.000000	0.000000	3.000000	7.000000	1.000000
20092.831324	0.006052	0.439696	0.252796	72.014168	71.487221	91.296600	1.930791	0.000000	4.612163	0.000000	0.000000	0.000000	0.029583	0.008030	-0.089720	0.000000	0.000000	3.000000	7.000000	1.000000
20092.834657	0.006052	0.439696	0.252796	72.014168	71.487221	91.296600	1.930791	0.000000	4.612163	0.000000	0.000000	0.000000	0.029583	0.008030	-0.089720	0.000000	0.000000	3.000000	7.000000	1.000000
20092.837990	0.006248	0.439868	0.252105	72.093292	71.566521	91.304977	1.934264	0.000000	4.610707	0.000000	0.000000	0.000000	0.058846	0.051628	-0.207129	0.000000	0.000000	3.000000	7.000000	1.000000
20092.841324	0.006248	0.439868	0.252105	72.093292	71.566521	91.304977	1.934264	0.000000	4.610707	0.000000	0.000000	0.000000	0.058846	0.051628	-0.207129	0.000000	0.000000	3.000000	7.000000	1.000000
20092.844657	0.006248	0.439868	0.252105	72.093292	71.566521	91.304977	1.934264	0.000000	4.610707	0.000000	0.000000	0.000000	0.058846	0.051628	-0.207129	0.000000	0.000000	3.000000	7.000000	1.000000
20092.847990	0.006248	0.439868	0.252105	72.200058	71.651222	91.293694	1.941811	0.000000	4.607533	0.000000	0.000000	0.000000	0.058846	0.051628	-0.207129	0.000000	0.000000	3.000000	7.000000	1.000000
20092.851324	0.006379	0.439975	0.251712	72.200058	71.651222	91.293694	1.941811	0.000000	4.607533	0.000000	0.000000	0.000000	0.039347	0.031929	-0.117828	0.000000	0.000000	3.000000	7.000000	1.000000
20092.854657	0.006379	0.439975	0.251712	72.200058	71.651222	91.293694	1.941811	0.000000	4.607533	0.000000	0.000000	0.000000	0.039347	0.031929	-0.117828	0.000000	0.000000	3.000000	7.000000	1.000000
20092.857990	0.006379	0.439975	0.251712	72.323975	71.716492	91.245316	1.941811	0.000000	4.607533	0.000000	0.000000	0.000000	0.039347	0.031929	-0.117828	0.000000	0.000000	3.000000	7.000000	1.000000
20092.861324	0.006379	0.439975	0.251712	72.323975	71.716492	91.245316	1.941811	0.000000	4.607533	0.000000	0.000000	0.000000	0.039347	0.031929	-0.117828	0.000000	0.000000	3.000000	7.000000	1.000000
20092.864657	0.006443	0.440080	0.251351	72.323975	71.716492	91.245316	1.941811	0.000000	4.607533	0.000000	0.000000	0.000000	0.019208	0.031679	-0.108283	0.000000	0.000000	3.000000	7.000000	1.000000
20092.867990	0.006507	0.440224	0.251023	72.438988	71.694260	91.121613	1.946420	0.000000	4.605588	0.000000	0.000000	0.000000	0.019276	0.043032	-0.098627	0.000000	0.000000	3.000000	7.000000	1.000000
20092.871324	0.006507	0.440224	0.251023	72.438988	71.694260	91.121613	1.946420	0.000000	4.605588	0.000000	0.000000	0.000000	0.019276	0.043032	-0.098627	0.000000	0.000000	3.000000	7.000000	1.000000
20092.874657	0.006507	0.440224	0.251023	72.438988	71.694260	91.121613	1.946420	0.000000	4.605588	0.000000	0.000000	0.000000	0.019276	0.043032	-0.098627	0.000000	0.000000	3.000000	7.000000	1.000000
20092.877990	0.006507	0.440224	0.251023	72.517830	71.458099	90.825226	1.952948	0.000000	4.602824	0.000000	0.000000	0.000000	0.019276	0.043032	-0.098627	0.000000	0.000000	3.000000	7.000000	1.000000
20092.881324	0.006505	0.440366	0.250757	72.517830	71.458099	90.825226	1.952948	0.000000	4.602824	0.000000	0.000000	0.000000	-0.000731	0.042545	-0.079571	0.000000	0.000000	3.000000	7.000000	1.000000
20092.884657	0.006505	0.440366	0.250757	72.517830	71.458099	90.825226	1.952948	0.000000	4.602824	0.000000	0.000000	0.000000	-0.000731	0.042545	-0.079571	0.000000	0.000000	3.000000	7.000000	1.000000
20092.887990	0.006505	0.440366	0.250757	72.560715	71.069160	90.406624	1.952948	0.000000	4.602824	0.000000	0.000000	0.000000	-0.000731	0.042545	-0.079571	0.000000	0.000000	3.000000	7.000000	1.000000
20092.891324	0.006505	0.440366	0.250757	72.560715	71.069160	90.406624	1.952948	0.000000	4.602824	0.000000	0.000000	0.000000	-0.000731	0.042545	-0.079571	0.000000	0.000000	3.000000	7.000000	1.000000
20092.894657	0.006537	0.440525	0.250571	72.560715	71.069160	90.406624	1.952948	0.000000	4.602824	0.000000	0.000000	0.000000	0.009567	0.047750	-0.055869	0.000000	0.000000	3.000000	7.000000	1.000000
20092.897990	0.006537	0.440525	0.250571	72.587044	70.682487	90.008865	1.954661	0.000000	4.602098	0.000000	0.000000	0.000000	0.009567	0.047750	-0.055869	0.000000	0.000000	3.000000	7.000000	1.000000
20092.901324	0.006537	0.440525	0.250571	72.587044	70.682487	90.008865	1.954661	0.000000	4.602098	0.000000	0.000000	0.000000	0.009567	0.047750	-0.055869	0.000000	0.000000	3.000000	7.000000	1.000000
20092.904657	0.006537	0.440525	0.250571	72.587044	70.682487	90.008865	1.954661	0.000000	4.602098	0.000000	0.000000	0.000000	0.009567	0.047750	-0.055869	0.000000	0.000000	3.000000	7.000000	1.000000
20092.907990	0.006467	0.440899	0.250280	72.615234	70.344566	89.652527	1.956387	0.000000	4.601364	0.000000	0.000000	0.000000	-0.020959	0.112278	-0.087344	0.000000	0.000000	3.000000	7.000000	1.000000
20092.911324	0.006467	0.440899	0.250280	72.615234	70.344566	89.652527	1.956387	0.000000	4.601364	0.000000	0.000000	0.000000	-0.020959	0.112278	-0.087344	0.000000	0.000000	3.000000	7.000000	1.000000
20092.914657	0.006467	0.440899	0.250280	72.615234	70.344566	89.652527	1.956387	0.000000	4.601364	0.000000	0.000000	0.000000	-0.020959	0.112278	-0.087344	0.000000	0.000000	3.000000	7.000000	1.000000
20092.917990	0.006467	0.440899	0.250280	72.655518	70.116203	89.393486	1.957227	0.000000	4.601007	0.000000	0.000000	0.000000	-0.020959	0.112278	-0.087344	0.000000	0.000000	3.000000	7.000000	1.000000
20092.921324	0.006399	0.441076	0.250174	72.655518	70.116203	89.393486	1.957227	0.000000	4.601007	0.000000	0.000000	0.000000	-0.020440	0.052937	-0.031835	0.000000	0.000000	3.000000	7.000000	1.000000
20092.924657	0.006399	0.441076	0.250174	72.655518	70.116203	89.393486	1.957227	0.000000	4.601007	0.000000	0.000000	0.000000	-0.020440	0.052937	-0.031835	0.000000	0.000000	3.000000	7.000000	1.000000
20092.927990	0.006399	0.441076	0.250174	72.707977	70.015274	89.251396	1.957227	0.000000	4.601007	0.000000	0.000000	0.000000	-0.020440	0.052937	-0.031835	0.000000	0.000000	3.000000	7.000000	1.000000
20092.931324	0.006399	0.441076	0.250174	72.707977	70.015274	89.251396	1.957227	0.000000	4.601007	0.000000	0.000000	0.000000	-0.020440	0.052937	-0.031835	0.000000	0.000000	3.000000	7.000000	1.000000
20092.934657	0.006263	0.441233	0.250052	72.707977	70.015274	89.251396	1.957227	0.000000	4.601007	0.000000	0.000000	0.000000	-0.040621	0.047231	-0.036545	0.000000	0.000000	3.000000	7.000000	1.000000
20092.937990	0.006263	0.441233	0.250052	72.761772	69.995934	89.194870	1.956869	0.000000	4.601159	0.000000	0.000000	0.000000	-0.040621	0.047231	-0.036545	0.000000	0.000000	3.000000	7.000000	1.000000
20092.941324	0.006263	0.441233	0.250052	72.761772	69.995934	89.194870	1.956869	0.000000	4.601159	0.000000	0.000000	0.000000	-0.040621	0.047231	-0.036545	0.000000	0.000000	3.000000	7.000000	1.000000
20092.944657	0.006263	0.441233	0.250052	72.761772	69.995934	89.194870	1.956869	0.000000	4.601159	0.000000	0.000000	0.000000	-0.040621	0.047231	-0.036545	0.000000	0.000000	3.000000	7.000000	1.000000
20092.947990	0.005959	0.441471	0.249775	72.787018	69.994560	89.177589	1.955566	0.000000	4.601713	0.000000	0.000000	0.000000	-0.091354	0.071454	-0.083112	0.000000	0.000000	3.000000	7.000000	1.000000
20092.951324	0.005959	0.441471	0.249775	72.787018	69.994560	89.177589	1.955566	0.000000	4.601713	0.000000	0.000000	0.000000	-0.091354	0.071454	-0.083112	0.000000	0.000000	3.000000	7.000000	1.000000
20092.954657	0.005959	0.441471	0.249775	72.787018	69.994560	89.177589	1.955566	0.000000	4.601713	0.000000	0.000000	0.000000	-0.091354	0.071454	-0.083112	0.000000	0.000000	3.000000	7.000000	1.000000
20092.957990	0.005722	0.441553	0.249589	72.794693	70.015152	89.213074	1.952650	0.000000	4.602951	0.000000	0.000000	0.000000	-0.070933	0.024436	-0.055901	0.000000	0.000000	3.000000	7.000000	1.000000
20092.961324	0.005722	0.441553	0.249589	72.794693	70.015152	89.213074	1.952650	0.000000	4.602951	0.000000	0.000000	0.000000	-0.070933	0.024436	-0.055901	0.000000	0.000000	3.000000	7.000000	1.000000
20092.964657	0.005722	0.441553	0.249589	72.794693	70.015152	89.213074	1.952650	0.000000	4.602951	0.000000	0.000000	0.000000	-0.070933	0.024436	-0.055901	0.000000	0.000000	3.000000	7.000000	1.000000
20092.967990	0.005722	0.441553	0.249589	72.801819	70.043022	89.252617	1.950189	0.000000	4.603994	0.000000	0.000000	0.000000	-0.070933	0.024436	-0.055901	0.000000	0.000000	3.000000	7.000000	1.000000
20092.971324	0.005519	0.441635	0.249370	72.801819	70.043022	89.252617	1.950189	0.000000	4.603994	0.000000	0.000000	0.000000	-0.060907	0.024638	-0.065538	0.000000	0.000000	3.000000	7.000000	1.000000
20092.974657	0.005519	0.441635	0.249370	72.801819	70.043022	89.252617	1.950189	0.000000	4.603994	0.000000	0.000000	0.000000	-0.060907	0.024638	-0.065538	0.000000	0.000000	3.000000	7.000000	1.000000
20092.977990	0.005519	0.441635	0.249370	72.807266	70.068665	89.294258	1.950189	0.000000	4.603994	0.000000	0.000000	0.000000	-0.060907	0.024638	-0.065538	0.000000	0.000000	3.000000	7.000000	1.000000
20092.981324	0.005519	0.441635	0.249370	72.807266	70.068665	89.294258	1.950189	0.000000	4.603994	0.000000	0.000000	0.000000	-0.060907	0.024638	-0.065538	0.000000	0.000000	3.000000	7.000000	1.000000
20092.984657	0.005249	0.441698	0.249136	72.807266	70.068665	89.294258	1.950189	0.000000	4.603994	0.000000	0.000000	0.000000	-0.081025	0.018930	-0.070320	0.000000	0.000000	3.000000	7.000000	1.000000
20092.987990	0.004946	0.441760	0.248933	72.812492	70.086555	89.320518	1.948459	0.000000	4.604726	0.000000	0.000000	0.000000	-0.090960	0.018716	-0.060801	0.000000	0.000000	3.000000	7.000000	1.000000
20092.991324	0.004946	0.441760	0.248933	72.812492	70.086555	89.320518	1.948459	0.000000	4.604726	0.000000	0.000000	0.000000	-0.090960	0.018716	-0.060801	0.000000	0.000000	3.000000	7.000000	1.000000
20092.994657	0.004946	0.441760	0.248933	72.812492	70.086555	89.320518	1.948459	0.000000	4.604726	0.000000	0.000000	0.000000	-0.090960	0.018716	-0.060801	0.000000	0.000000	3.000000	7.000000	1.000000
20092.997990	0.004946	0.441760	0.248933	72.817757	70.101738	89.282967	1.942362	0.000000	4.607302	0.000000	0.000000	0.000000	-0.090960	0.018716	-0.060801	0.000000	0.000000	3.000000	7.000000	1.000000
20093.001324	0.004643	0.441861	0.248731	72.817757	70.101738	89.282967	1.942362	0.000000	4.607302	0.000000	0.000000	0.000000	-0.090906	0.030280	-0.060617	0.000000	0.000000	3.000000	7.000000	1.000000
20093.004657	0.004643	0.441861	0.248731	72.817757	70.101738	89.282967	1.942362	0.000000	4.607302	0.000000	0.000000	0.000000	-0.090906	0.030280	-0.060617	0.000000	0.000000	3.000000	7.000000	1.000000
20093.007990	0.004643	0.441861	0.248731	72.822777	70.111801	89.142197	1.942362	0.000000	4.607302	0.000000	0.000000	0.000000	-0.090906	0.030280	-0.060617	0.000000	0.000000	3.000000	7.000000	1.000000
20093.011324	0.004643	0.441861	0.248731	72.822777	70.111801	89.142197	1.942362	0.000000	4.607302	0.000000	0.000000	0.000000	-0.090906	0.030280	-0.060617	0.000000	0.000000	3.000000	7.000000	1.000000
20093.014657	0.004374	0.441943	0.248512	72.822777	70.111801	89.142197	1.942362	0.000000	4.607302	0.000000	0.000000	0.000000	-0.080835	0.024579	-0.065638	0.000000	0.000000	3.000000	7.000000	1.000000
20093.017990	0.004138	0.442006	0.248277	72.827629	70.116814	89.057823	1.938934	0.000000	4.608745	0.000000	0.000000	0.000000	-0.070767	0.018898	-0.070646	0.000000	0.000000	3.000000	7.000000	1.000000
20093.021324	0.004138	0.442006	0.248277	72.827629	70.116814	89.057823	1.938934	0.000000	4.608745	0.000000	0.000000	0.000000	-0.070767	0.018898	-0.070646	0.000000	0.000000	3.000000	7.000000	1.000000
20093.024657	0.004138	0.442006	0.248277	72.827629	70.116814	89.057823	1.938934	0.000000	4.608745	0.000000	0.000000	0.000000	-0.070767	0.018898	-0.070646	0.000000	0.000000	3.000000	7.000000	1.000000
20093.027990	0.004138	0.442006	0.248277	72.833763	70.136490	89.094635	1.933975	0.000000	4.610829	0.000000	0.000000	0.000000	-0.070767	0.018898	-0.070646	0.000000	0.000000	3.000000	7.000000	1.000000
20093.031324	0.003868	0.442069	0.248041	72.833763	70.136490	89.094635	1.933975	0.000000	4.610829	0.000000	0.000000	0.000000	-0.080763	0.018866	-0.070657	0.000000	0.000000	3.000000	7.000000	1.000000
20093.034657	0.003868	0.442069	0.248041	72.833763	70.136490	89.094635	1.933975	0.000000	4.610829	0.000000	0.000000	0.000000	-0.080763	0.018866	-0.070657	0.000000	0.000000	3.000000	7.000000	1.000000
20093.037990	0.003868	0.442069	0.248041	72.840927	70.165649	89.133400	1.933975	0.000000	4.610829	0.000000	0.000000	0.000000	-0.080763	0.018866	-0.070657	0.000000	0.000000	3.000000	7.000000	1.000000
20093.041324	0.003868	0.442069	0.248041	72.840927	70.165649	89.133400	1.933975	0.000000	4.610829	0.000000	0.000000	0.000000	-0.080763	0.018866	-0.070657	0.000000	0.000000	3.000000	7.000000	1.000000
20093.044657	0.003599	0.442152	0.247758	72.840927	70.165649	89.133400	1.933975	0.000000	4.610829	0.000000	0.000000	0.000000	-0.080782	0.024959	-0.084905	0.000000	0.000000	3.000000	7.000000	1.000000
20093.047990	0.003364	0.442216	0.247459	72.847160	70.191925	89.153343	1.931280	0.000000	4.611959	0.000000	0.000000	0.000000	-0.070705	0.019250	-0.089932	0.000000	0.000000	3.000000	7.000000	1.000000
20093.051324	0.003364	0.442216	0.247459	72.847160	70.191925	89.153343	1.931280	0.000000	4.611959	0.000000	0.000000	0.000000	-0.070705	0.019250	-0.089932	0.000000	0.000000	3.000000	7.000000	1.000000
20093.054657	0.003364	0.442216	0.247459	72.847160	70.191925	89.153343	1.931280	0.000000	4.611959	0.000000	0.000000	0.000000	-0.070705	0.019250	-0.089932	0.000000	0.000000	3.000000	7.000000	1.000000
20093.057990	0.003364	0.442216	0.247459	72.853889	70.166771	89.054077	1.927140	0.000000	4.613689	0.000000	0.000000	0.000000	-0.070705	0.019250	-0.089932	0.000000	0.000000	3.000000	7.000000	1.000000
20093.061324	0.003128	0.442282	0.247095	72.853889	70.166771	89.054077	1.927140	0.000000	4.613689	0.000000	0.000000	0.000000	-0.070731	0.019648	-0.109124	0.000000	0.000000	3.000000	7.000000	1.000000
20093.064657	0.003128	0.442282	0.247095	72.853889	70.166771	89.054077	1.927140	0.000000	4.613689	0.000000	0.000000	0.000000	-0.070731	0.019648	-0.109124	0.000000	0.000000	3.000000	7.000000	1.000000
20093.067990	0.003128	0.442282	0.247095	72.858452	70.010155	88.750275	1.927140	0.000000	4.613689	0.000000	0.000000	0.000000	-0.070731	0.019648	-0.109124	0.000000	0.000000	3.000000	7.000000	1.000000
20093.071324	0.003128	0.442282	0.247095	72.858452	70.010155	88.750275	1.927140	0.000000	4.613689	0.000000	0.000000	0.000000	-0.070731	0.019648	-0.109124	0.000000	0.000000	3.000000	7.000000	1.000000
20093.074657	0.002892	0.442348	0.246699	72.858452	70.010155	88.750275	1.927140	0.000000	4.613689	0.000000	0.000000	0.000000	-0.070698	0.019836	-0.118788	0.000000	0.000000	3.000000	7.000000	1.000000
20093.077990	0.002623	0.442376	0.246270	72.854866	69.722794	88.292488	1.925807	0.000000	4.614245	0.000000	0.000000	0.000000	-0.080674	0.008483	-0.128688	0.000000	0.000000	3.000000	7.000000	1.000000
20093.081324	0.002623	0.442376	0.246270	72.854866	69.722794	88.292488	1.925807	0.000000	4.614245	0.000000	0.000000	0.000000	-0.080674	0.008483	-0.128688	0.000000	0.000000	3.000000	7.000000	1.000000
20093.084657	0.002623	0.442376	0.246270	72.854866	69.722794	88.292488	1.925807	0.000000	4.614245	0.000000	0.000000	0.000000	-0.080674	0.008483	-0.128688	0.000000	0.000000	3.000000	7.000000	1.000000
20093.087990	0.002623	0.442376	0.246270	72.837982	69.346779	87.738342	1.923249	0.000000	4.615314	0.000000	0.000000	0.000000	-0.080674	0.008483	-0.128688	0.000000	0.000000	3.000000	7.000000	1.000000
20093.091324	0.002354	0.442406	0.245777	72.837982	69.346779	87.738342	1.923249	0.000000	4.615314	0.000000	0.000000	0.000000	-0.080641	0.008888	-0.147991	0.000000	0.000000	3.000000	7.000000	1.000000
20093.094657	0.002354	0.442406	0.245777	72.837982	69.346779	87.738342	1.923249	0.000000	4.615314	0.000000	0.000000	0.000000	-0.080641	0.008888	-0.147991	0.000000	0.000000	3.000000	7.000000	1.000000
20093.097990	0.002053	0.442436	0.245251	72.798676	68.855606	87.156593	1.923249	0.000000	4.615314	0.000000	0.000000	0.000000	-0.090561	0.009083	-0.157731	0.000000	0.000000	3.000000	7.000000	1.000000
20093.101324	0.002053	0.442436	0.245251	72.798676	68.855606	87.156593	1.923249	0.000000	4.615314	0.000000	0.000000	0.000000	-0.090561	0.009083	-0.157731	0.000000	0.000000	3.000000	7.000000	1.000000
20093.104657	0.002053	0.442436	0.245251	72.798676	68.855606	87.156593	1.923249	0.000000	4.615314	0.000000	0.000000	0.000000	-0.090561	0.009083	-0.157731	0.000000	0.000000	3.000000	7.000000	1.000000
20093.107990	0.002053	0.442436	0.245251	72.742722	68.242653	86.485962	1.920907	0.000000	4.616288	0.000000	0.000000	0.000000	-0.090561	0.009083	-0.157731	0.000000	0.000000	3.000000	7.000000	1.000000
20093.111324	0.001684	0.442429	0.244660	72.742722	68.242653	86.485962	1.920907	0.000000	4.616288	0.000000	0.000000	0.000000	-0.110465	-0.002015	-0.177333	0.000000	0.000000	3.000000	7.000000	1.000000
20093.114657	0.001684	0.442429	0.244660	72.742722	68.242653	86.485962	1.920907	0.000000	4.616288	0.000000	0.000000	0.000000	-0.110465	-0.002015	-0.177333	0.000000	0.000000	3.000000	7.000000	1.000000
20093.117990	0.001317	0.442442	0.244052	72.667824	67.563416	85.674065	1.920907	0.000000	4.616288	0.000000	0.000000	0.000000	-0.110289	0.003833	-0.182294	0.000000	0.000000	3.000000	7.000000	1.000000
20093.121324	0.001317	0.442442	0.244052	72.667824	67.563416	85.674065	1.920907	0.000000	4.616288	0.000000	0.000000	0.000000	-0.110289	0.003833	-0.182294	0.000000	0.000000	3.000000	7.000000	1.000000
20093.124657	0.001317	0.442442	0.244052	72.667824	67.563416	85.674065	1.920907	0.000000	4.616288	0.000000	0.000000	0.000000	-0.110289	0.003833	-0.182294	0.000000	0.000000	3.000000	7.000000	1.000000
20093.127990	0.001317	0.442442	0.244052	72.551323	66.873573	85.017250	1.917083	0.000000	4.617877	0.000000	0.000000	0.000000	-0.110289	0.003833	-0.182294	0.000000	0.000000	3.000000	7.000000	1.000000
20093.131324	0.000883	0.442456	0.243411	72.551323	66.873573	85.017250	1.917083	0.000000	4.617877	0.000000	0.000000	0.000000	-0.130066	0.004044	-0.192176	0.000000	0.000000	3.000000	7.000000	1.000000
20093.134657	0.000883	0.442456	0.243411	72.551323	66.873573	85.017250	1.917083	0.000000	4.617877	0.000000	0.000000	0.000000	-0.130066	0.004044	-0.192176	0.000000	0.000000	3.000000	7.000000	1.000000
20093.137990	0.000450	0.442469	0.242770	72.394096	66.166862	84.515579	1.917083	0.000000	4.617877	0.000000	0.000000	0.000000	-0.129829	0.004059	-0.192508	0.000000	0.000000	3.000000	7.000000	1.000000
20093.141324	0.000450	0.442469	0.242770	72.394096	66.166862	84.515579	1.917083	0.000000	4.617877	0.000000	0.000000	0.000000	-0.129829	0.004059	-0.192508	0.000000	0.000000	3.000000	7.000000	1.000000
20093.144657	0.000450	0.442469	0.242770	72.394096	66.166862	84.515579	1.917083	0.000000	4.617877	0.000000	0.000000	0.000000	-0.129829	0.004059	-0.192508	0.000000	0.000000	3.000000	7.000000	1.000000
20093.147990	0.000018	0.442502	0.242111	72.211807	65.500801	83.955704	1.911660	0.000000	4.620125	0.000000	0.000000	0.000000	-0.129591	0.009896	-0.197544	0.000000	0.000000	3.000000	7.000000	1.000000
20093.151324	0.000018	0.442502	0.242111	72.211807	65.500801	83.955704	1.911660	0.000000	4.620125	0.000000	0.000000	0.000000	-0.129591	0.009896	-0.197544	0.000000	0.000000	3.000000	7.000000	1.000000
20093.154657	0.000018	0.442502	0.242111	72.211807	65.500801	83.955704	1.911660	0.000000	4.620125	0.000000	0.000000	0.000000	-0.129591	0.009896	-0.197544	0.000000	0.000000	3.000000	7.000000	1.000000
20093.157990	-0.000413	0.442593	0.241437	72.017067	64.881241	83.308006	1.909060	0.000000	4.621200	0.000000	0.000000	0.000000	-0.129345	0.027154	-0.202359	0.000000	0.000000	3.000000	7.000000	1.000000
20093.161324	-0.000413	0.442593	0.241437	72.017067	64.881241	83.308006	1.909060	0.000000	4.621200	0.000000	0.000000	0.000000	-0.129345	0.027154	-0.202359	0.000000	0.000000	3.000000	7.000000	1.000000
20093.164657	-0.000413	0.442593	0.241437	72.017067	64.881241	83.308006	1.909060	0.000000	4.621200	0.000000	0.000000	0.000000	-0.129345	0.027154	-0.202359	0.000000	0.000000	3.000000	7.000000	1.000000
20093.167990	-0.000413	0.442593	0.241437	71.832497	64.301498	82.537071	1.906566	0.000000	4.622230	0.000000	0.000000	0.000000	-0.129345	0.027154	-0.202359	0.000000	0.000000	3.000000	7.000000	1.000000
20093.171324	-0.000843	0.442682	0.240793	71.832497	64.301498	82.537071	1.906566	0.000000	4.622230	0.000000	0.000000	0.000000	-0.129106	0.026926	-0.193038	0.000000	0.000000	3.000000	7.000000	1.000000
20093.174657	-0.000843	0.442682	0.240793	71.832497	64.301498	82.537071	1.906566	0.000000	4.622230	0.000000	0.000000	0.000000	-0.129106	0.026926	-0.193038	0.000000	0.000000	3.000000	7.000000	1.000000
20093.177990	-0.001240	0.442848	0.240150	71.664352	63.759617	81.671349	1.906566	0.000000	4.622230	0.000000	0.000000	0.000000	-0.118938	0.049747	-0.192883	0.000000	0.000000	3.000000	7.000000	1.000000
20093.181324	-0.001240	0.442848	0.240150	71.664352	63.759617	81.671349	1.906566	0.000000	4.622230	0.000000	0.000000	0.000000	-0.118938	0.049747	-0.192883	0.000000	0.000000	3.000000	7.000000	1.000000
20093.184657	-0.001240	0.442848	0.240150	71.664352	63.759617	81.671349	1.906566	0.000000	4.622230	0.000000	0.000000	0.000000	-0.118938	0.049747	-0.192883	0.000000	0.000000	3.000000	7.000000	1.000000
20093.187990	-0.001635	0.443013	0.239539	71.517365	63.239723	80.945633	1.901691	0.000000	4.624238	0.000000	0.000000	0.000000	-0.118740	0.049467	-0.183514	0.000000	0.000000	3.000000	7.000000	1.000000
20093.191324	-0.001635	0.443013	0.239539	71.517365	63.239723	80.945633	1.901691	0.000000	4.624238	0.000000	0.000000	0.000000	-0.118740	0.049467	-0.183514	0.000000	0.000000	3.000000	7.000000	1.000000
20093.194657	-0.001635	0.443013	0.239539	71.517365	63.239723	80.945633	1.901691	0.000000	4.624238	0.000000	0.000000	0.000000	-0.118740	0.049467	-0.183514	0.000000	0.000000	3.000000	7.000000	1.000000
20093.197990	-0.002064	0.443215	0.238959	71.389000	62.753716	80.592285	1.899308	0.000000	4.625216	0.000000	0.000000	0.000000	-0.128473	0.060606	-0.173901	0.000000	0.000000	3.000000	7.000000	1.000000
20093.201324	-0.002064	0.443215	0.238959	71.389000	62.753716	80.592285	1.899308	0.000000	4.625216	0.000000	0.000000	0.000000	-0.128473	0.060606	-0.173901	0.000000	0.000000	3.000000	7.000000	1.000000
20093.204657	-0.002064	0.443215	0.238959	71.389000	62.753716	80.592285	1.899308	0.000000	4.625216	0.000000	0.000000	0.000000	-0.128473	0.060606	-0.173901	0.000000	0.000000	3.000000	7.000000	1.000000
20093.207990	-0.002064	0.443215	0.238959	71.298836	62.302563	80.285645	1.896157	0.000000	4.626509	0.000000	0.000000	0.000000	-0.128473	0.060606	-0.173901	0.000000	0.000000	3.000000	7.000000	1.000000
20093.211324	-0.002524	0.443473	0.238428	71.298836	62.302563	80.285645	1.896157	0.000000	4.626509	0.000000	0.000000	0.000000	-0.138218	0.077322	-0.159316	0.000000	0.000000	3.000000	7.000000	1.000000
20093.214657	-0.002524	0.443473	0.238428	71.298836	62.302563	80.285645	1.896157	0.000000	4.626509	0.000000	0.000000	0.000000	-0.138218	0.077322	-0.159316	0.000000	0.000000	3.000000	7.000000	1.000000
20093.217990	-0.002952	0.443786	0.237946	71.255928	61.913864	79.973846	1.896157	0.000000	4.626509	0.000000	0.000000	0.000000	-0.128170	0.094028	-0.144637	0.000000	0.000000	3.000000	7.000000	1.000000
20093.221324	-0.002952	0.443786	0.237946	71.255928	61.913864	79.973846	1.896157	0.000000	4.626509	0.000000	0.000000	0.000000	-0.128170	0.094028	-0.144637	0.000000	0.000000	3.000000	7.000000	1.000000
20093.224657	-0.002952	0.443786	0.237946	71.255928	61.913864	79.973846	1.896157	0.000000	4.626509	0.000000	0.000000	0.000000	-0.128170	0.094028	-0.144637	0.000000	0.000000	3.000000	7.000000	1.000000
20093.227990	-0.002952	0.443786	0.237946	71.241402	61.588451	79.693901	1.888279	0.000000	4.629730	0.000000	0.000000	0.000000	-0.128170	0.094028	-0.144637	0.000000	0.000000	3.000000	7.000000	1.000000
20093.231324	-0.003346	0.444117	0.237544	71.241402	61.588451	79.693901	1.888279	0.000000	4.629730	0.000000	0.000000	0.000000	-0.118216	0.099132	-0.120386	0.000000	0.000000	3.000000	7.000000	1.000000
20093.234657	-0.003346	0.444117	0.237544	71.241402	61.588451	79.693901	1.888279	0.000000	4.629730	0.000000	0.000000	0.000000	-0.118216	0.099132	-0.120386	0.000000	0.000000	3.000000	7.000000	1.000000
20093.237990	-0.003706	0.444522	0.237177	71.235161	61.418953	79.555534	1.888279	0.000000	4.629730	0.000000	0.000000	0.000000	-0.108245	0.121607	-0.110380	0.000000	0.000000	3.000000	7.000000	1.000000
20093.241324	-0.003706	0.444522	0.237177	71.235161	61.418953	79.555534	1.888279	0.000000	4.629730	0.000000	0.000000	0.000000	-0.108245	0.121607	-0.110380	0.000000	0.000000	3.000000	7.000000	1.000000
20093.244657	-0.003706	0.444522	0.237177	71.235161	61.418953	79.555534	1.888279	0.000000	4.629730	0.000000	0.000000	0.000000	-0.108245	0.121607	-0.110380	0.000000	0.000000	3.000000	7.000000	1.000000
20093.247990	-0.003706	0.444522	0.237177	71.236687	61.390873	79.545013	1.880889	0.000000	4.632737	0.000000	0.000000	0.000000	-0.108245	0.121607	-0.110380	0.000000	0.000000	3.000000	7.000000	1.000000
20093.251324	-0.004034	0.444927	0.236841	71.236687	61.390873	79.545013	1.880889	0.000000	4.632737	0.000000	0.000000	0.000000	-0.098302	0.121312	-0.100779	0.000000	0.000000	3.000000	7.000000	1.000000
20093.254657	-0.004034	0.444927	0.236841	71.236687	61.390873	79.545013	1.880889	0.000000	4.632737	0.000000	0.000000	0.000000	-0.098302	0.121312	-0.100779	0.000000	0.000000	3.000000	7.000000	1.000000
20093.257990	-0.004362	0.445368	0.236537	71.235245	61.346573	79.525314	1.880889	0.000000	4.632737	0.000000	0.000000	0.000000	-0.098269	0.132399	-0.091012	0.000000	0.000000	3.000000	7.000000	1.000000
20093.261324	-0.004362	0.445368	0.236537	71.235245	61.346573	79.525314	1.880889	0.000000	4.632737	0.000000	0.000000	0.000000	-0.098269	0.132399	-0.091012	0.000000	0.000000	3.000000	7.000000	1.000000
20093.264657	-0.004362	0.445368	0.236537	71.235245	61.346573	79.525314	1.880889	0.000000	4.632737	0.000000	0.000000	0.000000	-0.098269	0.132399	-0.091012	0.000000	0.000000	3.000000	7.000000	1.000000
20093.267990	-0.004362	0.445368	0.236537	71.247467	61.300606	79.493752	1.874230	0.000000	4.635435	0.000000	0.000000	0.000000	-0.098269	0.132399	-0.091012	0.000000	0.000000	3.000000	7.000000	1.000000
20093.271324	-0.004722	0.445790	0.236216	71.247467	61.300606	79.493752	1.874230	0.000000	4.635435	0.000000	0.000000	0.000000	-0.108023	0.126677	-0.096241	0.000000	0.000000	3.000000	7.000000	1.000000
20093.274657	-0.004722	0.445790	0.236216	71.247467	61.300606	79.493752	1.874230	0.000000	4.635435	0.000000	0.000000	0.000000	-0.108023	0.126677	-0.096241	0.000000	0.000000	3.000000	7.000000	1.000000
20093.277990	-0.005114	0.446213	0.235862	71.285591	61.248589	79.429810	1.874230	0.000000	4.635435	0.000000	0.000000	0.000000	-0.117720	0.126715	-0.106282	0.000000	0.000000	3.000000	7.000000	1.000000
20093.281324	-0.005114	0.446213	0.235862	71.285591	61.248589	79.429810	1.874230	0.000000	4.635435	0.000000	0.000000	0.000000	-0.117720	0.126715	-0.106282	0.000000	0.000000	3.000000	7.000000	1.000000
20093.284657	-0.005114	0.446213	0.235862	71.285591	61.248589	79.429810	1.874230	0.000000	4.635435	0.000000	0.000000	0.000000	-0.117720	0.126715	-0.106282	0.000000	0.000000	3.000000	7.000000	1.000000
20093.287990	-0.005114	0.446213	0.235862	71.337364	61.191925	79.345749	1.866122	0.000000	4.638706	0.000000	0.000000	0.000000	-0.117720	0.126715	-0.106282	0.000000	0.000000	3.000000	7.000000	1.000000
20093.291324	-0.005506	0.446635	0.235475	71.337364	61.191925	79.345749	1.866122	0.000000	4.638706	0.000000	0.000000	0.000000	-0.117520	0.126735	-0.116281	0.000000	0.000000	3.000000	7.000000	1.000000
20093.294657	-0.005506	0.446635	0.235475	71.337364	61.191925	79.345749	1.866122	0.000000	4.638706	0.000000	0.000000	0.000000	-0.117520	0.126735	-0.116281	0.000000	0.000000	3.000000	7.000000	1.000000
20093.297990	-0.005963	0.447020	0.235052	71.389053	61.153179	79.291832	1.866122	0.000000	4.638706	0.000000	0.000000	0.000000	-0.137019	0.115403	-0.126634	0.000000	0.000000	3.000000	7.000000	1.000000
20093.301324	-0.005963	0.447020	0.235052	71.389053	61.153179	79.291832	1.866122	0.000000	4.638706	0.000000	0.000000	0.000000	-0.137019	0.115403	-0.126634	0.000000	0.000000	3.000000	7.000000	1.000000
20093.304657	-0.005963	0.447020	0.235052	71.389053	61.153179	79.291832	1.866122	0.000000	4.638706	0.000000	0.000000	0.000000	-0.137019	0.115403	-0.126634	0.000000	0.000000	3.000000	7.000000	1.000000
20093.307990	-0.005963	0.447020	0.235052	71.414810	61.138813	79.292877	1.857233	0.000000	4.642272	0.000000	0.000000	0.000000	-0.137019	0.115403	-0.126634	0.000000	0.000000	3.000000	7.000000	1.000000
20093.311324	-0.006353	0.447423	0.234581	71.414810	61.138813	79.292877	1.857233	0.000000	4.642272	0.000000	0.000000	0.000000	-0.117011	0.121139	-0.141332	0.000000	0.000000	3.000000	7.000000	1.000000
20093.314657	-0.006353	0.447423	0.234581	71.414810	61.138813	79.292877	1.857233	0.000000	4.642272	0.000000	0.000000	0.000000	-0.117011	0.121139	-0.141332	0.000000	0.000000	3.000000	7.000000	1.000000
20093.317990	-0.006742	0.447808	0.234093	71.422295	61.138062	79.316917	1.857233	0.000000	4.642272	0.000000	0.000000	0.000000	-0.116800	0.115385	-0.146573	0.000000	0.000000	3.000000	7.000000	1.000000
20093.321324	-0.006742	0.447808	0.234093	71.422295	61.138062	79.316917	1.857233	0.000000	4.642272	0.000000	0.000000	0.000000	-0.116800	0.115385	-0.146573	0.000000	0.000000	3.000000	7.000000	1.000000
20093.324657	-0.006742	0.447808	0.234093	71.422295	61.138062	79.316917	1.857233	0.000000	4.642272	0.000000	0.000000	0.000000	-0.116800	0.115385	-0.146573	0.000000	0.000000	3.000000	7.000000	1.000000
20093.327990	-0.006742	0.447808	0.234093	71.432732	61.141907	79.339066	1.850467	0.000000	4.644973	0.000000	0.000000	0.000000	-0.116800	0.115385	-0.146573	0.000000	0.000000	3.000000	7.000000	1.000000
20093.331324	-0.007164	0.448211	0.233620	71.432732	61.141907	79.339066	1.850467	0.000000	4.644973	0.000000	0.000000	0.000000	-0.126520	0.120819	-0.141966	0.000000	0.000000	3.000000	7.000000	1.000000
20093.334657	-0.007164	0.448211	0.233620	71.432732	61.141907	79.339066	1.850467	0.000000	4.644973	0.000000	0.000000	0.000000	-0.126520	0.120819	-0.141966	0.000000	0.000000	3.000000	7.000000	1.000000
20093.337990	-0.007585	0.448594	0.233129	71.456917	61.140453	79.330154	1.850467	0.000000	4.644973	0.000000	0.000000	0.000000	-0.126289	0.115066	-0.147227	0.000000	0.000000	3.000000	7.000000	1.000000
20093.341324	-0.007585	0.448594	0.233129	71.456917	61.140453	79.330154	1.850467	0.000000	4.644973	0.000000	0.000000	0.000000	-0.126289	0.115066	-0.147227	0.000000	0.000000	3.000000	7.000000	1.000000
20093.344657	-0.007585	0.448594	0.233129	71.456917	61.140453	79.330154	1.850467	0.000000	4.644973	0.000000	0.000000	0.000000	-0.126289	0.115066	-0.147227	0.000000	0.000000	3.000000	7.000000	1.000000
20093.347990	-0.007585	0.448594	0.233129	71.494781	61.130959	79.266220	1.842572	0.000000	4.648110	0.000000	0.000000	0.000000	-0.126289	0.115066	-0.147227	0.000000	0.000000	3.000000	7.000000	1.000000
20093.351324	-0.007972	0.448977	0.232637	71.494781	61.130959	79.266220	1.842572	0.000000	4.648110	0.000000	0.000000	0.000000	-0.116282	0.114907	-0.147391	0.000000	0.000000	3.000000	7.000000	1.000000
20093.354657	-0.007972	0.448977	0.232637	71.494781	61.130959	79.266220	1.842572	0.000000	4.648110	0.000000	0.000000	0.000000	-0.116282	0.114907	-0.147391	0.000000	0.000000	3.000000	7.000000	1.000000
20093.357990	-0.008360	0.449341	0.232161	71.540291	61.114273	79.133606	1.842572	0.000000	4.648110	0.000000	0.000000	0.000000	-0.116171	0.109041	-0.142799	0.000000	0.000000	3.000000	7.000000	1.000000
20093.361324	-0.008360	0.449341	0.232161	71.540291	61.114273	79.133606	1.842572	0.000000	4.648110	0.000000	0.000000	0.000000	-0.116171	0.109041	-0.142799	0.000000	0.000000	3.000000	7.000000	1.000000
20093.364657	-0.008360	0.449341	0.232161	71.540291	61.114273	79.133606	1.842572	0.000000	4.648110	0.000000	0.000000	0.000000	-0.116171	0.109041	-0.142799	0.000000	0.000000	3.000000	7.000000	1.000000
20093.367990	-0.008360	0.449341	0.232161	71.584267	61.098522	79.027519	1.835794	0.000000	4.650792	0.000000	0.000000	0.000000	-0.116171	0.109041	-0.142799	0.000000	0.000000	3.000000	7.000000	1.000000
20093.371324	-0.008779	0.449704	0.231684	71.584267	61.098522	79.027519	1.835794	0.000000	4.650792	0.000000	0.000000	0.000000	-0.125817	0.108893	-0.143177	0.000000	0.000000	3.000000	7.000000	1.000000
20093.374657	-0.008779	0.449704	0.231684	71.584267	61.098522	79.027519	1.835794	0.000000	4.650792	0.000000	0.000000	0.000000	-0.125817	0.108893	-0.143177	0.000000	0.000000	3.000000	7.000000	1.000000
20093.377990	-0.009198	0.450047	0.231222	71.609970	61.087212	79.020882	1.835794	0.000000	4.650792	0.000000	0.000000	0.000000	-0.125704	0.103065	-0.138571	0.000000	0.000000	3.000000	7.000000	1.000000
20093.381324	-0.009198	0.450047	0.231222	71.609970	61.087212	79.020882	1.835794	0.000000	4.650792	0.000000	0.000000	0.000000	-0.125704	0.103065	-0.138571	0.000000	0.000000	3.000000	7.000000	1.000000
20093.384657	-0.009198	0.450047	0.231222	71.609970	61.087212	79.020882	1.835794	0.000000	4.650792	0.000000	0.000000	0.000000	-0.125704	0.103065	-0.138571	0.000000	0.000000	3.000000	7.000000	1.000000
20093.387990	-0.009198	0.450047	0.231222	71.620407	61.091568	79.043526	1.827647	0.000000	4.653999	0.000000	0.000000	0.000000	-0.125704	0.103065	-0.138571	0.000000	0.000000	3.000000	7.000000	1.000000
20093.391324	-0.009584	0.450409	0.230777	71.620407	61.091568	79.043526	1.827647	0.000000	4.653999	0.000000	0.000000	0.000000	-0.115804	0.108505	-0.133693	0.000000	0.000000	3.000000	7.000000	1.000000
20093.394657	-0.009584	0.450409	0.230777	71.620407	61.091568	79.043526	1.827647	0.000000	4.653999	0.000000	0.000000	0.000000	-0.115804	0.108505	-0.133693	0.000000	0.000000	3.000000	7.000000	1.000000
20093.397990	-0.010002	0.450733	0.230329	71.626305	61.089478	79.062622	1.827647	0.000000	4.653999	0.000000	0.000000	0.000000	-0.125440	0.097111	-0.134169	0.000000	0.000000	3.000000	7.000000	1.000000
20093.401324	-0.010002	0.450733	0.230329	71.626305	61.089478	79.062622	1.827647	0.000000	4.653999	0.000000	0.000000	0.000000	-0.125440	0.097111	-0.134169	0.000000	0.000000	3.000000	7.000000	1.000000
20093.404657	-0.010002	0.450733	0.230329	71.626305	61.089478	79.062622	1.827647	0.000000	4.653999	0.000000	0.000000	0.000000	-0.125440	0.097111	-0.134169	0.000000	0.000000	3.000000	7.000000	1.000000
20093.407990	-0.010002	0.450733	0.230329	71.635132	61.104008	79.075310	1.819700	0.000000	4.657112	0.000000	0.000000	0.000000	-0.125440	0.097111	-0.134169	0.000000	0.000000	3.000000	7.000000	1.000000
20093.411324	-0.010419	0.451037	0.229865	71.635132	61.104008	79.075310	1.819700	0.000000	4.657112	0.000000	0.000000	0.000000	-0.125197	0.091394	-0.139403	0.000000	0.000000	3.000000	7.000000	1.000000
20093.414657	-0.010419	0.451037	0.229865	71.635132	61.104008	79.075310	1.819700	0.000000	4.657112	0.000000	0.000000	0.000000	-0.125197	0.091394	-0.139403	0.000000	0.000000	3.000000	7.000000	1.000000
20093.417990	-0.010837	0.451341	0.229432	71.643944	61.118622	79.056152	1.819700	0.000000	4.657112	0.000000	0.000000	0.000000	-0.125180	0.091189	-0.129744	0.000000	0.000000	3.000000	7.000000	1.000000
20093.421324	-0.010837	0.451341	0.229432	71.643944	61.118622	79.056152	1.819700	0.000000	4.657112	0.000000	0.000000	0.000000	-0.125180	0.091189	-0.129744	0.000000	0.000000	3.000000	7.000000	1.000000
20093.424657	-0.010837	0.451341	0.229432	71.643944	61.118622	79.056152	1.819700	0.000000	4.657112	0.000000	0.000000	0.000000	-0.125180	0.091189	-0.129744	0.000000	0.000000	3.000000	7.000000	1.000000
20093.427990	-0.010837	0.451341	0.229432	71.652756	61.133282	79.005142	1.811167	0.000000	4.660438	0.000000	0.000000	0.000000	-0.125180	0.091189	-0.129744	0.000000	0.000000	3.000000	7.000000	1.000000
20093.431324	-0.011253	0.451589	0.228982	71.652756	61.133282	79.005142	1.811167	0.000000	4.660438	0.000000	0.000000	0.000000	-0.124935	0.074252	-0.135050	0.000000	0.000000	3.000000	7.000000	1.000000
20093.434657	-0.011253	0.451589	0.228982	71.652756	61.133282	79.005142	1.811167	0.000000	4.660438	0.000000	0.000000	0.000000	-0.124935	0.074252	-0.135050	0.000000	0.000000	3.000000	7.000000	1.000000
20093.437990	-0.011636	0.451836	0.228532	71.663002	61.159039	78.946991	1.811167	0.000000	4.660438	0.000000	0.000000	0.000000	-0.115002	0.074157	-0.135106	0.000000	0.000000	3.000000	7.000000	1.000000
20093.441324	-0.011636	0.451836	0.228532	71.663002	61.159039	78.946991	1.811167	0.000000	4.660438	0.000000	0.000000	0.000000	-0.115002	0.074157	-0.135106	0.000000	0.000000	3.000000	7.000000	1.000000
20093.444657	-0.011636	0.451836	0.228532	71.663002	61.159039	78.946991	1.811167	0.000000	4.660438	0.000000	0.000000	0.000000	-0.115002	0.074157	-0.135106	0.000000	0.000000	3.000000	7.000000	1.000000
20093.447990	-0.011636	0.451836	0.228532	71.676147	61.201591	78.874619	1.803190	0.000000	4.663530	0.000000	0.000000	0.000000	-0.115002	0.074157	-0.135106	0.000000	0.000000	3.000000	7.000000	1.000000
20093.451324	-0.012019	0.452046	0.228047	71.676147	61.201591	78.874619	1.803190	0.000000	4.663530	0.000000	0.000000	0.000000	-0.114671	0.062909	-0.145302	0.000000	0.000000	3.000000	7.000000	1.000000
20093.454657	-0.012019	0.452046	0.228047	71.676147	61.201591	78.874619	1.803190	0.000000	4.663530	0.000000	0.000000	0.000000	-0.114671	0.062909	-0.145302	0.000000	0.000000	3.000000	7.000000	1.000000
20093.457990	-0.012401	0.452236	0.227579	71.689301	61.244278	78.714622	1.803190	0.000000	4.663530	0.000000	0.000000	0.000000	-0.114593	0.057168	-0.140599	0.000000	0.000000	3.000000	7.000000	1.000000
20093.461324	-0.012401	0.452236	0.227579	71.689301	61.244278	78.714622	1.803190	0.000000	4.663530	0.000000	0.000000	0.000000	-0.114593	0.057168	-0.140599	0.000000	0.000000	3.000000	7.000000	1.000000
20093.464657	-0.012401	0.452236	0.227579	71.689301	61.244278	78.714622	1.803190	0.000000	4.663530	0.000000	0.000000	0.000000	-0.114593	0.057168	-0.140599	0.000000	0.000000	3.000000	7.000000	1.000000
20093.467990	-0.012401	0.452236	0.227579	71.706718	61.309505	78.549332	1.796129	0.000000	4.666254	0.000000	0.000000	0.000000	-0.114593	0.057168	-0.140599	0.000000	0.000000	3.000000	7.000000	1.000000
20093.471324	-0.012814	0.452371	0.227059	71.706718	61.309505	78.549332	1.796129	0.000000	4.666254	0.000000	0.000000	0.000000	-0.123895	0.040376	-0.155995	0.000000	0.000000	3.000000	7.000000	1.000000
20093.474657	-0.012814	0.452371	0.227059	71.706718	61.309505	78.549332	1.796129	0.000000	4.666254	0.000000	0.000000	0.000000	-0.123895	0.040376	-0.155995	0.000000	0.000000	3.000000	7.000000	1.000000
20093.477990	-0.013258	0.452487	0.226521	71.722588	61.373035	78.474480	1.796129	0.000000	4.666254	0.000000	0.000000	0.000000	-0.133341	0.034753	-0.161432	0.000000	0.000000	3.000000	7.000000	1.000000
20093.481324	-0.013258	0.452487	0.226521	71.722588	61.373035	78.474480	1.796129	0.000000	4.666254	0.000000	0.000000	0.000000	-0.133341	0.034753	-0.161432	0.000000	0.000000	3.000000	7.000000	1.000000
20093.484657	-0.013258	0.452487	0.226521	71.722588	61.373035	78.474480	1.796129	0.000000	4.666254	0.000000	0.000000	0.000000	-0.133341	0.034753	-0.161432	0.000000	0.000000	3.000000	7.000000	1.000000
20093.487990	-0.013258	0.452487	0.226521	71.733627	61.457844	78.501999	1.788044	0.000000	4.669358	0.000000	0.000000	0.000000	-0.133341	0.034753	-0.161432	0.000000	0.000000	3.000000	7.000000	1.000000
20093.491324	-0.013734	0.452602	0.225981	71.733627	61.457844	78.501999	1.788044	0.000000	4.669358	0.000000	0.000000	0.000000	-0.142854	0.034690	-0.161873	0.000000	0.000000	3.000000	7.000000	1.000000
20093.494657	-0.013734	0.452602	0.225981	71.733627	61.457844	78.501999	1.788044	0.000000	4.669358	0.000000	0.000000	0.000000	-0.142854	0.034690	-0.161873	0.000000	0.000000	3.000000	7.000000	1.000000
20093.497990	-0.014145	0.452681	0.225442	71.732361	61.549507	78.462036	1.788044	0.000000	4.669358	0.000000	0.000000	0.000000	-0.123178	0.023456	-0.161808	0.000000	0.000000	3.000000	7.000000	1.000000
20093.501324	-0.014145	0.452681	0.225442	71.732361	61.549507	78.462036	1.788044	0.000000	4.669358	0.000000	0.000000	0.000000	-0.123178	0.023456	-0.161808	0.000000	0.000000	3.000000	7.000000	1.000000
20093.504657	-0.014145	0.452681	0.225442	71.732361	61.549507	78.462036	1.788044	0.000000	4.669358	0.000000	0.000000	0.000000	-0.123178	0.023456	-0.161808	0.000000	0.000000	3.000000	7.000000	1.000000
20093.507990	-0.014145	0.452681	0.225442	71.709572	61.657978	78.528786	1.779480	0.000000	4.672628	0.000000	0.000000	0.000000	-0.123178	0.023456	-0.161808	0.000000	0.000000	3.000000	7.000000	1.000000
20093.511324	-0.014522	0.452721	0.224902	71.709572	61.657978	78.528786	1.779480	0.000000	4.672628	0.000000	0.000000	0.000000	-0.113261	0.012245	-0.161906	0.000000	0.000000	3.000000	7.000000	1.000000
20093.514657	-0.014522	0.452721	0.224902	71.709572	61.657978	78.528786	1.779480	0.000000	4.672628	0.000000	0.000000	0.000000	-0.113261	0.012245	-0.161906	0.000000	0.000000	3.000000	7.000000	1.000000
20093.517990	-0.014932	0.452781	0.224378	71.668213	61.782047	78.596291	1.779480	0.000000	4.672628	0.000000	0.000000	0.000000	-0.122891	0.017766	-0.157304	0.000000	0.000000	3.000000	7.000000	1.000000
20093.521324	-0.014932	0.452781	0.224378	71.668213	61.782047	78.596291	1.779480	0.000000	4.672628	0.000000	0.000000	0.000000	-0.122891	0.017766	-0.157304	0.000000	0.000000	3.000000	7.000000	1.000000
20093.524657	-0.014932	0.452781	0.224378	71.668213	61.782047	78.596291	1.779480	0.000000	4.672628	0.000000	0.000000	0.000000	-0.122891	0.017766	-0.157304	0.000000	0.000000	3.000000	7.000000	1.000000
20093.527990	-0.015308	0.452784	0.223803	71.612770	61.923923	78.560593	1.772527	0.000000	4.675270	0.000000	0.000000	0.000000	-0.112657	0.001109	-0.172414	0.000000	0.000000	3.000000	7.000000	1.000000
20093.531324	-0.015308	0.452784	0.223803	71.612770	61.923923	78.560593	1.772527	0.000000	4.675270	0.000000	0.000000	0.000000	-0.112657	0.001109	-0.172414	0.000000	0.000000	3.000000	7.000000	1.000000
20093.534657	-0.015308	0.452784	0.223803	71.612770	61.923923	78.560593	1.772527	0.000000	4.675270	0.000000	0.000000	0.000000	-0.112657	0.001109	-0.172414	0.000000	0.000000	3.000000	7.000000	1.000000
20093.537990	-0.015714	0.452788	0.223193	71.562866	62.086010	78.515678	1.769647	0.000000	4.676361	0.000000	0.000000	0.000000	-0.121917	0.001163	-0.182878	0.000000	0.000000	3.000000	7.000000	1.000000
20093.541324	-0.015714	0.452788	0.223193	71.562866	62.086010	78.515678	1.769647	0.000000	4.676361	0.000000	0.000000	0.000000	-0.121917	0.001163	-0.182878	0.000000	0.000000	3.000000	7.000000	1.000000
20093.544657	-0.015714	0.452788	0.223193	71.562866	62.086010	78.515678	1.769647	0.000000	4.676361	0.000000	0.000000	0.000000	-0.121917	0.001163	-0.182878	0.000000	0.000000	3.000000	7.000000	1.000000
20093.547990	-0.015714	0.452788	0.223193	71.500336	62.258732	78.555664	1.766425	0.000000	4.677578	0.000000	0.000000	0.000000	-0.121917	0.001163	-0.182878	0.000000	0.000000	3.000000	7.000000	1.000000
20093.551324	-0.016151	0.452737	0.222532	71.500336	62.258732	78.555664	1.766425	0.000000	4.677578	0.000000	0.000000	0.000000	-0.131009	-0.015444	-0.198514	0.000000	0.000000	3.000000	7.000000	1.000000
20093.554657	-0.016151	0.452737	0.222532	71.500336	62.258732	78.555664	1.766425	0.000000	4.677578	0.000000	0.000000	0.000000	-0.131009	-0.015444	-0.198514	0.000000	0.000000	3.000000	7.000000	1.000000
20093.557990	-0.016619	0.452685	0.221868	71.406639	62.452068	78.716057	1.766425	0.000000	4.677578	0.000000	0.000000	0.000000	-0.140411	-0.015421	-0.199067	0.000000	0.000000	3.000000	7.000000	1.000000
20093.561324	-0.016619	0.452685	0.221868	71.406639	62.452068	78.716057	1.766425	0.000000	4.677578	0.000000	0.000000	0.000000	-0.140411	-0.015421	-0.199067	0.000000	0.000000	3.000000	7.000000	1.000000
20093.564657	-0.016619	0.452685	0.221868	71.406639	62.452068	78.716057	1.766425	0.000000	4.677578	0.000000	0.000000	0.000000	-0.140411	-0.015421	-0.199067	0.000000	0.000000	3.000000	7.000000	1.000000
20093.567990	-0.016619	0.452685	0.221868	71.284775	62.659863	78.894424	1.758959	0.000000	4.680391	0.000000	0.000000	0.000000	-0.140411	-0.015421	-0.199067	0.000000	0.000000	3.000000	7.000000	1.000000
20093.571324	-0.017053	0.452634	0.221171	71.284775	62.659863	78.894424	1.758959	0.000000	4.680391	0.000000	0.000000	0.000000	-0.130212	-0.015315	-0.209192	0.000000	0.000000	3.000000	7.000000	1.000000
20093.574657	-0.017053	0.452634	0.221171	71.284775	62.659863	78.894424	1.758959	0.000000	4.680391	0.000000	0.000000	0.000000	-0.130212	-0.015315	-0.209192	0.000000	0.000000	3.000000	7.000000	1.000000
20093.577990	-0.017486	0.452602	0.220489	71.142387	62.860077	79.032310	1.758959	0.000000	4.680391	0.000000	0.000000	0.000000	-0.130060	-0.009759	-0.204466	0.000000	0.000000	3.000000	7.000000	1.000000
20093.581324	-0.017486	0.452602	0.220489	71.142387	62.860077	79.032310	1.758959	0.000000	4.680391	0.000000	0.000000	0.000000	-0.130060	-0.009759	-0.204466	0.000000	0.000000	3.000000	7.000000	1.000000
20093.584657	-0.017486	0.452602	0.220489	71.142387	62.860077	79.032310	1.758959	0.000000	4.680391	0.000000	0.000000	0.000000	-0.130060	-0.009759	-0.204466	0.000000	0.000000	3.000000	7.000000	1.000000
20093.587990	-0.017486	0.452602	0.220489	71.003677	63.036289	79.160873	1.752456	0.000000	4.682830	0.000000	0.000000	0.000000	-0.130060	-0.009759	-0.204466	0.000000	0.000000	3.000000	7.000000	1.000000
20093.591324	-0.017919	0.452569	0.219807	71.003677	63.036289	79.160873	1.752456	0.000000	4.682830	0.000000	0.000000	0.000000	-0.129784	-0.009728	-0.204796	0.000000	0.000000	3.000000	7.000000	1.000000
20093.594657	-0.017919	0.452569	0.219807	71.003677	63.036289	79.160873	1.752456	0.000000	4.682830	0.000000	0.000000	0.000000	-0.129784	-0.009728	-0.204796	0.000000	0.000000	3.000000	7.000000	1.000000
20093.597990	-0.018319	0.452611	0.219158	70.878448	63.128685	79.347321	1.752456	0.000000	4.682830	0.000000	0.000000	0.000000	-0.120153	0.012396	-0.194632	0.000000	0.000000	3.000000	7.000000	1.000000
20093.601324	-0.018319	0.452611	0.219158	70.878448	63.128685	79.347321	1.752456	0.000000	4.682830	0.000000	0.000000	0.000000	-0.120153	0.012396	-0.194632	0.000000	0.000000	3.000000	7.000000	1.000000
20093.604657	-0.018319	0.452611	0.219158	70.878448	63.128685	79.347321	1.752456	0.000000	4.682830	0.000000	0.000000	0.000000	-0.120153	0.012396	-0.194632	0.000000	0.000000	3.000000	7.000000	1.000000
20093.607990	-0.018319	0.452611	0.219158	70.772888	63.072495	79.431564	1.746175	0.000000	4.685176	0.000000	0.000000	0.000000	-0.120153	0.012396	-0.194632	0.000000	0.000000	3.000000	7.000000	1.000000
20093.611324	-0.018753	0.452670	0.218558	70.772888	63.072495	79.431564	1.746175	0.000000	4.685176	0.000000	0.000000	0.000000	-0.129952	0.017820	-0.180013	0.000000	0.000000	3.000000	7.000000	1.000000
20093.614657	-0.018753	0.452670	0.218558	70.772888	63.072495	79.431564	1.746175	0.000000	4.685176	0.000000	0.000000	0.000000	-0.129952	0.017820	-0.180013	0.000000	0.000000	3.000000	7.000000	1.000000
20093.617990	-0.019186	0.452766	0.217991	70.707420	62.889126	79.212158	1.746175	0.000000	4.685176	0.000000	0.000000	0.000000	-0.129999	0.028795	-0.170120	0.000000	0.000000	3.000000	7.000000	1.000000
20093.621324	-0.019186	0.452766	0.217991	70.707420	62.889126	79.212158	1.746175	0.000000	4.685176	0.000000	0.000000	0.000000	-0.129999	0.028795	-0.170120	0.000000	0.000000	3.000000	7.000000	1.000000
20093.624657	-0.019186	0.452766	0.217991	70.707420	62.889126	79.212158	1.746175	0.000000	4.685176	0.000000	0.000000	0.000000	-0.129999	0.028795	-0.170120	0.000000	0.000000	3.000000	7.000000	1.000000
20093.627990	-0.019186	0.452766	0.217991	70.679932	62.636921	78.671944	1.738024	0.000000	4.688206	0.000000	0.000000	0.000000	-0.129999	0.028795	-0.170120	0.000000	0.000000	3.000000	7.000000	1.000000
20093.631324	-0.019587	0.452935	0.217458	70.679932	62.636921	78.671944	1.738024	0.000000	4.688206	0.000000	0.000000	0.000000	-0.120461	0.050808	-0.159843	0.000000	0.000000	3.000000	7.000000	1.000000
20093.634657	-0.019587	0.452935	0.217458	70.679932	62.636921	78.671944	1.738024	0.000000	4.688206	0.000000	0.000000	0.000000	-0.120461	0.050808	-0.159843	0.000000	0.000000	3.000000	7.000000	1.000000
20093.637990	-0.020053	0.453123	0.216939	70.670906	62.412304	78.096252	1.738024	0.000000	4.688206	0.000000	0.000000	0.000000	-0.139613	0.056221	-0.155554	0.000000	0.000000	3.000000	7.000000	1.000000
20093.641324	-0.020053	0.453123	0.216939	70.670906	62.412304	78.096252	1.738024	0.000000	4.688206	0.000000	0.000000	0.000000	-0.139613	0.056221	-0.155554	0.000000	0.000000	3.000000	7.000000	1.000000
20093.644657	-0.020053	0.453123	0.216939	70.670906	62.412304	78.096252	1.738024	0.000000	4.688206	0.000000	0.000000	0.000000	-0.139613	0.056221	-0.155554	0.000000	0.000000	3.000000	7.000000	1.000000
20093.647990	-0.020053	0.453123	0.216939	70.659828	62.240723	77.751244	1.728948	0.000000	4.691560	0.000000	0.000000	0.000000	-0.139613	0.056221	-0.155554	0.000000	0.000000	3.000000	7.000000	1.000000
20093.651324	-0.020517	0.453384	0.216421	70.659828	62.240723	77.751244	1.728948	0.000000	4.691560	0.000000	0.000000	0.000000	-0.139394	0.078243	-0.155671	0.000000	0.000000	3.000000	7.000000	1.000000
20093.654657	-0.020517	0.453384	0.216421	70.659828	62.240723	77.751244	1.728948	0.000000	4.691560	0.000000	0.000000	0.000000	-0.139394	0.078243	-0.155671	0.000000	0.000000	3.000000	7.000000	1.000000
20093.657990	-0.021013	0.453644	0.215900	70.642151	62.201126	77.775894	1.728948	0.000000	4.691560	0.000000	0.000000	0.000000	-0.148755	0.078116	-0.156235	0.000000	0.000000	3.000000	7.000000	1.000000
20093.661324	-0.021013	0.453644	0.215900	70.642151	62.201126	77.775894	1.728948	0.000000	4.691560	0.000000	0.000000	0.000000	-0.148755	0.078116	-0.156235	0.000000	0.000000	3.000000	7.000000	1.000000
20093.664657	-0.021013	0.453644	0.215900	70.642151	62.201126	77.775894	1.728948	0.000000	4.691560	0.000000	0.000000	0.000000	-0.148755	0.078116	-0.156235	0.000000	0.000000	3.000000	7.000000	1.000000
20093.667990	-0.021013	0.453644	0.215900	70.621399	62.215893	77.837509	1.717888	0.000000	4.695621	0.000000	0.000000	0.000000	-0.148755	0.078116	-0.156235	0.000000	0.000000	3.000000	7.000000	1.000000
20093.671324	-0.021476	0.453959	0.215362	70.621399	62.215893	77.837509	1.717888	0.000000	4.695621	0.000000	0.000000	0.000000	-0.138779	0.094575	-0.161193	0.000000	0.000000	3.000000	7.000000	1.000000
20093.674657	-0.021476	0.453959	0.215362	70.621399	62.215893	77.837509	1.717888	0.000000	4.695621	0.000000	0.000000	0.000000	-0.138779	0.094575	-0.161193	0.000000	0.000000	3.000000	7.000000	1.000000
20093.677990	-0.021939	0.454310	0.214858	70.614357	62.228432	77.767166	1.717888	0.000000	4.695621	0.000000	0.000000	0.000000	-0.138879	0.105405	-0.151278	0.000000	0.000000	3.000000	7.000000	1.000000
20093.681324	-0.021939	0.454310	0.214858	70.614357	62.228432	77.767166	1.717888	0.000000	4.695621	0.000000	0.000000	0.000000	-0.138879	0.105405	-0.151278	0.000000	0.000000	3.000000	7.000000	1.000000
20093.684657	-0.021939	0.454310	0.214858	70.614357	62.228432	77.767166	1.717888	0.000000	4.695621	0.000000	0.000000	0.000000	-0.138879	0.105405	-0.151278	0.000000	0.000000	3.000000	7.000000	1.000000
20093.687990	-0.021939	0.454310	0.214858	70.619659	62.230900	77.532600	1.707381	0.000000	4.699452	0.000000	0.000000	0.000000	-0.138879	0.105405	-0.151278	0.000000	0.000000	3.000000	7.000000	1.000000
20093.691324	-0.022400	0.454698	0.214319	70.619659	62.230900	77.532600	1.707381	0.000000	4.699452	0.000000	0.000000	0.000000	-0.138323	0.116311	-0.161674	0.000000	0.000000	3.000000	7.000000	1.000000
20093.694657	-0.022400	0.454698	0.214319	70.619659	62.230900	77.532600	1.707381	0.000000	4.699452	0.000000	0.000000	0.000000	-0.138323	0.116311	-0.161674	0.000000	0.000000	3.000000	7.000000	1.000000
20093.697990	-0.022827	0.455104	0.213730	70.627853	62.238159	77.400055	1.707381	0.000000	4.699452	0.000000	0.000000	0.000000	-0.128016	0.121666	-0.176893	0.000000	0.000000	3.000000	7.000000	1.000000
20093.701324	-0.022827	0.455104	0.213730	70.627853	62.238159	77.400055	1.707381	0.000000	4.699452	0.000000	0.000000	0.000000	-0.128016	0.121666	-0.176893	0.000000	0.000000	3.000000	7.000000	1.000000
20093.704657	-0.022827	0.455104	0.213730	70.627853	62.238159	77.400055	1.707381	0.000000	4.699452	0.000000	0.000000	0.000000	-0.128016	0.121666	-0.176893	0.000000	0.000000	3.000000	7.000000	1.000000
20093.707990	-0.022827	0.455104	0.213730	70.634651	62.240162	77.434555	1.698090	0.000000	4.702817	0.000000	0.000000	0.000000	-0.128016	0.121666	-0.176893	0.000000	0.000000	3.000000	7.000000	1.000000
20093.711324	-0.023284	0.455545	0.213138	70.634651	62.240162	77.434555	1.698090	0.000000	4.702817	0.000000	0.000000	0.000000	-0.137322	0.132460	-0.177522	0.000000	0.000000	3.000000	7.000000	1.000000
20093.714657	-0.023284	0.455545	0.213138	70.634651	62.240162	77.434555	1.698090	0.000000	4.702817	0.000000	0.000000	0.000000	-0.137322	0.132460	-0.177522	0.000000	0.000000	3.000000	7.000000	1.000000
20093.717990	-0.023708	0.456041	0.212495	70.641441	62.239479	77.469109	1.698090	0.000000	4.702817	0.000000	0.000000	0.000000	-0.126986	0.148740	-0.192797	0.000000	0.000000	3.000000	7.000000	1.000000
20093.721324	-0.023708	0.456041	0.212495	70.641441	62.239479	77.469109	1.698090	0.000000	4.702817	0.000000	0.000000	0.000000	-0.126986	0.148740	-0.192797	0.000000	0.000000	3.000000	7.000000	1.000000
20093.724657	-0.023708	0.456041	0.212495	70.641441	62.239479	77.469109	1.698090	0.000000	4.702817	0.000000	0.000000	0.000000	-0.126986	0.148740	-0.192797	0.000000	0.000000	3.000000	7.000000	1.000000
20093.727990	-0.023708	0.456041	0.212495	70.646889	62.233521	77.503143	1.689559	0.000000	4.705889	0.000000	0.000000	0.000000	-0.126986	0.148740	-0.192797	0.000000	0.000000	3.000000	7.000000	1.000000
20093.731324	-0.024129	0.456591	0.211834	70.646889	62.233521	77.503143	1.689559	0.000000	4.705889	0.000000	0.000000	0.000000	-0.126537	0.164926	-0.198271	0.000000	0.000000	3.000000	7.000000	1.000000
20093.734657	-0.024129	0.456591	0.211834	70.646889	62.233521	77.503143	1.689559	0.000000	4.705889	0.000000	0.000000	0.000000	-0.126537	0.164926	-0.198271	0.000000	0.000000	3.000000	7.000000	1.000000
20093.737990	-0.024518	0.457158	0.211156	70.653824	62.232483	77.526985	1.689559	0.000000	4.705889	0.000000	0.000000	0.000000	-0.116559	0.170074	-0.203464	0.000000	0.000000	3.000000	7.000000	1.000000
20093.741324	-0.024518	0.457158	0.211156	70.653824	62.232483	77.526985	1.689559	0.000000	4.705889	0.000000	0.000000	0.000000	-0.116559	0.170074	-0.203464	0.000000	0.000000	3.000000	7.000000	1.000000
20093.744657	-0.024518	0.457158	0.211156	70.653824	62.232483	77.526985	1.689559	0.000000	4.705889	0.000000	0.000000	0.000000	-0.116559	0.170074	-0.203464	0.000000	0.000000	3.000000	7.000000	1.000000
20093.747990	-0.024871	0.457796	0.210409	70.659424	62.220730	77.542343	1.683048	0.000000	4.708221	0.000000	0.000000	0.000000	-0.106026	0.191633	-0.224016	0.000000	0.000000	3.000000	7.000000	1.000000
20093.751324	-0.024871	0.457796	0.210409	70.659424	62.220730	77.542343	1.683048	0.000000	4.708221	0.000000	0.000000	0.000000	-0.106026	0.191633	-0.224016	0.000000	0.000000	3.000000	7.000000	1.000000
20093.754657	-0.024871	0.457796	0.210409	70.659424	62.220730	77.542343	1.683048	0.000000	4.708221	0.000000	0.000000	0.000000	-0.106026	0.191633	-0.224016	0.000000	0.000000	3.000000	7.000000	1.000000
20093.757990	-0.025192	0.458452	0.209645	70.677063	62.218925	77.558739	1.681332	0.000000	4.708835	0.000000	0.000000	0.000000	-0.096065	0.196663	-0.229297	0.000000	0.000000	3.000000	7.000000	1.000000
20093.761324	-0.025192	0.458452	0.209645	70.677063	62.218925	77.558739	1.681332	0.000000	4.708835	0.000000	0.000000	0.000000	-0.096065	0.196663	-0.229297	0.000000	0.000000	3.000000	7.000000	1.000000
20093.764657	-0.025192	0.458452	0.209645	70.677063	62.218925	77.558739	1.681332	0.000000	4.708835	0.000000	0.000000	0.000000	-0.096065	0.196663	-0.229297	0.000000	0.000000	3.000000	7.000000	1.000000
20093.767990	-0.025510	0.459124	0.208862	70.712585	62.212669	77.552803	1.680390	0.000000	4.709171	0.000000	0.000000	0.000000	-0.095613	0.201675	-0.234965	0.000000	0.000000	3.000000	7.000000	1.000000
20093.771324	-0.025510	0.459124	0.208862	70.712585	62.212669	77.552803	1.680390	0.000000	4.709171	0.000000	0.000000	0.000000	-0.095613	0.201675	-0.234965	0.000000	0.000000	3.000000	7.000000	1.000000
20093.774657	-0.025510	0.459124	0.208862	70.712585	62.212669	77.552803	1.680390	0.000000	4.709171	0.000000	0.000000	0.000000	-0.095613	0.201675	-0.234965	0.000000	0.000000	3.000000	7.000000	1.000000
20093.777990	-0.025827	0.459831	0.208042	70.761765	62.188995	77.509583	1.679605	0.000000	4.709451	0.000000	0.000000	0.000000	-0.094950	0.212073	-0.245827	0.000000	0.000000	3.000000	7.000000	1.000000
20093.781324	-0.025827	0.459831	0.208042	70.761765	62.188995	77.509583	1.679605	0.000000	4.709451	0.000000	0.000000	0.000000	-0.094950	0.212073	-0.245827	0.000000	0.000000	3.000000	7.000000	1.000000
20093.784657	-0.025827	0.459831	0.208042	70.761765	62.188995	77.509583	1.679605	0.000000	4.709451	0.000000	0.000000	0.000000	-0.094950	0.212073	-0.245827	0.000000	0.000000	3.000000	7.000000	1.000000
20093.787990	-0.026676	0.460151	0.206360	70.879364	62.338203	77.673431	1.679118	0.000000	4.709624	0.000000	0.000000	0.000000	-0.254875	0.096002	-0.504664	0.000000	0.000000	3.000000	7.000000	1.000000
20093.791324	-0.026676	0.460151	0.206360	70.879364	62.338203	77.673431	1.679118	0.000000	4.709624	0.000000	0.000000	0.000000	-0.254875	0.096002	-0.504664	0.000000	0.000000	3.000000	7.000000	1.000000
20093.794657	-0.026676	0.460151	0.206360	70.879364	62.338203	77.673431	1.679118	0.000000	4.709624	0.000000	0.000000	0.000000	-0.254875	0.096002	-0.504664	0.000000	0.000000	3.000000	7.000000	1.000000
20093.797990	-0.027710	0.460958	0.204679	70.984474	62.156948	77.517815	1.674056	0.000000	4.711426	0.000000	0.000000	0.000000	-0.310178	0.242117	-0.504384	0.000000	0.000000	3.000000	7.000000	1.000000
20093.801324	-0.027710	0.460958	0.204679	70.984474	62.156948	77.517815	1.674056	0.000000	4.711426	0.000000	0.000000	0.000000	-0.310178	0.242117	-0.504384	0.000000	0.000000	3.000000	7.000000	1.000000
20093.804657	-0.027710	0.460958	0.204679	70.984474	62.156948	77.517815	1.674056	0.000000	4.711426	0.000000	0.000000	0.000000	-0.310178	0.242117	-0.504384	0.000000	0.000000	3.000000	7.000000	1.000000
20093.807990	-0.028595	0.461289	0.202585	70.972336	61.502625	77.020424	1.665125	0.000000	4.714590	0.000000	0.000000	0.000000	-0.265503	0.099328	-0.628161	0.000000	0.000000	3.000000	7.000000	1.000000
20093.811324	-0.028595	0.461289	0.202585	70.972336	61.502625	77.020424	1.665125	0.000000	4.714590	0.000000	0.000000	0.000000	-0.265503	0.099328	-0.628161	0.000000	0.000000	3.000000	7.000000	1.000000
20093.814657	-0.028595	0.461289	0.202585	70.972336	61.502625	77.020424	1.665125	0.000000	4.714590	0.000000	0.000000	0.000000	-0.265503	0.099328	-0.628161	0.000000	0.000000	3.000000	7.000000	1.000000
20093.817990	-0.028683	0.461909	0.201001	70.653015	59.643242	75.221359	1.662114	0.000000	4.715652	0.000000	0.000000	0.000000	-0.026365	0.186042	-0.475077	0.000000	0.000000	3.000000	7.000000	1.000000
20093.821324	-0.028683	0.461909	0.201001	70.653015	59.643242	75.221359	1.662114	0.000000	4.715652	0.000000	0.000000	0.000000	-0.026365	0.186042	-0.475077	0.000000	0.000000	3.000000	7.000000	1.000000
20093.824657	-0.028683	0.461909	0.201001	70.653015	59.643242	75.221359	1.662114	0.000000	4.715652	0.000000	0.000000	0.000000	-0.026365	0.186042	-0.475077	0.000000	0.000000	3.000000	7.000000	1.000000
20093.827990	-0.029061	0.461967	0.198935	70.148972	57.461521	73.217186	1.671917	0.000000	4.712186	0.000000	0.000000	0.000000	-0.113416	0.017142	-0.619881	0.000000	0.000000	3.000000	7.000000	1.000000
20093.831324	-0.029061	0.461967	0.198935	70.148972	57.461521	73.217186	1.671917	0.000000	4.712186	0.000000	0.000000	0.000000	-0.113416	0.017142	-0.619881	0.000000	0.000000	3.000000	7.000000	1.000000
20093.834657	-0.029061	0.461967	0.198935	70.148972	57.461521	73.217186	1.671917	0.000000	4.712186	0.000000	0.000000	0.000000	-0.113416	0.017142	-0.619881	0.000000	0.000000	3.000000	7.000000	1.000000
20093.837990	-0.028811	0.463138	0.197509	69.545303	54.877781	70.712105	1.679381	0.000000	4.709531	0.000000	0.000000	0.000000	0.075007	0.351337	-0.427986	0.000000	0.000000	3.000000	7.000000	1.000000
20093.841324	-0.028811	0.463138	0.197509	69.545303	54.877781	70.712105	1.679381	0.000000	4.709531	0.000000	0.000000	0.000000	0.075007	0.351337	-0.427986	0.000000	0.000000	3.000000	7.000000	1.000000
20093.844657	-0.028811	0.463138	0.197509	69.545303	54.877781	70.712105	1.679381	0.000000	4.709531	0.000000	0.000000	0.000000	0.075007	0.351337	-0.427986	0.000000	0.000000	3.000000	7.000000	1.000000
20093.847990	-0.029240	0.463225	0.195253	69.193954	52.800213	69.077309	1.695403	0.000000	4.703787	0.000000	0.000000	0.000000	-0.128487	0.026050	-0.676702	0.000000	0.000000	3.000000	7.000000	1.000000
20093.851324	-0.029240	0.463225	0.195253	69.193954	52.800213	69.077309	1.695403	0.000000	4.703787	0.000000	0.000000	0.000000	-0.128487	0.026050	-0.676702	0.000000	0.000000	3.000000	7.000000	1.000000
20093.854657	-0.029240	0.463225	0.195253	69.193954	52.800213	69.077309	1.695403	0.000000	4.703787	0.000000	0.000000	0.000000	-0.128487	0.026050	-0.676702	0.000000	0.000000	3.000000	7.000000	1.000000
20093.857990	-0.029108	0.464331	0.193688	68.962051	50.329609	66.659004	1.703598	0.000000	4.700825	0.000000	0.000000	0.000000	0.039611	0.332058	-0.469385	0.000000	0.000000	3.000000	7.000000	1.000000
20093.861324	-0.029108	0.464331	0.193688	68.962051	50.329609	66.659004	1.703598	0.000000	4.700825	0.000000	0.000000	0.000000	0.039611	0.332058	-0.469385	0.000000	0.000000	3.000000	7.000000	1.000000
20093.864657	-0.029108	0.464331	0.193688	68.962051	50.329609	66.659004	1.703598	0.000000	4.700825	0.000000	0.000000	0.000000	0.039611	0.332058	-0.469385	0.000000	0.000000	3.000000	7.000000	1.000000
20093.867990	-0.029004	0.464917	0.192070	68.866463	48.180775	64.569618	1.718568	0.000000	4.695373	0.000000	0.000000	0.000000	0.030973	0.175782	-0.485420	0.000000	0.000000	3.000000	7.000000	1.000000
20093.871324	-0.029004	0.464917	0.192070	68.866463	48.180775	64.569618	1.718568	0.000000	4.695373	0.000000	0.000000	0.000000	0.030973	0.175782	-0.485420	0.000000	0.000000	3.000000	7.000000	1.000000
20093.874657	-0.029004	0.464917	0.192070	68.866463	48.180775	64.569618	1.718568	0.000000	4.695373	0.000000	0.000000	0.000000	0.030973	0.175782	-0.485420	0.000000	0.000000	3.000000	7.000000	1.000000
20093.877990	-0.028742	0.465667	0.191034	68.752060	46.064747	62.398792	1.733535	0.000000	4.689867	0.000000	0.000000	0.000000	0.078634	0.224953	-0.310861	0.000000	0.000000	3.000000	7.000000	1.000000
20093.881324	-0.028742	0.465667	0.191034	68.752060	46.064747	62.398792	1.733535	0.000000	4.689867	0.000000	0.000000	0.000000	0.078634	0.224953	-0.310861	0.000000	0.000000	3.000000	7.000000	1.000000
20093.884657	-0.028742	0.465667	0.191034	68.752060	46.064747	62.398792	1.733535	0.000000	4.689867	0.000000	0.000000	0.000000	0.078634	0.224953	-0.310861	0.000000	0.000000	3.000000	7.000000	1.000000
20093.887990	-0.028481	0.466539	0.190011	68.705498	44.053749	60.223652	1.747446	0.000000	4.684702	0.000000	0.000000	0.000000	0.078252	0.261443	-0.306901	0.000000	0.000000	3.000000	7.000000	1.000000
20093.891324	-0.028481	0.466539	0.190011	68.705498	44.053749	60.223652	1.747446	0.000000	4.684702	0.000000	0.000000	0.000000	0.078252	0.261443	-0.306901	0.000000	0.000000	3.000000	7.000000	1.000000
20093.894657	-0.028481	0.466539	0.190011	68.705498	44.053749	60.223652	1.747446	0.000000	4.684702	0.000000	0.000000	0.000000	0.078252	0.261443	-0.306901	0.000000	0.000000	3.000000	7.000000	1.000000
20093.897990	-0.028323	0.467429	0.189210	68.768715	42.490246	58.321537	1.761328	0.000000	4.679501	0.000000	0.000000	0.000000	0.047467	0.266986	-0.240301	0.000000	0.000000	3.000000	7.000000	1.000000
20093.901324	-0.028323	0.467429	0.189210	68.768715	42.490246	58.321537	1.761328	0.000000	4.679501	0.000000	0.000000	0.000000	0.047467	0.266986	-0.240301	0.000000	0.000000	3.000000	7.000000	1.000000
20093.904657	-0.028323	0.467429	0.189210	68.768715	42.490246	58.321537	1.761328	0.000000	4.679501	0.000000	0.000000	0.000000	0.047467	0.266986	-0.240301	0.000000	0.000000	3.000000	7.000000	1.000000
20093.907990	-0.028259	0.468229	0.188457	69.151505	42.234333	57.502789	1.771275	0.000000	4.675745	0.000000	0.000000	0.000000	0.019108	0.240096	-0.225844	0.000000	0.000000	3.000000	7.000000	1.000000
20093.911324	-0.028259	0.468229	0.188457	69.151505	42.234333	57.502789	1.771275	0.000000	4.675745	0.000000	0.000000	0.000000	0.019108	0.240096	-0.225844	0.000000	0.000000	3.000000	7.000000	1.000000
20093.914657	-0.028259	0.468229	0.188457	69.151505	42.234333	57.502789	1.771275	0.000000	4.675745	0.000000	0.000000	0.000000	0.019108	0.240096	-0.225844	0.000000	0.000000	3.000000	7.000000	1.000000
20093.917990	-0.028292	0.468994	0.187805	69.706429	42.704353	57.279331	1.778837	0.000000	4.672873	0.000000	0.000000	0.000000	-0.009845	0.229543	-0.195605	0.000000	0.000000	3.000000	7.000000	1.000000
20093.921324	-0.028292	0.468994	0.187805	69.706429	42.704353	57.279331	1.778837	0.000000	4.672873	0.000000	0.000000	0.000000	-0.009845	0.229543	-0.195605	0.000000	0.000000	3.000000	7.000000	1.000000
20093.924657	-0.028292	0.468994	0.187805	69.706429	42.704353	57.279331	1.778837	0.000000	4.672873	0.000000	0.000000	0.000000	-0.009845	0.229543	-0.195605	0.000000	0.000000	3.000000	7.000000	1.000000
20093.927990	-0.028271	0.469832	0.187330	70.234398	43.346485	57.299675	1.783515	0.000000	4.671089	0.000000	0.000000	0.000000	0.006257	0.251248	-0.142630	0.000000	0.000000	3.000000	7.000000	1.000000
20093.931324	-0.028271	0.469832	0.187330	70.234398	43.346485	57.299675	1.783515	0.000000	4.671089	0.000000	0.000000	0.000000	0.006257	0.251248	-0.142630	0.000000	0.000000	3.000000	7.000000	1.000000
20093.934657	-0.028271	0.469832	0.187330	70.234398	43.346485	57.299675	1.783515	0.000000	4.671089	0.000000	0.000000	0.000000	0.006257	0.251248	-0.142630	0.000000	0.000000	3.000000	7.000000	1.000000
20093.937990	-0.028286	0.470635	0.186958	70.621826	44.069817	57.589012	1.787917	0.000000	4.669406	0.000000	0.000000	0.000000	-0.004305	0.240982	-0.111401	0.000000	0.000000	3.000000	7.000000	1.000000
20093.941324	-0.028286	0.470635	0.186958	70.621826	44.069817	57.589012	1.787917	0.000000	4.669406	0.000000	0.000000	0.000000	-0.004305	0.240982	-0.111401	0.000000	0.000000	3.000000	7.000000	1.000000
20093.944657	-0.028286	0.470635	0.186958	70.621826	44.069817	57.589012	1.787917	0.000000	4.669406	0.000000	0.000000	0.000000	-0.004305	0.240982	-0.111401	0.000000	0.000000	3.000000	7.000000	1.000000
20093.947990	-0.028286	0.470635	0.186958	70.839859	44.883675	58.199017	1.790701	0.000000	4.668339	0.000000	0.000000	0.000000	-0.004305	0.240982	-0.111401	0.000000	0.000000	3.000000	7.000000	1.000000
20093.951324	-0.028305	0.471422	0.186710	70.839859	44.883675	58.199017	1.790701	0.000000	4.668339	0.000000	0.000000	0.000000	-0.005917	0.236246	-0.074487	0.000000	0.000000	3.000000	7.000000	1.000000
20093.954657	-0.028305	0.471422	0.186710	70.839859	44.883675	58.199017	1.790701	0.000000	4.668339	0.000000	0.000000	0.000000	-0.005917	0.236246	-0.074487	0.000000	0.000000	3.000000	7.000000	1.000000
20093.957990	-0.028385	0.472191	0.186441	70.951042	45.713268	58.960842	1.790701	0.000000	4.668339	0.000000	0.000000	0.000000	-0.023999	0.230664	-0.080793	0.000000	0.000000	3.000000	7.000000	1.000000
20093.961324	-0.028385	0.472191	0.186441	70.951042	45.713268	58.960842	1.790701	0.000000	4.668339	0.000000	0.000000	0.000000	-0.023999	0.230664	-0.080793	0.000000	0.000000	3.000000	7.000000	1.000000
20093.964657	-0.028385	0.472191	0.186441	70.951042	45.713268	58.960842	1.790701	0.000000	4.668339	0.000000	0.000000	0.000000	-0.023999	0.230664	-0.080793	0.000000	0.000000	3.000000	7.000000	1.000000
20093.967990	-0.028385	0.472191	0.186441	71.047066	46.482761	59.693478	1.792858	0.000000	4.667511	0.000000	0.000000	0.000000	-0.023999	0.230664	-0.080793	0.000000	0.000000	3.000000	7.000000	1.000000
20093.971324	-0.028589	0.472855	0.186203	71.047066	46.482761	59.693478	1.792858	0.000000	4.667511	0.000000	0.000000	0.000000	-0.061118	0.199075	-0.071329	0.000000	0.000000	3.000000	7.000000	1.000000
20093.974657	-0.028589	0.472855	0.186203	71.047066	46.482761	59.693478	1.792858	0.000000	4.667511	0.000000	0.000000	0.000000	-0.061118	0.199075	-0.071329	0.000000	0.000000	3.000000	7.000000	1.000000
20093.977990	-0.028883	0.473447	0.185927	71.135933	47.119446	60.294376	1.792858	0.000000	4.667511	0.000000	0.000000	0.000000	-0.088086	0.177559	-0.082896	0.000000	0.000000	3.000000	7.000000	1.000000
20093.981324	-0.028883	0.473447	0.185927	71.135933	47.119446	60.294376	1.792858	0.000000	4.667511	0.000000	0.000000	0.000000	-0.088086	0.177559	-0.082896	0.000000	0.000000	3.000000	7.000000	1.000000
20093.984657	-0.028883	0.473447	0.185927	71.135933	47.119446	60.294376	1.792858	0.000000	4.667511	0.000000	0.000000	0.000000	-0.088086	0.177559	-0.082896	0.000000	0.000000	3.000000	7.000000	1.000000
20093.987990	-0.028883	0.473447	0.185927	71.213188	47.662315	60.818703	1.786292	0.000000	4.670028	0.000000	0.000000	0.000000	-0.088086	0.177559	-0.082896	0.000000	0.000000	3.000000	7.000000	1.000000
20093.991324	-0.029268	0.473933	0.185648	71.213188	47.662315	60.818703	1.786292	0.000000	4.670028	0.000000	0.000000	0.000000	-0.115502	0.145776	-0.083549	0.000000	0.000000	3.000000	7.000000	1.000000
20093.994657	-0.029268	0.473933	0.185648	71.213188	47.662315	60.818703	1.786292	0.000000	4.670028	0.000000	0.000000	0.000000	-0.115502	0.145776	-0.083549	0.000000	0.000000	3.000000	7.000000	1.000000
20093.997990	-0.029592	0.474366	0.185391	71.263168	48.094357	61.251465	1.786292	0.000000	4.670028	0.000000	0.000000	0.000000	-0.097358	0.129985	-0.077177	0.000000	0.000000	3.000000	7.000000	1.000000
20094.001324	-0.029592	0.474366	0.185391	71.263168	48.094357	61.251465	1.786292	0.000000	4.670028	0.000000	0.000000	0.000000	-0.097358	0.129985	-0.077177	0.000000	0.000000	3.000000	7.000000	1.000000
20094.004657	-0.029592	0.474366	0.185391	71.263168	48.094357	61.251465	1.786292	0.000000	4.670028	0.000000	0.000000	0.000000	-0.097358	0.129985	-0.077177	0.000000	0.000000	3.000000	7.000000	1.000000
20094.007990	-0.029592	0.474366	0.185391	71.300240	48.403938	61.568085	1.775188	0.000000	4.674260	0.000000	0.000000	0.000000	-0.097358	0.129985	-0.077177	0.000000	0.000000	3.000000	7.000000	1.000000
20094.011324	-0.029886	0.474693	0.185137	71.300240	48.403938	61.568085	1.775188	0.000000	4.674260	0.000000	0.000000	0.000000	-0.088168	0.098268	-0.076054	0.000000	0.000000	3.000000	7.000000	1.000000
20094.014657	-0.029886	0.474693	0.185137	71.300240	48.403938	61.568085	1.775188	0.000000	4.674260	0.000000	0.000000	0.000000	-0.088168	0.098268	-0.076054	0.000000	0.000000	3.000000	7.000000	1.000000
20094.017990	-0.029886	0.474693	0.185137	71.325539	48.600155	61.778946	1.775188	0.000000	4.674260	0.000000	0.000000	0.000000	-0.088168	0.098268	-0.076054	0.000000	0.000000	3.000000	7.000000	1.000000
20094.021324	-0.029886	0.474693	0.185137	71.325539	48.600155	61.778946	1.775188	0.000000	4.674260	0.000000	0.000000	0.000000	-0.088168	0.098268	-0.076054	0.000000	0.000000	3.000000	7.000000	1.000000
20094.024657	-0.030179	0.474968	0.184867	71.325539	48.600155	61.778946	1.775188	0.000000	4.674260	0.000000	0.000000	0.000000	-0.087865	0.082252	-0.081047	0.000000	0.000000	3.000000	7.000000	1.000000
20094.027990	-0.030445	0.475138	0.184672	71.332184	48.645096	61.846558	1.770825	0.000000	4.675915	0.000000	0.000000	0.000000	-0.079698	0.051185	-0.058548	0.000000	0.000000	3.000000	7.000000	1.000000
20094.031324	-0.030445	0.475138	0.184672	71.332184	48.645096	61.846558	1.770825	0.000000	4.675915	0.000000	0.000000	0.000000	-0.079698	0.051185	-0.058548	0.000000	0.000000	3.000000	7.000000	1.000000
20094.034657	-0.030445	0.475138	0.184672	71.332184	48.645096	61.846558	1.770825	0.000000	4.675915	0.000000	0.000000	0.000000	-0.079698	0.051185	-0.058548	0.000000	0.000000	3.000000	7.000000	1.000000
20094.037990	-0.030445	0.475138	0.184672	71.332840	48.629360	61.857479	1.762350	0.000000	4.679115	0.000000	0.000000	0.000000	-0.079698	0.051185	-0.058548	0.000000	0.000000	3.000000	7.000000	1.000000
20094.041324	-0.030710	0.475274	0.184478	71.332840	48.629360	61.857479	1.762350	0.000000	4.679115	0.000000	0.000000	0.000000	-0.079663	0.040631	-0.058314	0.000000	0.000000	3.000000	7.000000	1.000000
20094.044657	-0.030710	0.475274	0.184478	71.332840	48.629360	61.857479	1.762350	0.000000	4.679115	0.000000	0.000000	0.000000	-0.079663	0.040631	-0.058314	0.000000	0.000000	3.000000	7.000000	1.000000
20094.047990	-0.030710	0.475274	0.184478	71.322380	48.614079	61.883575	1.762350	0.000000	4.679115	0.000000	0.000000	0.000000	-0.079663	0.040631	-0.058314	0.000000	0.000000	3.000000	7.000000	1.000000
20094.051324	-0.030710	0.475274	0.184478	71.322380	48.614079	61.883575	1.762350	0.000000	4.679115	0.000000	0.000000	0.000000	-0.079663	0.040631	-0.058314	0.000000	0.000000	3.000000	7.000000	1.000000
20094.054657	-0.031011	0.475359	0.184372	71.322380	48.614079	61.883575	1.762350	0.000000	4.679115	0.000000	0.000000	0.000000	-0.090057	0.025575	-0.031749	0.000000	0.000000	3.000000	7.000000	1.000000
20094.057990	-0.031011	0.475359	0.184372	71.304604	48.662186	61.986500	1.758076	0.000000	4.680723	0.000000	0.000000	0.000000	-0.090057	0.025575	-0.031749	0.000000	0.000000	3.000000	7.000000	1.000000
20094.061324	-0.031011	0.475359	0.184372	71.304604	48.662186	61.986500	1.758076	0.000000	4.680723	0.000000	0.000000	0.000000	-0.090057	0.025575	-0.031749	0.000000	0.000000	3.000000	7.000000	1.000000
20094.064657	-0.031011	0.475359	0.184372	71.304604	48.662186	61.986500	1.758076	0.000000	4.680723	0.000000	0.000000	0.000000	-0.090057	0.025575	-0.031749	0.000000	0.000000	3.000000	7.000000	1.000000
20094.067990	-0.031492	0.475338	0.184224	71.284058	48.863831	62.263321	1.752277	0.000000	4.682897	0.000000	0.000000	0.000000	-0.144359	-0.006313	-0.044234	0.000000	0.000000	3.000000	7.000000	1.000000
20094.071324	-0.031492	0.475338	0.184224	71.284058	48.863831	62.263321	1.752277	0.000000	4.682897	0.000000	0.000000	0.000000	-0.144359	-0.006313	-0.044234	0.000000	0.000000	3.000000	7.000000	1.000000
20094.074657	-0.031492	0.475338	0.184224	71.284058	48.863831	62.263321	1.752277	0.000000	4.682897	0.000000	0.000000	0.000000	-0.144359	-0.006313	-0.044234	0.000000	0.000000	3.000000	7.000000	1.000000
20094.077990	-0.031733	0.475249	0.184162	71.279533	49.405708	62.885647	1.742767	0.000000	4.686445	0.000000	0.000000	0.000000	-0.072321	-0.026762	-0.018832	0.000000	0.000000	3.000000	7.000000	1.000000
20094.081324	-0.031733	0.475249	0.184162	71.279533	49.405708	62.885647	1.742767	0.000000	4.686445	0.000000	0.000000	0.000000	-0.072321	-0.026762	-0.018832	0.000000	0.000000	3.000000	7.000000	1.000000
20094.084657	-0.031733	0.475249	0.184162	71.279533	49.405708	62.885647	1.742767	0.000000	4.686445	0.000000	0.000000	0.000000	-0.072321	-0.026762	-0.018832	0.000000	0.000000	3.000000	7.000000	1.000000
20094.087990	-0.031733	0.475249	0.184162	71.293297	50.203472	63.762787	1.737897	0.000000	4.688253	0.000000	0.000000	0.000000	-0.072321	-0.026762	-0.018832	0.000000	0.000000	3.000000	7.000000	1.000000
20094.091324	-0.031945	0.475125	0.184137	71.293297	50.203472	63.762787	1.737897	0.000000	4.688253	0.000000	0.000000	0.000000	-0.063720	-0.036989	-0.007465	0.000000	0.000000	3.000000	7.000000	1.000000
20094.094657	-0.031945	0.475125	0.184137	71.293297	50.203472	63.762787	1.737897	0.000000	4.688253	0.000000	0.000000	0.000000	-0.063720	-0.036989	-0.007465	0.000000	0.000000	3.000000	7.000000	1.000000
20094.097990	-0.031945	0.475125	0.184137	71.304283	51.057178	64.698128	1.737897	0.000000	4.688253	0.000000	0.000000	0.000000	-0.063720	-0.036989	-0.007465	0.000000	0.000000	3.000000	7.000000	1.000000
20094.101324	-0.031945	0.475125	0.184137	71.304283	51.057178	64.698128	1.737897	0.000000	4.688253	0.000000	0.000000	0.000000	-0.063720	-0.036989	-0.007465	0.000000	0.000000	3.000000	7.000000	1.000000
20094.104657	-0.032158	0.474985	0.184130	71.304283	51.057178	64.698128	1.737897	0.000000	4.688253	0.000000	0.000000	0.000000	-0.063990	-0.042098	-0.002027	0.000000	0.000000	3.000000	7.000000	1.000000
20094.107990	-0.032403	0.474863	0.184139	71.297806	51.856743	65.585823	1.733346	0.000000	4.689937	0.000000	0.000000	0.000000	-0.073384	-0.036690	0.002666	0.000000	0.000000	3.000000	7.000000	1.000000
20094.111324	-0.032403	0.474863	0.184139	71.297806	51.856743	65.585823	1.733346	0.000000	4.689937	0.000000	0.000000	0.000000	-0.073384	-0.036690	0.002666	0.000000	0.000000	3.000000	7.000000	1.000000
20094.114657	-0.032403	0.474863	0.184139	71.297806	51.856743	65.585823	1.733346	0.000000	4.689937	0.000000	0.000000	0.000000	-0.073384	-0.036690	0.002666	0.000000	0.000000	3.000000	7.000000	1.000000
20094.117990	-0.032403	0.474863	0.184139	71.276268	52.537651	66.360756	1.723055	0.000000	4.693727	0.000000	0.000000	0.000000	-0.073384	-0.036690	0.002666	0.000000	0.000000	3.000000	7.000000	1.000000
20094.121324	-0.032617	0.474740	0.184149	71.276268	52.537651	66.360756	1.723055	0.000000	4.693727	0.000000	0.000000	0.000000	-0.064254	-0.036683	0.003092	0.000000	0.000000	3.000000	7.000000	1.000000
20094.124657	-0.032617	0.474740	0.184149	71.276268	52.537651	66.360756	1.723055	0.000000	4.693727	0.000000	0.000000	0.000000	-0.064254	-0.036683	0.003092	0.000000	0.000000	3.000000	7.000000	1.000000
20094.127990	-0.032799	0.474582	0.184126	71.257446	53.104481	67.007370	1.723055	0.000000	4.693727	0.000000	0.000000	0.000000	-0.054593	-0.047506	-0.006836	0.000000	0.000000	3.000000	7.000000	1.000000
20094.131324	-0.032799	0.474582	0.184126	71.257446	53.104481	67.007370	1.723055	0.000000	4.693727	0.000000	0.000000	0.000000	-0.054593	-0.047506	-0.006836	0.000000	0.000000	3.000000	7.000000	1.000000
20094.134657	-0.032799	0.474582	0.184126	71.257446	53.104481	67.007370	1.723055	0.000000	4.693727	0.000000	0.000000	0.000000	-0.054593	-0.047506	-0.006836	0.000000	0.000000	3.000000	7.000000	1.000000
20094.137990	-0.032799	0.474582	0.184126	71.243500	53.520489	67.489906	1.714250	0.000000	4.696951	0.000000	0.000000	0.000000	-0.054593	-0.047506	-0.006836	0.000000	0.000000	3.000000	7.000000	1.000000
20094.141324	-0.033011	0.474476	0.184083	71.243500	53.520489	67.489906	1.714250	0.000000	4.696951	0.000000	0.000000	0.000000	-0.063427	-0.031864	-0.013075	0.000000	0.000000	3.000000	7.000000	1.000000
20094.144657	-0.033011	0.474476	0.184083	71.243500	53.520489	67.489906	1.714250	0.000000	4.696951	0.000000	0.000000	0.000000	-0.063427	-0.031864	-0.013075	0.000000	0.000000	3.000000	7.000000	1.000000
20094.147990	-0.033011	0.474476	0.184083	71.236855	53.765907	67.783607	1.714250	0.000000	4.696951	0.000000	0.000000	0.000000	-0.063427	-0.031864	-0.013075	0.000000	0.000000	3.000000	7.000000	1.000000
20094.151324	-0.033011	0.474476	0.184083	71.236855	53.765907	67.783607	1.714250	0.000000	4.696951	0.000000	0.000000	0.000000	-0.063427	-0.031864	-0.013075	0.000000	0.000000	3.000000	7.000000	1.000000
20094.154657	-0.033192	0.474405	0.184040	71.236855	53.765907	67.783607	1.714250	0.000000	4.696951	0.000000	0.000000	0.000000	-0.054272	-0.021341	-0.012912	0.000000	0.000000	3.000000	7.000000	1.000000
20094.157990	-0.033342	0.474334	0.183998	71.235321	53.842735	67.883690	1.709845	0.000000	4.698556	0.000000	0.000000	0.000000	-0.045135	-0.021331	-0.012458	0.000000	0.000000	3.000000	7.000000	1.000000
20094.161324	-0.033342	0.474334	0.183998	71.235321	53.842735	67.883690	1.709845	0.000000	4.698556	0.000000	0.000000	0.000000	-0.045135	-0.021331	-0.012458	0.000000	0.000000	3.000000	7.000000	1.000000
20094.164657	-0.033342	0.474334	0.183998	71.235321	53.842735	67.883690	1.709845	0.000000	4.698556	0.000000	0.000000	0.000000	-0.045135	-0.021331	-0.012458	0.000000	0.000000	3.000000	7.000000	1.000000
20094.167990	-0.033342	0.474334	0.183998	71.240448	53.854988	67.908119	1.703062	0.000000	4.701019	0.000000	0.000000	0.000000	-0.045135	-0.021331	-0.012458	0.000000	0.000000	3.000000	7.000000	1.000000
20094.171324	-0.033430	0.474297	0.183923	71.240448	53.854988	67.908119	1.703062	0.000000	4.701019	0.000000	0.000000	0.000000	-0.026297	-0.011085	-0.022443	0.000000	0.000000	3.000000	7.000000	1.000000
20094.174657	-0.033430	0.474297	0.183923	71.240448	53.854988	67.908119	1.703062	0.000000	4.701019	0.000000	0.000000	0.000000	-0.026297	-0.011085	-0.022443	0.000000	0.000000	3.000000	7.000000	1.000000
20094.177990	-0.033430	0.474297	0.183923	71.245590	53.872723	67.932594	1.703062	0.000000	4.701019	0.000000	0.000000	0.000000	-0.026297	-0.011085	-0.022443	0.000000	0.000000	3.000000	7.000000	1.000000
20094.181324	-0.033430	0.474297	0.183923	71.245590	53.872723	67.932594	1.703062	0.000000	4.701019	0.000000	0.000000	0.000000	-0.026297	-0.011085	-0.022443	0.000000	0.000000	3.000000	7.000000	1.000000
20094.184657	-0.033487	0.474260	0.183850	71.245590	53.872723	67.932594	1.703062	0.000000	4.701019	0.000000	0.000000	0.000000	-0.017163	-0.011086	-0.021974	0.000000	0.000000	3.000000	7.000000	1.000000
20094.187990	-0.033487	0.474260	0.183850	71.252449	53.898186	67.965225	1.701693	0.000000	4.701515	0.000000	0.000000	0.000000	-0.017163	-0.011086	-0.021974	0.000000	0.000000	3.000000	7.000000	1.000000
20094.191324	-0.033487	0.474260	0.183850	71.252449	53.898186	67.965225	1.701693	0.000000	4.701515	0.000000	0.000000	0.000000	-0.017163	-0.011086	-0.021974	0.000000	0.000000	3.000000	7.000000	1.000000
20094.194657	-0.033487	0.474260	0.183850	71.252449	53.898186	67.965225	1.701693	0.000000	4.701515	0.000000	0.000000	0.000000	-0.017163	-0.011086	-0.021974	0.000000	0.000000	3.000000	7.000000	1.000000
20094.197990	-0.033622	0.474181	0.183525	71.262688	53.936390	68.014183	1.700999	0.000000	4.701766	0.000000	0.000000	0.000000	-0.040643	-0.023583	-0.097712	0.000000	0.000000	3.000000	7.000000	1.000000
20094.201324	-0.033622	0.474181	0.183525	71.262688	53.936390	68.014183	1.700999	0.000000	4.701766	0.000000	0.000000	0.000000	-0.040643	-0.023583	-0.097712	0.000000	0.000000	3.000000	7.000000	1.000000
20094.204657	-0.033622	0.474181	0.183525	71.262688	53.936390	68.014183	1.700999	0.000000	4.701766	0.000000	0.000000	0.000000	-0.040643	-0.023583	-0.097712	0.000000	0.000000	3.000000	7.000000	1.000000
20094.207990	-0.033622	0.474181	0.183525	71.272934	53.974663	68.063217	1.700599	0.000000	4.701910	0.000000	0.000000	0.000000	-0.040643	-0.023583	-0.097712	0.000000	0.000000	3.000000	7.000000	1.000000
20094.211324	-0.033735	0.474176	0.183340	71.272934	53.974663	68.063217	1.700599	0.000000	4.701910	0.000000	0.000000	0.000000	-0.033691	-0.001408	-0.055206	0.000000	0.000000	3.000000	7.000000	1.000000
20094.214657	-0.033735	0.474176	0.183340	71.272934	53.974663	68.063217	1.700599	0.000000	4.701910	0.000000	0.000000	0.000000	-0.033691	-0.001408	-0.055206	0.000000	0.000000	3.000000	7.000000	1.000000
20094.217990	-0.033815	0.474206	0.183122	71.281448	54.005222	68.104103	1.700599	0.000000	4.701910	0.000000	0.000000	0.000000	-0.023973	0.008803	-0.065682	0.000000	0.000000	3.000000	7.000000	1.000000
20094.221324	-0.033815	0.474206	0.183122	71.281448	54.005222	68.104103	1.700599	0.000000	4.701910	0.000000	0.000000	0.000000	-0.023973	0.008803	-0.065682	0.000000	0.000000	3.000000	7.000000	1.000000
20094.224657	-0.033815	0.474206	0.183122	71.281448	54.005222	68.104103	1.700599	0.000000	4.701910	0.000000	0.000000	0.000000	-0.023973	0.008803	-0.065682	0.000000	0.000000	3.000000	7.000000	1.000000
20094.227990	-0.033815	0.474206	0.183122	71.288269	54.028091	68.136864	1.699544	0.000000	4.702292	0.000000	0.000000	0.000000	-0.023973	0.008803	-0.065682	0.000000	0.000000	3.000000	7.000000	1.000000
20094.231324	-0.033866	0.474236	0.182940	71.288269	54.028091	68.136864	1.699544	0.000000	4.702292	0.000000	0.000000	0.000000	-0.015403	0.009088	-0.054560	0.000000	0.000000	3.000000	7.000000	1.000000
20094.234657	-0.033866	0.474236	0.182940	71.288269	54.028091	68.136864	1.699544	0.000000	4.702292	0.000000	0.000000	0.000000	-0.015403	0.009088	-0.054560	0.000000	0.000000	3.000000	7.000000	1.000000
20094.237990	-0.033866	0.474236	0.182940	71.289963	54.030388	68.145027	1.699544	0.000000	4.702292	0.000000	0.000000	0.000000	-0.015403	0.009088	-0.054560	0.000000	0.000000	3.000000	7.000000	1.000000
20094.241324	-0.033866	0.474236	0.182940	71.289963	54.030388	68.145027	1.699544	0.000000	4.702292	0.000000	0.000000	0.000000	-0.015403	0.009088	-0.054560	0.000000	0.000000	3.000000	7.000000	1.000000
20094.244657	-0.033948	0.474319	0.182773	71.289963	54.030388	68.145027	1.699544	0.000000	4.702292	0.000000	0.000000	0.000000	-0.024765	0.024989	-0.050142	0.000000	0.000000	3.000000	7.000000	1.000000
20094.247990	-0.033948	0.474319	0.182773	71.293625	54.035942	68.157043	1.699872	0.000000	4.702174	0.000000	0.000000	0.000000	-0.024765	0.024989	-0.050142	0.000000	0.000000	3.000000	7.000000	1.000000
20094.251324	-0.033948	0.474319	0.182773	71.293625	54.035942	68.157043	1.699872	0.000000	4.702174	0.000000	0.000000	0.000000	-0.024765	0.024989	-0.050142	0.000000	0.000000	3.000000	7.000000	1.000000
20094.254657	-0.033948	0.474319	0.182773	71.293625	54.035942	68.157043	1.699872	0.000000	4.702174	0.000000	0.000000	0.000000	-0.024765	0.024989	-0.050142	0.000000	0.000000	3.000000	7.000000	1.000000
20094.257990	-0.034116	0.474610	0.182488	71.291901	54.017296	68.148849	1.699368	0.000000	4.702355	0.000000	0.000000	0.000000	-0.050287	0.087103	-0.085330	0.000000	0.000000	3.000000	7.000000	1.000000
20094.261324	-0.034116	0.474610	0.182488	71.291901	54.017296	68.148849	1.699368	0.000000	4.702355	0.000000	0.000000	0.000000	-0.050287	0.087103	-0.085330	0.000000	0.000000	3.000000	7.000000	1.000000
20094.264657	-0.034116	0.474610	0.182488	71.291901	54.017296	68.148849	1.699368	0.000000	4.702355	0.000000	0.000000	0.000000	-0.050287	0.087103	-0.085330	0.000000	0.000000	3.000000	7.000000	1.000000
20094.267990	-0.034259	0.474763	0.182316	71.293320	54.005348	68.146019	1.697890	0.000000	4.702889	0.000000	0.000000	0.000000	-0.042906	0.045925	-0.051746	0.000000	0.000000	3.000000	7.000000	1.000000
20094.271324	-0.034259	0.474763	0.182316	71.293320	54.005348	68.146019	1.697890	0.000000	4.702889	0.000000	0.000000	0.000000	-0.042906	0.045925	-0.051746	0.000000	0.000000	3.000000	7.000000	1.000000
20094.274657	-0.034259	0.474763	0.182316	71.293320	54.005348	68.146019	1.697890	0.000000	4.702889	0.000000	0.000000	0.000000	-0.042906	0.045925	-0.051746	0.000000	0.000000	3.000000	7.000000	1.000000
20094.277990	-0.034259	0.474763	0.182316	71.296112	53.986881	68.140366	1.696047	0.000000	4.703555	0.000000	0.000000	0.000000	-0.042906	0.045925	-0.051746	0.000000	0.000000	3.000000	7.000000	1.000000
20094.281324	-0.034432	0.474916	0.182141	71.296112	53.986881	68.140366	1.696047	0.000000	4.703555	0.000000	0.000000	0.000000	-0.051986	0.045902	-0.052274	0.000000	0.000000	3.000000	7.000000	1.000000
20094.284657	-0.034432	0.474916	0.182141	71.296112	53.986881	68.140366	1.696047	0.000000	4.703555	0.000000	0.000000	0.000000	-0.051986	0.045902	-0.052274	0.000000	0.000000	3.000000	7.000000	1.000000
20094.287990	-0.034432	0.474916	0.182141	71.298912	53.965717	68.134720	1.696047	0.000000	4.703555	0.000000	0.000000	0.000000	-0.051986	0.045902	-0.052274	0.000000	0.000000	3.000000	7.000000	1.000000
20094.291324	-0.034432	0.474916	0.182141	71.298912	53.965717	68.134720	1.696047	0.000000	4.703555	0.000000	0.000000	0.000000	-0.051986	0.045902	-0.052274	0.000000	0.000000	3.000000	7.000000	1.000000
20094.294657	-0.034635	0.475086	0.181947	71.298912	53.965717	68.134720	1.696047	0.000000	4.703555	0.000000	0.000000	0.000000	-0.060760	0.050977	-0.058289	0.000000	0.000000	3.000000	7.000000	1.000000
20094.297990	-0.034635	0.475086	0.181947	71.300316	53.945606	68.131897	1.693522	0.000000	4.704464	0.000000	0.000000	0.000000	-0.060760	0.050977	-0.058289	0.000000	0.000000	3.000000	7.000000	1.000000
20094.301324	-0.034635	0.475086	0.181947	71.300316	53.945606	68.131897	1.693522	0.000000	4.704464	0.000000	0.000000	0.000000	-0.060760	0.050977	-0.058289	0.000000	0.000000	3.000000	7.000000	1.000000
20094.304657	-0.034635	0.475086	0.181947	71.300316	53.945606	68.131897	1.693522	0.000000	4.704464	0.000000	0.000000	0.000000	-0.060760	0.050977	-0.058289	0.000000	0.000000	3.000000	7.000000	1.000000
20094.307990	-0.035011	0.475461	0.181594	71.299698	53.908890	68.109840	1.690486	0.000000	4.705556	0.000000	0.000000	0.000000	-0.112878	0.112643	-0.105826	0.000000	0.000000	3.000000	7.000000	1.000000
20094.311324	-0.035011	0.475461	0.181594	71.299698	53.908890	68.109840	1.690486	0.000000	4.705556	0.000000	0.000000	0.000000	-0.112878	0.112643	-0.105826	0.000000	0.000000	3.000000	7.000000	1.000000
20094.314657	-0.035011	0.475461	0.181594	71.299698	53.908890	68.109840	1.690486	0.000000	4.705556	0.000000	0.000000	0.000000	-0.112878	0.112643	-0.105826	0.000000	0.000000	3.000000	7.000000	1.000000
20094.317990	-0.035011	0.475461	0.181594	71.308044	53.878193	68.077446	1.684755	0.000000	4.707611	0.000000	0.000000	0.000000	-0.112878	0.112643	-0.105826	0.000000	0.000000	3.000000	7.000000	1.000000
20094.321324	-0.035185	0.475667	0.181436	71.308044	53.878193	68.077446	1.684755	0.000000	4.707611	0.000000	0.000000	0.000000	-0.052128	0.061679	-0.047538	0.000000	0.000000	3.000000	7.000000	1.000000
20094.324657	-0.035185	0.475667	0.181436	71.308044	53.878193	68.077446	1.684755	0.000000	4.707611	0.000000	0.000000	0.000000	-0.052128	0.061679	-0.047538	0.000000	0.000000	3.000000	7.000000	1.000000
20094.327990	-0.035185	0.475667	0.181436	71.329788	53.840229	68.021790	1.684755	0.000000	4.707611	0.000000	0.000000	0.000000	-0.052128	0.061679	-0.047538	0.000000	0.000000	3.000000	7.000000	1.000000
20094.331324	-0.035185	0.475667	0.181436	71.329788	53.840229	68.021790	1.684755	0.000000	4.707611	0.000000	0.000000	0.000000	-0.052128	0.061679	-0.047538	0.000000	0.000000	3.000000	7.000000	1.000000
20094.334657	-0.035330	0.475873	0.181315	71.329788	53.840229	68.021790	1.684755	0.000000	4.707611	0.000000	0.000000	0.000000	-0.043598	0.061950	-0.036392	0.000000	0.000000	3.000000	7.000000	1.000000
20094.337990	-0.035330	0.475873	0.181315	71.369186	53.807724	67.949615	1.682062	0.000000	4.708574	0.000000	0.000000	0.000000	-0.043598	0.061950	-0.036392	0.000000	0.000000	3.000000	7.000000	1.000000
20094.341324	-0.035330	0.475873	0.181315	71.369186	53.807724	67.949615	1.682062	0.000000	4.708574	0.000000	0.000000	0.000000	-0.043598	0.061950	-0.036392	0.000000	0.000000	3.000000	7.000000	1.000000
20094.344657	-0.035330	0.475873	0.181315	71.369186	53.807724	67.949615	1.682062	0.000000	4.708574	0.000000	0.000000	0.000000	-0.043598	0.061950	-0.036392	0.000000	0.000000	3.000000	7.000000	1.000000
20094.347990	-0.035618	0.476267	0.181019	71.424263	53.785175	67.868759	1.679713	0.000000	4.709412	0.000000	0.000000	0.000000	-0.086256	0.118140	-0.088769	0.000000	0.000000	3.000000	7.000000	1.000000
20094.351324	-0.035618	0.476267	0.181019	71.424263	53.785175	67.868759	1.679713	0.000000	4.709412	0.000000	0.000000	0.000000	-0.086256	0.118140	-0.088769	0.000000	0.000000	3.000000	7.000000	1.000000
20094.354657	-0.035618	0.476267	0.181019	71.424263	53.785175	67.868759	1.679713	0.000000	4.709412	0.000000	0.000000	0.000000	-0.086256	0.118140	-0.088769	0.000000	0.000000	3.000000	7.000000	1.000000
20094.357990	-0.035618	0.476267	0.181019	71.486115	53.796227	67.816994	1.675511	0.000000	4.710909	0.000000	0.000000	0.000000	-0.086256	0.118140	-0.088769	0.000000	0.000000	3.000000	7.000000	1.000000
20094.361324	-0.035760	0.476454	0.180844	71.486115	53.796227	67.816994	1.675511	0.000000	4.710909	0.000000	0.000000	0.000000	-0.042650	0.056165	-0.052378	0.000000	0.000000	3.000000	7.000000	1.000000
20094.364657	-0.035760	0.476454	0.180844	71.486115	53.796227	67.816994	1.675511	0.000000	4.710909	0.000000	0.000000	0.000000	-0.042650	0.056165	-0.052378	0.000000	0.000000	3.000000	7.000000	1.000000
20094.367990	-0.035760	0.476454	0.180844	71.539665	53.838108	67.809837	1.675511	0.000000	4.710909	0.000000	0.000000	0.000000	-0.042650	0.056165	-0.052378	0.000000	0.000000	3.000000	7.000000	1.000000
20094.371324	-0.035760	0.476454	0.180844	71.539665	53.838108	67.809837	1.675511	0.000000	4.710909	0.000000	0.000000	0.000000	-0.042650	0.056165	-0.052378	0.000000	0.000000	3.000000	7.000000	1.000000
20094.374657	-0.035931	0.476624	0.180650	71.539665	53.838108	67.809837	1.675511	0.000000	4.710909	0.000000	0.000000	0.000000	-0.051416	0.050738	-0.058117	0.000000	0.000000	3.000000	7.000000	1.000000
20094.377990	-0.035931	0.476624	0.180650	71.566330	53.903149	67.861725	1.673658	0.000000	4.711567	0.000000	0.000000	0.000000	-0.051416	0.050738	-0.058117	0.000000	0.000000	3.000000	7.000000	1.000000
20094.381324	-0.035931	0.476624	0.180650	71.566330	53.903149	67.861725	1.673658	0.000000	4.711567	0.000000	0.000000	0.000000	-0.051416	0.050738	-0.058117	0.000000	0.000000	3.000000	7.000000	1.000000
20094.384657	-0.035931	0.476624	0.180650	71.566330	53.903149	67.861725	1.673658	0.000000	4.711567	0.000000	0.000000	0.000000	-0.051416	0.050738	-0.058117	0.000000	0.000000	3.000000	7.000000	1.000000
20094.387990	-0.036213	0.476927	0.180267	71.571671	53.935474	67.906059	1.671283	0.000000	4.712410	0.000000	0.000000	0.000000	-0.084593	0.090921	-0.114997	0.000000	0.000000	3.000000	7.000000	1.000000
20094.391324	-0.036213	0.476927	0.180267	71.571671	53.935474	67.906059	1.671283	0.000000	4.712410	0.000000	0.000000	0.000000	-0.084593	0.090921	-0.114997	0.000000	0.000000	3.000000	7.000000	1.000000
20094.394657	-0.036213	0.476927	0.180267	71.571671	53.935474	67.906059	1.671283	0.000000	4.712410	0.000000	0.000000	0.000000	-0.084593	0.090921	-0.114997	0.000000	0.000000	3.000000	7.000000	1.000000
20094.397990	-0.036213	0.476927	0.180267	71.574493	53.941288	67.927902	1.667890	0.000000	4.713612	0.000000	0.000000	0.000000	-0.084593	0.090921	-0.114997	0.000000	0.000000	3.000000	7.000000	1.000000
20094.401324	-0.036383	0.477077	0.180056	71.574493	53.941288	67.927902	1.667890	0.000000	4.713612	0.000000	0.000000	0.000000	-0.051023	0.045257	-0.063421	0.000000	0.000000	3.000000	7.000000	1.000000
20094.404657	-0.036383	0.477077	0.180056	71.574493	53.941288	67.927902	1.667890	0.000000	4.713612	0.000000	0.000000	0.000000	-0.051023	0.045257	-0.063421	0.000000	0.000000	3.000000	7.000000	1.000000
20094.407990	-0.036383	0.477077	0.180056	71.577019	53.940796	67.938522	1.667890	0.000000	4.713612	0.000000	0.000000	0.000000	-0.051023	0.045257	-0.063421	0.000000	0.000000	3.000000	7.000000	1.000000
20094.411324	-0.036383	0.477077	0.180056	71.577019	53.940796	67.938522	1.667890	0.000000	4.713612	0.000000	0.000000	0.000000	-0.051023	0.045257	-0.063421	0.000000	0.000000	3.000000	7.000000	1.000000
20094.414657	-0.036556	0.477212	0.179898	71.577019	53.940796	67.938522	1.667890	0.000000	4.713612	0.000000	0.000000	0.000000	-0.051918	0.040502	-0.047237	0.000000	0.000000	3.000000	7.000000	1.000000
20094.417990	-0.036556	0.477212	0.179898	71.587669	53.973362	67.975914	1.665673	0.000000	4.714396	0.000000	0.000000	0.000000	-0.051918	0.040502	-0.047237	0.000000	0.000000	3.000000	7.000000	1.000000
20094.421324	-0.036556	0.477212	0.179898	71.587669	53.973362	67.975914	1.665673	0.000000	4.714396	0.000000	0.000000	0.000000	-0.051918	0.040502	-0.047237	0.000000	0.000000	3.000000	7.000000	1.000000
20094.424657	-0.036556	0.477212	0.179898	71.587669	53.973362	67.975914	1.665673	0.000000	4.714396	0.000000	0.000000	0.000000	-0.051918	0.040502	-0.047237	0.000000	0.000000	3.000000	7.000000	1.000000
20094.427990	-0.036840	0.477446	0.179552	71.608101	54.073963	68.072449	1.662936	0.000000	4.715362	0.000000	0.000000	0.000000	-0.085019	0.070149	-0.103902	0.000000	0.000000	3.000000	7.000000	1.000000
20094.431324	-0.036840	0.477446	0.179552	71.608101	54.073963	68.072449	1.662936	0.000000	4.715362	0.000000	0.000000	0.000000	-0.085019	0.070149	-0.103902	0.000000	0.000000	3.000000	7.000000	1.000000
20094.434657	-0.036840	0.477446	0.179552	71.608101	54.073963	68.072449	1.662936	0.000000	4.715362	0.000000	0.000000	0.000000	-0.085019	0.070149	-0.103902	0.000000	0.000000	3.000000	7.000000	1.000000
20094.437990	-0.036840	0.477446	0.179552	71.642944	54.246792	68.226700	1.659169	0.000000	4.716690	0.000000	0.000000	0.000000	-0.085019	0.070149	-0.103902	0.000000	0.000000	3.000000	7.000000	1.000000
20094.441324	-0.036951	0.477563	0.179380	71.642944	54.246792	68.226700	1.659169	0.000000	4.716690	0.000000	0.000000	0.000000	-0.033406	0.035047	-0.051468	0.000000	0.000000	3.000000	7.000000	1.000000
20094.444657	-0.036951	0.477563	0.179380	71.642944	54.246792	68.226700	1.659169	0.000000	4.716690	0.000000	0.000000	0.000000	-0.033406	0.035047	-0.051468	0.000000	0.000000	3.000000	7.000000	1.000000
20094.447990	-0.036951	0.477563	0.179380	71.688545	54.454220	68.403084	1.659169	0.000000	4.716690	0.000000	0.000000	0.000000	-0.033406	0.035047	-0.051468	0.000000	0.000000	3.000000	7.000000	1.000000
20094.451324	-0.036951	0.477563	0.179380	71.688545	54.454220	68.403084	1.659169	0.000000	4.716690	0.000000	0.000000	0.000000	-0.033406	0.035047	-0.051468	0.000000	0.000000	3.000000	7.000000	1.000000
20094.454657	-0.037063	0.477645	0.179210	71.688545	54.454220	68.403084	1.659169	0.000000	4.716690	0.000000	0.000000	0.000000	-0.033405	0.024572	-0.051161	0.000000	0.000000	3.000000	7.000000	1.000000
20094.457990	-0.037063	0.477645	0.179210	71.724472	54.569374	68.492897	1.657975	0.000000	4.717109	0.000000	0.000000	0.000000	-0.033405	0.024572	-0.051161	0.000000	0.000000	3.000000	7.000000	1.000000
20094.461324	-0.037063	0.477645	0.179210	71.724472	54.569374	68.492897	1.657975	0.000000	4.717109	0.000000	0.000000	0.000000	-0.033405	0.024572	-0.051161	0.000000	0.000000	3.000000	7.000000	1.000000
20094.464657	-0.037063	0.477645	0.179210	71.724472	54.569374	68.492897	1.657975	0.000000	4.717109	0.000000	0.000000	0.000000	-0.033405	0.024572	-0.051161	0.000000	0.000000	3.000000	7.000000	1.000000
20094.467990	-0.037288	0.477828	0.178922	71.741547	54.592800	68.510071	1.656770	0.000000	4.717533	0.000000	0.000000	0.000000	-0.067683	0.054861	-0.086460	0.000000	0.000000	3.000000	7.000000	1.000000
20094.471324	-0.037288	0.477828	0.178922	71.741547	54.592800	68.510071	1.656770	0.000000	4.717533	0.000000	0.000000	0.000000	-0.067683	0.054861	-0.086460	0.000000	0.000000	3.000000	7.000000	1.000000
20094.474657	-0.037288	0.477828	0.178922	71.741547	54.592800	68.510071	1.656770	0.000000	4.717533	0.000000	0.000000	0.000000	-0.067683	0.054861	-0.086460	0.000000	0.000000	3.000000	7.000000	1.000000
20094.477990	-0.037401	0.477911	0.178787	71.746033	54.590508	68.512863	1.653850	0.000000	4.718557	0.000000	0.000000	0.000000	-0.033979	0.024894	-0.040493	0.000000	0.000000	3.000000	7.000000	1.000000
20094.481324	-0.037401	0.477911	0.178787	71.746033	54.590508	68.512863	1.653850	0.000000	4.718557	0.000000	0.000000	0.000000	-0.033979	0.024894	-0.040493	0.000000	0.000000	3.000000	7.000000	1.000000
20094.484657	-0.037401	0.477911	0.178787	71.746033	54.590508	68.512863	1.653850	0.000000	4.718557	0.000000	0.000000	0.000000	-0.033979	0.024894	-0.040493	0.000000	0.000000	3.000000	7.000000	1.000000
20094.487990	-0.037401	0.477911	0.178787	71.747444	54.578579	68.510063	1.652299	0.000000	4.719100	0.000000	0.000000	0.000000	-0.033979	0.024894	-0.040493	0.000000	0.000000	3.000000	7.000000	1.000000
20094.491324	-0.037516	0.478012	0.178669	71.747444	54.578579	68.510063	1.652299	0.000000	4.719100	0.000000	0.000000	0.000000	-0.034270	0.030271	-0.035317	0.000000	0.000000	3.000000	7.000000	1.000000
20094.494657	-0.037516	0.478012	0.178669	71.747444	54.578579	68.510063	1.652299	0.000000	4.719100	0.000000	0.000000	0.000000	-0.034270	0.030271	-0.035317	0.000000	0.000000	3.000000	7.000000	1.000000
20094.497990	-0.037516	0.478012	0.178669	71.750267	54.565525	68.504387	1.652299	0.000000	4.719100	0.000000	0.000000	0.000000	-0.034270	0.030271	-0.035317	0.000000	0.000000	3.000000	7.000000	1.000000
20094.501324	-0.037516	0.478012	0.178669	71.750267	54.565525	68.504387	1.652299	0.000000	4.719100	0.000000	0.000000	0.000000	-0.034270	0.030271	-0.035317	0.000000	0.000000	3.000000	7.000000	1.000000
20094.504657	-0.037630	0.478113	0.178551	71.750267	54.565525	68.504387	1.652299	0.000000	4.719100	0.000000	0.000000	0.000000	-0.034257	0.030256	-0.035336	0.000000	0.000000	3.000000	7.000000	1.000000
20094.507990	-0.037630	0.478113	0.178551	71.757339	54.546558	68.490273	1.650581	0.000000	4.719702	0.000000	0.000000	0.000000	-0.034257	0.030256	-0.035336	0.000000	0.000000	3.000000	7.000000	1.000000
20094.511324	-0.037630	0.478113	0.178551	71.757339	54.546558	68.490273	1.650581	0.000000	4.719702	0.000000	0.000000	0.000000	-0.034257	0.030256	-0.035336	0.000000	0.000000	3.000000	7.000000	1.000000
20094.514657	-0.037630	0.478113	0.178551	71.757339	54.546558	68.490273	1.650581	0.000000	4.719702	0.000000	0.000000	0.000000	-0.034257	0.030256	-0.035336	0.000000	0.000000	3.000000	7.000000	1.000000
20094.517990	-0.037888	0.478314	0.178314	71.764397	54.530270	68.476120	1.648861	0.000000	4.720302	0.000000	0.000000	0.000000	-0.077521	0.060489	-0.071258	0.000000	0.000000	3.000000	7.000000	1.000000
20094.521324	-0.037888	0.478314	0.178314	71.764397	54.530270	68.476120	1.648861	0.000000	4.720302	0.000000	0.000000	0.000000	-0.077521	0.060489	-0.071258	0.000000	0.000000	3.000000	7.000000	1.000000
20094.524657	-0.037888	0.478314	0.178314	71.764397	54.530270	68.476120	1.648861	0.000000	4.720302	0.000000	0.000000	0.000000	-0.077521	0.060489	-0.071258	0.000000	0.000000	3.000000	7.000000	1.000000
20094.527990	-0.037888	0.478314	0.178314	71.768646	54.513428	68.467628	1.644720	0.000000	4.721747	0.000000	0.000000	0.000000	-0.077521	0.060489	-0.071258	0.000000	0.000000	3.000000	7.000000	1.000000
20094.531324	-0.038034	0.478398	0.178212	71.768646	54.513428	68.467628	1.644720	0.000000	4.721747	0.000000	0.000000	0.000000	-0.043594	0.025192	-0.030387	0.000000	0.000000	3.000000	7.000000	1.000000
20094.534657	-0.038034	0.478398	0.178212	71.768646	54.513428	68.467628	1.644720	0.000000	4.721747	0.000000	0.000000	0.000000	-0.043594	0.025192	-0.030387	0.000000	0.000000	3.000000	7.000000	1.000000
20094.537990	-0.038149	0.478482	0.178113	71.768654	54.499847	68.467651	1.644720	0.000000	4.721747	0.000000	0.000000	0.000000	-0.034532	0.025183	-0.029862	0.000000	0.000000	3.000000	7.000000	1.000000
20094.541324	-0.038149	0.478482	0.178113	71.768654	54.499847	68.467651	1.644720	0.000000	4.721747	0.000000	0.000000	0.000000	-0.034532	0.025183	-0.029862	0.000000	0.000000	3.000000	7.000000	1.000000
20094.544657	-0.038149	0.478482	0.178113	71.768654	54.499847	68.467651	1.644720	0.000000	4.721747	0.000000	0.000000	0.000000	-0.034532	0.025183	-0.029862	0.000000	0.000000	3.000000	7.000000	1.000000
20094.547990	-0.038149	0.478482	0.178113	71.770599	54.495087	68.471657	1.640215	0.000000	4.723314	0.000000	0.000000	0.000000	-0.034532	0.025183	-0.029862	0.000000	0.000000	3.000000	7.000000	1.000000
20094.551324	-0.038293	0.478583	0.177993	71.770599	54.495087	68.471657	1.640215	0.000000	4.723314	0.000000	0.000000	0.000000	-0.043232	0.030200	-0.035962	0.000000	0.000000	3.000000	7.000000	1.000000
20094.554657	-0.038293	0.478583	0.177993	71.770599	54.495087	68.471657	1.640215	0.000000	4.723314	0.000000	0.000000	0.000000	-0.043232	0.030200	-0.035962	0.000000	0.000000	3.000000	7.000000	1.000000
20094.557990	-0.038293	0.478583	0.177993	71.770599	54.484211	68.471657	1.640215	0.000000	4.723314	0.000000	0.000000	0.000000	-0.043232	0.030200	-0.035962	0.000000	0.000000	3.000000	7.000000	1.000000
20094.561324	-0.038293	0.478583	0.177993	71.770599	54.484211	68.471657	1.640215	0.000000	4.723314	0.000000	0.000000	0.000000	-0.043232	0.030200	-0.035962	0.000000	0.000000	3.000000	7.000000	1.000000
20094.564657	-0.038379	0.478650	0.177914	71.770599	54.484211	68.471657	1.640215	0.000000	4.723314	0.000000	0.000000	0.000000	-0.025799	0.020131	-0.023801	0.000000	0.000000	3.000000	7.000000	1.000000
20094.567990	-0.038379	0.478650	0.177914	71.770012	54.482388	68.476845	1.637788	0.000000	4.724156	0.000000	0.000000	0.000000	-0.025799	0.020131	-0.023801	0.000000	0.000000	3.000000	7.000000	1.000000
20094.571324	-0.038379	0.478650	0.177914	71.770012	54.482388	68.476845	1.637788	0.000000	4.724156	0.000000	0.000000	0.000000	-0.025799	0.020131	-0.023801	0.000000	0.000000	3.000000	7.000000	1.000000
20094.574657	-0.038379	0.478650	0.177914	71.770012	54.482388	68.476845	1.637788	0.000000	4.724156	0.000000	0.000000	0.000000	-0.025799	0.020131	-0.023801	0.000000	0.000000	3.000000	7.000000	1.000000
20094.577990	-0.038550	0.478836	0.177735	71.771637	54.495846	68.497383	1.636401	0.000000	4.724637	0.000000	0.000000	0.000000	-0.051216	0.055706	-0.053527	0.000000	0.000000	3.000000	7.000000	1.000000
20094.581324	-0.038550	0.478836	0.177735	71.771637	54.495846	68.497383	1.636401	0.000000	4.724637	0.000000	0.000000	0.000000	-0.051216	0.055706	-0.053527	0.000000	0.000000	3.000000	7.000000	1.000000
20094.584657	-0.038550	0.478836	0.177735	71.771637	54.495846	68.497383	1.636401	0.000000	4.724637	0.000000	0.000000	0.000000	-0.051216	0.055706	-0.053527	0.000000	0.000000	3.000000	7.000000	1.000000
20094.587990	-0.038550	0.478836	0.177735	71.779884	54.546757	68.548126	1.633815	0.000000	4.725532	0.000000	0.000000	0.000000	-0.051216	0.055706	-0.053527	0.000000	0.000000	3.000000	7.000000	1.000000
20094.591324	-0.038633	0.478867	0.177621	71.779884	54.546757	68.548126	1.633815	0.000000	4.725532	0.000000	0.000000	0.000000	-0.025143	0.009326	-0.034204	0.000000	0.000000	3.000000	7.000000	1.000000
20094.594657	-0.038633	0.478867	0.177621	71.779884	54.546757	68.548126	1.633815	0.000000	4.725532	0.000000	0.000000	0.000000	-0.025143	0.009326	-0.034204	0.000000	0.000000	3.000000	7.000000	1.000000
20094.597990	-0.038633	0.478867	0.177621	71.793121	54.608116	68.608612	1.633815	0.000000	4.725532	0.000000	0.000000	0.000000	-0.025143	0.009326	-0.034204	0.000000	0.000000	3.000000	7.000000	1.000000
20094.601324	-0.038633	0.478867	0.177621	71.793121	54.608116	68.608612	1.633815	0.000000	4.725532	0.000000	0.000000	0.000000	-0.025143	0.009326	-0.034204	0.000000	0.000000	3.000000	7.000000	1.000000
20094.604657	-0.038687	0.478933	0.177508	71.793121	54.608116	68.608612	1.633815	0.000000	4.725532	0.000000	0.000000	0.000000	-0.016074	0.019749	-0.034022	0.000000	0.000000	3.000000	7.000000	1.000000
20094.607990	-0.038738	0.478962	0.177360	71.809593	54.702072	68.698326	1.632760	0.000000	4.725896	0.000000	0.000000	0.000000	-0.015434	0.008944	-0.044410	0.000000	0.000000	3.000000	7.000000	1.000000
20094.611324	-0.038738	0.478962	0.177360	71.809593	54.702072	68.698326	1.632760	0.000000	4.725896	0.000000	0.000000	0.000000	-0.015434	0.008944	-0.044410	0.000000	0.000000	3.000000	7.000000	1.000000
20094.614657	-0.038738	0.478962	0.177360	71.809593	54.702072	68.698326	1.632760	0.000000	4.725896	0.000000	0.000000	0.000000	-0.015434	0.008944	-0.044410	0.000000	0.000000	3.000000	7.000000	1.000000
20094.617990	-0.038738	0.478962	0.177360	71.837593	54.825821	68.835915	1.632410	0.000000	4.726017	0.000000	0.000000	0.000000	-0.015434	0.008944	-0.044410	0.000000	0.000000	3.000000	7.000000	1.000000
20094.621324	-0.038965	0.478972	0.176625	71.837593	54.825821	68.835915	1.632410	0.000000	4.726017	0.000000	0.000000	0.000000	-0.068095	0.003043	-0.220241	0.000000	0.000000	3.000000	7.000000	1.000000
20094.624657	-0.038965	0.478972	0.176625	71.837593	54.825821	68.835915	1.632410	0.000000	4.726017	0.000000	0.000000	0.000000	-0.068095	0.003043	-0.220241	0.000000	0.000000	3.000000	7.000000	1.000000
20094.627990	-0.039564	0.478885	0.176051	71.895439	55.018223	69.080170	1.632410	0.000000	4.726017	0.000000	0.000000	0.000000	-0.179511	-0.026337	-0.172353	0.000000	0.000000	3.000000	7.000000	1.000000
20094.631324	-0.039564	0.478885	0.176051	71.895439	55.018223	69.080170	1.632410	0.000000	4.726017	0.000000	0.000000	0.000000	-0.179511	-0.026337	-0.172353	0.000000	0.000000	3.000000	7.000000	1.000000
20094.634657	-0.039564	0.478885	0.176051	71.895439	55.018223	69.080170	1.632410	0.000000	4.726017	0.000000	0.000000	0.000000	-0.179511	-0.026337	-0.172353	0.000000	0.000000	3.000000	7.000000	1.000000
20094.637990	-0.040215	0.478674	0.174899	71.947441	55.217911	69.356033	1.623447	0.000000	4.729103	0.000000	0.000000	0.000000	-0.195303	-0.063334	-0.345643	0.000000	0.000000	3.000000	7.000000	1.000000
20094.641324	-0.040215	0.478674	0.174899	71.947441	55.217911	69.356033	1.623447	0.000000	4.729103	0.000000	0.000000	0.000000	-0.195303	-0.063334	-0.345643	0.000000	0.000000	3.000000	7.000000	1.000000
20094.644657	-0.040215	0.478674	0.174899	71.947441	55.217911	69.356033	1.623447	0.000000	4.729103	0.000000	0.000000	0.000000	-0.195303	-0.063334	-0.345643	0.000000	0.000000	3.000000	7.000000	1.000000
20094.647990	-0.040452	0.478588	0.173893	71.905975	55.560654	69.871559	1.617263	0.000000	4.731222	0.000000	0.000000	0.000000	-0.071042	-0.025614	-0.301753	0.000000	0.000000	3.000000	7.000000	1.000000
20094.651324	-0.040452	0.478588	0.173893	71.905975	55.560654	69.871559	1.617263	0.000000	4.731222	0.000000	0.000000	0.000000	-0.071042	-0.025614	-0.301753	0.000000	0.000000	3.000000	7.000000	1.000000
20094.654657	-0.040452	0.478588	0.173893	71.905975	55.560654	69.871559	1.617263	0.000000	4.731222	0.000000	0.000000	0.000000	-0.071042	-0.025614	-0.301753	0.000000	0.000000	3.000000	7.000000	1.000000
20094.657990	-0.040249	0.478372	0.172610	71.617081	56.049603	70.776001	1.619869	0.000000	4.730330	0.000000	0.000000	0.000000	0.060687	-0.064892	-0.384791	0.000000	0.000000	3.000000	7.000000	1.000000
20094.661324	-0.040249	0.478372	0.172610	71.617081	56.049603	70.776001	1.619869	0.000000	4.730330	0.000000	0.000000	0.000000	0.060687	-0.064892	-0.384791	0.000000	0.000000	3.000000	7.000000	1.000000
20094.664657	-0.040249	0.478372	0.172610	71.617081	56.049603	70.776001	1.619869	0.000000	4.730330	0.000000	0.000000	0.000000	0.060687	-0.064892	-0.384791	0.000000	0.000000	3.000000	7.000000	1.000000
20094.667990	-0.040249	0.478372	0.172610	71.202217	56.457573	71.667145	1.635578	0.000000	4.724922	0.000000	0.000000	0.000000	0.060687	-0.064892	-0.384791	0.000000	0.000000	3.000000	7.000000	1.000000
20094.671324	-0.039527	0.478629	0.172104	71.202217	56.457573	71.667145	1.635578	0.000000	4.724922	0.000000	0.000000	0.000000	0.216660	0.077215	-0.151961	0.000000	0.000000	3.000000	7.000000	1.000000
20094.674657	-0.039527	0.478629	0.172104	71.202217	56.457573	71.667145	1.635578	0.000000	4.724922	0.000000	0.000000	0.000000	0.216660	0.077215	-0.151961	0.000000	0.000000	3.000000	7.000000	1.000000
20094.677990	-0.038917	0.478743	0.171939	70.962898	56.662746	72.113312	1.635578	0.000000	4.724922	0.000000	0.000000	0.000000	0.183001	0.034134	-0.049581	0.000000	0.000000	3.000000	7.000000	1.000000
20094.681324	-0.038917	0.478743	0.171939	70.962898	56.662746	72.113312	1.635578	0.000000	4.724922	0.000000	0.000000	0.000000	0.183001	0.034134	-0.049581	0.000000	0.000000	3.000000	7.000000	1.000000
20094.684657	-0.038917	0.478743	0.171939	70.962898	56.662746	72.113312	1.635578	0.000000	4.724922	0.000000	0.000000	0.000000	0.183001	0.034134	-0.049581	0.000000	0.000000	3.000000	7.000000	1.000000
20094.687990	-0.038917	0.478743	0.171939	71.097275	56.601547	71.831696	1.673814	0.000000	4.711513	0.000000	0.000000	0.000000	0.183001	0.034134	-0.049581	0.000000	0.000000	3.000000	7.000000	1.000000
20094.691324	-0.038374	0.479016	0.171890	71.097275	56.601547	71.831696	1.673814	0.000000	4.711513	0.000000	0.000000	0.000000	0.162768	0.081902	-0.014580	0.000000	0.000000	3.000000	7.000000	1.000000
20094.694657	-0.038374	0.479016	0.171890	71.097275	56.601547	71.831696	1.673814	0.000000	4.711513	0.000000	0.000000	0.000000	0.162768	0.081902	-0.014580	0.000000	0.000000	3.000000	7.000000	1.000000
20094.697990	-0.038374	0.479016	0.171890	71.455040	56.380680	71.153984	1.673814	0.000000	4.711513	0.000000	0.000000	0.000000	0.162768	0.081902	-0.014580	0.000000	0.000000	3.000000	7.000000	1.000000
20094.701324	-0.038374	0.479016	0.171890	71.455040	56.380680	71.153984	1.673814	0.000000	4.711513	0.000000	0.000000	0.000000	0.162768	0.081902	-0.014580	0.000000	0.000000	3.000000	7.000000	1.000000
20094.704657	-0.038309	0.479202	0.171797	71.455040	56.380680	71.153984	1.673814	0.000000	4.711513	0.000000	0.000000	0.000000	0.019686	0.055861	-0.027949	0.000000	0.000000	3.000000	7.000000	1.000000
20094.707990	-0.038309	0.479202	0.171797	71.909790	56.026615	70.227409	1.687418	0.000000	4.706657	0.000000	0.000000	0.000000	0.019686	0.055861	-0.027949	0.000000	0.000000	3.000000	7.000000	1.000000
20094.711324	-0.038309	0.479202	0.171797	71.909790	56.026615	70.227409	1.687418	0.000000	4.706657	0.000000	0.000000	0.000000	0.019686	0.055861	-0.027949	0.000000	0.000000	3.000000	7.000000	1.000000
20094.714657	-0.038309	0.479202	0.171797	71.909790	56.026615	70.227409	1.687418	0.000000	4.706657	0.000000	0.000000	0.000000	0.019686	0.055861	-0.027949	0.000000	0.000000	3.000000	7.000000	1.000000
20094.717990	-0.038348	0.479570	0.171945	72.351288	55.640697	69.279030	1.689821	0.000000	4.705794	0.000000	0.000000	0.000000	-0.011695	0.110175	0.044357	0.000000	0.000000	3.000000	7.000000	1.000000
20094.721324	-0.038348	0.479570	0.171945	72.351288	55.640697	69.279030	1.689821	0.000000	4.705794	0.000000	0.000000	0.000000	-0.011695	0.110175	0.044357	0.000000	0.000000	3.000000	7.000000	1.000000
20094.724657	-0.038348	0.479570	0.171945	72.351288	55.640697	69.279030	1.689821	0.000000	4.705794	0.000000	0.000000	0.000000	-0.011695	0.110175	0.044357	0.000000	0.000000	3.000000	7.000000	1.000000
20094.727990	-0.038348	0.479570	0.171945	72.630569	55.278381	68.549545	1.687589	0.000000	4.706596	0.000000	0.000000	0.000000	-0.011695	0.110175	0.044357	0.000000	0.000000	3.000000	7.000000	1.000000
20094.731324	-0.038305	0.479821	0.172228	72.630569	55.278381	68.549545	1.687589	0.000000	4.706596	0.000000	0.000000	0.000000	0.012807	0.075420	0.085087	0.000000	0.000000	3.000000	7.000000	1.000000
20094.734657	-0.038305	0.479821	0.172228	72.630569	55.278381	68.549545	1.687589	0.000000	4.706596	0.000000	0.000000	0.000000	0.012807	0.075420	0.085087	0.000000	0.000000	3.000000	7.000000	1.000000
20094.737990	-0.038305	0.479821	0.172228	72.671318	55.100166	68.409691	1.687589	0.000000	4.706596	0.000000	0.000000	0.000000	0.012807	0.075420	0.085087	0.000000	0.000000	3.000000	7.000000	1.000000
20094.741324	-0.038305	0.479821	0.172228	72.671318	55.100166	68.409691	1.687589	0.000000	4.706596	0.000000	0.000000	0.000000	0.012807	0.075420	0.085087	0.000000	0.000000	3.000000	7.000000	1.000000
20094.744657	-0.038263	0.480125	0.172528	72.671318	55.100166	68.409691	1.687589	0.000000	4.706596	0.000000	0.000000	0.000000	0.012533	0.091191	0.089867	0.000000	0.000000	3.000000	7.000000	1.000000
20094.747990	-0.038280	0.480342	0.172809	72.597267	55.012501	68.576546	1.686159	0.000000	4.707108	0.000000	0.000000	0.000000	-0.005119	0.065209	0.084237	0.000000	0.000000	3.000000	7.000000	1.000000
20094.751324	-0.038280	0.480342	0.172809	72.597267	55.012501	68.576546	1.686159	0.000000	4.707108	0.000000	0.000000	0.000000	-0.005119	0.065209	0.084237	0.000000	0.000000	3.000000	7.000000	1.000000
20094.754657	-0.038280	0.480342	0.172809	72.597267	55.012501	68.576546	1.686159	0.000000	4.707108	0.000000	0.000000	0.000000	-0.005119	0.065209	0.084237	0.000000	0.000000	3.000000	7.000000	1.000000
20094.757990	-0.038280	0.480342	0.172809	72.539658	54.940422	68.623611	1.681735	0.000000	4.708691	0.000000	0.000000	0.000000	-0.005119	0.065209	0.084237	0.000000	0.000000	3.000000	7.000000	1.000000
20094.761324	-0.038412	0.480574	0.172991	72.539658	54.940422	68.623611	1.681735	0.000000	4.708691	0.000000	0.000000	0.000000	-0.039359	0.069439	0.054787	0.000000	0.000000	3.000000	7.000000	1.000000
20094.764657	-0.038412	0.480574	0.172991	72.539658	54.940422	68.623611	1.681735	0.000000	4.708691	0.000000	0.000000	0.000000	-0.039359	0.069439	0.054787	0.000000	0.000000	3.000000	7.000000	1.000000
20094.767990	-0.038412	0.480574	0.172991	72.521164	54.853348	68.559517	1.681735	0.000000	4.708691	0.000000	0.000000	0.000000	-0.039359	0.069439	0.054787	0.000000	0.000000	3.000000	7.000000	1.000000
20094.771324	-0.038412	0.480574	0.172991	72.521164	54.853348	68.559517	1.681735	0.000000	4.708691	0.000000	0.000000	0.000000	-0.039359	0.069439	0.054787	0.000000	0.000000	3.000000	7.000000	1.000000
20094.774657	-0.038689	0.480717	0.173114	72.521164	54.853348	68.559517	1.681735	0.000000	4.708691	0.000000	0.000000	0.000000	-0.083328	0.043008	0.036748	0.000000	0.000000	3.000000	7.000000	1.000000
20094.777990	-0.038689	0.480717	0.173114	72.511322	54.778141	68.506317	1.676991	0.000000	4.710382	0.000000	0.000000	0.000000	-0.083328	0.043008	0.036748	0.000000	0.000000	3.000000	7.000000	1.000000
20094.781324	-0.038689	0.480717	0.173114	72.511322	54.778141	68.506317	1.676991	0.000000	4.710382	0.000000	0.000000	0.000000	-0.083328	0.043008	0.036748	0.000000	0.000000	3.000000	7.000000	1.000000
20094.784657	-0.038689	0.480717	0.173114	72.511322	54.778141	68.506317	1.676991	0.000000	4.710382	0.000000	0.000000	0.000000	-0.083328	0.043008	0.036748	0.000000	0.000000	3.000000	7.000000	1.000000
20094.787990	-0.039177	0.480930	0.173220	72.498543	54.733738	68.487923	1.669224	0.000000	4.713140	0.000000	0.000000	0.000000	-0.146157	0.063724	0.032022	0.000000	0.000000	3.000000	7.000000	1.000000
20094.791324	-0.039177	0.480930	0.173220	72.498543	54.733738	68.487923	1.669224	0.000000	4.713140	0.000000	0.000000	0.000000	-0.146157	0.063724	0.032022	0.000000	0.000000	3.000000	7.000000	1.000000
20094.794657	-0.039177	0.480930	0.173220	72.498543	54.733738	68.487923	1.669224	0.000000	4.713140	0.000000	0.000000	0.000000	-0.146157	0.063724	0.032022	0.000000	0.000000	3.000000	7.000000	1.000000
20094.797990	-0.039177	0.480930	0.173220	72.486000	54.704391	68.481300	1.656513	0.000000	4.717623	0.000000	0.000000	0.000000	-0.146157	0.063724	0.032022	0.000000	0.000000	3.000000	7.000000	1.000000
20094.801324	-0.039359	0.481018	0.173260	72.486000	54.704391	68.481300	1.656513	0.000000	4.717623	0.000000	0.000000	0.000000	-0.054816	0.026499	0.011871	0.000000	0.000000	3.000000	7.000000	1.000000
20094.804657	-0.039359	0.481018	0.173260	72.486000	54.704391	68.481300	1.656513	0.000000	4.717623	0.000000	0.000000	0.000000	-0.054816	0.026499	0.011871	0.000000	0.000000	3.000000	7.000000	1.000000
20094.807990	-0.039359	0.481018	0.173260	72.478226	54.670544	68.460594	1.656513	0.000000	4.717623	0.000000	0.000000	0.000000	-0.054816	0.026499	0.011871	0.000000	0.000000	3.000000	7.000000	1.000000
20094.811324	-0.039359	0.481018	0.173260	72.478226	54.670544	68.460594	1.656513	0.000000	4.717623	0.000000	0.000000	0.000000	-0.054816	0.026499	0.011871	0.000000	0.000000	3.000000	7.000000	1.000000
20094.814657	-0.039482	0.481072	0.173305	72.478226	54.670544	68.460594	1.656513	0.000000	4.717623	0.000000	0.000000	0.000000	-0.036892	0.016139	0.013369	0.000000	0.000000	3.000000	7.000000	1.000000
20094.817990	-0.039482	0.481072	0.173305	72.474930	54.645504	68.442894	1.651744	0.000000	4.719295	0.000000	0.000000	0.000000	-0.036892	0.016139	0.013369	0.000000	0.000000	3.000000	7.000000	1.000000
20094.821324	-0.039482	0.481072	0.173305	72.474930	54.645504	68.442894	1.651744	0.000000	4.719295	0.000000	0.000000	0.000000	-0.036892	0.016139	0.013369	0.000000	0.000000	3.000000	7.000000	1.000000
20094.824657	-0.039482	0.481072	0.173305	72.474930	54.645504	68.442894	1.651744	0.000000	4.719295	0.000000	0.000000	0.000000	-0.036892	0.016139	0.013369	0.000000	0.000000	3.000000	7.000000	1.000000
20094.827990	-0.039608	0.481092	0.173386	72.473839	54.641827	68.441177	1.648381	0.000000	4.720470	0.000000	0.000000	0.000000	-0.037598	0.006199	0.024544	0.000000	0.000000	3.000000	7.000000	1.000000
20094.831324	-0.039608	0.481092	0.173386	72.473839	54.641827	68.441177	1.648381	0.000000	4.720470	0.000000	0.000000	0.000000	-0.037598	0.006199	0.024544	0.000000	0.000000	3.000000	7.000000	1.000000
20094.834657	-0.039608	0.481092	0.173386	72.473839	54.641827	68.441177	1.648381	0.000000	4.720470	0.000000	0.000000	0.000000	-0.037598	0.006199	0.024544	0.000000	0.000000	3.000000	7.000000	1.000000
20094.837990	-0.039608	0.481092	0.173386	72.473846	54.639111	68.441185	1.644645	0.000000	4.721773	0.000000	0.000000	0.000000	-0.037598	0.006199	0.024544	0.000000	0.000000	3.000000	7.000000	1.000000
20094.841324	-0.039670	0.481059	0.173420	72.473846	54.639111	68.441185	1.644645	0.000000	4.721773	0.000000	0.000000	0.000000	-0.018665	-0.009939	0.010063	0.000000	0.000000	3.000000	7.000000	1.000000
20094.844657	-0.039670	0.481059	0.173420	72.473846	54.639111	68.441185	1.644645	0.000000	4.721773	0.000000	0.000000	0.000000	-0.018665	-0.009939	0.010063	0.000000	0.000000	3.000000	7.000000	1.000000
20094.847990	-0.039670	0.481059	0.173420	72.473839	54.636395	68.441185	1.644645	0.000000	4.721773	0.000000	0.000000	0.000000	-0.018665	-0.009939	0.010063	0.000000	0.000000	3.000000	7.000000	1.000000
20094.851324	-0.039670	0.481059	0.173420	72.473839	54.636395	68.441185	1.644645	0.000000	4.721773	0.000000	0.000000	0.000000	-0.018665	-0.009939	0.010063	0.000000	0.000000	3.000000	7.000000	1.000000
20094.854657	-0.039673	0.481009	0.173476	72.473839	54.636395	68.441185	1.644645	0.000000	4.721773	0.000000	0.000000	0.000000	-0.001055	-0.014920	0.016777	0.000000	0.000000	3.000000	7.000000	1.000000
20094.857990	-0.039673	0.481009	0.173476	72.475494	54.642097	68.450020	1.642851	0.000000	4.722398	0.000000	0.000000	0.000000	-0.001055	-0.014920	0.016777	0.000000	0.000000	3.000000	7.000000	1.000000
20094.861324	-0.039673	0.481009	0.173476	72.475494	54.642097	68.450020	1.642851	0.000000	4.722398	0.000000	0.000000	0.000000	-0.001055	-0.014920	0.016777	0.000000	0.000000	3.000000	7.000000	1.000000
20094.864657	-0.039673	0.481009	0.173476	72.475494	54.642097	68.450020	1.642851	0.000000	4.722398	0.000000	0.000000	0.000000	-0.001055	-0.014920	0.016777	0.000000	0.000000	3.000000	7.000000	1.000000
20094.867990	-0.039710	0.480875	0.173587	72.475494	54.642097	68.450020	1.642293	0.000000	4.722592	0.000000	0.000000	0.000000	-0.011118	-0.040208	0.033376	0.000000	0.000000	3.000000	7.000000	1.000000
20094.871324	-0.039710	0.480875	0.173587	72.475494	54.642097	68.450020	1.642293	0.000000	4.722592	0.000000	0.000000	0.000000	-0.011118	-0.040208	0.033376	0.000000	0.000000	3.000000	7.000000	1.000000
20094.874657	-0.039710	0.480875	0.173587	72.475494	54.642097	68.450020	1.642293	0.000000	4.722592	0.000000	0.000000	0.000000	-0.011118	-0.040208	0.033376	0.000000	0.000000	3.000000	7.000000	1.000000
20094.877990	-0.039710	0.480875	0.173587	72.475510	54.647552	68.450043	1.640454	0.000000	4.723231	0.000000	0.000000	0.000000	-0.011118	-0.040208	0.033376	0.000000	0.000000	3.000000	7.000000	1.000000
20094.881324	-0.039655	0.480809	0.173665	72.475510	54.647552	68.450043	1.640454	0.000000	4.723231	0.000000	0.000000	0.000000	0.016561	-0.019915	0.023488	0.000000	0.000000	3.000000	7.000000	1.000000
20094.884657	-0.039655	0.480809	0.173665	72.475510	54.647552	68.450043	1.640454	0.000000	4.723231	0.000000	0.000000	0.000000	0.016561	-0.019915	0.023488	0.000000	0.000000	3.000000	7.000000	1.000000
20094.887990	-0.039655	0.480809	0.173665	72.475494	54.650276	68.450043	1.640454	0.000000	4.723231	0.000000	0.000000	0.000000	0.016561	-0.019915	0.023488	0.000000	0.000000	3.000000	7.000000	1.000000
20094.891324	-0.039655	0.480809	0.173665	72.475494	54.650276	68.450043	1.640454	0.000000	4.723231	0.000000	0.000000	0.000000	0.016561	-0.019915	0.023488	0.000000	0.000000	3.000000	7.000000	1.000000
20094.894657	-0.039631	0.480726	0.173760	72.475494	54.650276	68.450043	1.640454	0.000000	4.723231	0.000000	0.000000	0.000000	0.007228	-0.024897	0.028510	0.000000	0.000000	3.000000	7.000000	1.000000
20094.897990	-0.039631	0.480726	0.173760	72.475487	54.655708	68.450035	1.641134	0.000000	4.722995	0.000000	0.000000	0.000000	0.007228	-0.024897	0.028510	0.000000	0.000000	3.000000	7.000000	1.000000
20094.901324	-0.039631	0.480726	0.173760	72.475487	54.655708	68.450035	1.641134	0.000000	4.722995	0.000000	0.000000	0.000000	0.007228	-0.024897	0.028510	0.000000	0.000000	3.000000	7.000000	1.000000
20094.904657	-0.039631	0.480726	0.173760	72.475487	54.655708	68.450035	1.641134	0.000000	4.722995	0.000000	0.000000	0.000000	0.007228	-0.024897	0.028510	0.000000	0.000000	3.000000	7.000000	1.000000
20094.907990	-0.039521	0.480524	0.173920	72.478783	54.678001	68.467712	1.640917	0.000000	4.723070	0.000000	0.000000	0.000000	0.033095	-0.060568	0.047716	0.000000	0.000000	3.000000	7.000000	1.000000
20094.911324	-0.039521	0.480524	0.173920	72.478783	54.678001	68.467712	1.640917	0.000000	4.723070	0.000000	0.000000	0.000000	0.033095	-0.060568	0.047716	0.000000	0.000000	3.000000	7.000000	1.000000
20094.914657	-0.039521	0.480524	0.173920	72.478783	54.678001	68.467712	1.640917	0.000000	4.723070	0.000000	0.000000	0.000000	0.033095	-0.060568	0.047716	0.000000	0.000000	3.000000	7.000000	1.000000
20094.917990	-0.039521	0.480524	0.173920	72.480431	54.691875	68.476547	1.642251	0.000000	4.722606	0.000000	0.000000	0.000000	0.033095	-0.060568	0.047716	0.000000	0.000000	3.000000	7.000000	1.000000
20094.921324	-0.039434	0.480440	0.173982	72.480431	54.691875	68.476547	1.642251	0.000000	4.722606	0.000000	0.000000	0.000000	0.025892	-0.025318	0.018822	0.000000	0.000000	3.000000	7.000000	1.000000
20094.924657	-0.039434	0.480440	0.173982	72.480431	54.691875	68.476547	1.642251	0.000000	4.722606	0.000000	0.000000	0.000000	0.025892	-0.025318	0.018822	0.000000	0.000000	3.000000	7.000000	1.000000
20094.927990	-0.039378	0.480321	0.174044	72.483719	54.716904	68.494240	1.642251	0.000000	4.722606	0.000000	0.000000	0.000000	0.016886	-0.035685	0.018638	0.000000	0.000000	3.000000	7.000000	1.000000
20094.931324	-0.039378	0.480321	0.174044	72.483719	54.716904	68.494240	1.642251	0.000000	4.722606	0.000000	0.000000	0.000000	0.016886	-0.035685	0.018638	0.000000	0.000000	3.000000	7.000000	1.000000
20094.934657	-0.039378	0.480321	0.174044	72.483719	54.716904	68.494240	1.642251	0.000000	4.722606	0.000000	0.000000	0.000000	0.016886	-0.035685	0.018638	0.000000	0.000000	3.000000	7.000000	1.000000
20094.937990	-0.039378	0.480321	0.174044	72.483719	54.725056	68.494240	1.644651	0.000000	4.721771	0.000000	0.000000	0.000000	0.016886	-0.035685	0.018638	0.000000	0.000000	3.000000	7.000000	1.000000
20094.941324	-0.039293	0.480254	0.174124	72.483719	54.725056	68.494240	1.644651	0.000000	4.721771	0.000000	0.000000	0.000000	0.025577	-0.019952	0.024010	0.000000	0.000000	3.000000	7.000000	1.000000
20094.944657	-0.039293	0.480254	0.174124	72.483719	54.725056	68.494240	1.644651	0.000000	4.721771	0.000000	0.000000	0.000000	0.025577	-0.019952	0.024010	0.000000	0.000000	3.000000	7.000000	1.000000
20094.947990	-0.039293	0.480254	0.174124	72.482086	54.724785	68.485390	1.644651	0.000000	4.721771	0.000000	0.000000	0.000000	0.025577	-0.019952	0.024010	0.000000	0.000000	3.000000	7.000000	1.000000
20094.951324	-0.039293	0.480254	0.174124	72.482086	54.724785	68.485390	1.644651	0.000000	4.721771	0.000000	0.000000	0.000000	0.025577	-0.019952	0.024010	0.000000	0.000000	3.000000	7.000000	1.000000
20094.954657	-0.039180	0.480189	0.174242	72.482086	54.724785	68.485390	1.644651	0.000000	4.721771	0.000000	0.000000	0.000000	0.033909	-0.019553	0.035349	0.000000	0.000000	3.000000	7.000000	1.000000
20094.957990	-0.039180	0.480189	0.174242	72.480194	54.717632	68.464790	1.646039	0.000000	4.721288	0.000000	0.000000	0.000000	0.033909	-0.019553	0.035349	0.000000	0.000000	3.000000	7.000000	1.000000
20094.961324	-0.039180	0.480189	0.174242	72.480194	54.717632	68.464790	1.646039	0.000000	4.721288	0.000000	0.000000	0.000000	0.033909	-0.019553	0.035349	0.000000	0.000000	3.000000	7.000000	1.000000
20094.964657	-0.039180	0.480189	0.174242	72.480194	54.717632	68.464790	1.646039	0.000000	4.721288	0.000000	0.000000	0.000000	0.033909	-0.019553	0.035349	0.000000	0.000000	3.000000	7.000000	1.000000
20094.967990	-0.038988	0.480096	0.174547	72.475250	54.703228	68.438278	1.647777	0.000000	4.720681	0.000000	0.000000	0.000000	0.057553	-0.027978	0.091298	0.000000	0.000000	3.000000	7.000000	1.000000
20094.971324	-0.038988	0.480096	0.174547	72.475250	54.703228	68.438278	1.647777	0.000000	4.720681	0.000000	0.000000	0.000000	0.057553	-0.027978	0.091298	0.000000	0.000000	3.000000	7.000000	1.000000
20094.974657	-0.038988	0.480096	0.174547	72.475250	54.703228	68.438278	1.647777	0.000000	4.720681	0.000000	0.000000	0.000000	0.057553	-0.027978	0.091298	0.000000	0.000000	3.000000	7.000000	1.000000
20094.977990	-0.038988	0.480096	0.174547	72.471954	54.697262	68.420616	1.649840	0.000000	4.719961	0.000000	0.000000	0.000000	0.057553	-0.027978	0.091298	0.000000	0.000000	3.000000	7.000000	1.000000
20094.981324	-0.038877	0.480032	0.174700	72.471954	54.697262	68.420616	1.649840	0.000000	4.719961	0.000000	0.000000	0.000000	0.033288	-0.019192	0.046088	0.000000	0.000000	3.000000	7.000000	1.000000
20094.984657	-0.038877	0.480032	0.174700	72.471954	54.697262	68.420616	1.649840	0.000000	4.719961	0.000000	0.000000	0.000000	0.033288	-0.019192	0.046088	0.000000	0.000000	3.000000	7.000000	1.000000
20094.987990	-0.038797	0.479986	0.174869	72.468445	54.678989	68.391205	1.649840	0.000000	4.719961	0.000000	0.000000	0.000000	0.023985	-0.013811	0.050719	0.000000	0.000000	3.000000	7.000000	1.000000
20094.991324	-0.038797	0.479986	0.174869	72.468445	54.678989	68.391205	1.649840	0.000000	4.719961	0.000000	0.000000	0.000000	0.023985	-0.013811	0.050719	0.000000	0.000000	3.000000	7.000000	1.000000
20094.994657	-0.038797	0.479986	0.174869	72.468445	54.678989	68.391205	1.649840	0.000000	4.719961	0.000000	0.000000	0.000000	0.023985	-0.013811	0.050719	0.000000	0.000000	3.000000	7.000000	1.000000
20094.997990	-0.038797	0.479986	0.174869	72.463478	54.659168	68.364708	1.651718	0.000000	4.719303	0.000000	0.000000	0.000000	0.023985	-0.013811	0.050719	0.000000	0.000000	3.000000	7.000000	1.000000
20095.001324	-0.038747	0.479974	0.175035	72.463478	54.659168	68.364708	1.651718	0.000000	4.719303	0.000000	0.000000	0.000000	0.015020	-0.003440	0.049780	0.000000	0.000000	3.000000	7.000000	1.000000
20095.004657	-0.038747	0.479974	0.175035	72.463478	54.659168	68.364708	1.651718	0.000000	4.719303	0.000000	0.000000	0.000000	0.015020	-0.003440	0.049780	0.000000	0.000000	3.000000	7.000000	1.000000
20095.007990	-0.038747	0.479974	0.175035	72.459930	54.638203	68.335335	1.651718	0.000000	4.719303	0.000000	0.000000	0.000000	0.015020	-0.003440	0.049780	0.000000	0.000000	3.000000	7.000000	1.000000
20095.011324	-0.038747	0.479974	0.175035	72.459930	54.638203	68.335335	1.651718	0.000000	4.719303	0.000000	0.000000	0.000000	0.015020	-0.003440	0.049780	0.000000	0.000000	3.000000	7.000000	1.000000
20095.014657	-0.038666	0.479945	0.175186	72.459930	54.638203	68.335335	1.651718	0.000000	4.719303	0.000000	0.000000	0.000000	0.024354	-0.008824	0.045120	0.000000	0.000000	3.000000	7.000000	1.000000
20095.017990	-0.038666	0.479945	0.175186	72.454742	54.614273	68.297142	1.651526	0.000000	4.719371	0.000000	0.000000	0.000000	0.024354	-0.008824	0.045120	0.000000	0.000000	3.000000	7.000000	1.000000
20095.021324	-0.038666	0.479945	0.175186	72.454742	54.614273	68.297142	1.651526	0.000000	4.719371	0.000000	0.000000	0.000000	0.024354	-0.008824	0.045120	0.000000	0.000000	3.000000	7.000000	1.000000
20095.024657	-0.038666	0.479945	0.175186	72.454742	54.614273	68.297142	1.651526	0.000000	4.719371	0.000000	0.000000	0.000000	0.024354	-0.008824	0.045120	0.000000	0.000000	3.000000	7.000000	1.000000
20095.027990	-0.038506	0.479922	0.175521	72.453781	54.584126	68.250206	1.652211	0.000000	4.719131	0.000000	0.000000	0.000000	0.048113	-0.006903	0.100603	0.000000	0.000000	3.000000	7.000000	1.000000
20095.031324	-0.038506	0.479922	0.175521	72.453781	54.584126	68.250206	1.652211	0.000000	4.719131	0.000000	0.000000	0.000000	0.048113	-0.006903	0.100603	0.000000	0.000000	3.000000	7.000000	1.000000
20095.034657	-0.038506	0.479922	0.175521	72.453781	54.584126	68.250206	1.652211	0.000000	4.719131	0.000000	0.000000	0.000000	0.048113	-0.006903	0.100603	0.000000	0.000000	3.000000	7.000000	1.000000
20095.037990	-0.038506	0.479922	0.175521	72.456566	54.534000	68.171036	1.653240	0.000000	4.718771	0.000000	0.000000	0.000000	0.048113	-0.006903	0.100603	0.000000	0.000000	3.000000	7.000000	1.000000
20095.041324	-0.038397	0.479946	0.175725	72.456566	54.534000	68.171036	1.653240	0.000000	4.718771	0.000000	0.000000	0.000000	0.032461	0.007315	0.061215	0.000000	0.000000	3.000000	7.000000	1.000000
20095.044657	-0.038397	0.479946	0.175725	72.456566	54.534000	68.171036	1.653240	0.000000	4.718771	0.000000	0.000000	0.000000	0.032461	0.007315	0.061215	0.000000	0.000000	3.000000	7.000000	1.000000
20095.047990	-0.038231	0.480007	0.175967	72.468704	54.459034	68.047775	1.653240	0.000000	4.718771	0.000000	0.000000	0.000000	0.049890	0.018110	0.072673	0.000000	0.000000	3.000000	7.000000	1.000000
20095.051324	-0.038231	0.480007	0.175967	72.468704	54.459034	68.047775	1.653240	0.000000	4.718771	0.000000	0.000000	0.000000	0.049890	0.018110	0.072673	0.000000	0.000000	3.000000	7.000000	1.000000
20095.054657	-0.038231	0.480007	0.175967	72.468704	54.459034	68.047775	1.653240	0.000000	4.718771	0.000000	0.000000	0.000000	0.049890	0.018110	0.072673	0.000000	0.000000	3.000000	7.000000	1.000000
20095.057990	-0.038231	0.480007	0.175967	72.501442	54.352001	67.864532	1.656061	0.000000	4.717782	0.000000	0.000000	0.000000	0.049890	0.018110	0.072673	0.000000	0.000000	3.000000	7.000000	1.000000
20095.061324	-0.038037	0.480103	0.176246	72.501442	54.352001	67.864532	1.656061	0.000000	4.717782	0.000000	0.000000	0.000000	0.058330	0.028909	0.083558	0.000000	0.000000	3.000000	7.000000	1.000000
20095.064657	-0.038037	0.480103	0.176246	72.501442	54.352001	67.864532	1.656061	0.000000	4.717782	0.000000	0.000000	0.000000	0.058330	0.028909	0.083558	0.000000	0.000000	3.000000	7.000000	1.000000
20095.067990	-0.038037	0.480103	0.176246	72.556625	54.227283	67.625038	1.656061	0.000000	4.717782	0.000000	0.000000	0.000000	0.058330	0.028909	0.083558	0.000000	0.000000	3.000000	7.000000	1.000000
20095.071324	-0.038037	0.480103	0.176246	72.556625	54.227283	67.625038	1.656061	0.000000	4.717782	0.000000	0.000000	0.000000	0.058330	0.028909	0.083558	0.000000	0.000000	3.000000	7.000000	1.000000
20095.074657	-0.037812	0.480199	0.176526	72.556625	54.227283	67.625038	1.656061	0.000000	4.717782	0.000000	0.000000	0.000000	0.067411	0.028934	0.084044	0.000000	0.000000	3.000000	7.000000	1.000000
20095.077990	-0.037647	0.480296	0.176802	72.649673	54.064423	67.303131	1.658364	0.000000	4.716973	0.000000	0.000000	0.000000	0.049417	0.028951	0.082916	0.000000	0.000000	3.000000	7.000000	1.000000
20095.081324	-0.037647	0.480296	0.176802	72.649673	54.064423	67.303131	1.658364	0.000000	4.716973	0.000000	0.000000	0.000000	0.049417	0.028951	0.082916	0.000000	0.000000	3.000000	7.000000	1.000000
20095.084657	-0.037647	0.480296	0.176802	72.649673	54.064423	67.303131	1.658364	0.000000	4.716973	0.000000	0.000000	0.000000	0.049417	0.028951	0.082916	0.000000	0.000000	3.000000	7.000000	1.000000
20095.087990	-0.037647	0.480296	0.176802	72.763565	53.870937	66.932716	1.662962	0.000000	4.715353	0.000000	0.000000	0.000000	0.049417	0.028951	0.082916	0.000000	0.000000	3.000000	7.000000	1.000000
20095.091324	-0.037511	0.480409	0.177058	72.763565	53.870937	66.932716	1.662962	0.000000	4.715353	0.000000	0.000000	0.000000	0.040761	0.033976	0.076767	0.000000	0.000000	3.000000	7.000000	1.000000
20095.094657	-0.037511	0.480409	0.177058	72.763565	53.870937	66.932716	1.662962	0.000000	4.715353	0.000000	0.000000	0.000000	0.040761	0.033976	0.076767	0.000000	0.000000	3.000000	7.000000	1.000000
20095.097990	-0.037344	0.480539	0.177297	72.872917	53.682892	66.567665	1.662962	0.000000	4.715353	0.000000	0.000000	0.000000	0.050164	0.039022	0.071697	0.000000	0.000000	3.000000	7.000000	1.000000
20095.101324	-0.037344	0.480539	0.177297	72.872917	53.682892	66.567665	1.662962	0.000000	4.715353	0.000000	0.000000	0.000000	0.050164	0.039022	0.071697	0.000000	0.000000	3.000000	7.000000	1.000000
20095.104657	-0.037344	0.480539	0.177297	72.872917	53.682892	66.567665	1.662962	0.000000	4.715353	0.000000	0.000000	0.000000	0.050164	0.039022	0.071697	0.000000	0.000000	3.000000	7.000000	1.000000
20095.107990	-0.037344	0.480539	0.177297	72.960938	53.514408	66.253647	1.666002	0.000000	4.714280	0.000000	0.000000	0.000000	0.050164	0.039022	0.071697	0.000000	0.000000	3.000000	7.000000	1.000000
20095.111324	-0.037178	0.480687	0.177553	72.960938	53.514408	66.253647	1.666002	0.000000	4.714280	0.000000	0.000000	0.000000	0.049901	0.044453	0.076828	0.000000	0.000000	3.000000	7.000000	1.000000
20095.114657	-0.037178	0.480687	0.177553	72.960938	53.514408	66.253647	1.666002	0.000000	4.714280	0.000000	0.000000	0.000000	0.049901	0.044453	0.076828	0.000000	0.000000	3.000000	7.000000	1.000000
20095.117990	-0.036950	0.480852	0.177794	73.033340	53.346275	65.946640	1.666002	0.000000	4.714280	0.000000	0.000000	0.000000	0.068357	0.049493	0.072273	0.000000	0.000000	3.000000	7.000000	1.000000
20095.121324	-0.036950	0.480852	0.177794	73.033340	53.346275	65.946640	1.666002	0.000000	4.714280	0.000000	0.000000	0.000000	0.068357	0.049493	0.072273	0.000000	0.000000	3.000000	7.000000	1.000000
20095.124657	-0.036950	0.480852	0.177794	73.033340	53.346275	65.946640	1.666002	0.000000	4.714280	0.000000	0.000000	0.000000	0.068357	0.049493	0.072273	0.000000	0.000000	3.000000	7.000000	1.000000
20095.127990	-0.036950	0.480852	0.177794	73.109619	53.193645	65.645653	1.671151	0.000000	4.712458	0.000000	0.000000	0.000000	0.068357	0.049493	0.072273	0.000000	0.000000	3.000000	7.000000	1.000000
20095.131324	-0.036693	0.481070	0.178053	73.109619	53.193645	65.645653	1.671151	0.000000	4.712458	0.000000	0.000000	0.000000	0.077183	0.065366	0.077509	0.000000	0.000000	3.000000	7.000000	1.000000
20095.134657	-0.036693	0.481070	0.178053	73.109619	53.193645	65.645653	1.671151	0.000000	4.712458	0.000000	0.000000	0.000000	0.077183	0.065366	0.077509	0.000000	0.000000	3.000000	7.000000	1.000000
20095.137990	-0.036693	0.481070	0.178053	73.222183	53.048195	65.315559	1.671151	0.000000	4.712458	0.000000	0.000000	0.000000	0.077183	0.065366	0.077509	0.000000	0.000000	3.000000	7.000000	1.000000
20095.141324	-0.036693	0.481070	0.178053	73.222183	53.048195	65.315559	1.671151	0.000000	4.712458	0.000000	0.000000	0.000000	0.077183	0.065366	0.077509	0.000000	0.000000	3.000000	7.000000	1.000000
20095.144657	-0.036433	0.481287	0.178275	73.222183	53.048195	65.315559	1.671151	0.000000	4.712458	0.000000	0.000000	0.000000	0.077864	0.065013	0.066708	0.000000	0.000000	3.000000	7.000000	1.000000
20095.147990	-0.036170	0.481484	0.178444	73.384354	52.944164	64.969093	1.675044	0.000000	4.711075	0.000000	0.000000	0.000000	0.078825	0.059221	0.050740	0.000000	0.000000	3.000000	7.000000	1.000000
20095.151324	-0.036170	0.481484	0.178444	73.384354	52.944164	64.969093	1.675044	0.000000	4.711075	0.000000	0.000000	0.000000	0.078825	0.059221	0.050740	0.000000	0.000000	3.000000	7.000000	1.000000
20095.154657	-0.036170	0.481484	0.178444	73.384354	52.944164	64.969093	1.675044	0.000000	4.711075	0.000000	0.000000	0.000000	0.078825	0.059221	0.050740	0.000000	0.000000	3.000000	7.000000	1.000000
20095.157990	-0.035936	0.481681	0.178576	73.595688	52.856194	64.595543	1.684013	0.000000	4.707876	0.000000	0.000000	0.000000	0.070421	0.058830	0.039447	0.000000	0.000000	3.000000	7.000000	1.000000
20095.161324	-0.035936	0.481681	0.178576	73.595688	52.856194	64.595543	1.684013	0.000000	4.707876	0.000000	0.000000	0.000000	0.070421	0.058830	0.039447	0.000000	0.000000	3.000000	7.000000	1.000000
20095.164657	-0.035936	0.481681	0.178576	73.595688	52.856194	64.595543	1.684013	0.000000	4.707876	0.000000	0.000000	0.000000	0.070421	0.058830	0.039447	0.000000	0.000000	3.000000	7.000000	1.000000
20095.167990	-0.035936	0.481681	0.178576	73.818810	52.808182	64.264709	1.688399	0.000000	4.706306	0.000000	0.000000	0.000000	0.070421	0.058830	0.039447	0.000000	0.000000	3.000000	7.000000	1.000000
20095.171324	-0.035761	0.481842	0.178705	73.818810	52.808182	64.264709	1.688399	0.000000	4.706306	0.000000	0.000000	0.000000	0.052315	0.048422	0.038782	0.000000	0.000000	3.000000	7.000000	1.000000
20095.174657	-0.035761	0.481842	0.178705	73.818810	52.808182	64.264709	1.688399	0.000000	4.706306	0.000000	0.000000	0.000000	0.052315	0.048422	0.038782	0.000000	0.000000	3.000000	7.000000	1.000000
20095.177990	-0.035761	0.481842	0.178705	74.018143	52.855633	64.063263	1.688399	0.000000	4.706306	0.000000	0.000000	0.000000	0.052315	0.048422	0.038782	0.000000	0.000000	3.000000	7.000000	1.000000
20095.181324	-0.035761	0.481842	0.178705	74.018143	52.855633	64.063263	1.688399	0.000000	4.706306	0.000000	0.000000	0.000000	0.052315	0.048422	0.038782	0.000000	0.000000	3.000000	7.000000	1.000000
20095.184657	-0.035554	0.481984	0.178783	74.018143	52.855633	64.063263	1.688399	0.000000	4.706306	0.000000	0.000000	0.000000	0.062283	0.042590	0.023380	0.000000	0.000000	3.000000	7.000000	1.000000
20095.187990	-0.035376	0.482091	0.178860	74.159439	52.914257	63.948856	1.691384	0.000000	4.705233	0.000000	0.000000	0.000000	0.053218	0.032150	0.023250	0.000000	0.000000	3.000000	7.000000	1.000000
20095.191324	-0.035376	0.482091	0.178860	74.159439	52.914257	63.948856	1.691384	0.000000	4.705233	0.000000	0.000000	0.000000	0.053218	0.032150	0.023250	0.000000	0.000000	3.000000	7.000000	1.000000
20095.194657	-0.035376	0.482091	0.178860	74.159439	52.914257	63.948856	1.691384	0.000000	4.705233	0.000000	0.000000	0.000000	0.053218	0.032150	0.023250	0.000000	0.000000	3.000000	7.000000	1.000000
20095.197990	-0.035376	0.482091	0.178860	74.228615	52.918037	63.868492	1.699045	0.000000	4.702472	0.000000	0.000000	0.000000	0.053218	0.032150	0.023250	0.000000	0.000000	3.000000	7.000000	1.000000
20095.201324	-0.035258	0.482180	0.178917	74.228615	52.918037	63.868492	1.699045	0.000000	4.702472	0.000000	0.000000	0.000000	0.035398	0.026732	0.017065	0.000000	0.000000	3.000000	7.000000	1.000000
20095.204657	-0.035258	0.482180	0.178917	74.228615	52.918037	63.868492	1.699045	0.000000	4.702472	0.000000	0.000000	0.000000	0.035398	0.026732	0.017065	0.000000	0.000000	3.000000	7.000000	1.000000
20095.207990	-0.035258	0.482180	0.178917	74.260338	52.859047	63.781754	1.699045	0.000000	4.702472	0.000000	0.000000	0.000000	0.035398	0.026732	0.017065	0.000000	0.000000	3.000000	7.000000	1.000000
20095.211324	-0.035258	0.482180	0.178917	74.260338	52.859047	63.781754	1.699045	0.000000	4.702472	0.000000	0.000000	0.000000	0.035398	0.026732	0.017065	0.000000	0.000000	3.000000	7.000000	1.000000
20095.214657	-0.035201	0.482269	0.178971	74.260338	52.859047	63.781754	1.699045	0.000000	4.702472	0.000000	0.000000	0.000000	0.017284	0.026742	0.016060	0.000000	0.000000	3.000000	7.000000	1.000000
20095.217990	-0.035201	0.482269	0.178971	74.295441	52.783607	63.692375	1.701310	0.000000	4.701653	0.000000	0.000000	0.000000	0.017284	0.026742	0.016060	0.000000	0.000000	3.000000	7.000000	1.000000
20095.221324	-0.035201	0.482269	0.178971	74.295441	52.783607	63.692375	1.701310	0.000000	4.701653	0.000000	0.000000	0.000000	0.017284	0.026742	0.016060	0.000000	0.000000	3.000000	7.000000	1.000000
20095.224657	-0.035201	0.482269	0.178971	74.295441	52.783607	63.692375	1.701310	0.000000	4.701653	0.000000	0.000000	0.000000	0.017284	0.026742	0.016060	0.000000	0.000000	3.000000	7.000000	1.000000
20095.227990	-0.035173	0.482359	0.179022	74.353142	52.687721	63.607647	1.702198	0.000000	4.701332	0.000000	0.000000	0.000000	0.008228	0.026743	0.015548	0.000000	0.000000	3.000000	7.000000	1.000000
20095.231324	-0.035173	0.482359	0.179022	74.353142	52.687721	63.607647	1.702198	0.000000	4.701332	0.000000	0.000000	0.000000	0.008228	0.026743	0.015548	0.000000	0.000000	3.000000	7.000000	1.000000
20095.234657	-0.035173	0.482359	0.179022	74.353142	52.687721	63.607647	1.702198	0.000000	4.701332	0.000000	0.000000	0.000000	0.008228	0.026743	0.015548	0.000000	0.000000	3.000000	7.000000	1.000000
20095.237990	-0.035173	0.482359	0.179022	74.445450	52.545799	63.928421	1.702399	0.000000	4.701259	0.000000	0.000000	0.000000	0.008228	0.026743	0.015548	0.000000	0.000000	3.000000	7.000000	1.000000
20095.241324	-0.035176	0.482378	0.179075	74.445450	52.545799	63.928421	1.702399	0.000000	4.701259	0.000000	0.000000	0.000000	-0.000878	0.005861	0.015866	0.000000	0.000000	3.000000	7.000000	1.000000
20095.244657	-0.035176	0.482378	0.179075	74.445450	52.545799	63.928421	1.702399	0.000000	4.701259	0.000000	0.000000	0.000000	-0.000878	0.005861	0.015866	0.000000	0.000000	3.000000	7.000000	1.000000
20095.247990	-0.035183	0.482435	0.179198	74.578362	52.323616	65.596992	1.702399	0.000000	4.701259	0.000000	0.000000	0.000000	-0.002038	0.017144	0.036883	0.000000	0.000000	3.000000	7.000000	1.000000
20095.251324	-0.035183	0.482435	0.179198	74.578362	52.323616	65.596992	1.702399	0.000000	4.701259	0.000000	0.000000	0.000000	-0.002038	0.017144	0.036883	0.000000	0.000000	3.000000	7.000000	1.000000
20095.254657	-0.035183	0.482435	0.179198	74.578362	52.323616	65.596992	1.702399	0.000000	4.701259	0.000000	0.000000	0.000000	-0.002038	0.017144	0.036883	0.000000	0.000000	3.000000	7.000000	1.000000
20095.257990	-0.035103	0.482530	0.179396	74.800316	51.931477	66.351303	1.700697	0.000000	4.701876	0.000000	0.000000	0.000000	0.023998	0.028468	0.059379	0.000000	0.000000	3.000000	7.000000	1.000000
20095.261324	-0.035103	0.482530	0.179396	74.800316	51.931477	66.351303	1.700697	0.000000	4.701876	0.000000	0.000000	0.000000	0.023998	0.028468	0.059379	0.000000	0.000000	3.000000	7.000000	1.000000
20095.264657	-0.035103	0.482530	0.179396	74.800316	51.931477	66.351303	1.700697	0.000000	4.701876	0.000000	0.000000	0.000000	0.023998	0.028468	0.059379	0.000000	0.000000	3.000000	7.000000	1.000000
20095.267990	-0.034782	0.482643	0.179625	75.113365	51.378407	65.496437	1.700891	0.000000	4.701805	0.000000	0.000000	0.000000	0.096282	0.033912	0.068476	0.000000	0.000000	3.000000	7.000000	1.000000
20095.271324	-0.034782	0.482643	0.179625	75.113365	51.378407	65.496437	1.700891	0.000000	4.701805	0.000000	0.000000	0.000000	0.096282	0.033912	0.068476	0.000000	0.000000	3.000000	7.000000	1.000000
20095.274657	-0.034782	0.482643	0.179625	75.113365	51.378407	65.496437	1.700891	0.000000	4.701805	0.000000	0.000000	0.000000	0.096282	0.033912	0.068476	0.000000	0.000000	3.000000	7.000000	1.000000
20095.277990	-0.034782	0.482643	0.179625	75.464134	50.714741	64.331558	1.706405	0.000000	4.699807	0.000000	0.000000	0.000000	0.096282	0.033912	0.068476	0.000000	0.000000	3.000000	7.000000	1.000000
20095.281324	-0.034463	0.482846	0.179903	75.464134	50.714741	64.331558	1.706405	0.000000	4.699807	0.000000	0.000000	0.000000	0.095541	0.060727	0.083409	0.000000	0.000000	3.000000	7.000000	1.000000
20095.284657	-0.034463	0.482846	0.179903	75.464134	50.714741	64.331558	1.706405	0.000000	4.699807	0.000000	0.000000	0.000000	0.095541	0.060727	0.083409	0.000000	0.000000	3.000000	7.000000	1.000000
20095.287990	-0.034144	0.483065	0.180162	75.794975	49.994167	63.139149	1.706405	0.000000	4.699807	0.000000	0.000000	0.000000	0.095925	0.065782	0.077752	0.000000	0.000000	3.000000	7.000000	1.000000
20095.291324	-0.034144	0.483065	0.180162	75.794975	49.994167	63.139149	1.706405	0.000000	4.699807	0.000000	0.000000	0.000000	0.095925	0.065782	0.077752	0.000000	0.000000	3.000000	7.000000	1.000000
20095.294657	-0.034144	0.483065	0.180162	75.794975	49.994167	63.139149	1.706405	0.000000	4.699807	0.000000	0.000000	0.000000	0.095925	0.065782	0.077752	0.000000	0.000000	3.000000	7.000000	1.000000
20095.297990	-0.033761	0.483318	0.180387	76.058533	49.367382	62.415245	1.716608	0.000000	4.696090	0.000000	0.000000	0.000000	0.114756	0.075848	0.067492	0.000000	0.000000	3.000000	7.000000	1.000000
20095.301324	-0.033761	0.483318	0.180387	76.058533	49.367382	62.415245	1.716608	0.000000	4.696090	0.000000	0.000000	0.000000	0.114756	0.075848	0.067492	0.000000	0.000000	3.000000	7.000000	1.000000
20095.304657	-0.033761	0.483318	0.180387	76.058533	49.367382	62.415245	1.716608	0.000000	4.696090	0.000000	0.000000	0.000000	0.114756	0.075848	0.067492	0.000000	0.000000	3.000000	7.000000	1.000000
20095.307990	-0.033761	0.483318	0.180387	76.241760	48.872948	62.187984	1.723498	0.000000	4.693565	0.000000	0.000000	0.000000	0.114756	0.075848	0.067492	0.000000	0.000000	3.000000	7.000000	1.000000
20095.311324	-0.033437	0.483569	0.180572	76.241760	48.872948	62.187984	1.723498	0.000000	4.693565	0.000000	0.000000	0.000000	0.097233	0.075471	0.055727	0.000000	0.000000	3.000000	7.000000	1.000000
20095.314657	-0.033437	0.483569	0.180572	76.241760	48.872948	62.187984	1.723498	0.000000	4.693565	0.000000	0.000000	0.000000	0.097233	0.075471	0.055727	0.000000	0.000000	3.000000	7.000000	1.000000
20095.317990	-0.033437	0.483569	0.180572	76.368637	48.452496	61.768299	1.723498	0.000000	4.693565	0.000000	0.000000	0.000000	0.097233	0.075471	0.055727	0.000000	0.000000	3.000000	7.000000	1.000000
20095.321324	-0.033437	0.483569	0.180572	76.368637	48.452496	61.768299	1.723498	0.000000	4.693565	0.000000	0.000000	0.000000	0.097233	0.075471	0.055727	0.000000	0.000000	3.000000	7.000000	1.000000
20095.324657	-0.033204	0.483856	0.180752	76.368637	48.452496	61.768299	1.723498	0.000000	4.693565	0.000000	0.000000	0.000000	0.070058	0.085971	0.053782	0.000000	0.000000	3.000000	7.000000	1.000000
20095.327990	-0.032936	0.484139	0.180861	76.459000	48.129261	61.287788	1.729355	0.000000	4.691411	0.000000	0.000000	0.000000	0.080291	0.085104	0.032798	0.000000	0.000000	3.000000	7.000000	1.000000
20095.331324	-0.032936	0.484139	0.180861	76.459000	48.129261	61.287788	1.729355	0.000000	4.691411	0.000000	0.000000	0.000000	0.080291	0.085104	0.032798	0.000000	0.000000	3.000000	7.000000	1.000000
20095.334657	-0.032936	0.484139	0.180861	76.459000	48.129261	61.287788	1.729355	0.000000	4.691411	0.000000	0.000000	0.000000	0.080291	0.085104	0.032798	0.000000	0.000000	3.000000	7.000000	1.000000
20095.337990	-0.032936	0.484139	0.180861	76.530128	47.872822	60.921448	1.738361	0.000000	4.688081	0.000000	0.000000	0.000000	0.080291	0.085104	0.032798	0.000000	0.000000	3.000000	7.000000	1.000000
20095.341324	-0.032789	0.484370	0.180948	76.530128	47.872822	60.921448	1.738361	0.000000	4.688081	0.000000	0.000000	0.000000	0.044209	0.069203	0.026179	0.000000	0.000000	3.000000	7.000000	1.000000
20095.344657	-0.032789	0.484370	0.180948	76.530128	47.872822	60.921448	1.738361	0.000000	4.688081	0.000000	0.000000	0.000000	0.044209	0.069203	0.026179	0.000000	0.000000	3.000000	7.000000	1.000000
20095.347990	-0.032789	0.484370	0.180948	76.605042	47.581253	60.548275	1.738361	0.000000	4.688081	0.000000	0.000000	0.000000	0.044209	0.069203	0.026179	0.000000	0.000000	3.000000	7.000000	1.000000
20095.351324	-0.032789	0.484370	0.180948	76.605042	47.581253	60.548275	1.738361	0.000000	4.688081	0.000000	0.000000	0.000000	0.044209	0.069203	0.026179	0.000000	0.000000	3.000000	7.000000	1.000000
20095.354657	-0.032731	0.484583	0.181014	76.605042	47.581253	60.548275	1.738361	0.000000	4.688081	0.000000	0.000000	0.000000	0.017217	0.063750	0.019625	0.000000	0.000000	3.000000	7.000000	1.000000
20095.357990	-0.032736	0.484762	0.181113	76.694954	47.285324	60.170872	1.740979	0.000000	4.687109	0.000000	0.000000	0.000000	-0.001529	0.053762	0.029809	0.000000	0.000000	3.000000	7.000000	1.000000
20095.361324	-0.032736	0.484762	0.181113	76.694954	47.285324	60.170872	1.740979	0.000000	4.687109	0.000000	0.000000	0.000000	-0.001529	0.053762	0.029809	0.000000	0.000000	3.000000	7.000000	1.000000
20095.364657	-0.032736	0.484762	0.181113	76.694954	47.285324	60.170872	1.740979	0.000000	4.687109	0.000000	0.000000	0.000000	-0.001529	0.053762	0.029809	0.000000	0.000000	3.000000	7.000000	1.000000
20095.367990	-0.032736	0.484762	0.181113	76.768280	47.034409	59.849525	1.740777	0.000000	4.687184	0.000000	0.000000	0.000000	-0.001529	0.053762	0.029809	0.000000	0.000000	3.000000	7.000000	1.000000
20095.371324	-0.032771	0.484888	0.181195	76.768280	47.034409	59.849525	1.740777	0.000000	4.687184	0.000000	0.000000	0.000000	-0.010380	0.037822	0.024661	0.000000	0.000000	3.000000	7.000000	1.000000
20095.374657	-0.032771	0.484888	0.181195	76.768280	47.034409	59.849525	1.740777	0.000000	4.687184	0.000000	0.000000	0.000000	-0.010380	0.037822	0.024661	0.000000	0.000000	3.000000	7.000000	1.000000
20095.377990	-0.032771	0.484888	0.181195	76.807373	46.881428	59.644360	1.740777	0.000000	4.687184	0.000000	0.000000	0.000000	-0.010380	0.037822	0.024661	0.000000	0.000000	3.000000	7.000000	1.000000
20095.381324	-0.032771	0.484888	0.181195	76.807373	46.881428	59.644360	1.740777	0.000000	4.687184	0.000000	0.000000	0.000000	-0.010380	0.037822	0.024661	0.000000	0.000000	3.000000	7.000000	1.000000
20095.384657	-0.032837	0.484962	0.181296	76.807373	46.881428	59.644360	1.740777	0.000000	4.687184	0.000000	0.000000	0.000000	-0.019783	0.022351	0.030197	0.000000	0.000000	3.000000	7.000000	1.000000
20095.387990	-0.033023	0.485019	0.181373	76.808891	46.850418	59.618073	1.739296	0.000000	4.687734	0.000000	0.000000	0.000000	-0.055901	0.016873	0.023204	0.000000	0.000000	3.000000	7.000000	1.000000
20095.391324	-0.033023	0.485019	0.181373	76.808891	46.850418	59.618073	1.739296	0.000000	4.687734	0.000000	0.000000	0.000000	-0.055901	0.016873	0.023204	0.000000	0.000000	3.000000	7.000000	1.000000
20095.394657	-0.033023	0.485019	0.181373	76.808891	46.850418	59.618073	1.739296	0.000000	4.687734	0.000000	0.000000	0.000000	-0.055901	0.016873	0.023204	0.000000	0.000000	3.000000	7.000000	1.000000
20095.397990	-0.033023	0.485019	0.181373	76.809448	46.857002	59.638733	1.732058	0.000000	4.690413	0.000000	0.000000	0.000000	-0.055901	0.016873	0.023204	0.000000	0.000000	3.000000	7.000000	1.000000
20095.401324	-0.033179	0.485040	0.181454	76.809448	46.857002	59.638733	1.732058	0.000000	4.690413	0.000000	0.000000	0.000000	-0.046844	0.006410	0.024108	0.000000	0.000000	3.000000	7.000000	1.000000
20095.404657	-0.033179	0.485040	0.181454	76.809448	46.857002	59.638733	1.732058	0.000000	4.690413	0.000000	0.000000	0.000000	-0.046844	0.006410	0.024108	0.000000	0.000000	3.000000	7.000000	1.000000
20095.407990	-0.033179	0.485040	0.181454	76.814430	46.899326	59.694187	1.732058	0.000000	4.690413	0.000000	0.000000	0.000000	-0.046844	0.006410	0.024108	0.000000	0.000000	3.000000	7.000000	1.000000
20095.411324	-0.033179	0.485040	0.181454	76.814430	46.899326	59.694187	1.732058	0.000000	4.690413	0.000000	0.000000	0.000000	-0.046844	0.006410	0.024108	0.000000	0.000000	3.000000	7.000000	1.000000
20095.414657	-0.033396	0.485061	0.181531	76.814430	46.899326	59.694187	1.732058	0.000000	4.690413	0.000000	0.000000	0.000000	-0.065048	0.006409	0.023144	0.000000	0.000000	3.000000	7.000000	1.000000
20095.417990	-0.033396	0.485061	0.181531	76.825829	46.987652	59.794979	1.727829	0.000000	4.691973	0.000000	0.000000	0.000000	-0.065048	0.006409	0.023144	0.000000	0.000000	3.000000	7.000000	1.000000
20095.421324	-0.033396	0.485061	0.181531	76.825829	46.987652	59.794979	1.727829	0.000000	4.691973	0.000000	0.000000	0.000000	-0.065048	0.006409	0.023144	0.000000	0.000000	3.000000	7.000000	1.000000
20095.424657	-0.033396	0.485061	0.181531	76.825829	46.987652	59.794979	1.727829	0.000000	4.691973	0.000000	0.000000	0.000000	-0.065048	0.006409	0.023144	0.000000	0.000000	3.000000	7.000000	1.000000
20095.427990	-0.033712	0.485019	0.181748	76.843895	47.143082	59.955284	1.722243	0.000000	4.694026	0.000000	0.000000	0.000000	-0.094656	-0.012709	0.065288	0.000000	0.000000	3.000000	7.000000	1.000000
20095.431324	-0.033712	0.485019	0.181748	76.843895	47.143082	59.955284	1.722243	0.000000	4.694026	0.000000	0.000000	0.000000	-0.094656	-0.012709	0.065288	0.000000	0.000000	3.000000	7.000000	1.000000
20095.434657	-0.033712	0.485019	0.181748	76.843895	47.143082	59.955284	1.722243	0.000000	4.694026	0.000000	0.000000	0.000000	-0.094656	-0.012709	0.065288	0.000000	0.000000	3.000000	7.000000	1.000000
20095.437990	-0.033712	0.485019	0.181748	76.875999	47.416027	60.230030	1.713234	0.000000	4.697322	0.000000	0.000000	0.000000	-0.094656	-0.012709	0.065288	0.000000	0.000000	3.000000	7.000000	1.000000
20095.441324	-0.033810	0.485025	0.181886	76.875999	47.416027	60.230030	1.713234	0.000000	4.697322	0.000000	0.000000	0.000000	-0.029556	0.001863	0.041238	0.000000	0.000000	3.000000	7.000000	1.000000
20095.444657	-0.033810	0.485025	0.181886	76.875999	47.416027	60.230030	1.713234	0.000000	4.697322	0.000000	0.000000	0.000000	-0.029556	0.001863	0.041238	0.000000	0.000000	3.000000	7.000000	1.000000
20095.447990	-0.033879	0.485015	0.182043	76.925125	47.848633	60.654476	1.713234	0.000000	4.697322	0.000000	0.000000	0.000000	-0.020760	-0.003155	0.047268	0.000000	0.000000	3.000000	7.000000	1.000000
20095.451324	-0.033879	0.485015	0.182043	76.925125	47.848633	60.654476	1.713234	0.000000	4.697322	0.000000	0.000000	0.000000	-0.020760	-0.003155	0.047268	0.000000	0.000000	3.000000	7.000000	1.000000
20095.454657	-0.033879	0.485015	0.182043	76.925125	47.848633	60.654476	1.713234	0.000000	4.697322	0.000000	0.000000	0.000000	-0.020760	-0.003155	0.047268	0.000000	0.000000	3.000000	7.000000	1.000000
20095.457990	-0.033879	0.485015	0.182043	76.981133	48.369465	61.158573	1.706959	0.000000	4.699605	0.000000	0.000000	0.000000	-0.020760	-0.003155	0.047268	0.000000	0.000000	3.000000	7.000000	1.000000
20095.461324	-0.033889	0.485022	0.182221	76.981133	48.369465	61.158573	1.706959	0.000000	4.699605	0.000000	0.000000	0.000000	-0.002825	0.002326	0.053328	0.000000	0.000000	3.000000	7.000000	1.000000
20095.464657	-0.033889	0.485022	0.182221	76.981133	48.369465	61.158573	1.706959	0.000000	4.699605	0.000000	0.000000	0.000000	-0.002825	0.002326	0.053328	0.000000	0.000000	3.000000	7.000000	1.000000
20095.467990	-0.033889	0.485022	0.182221	77.040245	48.931637	61.703041	1.706959	0.000000	4.699605	0.000000	0.000000	0.000000	-0.002825	0.002326	0.053328	0.000000	0.000000	3.000000	7.000000	1.000000
20095.471324	-0.033889	0.485022	0.182221	77.040245	48.931637	61.703041	1.706959	0.000000	4.699605	0.000000	0.000000	0.000000	-0.002825	0.002326	0.053328	0.000000	0.000000	3.000000	7.000000	1.000000
20095.474657	-0.033899	0.485083	0.182414	77.040245	48.931637	61.703041	1.706959	0.000000	4.699605	0.000000	0.000000	0.000000	-0.003071	0.018294	0.057958	0.000000	0.000000	3.000000	7.000000	1.000000
20095.477990	-0.033899	0.485083	0.182414	77.102646	49.537132	62.282242	1.705274	0.000000	4.700217	0.000000	0.000000	0.000000	-0.003071	0.018294	0.057958	0.000000	0.000000	3.000000	7.000000	1.000000
20095.481324	-0.033899	0.485083	0.182414	77.102646	49.537132	62.282242	1.705274	0.000000	4.700217	0.000000	0.000000	0.000000	-0.003071	0.018294	0.057958	0.000000	0.000000	3.000000	7.000000	1.000000
20095.484657	-0.033899	0.485083	0.182414	77.102646	49.537132	62.282242	1.705274	0.000000	4.700217	0.000000	0.000000	0.000000	-0.003071	0.018294	0.057958	0.000000	0.000000	3.000000	7.000000	1.000000
20095.487990	-0.033830	0.485242	0.182839	77.166618	50.155499	62.872131	1.703444	0.000000	4.700881	0.000000	0.000000	0.000000	0.020662	0.047599	0.127506	0.000000	0.000000	3.000000	7.000000	1.000000
20095.491324	-0.033830	0.485242	0.182839	77.166618	50.155499	62.872131	1.703444	0.000000	4.700881	0.000000	0.000000	0.000000	0.020662	0.047599	0.127506	0.000000	0.000000	3.000000	7.000000	1.000000
20095.494657	-0.033830	0.485242	0.182839	77.166618	50.155499	62.872131	1.703444	0.000000	4.700881	0.000000	0.000000	0.000000	0.020662	0.047599	0.127506	0.000000	0.000000	3.000000	7.000000	1.000000
20095.497990	-0.033812	0.485340	0.183068	77.243195	50.819859	63.496471	1.701509	0.000000	4.701582	0.000000	0.000000	0.000000	0.005520	0.029305	0.068567	0.000000	0.000000	3.000000	7.000000	1.000000
20095.501324	-0.033812	0.485340	0.183068	77.243195	50.819859	63.496471	1.701509	0.000000	4.701582	0.000000	0.000000	0.000000	0.005520	0.029305	0.068567	0.000000	0.000000	3.000000	7.000000	1.000000
20095.504657	-0.033812	0.485340	0.183068	77.243195	50.819859	63.496471	1.701509	0.000000	4.701582	0.000000	0.000000	0.000000	0.005520	0.029305	0.068567	0.000000	0.000000	3.000000	7.000000	1.000000
20095.507990	-0.033793	0.485473	0.183295	77.350296	51.538857	64.143967	1.700048	0.000000	4.702110	0.000000	0.000000	0.000000	0.005551	0.039832	0.068079	0.000000	0.000000	3.000000	7.000000	1.000000
20095.511324	-0.033793	0.485473	0.183295	77.350296	51.538857	64.143967	1.700048	0.000000	4.702110	0.000000	0.000000	0.000000	0.005551	0.039832	0.068079	0.000000	0.000000	3.000000	7.000000	1.000000
20095.514657	-0.033793	0.485473	0.183295	77.350296	51.538857	64.143967	1.700048	0.000000	4.702110	0.000000	0.000000	0.000000	0.005551	0.039832	0.068079	0.000000	0.000000	3.000000	7.000000	1.000000
20095.517990	-0.033793	0.485473	0.183295	77.481308	52.276260	64.783653	1.698606	0.000000	4.702631	0.000000	0.000000	0.000000	0.005551	0.039832	0.068079	0.000000	0.000000	3.000000	7.000000	1.000000
20095.521324	-0.033777	0.485572	0.183559	77.481308	52.276260	64.783653	1.698606	0.000000	4.702631	0.000000	0.000000	0.000000	0.004974	0.029811	0.079157	0.000000	0.000000	3.000000	7.000000	1.000000
20095.524657	-0.033777	0.485572	0.183559	77.481308	52.276260	64.783653	1.698606	0.000000	4.702631	0.000000	0.000000	0.000000	0.004974	0.029811	0.079157	0.000000	0.000000	3.000000	7.000000	1.000000
20095.527990	-0.033777	0.485572	0.183559	77.607643	53.018269	65.437614	1.698606	0.000000	4.702631	0.000000	0.000000	0.000000	0.004974	0.029811	0.079157	0.000000	0.000000	3.000000	7.000000	1.000000
20095.531324	-0.033777	0.485572	0.183559	77.607643	53.018269	65.437614	1.698606	0.000000	4.702631	0.000000	0.000000	0.000000	0.004974	0.029811	0.079157	0.000000	0.000000	3.000000	7.000000	1.000000
20095.534657	-0.033761	0.485725	0.183838	77.607643	53.018269	65.437614	1.698606	0.000000	4.702631	0.000000	0.000000	0.000000	0.004740	0.045852	0.083734	0.000000	0.000000	3.000000	7.000000	1.000000
20095.537990	-0.033775	0.485878	0.184115	77.723930	53.744980	66.076004	1.696822	0.000000	4.703275	0.000000	0.000000	0.000000	-0.004382	0.045900	0.083208	0.000000	0.000000	3.000000	7.000000	1.000000
20095.541324	-0.033775	0.485878	0.184115	77.723930	53.744980	66.076004	1.696822	0.000000	4.703275	0.000000	0.000000	0.000000	-0.004382	0.045900	0.083208	0.000000	0.000000	3.000000	7.000000	1.000000
20095.544657	-0.033775	0.485878	0.184115	77.723930	53.744980	66.076004	1.696822	0.000000	4.703275	0.000000	0.000000	0.000000	-0.004382	0.045900	0.083208	0.000000	0.000000	3.000000	7.000000	1.000000
20095.547990	-0.033775	0.485878	0.184115	77.833878	54.513054	66.769699	1.692309	0.000000	4.704901	0.000000	0.000000	0.000000	-0.004382	0.045900	0.083208	0.000000	0.000000	3.000000	7.000000	1.000000
20095.551324	-0.033795	0.486052	0.184480	77.833878	54.513054	66.769699	1.692309	0.000000	4.704901	0.000000	0.000000	0.000000	-0.005767	0.052375	0.109494	0.000000	0.000000	3.000000	7.000000	1.000000
20095.554657	-0.033795	0.486052	0.184480	77.833878	54.513054	66.769699	1.692309	0.000000	4.704901	0.000000	0.000000	0.000000	-0.005767	0.052375	0.109494	0.000000	0.000000	3.000000	7.000000	1.000000
20095.557990	-0.033795	0.486052	0.184480	77.941788	55.383743	67.593788	1.692309	0.000000	4.704901	0.000000	0.000000	0.000000	-0.005767	0.052375	0.109494	0.000000	0.000000	3.000000	7.000000	1.000000
20095.561324	-0.033795	0.486052	0.184480	77.941788	55.383743	67.593788	1.692309	0.000000	4.704901	0.000000	0.000000	0.000000	-0.005767	0.052375	0.109494	0.000000	0.000000	3.000000	7.000000	1.000000
20095.564657	-0.033847	0.486282	0.184894	77.941788	55.383743	67.593788	1.692309	0.000000	4.704901	0.000000	0.000000	0.000000	-0.015707	0.068967	0.124147	0.000000	0.000000	3.000000	7.000000	1.000000
20095.567990	-0.033902	0.486532	0.185360	78.069557	56.464512	68.766403	1.688909	0.000000	4.706122	0.000000	0.000000	0.000000	-0.016542	0.075036	0.139720	0.000000	0.000000	3.000000	7.000000	1.000000
20095.571324	-0.033902	0.486532	0.185360	78.069557	56.464512	68.766403	1.688909	0.000000	4.706122	0.000000	0.000000	0.000000	-0.016542	0.075036	0.139720	0.000000	0.000000	3.000000	7.000000	1.000000
20095.574657	-0.033902	0.486532	0.185360	78.069557	56.464512	68.766403	1.688909	0.000000	4.706122	0.000000	0.000000	0.000000	-0.016542	0.075036	0.139720	0.000000	0.000000	3.000000	7.000000	1.000000
20095.577990	-0.033902	0.486532	0.185360	78.230614	57.821003	70.486382	1.679381	0.000000	4.709531	0.000000	0.000000	0.000000	-0.016542	0.075036	0.139720	0.000000	0.000000	3.000000	7.000000	1.000000
20095.581324	-0.033930	0.486803	0.185879	78.230614	57.821003	70.486382	1.679381	0.000000	4.709531	0.000000	0.000000	0.000000	-0.008217	0.081139	0.155730	0.000000	0.000000	3.000000	7.000000	1.000000
20095.584657	-0.033930	0.486803	0.185879	78.230614	57.821003	70.486382	1.679381	0.000000	4.709531	0.000000	0.000000	0.000000	-0.008217	0.081139	0.155730	0.000000	0.000000	3.000000	7.000000	1.000000
20095.587990	-0.033930	0.487077	0.186470	78.451912	59.452789	72.402893	1.679381	0.000000	4.709531	0.000000	0.000000	0.000000	-0.000160	0.082244	0.177233	0.000000	0.000000	3.000000	7.000000	1.000000
20095.591324	-0.033930	0.487077	0.186470	78.451912	59.452789	72.402893	1.679381	0.000000	4.709531	0.000000	0.000000	0.000000	-0.000160	0.082244	0.177233	0.000000	0.000000	3.000000	7.000000	1.000000
20095.594657	-0.033930	0.487077	0.186470	78.451912	59.452789	72.402893	1.679381	0.000000	4.709531	0.000000	0.000000	0.000000	-0.000160	0.082244	0.177233	0.000000	0.000000	3.000000	7.000000	1.000000
20095.597990	-0.033963	0.487388	0.187092	78.751480	61.435894	74.391006	1.669877	0.000000	4.712909	0.000000	0.000000	0.000000	-0.009838	0.093438	0.186646	0.000000	0.000000	3.000000	7.000000	1.000000
20095.601324	-0.033963	0.487388	0.187092	78.751480	61.435894	74.391006	1.669877	0.000000	4.712909	0.000000	0.000000	0.000000	-0.009838	0.093438	0.186646	0.000000	0.000000	3.000000	7.000000	1.000000
20095.604657	-0.033963	0.487388	0.187092	78.751480	61.435894	74.391006	1.669877	0.000000	4.712909	0.000000	0.000000	0.000000	-0.009838	0.093438	0.186646	0.000000	0.000000	3.000000	7.000000	1.000000
20095.607990	-0.033935	0.487719	0.187733	79.096382	63.669209	76.484688	1.664206	0.000000	4.714914	0.000000	0.000000	0.000000	0.008277	0.099141	0.192412	0.000000	0.000000	3.000000	7.000000	1.000000
20095.611324	-0.033935	0.487719	0.187733	79.096382	63.669209	76.484688	1.664206	0.000000	4.714914	0.000000	0.000000	0.000000	0.008277	0.099141	0.192412	0.000000	0.000000	3.000000	7.000000	1.000000
20095.614657	-0.033935	0.487719	0.187733	79.096382	63.669209	76.484688	1.664206	0.000000	4.714914	0.000000	0.000000	0.000000	0.008277	0.099141	0.192412	0.000000	0.000000	3.000000	7.000000	1.000000
20095.617990	-0.033935	0.488047	0.188302	79.450638	66.098824	78.641945	1.659764	0.000000	4.716480	0.000000	0.000000	0.000000	0.000243	0.098298	0.170557	0.000000	0.000000	3.000000	7.000000	1.000000
20095.621324	-0.033935	0.488047	0.188302	79.450638	66.098824	78.641945	1.659764	0.000000	4.716480	0.000000	0.000000	0.000000	0.000243	0.098298	0.170557	0.000000	0.000000	3.000000	7.000000	1.000000
20095.624657	-0.033935	0.488047	0.188302	79.450638	66.098824	78.641945	1.659764	0.000000	4.716480	0.000000	0.000000	0.000000	0.000243	0.098298	0.170557	0.000000	0.000000	3.000000	7.000000	1.000000
20095.627990	-0.034054	0.488408	0.188826	79.771973	68.756325	81.369896	1.655321	0.000000	4.718041	0.000000	0.000000	0.000000	-0.035949	0.108549	0.157352	0.000000	0.000000	3.000000	7.000000	1.000000
20095.631324	-0.034054	0.488408	0.188826	79.771973	68.756325	81.369896	1.655321	0.000000	4.718041	0.000000	0.000000	0.000000	-0.035949	0.108549	0.157352	0.000000	0.000000	3.000000	7.000000	1.000000
20095.634657	-0.034054	0.488408	0.188826	79.771973	68.756325	81.369896	1.655321	0.000000	4.718041	0.000000	0.000000	0.000000	-0.035949	0.108549	0.157352	0.000000	0.000000	3.000000	7.000000	1.000000
20095.637990	-0.034202	0.488750	0.189297	80.035118	71.499863	84.825920	1.648556	0.000000	4.720409	0.000000	0.000000	0.000000	-0.044368	0.102630	0.141105	0.000000	0.000000	3.000000	7.000000	1.000000
20095.641324	-0.034202	0.488750	0.189297	80.035118	71.499863	84.825920	1.648556	0.000000	4.720409	0.000000	0.000000	0.000000	-0.044368	0.102630	0.141105	0.000000	0.000000	3.000000	7.000000	1.000000
20095.644657	-0.034202	0.488750	0.189297	80.035118	71.499863	84.825920	1.648556	0.000000	4.720409	0.000000	0.000000	0.000000	-0.044368	0.102630	0.141105	0.000000	0.000000	3.000000	7.000000	1.000000
20095.647990	-0.034411	0.489145	0.189743	80.254517	74.167908	87.873596	1.641612	0.000000	4.722828	0.000000	0.000000	0.000000	-0.062517	0.118442	0.133895	0.000000	0.000000	3.000000	7.000000	1.000000
20095.651324	-0.034411	0.489145	0.189743	80.254517	74.167908	87.873596	1.641612	0.000000	4.722828	0.000000	0.000000	0.000000	-0.062517	0.118442	0.133895	0.000000	0.000000	3.000000	7.000000	1.000000
20095.654657	-0.034411	0.489145	0.189743	80.254517	74.167908	87.873596	1.641612	0.000000	4.722828	0.000000	0.000000	0.000000	-0.062517	0.118442	0.133895	0.000000	0.000000	3.000000	7.000000	1.000000
20095.657990	-0.034411	0.489145	0.189743	80.434555	76.755096	90.273666	1.633532	0.000000	4.725629	0.000000	0.000000	0.000000	-0.062517	0.118442	0.133895	0.000000	0.000000	3.000000	7.000000	1.000000
20095.661324	-0.034555	0.489520	0.190140	80.434555	76.755096	90.273666	1.633532	0.000000	4.725629	0.000000	0.000000	0.000000	-0.043317	0.112486	0.119159	0.000000	0.000000	3.000000	7.000000	1.000000
20095.664657	-0.034555	0.489520	0.190140	80.434555	76.755096	90.273666	1.633532	0.000000	4.725629	0.000000	0.000000	0.000000	-0.043317	0.112486	0.119159	0.000000	0.000000	3.000000	7.000000	1.000000
20095.667990	-0.034727	0.489892	0.190465	80.554543	79.413010	92.924187	1.633532	0.000000	4.725629	0.000000	0.000000	0.000000	-0.051452	0.111569	0.097460	0.000000	0.000000	3.000000	7.000000	1.000000
20095.671324	-0.034727	0.489892	0.190465	80.554543	79.413010	92.924187	1.633532	0.000000	4.725629	0.000000	0.000000	0.000000	-0.051452	0.111569	0.097460	0.000000	0.000000	3.000000	7.000000	1.000000
20095.674657	-0.034727	0.489892	0.190465	80.554543	79.413010	92.924187	1.633532	0.000000	4.725629	0.000000	0.000000	0.000000	-0.051452	0.111569	0.097460	0.000000	0.000000	3.000000	7.000000	1.000000
20095.677990	-0.034727	0.489892	0.190465	80.634178	82.170105	96.203690	1.620982	0.000000	4.729949	0.000000	0.000000	0.000000	-0.051452	0.111569	0.097460	0.000000	0.000000	3.000000	7.000000	1.000000
20095.681324	-0.034987	0.490225	0.190716	80.634178	82.170105	96.203690	1.620982	0.000000	4.729949	0.000000	0.000000	0.000000	-0.078069	0.099956	0.075346	0.000000	0.000000	3.000000	7.000000	1.000000
20095.684657	-0.034987	0.490225	0.190716	80.634178	82.170105	96.203690	1.620982	0.000000	4.729949	0.000000	0.000000	0.000000	-0.078069	0.099956	0.075346	0.000000	0.000000	3.000000	7.000000	1.000000
20095.687990	-0.035334	0.490482	0.190860	80.712784	85.113213	100.167801	1.620982	0.000000	4.729949	0.000000	0.000000	0.000000	-0.104153	0.077141	0.043266	0.000000	0.000000	3.000000	7.000000	1.000000
20095.691324	-0.035334	0.490482	0.190860	80.712784	85.113213	100.167801	1.620982	0.000000	4.729949	0.000000	0.000000	0.000000	-0.104153	0.077141	0.043266	0.000000	0.000000	3.000000	7.000000	1.000000
20095.694657	-0.035334	0.490482	0.190860	80.712784	85.113213	100.167801	1.620982	0.000000	4.729949	0.000000	0.000000	0.000000	-0.104153	0.077141	0.043266	0.000000	0.000000	3.000000	7.000000	1.000000
20095.697990	-0.035707	0.490682	0.190918	80.786484	88.089607	103.758644	1.604477	0.000000	4.735574	0.000000	0.000000	0.000000	-0.112027	0.059858	0.017209	0.000000	0.000000	3.000000	7.000000	1.000000
20095.701324	-0.035707	0.490682	0.190918	80.786484	88.089607	103.758644	1.604477	0.000000	4.735574	0.000000	0.000000	0.000000	-0.112027	0.059858	0.017209	0.000000	0.000000	3.000000	7.000000	1.000000
20095.704657	-0.035707	0.490682	0.190918	80.786484	88.089607	103.758644	1.604477	0.000000	4.735574	0.000000	0.000000	0.000000	-0.112027	0.059858	0.017209	0.000000	0.000000	3.000000	7.000000	1.000000
20095.707990	-0.036106	0.490805	0.190872	80.812691	90.971237	107.088478	1.595727	0.000000	4.738529	0.000000	0.000000	0.000000	-0.119585	0.036960	-0.013826	0.000000	0.000000	3.000000	7.000000	1.000000
20095.711324	-0.036106	0.490805	0.190872	80.812691	90.971237	107.088478	1.595727	0.000000	4.738529	0.000000	0.000000	0.000000	-0.119585	0.036960	-0.013826	0.000000	0.000000	3.000000	7.000000	1.000000
20095.714657	-0.036106	0.490805	0.190872	80.812691	90.971237	107.088478	1.595727	0.000000	4.738529	0.000000	0.000000	0.000000	-0.119585	0.036960	-0.013826	0.000000	0.000000	3.000000	7.000000	1.000000
20095.717990	-0.036106	0.490805	0.190872	80.753036	93.644341	110.471214	1.587178	0.000000	4.741400	0.000000	0.000000	0.000000	-0.119585	0.036960	-0.013826	0.000000	0.000000	3.000000	7.000000	1.000000
20095.721324	-0.036529	0.490887	0.190720	80.753036	93.644341	110.471214	1.587178	0.000000	4.741400	0.000000	0.000000	0.000000	-0.127053	0.024681	-0.045410	0.000000	0.000000	3.000000	7.000000	1.000000
20095.724657	-0.036529	0.490887	0.190720	80.753036	93.644341	110.471214	1.587178	0.000000	4.741400	0.000000	0.000000	0.000000	-0.127053	0.024681	-0.045410	0.000000	0.000000	3.000000	7.000000	1.000000
20095.727990	-0.036979	0.490947	0.190480	80.638290	96.042519	113.904251	1.587178	0.000000	4.741400	0.000000	0.000000	0.000000	-0.134735	0.017986	-0.072038	0.000000	0.000000	3.000000	7.000000	1.000000
20095.731324	-0.036979	0.490947	0.190480	80.638290	96.042519	113.904251	1.587178	0.000000	4.741400	0.000000	0.000000	0.000000	-0.134735	0.017986	-0.072038	0.000000	0.000000	3.000000	7.000000	1.000000
20095.734657	-0.036979	0.490947	0.190480	80.638290	96.042519	113.904251	1.587178	0.000000	4.741400	0.000000	0.000000	0.000000	-0.134735	0.017986	-0.072038	0.000000	0.000000	3.000000	7.000000	1.000000
20095.737990	-0.036979	0.490947	0.190480	80.522614	98.198906	117.075249	1.570549	0.000000	4.746933	0.000000	0.000000	0.000000	-0.134735	0.017986	-0.072038	0.000000	0.000000	3.000000	7.000000	1.000000
20095.741324	-0.037454	0.490933	0.190171	80.522614	98.198906	117.075249	1.570549	0.000000	4.746933	0.000000	0.000000	0.000000	-0.142705	-0.004388	-0.092622	0.000000	0.000000	3.000000	7.000000	1.000000
20095.744657	-0.037454	0.490933	0.190171	80.522614	98.198906	117.075249	1.570549	0.000000	4.746933	0.000000	0.000000	0.000000	-0.142705	-0.004388	-0.092622	0.000000	0.000000	3.000000	7.000000	1.000000
20095.747990	-0.037834	0.490898	0.189816	80.410728	100.094063	119.589020	1.570549	0.000000	4.746933	0.000000	0.000000	0.000000	-0.114017	-0.010517	-0.106660	0.000000	0.000000	3.000000	7.000000	1.000000
20095.751324	-0.037834	0.490898	0.189816	80.410728	100.094063	119.589020	1.570549	0.000000	4.746933	0.000000	0.000000	0.000000	-0.114017	-0.010517	-0.106660	0.000000	0.000000	3.000000	7.000000	1.000000
20095.754657	-0.037834	0.490898	0.189816	80.410728	100.094063	119.589020	1.570549	0.000000	4.746933	0.000000	0.000000	0.000000	-0.114017	-0.010517	-0.106660	0.000000	0.000000	3.000000	7.000000	1.000000
20095.757990	-0.037834	0.490898	0.189816	80.311600	101.685997	121.521606	1.556193	0.000000	4.751659	0.000000	0.000000	0.000000	-0.114017	-0.010517	-0.106660	0.000000	0.000000	3.000000	7.000000	1.000000
20095.761324	-0.038118	0.490894	0.189393	80.311600	101.685997	121.521606	1.556193	0.000000	4.751659	0.000000	0.000000	0.000000	-0.084986	-0.001001	-0.126762	0.000000	0.000000	3.000000	7.000000	1.000000
20095.764657	-0.038118	0.490894	0.189393	80.311600	101.685997	121.521606	1.556193	0.000000	4.751659	0.000000	0.000000	0.000000	-0.084986	-0.001001	-0.126762	0.000000	0.000000	3.000000	7.000000	1.000000
20095.767990	-0.038118	0.490894	0.189393	80.257118	102.973984	123.005096	1.556193	0.000000	4.751659	0.000000	0.000000	0.000000	-0.084986	-0.001001	-0.126762	0.000000	0.000000	3.000000	7.000000	1.000000
20095.771324	-0.038118	0.490894	0.189393	80.257118	102.973984	123.005096	1.556193	0.000000	4.751659	0.000000	0.000000	0.000000	-0.084986	-0.001001	-0.126762	0.000000	0.000000	3.000000	7.000000	1.000000
20095.774657	-0.038341	0.490928	0.189007	80.257118	102.973984	123.005096	1.556193	0.000000	4.751659	0.000000	0.000000	0.000000	-0.067051	0.010144	-0.115792	0.000000	0.000000	3.000000	7.000000	1.000000
20095.777990	-0.038443	0.490981	0.188645	80.251068	104.111969	124.373756	1.552909	0.000000	4.752734	0.000000	0.000000	0.000000	-0.030472	0.015707	-0.108692	0.000000	0.000000	3.000000	7.000000	1.000000
20095.781324	-0.038443	0.490981	0.188645	80.251068	104.111969	124.373756	1.552909	0.000000	4.752734	0.000000	0.000000	0.000000	-0.030472	0.015707	-0.108692	0.000000	0.000000	3.000000	7.000000	1.000000
20095.784657	-0.038443	0.490981	0.188645	80.251068	104.111969	124.373756	1.552909	0.000000	4.752734	0.000000	0.000000	0.000000	-0.030472	0.015707	-0.108692	0.000000	0.000000	3.000000	7.000000	1.000000
20095.787990	-0.038485	0.491070	0.188319	80.340500	105.157921	126.113380	1.551074	0.000000	4.753333	0.000000	0.000000	0.000000	-0.012638	0.026833	-0.097664	0.000000	0.000000	3.000000	7.000000	1.000000
20095.791324	-0.038485	0.491070	0.188319	80.340500	105.157921	126.113380	1.551074	0.000000	4.753333	0.000000	0.000000	0.000000	-0.012638	0.026833	-0.097664	0.000000	0.000000	3.000000	7.000000	1.000000
20095.794657	-0.038485	0.491070	0.188319	80.340500	105.157921	126.113380	1.551074	0.000000	4.753333	0.000000	0.000000	0.000000	-0.012638	0.026833	-0.097664	0.000000	0.000000	3.000000	7.000000	1.000000
20095.797990	-0.038485	0.491070	0.188319	80.558807	106.177704	127.746628	1.552536	0.000000	4.752855	0.000000	0.000000	0.000000	-0.012638	0.026833	-0.097664	0.000000	0.000000	3.000000	7.000000	1.000000
20095.801324	-0.038471	0.491146	0.188086	80.558807	106.177704	127.746628	1.552536	0.000000	4.752855	0.000000	0.000000	0.000000	0.004172	0.022890	-0.069960	0.000000	0.000000	3.000000	7.000000	1.000000
20095.804657	-0.038471	0.491146	0.188086	80.558807	106.177704	127.746628	1.552536	0.000000	4.752855	0.000000	0.000000	0.000000	0.004172	0.022890	-0.069960	0.000000	0.000000	3.000000	7.000000	1.000000
20095.807990	-0.038471	0.491146	0.188086	80.894310	107.273430	128.913589	1.552536	0.000000	4.752855	0.000000	0.000000	0.000000	0.004172	0.022890	-0.069960	0.000000	0.000000	3.000000	7.000000	1.000000
20095.811324	-0.038471	0.491146	0.188086	80.894310	107.273430	128.913589	1.552536	0.000000	4.752855	0.000000	0.000000	0.000000	0.004172	0.022890	-0.069960	0.000000	0.000000	3.000000	7.000000	1.000000
20095.814657	-0.038430	0.491262	0.187923	80.894310	107.273430	128.913589	1.552536	0.000000	4.752855	0.000000	0.000000	0.000000	0.012134	0.034572	-0.048888	0.000000	0.000000	3.000000	7.000000	1.000000
20095.817990	-0.038363	0.491362	0.187816	81.266731	108.567162	130.226364	1.554592	0.000000	4.752183	0.000000	0.000000	0.000000	0.020358	0.030101	-0.032246	0.000000	0.000000	3.000000	7.000000	1.000000
20095.821324	-0.038363	0.491362	0.187816	81.266731	108.567162	130.226364	1.554592	0.000000	4.752183	0.000000	0.000000	0.000000	0.020358	0.030101	-0.032246	0.000000	0.000000	3.000000	7.000000	1.000000
20095.824657	-0.038363	0.491362	0.187816	81.266731	108.567162	130.226364	1.554592	0.000000	4.752183	0.000000	0.000000	0.000000	0.020358	0.030101	-0.032246	0.000000	0.000000	3.000000	7.000000	1.000000
20095.827990	-0.038298	0.491447	0.187762	81.630531	109.912125	131.862305	1.559088	0.000000	4.750710	0.000000	0.000000	0.000000	0.019395	0.025632	-0.016142	0.000000	0.000000	3.000000	7.000000	1.000000
20095.831324	-0.038298	0.491447	0.187762	81.630531	109.912125	131.862305	1.559088	0.000000	4.750710	0.000000	0.000000	0.000000	0.019395	0.025632	-0.016142	0.000000	0.000000	3.000000	7.000000	1.000000
20095.834657	-0.038298	0.491447	0.187762	81.630531	109.912125	131.862305	1.559088	0.000000	4.750710	0.000000	0.000000	0.000000	0.019395	0.025632	-0.016142	0.000000	0.000000	3.000000	7.000000	1.000000
20095.837990	-0.038298	0.491447	0.187762	81.953354	111.226990	133.186569	1.560968	0.000000	4.750093	0.000000	0.000000	0.000000	0.019395	0.025632	-0.016142	0.000000	0.000000	3.000000	7.000000	1.000000
20095.841324	-0.038264	0.491497	0.187708	81.953354	111.226990	133.186569	1.560968	0.000000	4.750093	0.000000	0.000000	0.000000	0.010174	0.015041	-0.016131	0.000000	0.000000	3.000000	7.000000	1.000000
20095.844657	-0.038264	0.491497	0.187708	81.953354	111.226990	133.186569	1.560968	0.000000	4.750093	0.000000	0.000000	0.000000	0.010174	0.015041	-0.016131	0.000000	0.000000	3.000000	7.000000	1.000000
20095.847990	-0.038264	0.491497	0.187708	82.215881	112.318405	134.051102	1.560968	0.000000	4.750093	0.000000	0.000000	0.000000	0.010174	0.015041	-0.016131	0.000000	0.000000	3.000000	7.000000	1.000000
20095.851324	-0.038264	0.491497	0.187708	82.215881	112.318405	134.051102	1.560968	0.000000	4.750093	0.000000	0.000000	0.000000	0.010174	0.015041	-0.016131	0.000000	0.000000	3.000000	7.000000	1.000000
20095.854657	-0.038230	0.491548	0.187654	82.215881	112.318405	134.051102	1.560968	0.000000	4.750093	0.000000	0.000000	0.000000	0.010173	0.015036	-0.016138	0.000000	0.000000	3.000000	7.000000	1.000000
20095.857990	-0.038446	0.491575	0.187162	82.385422	113.013329	134.850220	1.562145	0.000000	4.749705	0.000000	0.000000	0.000000	-0.064908	0.008274	-0.147798	0.000000	0.000000	3.000000	7.000000	1.000000
20095.861324	-0.038446	0.491575	0.187162	82.385422	113.013329	134.850220	1.562145	0.000000	4.749705	0.000000	0.000000	0.000000	-0.064908	0.008274	-0.147798	0.000000	0.000000	3.000000	7.000000	1.000000
20095.864657	-0.038446	0.491575	0.187162	82.385422	113.013329	134.850220	1.562145	0.000000	4.749705	0.000000	0.000000	0.000000	-0.064908	0.008274	-0.147798	0.000000	0.000000	3.000000	7.000000	1.000000
20095.867990	-0.038446	0.491575	0.187162	82.464333	113.154800	135.413528	1.562083	0.000000	4.749726	0.000000	0.000000	0.000000	-0.064908	0.008274	-0.147798	0.000000	0.000000	3.000000	7.000000	1.000000
20095.871324	-0.038882	0.491564	0.187260	82.464333	113.154800	135.413528	1.562083	0.000000	4.749726	0.000000	0.000000	0.000000	-0.130713	-0.003310	0.029549	0.000000	0.000000	3.000000	7.000000	1.000000
20095.874657	-0.038882	0.491564	0.187260	82.464333	113.154800	135.413528	1.562083	0.000000	4.749726	0.000000	0.000000	0.000000	-0.130713	-0.003310	0.029549	0.000000	0.000000	3.000000	7.000000	1.000000
20095.877990	-0.039155	0.491261	0.186196	82.534706	112.509987	135.127716	1.562083	0.000000	4.749726	0.000000	0.000000	0.000000	-0.081890	-0.090868	-0.319354	0.000000	0.000000	3.000000	7.000000	1.000000
20095.881324	-0.039155	0.491261	0.186196	82.534706	112.509987	135.127716	1.562083	0.000000	4.749726	0.000000	0.000000	0.000000	-0.081890	-0.090868	-0.319354	0.000000	0.000000	3.000000	7.000000	1.000000
20095.884657	-0.039155	0.491261	0.186196	82.534706	112.509987	135.127716	1.562083	0.000000	4.749726	0.000000	0.000000	0.000000	-0.081890	-0.090868	-0.319354	0.000000	0.000000	3.000000	7.000000	1.000000
20095.887990	-0.039155	0.491261	0.186196	82.615685	111.081635	133.829544	1.553075	0.000000	4.752679	0.000000	0.000000	0.000000	-0.081890	-0.090868	-0.319354	0.000000	0.000000	3.000000	7.000000	1.000000
20095.891324	-0.039382	0.491122	0.185888	82.615685	111.081635	133.829544	1.553075	0.000000	4.752679	0.000000	0.000000	0.000000	-0.067909	-0.041725	-0.092488	0.000000	0.000000	3.000000	7.000000	1.000000
20095.894657	-0.039382	0.491122	0.185888	82.615685	111.081635	133.829544	1.553075	0.000000	4.752679	0.000000	0.000000	0.000000	-0.067909	-0.041725	-0.092488	0.000000	0.000000	3.000000	7.000000	1.000000
20095.897990	-0.039892	0.490587	0.184729	82.794075	108.243240	131.173126	1.553075	0.000000	4.752679	0.000000	0.000000	0.000000	-0.153064	-0.160463	-0.347618	0.000000	0.000000	3.000000	7.000000	1.000000
20095.901324	-0.039892	0.490587	0.184729	82.794075	108.243240	131.173126	1.553075	0.000000	4.752679	0.000000	0.000000	0.000000	-0.153064	-0.160463	-0.347618	0.000000	0.000000	3.000000	7.000000	1.000000
20095.904657	-0.039892	0.490587	0.184729	82.794075	108.243240	131.173126	1.553075	0.000000	4.752679	0.000000	0.000000	0.000000	-0.153064	-0.160463	-0.347618	0.000000	0.000000	3.000000	7.000000	1.000000
20095.907990	-0.039892	0.490587	0.184729	82.960068	104.265808	127.566246	1.547092	0.000000	4.754630	0.000000	0.000000	0.000000	-0.153064	-0.160463	-0.347618	0.000000	0.000000	3.000000	7.000000	1.000000
20095.911324	-0.040025	0.490589	0.184418	82.960068	104.265808	127.566246	1.547092	0.000000	4.754630	0.000000	0.000000	0.000000	-0.040067	0.000573	-0.093268	0.000000	0.000000	3.000000	7.000000	1.000000
20095.914657	-0.040025	0.490589	0.184418	82.960068	104.265808	127.566246	1.547092	0.000000	4.754630	0.000000	0.000000	0.000000	-0.040067	0.000573	-0.093268	0.000000	0.000000	3.000000	7.000000	1.000000
20095.917990	-0.040481	0.489951	0.182925	83.084549	99.016640	122.511353	1.547092	0.000000	4.754630	0.000000	0.000000	0.000000	-0.136804	-0.191409	-0.447728	0.000000	0.000000	3.000000	7.000000	1.000000
20095.921324	-0.040481	0.489951	0.182925	83.084549	99.016640	122.511353	1.547092	0.000000	4.754630	0.000000	0.000000	0.000000	-0.136804	-0.191409	-0.447728	0.000000	0.000000	3.000000	7.000000	1.000000
20095.924657	-0.040481	0.489951	0.182925	83.084549	99.016640	122.511353	1.547092	0.000000	4.754630	0.000000	0.000000	0.000000	-0.136804	-0.191409	-0.447728	0.000000	0.000000	3.000000	7.000000	1.000000
20095.927990	-0.040481	0.489951	0.182925	83.081398	93.225372	116.994545	1.547027	0.000000	4.754651	0.000000	0.000000	0.000000	-0.136804	-0.191409	-0.447728	0.000000	0.000000	3.000000	7.000000	1.000000
20095.931324	-0.040543	0.489963	0.182457	83.081398	93.225372	116.994545	1.547027	0.000000	4.754651	0.000000	0.000000	0.000000	-0.018550	0.003436	-0.140539	0.000000	0.000000	3.000000	7.000000	1.000000
20095.934657	-0.040543	0.489963	0.182457	83.081398	93.225372	116.994545	1.547027	0.000000	4.754651	0.000000	0.000000	0.000000	-0.018550	0.003436	-0.140539	0.000000	0.000000	3.000000	7.000000	1.000000
20095.937990	-0.040936	0.488978	0.180981	83.000473	87.803627	111.848961	1.547027	0.000000	4.754651	0.000000	0.000000	0.000000	-0.117928	-0.295402	-0.442950	0.000000	0.000000	3.000000	7.000000	1.000000
20095.941324	-0.040936	0.488978	0.180981	83.000473	87.803627	111.848961	1.547027	0.000000	4.754651	0.000000	0.000000	0.000000	-0.117928	-0.295402	-0.442950	0.000000	0.000000	3.000000	7.000000	1.000000
20095.944657	-0.040936	0.488978	0.180981	83.000473	87.803627	111.848961	1.547027	0.000000	4.754651	0.000000	0.000000	0.000000	-0.117928	-0.295402	-0.442950	0.000000	0.000000	3.000000	7.000000	1.000000
20095.947990	-0.040936	0.488978	0.180981	82.834312	82.731232	107.074509	1.551251	0.000000	4.753274	0.000000	0.000000	0.000000	-0.117928	-0.295402	-0.442950	0.000000	0.000000	3.000000	7.000000	1.000000
20095.951324	-0.040822	0.488767	0.180622	82.834312	82.731232	107.074509	1.551251	0.000000	4.753274	0.000000	0.000000	0.000000	0.034252	-0.063191	-0.107411	0.000000	0.000000	3.000000	7.000000	1.000000
20095.954657	-0.040822	0.488767	0.180622	82.834312	82.731232	107.074509	1.551251	0.000000	4.753274	0.000000	0.000000	0.000000	0.034252	-0.063191	-0.107411	0.000000	0.000000	3.000000	7.000000	1.000000
20095.957990	-0.041144	0.487979	0.179494	82.633690	77.909378	102.510986	1.551251	0.000000	4.753274	0.000000	0.000000	0.000000	-0.096687	-0.236506	-0.338633	0.000000	0.000000	3.000000	7.000000	1.000000
20095.961324	-0.041144	0.487979	0.179494	82.633690	77.909378	102.510986	1.551251	0.000000	4.753274	0.000000	0.000000	0.000000	-0.096687	-0.236506	-0.338633	0.000000	0.000000	3.000000	7.000000	1.000000
20095.964657	-0.041144	0.487979	0.179494	82.633690	77.909378	102.510986	1.551251	0.000000	4.753274	0.000000	0.000000	0.000000	-0.096687	-0.236506	-0.338633	0.000000	0.000000	3.000000	7.000000	1.000000
20095.967990	-0.041144	0.487979	0.179494	82.378258	74.462181	99.405807	1.557879	0.000000	4.751106	0.000000	0.000000	0.000000	-0.096687	-0.236506	-0.338633	0.000000	0.000000	3.000000	7.000000	1.000000
20095.971324	-0.041254	0.487686	0.178837	82.378258	74.462181	99.405807	1.557879	0.000000	4.751106	0.000000	0.000000	0.000000	-0.032746	-0.087907	-0.197016	0.000000	0.000000	3.000000	7.000000	1.000000
20095.974657	-0.041254	0.487686	0.178837	82.378258	74.462181	99.405807	1.557879	0.000000	4.751106	0.000000	0.000000	0.000000	-0.032746	-0.087907	-0.197016	0.000000	0.000000	3.000000	7.000000	1.000000
20095.977990	-0.041386	0.487249	0.178077	82.078186	70.635895	95.859138	1.557879	0.000000	4.751106	0.000000	0.000000	0.000000	-0.039722	-0.131023	-0.228011	0.000000	0.000000	3.000000	7.000000	1.000000
20095.981324	-0.041386	0.487249	0.178077	82.078186	70.635895	95.859138	1.557879	0.000000	4.751106	0.000000	0.000000	0.000000	-0.039722	-0.131023	-0.228011	0.000000	0.000000	3.000000	7.000000	1.000000
20095.984657	-0.041386	0.487249	0.178077	82.078186	70.635895	95.859138	1.557879	0.000000	4.751106	0.000000	0.000000	0.000000	-0.039722	-0.131023	-0.228011	0.000000	0.000000	3.000000	7.000000	1.000000
20095.987990	-0.041386	0.487249	0.178077	81.733643	67.735741	93.260323	1.563248	0.000000	4.749342	0.000000	0.000000	0.000000	-0.039722	-0.131023	-0.228011	0.000000	0.000000	3.000000	7.000000	1.000000
20095.991324	-0.040884	0.487183	0.177807	81.733643	67.735741	93.260323	1.563248	0.000000	4.749342	0.000000	0.000000	0.000000	0.150571	-0.019946	-0.080966	0.000000	0.000000	3.000000	7.000000	1.000000
20095.994657	-0.040884	0.487183	0.177807	81.733643	67.735741	93.260323	1.563248	0.000000	4.749342	0.000000	0.000000	0.000000	0.150571	-0.019946	-0.080966	0.000000	0.000000	3.000000	7.000000	1.000000
20095.997990	-0.040746	0.486774	0.178015	81.380394	64.883858	90.673004	1.563248	0.000000	4.749342	0.000000	0.000000	0.000000	0.041404	-0.122653	0.062335	0.000000	0.000000	3.000000	7.000000	1.000000
20096.001324	-0.040746	0.486774	0.178015	81.380394	64.883858	90.673004	1.563248	0.000000	4.749342	0.000000	0.000000	0.000000	0.041404	-0.122653	0.062335	0.000000	0.000000	3.000000	7.000000	1.000000
20096.004657	-0.040746	0.486774	0.178015	81.380394	64.883858	90.673004	1.563248	0.000000	4.749342	0.000000	0.000000	0.000000	0.041404	-0.122653	0.062335	0.000000	0.000000	3.000000	7.000000	1.000000
20096.007990	-0.040265	0.486901	0.178543	81.160645	62.746941	88.651123	1.579117	0.000000	4.744090	0.000000	0.000000	0.000000	0.144380	0.038292	0.158309	0.000000	0.000000	3.000000	7.000000	1.000000
20096.011324	-0.040265	0.486901	0.178543	81.160645	62.746941	88.651123	1.579117	0.000000	4.744090	0.000000	0.000000	0.000000	0.144380	0.038292	0.158309	0.000000	0.000000	3.000000	7.000000	1.000000
20096.014657	-0.040265	0.486901	0.178543	81.160645	62.746941	88.651123	1.579117	0.000000	4.744090	0.000000	0.000000	0.000000	0.144380	0.038292	0.158309	0.000000	0.000000	3.000000	7.000000	1.000000
20096.017990	-0.040265	0.486901	0.178543	81.194801	62.527855	88.358536	1.586422	0.000000	4.741652	0.000000	0.000000	0.000000	0.144380	0.038292	0.158309	0.000000	0.000000	3.000000	7.000000	1.000000
20096.021324	-0.040076	0.486744	0.178921	81.194801	62.527855	88.358536	1.586422	0.000000	4.741652	0.000000	0.000000	0.000000	0.056479	-0.047224	0.113476	0.000000	0.000000	3.000000	7.000000	1.000000
20096.024657	-0.040076	0.486744	0.178921	81.194801	62.527855	88.358536	1.586422	0.000000	4.741652	0.000000	0.000000	0.000000	0.056479	-0.047224	0.113476	0.000000	0.000000	3.000000	7.000000	1.000000
20096.027990	-0.040076	0.486744	0.178921	81.379051	64.112251	89.789383	1.586422	0.000000	4.741652	0.000000	0.000000	0.000000	0.056479	-0.047224	0.113476	0.000000	0.000000	3.000000	7.000000	1.000000
20096.031324	-0.040076	0.486744	0.178921	81.379051	64.112251	89.789383	1.586422	0.000000	4.741652	0.000000	0.000000	0.000000	0.056479	-0.047224	0.113476	0.000000	0.000000	3.000000	7.000000	1.000000
20096.034657	-0.040078	0.486767	0.179422	81.379051	64.112251	89.789383	1.586422	0.000000	4.741652	0.000000	0.000000	0.000000	-0.000371	0.006950	0.150344	0.000000	0.000000	3.000000	7.000000	1.000000
20096.037990	-0.040350	0.486668	0.179893	81.575897	66.992668	92.550034	1.587893	0.000000	4.741159	0.000000	0.000000	0.000000	-0.081774	-0.029907	0.141427	0.000000	0.000000	3.000000	7.000000	1.000000
20096.041324	-0.040350	0.486668	0.179893	81.575897	66.992668	92.550034	1.587893	0.000000	4.741159	0.000000	0.000000	0.000000	-0.081774	-0.029907	0.141427	0.000000	0.000000	3.000000	7.000000	1.000000
20096.044657	-0.040350	0.486668	0.179893	81.575897	66.992668	92.550034	1.587893	0.000000	4.741159	0.000000	0.000000	0.000000	-0.081774	-0.029907	0.141427	0.000000	0.000000	3.000000	7.000000	1.000000
20096.047990	-0.040350	0.486668	0.179893	81.631859	70.194626	95.736389	1.573664	0.000000	4.745902	0.000000	0.000000	0.000000	-0.081774	-0.029907	0.141427	0.000000	0.000000	3.000000	7.000000	1.000000
20096.051324	-0.040481	0.486714	0.180510	81.631859	70.194626	95.736389	1.573664	0.000000	4.745902	0.000000	0.000000	0.000000	-0.039069	0.013879	0.184949	0.000000	0.000000	3.000000	7.000000	1.000000
20096.054657	-0.040481	0.486714	0.180510	81.631859	70.194626	95.736389	1.573664	0.000000	4.745902	0.000000	0.000000	0.000000	-0.039069	0.013879	0.184949	0.000000	0.000000	3.000000	7.000000	1.000000
20096.057990	-0.040704	0.486797	0.181154	81.572052	73.189766	98.807404	1.573664	0.000000	4.745902	0.000000	0.000000	0.000000	-0.067030	0.024869	0.193219	0.000000	0.000000	3.000000	7.000000	1.000000
20096.061324	-0.040704	0.486797	0.181154	81.572052	73.189766	98.807404	1.573664	0.000000	4.745902	0.000000	0.000000	0.000000	-0.067030	0.024869	0.193219	0.000000	0.000000	3.000000	7.000000	1.000000
20096.064657	-0.040704	0.486797	0.181154	81.572052	73.189766	98.807404	1.573664	0.000000	4.745902	0.000000	0.000000	0.000000	-0.067030	0.024869	0.193219	0.000000	0.000000	3.000000	7.000000	1.000000
20096.067990	-0.040704	0.486797	0.181154	81.421463	75.733116	101.476265	1.555416	0.000000	4.751914	0.000000	0.000000	0.000000	-0.067030	0.024869	0.193219	0.000000	0.000000	3.000000	7.000000	1.000000
20096.071324	-0.040784	0.486938	0.181929	81.421463	75.733116	101.476265	1.555416	0.000000	4.751914	0.000000	0.000000	0.000000	-0.023962	0.042366	0.232464	0.000000	0.000000	3.000000	7.000000	1.000000
20096.074657	-0.040784	0.486938	0.181929	81.421463	75.733116	101.476265	1.555416	0.000000	4.751914	0.000000	0.000000	0.000000	-0.023962	0.042366	0.232464	0.000000	0.000000	3.000000	7.000000	1.000000
20096.077990	-0.040833	0.487079	0.182705	81.246063	77.887917	103.759895	1.555416	0.000000	4.751914	0.000000	0.000000	0.000000	-0.014852	0.042421	0.232760	0.000000	0.000000	3.000000	7.000000	1.000000
20096.081324	-0.040833	0.487079	0.182705	81.246063	77.887917	103.759895	1.555416	0.000000	4.751914	0.000000	0.000000	0.000000	-0.014852	0.042421	0.232760	0.000000	0.000000	3.000000	7.000000	1.000000
20096.084657	-0.040833	0.487079	0.182705	81.246063	77.887917	103.759895	1.555416	0.000000	4.751914	0.000000	0.000000	0.000000	-0.014852	0.042421	0.232760	0.000000	0.000000	3.000000	7.000000	1.000000
20096.087990	-0.040824	0.487223	0.183519	81.084785	79.580894	105.553123	1.540429	0.000000	4.756793	0.000000	0.000000	0.000000	0.002735	0.042982	0.244256	0.000000	0.000000	3.000000	7.000000	1.000000
20096.091324	-0.040824	0.487223	0.183519	81.084785	79.580894	105.553123	1.540429	0.000000	4.756793	0.000000	0.000000	0.000000	0.002735	0.042982	0.244256	0.000000	0.000000	3.000000	7.000000	1.000000
20096.094657	-0.040824	0.487223	0.183519	81.084785	79.580894	105.553123	1.540429	0.000000	4.756793	0.000000	0.000000	0.000000	0.002735	0.042982	0.244256	0.000000	0.000000	3.000000	7.000000	1.000000
20096.097990	-0.040842	0.487381	0.184276	80.995621	80.960159	106.965439	1.534454	0.000000	4.758724	0.000000	0.000000	0.000000	-0.005303	0.047575	0.227203	0.000000	0.000000	3.000000	7.000000	1.000000
20096.101324	-0.040842	0.487381	0.184276	80.995621	80.960159	106.965439	1.534454	0.000000	4.758724	0.000000	0.000000	0.000000	-0.005303	0.047575	0.227203	0.000000	0.000000	3.000000	7.000000	1.000000
20096.104657	-0.040842	0.487381	0.184276	80.995621	80.960159	106.965439	1.534454	0.000000	4.758724	0.000000	0.000000	0.000000	-0.005303	0.047575	0.227203	0.000000	0.000000	3.000000	7.000000	1.000000
20096.107990	-0.040842	0.487381	0.184276	80.982384	82.103127	108.072052	1.528324	0.000000	4.760695	0.000000	0.000000	0.000000	-0.005303	0.047575	0.227203	0.000000	0.000000	3.000000	7.000000	1.000000
20096.111324	-0.040828	0.487486	0.185019	80.982384	82.103127	108.072052	1.528324	0.000000	4.760695	0.000000	0.000000	0.000000	0.004170	0.031578	0.222951	0.000000	0.000000	3.000000	7.000000	1.000000
20096.114657	-0.040828	0.487486	0.185019	80.982384	82.103127	108.072052	1.528324	0.000000	4.760695	0.000000	0.000000	0.000000	0.004170	0.031578	0.222951	0.000000	0.000000	3.000000	7.000000	1.000000
20096.117990	-0.040868	0.487587	0.185652	80.966454	83.084061	109.023659	1.528324	0.000000	4.760695	0.000000	0.000000	0.000000	-0.012064	0.030111	0.189758	0.000000	0.000000	3.000000	7.000000	1.000000
20096.121324	-0.040868	0.487587	0.185652	80.966454	83.084061	109.023659	1.528324	0.000000	4.760695	0.000000	0.000000	0.000000	-0.012064	0.030111	0.189758	0.000000	0.000000	3.000000	7.000000	1.000000
20096.124657	-0.040868	0.487587	0.185652	80.966454	83.084061	109.023659	1.528324	0.000000	4.760695	0.000000	0.000000	0.000000	-0.012064	0.030111	0.189758	0.000000	0.000000	3.000000	7.000000	1.000000
20096.127990	-0.040868	0.487587	0.185652	80.946617	83.963051	109.884361	1.517434	0.000000	4.764178	0.000000	0.000000	0.000000	-0.012064	0.030111	0.189758	0.000000	0.000000	3.000000	7.000000	1.000000
20096.131324	-0.040902	0.487612	0.186181	80.946617	83.963051	109.884361	1.517434	0.000000	4.764178	0.000000	0.000000	0.000000	-0.010097	0.007506	0.158812	0.000000	0.000000	3.000000	7.000000	1.000000
20096.134657	-0.040902	0.487612	0.186181	80.946617	83.963051	109.884361	1.517434	0.000000	4.764178	0.000000	0.000000	0.000000	-0.010097	0.007506	0.158812	0.000000	0.000000	3.000000	7.000000	1.000000
20096.137990	-0.040902	0.487612	0.186181	80.928116	84.778229	110.681740	1.517434	0.000000	4.764178	0.000000	0.000000	0.000000	-0.010097	0.007506	0.158812	0.000000	0.000000	3.000000	7.000000	1.000000
20096.141324	-0.040902	0.487612	0.186181	80.928116	84.778229	110.681740	1.517434	0.000000	4.764178	0.000000	0.000000	0.000000	-0.010097	0.007506	0.158812	0.000000	0.000000	3.000000	7.000000	1.000000
20096.144657	-0.040895	0.487576	0.186556	80.928116	84.778229	110.681740	1.517434	0.000000	4.764178	0.000000	0.000000	0.000000	0.002057	-0.010615	0.112421	0.000000	0.000000	3.000000	7.000000	1.000000
20096.147990	-0.040973	0.487501	0.186821	80.910225	85.469795	111.368591	1.512733	0.000000	4.765673	0.000000	0.000000	0.000000	-0.023460	-0.022698	0.079386	0.000000	0.000000	3.000000	7.000000	1.000000
20096.151324	-0.040973	0.487501	0.186821	80.910225	85.469795	111.368591	1.512733	0.000000	4.765673	0.000000	0.000000	0.000000	-0.023460	-0.022698	0.079386	0.000000	0.000000	3.000000	7.000000	1.000000
20096.154657	-0.040973	0.487501	0.186821	80.910225	85.469795	111.368591	1.512733	0.000000	4.765673	0.000000	0.000000	0.000000	-0.023460	-0.022698	0.079386	0.000000	0.000000	3.000000	7.000000	1.000000
20096.157990	-0.040973	0.487501	0.186821	80.884361	86.104393	112.014069	1.506372	0.000000	4.767688	0.000000	0.000000	0.000000	-0.023460	-0.022698	0.079386	0.000000	0.000000	3.000000	7.000000	1.000000
20096.161324	-0.041075	0.487350	0.186981	80.884361	86.104393	112.014069	1.506372	0.000000	4.767688	0.000000	0.000000	0.000000	-0.030690	-0.045372	0.048049	0.000000	0.000000	3.000000	7.000000	1.000000
20096.164657	-0.041075	0.487350	0.186981	80.884361	86.104393	112.014069	1.506372	0.000000	4.767688	0.000000	0.000000	0.000000	-0.030690	-0.045372	0.048049	0.000000	0.000000	3.000000	7.000000	1.000000
20096.167990	-0.041075	0.487350	0.186981	80.826180	86.524773	112.475433	1.506372	0.000000	4.767688	0.000000	0.000000	0.000000	-0.030690	-0.045372	0.048049	0.000000	0.000000	3.000000	7.000000	1.000000
20096.171324	-0.041075	0.487350	0.186981	80.826180	86.524773	112.475433	1.506372	0.000000	4.767688	0.000000	0.000000	0.000000	-0.030690	-0.045372	0.048049	0.000000	0.000000	3.000000	7.000000	1.000000
20096.174657	-0.041111	0.487212	0.187056	80.826180	86.524773	112.475433	1.506372	0.000000	4.767688	0.000000	0.000000	0.000000	-0.010647	-0.041324	0.022523	0.000000	0.000000	3.000000	7.000000	1.000000
20096.177990	-0.041142	0.487035	0.187062	80.730576	86.660339	112.697586	1.502826	0.000000	4.768806	0.000000	0.000000	0.000000	-0.009331	-0.052909	0.001865	0.000000	0.000000	3.000000	7.000000	1.000000
20096.181324	-0.041142	0.487035	0.187062	80.730576	86.660339	112.697586	1.502826	0.000000	4.768806	0.000000	0.000000	0.000000	-0.009331	-0.052909	0.001865	0.000000	0.000000	3.000000	7.000000	1.000000
20096.184657	-0.041142	0.487035	0.187062	80.730576	86.660339	112.697586	1.502826	0.000000	4.768806	0.000000	0.000000	0.000000	-0.009331	-0.052909	0.001865	0.000000	0.000000	3.000000	7.000000	1.000000
20096.187990	-0.041142	0.487035	0.187062	80.624451	86.658073	112.790634	1.500687	0.000000	4.769480	0.000000	0.000000	0.000000	-0.009331	-0.052909	0.001865	0.000000	0.000000	3.000000	7.000000	1.000000
20096.191324	-0.041111	0.486911	0.187052	80.624451	86.658073	112.790634	1.500687	0.000000	4.769480	0.000000	0.000000	0.000000	0.009404	-0.037269	-0.002993	0.000000	0.000000	3.000000	7.000000	1.000000
20096.194657	-0.041111	0.486911	0.187052	80.624451	86.658073	112.790634	1.500687	0.000000	4.769480	0.000000	0.000000	0.000000	0.009404	-0.037269	-0.002993	0.000000	0.000000	3.000000	7.000000	1.000000
20096.197990	-0.041111	0.486911	0.187052	80.552567	86.673859	112.864853	1.500687	0.000000	4.769480	0.000000	0.000000	0.000000	0.009404	-0.037269	-0.002993	0.000000	0.000000	3.000000	7.000000	1.000000
20096.201324	-0.041111	0.486911	0.187052	80.552567	86.673859	112.864853	1.500687	0.000000	4.769480	0.000000	0.000000	0.000000	0.009404	-0.037269	-0.002993	0.000000	0.000000	3.000000	7.000000	1.000000
20096.204657	-0.040988	0.486787	0.187048	80.552567	86.673859	112.864853	1.500687	0.000000	4.769480	0.000000	0.000000	0.000000	0.036926	-0.037284	-0.001248	0.000000	0.000000	3.000000	7.000000	1.000000
20096.207990	-0.040988	0.486787	0.187048	80.533699	86.712616	112.902267	1.501487	0.000000	4.769228	0.000000	0.000000	0.000000	0.036926	-0.037284	-0.001248	0.000000	0.000000	3.000000	7.000000	1.000000
20096.211324	-0.040988	0.486787	0.187048	80.533699	86.712616	112.902267	1.501487	0.000000	4.769228	0.000000	0.000000	0.000000	0.036926	-0.037284	-0.001248	0.000000	0.000000	3.000000	7.000000	1.000000
20096.214657	-0.040988	0.486787	0.187048	80.533699	86.712616	112.902267	1.501487	0.000000	4.769228	0.000000	0.000000	0.000000	0.036926	-0.037284	-0.001248	0.000000	0.000000	3.000000	7.000000	1.000000
20096.217990	-0.040562	0.486647	0.187117	80.535400	86.754791	112.921387	1.504372	0.000000	4.768319	0.000000	0.000000	0.000000	0.127661	-0.041832	0.020626	0.000000	0.000000	3.000000	7.000000	1.000000
20096.221324	-0.040562	0.486647	0.187117	80.535400	86.754791	112.921387	1.504372	0.000000	4.768319	0.000000	0.000000	0.000000	0.127661	-0.041832	0.020626	0.000000	0.000000	3.000000	7.000000	1.000000
20096.224657	-0.040562	0.486647	0.187117	80.535400	86.754791	112.921387	1.504372	0.000000	4.768319	0.000000	0.000000	0.000000	0.127661	-0.041832	0.020626	0.000000	0.000000	3.000000	7.000000	1.000000
20096.227990	-0.040351	0.486597	0.187185	80.535355	86.773811	112.937325	1.513723	0.000000	4.765358	0.000000	0.000000	0.000000	0.063192	-0.015151	0.020613	0.000000	0.000000	3.000000	7.000000	1.000000
20096.231324	-0.040351	0.486597	0.187185	80.535355	86.773811	112.937325	1.513723	0.000000	4.765358	0.000000	0.000000	0.000000	0.063192	-0.015151	0.020613	0.000000	0.000000	3.000000	7.000000	1.000000
20096.234657	-0.040351	0.486597	0.187185	80.535355	86.773811	112.937325	1.513723	0.000000	4.765358	0.000000	0.000000	0.000000	0.063192	-0.015151	0.020613	0.000000	0.000000	3.000000	7.000000	1.000000
20096.237990	-0.040351	0.486597	0.187185	80.535378	86.790123	113.056984	1.518088	0.000000	4.763970	0.000000	0.000000	0.000000	0.063192	-0.015151	0.020613	0.000000	0.000000	3.000000	7.000000	1.000000
20096.241324	-0.040140	0.486563	0.187236	80.535378	86.790123	113.056984	1.518088	0.000000	4.763970	0.000000	0.000000	0.000000	0.063548	-0.010094	0.015061	0.000000	0.000000	3.000000	7.000000	1.000000
20096.244657	-0.040140	0.486563	0.187236	80.535378	86.790123	113.056984	1.518088	0.000000	4.763970	0.000000	0.000000	0.000000	0.063548	-0.010094	0.015061	0.000000	0.000000	3.000000	7.000000	1.000000
20096.247990	-0.040140	0.486563	0.187236	80.535355	86.825211	113.107918	1.518088	0.000000	4.763970	0.000000	0.000000	0.000000	0.063548	-0.010094	0.015061	0.000000	0.000000	3.000000	7.000000	1.000000
20096.251324	-0.040140	0.486563	0.187236	80.535355	86.825211	113.107918	1.518088	0.000000	4.763970	0.000000	0.000000	0.000000	0.063548	-0.010094	0.015061	0.000000	0.000000	3.000000	7.000000	1.000000
20096.254657	-0.039988	0.486511	0.187265	80.535355	86.825211	113.107918	1.518088	0.000000	4.763970	0.000000	0.000000	0.000000	0.045514	-0.015637	0.008858	0.000000	0.000000	3.000000	7.000000	1.000000
20096.257990	-0.039988	0.486511	0.187265	80.535355	86.833359	113.123863	1.522609	0.000000	4.762527	0.000000	0.000000	0.000000	0.045514	-0.015637	0.008858	0.000000	0.000000	3.000000	7.000000	1.000000
20096.261324	-0.039988	0.486511	0.187265	80.535355	86.833359	113.123863	1.522609	0.000000	4.762527	0.000000	0.000000	0.000000	0.045514	-0.015637	0.008858	0.000000	0.000000	3.000000	7.000000	1.000000
20096.264657	-0.039988	0.486511	0.187265	80.535355	86.833359	113.123863	1.522609	0.000000	4.762527	0.000000	0.000000	0.000000	0.045514	-0.015637	0.008858	0.000000	0.000000	3.000000	7.000000	1.000000
20096.267990	-0.039837	0.486407	0.187315	80.535332	86.876396	113.177933	1.525891	0.000000	4.761476	0.000000	0.000000	0.000000	0.045147	-0.031265	0.014847	0.000000	0.000000	3.000000	7.000000	1.000000
20096.271324	-0.039837	0.486407	0.187315	80.535332	86.876396	113.177933	1.525891	0.000000	4.761476	0.000000	0.000000	0.000000	0.045147	-0.031265	0.014847	0.000000	0.000000	3.000000	7.000000	1.000000
20096.274657	-0.039837	0.486407	0.187315	80.535332	86.876396	113.177933	1.525891	0.000000	4.761476	0.000000	0.000000	0.000000	0.045147	-0.031265	0.014847	0.000000	0.000000	3.000000	7.000000	1.000000
20096.277990	-0.039837	0.486407	0.187315	80.533585	86.896233	113.204849	1.528993	0.000000	4.760481	0.000000	0.000000	0.000000	0.045147	-0.031265	0.014847	0.000000	0.000000	3.000000	7.000000	1.000000
20096.281324	-0.039808	0.486355	0.187336	80.533585	86.896233	113.204849	1.528993	0.000000	4.760481	0.000000	0.000000	0.000000	0.008809	-0.015637	0.006570	0.000000	0.000000	3.000000	7.000000	1.000000
20096.284657	-0.039808	0.486355	0.187336	80.533585	86.896233	113.204849	1.528993	0.000000	4.760481	0.000000	0.000000	0.000000	0.008809	-0.015637	0.006570	0.000000	0.000000	3.000000	7.000000	1.000000
20096.287990	-0.039808	0.486355	0.187336	80.531807	86.929390	113.258766	1.528993	0.000000	4.760481	0.000000	0.000000	0.000000	0.008809	-0.015637	0.006570	0.000000	0.000000	3.000000	7.000000	1.000000
20096.291324	-0.039808	0.486355	0.187336	80.531807	86.929390	113.258766	1.528993	0.000000	4.760481	0.000000	0.000000	0.000000	0.008809	-0.015637	0.006570	0.000000	0.000000	3.000000	7.000000	1.000000
20096.294657	-0.039840	0.486267	0.187356	80.531807	86.929390	113.258766	1.528993	0.000000	4.760481	0.000000	0.000000	0.000000	-0.009580	-0.026220	0.005909	0.000000	0.000000	3.000000	7.000000	1.000000
20096.297990	-0.039840	0.486267	0.187356	80.514671	86.950417	113.391663	1.529507	0.000000	4.760315	0.000000	0.000000	0.000000	-0.009580	-0.026220	0.005909	0.000000	0.000000	3.000000	7.000000	1.000000
20096.301324	-0.039840	0.486267	0.187356	80.514671	86.950417	113.391663	1.529507	0.000000	4.760315	0.000000	0.000000	0.000000	-0.009580	-0.026220	0.005909	0.000000	0.000000	3.000000	7.000000	1.000000
20096.304657	-0.039840	0.486267	0.187356	80.514671	86.950417	113.391663	1.529507	0.000000	4.760315	0.000000	0.000000	0.000000	-0.009580	-0.026220	0.005909	0.000000	0.000000	3.000000	7.000000	1.000000
20096.307990	-0.039843	0.486022	0.187402	80.465065	86.958618	113.796967	1.528626	0.000000	4.760599	0.000000	0.000000	0.000000	-0.000857	-0.073615	0.013878	0.000000	0.000000	3.000000	7.000000	1.000000
20096.311324	-0.039843	0.486022	0.187402	80.465065	86.958618	113.796967	1.528626	0.000000	4.760599	0.000000	0.000000	0.000000	-0.000857	-0.073615	0.013878	0.000000	0.000000	3.000000	7.000000	1.000000
20096.314657	-0.039843	0.486022	0.187402	80.465065	86.958618	113.796967	1.528626	0.000000	4.760599	0.000000	0.000000	0.000000	-0.000857	-0.073615	0.013878	0.000000	0.000000	3.000000	7.000000	1.000000
20096.317990	-0.039875	0.485864	0.187425	80.389732	86.957474	114.674095	1.528218	0.000000	4.760730	0.000000	0.000000	0.000000	-0.009638	-0.047394	0.006832	0.000000	0.000000	3.000000	7.000000	1.000000
20096.321324	-0.039875	0.485864	0.187425	80.389732	86.957474	114.674095	1.528218	0.000000	4.760730	0.000000	0.000000	0.000000	-0.009638	-0.047394	0.006832	0.000000	0.000000	3.000000	7.000000	1.000000
20096.324657	-0.039875	0.485864	0.187425	80.389732	86.957474	114.674095	1.528218	0.000000	4.760730	0.000000	0.000000	0.000000	-0.009638	-0.047394	0.006832	0.000000	0.000000	3.000000	7.000000	1.000000
20096.327990	-0.039873	0.485686	0.187398	80.329781	87.010063	115.891876	1.527310	0.000000	4.761021	0.000000	0.000000	0.000000	0.000509	-0.053393	-0.008229	0.000000	0.000000	3.000000	7.000000	1.000000
20096.331324	-0.039873	0.485686	0.187398	80.329781	87.010063	115.891876	1.527310	0.000000	4.761021	0.000000	0.000000	0.000000	0.000509	-0.053393	-0.008229	0.000000	0.000000	3.000000	7.000000	1.000000
20096.334657	-0.039873	0.485686	0.187398	80.329781	87.010063	115.891876	1.527310	0.000000	4.761021	0.000000	0.000000	0.000000	0.000509	-0.053393	-0.008229	0.000000	0.000000	3.000000	7.000000	1.000000
20096.337990	-0.039873	0.485686	0.187398	80.320984	87.148605	116.742401	1.527552	0.000000	4.760944	0.000000	0.000000	0.000000	0.000509	-0.053393	-0.008229	0.000000	0.000000	3.000000	7.000000	1.000000
20096.341324	-0.039870	0.485471	0.187337	80.320984	87.148605	116.742401	1.527552	0.000000	4.760944	0.000000	0.000000	0.000000	0.001135	-0.064434	-0.018351	0.000000	0.000000	3.000000	7.000000	1.000000
20096.344657	-0.039870	0.485471	0.187337	80.320984	87.148605	116.742401	1.527552	0.000000	4.760944	0.000000	0.000000	0.000000	0.001135	-0.064434	-0.018351	0.000000	0.000000	3.000000	7.000000	1.000000
20096.347990	-0.039870	0.485471	0.187337	80.315437	87.321487	117.111557	1.527552	0.000000	4.760944	0.000000	0.000000	0.000000	0.001135	-0.064434	-0.018351	0.000000	0.000000	3.000000	7.000000	1.000000
20096.351324	-0.039870	0.485471	0.187337	80.315437	87.321487	117.111557	1.527552	0.000000	4.760944	0.000000	0.000000	0.000000	0.001135	-0.064434	-0.018351	0.000000	0.000000	3.000000	7.000000	1.000000
20096.354657	-0.039923	0.485253	0.187201	80.315437	87.321487	117.111557	1.527552	0.000000	4.760944	0.000000	0.000000	0.000000	-0.015909	-0.065349	-0.040659	0.000000	0.000000	3.000000	7.000000	1.000000
20096.357990	-0.039923	0.485253	0.187201	80.275505	87.514084	117.412849	1.528091	0.000000	4.760771	0.000000	0.000000	0.000000	-0.015909	-0.065349	-0.040659	0.000000	0.000000	3.000000	7.000000	1.000000
20096.361324	-0.039923	0.485253	0.187201	80.275505	87.514084	117.412849	1.528091	0.000000	4.760771	0.000000	0.000000	0.000000	-0.015909	-0.065349	-0.040659	0.000000	0.000000	3.000000	7.000000	1.000000
20096.364657	-0.039923	0.485253	0.187201	80.275505	87.514084	117.412849	1.528091	0.000000	4.760771	0.000000	0.000000	0.000000	-0.015909	-0.065349	-0.040659	0.000000	0.000000	3.000000	7.000000	1.000000
20096.367990	-0.040080	0.484758	0.186769	80.162170	87.622871	117.846718	1.527871	0.000000	4.760841	0.000000	0.000000	0.000000	-0.047215	-0.148509	-0.129479	0.000000	0.000000	3.000000	7.000000	1.000000
20096.371324	-0.040080	0.484758	0.186769	80.162170	87.622871	117.846718	1.527871	0.000000	4.760841	0.000000	0.000000	0.000000	-0.047215	-0.148509	-0.129479	0.000000	0.000000	3.000000	7.000000	1.000000
20096.374657	-0.040080	0.484758	0.186769	80.162170	87.622871	117.846718	1.527871	0.000000	4.760841	0.000000	0.000000	0.000000	-0.047215	-0.148509	-0.129479	0.000000	0.000000	3.000000	7.000000	1.000000
20096.377990	-0.040080	0.484758	0.186769	79.977440	87.640579	118.090103	1.527436	0.000000	4.760981	0.000000	0.000000	0.000000	-0.047215	-0.148509	-0.129479	0.000000	0.000000	3.000000	7.000000	1.000000
20096.381324	-0.040157	0.484572	0.186524	79.977440	87.640579	118.090103	1.527436	0.000000	4.760981	0.000000	0.000000	0.000000	-0.023031	-0.056025	-0.073540	0.000000	0.000000	3.000000	7.000000	1.000000
20096.384657	-0.040157	0.484572	0.186524	79.977440	87.640579	118.090103	1.527436	0.000000	4.760981	0.000000	0.000000	0.000000	-0.023031	-0.056025	-0.073540	0.000000	0.000000	3.000000	7.000000	1.000000
20096.387990	-0.040157	0.484572	0.186524	79.750107	87.627243	118.294220	1.527436	0.000000	4.760981	0.000000	0.000000	0.000000	-0.023031	-0.056025	-0.073540	0.000000	0.000000	3.000000	7.000000	1.000000
20096.391324	-0.040157	0.484572	0.186524	79.750107	87.627243	118.294220	1.527436	0.000000	4.760981	0.000000	0.000000	0.000000	-0.023031	-0.056025	-0.073540	0.000000	0.000000	3.000000	7.000000	1.000000
20096.394657	-0.040203	0.484350	0.186282	79.750107	87.627243	118.294220	1.527436	0.000000	4.760981	0.000000	0.000000	0.000000	-0.013873	-0.066561	-0.072567	0.000000	0.000000	3.000000	7.000000	1.000000
20096.397990	-0.040203	0.484350	0.186282	79.513000	87.545525	118.441467	1.527479	0.000000	4.760967	0.000000	0.000000	0.000000	-0.013873	-0.066561	-0.072567	0.000000	0.000000	3.000000	7.000000	1.000000
20096.401324	-0.040203	0.484350	0.186282	79.513000	87.545525	118.441467	1.527479	0.000000	4.760967	0.000000	0.000000	0.000000	-0.013873	-0.066561	-0.072567	0.000000	0.000000	3.000000	7.000000	1.000000
20096.404657	-0.040203	0.484350	0.186282	79.513000	87.545525	118.441467	1.527479	0.000000	4.760967	0.000000	0.000000	0.000000	-0.013873	-0.066561	-0.072567	0.000000	0.000000	3.000000	7.000000	1.000000
20096.407990	-0.040305	0.484036	0.185952	79.301620	87.457687	118.555939	1.528206	0.000000	4.760734	0.000000	0.000000	0.000000	-0.030584	-0.094013	-0.099147	0.000000	0.000000	3.000000	7.000000	1.000000
20096.411324	-0.040305	0.484036	0.185952	79.301620	87.457687	118.555939	1.528206	0.000000	4.760734	0.000000	0.000000	0.000000	-0.030584	-0.094013	-0.099147	0.000000	0.000000	3.000000	7.000000	1.000000
20096.414657	-0.040305	0.484036	0.185952	79.301620	87.457687	118.555939	1.528206	0.000000	4.760734	0.000000	0.000000	0.000000	-0.030584	-0.094013	-0.099147	0.000000	0.000000	3.000000	7.000000	1.000000
20096.417990	-0.040305	0.484036	0.185952	79.138039	87.390198	118.640930	1.528302	0.000000	4.760703	0.000000	0.000000	0.000000	-0.030584	-0.094013	-0.099147	0.000000	0.000000	3.000000	7.000000	1.000000
20096.421324	-0.040300	0.483910	0.185869	79.138039	87.390198	118.640930	1.528302	0.000000	4.760703	0.000000	0.000000	0.000000	0.001563	-0.038070	-0.024952	0.000000	0.000000	3.000000	7.000000	1.000000
20096.424657	-0.040300	0.483910	0.185869	79.138039	87.390198	118.640930	1.528302	0.000000	4.760703	0.000000	0.000000	0.000000	0.001563	-0.038070	-0.024952	0.000000	0.000000	3.000000	7.000000	1.000000
20096.427990	-0.040300	0.483910	0.185869	79.034164	87.350189	118.697922	1.528302	0.000000	4.760703	0.000000	0.000000	0.000000	0.001563	-0.038070	-0.024952	0.000000	0.000000	3.000000	7.000000	1.000000
20096.431324	-0.040300	0.483910	0.185869	79.034164	87.350189	118.697922	1.528302	0.000000	4.760703	0.000000	0.000000	0.000000	0.001563	-0.038070	-0.024952	0.000000	0.000000	3.000000	7.000000	1.000000
20096.434657	-0.040298	0.483838	0.185836	79.034164	87.350189	118.697922	1.528302	0.000000	4.760703	0.000000	0.000000	0.000000	0.000610	-0.021561	-0.009722	0.000000	0.000000	3.000000	7.000000	1.000000
20096.437990	-0.040298	0.483838	0.185836	78.988220	87.322739	118.710464	1.529043	0.000000	4.760465	0.000000	0.000000	0.000000	0.000610	-0.021561	-0.009722	0.000000	0.000000	3.000000	7.000000	1.000000
20096.441324	-0.040298	0.483838	0.185836	78.988220	87.322739	118.710464	1.529043	0.000000	4.760465	0.000000	0.000000	0.000000	0.000610	-0.021561	-0.009722	0.000000	0.000000	3.000000	7.000000	1.000000
20096.444657	-0.040298	0.483838	0.185836	78.988220	87.322739	118.710464	1.529043	0.000000	4.760465	0.000000	0.000000	0.000000	0.000610	-0.021561	-0.009722	0.000000	0.000000	3.000000	7.000000	1.000000
20096.447990	-0.040215	0.483738	0.185988	78.978073	87.301857	118.693268	1.529332	0.000000	4.760373	0.000000	0.000000	0.000000	0.024741	-0.029925	0.045402	0.000000	0.000000	3.000000	7.000000	1.000000
20096.451324	-0.040215	0.483738	0.185988	78.978073	87.301857	118.693268	1.529332	0.000000	4.760373	0.000000	0.000000	0.000000	0.024741	-0.029925	0.045402	0.000000	0.000000	3.000000	7.000000	1.000000
20096.454657	-0.040215	0.483738	0.185988	78.978073	87.301857	118.693268	1.529332	0.000000	4.760373	0.000000	0.000000	0.000000	0.024741	-0.029925	0.045402	0.000000	0.000000	3.000000	7.000000	1.000000
20096.457990	-0.040215	0.483738	0.185988	78.964684	87.213387	118.610413	1.530117	0.000000	4.760120	0.000000	0.000000	0.000000	0.024741	-0.029925	0.045402	0.000000	0.000000	3.000000	7.000000	1.000000
20096.461324	-0.040165	0.483745	0.186168	78.964684	87.213387	118.610413	1.530117	0.000000	4.760120	0.000000	0.000000	0.000000	0.015012	0.002188	0.054105	0.000000	0.000000	3.000000	7.000000	1.000000
20096.464657	-0.040165	0.483745	0.186168	78.964684	87.213387	118.610413	1.530117	0.000000	4.760120	0.000000	0.000000	0.000000	0.015012	0.002188	0.054105	0.000000	0.000000	3.000000	7.000000	1.000000
20096.467990	-0.040165	0.483745	0.186168	78.930923	87.091774	118.510246	1.530117	0.000000	4.760120	0.000000	0.000000	0.000000	0.015012	0.002188	0.054105	0.000000	0.000000	3.000000	7.000000	1.000000
20096.471324	-0.040165	0.483745	0.186168	78.930923	87.091774	118.510246	1.530117	0.000000	4.760120	0.000000	0.000000	0.000000	0.015012	0.002188	0.054105	0.000000	0.000000	3.000000	7.000000	1.000000
20096.474657	-0.040056	0.483754	0.186387	78.930923	87.091774	118.510246	1.530117	0.000000	4.760120	0.000000	0.000000	0.000000	0.032694	0.002616	0.065822	0.000000	0.000000	3.000000	7.000000	1.000000
20096.477990	-0.040056	0.483754	0.186387	78.881783	86.964157	118.417999	1.529933	0.000000	4.760179	0.000000	0.000000	0.000000	0.032694	0.002616	0.065822	0.000000	0.000000	3.000000	7.000000	1.000000
20096.481324	-0.040056	0.483754	0.186387	78.881783	86.964157	118.417999	1.529933	0.000000	4.760179	0.000000	0.000000	0.000000	0.032694	0.002616	0.065822	0.000000	0.000000	3.000000	7.000000	1.000000
20096.484657	-0.040056	0.483754	0.186387	78.881783	86.964157	118.417999	1.529933	0.000000	4.760179	0.000000	0.000000	0.000000	0.032694	0.002616	0.065822	0.000000	0.000000	3.000000	7.000000	1.000000
20096.487990	-0.039811	0.483756	0.186881	78.807098	86.792015	118.301926	1.530823	0.000000	4.759892	0.000000	0.000000	0.000000	0.073643	0.000601	0.148211	0.000000	0.000000	3.000000	7.000000	1.000000
20096.491324	-0.039811	0.483756	0.186881	78.807098	86.792015	118.301926	1.530823	0.000000	4.759892	0.000000	0.000000	0.000000	0.073643	0.000601	0.148211	0.000000	0.000000	3.000000	7.000000	1.000000
20096.494657	-0.039811	0.483756	0.186881	78.807098	86.792015	118.301926	1.530823	0.000000	4.759892	0.000000	0.000000	0.000000	0.073643	0.000601	0.148211	0.000000	0.000000	3.000000	7.000000	1.000000
20096.497990	-0.039811	0.483756	0.186881	78.708420	86.641190	118.235497	1.532822	0.000000	4.759250	0.000000	0.000000	0.000000	0.073643	0.000601	0.148211	0.000000	0.000000	3.000000	7.000000	1.000000
20096.501324	-0.039762	0.483711	0.187081	78.708420	86.641190	118.235497	1.532822	0.000000	4.759250	0.000000	0.000000	0.000000	0.014715	-0.013466	0.059963	0.000000	0.000000	3.000000	7.000000	1.000000
20096.504657	-0.039762	0.483711	0.187081	78.708420	86.641190	118.235497	1.532822	0.000000	4.759250	0.000000	0.000000	0.000000	0.014715	-0.013466	0.059963	0.000000	0.000000	3.000000	7.000000	1.000000
20096.507990	-0.039762	0.483711	0.187081	78.585854	86.495850	118.202599	1.532822	0.000000	4.759250	0.000000	0.000000	0.000000	0.014715	-0.013466	0.059963	0.000000	0.000000	3.000000	7.000000	1.000000
20096.511324	-0.039762	0.483711	0.187081	78.585854	86.495850	118.202599	1.532822	0.000000	4.759250	0.000000	0.000000	0.000000	0.014715	-0.013466	0.059963	0.000000	0.000000	3.000000	7.000000	1.000000
20096.514657	-0.039769	0.483628	0.187208	78.585854	86.495850	118.202599	1.532822	0.000000	4.759250	0.000000	0.000000	0.000000	-0.002351	-0.024931	0.038098	0.000000	0.000000	3.000000	7.000000	1.000000
20096.517990	-0.039836	0.483508	0.187298	78.436035	86.368011	118.218735	1.532468	0.000000	4.759364	0.000000	0.000000	0.000000	-0.020081	-0.035957	0.026813	0.000000	0.000000	3.000000	7.000000	1.000000
20096.521324	-0.039836	0.483508	0.187298	78.436035	86.368011	118.218735	1.532468	0.000000	4.759364	0.000000	0.000000	0.000000	-0.020081	-0.035957	0.026813	0.000000	0.000000	3.000000	7.000000	1.000000
20096.524657	-0.039836	0.483508	0.187298	78.436035	86.368011	118.218735	1.532468	0.000000	4.759364	0.000000	0.000000	0.000000	-0.020081	-0.035957	0.026813	0.000000	0.000000	3.000000	7.000000	1.000000
20096.527990	-0.039836	0.483508	0.187298	78.250504	86.236610	118.267715	1.529142	0.000000	4.760433	0.000000	0.000000	0.000000	-0.020081	-0.035957	0.026813	0.000000	0.000000	3.000000	7.000000	1.000000
20096.531324	-0.039960	0.483350	0.187314	78.250504	86.236610	118.267715	1.529142	0.000000	4.760433	0.000000	0.000000	0.000000	-0.037160	-0.047413	0.004943	0.000000	0.000000	3.000000	7.000000	1.000000
20096.534657	-0.039960	0.483350	0.187314	78.250504	86.236610	118.267715	1.529142	0.000000	4.760433	0.000000	0.000000	0.000000	-0.037160	-0.047413	0.004943	0.000000	0.000000	3.000000	7.000000	1.000000
20096.537990	-0.039960	0.483350	0.187314	78.032738	86.104225	118.357040	1.529142	0.000000	4.760433	0.000000	0.000000	0.000000	-0.037160	-0.047413	0.004943	0.000000	0.000000	3.000000	7.000000	1.000000
20096.541324	-0.039960	0.483350	0.187314	78.032738	86.104225	118.357040	1.529142	0.000000	4.760433	0.000000	0.000000	0.000000	-0.037160	-0.047413	0.004943	0.000000	0.000000	3.000000	7.000000	1.000000
20096.544657	-0.040055	0.483175	0.187351	78.032738	86.104225	118.357040	1.529142	0.000000	4.760433	0.000000	0.000000	0.000000	-0.028324	-0.052487	0.010994	0.000000	0.000000	3.000000	7.000000	1.000000
20096.547990	-0.040055	0.483175	0.187351	77.804840	85.968803	118.439484	1.526165	0.000000	4.761388	0.000000	0.000000	0.000000	-0.028324	-0.052487	0.010994	0.000000	0.000000	3.000000	7.000000	1.000000
20096.551324	-0.040055	0.483175	0.187351	77.804840	85.968803	118.439484	1.526165	0.000000	4.761388	0.000000	0.000000	0.000000	-0.028324	-0.052487	0.010994	0.000000	0.000000	3.000000	7.000000	1.000000
20096.554657	-0.040055	0.483175	0.187351	77.804840	85.968803	118.439484	1.526165	0.000000	4.761388	0.000000	0.000000	0.000000	-0.028324	-0.052487	0.010994	0.000000	0.000000	3.000000	7.000000	1.000000
20096.557990	-0.040211	0.482824	0.187391	77.605934	85.842621	118.506927	1.523718	0.000000	4.762172	0.000000	0.000000	0.000000	-0.046818	-0.105419	0.011936	0.000000	0.000000	3.000000	7.000000	1.000000
20096.561324	-0.040211	0.482824	0.187391	77.605934	85.842621	118.506927	1.523718	0.000000	4.762172	0.000000	0.000000	0.000000	-0.046818	-0.105419	0.011936	0.000000	0.000000	3.000000	7.000000	1.000000
20096.564657	-0.040211	0.482824	0.187391	77.605934	85.842621	118.506927	1.523718	0.000000	4.762172	0.000000	0.000000	0.000000	-0.046818	-0.105419	0.011936	0.000000	0.000000	3.000000	7.000000	1.000000
20096.567990	-0.040211	0.482824	0.187391	77.454689	85.752693	118.558151	1.519826	0.000000	4.763416	0.000000	0.000000	0.000000	-0.046818	-0.105419	0.011936	0.000000	0.000000	3.000000	7.000000	1.000000
20096.571324	-0.040216	0.482650	0.187468	77.454689	85.752693	118.558151	1.519826	0.000000	4.763416	0.000000	0.000000	0.000000	-0.001449	-0.052093	0.023231	0.000000	0.000000	3.000000	7.000000	1.000000
20096.574657	-0.040216	0.482650	0.187468	77.454689	85.752693	118.558151	1.519826	0.000000	4.763416	0.000000	0.000000	0.000000	-0.001449	-0.052093	0.023231	0.000000	0.000000	3.000000	7.000000	1.000000
20096.577990	-0.040216	0.482650	0.187468	77.369705	85.698235	118.577347	1.519826	0.000000	4.763416	0.000000	0.000000	0.000000	-0.001449	-0.052093	0.023231	0.000000	0.000000	3.000000	7.000000	1.000000
20096.581324	-0.040216	0.482650	0.187468	77.369705	85.698235	118.577347	1.519826	0.000000	4.763416	0.000000	0.000000	0.000000	-0.001449	-0.052093	0.023231	0.000000	0.000000	3.000000	7.000000	1.000000
20096.584657	-0.040131	0.482513	0.187585	77.369705	85.698235	118.577347	1.519826	0.000000	4.763416	0.000000	0.000000	0.000000	0.025465	-0.041094	0.035087	0.000000	0.000000	3.000000	7.000000	1.000000
20096.587990	-0.040131	0.482513	0.187585	77.350990	85.687439	118.578423	1.519144	0.000000	4.763633	0.000000	0.000000	0.000000	0.025465	-0.041094	0.035087	0.000000	0.000000	3.000000	7.000000	1.000000
20096.591324	-0.040131	0.482513	0.187585	77.350990	85.687439	118.578423	1.519144	0.000000	4.763633	0.000000	0.000000	0.000000	0.025465	-0.041094	0.035087	0.000000	0.000000	3.000000	7.000000	1.000000
20096.594657	-0.040131	0.482513	0.187585	77.350990	85.687439	118.578423	1.519144	0.000000	4.763633	0.000000	0.000000	0.000000	0.025465	-0.041094	0.035087	0.000000	0.000000	3.000000	7.000000	1.000000
20096.597990	-0.040024	0.482311	0.187847	77.352631	85.683105	118.564026	1.520241	0.000000	4.763283	0.000000	0.000000	0.000000	0.031987	-0.060656	0.078730	0.000000	0.000000	3.000000	7.000000	1.000000
20096.601324	-0.040024	0.482311	0.187847	77.352631	85.683105	118.564026	1.520241	0.000000	4.763283	0.000000	0.000000	0.000000	0.031987	-0.060656	0.078730	0.000000	0.000000	3.000000	7.000000	1.000000
20096.604657	-0.040024	0.482311	0.187847	77.352631	85.683105	118.564026	1.520241	0.000000	4.763283	0.000000	0.000000	0.000000	0.031987	-0.060656	0.078730	0.000000	0.000000	3.000000	7.000000	1.000000
20096.607990	-0.040024	0.482311	0.187847	77.352669	85.691292	118.564056	1.520767	0.000000	4.763115	0.000000	0.000000	0.000000	0.031987	-0.060656	0.078730	0.000000	0.000000	3.000000	7.000000	1.000000
20096.611324	-0.039939	0.482209	0.187963	77.352669	85.691292	118.564056	1.520767	0.000000	4.763115	0.000000	0.000000	0.000000	0.025521	-0.030554	0.034628	0.000000	0.000000	3.000000	7.000000	1.000000
20096.614657	-0.039939	0.482209	0.187963	77.352669	85.691292	118.564056	1.520767	0.000000	4.763115	0.000000	0.000000	0.000000	0.025521	-0.030554	0.034628	0.000000	0.000000	3.000000	7.000000	1.000000
20096.617990	-0.039939	0.482209	0.187963	77.352669	85.694038	118.564064	1.520767	0.000000	4.763115	0.000000	0.000000	0.000000	0.025521	-0.030554	0.034628	0.000000	0.000000	3.000000	7.000000	1.000000
20096.621324	-0.039939	0.482209	0.187963	77.352669	85.694038	118.564064	1.520767	0.000000	4.763115	0.000000	0.000000	0.000000	0.025521	-0.030554	0.034628	0.000000	0.000000	3.000000	7.000000	1.000000
20096.624657	-0.039913	0.482141	0.188038	77.352669	85.694038	118.564064	1.520767	0.000000	4.763115	0.000000	0.000000	0.000000	0.007831	-0.020374	0.022513	0.000000	0.000000	3.000000	7.000000	1.000000
20096.627990	-0.039978	0.482020	0.188092	77.352730	85.716461	118.592628	1.521876	0.000000	4.762761	0.000000	0.000000	0.000000	-0.019447	-0.036472	0.016132	0.000000	0.000000	3.000000	7.000000	1.000000
20096.631324	-0.039978	0.482020	0.188092	77.352730	85.716461	118.592628	1.521876	0.000000	4.762761	0.000000	0.000000	0.000000	-0.019447	-0.036472	0.016132	0.000000	0.000000	3.000000	7.000000	1.000000
20096.634657	-0.039978	0.482020	0.188092	77.352730	85.716461	118.592628	1.521876	0.000000	4.762761	0.000000	0.000000	0.000000	-0.019447	-0.036472	0.016132	0.000000	0.000000	3.000000	7.000000	1.000000
20096.637990	-0.039978	0.482020	0.188092	77.352821	85.736191	118.621208	1.520040	0.000000	4.763348	0.000000	0.000000	0.000000	-0.019447	-0.036472	0.016132	0.000000	0.000000	3.000000	7.000000	1.000000
20096.641324	-0.040071	0.481932	0.188107	77.352821	85.736191	118.621208	1.520040	0.000000	4.763348	0.000000	0.000000	0.000000	-0.027959	-0.026288	0.004585	0.000000	0.000000	3.000000	7.000000	1.000000
20096.644657	-0.040071	0.481932	0.188107	77.352821	85.736191	118.621208	1.520040	0.000000	4.763348	0.000000	0.000000	0.000000	-0.027959	-0.026288	0.004585	0.000000	0.000000	3.000000	7.000000	1.000000
20096.647990	-0.040071	0.481932	0.188107	77.352928	85.767174	118.664116	1.520040	0.000000	4.763348	0.000000	0.000000	0.000000	-0.027959	-0.026288	0.004585	0.000000	0.000000	3.000000	7.000000	1.000000
20096.651324	-0.040071	0.481932	0.188107	77.352928	85.767174	118.664116	1.520040	0.000000	4.763348	0.000000	0.000000	0.000000	-0.027959	-0.026288	0.004585	0.000000	0.000000	3.000000	7.000000	1.000000
20096.654657	-0.040194	0.481826	0.188103	77.352928	85.767174	118.664116	1.520040	0.000000	4.763348	0.000000	0.000000	0.000000	-0.036834	-0.031799	-0.001077	0.000000	0.000000	3.000000	7.000000	1.000000
20096.657990	-0.040194	0.481826	0.188103	77.352959	85.767509	118.678391	1.517786	0.000000	4.764066	0.000000	0.000000	0.000000	-0.036834	-0.031799	-0.001077	0.000000	0.000000	3.000000	7.000000	1.000000
20096.661324	-0.040194	0.481826	0.188103	77.352959	85.767509	118.678391	1.517786	0.000000	4.764066	0.000000	0.000000	0.000000	-0.036834	-0.031799	-0.001077	0.000000	0.000000	3.000000	7.000000	1.000000
20096.664657	-0.040194	0.481826	0.188103	77.352959	85.767509	118.678391	1.517786	0.000000	4.764066	0.000000	0.000000	0.000000	-0.036834	-0.031799	-0.001077	0.000000	0.000000	3.000000	7.000000	1.000000
20096.667990	-0.040413	0.481723	0.188164	77.352959	85.762093	118.678406	1.514988	0.000000	4.764956	0.000000	0.000000	0.000000	-0.065726	-0.030978	0.018311	0.000000	0.000000	3.000000	7.000000	1.000000
20096.671324	-0.040413	0.481723	0.188164	77.352959	85.762093	118.678406	1.514988	0.000000	4.764956	0.000000	0.000000	0.000000	-0.065726	-0.030978	0.018311	0.000000	0.000000	3.000000	7.000000	1.000000
20096.674657	-0.040413	0.481723	0.188164	77.352959	85.762093	118.678406	1.514988	0.000000	4.764956	0.000000	0.000000	0.000000	-0.065726	-0.030978	0.018311	0.000000	0.000000	3.000000	7.000000	1.000000
20096.677990	-0.040413	0.481723	0.188164	77.352859	85.717537	118.635536	1.509500	0.000000	4.766698	0.000000	0.000000	0.000000	-0.065726	-0.030978	0.018311	0.000000	0.000000	3.000000	7.000000	1.000000
20096.681324	-0.040450	0.481727	0.188268	77.352859	85.717537	118.635536	1.509500	0.000000	4.766698	0.000000	0.000000	0.000000	-0.011175	0.001201	0.031101	0.000000	0.000000	3.000000	7.000000	1.000000
20096.684657	-0.040450	0.481727	0.188268	77.352859	85.717537	118.635536	1.509500	0.000000	4.766698	0.000000	0.000000	0.000000	-0.011175	0.001201	0.031101	0.000000	0.000000	3.000000	7.000000	1.000000
20096.687990	-0.040450	0.481727	0.188268	77.354362	85.651970	118.563957	1.509500	0.000000	4.766698	0.000000	0.000000	0.000000	-0.011175	0.001201	0.031101	0.000000	0.000000	3.000000	7.000000	1.000000
20096.691324	-0.040450	0.481727	0.188268	77.354362	85.651970	118.563957	1.509500	0.000000	4.766698	0.000000	0.000000	0.000000	-0.011175	0.001201	0.031101	0.000000	0.000000	3.000000	7.000000	1.000000
20096.694657	-0.040397	0.481803	0.188410	77.354362	85.651970	118.563957	1.509500	0.000000	4.766698	0.000000	0.000000	0.000000	0.015792	0.022818	0.042577	0.000000	0.000000	3.000000	7.000000	1.000000
20096.697990	-0.040397	0.481803	0.188410	77.355797	85.575180	118.478058	1.507887	0.000000	4.767209	0.000000	0.000000	0.000000	0.015792	0.022818	0.042577	0.000000	0.000000	3.000000	7.000000	1.000000
20096.701324	-0.040397	0.481803	0.188410	77.355797	85.575180	118.478058	1.507887	0.000000	4.767209	0.000000	0.000000	0.000000	0.015792	0.022818	0.042577	0.000000	0.000000	3.000000	7.000000	1.000000
20096.704657	-0.040397	0.481803	0.188410	77.355797	85.575180	118.478058	1.507887	0.000000	4.767209	0.000000	0.000000	0.000000	0.015792	0.022818	0.042577	0.000000	0.000000	3.000000	7.000000	1.000000
20096.707990	-0.040323	0.481920	0.188693	77.365707	85.505592	118.391495	1.508065	0.000000	4.767152	0.000000	0.000000	0.000000	0.022386	0.035038	0.084949	0.000000	0.000000	3.000000	7.000000	1.000000
20096.711324	-0.040323	0.481920	0.188693	77.365707	85.505592	118.391495	1.508065	0.000000	4.767152	0.000000	0.000000	0.000000	0.022386	0.035038	0.084949	0.000000	0.000000	3.000000	7.000000	1.000000
20096.714657	-0.040323	0.481920	0.188693	77.365707	85.505592	118.391495	1.508065	0.000000	4.767152	0.000000	0.000000	0.000000	0.022386	0.035038	0.084949	0.000000	0.000000	3.000000	7.000000	1.000000
20096.717990	-0.040323	0.481920	0.188693	77.391029	85.471382	118.332306	1.507722	0.000000	4.767261	0.000000	0.000000	0.000000	0.022386	0.035038	0.084949	0.000000	0.000000	3.000000	7.000000	1.000000
20096.721324	-0.040329	0.481959	0.188797	77.391029	85.471382	118.332306	1.507722	0.000000	4.767261	0.000000	0.000000	0.000000	-0.001951	0.011819	0.031246	0.000000	0.000000	3.000000	7.000000	1.000000
20096.724657	-0.040329	0.481959	0.188797	77.391029	85.471382	118.332306	1.507722	0.000000	4.767261	0.000000	0.000000	0.000000	-0.001951	0.011819	0.031246	0.000000	0.000000	3.000000	7.000000	1.000000
20096.727990	-0.040329	0.481959	0.188797	77.419891	85.479202	118.315735	1.507722	0.000000	4.767261	0.000000	0.000000	0.000000	-0.001951	0.011819	0.031246	0.000000	0.000000	3.000000	7.000000	1.000000
20096.731324	-0.040329	0.481959	0.188797	77.419891	85.479202	118.315735	1.507722	0.000000	4.767261	0.000000	0.000000	0.000000	-0.001951	0.011819	0.031246	0.000000	0.000000	3.000000	7.000000	1.000000
20096.734657	-0.040361	0.481977	0.188812	77.419891	85.479202	118.315735	1.507722	0.000000	4.767261	0.000000	0.000000	0.000000	-0.009517	0.005502	0.004498	0.000000	0.000000	3.000000	7.000000	1.000000
20096.737990	-0.040361	0.481977	0.188812	77.430199	85.507782	118.343712	1.506816	0.000000	4.767547	0.000000	0.000000	0.000000	-0.009517	0.005502	0.004498	0.000000	0.000000	3.000000	7.000000	1.000000
20096.741324	-0.040361	0.481977	0.188812	77.430199	85.507782	118.343712	1.506816	0.000000	4.767547	0.000000	0.000000	0.000000	-0.009517	0.005502	0.004498	0.000000	0.000000	3.000000	7.000000	1.000000
20096.744657	-0.040361	0.481977	0.188812	77.430199	85.507782	118.343712	1.506816	0.000000	4.767547	0.000000	0.000000	0.000000	-0.009517	0.005502	0.004498	0.000000	0.000000	3.000000	7.000000	1.000000
20096.747990	-0.040537	0.481920	0.188680	77.430359	85.541740	118.386864	1.505979	0.000000	4.767812	0.000000	0.000000	0.000000	-0.052918	-0.017318	-0.039774	0.000000	0.000000	3.000000	7.000000	1.000000
20096.751324	-0.040537	0.481920	0.188680	77.430359	85.541740	118.386864	1.505979	0.000000	4.767812	0.000000	0.000000	0.000000	-0.052918	-0.017318	-0.039774	0.000000	0.000000	3.000000	7.000000	1.000000
20096.754657	-0.040537	0.481920	0.188680	77.430359	85.541740	118.386864	1.505979	0.000000	4.767812	0.000000	0.000000	0.000000	-0.052918	-0.017318	-0.039774	0.000000	0.000000	3.000000	7.000000	1.000000
20096.757990	-0.040537	0.481920	0.188680	77.430527	85.572998	118.430031	1.502887	0.000000	4.768787	0.000000	0.000000	0.000000	-0.052918	-0.017318	-0.039774	0.000000	0.000000	3.000000	7.000000	1.000000
20096.761324	-0.040653	0.481880	0.188568	77.430527	85.572998	118.430031	1.502887	0.000000	4.768787	0.000000	0.000000	0.000000	-0.034824	-0.011820	-0.033569	0.000000	0.000000	3.000000	7.000000	1.000000
20096.764657	-0.040653	0.481880	0.188568	77.430527	85.572998	118.430031	1.502887	0.000000	4.768787	0.000000	0.000000	0.000000	-0.034824	-0.011820	-0.033569	0.000000	0.000000	3.000000	7.000000	1.000000
20096.767990	-0.040653	0.481880	0.188568	77.430672	85.623680	118.487541	1.502887	0.000000	4.768787	0.000000	0.000000	0.000000	-0.034824	-0.011820	-0.033569	0.000000	0.000000	3.000000	7.000000	1.000000
20096.771324	-0.040653	0.481880	0.188568	77.430672	85.623680	118.487541	1.502887	0.000000	4.768787	0.000000	0.000000	0.000000	-0.034824	-0.011820	-0.033569	0.000000	0.000000	3.000000	7.000000	1.000000
20096.774657	-0.040708	0.481841	0.188460	77.430672	85.623680	118.487541	1.502887	0.000000	4.768787	0.000000	0.000000	0.000000	-0.016422	-0.011811	-0.032416	0.000000	0.000000	3.000000	7.000000	1.000000
20096.777990	-0.040708	0.481841	0.188460	77.430893	85.693901	118.559494	1.501028	0.000000	4.769372	0.000000	0.000000	0.000000	-0.016422	-0.011811	-0.032416	0.000000	0.000000	3.000000	7.000000	1.000000
20096.781324	-0.040708	0.481841	0.188460	77.430893	85.693901	118.559494	1.501028	0.000000	4.769372	0.000000	0.000000	0.000000	-0.016422	-0.011811	-0.032416	0.000000	0.000000	3.000000	7.000000	1.000000
20096.784657	-0.040708	0.481841	0.188460	77.430893	85.693901	118.559494	1.501028	0.000000	4.769372	0.000000	0.000000	0.000000	-0.016422	-0.011811	-0.032416	0.000000	0.000000	3.000000	7.000000	1.000000
20096.787990	-0.040725	0.481744	0.188233	77.431061	85.761375	118.631401	1.500551	0.000000	4.769523	0.000000	0.000000	0.000000	-0.004928	-0.029123	-0.068194	0.000000	0.000000	3.000000	7.000000	1.000000
20096.791324	-0.040725	0.481744	0.188233	77.431061	85.761375	118.631401	1.500551	0.000000	4.769523	0.000000	0.000000	0.000000	-0.004928	-0.029123	-0.068194	0.000000	0.000000	3.000000	7.000000	1.000000
20096.794657	-0.040725	0.481744	0.188233	77.431061	85.761375	118.631401	1.500551	0.000000	4.769523	0.000000	0.000000	0.000000	-0.004928	-0.029123	-0.068194	0.000000	0.000000	3.000000	7.000000	1.000000
20096.797990	-0.040725	0.481744	0.188233	77.432945	85.833076	118.703255	1.501821	0.000000	4.769124	0.000000	0.000000	0.000000	-0.004928	-0.029123	-0.068194	0.000000	0.000000	3.000000	7.000000	1.000000
20096.801324	-0.040716	0.481668	0.188094	77.432945	85.833076	118.703255	1.501821	0.000000	4.769124	0.000000	0.000000	0.000000	0.002613	-0.022800	-0.041436	0.000000	0.000000	3.000000	7.000000	1.000000
20096.804657	-0.040716	0.481668	0.188094	77.432945	85.833076	118.703255	1.501821	0.000000	4.769124	0.000000	0.000000	0.000000	0.002613	-0.022800	-0.041436	0.000000	0.000000	3.000000	7.000000	1.000000
20096.807990	-0.040716	0.481668	0.188094	77.433060	85.903252	118.775146	1.501821	0.000000	4.769124	0.000000	0.000000	0.000000	0.002613	-0.022800	-0.041436	0.000000	0.000000	3.000000	7.000000	1.000000
20096.811324	-0.040716	0.481668	0.188094	77.433060	85.903252	118.775146	1.501821	0.000000	4.769124	0.000000	0.000000	0.000000	0.002613	-0.022800	-0.041436	0.000000	0.000000	3.000000	7.000000	1.000000
20096.814657	-0.040708	0.481610	0.187973	77.433060	85.903252	118.775146	1.501821	0.000000	4.769124	0.000000	0.000000	0.000000	0.002296	-0.017295	-0.036370	0.000000	0.000000	3.000000	7.000000	1.000000
20096.817990	-0.040708	0.481610	0.187973	77.433228	85.984802	118.861481	1.503025	0.000000	4.768744	0.000000	0.000000	0.000000	0.002296	-0.017295	-0.036370	0.000000	0.000000	3.000000	7.000000	1.000000
20096.821324	-0.040708	0.481610	0.187973	77.433228	85.984802	118.861481	1.503025	0.000000	4.768744	0.000000	0.000000	0.000000	0.002296	-0.017295	-0.036370	0.000000	0.000000	3.000000	7.000000	1.000000
20096.824657	-0.040708	0.481610	0.187973	77.433228	85.984802	118.861481	1.503025	0.000000	4.768744	0.000000	0.000000	0.000000	0.002296	-0.017295	-0.036370	0.000000	0.000000	3.000000	7.000000	1.000000
20096.827990	-0.040721	0.481529	0.187692	77.433311	86.054993	118.933403	1.504083	0.000000	4.768410	0.000000	0.000000	0.000000	-0.003902	-0.024384	-0.084305	0.000000	0.000000	3.000000	7.000000	1.000000
20096.831324	-0.040721	0.481529	0.187692	77.433311	86.054993	118.933403	1.504083	0.000000	4.768410	0.000000	0.000000	0.000000	-0.003902	-0.024384	-0.084305	0.000000	0.000000	3.000000	7.000000	1.000000
20096.834657	-0.040721	0.481529	0.187692	77.433311	86.054993	118.933403	1.504083	0.000000	4.768410	0.000000	0.000000	0.000000	-0.003902	-0.024384	-0.084305	0.000000	0.000000	3.000000	7.000000	1.000000
20096.837990	-0.040681	0.481505	0.187536	77.433388	86.127914	119.005325	1.505830	0.000000	4.767859	0.000000	0.000000	0.000000	0.012172	-0.007089	-0.046778	0.000000	0.000000	3.000000	7.000000	1.000000
20096.841324	-0.040681	0.481505	0.187536	77.433388	86.127914	119.005325	1.505830	0.000000	4.767859	0.000000	0.000000	0.000000	0.012172	-0.007089	-0.046778	0.000000	0.000000	3.000000	7.000000	1.000000
20096.844657	-0.040681	0.481505	0.187536	77.433388	86.127914	119.005325	1.505830	0.000000	4.767859	0.000000	0.000000	0.000000	0.012172	-0.007089	-0.046778	0.000000	0.000000	3.000000	7.000000	1.000000
20096.847990	-0.040681	0.481505	0.187536	77.433449	86.184090	119.062874	1.507906	0.000000	4.767203	0.000000	0.000000	0.000000	0.012172	-0.007089	-0.046778	0.000000	0.000000	3.000000	7.000000	1.000000
20096.851324	-0.040640	0.481517	0.187379	77.433449	86.184090	119.062874	1.507906	0.000000	4.767203	0.000000	0.000000	0.000000	0.012194	0.003498	-0.047196	0.000000	0.000000	3.000000	7.000000	1.000000
20096.854657	-0.040640	0.481517	0.187379	77.433449	86.184090	119.062874	1.507906	0.000000	4.767203	0.000000	0.000000	0.000000	0.012194	0.003498	-0.047196	0.000000	0.000000	3.000000	7.000000	1.000000
20096.857990	-0.040640	0.481517	0.187379	77.433479	86.242989	119.120430	1.507906	0.000000	4.767203	0.000000	0.000000	0.000000	0.012194	0.003498	-0.047196	0.000000	0.000000	3.000000	7.000000	1.000000
20096.861324	-0.040640	0.481517	0.187379	77.433479	86.242989	119.120430	1.507906	0.000000	4.767203	0.000000	0.000000	0.000000	0.012194	0.003498	-0.047196	0.000000	0.000000	3.000000	7.000000	1.000000
20096.864657	-0.040628	0.481527	0.187184	77.433479	86.242989	119.120430	1.507906	0.000000	4.767203	0.000000	0.000000	0.000000	0.003679	0.003097	-0.058358	0.000000	0.000000	3.000000	7.000000	1.000000
20096.867990	-0.040628	0.481527	0.187184	77.433517	86.313179	119.192352	1.509997	0.000000	4.766541	0.000000	0.000000	0.000000	0.003679	0.003097	-0.058358	0.000000	0.000000	3.000000	7.000000	1.000000
20096.871324	-0.040628	0.481527	0.187184	77.433517	86.313179	119.192352	1.509997	0.000000	4.766541	0.000000	0.000000	0.000000	0.003679	0.003097	-0.058358	0.000000	0.000000	3.000000	7.000000	1.000000
20096.874657	-0.040628	0.481527	0.187184	77.433517	86.313179	119.192352	1.509997	0.000000	4.766541	0.000000	0.000000	0.000000	0.003679	0.003097	-0.058358	0.000000	0.000000	3.000000	7.000000	1.000000
20096.877990	-0.040632	0.481582	0.186757	77.433525	86.397453	119.278694	1.511706	0.000000	4.765999	0.000000	0.000000	0.000000	-0.001116	0.016364	-0.128331	0.000000	0.000000	3.000000	7.000000	1.000000
20096.881324	-0.040632	0.481582	0.186757	77.433525	86.397453	119.278694	1.511706	0.000000	4.765999	0.000000	0.000000	0.000000	-0.001116	0.016364	-0.128331	0.000000	0.000000	3.000000	7.000000	1.000000
20096.884657	-0.040632	0.481582	0.186757	77.433525	86.397453	119.278694	1.511706	0.000000	4.765999	0.000000	0.000000	0.000000	-0.001116	0.016364	-0.128331	0.000000	0.000000	3.000000	7.000000	1.000000
20096.887990	-0.040705	0.481606	0.186467	77.433517	86.473557	119.365013	1.514765	0.000000	4.765028	0.000000	0.000000	0.000000	-0.022131	0.007363	-0.086820	0.000000	0.000000	3.000000	7.000000	1.000000
20096.891324	-0.040705	0.481606	0.186467	77.433517	86.473557	119.365013	1.514765	0.000000	4.765028	0.000000	0.000000	0.000000	-0.022131	0.007363	-0.086820	0.000000	0.000000	3.000000	7.000000	1.000000
20096.894657	-0.040705	0.481606	0.186467	77.433517	86.473557	119.365013	1.514765	0.000000	4.765028	0.000000	0.000000	0.000000	-0.022131	0.007363	-0.086820	0.000000	0.000000	3.000000	7.000000	1.000000
20096.897990	-0.040705	0.481606	0.186467	77.433449	86.555534	119.465736	1.515188	0.000000	4.764893	0.000000	0.000000	0.000000	-0.022131	0.007363	-0.086820	0.000000	0.000000	3.000000	7.000000	1.000000
20096.901324	-0.040839	0.481648	0.186156	77.433449	86.555534	119.465736	1.515188	0.000000	4.764893	0.000000	0.000000	0.000000	-0.040080	0.012438	-0.093514	0.000000	0.000000	3.000000	7.000000	1.000000
20096.904657	-0.040839	0.481648	0.186156	77.433449	86.555534	119.465736	1.515188	0.000000	4.764893	0.000000	0.000000	0.000000	-0.040080	0.012438	-0.093514	0.000000	0.000000	3.000000	7.000000	1.000000
20096.907990	-0.040839	0.481648	0.186156	77.431679	86.635880	119.566383	1.515188	0.000000	4.764893	0.000000	0.000000	0.000000	-0.040080	0.012438	-0.093514	0.000000	0.000000	3.000000	7.000000	1.000000
20096.911324	-0.040839	0.481648	0.186156	77.431679	86.635880	119.566383	1.515188	0.000000	4.764893	0.000000	0.000000	0.000000	-0.040080	0.012438	-0.093514	0.000000	0.000000	3.000000	7.000000	1.000000
20096.914657	-0.041032	0.481706	0.185821	77.431679	86.635880	119.566383	1.515188	0.000000	4.764893	0.000000	0.000000	0.000000	-0.057996	0.017497	-0.100235	0.000000	0.000000	3.000000	7.000000	1.000000
20096.917990	-0.041194	0.481781	0.185471	77.426468	86.712952	119.666924	1.514387	0.000000	4.765148	0.000000	0.000000	0.000000	-0.048425	0.022550	-0.105213	0.000000	0.000000	3.000000	7.000000	1.000000
20096.921324	-0.041194	0.481781	0.185471	77.426468	86.712952	119.666924	1.514387	0.000000	4.765148	0.000000	0.000000	0.000000	-0.048425	0.022550	-0.105213	0.000000	0.000000	3.000000	7.000000	1.000000
20096.924657	-0.041194	0.481781	0.185471	77.426468	86.712952	119.666924	1.514387	0.000000	4.765148	0.000000	0.000000	0.000000	-0.048425	0.022550	-0.105213	0.000000	0.000000	3.000000	7.000000	1.000000
20096.927990	-0.041194	0.481781	0.185471	77.402565	86.785866	119.781013	1.511186	0.000000	4.766163	0.000000	0.000000	0.000000	-0.048425	0.022550	-0.105213	0.000000	0.000000	3.000000	7.000000	1.000000
20096.931324	-0.041352	0.481890	0.185083	77.402565	86.785866	119.781013	1.511186	0.000000	4.766163	0.000000	0.000000	0.000000	-0.047652	0.032658	-0.116290	0.000000	0.000000	3.000000	7.000000	1.000000
20096.934657	-0.041352	0.481890	0.185083	77.402565	86.785866	119.781013	1.511186	0.000000	4.766163	0.000000	0.000000	0.000000	-0.047652	0.032658	-0.116290	0.000000	0.000000	3.000000	7.000000	1.000000
20096.937990	-0.041352	0.481890	0.185083	77.360031	86.837540	119.893974	1.511186	0.000000	4.766163	0.000000	0.000000	0.000000	-0.047652	0.032658	-0.116290	0.000000	0.000000	3.000000	7.000000	1.000000
20096.941324	-0.041352	0.481890	0.185083	77.360031	86.837540	119.893974	1.511186	0.000000	4.766163	0.000000	0.000000	0.000000	-0.047652	0.032658	-0.116290	0.000000	0.000000	3.000000	7.000000	1.000000
20096.944657	-0.041507	0.481996	0.184624	77.360031	86.837540	119.893974	1.511186	0.000000	4.766163	0.000000	0.000000	0.000000	-0.046210	0.031794	-0.137597	0.000000	0.000000	3.000000	7.000000	1.000000
20096.947990	-0.041659	0.482154	0.184146	77.303917	86.877953	120.005623	1.510346	0.000000	4.766430	0.000000	0.000000	0.000000	-0.045742	0.047334	-0.143628	0.000000	0.000000	3.000000	7.000000	1.000000
20096.951324	-0.041659	0.482154	0.184146	77.303917	86.877953	120.005623	1.510346	0.000000	4.766430	0.000000	0.000000	0.000000	-0.045742	0.047334	-0.143628	0.000000	0.000000	3.000000	7.000000	1.000000
20096.954657	-0.041659	0.482154	0.184146	77.303917	86.877953	120.005623	1.510346	0.000000	4.766430	0.000000	0.000000	0.000000	-0.045742	0.047334	-0.143628	0.000000	0.000000	3.000000	7.000000	1.000000
20096.957990	-0.041659	0.482154	0.184146	77.234245	86.929199	120.144188	1.510123	0.000000	4.766501	0.000000	0.000000	0.000000	-0.045742	0.047334	-0.143628	0.000000	0.000000	3.000000	7.000000	1.000000
20096.961324	-0.041867	0.482309	0.183592	77.234245	86.929199	120.144188	1.510123	0.000000	4.766501	0.000000	0.000000	0.000000	-0.062516	0.046428	-0.166196	0.000000	0.000000	3.000000	7.000000	1.000000
20096.964657	-0.041867	0.482309	0.183592	77.234245	86.929199	120.144188	1.510123	0.000000	4.766501	0.000000	0.000000	0.000000	-0.062516	0.046428	-0.166196	0.000000	0.000000	3.000000	7.000000	1.000000
20096.967990	-0.042073	0.482532	0.182999	77.144333	86.942734	120.266434	1.510123	0.000000	4.766501	0.000000	0.000000	0.000000	-0.061631	0.066933	-0.177824	0.000000	0.000000	3.000000	7.000000	1.000000
20096.971324	-0.042073	0.482532	0.182999	77.144333	86.942734	120.266434	1.510123	0.000000	4.766501	0.000000	0.000000	0.000000	-0.061631	0.066933	-0.177824	0.000000	0.000000	3.000000	7.000000	1.000000
20096.974657	-0.042073	0.482532	0.182999	77.144333	86.942734	120.266434	1.510123	0.000000	4.766501	0.000000	0.000000	0.000000	-0.061631	0.066933	-0.177824	0.000000	0.000000	3.000000	7.000000	1.000000
20096.977990	-0.042073	0.482532	0.182999	77.040855	86.941658	120.386787	1.508927	0.000000	4.766880	0.000000	0.000000	0.000000	-0.061631	0.066933	-0.177824	0.000000	0.000000	3.000000	7.000000	1.000000
20096.981324	-0.042275	0.482788	0.182369	77.040855	86.941658	120.386787	1.508927	0.000000	4.766880	0.000000	0.000000	0.000000	-0.060755	0.076889	-0.189078	0.000000	0.000000	3.000000	7.000000	1.000000
20096.984657	-0.042275	0.482788	0.182369	77.040855	86.941658	120.386787	1.508927	0.000000	4.766880	0.000000	0.000000	0.000000	-0.060755	0.076889	-0.189078	0.000000	0.000000	3.000000	7.000000	1.000000
20096.987990	-0.042473	0.483076	0.181665	76.922241	86.937813	120.519028	1.508927	0.000000	4.766880	0.000000	0.000000	0.000000	-0.059155	0.086343	-0.211033	0.000000	0.000000	3.000000	7.000000	1.000000
20096.991324	-0.042473	0.483076	0.181665	76.922241	86.937813	120.519028	1.508927	0.000000	4.766880	0.000000	0.000000	0.000000	-0.059155	0.086343	-0.211033	0.000000	0.000000	3.000000	7.000000	1.000000
20096.994657	-0.042473	0.483076	0.181665	76.922241	86.937813	120.519028	1.508927	0.000000	4.766880	0.000000	0.000000	0.000000	-0.059155	0.086343	-0.211033	0.000000	0.000000	3.000000	7.000000	1.000000
20096.997990	-0.042839	0.483285	0.180326	76.798119	87.055275	120.800476	1.509463	0.000000	4.766710	0.000000	0.000000	0.000000	-0.110085	0.062771	-0.401712	0.000000	0.000000	3.000000	7.000000	1.000000
20097.001324	-0.042839	0.483285	0.180326	76.798119	87.055275	120.800476	1.509463	0.000000	4.766710	0.000000	0.000000	0.000000	-0.110085	0.062771	-0.401712	0.000000	0.000000	3.000000	7.000000	1.000000
20097.004657	-0.042839	0.483285	0.180326	76.798119	87.055275	120.800476	1.509463	0.000000	4.766710	0.000000	0.000000	0.000000	-0.110085	0.062771	-0.401712	0.000000	0.000000	3.000000	7.000000	1.000000
20097.007990	-0.043580	0.483484	0.179156	76.694016	87.289543	121.219482	1.510834	0.000000	4.766275	0.000000	0.000000	0.000000	-0.222227	0.059626	-0.350919	0.000000	0.000000	3.000000	7.000000	1.000000
20097.011324	-0.043580	0.483484	0.179156	76.694016	87.289543	121.219482	1.510834	0.000000	4.766275	0.000000	0.000000	0.000000	-0.222227	0.059626	-0.350919	0.000000	0.000000	3.000000	7.000000	1.000000
20097.014657	-0.043580	0.483484	0.179156	76.694016	87.289543	121.219482	1.510834	0.000000	4.766275	0.000000	0.000000	0.000000	-0.222227	0.059626	-0.350919	0.000000	0.000000	3.000000	7.000000	1.000000
20097.017990	-0.044479	0.483513	0.177260	76.579727	87.644455	121.776154	1.501882	0.000000	4.769104	0.000000	0.000000	0.000000	-0.269721	0.008708	-0.568786	0.000000	0.000000	3.000000	7.000000	1.000000
20097.021324	-0.044479	0.483513	0.177260	76.579727	87.644455	121.776154	1.501882	0.000000	4.769104	0.000000	0.000000	0.000000	-0.269721	0.008708	-0.568786	0.000000	0.000000	3.000000	7.000000	1.000000
20097.024657	-0.044479	0.483513	0.177260	76.579727	87.644455	121.776154	1.501882	0.000000	4.769104	0.000000	0.000000	0.000000	-0.269721	0.008708	-0.568786	0.000000	0.000000	3.000000	7.000000	1.000000
20097.027990	-0.044732	0.483848	0.175698	76.322304	87.586533	122.035263	1.494485	0.000000	4.771427	0.000000	0.000000	0.000000	-0.075823	0.100662	-0.468839	0.000000	0.000000	3.000000	7.000000	1.000000
20097.031324	-0.044732	0.483848	0.175698	76.322304	87.586533	122.035263	1.494485	0.000000	4.771427	0.000000	0.000000	0.000000	-0.075823	0.100662	-0.468839	0.000000	0.000000	3.000000	7.000000	1.000000
20097.034657	-0.044732	0.483848	0.175698	76.322304	87.586533	122.035263	1.494485	0.000000	4.771427	0.000000	0.000000	0.000000	-0.075823	0.100662	-0.468839	0.000000	0.000000	3.000000	7.000000	1.000000
20097.037990	-0.044967	0.483652	0.173069	75.916908	86.483292	121.483955	1.500336	0.000000	4.769590	0.000000	0.000000	0.000000	-0.070565	-0.058760	-0.788463	0.000000	0.000000	3.000000	7.000000	1.000000
20097.041324	-0.044967	0.483652	0.173069	75.916908	86.483292	121.483955	1.500336	0.000000	4.769590	0.000000	0.000000	0.000000	-0.070565	-0.058760	-0.788463	0.000000	0.000000	3.000000	7.000000	1.000000
20097.044657	-0.044967	0.483652	0.173069	75.916908	86.483292	121.483955	1.500336	0.000000	4.769590	0.000000	0.000000	0.000000	-0.070565	-0.058760	-0.788463	0.000000	0.000000	3.000000	7.000000	1.000000
20097.047990	-0.045312	0.483955	0.172017	75.477577	84.031502	119.731636	1.515148	0.000000	4.764905	0.000000	0.000000	0.000000	-0.103576	0.090708	-0.315602	0.000000	0.000000	3.000000	7.000000	1.000000
20097.051324	-0.045312	0.483955	0.172017	75.477577	84.031502	119.731636	1.515148	0.000000	4.764905	0.000000	0.000000	0.000000	-0.103576	0.090708	-0.315602	0.000000	0.000000	3.000000	7.000000	1.000000
20097.054657	-0.045312	0.483955	0.172017	75.477577	84.031502	119.731636	1.515148	0.000000	4.764905	0.000000	0.000000	0.000000	-0.103576	0.090708	-0.315602	0.000000	0.000000	3.000000	7.000000	1.000000
20097.057990	-0.045502	0.483873	0.169665	75.195221	80.815178	117.099770	1.514878	0.000000	4.764991	0.000000	0.000000	0.000000	-0.056851	-0.024531	-0.705876	0.000000	0.000000	3.000000	7.000000	1.000000
20097.061324	-0.045502	0.483873	0.169665	75.195221	80.815178	117.099770	1.514878	0.000000	4.764991	0.000000	0.000000	0.000000	-0.056851	-0.024531	-0.705876	0.000000	0.000000	3.000000	7.000000	1.000000
20097.064657	-0.045502	0.483873	0.169665	75.195221	80.815178	117.099770	1.514878	0.000000	4.764991	0.000000	0.000000	0.000000	-0.056851	-0.024531	-0.705876	0.000000	0.000000	3.000000	7.000000	1.000000
20097.067990	-0.045496	0.484452	0.168347	75.059448	77.110931	113.834885	1.529104	0.000000	4.760446	0.000000	0.000000	0.000000	0.001820	0.173797	-0.395191	0.000000	0.000000	3.000000	7.000000	1.000000
20097.071324	-0.045496	0.484452	0.168347	75.059448	77.110931	113.834885	1.529104	0.000000	4.760446	0.000000	0.000000	0.000000	0.001820	0.173797	-0.395191	0.000000	0.000000	3.000000	7.000000	1.000000
20097.074657	-0.045496	0.484452	0.168347	75.059448	77.110931	113.834885	1.529104	0.000000	4.760446	0.000000	0.000000	0.000000	0.001820	0.173797	-0.395191	0.000000	0.000000	3.000000	7.000000	1.000000
20097.077990	-0.045750	0.484306	0.166930	75.035431	73.614555	110.630882	1.540093	0.000000	4.756902	0.000000	0.000000	0.000000	-0.076308	-0.043873	-0.425101	0.000000	0.000000	3.000000	7.000000	1.000000
20097.081324	-0.045750	0.484306	0.166930	75.035431	73.614555	110.630882	1.540093	0.000000	4.756902	0.000000	0.000000	0.000000	-0.076308	-0.043873	-0.425101	0.000000	0.000000	3.000000	7.000000	1.000000
20097.084657	-0.045750	0.484306	0.166930	75.035431	73.614555	110.630882	1.540093	0.000000	4.756902	0.000000	0.000000	0.000000	-0.076308	-0.043873	-0.425101	0.000000	0.000000	3.000000	7.000000	1.000000
20097.087990	-0.045256	0.484857	0.165864	75.047401	70.102654	107.234444	1.545363	0.000000	4.755193	0.000000	0.000000	0.000000	0.148334	0.165233	-0.319924	0.000000	0.000000	3.000000	7.000000	1.000000
20097.091324	-0.045256	0.484857	0.165864	75.047401	70.102654	107.234444	1.545363	0.000000	4.755193	0.000000	0.000000	0.000000	0.148334	0.165233	-0.319924	0.000000	0.000000	3.000000	7.000000	1.000000
20097.094657	-0.045256	0.484857	0.165864	75.047401	70.102654	107.234444	1.545363	0.000000	4.755193	0.000000	0.000000	0.000000	0.148334	0.165233	-0.319924	0.000000	0.000000	3.000000	7.000000	1.000000
20097.097990	-0.044805	0.485055	0.164973	75.092491	66.829651	103.989136	1.567122	0.000000	4.748066	0.000000	0.000000	0.000000	0.135207	0.059464	-0.267392	0.000000	0.000000	3.000000	7.000000	1.000000
20097.101324	-0.044805	0.485055	0.164973	75.092491	66.829651	103.989136	1.567122	0.000000	4.748066	0.000000	0.000000	0.000000	0.135207	0.059464	-0.267392	0.000000	0.000000	3.000000	7.000000	1.000000
20097.104657	-0.044805	0.485055	0.164973	75.092491	66.829651	103.989136	1.567122	0.000000	4.748066	0.000000	0.000000	0.000000	0.135207	0.059464	-0.267392	0.000000	0.000000	3.000000	7.000000	1.000000
20097.107990	-0.044805	0.485055	0.164973	75.181740	63.488377	100.519630	1.586415	0.000000	4.741655	0.000000	0.000000	0.000000	0.135207	0.059464	-0.267392	0.000000	0.000000	3.000000	7.000000	1.000000
20097.111324	-0.044396	0.485551	0.164650	75.181740	63.488377	100.519630	1.586415	0.000000	4.741655	0.000000	0.000000	0.000000	0.122690	0.148873	-0.096838	0.000000	0.000000	3.000000	7.000000	1.000000
20097.114657	-0.044396	0.485551	0.164650	75.181740	63.488377	100.519630	1.586415	0.000000	4.741655	0.000000	0.000000	0.000000	0.122690	0.148873	-0.096838	0.000000	0.000000	3.000000	7.000000	1.000000
20097.117990	-0.044181	0.486041	0.164551	75.352112	60.943462	97.720215	1.586415	0.000000	4.741655	0.000000	0.000000	0.000000	0.064411	0.146889	-0.029656	0.000000	0.000000	3.000000	7.000000	1.000000
20097.121324	-0.044181	0.486041	0.164551	75.352112	60.943462	97.720215	1.586415	0.000000	4.741655	0.000000	0.000000	0.000000	0.064411	0.146889	-0.029656	0.000000	0.000000	3.000000	7.000000	1.000000
20097.124657	-0.044181	0.486041	0.164551	75.352112	60.943462	97.720215	1.586415	0.000000	4.741655	0.000000	0.000000	0.000000	0.064411	0.146889	-0.029656	0.000000	0.000000	3.000000	7.000000	1.000000
20097.127990	-0.044181	0.486041	0.164551	75.693817	60.928581	97.284714	1.606191	0.000000	4.734992	0.000000	0.000000	0.000000	0.064411	0.146889	-0.029656	0.000000	0.000000	3.000000	7.000000	1.000000
20097.131324	-0.043995	0.486445	0.164435	75.693817	60.928581	97.284714	1.606191	0.000000	4.734992	0.000000	0.000000	0.000000	0.055847	0.121053	-0.034675	0.000000	0.000000	3.000000	7.000000	1.000000
20097.134657	-0.043995	0.486445	0.164435	75.693817	60.928581	97.284714	1.606191	0.000000	4.734992	0.000000	0.000000	0.000000	0.055847	0.121053	-0.034675	0.000000	0.000000	3.000000	7.000000	1.000000
20097.137990	-0.043958	0.486798	0.164330	76.126907	62.822788	98.726395	1.606191	0.000000	4.734992	0.000000	0.000000	0.000000	0.011141	0.105932	-0.031717	0.000000	0.000000	3.000000	7.000000	1.000000
20097.141324	-0.043958	0.486798	0.164330	76.126907	62.822788	98.726395	1.606191	0.000000	4.734992	0.000000	0.000000	0.000000	0.011141	0.105932	-0.031717	0.000000	0.000000	3.000000	7.000000	1.000000
20097.144657	-0.043958	0.486798	0.164330	76.126907	62.822788	98.726395	1.606191	0.000000	4.734992	0.000000	0.000000	0.000000	0.011141	0.105932	-0.031717	0.000000	0.000000	3.000000	7.000000	1.000000
20097.147990	-0.044025	0.487093	0.164439	76.442390	65.174980	100.737564	1.613895	0.000000	4.732372	0.000000	0.000000	0.000000	-0.020116	0.088644	0.032822	0.000000	0.000000	3.000000	7.000000	1.000000
20097.151324	-0.044025	0.487093	0.164439	76.442390	65.174980	100.737564	1.613895	0.000000	4.732372	0.000000	0.000000	0.000000	-0.020116	0.088644	0.032822	0.000000	0.000000	3.000000	7.000000	1.000000
20097.154657	-0.044025	0.487093	0.164439	76.442390	65.174980	100.737564	1.613895	0.000000	4.732372	0.000000	0.000000	0.000000	-0.020116	0.088644	0.032822	0.000000	0.000000	3.000000	7.000000	1.000000
20097.157990	-0.044189	0.487514	0.164663	76.549461	67.612350	103.041840	1.611204	0.000000	4.733289	0.000000	0.000000	0.000000	-0.049271	0.126284	0.067351	0.000000	0.000000	3.000000	7.000000	1.000000
20097.161324	-0.044189	0.487514	0.164663	76.549461	67.612350	103.041840	1.611204	0.000000	4.733289	0.000000	0.000000	0.000000	-0.049271	0.126284	0.067351	0.000000	0.000000	3.000000	7.000000	1.000000
20097.164657	-0.044189	0.487514	0.164663	76.549461	67.612350	103.041840	1.611204	0.000000	4.733289	0.000000	0.000000	0.000000	-0.049271	0.126284	0.067351	0.000000	0.000000	3.000000	7.000000	1.000000
20097.167990	-0.044189	0.487514	0.164663	76.538322	69.868713	105.267998	1.605000	0.000000	4.735396	0.000000	0.000000	0.000000	-0.049271	0.126284	0.067351	0.000000	0.000000	3.000000	7.000000	1.000000
20097.171324	-0.044332	0.487839	0.165004	76.538322	69.868713	105.267998	1.605000	0.000000	4.735396	0.000000	0.000000	0.000000	-0.042877	0.097327	0.102082	0.000000	0.000000	3.000000	7.000000	1.000000
20097.174657	-0.044332	0.487839	0.165004	76.538322	69.868713	105.267998	1.605000	0.000000	4.735396	0.000000	0.000000	0.000000	-0.042877	0.097327	0.102082	0.000000	0.000000	3.000000	7.000000	1.000000
20097.177990	-0.044597	0.488183	0.165389	76.522339	71.807518	107.172508	1.605000	0.000000	4.735396	0.000000	0.000000	0.000000	-0.079523	0.103361	0.115528	0.000000	0.000000	3.000000	7.000000	1.000000
20097.181324	-0.044597	0.488183	0.165389	76.522339	71.807518	107.172508	1.605000	0.000000	4.735396	0.000000	0.000000	0.000000	-0.079523	0.103361	0.115528	0.000000	0.000000	3.000000	7.000000	1.000000
20097.184657	-0.044597	0.488183	0.165389	76.522339	71.807518	107.172508	1.605000	0.000000	4.735396	0.000000	0.000000	0.000000	-0.079523	0.103361	0.115528	0.000000	0.000000	3.000000	7.000000	1.000000
20097.187990	-0.044933	0.488467	0.165918	76.509598	73.464973	108.789429	1.588178	0.000000	4.741064	0.000000	0.000000	0.000000	-0.100562	0.085197	0.158666	0.000000	0.000000	3.000000	7.000000	1.000000
20097.191324	-0.044933	0.488467	0.165918	76.509598	73.464973	108.789429	1.588178	0.000000	4.741064	0.000000	0.000000	0.000000	-0.100562	0.085197	0.158666	0.000000	0.000000	3.000000	7.000000	1.000000
20097.194657	-0.044933	0.488467	0.165918	76.509598	73.464973	108.789429	1.588178	0.000000	4.741064	0.000000	0.000000	0.000000	-0.100562	0.085197	0.158666	0.000000	0.000000	3.000000	7.000000	1.000000
20097.197990	-0.045328	0.488717	0.166443	76.493500	74.930901	110.218361	1.574996	0.000000	4.745460	0.000000	0.000000	0.000000	-0.118501	0.075083	0.157668	0.000000	0.000000	3.000000	7.000000	1.000000
20097.201324	-0.045328	0.488717	0.166443	76.493500	74.930901	110.218361	1.574996	0.000000	4.745460	0.000000	0.000000	0.000000	-0.118501	0.075083	0.157668	0.000000	0.000000	3.000000	7.000000	1.000000
20097.204657	-0.045328	0.488717	0.166443	76.493500	74.930901	110.218361	1.574996	0.000000	4.745460	0.000000	0.000000	0.000000	-0.118501	0.075083	0.157668	0.000000	0.000000	3.000000	7.000000	1.000000
20097.207990	-0.045328	0.488717	0.166443	76.482796	76.217728	111.469994	1.560349	0.000000	4.750296	0.000000	0.000000	0.000000	-0.118501	0.075083	0.157668	0.000000	0.000000	3.000000	7.000000	1.000000
20097.211324	-0.045755	0.488883	0.166988	76.482796	76.217728	111.469994	1.560349	0.000000	4.750296	0.000000	0.000000	0.000000	-0.128057	0.049822	0.163507	0.000000	0.000000	3.000000	7.000000	1.000000
20097.214657	-0.045755	0.488883	0.166988	76.482796	76.217728	111.469994	1.560349	0.000000	4.750296	0.000000	0.000000	0.000000	-0.128057	0.049822	0.163507	0.000000	0.000000	3.000000	7.000000	1.000000
20097.217990	-0.046240	0.489032	0.167511	76.481705	77.306267	112.523529	1.560349	0.000000	4.750296	0.000000	0.000000	0.000000	-0.145662	0.044472	0.156779	0.000000	0.000000	3.000000	7.000000	1.000000
20097.221324	-0.046240	0.489032	0.167511	76.481705	77.306267	112.523529	1.560349	0.000000	4.750296	0.000000	0.000000	0.000000	-0.145662	0.044472	0.156779	0.000000	0.000000	3.000000	7.000000	1.000000
20097.224657	-0.046240	0.489032	0.167511	76.481705	77.306267	112.523529	1.560349	0.000000	4.750296	0.000000	0.000000	0.000000	-0.145662	0.044472	0.156779	0.000000	0.000000	3.000000	7.000000	1.000000
20097.227990	-0.046240	0.489032	0.167511	76.478409	78.132088	113.328018	1.527911	0.000000	4.760828	0.000000	0.000000	0.000000	-0.145662	0.044472	0.156779	0.000000	0.000000	3.000000	7.000000	1.000000
20097.231324	-0.046696	0.489094	0.168021	76.478409	78.132088	113.328018	1.527911	0.000000	4.760828	0.000000	0.000000	0.000000	-0.136669	0.018577	0.153066	0.000000	0.000000	3.000000	7.000000	1.000000
20097.234657	-0.046696	0.489094	0.168021	76.478409	78.132088	113.328018	1.527911	0.000000	4.760828	0.000000	0.000000	0.000000	-0.136669	0.018577	0.153066	0.000000	0.000000	3.000000	7.000000	1.000000
20097.237990	-0.047179	0.489119	0.168494	76.462044	78.724709	113.923004	1.527911	0.000000	4.760828	0.000000	0.000000	0.000000	-0.145002	0.007744	0.141844	0.000000	0.000000	3.000000	7.000000	1.000000
20097.241324	-0.047179	0.489119	0.168494	76.462044	78.724709	113.923004	1.527911	0.000000	4.760828	0.000000	0.000000	0.000000	-0.145002	0.007744	0.141844	0.000000	0.000000	3.000000	7.000000	1.000000
20097.244657	-0.047179	0.489119	0.168494	76.462044	78.724709	113.923004	1.527911	0.000000	4.760828	0.000000	0.000000	0.000000	-0.145002	0.007744	0.141844	0.000000	0.000000	3.000000	7.000000	1.000000
20097.247990	-0.047179	0.489119	0.168494	76.444069	79.085320	114.310577	1.495673	0.000000	4.771055	0.000000	0.000000	0.000000	-0.145002	0.007744	0.141844	0.000000	0.000000	3.000000	7.000000	1.000000
20097.251324	-0.047598	0.489107	0.168900	76.444069	79.085320	114.310577	1.495673	0.000000	4.771055	0.000000	0.000000	0.000000	-0.125761	-0.003652	0.121834	0.000000	0.000000	3.000000	7.000000	1.000000
20097.254657	-0.047598	0.489107	0.168900	76.444069	79.085320	114.310577	1.495673	0.000000	4.771055	0.000000	0.000000	0.000000	-0.125761	-0.003652	0.121834	0.000000	0.000000	3.000000	7.000000	1.000000
20097.257990	-0.047988	0.489061	0.169310	76.431816	79.247604	114.492775	1.495673	0.000000	4.771055	0.000000	0.000000	0.000000	-0.117030	-0.013975	0.122872	0.000000	0.000000	3.000000	7.000000	1.000000
20097.261324	-0.047988	0.489061	0.169310	76.431816	79.247604	114.492775	1.495673	0.000000	4.771055	0.000000	0.000000	0.000000	-0.117030	-0.013975	0.122872	0.000000	0.000000	3.000000	7.000000	1.000000
20097.264657	-0.047988	0.489061	0.169310	76.431816	79.247604	114.492775	1.495673	0.000000	4.771055	0.000000	0.000000	0.000000	-0.117030	-0.013975	0.122872	0.000000	0.000000	3.000000	7.000000	1.000000
20097.267990	-0.047988	0.489061	0.169310	76.427094	79.165985	114.430664	1.468274	0.000000	4.779558	0.000000	0.000000	0.000000	-0.117030	-0.013975	0.122872	0.000000	0.000000	3.000000	7.000000	1.000000
20097.271324	-0.048287	0.489012	0.169690	76.427094	79.165985	114.430664	1.468274	0.000000	4.779558	0.000000	0.000000	0.000000	-0.089550	-0.014548	0.113960	0.000000	0.000000	3.000000	7.000000	1.000000
20097.274657	-0.048287	0.489012	0.169690	76.427094	79.165985	114.430664	1.468274	0.000000	4.779558	0.000000	0.000000	0.000000	-0.089550	-0.014548	0.113960	0.000000	0.000000	3.000000	7.000000	1.000000
20097.277990	-0.048287	0.489012	0.169690	76.424881	79.008797	114.284088	1.468274	0.000000	4.779558	0.000000	0.000000	0.000000	-0.089550	-0.014548	0.113960	0.000000	0.000000	3.000000	7.000000	1.000000
20097.281324	-0.048287	0.489012	0.169690	76.424881	79.008797	114.284088	1.468274	0.000000	4.779558	0.000000	0.000000	0.000000	-0.089550	-0.014548	0.113960	0.000000	0.000000	3.000000	7.000000	1.000000
20097.284657	-0.048499	0.489000	0.170110	76.424881	79.008797	114.284088	1.468274	0.000000	4.779558	0.000000	0.000000	0.000000	-0.063642	-0.003728	0.126217	0.000000	0.000000	3.000000	7.000000	1.000000
20097.287990	-0.048566	0.489007	0.170595	76.430519	78.853523	114.120110	1.457577	0.000000	4.782830	0.000000	0.000000	0.000000	-0.020246	0.002243	0.145538	0.000000	0.000000	3.000000	7.000000	1.000000
20097.291324	-0.048566	0.489007	0.170595	76.430519	78.853523	114.120110	1.457577	0.000000	4.782830	0.000000	0.000000	0.000000	-0.020246	0.002243	0.145538	0.000000	0.000000	3.000000	7.000000	1.000000
20097.294657	-0.048566	0.489007	0.170595	76.430519	78.853523	114.120110	1.457577	0.000000	4.782830	0.000000	0.000000	0.000000	-0.020246	0.002243	0.145538	0.000000	0.000000	3.000000	7.000000	1.000000
20097.297990	-0.048566	0.489007	0.170595	76.466637	78.684753	113.899910	1.443302	0.000000	4.787158	0.000000	0.000000	0.000000	-0.020246	0.002243	0.145538	0.000000	0.000000	3.000000	7.000000	1.000000
20097.301324	-0.048519	0.489035	0.171142	76.466637	78.684753	113.899910	1.443302	0.000000	4.787158	0.000000	0.000000	0.000000	0.014308	0.008202	0.164137	0.000000	0.000000	3.000000	7.000000	1.000000
20097.304657	-0.048519	0.489035	0.171142	76.466637	78.684753	113.899910	1.443302	0.000000	4.787158	0.000000	0.000000	0.000000	0.014308	0.008202	0.164137	0.000000	0.000000	3.000000	7.000000	1.000000
20097.307990	-0.048414	0.489064	0.171730	76.551979	78.521629	113.625275	1.443302	0.000000	4.787158	0.000000	0.000000	0.000000	0.031444	0.008756	0.176183	0.000000	0.000000	3.000000	7.000000	1.000000
20097.311324	-0.048414	0.489064	0.171730	76.551979	78.521629	113.625275	1.443302	0.000000	4.787158	0.000000	0.000000	0.000000	0.031444	0.008756	0.176183	0.000000	0.000000	3.000000	7.000000	1.000000
20097.314657	-0.048414	0.489064	0.171730	76.551979	78.521629	113.625275	1.443302	0.000000	4.787158	0.000000	0.000000	0.000000	0.031444	0.008756	0.176183	0.000000	0.000000	3.000000	7.000000	1.000000
20097.317990	-0.048414	0.489064	0.171730	76.682304	78.379707	113.322884	1.438457	0.000000	4.788616	0.000000	0.000000	0.000000	0.031444	0.008756	0.176183	0.000000	0.000000	3.000000	7.000000	1.000000
20097.321324	-0.048193	0.489113	0.172379	76.682304	78.379707	113.322884	1.438457	0.000000	4.788616	0.000000	0.000000	0.000000	0.066180	0.014743	0.194694	0.000000	0.000000	3.000000	7.000000	1.000000
20097.324657	-0.048193	0.489113	0.172379	76.682304	78.379707	113.322884	1.438457	0.000000	4.788616	0.000000	0.000000	0.000000	0.066180	0.014743	0.194694	0.000000	0.000000	3.000000	7.000000	1.000000
20097.327990	-0.047941	0.489109	0.173014	76.847984	78.265564	113.009460	1.438457	0.000000	4.788616	0.000000	0.000000	0.000000	0.075682	-0.001071	0.190582	0.000000	0.000000	3.000000	7.000000	1.000000
20097.331324	-0.047941	0.489109	0.173014	76.847984	78.265564	113.009460	1.438457	0.000000	4.788616	0.000000	0.000000	0.000000	0.075682	-0.001071	0.190582	0.000000	0.000000	3.000000	7.000000	1.000000
20097.334657	-0.047941	0.489109	0.173014	76.847984	78.265564	113.009460	1.438457	0.000000	4.788616	0.000000	0.000000	0.000000	0.075682	-0.001071	0.190582	0.000000	0.000000	3.000000	7.000000	1.000000
20097.337990	-0.047941	0.489109	0.173014	77.013672	78.148094	112.690201	1.440668	0.000000	4.787951	0.000000	0.000000	0.000000	0.075682	-0.001071	0.190582	0.000000	0.000000	3.000000	7.000000	1.000000
20097.341324	-0.047657	0.489087	0.173634	77.013672	78.148094	112.690201	1.440668	0.000000	4.787951	0.000000	0.000000	0.000000	0.085242	-0.006553	0.185946	0.000000	0.000000	3.000000	7.000000	1.000000
20097.344657	-0.047657	0.489087	0.173634	77.013672	78.148094	112.690201	1.440668	0.000000	4.787951	0.000000	0.000000	0.000000	0.085242	-0.006553	0.185946	0.000000	0.000000	3.000000	7.000000	1.000000
20097.347990	-0.047396	0.489009	0.174164	77.154617	78.080154	112.450928	1.440668	0.000000	4.787951	0.000000	0.000000	0.000000	0.078411	-0.023520	0.158974	0.000000	0.000000	3.000000	7.000000	1.000000
20097.351324	-0.047396	0.489009	0.174164	77.154617	78.080154	112.450928	1.440668	0.000000	4.787951	0.000000	0.000000	0.000000	0.078411	-0.023520	0.158974	0.000000	0.000000	3.000000	7.000000	1.000000
20097.354657	-0.047396	0.489009	0.174164	77.154617	78.080154	112.450928	1.440668	0.000000	4.787951	0.000000	0.000000	0.000000	0.078411	-0.023520	0.158974	0.000000	0.000000	3.000000	7.000000	1.000000
20097.357990	-0.047157	0.488874	0.174604	77.245361	78.042488	112.296097	1.445696	0.000000	4.786436	0.000000	0.000000	0.000000	0.071516	-0.040491	0.132055	0.000000	0.000000	3.000000	7.000000	1.000000
20097.361324	-0.047157	0.488874	0.174604	77.245361	78.042488	112.296097	1.445696	0.000000	4.786436	0.000000	0.000000	0.000000	0.071516	-0.040491	0.132055	0.000000	0.000000	3.000000	7.000000	1.000000
20097.364657	-0.047157	0.488874	0.174604	77.245361	78.042488	112.296097	1.445696	0.000000	4.786436	0.000000	0.000000	0.000000	0.071516	-0.040491	0.132055	0.000000	0.000000	3.000000	7.000000	1.000000
20097.367990	-0.047157	0.488874	0.174604	77.273376	78.003410	112.207253	1.448344	0.000000	4.785635	0.000000	0.000000	0.000000	0.071516	-0.040491	0.132055	0.000000	0.000000	3.000000	7.000000	1.000000
20097.371324	-0.047002	0.488717	0.174948	77.273376	78.003410	112.207253	1.448344	0.000000	4.785635	0.000000	0.000000	0.000000	0.046601	-0.047093	0.103337	0.000000	0.000000	3.000000	7.000000	1.000000
20097.374657	-0.047002	0.488717	0.174948	77.273376	78.003410	112.207253	1.448344	0.000000	4.785635	0.000000	0.000000	0.000000	0.046601	-0.047093	0.103337	0.000000	0.000000	3.000000	7.000000	1.000000
20097.377990	-0.046874	0.488558	0.175255	77.272530	77.986824	112.179100	1.448344	0.000000	4.785635	0.000000	0.000000	0.000000	0.038451	-0.047692	0.091864	0.000000	0.000000	3.000000	7.000000	1.000000
20097.381324	-0.046874	0.488558	0.175255	77.272530	77.986824	112.179100	1.448344	0.000000	4.785635	0.000000	0.000000	0.000000	0.038451	-0.047692	0.091864	0.000000	0.000000	3.000000	7.000000	1.000000
20097.384657	-0.046874	0.488558	0.175255	77.272530	77.986824	112.179100	1.448344	0.000000	4.785635	0.000000	0.000000	0.000000	0.038451	-0.047692	0.091864	0.000000	0.000000	3.000000	7.000000	1.000000
20097.387990	-0.046874	0.488558	0.175255	77.272125	77.986710	112.165031	1.450510	0.000000	4.784979	0.000000	0.000000	0.000000	0.038451	-0.047692	0.091864	0.000000	0.000000	3.000000	7.000000	1.000000
20097.391324	-0.046742	0.488344	0.175509	77.272125	77.986710	112.165031	1.450510	0.000000	4.784979	0.000000	0.000000	0.000000	0.039632	-0.064126	0.076459	0.000000	0.000000	3.000000	7.000000	1.000000
20097.394657	-0.046742	0.488344	0.175509	77.272125	77.986710	112.165031	1.450510	0.000000	4.784979	0.000000	0.000000	0.000000	0.039632	-0.064126	0.076459	0.000000	0.000000	3.000000	7.000000	1.000000
20097.397990	-0.046742	0.488344	0.175509	77.272141	78.003044	112.165047	1.450510	0.000000	4.784979	0.000000	0.000000	0.000000	0.039632	-0.064126	0.076459	0.000000	0.000000	3.000000	7.000000	1.000000
20097.401324	-0.046742	0.488344	0.175509	77.272141	78.003044	112.165047	1.450510	0.000000	4.784979	0.000000	0.000000	0.000000	0.039632	-0.064126	0.076459	0.000000	0.000000	3.000000	7.000000	1.000000
20097.404657	-0.046578	0.488147	0.175748	77.272141	78.003044	112.165047	1.450510	0.000000	4.784979	0.000000	0.000000	0.000000	0.049097	-0.059238	0.071450	0.000000	0.000000	3.000000	7.000000	1.000000
20097.407990	-0.046355	0.487933	0.176009	77.272102	78.024803	112.165054	1.451879	0.000000	4.784564	0.000000	0.000000	0.000000	0.066764	-0.064230	0.078338	0.000000	0.000000	3.000000	7.000000	1.000000
20097.411324	-0.046355	0.487933	0.176009	77.272102	78.024803	112.165054	1.451879	0.000000	4.784564	0.000000	0.000000	0.000000	0.066764	-0.064230	0.078338	0.000000	0.000000	3.000000	7.000000	1.000000
20097.414657	-0.046355	0.487933	0.176009	77.272102	78.024803	112.165054	1.451879	0.000000	4.784564	0.000000	0.000000	0.000000	0.066764	-0.064230	0.078338	0.000000	0.000000	3.000000	7.000000	1.000000
20097.417990	-0.046355	0.487933	0.176009	77.271683	78.038223	112.150932	1.457718	0.000000	4.782788	0.000000	0.000000	0.000000	0.066764	-0.064230	0.078338	0.000000	0.000000	3.000000	7.000000	1.000000
20097.421324	-0.046072	0.487753	0.176272	77.271683	78.038223	112.150932	1.457718	0.000000	4.782788	0.000000	0.000000	0.000000	0.084903	-0.053861	0.079083	0.000000	0.000000	3.000000	7.000000	1.000000
20097.424657	-0.046072	0.487753	0.176272	77.271683	78.038223	112.150932	1.457718	0.000000	4.782788	0.000000	0.000000	0.000000	0.084903	-0.053861	0.079083	0.000000	0.000000	3.000000	7.000000	1.000000
20097.427990	-0.046072	0.487753	0.176272	77.272942	78.055000	112.135834	1.457718	0.000000	4.782788	0.000000	0.000000	0.000000	0.084903	-0.053861	0.079083	0.000000	0.000000	3.000000	7.000000	1.000000
20097.431324	-0.046072	0.487753	0.176272	77.272942	78.055000	112.135834	1.457718	0.000000	4.782788	0.000000	0.000000	0.000000	0.084903	-0.053861	0.079083	0.000000	0.000000	3.000000	7.000000	1.000000
20097.434657	-0.045758	0.487590	0.176519	77.272942	78.055000	112.135834	1.457718	0.000000	4.782788	0.000000	0.000000	0.000000	0.094407	-0.048964	0.074050	0.000000	0.000000	3.000000	7.000000	1.000000
20097.437990	-0.045416	0.487481	0.176819	77.288391	78.052071	112.083122	1.462747	0.000000	4.781252	0.000000	0.000000	0.000000	0.102413	-0.032607	0.089954	0.000000	0.000000	3.000000	7.000000	1.000000
20097.441324	-0.045416	0.487481	0.176819	77.288391	78.052071	112.083122	1.462747	0.000000	4.781252	0.000000	0.000000	0.000000	0.102413	-0.032607	0.089954	0.000000	0.000000	3.000000	7.000000	1.000000
20097.444657	-0.045416	0.487481	0.176819	77.288391	78.052071	112.083122	1.462747	0.000000	4.781252	0.000000	0.000000	0.000000	0.102413	-0.032607	0.089954	0.000000	0.000000	3.000000	7.000000	1.000000
20097.447990	-0.045416	0.487481	0.176819	77.326408	78.029259	111.987297	1.474819	0.000000	4.777542	0.000000	0.000000	0.000000	0.102413	-0.032607	0.089954	0.000000	0.000000	3.000000	7.000000	1.000000
20097.451324	-0.045043	0.487389	0.177102	77.326408	78.029259	111.987297	1.474819	0.000000	4.777542	0.000000	0.000000	0.000000	0.111943	-0.027677	0.084903	0.000000	0.000000	3.000000	7.000000	1.000000
20097.454657	-0.045043	0.487389	0.177102	77.326408	78.029259	111.987297	1.474819	0.000000	4.777542	0.000000	0.000000	0.000000	0.111943	-0.027677	0.084903	0.000000	0.000000	3.000000	7.000000	1.000000
20097.457990	-0.045043	0.487389	0.177102	77.396210	78.018898	111.870628	1.474819	0.000000	4.777542	0.000000	0.000000	0.000000	0.111943	-0.027677	0.084903	0.000000	0.000000	3.000000	7.000000	1.000000
20097.461324	-0.045043	0.487389	0.177102	77.396210	78.018898	111.870628	1.474819	0.000000	4.777542	0.000000	0.000000	0.000000	0.111943	-0.027677	0.084903	0.000000	0.000000	3.000000	7.000000	1.000000
20097.464657	-0.044701	0.487350	0.177398	77.396210	78.018898	111.870628	1.474819	0.000000	4.777542	0.000000	0.000000	0.000000	0.102685	-0.011816	0.088785	0.000000	0.000000	3.000000	7.000000	1.000000
20097.467990	-0.044326	0.487309	0.177660	77.496178	78.014343	111.733566	1.481853	0.000000	4.775365	0.000000	0.000000	0.000000	0.112573	-0.012329	0.078621	0.000000	0.000000	3.000000	7.000000	1.000000
20097.471324	-0.044326	0.487309	0.177660	77.496178	78.014343	111.733566	1.481853	0.000000	4.775365	0.000000	0.000000	0.000000	0.112573	-0.012329	0.078621	0.000000	0.000000	3.000000	7.000000	1.000000
20097.474657	-0.044326	0.487309	0.177660	77.496178	78.014343	111.733566	1.481853	0.000000	4.775365	0.000000	0.000000	0.000000	0.112573	-0.012329	0.078621	0.000000	0.000000	3.000000	7.000000	1.000000
20097.477990	-0.044326	0.487309	0.177660	77.599052	77.992584	111.578491	1.495183	0.000000	4.771208	0.000000	0.000000	0.000000	0.112573	-0.012329	0.078621	0.000000	0.000000	3.000000	7.000000	1.000000
20097.481324	-0.044038	0.487301	0.177878	77.599052	77.992584	111.578491	1.495183	0.000000	4.771208	0.000000	0.000000	0.000000	0.086309	-0.002426	0.065442	0.000000	0.000000	3.000000	7.000000	1.000000
20097.484657	-0.044038	0.487301	0.177878	77.599052	77.992584	111.578491	1.495183	0.000000	4.771208	0.000000	0.000000	0.000000	0.086309	-0.002426	0.065442	0.000000	0.000000	3.000000	7.000000	1.000000
20097.487990	-0.044038	0.487301	0.177878	77.686020	77.984314	111.461884	1.495183	0.000000	4.771208	0.000000	0.000000	0.000000	0.086309	-0.002426	0.065442	0.000000	0.000000	3.000000	7.000000	1.000000
20097.491324	-0.044038	0.487301	0.177878	77.686020	77.984314	111.461884	1.495183	0.000000	4.771208	0.000000	0.000000	0.000000	0.086309	-0.002426	0.065442	0.000000	0.000000	3.000000	7.000000	1.000000
20097.494657	-0.043808	0.487325	0.178055	77.686020	77.984314	111.461884	1.495183	0.000000	4.771208	0.000000	0.000000	0.000000	0.069046	0.007496	0.052946	0.000000	0.000000	3.000000	7.000000	1.000000
20097.497990	-0.043808	0.487325	0.178055	77.756287	77.964714	111.355492	1.500537	0.000000	4.769527	0.000000	0.000000	0.000000	0.069046	0.007496	0.052946	0.000000	0.000000	3.000000	7.000000	1.000000
20097.501324	-0.043808	0.487325	0.178055	77.756287	77.964714	111.355492	1.500537	0.000000	4.769527	0.000000	0.000000	0.000000	0.069046	0.007496	0.052946	0.000000	0.000000	3.000000	7.000000	1.000000
20097.504657	-0.043808	0.487325	0.178055	77.756287	77.964714	111.355492	1.500537	0.000000	4.769527	0.000000	0.000000	0.000000	0.069046	0.007496	0.052946	0.000000	0.000000	3.000000	7.000000	1.000000
20097.507990	-0.043459	0.487422	0.178272	77.821068	77.928490	111.236992	1.504792	0.000000	4.768187	0.000000	0.000000	0.000000	0.104618	0.028897	0.065102	0.000000	0.000000	3.000000	7.000000	1.000000
20097.511324	-0.043459	0.487422	0.178272	77.821068	77.928490	111.236992	1.504792	0.000000	4.768187	0.000000	0.000000	0.000000	0.104618	0.028897	0.065102	0.000000	0.000000	3.000000	7.000000	1.000000
20097.514657	-0.043459	0.487422	0.178272	77.821068	77.928490	111.236992	1.504792	0.000000	4.768187	0.000000	0.000000	0.000000	0.104618	0.028897	0.065102	0.000000	0.000000	3.000000	7.000000	1.000000
20097.517990	-0.043316	0.487550	0.178401	77.870323	77.870087	111.113182	1.511604	0.000000	4.766031	0.000000	0.000000	0.000000	0.042813	0.038325	0.038819	0.000000	0.000000	3.000000	7.000000	1.000000
20097.521324	-0.043316	0.487550	0.178401	77.870323	77.870087	111.113182	1.511604	0.000000	4.766031	0.000000	0.000000	0.000000	0.042813	0.038325	0.038819	0.000000	0.000000	3.000000	7.000000	1.000000
20097.524657	-0.043316	0.487550	0.178401	77.870323	77.870087	111.113182	1.511604	0.000000	4.766031	0.000000	0.000000	0.000000	0.042813	0.038325	0.038819	0.000000	0.000000	3.000000	7.000000	1.000000
20097.527990	-0.043316	0.487550	0.178401	77.910278	77.782478	110.964851	1.514071	0.000000	4.765248	0.000000	0.000000	0.000000	0.042813	0.038325	0.038819	0.000000	0.000000	3.000000	7.000000	1.000000
20097.531324	-0.043173	0.487712	0.178529	77.910278	77.782478	110.964851	1.514071	0.000000	4.765248	0.000000	0.000000	0.000000	0.042867	0.048785	0.038290	0.000000	0.000000	3.000000	7.000000	1.000000
20097.534657	-0.043173	0.487712	0.178529	77.910278	77.782478	110.964851	1.514071	0.000000	4.765248	0.000000	0.000000	0.000000	0.042867	0.048785	0.038290	0.000000	0.000000	3.000000	7.000000	1.000000
20097.537990	-0.043173	0.487712	0.178529	77.958092	77.678802	110.794853	1.514071	0.000000	4.765248	0.000000	0.000000	0.000000	0.042867	0.048785	0.038290	0.000000	0.000000	3.000000	7.000000	1.000000
20097.541324	-0.043173	0.487712	0.178529	77.958092	77.678802	110.794853	1.514071	0.000000	4.765248	0.000000	0.000000	0.000000	0.042867	0.048785	0.038290	0.000000	0.000000	3.000000	7.000000	1.000000
20097.544657	-0.043001	0.487893	0.178675	77.958092	77.678802	110.794853	1.514071	0.000000	4.765248	0.000000	0.000000	0.000000	0.051596	0.054286	0.043979	0.000000	0.000000	3.000000	7.000000	1.000000
20097.547990	-0.042861	0.488092	0.178837	78.035599	77.566391	110.586922	1.516551	0.000000	4.764460	0.000000	0.000000	0.000000	0.042221	0.059782	0.048422	0.000000	0.000000	3.000000	7.000000	1.000000
20097.551324	-0.042861	0.488092	0.178837	78.035599	77.566391	110.586922	1.516551	0.000000	4.764460	0.000000	0.000000	0.000000	0.042221	0.059782	0.048422	0.000000	0.000000	3.000000	7.000000	1.000000
20097.554657	-0.042861	0.488092	0.178837	78.035599	77.566391	110.586922	1.516551	0.000000	4.764460	0.000000	0.000000	0.000000	0.042221	0.059782	0.048422	0.000000	0.000000	3.000000	7.000000	1.000000
20097.557990	-0.042861	0.488092	0.178837	78.148232	77.453743	110.350555	1.521742	0.000000	4.762804	0.000000	0.000000	0.000000	0.042221	0.059782	0.048422	0.000000	0.000000	3.000000	7.000000	1.000000
20097.561324	-0.042780	0.488292	0.178994	78.148232	77.453743	110.350555	1.521742	0.000000	4.762804	0.000000	0.000000	0.000000	0.024124	0.059825	0.047163	0.000000	0.000000	3.000000	7.000000	1.000000
20097.564657	-0.042780	0.488292	0.178994	78.148232	77.453743	110.350555	1.521742	0.000000	4.762804	0.000000	0.000000	0.000000	0.024124	0.059825	0.047163	0.000000	0.000000	3.000000	7.000000	1.000000
20097.567990	-0.042780	0.488292	0.178994	78.277580	77.335365	110.097954	1.521742	0.000000	4.762804	0.000000	0.000000	0.000000	0.024124	0.059825	0.047163	0.000000	0.000000	3.000000	7.000000	1.000000
20097.571324	-0.042780	0.488292	0.178994	78.277580	77.335365	110.097954	1.521742	0.000000	4.762804	0.000000	0.000000	0.000000	0.024124	0.059825	0.047163	0.000000	0.000000	3.000000	7.000000	1.000000
20097.574657	-0.042789	0.488508	0.179126	78.277580	77.335365	110.097954	1.521742	0.000000	4.762804	0.000000	0.000000	0.000000	-0.002670	0.064804	0.039707	0.000000	0.000000	3.000000	7.000000	1.000000
20097.577990	-0.042789	0.488508	0.179126	78.388924	77.221870	109.870995	1.522471	0.000000	4.762571	0.000000	0.000000	0.000000	-0.002670	0.064804	0.039707	0.000000	0.000000	3.000000	7.000000	1.000000
20097.581324	-0.042789	0.488508	0.179126	78.388924	77.221870	109.870995	1.522471	0.000000	4.762571	0.000000	0.000000	0.000000	-0.002670	0.064804	0.039707	0.000000	0.000000	3.000000	7.000000	1.000000
20097.584657	-0.042789	0.488508	0.179126	78.388924	77.221870	109.870995	1.522471	0.000000	4.762571	0.000000	0.000000	0.000000	-0.002670	0.064804	0.039707	0.000000	0.000000	3.000000	7.000000	1.000000
20097.587990	-0.042834	0.488885	0.179338	78.451637	77.094559	109.679489	1.521235	0.000000	4.762966	0.000000	0.000000	0.000000	-0.013373	0.113216	0.063457	0.000000	0.000000	3.000000	7.000000	1.000000
20097.591324	-0.042834	0.488885	0.179338	78.451637	77.094559	109.679489	1.521235	0.000000	4.762966	0.000000	0.000000	0.000000	-0.013373	0.113216	0.063457	0.000000	0.000000	3.000000	7.000000	1.000000
20097.594657	-0.042834	0.488885	0.179338	78.451637	77.094559	109.679489	1.521235	0.000000	4.762966	0.000000	0.000000	0.000000	-0.013373	0.113216	0.063457	0.000000	0.000000	3.000000	7.000000	1.000000
20097.597990	-0.042897	0.489114	0.179376	78.458221	76.987465	109.563301	1.518532	0.000000	4.763828	0.000000	0.000000	0.000000	-0.018982	0.068765	0.011426	0.000000	0.000000	3.000000	7.000000	1.000000
20097.601324	-0.042897	0.489114	0.179376	78.458221	76.987465	109.563301	1.518532	0.000000	4.763828	0.000000	0.000000	0.000000	-0.018982	0.068765	0.011426	0.000000	0.000000	3.000000	7.000000	1.000000
20097.604657	-0.042897	0.489114	0.179376	78.458221	76.987465	109.563301	1.518532	0.000000	4.763828	0.000000	0.000000	0.000000	-0.018982	0.068765	0.011426	0.000000	0.000000	3.000000	7.000000	1.000000
20097.607990	-0.042897	0.489114	0.179376	78.455696	76.900925	109.486092	1.516714	0.000000	4.764408	0.000000	0.000000	0.000000	-0.018982	0.068765	0.011426	0.000000	0.000000	3.000000	7.000000	1.000000
20097.611324	-0.042986	0.489305	0.179342	78.455696	76.900925	109.486092	1.516714	0.000000	4.764408	0.000000	0.000000	0.000000	-0.026640	0.057241	-0.010053	0.000000	0.000000	3.000000	7.000000	1.000000
20097.614657	-0.042986	0.489305	0.179342	78.455696	76.900925	109.486092	1.516714	0.000000	4.764408	0.000000	0.000000	0.000000	-0.026640	0.057241	-0.010053	0.000000	0.000000	3.000000	7.000000	1.000000
20097.617990	-0.042986	0.489305	0.179342	78.454178	76.844673	109.439781	1.516714	0.000000	4.764408	0.000000	0.000000	0.000000	-0.026640	0.057241	-0.010053	0.000000	0.000000	3.000000	7.000000	1.000000
20097.621324	-0.042986	0.489305	0.179342	78.454178	76.844673	109.439781	1.516714	0.000000	4.764408	0.000000	0.000000	0.000000	-0.026640	0.057241	-0.010053	0.000000	0.000000	3.000000	7.000000	1.000000
20097.624657	-0.043133	0.489459	0.179271	78.454178	76.844673	109.439781	1.516714	0.000000	4.764408	0.000000	0.000000	0.000000	-0.044077	0.046246	-0.021464	0.000000	0.000000	3.000000	7.000000	1.000000
20097.627990	-0.043133	0.489459	0.179271	78.451500	76.800613	109.410301	1.514829	0.000000	4.765007	0.000000	0.000000	0.000000	-0.044077	0.046246	-0.021464	0.000000	0.000000	3.000000	7.000000	1.000000
20097.631324	-0.043133	0.489459	0.179271	78.451500	76.800613	109.410301	1.514829	0.000000	4.765007	0.000000	0.000000	0.000000	-0.044077	0.046246	-0.021464	0.000000	0.000000	3.000000	7.000000	1.000000
20097.634657	-0.043133	0.489459	0.179271	78.451500	76.800613	109.410301	1.514829	0.000000	4.765007	0.000000	0.000000	0.000000	-0.044077	0.046246	-0.021464	0.000000	0.000000	3.000000	7.000000	1.000000
20097.637990	-0.043390	0.489780	0.179040	78.448837	76.759308	109.380852	1.511830	0.000000	4.765960	0.000000	0.000000	0.000000	-0.077222	0.096318	-0.069362	0.000000	0.000000	3.000000	7.000000	1.000000
20097.641324	-0.043390	0.489780	0.179040	78.448837	76.759308	109.380852	1.511830	0.000000	4.765960	0.000000	0.000000	0.000000	-0.077222	0.096318	-0.069362	0.000000	0.000000	3.000000	7.000000	1.000000
20097.644657	-0.043390	0.489780	0.179040	78.448837	76.759308	109.380852	1.511830	0.000000	4.765960	0.000000	0.000000	0.000000	-0.077222	0.096318	-0.069362	0.000000	0.000000	3.000000	7.000000	1.000000
20097.647990	-0.043446	0.489934	0.178974	78.440041	76.689804	109.324661	1.507376	0.000000	4.767370	0.000000	0.000000	0.000000	-0.016862	0.046206	-0.019670	0.000000	0.000000	3.000000	7.000000	1.000000
20097.651324	-0.043446	0.489934	0.178974	78.440041	76.689804	109.324661	1.507376	0.000000	4.767370	0.000000	0.000000	0.000000	-0.016862	0.046206	-0.019670	0.000000	0.000000	3.000000	7.000000	1.000000
20097.654657	-0.043446	0.489934	0.178974	78.440041	76.689804	109.324661	1.507376	0.000000	4.767370	0.000000	0.000000	0.000000	-0.016862	0.046206	-0.019670	0.000000	0.000000	3.000000	7.000000	1.000000
20097.657990	-0.043446	0.489934	0.178974	78.422905	76.622169	109.275620	1.506517	0.000000	4.767642	0.000000	0.000000	0.000000	-0.016862	0.046206	-0.019670	0.000000	0.000000	3.000000	7.000000	1.000000
20097.661324	-0.043506	0.490109	0.178961	78.422905	76.622169	109.275620	1.506517	0.000000	4.767642	0.000000	0.000000	0.000000	-0.017936	0.052259	-0.003924	0.000000	0.000000	3.000000	7.000000	1.000000
20097.664657	-0.043506	0.490109	0.178961	78.422905	76.622169	109.275620	1.506517	0.000000	4.767642	0.000000	0.000000	0.000000	-0.017936	0.052259	-0.003924	0.000000	0.000000	3.000000	7.000000	1.000000
20097.667990	-0.043506	0.490109	0.178961	78.409729	76.530571	109.191742	1.506517	0.000000	4.767642	0.000000	0.000000	0.000000	-0.017936	0.052259	-0.003924	0.000000	0.000000	3.000000	7.000000	1.000000
20097.671324	-0.043506	0.490109	0.178961	78.409729	76.530571	109.191742	1.506517	0.000000	4.767642	0.000000	0.000000	0.000000	-0.017936	0.052259	-0.003924	0.000000	0.000000	3.000000	7.000000	1.000000
20097.674657	-0.043507	0.490301	0.178969	78.409729	76.530571	109.191742	1.506517	0.000000	4.767642	0.000000	0.000000	0.000000	-0.000163	0.057752	0.002377	0.000000	0.000000	3.000000	7.000000	1.000000
20097.677990	-0.043507	0.490301	0.178969	78.404907	76.440094	109.101006	1.505169	0.000000	4.768067	0.000000	0.000000	0.000000	-0.000163	0.057752	0.002377	0.000000	0.000000	3.000000	7.000000	1.000000
20097.681324	-0.043507	0.490301	0.178969	78.404907	76.440094	109.101006	1.505169	0.000000	4.768067	0.000000	0.000000	0.000000	-0.000163	0.057752	0.002377	0.000000	0.000000	3.000000	7.000000	1.000000
20097.684657	-0.043507	0.490301	0.178969	78.404907	76.440094	109.101006	1.505169	0.000000	4.768067	0.000000	0.000000	0.000000	-0.000163	0.057752	0.002377	0.000000	0.000000	3.000000	7.000000	1.000000
20097.687990	-0.043572	0.490637	0.179037	78.398430	76.344139	109.011803	1.505095	0.000000	4.768091	0.000000	0.000000	0.000000	-0.019595	0.100694	0.020310	0.000000	0.000000	3.000000	7.000000	1.000000
20097.691324	-0.043572	0.490637	0.179037	78.398430	76.344139	109.011803	1.505095	0.000000	4.768091	0.000000	0.000000	0.000000	-0.019595	0.100694	0.020310	0.000000	0.000000	3.000000	7.000000	1.000000
20097.694657	-0.043572	0.490637	0.179037	78.398430	76.344139	109.011803	1.505095	0.000000	4.768091	0.000000	0.000000	0.000000	-0.019595	0.100694	0.020310	0.000000	0.000000	3.000000	7.000000	1.000000
20097.697990	-0.043572	0.490637	0.179037	78.377327	76.261826	108.950951	1.502995	0.000000	4.768753	0.000000	0.000000	0.000000	-0.019595	0.100694	0.020310	0.000000	0.000000	3.000000	7.000000	1.000000
20097.701324	-0.043633	0.490794	0.179042	78.377327	76.261826	108.950951	1.502995	0.000000	4.768753	0.000000	0.000000	0.000000	-0.018319	0.047318	0.001635	0.000000	0.000000	3.000000	7.000000	1.000000
20097.704657	-0.043633	0.490794	0.179042	78.377327	76.261826	108.950951	1.502995	0.000000	4.768753	0.000000	0.000000	0.000000	-0.018319	0.047318	0.001635	0.000000	0.000000	3.000000	7.000000	1.000000
20097.707990	-0.043755	0.490917	0.179045	78.315903	76.173401	108.925110	1.502995	0.000000	4.768753	0.000000	0.000000	0.000000	-0.036476	0.036873	0.000928	0.000000	0.000000	3.000000	7.000000	1.000000
20097.711324	-0.043755	0.490917	0.179045	78.315903	76.173401	108.925110	1.502995	0.000000	4.768753	0.000000	0.000000	0.000000	-0.036476	0.036873	0.000928	0.000000	0.000000	3.000000	7.000000	1.000000
20097.714657	-0.043755	0.490917	0.179045	78.315903	76.173401	108.925110	1.502995	0.000000	4.768753	0.000000	0.000000	0.000000	-0.036476	0.036873	0.000928	0.000000	0.000000	3.000000	7.000000	1.000000
20097.717990	-0.043755	0.490917	0.179045	78.197403	76.119019	108.995705	1.498503	0.000000	4.770166	0.000000	0.000000	0.000000	-0.036476	0.036873	0.000928	0.000000	0.000000	3.000000	7.000000	1.000000
20097.721324	-0.043907	0.491005	0.179048	78.197403	76.119019	108.995705	1.498503	0.000000	4.770166	0.000000	0.000000	0.000000	-0.045577	0.026414	0.000841	0.000000	0.000000	3.000000	7.000000	1.000000
20097.724657	-0.043907	0.491005	0.179048	78.197403	76.119019	108.995705	1.498503	0.000000	4.770166	0.000000	0.000000	0.000000	-0.045577	0.026414	0.000841	0.000000	0.000000	3.000000	7.000000	1.000000
20097.727990	-0.043907	0.491005	0.179048	78.021843	76.052925	109.114449	1.498503	0.000000	4.770166	0.000000	0.000000	0.000000	-0.045577	0.026414	0.000841	0.000000	0.000000	3.000000	7.000000	1.000000
20097.731324	-0.043907	0.491005	0.179048	78.021843	76.052925	109.114449	1.498503	0.000000	4.770166	0.000000	0.000000	0.000000	-0.045577	0.026414	0.000841	0.000000	0.000000	3.000000	7.000000	1.000000
20097.734657	-0.044115	0.491073	0.178994	78.021843	76.052925	109.114449	1.498503	0.000000	4.770166	0.000000	0.000000	0.000000	-0.062608	0.020337	-0.016181	0.000000	0.000000	3.000000	7.000000	1.000000
20097.737990	-0.044115	0.491073	0.178994	77.818863	76.005669	109.285378	1.494796	0.000000	4.771329	0.000000	0.000000	0.000000	-0.062608	0.020337	-0.016181	0.000000	0.000000	3.000000	7.000000	1.000000
20097.741324	-0.044115	0.491073	0.178994	77.818863	76.005669	109.285378	1.494796	0.000000	4.771329	0.000000	0.000000	0.000000	-0.062608	0.020337	-0.016181	0.000000	0.000000	3.000000	7.000000	1.000000
20097.744657	-0.044115	0.491073	0.178994	77.818863	76.005669	109.285378	1.494796	0.000000	4.771329	0.000000	0.000000	0.000000	-0.062608	0.020337	-0.016181	0.000000	0.000000	3.000000	7.000000	1.000000
20097.747990	-0.044659	0.491143	0.178952	77.601944	75.940201	109.450653	1.490139	0.000000	4.772786	0.000000	0.000000	0.000000	-0.162996	0.020908	-0.012482	0.000000	0.000000	3.000000	7.000000	1.000000
20097.751324	-0.044659	0.491143	0.178952	77.601944	75.940201	109.450653	1.490139	0.000000	4.772786	0.000000	0.000000	0.000000	-0.162996	0.020908	-0.012482	0.000000	0.000000	3.000000	7.000000	1.000000
20097.754657	-0.044659	0.491143	0.178952	77.601944	75.940201	109.450653	1.490139	0.000000	4.772786	0.000000	0.000000	0.000000	-0.162996	0.020908	-0.012482	0.000000	0.000000	3.000000	7.000000	1.000000
20097.757990	-0.044875	0.491182	0.179007	77.385597	75.847961	109.584229	1.477234	0.000000	4.776796	0.000000	0.000000	0.000000	-0.064882	0.011595	0.016346	0.000000	0.000000	3.000000	7.000000	1.000000
20097.761324	-0.044875	0.491182	0.179007	77.385597	75.847961	109.584229	1.477234	0.000000	4.776796	0.000000	0.000000	0.000000	-0.064882	0.011595	0.016346	0.000000	0.000000	3.000000	7.000000	1.000000
20097.764657	-0.044875	0.491182	0.179007	77.385597	75.847961	109.584229	1.477234	0.000000	4.776796	0.000000	0.000000	0.000000	-0.064882	0.011595	0.016346	0.000000	0.000000	3.000000	7.000000	1.000000
20097.767990	-0.044875	0.491182	0.179007	77.170403	75.749542	109.701561	1.471553	0.000000	4.778549	0.000000	0.000000	0.000000	-0.064882	0.011595	0.016346	0.000000	0.000000	3.000000	7.000000	1.000000
20097.771324	-0.045063	0.491222	0.179099	77.170403	75.749542	109.701561	1.471553	0.000000	4.778549	0.000000	0.000000	0.000000	-0.056591	0.012166	0.027647	0.000000	0.000000	3.000000	7.000000	1.000000
20097.774657	-0.045063	0.491222	0.179099	77.170403	75.749542	109.701561	1.471553	0.000000	4.778549	0.000000	0.000000	0.000000	-0.056591	0.012166	0.027647	0.000000	0.000000	3.000000	7.000000	1.000000
20097.777990	-0.045256	0.491283	0.179244	76.952400	75.621147	109.792572	1.471553	0.000000	4.778549	0.000000	0.000000	0.000000	-0.057725	0.018253	0.043366	0.000000	0.000000	3.000000	7.000000	1.000000
20097.781324	-0.045256	0.491283	0.179244	76.952400	75.621147	109.792572	1.471553	0.000000	4.778549	0.000000	0.000000	0.000000	-0.057725	0.018253	0.043366	0.000000	0.000000	3.000000	7.000000	1.000000
20097.784657	-0.045256	0.491283	0.179244	76.952400	75.621147	109.792572	1.471553	0.000000	4.778549	0.000000	0.000000	0.000000	-0.057725	0.018253	0.043366	0.000000	0.000000	3.000000	7.000000	1.000000
20097.787990	-0.045256	0.491283	0.179244	76.749466	75.498146	109.871841	1.460488	0.000000	4.781942	0.000000	0.000000	0.000000	-0.057725	0.018253	0.043366	0.000000	0.000000	3.000000	7.000000	1.000000
20097.791324	-0.045389	0.491327	0.179411	76.749466	75.498146	109.871841	1.460488	0.000000	4.781942	0.000000	0.000000	0.000000	-0.040021	0.013317	0.050243	0.000000	0.000000	3.000000	7.000000	1.000000
20097.794657	-0.045389	0.491327	0.179411	76.749466	75.498146	109.871841	1.460488	0.000000	4.781942	0.000000	0.000000	0.000000	-0.040021	0.013317	0.050243	0.000000	0.000000	3.000000	7.000000	1.000000
20097.797990	-0.045389	0.491327	0.179411	76.559906	75.380547	109.940987	1.460488	0.000000	4.781942	0.000000	0.000000	0.000000	-0.040021	0.013317	0.050243	0.000000	0.000000	3.000000	7.000000	1.000000
20097.801324	-0.045389	0.491327	0.179411	76.559906	75.380547	109.940987	1.460488	0.000000	4.781942	0.000000	0.000000	0.000000	-0.040021	0.013317	0.050243	0.000000	0.000000	3.000000	7.000000	1.000000
20097.804657	-0.045554	0.491355	0.179595	76.559906	75.380547	109.940987	1.460488	0.000000	4.781942	0.000000	0.000000	0.000000	-0.049508	0.008373	0.055189	0.000000	0.000000	3.000000	7.000000	1.000000
20097.807990	-0.045687	0.491381	0.179746	76.385010	75.384033	110.116821	1.455986	0.000000	4.783315	0.000000	0.000000	0.000000	-0.039697	0.007814	0.045138	0.000000	0.000000	3.000000	7.000000	1.000000
20097.811324	-0.045687	0.491381	0.179746	76.385010	75.384033	110.116821	1.455986	0.000000	4.783315	0.000000	0.000000	0.000000	-0.039697	0.007814	0.045138	0.000000	0.000000	3.000000	7.000000	1.000000
20097.814657	-0.045687	0.491381	0.179746	76.385010	75.384033	110.116821	1.455986	0.000000	4.783315	0.000000	0.000000	0.000000	-0.039697	0.007814	0.045138	0.000000	0.000000	3.000000	7.000000	1.000000
20097.817990	-0.045687	0.491381	0.179746	76.226685	75.776115	110.654236	1.446256	0.000000	4.786266	0.000000	0.000000	0.000000	-0.039697	0.007814	0.045138	0.000000	0.000000	3.000000	7.000000	1.000000
20097.821324	-0.045815	0.491387	0.179844	76.226685	75.776115	110.654236	1.446256	0.000000	4.786266	0.000000	0.000000	0.000000	-0.038585	0.001712	0.029403	0.000000	0.000000	3.000000	7.000000	1.000000
20097.824657	-0.045815	0.491387	0.179844	76.226685	75.776115	110.654236	1.446256	0.000000	4.786266	0.000000	0.000000	0.000000	-0.038585	0.001712	0.029403	0.000000	0.000000	3.000000	7.000000	1.000000
20097.827990	-0.045883	0.491393	0.179946	76.066864	76.721909	111.715630	1.446256	0.000000	4.786266	0.000000	0.000000	0.000000	-0.020448	0.001725	0.030695	0.000000	0.000000	3.000000	7.000000	1.000000
20097.831324	-0.045883	0.491393	0.179946	76.066864	76.721909	111.715630	1.446256	0.000000	4.786266	0.000000	0.000000	0.000000	-0.020448	0.001725	0.030695	0.000000	0.000000	3.000000	7.000000	1.000000
20097.834657	-0.045883	0.491393	0.179946	76.066864	76.721909	111.715630	1.446256	0.000000	4.786266	0.000000	0.000000	0.000000	-0.020448	0.001725	0.030695	0.000000	0.000000	3.000000	7.000000	1.000000
20097.837990	-0.045883	0.491393	0.179946	75.883530	78.015266	113.121582	1.439981	0.000000	4.788158	0.000000	0.000000	0.000000	-0.020448	0.001725	0.030695	0.000000	0.000000	3.000000	7.000000	1.000000
20097.841324	-0.045889	0.491397	0.180017	75.883530	78.015266	113.121582	1.439981	0.000000	4.788158	0.000000	0.000000	0.000000	-0.001535	0.001144	0.021329	0.000000	0.000000	3.000000	7.000000	1.000000
20097.844657	-0.045889	0.491397	0.180017	75.883530	78.015266	113.121582	1.439981	0.000000	4.788158	0.000000	0.000000	0.000000	-0.001535	0.001144	0.021329	0.000000	0.000000	3.000000	7.000000	1.000000
20097.847990	-0.045889	0.491397	0.180017	75.676033	79.487915	114.770592	1.439981	0.000000	4.788158	0.000000	0.000000	0.000000	-0.001535	0.001144	0.021329	0.000000	0.000000	3.000000	7.000000	1.000000
20097.851324	-0.045889	0.491397	0.180017	75.676033	79.487915	114.770592	1.439981	0.000000	4.788158	0.000000	0.000000	0.000000	-0.001535	0.001144	0.021329	0.000000	0.000000	3.000000	7.000000	1.000000
20097.854657	-0.045863	0.491400	0.180090	75.676033	79.487915	114.770592	1.439981	0.000000	4.788158	0.000000	0.000000	0.000000	0.007539	0.001144	0.021983	0.000000	0.000000	3.000000	7.000000	1.000000
20097.857990	-0.045806	0.491367	0.180132	75.463760	80.843102	116.835274	1.439335	0.000000	4.788352	0.000000	0.000000	0.000000	0.017345	-0.009897	0.012531	0.000000	0.000000	3.000000	7.000000	1.000000
20097.861324	-0.045806	0.491367	0.180132	75.463760	80.843102	116.835274	1.439335	0.000000	4.788352	0.000000	0.000000	0.000000	0.017345	-0.009897	0.012531	0.000000	0.000000	3.000000	7.000000	1.000000
20097.864657	-0.045806	0.491367	0.180132	75.463760	80.843102	116.835274	1.439335	0.000000	4.788352	0.000000	0.000000	0.000000	0.017345	-0.009897	0.012531	0.000000	0.000000	3.000000	7.000000	1.000000
20097.867990	-0.045748	0.491334	0.180174	75.307404	82.024490	120.424202	1.440514	0.000000	4.787997	0.000000	0.000000	0.000000	0.017347	-0.009906	0.012525	0.000000	0.000000	3.000000	7.000000	1.000000
20097.871324	-0.045748	0.491334	0.180174	75.307404	82.024490	120.424202	1.440514	0.000000	4.787997	0.000000	0.000000	0.000000	0.017347	-0.009906	0.012525	0.000000	0.000000	3.000000	7.000000	1.000000
20097.874657	-0.045748	0.491334	0.180174	75.307404	82.024490	120.424202	1.440514	0.000000	4.787997	0.000000	0.000000	0.000000	0.017347	-0.009906	0.012525	0.000000	0.000000	3.000000	7.000000	1.000000
20097.877990	-0.045597	0.491334	0.180185	75.289612	83.098122	123.954956	1.441616	0.000000	4.787665	0.000000	0.000000	0.000000	0.045385	0.000001	0.003249	0.000000	0.000000	3.000000	7.000000	1.000000
20097.881324	-0.045597	0.491334	0.180185	75.289612	83.098122	123.954956	1.441616	0.000000	4.787665	0.000000	0.000000	0.000000	0.045385	0.000001	0.003249	0.000000	0.000000	3.000000	7.000000	1.000000
20097.884657	-0.045597	0.491334	0.180185	75.289612	83.098122	123.954956	1.441616	0.000000	4.787665	0.000000	0.000000	0.000000	0.045385	0.000001	0.003249	0.000000	0.000000	3.000000	7.000000	1.000000
20097.887990	-0.045328	0.491390	0.180255	75.357643	84.053940	126.669411	1.445221	0.000000	4.786578	0.000000	0.000000	0.000000	0.080615	0.016572	0.020983	0.000000	0.000000	3.000000	7.000000	1.000000
20097.891324	-0.045328	0.491390	0.180255	75.357643	84.053940	126.669411	1.445221	0.000000	4.786578	0.000000	0.000000	0.000000	0.080615	0.016572	0.020983	0.000000	0.000000	3.000000	7.000000	1.000000
20097.894657	-0.045328	0.491390	0.180255	75.357643	84.053940	126.669411	1.445221	0.000000	4.786578	0.000000	0.000000	0.000000	0.080615	0.016572	0.020983	0.000000	0.000000	3.000000	7.000000	1.000000
20097.897990	-0.045001	0.491551	0.180359	75.469940	84.840317	128.620544	1.451244	0.000000	4.784756	0.000000	0.000000	0.000000	0.098155	0.048573	0.031205	0.000000	0.000000	3.000000	7.000000	1.000000
20097.901324	-0.045001	0.491551	0.180359	75.469940	84.840317	128.620544	1.451244	0.000000	4.784756	0.000000	0.000000	0.000000	0.098155	0.048573	0.031205	0.000000	0.000000	3.000000	7.000000	1.000000
20097.904657	-0.045001	0.491551	0.180359	75.469940	84.840317	128.620544	1.451244	0.000000	4.784756	0.000000	0.000000	0.000000	0.098155	0.048573	0.031205	0.000000	0.000000	3.000000	7.000000	1.000000
20097.907990	-0.044676	0.491715	0.180498	75.663925	85.484756	129.583450	1.458421	0.000000	4.782574	0.000000	0.000000	0.000000	0.097438	0.049153	0.041805	0.000000	0.000000	3.000000	7.000000	1.000000
20097.911324	-0.044676	0.491715	0.180498	75.663925	85.484756	129.583450	1.458421	0.000000	4.782574	0.000000	0.000000	0.000000	0.097438	0.049153	0.041805	0.000000	0.000000	3.000000	7.000000	1.000000
20097.914657	-0.044676	0.491715	0.180498	75.663925	85.484756	129.583450	1.458421	0.000000	4.782574	0.000000	0.000000	0.000000	0.097438	0.049153	0.041805	0.000000	0.000000	3.000000	7.000000	1.000000
20097.917990	-0.044676	0.491715	0.180498	75.925102	86.023041	129.823914	1.465260	0.000000	4.780482	0.000000	0.000000	0.000000	0.097438	0.049153	0.041805	0.000000	0.000000	3.000000	7.000000	1.000000
20097.921324	-0.044293	0.491881	0.180677	75.925102	86.023041	129.823914	1.465260	0.000000	4.780482	0.000000	0.000000	0.000000	0.114907	0.049747	0.053648	0.000000	0.000000	3.000000	7.000000	1.000000
20097.924657	-0.044293	0.491881	0.180677	75.925102	86.023041	129.823914	1.465260	0.000000	4.780482	0.000000	0.000000	0.000000	0.114907	0.049747	0.053648	0.000000	0.000000	3.000000	7.000000	1.000000
20097.927990	-0.044293	0.491881	0.180677	76.237007	86.408417	129.871155	1.465260	0.000000	4.780482	0.000000	0.000000	0.000000	0.114907	0.049747	0.053648	0.000000	0.000000	3.000000	7.000000	1.000000
20097.931324	-0.044293	0.491881	0.180677	76.237007	86.408417	129.871155	1.465260	0.000000	4.780482	0.000000	0.000000	0.000000	0.114907	0.049747	0.053648	0.000000	0.000000	3.000000	7.000000	1.000000
20097.934657	-0.043912	0.492014	0.180893	76.237007	86.408417	129.871155	1.465260	0.000000	4.780482	0.000000	0.000000	0.000000	0.114197	0.039881	0.064778	0.000000	0.000000	3.000000	7.000000	1.000000
20097.937990	-0.043531	0.492147	0.181108	76.581192	86.683281	129.799286	1.473192	0.000000	4.778044	0.000000	0.000000	0.000000	0.114272	0.039895	0.064693	0.000000	0.000000	3.000000	7.000000	1.000000
20097.941324	-0.043531	0.492147	0.181108	76.581192	86.683281	129.799286	1.473192	0.000000	4.778044	0.000000	0.000000	0.000000	0.114272	0.039895	0.064693	0.000000	0.000000	3.000000	7.000000	1.000000
20097.944657	-0.043531	0.492147	0.181108	76.581192	86.683281	129.799286	1.473192	0.000000	4.778044	0.000000	0.000000	0.000000	0.114272	0.039895	0.064693	0.000000	0.000000	3.000000	7.000000	1.000000
20097.947990	-0.043531	0.492147	0.181108	76.899742	86.916245	129.786530	1.488312	0.000000	4.773356	0.000000	0.000000	0.000000	0.114272	0.039895	0.064693	0.000000	0.000000	3.000000	7.000000	1.000000
20097.951324	-0.043179	0.492262	0.181305	76.899742	86.916245	129.786530	1.488312	0.000000	4.773356	0.000000	0.000000	0.000000	0.105598	0.034380	0.058936	0.000000	0.000000	3.000000	7.000000	1.000000
20097.954657	-0.043179	0.492262	0.181305	76.899742	86.916245	129.786530	1.488312	0.000000	4.773356	0.000000	0.000000	0.000000	0.105598	0.034380	0.058936	0.000000	0.000000	3.000000	7.000000	1.000000
20097.957990	-0.043179	0.492262	0.181305	77.160706	87.092438	129.848114	1.488312	0.000000	4.773356	0.000000	0.000000	0.000000	0.105598	0.034380	0.058936	0.000000	0.000000	3.000000	7.000000	1.000000
20097.961324	-0.043179	0.492262	0.181305	77.160706	87.092438	129.848114	1.488312	0.000000	4.773356	0.000000	0.000000	0.000000	0.105598	0.034380	0.058936	0.000000	0.000000	3.000000	7.000000	1.000000
20097.964657	-0.042888	0.492341	0.181499	77.160706	87.092438	129.848114	1.488312	0.000000	4.773356	0.000000	0.000000	0.000000	0.087431	0.023907	0.058217	0.000000	0.000000	3.000000	7.000000	1.000000
20097.967990	-0.042622	0.492382	0.181622	77.367340	87.244072	129.867355	1.495283	0.000000	4.771177	0.000000	0.000000	0.000000	0.079770	0.012259	0.036840	0.000000	0.000000	3.000000	7.000000	1.000000
20097.971324	-0.042622	0.492382	0.181622	77.367340	87.244072	129.867355	1.495283	0.000000	4.771177	0.000000	0.000000	0.000000	0.079770	0.012259	0.036840	0.000000	0.000000	3.000000	7.000000	1.000000
20097.974657	-0.042622	0.492382	0.181622	77.367340	87.244072	129.867355	1.495283	0.000000	4.771177	0.000000	0.000000	0.000000	0.079770	0.012259	0.036840	0.000000	0.000000	3.000000	7.000000	1.000000
20097.977990	-0.042622	0.492382	0.181622	77.542831	87.182060	129.684387	1.506228	0.000000	4.767733	0.000000	0.000000	0.000000	0.079770	0.012259	0.036840	0.000000	0.000000	3.000000	7.000000	1.000000
20097.981324	-0.042475	0.492386	0.181703	77.542831	87.182060	129.684387	1.506228	0.000000	4.767733	0.000000	0.000000	0.000000	0.044071	0.001173	0.024321	0.000000	0.000000	3.000000	7.000000	1.000000
20097.984657	-0.042475	0.492386	0.181703	77.542831	87.182060	129.684387	1.506228	0.000000	4.767733	0.000000	0.000000	0.000000	0.044071	0.001173	0.024321	0.000000	0.000000	3.000000	7.000000	1.000000
20097.987990	-0.042448	0.492372	0.181759	77.721260	86.739006	129.182281	1.506228	0.000000	4.767733	0.000000	0.000000	0.000000	0.008019	-0.004374	0.016853	0.000000	0.000000	3.000000	7.000000	1.000000
20097.991324	-0.042448	0.492372	0.181759	77.721260	86.739006	129.182281	1.506228	0.000000	4.767733	0.000000	0.000000	0.000000	0.008019	-0.004374	0.016853	0.000000	0.000000	3.000000	7.000000	1.000000
20097.994657	-0.042448	0.492372	0.181759	77.721260	86.739006	129.182281	1.506228	0.000000	4.767733	0.000000	0.000000	0.000000	0.008019	-0.004374	0.016853	0.000000	0.000000	3.000000	7.000000	1.000000
20097.997990	-0.042448	0.492372	0.181759	77.916344	85.773766	128.279526	1.509334	0.000000	4.766751	0.000000	0.000000	0.000000	0.008019	-0.004374	0.016853	0.000000	0.000000	3.000000	7.000000	1.000000
20098.001324	-0.042452	0.492357	0.181813	77.916344	85.773766	128.279526	1.509334	0.000000	4.766751	0.000000	0.000000	0.000000	-0.001080	-0.004369	0.016250	0.000000	0.000000	3.000000	7.000000	1.000000
20098.004657	-0.042452	0.492357	0.181813	77.916344	85.773766	128.279526	1.509334	0.000000	4.766751	0.000000	0.000000	0.000000	-0.001080	-0.004369	0.016250	0.000000	0.000000	3.000000	7.000000	1.000000
20098.007990	-0.042452	0.492357	0.181813	78.107773	84.374588	127.123825	1.509334	0.000000	4.766751	0.000000	0.000000	0.000000	-0.001080	-0.004369	0.016250	0.000000	0.000000	3.000000	7.000000	1.000000
20098.011324	-0.042452	0.492357	0.181813	78.107773	84.374588	127.123825	1.509334	0.000000	4.766751	0.000000	0.000000	0.000000	-0.001080	-0.004369	0.016250	0.000000	0.000000	3.000000	7.000000	1.000000
20098.014657	-0.042514	0.492375	0.181826	78.107773	84.374588	127.123825	1.509334	0.000000	4.766751	0.000000	0.000000	0.000000	-0.018535	0.005542	0.003823	0.000000	0.000000	3.000000	7.000000	1.000000
20098.017990	-0.042514	0.492375	0.181826	78.268906	82.831856	125.901886	1.508840	0.000000	4.766907	0.000000	0.000000	0.000000	-0.018535	0.005542	0.003823	0.000000	0.000000	3.000000	7.000000	1.000000
20098.021324	-0.042514	0.492375	0.181826	78.268906	82.831856	125.901886	1.508840	0.000000	4.766907	0.000000	0.000000	0.000000	-0.018535	0.005542	0.003823	0.000000	0.000000	3.000000	7.000000	1.000000
20098.024657	-0.042514	0.492375	0.181826	78.268906	82.831856	125.901886	1.508840	0.000000	4.766907	0.000000	0.000000	0.000000	-0.018535	0.005542	0.003823	0.000000	0.000000	3.000000	7.000000	1.000000
20098.027990	-0.043129	0.492358	0.181464	78.375000	81.021767	124.402687	1.507271	0.000000	4.767404	0.000000	0.000000	0.000000	-0.184631	-0.005275	-0.108599	0.000000	0.000000	3.000000	7.000000	1.000000
20098.031324	-0.043129	0.492358	0.181464	78.375000	81.021767	124.402687	1.507271	0.000000	4.767404	0.000000	0.000000	0.000000	-0.184631	-0.005275	-0.108599	0.000000	0.000000	3.000000	7.000000	1.000000
20098.034657	-0.043129	0.492358	0.181464	78.375000	81.021767	124.402687	1.507271	0.000000	4.767404	0.000000	0.000000	0.000000	-0.184631	-0.005275	-0.108599	0.000000	0.000000	3.000000	7.000000	1.000000
20098.037990	-0.043285	0.491864	0.181069	78.411804	79.438156	122.930016	1.495291	0.000000	4.771174	0.000000	0.000000	0.000000	-0.046787	-0.148279	-0.118452	0.000000	0.000000	3.000000	7.000000	1.000000
20098.041324	-0.043285	0.491864	0.181069	78.411804	79.438156	122.930016	1.495291	0.000000	4.771174	0.000000	0.000000	0.000000	-0.046787	-0.148279	-0.118452	0.000000	0.000000	3.000000	7.000000	1.000000
20098.044657	-0.043285	0.491864	0.181069	78.411804	79.438156	122.930016	1.495291	0.000000	4.771174	0.000000	0.000000	0.000000	-0.046787	-0.148279	-0.118452	0.000000	0.000000	3.000000	7.000000	1.000000
20098.047990	-0.043285	0.491864	0.181069	78.349136	77.592308	121.190155	1.494518	0.000000	4.771417	0.000000	0.000000	0.000000	-0.046787	-0.148279	-0.118452	0.000000	0.000000	3.000000	7.000000	1.000000
20098.051324	-0.043061	0.491889	0.180904	78.349136	77.592308	121.190155	1.494518	0.000000	4.771417	0.000000	0.000000	0.000000	0.067260	0.007592	-0.049540	0.000000	0.000000	3.000000	7.000000	1.000000
20098.054657	-0.043061	0.491889	0.180904	78.349136	77.592308	121.190155	1.494518	0.000000	4.771417	0.000000	0.000000	0.000000	0.067260	0.007592	-0.049540	0.000000	0.000000	3.000000	7.000000	1.000000
20098.057990	-0.043061	0.491889	0.180904	78.305397	75.852699	119.556931	1.494518	0.000000	4.771417	0.000000	0.000000	0.000000	0.067260	0.007592	-0.049540	0.000000	0.000000	3.000000	7.000000	1.000000
20098.061324	-0.043061	0.491889	0.180904	78.305397	75.852699	119.556931	1.494518	0.000000	4.771417	0.000000	0.000000	0.000000	0.067260	0.007592	-0.049540	0.000000	0.000000	3.000000	7.000000	1.000000
20098.064657	-0.043085	0.491534	0.180814	78.305397	75.852699	119.556931	1.494518	0.000000	4.771417	0.000000	0.000000	0.000000	-0.007310	-0.106547	-0.026939	0.000000	0.000000	3.000000	7.000000	1.000000
20098.067990	-0.042836	0.491553	0.181188	78.306709	73.945114	117.645874	1.501141	0.000000	4.769337	0.000000	0.000000	0.000000	0.074624	0.005739	0.112060	0.000000	0.000000	3.000000	7.000000	1.000000
20098.071324	-0.042836	0.491553	0.181188	78.306709	73.945114	117.645874	1.501141	0.000000	4.769337	0.000000	0.000000	0.000000	0.074624	0.005739	0.112060	0.000000	0.000000	3.000000	7.000000	1.000000
20098.074657	-0.042836	0.491553	0.181188	78.306709	73.945114	117.645874	1.501141	0.000000	4.769337	0.000000	0.000000	0.000000	0.074624	0.005739	0.112060	0.000000	0.000000	3.000000	7.000000	1.000000
20098.077990	-0.042836	0.491553	0.181188	78.318459	72.289131	115.985344	1.504375	0.000000	4.768318	0.000000	0.000000	0.000000	0.074624	0.005739	0.112060	0.000000	0.000000	3.000000	7.000000	1.000000
20098.081324	-0.042680	0.491486	0.181577	78.318459	72.289131	115.985344	1.504375	0.000000	4.768318	0.000000	0.000000	0.000000	0.046983	-0.020216	0.116878	0.000000	0.000000	3.000000	7.000000	1.000000
20098.084657	-0.042680	0.491486	0.181577	78.318459	72.289131	115.985344	1.504375	0.000000	4.768318	0.000000	0.000000	0.000000	0.046983	-0.020216	0.116878	0.000000	0.000000	3.000000	7.000000	1.000000
20098.087990	-0.042646	0.491401	0.181977	78.377747	70.775871	114.407280	1.504375	0.000000	4.768318	0.000000	0.000000	0.000000	0.010270	-0.025214	0.119976	0.000000	0.000000	3.000000	7.000000	1.000000
20098.091324	-0.042646	0.491401	0.181977	78.377747	70.775871	114.407280	1.504375	0.000000	4.768318	0.000000	0.000000	0.000000	0.010270	-0.025214	0.119976	0.000000	0.000000	3.000000	7.000000	1.000000
20098.094657	-0.042646	0.491401	0.181977	78.377747	70.775871	114.407280	1.504375	0.000000	4.768318	0.000000	0.000000	0.000000	0.010270	-0.025214	0.119976	0.000000	0.000000	3.000000	7.000000	1.000000
20098.097990	-0.042646	0.491401	0.181977	78.480820	69.500084	113.033020	1.502987	0.000000	4.768756	0.000000	0.000000	0.000000	0.010270	-0.025214	0.119976	0.000000	0.000000	3.000000	7.000000	1.000000
20098.101324	-0.042672	0.491212	0.182378	78.480820	69.500084	113.033020	1.502987	0.000000	4.768756	0.000000	0.000000	0.000000	-0.008030	-0.056773	0.120360	0.000000	0.000000	3.000000	7.000000	1.000000
20098.104657	-0.042672	0.491212	0.182378	78.480820	69.500084	113.033020	1.502987	0.000000	4.768756	0.000000	0.000000	0.000000	-0.008030	-0.056773	0.120360	0.000000	0.000000	3.000000	7.000000	1.000000
20098.107990	-0.042737	0.490993	0.182885	78.559532	68.431206	111.874786	1.502987	0.000000	4.768756	0.000000	0.000000	0.000000	-0.019304	-0.065689	0.152102	0.000000	0.000000	3.000000	7.000000	1.000000
20098.111324	-0.042737	0.490993	0.182885	78.559532	68.431206	111.874786	1.502987	0.000000	4.768756	0.000000	0.000000	0.000000	-0.019304	-0.065689	0.152102	0.000000	0.000000	3.000000	7.000000	1.000000
20098.114657	-0.042737	0.490993	0.182885	78.559532	68.431206	111.874786	1.502987	0.000000	4.768756	0.000000	0.000000	0.000000	-0.019304	-0.065689	0.152102	0.000000	0.000000	3.000000	7.000000	1.000000
20098.117990	-0.042890	0.490807	0.183348	78.583687	67.701965	111.118690	1.494028	0.000000	4.771570	0.000000	0.000000	0.000000	-0.045930	-0.055840	0.138966	0.000000	0.000000	3.000000	7.000000	1.000000
20098.121324	-0.042890	0.490807	0.183348	78.583687	67.701965	111.118690	1.494028	0.000000	4.771570	0.000000	0.000000	0.000000	-0.045930	-0.055840	0.138966	0.000000	0.000000	3.000000	7.000000	1.000000
20098.124657	-0.042890	0.490807	0.183348	78.583687	67.701965	111.118690	1.494028	0.000000	4.771570	0.000000	0.000000	0.000000	-0.045930	-0.055840	0.138966	0.000000	0.000000	3.000000	7.000000	1.000000
20098.127990	-0.042890	0.490807	0.183348	78.567955	67.258354	110.688347	1.486957	0.000000	4.773778	0.000000	0.000000	0.000000	-0.045930	-0.055840	0.138966	0.000000	0.000000	3.000000	7.000000	1.000000
20098.131324	-0.042981	0.490567	0.183800	78.567955	67.258354	110.688347	1.486957	0.000000	4.773778	0.000000	0.000000	0.000000	-0.027417	-0.072002	0.135586	0.000000	0.000000	3.000000	7.000000	1.000000
20098.134657	-0.042981	0.490567	0.183800	78.567955	67.258354	110.688347	1.486957	0.000000	4.773778	0.000000	0.000000	0.000000	-0.027417	-0.072002	0.135586	0.000000	0.000000	3.000000	7.000000	1.000000
20098.137990	-0.043103	0.490397	0.184246	78.556953	67.107048	110.547791	1.486957	0.000000	4.773778	0.000000	0.000000	0.000000	-0.036498	-0.051053	0.133763	0.000000	0.000000	3.000000	7.000000	1.000000
20098.141324	-0.043103	0.490397	0.184246	78.556953	67.107048	110.547791	1.486957	0.000000	4.773778	0.000000	0.000000	0.000000	-0.036498	-0.051053	0.133763	0.000000	0.000000	3.000000	7.000000	1.000000
20098.144657	-0.043103	0.490397	0.184246	78.556953	67.107048	110.547791	1.486957	0.000000	4.773778	0.000000	0.000000	0.000000	-0.036498	-0.051053	0.133763	0.000000	0.000000	3.000000	7.000000	1.000000
20098.147990	-0.043103	0.490397	0.184246	78.535629	67.037926	110.501495	1.475307	0.000000	4.777391	0.000000	0.000000	0.000000	-0.036498	-0.051053	0.133763	0.000000	0.000000	3.000000	7.000000	1.000000
20098.151324	-0.043224	0.490138	0.184679	78.535629	67.037926	110.501495	1.475307	0.000000	4.777391	0.000000	0.000000	0.000000	-0.036262	-0.077766	0.129704	0.000000	0.000000	3.000000	7.000000	1.000000
20098.154657	-0.043224	0.490138	0.184679	78.535629	67.037926	110.501495	1.475307	0.000000	4.777391	0.000000	0.000000	0.000000	-0.036262	-0.077766	0.129704	0.000000	0.000000	3.000000	7.000000	1.000000
20098.157990	-0.043224	0.490138	0.184679	78.493416	67.044899	110.553452	1.475307	0.000000	4.777391	0.000000	0.000000	0.000000	-0.036262	-0.077766	0.129704	0.000000	0.000000	3.000000	7.000000	1.000000
20098.161324	-0.043224	0.490138	0.184679	78.493416	67.044899	110.553452	1.475307	0.000000	4.777391	0.000000	0.000000	0.000000	-0.036262	-0.077766	0.129704	0.000000	0.000000	3.000000	7.000000	1.000000
20098.164657	-0.043311	0.489893	0.185059	78.493416	67.044899	110.553452	1.475307	0.000000	4.777391	0.000000	0.000000	0.000000	-0.026056	-0.073416	0.114044	0.000000	0.000000	3.000000	7.000000	1.000000
20098.167990	-0.043394	0.489593	0.185388	78.417282	67.117607	110.703766	1.469296	0.000000	4.779244	0.000000	0.000000	0.000000	-0.025052	-0.090147	0.098869	0.000000	0.000000	3.000000	7.000000	1.000000
20098.171324	-0.043394	0.489593	0.185388	78.417282	67.117607	110.703766	1.469296	0.000000	4.779244	0.000000	0.000000	0.000000	-0.025052	-0.090147	0.098869	0.000000	0.000000	3.000000	7.000000	1.000000
20098.174657	-0.043394	0.489593	0.185388	78.417282	67.117607	110.703766	1.469296	0.000000	4.779244	0.000000	0.000000	0.000000	-0.025052	-0.090147	0.098869	0.000000	0.000000	3.000000	7.000000	1.000000
20098.177990	-0.043394	0.489593	0.185388	78.306816	67.312881	111.025848	1.460136	0.000000	4.782050	0.000000	0.000000	0.000000	-0.025052	-0.090147	0.098869	0.000000	0.000000	3.000000	7.000000	1.000000
20098.181324	-0.043439	0.489303	0.185595	78.306816	67.312881	111.025848	1.460136	0.000000	4.782050	0.000000	0.000000	0.000000	-0.013389	-0.086817	0.062085	0.000000	0.000000	3.000000	7.000000	1.000000
20098.184657	-0.043439	0.489303	0.185595	78.306816	67.312881	111.025848	1.460136	0.000000	4.782050	0.000000	0.000000	0.000000	-0.013389	-0.086817	0.062085	0.000000	0.000000	3.000000	7.000000	1.000000
20098.187990	-0.043439	0.489303	0.185595	78.184151	67.546844	111.399582	1.460136	0.000000	4.782050	0.000000	0.000000	0.000000	-0.013389	-0.086817	0.062085	0.000000	0.000000	3.000000	7.000000	1.000000
20098.191324	-0.043439	0.489303	0.185595	78.184151	67.546844	111.399582	1.460136	0.000000	4.782050	0.000000	0.000000	0.000000	-0.013389	-0.086817	0.062085	0.000000	0.000000	3.000000	7.000000	1.000000
20098.194657	-0.043480	0.488993	0.185750	78.184151	67.546844	111.399582	1.460136	0.000000	4.782050	0.000000	0.000000	0.000000	-0.012334	-0.092948	0.046418	0.000000	0.000000	3.000000	7.000000	1.000000
20098.197990	-0.043480	0.488993	0.185750	78.065376	67.731468	111.736801	1.457595	0.000000	4.782825	0.000000	0.000000	0.000000	-0.012334	-0.092948	0.046418	0.000000	0.000000	3.000000	7.000000	1.000000
20098.201324	-0.043480	0.488993	0.185750	78.065376	67.731468	111.736801	1.457595	0.000000	4.782825	0.000000	0.000000	0.000000	-0.012334	-0.092948	0.046418	0.000000	0.000000	3.000000	7.000000	1.000000
20098.204657	-0.043480	0.488993	0.185750	78.065376	67.731468	111.736801	1.457595	0.000000	4.782825	0.000000	0.000000	0.000000	-0.012334	-0.092948	0.046418	0.000000	0.000000	3.000000	7.000000	1.000000
20098.207990	-0.043692	0.488445	0.185709	77.957161	67.916489	112.155602	1.455515	0.000000	4.783459	0.000000	0.000000	0.000000	-0.063557	-0.164475	-0.012229	0.000000	0.000000	3.000000	7.000000	1.000000
20098.211324	-0.043692	0.488445	0.185709	77.957161	67.916489	112.155602	1.455515	0.000000	4.783459	0.000000	0.000000	0.000000	-0.063557	-0.164475	-0.012229	0.000000	0.000000	3.000000	7.000000	1.000000
20098.214657	-0.043692	0.488445	0.185709	77.957161	67.916489	112.155602	1.455515	0.000000	4.783459	0.000000	0.000000	0.000000	-0.063557	-0.164475	-0.012229	0.000000	0.000000	3.000000	7.000000	1.000000
20098.217990	-0.043714	0.488245	0.185593	77.876434	68.089668	112.622711	1.450810	0.000000	4.784887	0.000000	0.000000	0.000000	-0.006827	-0.059877	-0.034866	0.000000	0.000000	3.000000	7.000000	1.000000
20098.221324	-0.043714	0.488245	0.185593	77.876434	68.089668	112.622711	1.450810	0.000000	4.784887	0.000000	0.000000	0.000000	-0.006827	-0.059877	-0.034866	0.000000	0.000000	3.000000	7.000000	1.000000
20098.224657	-0.043714	0.488245	0.185593	77.876434	68.089668	112.622711	1.450810	0.000000	4.784887	0.000000	0.000000	0.000000	-0.006827	-0.059877	-0.034866	0.000000	0.000000	3.000000	7.000000	1.000000
20098.227990	-0.043714	0.488245	0.185593	77.849998	68.221878	112.884438	1.451105	0.000000	4.784798	0.000000	0.000000	0.000000	-0.006827	-0.059877	-0.034866	0.000000	0.000000	3.000000	7.000000	1.000000
20098.231324	-0.043676	0.488081	0.185479	77.849998	68.221878	112.884438	1.451105	0.000000	4.784798	0.000000	0.000000	0.000000	0.011518	-0.049302	-0.034156	0.000000	0.000000	3.000000	7.000000	1.000000
20098.234657	-0.043676	0.488081	0.185479	77.849998	68.221878	112.884438	1.451105	0.000000	4.784798	0.000000	0.000000	0.000000	0.011518	-0.049302	-0.034156	0.000000	0.000000	3.000000	7.000000	1.000000
20098.237990	-0.043676	0.488081	0.185479	77.859268	68.337181	112.995232	1.451105	0.000000	4.784798	0.000000	0.000000	0.000000	0.011518	-0.049302	-0.034156	0.000000	0.000000	3.000000	7.000000	1.000000
20098.241324	-0.043676	0.488081	0.185479	77.859268	68.337181	112.995232	1.451105	0.000000	4.784798	0.000000	0.000000	0.000000	0.011518	-0.049302	-0.034156	0.000000	0.000000	3.000000	7.000000	1.000000
20098.244657	-0.043577	0.487917	0.185369	77.859268	68.337181	112.995232	1.451105	0.000000	4.784798	0.000000	0.000000	0.000000	0.029816	-0.049286	-0.032929	0.000000	0.000000	3.000000	7.000000	1.000000
20098.247990	-0.043577	0.487917	0.185369	77.865974	68.445137	113.102501	1.452827	0.000000	4.784275	0.000000	0.000000	0.000000	0.029816	-0.049286	-0.032929	0.000000	0.000000	3.000000	7.000000	1.000000
20098.251324	-0.043577	0.487917	0.185369	77.865974	68.445137	113.102501	1.452827	0.000000	4.784275	0.000000	0.000000	0.000000	0.029816	-0.049286	-0.032929	0.000000	0.000000	3.000000	7.000000	1.000000
20098.254657	-0.043577	0.487917	0.185369	77.865974	68.445137	113.102501	1.452827	0.000000	4.784275	0.000000	0.000000	0.000000	0.029816	-0.049286	-0.032929	0.000000	0.000000	3.000000	7.000000	1.000000
20098.257990	-0.043378	0.487729	0.185143	77.870697	68.522675	113.181442	1.455963	0.000000	4.783322	0.000000	0.000000	0.000000	0.059744	-0.056301	-0.067928	0.000000	0.000000	3.000000	7.000000	1.000000
20098.261324	-0.043378	0.487729	0.185143	77.870697	68.522675	113.181442	1.455963	0.000000	4.783322	0.000000	0.000000	0.000000	0.059744	-0.056301	-0.067928	0.000000	0.000000	3.000000	7.000000	1.000000
20098.264657	-0.043378	0.487729	0.185143	77.870697	68.522675	113.181442	1.455963	0.000000	4.783322	0.000000	0.000000	0.000000	0.059744	-0.056301	-0.067928	0.000000	0.000000	3.000000	7.000000	1.000000
20098.267990	-0.043279	0.487654	0.185047	77.876358	68.611435	113.298561	1.462297	0.000000	4.781390	0.000000	0.000000	0.000000	0.029517	-0.022606	-0.028937	0.000000	0.000000	3.000000	7.000000	1.000000
20098.271324	-0.043279	0.487654	0.185047	77.876358	68.611435	113.298561	1.462297	0.000000	4.781390	0.000000	0.000000	0.000000	0.029517	-0.022606	-0.028937	0.000000	0.000000	3.000000	7.000000	1.000000
20098.274657	-0.043279	0.487654	0.185047	77.876358	68.611435	113.298561	1.462297	0.000000	4.781390	0.000000	0.000000	0.000000	0.029517	-0.022606	-0.028937	0.000000	0.000000	3.000000	7.000000	1.000000
20098.277990	-0.043279	0.487654	0.185047	77.878265	68.647408	113.454666	1.465318	0.000000	4.780465	0.000000	0.000000	0.000000	0.029517	-0.022606	-0.028937	0.000000	0.000000	3.000000	7.000000	1.000000
20098.281324	-0.043212	0.487632	0.184963	77.878265	68.647408	113.454666	1.465318	0.000000	4.780465	0.000000	0.000000	0.000000	0.020059	-0.006541	-0.025012	0.000000	0.000000	3.000000	7.000000	1.000000
20098.284657	-0.043212	0.487632	0.184963	77.878265	68.647408	113.454666	1.465318	0.000000	4.780465	0.000000	0.000000	0.000000	0.020059	-0.006541	-0.025012	0.000000	0.000000	3.000000	7.000000	1.000000
20098.287990	-0.043212	0.487632	0.184963	77.880829	68.665886	113.809441	1.465318	0.000000	4.780465	0.000000	0.000000	0.000000	0.020059	-0.006541	-0.025012	0.000000	0.000000	3.000000	7.000000	1.000000
20098.291324	-0.043212	0.487632	0.184963	77.880829	68.665886	113.809441	1.465318	0.000000	4.780465	0.000000	0.000000	0.000000	0.020059	-0.006541	-0.025012	0.000000	0.000000	3.000000	7.000000	1.000000
20098.294657	-0.043149	0.487666	0.184930	77.880829	68.665886	113.809441	1.465318	0.000000	4.780465	0.000000	0.000000	0.000000	0.019035	0.010056	-0.009870	0.000000	0.000000	3.000000	7.000000	1.000000
20098.297990	-0.043149	0.487666	0.184930	77.897095	68.663048	114.207809	1.467501	0.000000	4.779795	0.000000	0.000000	0.000000	0.019035	0.010056	-0.009870	0.000000	0.000000	3.000000	7.000000	1.000000
20098.301324	-0.043149	0.487666	0.184930	77.897095	68.663048	114.207809	1.467501	0.000000	4.779795	0.000000	0.000000	0.000000	0.019035	0.010056	-0.009870	0.000000	0.000000	3.000000	7.000000	1.000000
20098.304657	-0.043149	0.487666	0.184930	77.897095	68.663048	114.207809	1.467501	0.000000	4.779795	0.000000	0.000000	0.000000	0.019035	0.010056	-0.009870	0.000000	0.000000	3.000000	7.000000	1.000000
20098.307990	-0.042964	0.487664	0.184907	77.955070	68.658562	114.375427	1.469238	0.000000	4.779261	0.000000	0.000000	0.000000	0.055577	-0.000505	-0.006916	0.000000	0.000000	3.000000	7.000000	1.000000
20098.311324	-0.042964	0.487664	0.184907	77.955070	68.658562	114.375427	1.469238	0.000000	4.779261	0.000000	0.000000	0.000000	0.055577	-0.000505	-0.006916	0.000000	0.000000	3.000000	7.000000	1.000000
20098.314657	-0.042964	0.487664	0.184907	77.955070	68.658562	114.375427	1.469238	0.000000	4.779261	0.000000	0.000000	0.000000	0.055577	-0.000505	-0.006916	0.000000	0.000000	3.000000	7.000000	1.000000
20098.317990	-0.042964	0.487664	0.184907	78.044220	68.660957	114.295494	1.473779	0.000000	4.777863	0.000000	0.000000	0.000000	0.055577	-0.000505	-0.006916	0.000000	0.000000	3.000000	7.000000	1.000000
20098.321324	-0.042896	0.487624	0.184807	78.044220	68.660957	114.295494	1.473779	0.000000	4.777863	0.000000	0.000000	0.000000	0.020379	-0.012053	-0.030085	0.000000	0.000000	3.000000	7.000000	1.000000
20098.324657	-0.042896	0.487624	0.184807	78.044220	68.660957	114.295494	1.473779	0.000000	4.777863	0.000000	0.000000	0.000000	0.020379	-0.012053	-0.030085	0.000000	0.000000	3.000000	7.000000	1.000000
20098.327990	-0.042896	0.487624	0.184807	78.124496	68.694740	114.256927	1.473779	0.000000	4.777863	0.000000	0.000000	0.000000	0.020379	-0.012053	-0.030085	0.000000	0.000000	3.000000	7.000000	1.000000
20098.331324	-0.042896	0.487624	0.184807	78.124496	68.694740	114.256927	1.473779	0.000000	4.777863	0.000000	0.000000	0.000000	0.020379	-0.012053	-0.030085	0.000000	0.000000	3.000000	7.000000	1.000000
20098.334657	-0.042885	0.487563	0.184650	78.124496	68.694740	114.256927	1.473779	0.000000	4.777863	0.000000	0.000000	0.000000	0.003138	-0.018074	-0.046961	0.000000	0.000000	3.000000	7.000000	1.000000
20098.337990	-0.042885	0.487563	0.184650	78.174316	68.801399	114.329163	1.476112	0.000000	4.777143	0.000000	0.000000	0.000000	0.003138	-0.018074	-0.046961	0.000000	0.000000	3.000000	7.000000	1.000000
20098.341324	-0.042885	0.487563	0.184650	78.174316	68.801399	114.329163	1.476112	0.000000	4.777143	0.000000	0.000000	0.000000	0.003138	-0.018074	-0.046961	0.000000	0.000000	3.000000	7.000000	1.000000
20098.344657	-0.042885	0.487563	0.184650	78.174316	68.801399	114.329163	1.476112	0.000000	4.777143	0.000000	0.000000	0.000000	0.003138	-0.018074	-0.046961	0.000000	0.000000	3.000000	7.000000	1.000000
20098.347990	-0.042907	0.487289	0.184057	78.188225	68.915161	114.447861	1.477501	0.000000	4.776713	0.000000	0.000000	0.000000	-0.006446	-0.082265	-0.178112	0.000000	0.000000	3.000000	7.000000	1.000000
20098.351324	-0.042907	0.487289	0.184057	78.188225	68.915161	114.447861	1.477501	0.000000	4.776713	0.000000	0.000000	0.000000	-0.006446	-0.082265	-0.178112	0.000000	0.000000	3.000000	7.000000	1.000000
20098.354657	-0.042907	0.487289	0.184057	78.188225	68.915161	114.447861	1.477501	0.000000	4.776713	0.000000	0.000000	0.000000	-0.006446	-0.082265	-0.178112	0.000000	0.000000	3.000000	7.000000	1.000000
20098.357990	-0.042907	0.487289	0.184057	78.194962	68.927620	114.474968	1.481341	0.000000	4.775524	0.000000	0.000000	0.000000	-0.006446	-0.082265	-0.178112	0.000000	0.000000	3.000000	7.000000	1.000000
20098.361324	-0.042944	0.487202	0.183702	78.194962	68.927620	114.474968	1.481341	0.000000	4.775524	0.000000	0.000000	0.000000	-0.011217	-0.026039	-0.106402	0.000000	0.000000	3.000000	7.000000	1.000000
20098.364657	-0.042944	0.487202	0.183702	78.194962	68.927620	114.474968	1.481341	0.000000	4.775524	0.000000	0.000000	0.000000	-0.011217	-0.026039	-0.106402	0.000000	0.000000	3.000000	7.000000	1.000000
20098.367990	-0.042944	0.487202	0.183702	78.193993	68.606361	114.169281	1.481341	0.000000	4.775524	0.000000	0.000000	0.000000	-0.011217	-0.026039	-0.106402	0.000000	0.000000	3.000000	7.000000	1.000000
20098.371324	-0.042944	0.487202	0.183702	78.193993	68.606361	114.169281	1.481341	0.000000	4.775524	0.000000	0.000000	0.000000	-0.011217	-0.026039	-0.106402	0.000000	0.000000	3.000000	7.000000	1.000000
20098.374657	-0.042924	0.487136	0.183403	78.193993	68.606361	114.169281	1.481341	0.000000	4.775524	0.000000	0.000000	0.000000	0.006001	-0.020008	-0.089551	0.000000	0.000000	3.000000	7.000000	1.000000
20098.377990	-0.042924	0.487136	0.183403	78.177048	67.770287	113.351906	1.483063	0.000000	4.774990	0.000000	0.000000	0.000000	0.006001	-0.020008	-0.089551	0.000000	0.000000	3.000000	7.000000	1.000000
20098.381324	-0.042924	0.487136	0.183403	78.177048	67.770287	113.351906	1.483063	0.000000	4.774990	0.000000	0.000000	0.000000	0.006001	-0.020008	-0.089551	0.000000	0.000000	3.000000	7.000000	1.000000
20098.384657	-0.042924	0.487136	0.183403	78.177048	67.770287	113.351906	1.483063	0.000000	4.774990	0.000000	0.000000	0.000000	0.006001	-0.020008	-0.089551	0.000000	0.000000	3.000000	7.000000	1.000000
20098.387990	-0.042716	0.487118	0.183026	78.148071	66.610176	112.244041	1.485738	0.000000	4.774158	0.000000	0.000000	0.000000	0.062538	-0.005464	-0.113247	0.000000	0.000000	3.000000	7.000000	1.000000
20098.391324	-0.042716	0.487118	0.183026	78.148071	66.610176	112.244041	1.485738	0.000000	4.774158	0.000000	0.000000	0.000000	0.062538	-0.005464	-0.113247	0.000000	0.000000	3.000000	7.000000	1.000000
20098.394657	-0.042716	0.487118	0.183026	78.148071	66.610176	112.244041	1.485738	0.000000	4.774158	0.000000	0.000000	0.000000	0.062538	-0.005464	-0.113247	0.000000	0.000000	3.000000	7.000000	1.000000
20098.397990	-0.042716	0.487118	0.183026	78.102409	65.167885	111.132256	1.493484	0.000000	4.771740	0.000000	0.000000	0.000000	0.062538	-0.005464	-0.113247	0.000000	0.000000	3.000000	7.000000	1.000000
20098.401324	-0.042645	0.487146	0.182887	78.102409	65.167885	111.132256	1.493484	0.000000	4.771740	0.000000	0.000000	0.000000	0.021100	0.008522	-0.041798	0.000000	0.000000	3.000000	7.000000	1.000000
20098.404657	-0.042645	0.487146	0.182887	78.102409	65.167885	111.132256	1.493484	0.000000	4.771740	0.000000	0.000000	0.000000	0.021100	0.008522	-0.041798	0.000000	0.000000	3.000000	7.000000	1.000000
20098.407990	-0.042635	0.487156	0.182726	78.048431	63.610931	110.549339	1.493484	0.000000	4.771740	0.000000	0.000000	0.000000	0.003205	0.003023	-0.048103	0.000000	0.000000	3.000000	7.000000	1.000000
20098.411324	-0.042635	0.487156	0.182726	78.048431	63.610931	110.549339	1.493484	0.000000	4.771740	0.000000	0.000000	0.000000	0.003205	0.003023	-0.048103	0.000000	0.000000	3.000000	7.000000	1.000000
20098.414657	-0.042635	0.487156	0.182726	78.048431	63.610931	110.549339	1.493484	0.000000	4.771740	0.000000	0.000000	0.000000	0.003205	0.003023	-0.048103	0.000000	0.000000	3.000000	7.000000	1.000000
20098.417990	-0.042635	0.487156	0.182726	78.006348	62.070068	109.686302	1.497640	0.000000	4.770438	0.000000	0.000000	0.000000	0.003205	0.003023	-0.048103	0.000000	0.000000	3.000000	7.000000	1.000000
20098.421324	-0.042651	0.487181	0.182510	78.006348	62.070068	109.686302	1.497640	0.000000	4.770438	0.000000	0.000000	0.000000	-0.004824	0.007517	-0.064922	0.000000	0.000000	3.000000	7.000000	1.000000
20098.424657	-0.042651	0.487181	0.182510	78.006348	62.070068	109.686302	1.497640	0.000000	4.770438	0.000000	0.000000	0.000000	-0.004824	0.007517	-0.064922	0.000000	0.000000	3.000000	7.000000	1.000000
20098.427990	-0.042651	0.487181	0.182510	77.971458	60.635925	108.293480	1.497640	0.000000	4.770438	0.000000	0.000000	0.000000	-0.004824	0.007517	-0.064922	0.000000	0.000000	3.000000	7.000000	1.000000
20098.431324	-0.042651	0.487181	0.182510	77.971458	60.635925	108.293480	1.497640	0.000000	4.770438	0.000000	0.000000	0.000000	-0.004824	0.007517	-0.064922	0.000000	0.000000	3.000000	7.000000	1.000000
20098.434657	-0.042784	0.487133	0.182218	77.971458	60.635925	108.293480	1.497640	0.000000	4.770438	0.000000	0.000000	0.000000	-0.039887	-0.014495	-0.087683	0.000000	0.000000	3.000000	7.000000	1.000000
20098.437990	-0.043033	0.487046	0.181848	77.911240	59.283009	106.991364	1.498873	0.000000	4.770051	0.000000	0.000000	0.000000	-0.074848	-0.025975	-0.110987	0.000000	0.000000	3.000000	7.000000	1.000000
20098.441324	-0.043033	0.487046	0.181848	77.911240	59.283009	106.991364	1.498873	0.000000	4.770051	0.000000	0.000000	0.000000	-0.074848	-0.025975	-0.110987	0.000000	0.000000	3.000000	7.000000	1.000000
20098.444657	-0.043033	0.487046	0.181848	77.911240	59.283009	106.991364	1.498873	0.000000	4.770051	0.000000	0.000000	0.000000	-0.074848	-0.025975	-0.110987	0.000000	0.000000	3.000000	7.000000	1.000000
20098.447990	-0.043280	0.486923	0.181444	77.837845	57.903843	105.683037	1.494709	0.000000	4.771357	0.000000	0.000000	0.000000	-0.074063	-0.036953	-0.121240	0.000000	0.000000	3.000000	7.000000	1.000000
20098.451324	-0.043280	0.486923	0.181444	77.837845	57.903843	105.683037	1.494709	0.000000	4.771357	0.000000	0.000000	0.000000	-0.074063	-0.036953	-0.121240	0.000000	0.000000	3.000000	7.000000	1.000000
20098.454657	-0.043280	0.486923	0.181444	77.837845	57.903843	105.683037	1.494709	0.000000	4.771357	0.000000	0.000000	0.000000	-0.074063	-0.036953	-0.121240	0.000000	0.000000	3.000000	7.000000	1.000000
20098.457990	-0.043280	0.486923	0.181444	77.741196	56.380096	104.230347	1.491828	0.000000	4.772258	0.000000	0.000000	0.000000	-0.074063	-0.036953	-0.121240	0.000000	0.000000	3.000000	7.000000	1.000000
20098.461324	-0.043529	0.486802	0.181075	77.741196	56.380096	104.230347	1.491828	0.000000	4.772258	0.000000	0.000000	0.000000	-0.074683	-0.036412	-0.110687	0.000000	0.000000	3.000000	7.000000	1.000000
20098.464657	-0.043529	0.486802	0.181075	77.741196	56.380096	104.230347	1.491828	0.000000	4.772258	0.000000	0.000000	0.000000	-0.074683	-0.036412	-0.110687	0.000000	0.000000	3.000000	7.000000	1.000000
20098.467990	-0.043753	0.486737	0.180794	77.610329	54.801800	102.739578	1.491828	0.000000	4.772258	0.000000	0.000000	0.000000	-0.067281	-0.019433	-0.084216	0.000000	0.000000	3.000000	7.000000	1.000000
20098.471324	-0.043753	0.486737	0.180794	77.610329	54.801800	102.739578	1.491828	0.000000	4.772258	0.000000	0.000000	0.000000	-0.067281	-0.019433	-0.084216	0.000000	0.000000	3.000000	7.000000	1.000000
20098.474657	-0.043753	0.486737	0.180794	77.610329	54.801800	102.739578	1.491828	0.000000	4.772258	0.000000	0.000000	0.000000	-0.067281	-0.019433	-0.084216	0.000000	0.000000	3.000000	7.000000	1.000000
20098.477990	-0.043753	0.486737	0.180794	77.450729	53.237835	101.276505	1.485328	0.000000	4.774285	0.000000	0.000000	0.000000	-0.067281	-0.019433	-0.084216	0.000000	0.000000	3.000000	7.000000	1.000000
20098.481324	-0.043896	0.486714	0.180660	77.450729	53.237835	101.276505	1.485328	0.000000	4.774285	0.000000	0.000000	0.000000	-0.042876	-0.006963	-0.040209	0.000000	0.000000	3.000000	7.000000	1.000000
20098.484657	-0.043896	0.486714	0.180660	77.450729	53.237835	101.276505	1.485328	0.000000	4.774285	0.000000	0.000000	0.000000	-0.042876	-0.006963	-0.040209	0.000000	0.000000	3.000000	7.000000	1.000000
20098.487990	-0.043957	0.486749	0.180654	77.287651	51.653954	99.762764	1.485328	0.000000	4.774285	0.000000	0.000000	0.000000	-0.018135	0.010484	-0.001733	0.000000	0.000000	3.000000	7.000000	1.000000
20098.491324	-0.043957	0.486749	0.180654	77.287651	51.653954	99.762764	1.485328	0.000000	4.774285	0.000000	0.000000	0.000000	-0.018135	0.010484	-0.001733	0.000000	0.000000	3.000000	7.000000	1.000000
20098.494657	-0.043957	0.486749	0.180654	77.287651	51.653954	99.762764	1.485328	0.000000	4.774285	0.000000	0.000000	0.000000	-0.018135	0.010484	-0.001733	0.000000	0.000000	3.000000	7.000000	1.000000
20098.497990	-0.043957	0.486749	0.180654	77.126869	50.040638	98.200905	1.481475	0.000000	4.775482	0.000000	0.000000	0.000000	-0.018135	0.010484	-0.001733	0.000000	0.000000	3.000000	7.000000	1.000000
20098.501324	-0.044091	0.486880	0.180836	77.126869	50.040638	98.200905	1.481475	0.000000	4.775482	0.000000	0.000000	0.000000	-0.040269	0.039401	0.054457	0.000000	0.000000	3.000000	7.000000	1.000000
20098.504657	-0.044091	0.486880	0.180836	77.126869	50.040638	98.200905	1.481475	0.000000	4.775482	0.000000	0.000000	0.000000	-0.040269	0.039401	0.054457	0.000000	0.000000	3.000000	7.000000	1.000000
20098.507990	-0.044091	0.486880	0.180836	76.971245	48.554676	96.748009	1.481475	0.000000	4.775482	0.000000	0.000000	0.000000	-0.040269	0.039401	0.054457	0.000000	0.000000	3.000000	7.000000	1.000000
20098.511324	-0.044091	0.486880	0.180836	76.971245	48.554676	96.748009	1.481475	0.000000	4.775482	0.000000	0.000000	0.000000	-0.040269	0.039401	0.054457	0.000000	0.000000	3.000000	7.000000	1.000000
20098.514657	-0.044172	0.486981	0.181129	76.971245	48.554676	96.748009	1.481475	0.000000	4.775482	0.000000	0.000000	0.000000	-0.024359	0.030432	0.088141	0.000000	0.000000	3.000000	7.000000	1.000000
20098.517990	-0.044172	0.486981	0.181129	76.846916	47.235989	95.426193	1.476883	0.000000	4.776905	0.000000	0.000000	0.000000	-0.024359	0.030432	0.088141	0.000000	0.000000	3.000000	7.000000	1.000000
20098.521324	-0.044172	0.486981	0.181129	76.846916	47.235989	95.426193	1.476883	0.000000	4.776905	0.000000	0.000000	0.000000	-0.024359	0.030432	0.088141	0.000000	0.000000	3.000000	7.000000	1.000000
20098.524657	-0.044172	0.486981	0.181129	76.846916	47.235989	95.426193	1.476883	0.000000	4.776905	0.000000	0.000000	0.000000	-0.024359	0.030432	0.088141	0.000000	0.000000	3.000000	7.000000	1.000000
20098.527990	-0.044436	0.487086	0.181857	76.780083	46.079464	94.221092	1.472740	0.000000	4.778183	0.000000	0.000000	0.000000	-0.079118	0.031428	0.218293	0.000000	0.000000	3.000000	7.000000	1.000000
20098.531324	-0.044436	0.487086	0.181857	76.780083	46.079464	94.221092	1.472740	0.000000	4.778183	0.000000	0.000000	0.000000	-0.079118	0.031428	0.218293	0.000000	0.000000	3.000000	7.000000	1.000000
20098.534657	-0.044436	0.487086	0.181857	76.780083	46.079464	94.221092	1.472740	0.000000	4.778183	0.000000	0.000000	0.000000	-0.079118	0.031428	0.218293	0.000000	0.000000	3.000000	7.000000	1.000000
20098.537990	-0.044436	0.487086	0.181857	76.760910	45.127186	93.192154	1.461017	0.000000	4.781781	0.000000	0.000000	0.000000	-0.079118	0.031428	0.218293	0.000000	0.000000	3.000000	7.000000	1.000000
20098.541324	-0.044643	0.487103	0.182199	76.760910	45.127186	93.192154	1.461017	0.000000	4.781781	0.000000	0.000000	0.000000	-0.062035	0.004981	0.102623	0.000000	0.000000	3.000000	7.000000	1.000000
20098.544657	-0.044643	0.487103	0.182199	76.760910	45.127186	93.192154	1.461017	0.000000	4.781781	0.000000	0.000000	0.000000	-0.062035	0.004981	0.102623	0.000000	0.000000	3.000000	7.000000	1.000000
20098.547990	-0.044643	0.487103	0.182199	76.759048	44.490898	92.505608	1.461017	0.000000	4.781781	0.000000	0.000000	0.000000	-0.062035	0.004981	0.102623	0.000000	0.000000	3.000000	7.000000	1.000000
20098.551324	-0.044643	0.487103	0.182199	76.759048	44.490898	92.505608	1.461017	0.000000	4.781781	0.000000	0.000000	0.000000	-0.062035	0.004981	0.102623	0.000000	0.000000	3.000000	7.000000	1.000000
20098.554657	-0.044875	0.487116	0.182468	76.759048	44.490898	92.505608	1.461017	0.000000	4.781781	0.000000	0.000000	0.000000	-0.069709	0.003984	0.080637	0.000000	0.000000	3.000000	7.000000	1.000000
20098.557990	-0.045043	0.487074	0.182690	76.771446	44.238159	92.222694	1.453539	0.000000	4.784059	0.000000	0.000000	0.000000	-0.050463	-0.012546	0.066647	0.000000	0.000000	3.000000	7.000000	1.000000
20098.561324	-0.045043	0.487074	0.182690	76.771446	44.238159	92.222694	1.453539	0.000000	4.784059	0.000000	0.000000	0.000000	-0.050463	-0.012546	0.066647	0.000000	0.000000	3.000000	7.000000	1.000000
20098.564657	-0.045043	0.487074	0.182690	76.771446	44.238159	92.222694	1.453539	0.000000	4.784059	0.000000	0.000000	0.000000	-0.050463	-0.012546	0.066647	0.000000	0.000000	3.000000	7.000000	1.000000
20098.567990	-0.045043	0.487074	0.182690	76.776619	44.168194	92.147476	1.440344	0.000000	4.788049	0.000000	0.000000	0.000000	-0.050463	-0.012546	0.066647	0.000000	0.000000	3.000000	7.000000	1.000000
20098.571324	-0.045205	0.487011	0.182824	76.776619	44.168194	92.147476	1.440344	0.000000	4.788049	0.000000	0.000000	0.000000	-0.048635	-0.019045	0.040281	0.000000	0.000000	3.000000	7.000000	1.000000
20098.574657	-0.045205	0.487011	0.182824	76.776619	44.168194	92.147476	1.440344	0.000000	4.788049	0.000000	0.000000	0.000000	-0.048635	-0.019045	0.040281	0.000000	0.000000	3.000000	7.000000	1.000000
20098.577990	-0.045205	0.487011	0.182824	76.783791	44.148796	92.137863	1.440344	0.000000	4.788049	0.000000	0.000000	0.000000	-0.048635	-0.019045	0.040281	0.000000	0.000000	3.000000	7.000000	1.000000
20098.581324	-0.045205	0.487011	0.182824	76.783791	44.148796	92.137863	1.440344	0.000000	4.788049	0.000000	0.000000	0.000000	-0.048635	-0.019045	0.040281	0.000000	0.000000	3.000000	7.000000	1.000000
20098.584657	-0.045390	0.486942	0.182850	76.783791	44.148796	92.137863	1.440344	0.000000	4.788049	0.000000	0.000000	0.000000	-0.055509	-0.020537	0.007731	0.000000	0.000000	3.000000	7.000000	1.000000
20098.587990	-0.045390	0.486942	0.182850	76.792648	44.112366	92.111069	1.435478	0.000000	4.789510	0.000000	0.000000	0.000000	-0.055509	-0.020537	0.007731	0.000000	0.000000	3.000000	7.000000	1.000000
20098.591324	-0.045390	0.486942	0.182850	76.792648	44.112366	92.111069	1.435478	0.000000	4.789510	0.000000	0.000000	0.000000	-0.055509	-0.020537	0.007731	0.000000	0.000000	3.000000	7.000000	1.000000
20098.594657	-0.045390	0.486942	0.182850	76.792648	44.112366	92.111069	1.435478	0.000000	4.789510	0.000000	0.000000	0.000000	-0.055509	-0.020537	0.007731	0.000000	0.000000	3.000000	7.000000	1.000000
20098.597990	-0.045637	0.486997	0.182884	76.802444	44.045662	92.036011	1.430843	0.000000	4.790896	0.000000	0.000000	0.000000	-0.074002	0.016516	0.010027	0.000000	0.000000	3.000000	7.000000	1.000000
20098.601324	-0.045637	0.486997	0.182884	76.802444	44.045662	92.036011	1.430843	0.000000	4.790896	0.000000	0.000000	0.000000	-0.074002	0.016516	0.010027	0.000000	0.000000	3.000000	7.000000	1.000000
20098.604657	-0.045637	0.486997	0.182884	76.802444	44.045662	92.036011	1.430843	0.000000	4.790896	0.000000	0.000000	0.000000	-0.074002	0.016516	0.010027	0.000000	0.000000	3.000000	7.000000	1.000000
20098.607990	-0.045637	0.486997	0.182884	76.815033	43.851868	91.799202	1.424667	0.000000	4.792737	0.000000	0.000000	0.000000	-0.074002	0.016516	0.010027	0.000000	0.000000	3.000000	7.000000	1.000000
20098.611324	-0.045674	0.487178	0.182979	76.815033	43.851868	91.799202	1.424667	0.000000	4.792737	0.000000	0.000000	0.000000	-0.011216	0.054083	0.028784	0.000000	0.000000	3.000000	7.000000	1.000000
20098.614657	-0.045674	0.487178	0.182979	76.815033	43.851868	91.799202	1.424667	0.000000	4.792737	0.000000	0.000000	0.000000	-0.011216	0.054083	0.028784	0.000000	0.000000	3.000000	7.000000	1.000000
20098.617990	-0.045674	0.487178	0.182979	76.843178	43.379147	91.222733	1.424667	0.000000	4.792737	0.000000	0.000000	0.000000	-0.011216	0.054083	0.028784	0.000000	0.000000	3.000000	7.000000	1.000000
20098.621324	-0.045674	0.487178	0.182979	76.843178	43.379147	91.222733	1.424667	0.000000	4.792737	0.000000	0.000000	0.000000	-0.011216	0.054083	0.028784	0.000000	0.000000	3.000000	7.000000	1.000000
20098.624657	-0.045624	0.487413	0.183132	76.843178	43.379147	91.222733	1.424667	0.000000	4.792737	0.000000	0.000000	0.000000	0.015055	0.070624	0.045908	0.000000	0.000000	3.000000	7.000000	1.000000
20098.627990	-0.045519	0.487635	0.183379	76.882530	42.330864	89.981064	1.423080	0.000000	4.793208	0.000000	0.000000	0.000000	0.031405	0.066661	0.073959	0.000000	0.000000	3.000000	7.000000	1.000000
20098.631324	-0.045519	0.487635	0.183379	76.882530	42.330864	89.981064	1.423080	0.000000	4.793208	0.000000	0.000000	0.000000	0.031405	0.066661	0.073959	0.000000	0.000000	3.000000	7.000000	1.000000
20098.634657	-0.045519	0.487635	0.183379	76.882530	42.330864	89.981064	1.423080	0.000000	4.793208	0.000000	0.000000	0.000000	0.031405	0.066661	0.073959	0.000000	0.000000	3.000000	7.000000	1.000000
20098.637990	-0.045418	0.487948	0.183674	76.940155	40.687958	88.031898	1.423951	0.000000	4.792950	0.000000	0.000000	0.000000	0.030395	0.093795	0.088574	0.000000	0.000000	3.000000	7.000000	1.000000
20098.641324	-0.045418	0.487948	0.183674	76.940155	40.687958	88.031898	1.423951	0.000000	4.792950	0.000000	0.000000	0.000000	0.030395	0.093795	0.088574	0.000000	0.000000	3.000000	7.000000	1.000000
20098.644657	-0.045418	0.487948	0.183674	76.940155	40.687958	88.031898	1.423951	0.000000	4.792950	0.000000	0.000000	0.000000	0.030395	0.093795	0.088574	0.000000	0.000000	3.000000	7.000000	1.000000
20098.647990	-0.045418	0.487948	0.183674	77.013031	38.790779	85.770554	1.424277	0.000000	4.792852	0.000000	0.000000	0.000000	0.030395	0.093795	0.088574	0.000000	0.000000	3.000000	7.000000	1.000000
20098.651324	-0.045317	0.488261	0.183969	77.013031	38.790779	85.770554	1.424277	0.000000	4.792852	0.000000	0.000000	0.000000	0.030436	0.093867	0.088480	0.000000	0.000000	3.000000	7.000000	1.000000
20098.654657	-0.045317	0.488261	0.183969	77.013031	38.790779	85.770554	1.424277	0.000000	4.792852	0.000000	0.000000	0.000000	0.030436	0.093867	0.088480	0.000000	0.000000	3.000000	7.000000	1.000000
20098.657990	-0.045205	0.488462	0.184128	77.066132	36.992416	83.626778	1.424277	0.000000	4.792852	0.000000	0.000000	0.000000	0.033358	0.060268	0.047505	0.000000	0.000000	3.000000	7.000000	1.000000
20098.661324	-0.045205	0.488462	0.184128	77.066132	36.992416	83.626778	1.424277	0.000000	4.792852	0.000000	0.000000	0.000000	0.033358	0.060268	0.047505	0.000000	0.000000	3.000000	7.000000	1.000000
20098.664657	-0.045205	0.488462	0.184128	77.066132	36.992416	83.626778	1.424277	0.000000	4.792852	0.000000	0.000000	0.000000	0.033358	0.060268	0.047505	0.000000	0.000000	3.000000	7.000000	1.000000
20098.667990	-0.045205	0.488462	0.184128	77.042564	35.521629	81.931595	1.426141	0.000000	4.792298	0.000000	0.000000	0.000000	0.033358	0.060268	0.047505	0.000000	0.000000	3.000000	7.000000	1.000000
20098.671324	-0.045055	0.488709	0.184162	77.042564	35.521629	81.931595	1.426141	0.000000	4.792298	0.000000	0.000000	0.000000	0.045172	0.074276	0.010225	0.000000	0.000000	3.000000	7.000000	1.000000
20098.674657	-0.045055	0.488709	0.184162	77.042564	35.521629	81.931595	1.426141	0.000000	4.792298	0.000000	0.000000	0.000000	0.045172	0.074276	0.010225	0.000000	0.000000	3.000000	7.000000	1.000000
20098.677990	-0.045055	0.488709	0.184162	76.919220	34.612370	80.990150	1.426141	0.000000	4.792298	0.000000	0.000000	0.000000	0.045172	0.074276	0.010225	0.000000	0.000000	3.000000	7.000000	1.000000
20098.681324	-0.045055	0.488709	0.184162	76.919220	34.612370	80.990150	1.426141	0.000000	4.792298	0.000000	0.000000	0.000000	0.045172	0.074276	0.010225	0.000000	0.000000	3.000000	7.000000	1.000000
20098.684657	-0.045047	0.488880	0.184047	76.919220	34.612370	80.990150	1.426141	0.000000	4.792298	0.000000	0.000000	0.000000	0.002417	0.051110	-0.034400	0.000000	0.000000	3.000000	7.000000	1.000000
20098.687990	-0.045047	0.488880	0.184047	76.726921	33.836132	80.264984	1.429497	0.000000	4.791298	0.000000	0.000000	0.000000	0.002417	0.051110	-0.034400	0.000000	0.000000	3.000000	7.000000	1.000000
20098.691324	-0.045047	0.488880	0.184047	76.726921	33.836132	80.264984	1.429497	0.000000	4.791298	0.000000	0.000000	0.000000	0.002417	0.051110	-0.034400	0.000000	0.000000	3.000000	7.000000	1.000000
20098.694657	-0.045047	0.488880	0.184047	76.726921	33.836132	80.264984	1.429497	0.000000	4.791298	0.000000	0.000000	0.000000	0.002417	0.051110	-0.034400	0.000000	0.000000	3.000000	7.000000	1.000000
20098.697990	-0.045023	0.489320	0.183706	76.471634	33.035049	79.563721	1.430507	0.000000	4.790997	0.000000	0.000000	0.000000	0.007183	0.132171	-0.102260	0.000000	0.000000	3.000000	7.000000	1.000000
20098.701324	-0.045023	0.489320	0.183706	76.471634	33.035049	79.563721	1.430507	0.000000	4.790997	0.000000	0.000000	0.000000	0.007183	0.132171	-0.102260	0.000000	0.000000	3.000000	7.000000	1.000000
20098.704657	-0.045023	0.489320	0.183706	76.471634	33.035049	79.563721	1.430507	0.000000	4.790997	0.000000	0.000000	0.000000	0.007183	0.132171	-0.102260	0.000000	0.000000	3.000000	7.000000	1.000000
20098.707990	-0.044949	0.489592	0.183519	76.156654	32.273998	78.951752	1.433517	0.000000	4.790097	0.000000	0.000000	0.000000	0.022272	0.081565	-0.056004	0.000000	0.000000	3.000000	7.000000	1.000000
20098.711324	-0.044949	0.489592	0.183519	76.156654	32.273998	78.951752	1.433517	0.000000	4.790097	0.000000	0.000000	0.000000	0.022272	0.081565	-0.056004	0.000000	0.000000	3.000000	7.000000	1.000000
20098.714657	-0.044949	0.489592	0.183519	76.156654	32.273998	78.951752	1.433517	0.000000	4.790097	0.000000	0.000000	0.000000	0.022272	0.081565	-0.056004	0.000000	0.000000	3.000000	7.000000	1.000000
20098.717990	-0.044949	0.489592	0.183519	75.818878	31.588676	78.434395	1.436633	0.000000	4.789163	0.000000	0.000000	0.000000	0.022272	0.081565	-0.056004	0.000000	0.000000	3.000000	7.000000	1.000000
20098.721324	-0.044754	0.489882	0.183358	75.818878	31.588676	78.434395	1.436633	0.000000	4.789163	0.000000	0.000000	0.000000	0.058400	0.087038	-0.048458	0.000000	0.000000	3.000000	7.000000	1.000000
20098.724657	-0.044754	0.489882	0.183358	75.818878	31.588676	78.434395	1.436633	0.000000	4.789163	0.000000	0.000000	0.000000	0.058400	0.087038	-0.048458	0.000000	0.000000	3.000000	7.000000	1.000000
20098.727990	-0.044754	0.489882	0.183358	75.467987	30.925724	77.951660	1.436633	0.000000	4.789163	0.000000	0.000000	0.000000	0.058400	0.087038	-0.048458	0.000000	0.000000	3.000000	7.000000	1.000000
20098.731324	-0.044754	0.489882	0.183358	75.467987	30.925724	77.951660	1.436633	0.000000	4.789163	0.000000	0.000000	0.000000	0.058400	0.087038	-0.048458	0.000000	0.000000	3.000000	7.000000	1.000000
20098.734657	-0.044524	0.490169	0.183127	75.467987	30.925724	77.951660	1.436633	0.000000	4.789163	0.000000	0.000000	0.000000	0.068973	0.085895	-0.069131	0.000000	0.000000	3.000000	7.000000	1.000000
20098.737990	-0.044257	0.490414	0.182794	75.137672	30.173925	77.334641	1.442455	0.000000	4.787413	0.000000	0.000000	0.000000	0.080210	0.073665	-0.099918	0.000000	0.000000	3.000000	7.000000	1.000000
20098.741324	-0.044257	0.490414	0.182794	75.137672	30.173925	77.334641	1.442455	0.000000	4.787413	0.000000	0.000000	0.000000	0.080210	0.073665	-0.099918	0.000000	0.000000	3.000000	7.000000	1.000000
20098.744657	-0.044257	0.490414	0.182794	75.137672	30.173925	77.334641	1.442455	0.000000	4.787413	0.000000	0.000000	0.000000	0.080210	0.073665	-0.099918	0.000000	0.000000	3.000000	7.000000	1.000000
20098.747990	-0.044257	0.490414	0.182794	74.847321	29.189800	76.401497	1.458447	0.000000	4.782566	0.000000	0.000000	0.000000	0.080210	0.073665	-0.099918	0.000000	0.000000	3.000000	7.000000	1.000000
20098.751324	-0.044043	0.490619	0.182352	74.847321	29.189800	76.401497	1.458447	0.000000	4.782566	0.000000	0.000000	0.000000	0.064079	0.061398	-0.132638	0.000000	0.000000	3.000000	7.000000	1.000000
20098.754657	-0.044043	0.490619	0.182352	74.847321	29.189800	76.401497	1.458447	0.000000	4.782566	0.000000	0.000000	0.000000	0.064079	0.061398	-0.132638	0.000000	0.000000	3.000000	7.000000	1.000000
20098.757990	-0.043950	0.490770	0.181886	74.559570	28.095518	75.328453	1.458447	0.000000	4.782566	0.000000	0.000000	0.000000	0.027913	0.045275	-0.139758	0.000000	0.000000	3.000000	7.000000	1.000000
20098.761324	-0.043950	0.490770	0.181886	74.559570	28.095518	75.328453	1.458447	0.000000	4.782566	0.000000	0.000000	0.000000	0.027913	0.045275	-0.139758	0.000000	0.000000	3.000000	7.000000	1.000000
20098.764657	-0.043950	0.490770	0.181886	74.559570	28.095518	75.328453	1.458447	0.000000	4.782566	0.000000	0.000000	0.000000	0.027913	0.045275	-0.139758	0.000000	0.000000	3.000000	7.000000	1.000000
20098.767990	-0.043796	0.490920	0.181424	74.266434	27.069981	74.327980	1.472466	0.000000	4.778268	0.000000	0.000000	0.000000	0.046083	0.045190	-0.138626	0.000000	0.000000	3.000000	7.000000	1.000000
20098.771324	-0.043796	0.490920	0.181424	74.266434	27.069981	74.327980	1.472466	0.000000	4.778268	0.000000	0.000000	0.000000	0.046083	0.045190	-0.138626	0.000000	0.000000	3.000000	7.000000	1.000000
20098.774657	-0.043796	0.490920	0.181424	74.266434	27.069981	74.327980	1.472466	0.000000	4.778268	0.000000	0.000000	0.000000	0.046083	0.045190	-0.138626	0.000000	0.000000	3.000000	7.000000	1.000000
20098.777990	-0.043585	0.491073	0.181002	73.978088	26.141912	73.422218	1.479581	0.000000	4.776069	0.000000	0.000000	0.000000	0.063485	0.045679	-0.126847	0.000000	0.000000	3.000000	7.000000	1.000000
20098.781324	-0.043585	0.491073	0.181002	73.978088	26.141912	73.422218	1.479581	0.000000	4.776069	0.000000	0.000000	0.000000	0.063485	0.045679	-0.126847	0.000000	0.000000	3.000000	7.000000	1.000000
20098.784657	-0.043585	0.491073	0.181002	73.978088	26.141912	73.422218	1.479581	0.000000	4.776069	0.000000	0.000000	0.000000	0.063485	0.045679	-0.126847	0.000000	0.000000	3.000000	7.000000	1.000000
20098.787990	-0.043585	0.491073	0.181002	73.713165	25.343157	72.648323	1.487823	0.000000	4.773508	0.000000	0.000000	0.000000	0.063485	0.045679	-0.126847	0.000000	0.000000	3.000000	7.000000	1.000000
20098.791324	-0.043287	0.491298	0.180652	73.713165	25.343157	72.648323	1.487823	0.000000	4.773508	0.000000	0.000000	0.000000	0.089295	0.067686	-0.104898	0.000000	0.000000	3.000000	7.000000	1.000000
20098.794657	-0.043287	0.491298	0.180652	73.713165	25.343157	72.648323	1.487823	0.000000	4.773508	0.000000	0.000000	0.000000	0.089295	0.067686	-0.104898	0.000000	0.000000	3.000000	7.000000	1.000000
20098.797990	-0.043287	0.491298	0.180652	73.481750	24.683226	71.990013	1.487823	0.000000	4.773508	0.000000	0.000000	0.000000	0.089295	0.067686	-0.104898	0.000000	0.000000	3.000000	7.000000	1.000000
20098.801324	-0.043287	0.491298	0.180652	73.481750	24.683226	71.990013	1.487823	0.000000	4.773508	0.000000	0.000000	0.000000	0.089295	0.067686	-0.104898	0.000000	0.000000	3.000000	7.000000	1.000000
20098.804657	-0.042992	0.491525	0.180337	73.481750	24.683226	71.990013	1.487823	0.000000	4.773508	0.000000	0.000000	0.000000	0.088489	0.068175	-0.094355	0.000000	0.000000	3.000000	7.000000	1.000000
20098.807990	-0.042724	0.491732	0.179968	73.290611	24.154936	71.469574	1.497607	0.000000	4.770447	0.000000	0.000000	0.000000	0.080391	0.062002	-0.110801	0.000000	0.000000	3.000000	7.000000	1.000000
20098.811324	-0.042724	0.491732	0.179968	73.290611	24.154936	71.469574	1.497607	0.000000	4.770447	0.000000	0.000000	0.000000	0.080391	0.062002	-0.110801	0.000000	0.000000	3.000000	7.000000	1.000000
20098.814657	-0.042724	0.491732	0.179968	73.290611	24.154936	71.469574	1.497607	0.000000	4.770447	0.000000	0.000000	0.000000	0.080391	0.062002	-0.110801	0.000000	0.000000	3.000000	7.000000	1.000000
20098.817990	-0.042724	0.491732	0.179968	73.149956	23.758556	71.082191	1.516336	0.000000	4.764528	0.000000	0.000000	0.000000	0.080391	0.062002	-0.110801	0.000000	0.000000	3.000000	7.000000	1.000000
20098.821324	-0.042575	0.491937	0.179555	73.149956	23.758556	71.082191	1.516336	0.000000	4.764528	0.000000	0.000000	0.000000	0.044750	0.061339	-0.124012	0.000000	0.000000	3.000000	7.000000	1.000000
20098.824657	-0.042575	0.491937	0.179555	73.149956	23.758556	71.082191	1.516336	0.000000	4.764528	0.000000	0.000000	0.000000	0.044750	0.061339	-0.124012	0.000000	0.000000	3.000000	7.000000	1.000000
20098.827990	-0.042575	0.491937	0.179555	73.046638	23.449512	70.790085	1.516336	0.000000	4.764528	0.000000	0.000000	0.000000	0.044750	0.061339	-0.124012	0.000000	0.000000	3.000000	7.000000	1.000000
20098.831324	-0.042575	0.491937	0.179555	73.046638	23.449512	70.790085	1.516336	0.000000	4.764528	0.000000	0.000000	0.000000	0.044750	0.061339	-0.124012	0.000000	0.000000	3.000000	7.000000	1.000000
20098.834657	-0.042574	0.492085	0.179080	73.046638	23.449512	70.790085	1.516336	0.000000	4.764528	0.000000	0.000000	0.000000	0.000414	0.044674	-0.142319	0.000000	0.000000	3.000000	7.000000	1.000000
20098.837990	-0.042727	0.492185	0.178652	72.981422	23.238482	70.604599	1.523095	0.000000	4.762372	0.000000	0.000000	0.000000	-0.045973	0.029816	-0.128559	0.000000	0.000000	3.000000	7.000000	1.000000
20098.841324	-0.042727	0.492185	0.178652	72.981422	23.238482	70.604599	1.523095	0.000000	4.762372	0.000000	0.000000	0.000000	-0.045973	0.029816	-0.128559	0.000000	0.000000	3.000000	7.000000	1.000000
20098.844657	-0.042727	0.492185	0.178652	72.981422	23.238482	70.604599	1.523095	0.000000	4.762372	0.000000	0.000000	0.000000	-0.045973	0.029816	-0.128559	0.000000	0.000000	3.000000	7.000000	1.000000
20098.847990	-0.042727	0.492185	0.178652	72.953392	23.125341	70.521919	1.526405	0.000000	4.761312	0.000000	0.000000	0.000000	-0.045973	0.029816	-0.128559	0.000000	0.000000	3.000000	7.000000	1.000000
20098.851324	-0.042976	0.492306	0.178305	72.953392	23.125341	70.521919	1.526405	0.000000	4.761312	0.000000	0.000000	0.000000	-0.074830	0.036465	-0.104032	0.000000	0.000000	3.000000	7.000000	1.000000
20098.854657	-0.042976	0.492306	0.178305	72.953392	23.125341	70.521919	1.526405	0.000000	4.761312	0.000000	0.000000	0.000000	-0.074830	0.036465	-0.104032	0.000000	0.000000	3.000000	7.000000	1.000000
20098.857990	-0.042976	0.492306	0.178305	72.962120	23.121063	70.547203	1.526405	0.000000	4.761312	0.000000	0.000000	0.000000	-0.074830	0.036465	-0.104032	0.000000	0.000000	3.000000	7.000000	1.000000
20098.861324	-0.042976	0.492306	0.178305	72.962120	23.121063	70.547203	1.526405	0.000000	4.761312	0.000000	0.000000	0.000000	-0.074830	0.036465	-0.104032	0.000000	0.000000	3.000000	7.000000	1.000000
20098.864657	-0.043230	0.492397	0.178031	72.962120	23.121063	70.547203	1.526405	0.000000	4.761312	0.000000	0.000000	0.000000	-0.076236	0.027159	-0.082135	0.000000	0.000000	3.000000	7.000000	1.000000
20098.867990	-0.043456	0.492471	0.177778	72.966293	23.148355	70.613266	1.523056	0.000000	4.762384	0.000000	0.000000	0.000000	-0.067510	0.022226	-0.075939	0.000000	0.000000	3.000000	7.000000	1.000000
20098.871324	-0.043456	0.492471	0.177778	72.966293	23.148355	70.613266	1.523056	0.000000	4.762384	0.000000	0.000000	0.000000	-0.067510	0.022226	-0.075939	0.000000	0.000000	3.000000	7.000000	1.000000
20098.874657	-0.043456	0.492471	0.177778	72.966293	23.148355	70.613266	1.523056	0.000000	4.762384	0.000000	0.000000	0.000000	-0.067510	0.022226	-0.075939	0.000000	0.000000	3.000000	7.000000	1.000000
20098.877990	-0.043456	0.492471	0.177778	72.961929	23.210129	70.736305	1.515501	0.000000	4.764793	0.000000	0.000000	0.000000	-0.067510	0.022226	-0.075939	0.000000	0.000000	3.000000	7.000000	1.000000
20098.881324	-0.043713	0.492512	0.177560	72.961929	23.210129	70.736305	1.515501	0.000000	4.764793	0.000000	0.000000	0.000000	-0.077268	0.012369	-0.065329	0.000000	0.000000	3.000000	7.000000	1.000000
20098.884657	-0.043713	0.492512	0.177560	72.961929	23.210129	70.736305	1.515501	0.000000	4.764793	0.000000	0.000000	0.000000	-0.077268	0.012369	-0.065329	0.000000	0.000000	3.000000	7.000000	1.000000
20098.887990	-0.043713	0.492512	0.177560	72.934067	23.372776	71.014099	1.515501	0.000000	4.764793	0.000000	0.000000	0.000000	-0.077268	0.012369	-0.065329	0.000000	0.000000	3.000000	7.000000	1.000000
20098.891324	-0.043713	0.492512	0.177560	72.934067	23.372776	71.014099	1.515501	0.000000	4.764793	0.000000	0.000000	0.000000	-0.077268	0.012369	-0.065329	0.000000	0.000000	3.000000	7.000000	1.000000
20098.894657	-0.043969	0.492570	0.177324	72.934067	23.372776	71.014099	1.515501	0.000000	4.764793	0.000000	0.000000	0.000000	-0.076823	0.017280	-0.071021	0.000000	0.000000	3.000000	7.000000	1.000000
20098.897990	-0.043969	0.492570	0.177324	72.873611	23.679424	71.501442	1.510910	0.000000	4.766251	0.000000	0.000000	0.000000	-0.076823	0.017280	-0.071021	0.000000	0.000000	3.000000	7.000000	1.000000
20098.901324	-0.043969	0.492570	0.177324	72.873611	23.679424	71.501442	1.510910	0.000000	4.766251	0.000000	0.000000	0.000000	-0.076823	0.017280	-0.071021	0.000000	0.000000	3.000000	7.000000	1.000000
20098.904657	-0.043969	0.492570	0.177324	72.873611	23.679424	71.501442	1.510910	0.000000	4.766251	0.000000	0.000000	0.000000	-0.076823	0.017280	-0.071021	0.000000	0.000000	3.000000	7.000000	1.000000
20098.907990	-0.044176	0.492699	0.176816	72.773117	24.152071	72.234779	1.506486	0.000000	4.767651	0.000000	0.000000	0.000000	-0.062030	0.038806	-0.152249	0.000000	0.000000	3.000000	7.000000	1.000000
20098.911324	-0.044176	0.492699	0.176816	72.773117	24.152071	72.234779	1.506486	0.000000	4.767651	0.000000	0.000000	0.000000	-0.062030	0.038806	-0.152249	0.000000	0.000000	3.000000	7.000000	1.000000
20098.914657	-0.044176	0.492699	0.176816	72.773117	24.152071	72.234779	1.506486	0.000000	4.767651	0.000000	0.000000	0.000000	-0.062030	0.038806	-0.152249	0.000000	0.000000	3.000000	7.000000	1.000000
20098.917990	-0.044126	0.492787	0.176526	72.650757	24.720392	73.106308	1.505348	0.000000	4.768011	0.000000	0.000000	0.000000	0.015121	0.026444	-0.086867	0.000000	0.000000	3.000000	7.000000	1.000000
20098.921324	-0.044126	0.492787	0.176526	72.650757	24.720392	73.106308	1.505348	0.000000	4.768011	0.000000	0.000000	0.000000	0.015121	0.026444	-0.086867	0.000000	0.000000	3.000000	7.000000	1.000000
20098.924657	-0.044126	0.492787	0.176526	72.650757	24.720392	73.106308	1.505348	0.000000	4.768011	0.000000	0.000000	0.000000	0.015121	0.026444	-0.086867	0.000000	0.000000	3.000000	7.000000	1.000000
20098.927990	-0.044126	0.492787	0.176526	72.540054	25.276468	73.953438	1.508831	0.000000	4.766910	0.000000	0.000000	0.000000	0.015121	0.026444	-0.086867	0.000000	0.000000	3.000000	7.000000	1.000000
20098.931324	-0.044099	0.492818	0.176148	72.540054	25.276468	73.953438	1.508831	0.000000	4.766910	0.000000	0.000000	0.000000	0.007901	0.009281	-0.113470	0.000000	0.000000	3.000000	7.000000	1.000000
20098.934657	-0.044099	0.492818	0.176148	72.540054	25.276468	73.953438	1.508831	0.000000	4.766910	0.000000	0.000000	0.000000	0.007901	0.009281	-0.113470	0.000000	0.000000	3.000000	7.000000	1.000000
20098.937990	-0.044219	0.492863	0.175705	72.443993	25.739214	74.683937	1.508831	0.000000	4.766910	0.000000	0.000000	0.000000	-0.036019	0.013551	-0.133071	0.000000	0.000000	3.000000	7.000000	1.000000
20098.941324	-0.044219	0.492863	0.175705	72.443993	25.739214	74.683937	1.508831	0.000000	4.766910	0.000000	0.000000	0.000000	-0.036019	0.013551	-0.133071	0.000000	0.000000	3.000000	7.000000	1.000000
20098.944657	-0.044219	0.492863	0.175705	72.443993	25.739214	74.683937	1.508831	0.000000	4.766910	0.000000	0.000000	0.000000	-0.036019	0.013551	-0.133071	0.000000	0.000000	3.000000	7.000000	1.000000
20098.947990	-0.044219	0.492863	0.175705	72.365051	26.102924	75.286247	1.512932	0.000000	4.765610	0.000000	0.000000	0.000000	-0.036019	0.013551	-0.133071	0.000000	0.000000	3.000000	7.000000	1.000000
20098.951324	-0.044430	0.492892	0.175273	72.365051	26.102924	75.286247	1.512932	0.000000	4.765610	0.000000	0.000000	0.000000	-0.063370	0.008630	-0.129393	0.000000	0.000000	3.000000	7.000000	1.000000
20098.954657	-0.044430	0.492892	0.175273	72.365051	26.102924	75.286247	1.512932	0.000000	4.765610	0.000000	0.000000	0.000000	-0.063370	0.008630	-0.129393	0.000000	0.000000	3.000000	7.000000	1.000000
20098.957990	-0.044704	0.492958	0.174871	72.274246	26.503506	75.945976	1.512932	0.000000	4.765610	0.000000	0.000000	0.000000	-0.081987	0.019604	-0.120602	0.000000	0.000000	3.000000	7.000000	1.000000
20098.961324	-0.044704	0.492958	0.174871	72.274246	26.503506	75.945976	1.512932	0.000000	4.765610	0.000000	0.000000	0.000000	-0.081987	0.019604	-0.120602	0.000000	0.000000	3.000000	7.000000	1.000000
20098.964657	-0.044704	0.492958	0.174871	72.274246	26.503506	75.945976	1.512932	0.000000	4.765610	0.000000	0.000000	0.000000	-0.081987	0.019604	-0.120602	0.000000	0.000000	3.000000	7.000000	1.000000
20098.967990	-0.044987	0.493100	0.174608	72.137878	26.984762	76.754425	1.507483	0.000000	4.767336	0.000000	0.000000	0.000000	-0.084850	0.042761	-0.078873	0.000000	0.000000	3.000000	7.000000	1.000000
20098.971324	-0.044987	0.493100	0.174608	72.137878	26.984762	76.754425	1.507483	0.000000	4.767336	0.000000	0.000000	0.000000	-0.084850	0.042761	-0.078873	0.000000	0.000000	3.000000	7.000000	1.000000
20098.974657	-0.044987	0.493100	0.174608	72.137878	26.984762	76.754425	1.507483	0.000000	4.767336	0.000000	0.000000	0.000000	-0.084850	0.042761	-0.078873	0.000000	0.000000	3.000000	7.000000	1.000000
20098.977990	-0.044987	0.493100	0.174608	71.931755	27.578348	77.753502	1.502524	0.000000	4.768901	0.000000	0.000000	0.000000	-0.084850	0.042761	-0.078873	0.000000	0.000000	3.000000	7.000000	1.000000
20098.981324	-0.045104	0.493324	0.174569	71.931755	27.578348	77.753502	1.502524	0.000000	4.768901	0.000000	0.000000	0.000000	-0.035333	0.067161	-0.011767	0.000000	0.000000	3.000000	7.000000	1.000000
20098.984657	-0.045104	0.493324	0.174569	71.931755	27.578348	77.753502	1.502524	0.000000	4.768901	0.000000	0.000000	0.000000	-0.035333	0.067161	-0.011767	0.000000	0.000000	3.000000	7.000000	1.000000
20098.987990	-0.045113	0.493609	0.174697	71.659363	28.268002	78.921730	1.502524	0.000000	4.768901	0.000000	0.000000	0.000000	-0.002731	0.085527	0.038245	0.000000	0.000000	3.000000	7.000000	1.000000
20098.991324	-0.045113	0.493609	0.174697	71.659363	28.268002	78.921730	1.502524	0.000000	4.768901	0.000000	0.000000	0.000000	-0.002731	0.085527	0.038245	0.000000	0.000000	3.000000	7.000000	1.000000
20098.994657	-0.045113	0.493609	0.174697	71.659363	28.268002	78.921730	1.502524	0.000000	4.768901	0.000000	0.000000	0.000000	-0.002731	0.085527	0.038245	0.000000	0.000000	3.000000	7.000000	1.000000
20098.997990	-0.045113	0.493609	0.174697	71.355011	28.969542	80.136665	1.498682	0.000000	4.770111	0.000000	0.000000	0.000000	-0.002731	0.085527	0.038245	0.000000	0.000000	3.000000	7.000000	1.000000
20099.001324	-0.045134	0.493921	0.174984	71.355011	28.969542	80.136665	1.498682	0.000000	4.770111	0.000000	0.000000	0.000000	-0.006157	0.093549	0.086234	0.000000	0.000000	3.000000	7.000000	1.000000
20099.004657	-0.045134	0.493921	0.174984	71.355011	28.969542	80.136665	1.498682	0.000000	4.770111	0.000000	0.000000	0.000000	-0.006157	0.093549	0.086234	0.000000	0.000000	3.000000	7.000000	1.000000
20099.007990	-0.045215	0.494233	0.175267	71.131310	29.689997	81.286377	1.498682	0.000000	4.770111	0.000000	0.000000	0.000000	-0.024164	0.093642	0.084862	0.000000	0.000000	3.000000	7.000000	1.000000
20099.011324	-0.045215	0.494233	0.175267	71.131310	29.689997	81.286377	1.498682	0.000000	4.770111	0.000000	0.000000	0.000000	-0.024164	0.093642	0.084862	0.000000	0.000000	3.000000	7.000000	1.000000
20099.014657	-0.045215	0.494233	0.175267	71.131310	29.689997	81.286377	1.498682	0.000000	4.770111	0.000000	0.000000	0.000000	-0.024164	0.093642	0.084862	0.000000	0.000000	3.000000	7.000000	1.000000
20099.017990	-0.045215	0.494233	0.175267	71.254364	31.061565	82.879272	1.491735	0.000000	4.772287	0.000000	0.000000	0.000000	-0.024164	0.093642	0.084862	0.000000	0.000000	3.000000	7.000000	1.000000
20099.021324	-0.045339	0.494376	0.175322	71.254364	31.061565	82.879272	1.491735	0.000000	4.772287	0.000000	0.000000	0.000000	-0.037392	0.042826	0.016467	0.000000	0.000000	3.000000	7.000000	1.000000
20099.024657	-0.045339	0.494376	0.175322	71.254364	31.061565	82.879272	1.491735	0.000000	4.772287	0.000000	0.000000	0.000000	-0.037392	0.042826	0.016467	0.000000	0.000000	3.000000	7.000000	1.000000
20099.027990	-0.045515	0.494425	0.175252	71.714516	33.202316	85.026718	1.491735	0.000000	4.772287	0.000000	0.000000	0.000000	-0.052821	0.014648	-0.020899	0.000000	0.000000	3.000000	7.000000	1.000000
20099.031324	-0.045515	0.494425	0.175252	71.714516	33.202316	85.026718	1.491735	0.000000	4.772287	0.000000	0.000000	0.000000	-0.052821	0.014648	-0.020899	0.000000	0.000000	3.000000	7.000000	1.000000
20099.034657	-0.045515	0.494425	0.175252	71.714516	33.202316	85.026718	1.491735	0.000000	4.772287	0.000000	0.000000	0.000000	-0.052821	0.014648	-0.020899	0.000000	0.000000	3.000000	7.000000	1.000000
20099.037990	-0.045515	0.494425	0.175252	72.211769	35.542309	87.305252	1.484384	0.000000	4.774579	0.000000	0.000000	0.000000	-0.052821	0.014648	-0.020899	0.000000	0.000000	3.000000	7.000000	1.000000
20099.041324	-0.045573	0.494457	0.175210	72.211769	35.542309	87.305252	1.484384	0.000000	4.774579	0.000000	0.000000	0.000000	-0.017196	0.009763	-0.012639	0.000000	0.000000	3.000000	7.000000	1.000000
20099.044657	-0.045573	0.494457	0.175210	72.211769	35.542309	87.305252	1.484384	0.000000	4.774579	0.000000	0.000000	0.000000	-0.017196	0.009763	-0.012639	0.000000	0.000000	3.000000	7.000000	1.000000
20099.047990	-0.045574	0.494476	0.175227	72.641800	37.911179	89.633179	1.484384	0.000000	4.774579	0.000000	0.000000	0.000000	-0.000365	0.005511	0.005062	0.000000	0.000000	3.000000	7.000000	1.000000
20099.051324	-0.045574	0.494476	0.175227	72.641800	37.911179	89.633179	1.484384	0.000000	4.774579	0.000000	0.000000	0.000000	-0.000365	0.005511	0.005062	0.000000	0.000000	3.000000	7.000000	1.000000
20099.054657	-0.045574	0.494476	0.175227	72.641800	37.911179	89.633179	1.484384	0.000000	4.774579	0.000000	0.000000	0.000000	-0.000365	0.005511	0.005062	0.000000	0.000000	3.000000	7.000000	1.000000
20099.057990	-0.045574	0.494476	0.175227	72.985123	40.314808	92.052040	1.483125	0.000000	4.774970	0.000000	0.000000	0.000000	-0.000365	0.005511	0.005062	0.000000	0.000000	3.000000	7.000000	1.000000
20099.061324	-0.045605	0.494459	0.175244	72.985123	40.314808	92.052040	1.483125	0.000000	4.774970	0.000000	0.000000	0.000000	-0.009415	-0.004876	0.005023	0.000000	0.000000	3.000000	7.000000	1.000000
20099.064657	-0.045605	0.494459	0.175244	72.985123	40.314808	92.052040	1.483125	0.000000	4.774970	0.000000	0.000000	0.000000	-0.009415	-0.004876	0.005023	0.000000	0.000000	3.000000	7.000000	1.000000
20099.067990	-0.045605	0.494459	0.175244	73.230072	42.739723	94.546028	1.483125	0.000000	4.774970	0.000000	0.000000	0.000000	0.000000	-0.000004	-0.000002	0.000000	0.000000	3.000000	7.000000	1.000000
20099.071324	-0.045605	0.494459	0.175244	73.230072	42.739723	94.546028	1.483125	0.000000	4.774970	0.000000	0.000000	0.000000	0.000000	-0.000004	-0.000002	0.000000	0.000000	3.000000	7.000000	1.000000
20099.074657	-0.045605	0.494459	0.175244	73.230072	42.739723	94.546028	1.483125	0.000000	4.774970	0.000000	0.000000	0.000000	0.000000	-0.000004	-0.000002	0.000000	0.000000	3.000000	7.000000	1.000000
20099.077990	-0.045605	0.494459	0.175244	73.388840	45.087929	97.011276	1.482215	0.000000	4.775253	0.000000	0.000000	0.000000	0.000000	-0.000004	-0.000002	0.000000	0.000000	3.000000	7.000000	1.000000
20099.081324	-0.045638	0.494461	0.175277	73.388840	45.087929	97.011276	1.482215	0.000000	4.775253	0.000000	0.000000	0.000000	-0.009781	0.000628	0.010083	0.000000	0.000000	3.000000	7.000000	1.000000
20099.084657	-0.045638	0.494461	0.175277	73.388840	45.087929	97.011276	1.482215	0.000000	4.775253	0.000000	0.000000	0.000000	-0.009781	0.000628	0.010083	0.000000	0.000000	3.000000	7.000000	1.000000
20099.087990	-0.045584	0.494519	0.175368	73.466209	47.294609	99.360062	1.482215	0.000000	4.775253	0.000000	0.000000	0.000000	0.016146	0.017178	0.027221	0.000000	0.000000	3.000000	7.000000	1.000000
20099.091324	-0.045584	0.494519	0.175368	73.466209	47.294609	99.360062	1.482215	0.000000	4.775253	0.000000	0.000000	0.000000	0.016146	0.017178	0.027221	0.000000	0.000000	3.000000	7.000000	1.000000
20099.094657	-0.045584	0.494519	0.175368	73.466209	47.294609	99.360062	1.482215	0.000000	4.775253	0.000000	0.000000	0.000000	0.016146	0.017178	0.027221	0.000000	0.000000	3.000000	7.000000	1.000000
20099.097990	-0.045584	0.494519	0.175368	73.475212	49.201099	101.406967	1.481784	0.000000	4.775386	0.000000	0.000000	0.000000	0.016146	0.017178	0.027221	0.000000	0.000000	3.000000	7.000000	1.000000
20099.101324	-0.045473	0.494578	0.175499	73.475212	49.201099	101.406967	1.481784	0.000000	4.775386	0.000000	0.000000	0.000000	0.033400	0.017810	0.039236	0.000000	0.000000	3.000000	7.000000	1.000000
20099.104657	-0.045473	0.494578	0.175499	73.475212	49.201099	101.406967	1.481784	0.000000	4.775386	0.000000	0.000000	0.000000	0.033400	0.017810	0.039236	0.000000	0.000000	3.000000	7.000000	1.000000
20099.107990	-0.045473	0.494578	0.175499	73.442917	50.510731	102.828362	1.481784	0.000000	4.775386	0.000000	0.000000	0.000000	0.033400	0.017810	0.039236	0.000000	0.000000	3.000000	7.000000	1.000000
20099.111324	-0.045473	0.494578	0.175499	73.442917	50.510731	102.828362	1.481784	0.000000	4.775386	0.000000	0.000000	0.000000	0.033400	0.017810	0.039236	0.000000	0.000000	3.000000	7.000000	1.000000
20099.114657	-0.045242	0.494621	0.175657	73.442917	50.510731	102.828362	1.481784	0.000000	4.775386	0.000000	0.000000	0.000000	0.069058	0.012936	0.047474	0.000000	0.000000	3.000000	7.000000	1.000000
20099.117990	-0.045242	0.494621	0.175657	73.430573	50.849533	103.183670	1.483540	0.000000	4.774841	0.000000	0.000000	0.000000	0.069058	0.012936	0.047474	0.000000	0.000000	3.000000	7.000000	1.000000
20099.121324	-0.045242	0.494621	0.175657	73.430573	50.849533	103.183670	1.483540	0.000000	4.774841	0.000000	0.000000	0.000000	0.069058	0.012936	0.047474	0.000000	0.000000	3.000000	7.000000	1.000000
20099.124657	-0.045242	0.494621	0.175657	73.430573	50.849533	103.183670	1.483540	0.000000	4.774841	0.000000	0.000000	0.000000	0.069058	0.012936	0.047474	0.000000	0.000000	3.000000	7.000000	1.000000
20099.127990	-0.044867	0.494599	0.175902	73.445885	50.540337	102.813148	1.488025	0.000000	4.773445	0.000000	0.000000	0.000000	0.112560	-0.006602	0.073314	0.000000	0.000000	3.000000	7.000000	1.000000
20099.131324	-0.044867	0.494599	0.175902	73.445885	50.540337	102.813148	1.488025	0.000000	4.773445	0.000000	0.000000	0.000000	0.112560	-0.006602	0.073314	0.000000	0.000000	3.000000	7.000000	1.000000
20099.134657	-0.044867	0.494599	0.175902	73.445885	50.540337	102.813148	1.488025	0.000000	4.773445	0.000000	0.000000	0.000000	0.112560	-0.006602	0.073314	0.000000	0.000000	3.000000	7.000000	1.000000
20099.137990	-0.044867	0.494599	0.175902	73.482201	50.013126	102.189362	1.495416	0.000000	4.771135	0.000000	0.000000	0.000000	0.112560	-0.006602	0.073314	0.000000	0.000000	3.000000	7.000000	1.000000
20099.141324	-0.044722	0.494534	0.175988	73.482201	50.013126	102.189362	1.495416	0.000000	4.771135	0.000000	0.000000	0.000000	0.043478	-0.019541	0.025860	0.000000	0.000000	3.000000	7.000000	1.000000
20099.144657	-0.044722	0.494534	0.175988	73.482201	50.013126	102.189362	1.495416	0.000000	4.771135	0.000000	0.000000	0.000000	0.043478	-0.019541	0.025860	0.000000	0.000000	3.000000	7.000000	1.000000
20099.147990	-0.044547	0.494469	0.176076	73.528526	49.362457	101.418251	1.495416	0.000000	4.771135	0.000000	0.000000	0.000000	0.052508	-0.019543	0.026480	0.000000	0.000000	3.000000	7.000000	1.000000
20099.151324	-0.044547	0.494469	0.176076	73.528526	49.362457	101.418251	1.495416	0.000000	4.771135	0.000000	0.000000	0.000000	0.052508	-0.019543	0.026480	0.000000	0.000000	3.000000	7.000000	1.000000
20099.154657	-0.044547	0.494469	0.176076	73.528526	49.362457	101.418251	1.495416	0.000000	4.771135	0.000000	0.000000	0.000000	0.052508	-0.019543	0.026480	0.000000	0.000000	3.000000	7.000000	1.000000
20099.157990	-0.044547	0.494469	0.176076	73.584946	48.601357	100.512016	1.501957	0.000000	4.769080	0.000000	0.000000	0.000000	0.052508	-0.019543	0.026480	0.000000	0.000000	3.000000	7.000000	1.000000
20099.161324	-0.044404	0.494387	0.176181	73.584946	48.601357	100.512016	1.501957	0.000000	4.769080	0.000000	0.000000	0.000000	0.043105	-0.024434	0.031497	0.000000	0.000000	3.000000	7.000000	1.000000
20099.164657	-0.044404	0.494387	0.176181	73.584946	48.601357	100.512016	1.501957	0.000000	4.769080	0.000000	0.000000	0.000000	0.043105	-0.024434	0.031497	0.000000	0.000000	3.000000	7.000000	1.000000
[truncated: 2,063 more rows]
