# Supplementary material for: Haptic Guidance Needs to Be Intuitive Not Just Informative to Improve Human Motor Accuracy
Source: PLoS One. 2016 Mar 16;11(3):e0150912. doi: 10.1371/journal.pone.0150912 (PMC4794196; doi:10.1371/journal.pone.0150912)
Supplement: S1 Data — (ZIP) [file pone.0150912.s001.zip › Subject7/exp1_0008.txt]

Time	PosX	PosY	PosZ	RotX	RotY	RotZ	ForceX	ForceY	ForceZ	MomentX	MomentY	MomentZ	VelocityX	VelocityY	VelocityZ	CalibratedWeight	ButtonDown	Condition	Trial	Visual
20110.534657	0.001873	0.453477	0.240577	73.325394	44.224373	90.248550	1.949670	0.000000	4.604214	0.000000	0.000000	0.000000	-0.000052	-0.011337	-0.019427	0.000000	1.000000	3.000000	8.000000	0.000000
20110.537990	0.001873	0.453477	0.240577	73.325394	44.224373	90.248550	1.949670	0.000000	4.604214	0.000000	0.000000	0.000000	-0.000052	-0.011337	-0.019427	0.000000	1.000000	3.000000	8.000000	0.000000
20110.541324	0.002073	0.453438	0.240802	73.325394	44.224373	90.248550	1.949670	0.000000	4.604214	0.000000	0.000000	0.000000	0.059823	-0.011802	0.067549	0.000000	1.000000	3.000000	8.000000	0.000000
20110.544657	0.002073	0.453438	0.240802	73.256584	44.061638	90.026253	1.949670	0.000000	4.604214	0.000000	0.000000	0.000000	0.059823	-0.011802	0.067549	0.000000	1.000000	3.000000	8.000000	0.000000
20110.547990	0.002073	0.453438	0.240802	73.256584	44.061638	90.026253	1.949670	0.000000	4.604214	0.000000	0.000000	0.000000	0.059823	-0.011802	0.067549	0.000000	1.000000	3.000000	8.000000	0.000000
20110.551324	0.002073	0.453438	0.240802	73.256584	44.061638	90.026253	1.949670	0.000000	4.604214	0.000000	0.000000	0.000000	0.059823	-0.011802	0.067549	0.000000	1.000000	3.000000	8.000000	0.000000
20110.554657	0.003171	0.453928	0.241961	73.212601	43.958660	89.871696	1.951357	0.000000	4.603499	0.000000	0.000000	0.000000	0.329606	0.147098	0.347623	0.000000	1.000000	3.000000	8.000000	0.000000
20110.557990	0.003171	0.453928	0.241961	73.212601	43.958660	89.871696	1.951357	0.000000	4.603499	0.000000	0.000000	0.000000	-0.000000	-0.000003	0.000000	0.000000	1.000000	3.000000	8.000000	0.000000
20110.561324	0.003171	0.453928	0.241961	73.212601	43.958660	89.871696	1.951357	0.000000	4.603499	0.000000	0.000000	0.000000	-0.000000	-0.000003	0.000000	0.000000	1.000000	3.000000	8.000000	0.000000
20110.564657	0.003171	0.453928	0.241961	73.152229	43.663754	89.472725	1.961142	0.000000	4.599340	0.000000	0.000000	0.000000	-0.000000	-0.000003	0.000000	0.000000	1.000000	3.000000	8.000000	0.000000
20110.567990	0.003608	0.454191	0.243054	73.152229	43.663754	89.472725	1.961142	0.000000	4.599340	0.000000	0.000000	0.000000	0.131128	0.078796	0.327750	0.000000	1.000000	3.000000	8.000000	0.000000
20110.571324	0.003608	0.454191	0.243054	73.152229	43.663754	89.472725	1.961142	0.000000	4.599340	0.000000	0.000000	0.000000	0.131128	0.078796	0.327750	0.000000	1.000000	3.000000	8.000000	0.000000
20110.574657	0.003608	0.454191	0.243054	73.271469	43.453537	89.021469	1.960681	0.000000	4.599536	0.000000	0.000000	0.000000	0.131128	0.078796	0.327750	0.000000	1.000000	3.000000	8.000000	0.000000
20110.577990	0.003947	0.454493	0.244112	73.271469	43.453537	89.021469	1.960681	0.000000	4.599536	0.000000	0.000000	0.000000	0.101512	0.090593	0.317516	0.000000	1.000000	3.000000	8.000000	0.000000
20110.581324	0.003947	0.454493	0.244112	73.271469	43.453537	89.021469	1.960681	0.000000	4.599536	0.000000	0.000000	0.000000	0.101512	0.090593	0.317516	0.000000	1.000000	3.000000	8.000000	0.000000
20110.584657	0.003947	0.454493	0.244112	73.618881	43.670456	88.860817	1.958882	0.000000	4.600302	0.000000	0.000000	0.000000	0.101512	0.090593	0.317516	0.000000	1.000000	3.000000	8.000000	0.000000
20110.587990	0.003947	0.454493	0.244112	73.618881	43.670456	88.860817	1.958882	0.000000	4.600302	0.000000	0.000000	0.000000	0.101512	0.090593	0.317516	0.000000	1.000000	3.000000	8.000000	0.000000
20110.591324	0.003952	0.454624	0.245025	73.618881	43.670456	88.860817	1.958882	0.000000	4.600302	0.000000	0.000000	0.000000	0.001542	0.039218	0.273954	0.000000	1.000000	3.000000	8.000000	0.000000
20110.594657	0.003952	0.454624	0.245025	74.117676	44.562481	89.362518	1.958882	0.000000	4.600302	0.000000	0.000000	0.000000	0.001542	0.039218	0.273954	0.000000	1.000000	3.000000	8.000000	0.000000
20110.597990	0.003723	0.454717	0.245810	74.117676	44.562481	89.362518	1.958882	0.000000	4.600302	0.000000	0.000000	0.000000	-0.068757	0.027946	0.235462	0.000000	1.000000	3.000000	8.000000	0.000000
20110.601324	0.003723	0.454717	0.245810	74.117676	44.562481	89.362518	1.958882	0.000000	4.600302	0.000000	0.000000	0.000000	-0.068757	0.027946	0.235462	0.000000	1.000000	3.000000	8.000000	0.000000
20110.604657	0.003723	0.454717	0.245810	74.536240	45.953655	90.504410	1.943846	0.000000	4.606676	0.000000	0.000000	0.000000	-0.068757	0.027946	0.235462	0.000000	1.000000	3.000000	8.000000	0.000000
20110.607990	0.003723	0.454717	0.245810	74.536240	45.953655	90.504410	1.943846	0.000000	4.606676	0.000000	0.000000	0.000000	-0.068757	0.027946	0.235462	0.000000	1.000000	3.000000	8.000000	0.000000
20110.611324	0.003460	0.454810	0.246594	74.536240	45.953655	90.504410	1.943846	0.000000	4.606676	0.000000	0.000000	0.000000	-0.078938	0.028013	0.235098	0.000000	1.000000	3.000000	8.000000	0.000000
20110.614657	0.003460	0.454810	0.246594	74.758583	47.773052	92.309273	1.943846	0.000000	4.606676	0.000000	0.000000	0.000000	-0.078938	0.028013	0.235098	0.000000	1.000000	3.000000	8.000000	0.000000
20110.617990	0.003296	0.454942	0.247376	74.758583	47.773052	92.309273	1.943846	0.000000	4.606676	0.000000	0.000000	0.000000	-0.049017	0.039626	0.234592	0.000000	1.000000	3.000000	8.000000	0.000000
20110.621324	0.003296	0.454942	0.247376	74.758583	47.773052	92.309273	1.943846	0.000000	4.606676	0.000000	0.000000	0.000000	-0.049017	0.039626	0.234592	0.000000	1.000000	3.000000	8.000000	0.000000
20110.624657	0.003296	0.454942	0.247376	74.890495	49.577545	94.164810	1.926621	0.000000	4.613906	0.000000	0.000000	0.000000	-0.049017	0.039626	0.234592	0.000000	1.000000	3.000000	8.000000	0.000000
20110.627990	0.003099	0.455036	0.248125	74.890495	49.577545	94.164810	1.926621	0.000000	4.613906	0.000000	0.000000	0.000000	-0.059217	0.028180	0.224663	0.000000	1.000000	3.000000	8.000000	0.000000
20110.631324	0.003099	0.455036	0.248125	74.890495	49.577545	94.164810	1.926621	0.000000	4.613906	0.000000	0.000000	0.000000	-0.059217	0.028180	0.224663	0.000000	1.000000	3.000000	8.000000	0.000000
20110.634657	0.003099	0.455036	0.248125	74.995712	51.206894	95.844299	1.918535	0.000000	4.617274	0.000000	0.000000	0.000000	-0.059217	0.028180	0.224663	0.000000	1.000000	3.000000	8.000000	0.000000
20110.637990	0.002834	0.455092	0.248841	74.995712	51.206894	95.844299	1.918535	0.000000	4.617274	0.000000	0.000000	0.000000	-0.079494	0.016699	0.214820	0.000000	1.000000	3.000000	8.000000	0.000000
20110.641324	0.002834	0.455092	0.248841	74.995712	51.206894	95.844299	1.918535	0.000000	4.617274	0.000000	0.000000	0.000000	-0.079494	0.016699	0.214820	0.000000	1.000000	3.000000	8.000000	0.000000
20110.644657	0.002834	0.455092	0.248841	75.099091	52.609634	97.271790	1.909623	0.000000	4.620967	0.000000	0.000000	0.000000	-0.079494	0.016699	0.214820	0.000000	1.000000	3.000000	8.000000	0.000000
20110.647990	0.002834	0.455092	0.248841	75.099091	52.609634	97.271790	1.909623	0.000000	4.620967	0.000000	0.000000	0.000000	-0.079494	0.016699	0.214820	0.000000	1.000000	3.000000	8.000000	0.000000
20110.651324	0.002501	0.455167	0.249477	75.099091	52.609634	97.271790	1.909623	0.000000	4.620967	0.000000	0.000000	0.000000	-0.099872	0.022593	0.190780	0.000000	1.000000	3.000000	8.000000	0.000000
20110.654657	0.002501	0.455167	0.249477	75.211166	53.802780	98.458588	1.909623	0.000000	4.620967	0.000000	0.000000	0.000000	-0.099872	0.022593	0.190780	0.000000	1.000000	3.000000	8.000000	0.000000
20110.657990	0.002167	0.455185	0.250032	75.211166	53.802780	98.458588	1.909623	0.000000	4.620967	0.000000	0.000000	0.000000	-0.100127	0.005319	0.166684	0.000000	1.000000	3.000000	8.000000	0.000000
20110.661324	0.002167	0.455185	0.250032	75.211166	53.802780	98.458588	1.909623	0.000000	4.620967	0.000000	0.000000	0.000000	-0.100127	0.005319	0.166684	0.000000	1.000000	3.000000	8.000000	0.000000
20110.664657	0.002167	0.455185	0.250032	75.308563	54.804653	99.453506	1.891282	0.000000	4.628505	0.000000	0.000000	0.000000	-0.100127	0.005319	0.166684	0.000000	1.000000	3.000000	8.000000	0.000000
20110.667990	0.002167	0.455185	0.250032	75.308563	54.804653	99.453506	1.891282	0.000000	4.628505	0.000000	0.000000	0.000000	-0.100127	0.005319	0.166684	0.000000	1.000000	3.000000	8.000000	0.000000
20110.671324	0.001799	0.455184	0.250476	75.308563	54.804653	99.453506	1.891282	0.000000	4.628505	0.000000	0.000000	0.000000	-0.110450	-0.000386	0.133240	0.000000	1.000000	3.000000	8.000000	0.000000
20110.674657	0.001799	0.455184	0.250476	75.382591	55.653034	100.302910	1.891282	0.000000	4.628505	0.000000	0.000000	0.000000	-0.110450	-0.000386	0.133240	0.000000	1.000000	3.000000	8.000000	0.000000
20110.677990	0.001464	0.455144	0.250888	75.382591	55.653034	100.302910	1.891282	0.000000	4.628505	0.000000	0.000000	0.000000	-0.100524	-0.011958	0.123520	0.000000	1.000000	3.000000	8.000000	0.000000
20110.681324	0.001464	0.455144	0.250888	75.382591	55.653034	100.302910	1.891282	0.000000	4.628505	0.000000	0.000000	0.000000	-0.100524	-0.011958	0.123520	0.000000	1.000000	3.000000	8.000000	0.000000
20110.684657	0.001464	0.455144	0.250888	75.430763	56.371197	101.033188	1.874599	0.000000	4.635286	0.000000	0.000000	0.000000	-0.100524	-0.011958	0.123520	0.000000	1.000000	3.000000	8.000000	0.000000
20110.687990	0.001464	0.455144	0.250888	75.430763	56.371197	101.033188	1.874599	0.000000	4.635286	0.000000	0.000000	0.000000	-0.100524	-0.011958	0.123520	0.000000	1.000000	3.000000	8.000000	0.000000
20110.691324	0.001196	0.455104	0.251173	75.430763	56.371197	101.033188	1.874599	0.000000	4.635286	0.000000	0.000000	0.000000	-0.080526	-0.011860	0.085436	0.000000	1.000000	3.000000	8.000000	0.000000
20110.694657	0.001196	0.455104	0.251173	75.462959	56.953918	101.636398	1.874599	0.000000	4.635286	0.000000	0.000000	0.000000	-0.080526	-0.011860	0.085436	0.000000	1.000000	3.000000	8.000000	0.000000
20110.697990	0.001196	0.455104	0.251173	75.462959	56.953918	101.636398	1.874599	0.000000	4.635286	0.000000	0.000000	0.000000	-0.080526	-0.011860	0.085436	0.000000	0.000000	3.000000	8.000000	0.000000
20110.701324	0.001196	0.455104	0.251173	75.462959	56.953918	101.636398	1.874599	0.000000	4.635286	0.000000	0.000000	0.000000	-0.080526	-0.011860	0.085436	0.000000	0.000000	3.000000	8.000000	0.000000
20110.704657	0.000826	0.454968	0.251473	75.492882	57.413067	102.106064	1.868510	0.000000	4.637744	0.000000	0.000000	0.000000	-0.110861	-0.040911	0.090032	0.000000	0.000000	3.000000	8.000000	0.000000
20110.707990	0.000826	0.454968	0.251473	75.492882	57.413067	102.106064	1.868510	0.000000	4.637744	0.000000	0.000000	0.000000	-0.110861	-0.040911	0.090032	0.000000	0.000000	3.000000	8.000000	0.000000
20110.711324	0.000826	0.454968	0.251473	75.492882	57.413067	102.106064	1.868510	0.000000	4.637744	0.000000	0.000000	0.000000	-0.110861	-0.040911	0.090032	0.000000	0.000000	3.000000	8.000000	0.000000
20110.714657	0.000826	0.454968	0.251473	75.518166	57.686100	102.380623	1.860720	0.000000	4.640875	0.000000	0.000000	0.000000	-0.110861	-0.040911	0.090032	0.000000	0.000000	3.000000	8.000000	0.000000
20110.717990	0.000725	0.454871	0.251489	75.518166	57.686100	102.380623	1.860720	0.000000	4.640875	0.000000	0.000000	0.000000	-0.030272	-0.029057	0.004673	0.000000	0.000000	3.000000	8.000000	0.000000
20110.721324	0.000725	0.454871	0.251489	75.518166	57.686100	102.380623	1.860720	0.000000	4.640875	0.000000	0.000000	0.000000	-0.030272	-0.029057	0.004673	0.000000	0.000000	3.000000	8.000000	0.000000
20110.724657	0.000725	0.454871	0.251489	75.534554	57.818855	102.517738	1.859016	0.000000	4.641558	0.000000	0.000000	0.000000	-0.030272	-0.029057	0.004673	0.000000	0.000000	3.000000	8.000000	0.000000
20110.727990	0.000624	0.454794	0.251425	75.534554	57.818855	102.517738	1.859016	0.000000	4.641558	0.000000	0.000000	0.000000	-0.030294	-0.023163	-0.018991	0.000000	0.000000	3.000000	8.000000	0.000000
20110.731324	0.000624	0.454794	0.251425	75.534554	57.818855	102.517738	1.859016	0.000000	4.641558	0.000000	0.000000	0.000000	-0.030294	-0.023163	-0.018991	0.000000	0.000000	3.000000	8.000000	0.000000
20110.734657	0.000624	0.454794	0.251425	75.544571	57.877754	102.581367	1.857813	0.000000	4.642039	0.000000	0.000000	0.000000	-0.030294	-0.023163	-0.018991	0.000000	0.000000	3.000000	8.000000	0.000000
20110.737990	0.000624	0.454794	0.251425	75.544571	57.877754	102.581367	1.857813	0.000000	4.642039	0.000000	0.000000	0.000000	-0.030294	-0.023163	-0.018991	0.000000	0.000000	3.000000	8.000000	0.000000
20110.741324	0.000624	0.454678	0.251299	75.544571	57.877754	102.581367	1.857813	0.000000	4.642039	0.000000	0.000000	0.000000	-0.000033	-0.034705	-0.038014	0.000000	0.000000	3.000000	8.000000	0.000000
20110.744657	0.000624	0.454678	0.251299	75.557892	57.960056	102.666367	1.857813	0.000000	4.642039	0.000000	0.000000	0.000000	-0.000033	-0.034705	-0.038014	0.000000	0.000000	3.000000	8.000000	0.000000
20110.747990	0.000624	0.454678	0.251299	75.557892	57.960056	102.666367	1.857813	0.000000	4.642039	0.000000	0.000000	0.000000	-0.000033	-0.034705	-0.038014	0.000000	0.000000	3.000000	8.000000	0.000000
20110.751324	0.000624	0.454678	0.251299	75.557892	57.960056	102.666367	1.857813	0.000000	4.642039	0.000000	0.000000	0.000000	-0.000033	-0.034705	-0.038014	0.000000	0.000000	3.000000	8.000000	0.000000
20110.754657	0.000657	0.454466	0.250934	75.572823	58.055557	102.762169	1.858619	0.000000	4.641717	0.000000	0.000000	0.000000	0.009988	-0.063443	-0.109239	0.000000	0.000000	3.000000	8.000000	0.000000
20110.757990	0.000657	0.454466	0.250934	75.572823	58.055557	102.762169	1.858619	0.000000	4.641717	0.000000	0.000000	0.000000	0.000000	-0.000000	-0.000001	0.000000	0.000000	3.000000	8.000000	0.000000
20110.761324	0.000657	0.454466	0.250934	75.572823	58.055557	102.762169	1.858619	0.000000	4.641717	0.000000	0.000000	0.000000	0.000000	-0.000000	-0.000001	0.000000	0.000000	3.000000	8.000000	0.000000
20110.764657	0.000657	0.454466	0.250934	75.589394	58.167011	102.868828	1.861473	0.000000	4.640573	0.000000	0.000000	0.000000	0.000000	-0.000000	-0.000001	0.000000	0.000000	3.000000	8.000000	0.000000
20110.767990	0.000657	0.454466	0.250934	75.589394	58.167011	102.868828	1.861473	0.000000	4.640573	0.000000	0.000000	0.000000	0.000000	-0.000000	-0.000001	0.000000	0.000000	3.000000	8.000000	0.000000
20110.771324	0.000758	0.454332	0.250728	75.589394	58.167011	102.868828	1.861473	0.000000	4.640573	0.000000	0.000000	0.000000	0.030187	-0.040366	-0.061831	0.000000	0.000000	3.000000	8.000000	0.000000
20110.774657	0.000758	0.454332	0.250728	75.605919	58.281429	102.975716	1.861473	0.000000	4.640573	0.000000	0.000000	0.000000	0.030187	-0.040366	-0.061831	0.000000	0.000000	3.000000	8.000000	0.000000
20110.777990	0.000892	0.454236	0.250522	75.605919	58.281429	102.975716	1.861473	0.000000	4.640573	0.000000	0.000000	0.000000	0.040248	-0.028746	-0.061837	0.000000	0.000000	3.000000	8.000000	0.000000
20110.781324	0.000892	0.454236	0.250522	75.605919	58.281429	102.975716	1.861473	0.000000	4.640573	0.000000	0.000000	0.000000	0.040248	-0.028746	-0.061837	0.000000	0.000000	3.000000	8.000000	0.000000
20110.784657	0.000892	0.454236	0.250522	75.621468	58.377472	103.059868	1.867852	0.000000	4.638009	0.000000	0.000000	0.000000	0.040248	-0.028746	-0.061837	0.000000	0.000000	3.000000	8.000000	0.000000
20110.787990	0.000892	0.454236	0.250522	75.621468	58.377472	103.059868	1.867852	0.000000	4.638009	0.000000	0.000000	0.000000	0.040248	-0.028746	-0.061837	0.000000	0.000000	3.000000	8.000000	0.000000
20110.791324	0.001060	0.454102	0.250316	75.621468	58.377472	103.059868	1.867852	0.000000	4.638009	0.000000	0.000000	0.000000	0.050300	-0.040331	-0.061938	0.000000	0.000000	3.000000	8.000000	0.000000
20110.794657	0.001060	0.454102	0.250316	75.636261	58.484676	103.156502	1.867852	0.000000	4.638009	0.000000	0.000000	0.000000	0.050300	-0.040331	-0.061938	0.000000	0.000000	3.000000	8.000000	0.000000
20110.797990	0.001060	0.454102	0.250316	75.636261	58.484676	103.156502	1.867852	0.000000	4.638009	0.000000	0.000000	0.000000	0.050300	-0.040331	-0.061938	0.000000	0.000000	3.000000	8.000000	0.000000
20110.801324	0.001060	0.454102	0.250316	75.636261	58.484676	103.156502	1.867852	0.000000	4.638009	0.000000	0.000000	0.000000	0.050300	-0.040331	-0.061938	0.000000	0.000000	3.000000	8.000000	0.000000
20110.804657	0.001395	0.453949	0.249935	75.650757	58.566830	103.224220	1.871849	0.000000	4.636397	0.000000	0.000000	0.000000	0.100531	-0.045858	-0.114351	0.000000	0.000000	3.000000	8.000000	0.000000
20110.807990	0.001395	0.453949	0.249935	75.650757	58.566830	103.224220	1.871849	0.000000	4.636397	0.000000	0.000000	0.000000	0.100531	-0.045858	-0.114351	0.000000	0.000000	3.000000	8.000000	0.000000
20110.811324	0.001395	0.453949	0.249935	75.650757	58.566830	103.224220	1.871849	0.000000	4.636397	0.000000	0.000000	0.000000	0.100531	-0.045858	-0.114351	0.000000	0.000000	3.000000	8.000000	0.000000
20110.814657	0.001395	0.453949	0.249935	75.666672	58.631634	103.273781	1.879641	0.000000	4.633244	0.000000	0.000000	0.000000	0.100531	-0.045858	-0.114351	0.000000	0.000000	3.000000	8.000000	0.000000
20110.817990	0.001562	0.453930	0.249792	75.666672	58.631634	103.273781	1.879641	0.000000	4.633244	0.000000	0.000000	0.000000	0.050256	-0.005604	-0.042892	0.000000	0.000000	3.000000	8.000000	0.000000
20110.821324	0.001562	0.453930	0.249792	75.666672	58.631634	103.273781	1.879641	0.000000	4.633244	0.000000	0.000000	0.000000	0.050256	-0.005604	-0.042892	0.000000	0.000000	3.000000	8.000000	0.000000
20110.824657	0.001562	0.453930	0.249792	75.680832	58.673492	103.298126	1.883231	0.000000	4.631786	0.000000	0.000000	0.000000	0.050256	-0.005604	-0.042892	0.000000	0.000000	3.000000	8.000000	0.000000
20110.827990	0.001562	0.453930	0.249792	75.680832	58.673492	103.298126	1.883231	0.000000	4.631786	0.000000	0.000000	0.000000	0.050256	-0.005604	-0.042892	0.000000	0.000000	3.000000	8.000000	0.000000
20110.831324	0.001663	0.453912	0.249649	75.680832	58.673492	103.298126	1.883231	0.000000	4.631786	0.000000	0.000000	0.000000	0.030104	-0.005592	-0.042869	0.000000	0.000000	3.000000	8.000000	0.000000
20110.834657	0.001663	0.453912	0.249649	75.693329	58.699474	103.311699	1.883231	0.000000	4.631786	0.000000	0.000000	0.000000	0.030104	-0.005592	-0.042869	0.000000	0.000000	3.000000	8.000000	0.000000
20110.837990	0.001663	0.453912	0.249649	75.693329	58.699474	103.311699	1.883231	0.000000	4.631786	0.000000	0.000000	0.000000	0.030104	-0.005592	-0.042869	0.000000	0.000000	3.000000	8.000000	0.000000
20110.841324	0.001663	0.453912	0.249649	75.693329	58.699474	103.311699	1.883231	0.000000	4.631786	0.000000	0.000000	0.000000	0.030104	-0.005592	-0.042869	0.000000	0.000000	3.000000	8.000000	0.000000
20110.844657	0.001763	0.453931	0.249506	75.704224	58.712307	103.314507	1.885753	0.000000	4.630760	0.000000	0.000000	0.000000	0.030092	0.005992	-0.042831	0.000000	0.000000	3.000000	8.000000	0.000000
20110.847990	0.001763	0.453931	0.249506	75.704224	58.712307	103.314507	1.885753	0.000000	4.630760	0.000000	0.000000	0.000000	0.030092	0.005992	-0.042831	0.000000	0.000000	3.000000	8.000000	0.000000
20110.851324	0.001763	0.453931	0.249506	75.704224	58.712307	103.314507	1.885753	0.000000	4.630760	0.000000	0.000000	0.000000	0.030092	0.005992	-0.042831	0.000000	0.000000	3.000000	8.000000	0.000000
20110.854657	0.001763	0.453931	0.249506	75.711922	58.716820	103.310265	1.888274	0.000000	4.629732	0.000000	0.000000	0.000000	0.030092	0.005992	-0.042831	0.000000	0.000000	3.000000	8.000000	0.000000
20110.857990	0.001796	0.453951	0.249458	75.711922	58.716820	103.310265	1.888274	0.000000	4.629732	0.000000	0.000000	0.000000	0.010028	0.005852	-0.014265	0.000000	0.000000	3.000000	8.000000	0.000000
20110.861324	0.001796	0.453951	0.249458	75.711922	58.716820	103.310265	1.888274	0.000000	4.629732	0.000000	0.000000	0.000000	0.010028	0.005852	-0.014265	0.000000	0.000000	3.000000	8.000000	0.000000
20110.864657	0.001796	0.453951	0.249458	75.718246	58.730740	103.324379	1.889115	0.000000	4.629389	0.000000	0.000000	0.000000	0.010028	0.005852	-0.014265	0.000000	0.000000	3.000000	8.000000	0.000000
20110.867990	0.001796	0.453951	0.249458	75.718246	58.730740	103.324379	1.889115	0.000000	4.629389	0.000000	0.000000	0.000000	0.010028	0.005852	-0.014265	0.000000	0.000000	3.000000	8.000000	0.000000
20110.871324	0.001763	0.453951	0.249395	75.718246	58.730740	103.324379	1.889115	0.000000	4.629389	0.000000	0.000000	0.000000	-0.010111	0.000088	-0.018997	0.000000	0.000000	3.000000	8.000000	0.000000
20110.874657	0.001763	0.453951	0.249395	75.726067	58.742496	103.334740	1.889115	0.000000	4.629389	0.000000	0.000000	0.000000	-0.010111	0.000088	-0.018997	0.000000	0.000000	3.000000	8.000000	0.000000
20110.877990	0.001763	0.453951	0.249395	75.726067	58.742496	103.334740	1.889115	0.000000	4.629389	0.000000	0.000000	0.000000	-0.010111	0.000088	-0.018997	0.000000	0.000000	3.000000	8.000000	0.000000
20110.881324	0.001763	0.453951	0.249395	75.726067	58.742496	103.334740	1.889115	0.000000	4.629389	0.000000	0.000000	0.000000	-0.010111	0.000088	-0.018997	0.000000	0.000000	3.000000	8.000000	0.000000
20110.884657	0.001628	0.453952	0.249237	75.738556	58.757702	103.348412	1.888990	0.000000	4.629440	0.000000	0.000000	0.000000	-0.040360	0.000218	-0.047473	0.000000	0.000000	3.000000	8.000000	0.000000
20110.887990	0.001628	0.453952	0.249237	75.738556	58.757702	103.348412	1.888990	0.000000	4.629440	0.000000	0.000000	0.000000	-0.040360	0.000218	-0.047473	0.000000	0.000000	3.000000	8.000000	0.000000
20110.891324	0.001628	0.453952	0.249237	75.738556	58.757702	103.348412	1.888990	0.000000	4.629440	0.000000	0.000000	0.000000	-0.040360	0.000218	-0.047473	0.000000	0.000000	3.000000	8.000000	0.000000
20110.894657	0.001628	0.453952	0.249237	75.760391	58.782608	103.368805	1.887875	0.000000	4.629894	0.000000	0.000000	0.000000	-0.040360	0.000218	-0.047473	0.000000	0.000000	3.000000	8.000000	0.000000
20110.897990	0.001527	0.453914	0.249110	75.760391	58.782608	103.368805	1.887875	0.000000	4.629894	0.000000	0.000000	0.000000	-0.030263	-0.011404	-0.038051	0.000000	0.000000	3.000000	8.000000	0.000000
20110.901324	0.001527	0.453914	0.249110	75.760391	58.782608	103.368805	1.887875	0.000000	4.629894	0.000000	0.000000	0.000000	-0.030263	-0.011404	-0.038051	0.000000	0.000000	3.000000	8.000000	0.000000
20110.904657	0.001527	0.453914	0.249110	75.785400	58.810558	103.396385	1.887092	0.000000	4.630214	0.000000	0.000000	0.000000	-0.030263	-0.011404	-0.038051	0.000000	0.000000	3.000000	8.000000	0.000000
20110.907990	0.001527	0.453914	0.249110	75.785400	58.810558	103.396385	1.887092	0.000000	4.630214	0.000000	0.000000	0.000000	-0.030263	-0.011404	-0.038051	0.000000	0.000000	3.000000	8.000000	0.000000
20110.911324	0.001393	0.453837	0.248983	75.785400	58.810558	103.396385	1.887092	0.000000	4.630214	0.000000	0.000000	0.000000	-0.040309	-0.022966	-0.038104	0.000000	0.000000	3.000000	8.000000	0.000000
20110.914657	0.001393	0.453837	0.248983	75.801323	58.864403	103.461388	1.887092	0.000000	4.630214	0.000000	0.000000	0.000000	-0.040309	-0.022966	-0.038104	0.000000	0.000000	3.000000	8.000000	0.000000
20110.917990	0.001192	0.453761	0.248824	75.801323	58.864403	103.461388	1.887092	0.000000	4.630214	0.000000	0.000000	0.000000	-0.060420	-0.022913	-0.047606	0.000000	0.000000	3.000000	8.000000	0.000000
20110.921324	0.001192	0.453761	0.248824	75.801323	58.864403	103.461388	1.887092	0.000000	4.630214	0.000000	0.000000	0.000000	-0.060420	-0.022913	-0.047606	0.000000	0.000000	3.000000	8.000000	0.000000
20110.924657	0.001192	0.453761	0.248824	75.813538	58.923866	103.540108	1.883590	0.000000	4.631639	0.000000	0.000000	0.000000	-0.060420	-0.022913	-0.047606	0.000000	0.000000	3.000000	8.000000	0.000000
20110.927990	0.001192	0.453761	0.248824	75.813538	58.923866	103.540108	1.883590	0.000000	4.631639	0.000000	0.000000	0.000000	-0.060420	-0.022913	-0.047606	0.000000	0.000000	3.000000	8.000000	0.000000
20110.931324	0.000990	0.453646	0.248633	75.813538	58.923866	103.540108	1.883590	0.000000	4.631639	0.000000	0.000000	0.000000	-0.060407	-0.034422	-0.057231	0.000000	0.000000	3.000000	8.000000	0.000000
20110.934657	0.000990	0.453646	0.248633	75.828094	59.000290	103.638573	1.883590	0.000000	4.631639	0.000000	0.000000	0.000000	-0.060407	-0.034422	-0.057231	0.000000	0.000000	3.000000	8.000000	0.000000
20110.937990	0.000990	0.453646	0.248633	75.828094	59.000290	103.638573	1.883590	0.000000	4.631639	0.000000	0.000000	0.000000	-0.060407	-0.034422	-0.057231	0.000000	0.000000	3.000000	8.000000	0.000000
20110.941324	0.000990	0.453646	0.248633	75.828094	59.000290	103.638573	1.883590	0.000000	4.631639	0.000000	0.000000	0.000000	-0.060407	-0.034422	-0.057231	0.000000	0.000000	3.000000	8.000000	0.000000
20110.944657	0.000521	0.453379	0.248220	75.845848	59.095493	103.759193	1.881611	0.000000	4.632444	0.000000	0.000000	0.000000	-0.140815	-0.080310	-0.124179	0.000000	0.000000	3.000000	8.000000	0.000000
20110.947990	0.000521	0.453379	0.248220	75.845848	59.095493	103.759193	1.881611	0.000000	4.632444	0.000000	0.000000	0.000000	-0.140815	-0.080310	-0.124179	0.000000	0.000000	3.000000	8.000000	0.000000
20110.951324	0.000521	0.453379	0.248220	75.845848	59.095493	103.759193	1.881611	0.000000	4.632444	0.000000	0.000000	0.000000	-0.140815	-0.080310	-0.124179	0.000000	0.000000	3.000000	8.000000	0.000000
20110.954657	0.000521	0.453379	0.248220	75.863579	59.206470	103.894806	1.876782	0.000000	4.634403	0.000000	0.000000	0.000000	-0.140815	-0.080310	-0.124179	0.000000	0.000000	3.000000	8.000000	0.000000
20110.957990	0.000253	0.453226	0.247965	75.863579	59.206470	103.894806	1.876782	0.000000	4.634403	0.000000	0.000000	0.000000	-0.080394	-0.045809	-0.076517	0.000000	0.000000	3.000000	8.000000	0.000000
20110.961324	0.000253	0.453226	0.247965	75.863579	59.206470	103.894806	1.876782	0.000000	4.634403	0.000000	0.000000	0.000000	-0.080394	-0.045809	-0.076517	0.000000	0.000000	3.000000	8.000000	0.000000
20110.964657	0.000253	0.453226	0.247965	75.879852	59.307251	104.028137	1.874137	0.000000	4.635473	0.000000	0.000000	0.000000	-0.080394	-0.045809	-0.076517	0.000000	0.000000	3.000000	8.000000	0.000000
20110.967990	0.000253	0.453226	0.247965	75.879852	59.307251	104.028137	1.874137	0.000000	4.635473	0.000000	0.000000	0.000000	-0.080394	-0.045809	-0.076517	0.000000	0.000000	3.000000	8.000000	0.000000
20110.971324	-0.000048	0.453093	0.247662	75.879852	59.307251	104.028137	1.874137	0.000000	4.635473	0.000000	0.000000	0.000000	-0.090373	-0.039914	-0.090878	0.000000	0.000000	3.000000	8.000000	0.000000
20110.974657	-0.000048	0.453093	0.247662	75.877007	59.374191	104.140335	1.874137	0.000000	4.635473	0.000000	0.000000	0.000000	-0.090373	-0.039914	-0.090878	0.000000	0.000000	3.000000	8.000000	0.000000
20110.977990	-0.000048	0.453093	0.247662	75.877007	59.374191	104.140335	1.874137	0.000000	4.635473	0.000000	0.000000	0.000000	-0.090373	-0.039914	-0.090878	0.000000	0.000000	3.000000	8.000000	0.000000
20110.981324	-0.000048	0.453093	0.247662	75.877007	59.374191	104.140335	1.874137	0.000000	4.635473	0.000000	0.000000	0.000000	-0.090373	-0.039914	-0.090878	0.000000	0.000000	3.000000	8.000000	0.000000
20110.984657	-0.000550	0.452885	0.247039	75.852402	59.356426	104.183388	1.871260	0.000000	4.636635	0.000000	0.000000	0.000000	-0.150422	-0.062405	-0.186717	0.000000	0.000000	3.000000	8.000000	0.000000
20110.987990	-0.000550	0.452885	0.247039	75.852402	59.356426	104.183388	1.871260	0.000000	4.636635	0.000000	0.000000	0.000000	0.000000	0.000001	0.000000	0.000000	0.000000	3.000000	8.000000	0.000000
20110.991324	-0.000550	0.452885	0.247039	75.852402	59.356426	104.183388	1.871260	0.000000	4.636635	0.000000	0.000000	0.000000	0.000000	0.000001	0.000000	0.000000	0.000000	3.000000	8.000000	0.000000
20110.994657	-0.000550	0.452885	0.247039	75.809998	59.183426	104.080978	1.867219	0.000000	4.638264	0.000000	0.000000	0.000000	0.000000	0.000001	0.000000	0.000000	0.000000	3.000000	8.000000	0.000000
20110.997990	-0.000550	0.452885	0.247039	75.809998	59.183426	104.080978	1.867219	0.000000	4.638264	0.000000	0.000000	0.000000	0.000000	0.000001	0.000000	0.000000	0.000000	3.000000	8.000000	0.000000
20111.001324	-0.000783	0.452810	0.246688	75.809998	59.183426	104.080978	1.867219	0.000000	4.638264	0.000000	0.000000	0.000000	-0.070085	-0.022429	-0.105395	0.000000	0.000000	3.000000	8.000000	0.000000
20111.004657	-0.000783	0.452810	0.246688	75.770004	58.935341	103.900162	1.867219	0.000000	4.638264	0.000000	0.000000	0.000000	-0.070085	-0.022429	-0.105395	0.000000	0.000000	3.000000	8.000000	0.000000
20111.007990	-0.000783	0.452810	0.246688	75.770004	58.935341	103.900162	1.867219	0.000000	4.638264	0.000000	0.000000	0.000000	-0.070085	-0.022429	-0.105395	0.000000	0.000000	3.000000	8.000000	0.000000
20111.011324	-0.000783	0.452810	0.246688	75.770004	58.935341	103.900162	1.867219	0.000000	4.638264	0.000000	0.000000	0.000000	-0.070085	-0.022429	-0.105395	0.000000	0.000000	3.000000	8.000000	0.000000
20111.014657	-0.001317	0.452777	0.245889	75.748085	58.702614	103.717613	1.865727	0.000000	4.638864	0.000000	0.000000	0.000000	-0.159935	-0.010022	-0.239646	0.000000	0.000000	3.000000	8.000000	0.000000
20111.017990	-0.001317	0.452777	0.245889	75.748085	58.702614	103.717613	1.865727	0.000000	4.638864	0.000000	0.000000	0.000000	0.000000	0.000000	0.000000	0.000000	0.000000	3.000000	8.000000	0.000000
20111.021324	-0.001317	0.452777	0.245889	75.748085	58.702614	103.717613	1.865727	0.000000	4.638864	0.000000	0.000000	0.000000	0.000000	0.000000	0.000000	0.000000	0.000000	3.000000	8.000000	0.000000
20111.024657	-0.001317	0.452777	0.245889	75.741180	58.486118	103.540077	1.862286	0.000000	4.640246	0.000000	0.000000	0.000000	0.000000	0.000000	0.000000	0.000000	0.000000	3.000000	8.000000	0.000000
20111.027990	-0.001317	0.452777	0.245889	75.741180	58.486118	103.540077	1.862286	0.000000	4.640246	0.000000	0.000000	0.000000	0.000000	0.000000	0.000000	0.000000	0.000000	3.000000	8.000000	0.000000
20111.031324	-0.001616	0.452779	0.245441	75.741180	58.486118	103.540077	1.862286	0.000000	4.640246	0.000000	0.000000	0.000000	-0.089805	0.000843	-0.134386	0.000000	0.000000	3.000000	8.000000	0.000000
20111.034657	-0.001616	0.452779	0.245441	75.733437	58.317856	103.416924	1.862286	0.000000	4.640246	0.000000	0.000000	0.000000	-0.089805	0.000843	-0.134386	0.000000	0.000000	3.000000	8.000000	0.000000
20111.037990	-0.001915	0.452859	0.244961	75.733437	58.317856	103.416924	1.862286	0.000000	4.640246	0.000000	0.000000	0.000000	-0.089664	0.023925	-0.144001	0.000000	0.000000	3.000000	8.000000	0.000000
20111.041324	-0.001915	0.452859	0.244961	75.733437	58.317856	103.416924	1.862286	0.000000	4.640246	0.000000	0.000000	0.000000	-0.089664	0.023925	-0.144001	0.000000	0.000000	3.000000	8.000000	0.000000
20111.044657	-0.001915	0.452859	0.244961	75.724159	58.151855	103.297668	1.858600	0.000000	4.641725	0.000000	0.000000	0.000000	-0.089664	0.023925	-0.144001	0.000000	0.000000	3.000000	8.000000	0.000000
20111.047990	-0.001915	0.452859	0.244961	75.724159	58.151855	103.297668	1.858600	0.000000	4.641725	0.000000	0.000000	0.000000	-0.089664	0.023925	-0.144001	0.000000	0.000000	3.000000	8.000000	0.000000
20111.051324	-0.002280	0.452958	0.244464	75.724159	58.151855	103.297668	1.858600	0.000000	4.641725	0.000000	0.000000	0.000000	-0.109510	0.029672	-0.149018	0.000000	0.000000	3.000000	8.000000	0.000000
20111.054657	-0.002280	0.452958	0.244464	75.710472	58.005089	103.204430	1.858600	0.000000	4.641725	0.000000	0.000000	0.000000	-0.109510	0.029672	-0.149018	0.000000	0.000000	3.000000	8.000000	0.000000
20111.057990	-0.002644	0.453095	0.243935	75.710472	58.005089	103.204430	1.858600	0.000000	4.641725	0.000000	0.000000	0.000000	-0.109318	0.041178	-0.158784	0.000000	0.000000	3.000000	8.000000	0.000000
20111.061324	-0.002644	0.453095	0.243935	75.710472	58.005089	103.204430	1.858600	0.000000	4.641725	0.000000	0.000000	0.000000	-0.109318	0.041178	-0.158784	0.000000	0.000000	3.000000	8.000000	0.000000
20111.064657	-0.002644	0.453095	0.243935	75.696594	57.887280	103.144905	1.853372	0.000000	4.643814	0.000000	0.000000	0.000000	-0.109318	0.041178	-0.158784	0.000000	0.000000	3.000000	8.000000	0.000000
20111.067990	-0.002644	0.453095	0.243935	75.696594	57.887280	103.144905	1.853372	0.000000	4.643814	0.000000	0.000000	0.000000	-0.109318	0.041178	-0.158784	0.000000	0.000000	3.000000	8.000000	0.000000
20111.071324	-0.003008	0.453290	0.243389	75.696594	57.887280	103.144905	1.853372	0.000000	4.643814	0.000000	0.000000	0.000000	-0.109131	0.058362	-0.163744	0.000000	0.000000	3.000000	8.000000	0.000000
20111.074657	-0.003008	0.453290	0.243389	75.693420	57.813885	103.121704	1.853372	0.000000	4.643814	0.000000	0.000000	0.000000	-0.109131	0.058362	-0.163744	0.000000	0.000000	3.000000	8.000000	0.000000
20111.077990	-0.003404	0.453484	0.242842	75.693420	57.813885	103.121704	1.853372	0.000000	4.643814	0.000000	0.000000	0.000000	-0.118929	0.058280	-0.164039	0.000000	0.000000	3.000000	8.000000	0.000000
20111.081324	-0.003404	0.453484	0.242842	75.693420	57.813885	103.121704	1.853372	0.000000	4.643814	0.000000	0.000000	0.000000	-0.118929	0.058280	-0.164039	0.000000	0.000000	3.000000	8.000000	0.000000
20111.084657	-0.003404	0.453484	0.242842	75.700066	57.758854	103.105255	1.848022	0.000000	4.645947	0.000000	0.000000	0.000000	-0.118929	0.058280	-0.164039	0.000000	0.000000	3.000000	8.000000	0.000000
20111.087990	-0.003404	0.453484	0.242842	75.700066	57.758854	103.105255	1.848022	0.000000	4.645947	0.000000	0.000000	0.000000	-0.118929	0.058280	-0.164039	0.000000	0.000000	3.000000	8.000000	0.000000
20111.091324	-0.003800	0.453717	0.242263	75.700066	57.758854	103.105255	1.848022	0.000000	4.645947	0.000000	0.000000	0.000000	-0.118689	0.069713	-0.173899	0.000000	0.000000	3.000000	8.000000	0.000000
20111.094657	-0.003800	0.453717	0.242263	75.710594	57.742577	103.131607	1.848022	0.000000	4.645947	0.000000	0.000000	0.000000	-0.118689	0.069713	-0.173899	0.000000	0.000000	3.000000	8.000000	0.000000
20111.097990	-0.004195	0.453968	0.241666	75.710594	57.742577	103.131607	1.848022	0.000000	4.645947	0.000000	0.000000	0.000000	-0.118461	0.075341	-0.178997	0.000000	0.000000	3.000000	8.000000	0.000000
20111.101324	-0.004195	0.453968	0.241666	75.710594	57.742577	103.131607	1.848022	0.000000	4.645947	0.000000	0.000000	0.000000	-0.118461	0.075341	-0.178997	0.000000	0.000000	3.000000	8.000000	0.000000
20111.104657	-0.004195	0.453968	0.241666	75.724358	57.757187	103.185921	1.842663	0.000000	4.648074	0.000000	0.000000	0.000000	-0.118461	0.075341	-0.178997	0.000000	0.000000	3.000000	8.000000	0.000000
20111.107990	-0.004195	0.453968	0.241666	75.724358	57.757187	103.185921	1.842663	0.000000	4.648074	0.000000	0.000000	0.000000	-0.118461	0.075341	-0.178997	0.000000	0.000000	3.000000	8.000000	0.000000
20111.111324	-0.004622	0.454238	0.241020	75.724358	57.757187	103.185921	1.842663	0.000000	4.648074	0.000000	0.000000	0.000000	-0.128104	0.081003	-0.193859	0.000000	0.000000	3.000000	8.000000	0.000000
20111.114657	-0.004622	0.454238	0.241020	75.740547	57.805679	103.280678	1.842663	0.000000	4.648074	0.000000	0.000000	0.000000	-0.128104	0.081003	-0.193859	0.000000	0.000000	3.000000	8.000000	0.000000
20111.117990	-0.005048	0.454507	0.240340	75.740547	57.805679	103.280678	1.842663	0.000000	4.648074	0.000000	0.000000	0.000000	-0.127793	0.080887	-0.203913	0.000000	0.000000	3.000000	8.000000	0.000000
20111.121324	-0.005048	0.454507	0.240340	75.740547	57.805679	103.280678	1.842663	0.000000	4.648074	0.000000	0.000000	0.000000	-0.127793	0.080887	-0.203913	0.000000	0.000000	3.000000	8.000000	0.000000
20111.124657	-0.005048	0.454507	0.240340	75.759087	57.856533	103.374062	1.837189	0.000000	4.650240	0.000000	0.000000	0.000000	-0.127793	0.080887	-0.203913	0.000000	0.000000	3.000000	8.000000	0.000000
20111.127990	-0.005048	0.454507	0.240340	75.759087	57.856533	103.374062	1.837189	0.000000	4.650240	0.000000	0.000000	0.000000	-0.127793	0.080887	-0.203913	0.000000	0.000000	3.000000	8.000000	0.000000
20111.131324	-0.005473	0.454777	0.239627	75.759087	57.856533	103.374062	1.837189	0.000000	4.650240	0.000000	0.000000	0.000000	-0.127463	0.080769	-0.213993	0.000000	0.000000	3.000000	8.000000	0.000000
20111.134657	-0.005473	0.454777	0.239627	75.766212	57.836685	103.401360	1.837189	0.000000	4.650240	0.000000	0.000000	0.000000	-0.127463	0.080769	-0.213993	0.000000	0.000000	3.000000	8.000000	0.000000
20111.137990	-0.005896	0.455083	0.238880	75.766212	57.836685	103.401360	1.837189	0.000000	4.650240	0.000000	0.000000	0.000000	-0.127114	0.092046	-0.224096	0.000000	0.000000	3.000000	8.000000	0.000000
20111.141324	-0.005896	0.455083	0.238880	75.766212	57.836685	103.401360	1.837189	0.000000	4.650240	0.000000	0.000000	0.000000	-0.127114	0.092046	-0.224096	0.000000	0.000000	3.000000	8.000000	0.000000
20111.144657	-0.005896	0.455083	0.238880	75.767151	57.703182	103.317726	1.832612	0.000000	4.652047	0.000000	0.000000	0.000000	-0.127114	0.092046	-0.224096	0.000000	0.000000	3.000000	8.000000	0.000000
20111.147990	-0.005896	0.455083	0.238880	75.767151	57.703182	103.317726	1.832612	0.000000	4.652047	0.000000	0.000000	0.000000	-0.127114	0.092046	-0.224096	0.000000	0.000000	3.000000	8.000000	0.000000
20111.151324	-0.006286	0.455409	0.238116	75.767151	57.703182	103.317726	1.832612	0.000000	4.652047	0.000000	0.000000	0.000000	-0.116889	0.097569	-0.229300	0.000000	0.000000	3.000000	8.000000	0.000000
20111.154657	-0.006286	0.455409	0.238116	75.757217	57.450806	103.113602	1.832612	0.000000	4.652047	0.000000	0.000000	0.000000	-0.116889	0.097569	-0.229300	0.000000	0.000000	3.000000	8.000000	0.000000
20111.157990	-0.006642	0.455714	0.237334	75.757217	57.450806	103.113602	1.832612	0.000000	4.652047	0.000000	0.000000	0.000000	-0.106687	0.091671	-0.234538	0.000000	0.000000	3.000000	8.000000	0.000000
20111.161324	-0.006642	0.455714	0.237334	75.757217	57.450806	103.113602	1.832612	0.000000	4.652047	0.000000	0.000000	0.000000	-0.106687	0.091671	-0.234538	0.000000	0.000000	3.000000	8.000000	0.000000
20111.164657	-0.006642	0.455714	0.237334	75.747116	57.168827	102.882370	1.830300	0.000000	4.652956	0.000000	0.000000	0.000000	-0.106687	0.091671	-0.234538	0.000000	0.000000	3.000000	8.000000	0.000000
20111.167990	-0.006642	0.455714	0.237334	75.747116	57.168827	102.882370	1.830300	0.000000	4.652956	0.000000	0.000000	0.000000	-0.106687	0.091671	-0.234538	0.000000	0.000000	3.000000	8.000000	0.000000
20111.171324	-0.007029	0.456019	0.236550	75.747116	57.168827	102.882370	1.830300	0.000000	4.652956	0.000000	0.000000	0.000000	-0.116318	0.091463	-0.235099	0.000000	0.000000	3.000000	8.000000	0.000000
20111.174657	-0.007029	0.456019	0.236550	75.736847	56.879883	102.645035	1.830300	0.000000	4.652956	0.000000	0.000000	0.000000	-0.116318	0.091463	-0.235099	0.000000	0.000000	3.000000	8.000000	0.000000
20111.177990	-0.007416	0.456323	0.235732	75.736847	56.879883	102.645035	1.830300	0.000000	4.652956	0.000000	0.000000	0.000000	-0.115942	0.091278	-0.245333	0.000000	0.000000	3.000000	8.000000	0.000000
20111.181324	-0.007416	0.456323	0.235732	75.736847	56.879883	102.645035	1.830300	0.000000	4.652956	0.000000	0.000000	0.000000	-0.115942	0.091278	-0.245333	0.000000	0.000000	3.000000	8.000000	0.000000
20111.184657	-0.007416	0.456323	0.235732	75.729744	56.611958	102.429337	1.827833	0.000000	4.653925	0.000000	0.000000	0.000000	-0.115942	0.091278	-0.245333	0.000000	0.000000	3.000000	8.000000	0.000000
20111.187990	-0.007416	0.456323	0.235732	75.729744	56.611958	102.429337	1.827833	0.000000	4.653925	0.000000	0.000000	0.000000	-0.115942	0.091278	-0.245333	0.000000	0.000000	3.000000	8.000000	0.000000
20111.191324	-0.007801	0.456589	0.234880	75.729744	56.611958	102.429337	1.827833	0.000000	4.653925	0.000000	0.000000	0.000000	-0.115548	0.079726	-0.255634	0.000000	0.000000	3.000000	8.000000	0.000000
20111.194657	-0.007801	0.456589	0.234880	75.720100	56.310566	102.181847	1.827833	0.000000	4.653925	0.000000	0.000000	0.000000	-0.115548	0.079726	-0.255634	0.000000	0.000000	3.000000	8.000000	0.000000
20111.197990	-0.008185	0.456854	0.233994	75.720100	56.310566	102.181847	1.827833	0.000000	4.653925	0.000000	0.000000	0.000000	-0.115136	0.079543	-0.265958	0.000000	0.000000	3.000000	8.000000	0.000000
20111.201324	-0.008185	0.456854	0.233994	75.720100	56.310566	102.181847	1.827833	0.000000	4.653925	0.000000	0.000000	0.000000	-0.115136	0.079543	-0.265958	0.000000	0.000000	3.000000	8.000000	0.000000
20111.204657	-0.008185	0.456854	0.233994	75.704781	55.987671	101.916924	1.826350	0.000000	4.654508	0.000000	0.000000	0.000000	-0.115136	0.079543	-0.265958	0.000000	0.000000	3.000000	8.000000	0.000000
20111.207990	-0.008185	0.456854	0.233994	75.704781	55.987671	101.916924	1.826350	0.000000	4.654508	0.000000	0.000000	0.000000	-0.115136	0.079543	-0.265958	0.000000	0.000000	3.000000	8.000000	0.000000
20111.211324	-0.008568	0.457100	0.233122	75.704781	55.987671	101.916924	1.826350	0.000000	4.654508	0.000000	0.000000	0.000000	-0.114889	0.073679	-0.261583	0.000000	0.000000	3.000000	8.000000	0.000000
20111.214657	-0.008568	0.457100	0.233122	75.684067	55.656132	101.649391	1.826350	0.000000	4.654508	0.000000	0.000000	0.000000	-0.114889	0.073679	-0.261583	0.000000	0.000000	3.000000	8.000000	0.000000
20111.217990	-0.008949	0.457345	0.232215	75.684067	55.656132	101.649391	1.826350	0.000000	4.654508	0.000000	0.000000	0.000000	-0.114458	0.073489	-0.271953	0.000000	0.000000	3.000000	8.000000	0.000000
20111.221324	-0.008949	0.457345	0.232215	75.684067	55.656132	101.649391	1.826350	0.000000	4.654508	0.000000	0.000000	0.000000	-0.114458	0.073489	-0.271953	0.000000	0.000000	3.000000	8.000000	0.000000
20111.224657	-0.008949	0.457345	0.232215	75.654495	55.255428	101.310944	1.825192	0.000000	4.654962	0.000000	0.000000	0.000000	-0.114458	0.073489	-0.271953	0.000000	0.000000	3.000000	8.000000	0.000000
20111.227990	-0.008949	0.457345	0.232215	75.654495	55.255428	101.310944	1.825192	0.000000	4.654962	0.000000	0.000000	0.000000	-0.114458	0.073489	-0.271953	0.000000	0.000000	3.000000	8.000000	0.000000
20111.231324	-0.009298	0.457608	0.231357	75.654495	55.255428	101.310944	1.825192	0.000000	4.654962	0.000000	0.000000	0.000000	-0.104537	0.078942	-0.257593	0.000000	0.000000	3.000000	8.000000	0.000000
20111.234657	-0.009298	0.457608	0.231357	75.628426	54.836742	100.947594	1.825192	0.000000	4.654962	0.000000	0.000000	0.000000	-0.104537	0.078942	-0.257593	0.000000	0.000000	3.000000	8.000000	0.000000
20111.237990	-0.009646	0.457870	0.230529	75.628426	54.836742	100.947594	1.825192	0.000000	4.654962	0.000000	0.000000	0.000000	-0.104401	0.078758	-0.248215	0.000000	0.000000	3.000000	8.000000	0.000000
20111.241324	-0.009646	0.457870	0.230529	75.628426	54.836742	100.947594	1.825192	0.000000	4.654962	0.000000	0.000000	0.000000	-0.104401	0.078758	-0.248215	0.000000	0.000000	3.000000	8.000000	0.000000
20111.244657	-0.009646	0.457870	0.230529	75.613617	54.530594	100.688271	1.824573	0.000000	4.655205	0.000000	0.000000	0.000000	-0.104401	0.078758	-0.248215	0.000000	0.000000	3.000000	8.000000	0.000000
20111.247990	-0.009646	0.457870	0.230529	75.613617	54.530594	100.688271	1.824573	0.000000	4.655205	0.000000	0.000000	0.000000	-0.104401	0.078758	-0.248215	0.000000	0.000000	3.000000	8.000000	0.000000
20111.251324	-0.009961	0.458151	0.229717	75.613617	54.530594	100.688271	1.824573	0.000000	4.655205	0.000000	0.000000	0.000000	-0.094426	0.084210	-0.243603	0.000000	0.000000	3.000000	8.000000	0.000000
20111.254657	-0.009961	0.458151	0.229717	75.608147	54.327087	100.527733	1.824573	0.000000	4.655205	0.000000	0.000000	0.000000	-0.094426	0.084210	-0.243603	0.000000	0.000000	3.000000	8.000000	0.000000
20111.257990	-0.010275	0.458469	0.228937	75.608147	54.327087	100.527733	1.824573	0.000000	4.655205	0.000000	0.000000	0.000000	-0.094337	0.095267	-0.234169	0.000000	0.000000	3.000000	8.000000	0.000000
20111.261324	-0.010275	0.458469	0.228937	75.608147	54.327087	100.527733	1.824573	0.000000	4.655205	0.000000	0.000000	0.000000	-0.094337	0.095267	-0.234169	0.000000	0.000000	3.000000	8.000000	0.000000
20111.264657	-0.010275	0.458469	0.228937	75.614838	54.251633	100.490562	1.824484	0.000000	4.655240	0.000000	0.000000	0.000000	-0.094337	0.095267	-0.234169	0.000000	0.000000	3.000000	8.000000	0.000000
20111.267990	-0.010275	0.458469	0.228937	75.614838	54.251633	100.490562	1.824484	0.000000	4.655240	0.000000	0.000000	0.000000	-0.094337	0.095267	-0.234169	0.000000	0.000000	3.000000	8.000000	0.000000
20111.271324	-0.010589	0.458786	0.228155	75.614838	54.251633	100.490562	1.824484	0.000000	4.655240	0.000000	0.000000	0.000000	-0.094110	0.095063	-0.234594	0.000000	0.000000	3.000000	8.000000	0.000000
20111.274657	-0.010589	0.458786	0.228155	75.631096	54.278378	100.551743	1.824484	0.000000	4.655240	0.000000	0.000000	0.000000	-0.094110	0.095063	-0.234594	0.000000	0.000000	3.000000	8.000000	0.000000
20111.277990	-0.010902	0.459120	0.227388	75.631096	54.278378	100.551743	1.824484	0.000000	4.655240	0.000000	0.000000	0.000000	-0.093960	0.100467	-0.230066	0.000000	0.000000	3.000000	8.000000	0.000000
20111.281324	-0.010902	0.459120	0.227388	75.631096	54.278378	100.551743	1.824484	0.000000	4.655240	0.000000	0.000000	0.000000	-0.093960	0.100467	-0.230066	0.000000	0.000000	3.000000	8.000000	0.000000
20111.284657	-0.010902	0.459120	0.227388	75.652504	54.368999	100.676186	1.824132	0.000000	4.655378	0.000000	0.000000	0.000000	-0.093960	0.100467	-0.230066	0.000000	0.000000	3.000000	8.000000	0.000000
20111.287990	-0.010902	0.459120	0.227388	75.652504	54.368999	100.676186	1.824132	0.000000	4.655378	0.000000	0.000000	0.000000	-0.093960	0.100467	-0.230066	0.000000	0.000000	3.000000	8.000000	0.000000
20111.291324	-0.011248	0.459473	0.226669	75.652504	54.368999	100.676186	1.824132	0.000000	4.655378	0.000000	0.000000	0.000000	-0.103720	0.105890	-0.215744	0.000000	0.000000	3.000000	8.000000	0.000000
20111.294657	-0.011248	0.459473	0.226669	75.673843	54.457283	100.800980	1.824132	0.000000	4.655378	0.000000	0.000000	0.000000	-0.103720	0.105890	-0.215744	0.000000	0.000000	3.000000	8.000000	0.000000
20111.297990	-0.011625	0.459807	0.225964	75.673843	54.457283	100.800980	1.824132	0.000000	4.655378	0.000000	0.000000	0.000000	-0.113303	0.100091	-0.211299	0.000000	0.000000	3.000000	8.000000	0.000000
20111.301324	-0.011625	0.459807	0.225964	75.673843	54.457283	100.800980	1.824132	0.000000	4.655378	0.000000	0.000000	0.000000	-0.113303	0.100091	-0.211299	0.000000	0.000000	3.000000	8.000000	0.000000
20111.304657	-0.011625	0.459807	0.225964	75.689842	54.515621	100.894875	1.821172	0.000000	4.656536	0.000000	0.000000	0.000000	-0.113303	0.100091	-0.211299	0.000000	0.000000	3.000000	8.000000	0.000000
20111.307990	-0.011625	0.459807	0.225964	75.689842	54.515621	100.894875	1.821172	0.000000	4.656536	0.000000	0.000000	0.000000	-0.113303	0.100091	-0.211299	0.000000	0.000000	3.000000	8.000000	0.000000
20111.311324	-0.012035	0.460215	0.225291	75.689842	54.515621	100.894875	1.821172	0.000000	4.656536	0.000000	0.000000	0.000000	-0.122951	0.122296	-0.201978	0.000000	0.000000	3.000000	8.000000	0.000000
20111.314657	-0.012035	0.460215	0.225291	75.707520	54.578808	100.999382	1.821172	0.000000	4.656536	0.000000	0.000000	0.000000	-0.122951	0.122296	-0.201978	0.000000	0.000000	3.000000	8.000000	0.000000
20111.317990	-0.012444	0.460584	0.224617	75.707520	54.578808	100.999382	1.821172	0.000000	4.656536	0.000000	0.000000	0.000000	-0.122698	0.110885	-0.202312	0.000000	0.000000	3.000000	8.000000	0.000000
20111.321324	-0.012444	0.460584	0.224617	75.707520	54.578808	100.999382	1.821172	0.000000	4.656536	0.000000	0.000000	0.000000	-0.122698	0.110885	-0.202312	0.000000	0.000000	3.000000	8.000000	0.000000
20111.324657	-0.012444	0.460584	0.224617	75.721649	54.624660	101.083183	1.815922	0.000000	4.658587	0.000000	0.000000	0.000000	-0.122698	0.110885	-0.202312	0.000000	0.000000	3.000000	8.000000	0.000000
20111.327990	-0.012444	0.460584	0.224617	75.721649	54.624660	101.083183	1.815922	0.000000	4.658587	0.000000	0.000000	0.000000	-0.122698	0.110885	-0.202312	0.000000	0.000000	3.000000	8.000000	0.000000
20111.331324	-0.012885	0.460991	0.223974	75.721649	54.624660	101.083183	1.815922	0.000000	4.658587	0.000000	0.000000	0.000000	-0.132332	0.121887	-0.192936	0.000000	0.000000	3.000000	8.000000	0.000000
20111.334657	-0.012885	0.460991	0.223974	75.737503	54.675419	101.177650	1.815922	0.000000	4.658587	0.000000	0.000000	0.000000	-0.132332	0.121887	-0.192936	0.000000	0.000000	3.000000	8.000000	0.000000
20111.337990	-0.013325	0.461396	0.223296	75.737503	54.675419	101.177650	1.815922	0.000000	4.658587	0.000000	0.000000	0.000000	-0.131876	0.121589	-0.203330	0.000000	0.000000	3.000000	8.000000	0.000000
20111.341324	-0.013325	0.461396	0.223296	75.737503	54.675419	101.177650	1.815922	0.000000	4.658587	0.000000	0.000000	0.000000	-0.131876	0.121589	-0.203330	0.000000	0.000000	3.000000	8.000000	0.000000
20111.344657	-0.013325	0.461396	0.223296	75.751579	54.718903	101.261795	1.809292	0.000000	4.661165	0.000000	0.000000	0.000000	-0.131876	0.121589	-0.203330	0.000000	0.000000	3.000000	8.000000	0.000000
20111.347990	-0.013325	0.461396	0.223296	75.751579	54.718903	101.261795	1.809292	0.000000	4.661165	0.000000	0.000000	0.000000	-0.131876	0.121589	-0.203330	0.000000	0.000000	3.000000	8.000000	0.000000
20111.351324	-0.013796	0.461819	0.222633	75.751579	54.718903	101.261795	1.809292	0.000000	4.661165	0.000000	0.000000	0.000000	-0.141383	0.126952	-0.198949	0.000000	0.000000	3.000000	8.000000	0.000000
20111.354657	-0.013796	0.461819	0.222633	75.765602	54.759785	101.346062	1.809292	0.000000	4.661165	0.000000	0.000000	0.000000	-0.141383	0.126952	-0.198949	0.000000	0.000000	3.000000	8.000000	0.000000
20111.357990	-0.014234	0.462242	0.221969	75.765602	54.759785	101.346062	1.809292	0.000000	4.661165	0.000000	0.000000	0.000000	-0.131423	0.126712	-0.199160	0.000000	0.000000	3.000000	8.000000	0.000000
20111.361324	-0.014234	0.462242	0.221969	75.765602	54.759785	101.346062	1.809292	0.000000	4.661165	0.000000	0.000000	0.000000	-0.131423	0.126712	-0.199160	0.000000	0.000000	3.000000	8.000000	0.000000
20111.364657	-0.014234	0.462242	0.221969	75.779602	54.800884	101.430565	1.802090	0.000000	4.663954	0.000000	0.000000	0.000000	-0.131423	0.126712	-0.199160	0.000000	0.000000	3.000000	8.000000	0.000000
20111.367990	-0.014234	0.462242	0.221969	75.779602	54.800884	101.430565	1.802090	0.000000	4.663954	0.000000	0.000000	0.000000	-0.131423	0.126712	-0.199160	0.000000	0.000000	3.000000	8.000000	0.000000
20111.371324	-0.014704	0.462682	0.221319	75.779602	54.800884	101.430565	1.802090	0.000000	4.663954	0.000000	0.000000	0.000000	-0.140924	0.132061	-0.194784	0.000000	0.000000	3.000000	8.000000	0.000000
20111.374657	-0.014704	0.462682	0.221319	75.791817	54.834564	101.504585	1.802090	0.000000	4.663954	0.000000	0.000000	0.000000	-0.140924	0.132061	-0.194784	0.000000	0.000000	3.000000	8.000000	0.000000
20111.377990	-0.015140	0.463121	0.220636	75.791817	54.834564	101.504585	1.802090	0.000000	4.663954	0.000000	0.000000	0.000000	-0.130764	0.131724	-0.205021	0.000000	0.000000	3.000000	8.000000	0.000000
20111.381324	-0.015140	0.463121	0.220636	75.791817	54.834564	101.504585	1.802090	0.000000	4.663954	0.000000	0.000000	0.000000	-0.130764	0.131724	-0.205021	0.000000	0.000000	3.000000	8.000000	0.000000
20111.384657	-0.015140	0.463121	0.220636	75.805779	54.878677	101.589363	1.794898	0.000000	4.666727	0.000000	0.000000	0.000000	-0.130764	0.131724	-0.205021	0.000000	0.000000	3.000000	8.000000	0.000000
20111.387990	-0.015140	0.463121	0.220636	75.805779	54.878677	101.589363	1.794898	0.000000	4.666727	0.000000	0.000000	0.000000	-0.130764	0.131724	-0.205021	0.000000	0.000000	3.000000	8.000000	0.000000
20111.391324	-0.015575	0.463541	0.219968	75.805779	54.878677	101.589363	1.794898	0.000000	4.666727	0.000000	0.000000	0.000000	-0.130603	0.125949	-0.200351	0.000000	0.000000	3.000000	8.000000	0.000000
20111.394657	-0.015575	0.463541	0.219968	75.822884	54.930996	101.681015	1.794898	0.000000	4.666727	0.000000	0.000000	0.000000	-0.130603	0.125949	-0.200351	0.000000	0.000000	3.000000	8.000000	0.000000
20111.397990	-0.016009	0.463959	0.219266	75.822884	54.930996	101.681015	1.794898	0.000000	4.666727	0.000000	0.000000	0.000000	-0.130093	0.125603	-0.210818	0.000000	0.000000	3.000000	8.000000	0.000000
20111.401324	-0.016009	0.463959	0.219266	75.822884	54.930996	101.681015	1.794898	0.000000	4.666727	0.000000	0.000000	0.000000	-0.130093	0.125603	-0.210818	0.000000	0.000000	3.000000	8.000000	0.000000
20111.404657	-0.016009	0.463959	0.219266	75.840225	54.998844	101.787453	1.788555	0.000000	4.669161	0.000000	0.000000	0.000000	-0.130093	0.125603	-0.210818	0.000000	0.000000	3.000000	8.000000	0.000000
20111.407990	-0.016009	0.463959	0.219266	75.840225	54.998844	101.787453	1.788555	0.000000	4.669161	0.000000	0.000000	0.000000	-0.130093	0.125603	-0.210818	0.000000	0.000000	3.000000	8.000000	0.000000
20111.411324	-0.016441	0.464358	0.218545	75.840225	54.998844	101.787453	1.788555	0.000000	4.669161	0.000000	0.000000	0.000000	-0.129685	0.119755	-0.216221	0.000000	0.000000	3.000000	8.000000	0.000000
20111.414657	-0.016441	0.464358	0.218545	75.859245	55.074589	101.904839	1.788555	0.000000	4.669161	0.000000	0.000000	0.000000	-0.129685	0.119755	-0.216221	0.000000	0.000000	3.000000	8.000000	0.000000
20111.417990	-0.016840	0.464756	0.217790	75.859245	55.074589	101.904839	1.788555	0.000000	4.669161	0.000000	0.000000	0.000000	-0.119527	0.119379	-0.226500	0.000000	0.000000	3.000000	8.000000	0.000000
20111.421324	-0.016840	0.464756	0.217790	75.859245	55.074589	101.904839	1.788555	0.000000	4.669161	0.000000	0.000000	0.000000	-0.119527	0.119379	-0.226500	0.000000	0.000000	3.000000	8.000000	0.000000
20111.424657	-0.016840	0.464756	0.217790	75.883118	55.169182	102.040054	1.783590	0.000000	4.671061	0.000000	0.000000	0.000000	-0.119527	0.119379	-0.226500	0.000000	0.000000	3.000000	8.000000	0.000000
20111.427990	-0.016840	0.464756	0.217790	75.883118	55.169182	102.040054	1.783590	0.000000	4.671061	0.000000	0.000000	0.000000	-0.119527	0.119379	-0.226500	0.000000	0.000000	3.000000	8.000000	0.000000
20111.431324	-0.017268	0.465116	0.216999	75.883118	55.169182	102.040054	1.783590	0.000000	4.671061	0.000000	0.000000	0.000000	-0.128585	0.107934	-0.237164	0.000000	0.000000	3.000000	8.000000	0.000000
20111.434657	-0.017268	0.465116	0.216999	75.908356	55.264713	102.171829	1.783590	0.000000	4.671061	0.000000	0.000000	0.000000	-0.128585	0.107934	-0.237164	0.000000	0.000000	3.000000	8.000000	0.000000
20111.437990	-0.017695	0.465456	0.216191	75.908356	55.264713	102.171829	1.783590	0.000000	4.671061	0.000000	0.000000	0.000000	-0.128132	0.102093	-0.242618	0.000000	0.000000	3.000000	8.000000	0.000000
20111.441324	-0.017695	0.465456	0.216191	75.908356	55.264713	102.171829	1.783590	0.000000	4.671061	0.000000	0.000000	0.000000	-0.128132	0.102093	-0.242618	0.000000	0.000000	3.000000	8.000000	0.000000
20111.444657	-0.017695	0.465456	0.216191	75.939804	55.374538	102.317940	1.778966	0.000000	4.672823	0.000000	0.000000	0.000000	-0.128132	0.102093	-0.242618	0.000000	0.000000	3.000000	8.000000	0.000000
20111.447990	-0.017695	0.465456	0.216191	75.939804	55.374538	102.317940	1.778966	0.000000	4.672823	0.000000	0.000000	0.000000	-0.128132	0.102093	-0.242618	0.000000	0.000000	3.000000	8.000000	0.000000
20111.451324	-0.018090	0.465778	0.215398	75.939804	55.374538	102.317940	1.778966	0.000000	4.672823	0.000000	0.000000	0.000000	-0.118360	0.096386	-0.237683	0.000000	0.000000	3.000000	8.000000	0.000000
20111.454657	-0.018090	0.465778	0.215398	75.974426	55.459419	102.429665	1.778966	0.000000	4.672823	0.000000	0.000000	0.000000	-0.118360	0.096386	-0.237683	0.000000	0.000000	3.000000	8.000000	0.000000
20111.457990	-0.018482	0.466098	0.214571	75.974426	55.459419	102.429665	1.778966	0.000000	4.672823	0.000000	0.000000	0.000000	-0.117780	0.096016	-0.248277	0.000000	0.000000	3.000000	8.000000	0.000000
20111.461324	-0.018482	0.466098	0.214571	75.974426	55.459419	102.429665	1.778966	0.000000	4.672823	0.000000	0.000000	0.000000	-0.117780	0.096016	-0.248277	0.000000	0.000000	3.000000	8.000000	0.000000
20111.464657	-0.018482	0.466098	0.214571	76.014008	55.529858	102.517830	1.775723	0.000000	4.674057	0.000000	0.000000	0.000000	-0.117780	0.096016	-0.248277	0.000000	0.000000	3.000000	8.000000	0.000000
20111.467990	-0.018844	0.466399	0.213794	76.014008	55.529858	102.517830	1.775723	0.000000	4.674057	0.000000	0.000000	0.000000	-0.108341	0.090493	-0.233133	0.000000	0.000000	3.000000	8.000000	0.000000
20111.471324	-0.018844	0.466399	0.213794	76.014008	55.529858	102.517830	1.775723	0.000000	4.674057	0.000000	0.000000	0.000000	-0.108341	0.090493	-0.233133	0.000000	0.000000	3.000000	8.000000	0.000000
20111.474657	-0.018844	0.466399	0.213794	76.055321	55.546947	102.547318	1.774464	0.000000	4.674535	0.000000	0.000000	0.000000	-0.108341	0.090493	-0.233133	0.000000	0.000000	3.000000	8.000000	0.000000
20111.477990	-0.019204	0.466719	0.213032	76.055321	55.546947	102.547318	1.774464	0.000000	4.674535	0.000000	0.000000	0.000000	-0.108210	0.095832	-0.228524	0.000000	0.000000	3.000000	8.000000	0.000000
20111.481324	-0.019204	0.466719	0.213032	76.055321	55.546947	102.547318	1.774464	0.000000	4.674535	0.000000	0.000000	0.000000	-0.108210	0.095832	-0.228524	0.000000	0.000000	3.000000	8.000000	0.000000
20111.484657	-0.019204	0.466719	0.213032	76.097191	55.470825	102.472633	1.773092	0.000000	4.675056	0.000000	0.000000	0.000000	-0.108210	0.095832	-0.228524	0.000000	0.000000	3.000000	8.000000	0.000000
20111.487990	-0.019204	0.466719	0.213032	76.097191	55.470825	102.472633	1.773092	0.000000	4.675056	0.000000	0.000000	0.000000	-0.108210	0.095832	-0.228524	0.000000	0.000000	3.000000	8.000000	0.000000
20111.491324	-0.019532	0.467038	0.212270	76.097191	55.470825	102.472633	1.773092	0.000000	4.675056	0.000000	0.000000	0.000000	-0.098408	0.095606	-0.228639	0.000000	0.000000	3.000000	8.000000	0.000000
20111.494657	-0.019532	0.467038	0.212270	76.135956	55.313576	102.313309	1.773092	0.000000	4.675056	0.000000	0.000000	0.000000	-0.098408	0.095606	-0.228639	0.000000	0.000000	3.000000	8.000000	0.000000
20111.497990	-0.019860	0.467356	0.211540	76.135956	55.313576	102.313309	1.773092	0.000000	4.675056	0.000000	0.000000	0.000000	-0.098465	0.095547	-0.218814	0.000000	0.000000	3.000000	8.000000	0.000000
20111.501324	-0.019860	0.467356	0.211540	76.135956	55.313576	102.313309	1.773092	0.000000	4.675056	0.000000	0.000000	0.000000	-0.098465	0.095547	-0.218814	0.000000	0.000000	3.000000	8.000000	0.000000
20111.504657	-0.019860	0.467356	0.211540	76.179947	55.181149	102.171906	1.771341	0.000000	4.675719	0.000000	0.000000	0.000000	-0.098465	0.095547	-0.218814	0.000000	0.000000	3.000000	8.000000	0.000000
20111.507990	-0.019860	0.467356	0.211540	76.179947	55.181149	102.171906	1.771341	0.000000	4.675719	0.000000	0.000000	0.000000	-0.098465	0.095547	-0.218814	0.000000	0.000000	3.000000	8.000000	0.000000
20111.511324	-0.020156	0.467674	0.210811	76.179947	55.181149	102.171906	1.771341	0.000000	4.675719	0.000000	0.000000	0.000000	-0.088715	0.095323	-0.218884	0.000000	0.000000	3.000000	8.000000	0.000000
20111.514657	-0.020156	0.467674	0.210811	76.241844	55.102661	102.068924	1.771341	0.000000	4.675719	0.000000	0.000000	0.000000	-0.088715	0.095323	-0.218884	0.000000	0.000000	3.000000	8.000000	0.000000
20111.517990	-0.020451	0.467991	0.210080	76.241844	55.102661	102.068924	1.771341	0.000000	4.675719	0.000000	0.000000	0.000000	-0.088500	0.095102	-0.219226	0.000000	0.000000	3.000000	8.000000	0.000000
20111.521324	-0.020451	0.467991	0.210080	76.241844	55.102661	102.068924	1.771341	0.000000	4.675719	0.000000	0.000000	0.000000	-0.088500	0.095102	-0.219226	0.000000	0.000000	3.000000	8.000000	0.000000
20111.524657	-0.020451	0.467991	0.210080	76.314697	55.044872	101.974968	1.770612	0.000000	4.675995	0.000000	0.000000	0.000000	-0.088500	0.095102	-0.219226	0.000000	0.000000	3.000000	8.000000	0.000000
20111.527990	-0.020451	0.467991	0.210080	76.314697	55.044872	101.974968	1.770612	0.000000	4.675995	0.000000	0.000000	0.000000	-0.088500	0.095102	-0.219226	0.000000	0.000000	3.000000	8.000000	0.000000
20111.531324	-0.020746	0.468326	0.209365	76.314697	55.044872	101.974968	1.770612	0.000000	4.675995	0.000000	0.000000	0.000000	-0.088440	0.100442	-0.214549	0.000000	0.000000	3.000000	8.000000	0.000000
20111.534657	-0.020746	0.468326	0.209365	76.391121	54.993816	101.881363	1.770612	0.000000	4.675995	0.000000	0.000000	0.000000	-0.088440	0.100442	-0.214549	0.000000	0.000000	3.000000	8.000000	0.000000
20111.537990	-0.021009	0.468642	0.208667	76.391121	54.993816	101.881363	1.770612	0.000000	4.675995	0.000000	0.000000	0.000000	-0.078910	0.094842	-0.209366	0.000000	0.000000	3.000000	8.000000	0.000000
20111.541324	-0.021009	0.468642	0.208667	76.391121	54.993816	101.881363	1.770612	0.000000	4.675995	0.000000	0.000000	0.000000	-0.078910	0.094842	-0.209366	0.000000	0.000000	3.000000	8.000000	0.000000
20111.544657	-0.021009	0.468642	0.208667	76.454720	54.917690	101.773125	1.770166	0.000000	4.676165	0.000000	0.000000	0.000000	-0.078910	0.094842	-0.209366	0.000000	0.000000	3.000000	8.000000	0.000000
20111.547990	-0.021009	0.468642	0.208667	76.454720	54.917690	101.773125	1.770166	0.000000	4.676165	0.000000	0.000000	0.000000	-0.078910	0.094842	-0.209366	0.000000	0.000000	3.000000	8.000000	0.000000
20111.551324	-0.021271	0.468994	0.207967	76.454720	54.917690	101.773125	1.770166	0.000000	4.676165	0.000000	0.000000	0.000000	-0.078717	0.105550	-0.209873	0.000000	0.000000	3.000000	8.000000	0.000000
20111.554657	-0.021271	0.468994	0.207967	76.492271	54.862560	101.714745	1.770166	0.000000	4.676165	0.000000	0.000000	0.000000	-0.078717	0.105550	-0.209873	0.000000	0.000000	3.000000	8.000000	0.000000
20111.557990	-0.021534	0.469327	0.207284	76.492271	54.862560	101.714745	1.770166	0.000000	4.676165	0.000000	0.000000	0.000000	-0.078699	0.099954	-0.204954	0.000000	0.000000	3.000000	8.000000	0.000000
20111.561324	-0.021534	0.469327	0.207284	76.492271	54.862560	101.714745	1.770166	0.000000	4.676165	0.000000	0.000000	0.000000	-0.078699	0.099954	-0.204954	0.000000	0.000000	3.000000	8.000000	0.000000
20111.564657	-0.021534	0.469327	0.207284	76.519470	54.807804	101.669151	1.770141	0.000000	4.676174	0.000000	0.000000	0.000000	-0.078699	0.099954	-0.204954	0.000000	0.000000	3.000000	8.000000	0.000000
20111.567990	-0.021534	0.469327	0.207284	76.519470	54.807804	101.669151	1.770141	0.000000	4.676174	0.000000	0.000000	0.000000	-0.078699	0.099954	-0.204954	0.000000	0.000000	3.000000	8.000000	0.000000
20111.571324	-0.021827	0.469696	0.206598	76.519470	54.807804	101.669151	1.770141	0.000000	4.676174	0.000000	0.000000	0.000000	-0.087963	0.110638	-0.205785	0.000000	0.000000	3.000000	8.000000	0.000000
20111.574657	-0.021827	0.469696	0.206598	76.544342	54.750969	101.625267	1.770141	0.000000	4.676174	0.000000	0.000000	0.000000	-0.087963	0.110638	-0.205785	0.000000	0.000000	3.000000	8.000000	0.000000
20111.577990	-0.022151	0.470082	0.205927	76.544342	54.750969	101.625267	1.770141	0.000000	4.676174	0.000000	0.000000	0.000000	-0.097371	0.115930	-0.201371	0.000000	0.000000	3.000000	8.000000	0.000000
20111.581324	-0.022151	0.470082	0.205927	76.544342	54.750969	101.625267	1.770141	0.000000	4.676174	0.000000	0.000000	0.000000	-0.097371	0.115930	-0.201371	0.000000	0.000000	3.000000	8.000000	0.000000
20111.584657	-0.022151	0.470082	0.205927	76.574181	54.711510	101.591843	1.768074	0.000000	4.676956	0.000000	0.000000	0.000000	-0.097371	0.115930	-0.201371	0.000000	0.000000	3.000000	8.000000	0.000000
20111.587990	-0.022151	0.470082	0.205927	76.574181	54.711510	101.591843	1.768074	0.000000	4.676956	0.000000	0.000000	0.000000	-0.097371	0.115930	-0.201371	0.000000	0.000000	3.000000	8.000000	0.000000
20111.591324	-0.022476	0.470505	0.205288	76.574181	54.711510	101.591843	1.768074	0.000000	4.676956	0.000000	0.000000	0.000000	-0.097495	0.126760	-0.191611	0.000000	0.000000	3.000000	8.000000	0.000000
20111.594657	-0.022476	0.470505	0.205288	76.605942	54.706253	101.598717	1.768074	0.000000	4.676956	0.000000	0.000000	0.000000	-0.097495	0.126760	-0.191611	0.000000	0.000000	3.000000	8.000000	0.000000
20111.597990	-0.022864	0.470909	0.204664	76.605942	54.706253	101.598717	1.768074	0.000000	4.676956	0.000000	0.000000	0.000000	-0.116320	0.121196	-0.187301	0.000000	0.000000	3.000000	8.000000	0.000000
20111.601324	-0.022864	0.470909	0.204664	76.605942	54.706253	101.598717	1.768074	0.000000	4.676956	0.000000	0.000000	0.000000	-0.116320	0.121196	-0.187301	0.000000	0.000000	3.000000	8.000000	0.000000
20111.604657	-0.022864	0.470909	0.204664	76.628845	54.702015	101.614655	1.763368	0.000000	4.678732	0.000000	0.000000	0.000000	-0.116320	0.121196	-0.187301	0.000000	0.000000	3.000000	8.000000	0.000000
20111.607990	-0.022864	0.470909	0.204664	76.628845	54.702015	101.614655	1.763368	0.000000	4.678732	0.000000	0.000000	0.000000	-0.116320	0.121196	-0.187301	0.000000	0.000000	3.000000	8.000000	0.000000
20111.611324	-0.023251	0.471384	0.204037	76.628845	54.702015	101.614655	1.763368	0.000000	4.678732	0.000000	0.000000	0.000000	-0.116067	0.142645	-0.188089	0.000000	0.000000	3.000000	8.000000	0.000000
20111.614657	-0.023251	0.471384	0.204037	76.639999	54.700825	101.647751	1.763368	0.000000	4.678732	0.000000	0.000000	0.000000	-0.116067	0.142645	-0.188089	0.000000	0.000000	3.000000	8.000000	0.000000
20111.617990	-0.023669	0.471841	0.203425	76.639999	54.700825	101.647751	1.763368	0.000000	4.678732	0.000000	0.000000	0.000000	-0.125424	0.137078	-0.183489	0.000000	0.000000	3.000000	8.000000	0.000000
20111.621324	-0.023669	0.471841	0.203425	76.639999	54.700825	101.647751	1.763368	0.000000	4.678732	0.000000	0.000000	0.000000	-0.125424	0.137078	-0.183489	0.000000	0.000000	3.000000	8.000000	0.000000
20111.624657	-0.023669	0.471841	0.203425	76.646866	54.706890	101.693115	1.756552	0.000000	4.681295	0.000000	0.000000	0.000000	-0.125424	0.137078	-0.183489	0.000000	0.000000	3.000000	8.000000	0.000000
20111.627990	-0.023669	0.471841	0.203425	76.646866	54.706890	101.693115	1.756552	0.000000	4.681295	0.000000	0.000000	0.000000	-0.125424	0.137078	-0.183489	0.000000	0.000000	3.000000	8.000000	0.000000
20111.631324	-0.024086	0.472315	0.202795	76.646866	54.706890	101.693115	1.756552	0.000000	4.681295	0.000000	0.000000	0.000000	-0.124980	0.142116	-0.189129	0.000000	0.000000	3.000000	8.000000	0.000000
20111.634657	-0.024086	0.472315	0.202795	76.653717	54.712971	101.738503	1.756552	0.000000	4.681295	0.000000	0.000000	0.000000	-0.124980	0.142116	-0.189129	0.000000	0.000000	3.000000	8.000000	0.000000
20111.637990	-0.024500	0.472787	0.202129	76.653717	54.712971	101.738503	1.756552	0.000000	4.681295	0.000000	0.000000	0.000000	-0.124337	0.141599	-0.199857	0.000000	0.000000	3.000000	8.000000	0.000000
20111.641324	-0.024500	0.472787	0.202129	76.653717	54.712971	101.738503	1.756552	0.000000	4.681295	0.000000	0.000000	0.000000	-0.124337	0.141599	-0.199857	0.000000	0.000000	3.000000	8.000000	0.000000
20111.644657	-0.024500	0.472787	0.202129	76.663971	54.741207	101.806656	1.749552	0.000000	4.683916	0.000000	0.000000	0.000000	-0.124337	0.141599	-0.199857	0.000000	0.000000	3.000000	8.000000	0.000000
20111.647990	-0.024500	0.472787	0.202129	76.663971	54.741207	101.806656	1.749552	0.000000	4.683916	0.000000	0.000000	0.000000	-0.124337	0.141599	-0.199857	0.000000	0.000000	3.000000	8.000000	0.000000
20111.651324	-0.024914	0.473258	0.201461	76.663971	54.741207	101.806656	1.749552	0.000000	4.683916	0.000000	0.000000	0.000000	-0.124063	0.141299	-0.200236	0.000000	0.000000	3.000000	8.000000	0.000000
20111.654657	-0.024914	0.473258	0.201461	76.674225	54.769531	101.874886	1.749552	0.000000	4.683916	0.000000	0.000000	0.000000	-0.124063	0.141299	-0.200236	0.000000	0.000000	3.000000	8.000000	0.000000
20111.657990	-0.025324	0.473709	0.200741	76.674225	54.769531	101.874886	1.749552	0.000000	4.683916	0.000000	0.000000	0.000000	-0.123193	0.135224	-0.216060	0.000000	0.000000	3.000000	8.000000	0.000000
20111.661324	-0.025324	0.473709	0.200741	76.674225	54.769531	101.874886	1.749552	0.000000	4.683916	0.000000	0.000000	0.000000	-0.123193	0.135224	-0.216060	0.000000	0.000000	3.000000	8.000000	0.000000
20111.664657	-0.025324	0.473709	0.200741	76.689552	54.834023	101.977501	1.743284	0.000000	4.686252	0.000000	0.000000	0.000000	-0.123193	0.135224	-0.216060	0.000000	0.000000	3.000000	8.000000	0.000000
20111.667990	-0.025324	0.473709	0.200741	76.689552	54.834023	101.977501	1.743284	0.000000	4.686252	0.000000	0.000000	0.000000	-0.123193	0.135224	-0.216060	0.000000	0.000000	3.000000	8.000000	0.000000
20111.671324	-0.025732	0.474139	0.199968	76.689552	54.834023	101.977501	1.743284	0.000000	4.686252	0.000000	0.000000	0.000000	-0.122292	0.129131	-0.231916	0.000000	0.000000	3.000000	8.000000	0.000000
20111.674657	-0.025732	0.474139	0.199968	76.704842	54.898724	102.080315	1.743284	0.000000	4.686252	0.000000	0.000000	0.000000	-0.122292	0.129131	-0.231916	0.000000	0.000000	3.000000	8.000000	0.000000
20111.677990	-0.026076	0.474586	0.199178	76.704842	54.898724	102.080315	1.743284	0.000000	4.686252	0.000000	0.000000	0.000000	-0.103065	0.134061	-0.236951	0.000000	0.000000	3.000000	8.000000	0.000000
20111.681324	-0.026076	0.474586	0.199178	76.704842	54.898724	102.080315	1.743284	0.000000	4.686252	0.000000	0.000000	0.000000	-0.103065	0.134061	-0.236951	0.000000	0.000000	3.000000	8.000000	0.000000
20111.684657	-0.026076	0.474586	0.199178	76.725166	54.999847	102.217758	1.739774	0.000000	4.687557	0.000000	0.000000	0.000000	-0.103065	0.134061	-0.236951	0.000000	0.000000	3.000000	8.000000	0.000000
20111.687990	-0.026447	0.474958	0.198318	76.725166	54.999847	102.217758	1.739774	0.000000	4.687557	0.000000	0.000000	0.000000	-0.111301	0.111662	-0.258018	0.000000	0.000000	3.000000	8.000000	0.000000
20111.691324	-0.026447	0.474958	0.198318	76.725166	54.999847	102.217758	1.739774	0.000000	4.687557	0.000000	0.000000	0.000000	-0.111301	0.111662	-0.258018	0.000000	0.000000	3.000000	8.000000	0.000000
20111.694657	-0.026447	0.474958	0.198318	76.750206	55.121483	102.374649	1.738697	0.000000	4.687956	0.000000	0.000000	0.000000	-0.111301	0.111662	-0.258018	0.000000	0.000000	3.000000	8.000000	0.000000
20111.697990	-0.026753	0.475364	0.197423	76.750206	55.121483	102.374649	1.738697	0.000000	4.687956	0.000000	0.000000	0.000000	-0.091885	0.121794	-0.268454	0.000000	0.000000	3.000000	8.000000	0.000000
20111.701324	-0.026753	0.475364	0.197423	76.750206	55.121483	102.374649	1.738697	0.000000	4.687956	0.000000	0.000000	0.000000	-0.091885	0.121794	-0.268454	0.000000	0.000000	3.000000	8.000000	0.000000
20111.704657	-0.026753	0.475364	0.197423	76.779739	55.253044	102.535706	1.739232	0.000000	4.687758	0.000000	0.000000	0.000000	-0.091885	0.121794	-0.268454	0.000000	0.000000	3.000000	8.000000	0.000000
20111.707990	-0.027056	0.475714	0.196476	76.779739	55.253044	102.535706	1.739232	0.000000	4.687758	0.000000	0.000000	0.000000	-0.090958	0.104905	-0.284158	0.000000	0.000000	3.000000	8.000000	0.000000
20111.711324	-0.027056	0.475714	0.196476	76.779739	55.253044	102.535706	1.739232	0.000000	4.687758	0.000000	0.000000	0.000000	-0.090958	0.104905	-0.284158	0.000000	0.000000	3.000000	8.000000	0.000000
20111.714657	-0.027056	0.475714	0.196476	76.818237	55.398788	102.704842	1.740243	0.000000	4.687382	0.000000	0.000000	0.000000	-0.090958	0.104905	-0.284158	0.000000	0.000000	3.000000	8.000000	0.000000
20111.717990	-0.027357	0.476080	0.195509	76.818237	55.398788	102.704842	1.740243	0.000000	4.687382	0.000000	0.000000	0.000000	-0.090418	0.109785	-0.290057	0.000000	0.000000	3.000000	8.000000	0.000000
20111.721324	-0.027357	0.476080	0.195509	76.818237	55.398788	102.704842	1.740243	0.000000	4.687382	0.000000	0.000000	0.000000	-0.090418	0.109785	-0.290057	0.000000	0.000000	3.000000	8.000000	0.000000
20111.724657	-0.027357	0.476080	0.195509	76.860939	55.541386	102.863060	1.741456	0.000000	4.686932	0.000000	0.000000	0.000000	-0.090418	0.109785	-0.290057	0.000000	0.000000	3.000000	8.000000	0.000000
20111.727990	-0.027625	0.476408	0.194508	76.860939	55.541386	102.863060	1.741456	0.000000	4.686932	0.000000	0.000000	0.000000	-0.080384	0.098430	-0.300360	0.000000	0.000000	3.000000	8.000000	0.000000
20111.731324	-0.027625	0.476408	0.194508	76.860939	55.541386	102.863060	1.741456	0.000000	4.686932	0.000000	0.000000	0.000000	-0.080384	0.098430	-0.300360	0.000000	0.000000	3.000000	8.000000	0.000000
20111.734657	-0.027625	0.476408	0.194508	76.915039	55.666775	102.990654	1.743659	0.000000	4.686113	0.000000	0.000000	0.000000	-0.080384	0.098430	-0.300360	0.000000	0.000000	3.000000	8.000000	0.000000
20111.737990	-0.027893	0.476753	0.193522	76.915039	55.666775	102.990654	1.743659	0.000000	4.686113	0.000000	0.000000	0.000000	-0.080298	0.103585	-0.295809	0.000000	0.000000	3.000000	8.000000	0.000000
20111.741324	-0.027893	0.476753	0.193522	76.915039	55.666775	102.990654	1.743659	0.000000	4.686113	0.000000	0.000000	0.000000	-0.080298	0.103585	-0.295809	0.000000	0.000000	3.000000	8.000000	0.000000
20111.744657	-0.027893	0.476753	0.193522	76.988052	55.780331	103.083832	1.745769	0.000000	4.685327	0.000000	0.000000	0.000000	-0.080298	0.103585	-0.295809	0.000000	0.000000	3.000000	8.000000	0.000000
20111.747990	-0.028097	0.477132	0.192501	76.988052	55.780331	103.083832	1.745769	0.000000	4.685327	0.000000	0.000000	0.000000	-0.061023	0.113569	-0.306378	0.000000	0.000000	3.000000	8.000000	0.000000
20111.751324	-0.028097	0.477132	0.192501	76.988052	55.780331	103.083832	1.745769	0.000000	4.685327	0.000000	0.000000	0.000000	-0.061023	0.113569	-0.306378	0.000000	0.000000	3.000000	8.000000	0.000000
20111.754657	-0.028097	0.477132	0.192501	77.078087	55.856556	103.114784	1.749552	0.000000	4.683916	0.000000	0.000000	0.000000	-0.061023	0.113569	-0.306378	0.000000	0.000000	3.000000	8.000000	0.000000
20111.757990	-0.028330	0.477473	0.191477	77.078087	55.856556	103.114784	1.749552	0.000000	4.683916	0.000000	0.000000	0.000000	-0.070020	0.102535	-0.307002	0.000000	0.000000	3.000000	8.000000	0.000000
20111.761324	-0.028330	0.477473	0.191477	77.078087	55.856556	103.114784	1.749552	0.000000	4.683916	0.000000	0.000000	0.000000	-0.070020	0.102535	-0.307002	0.000000	0.000000	3.000000	8.000000	0.000000
20111.764657	-0.028330	0.477473	0.191477	77.170944	55.929268	103.138832	1.752746	0.000000	4.682722	0.000000	0.000000	0.000000	-0.070020	0.102535	-0.307002	0.000000	0.000000	3.000000	8.000000	0.000000
20111.767990	-0.028502	0.477832	0.190472	77.170944	55.929268	103.138832	1.752746	0.000000	4.682722	0.000000	0.000000	0.000000	-0.051514	0.107650	-0.301635	0.000000	0.000000	3.000000	8.000000	0.000000
20111.771324	-0.028502	0.477832	0.190472	77.170944	55.929268	103.138832	1.752746	0.000000	4.682722	0.000000	0.000000	0.000000	-0.051514	0.107650	-0.301635	0.000000	0.000000	3.000000	8.000000	0.000000
20111.774657	-0.028502	0.477832	0.190472	77.272385	55.991795	103.139832	1.757157	0.000000	4.681068	0.000000	0.000000	0.000000	-0.051514	0.107650	-0.301635	0.000000	0.000000	3.000000	8.000000	0.000000
20111.777990	-0.028672	0.478207	0.189446	77.272385	55.991795	103.139832	1.757157	0.000000	4.681068	0.000000	0.000000	0.000000	-0.051051	0.112422	-0.307611	0.000000	0.000000	3.000000	8.000000	0.000000
20111.781324	-0.028672	0.478207	0.189446	77.272385	55.991795	103.139832	1.757157	0.000000	4.681068	0.000000	0.000000	0.000000	-0.051051	0.112422	-0.307611	0.000000	0.000000	3.000000	8.000000	0.000000
20111.784657	-0.028672	0.478207	0.189446	77.385330	56.036442	103.109451	1.761804	0.000000	4.679321	0.000000	0.000000	0.000000	-0.051051	0.112422	-0.307611	0.000000	0.000000	3.000000	8.000000	0.000000
20111.787990	-0.028843	0.478581	0.188455	77.385330	56.036442	103.109451	1.761804	0.000000	4.679321	0.000000	0.000000	0.000000	-0.051296	0.112374	-0.297585	0.000000	0.000000	3.000000	8.000000	0.000000
20111.791324	-0.028843	0.478581	0.188455	77.385330	56.036442	103.109451	1.761804	0.000000	4.679321	0.000000	0.000000	0.000000	-0.051296	0.112374	-0.297585	0.000000	0.000000	3.000000	8.000000	0.000000
20111.794657	-0.028843	0.478581	0.188455	77.513863	56.043652	103.018394	1.766205	0.000000	4.677662	0.000000	0.000000	0.000000	-0.051296	0.112374	-0.297585	0.000000	0.000000	3.000000	8.000000	0.000000
20111.797990	-0.029012	0.478937	0.187444	77.513863	56.043652	103.018394	1.766205	0.000000	4.677662	0.000000	0.000000	0.000000	-0.050846	0.106520	-0.303212	0.000000	0.000000	3.000000	8.000000	0.000000
20111.801324	-0.029012	0.478937	0.187444	77.513863	56.043652	103.018394	1.766205	0.000000	4.677662	0.000000	0.000000	0.000000	-0.050846	0.106520	-0.303212	0.000000	0.000000	3.000000	8.000000	0.000000
20111.804657	-0.029012	0.478937	0.187444	77.652435	56.033539	102.898186	1.770836	0.000000	4.675911	0.000000	0.000000	0.000000	-0.050846	0.106520	-0.303212	0.000000	0.000000	3.000000	8.000000	0.000000
20111.807990	-0.029150	0.479326	0.186432	77.652435	56.033539	102.898186	1.770836	0.000000	4.675911	0.000000	0.000000	0.000000	-0.041440	0.116702	-0.303687	0.000000	0.000000	3.000000	8.000000	0.000000
20111.811324	-0.029150	0.479326	0.186432	77.652435	56.033539	102.898186	1.770836	0.000000	4.675911	0.000000	0.000000	0.000000	-0.041440	0.116702	-0.303687	0.000000	0.000000	3.000000	8.000000	0.000000
20111.814657	-0.029150	0.479326	0.186432	77.795242	56.015038	102.764458	1.776212	0.000000	4.673871	0.000000	0.000000	0.000000	-0.041440	0.116702	-0.303687	0.000000	0.000000	3.000000	8.000000	0.000000
20111.817990	-0.029260	0.479697	0.185473	77.795242	56.015038	102.764458	1.776212	0.000000	4.673871	0.000000	0.000000	0.000000	-0.032826	0.111584	-0.287670	0.000000	0.000000	3.000000	8.000000	0.000000
20111.821324	-0.029260	0.479697	0.185473	77.795242	56.015038	102.764458	1.776212	0.000000	4.673871	0.000000	0.000000	0.000000	-0.032826	0.111584	-0.287670	0.000000	0.000000	3.000000	8.000000	0.000000
20111.824657	-0.029260	0.479697	0.185473	77.931992	55.993130	102.629295	1.781823	0.000000	4.671735	0.000000	0.000000	0.000000	-0.032826	0.111584	-0.287670	0.000000	0.000000	3.000000	8.000000	0.000000
20111.827990	-0.029399	0.480068	0.184511	77.931992	55.993130	102.629295	1.781823	0.000000	4.671735	0.000000	0.000000	0.000000	-0.041807	0.111222	-0.288564	0.000000	0.000000	3.000000	8.000000	0.000000
20111.831324	-0.029399	0.480068	0.184511	77.931992	55.993130	102.629295	1.781823	0.000000	4.671735	0.000000	0.000000	0.000000	-0.041807	0.111222	-0.288564	0.000000	0.000000	3.000000	8.000000	0.000000
20111.834657	-0.029399	0.480068	0.184511	78.055717	55.990192	102.530884	1.786849	0.000000	4.669815	0.000000	0.000000	0.000000	-0.041807	0.111222	-0.288564	0.000000	0.000000	3.000000	8.000000	0.000000
20111.837990	-0.029507	0.480455	0.183530	78.055717	55.990192	102.530884	1.786849	0.000000	4.669815	0.000000	0.000000	0.000000	-0.032244	0.115906	-0.294135	0.000000	0.000000	3.000000	8.000000	0.000000
20111.841324	-0.029507	0.480455	0.183530	78.055717	55.990192	102.530884	1.786849	0.000000	4.669815	0.000000	0.000000	0.000000	-0.032244	0.115906	-0.294135	0.000000	0.000000	3.000000	8.000000	0.000000
20111.844657	-0.029507	0.480455	0.183530	78.163574	56.006783	102.471161	1.792786	0.000000	4.667539	0.000000	0.000000	0.000000	-0.032244	0.115906	-0.294135	0.000000	0.000000	3.000000	8.000000	0.000000
20111.847990	-0.029644	0.480805	0.182548	78.163574	56.006783	102.471161	1.792786	0.000000	4.667539	0.000000	0.000000	0.000000	-0.041210	0.105010	-0.294662	0.000000	0.000000	3.000000	8.000000	0.000000
20111.851324	-0.029644	0.480805	0.182548	78.163574	56.006783	102.471161	1.792786	0.000000	4.667539	0.000000	0.000000	0.000000	-0.041210	0.105010	-0.294662	0.000000	0.000000	3.000000	8.000000	0.000000
20111.854657	-0.029644	0.480805	0.182548	78.245483	56.070370	102.488640	1.798127	0.000000	4.665484	0.000000	0.000000	0.000000	-0.041210	0.105010	-0.294662	0.000000	0.000000	3.000000	8.000000	0.000000
20111.857990	-0.029809	0.481152	0.181527	78.245483	56.070370	102.488640	1.798127	0.000000	4.665484	0.000000	0.000000	0.000000	-0.049619	0.104243	-0.306256	0.000000	0.000000	3.000000	8.000000	0.000000
20111.861324	-0.029809	0.481152	0.181527	78.245483	56.070370	102.488640	1.798127	0.000000	4.665484	0.000000	0.000000	0.000000	-0.049619	0.104243	-0.306256	0.000000	0.000000	3.000000	8.000000	0.000000
20111.864657	-0.029809	0.481152	0.181527	78.304253	56.141335	102.542587	1.803227	0.000000	4.663515	0.000000	0.000000	0.000000	-0.049619	0.104243	-0.306256	0.000000	0.000000	3.000000	8.000000	0.000000
20111.867990	-0.029974	0.481498	0.180505	78.304253	56.141335	102.542587	1.803227	0.000000	4.663515	0.000000	0.000000	0.000000	-0.049392	0.103870	-0.306772	0.000000	0.000000	3.000000	8.000000	0.000000
20111.871324	-0.029974	0.481498	0.180505	78.304253	56.141335	102.542587	1.803227	0.000000	4.663515	0.000000	0.000000	0.000000	-0.049392	0.103870	-0.306772	0.000000	0.000000	3.000000	8.000000	0.000000
20111.874657	-0.029974	0.481498	0.180505	78.344528	56.182674	102.587532	1.808410	0.000000	4.661507	0.000000	0.000000	0.000000	-0.049392	0.103870	-0.306772	0.000000	0.000000	3.000000	8.000000	0.000000
20111.877990	-0.030138	0.481843	0.179480	78.344528	56.182674	102.587532	1.808410	0.000000	4.661507	0.000000	0.000000	0.000000	-0.049166	0.103488	-0.307286	0.000000	0.000000	3.000000	8.000000	0.000000
20111.881324	-0.030138	0.481843	0.179480	78.344528	56.182674	102.587532	1.808410	0.000000	4.661507	0.000000	0.000000	0.000000	-0.049166	0.103488	-0.307286	0.000000	0.000000	3.000000	8.000000	0.000000
20111.884657	-0.030138	0.481843	0.179480	78.377930	56.169838	102.580734	1.813678	0.000000	4.659461	0.000000	0.000000	0.000000	-0.049166	0.103488	-0.307286	0.000000	0.000000	3.000000	8.000000	0.000000
20111.887990	-0.030330	0.482186	0.178417	78.377930	56.169838	102.580734	1.813678	0.000000	4.659461	0.000000	0.000000	0.000000	-0.057479	0.102685	-0.318964	0.000000	0.000000	3.000000	8.000000	0.000000
20111.891324	-0.030330	0.482186	0.178417	78.377930	56.169838	102.580734	1.813678	0.000000	4.659461	0.000000	0.000000	0.000000	-0.057479	0.102685	-0.318964	0.000000	0.000000	3.000000	8.000000	0.000000
20111.894657	-0.030330	0.482186	0.178417	78.407188	56.073311	102.495506	1.818715	0.000000	4.657497	0.000000	0.000000	0.000000	-0.057479	0.102685	-0.318964	0.000000	0.000000	3.000000	8.000000	0.000000
20111.897990	-0.030551	0.482545	0.177368	78.407188	56.073311	102.495506	1.818715	0.000000	4.657497	0.000000	0.000000	0.000000	-0.066498	0.107704	-0.314786	0.000000	0.000000	3.000000	8.000000	0.000000
20111.901324	-0.030551	0.482545	0.177368	78.407188	56.073311	102.495506	1.818715	0.000000	4.657497	0.000000	0.000000	0.000000	-0.066498	0.107704	-0.314786	0.000000	0.000000	3.000000	8.000000	0.000000
20111.904657	-0.030551	0.482545	0.177368	78.435219	55.917034	102.348190	1.822998	0.000000	4.655822	0.000000	0.000000	0.000000	-0.066498	0.107704	-0.314786	0.000000	0.000000	3.000000	8.000000	0.000000
20111.907990	-0.030770	0.482866	0.176282	78.435219	55.917034	102.348190	1.822998	0.000000	4.655822	0.000000	0.000000	0.000000	-0.065702	0.096473	-0.325669	0.000000	0.000000	3.000000	8.000000	0.000000
20111.911324	-0.030770	0.482866	0.176282	78.435219	55.917034	102.348190	1.822998	0.000000	4.655822	0.000000	0.000000	0.000000	-0.065702	0.096473	-0.325669	0.000000	0.000000	3.000000	8.000000	0.000000
20111.914657	-0.030770	0.482866	0.176282	78.462524	55.693035	102.131340	1.827713	0.000000	4.653973	0.000000	0.000000	0.000000	-0.065702	0.096473	-0.325669	0.000000	0.000000	3.000000	8.000000	0.000000
20111.917990	-0.031021	0.483206	0.175247	78.462524	55.693035	102.131340	1.827713	0.000000	4.653973	0.000000	0.000000	0.000000	-0.075188	0.101947	-0.310716	0.000000	0.000000	3.000000	8.000000	0.000000
20111.921324	-0.031021	0.483206	0.175247	78.462524	55.693035	102.131340	1.827713	0.000000	4.653973	0.000000	0.000000	0.000000	-0.075188	0.101947	-0.310716	0.000000	0.000000	3.000000	8.000000	0.000000
20111.924657	-0.031021	0.483206	0.175247	78.483185	55.549019	102.004608	1.831304	0.000000	4.652561	0.000000	0.000000	0.000000	-0.075188	0.101947	-0.310716	0.000000	0.000000	3.000000	8.000000	0.000000
20111.927990	-0.031239	0.483561	0.174192	78.483185	55.549019	102.004608	1.831304	0.000000	4.652561	0.000000	0.000000	0.000000	-0.065601	0.106500	-0.316411	0.000000	0.000000	3.000000	8.000000	0.000000
20111.931324	-0.031239	0.483561	0.174192	78.483185	55.549019	102.004608	1.831304	0.000000	4.652561	0.000000	0.000000	0.000000	-0.065601	0.106500	-0.316411	0.000000	0.000000	3.000000	8.000000	0.000000
20111.934657	-0.031239	0.483561	0.174192	78.501007	55.505550	101.986313	1.835846	0.000000	4.650771	0.000000	0.000000	0.000000	-0.065601	0.106500	-0.316411	0.000000	0.000000	3.000000	8.000000	0.000000
20111.937990	-0.031457	0.483915	0.173135	78.501007	55.505550	101.986313	1.835846	0.000000	4.650771	0.000000	0.000000	0.000000	-0.065306	0.106099	-0.316950	0.000000	0.000000	3.000000	8.000000	0.000000
20111.941324	-0.031457	0.483915	0.173135	78.501007	55.505550	101.986313	1.835846	0.000000	4.650771	0.000000	0.000000	0.000000	-0.065306	0.106099	-0.316950	0.000000	0.000000	3.000000	8.000000	0.000000
20111.944657	-0.031457	0.483915	0.173135	78.515526	55.511391	102.025421	1.840476	0.000000	4.648940	0.000000	0.000000	0.000000	-0.065306	0.106099	-0.316950	0.000000	0.000000	3.000000	8.000000	0.000000
20111.947990	-0.031704	0.484267	0.172076	78.515526	55.511391	102.025421	1.840476	0.000000	4.648940	0.000000	0.000000	0.000000	-0.073973	0.105688	-0.317933	0.000000	0.000000	3.000000	8.000000	0.000000
20111.951324	-0.031704	0.484267	0.172076	78.515526	55.511391	102.025421	1.840476	0.000000	4.648940	0.000000	0.000000	0.000000	-0.073973	0.105688	-0.317933	0.000000	0.000000	3.000000	8.000000	0.000000
20111.954657	-0.031704	0.484267	0.172076	78.532532	55.558735	102.104683	1.844514	0.000000	4.647340	0.000000	0.000000	0.000000	-0.073973	0.105688	-0.317933	0.000000	0.000000	3.000000	8.000000	0.000000
20111.957990	-0.031952	0.484637	0.171067	78.532532	55.558735	102.104683	1.844514	0.000000	4.647340	0.000000	0.000000	0.000000	-0.074462	0.111136	-0.302442	0.000000	0.000000	3.000000	8.000000	0.000000
20111.961324	-0.031952	0.484637	0.171067	78.532532	55.558735	102.104683	1.844514	0.000000	4.647340	0.000000	0.000000	0.000000	-0.074462	0.111136	-0.302442	0.000000	0.000000	3.000000	8.000000	0.000000
20111.964657	-0.031952	0.484637	0.171067	78.555229	55.598305	102.166656	1.848078	0.000000	4.645924	0.000000	0.000000	0.000000	-0.074462	0.111136	-0.302442	0.000000	0.000000	3.000000	8.000000	0.000000
20111.967990	-0.032169	0.485041	0.170058	78.555229	55.598305	102.166656	1.848078	0.000000	4.645924	0.000000	0.000000	0.000000	-0.065197	0.121036	-0.302944	0.000000	0.000000	3.000000	8.000000	0.000000
20111.971324	-0.032169	0.485041	0.170058	78.555229	55.598305	102.166656	1.848078	0.000000	4.645924	0.000000	0.000000	0.000000	-0.065197	0.121036	-0.302944	0.000000	0.000000	3.000000	8.000000	0.000000
20111.974657	-0.032169	0.485041	0.170058	78.580521	55.622826	102.210228	1.852424	0.000000	4.644193	0.000000	0.000000	0.000000	-0.065197	0.121036	-0.302944	0.000000	0.000000	3.000000	8.000000	0.000000
20111.977990	-0.032417	0.485444	0.169081	78.580521	55.622826	102.210228	1.852424	0.000000	4.644193	0.000000	0.000000	0.000000	-0.074395	0.121075	-0.293039	0.000000	0.000000	3.000000	8.000000	0.000000
20111.981324	-0.032417	0.485444	0.169081	78.580521	55.622826	102.210228	1.852424	0.000000	4.644193	0.000000	0.000000	0.000000	-0.074395	0.121075	-0.293039	0.000000	0.000000	3.000000	8.000000	0.000000
20111.984657	-0.032417	0.485444	0.169081	78.609604	55.607597	102.205009	1.855779	0.000000	4.642853	0.000000	0.000000	0.000000	-0.074395	0.121075	-0.293039	0.000000	0.000000	3.000000	8.000000	0.000000
20111.987990	-0.032666	0.485882	0.168137	78.609604	55.607597	102.205009	1.855779	0.000000	4.642853	0.000000	0.000000	0.000000	-0.074639	0.131424	-0.283103	0.000000	0.000000	3.000000	8.000000	0.000000
20111.991324	-0.032666	0.485882	0.168137	78.609604	55.607597	102.205009	1.855779	0.000000	4.642853	0.000000	0.000000	0.000000	-0.074639	0.131424	-0.283103	0.000000	0.000000	3.000000	8.000000	0.000000
20111.994657	-0.032666	0.485882	0.168137	78.648621	55.582275	102.177094	1.858835	0.000000	4.641631	0.000000	0.000000	0.000000	-0.074639	0.131424	-0.283103	0.000000	0.000000	3.000000	8.000000	0.000000
20111.997990	-0.032915	0.486337	0.167209	78.648621	55.582275	102.177094	1.858835	0.000000	4.641631	0.000000	0.000000	0.000000	-0.074626	0.136354	-0.278366	0.000000	0.000000	3.000000	8.000000	0.000000
20112.001324	-0.032915	0.486337	0.167209	78.648621	55.582275	102.177094	1.858835	0.000000	4.641631	0.000000	0.000000	0.000000	-0.074626	0.136354	-0.278366	0.000000	0.000000	3.000000	8.000000	0.000000
20112.004657	-0.032915	0.486337	0.167209	78.687408	55.540947	102.131165	1.861772	0.000000	4.640453	0.000000	0.000000	0.000000	-0.074626	0.136354	-0.278366	0.000000	0.000000	3.000000	8.000000	0.000000
20112.007990	-0.033165	0.486792	0.166316	78.687408	55.540947	102.131165	1.861772	0.000000	4.640453	0.000000	0.000000	0.000000	-0.074920	0.136432	-0.267913	0.000000	0.000000	3.000000	8.000000	0.000000
20112.011324	-0.033165	0.486792	0.166316	78.687408	55.540947	102.131165	1.861772	0.000000	4.640453	0.000000	0.000000	0.000000	-0.074920	0.136432	-0.267913	0.000000	0.000000	3.000000	8.000000	0.000000
20112.014657	-0.033165	0.486792	0.166316	78.723518	55.550045	102.136215	1.864380	0.000000	4.639406	0.000000	0.000000	0.000000	-0.074920	0.136432	-0.267913	0.000000	0.000000	3.000000	8.000000	0.000000
20112.017990	-0.033386	0.487281	0.165458	78.723518	55.550045	102.136215	1.864380	0.000000	4.639406	0.000000	0.000000	0.000000	-0.066338	0.146747	-0.257447	0.000000	0.000000	3.000000	8.000000	0.000000
20112.021324	-0.033386	0.487281	0.165458	78.723518	55.550045	102.136215	1.864380	0.000000	4.639406	0.000000	0.000000	0.000000	-0.066338	0.146747	-0.257447	0.000000	0.000000	3.000000	8.000000	0.000000
20112.024657	-0.033386	0.487281	0.165458	78.755997	55.559765	102.147522	1.867366	0.000000	4.638205	0.000000	0.000000	0.000000	-0.066338	0.146747	-0.257447	0.000000	0.000000	3.000000	8.000000	0.000000
20112.027990	-0.033635	0.487803	0.164595	78.755997	55.559765	102.147522	1.867366	0.000000	4.638205	0.000000	0.000000	0.000000	-0.074927	0.156521	-0.258842	0.000000	0.000000	3.000000	8.000000	0.000000
20112.031324	-0.033635	0.487803	0.164595	78.755997	55.559765	102.147522	1.867366	0.000000	4.638205	0.000000	0.000000	0.000000	-0.074927	0.156521	-0.258842	0.000000	0.000000	3.000000	8.000000	0.000000
20112.034657	-0.033635	0.487803	0.164595	78.791084	55.545208	102.131905	1.869732	0.000000	4.637251	0.000000	0.000000	0.000000	-0.074927	0.156521	-0.258842	0.000000	0.000000	3.000000	8.000000	0.000000
20112.037990	-0.033635	0.487803	0.164595	78.791084	55.545208	102.131905	1.869732	0.000000	4.637251	0.000000	0.000000	0.000000	-0.074927	0.156521	-0.258842	0.000000	0.000000	3.000000	8.000000	0.000000
20112.041324	-0.033918	0.488327	0.163802	78.791084	55.545208	102.131905	1.869732	0.000000	4.637251	0.000000	0.000000	0.000000	-0.084699	0.157147	-0.237877	0.000000	0.000000	3.000000	8.000000	0.000000
20112.044657	-0.033918	0.488327	0.163802	78.831612	55.500656	102.080231	1.869732	0.000000	4.637251	0.000000	0.000000	0.000000	-0.084699	0.157147	-0.237877	0.000000	0.000000	3.000000	8.000000	0.000000
20112.047990	-0.034228	0.488865	0.162987	78.831612	55.500656	102.080231	1.869732	0.000000	4.637251	0.000000	0.000000	0.000000	-0.092949	0.161541	-0.244502	0.000000	0.000000	3.000000	8.000000	0.000000
20112.051324	-0.034228	0.488865	0.162987	78.831612	55.500656	102.080231	1.869732	0.000000	4.637251	0.000000	0.000000	0.000000	-0.092949	0.161541	-0.244502	0.000000	0.000000	3.000000	8.000000	0.000000
20112.054657	-0.034228	0.488865	0.162987	78.863411	55.456158	102.036858	1.871107	0.000000	4.636697	0.000000	0.000000	0.000000	-0.092949	0.161541	-0.244502	0.000000	0.000000	3.000000	8.000000	0.000000
20112.057990	-0.034538	0.489386	0.162190	78.863411	55.456158	102.036858	1.871107	0.000000	4.636697	0.000000	0.000000	0.000000	-0.092973	0.156290	-0.239186	0.000000	0.000000	3.000000	8.000000	0.000000
20112.061324	-0.034538	0.489386	0.162190	78.863411	55.456158	102.036858	1.871107	0.000000	4.636697	0.000000	0.000000	0.000000	-0.092973	0.156290	-0.239186	0.000000	0.000000	3.000000	8.000000	0.000000
20112.064657	-0.034538	0.489386	0.162190	78.881302	55.453018	102.056519	1.871397	0.000000	4.636580	0.000000	0.000000	0.000000	-0.092973	0.156290	-0.239186	0.000000	0.000000	3.000000	8.000000	0.000000
20112.067990	-0.034877	0.489923	0.161407	78.881302	55.453018	102.056519	1.871397	0.000000	4.636580	0.000000	0.000000	0.000000	-0.101787	0.161232	-0.234870	0.000000	0.000000	3.000000	8.000000	0.000000
20112.071324	-0.034877	0.489923	0.161407	78.881302	55.453018	102.056519	1.871397	0.000000	4.636580	0.000000	0.000000	0.000000	-0.101787	0.161232	-0.234870	0.000000	0.000000	3.000000	8.000000	0.000000
20112.074657	-0.034877	0.489923	0.161407	78.886162	55.458477	102.098106	1.870821	0.000000	4.636812	0.000000	0.000000	0.000000	-0.101787	0.161232	-0.234870	0.000000	0.000000	3.000000	8.000000	0.000000
20112.077990	-0.035215	0.490459	0.160623	78.886162	55.458477	102.098106	1.870821	0.000000	4.636812	0.000000	0.000000	0.000000	-0.101480	0.160807	-0.235288	0.000000	0.000000	3.000000	8.000000	0.000000
20112.081324	-0.035215	0.490459	0.160623	78.886162	55.458477	102.098106	1.870821	0.000000	4.636812	0.000000	0.000000	0.000000	-0.101480	0.160807	-0.235288	0.000000	0.000000	3.000000	8.000000	0.000000
20112.084657	-0.035215	0.490459	0.160623	78.891052	55.464012	102.139786	1.870279	0.000000	4.637031	0.000000	0.000000	0.000000	-0.101480	0.160807	-0.235288	0.000000	0.000000	3.000000	8.000000	0.000000
20112.087990	-0.035581	0.490976	0.159818	78.891052	55.464012	102.139786	1.870279	0.000000	4.637031	0.000000	0.000000	0.000000	-0.109660	0.155008	-0.241425	0.000000	0.000000	3.000000	8.000000	0.000000
20112.091324	-0.035581	0.490976	0.159818	78.891052	55.464012	102.139786	1.870279	0.000000	4.637031	0.000000	0.000000	0.000000	-0.109660	0.155008	-0.241425	0.000000	0.000000	3.000000	8.000000	0.000000
20112.094657	-0.035581	0.490976	0.159818	78.899147	55.494152	102.209305	1.869258	0.000000	4.637443	0.000000	0.000000	0.000000	-0.109660	0.155008	-0.241425	0.000000	0.000000	3.000000	8.000000	0.000000
20112.097990	-0.035945	0.491491	0.159012	78.899147	55.494152	102.209305	1.869258	0.000000	4.637443	0.000000	0.000000	0.000000	-0.109322	0.154581	-0.241849	0.000000	0.000000	3.000000	8.000000	0.000000
20112.101324	-0.035945	0.491491	0.159012	78.899147	55.494152	102.209305	1.869258	0.000000	4.637443	0.000000	0.000000	0.000000	-0.109322	0.154581	-0.241849	0.000000	0.000000	3.000000	8.000000	0.000000
20112.104657	-0.035945	0.491491	0.159012	78.905624	55.510715	102.264992	1.868268	0.000000	4.637842	0.000000	0.000000	0.000000	-0.109322	0.154581	-0.241849	0.000000	0.000000	3.000000	8.000000	0.000000
20112.107990	-0.035945	0.491491	0.159012	78.905624	55.510715	102.264992	1.868268	0.000000	4.637842	0.000000	0.000000	0.000000	-0.109322	0.154581	-0.241849	0.000000	0.000000	3.000000	8.000000	0.000000
20112.111324	-0.036279	0.491972	0.158208	78.905624	55.510715	102.264992	1.868268	0.000000	4.637842	0.000000	0.000000	0.000000	-0.100254	0.144045	-0.241190	0.000000	0.000000	3.000000	8.000000	0.000000
20112.114657	-0.036279	0.491972	0.158208	78.915321	55.554676	102.348587	1.868268	0.000000	4.637842	0.000000	0.000000	0.000000	-0.100254	0.144045	-0.241190	0.000000	0.000000	3.000000	8.000000	0.000000
20112.117990	-0.036639	0.492448	0.157364	78.915321	55.554676	102.348587	1.868268	0.000000	4.637842	0.000000	0.000000	0.000000	-0.108034	0.143016	-0.253131	0.000000	0.000000	3.000000	8.000000	0.000000
20112.121324	-0.036639	0.492448	0.157364	78.915321	55.554676	102.348587	1.868268	0.000000	4.637842	0.000000	0.000000	0.000000	-0.108034	0.143016	-0.253131	0.000000	0.000000	3.000000	8.000000	0.000000
20112.124657	-0.036639	0.492448	0.157364	78.928223	55.626266	102.460335	1.867493	0.000000	4.638154	0.000000	0.000000	0.000000	-0.108034	0.143016	-0.253131	0.000000	0.000000	3.000000	8.000000	0.000000
20112.127990	-0.036998	0.492890	0.156521	78.928223	55.626266	102.460335	1.867493	0.000000	4.638154	0.000000	0.000000	0.000000	-0.107716	0.132514	-0.252976	0.000000	0.000000	3.000000	8.000000	0.000000
20112.131324	-0.036998	0.492890	0.156521	78.928223	55.626266	102.460335	1.867493	0.000000	4.638154	0.000000	0.000000	0.000000	-0.107716	0.132514	-0.252976	0.000000	0.000000	3.000000	8.000000	0.000000
20112.134657	-0.036998	0.492890	0.156521	78.939445	55.684319	102.558281	1.866995	0.000000	4.638354	0.000000	0.000000	0.000000	-0.107716	0.132514	-0.252976	0.000000	0.000000	3.000000	8.000000	0.000000
20112.137990	-0.037354	0.493328	0.155640	78.939445	55.684319	102.558281	1.866995	0.000000	4.638354	0.000000	0.000000	0.000000	-0.106691	0.131464	-0.264435	0.000000	0.000000	3.000000	8.000000	0.000000
20112.141324	-0.037354	0.493328	0.155640	78.939445	55.684319	102.558281	1.866995	0.000000	4.638354	0.000000	0.000000	0.000000	-0.106691	0.131464	-0.264435	0.000000	0.000000	3.000000	8.000000	0.000000
20112.144657	-0.037354	0.493328	0.155640	78.953857	55.770172	102.684563	1.866974	0.000000	4.638363	0.000000	0.000000	0.000000	-0.106691	0.131464	-0.264435	0.000000	0.000000	3.000000	8.000000	0.000000
20112.147990	-0.037709	0.493731	0.154759	78.953857	55.770172	102.684563	1.866974	0.000000	4.638363	0.000000	0.000000	0.000000	-0.106358	0.120997	-0.264263	0.000000	0.000000	3.000000	8.000000	0.000000
20112.151324	-0.037709	0.493731	0.154759	78.953857	55.770172	102.684563	1.866974	0.000000	4.638363	0.000000	0.000000	0.000000	-0.106358	0.120997	-0.264263	0.000000	0.000000	3.000000	8.000000	0.000000
20112.154657	-0.037709	0.493731	0.154759	78.969810	55.870144	102.825211	1.866974	0.000000	4.638362	0.000000	0.000000	0.000000	-0.106358	0.120997	-0.264263	0.000000	0.000000	3.000000	8.000000	0.000000
20112.157990	-0.038062	0.494100	0.153878	78.969810	55.870144	102.825211	1.866974	0.000000	4.638362	0.000000	0.000000	0.000000	-0.106027	0.110570	-0.264078	0.000000	0.000000	3.000000	8.000000	0.000000
20112.161324	-0.038062	0.494100	0.153878	78.969810	55.870144	102.825211	1.866974	0.000000	4.638362	0.000000	0.000000	0.000000	-0.106027	0.110570	-0.264078	0.000000	0.000000	3.000000	8.000000	0.000000
20112.164657	-0.038062	0.494100	0.153878	78.987259	55.987118	102.980400	1.866997	0.000000	4.638353	0.000000	0.000000	0.000000	-0.106027	0.110570	-0.264078	0.000000	0.000000	3.000000	8.000000	0.000000
20112.167990	-0.038413	0.494450	0.152979	78.987259	55.987118	102.980400	1.866997	0.000000	4.638353	0.000000	0.000000	0.000000	-0.105329	0.104856	-0.269715	0.000000	0.000000	3.000000	8.000000	0.000000
20112.171324	-0.038413	0.494450	0.152979	78.987259	55.987118	102.980400	1.866997	0.000000	4.638353	0.000000	0.000000	0.000000	-0.105329	0.104856	-0.269715	0.000000	0.000000	3.000000	8.000000	0.000000
20112.174657	-0.038413	0.494450	0.152979	79.004669	56.101871	103.136093	1.867279	0.000000	4.638240	0.000000	0.000000	0.000000	-0.105329	0.104856	-0.269715	0.000000	0.000000	3.000000	8.000000	0.000000
20112.177990	-0.038733	0.494780	0.152063	79.004669	56.101871	103.136093	1.867279	0.000000	4.638240	0.000000	0.000000	0.000000	-0.095945	0.099160	-0.274815	0.000000	0.000000	3.000000	8.000000	0.000000
20112.181324	-0.038733	0.494780	0.152063	79.004669	56.101871	103.136093	1.867279	0.000000	4.638240	0.000000	0.000000	0.000000	-0.095945	0.099160	-0.274815	0.000000	0.000000	3.000000	8.000000	0.000000
20112.184657	-0.038733	0.494780	0.152063	79.021996	56.210815	103.283943	1.868564	0.000000	4.637722	0.000000	0.000000	0.000000	-0.095945	0.099160	-0.274815	0.000000	0.000000	3.000000	8.000000	0.000000
20112.187990	-0.038733	0.494780	0.152063	79.021996	56.210815	103.283943	1.868564	0.000000	4.637722	0.000000	0.000000	0.000000	-0.095945	0.099160	-0.274815	0.000000	0.000000	3.000000	8.000000	0.000000
20112.191324	-0.039055	0.495096	0.151202	79.021996	56.210815	103.283943	1.868564	0.000000	4.637722	0.000000	0.000000	0.000000	-0.096676	0.094848	-0.258243	0.000000	0.000000	3.000000	8.000000	0.000000
20112.194657	-0.039055	0.495096	0.151202	79.036224	56.274296	103.387161	1.868564	0.000000	4.637722	0.000000	0.000000	0.000000	-0.096676	0.094848	-0.258243	0.000000	0.000000	3.000000	8.000000	0.000000
20112.197990	-0.039404	0.495394	0.150321	79.036224	56.274296	103.387161	1.868564	0.000000	4.637722	0.000000	0.000000	0.000000	-0.104653	0.089187	-0.264409	0.000000	0.000000	3.000000	8.000000	0.000000
20112.201324	-0.039404	0.495394	0.150321	79.036224	56.274296	103.387161	1.868564	0.000000	4.637722	0.000000	0.000000	0.000000	-0.104653	0.089187	-0.264409	0.000000	0.000000	3.000000	8.000000	0.000000
20112.204657	-0.039404	0.495394	0.150321	79.042747	56.220203	103.377617	1.869382	0.000000	4.637393	0.000000	0.000000	0.000000	-0.104653	0.089187	-0.264409	0.000000	0.000000	3.000000	8.000000	0.000000
20112.207990	-0.039404	0.495394	0.150321	79.042747	56.220203	103.377617	1.869382	0.000000	4.637393	0.000000	0.000000	0.000000	-0.104653	0.089187	-0.264409	0.000000	0.000000	3.000000	8.000000	0.000000
20112.211324	-0.039722	0.495672	0.149423	79.042747	56.220203	103.377617	1.869382	0.000000	4.637393	0.000000	0.000000	0.000000	-0.095304	0.083554	-0.269473	0.000000	0.000000	3.000000	8.000000	0.000000
20112.214657	-0.039722	0.495672	0.149423	79.041611	56.042168	103.246902	1.869382	0.000000	4.637393	0.000000	0.000000	0.000000	-0.095304	0.083554	-0.269473	0.000000	0.000000	3.000000	8.000000	0.000000
20112.217990	-0.040071	0.495937	0.148578	79.041611	56.042168	103.246902	1.869382	0.000000	4.637393	0.000000	0.000000	0.000000	-0.104707	0.079343	-0.253382	0.000000	0.000000	3.000000	8.000000	0.000000
20112.221324	-0.040071	0.495937	0.148578	79.041611	56.042168	103.246902	1.869382	0.000000	4.637393	0.000000	0.000000	0.000000	-0.104707	0.079343	-0.253382	0.000000	0.000000	3.000000	8.000000	0.000000
20112.224657	-0.040071	0.495937	0.148578	79.034935	55.790100	103.045654	1.870345	0.000000	4.637004	0.000000	0.000000	0.000000	-0.104707	0.079343	-0.253382	0.000000	0.000000	3.000000	8.000000	0.000000
20112.227990	-0.040071	0.495937	0.148578	79.034935	55.790100	103.045654	1.870345	0.000000	4.637004	0.000000	0.000000	0.000000	-0.104707	0.079343	-0.253382	0.000000	0.000000	3.000000	8.000000	0.000000
20112.231324	-0.040476	0.496200	0.147729	79.034935	55.790100	103.045654	1.870345	0.000000	4.637004	0.000000	0.000000	0.000000	-0.121585	0.079077	-0.254876	0.000000	0.000000	3.000000	8.000000	0.000000
20112.234657	-0.040476	0.496200	0.147729	79.031242	55.590328	102.897896	1.870345	0.000000	4.637004	0.000000	0.000000	0.000000	-0.121585	0.079077	-0.254876	0.000000	0.000000	3.000000	8.000000	0.000000
20112.237990	-0.040880	0.496463	0.146878	79.031242	55.590328	102.897896	1.870345	0.000000	4.637004	0.000000	0.000000	0.000000	-0.121186	0.078805	-0.255239	0.000000	0.000000	3.000000	8.000000	0.000000
20112.241324	-0.040880	0.496463	0.146878	79.031242	55.590328	102.897896	1.870345	0.000000	4.637004	0.000000	0.000000	0.000000	-0.121186	0.078805	-0.255239	0.000000	0.000000	3.000000	8.000000	0.000000
20112.244657	-0.040880	0.496463	0.146878	79.036980	55.516315	102.876785	1.866993	0.000000	4.638355	0.000000	0.000000	0.000000	-0.121186	0.078805	-0.255239	0.000000	0.000000	3.000000	8.000000	0.000000
20112.247990	-0.040880	0.496463	0.146878	79.036980	55.516315	102.876785	1.866993	0.000000	4.638355	0.000000	0.000000	0.000000	-0.121186	0.078805	-0.255239	0.000000	0.000000	3.000000	8.000000	0.000000
20112.251324	-0.041314	0.496727	0.146061	79.036980	55.516315	102.876785	1.866993	0.000000	4.638355	0.000000	0.000000	0.000000	-0.130142	0.079268	-0.245018	0.000000	0.000000	3.000000	8.000000	0.000000
20112.254657	-0.041314	0.496727	0.146061	79.049004	55.528549	102.945679	1.866993	0.000000	4.638355	0.000000	0.000000	0.000000	-0.130142	0.079268	-0.245018	0.000000	0.000000	3.000000	8.000000	0.000000
20112.257990	-0.041801	0.496955	0.145204	79.049004	55.528549	102.945679	1.866993	0.000000	4.638355	0.000000	0.000000	0.000000	-0.146164	0.068381	-0.257092	0.000000	0.000000	3.000000	8.000000	0.000000
20112.261324	-0.041801	0.496955	0.145204	79.049004	55.528549	102.945679	1.866993	0.000000	4.638355	0.000000	0.000000	0.000000	-0.146164	0.068381	-0.257092	0.000000	0.000000	3.000000	8.000000	0.000000
20112.264657	-0.041801	0.496955	0.145204	79.059448	55.517967	102.992172	1.860188	0.000000	4.641088	0.000000	0.000000	0.000000	-0.146164	0.068381	-0.257092	0.000000	0.000000	3.000000	8.000000	0.000000
20112.267990	-0.042288	0.497200	0.144363	79.059448	55.517967	102.992172	1.860188	0.000000	4.641088	0.000000	0.000000	0.000000	-0.146061	0.073446	-0.252208	0.000000	0.000000	3.000000	8.000000	0.000000
20112.271324	-0.042288	0.497200	0.144363	79.059448	55.517967	102.992172	1.860188	0.000000	4.641088	0.000000	0.000000	0.000000	-0.146061	0.073446	-0.252208	0.000000	0.000000	3.000000	8.000000	0.000000
20112.274657	-0.042288	0.497200	0.144363	79.061623	55.417896	102.960175	1.856033	0.000000	4.642752	0.000000	0.000000	0.000000	-0.146061	0.073446	-0.252208	0.000000	0.000000	3.000000	8.000000	0.000000
20112.277990	-0.042857	0.497459	0.143496	79.061623	55.417896	102.960175	1.856033	0.000000	4.642752	0.000000	0.000000	0.000000	-0.170839	0.077754	-0.260357	0.000000	0.000000	3.000000	8.000000	0.000000
20112.281324	-0.042857	0.497459	0.143496	79.061623	55.417896	102.960175	1.856033	0.000000	4.642752	0.000000	0.000000	0.000000	-0.170839	0.077754	-0.260357	0.000000	0.000000	3.000000	8.000000	0.000000
20112.284657	-0.042857	0.497459	0.143496	79.052109	55.172085	102.794342	1.849821	0.000000	4.645230	0.000000	0.000000	0.000000	-0.170839	0.077754	-0.260357	0.000000	0.000000	3.000000	8.000000	0.000000
20112.287990	-0.043454	0.497684	0.142626	79.052109	55.172085	102.794342	1.849821	0.000000	4.645230	0.000000	0.000000	0.000000	-0.178878	0.067627	-0.260751	0.000000	0.000000	3.000000	8.000000	0.000000
20112.291324	-0.043454	0.497684	0.142626	79.052109	55.172085	102.794342	1.849821	0.000000	4.645230	0.000000	0.000000	0.000000	-0.178878	0.067627	-0.260751	0.000000	0.000000	3.000000	8.000000	0.000000
20112.294657	-0.043454	0.497684	0.142626	79.021492	54.867310	102.590584	1.842783	0.000000	4.648027	0.000000	0.000000	0.000000	-0.178878	0.067627	-0.260751	0.000000	0.000000	3.000000	8.000000	0.000000
20112.297990	-0.044105	0.497909	0.141752	79.021492	54.867310	102.590584	1.842783	0.000000	4.648027	0.000000	0.000000	0.000000	-0.195364	0.067382	-0.262454	0.000000	0.000000	3.000000	8.000000	0.000000
20112.301324	-0.044105	0.497909	0.141752	79.021492	54.867310	102.590584	1.842783	0.000000	4.648027	0.000000	0.000000	0.000000	-0.195364	0.067382	-0.262454	0.000000	0.000000	3.000000	8.000000	0.000000
20112.304657	-0.044105	0.497909	0.141752	78.956963	54.579937	102.451012	1.834148	0.000000	4.651441	0.000000	0.000000	0.000000	-0.195364	0.067382	-0.262454	0.000000	0.000000	3.000000	8.000000	0.000000
20112.307990	-0.044778	0.498145	0.140816	78.956963	54.579937	102.451012	1.834148	0.000000	4.651441	0.000000	0.000000	0.000000	-0.201969	0.070904	-0.280760	0.000000	0.000000	3.000000	8.000000	0.000000
20112.311324	-0.044778	0.498145	0.140816	78.956963	54.579937	102.451012	1.834148	0.000000	4.651441	0.000000	0.000000	0.000000	-0.201969	0.070904	-0.280760	0.000000	0.000000	3.000000	8.000000	0.000000
20112.314657	-0.044778	0.498145	0.140816	78.849327	54.397152	102.468323	1.825443	0.000000	4.654864	0.000000	0.000000	0.000000	-0.201969	0.070904	-0.280760	0.000000	0.000000	3.000000	8.000000	0.000000
20112.317990	-0.045503	0.498378	0.139836	78.849327	54.397152	102.468323	1.825443	0.000000	4.654864	0.000000	0.000000	0.000000	-0.217421	0.069850	-0.293834	0.000000	0.000000	3.000000	8.000000	0.000000
20112.321324	-0.045503	0.498378	0.139836	78.849327	54.397152	102.468323	1.825443	0.000000	4.654864	0.000000	0.000000	0.000000	-0.217421	0.069850	-0.293834	0.000000	0.000000	3.000000	8.000000	0.000000
20112.324657	-0.045503	0.498378	0.139836	78.720444	54.273659	102.550682	1.815603	0.000000	4.658710	0.000000	0.000000	0.000000	-0.217421	0.069850	-0.293834	0.000000	0.000000	3.000000	8.000000	0.000000
20112.327990	-0.046253	0.498610	0.138853	78.720444	54.273659	102.550682	1.815603	0.000000	4.658710	0.000000	0.000000	0.000000	-0.225126	0.069558	-0.295086	0.000000	0.000000	3.000000	8.000000	0.000000
20112.331324	-0.046253	0.498610	0.138853	78.720444	54.273659	102.550682	1.815603	0.000000	4.658710	0.000000	0.000000	0.000000	-0.225126	0.069558	-0.295086	0.000000	0.000000	3.000000	8.000000	0.000000
20112.334657	-0.046253	0.498610	0.138853	78.576332	54.236057	102.761551	1.804896	0.000000	4.662869	0.000000	0.000000	0.000000	-0.225126	0.069558	-0.295086	0.000000	0.000000	3.000000	8.000000	0.000000
20112.337990	-0.046916	0.498874	0.137871	78.576332	54.236057	102.761551	1.804896	0.000000	4.662869	0.000000	0.000000	0.000000	-0.198838	0.079046	-0.294377	0.000000	0.000000	3.000000	8.000000	0.000000
20112.341324	-0.046916	0.498874	0.137871	78.576332	54.236057	102.761551	1.804896	0.000000	4.662869	0.000000	0.000000	0.000000	-0.198838	0.079046	-0.294377	0.000000	0.000000	3.000000	8.000000	0.000000
20112.344657	-0.046916	0.498874	0.137871	78.424576	54.197220	102.969559	1.796565	0.000000	4.666086	0.000000	0.000000	0.000000	-0.198838	0.079046	-0.294377	0.000000	0.000000	3.000000	8.000000	0.000000
20112.347990	-0.047524	0.499124	0.136950	78.424576	54.197220	102.969559	1.796565	0.000000	4.666086	0.000000	0.000000	0.000000	-0.182565	0.075038	-0.276315	0.000000	0.000000	3.000000	8.000000	0.000000
20112.351324	-0.047524	0.499124	0.136950	78.424576	54.197220	102.969559	1.796565	0.000000	4.666086	0.000000	0.000000	0.000000	-0.182565	0.075038	-0.276315	0.000000	0.000000	3.000000	8.000000	0.000000
20112.354657	-0.047524	0.499124	0.136950	78.295410	54.129425	103.123123	1.789023	0.000000	4.668982	0.000000	0.000000	0.000000	-0.182565	0.075038	-0.276315	0.000000	0.000000	3.000000	8.000000	0.000000
20112.357990	-0.048074	0.499405	0.136030	78.295410	54.129425	103.123123	1.789023	0.000000	4.668982	0.000000	0.000000	0.000000	-0.164977	0.084511	-0.276113	0.000000	0.000000	3.000000	8.000000	0.000000
20112.361324	-0.048074	0.499405	0.136030	78.295410	54.129425	103.123123	1.789023	0.000000	4.668982	0.000000	0.000000	0.000000	-0.164977	0.084511	-0.276113	0.000000	0.000000	3.000000	8.000000	0.000000
20112.364657	-0.048074	0.499405	0.136030	78.217316	54.078686	103.225937	1.783115	0.000000	4.671242	0.000000	0.000000	0.000000	-0.164977	0.084511	-0.276113	0.000000	0.000000	3.000000	8.000000	0.000000
20112.367990	-0.048510	0.499686	0.135117	78.217316	54.078686	103.225937	1.783115	0.000000	4.671242	0.000000	0.000000	0.000000	-0.130650	0.084195	-0.273808	0.000000	0.000000	3.000000	8.000000	0.000000
20112.371324	-0.048510	0.499686	0.135117	78.217316	54.078686	103.225937	1.783115	0.000000	4.671242	0.000000	0.000000	0.000000	-0.130650	0.084195	-0.273808	0.000000	0.000000	3.000000	8.000000	0.000000
20112.374657	-0.048510	0.499686	0.135117	78.218658	54.077057	103.281212	1.780486	0.000000	4.672245	0.000000	0.000000	0.000000	-0.130650	0.084195	-0.273808	0.000000	0.000000	3.000000	8.000000	0.000000
20112.377990	-0.048885	0.499963	0.134170	78.218658	54.077057	103.281212	1.780486	0.000000	4.672245	0.000000	0.000000	0.000000	-0.112389	0.083057	-0.284124	0.000000	0.000000	3.000000	8.000000	0.000000
20112.381324	-0.048885	0.499963	0.134170	78.218658	54.077057	103.281212	1.780486	0.000000	4.672245	0.000000	0.000000	0.000000	-0.112389	0.083057	-0.284124	0.000000	0.000000	3.000000	8.000000	0.000000
20112.384657	-0.048885	0.499963	0.134170	78.239044	54.119339	103.359306	1.780069	0.000000	4.672403	0.000000	0.000000	0.000000	-0.112389	0.083057	-0.284124	0.000000	0.000000	3.000000	8.000000	0.000000
20112.387990	-0.049231	0.500256	0.133242	78.239044	54.119339	103.359306	1.780069	0.000000	4.672403	0.000000	0.000000	0.000000	-0.103973	0.087989	-0.278510	0.000000	0.000000	3.000000	8.000000	0.000000
20112.391324	-0.049231	0.500256	0.133242	78.239044	54.119339	103.359306	1.780069	0.000000	4.672403	0.000000	0.000000	0.000000	-0.103973	0.087989	-0.278510	0.000000	0.000000	3.000000	8.000000	0.000000
20112.394657	-0.049231	0.500256	0.133242	78.258598	54.121426	103.394135	1.780286	0.000000	4.672321	0.000000	0.000000	0.000000	-0.103973	0.087989	-0.278510	0.000000	0.000000	3.000000	8.000000	0.000000
20112.397990	-0.049489	0.500513	0.132284	78.258598	54.121426	103.394135	1.780286	0.000000	4.672321	0.000000	0.000000	0.000000	-0.077478	0.077119	-0.287401	0.000000	0.000000	3.000000	8.000000	0.000000
20112.401324	-0.049489	0.500513	0.132284	78.258598	54.121426	103.394135	1.780286	0.000000	4.672321	0.000000	0.000000	0.000000	-0.077478	0.077119	-0.287401	0.000000	0.000000	3.000000	8.000000	0.000000
20112.404657	-0.049489	0.500513	0.132284	78.276649	53.966202	103.259430	1.783578	0.000000	4.671065	0.000000	0.000000	0.000000	-0.077478	0.077119	-0.287401	0.000000	0.000000	3.000000	8.000000	0.000000
20112.407990	-0.049718	0.500802	0.131325	78.276649	53.966202	103.259430	1.783578	0.000000	4.671065	0.000000	0.000000	0.000000	-0.068688	0.086487	-0.287767	0.000000	0.000000	3.000000	8.000000	0.000000
20112.411324	-0.049718	0.500802	0.131325	78.276649	53.966202	103.259430	1.783578	0.000000	4.671065	0.000000	0.000000	0.000000	-0.068688	0.086487	-0.287767	0.000000	0.000000	3.000000	8.000000	0.000000
20112.414657	-0.049718	0.500802	0.131325	78.288681	53.587223	102.892525	1.787838	0.000000	4.669436	0.000000	0.000000	0.000000	-0.068688	0.086487	-0.287767	0.000000	0.000000	3.000000	8.000000	0.000000
20112.417990	-0.049945	0.501071	0.130346	78.288681	53.587223	102.892525	1.787838	0.000000	4.669436	0.000000	0.000000	0.000000	-0.067908	0.080863	-0.293460	0.000000	0.000000	3.000000	8.000000	0.000000
20112.421324	-0.049945	0.501071	0.130346	78.288681	53.587223	102.892525	1.787838	0.000000	4.669436	0.000000	0.000000	0.000000	-0.067908	0.080863	-0.293460	0.000000	0.000000	3.000000	8.000000	0.000000
20112.424657	-0.049945	0.501071	0.130346	78.283585	53.006672	102.329933	1.792465	0.000000	4.667662	0.000000	0.000000	0.000000	-0.067908	0.080863	-0.293460	0.000000	0.000000	3.000000	8.000000	0.000000
20112.427990	-0.049945	0.501071	0.130346	78.283585	53.006672	102.329933	1.792465	0.000000	4.667662	0.000000	0.000000	0.000000	-0.067908	0.080863	-0.293460	0.000000	0.000000	3.000000	8.000000	0.000000
20112.431324	-0.050175	0.501360	0.129423	78.283585	53.006672	102.329933	1.792465	0.000000	4.667662	0.000000	0.000000	0.000000	-0.069004	0.086630	-0.277134	0.000000	0.000000	3.000000	8.000000	0.000000
20112.434657	-0.050175	0.501360	0.129423	78.250618	52.253990	101.612564	1.792465	0.000000	4.667662	0.000000	0.000000	0.000000	-0.069004	0.086630	-0.277134	0.000000	0.000000	3.000000	8.000000	0.000000
20112.437990	-0.050404	0.501647	0.128498	78.250618	52.253990	101.612564	1.792465	0.000000	4.667662	0.000000	0.000000	0.000000	-0.068691	0.086283	-0.277477	0.000000	0.000000	3.000000	8.000000	0.000000
20112.441324	-0.050404	0.501647	0.128498	78.250618	52.253990	101.612564	1.792465	0.000000	4.667662	0.000000	0.000000	0.000000	-0.068691	0.086283	-0.277477	0.000000	0.000000	3.000000	8.000000	0.000000
20112.444657	-0.050404	0.501647	0.128498	78.198639	51.409561	100.813332	1.800402	0.000000	4.664607	0.000000	0.000000	0.000000	-0.068691	0.086283	-0.277477	0.000000	0.000000	3.000000	8.000000	0.000000
20112.447990	-0.050404	0.501647	0.128498	78.198639	51.409561	100.813332	1.800402	0.000000	4.664607	0.000000	0.000000	0.000000	-0.068691	0.086283	-0.277477	0.000000	0.000000	3.000000	8.000000	0.000000
20112.451324	-0.050635	0.501969	0.127607	78.198639	51.409561	100.813332	1.800402	0.000000	4.664607	0.000000	0.000000	0.000000	-0.069302	0.096438	-0.267154	0.000000	0.000000	3.000000	8.000000	0.000000
20112.454657	-0.050635	0.501969	0.127607	78.135521	50.555943	100.014053	1.800402	0.000000	4.664607	0.000000	0.000000	0.000000	-0.069302	0.096438	-0.267154	0.000000	0.000000	3.000000	8.000000	0.000000
20112.457990	-0.050899	0.502295	0.126789	78.135521	50.555943	100.014053	1.800402	0.000000	4.664607	0.000000	0.000000	0.000000	-0.079303	0.097855	-0.245406	0.000000	0.000000	3.000000	8.000000	0.000000
20112.461324	-0.050899	0.502295	0.126789	78.135521	50.555943	100.014053	1.800402	0.000000	4.664607	0.000000	0.000000	0.000000	-0.079303	0.097855	-0.245406	0.000000	0.000000	3.000000	8.000000	0.000000
20112.464657	-0.050899	0.502295	0.126789	78.076515	49.802616	99.309349	1.805652	0.000000	4.662577	0.000000	0.000000	0.000000	-0.079303	0.097855	-0.245406	0.000000	0.000000	3.000000	8.000000	0.000000
20112.467990	-0.050899	0.502295	0.126789	78.076515	49.802616	99.309349	1.805652	0.000000	4.662577	0.000000	0.000000	0.000000	-0.079303	0.097855	-0.245406	0.000000	0.000000	3.000000	8.000000	0.000000
20112.471324	-0.051140	0.502641	0.126028	78.076515	49.802616	99.309349	1.805652	0.000000	4.662577	0.000000	0.000000	0.000000	-0.072169	0.103655	-0.228231	0.000000	0.000000	3.000000	8.000000	0.000000
20112.474657	-0.051140	0.502641	0.126028	78.023468	49.163269	98.714714	1.805652	0.000000	4.662577	0.000000	0.000000	0.000000	-0.072169	0.103655	-0.228231	0.000000	0.000000	3.000000	8.000000	0.000000
20112.477990	-0.051389	0.503026	0.125378	78.023468	49.163269	98.714714	1.805652	0.000000	4.662577	0.000000	0.000000	0.000000	-0.074869	0.115619	-0.194991	0.000000	0.000000	3.000000	8.000000	0.000000
20112.481324	-0.051389	0.503026	0.125378	78.023468	49.163269	98.714714	1.805652	0.000000	4.662577	0.000000	0.000000	0.000000	-0.074869	0.115619	-0.194991	0.000000	0.000000	3.000000	8.000000	0.000000
20112.484657	-0.051389	0.503026	0.125378	77.983917	48.684879	98.274734	1.807470	0.000000	4.661872	0.000000	0.000000	0.000000	-0.074869	0.115619	-0.194991	0.000000	0.000000	3.000000	8.000000	0.000000
20112.487990	-0.051389	0.503026	0.125378	77.983917	48.684879	98.274734	1.807470	0.000000	4.661872	0.000000	0.000000	0.000000	-0.074869	0.115619	-0.194991	0.000000	0.000000	3.000000	8.000000	0.000000
20112.491324	-0.051641	0.503413	0.124766	77.983917	48.684879	98.274734	1.807470	0.000000	4.661872	0.000000	0.000000	0.000000	-0.075665	0.116251	-0.183796	0.000000	0.000000	3.000000	8.000000	0.000000
20112.494657	-0.051641	0.503413	0.124766	77.967117	48.422001	98.036430	1.807470	0.000000	4.661872	0.000000	0.000000	0.000000	-0.075665	0.116251	-0.183796	0.000000	0.000000	3.000000	8.000000	0.000000
20112.497990	-0.051872	0.503806	0.124231	77.967117	48.422001	98.036430	1.807470	0.000000	4.661872	0.000000	0.000000	0.000000	-0.069222	0.117824	-0.160418	0.000000	0.000000	3.000000	8.000000	0.000000
20112.501324	-0.051872	0.503806	0.124231	77.967117	48.422001	98.036430	1.807470	0.000000	4.661872	0.000000	0.000000	0.000000	-0.069222	0.117824	-0.160418	0.000000	0.000000	3.000000	8.000000	0.000000
20112.504657	-0.051872	0.503806	0.124231	77.974770	48.352867	97.985123	1.806226	0.000000	4.662354	0.000000	0.000000	0.000000	-0.069222	0.117824	-0.160418	0.000000	0.000000	3.000000	8.000000	0.000000
20112.507990	-0.051872	0.503806	0.124231	77.974770	48.352867	97.985123	1.806226	0.000000	4.662354	0.000000	0.000000	0.000000	-0.069222	0.117824	-0.160418	0.000000	0.000000	3.000000	8.000000	0.000000
20112.511324	-0.052162	0.504219	0.123747	77.974770	48.352867	97.985123	1.806226	0.000000	4.662354	0.000000	0.000000	0.000000	-0.087108	0.123764	-0.145322	0.000000	0.000000	3.000000	8.000000	0.000000
20112.514657	-0.052162	0.504219	0.123747	77.978294	48.264679	97.916489	1.806226	0.000000	4.662354	0.000000	0.000000	0.000000	-0.087108	0.123764	-0.145322	0.000000	0.000000	3.000000	8.000000	0.000000
20112.517990	-0.052452	0.504599	0.123264	77.978294	48.264679	97.916489	1.806226	0.000000	4.662354	0.000000	0.000000	0.000000	-0.087005	0.114008	-0.144740	0.000000	0.000000	3.000000	8.000000	0.000000
20112.521324	-0.052452	0.504599	0.123264	77.978294	48.264679	97.916489	1.806226	0.000000	4.662354	0.000000	0.000000	0.000000	-0.087005	0.114008	-0.144740	0.000000	0.000000	3.000000	8.000000	0.000000
20112.524657	-0.052452	0.504599	0.123264	77.974724	48.176205	97.854324	1.799452	0.000000	4.664973	0.000000	0.000000	0.000000	-0.087005	0.114008	-0.144740	0.000000	0.000000	3.000000	8.000000	0.000000
20112.527990	-0.052452	0.504599	0.123264	77.974724	48.176205	97.854324	1.799452	0.000000	4.664973	0.000000	0.000000	0.000000	-0.087005	0.114008	-0.144740	0.000000	0.000000	3.000000	8.000000	0.000000
20112.531324	-0.052747	0.504999	0.122837	77.974724	48.176205	97.854324	1.799452	0.000000	4.664973	0.000000	0.000000	0.000000	-0.088358	0.119995	-0.128147	0.000000	0.000000	3.000000	8.000000	0.000000
20112.534657	-0.052747	0.504999	0.122837	77.969154	48.105518	97.818199	1.799452	0.000000	4.664973	0.000000	0.000000	0.000000	-0.088358	0.119995	-0.128147	0.000000	0.000000	3.000000	8.000000	0.000000
20112.537990	-0.053070	0.505384	0.122427	77.969154	48.105518	97.818199	1.799452	0.000000	4.664973	0.000000	0.000000	0.000000	-0.097019	0.115523	-0.122960	0.000000	0.000000	3.000000	8.000000	0.000000
20112.541324	-0.053070	0.505384	0.122427	77.969154	48.105518	97.818199	1.799452	0.000000	4.664973	0.000000	0.000000	0.000000	-0.097019	0.115523	-0.122960	0.000000	0.000000	3.000000	8.000000	0.000000
20112.544657	-0.053070	0.505384	0.122427	77.961655	48.025772	97.770027	1.789654	0.000000	4.668741	0.000000	0.000000	0.000000	-0.097019	0.115523	-0.122960	0.000000	0.000000	3.000000	8.000000	0.000000
20112.547990	-0.053070	0.505384	0.122427	77.961655	48.025772	97.770027	1.789654	0.000000	4.668741	0.000000	0.000000	0.000000	-0.097019	0.115523	-0.122960	0.000000	0.000000	3.000000	8.000000	0.000000
20112.551324	-0.053370	0.505740	0.122060	77.961655	48.025772	97.770027	1.789654	0.000000	4.668741	0.000000	0.000000	0.000000	-0.089741	0.106788	-0.110130	0.000000	0.000000	3.000000	8.000000	0.000000
20112.554657	-0.053370	0.505740	0.122060	77.954155	47.943359	97.721916	1.789654	0.000000	4.668741	0.000000	0.000000	0.000000	-0.089741	0.106788	-0.110130	0.000000	0.000000	3.000000	8.000000	0.000000
20112.557990	-0.053694	0.506110	0.121669	77.954155	47.943359	97.721916	1.789654	0.000000	4.668741	0.000000	0.000000	0.000000	-0.097288	0.110953	-0.117165	0.000000	0.000000	3.000000	8.000000	0.000000
20112.561324	-0.053694	0.506110	0.121669	77.954155	47.943359	97.721916	1.789654	0.000000	4.668741	0.000000	0.000000	0.000000	-0.097288	0.110953	-0.117165	0.000000	0.000000	3.000000	8.000000	0.000000
20112.564657	-0.053694	0.506110	0.121669	77.946663	47.863735	97.673882	1.778498	0.000000	4.673002	0.000000	0.000000	0.000000	-0.097288	0.110953	-0.117165	0.000000	0.000000	3.000000	8.000000	0.000000
20112.567990	-0.053694	0.506110	0.121669	77.946663	47.863735	97.673882	1.778498	0.000000	4.673002	0.000000	0.000000	0.000000	-0.097288	0.110953	-0.117165	0.000000	0.000000	3.000000	8.000000	0.000000
20112.571324	-0.053990	0.506447	0.121284	77.946663	47.863735	97.673882	1.778498	0.000000	4.673002	0.000000	0.000000	0.000000	-0.088976	0.101284	-0.115750	0.000000	0.000000	3.000000	8.000000	0.000000
20112.574657	-0.053990	0.506447	0.121284	77.942917	47.807682	97.649925	1.778498	0.000000	4.673002	0.000000	0.000000	0.000000	-0.088976	0.101284	-0.115750	0.000000	0.000000	3.000000	8.000000	0.000000
20112.577990	-0.054314	0.506753	0.120897	77.942917	47.807682	97.649925	1.778498	0.000000	4.673002	0.000000	0.000000	0.000000	-0.097150	0.091639	-0.115857	0.000000	0.000000	3.000000	8.000000	0.000000
20112.581324	-0.054314	0.506753	0.120897	77.942917	47.807682	97.649925	1.778498	0.000000	4.673002	0.000000	0.000000	0.000000	-0.097150	0.091639	-0.115857	0.000000	0.000000	3.000000	8.000000	0.000000
20112.584657	-0.054314	0.506753	0.120897	77.939156	47.748856	97.625931	1.767456	0.000000	4.677189	0.000000	0.000000	0.000000	-0.097150	0.091639	-0.115857	0.000000	0.000000	3.000000	8.000000	0.000000
20112.587990	-0.054314	0.506753	0.120897	77.939156	47.748856	97.625931	1.767456	0.000000	4.677189	0.000000	0.000000	0.000000	-0.097150	0.091639	-0.115857	0.000000	0.000000	3.000000	8.000000	0.000000
20112.591324	-0.054610	0.507090	0.120511	77.939156	47.748856	97.625931	1.767456	0.000000	4.677189	0.000000	0.000000	0.000000	-0.088699	0.101025	-0.116030	0.000000	0.000000	3.000000	8.000000	0.000000
20112.594657	-0.054610	0.507090	0.120511	77.935394	47.692768	97.601959	1.767456	0.000000	4.677189	0.000000	0.000000	0.000000	-0.088699	0.101025	-0.116030	0.000000	0.000000	3.000000	8.000000	0.000000
20112.597990	-0.054929	0.507391	0.120085	77.935394	47.692768	97.601959	1.767456	0.000000	4.677189	0.000000	0.000000	0.000000	-0.095773	0.090385	-0.127597	0.000000	0.000000	3.000000	8.000000	0.000000
20112.601324	-0.054929	0.507391	0.120085	77.935394	47.692768	97.601959	1.767456	0.000000	4.677189	0.000000	0.000000	0.000000	-0.095773	0.090385	-0.127597	0.000000	0.000000	3.000000	8.000000	0.000000
20112.604657	-0.054929	0.507391	0.120085	77.933533	47.645702	97.589989	1.756945	0.000000	4.681148	0.000000	0.000000	0.000000	-0.095773	0.090385	-0.127597	0.000000	0.000000	3.000000	8.000000	0.000000
20112.607990	-0.054929	0.507391	0.120085	77.933533	47.645702	97.589989	1.756945	0.000000	4.681148	0.000000	0.000000	0.000000	-0.095773	0.090385	-0.127597	0.000000	0.000000	3.000000	8.000000	0.000000
20112.611324	-0.055220	0.507692	0.119662	77.933533	47.645702	97.589989	1.756945	0.000000	4.681148	0.000000	0.000000	0.000000	-0.087399	0.090247	-0.126956	0.000000	0.000000	3.000000	8.000000	0.000000
20112.614657	-0.055220	0.507692	0.119662	77.933517	47.615768	97.581985	1.756945	0.000000	4.681148	0.000000	0.000000	0.000000	-0.087399	0.090247	-0.126956	0.000000	0.000000	3.000000	8.000000	0.000000
20112.617990	-0.055482	0.507975	0.119223	77.933517	47.615768	97.581985	1.756945	0.000000	4.681148	0.000000	0.000000	0.000000	-0.078528	0.084878	-0.131621	0.000000	0.000000	3.000000	8.000000	0.000000
20112.621324	-0.055482	0.507975	0.119223	77.933517	47.615768	97.581985	1.756945	0.000000	4.681148	0.000000	0.000000	0.000000	-0.078528	0.084878	-0.131621	0.000000	0.000000	3.000000	8.000000	0.000000
20112.624657	-0.055482	0.507975	0.119223	77.933517	47.583141	97.581993	1.749036	0.000000	4.684109	0.000000	0.000000	0.000000	-0.078528	0.084878	-0.131621	0.000000	0.000000	3.000000	8.000000	0.000000
20112.627990	-0.055482	0.507975	0.119223	77.933517	47.583141	97.581993	1.749036	0.000000	4.684109	0.000000	0.000000	0.000000	-0.078528	0.084878	-0.131621	0.000000	0.000000	3.000000	8.000000	0.000000
20112.631324	-0.055771	0.508257	0.118782	77.933517	47.583141	97.581993	1.749036	0.000000	4.684109	0.000000	0.000000	0.000000	-0.086589	0.084727	-0.132544	0.000000	0.000000	3.000000	8.000000	0.000000
20112.634657	-0.055771	0.508257	0.118782	77.935394	47.567665	97.593987	1.749036	0.000000	4.684109	0.000000	0.000000	0.000000	-0.086589	0.084727	-0.132544	0.000000	0.000000	3.000000	8.000000	0.000000
20112.637990	-0.056032	0.508507	0.118345	77.935394	47.567665	97.593987	1.749036	0.000000	4.684109	0.000000	0.000000	0.000000	-0.078320	0.075134	-0.131045	0.000000	0.000000	3.000000	8.000000	0.000000
20112.641324	-0.056032	0.508507	0.118345	77.935394	47.567665	97.593987	1.749036	0.000000	4.684109	0.000000	0.000000	0.000000	-0.078320	0.075134	-0.131045	0.000000	0.000000	3.000000	8.000000	0.000000
20112.644657	-0.056032	0.508507	0.118345	77.935394	47.537716	97.593948	1.741330	0.000000	4.686979	0.000000	0.000000	0.000000	-0.078320	0.075134	-0.131045	0.000000	0.000000	3.000000	8.000000	0.000000
20112.647990	-0.056032	0.508507	0.118345	77.935394	47.537716	97.593948	1.741330	0.000000	4.686979	0.000000	0.000000	0.000000	-0.078320	0.075134	-0.131045	0.000000	0.000000	3.000000	8.000000	0.000000
20112.651324	-0.056265	0.508789	0.117907	77.935394	47.537716	97.593948	1.741330	0.000000	4.686979	0.000000	0.000000	0.000000	-0.069908	0.084472	-0.131200	0.000000	0.000000	3.000000	8.000000	0.000000
20112.654657	-0.056265	0.508789	0.117907	77.935379	47.510532	97.593971	1.741330	0.000000	4.686979	0.000000	0.000000	0.000000	-0.069908	0.084472	-0.131200	0.000000	0.000000	3.000000	8.000000	0.000000
20112.657990	-0.056498	0.509070	0.117470	77.935379	47.510532	97.593971	1.741330	0.000000	4.686979	0.000000	0.000000	0.000000	-0.069777	0.084338	-0.131319	0.000000	0.000000	3.000000	8.000000	0.000000
20112.661324	-0.056498	0.509070	0.117470	77.935379	47.510532	97.593971	1.741330	0.000000	4.686979	0.000000	0.000000	0.000000	-0.069777	0.084338	-0.131319	0.000000	0.000000	3.000000	8.000000	0.000000
20112.664657	-0.056498	0.509070	0.117470	77.937271	47.497776	97.605949	1.736401	0.000000	4.688807	0.000000	0.000000	0.000000	-0.069777	0.084338	-0.131319	0.000000	0.000000	3.000000	8.000000	0.000000
20112.667990	-0.056498	0.509070	0.117470	77.937271	47.497776	97.605949	1.736401	0.000000	4.688807	0.000000	0.000000	0.000000	-0.069777	0.084338	-0.131319	0.000000	0.000000	3.000000	8.000000	0.000000
20112.671324	-0.056701	0.509333	0.117017	77.937271	47.497776	97.605949	1.736401	0.000000	4.688807	0.000000	0.000000	0.000000	-0.060945	0.078947	-0.135951	0.000000	0.000000	3.000000	8.000000	0.000000
20112.674657	-0.056701	0.509333	0.117017	77.937294	47.473309	97.605972	1.736401	0.000000	4.688807	0.000000	0.000000	0.000000	-0.060945	0.078947	-0.135951	0.000000	0.000000	3.000000	8.000000	0.000000
20112.677990	-0.056905	0.509614	0.116581	77.937294	47.473309	97.605972	1.736401	0.000000	4.688807	0.000000	0.000000	0.000000	-0.061349	0.084064	-0.130741	0.000000	0.000000	3.000000	8.000000	0.000000
20112.681324	-0.056905	0.509614	0.116581	77.937294	47.473309	97.605972	1.736401	0.000000	4.688807	0.000000	0.000000	0.000000	-0.061349	0.084064	-0.130741	0.000000	0.000000	3.000000	8.000000	0.000000
20112.684657	-0.056905	0.509614	0.116581	77.935410	47.437115	97.593979	1.733626	0.000000	4.689834	0.000000	0.000000	0.000000	-0.061349	0.084064	-0.130741	0.000000	0.000000	3.000000	8.000000	0.000000
20112.687990	-0.056905	0.509614	0.116581	77.935410	47.437115	97.593979	1.733626	0.000000	4.689834	0.000000	0.000000	0.000000	-0.061349	0.084064	-0.130741	0.000000	0.000000	3.000000	8.000000	0.000000
20112.691324	-0.057109	0.509925	0.116142	77.935410	47.437115	97.593979	1.733626	0.000000	4.689834	0.000000	0.000000	0.000000	-0.061146	0.093378	-0.131716	0.000000	0.000000	3.000000	8.000000	0.000000
20112.694657	-0.057109	0.509925	0.116142	77.934822	47.398018	97.577347	1.733626	0.000000	4.689834	0.000000	0.000000	0.000000	-0.061146	0.093378	-0.131716	0.000000	0.000000	3.000000	8.000000	0.000000
20112.697990	-0.057287	0.510222	0.115726	77.934822	47.398018	97.577347	1.733626	0.000000	4.689834	0.000000	0.000000	0.000000	-0.053487	0.089046	-0.124834	0.000000	0.000000	3.000000	8.000000	0.000000
20112.701324	-0.057287	0.510222	0.115726	77.934822	47.398018	97.577347	1.733626	0.000000	4.689834	0.000000	0.000000	0.000000	-0.053487	0.089046	-0.124834	0.000000	0.000000	3.000000	8.000000	0.000000
20112.704657	-0.057287	0.510222	0.115726	77.940010	47.364597	97.558670	1.731272	0.000000	4.690703	0.000000	0.000000	0.000000	-0.053487	0.089046	-0.124834	0.000000	0.000000	3.000000	8.000000	0.000000
20112.707990	-0.057287	0.510222	0.115726	77.940010	47.364597	97.558670	1.731272	0.000000	4.690703	0.000000	0.000000	0.000000	-0.053487	0.089046	-0.124834	0.000000	0.000000	3.000000	8.000000	0.000000
20112.711324	-0.057489	0.510514	0.115268	77.940010	47.364597	97.558670	1.731272	0.000000	4.690703	0.000000	0.000000	0.000000	-0.060382	0.087832	-0.137269	0.000000	0.000000	3.000000	8.000000	0.000000
20112.714657	-0.057489	0.510514	0.115268	77.949814	47.304943	97.504700	1.731272	0.000000	4.690703	0.000000	0.000000	0.000000	-0.060382	0.087832	-0.137269	0.000000	0.000000	3.000000	8.000000	0.000000
20112.717990	-0.057664	0.510824	0.114831	77.949814	47.304943	97.504700	1.731272	0.000000	4.690703	0.000000	0.000000	0.000000	-0.052648	0.092925	-0.131250	0.000000	0.000000	3.000000	8.000000	0.000000
20112.721324	-0.057664	0.510824	0.114831	77.949814	47.304943	97.504700	1.731272	0.000000	4.690703	0.000000	0.000000	0.000000	-0.052648	0.092925	-0.131250	0.000000	0.000000	3.000000	8.000000	0.000000
20112.724657	-0.057664	0.510824	0.114831	77.964790	47.230721	97.423897	1.729603	0.000000	4.691319	0.000000	0.000000	0.000000	-0.052648	0.092925	-0.131250	0.000000	0.000000	3.000000	8.000000	0.000000
20112.727990	-0.057664	0.510824	0.114831	77.964790	47.230721	97.423897	1.729603	0.000000	4.691319	0.000000	0.000000	0.000000	-0.052648	0.092925	-0.131250	0.000000	0.000000	3.000000	8.000000	0.000000
20112.731324	-0.057866	0.511133	0.114390	77.964790	47.230721	97.423897	1.729603	0.000000	4.691319	0.000000	0.000000	0.000000	-0.060682	0.092784	-0.132189	0.000000	0.000000	3.000000	8.000000	0.000000
20112.734657	-0.057866	0.511133	0.114390	77.984932	47.144619	97.332161	1.729603	0.000000	4.691319	0.000000	0.000000	0.000000	-0.060682	0.092784	-0.132189	0.000000	0.000000	3.000000	8.000000	0.000000
20112.737990	-0.058068	0.511442	0.113949	77.984932	47.144619	97.332161	1.729603	0.000000	4.691319	0.000000	0.000000	0.000000	-0.060561	0.092631	-0.132311	0.000000	0.000000	3.000000	8.000000	0.000000
20112.741324	-0.058068	0.511442	0.113949	77.984932	47.144619	97.332161	1.729603	0.000000	4.691319	0.000000	0.000000	0.000000	-0.060561	0.092631	-0.132311	0.000000	0.000000	3.000000	8.000000	0.000000
20112.744657	-0.058068	0.511442	0.113949	78.001167	47.064373	97.254288	1.726736	0.000000	4.692375	0.000000	0.000000	0.000000	-0.060561	0.092631	-0.132311	0.000000	0.000000	3.000000	8.000000	0.000000
20112.747990	-0.058068	0.511442	0.113949	78.001167	47.064373	97.254288	1.726736	0.000000	4.692375	0.000000	0.000000	0.000000	-0.060561	0.092631	-0.132311	0.000000	0.000000	3.000000	8.000000	0.000000
20112.751324	-0.058299	0.511737	0.113525	78.001167	47.064373	97.254288	1.726736	0.000000	4.692375	0.000000	0.000000	0.000000	-0.069202	0.088344	-0.127054	0.000000	0.000000	3.000000	8.000000	0.000000
20112.754657	-0.058299	0.511737	0.113525	78.008354	47.001999	97.209290	1.726736	0.000000	4.692375	0.000000	0.000000	0.000000	-0.069202	0.088344	-0.127054	0.000000	0.000000	3.000000	8.000000	0.000000
20112.757990	-0.058552	0.512058	0.113057	78.008354	47.001999	97.209290	1.726736	0.000000	4.692375	0.000000	0.000000	0.000000	-0.075923	0.096480	-0.140426	0.000000	0.000000	3.000000	8.000000	0.000000
20112.761324	-0.058552	0.512058	0.113057	78.008354	47.001999	97.209290	1.726736	0.000000	4.692375	0.000000	0.000000	0.000000	-0.075923	0.096480	-0.140426	0.000000	0.000000	3.000000	8.000000	0.000000
20112.764657	-0.058552	0.512058	0.113057	78.004570	46.948589	97.185265	1.721042	0.000000	4.694466	0.000000	0.000000	0.000000	-0.075923	0.096480	-0.140426	0.000000	0.000000	3.000000	8.000000	0.000000
20112.767990	-0.058552	0.512058	0.113057	78.004570	46.948589	97.185265	1.721042	0.000000	4.694466	0.000000	0.000000	0.000000	-0.075923	0.096480	-0.140426	0.000000	0.000000	3.000000	8.000000	0.000000
20112.771324	-0.058809	0.512383	0.112627	78.004570	46.948589	97.185265	1.721042	0.000000	4.694466	0.000000	0.000000	0.000000	-0.076959	0.097422	-0.129036	0.000000	0.000000	3.000000	8.000000	0.000000
20112.774657	-0.058809	0.512383	0.112627	78.002090	46.892242	97.156563	1.721042	0.000000	4.694466	0.000000	0.000000	0.000000	-0.076959	0.097422	-0.129036	0.000000	0.000000	3.000000	8.000000	0.000000
20112.777990	-0.059065	0.512707	0.112197	78.002090	46.892242	97.156563	1.721042	0.000000	4.694466	0.000000	0.000000	0.000000	-0.076820	0.097288	-0.129168	0.000000	0.000000	3.000000	8.000000	0.000000
20112.781324	-0.059065	0.512707	0.112197	78.002090	46.892242	97.156563	1.721042	0.000000	4.694466	0.000000	0.000000	0.000000	-0.076820	0.097288	-0.129168	0.000000	0.000000	3.000000	8.000000	0.000000
20112.784657	-0.059065	0.512707	0.112197	77.998299	46.838833	97.132553	1.713768	0.000000	4.697127	0.000000	0.000000	0.000000	-0.076820	0.097288	-0.129168	0.000000	0.000000	3.000000	8.000000	0.000000
20112.787990	-0.059065	0.512707	0.112197	77.998299	46.838833	97.132553	1.713768	0.000000	4.697127	0.000000	0.000000	0.000000	-0.076820	0.097288	-0.129168	0.000000	0.000000	3.000000	8.000000	0.000000
20112.791324	-0.059322	0.513049	0.111783	77.998299	46.838833	97.132553	1.713768	0.000000	4.697127	0.000000	0.000000	0.000000	-0.077234	0.102388	-0.123992	0.000000	0.000000	3.000000	8.000000	0.000000
20112.794657	-0.059322	0.513049	0.111783	77.990715	46.759327	97.084625	1.713768	0.000000	4.697127	0.000000	0.000000	0.000000	-0.077234	0.102388	-0.123992	0.000000	0.000000	3.000000	8.000000	0.000000
20112.797990	-0.059606	0.513390	0.111367	77.990715	46.759327	97.084625	1.713768	0.000000	4.697127	0.000000	0.000000	0.000000	-0.085194	0.102245	-0.124974	0.000000	0.000000	3.000000	8.000000	0.000000
20112.801324	-0.059606	0.513390	0.111367	77.990715	46.759327	97.084625	1.713768	0.000000	4.697127	0.000000	0.000000	0.000000	-0.085194	0.102245	-0.124974	0.000000	0.000000	3.000000	8.000000	0.000000
20112.804657	-0.059606	0.513390	0.111367	77.985039	46.694328	97.048767	1.704876	0.000000	4.700362	0.000000	0.000000	0.000000	-0.085194	0.102245	-0.124974	0.000000	0.000000	3.000000	8.000000	0.000000
20112.807990	-0.059889	0.513761	0.110947	77.985039	46.694328	97.048767	1.704876	0.000000	4.700362	0.000000	0.000000	0.000000	-0.084949	0.111456	-0.126037	0.000000	0.000000	3.000000	8.000000	0.000000
20112.811324	-0.059889	0.513761	0.110947	77.985039	46.694328	97.048767	1.704876	0.000000	4.700362	0.000000	0.000000	0.000000	-0.084949	0.111456	-0.126037	0.000000	0.000000	3.000000	8.000000	0.000000
20112.814657	-0.059889	0.513761	0.110947	77.975555	46.603199	96.980980	1.699976	0.000000	4.702136	0.000000	0.000000	0.000000	-0.084949	0.111456	-0.126037	0.000000	0.000000	3.000000	8.000000	0.000000
20112.817990	-0.060145	0.514132	0.110529	77.975555	46.603199	96.980980	1.699976	0.000000	4.702136	0.000000	0.000000	0.000000	-0.076716	0.111311	-0.125336	0.000000	0.000000	3.000000	8.000000	0.000000
20112.821324	-0.060145	0.514132	0.110529	77.975555	46.603199	96.980980	1.699976	0.000000	4.702136	0.000000	0.000000	0.000000	-0.076716	0.111311	-0.125336	0.000000	0.000000	3.000000	8.000000	0.000000
20112.824657	-0.060145	0.514132	0.110529	77.966034	46.512199	96.921318	1.696036	0.000000	4.703558	0.000000	0.000000	0.000000	-0.076716	0.111311	-0.125336	0.000000	0.000000	3.000000	8.000000	0.000000
20112.827990	-0.060145	0.514132	0.110529	77.966034	46.512199	96.921318	1.696036	0.000000	4.703558	0.000000	0.000000	0.000000	-0.076716	0.111311	-0.125336	0.000000	0.000000	3.000000	8.000000	0.000000
20112.831324	-0.060429	0.514520	0.110125	77.966034	46.512199	96.921318	1.696036	0.000000	4.703558	0.000000	0.000000	0.000000	-0.085223	0.116381	-0.121036	0.000000	0.000000	3.000000	8.000000	0.000000
20112.834657	-0.060429	0.514520	0.110125	77.956543	46.421303	96.861740	1.696036	0.000000	4.703558	0.000000	0.000000	0.000000	-0.085223	0.116381	-0.121036	0.000000	0.000000	3.000000	8.000000	0.000000
20112.837990	-0.060712	0.514939	0.109718	77.956543	46.421303	96.861740	1.696036	0.000000	4.703558	0.000000	0.000000	0.000000	-0.084977	0.125583	-0.122130	0.000000	0.000000	3.000000	8.000000	0.000000
20112.841324	-0.060712	0.514939	0.109718	77.956543	46.421303	96.861740	1.696036	0.000000	4.703558	0.000000	0.000000	0.000000	-0.084977	0.125583	-0.122130	0.000000	0.000000	3.000000	8.000000	0.000000
20112.844657	-0.060712	0.514939	0.109718	77.945091	46.318844	96.782372	1.685589	0.000000	4.707313	0.000000	0.000000	0.000000	-0.084977	0.125583	-0.122130	0.000000	0.000000	3.000000	8.000000	0.000000
20112.847990	-0.060712	0.514939	0.109718	77.945091	46.318844	96.782372	1.685589	0.000000	4.707313	0.000000	0.000000	0.000000	-0.084977	0.125583	-0.122130	0.000000	0.000000	3.000000	8.000000	0.000000
20112.851324	-0.060993	0.515339	0.109293	77.945091	46.318844	96.782372	1.685589	0.000000	4.707313	0.000000	0.000000	0.000000	-0.084259	0.120156	-0.127607	0.000000	0.000000	3.000000	8.000000	0.000000
20112.854657	-0.060993	0.515339	0.109293	77.935562	46.225460	96.723038	1.685589	0.000000	4.707313	0.000000	0.000000	0.000000	-0.084259	0.120156	-0.127607	0.000000	0.000000	3.000000	8.000000	0.000000
20112.857990	-0.061300	0.515739	0.108864	77.935562	46.225460	96.723038	1.685589	0.000000	4.707313	0.000000	0.000000	0.000000	-0.092168	0.119964	-0.128641	0.000000	0.000000	3.000000	8.000000	0.000000
20112.861324	-0.061300	0.515739	0.108864	77.935562	46.225460	96.723038	1.685589	0.000000	4.707313	0.000000	0.000000	0.000000	-0.092168	0.119964	-0.128641	0.000000	0.000000	3.000000	8.000000	0.000000
20112.864657	-0.061300	0.515739	0.108864	77.926018	46.132137	96.655785	1.674759	0.000000	4.711176	0.000000	0.000000	0.000000	-0.092168	0.119964	-0.128641	0.000000	0.000000	3.000000	8.000000	0.000000
20112.867990	-0.061300	0.515739	0.108864	77.926018	46.132137	96.655785	1.674759	0.000000	4.711176	0.000000	0.000000	0.000000	-0.092168	0.119964	-0.128641	0.000000	0.000000	3.000000	8.000000	0.000000
20112.871324	-0.061633	0.516169	0.108429	77.926018	46.132137	96.655785	1.674759	0.000000	4.711176	0.000000	0.000000	0.000000	-0.099953	0.129123	-0.130655	0.000000	0.000000	3.000000	8.000000	0.000000
20112.874657	-0.061633	0.516169	0.108429	77.916443	46.036167	96.580635	1.674759	0.000000	4.711176	0.000000	0.000000	0.000000	-0.099953	0.129123	-0.130655	0.000000	0.000000	3.000000	8.000000	0.000000
20112.877990	-0.061937	0.516582	0.107978	77.916443	46.036167	96.580635	1.674759	0.000000	4.711176	0.000000	0.000000	0.000000	-0.091142	0.123671	-0.135265	0.000000	0.000000	3.000000	8.000000	0.000000
20112.881324	-0.061937	0.516582	0.107978	77.916443	46.036167	96.580635	1.674759	0.000000	4.711176	0.000000	0.000000	0.000000	-0.091142	0.123671	-0.135265	0.000000	0.000000	3.000000	8.000000	0.000000
20112.884657	-0.061937	0.516582	0.107978	77.904915	45.934177	96.477783	1.662273	0.000000	4.715596	0.000000	0.000000	0.000000	-0.091142	0.123671	-0.135265	0.000000	0.000000	3.000000	8.000000	0.000000
20112.887990	-0.061937	0.516582	0.107978	77.904915	45.934177	96.477783	1.662273	0.000000	4.715596	0.000000	0.000000	0.000000	-0.091142	0.123671	-0.135265	0.000000	0.000000	3.000000	8.000000	0.000000
20112.891324	-0.062238	0.517007	0.107505	77.904915	45.934177	96.477783	1.662273	0.000000	4.715596	0.000000	0.000000	0.000000	-0.090276	0.127518	-0.141716	0.000000	0.000000	3.000000	8.000000	0.000000
20112.894657	-0.062238	0.517007	0.107505	77.893394	45.829594	96.383049	1.662273	0.000000	4.715596	0.000000	0.000000	0.000000	-0.090276	0.127518	-0.141716	0.000000	0.000000	3.000000	8.000000	0.000000
20112.897990	-0.062516	0.517435	0.107074	77.893394	45.829594	96.383049	1.662273	0.000000	4.715596	0.000000	0.000000	0.000000	-0.083339	0.128564	-0.129448	0.000000	0.000000	3.000000	8.000000	0.000000
20112.901324	-0.062516	0.517435	0.107074	77.893394	45.829594	96.383049	1.662273	0.000000	4.715596	0.000000	0.000000	0.000000	-0.083339	0.128564	-0.129448	0.000000	0.000000	3.000000	8.000000	0.000000
20112.904657	-0.062516	0.517435	0.107074	77.881874	45.727913	96.288506	1.652073	0.000000	4.719180	0.000000	0.000000	0.000000	-0.083339	0.128564	-0.129448	0.000000	0.000000	3.000000	8.000000	0.000000
20112.907990	-0.062516	0.517435	0.107074	77.881874	45.727913	96.288506	1.652073	0.000000	4.719180	0.000000	0.000000	0.000000	-0.083339	0.128564	-0.129448	0.000000	0.000000	3.000000	8.000000	0.000000
20112.911324	-0.062795	0.517881	0.106659	77.881874	45.727913	96.288506	1.652073	0.000000	4.719180	0.000000	0.000000	0.000000	-0.083772	0.133628	-0.124331	0.000000	0.000000	3.000000	8.000000	0.000000
20112.914657	-0.062795	0.517881	0.106659	77.872269	45.605808	96.183968	1.652073	0.000000	4.719180	0.000000	0.000000	0.000000	-0.083772	0.133628	-0.124331	0.000000	0.000000	3.000000	8.000000	0.000000
20112.917990	-0.063099	0.518308	0.106224	77.872269	45.605808	96.183968	1.652073	0.000000	4.719180	0.000000	0.000000	0.000000	-0.091052	0.128174	-0.130700	0.000000	0.000000	3.000000	8.000000	0.000000
20112.921324	-0.063099	0.518308	0.106224	77.872269	45.605808	96.183968	1.652073	0.000000	4.719180	0.000000	0.000000	0.000000	-0.091052	0.128174	-0.130700	0.000000	0.000000	3.000000	8.000000	0.000000
20112.924657	-0.063099	0.518308	0.106224	77.869659	45.480377	96.064102	1.640774	0.000000	4.723120	0.000000	0.000000	0.000000	-0.091052	0.128174	-0.130700	0.000000	0.000000	3.000000	8.000000	0.000000
20112.927990	-0.063099	0.518308	0.106224	77.869659	45.480377	96.064102	1.640774	0.000000	4.723120	0.000000	0.000000	0.000000	-0.091052	0.128174	-0.130700	0.000000	0.000000	3.000000	8.000000	0.000000
20112.931324	-0.063379	0.518739	0.105829	77.869659	45.480377	96.064102	1.640774	0.000000	4.723120	0.000000	0.000000	0.000000	-0.084169	0.129254	-0.118403	0.000000	0.000000	3.000000	8.000000	0.000000
20112.934657	-0.063379	0.518739	0.105829	77.871269	45.341240	95.938988	1.640774	0.000000	4.723120	0.000000	0.000000	0.000000	-0.084169	0.129254	-0.118403	0.000000	0.000000	3.000000	8.000000	0.000000
20112.937990	-0.063688	0.519156	0.105452	77.871269	45.341240	95.938988	1.640774	0.000000	4.723120	0.000000	0.000000	0.000000	-0.092749	0.125087	-0.113184	0.000000	0.000000	3.000000	8.000000	0.000000
20112.941324	-0.063688	0.519156	0.105452	77.871269	45.341240	95.938988	1.640774	0.000000	4.723120	0.000000	0.000000	0.000000	-0.092749	0.125087	-0.113184	0.000000	0.000000	3.000000	8.000000	0.000000
20112.944657	-0.063688	0.519156	0.105452	77.874115	45.198971	95.801048	1.627904	0.000000	4.727571	0.000000	0.000000	0.000000	-0.092749	0.125087	-0.113184	0.000000	0.000000	3.000000	8.000000	0.000000
20112.947990	-0.063688	0.519156	0.105452	77.874115	45.198971	95.801048	1.627904	0.000000	4.727571	0.000000	0.000000	0.000000	-0.092749	0.125087	-0.113184	0.000000	0.000000	3.000000	8.000000	0.000000
20112.951324	-0.063998	0.519541	0.105077	77.874115	45.198971	95.801048	1.627904	0.000000	4.727571	0.000000	0.000000	0.000000	-0.092720	0.115656	-0.112341	0.000000	0.000000	3.000000	8.000000	0.000000
20112.954657	-0.063998	0.519541	0.105077	77.877937	45.122486	95.732552	1.627904	0.000000	4.727571	0.000000	0.000000	0.000000	-0.092720	0.115656	-0.112341	0.000000	0.000000	3.000000	8.000000	0.000000
20112.957990	-0.064308	0.519944	0.104720	77.877937	45.122486	95.732552	1.627904	0.000000	4.727571	0.000000	0.000000	0.000000	-0.093182	0.120794	-0.107216	0.000000	0.000000	3.000000	8.000000	0.000000
20112.961324	-0.064308	0.519944	0.104720	77.877937	45.122486	95.732552	1.627904	0.000000	4.727571	0.000000	0.000000	0.000000	-0.093182	0.120794	-0.107216	0.000000	0.000000	3.000000	8.000000	0.000000
20112.964657	-0.064308	0.519944	0.104720	77.887589	45.189781	95.818214	1.613041	0.000000	4.732663	0.000000	0.000000	0.000000	-0.093182	0.120794	-0.107216	0.000000	0.000000	3.000000	8.000000	0.000000
20112.967990	-0.064308	0.519944	0.104720	77.887589	45.189781	95.818214	1.613041	0.000000	4.732663	0.000000	0.000000	0.000000	-0.093182	0.120794	-0.107216	0.000000	0.000000	3.000000	8.000000	0.000000
20112.971324	-0.064617	0.520298	0.104348	77.887589	45.189781	95.818214	1.613041	0.000000	4.732663	0.000000	0.000000	0.000000	-0.092553	0.106096	-0.111625	0.000000	0.000000	3.000000	8.000000	0.000000
20112.974657	-0.064617	0.520298	0.104348	77.908974	45.393513	96.041420	1.613041	0.000000	4.732663	0.000000	0.000000	0.000000	-0.092553	0.106096	-0.111625	0.000000	0.000000	3.000000	8.000000	0.000000
20112.977990	-0.064900	0.520638	0.103999	77.908974	45.393513	96.041420	1.613041	0.000000	4.732663	0.000000	0.000000	0.000000	-0.085152	0.102014	-0.104535	0.000000	0.000000	3.000000	8.000000	0.000000
20112.981324	-0.064900	0.520638	0.103999	77.908974	45.393513	96.041420	1.613041	0.000000	4.732663	0.000000	0.000000	0.000000	-0.085152	0.102014	-0.104535	0.000000	0.000000	3.000000	8.000000	0.000000
20112.984657	-0.064900	0.520638	0.103999	77.932343	45.596638	96.246811	1.598882	0.000000	4.737465	0.000000	0.000000	0.000000	-0.085152	0.102014	-0.104535	0.000000	0.000000	3.000000	8.000000	0.000000
20112.987990	-0.064900	0.520638	0.103999	77.932343	45.596638	96.246811	1.598882	0.000000	4.737465	0.000000	0.000000	0.000000	-0.085152	0.102014	-0.104535	0.000000	0.000000	3.000000	8.000000	0.000000
20112.991324	-0.065235	0.520960	0.103627	77.932343	45.596638	96.246811	1.598882	0.000000	4.737465	0.000000	0.000000	0.000000	-0.100391	0.096589	-0.111796	0.000000	0.000000	3.000000	8.000000	0.000000
20112.994657	-0.065235	0.520960	0.103627	77.950073	45.752792	96.395325	1.598882	0.000000	4.737465	0.000000	0.000000	0.000000	-0.100391	0.096589	-0.111796	0.000000	0.000000	3.000000	8.000000	0.000000
20112.997990	-0.065545	0.521268	0.103278	77.950073	45.752792	96.395325	1.598882	0.000000	4.737465	0.000000	0.000000	0.000000	-0.092995	0.092516	-0.104685	0.000000	0.000000	3.000000	8.000000	0.000000
20113.001324	-0.065545	0.521268	0.103278	77.950073	45.752792	96.395325	1.598882	0.000000	4.737465	0.000000	0.000000	0.000000	-0.092995	0.092516	-0.104685	0.000000	0.000000	3.000000	8.000000	0.000000
20113.004657	-0.065545	0.521268	0.103278	77.961586	45.852207	96.429825	1.582336	0.000000	4.743017	0.000000	0.000000	0.000000	-0.092995	0.092516	-0.104685	0.000000	0.000000	3.000000	8.000000	0.000000
20113.007990	-0.065545	0.521268	0.103278	77.961586	45.852207	96.429825	1.582336	0.000000	4.743017	0.000000	0.000000	0.000000	-0.092995	0.092516	-0.104685	0.000000	0.000000	3.000000	8.000000	0.000000
20113.011324	-0.065853	0.521528	0.102914	77.961586	45.852207	96.429825	1.582336	0.000000	4.743017	0.000000	0.000000	0.000000	-0.092370	0.077873	-0.109035	0.000000	0.000000	3.000000	8.000000	0.000000
20113.014657	-0.065853	0.521528	0.102914	77.968857	45.903500	96.377914	1.582336	0.000000	4.743017	0.000000	0.000000	0.000000	-0.092370	0.077873	-0.109035	0.000000	0.000000	3.000000	8.000000	0.000000
20113.017990	-0.066165	0.521791	0.102589	77.968857	45.903500	96.377914	1.582336	0.000000	4.743017	0.000000	0.000000	0.000000	-0.093605	0.079101	-0.097553	0.000000	0.000000	3.000000	8.000000	0.000000
20113.021324	-0.066165	0.521791	0.102589	77.968857	45.903500	96.377914	1.582336	0.000000	4.743017	0.000000	0.000000	0.000000	-0.093605	0.079101	-0.097553	0.000000	0.000000	3.000000	8.000000	0.000000
20113.024657	-0.066165	0.521791	0.102589	77.970100	45.897541	96.235443	1.566076	0.000000	4.748411	0.000000	0.000000	0.000000	-0.093605	0.079101	-0.097553	0.000000	0.000000	3.000000	8.000000	0.000000
20113.027990	-0.066165	0.521791	0.102589	77.970100	45.897541	96.235443	1.566076	0.000000	4.748411	0.000000	0.000000	0.000000	-0.093605	0.079101	-0.097553	0.000000	0.000000	3.000000	8.000000	0.000000
20113.031324	-0.066472	0.522019	0.102228	77.970100	45.897541	96.235443	1.566076	0.000000	4.748411	0.000000	0.000000	0.000000	-0.092233	0.068439	-0.108203	0.000000	0.000000	3.000000	8.000000	0.000000
20113.034657	-0.066472	0.522019	0.102228	77.970116	45.864891	96.147675	1.566076	0.000000	4.748411	0.000000	0.000000	0.000000	-0.092233	0.068439	-0.108203	0.000000	0.000000	3.000000	8.000000	0.000000
20113.037990	-0.066753	0.522216	0.101874	77.970116	45.864891	96.147675	1.566076	0.000000	4.748411	0.000000	0.000000	0.000000	-0.084266	0.059150	-0.106302	0.000000	0.000000	3.000000	8.000000	0.000000
20113.041324	-0.066753	0.522216	0.101874	77.970116	45.864891	96.147675	1.566076	0.000000	4.748411	0.000000	0.000000	0.000000	-0.084266	0.059150	-0.106302	0.000000	0.000000	3.000000	8.000000	0.000000
20113.044657	-0.066753	0.522216	0.101874	77.970116	45.832275	96.131729	1.551234	0.000000	4.753281	0.000000	0.000000	0.000000	-0.084266	0.059150	-0.106302	0.000000	0.000000	3.000000	8.000000	0.000000
20113.047990	-0.066753	0.522216	0.101874	77.970116	45.832275	96.131729	1.551234	0.000000	4.753281	0.000000	0.000000	0.000000	-0.084266	0.059150	-0.106302	0.000000	0.000000	3.000000	8.000000	0.000000
20113.051324	-0.067007	0.522413	0.101523	77.970116	45.832275	96.131729	1.551234	0.000000	4.753281	0.000000	0.000000	0.000000	-0.076188	0.059049	-0.105434	0.000000	0.000000	3.000000	8.000000	0.000000
20113.054657	-0.067007	0.522413	0.101523	77.970116	45.802338	96.123749	1.551234	0.000000	4.753281	0.000000	0.000000	0.000000	-0.076188	0.059049	-0.105434	0.000000	0.000000	3.000000	8.000000	0.000000
20113.057990	-0.067007	0.522413	0.101523	77.970116	45.802338	96.123749	1.551234	0.000000	4.753281	0.000000	0.000000	0.000000	-0.076188	0.059049	-0.105434	0.000000	0.000000	3.000000	8.000000	0.000000
20113.061324	-0.067007	0.522413	0.101523	77.970116	45.802338	96.123749	1.551234	0.000000	4.753281	0.000000	0.000000	0.000000	-0.076188	0.059049	-0.105434	0.000000	0.000000	3.000000	8.000000	0.000000
20113.064657	-0.067520	0.522749	0.100865	77.972000	45.784107	96.111755	1.545338	0.000000	4.755200	0.000000	0.000000	0.000000	-0.153705	0.100805	-0.197375	0.000000	0.000000	3.000000	8.000000	0.000000
20113.067990	-0.067520	0.522749	0.100865	77.972000	45.784107	96.111755	1.545338	0.000000	4.755200	0.000000	0.000000	0.000000	0.000001	0.000007	0.000000	0.000000	0.000000	3.000000	8.000000	0.000000
20113.071324	-0.067520	0.522749	0.100865	77.972000	45.784107	96.111755	1.545338	0.000000	4.755200	0.000000	0.000000	0.000000	0.000001	0.000007	0.000000	0.000000	0.000000	3.000000	8.000000	0.000000
20113.074657	-0.067520	0.522749	0.100865	77.973907	45.768608	96.091812	1.532591	0.000000	4.759324	0.000000	0.000000	0.000000	0.000001	0.000007	0.000000	0.000000	0.000000	3.000000	8.000000	0.000000
20113.077990	-0.067520	0.522749	0.100865	77.973907	45.768608	96.091812	1.532591	0.000000	4.759324	0.000000	0.000000	0.000000	0.000001	0.000007	0.000000	0.000000	0.000000	3.000000	8.000000	0.000000
20113.081324	-0.067749	0.522902	0.100540	77.973907	45.768608	96.091812	1.532591	0.000000	4.759324	0.000000	0.000000	0.000000	-0.068821	0.045729	-0.097300	0.000000	0.000000	3.000000	8.000000	0.000000
20113.084657	-0.067749	0.522902	0.100540	77.975807	45.753090	96.039917	1.532591	0.000000	4.759324	0.000000	0.000000	0.000000	-0.068821	0.045729	-0.097300	0.000000	0.000000	3.000000	8.000000	0.000000
20113.087990	-0.067749	0.522902	0.100540	77.975807	45.753090	96.039917	1.532591	0.000000	4.759324	0.000000	0.000000	0.000000	-0.068821	0.045729	-0.097300	0.000000	0.000000	3.000000	8.000000	0.000000
20113.091324	-0.067749	0.522902	0.100540	77.975807	45.753090	96.039917	1.532591	0.000000	4.759324	0.000000	0.000000	0.000000	-0.068821	0.045729	-0.097300	0.000000	0.000000	3.000000	8.000000	0.000000
20113.094657	-0.068207	0.523175	0.099895	77.979591	45.749283	96.000023	1.527228	0.000000	4.761048	0.000000	0.000000	0.000000	-0.137499	0.082037	-0.193712	0.000000	0.000000	3.000000	8.000000	0.000000
20113.097990	-0.068207	0.523175	0.099895	77.979591	45.749283	96.000023	1.527228	0.000000	4.761048	0.000000	0.000000	0.000000	0.000000	-0.000003	-0.000001	0.000000	0.000000	3.000000	8.000000	0.000000
20113.101324	-0.068207	0.523175	0.099895	77.979591	45.749283	96.000023	1.527228	0.000000	4.761048	0.000000	0.000000	0.000000	0.000000	-0.000003	-0.000001	0.000000	0.000000	3.000000	8.000000	0.000000
20113.104657	-0.068207	0.523175	0.099895	77.982803	45.733486	95.975304	1.516361	0.000000	4.764520	0.000000	0.000000	0.000000	0.000000	-0.000003	-0.000001	0.000000	0.000000	3.000000	8.000000	0.000000
20113.107990	-0.068207	0.523175	0.099895	77.982803	45.733486	95.975304	1.516361	0.000000	4.764520	0.000000	0.000000	0.000000	0.000000	-0.000003	-0.000001	0.000000	0.000000	3.000000	8.000000	0.000000
20113.111324	-0.068412	0.523314	0.099594	77.982803	45.733486	95.975304	1.516361	0.000000	4.764520	0.000000	0.000000	0.000000	-0.061397	0.041617	-0.090169	0.000000	0.000000	3.000000	8.000000	0.000000
20113.114657	-0.068412	0.523314	0.099594	77.988586	45.711700	95.957062	1.516361	0.000000	4.764520	0.000000	0.000000	0.000000	-0.061397	0.041617	-0.090169	0.000000	0.000000	3.000000	8.000000	0.000000
20113.117990	-0.068412	0.523314	0.099594	77.988586	45.711700	95.957062	1.516361	0.000000	4.764520	0.000000	0.000000	0.000000	-0.061397	0.041617	-0.090169	0.000000	0.000000	3.000000	8.000000	0.000000
20113.121324	-0.068412	0.523314	0.099594	77.988586	45.711700	95.957062	1.516361	0.000000	4.764520	0.000000	0.000000	0.000000	-0.061397	0.041617	-0.090169	0.000000	0.000000	3.000000	8.000000	0.000000
20113.124657	-0.068794	0.523591	0.098996	78.000900	45.677555	95.922997	1.511624	0.000000	4.766025	0.000000	0.000000	0.000000	-0.114642	0.083119	-0.179510	0.000000	0.000000	3.000000	8.000000	0.000000
20113.127990	-0.068794	0.523591	0.098996	78.000900	45.677555	95.922997	1.511624	0.000000	4.766025	0.000000	0.000000	0.000000	0.000000	0.000006	-0.000000	0.000000	0.000000	3.000000	8.000000	0.000000
20113.131324	-0.068794	0.523591	0.098996	78.000900	45.677555	95.922997	1.511624	0.000000	4.766025	0.000000	0.000000	0.000000	0.000000	0.000006	-0.000000	0.000000	0.000000	3.000000	8.000000	0.000000
20113.134657	-0.068794	0.523591	0.098996	78.028786	45.604362	95.823677	1.503202	0.000000	4.768688	0.000000	0.000000	0.000000	0.000000	0.000006	-0.000000	0.000000	0.000000	3.000000	8.000000	0.000000
20113.137990	-0.068794	0.523591	0.098996	78.028786	45.604362	95.823677	1.503202	0.000000	4.768688	0.000000	0.000000	0.000000	0.000000	0.000006	-0.000000	0.000000	0.000000	3.000000	8.000000	0.000000
20113.141324	-0.069001	0.523716	0.098716	78.028786	45.604362	95.823677	1.503202	0.000000	4.768688	0.000000	0.000000	0.000000	-0.061958	0.037579	-0.083968	0.000000	0.000000	3.000000	8.000000	0.000000
20113.144657	-0.069001	0.523716	0.098716	78.065132	45.494682	95.681618	1.503202	0.000000	4.768688	0.000000	0.000000	0.000000	-0.061958	0.037579	-0.083968	0.000000	0.000000	3.000000	8.000000	0.000000
20113.147990	-0.069001	0.523716	0.098716	78.065132	45.494682	95.681618	1.503202	0.000000	4.768688	0.000000	0.000000	0.000000	-0.061958	0.037579	-0.083968	0.000000	0.000000	3.000000	8.000000	0.000000
20113.151324	-0.069001	0.523716	0.098716	78.065132	45.494682	95.681618	1.503202	0.000000	4.768688	0.000000	0.000000	0.000000	-0.061958	0.037579	-0.083968	0.000000	0.000000	3.000000	8.000000	0.000000
20113.154657	-0.069415	0.524015	0.098170	78.104034	45.378197	95.529274	1.498001	0.000000	4.770324	0.000000	0.000000	0.000000	-0.124225	0.089495	-0.163897	0.000000	0.000000	3.000000	8.000000	0.000000
20113.157990	-0.069415	0.524015	0.098170	78.104034	45.378197	95.529274	1.498001	0.000000	4.770324	0.000000	0.000000	0.000000	-0.000000	-0.000002	-0.000001	0.000000	0.000000	3.000000	8.000000	0.000000
20113.161324	-0.069415	0.524015	0.098170	78.104034	45.378197	95.529274	1.498001	0.000000	4.770324	0.000000	0.000000	0.000000	-0.000000	-0.000002	-0.000001	0.000000	0.000000	3.000000	8.000000	0.000000
20113.164657	-0.069415	0.524015	0.098170	78.145508	45.254726	95.366455	1.487263	0.000000	4.773683	0.000000	0.000000	0.000000	-0.000000	-0.000002	-0.000001	0.000000	0.000000	3.000000	8.000000	0.000000
20113.167990	-0.069415	0.524015	0.098170	78.145508	45.254726	95.366455	1.487263	0.000000	4.773683	0.000000	0.000000	0.000000	-0.000000	-0.000002	-0.000001	0.000000	0.000000	3.000000	8.000000	0.000000
20113.171324	-0.069649	0.524157	0.097903	78.145508	45.254726	95.366455	1.487263	0.000000	4.773683	0.000000	0.000000	0.000000	-0.070313	0.042735	-0.079837	0.000000	0.000000	3.000000	8.000000	0.000000
20113.174657	-0.069649	0.524157	0.097903	78.181084	45.125191	95.205269	1.487263	0.000000	4.773683	0.000000	0.000000	0.000000	-0.070313	0.042735	-0.079837	0.000000	0.000000	3.000000	8.000000	0.000000
20113.177990	-0.069649	0.524157	0.097903	78.181084	45.125191	95.205269	1.487263	0.000000	4.773683	0.000000	0.000000	0.000000	-0.070313	0.042735	-0.079837	0.000000	0.000000	3.000000	8.000000	0.000000
20113.181324	-0.069649	0.524157	0.097903	78.181084	45.125191	95.205269	1.487263	0.000000	4.773683	0.000000	0.000000	0.000000	-0.070313	0.042735	-0.079837	0.000000	0.000000	3.000000	8.000000	0.000000
20113.184657	-0.070119	0.524490	0.097385	78.206322	45.020149	95.082542	1.480527	0.000000	4.775776	0.000000	0.000000	0.000000	-0.140933	0.099791	-0.155663	0.000000	0.000000	3.000000	8.000000	0.000000
20113.187990	-0.070119	0.524490	0.097385	78.206322	45.020149	95.082542	1.480527	0.000000	4.775776	0.000000	0.000000	0.000000	-0.000000	-0.000005	0.000001	0.000000	0.000000	3.000000	8.000000	0.000000
20113.191324	-0.070119	0.524490	0.097385	78.206322	45.020149	95.082542	1.480527	0.000000	4.775776	0.000000	0.000000	0.000000	-0.000000	-0.000005	0.000001	0.000000	0.000000	3.000000	8.000000	0.000000
20113.194657	-0.070119	0.524490	0.097385	78.214745	44.953117	95.023239	1.466687	0.000000	4.780045	0.000000	0.000000	0.000000	-0.000000	-0.000005	0.000001	0.000000	0.000000	3.000000	8.000000	0.000000
20113.197990	-0.070119	0.524490	0.097385	78.214745	44.953117	95.023239	1.466687	0.000000	4.780045	0.000000	0.000000	0.000000	-0.000000	-0.000005	0.000001	0.000000	0.000000	3.000000	8.000000	0.000000
20113.201324	-0.070352	0.524662	0.097114	78.214745	44.953117	95.023239	1.466687	0.000000	4.780045	0.000000	0.000000	0.000000	-0.069951	0.051759	-0.081099	0.000000	0.000000	3.000000	8.000000	0.000000
20113.204657	-0.070352	0.524662	0.097114	78.214096	44.908161	94.990250	1.466687	0.000000	4.780045	0.000000	0.000000	0.000000	-0.069951	0.051759	-0.081099	0.000000	0.000000	3.000000	8.000000	0.000000
20113.207990	-0.070352	0.524662	0.097114	78.214096	44.908161	94.990250	1.466687	0.000000	4.780045	0.000000	0.000000	0.000000	-0.069951	0.051759	-0.081099	0.000000	0.000000	3.000000	8.000000	0.000000
20113.211324	-0.070352	0.524662	0.097114	78.214096	44.908161	94.990250	1.466687	0.000000	4.780045	0.000000	0.000000	0.000000	-0.069951	0.051759	-0.081099	0.000000	0.000000	3.000000	8.000000	0.000000
20113.214657	-0.070918	0.525002	0.096521	78.214111	44.875561	94.958382	1.459925	0.000000	4.782115	0.000000	0.000000	0.000000	-0.169729	0.101945	-0.178052	0.000000	0.000000	3.000000	8.000000	0.000000
20113.217990	-0.070918	0.525002	0.096521	78.214111	44.875561	94.958382	1.459925	0.000000	4.782115	0.000000	0.000000	0.000000	-0.000001	0.000003	-0.000000	0.000000	0.000000	3.000000	8.000000	0.000000
20113.221324	-0.070918	0.525002	0.096521	78.214111	44.875561	94.958382	1.459925	0.000000	4.782115	0.000000	0.000000	0.000000	-0.000001	0.000003	-0.000000	0.000000	0.000000	3.000000	8.000000	0.000000
20113.224657	-0.070918	0.525002	0.096521	78.214111	44.840191	94.918472	1.442466	0.000000	4.787409	0.000000	0.000000	0.000000	-0.000001	0.000003	-0.000000	0.000000	0.000000	3.000000	8.000000	0.000000
20113.227990	-0.070918	0.525002	0.096521	78.214111	44.840191	94.918472	1.442466	0.000000	4.787409	0.000000	0.000000	0.000000	-0.000001	0.000003	-0.000000	0.000000	0.000000	3.000000	8.000000	0.000000
20113.231324	-0.071198	0.525169	0.096204	78.214111	44.840191	94.918472	1.442466	0.000000	4.787409	0.000000	0.000000	0.000000	-0.083969	0.050193	-0.094956	0.000000	0.000000	3.000000	8.000000	0.000000
20113.234657	-0.071198	0.525169	0.096204	78.214111	44.804829	94.902512	1.442466	0.000000	4.787409	0.000000	0.000000	0.000000	-0.083969	0.050193	-0.094956	0.000000	0.000000	3.000000	8.000000	0.000000
20113.237990	-0.071198	0.525169	0.096204	78.214111	44.804829	94.902512	1.442466	0.000000	4.787409	0.000000	0.000000	0.000000	-0.083969	0.050193	-0.094956	0.000000	0.000000	3.000000	8.000000	0.000000
20113.241324	-0.071198	0.525169	0.096204	78.214111	44.804829	94.902512	1.442466	0.000000	4.787409	0.000000	0.000000	0.000000	-0.083969	0.050193	-0.094956	0.000000	0.000000	3.000000	8.000000	0.000000
20113.244657	-0.071772	0.525524	0.095486	78.216011	44.784058	94.906647	1.434042	0.000000	4.789940	0.000000	0.000000	0.000000	-0.172323	0.106439	-0.215563	0.000000	0.000000	3.000000	8.000000	0.000000
20113.247990	-0.071772	0.525524	0.095486	78.216011	44.784058	94.906647	1.434042	0.000000	4.789940	0.000000	0.000000	0.000000	0.000000	0.000009	-0.000000	0.000000	0.000000	3.000000	8.000000	0.000000
20113.251324	-0.071772	0.525524	0.095486	78.216011	44.784058	94.906647	1.434042	0.000000	4.789940	0.000000	0.000000	0.000000	0.000000	0.000009	-0.000000	0.000000	0.000000	3.000000	8.000000	0.000000
20113.254657	-0.071772	0.525524	0.095486	78.219879	44.777843	94.930878	1.411390	0.000000	4.774283	0.000000	0.000000	0.000000	0.000000	0.000009	-0.000000	0.000000	0.000000	3.000000	8.000000	0.000000
20113.257990	-0.071772	0.525524	0.095486	78.219879	44.777843	94.930878	1.411390	0.000000	4.774283	0.000000	0.000000	0.000000	0.000000	0.000009	-0.000000	0.000000	0.000000	3.000000	8.000000	0.000000
20113.261324	-0.072041	0.525681	0.095091	78.219879	44.777843	94.930878	1.411390	0.000000	4.774283	0.000000	0.000000	0.000000	-0.080591	0.047103	-0.118488	0.000000	0.000000	3.000000	8.000000	0.000000
20113.264657	-0.072041	0.525681	0.095091	78.223679	44.771633	94.955086	1.411390	0.000000	4.774283	0.000000	0.000000	0.000000	-0.080591	0.047103	-0.118488	0.000000	0.000000	3.000000	8.000000	0.000000
20113.267990	-0.072252	0.525833	0.094663	78.223679	44.771633	94.955086	1.411390	0.000000	4.774283	0.000000	0.000000	0.000000	-0.063215	0.045579	-0.128164	0.000000	0.000000	3.000000	8.000000	0.000000
20113.271324	-0.072252	0.525833	0.094663	78.223679	44.771633	94.955086	1.411390	0.000000	4.774283	0.000000	0.000000	0.000000	-0.063215	0.045579	-0.128164	0.000000	0.000000	3.000000	8.000000	0.000000
20113.274657	-0.072252	0.525833	0.094663	78.231361	44.791950	95.003624	1.387422	0.000000	4.733175	0.000000	0.000000	0.000000	-0.063215	0.045579	-0.128164	0.000000	0.000000	3.000000	8.000000	0.000000
20113.277990	-0.072252	0.525833	0.094663	78.231361	44.791950	95.003624	1.387422	0.000000	4.733175	0.000000	0.000000	0.000000	-0.063215	0.045579	-0.128164	0.000000	0.000000	3.000000	8.000000	0.000000
20113.281324	-0.072459	0.525997	0.094215	78.231361	44.791950	95.003624	1.387422	0.000000	4.733175	0.000000	0.000000	0.000000	-0.062251	0.049309	-0.134629	0.000000	0.000000	3.000000	8.000000	0.000000
20113.284657	-0.072459	0.525997	0.094215	78.241615	44.806023	95.042427	1.387422	0.000000	4.733175	0.000000	0.000000	0.000000	-0.062251	0.049309	-0.134629	0.000000	0.000000	3.000000	8.000000	0.000000
20113.287990	-0.072635	0.526157	0.093730	78.241615	44.806023	95.042427	1.387422	0.000000	4.733175	0.000000	0.000000	0.000000	-0.052738	0.047746	-0.145333	0.000000	0.000000	3.000000	8.000000	0.000000
20113.291324	-0.072635	0.526157	0.093730	78.241615	44.806023	95.042427	1.387422	0.000000	4.733175	0.000000	0.000000	0.000000	-0.052738	0.047746	-0.145333	0.000000	0.000000	3.000000	8.000000	0.000000
20113.294657	-0.072635	0.526157	0.093730	78.260223	44.816311	95.068970	1.368258	0.000000	4.686514	0.000000	0.000000	0.000000	-0.052738	0.047746	-0.145333	0.000000	0.000000	3.000000	8.000000	0.000000
20113.297990	-0.072635	0.526157	0.093730	78.260223	44.816311	95.068970	1.368258	0.000000	4.686514	0.000000	0.000000	0.000000	-0.052738	0.047746	-0.145333	0.000000	0.000000	3.000000	8.000000	0.000000
20113.301324	-0.072860	0.526298	0.093221	78.260223	44.816311	95.068970	1.368258	0.000000	4.686514	0.000000	0.000000	0.000000	-0.067588	0.042374	-0.152765	0.000000	0.000000	3.000000	8.000000	0.000000
20113.304657	-0.072860	0.526298	0.093221	78.290428	44.795532	95.051437	1.368258	0.000000	4.686514	0.000000	0.000000	0.000000	-0.067588	0.042374	-0.152765	0.000000	0.000000	3.000000	8.000000	0.000000
20113.307990	-0.073082	0.526451	0.092690	78.290428	44.795532	95.051437	1.368258	0.000000	4.686514	0.000000	0.000000	0.000000	-0.066575	0.046064	-0.159258	0.000000	0.000000	3.000000	8.000000	0.000000
20113.311324	-0.073082	0.526451	0.092690	78.290428	44.795532	95.051437	1.368258	0.000000	4.686514	0.000000	0.000000	0.000000	-0.066575	0.046064	-0.159258	0.000000	0.000000	3.000000	8.000000	0.000000
20113.314657	-0.073082	0.526451	0.092690	78.328453	44.752991	94.996422	1.345897	0.000000	4.634511	0.000000	0.000000	0.000000	-0.066575	0.046064	-0.159258	0.000000	0.000000	3.000000	8.000000	0.000000
20113.317990	-0.073082	0.526451	0.092690	78.328453	44.752991	94.996422	1.345897	0.000000	4.634511	0.000000	0.000000	0.000000	-0.066575	0.046064	-0.159258	0.000000	0.000000	3.000000	8.000000	0.000000
20113.321324	-0.073329	0.526605	0.092156	78.328453	44.752991	94.996422	1.345897	0.000000	4.634511	0.000000	0.000000	0.000000	-0.074227	0.045961	-0.160409	0.000000	0.000000	3.000000	8.000000	0.000000
20113.324657	-0.073329	0.526605	0.092156	78.367104	44.691826	94.927025	1.345897	0.000000	4.634511	0.000000	0.000000	0.000000	-0.074227	0.045961	-0.160409	0.000000	0.000000	3.000000	8.000000	0.000000
20113.327990	-0.073579	0.526775	0.091638	78.367104	44.691826	94.927025	1.345897	0.000000	4.634511	0.000000	0.000000	0.000000	-0.074745	0.051111	-0.155250	0.000000	0.000000	3.000000	8.000000	0.000000
20113.331324	-0.073579	0.526775	0.091638	78.367104	44.691826	94.927025	1.345897	0.000000	4.634511	0.000000	0.000000	0.000000	-0.074745	0.051111	-0.155250	0.000000	0.000000	3.000000	8.000000	0.000000
20113.334657	-0.073579	0.526775	0.091638	78.391602	44.634747	94.872429	1.321069	0.000000	4.581900	0.000000	0.000000	0.000000	-0.074745	0.051111	-0.155250	0.000000	0.000000	3.000000	8.000000	0.000000
20113.337990	-0.073579	0.526775	0.091638	78.391602	44.634747	94.872429	1.321069	0.000000	4.581900	0.000000	0.000000	0.000000	-0.074745	0.051111	-0.155250	0.000000	0.000000	3.000000	8.000000	0.000000
20113.341324	-0.073804	0.526962	0.091141	78.391602	44.634747	94.872429	1.321069	0.000000	4.581900	0.000000	0.000000	0.000000	-0.067468	0.056274	-0.149036	0.000000	0.000000	3.000000	8.000000	0.000000
20113.344657	-0.073804	0.526962	0.091141	78.403168	44.606930	94.867271	1.321069	0.000000	4.581900	0.000000	0.000000	0.000000	-0.067468	0.056274	-0.149036	0.000000	0.000000	3.000000	8.000000	0.000000
20113.347990	-0.074059	0.527185	0.090676	78.403168	44.606930	94.867271	1.321069	0.000000	4.581900	0.000000	0.000000	0.000000	-0.076533	0.066688	-0.139647	0.000000	0.000000	3.000000	8.000000	0.000000
20113.351324	-0.074059	0.527185	0.090676	78.403168	44.606930	94.867271	1.321069	0.000000	4.581900	0.000000	0.000000	0.000000	-0.076533	0.066688	-0.139647	0.000000	0.000000	3.000000	8.000000	0.000000
20113.354657	-0.074059	0.527185	0.090676	78.416054	44.544804	94.817604	1.297068	0.000000	4.533786	0.000000	0.000000	0.000000	-0.076533	0.066688	-0.139647	0.000000	0.000000	3.000000	8.000000	0.000000
20113.357990	-0.074059	0.527185	0.090676	78.416054	44.544804	94.817604	1.297068	0.000000	4.533786	0.000000	0.000000	0.000000	-0.076533	0.066688	-0.139647	0.000000	0.000000	3.000000	8.000000	0.000000
20113.361324	-0.074290	0.527394	0.090235	78.416054	44.544804	94.817604	1.297068	0.000000	4.533786	0.000000	0.000000	0.000000	-0.069448	0.062795	-0.132284	0.000000	0.000000	3.000000	8.000000	0.000000
20113.364657	-0.074290	0.527394	0.090235	78.437973	44.457226	94.732986	1.297068	0.000000	4.533786	0.000000	0.000000	0.000000	-0.069448	0.062795	-0.132284	0.000000	0.000000	3.000000	8.000000	0.000000
20113.367990	-0.074552	0.527638	0.089825	78.437973	44.457226	94.732986	1.297068	0.000000	4.533786	0.000000	0.000000	0.000000	-0.078531	0.073220	-0.122896	0.000000	0.000000	3.000000	8.000000	0.000000
20113.371324	-0.074552	0.527638	0.089825	78.437973	44.457226	94.732986	1.297068	0.000000	4.533786	0.000000	0.000000	0.000000	-0.078531	0.073220	-0.122896	0.000000	0.000000	3.000000	8.000000	0.000000
20113.374657	-0.074552	0.527638	0.089825	78.466980	44.334423	94.600677	1.272405	0.000000	4.491256	0.000000	0.000000	0.000000	-0.078531	0.073220	-0.122896	0.000000	0.000000	3.000000	8.000000	0.000000
20113.377990	-0.074552	0.527638	0.089825	78.466980	44.334423	94.600677	1.272405	0.000000	4.491256	0.000000	0.000000	0.000000	-0.078531	0.073220	-0.122896	0.000000	0.000000	3.000000	8.000000	0.000000
20113.381324	-0.074842	0.527869	0.089433	78.466980	44.334423	94.600677	1.272405	0.000000	4.491256	0.000000	0.000000	0.000000	-0.087053	0.069338	-0.117644	0.000000	0.000000	3.000000	8.000000	0.000000
20113.384657	-0.074842	0.527869	0.089433	78.496582	44.189678	94.445396	1.272405	0.000000	4.491256	0.000000	0.000000	0.000000	-0.087053	0.069338	-0.117644	0.000000	0.000000	3.000000	8.000000	0.000000
20113.387990	-0.075108	0.528148	0.089058	78.496582	44.189678	94.445396	1.272405	0.000000	4.491256	0.000000	0.000000	0.000000	-0.079696	0.083563	-0.112562	0.000000	0.000000	3.000000	8.000000	0.000000
20113.391324	-0.075108	0.528148	0.089058	78.496582	44.189678	94.445396	1.272405	0.000000	4.491256	0.000000	0.000000	0.000000	-0.079696	0.083563	-0.112562	0.000000	0.000000	3.000000	8.000000	0.000000
20113.394657	-0.075108	0.528148	0.089058	78.516479	44.051945	94.307373	1.244614	0.000000	4.452888	0.000000	0.000000	0.000000	-0.079696	0.083563	-0.112562	0.000000	0.000000	3.000000	8.000000	0.000000
20113.397990	-0.075108	0.528148	0.089058	78.516479	44.051945	94.307373	1.244614	0.000000	4.452888	0.000000	0.000000	0.000000	-0.079696	0.083563	-0.112562	0.000000	0.000000	3.000000	8.000000	0.000000
20113.401324	-0.075399	0.528396	0.088682	78.516479	44.051945	94.307373	1.244614	0.000000	4.452888	0.000000	0.000000	0.000000	-0.087500	0.074417	-0.112588	0.000000	0.000000	3.000000	8.000000	0.000000
20113.404657	-0.075399	0.528396	0.088682	78.520966	43.953682	94.229767	1.244614	0.000000	4.452888	0.000000	0.000000	0.000000	-0.087500	0.074417	-0.112588	0.000000	0.000000	3.000000	8.000000	0.000000
20113.407990	-0.075698	0.528666	0.088363	78.520966	43.953682	94.229767	1.244614	0.000000	4.452888	0.000000	0.000000	0.000000	-0.089715	0.081111	-0.095730	0.000000	0.000000	3.000000	8.000000	0.000000
20113.411324	-0.075698	0.528666	0.088363	78.520966	43.953682	94.229767	1.244614	0.000000	4.452888	0.000000	0.000000	0.000000	-0.089715	0.081111	-0.095730	0.000000	0.000000	3.000000	8.000000	0.000000
20113.414657	-0.075698	0.528666	0.088363	78.513260	43.869907	94.180367	1.215078	0.000000	4.418169	0.000000	0.000000	0.000000	-0.089715	0.081111	-0.095730	0.000000	0.000000	3.000000	8.000000	0.000000
20113.417990	-0.075698	0.528666	0.088363	78.513260	43.869907	94.180367	1.215078	0.000000	4.418169	0.000000	0.000000	0.000000	-0.089715	0.081111	-0.095730	0.000000	0.000000	3.000000	8.000000	0.000000
20113.421324	-0.075992	0.528931	0.088005	78.513260	43.869907	94.180367	1.215078	0.000000	4.418169	0.000000	0.000000	0.000000	-0.087965	0.079505	-0.107528	0.000000	0.000000	3.000000	8.000000	0.000000
20113.424657	-0.075992	0.528931	0.088005	78.505478	43.786118	94.130928	1.215078	0.000000	4.418169	0.000000	0.000000	0.000000	-0.087965	0.079505	-0.107528	0.000000	0.000000	3.000000	8.000000	0.000000
20113.427990	-0.076315	0.529231	0.087678	78.505478	43.786118	94.130928	1.215078	0.000000	4.418169	0.000000	0.000000	0.000000	-0.097067	0.089964	-0.098196	0.000000	0.000000	3.000000	8.000000	0.000000
20113.431324	-0.076315	0.529231	0.087678	78.505478	43.786118	94.130928	1.215078	0.000000	4.418169	0.000000	0.000000	0.000000	-0.097067	0.089964	-0.098196	0.000000	0.000000	3.000000	8.000000	0.000000
20113.434657	-0.076315	0.529231	0.087678	78.495796	43.690384	94.069328	1.184239	0.000000	4.383882	0.000000	0.000000	0.000000	-0.097067	0.089964	-0.098196	0.000000	0.000000	3.000000	8.000000	0.000000
20113.437990	-0.076315	0.529231	0.087678	78.495796	43.690384	94.069328	1.184239	0.000000	4.383882	0.000000	0.000000	0.000000	-0.097067	0.089964	-0.098196	0.000000	0.000000	3.000000	8.000000	0.000000
20113.441324	-0.076610	0.529513	0.087336	78.495796	43.690384	94.069328	1.184239	0.000000	4.383882	0.000000	0.000000	0.000000	-0.088442	0.084579	-0.102489	0.000000	0.000000	3.000000	8.000000	0.000000
20113.444657	-0.076610	0.529513	0.087336	78.488029	43.604088	94.020119	1.184239	0.000000	4.383882	0.000000	0.000000	0.000000	-0.088442	0.084579	-0.102489	0.000000	0.000000	3.000000	8.000000	0.000000
20113.447990	-0.076901	0.529807	0.086973	78.488029	43.604088	94.020119	1.184239	0.000000	4.383882	0.000000	0.000000	0.000000	-0.087406	0.088220	-0.109036	0.000000	0.000000	3.000000	8.000000	0.000000
20113.451324	-0.076901	0.529807	0.086973	78.488029	43.604088	94.020119	1.184239	0.000000	4.383882	0.000000	0.000000	0.000000	-0.087406	0.088220	-0.109036	0.000000	0.000000	3.000000	8.000000	0.000000
20113.454657	-0.076901	0.529807	0.086973	78.482193	43.535290	93.983223	1.154931	0.000000	4.348628	0.000000	0.000000	0.000000	-0.087406	0.088220	-0.109036	0.000000	0.000000	3.000000	8.000000	0.000000
20113.457990	-0.076901	0.529807	0.086973	78.482193	43.535290	93.983223	1.154931	0.000000	4.348628	0.000000	0.000000	0.000000	-0.087406	0.088220	-0.109036	0.000000	0.000000	3.000000	8.000000	0.000000
20113.461324	-0.077187	0.530096	0.086570	78.482193	43.535290	93.983223	1.154931	0.000000	4.348628	0.000000	0.000000	0.000000	-0.085611	0.086511	-0.120852	0.000000	0.000000	3.000000	8.000000	0.000000
20113.464657	-0.077187	0.530096	0.086570	78.476379	43.466576	93.938423	1.154931	0.000000	4.348628	0.000000	0.000000	0.000000	-0.085611	0.086511	-0.120852	0.000000	0.000000	3.000000	8.000000	0.000000
20113.467990	-0.077417	0.530396	0.086152	78.476379	43.466576	93.938423	1.154931	0.000000	4.348628	0.000000	0.000000	0.000000	-0.069062	0.090125	-0.125213	0.000000	0.000000	3.000000	8.000000	0.000000
20113.471324	-0.077417	0.530396	0.086152	78.476379	43.466576	93.938423	1.154931	0.000000	4.348628	0.000000	0.000000	0.000000	-0.069062	0.090125	-0.125213	0.000000	0.000000	3.000000	8.000000	0.000000
20113.474657	-0.077417	0.530396	0.086152	78.472504	43.415337	93.913887	1.129152	0.000000	4.307617	0.000000	0.000000	0.000000	-0.069062	0.090125	-0.125213	0.000000	0.000000	3.000000	8.000000	0.000000
20113.477990	-0.077417	0.530396	0.086152	78.472504	43.415337	93.913887	1.129152	0.000000	4.307617	0.000000	0.000000	0.000000	-0.069062	0.090125	-0.125213	0.000000	0.000000	3.000000	8.000000	0.000000
20113.481324	-0.077618	0.530678	0.085721	78.472504	43.415337	93.913887	1.129152	0.000000	4.307617	0.000000	0.000000	0.000000	-0.060442	0.084689	-0.129474	0.000000	0.000000	3.000000	8.000000	0.000000
20113.484657	-0.077618	0.530678	0.085721	78.470535	43.381535	93.901596	1.129152	0.000000	4.307617	0.000000	0.000000	0.000000	-0.060442	0.084689	-0.129474	0.000000	0.000000	3.000000	8.000000	0.000000
20113.487990	-0.077765	0.530972	0.085275	78.470535	43.381535	93.901596	1.129152	0.000000	4.307617	0.000000	0.000000	0.000000	-0.043940	0.088242	-0.133813	0.000000	0.000000	3.000000	8.000000	0.000000
20113.491324	-0.077765	0.530972	0.085275	78.470535	43.381535	93.901596	1.129152	0.000000	4.307617	0.000000	0.000000	0.000000	-0.043940	0.088242	-0.133813	0.000000	0.000000	3.000000	8.000000	0.000000
20113.494657	-0.077765	0.530972	0.085275	78.468590	43.355934	93.889343	1.111755	0.000000	4.263736	0.000000	0.000000	0.000000	-0.043940	0.088242	-0.133813	0.000000	0.000000	3.000000	8.000000	0.000000
20113.497990	-0.077765	0.530972	0.085275	78.468590	43.355934	93.889343	1.111755	0.000000	4.263736	0.000000	0.000000	0.000000	-0.043940	0.088242	-0.133813	0.000000	0.000000	3.000000	8.000000	0.000000
20113.501324	-0.077826	0.531243	0.084783	78.468590	43.355934	93.889343	1.111755	0.000000	4.263736	0.000000	0.000000	0.000000	-0.018235	0.081186	-0.147553	0.000000	0.000000	3.000000	8.000000	0.000000
20113.504657	-0.077826	0.531243	0.084783	78.468590	43.342358	93.889359	1.111755	0.000000	4.263736	0.000000	0.000000	0.000000	-0.018235	0.081186	-0.147553	0.000000	0.000000	3.000000	8.000000	0.000000
20113.507990	-0.077857	0.531525	0.084273	78.468590	43.342358	93.889359	1.111755	0.000000	4.263736	0.000000	0.000000	0.000000	-0.009511	0.084709	-0.153003	0.000000	0.000000	3.000000	8.000000	0.000000
20113.511324	-0.077857	0.531525	0.084273	78.468590	43.342358	93.889359	1.111755	0.000000	4.263736	0.000000	0.000000	0.000000	-0.009511	0.084709	-0.153003	0.000000	0.000000	3.000000	8.000000	0.000000
20113.514657	-0.077857	0.531525	0.084273	78.470535	43.346184	93.901596	1.107131	0.000000	4.213643	0.000000	0.000000	0.000000	-0.009511	0.084709	-0.153003	0.000000	0.000000	3.000000	8.000000	0.000000
20113.517990	-0.077857	0.531525	0.084273	78.470535	43.346184	93.901596	1.107131	0.000000	4.213643	0.000000	0.000000	0.000000	-0.009511	0.084709	-0.153003	0.000000	0.000000	3.000000	8.000000	0.000000
20113.521324	-0.077861	0.531789	0.083749	78.470535	43.346184	93.901596	1.107131	0.000000	4.213643	0.000000	0.000000	0.000000	-0.000978	0.079234	-0.157250	0.000000	0.000000	3.000000	8.000000	0.000000
20113.524657	-0.077861	0.531789	0.083749	78.475716	43.358734	93.921074	1.107131	0.000000	4.213643	0.000000	0.000000	0.000000	-0.000978	0.079234	-0.157250	0.000000	0.000000	3.000000	8.000000	0.000000
20113.527990	-0.077881	0.532030	0.083164	78.475716	43.358734	93.921074	1.107131	0.000000	4.213643	0.000000	0.000000	0.000000	-0.006169	0.072127	-0.175448	0.000000	0.000000	3.000000	8.000000	0.000000
20113.531324	-0.077881	0.532030	0.083164	78.475716	43.358734	93.921074	1.107131	0.000000	4.213643	0.000000	0.000000	0.000000	-0.006169	0.072127	-0.175448	0.000000	0.000000	3.000000	8.000000	0.000000
20113.534657	-0.077881	0.532030	0.083164	78.484108	43.379978	93.947716	1.105940	0.000000	4.158193	0.000000	0.000000	0.000000	-0.006169	0.072127	-0.175448	0.000000	0.000000	3.000000	8.000000	0.000000
20113.537990	-0.077881	0.532030	0.083164	78.484108	43.379978	93.947716	1.105940	0.000000	4.158193	0.000000	0.000000	0.000000	-0.006169	0.072127	-0.175448	0.000000	0.000000	3.000000	8.000000	0.000000
20113.541324	-0.077850	0.532270	0.082586	78.484108	43.379978	93.947716	1.105940	0.000000	4.158193	0.000000	0.000000	0.000000	0.009290	0.071936	-0.173344	0.000000	0.000000	3.000000	8.000000	0.000000
20113.544657	-0.077850	0.532270	0.082586	78.495041	43.397278	93.964218	1.105940	0.000000	4.158193	0.000000	0.000000	0.000000	0.009290	0.071936	-0.173344	0.000000	0.000000	3.000000	8.000000	0.000000
20113.547990	-0.077847	0.532526	0.082022	78.495041	43.397278	93.964218	1.105940	0.000000	4.158193	0.000000	0.000000	0.000000	0.000903	0.076995	-0.169306	0.000000	0.000000	3.000000	8.000000	0.000000
20113.551324	-0.077847	0.532526	0.082022	78.495041	43.397278	93.964218	1.105940	0.000000	4.158193	0.000000	0.000000	0.000000	0.000903	0.076995	-0.169306	0.000000	0.000000	3.000000	8.000000	0.000000
20113.554657	-0.077847	0.532526	0.082022	78.506607	43.395912	93.958313	1.107639	0.000000	4.101085	0.000000	0.000000	0.000000	0.000903	0.076995	-0.169306	0.000000	0.000000	3.000000	8.000000	0.000000
20113.557990	-0.077847	0.532526	0.082022	78.506607	43.395912	93.958313	1.107639	0.000000	4.101085	0.000000	0.000000	0.000000	0.000903	0.076995	-0.169306	0.000000	0.000000	3.000000	8.000000	0.000000
20113.561324	-0.077793	0.532782	0.081464	78.506607	43.395912	93.958313	1.107639	0.000000	4.101085	0.000000	0.000000	0.000000	0.016307	0.076810	-0.167201	0.000000	0.000000	3.000000	8.000000	0.000000
20113.564657	-0.077793	0.532782	0.081464	78.519463	43.393913	93.947319	1.107639	0.000000	4.101085	0.000000	0.000000	0.000000	0.016307	0.076810	-0.167201	0.000000	0.000000	3.000000	8.000000	0.000000
20113.567990	-0.077745	0.533013	0.080950	78.519463	43.393913	93.947319	1.107639	0.000000	4.101085	0.000000	0.000000	0.000000	0.014465	0.069334	-0.154333	0.000000	0.000000	3.000000	8.000000	0.000000
20113.571324	-0.077745	0.533013	0.080950	78.519463	43.393913	93.947319	1.107639	0.000000	4.101085	0.000000	0.000000	0.000000	0.014465	0.069334	-0.154333	0.000000	0.000000	3.000000	8.000000	0.000000
20113.574657	-0.077745	0.533013	0.080950	78.531670	43.376465	93.918884	1.112768	0.000000	4.047496	0.000000	0.000000	0.000000	0.014465	0.069334	-0.154333	0.000000	0.000000	3.000000	8.000000	0.000000
20113.577990	-0.077745	0.533013	0.080950	78.531670	43.376465	93.918884	1.112768	0.000000	4.047496	0.000000	0.000000	0.000000	0.014465	0.069334	-0.154333	0.000000	0.000000	3.000000	8.000000	0.000000
20113.581324	-0.077696	0.533274	0.080431	78.531670	43.376465	93.918884	1.112768	0.000000	4.047496	0.000000	0.000000	0.000000	0.014672	0.078066	-0.155662	0.000000	0.000000	3.000000	8.000000	0.000000
20113.584657	-0.077696	0.533274	0.080431	78.544426	43.342827	93.867798	1.112768	0.000000	4.047496	0.000000	0.000000	0.000000	0.014672	0.078066	-0.155662	0.000000	0.000000	3.000000	8.000000	0.000000
20113.587990	-0.077630	0.533527	0.079976	78.544426	43.342827	93.867798	1.112768	0.000000	4.047496	0.000000	0.000000	0.000000	0.019714	0.075948	-0.136404	0.000000	0.000000	3.000000	8.000000	0.000000
20113.591324	-0.077630	0.533527	0.079976	78.544426	43.342827	93.867798	1.112768	0.000000	4.047496	0.000000	0.000000	0.000000	0.019714	0.075948	-0.136404	0.000000	0.000000	3.000000	8.000000	0.000000
20113.594657	-0.077630	0.533527	0.079976	78.554695	43.313156	93.826904	1.118499	0.000000	3.998818	0.000000	0.000000	0.000000	0.019714	0.075948	-0.136404	0.000000	0.000000	3.000000	8.000000	0.000000
20113.597990	-0.077630	0.533527	0.079976	78.554695	43.313156	93.826904	1.118499	0.000000	3.998818	0.000000	0.000000	0.000000	0.019714	0.075948	-0.136404	0.000000	0.000000	3.000000	8.000000	0.000000
20113.601324	-0.077593	0.533767	0.079539	78.554695	43.313156	93.826904	1.118499	0.000000	3.998818	0.000000	0.000000	0.000000	0.011140	0.072185	-0.131095	0.000000	0.000000	3.000000	8.000000	0.000000
20113.604657	-0.077593	0.533767	0.079539	78.559120	43.281445	93.788925	1.118499	0.000000	3.998818	0.000000	0.000000	0.000000	0.011140	0.072185	-0.131095	0.000000	0.000000	3.000000	8.000000	0.000000
20113.607990	-0.077593	0.533767	0.079539	78.559120	43.281445	93.788925	1.118499	0.000000	3.998818	0.000000	0.000000	0.000000	0.011140	0.072185	-0.131095	0.000000	0.000000	3.000000	8.000000	0.000000
20113.611324	-0.077593	0.533767	0.079539	78.559120	43.281445	93.788925	1.118499	0.000000	3.998818	0.000000	0.000000	0.000000	0.011140	0.072185	-0.131095	0.000000	0.000000	3.000000	8.000000	0.000000
20113.614657	-0.077555	0.534258	0.078739	78.557190	43.263885	93.776581	1.120355	0.000000	3.976969	0.000000	0.000000	0.000000	0.011318	0.147307	-0.239984	0.000000	0.000000	3.000000	8.000000	0.000000
20113.617990	-0.077555	0.534258	0.078739	78.557190	43.263885	93.776581	1.120355	0.000000	3.976969	0.000000	0.000000	0.000000	-0.000001	-0.000000	-0.000000	0.000000	0.000000	3.000000	8.000000	0.000000
20113.621324	-0.077555	0.534258	0.078739	78.557190	43.263885	93.776581	1.120355	0.000000	3.976969	0.000000	0.000000	0.000000	-0.000001	-0.000000	-0.000000	0.000000	0.000000	3.000000	8.000000	0.000000
20113.624657	-0.077555	0.534258	0.078739	78.553284	43.234249	93.751884	1.122242	0.000000	3.936972	0.000000	0.000000	0.000000	-0.000001	-0.000000	-0.000000	0.000000	0.000000	3.000000	8.000000	0.000000
20113.627990	-0.077555	0.534258	0.078739	78.553284	43.234249	93.751884	1.122242	0.000000	3.936972	0.000000	0.000000	0.000000	-0.000001	-0.000000	-0.000000	0.000000	0.000000	3.000000	8.000000	0.000000
20113.631324	-0.077555	0.534509	0.078377	78.553284	43.234249	93.751884	1.122242	0.000000	3.936972	0.000000	0.000000	0.000000	0.000182	0.075146	-0.108879	0.000000	0.000000	3.000000	8.000000	0.000000
20113.634657	-0.077555	0.534509	0.078377	78.549393	43.201923	93.727234	1.122242	0.000000	3.936972	0.000000	0.000000	0.000000	0.000182	0.075146	-0.108879	0.000000	0.000000	3.000000	8.000000	0.000000
20113.637990	-0.077555	0.534509	0.078377	78.549393	43.201923	93.727234	1.122242	0.000000	3.936972	0.000000	0.000000	0.000000	0.000182	0.075146	-0.108879	0.000000	0.000000	3.000000	8.000000	0.000000
20113.641324	-0.077555	0.534509	0.078377	78.549393	43.201923	93.727234	1.122242	0.000000	3.936972	0.000000	0.000000	0.000000	0.000182	0.075146	-0.108879	0.000000	0.000000	3.000000	8.000000	0.000000
20113.644657	-0.077636	0.534985	0.077682	78.545494	43.169590	93.702568	1.122272	0.000000	3.918825	0.000000	0.000000	0.000000	-0.024290	0.142849	-0.208220	0.000000	0.000000	3.000000	8.000000	0.000000
20113.647990	-0.077636	0.534985	0.077682	78.545494	43.169590	93.702568	1.122272	0.000000	3.918825	0.000000	0.000000	0.000000	-0.000001	-0.000005	-0.000000	0.000000	0.000000	3.000000	8.000000	0.000000
20113.651324	-0.077636	0.534985	0.077682	78.545494	43.169590	93.702568	1.122272	0.000000	3.918825	0.000000	0.000000	0.000000	-0.000001	-0.000005	-0.000000	0.000000	0.000000	3.000000	8.000000	0.000000
20113.654657	-0.077636	0.534985	0.077682	78.541573	43.131866	93.677948	1.118224	0.000000	3.884122	0.000000	0.000000	0.000000	-0.000001	-0.000005	-0.000000	0.000000	0.000000	3.000000	8.000000	0.000000
20113.657990	-0.077636	0.534985	0.077682	78.541573	43.131866	93.677948	1.118224	0.000000	3.884122	0.000000	0.000000	0.000000	-0.000001	-0.000005	-0.000000	0.000000	0.000000	3.000000	8.000000	0.000000
20113.661324	-0.077692	0.535211	0.077355	78.541573	43.131866	93.677948	1.118224	0.000000	3.884122	0.000000	0.000000	0.000000	-0.016835	0.067689	-0.098227	0.000000	0.000000	3.000000	8.000000	0.000000
20113.664657	-0.077692	0.535211	0.077355	78.537659	43.094109	93.653297	1.118224	0.000000	3.884122	0.000000	0.000000	0.000000	-0.016835	0.067689	-0.098227	0.000000	0.000000	3.000000	8.000000	0.000000
20113.667990	-0.077692	0.535211	0.077355	78.537659	43.094109	93.653297	1.118224	0.000000	3.884122	0.000000	0.000000	0.000000	-0.016835	0.067689	-0.098227	0.000000	0.000000	3.000000	8.000000	0.000000
20113.671324	-0.077692	0.535211	0.077355	78.537659	43.094109	93.653297	1.118224	0.000000	3.884122	0.000000	0.000000	0.000000	-0.016835	0.067689	-0.098227	0.000000	0.000000	3.000000	8.000000	0.000000
20113.674657	-0.077893	0.535679	0.076602	78.535728	43.063030	93.641022	1.115418	0.000000	3.867751	0.000000	0.000000	0.000000	-0.060326	0.140486	-0.225879	0.000000	0.000000	3.000000	8.000000	0.000000
20113.677990	-0.077893	0.535679	0.076602	78.535728	43.063030	93.641022	1.115418	0.000000	3.867751	0.000000	0.000000	0.000000	-0.000001	-0.000008	0.000001	0.000000	0.000000	3.000000	8.000000	0.000000
20113.681324	-0.077893	0.535679	0.076602	78.535728	43.063030	93.641022	1.115418	0.000000	3.867751	0.000000	0.000000	0.000000	-0.000001	-0.000008	0.000001	0.000000	0.000000	3.000000	8.000000	0.000000
20113.684657	-0.077893	0.535679	0.076602	78.532501	43.038055	93.633850	1.105364	0.000000	3.830104	0.000000	0.000000	0.000000	-0.000001	-0.000008	0.000001	0.000000	0.000000	3.000000	8.000000	0.000000
20113.687990	-0.077893	0.535679	0.076602	78.532501	43.038055	93.633850	1.105364	0.000000	3.830104	0.000000	0.000000	0.000000	-0.000001	-0.000008	0.000001	0.000000	0.000000	3.000000	8.000000	0.000000
20113.691324	-0.078019	0.535898	0.076224	78.532501	43.038055	93.633850	1.105364	0.000000	3.830104	0.000000	0.000000	0.000000	-0.037748	0.065654	-0.113506	0.000000	0.000000	3.000000	8.000000	0.000000
20113.694657	-0.078019	0.535898	0.076224	78.532463	43.018986	93.633820	1.105364	0.000000	3.830104	0.000000	0.000000	0.000000	-0.037748	0.065654	-0.113506	0.000000	0.000000	3.000000	8.000000	0.000000
20113.697990	-0.078019	0.535898	0.076224	78.532463	43.018986	93.633820	1.105364	0.000000	3.830104	0.000000	0.000000	0.000000	-0.037748	0.065654	-0.113506	0.000000	0.000000	3.000000	8.000000	0.000000
20113.701324	-0.078019	0.535898	0.076224	78.532463	43.018986	93.633820	1.105364	0.000000	3.830104	0.000000	0.000000	0.000000	-0.037748	0.065654	-0.113506	0.000000	0.000000	3.000000	8.000000	0.000000
20113.704657	-0.078229	0.536364	0.075365	78.531197	43.006042	93.638947	1.099072	0.000000	3.811186	0.000000	0.000000	0.000000	-0.063053	0.139868	-0.257490	0.000000	0.000000	3.000000	8.000000	0.000000
20113.707990	-0.078229	0.536364	0.075365	78.531197	43.006042	93.638947	1.099072	0.000000	3.811186	0.000000	0.000000	0.000000	-0.000001	-0.000001	0.000000	0.000000	0.000000	3.000000	8.000000	0.000000
20113.711324	-0.078229	0.536364	0.075365	78.531197	43.006042	93.638947	1.099072	0.000000	3.811186	0.000000	0.000000	0.000000	-0.000001	-0.000001	0.000000	0.000000	0.000000	3.000000	8.000000	0.000000
20113.714657	-0.078229	0.536364	0.075365	78.527962	42.981071	93.631783	1.088564	0.000000	3.768271	0.000000	0.000000	0.000000	-0.000001	-0.000001	0.000000	0.000000	0.000000	3.000000	8.000000	0.000000
20113.717990	-0.078229	0.536364	0.075365	78.527962	42.981071	93.631783	1.088564	0.000000	3.768271	0.000000	0.000000	0.000000	-0.000001	-0.000001	0.000000	0.000000	0.000000	3.000000	8.000000	0.000000
20113.721324	-0.078291	0.536600	0.074911	78.527962	42.981071	93.631783	1.088564	0.000000	3.768271	0.000000	0.000000	0.000000	-0.018680	0.070623	-0.136347	0.000000	0.000000	3.000000	8.000000	0.000000
20113.724657	-0.078291	0.536600	0.074911	78.526695	42.973610	93.636955	1.088564	0.000000	3.768271	0.000000	0.000000	0.000000	-0.018680	0.070623	-0.136347	0.000000	0.000000	3.000000	8.000000	0.000000
20113.727990	-0.078331	0.536823	0.074482	78.526695	42.973610	93.636955	1.088564	0.000000	3.768271	0.000000	0.000000	0.000000	-0.011998	0.066953	-0.128766	0.000000	0.000000	3.000000	8.000000	0.000000
20113.731324	-0.078331	0.536823	0.074482	78.526695	42.973610	93.636955	1.088564	0.000000	3.768271	0.000000	0.000000	0.000000	-0.011998	0.066953	-0.128766	0.000000	0.000000	3.000000	8.000000	0.000000
20113.734657	-0.078331	0.536823	0.074482	78.526711	42.962719	93.636940	1.083451	0.000000	3.724086	0.000000	0.000000	0.000000	-0.011998	0.066953	-0.128766	0.000000	0.000000	3.000000	8.000000	0.000000
20113.737990	-0.078331	0.536823	0.074482	78.526711	42.962719	93.636940	1.083451	0.000000	3.724086	0.000000	0.000000	0.000000	-0.011998	0.066953	-0.128766	0.000000	0.000000	3.000000	8.000000	0.000000
20113.741324	-0.078364	0.537069	0.074009	78.526711	42.962719	93.636940	1.083451	0.000000	3.724086	0.000000	0.000000	0.000000	-0.010007	0.073852	-0.141927	0.000000	0.000000	3.000000	8.000000	0.000000
20113.744657	-0.078364	0.537069	0.074009	78.526695	42.951828	93.636932	1.083451	0.000000	3.724086	0.000000	0.000000	0.000000	-0.010007	0.073852	-0.141927	0.000000	0.000000	3.000000	8.000000	0.000000
20113.747990	-0.078401	0.537303	0.073557	78.526695	42.951828	93.636932	1.083451	0.000000	3.724086	0.000000	0.000000	0.000000	-0.010911	0.070204	-0.135457	0.000000	0.000000	3.000000	8.000000	0.000000
20113.751324	-0.078401	0.537303	0.073557	78.526695	42.951828	93.636932	1.083451	0.000000	3.724086	0.000000	0.000000	0.000000	-0.010911	0.070204	-0.135457	0.000000	0.000000	3.000000	8.000000	0.000000
20113.754657	-0.078401	0.537303	0.073557	78.526695	42.943668	93.636925	1.079965	0.000000	3.677855	0.000000	0.000000	0.000000	-0.010911	0.070204	-0.135457	0.000000	0.000000	3.000000	8.000000	0.000000
20113.757990	-0.078401	0.537303	0.073557	78.526695	42.943668	93.636925	1.079965	0.000000	3.677855	0.000000	0.000000	0.000000	-0.010911	0.070204	-0.135457	0.000000	0.000000	3.000000	8.000000	0.000000
20113.761324	-0.078434	0.537548	0.073083	78.526695	42.943668	93.636925	1.079965	0.000000	3.677855	0.000000	0.000000	0.000000	-0.009877	0.073537	-0.142088	0.000000	0.000000	3.000000	8.000000	0.000000
20113.764657	-0.078434	0.537548	0.073083	78.523445	42.924133	93.629761	1.079965	0.000000	3.677855	0.000000	0.000000	0.000000	-0.009877	0.073537	-0.142088	0.000000	0.000000	3.000000	8.000000	0.000000
20113.767990	-0.078444	0.537810	0.072631	78.523445	42.924133	93.629761	1.079965	0.000000	3.677855	0.000000	0.000000	0.000000	-0.003046	0.078689	-0.135801	0.000000	0.000000	3.000000	8.000000	0.000000
20113.771324	-0.078444	0.537810	0.072631	78.523445	42.924133	93.629761	1.079965	0.000000	3.677855	0.000000	0.000000	0.000000	-0.003046	0.078689	-0.135801	0.000000	0.000000	3.000000	8.000000	0.000000
20113.774657	-0.078444	0.537810	0.072631	78.523468	42.915997	93.629791	1.077811	0.000000	3.631540	0.000000	0.000000	0.000000	-0.003046	0.078689	-0.135801	0.000000	0.000000	3.000000	8.000000	0.000000
20113.777990	-0.078444	0.537810	0.072631	78.523468	42.915997	93.629791	1.077811	0.000000	3.631540	0.000000	0.000000	0.000000	-0.003046	0.078689	-0.135801	0.000000	0.000000	3.000000	8.000000	0.000000
20113.781324	-0.078482	0.538060	0.072196	78.523468	42.915997	93.629791	1.077811	0.000000	3.631540	0.000000	0.000000	0.000000	-0.011505	0.075011	-0.130436	0.000000	0.000000	3.000000	8.000000	0.000000
20113.784657	-0.078482	0.538060	0.072196	78.519531	42.883778	93.605232	1.077811	0.000000	3.631540	0.000000	0.000000	0.000000	-0.011505	0.075011	-0.130436	0.000000	0.000000	3.000000	8.000000	0.000000
20113.787990	-0.078495	0.538310	0.071765	78.519531	42.883778	93.605232	1.077811	0.000000	3.631540	0.000000	0.000000	0.000000	-0.003915	0.074889	-0.129391	0.000000	0.000000	3.000000	8.000000	0.000000
20113.791324	-0.078495	0.538310	0.071765	78.519531	42.883778	93.605232	1.077811	0.000000	3.631540	0.000000	0.000000	0.000000	-0.003915	0.074889	-0.129391	0.000000	0.000000	3.000000	8.000000	0.000000
20113.794657	-0.078495	0.538310	0.071765	78.515663	42.851566	93.580704	1.075240	0.000000	3.588236	0.000000	0.000000	0.000000	-0.003915	0.074889	-0.129391	0.000000	0.000000	3.000000	8.000000	0.000000
20113.797990	-0.078495	0.538310	0.071765	78.515663	42.851566	93.580704	1.075240	0.000000	3.588236	0.000000	0.000000	0.000000	-0.003915	0.074889	-0.129391	0.000000	0.000000	3.000000	8.000000	0.000000
20113.801324	-0.078491	0.538583	0.071394	78.515663	42.851566	93.580704	1.075240	0.000000	3.588236	0.000000	0.000000	0.000000	0.001125	0.081850	-0.111275	0.000000	0.000000	3.000000	8.000000	0.000000
20113.804657	-0.078491	0.538583	0.071394	78.507805	42.795330	93.531631	1.075240	0.000000	3.588236	0.000000	0.000000	0.000000	0.001125	0.081850	-0.111275	0.000000	0.000000	3.000000	8.000000	0.000000
20113.807990	-0.078491	0.538583	0.071394	78.507805	42.795330	93.531631	1.075240	0.000000	3.588236	0.000000	0.000000	0.000000	0.001125	0.081850	-0.111275	0.000000	0.000000	3.000000	8.000000	0.000000
20113.811324	-0.078491	0.538583	0.071394	78.507805	42.795330	93.531631	1.075240	0.000000	3.588236	0.000000	0.000000	0.000000	0.001125	0.081850	-0.111275	0.000000	0.000000	3.000000	8.000000	0.000000
20113.814657	-0.078569	0.539093	0.070706	78.501923	42.748428	93.494881	1.075428	0.000000	3.569690	0.000000	0.000000	0.000000	-0.023139	0.152937	-0.206379	0.000000	0.000000	3.000000	8.000000	0.000000
20113.817990	-0.078569	0.539093	0.070706	78.501923	42.748428	93.494881	1.075428	0.000000	3.569690	0.000000	0.000000	0.000000	-0.000001	-0.000003	0.000001	0.000000	0.000000	3.000000	8.000000	0.000000
20113.821324	-0.078569	0.539093	0.070706	78.501923	42.748428	93.494881	1.075428	0.000000	3.569690	0.000000	0.000000	0.000000	-0.000001	-0.000003	0.000001	0.000000	0.000000	3.000000	8.000000	0.000000
20113.824657	-0.078569	0.539093	0.070706	78.496056	42.698895	93.458214	1.071571	0.000000	3.535293	0.000000	0.000000	0.000000	-0.000001	-0.000003	0.000001	0.000000	0.000000	3.000000	8.000000	0.000000
20113.827990	-0.078569	0.539093	0.070706	78.496056	42.698895	93.458214	1.071571	0.000000	3.535293	0.000000	0.000000	0.000000	-0.000001	-0.000003	0.000001	0.000000	0.000000	3.000000	8.000000	0.000000
20113.831324	-0.078652	0.539347	0.070406	78.496056	42.698895	93.458214	1.071571	0.000000	3.535293	0.000000	0.000000	0.000000	-0.025031	0.076425	-0.089844	0.000000	0.000000	3.000000	8.000000	0.000000
20113.834657	-0.078652	0.539347	0.070406	78.488174	42.634674	93.409317	1.071571	0.000000	3.535293	0.000000	0.000000	0.000000	-0.025031	0.076425	-0.089844	0.000000	0.000000	3.000000	8.000000	0.000000
20113.837990	-0.078652	0.539347	0.070406	78.488174	42.634674	93.409317	1.071571	0.000000	3.535293	0.000000	0.000000	0.000000	-0.025031	0.076425	-0.089844	0.000000	0.000000	3.000000	8.000000	0.000000
20113.841324	-0.078652	0.539347	0.070406	78.488174	42.634674	93.409317	1.071571	0.000000	3.535293	0.000000	0.000000	0.000000	-0.025031	0.076425	-0.089844	0.000000	0.000000	3.000000	8.000000	0.000000
20113.844657	-0.078897	0.539815	0.069822	78.480331	42.567795	93.360504	1.067400	0.000000	3.520319	0.000000	0.000000	0.000000	-0.073613	0.140424	-0.175298	0.000000	0.000000	3.000000	8.000000	0.000000
20113.847990	-0.078897	0.539815	0.069822	78.480331	42.567795	93.360504	1.067400	0.000000	3.520319	0.000000	0.000000	0.000000	0.000001	0.000001	0.000000	0.000000	0.000000	3.000000	8.000000	0.000000
20113.851324	-0.078897	0.539815	0.069822	78.480331	42.567795	93.360504	1.067400	0.000000	3.520319	0.000000	0.000000	0.000000	0.000001	0.000001	0.000000	0.000000	0.000000	3.000000	8.000000	0.000000
20113.854657	-0.078897	0.539815	0.069822	78.474411	42.512924	93.323936	1.055131	0.000000	3.491102	0.000000	0.000000	0.000000	0.000001	0.000001	0.000000	0.000000	0.000000	3.000000	8.000000	0.000000
20113.857990	-0.078897	0.539815	0.069822	78.474411	42.512924	93.323936	1.055131	0.000000	3.491102	0.000000	0.000000	0.000000	0.000001	0.000001	0.000000	0.000000	0.000000	3.000000	8.000000	0.000000
20113.861324	-0.079062	0.540046	0.069555	78.474411	42.512924	93.323936	1.055131	0.000000	3.491102	0.000000	0.000000	0.000000	-0.049351	0.069288	-0.080211	0.000000	0.000000	3.000000	8.000000	0.000000
20113.864657	-0.079062	0.540046	0.069555	78.466553	42.443443	93.275223	1.055131	0.000000	3.491102	0.000000	0.000000	0.000000	-0.049351	0.069288	-0.080211	0.000000	0.000000	3.000000	8.000000	0.000000
20113.867990	-0.079062	0.540046	0.069555	78.466553	42.443443	93.275223	1.055131	0.000000	3.491102	0.000000	0.000000	0.000000	-0.049351	0.069288	-0.080211	0.000000	0.000000	3.000000	8.000000	0.000000
20113.871324	-0.079062	0.540046	0.069555	78.466553	42.443443	93.275223	1.055131	0.000000	3.491102	0.000000	0.000000	0.000000	-0.049351	0.069288	-0.080211	0.000000	0.000000	3.000000	8.000000	0.000000
20113.874657	-0.079415	0.540508	0.069016	78.458664	42.371326	93.226616	1.046906	0.000000	3.477734	0.000000	0.000000	0.000000	-0.106007	0.138407	-0.161716	0.000000	0.000000	3.000000	8.000000	0.000000
20113.877990	-0.079415	0.540508	0.069016	78.458664	42.371326	93.226616	1.046906	0.000000	3.477734	0.000000	0.000000	0.000000	0.000001	0.000005	0.000001	0.000000	0.000000	3.000000	8.000000	0.000000
20113.881324	-0.079415	0.540508	0.069016	78.458664	42.371326	93.226616	1.046906	0.000000	3.477734	0.000000	0.000000	0.000000	0.000001	0.000005	0.000001	0.000000	0.000000	3.000000	8.000000	0.000000
20113.884657	-0.079415	0.540508	0.069016	78.450760	42.299255	93.178032	1.029238	0.000000	3.450781	0.000000	0.000000	0.000000	0.000001	0.000005	0.000001	0.000000	0.000000	3.000000	8.000000	0.000000
20113.887990	-0.079415	0.540508	0.069016	78.450760	42.299255	93.178032	1.029238	0.000000	3.450781	0.000000	0.000000	0.000000	0.000001	0.000005	0.000001	0.000000	0.000000	3.000000	8.000000	0.000000
20113.891324	-0.079604	0.540738	0.068744	78.450760	42.299255	93.178032	1.029238	0.000000	3.450781	0.000000	0.000000	0.000000	-0.056648	0.069109	-0.081511	0.000000	0.000000	3.000000	8.000000	0.000000
20113.894657	-0.079604	0.540738	0.068744	78.443977	42.231983	93.139488	1.029238	0.000000	3.450781	0.000000	0.000000	0.000000	-0.056648	0.069109	-0.081511	0.000000	0.000000	3.000000	8.000000	0.000000
20113.897990	-0.079604	0.540738	0.068744	78.443977	42.231983	93.139488	1.029238	0.000000	3.450781	0.000000	0.000000	0.000000	-0.056648	0.069109	-0.081511	0.000000	0.000000	3.000000	8.000000	0.000000
20113.901324	-0.079604	0.540738	0.068744	78.443977	42.231983	93.139488	1.029238	0.000000	3.450781	0.000000	0.000000	0.000000	-0.056648	0.069109	-0.081511	0.000000	0.000000	3.000000	8.000000	0.000000
20113.904657	-0.080128	0.541180	0.068160	78.439133	42.171200	93.113098	1.019796	0.000000	3.437196	0.000000	0.000000	0.000000	-0.157173	0.132694	-0.175283	0.000000	0.000000	3.000000	8.000000	0.000000
20113.907990	-0.080128	0.541180	0.068160	78.439133	42.171200	93.113098	1.019796	0.000000	3.437196	0.000000	0.000000	0.000000	0.000000	-0.000004	-0.000001	0.000000	0.000000	3.000000	8.000000	0.000000
20113.911324	-0.080128	0.541180	0.068160	78.439133	42.171200	93.113098	1.019796	0.000000	3.437196	0.000000	0.000000	0.000000	0.000000	-0.000004	-0.000001	0.000000	0.000000	3.000000	8.000000	0.000000
20113.914657	-0.080128	0.541180	0.068160	78.433426	42.106052	93.084648	0.993601	0.000000	3.407982	0.000000	0.000000	0.000000	0.000000	-0.000004	-0.000001	0.000000	0.000000	3.000000	8.000000	0.000000
20113.917990	-0.080438	0.541392	0.067851	78.433426	42.106052	93.084648	0.993601	0.000000	3.407982	0.000000	0.000000	0.000000	-0.092992	0.063589	-0.092666	0.000000	0.000000	3.000000	8.000000	0.000000
20113.921324	-0.080438	0.541392	0.067851	78.433426	42.106052	93.084648	0.993601	0.000000	3.407982	0.000000	0.000000	0.000000	-0.092992	0.063589	-0.092666	0.000000	0.000000	3.000000	8.000000	0.000000
20113.924657	-0.080438	0.541392	0.067851	78.429680	42.049976	93.068222	0.978102	0.000000	3.392538	0.000000	0.000000	0.000000	-0.092992	0.063589	-0.092666	0.000000	0.000000	3.000000	8.000000	0.000000
20113.927990	-0.080772	0.541633	0.067533	78.429680	42.049976	93.068222	0.978102	0.000000	3.392538	0.000000	0.000000	0.000000	-0.100136	0.072238	-0.095274	0.000000	0.000000	3.000000	8.000000	0.000000
20113.931324	-0.080772	0.541633	0.067533	78.429680	42.049976	93.068222	0.978102	0.000000	3.392538	0.000000	0.000000	0.000000	-0.100136	0.072238	-0.095274	0.000000	0.000000	3.000000	8.000000	0.000000
20113.934657	-0.080772	0.541633	0.067533	78.424011	41.982166	93.039818	0.961413	0.000000	3.376659	0.000000	0.000000	0.000000	-0.100136	0.072238	-0.095274	0.000000	0.000000	3.000000	8.000000	0.000000
20113.937990	-0.080772	0.541633	0.067533	78.424011	41.982166	93.039818	0.961413	0.000000	3.376659	0.000000	0.000000	0.000000	-0.100136	0.072238	-0.095274	0.000000	0.000000	3.000000	8.000000	0.000000
20113.941324	-0.081105	0.541874	0.067215	78.424011	41.982166	93.039818	0.961413	0.000000	3.376659	0.000000	0.000000	0.000000	-0.100007	0.072141	-0.095384	0.000000	0.000000	3.000000	8.000000	0.000000
20113.944657	-0.081105	0.541874	0.067215	78.418480	41.922760	93.019142	0.961413	0.000000	3.376659	0.000000	0.000000	0.000000	-0.100007	0.072141	-0.095384	0.000000	0.000000	3.000000	8.000000	0.000000
20113.947990	-0.081435	0.542125	0.066875	78.418480	41.922760	93.019142	0.961413	0.000000	3.376659	0.000000	0.000000	0.000000	-0.098849	0.075483	-0.102098	0.000000	0.000000	3.000000	8.000000	0.000000
20113.951324	-0.081435	0.542125	0.066875	78.418480	41.922760	93.019142	0.961413	0.000000	3.376659	0.000000	0.000000	0.000000	-0.098849	0.075483	-0.102098	0.000000	0.000000	3.000000	8.000000	0.000000
20113.954657	-0.081435	0.542125	0.066875	78.415215	41.886417	93.018425	0.928270	0.000000	3.343745	0.000000	0.000000	0.000000	-0.098849	0.075483	-0.102098	0.000000	0.000000	3.000000	8.000000	0.000000
20113.957990	-0.081435	0.542125	0.066875	78.415215	41.886417	93.018425	0.928270	0.000000	3.343745	0.000000	0.000000	0.000000	-0.098849	0.075483	-0.102098	0.000000	0.000000	3.000000	8.000000	0.000000
20113.961324	-0.081776	0.542389	0.066613	78.415215	41.886417	93.018425	0.928270	0.000000	3.343745	0.000000	0.000000	0.000000	-0.102402	0.079217	-0.078540	0.000000	0.000000	3.000000	8.000000	0.000000
20113.964657	-0.081776	0.542389	0.066613	78.417427	41.898045	93.067322	0.928270	0.000000	3.343745	0.000000	0.000000	0.000000	-0.102402	0.079217	-0.078540	0.000000	0.000000	3.000000	8.000000	0.000000
20113.967990	-0.082086	0.542647	0.066315	78.417427	41.898045	93.067322	0.928270	0.000000	3.343745	0.000000	0.000000	0.000000	-0.092985	0.077236	-0.089319	0.000000	0.000000	3.000000	8.000000	0.000000
20113.971324	-0.082086	0.542647	0.066315	78.417427	41.898045	93.067322	0.928270	0.000000	3.343745	0.000000	0.000000	0.000000	-0.092985	0.077236	-0.089319	0.000000	0.000000	3.000000	8.000000	0.000000
20113.974657	-0.082086	0.542647	0.066315	78.424286	41.961536	93.163910	0.895705	0.000000	3.315769	0.000000	0.000000	0.000000	-0.092985	0.077236	-0.089319	0.000000	0.000000	3.000000	8.000000	0.000000
20113.977990	-0.082086	0.542647	0.066315	78.424286	41.961536	93.163910	0.895705	0.000000	3.315769	0.000000	0.000000	0.000000	-0.092985	0.077236	-0.089319	0.000000	0.000000	3.000000	8.000000	0.000000
20113.981324	-0.082420	0.542904	0.066013	78.424286	41.961536	93.163910	0.895705	0.000000	3.315769	0.000000	0.000000	0.000000	-0.100321	0.077167	-0.090593	0.000000	0.000000	3.000000	8.000000	0.000000
20113.984657	-0.082420	0.542904	0.066013	78.438545	42.082512	93.322624	0.895705	0.000000	3.315769	0.000000	0.000000	0.000000	-0.100321	0.077167	-0.090593	0.000000	0.000000	3.000000	8.000000	0.000000
20113.987990	-0.082785	0.543167	0.065747	78.438545	42.082512	93.322624	0.895705	0.000000	3.315769	0.000000	0.000000	0.000000	-0.109517	0.079001	-0.080049	0.000000	0.000000	3.000000	8.000000	0.000000
20113.991324	-0.082785	0.543167	0.065747	78.438545	42.082512	93.322624	0.895705	0.000000	3.315769	0.000000	0.000000	0.000000	-0.109517	0.079001	-0.080049	0.000000	0.000000	3.000000	8.000000	0.000000
20113.994657	-0.082785	0.543167	0.065747	78.453766	42.214085	93.483742	0.860732	0.000000	3.287328	0.000000	0.000000	0.000000	-0.109517	0.079001	-0.080049	0.000000	0.000000	3.000000	8.000000	0.000000
20113.997990	-0.082785	0.543167	0.065747	78.453766	42.214085	93.483742	0.860732	0.000000	3.287328	0.000000	0.000000	0.000000	-0.109517	0.079001	-0.080049	0.000000	0.000000	3.000000	8.000000	0.000000
20114.001324	-0.083147	0.543413	0.065462	78.453766	42.214085	93.483742	0.860732	0.000000	3.287328	0.000000	0.000000	0.000000	-0.108571	0.073665	-0.085392	0.000000	0.000000	3.000000	8.000000	0.000000
20114.004657	-0.083147	0.543413	0.065462	78.463493	42.294876	93.603096	0.860732	0.000000	3.287328	0.000000	0.000000	0.000000	-0.108571	0.073665	-0.085392	0.000000	0.000000	3.000000	8.000000	0.000000
20114.007990	-0.083516	0.543636	0.065221	78.463493	42.294876	93.603096	0.860732	0.000000	3.287328	0.000000	0.000000	0.000000	-0.110565	0.066863	-0.072275	0.000000	0.000000	3.000000	8.000000	0.000000
20114.011324	-0.083516	0.543636	0.065221	78.463493	42.294876	93.603096	0.860732	0.000000	3.287328	0.000000	0.000000	0.000000	-0.110565	0.066863	-0.072275	0.000000	0.000000	3.000000	8.000000	0.000000
20114.014657	-0.083516	0.543636	0.065221	78.464569	42.291164	93.626373	0.824210	0.000000	3.261051	0.000000	0.000000	0.000000	-0.110565	0.066863	-0.072275	0.000000	0.000000	3.000000	8.000000	0.000000
20114.017990	-0.083516	0.543636	0.065221	78.464569	42.291164	93.626373	0.824210	0.000000	3.261051	0.000000	0.000000	0.000000	-0.110565	0.066863	-0.072275	0.000000	0.000000	3.000000	8.000000	0.000000
20114.021324	-0.083905	0.543870	0.064954	78.464569	42.291164	93.626373	0.824210	0.000000	3.261051	0.000000	0.000000	0.000000	-0.116837	0.070189	-0.080199	0.000000	0.000000	3.000000	8.000000	0.000000
20114.024657	-0.083905	0.543870	0.064954	78.461273	42.246433	93.609436	0.824210	0.000000	3.261051	0.000000	0.000000	0.000000	-0.116837	0.070189	-0.080199	0.000000	0.000000	3.000000	8.000000	0.000000
20114.027990	-0.084274	0.544063	0.064717	78.461273	42.246433	93.609436	0.824210	0.000000	3.261051	0.000000	0.000000	0.000000	-0.110580	0.058122	-0.071098	0.000000	0.000000	3.000000	8.000000	0.000000
20114.031324	-0.084274	0.544063	0.064717	78.461273	42.246433	93.609436	0.824210	0.000000	3.261051	0.000000	0.000000	0.000000	-0.110580	0.058122	-0.071098	0.000000	0.000000	3.000000	8.000000	0.000000
20114.034657	-0.084274	0.544063	0.064717	78.463203	42.244457	93.602974	0.786307	0.000000	3.235834	0.000000	0.000000	0.000000	-0.110580	0.058122	-0.071098	0.000000	0.000000	3.000000	8.000000	0.000000
20114.037990	-0.084274	0.544063	0.064717	78.463203	42.244457	93.602974	0.786307	0.000000	3.235834	0.000000	0.000000	0.000000	-0.110580	0.058122	-0.071098	0.000000	0.000000	3.000000	8.000000	0.000000
20114.041324	-0.084663	0.544268	0.064453	78.463203	42.244457	93.602974	0.786307	0.000000	3.235834	0.000000	0.000000	0.000000	-0.116839	0.061421	-0.079028	0.000000	0.000000	3.000000	8.000000	0.000000
20114.044657	-0.084663	0.544268	0.064453	78.472466	42.305786	93.555328	0.786307	0.000000	3.235834	0.000000	0.000000	0.000000	-0.116839	0.061421	-0.079028	0.000000	0.000000	3.000000	8.000000	0.000000
20114.047990	-0.085053	0.544444	0.064194	78.472466	42.305786	93.555328	0.786307	0.000000	3.235834	0.000000	0.000000	0.000000	-0.116951	0.052715	-0.077732	0.000000	0.000000	3.000000	8.000000	0.000000
20114.051324	-0.085053	0.544444	0.064194	78.472466	42.305786	93.555328	0.786307	0.000000	3.235834	0.000000	0.000000	0.000000	-0.116951	0.052715	-0.077732	0.000000	0.000000	3.000000	8.000000	0.000000
20114.054657	-0.085053	0.544444	0.064194	78.488060	42.431698	93.520416	0.747342	0.000000	3.209707	0.000000	0.000000	0.000000	-0.116951	0.052715	-0.077732	0.000000	0.000000	3.000000	8.000000	0.000000
20114.057990	-0.085053	0.544444	0.064194	78.488060	42.431698	93.520416	0.747342	0.000000	3.209707	0.000000	0.000000	0.000000	-0.116951	0.052715	-0.077732	0.000000	0.000000	3.000000	8.000000	0.000000
20114.061324	-0.085443	0.544619	0.063935	78.488060	42.431698	93.520416	0.747342	0.000000	3.209707	0.000000	0.000000	0.000000	-0.116840	0.052662	-0.077843	0.000000	0.000000	3.000000	8.000000	0.000000
20114.064657	-0.085443	0.544619	0.063935	78.506111	42.605171	93.610680	0.747342	0.000000	3.209707	0.000000	0.000000	0.000000	-0.116840	0.052662	-0.077843	0.000000	0.000000	3.000000	8.000000	0.000000
20114.067990	-0.085443	0.544619	0.063935	78.506111	42.605171	93.610680	0.747342	0.000000	3.209707	0.000000	0.000000	0.000000	-0.116840	0.052662	-0.077843	0.000000	0.000000	3.000000	8.000000	0.000000
20114.071324	-0.085443	0.544619	0.063935	78.506111	42.605171	93.610680	0.747342	0.000000	3.209707	0.000000	0.000000	0.000000	-0.116840	0.052662	-0.077843	0.000000	0.000000	3.000000	8.000000	0.000000
20114.074657	-0.086218	0.544952	0.063397	78.514526	42.773499	93.824097	0.727868	0.000000	3.196734	0.000000	0.000000	0.000000	-0.232478	0.099903	-0.161226	0.000000	0.000000	3.000000	8.000000	0.000000
20114.077990	-0.086218	0.544952	0.063397	78.514526	42.773499	93.824097	0.727868	0.000000	3.196734	0.000000	0.000000	0.000000	0.000000	0.000000	-0.000001	0.000000	0.000000	3.000000	8.000000	0.000000
20114.081324	-0.086218	0.544952	0.063397	78.514526	42.773499	93.824097	0.727868	0.000000	3.196734	0.000000	0.000000	0.000000	0.000000	0.000000	-0.000001	0.000000	0.000000	3.000000	8.000000	0.000000
20114.084657	-0.086218	0.544952	0.063397	78.514992	42.962048	94.076088	0.689122	0.000000	3.169863	0.000000	0.000000	0.000000	0.000000	0.000000	-0.000001	0.000000	0.000000	3.000000	8.000000	0.000000
20114.087990	-0.086218	0.544952	0.063397	78.514992	42.962048	94.076088	0.689122	0.000000	3.169863	0.000000	0.000000	0.000000	0.000000	0.000000	-0.000001	0.000000	0.000000	3.000000	8.000000	0.000000
20114.091324	-0.086589	0.545105	0.063185	78.514992	42.962048	94.076088	0.689122	0.000000	3.169863	0.000000	0.000000	0.000000	-0.111291	0.045886	-0.063694	0.000000	0.000000	3.000000	8.000000	0.000000
20114.094657	-0.086589	0.545105	0.063185	78.509399	43.193832	94.370560	0.689122	0.000000	3.169863	0.000000	0.000000	0.000000	-0.111291	0.045886	-0.063694	0.000000	0.000000	3.000000	8.000000	0.000000
20114.097990	-0.086589	0.545105	0.063185	78.509399	43.193832	94.370560	0.689122	0.000000	3.169863	0.000000	0.000000	0.000000	-0.111291	0.045886	-0.063694	0.000000	0.000000	3.000000	8.000000	0.000000
20114.101324	-0.086589	0.545105	0.063185	78.509399	43.193832	94.370560	0.689122	0.000000	3.169863	0.000000	0.000000	0.000000	-0.111291	0.045886	-0.063694	0.000000	0.000000	3.000000	8.000000	0.000000
20114.104657	-0.087304	0.545440	0.062759	78.505684	43.500504	94.741074	0.670573	0.000000	3.159247	0.000000	0.000000	0.000000	-0.214682	0.100363	-0.127855	0.000000	0.000000	3.000000	8.000000	0.000000
20114.107990	-0.087304	0.545440	0.062759	78.505684	43.500504	94.741074	0.670573	0.000000	3.159247	0.000000	0.000000	0.000000	-0.000000	-0.000006	0.000001	0.000000	0.000000	3.000000	8.000000	0.000000
20114.111324	-0.087304	0.545440	0.062759	78.505684	43.500504	94.741074	0.670573	0.000000	3.159247	0.000000	0.000000	0.000000	-0.000000	-0.000006	0.000001	0.000000	0.000000	3.000000	8.000000	0.000000
20114.114657	-0.087304	0.545440	0.062759	78.510269	43.872051	95.155090	0.634793	0.000000	3.137938	0.000000	0.000000	0.000000	-0.000000	-0.000006	0.000001	0.000000	0.000000	3.000000	8.000000	0.000000
20114.117990	-0.087304	0.545440	0.062759	78.510269	43.872051	95.155090	0.634793	0.000000	3.137938	0.000000	0.000000	0.000000	-0.000000	-0.000006	0.000001	0.000000	0.000000	3.000000	8.000000	0.000000
20114.121324	-0.087677	0.545610	0.062563	78.510269	43.872051	95.155090	0.634793	0.000000	3.137938	0.000000	0.000000	0.000000	-0.111917	0.051117	-0.058778	0.000000	0.000000	3.000000	8.000000	0.000000
20114.124657	-0.087677	0.545610	0.062563	78.510071	44.121223	95.415741	0.634793	0.000000	3.137938	0.000000	0.000000	0.000000	-0.111917	0.051117	-0.058778	0.000000	0.000000	3.000000	8.000000	0.000000
20114.127990	-0.087677	0.545610	0.062563	78.510071	44.121223	95.415741	0.634793	0.000000	3.137938	0.000000	0.000000	0.000000	-0.111917	0.051117	-0.058778	0.000000	0.000000	3.000000	8.000000	0.000000
20114.131324	-0.087677	0.545610	0.062563	78.510071	44.121223	95.415741	0.634793	0.000000	3.137938	0.000000	0.000000	0.000000	-0.111917	0.051117	-0.058778	0.000000	0.000000	3.000000	8.000000	0.000000
20114.134657	-0.088376	0.545969	0.062196	78.508972	44.292030	95.515305	0.616140	0.000000	3.128142	0.000000	0.000000	0.000000	-0.209687	0.107532	-0.110142	0.000000	0.000000	3.000000	8.000000	0.000000
20114.137990	-0.088376	0.545969	0.062196	78.508972	44.292030	95.515305	0.616140	0.000000	3.128142	0.000000	0.000000	0.000000	-0.000001	-0.000006	0.000001	0.000000	0.000000	3.000000	8.000000	0.000000
20114.141324	-0.088376	0.545969	0.062196	78.508972	44.292030	95.515305	0.616140	0.000000	3.128142	0.000000	0.000000	0.000000	-0.000001	-0.000006	0.000001	0.000000	0.000000	3.000000	8.000000	0.000000
20114.144657	-0.088376	0.545969	0.062196	78.506935	44.492912	95.549484	0.581192	0.000000	3.109784	0.000000	0.000000	0.000000	-0.000001	-0.000006	0.000001	0.000000	0.000000	3.000000	8.000000	0.000000
20114.147990	-0.088376	0.545969	0.062196	78.506935	44.492912	95.549484	0.581192	0.000000	3.109784	0.000000	0.000000	0.000000	-0.000001	-0.000006	0.000001	0.000000	0.000000	3.000000	8.000000	0.000000
20114.151324	-0.088731	0.546146	0.062042	78.506935	44.492912	95.549484	0.581192	0.000000	3.109784	0.000000	0.000000	0.000000	-0.106319	0.053076	-0.045981	0.000000	0.000000	3.000000	8.000000	0.000000
20114.154657	-0.088731	0.546146	0.062042	78.498970	44.719738	95.697777	0.581192	0.000000	3.109784	0.000000	0.000000	0.000000	-0.106319	0.053076	-0.045981	0.000000	0.000000	3.000000	8.000000	0.000000
20114.157990	-0.088731	0.546146	0.062042	78.498970	44.719738	95.697777	0.581192	0.000000	3.109784	0.000000	0.000000	0.000000	-0.106319	0.053076	-0.045981	0.000000	0.000000	3.000000	8.000000	0.000000
20114.161324	-0.088731	0.546146	0.062042	78.498970	44.719738	95.697777	0.581192	0.000000	3.109784	0.000000	0.000000	0.000000	-0.106319	0.053076	-0.045981	0.000000	0.000000	3.000000	8.000000	0.000000
20114.164657	-0.089487	0.546528	0.061722	78.485924	44.988483	96.001884	0.563473	0.000000	3.102121	0.000000	0.000000	0.000000	-0.227003	0.114756	-0.096225	0.000000	0.000000	3.000000	8.000000	0.000000
20114.167990	-0.089487	0.546528	0.061722	78.485924	44.988483	96.001884	0.563473	0.000000	3.102121	0.000000	0.000000	0.000000	-0.000001	-0.000007	0.000000	0.000000	0.000000	3.000000	8.000000	0.000000
20114.171324	-0.089487	0.546528	0.061722	78.485924	44.988483	96.001884	0.563473	0.000000	3.102121	0.000000	0.000000	0.000000	-0.000001	-0.000007	0.000000	0.000000	0.000000	3.000000	8.000000	0.000000
20114.174657	-0.089487	0.546528	0.061722	78.486198	45.299557	96.339355	0.525639	0.000000	3.086083	0.000000	0.000000	0.000000	-0.000001	-0.000007	0.000000	0.000000	0.000000	3.000000	8.000000	0.000000
20114.177990	-0.089487	0.546528	0.061722	78.486198	45.299557	96.339355	0.525639	0.000000	3.086083	0.000000	0.000000	0.000000	-0.000001	-0.000007	0.000000	0.000000	0.000000	3.000000	8.000000	0.000000
20114.181324	-0.089869	0.546723	0.061580	78.486198	45.299557	96.339355	0.525639	0.000000	3.086083	0.000000	0.000000	0.000000	-0.114433	0.058367	-0.042360	0.000000	0.000000	3.000000	8.000000	0.000000
20114.184657	-0.089869	0.546723	0.061580	78.504143	45.599140	96.537781	0.525639	0.000000	3.086083	0.000000	0.000000	0.000000	-0.114433	0.058367	-0.042360	0.000000	0.000000	3.000000	8.000000	0.000000
20114.187990	-0.089869	0.546723	0.061580	78.504143	45.599140	96.537781	0.525639	0.000000	3.086083	0.000000	0.000000	0.000000	-0.114433	0.058367	-0.042360	0.000000	0.000000	3.000000	8.000000	0.000000
20114.191324	-0.089869	0.546723	0.061580	78.504143	45.599140	96.537781	0.525639	0.000000	3.086083	0.000000	0.000000	0.000000	-0.114433	0.058367	-0.042360	0.000000	0.000000	3.000000	8.000000	0.000000
20114.194657	-0.090621	0.547097	0.061385	78.515266	45.760418	96.510605	0.506567	0.000000	3.079023	0.000000	0.000000	0.000000	-0.225703	0.112173	-0.058672	0.000000	0.000000	3.000000	8.000000	0.000000
20114.197990	-0.090621	0.547097	0.061385	78.515266	45.760418	96.510605	0.506567	0.000000	3.079023	0.000000	0.000000	0.000000	-0.000000	0.000003	0.000000	0.000000	0.000000	3.000000	8.000000	0.000000
20114.201324	-0.090621	0.547097	0.061385	78.515266	45.760418	96.510605	0.506567	0.000000	3.079023	0.000000	0.000000	0.000000	-0.000000	0.000003	0.000000	0.000000	0.000000	3.000000	8.000000	0.000000
20114.204657	-0.090621	0.547097	0.061385	78.516685	45.831463	96.521759	0.468950	0.000000	3.069245	0.000000	0.000000	0.000000	-0.000000	0.000003	0.000000	0.000000	0.000000	3.000000	8.000000	0.000000
20114.207990	-0.090621	0.547097	0.061385	78.516685	45.831463	96.521759	0.468950	0.000000	3.069245	0.000000	0.000000	0.000000	-0.000000	0.000003	0.000000	0.000000	0.000000	3.000000	8.000000	0.000000
20114.211324	-0.090991	0.547305	0.061326	78.516685	45.831463	96.521759	0.468950	0.000000	3.069245	0.000000	0.000000	0.000000	-0.111058	0.062460	-0.017756	0.000000	0.000000	3.000000	8.000000	0.000000
20114.214657	-0.090991	0.547305	0.061326	78.517685	45.886822	96.610977	0.468950	0.000000	3.069245	0.000000	0.000000	0.000000	-0.111058	0.062460	-0.017756	0.000000	0.000000	3.000000	8.000000	0.000000
20114.217990	-0.090991	0.547305	0.061326	78.517685	45.886822	96.610977	0.468950	0.000000	3.069245	0.000000	0.000000	0.000000	-0.111058	0.062460	-0.017756	0.000000	0.000000	3.000000	8.000000	0.000000
20114.221324	-0.090991	0.547305	0.061326	78.517685	45.886822	96.610977	0.468950	0.000000	3.069245	0.000000	0.000000	0.000000	-0.111058	0.062460	-0.017756	0.000000	0.000000	3.000000	8.000000	0.000000
20114.224657	-0.091662	0.547682	0.061246	78.529976	46.059906	96.803146	0.450440	0.000000	3.066285	0.000000	0.000000	0.000000	-0.201349	0.112995	-0.023816	0.000000	0.000000	3.000000	8.000000	0.000000
20114.227990	-0.091662	0.547682	0.061246	78.529976	46.059906	96.803146	0.450440	0.000000	3.066285	0.000000	0.000000	0.000000	0.000000	0.000002	-0.000001	0.000000	0.000000	3.000000	8.000000	0.000000
20114.231324	-0.091662	0.547682	0.061246	78.529976	46.059906	96.803146	0.450440	0.000000	3.066285	0.000000	0.000000	0.000000	0.000000	0.000002	-0.000001	0.000000	0.000000	3.000000	8.000000	0.000000
20114.234657	-0.091662	0.547682	0.061246	78.557281	46.407761	97.167130	0.416882	0.000000	3.062316	0.000000	0.000000	0.000000	0.000000	0.000002	-0.000001	0.000000	0.000000	3.000000	8.000000	0.000000
20114.237990	-0.091662	0.547682	0.061246	78.557281	46.407761	97.167130	0.416882	0.000000	3.062316	0.000000	0.000000	0.000000	0.000000	0.000002	-0.000001	0.000000	0.000000	3.000000	8.000000	0.000000
20114.241324	-0.091959	0.547861	0.061204	78.557281	46.407761	97.167130	0.416882	0.000000	3.062316	0.000000	0.000000	0.000000	-0.089131	0.053835	-0.012658	0.000000	0.000000	3.000000	8.000000	0.000000
20114.244657	-0.091959	0.547861	0.061204	78.597115	46.911385	97.676369	0.416882	0.000000	3.062316	0.000000	0.000000	0.000000	-0.089131	0.053835	-0.012658	0.000000	0.000000	3.000000	8.000000	0.000000
20114.247990	-0.091959	0.547861	0.061204	78.597115	46.911385	97.676369	0.416882	0.000000	3.062316	0.000000	0.000000	0.000000	-0.089131	0.053835	-0.012658	0.000000	0.000000	3.000000	8.000000	0.000000
20114.251324	-0.091959	0.547861	0.061204	78.597115	46.911385	97.676369	0.416882	0.000000	3.062316	0.000000	0.000000	0.000000	-0.089131	0.053835	-0.012658	0.000000	0.000000	3.000000	8.000000	0.000000
20114.254657	-0.092605	0.548162	0.061120	78.634254	47.399502	98.143867	0.402027	0.000000	3.060206	0.000000	0.000000	0.000000	-0.193523	0.090430	-0.025222	0.000000	0.000000	3.000000	8.000000	0.000000
20114.257990	-0.092605	0.548162	0.061120	78.634254	47.399502	98.143867	0.402027	0.000000	3.060206	0.000000	0.000000	0.000000	0.000001	0.000004	0.000000	0.000000	0.000000	3.000000	8.000000	0.000000
20114.261324	-0.092605	0.548162	0.061120	78.634254	47.399502	98.143867	0.402027	0.000000	3.060206	0.000000	0.000000	0.000000	0.000001	0.000004	0.000000	0.000000	0.000000	3.000000	8.000000	0.000000
20114.264657	-0.092605	0.548162	0.061120	78.663010	47.771744	98.429710	0.369773	0.000000	3.056003	0.000000	0.000000	0.000000	0.000001	0.000004	0.000000	0.000000	0.000000	3.000000	8.000000	0.000000
20114.267990	-0.092899	0.548295	0.061065	78.663010	47.771744	98.429710	0.369773	0.000000	3.056003	0.000000	0.000000	0.000000	-0.088444	0.039866	-0.016561	0.000000	0.000000	3.000000	8.000000	0.000000
20114.271324	-0.092899	0.548295	0.061065	78.663010	47.771744	98.429710	0.369773	0.000000	3.056003	0.000000	0.000000	0.000000	-0.088444	0.039866	-0.016561	0.000000	0.000000	3.000000	8.000000	0.000000
20114.274657	-0.092899	0.548295	0.061065	78.679886	48.019035	98.576225	0.355032	0.000000	3.053243	0.000000	0.000000	0.000000	-0.088444	0.039866	-0.016561	0.000000	0.000000	3.000000	8.000000	0.000000
20114.277990	-0.092899	0.548295	0.061065	78.679886	48.019035	98.576225	0.355032	0.000000	3.053243	0.000000	0.000000	0.000000	-0.088444	0.039866	-0.016561	0.000000	0.000000	3.000000	8.000000	0.000000
20114.281324	-0.093212	0.548421	0.060966	78.679886	48.019035	98.576225	0.355032	0.000000	3.053243	0.000000	0.000000	0.000000	-0.093691	0.037802	-0.029742	0.000000	0.000000	3.000000	8.000000	0.000000
20114.284657	-0.093212	0.548421	0.060966	78.686920	48.147823	98.667328	0.355032	0.000000	3.053243	0.000000	0.000000	0.000000	-0.093691	0.037802	-0.029742	0.000000	0.000000	3.000000	8.000000	0.000000
20114.287990	-0.093212	0.548421	0.060966	78.686920	48.147823	98.667328	0.355032	0.000000	3.053243	0.000000	0.000000	0.000000	-0.093691	0.037802	-0.029742	0.000000	0.000000	3.000000	8.000000	0.000000
20114.291324	-0.093212	0.548421	0.060966	78.686920	48.147823	98.667328	0.355032	0.000000	3.053243	0.000000	0.000000	0.000000	-0.093691	0.037802	-0.029742	0.000000	0.000000	3.000000	8.000000	0.000000
20114.294657	-0.093806	0.548609	0.060742	78.685966	48.191086	98.732178	0.339417	0.000000	3.048286	0.000000	0.000000	0.000000	-0.178318	0.056250	-0.067186	0.000000	0.000000	3.000000	8.000000	0.000000
20114.297990	-0.093806	0.548609	0.060742	78.685966	48.191086	98.732178	0.339417	0.000000	3.048286	0.000000	0.000000	0.000000	-0.000001	-0.000005	0.000000	0.000000	0.000000	3.000000	8.000000	0.000000
20114.301324	-0.093806	0.548609	0.060742	78.685966	48.191086	98.732178	0.339417	0.000000	3.048286	0.000000	0.000000	0.000000	-0.000001	-0.000005	0.000000	0.000000	0.000000	3.000000	8.000000	0.000000
20114.304657	-0.093806	0.548609	0.060742	78.681160	48.189098	98.744820	0.309697	0.000000	3.037088	0.000000	0.000000	0.000000	-0.000001	-0.000005	0.000000	0.000000	0.000000	3.000000	8.000000	0.000000
20114.307990	-0.093806	0.548609	0.060742	78.681160	48.189098	98.744820	0.309697	0.000000	3.037088	0.000000	0.000000	0.000000	-0.000001	-0.000005	0.000000	0.000000	0.000000	3.000000	8.000000	0.000000
20114.311324	-0.094084	0.548681	0.060595	78.681160	48.189098	98.744820	0.309697	0.000000	3.037088	0.000000	0.000000	0.000000	-0.083419	0.021693	-0.044061	0.000000	0.000000	3.000000	8.000000	0.000000
20114.314657	-0.094084	0.548681	0.060595	78.673866	48.153934	98.700981	0.309697	0.000000	3.037088	0.000000	0.000000	0.000000	-0.083419	0.021693	-0.044061	0.000000	0.000000	3.000000	8.000000	0.000000
20114.317990	-0.094084	0.548681	0.060595	78.673866	48.153934	98.700981	0.309697	0.000000	3.037088	0.000000	0.000000	0.000000	-0.083419	0.021693	-0.044061	0.000000	0.000000	3.000000	8.000000	0.000000
20114.321324	-0.094084	0.548681	0.060595	78.673866	48.153934	98.700981	0.309697	0.000000	3.037088	0.000000	0.000000	0.000000	-0.083419	0.021693	-0.044061	0.000000	0.000000	3.000000	8.000000	0.000000
20114.324657	-0.094604	0.548830	0.060244	78.668221	48.134804	98.614876	0.295794	0.000000	3.029745	0.000000	0.000000	0.000000	-0.155972	0.044589	-0.105345	0.000000	0.000000	3.000000	8.000000	0.000000
20114.327990	-0.094604	0.548830	0.060244	78.668221	48.134804	98.614876	0.295794	0.000000	3.029745	0.000000	0.000000	0.000000	-0.155972	0.044589	-0.105345	0.000000	0.000000	3.000000	8.000000	0.000000
20114.331324	-0.094604	0.548830	0.060244	78.668221	48.134804	98.614876	0.295794	0.000000	3.029745	0.000000	0.000000	0.000000	-0.155972	0.044589	-0.105345	0.000000	0.000000	3.000000	8.000000	0.000000
20114.334657	-0.094604	0.548830	0.060244	78.658562	48.139725	98.496086	0.269799	0.000000	3.012187	0.000000	0.000000	0.000000	-0.155972	0.044589	-0.105345	0.000000	0.000000	3.000000	8.000000	0.000000
20114.337990	-0.094847	0.548877	0.060044	78.658562	48.139725	98.496086	0.269799	0.000000	3.012187	0.000000	0.000000	0.000000	-0.072809	0.014239	-0.059799	0.000000	0.000000	3.000000	8.000000	0.000000
20114.341324	-0.094847	0.548877	0.060044	78.658562	48.139725	98.496086	0.269799	0.000000	3.012187	0.000000	0.000000	0.000000	-0.072809	0.014239	-0.059799	0.000000	0.000000	3.000000	8.000000	0.000000
20114.344657	-0.094847	0.548877	0.060044	78.644417	48.136620	98.524010	0.257664	0.000000	3.002221	0.000000	0.000000	0.000000	-0.072809	0.014239	-0.059799	0.000000	0.000000	3.000000	8.000000	0.000000
20114.347990	-0.094847	0.548877	0.060044	78.644417	48.136620	98.524010	0.257664	0.000000	3.002221	0.000000	0.000000	0.000000	-0.072809	0.014239	-0.059799	0.000000	0.000000	3.000000	8.000000	0.000000
20114.351324	-0.095084	0.548964	0.059818	78.644417	48.136620	98.524010	0.257664	0.000000	3.002221	0.000000	0.000000	0.000000	-0.071262	0.026098	-0.067953	0.000000	0.000000	3.000000	8.000000	0.000000
20114.354657	-0.095084	0.548964	0.059818	78.628922	48.136150	98.572243	0.257664	0.000000	3.002221	0.000000	0.000000	0.000000	-0.071262	0.026098	-0.067953	0.000000	0.000000	3.000000	8.000000	0.000000
20114.357990	-0.095084	0.548964	0.059818	78.628922	48.136150	98.572243	0.257664	0.000000	3.002221	0.000000	0.000000	0.000000	-0.071262	0.026098	-0.067953	0.000000	0.000000	3.000000	8.000000	0.000000
20114.361324	-0.095084	0.548964	0.059818	78.628922	48.136150	98.572243	0.257664	0.000000	3.002221	0.000000	0.000000	0.000000	-0.071262	0.026098	-0.067953	0.000000	0.000000	3.000000	8.000000	0.000000
20114.364657	-0.095535	0.549109	0.059374	78.620659	48.140892	98.616386	0.245787	0.000000	2.990895	0.000000	0.000000	0.000000	-0.135244	0.043551	-0.133194	0.000000	0.000000	3.000000	8.000000	0.000000
20114.367990	-0.095535	0.549109	0.059374	78.620659	48.140892	98.616386	0.245787	0.000000	2.990895	0.000000	0.000000	0.000000	-0.135244	0.043551	-0.133194	0.000000	0.000000	3.000000	8.000000	0.000000
20114.371324	-0.095535	0.549109	0.059374	78.620659	48.140892	98.616386	0.245787	0.000000	2.990895	0.000000	0.000000	0.000000	-0.135244	0.043551	-0.133194	0.000000	0.000000	3.000000	8.000000	0.000000
20114.374657	-0.095535	0.549109	0.059374	78.619469	48.132305	98.630699	0.223247	0.000000	2.968696	0.000000	0.000000	0.000000	-0.135244	0.043551	-0.133194	0.000000	0.000000	3.000000	8.000000	0.000000
20114.377990	-0.095740	0.549189	0.059112	78.619469	48.132305	98.630699	0.223247	0.000000	2.968696	0.000000	0.000000	0.000000	-0.061531	0.023924	-0.078506	0.000000	0.000000	3.000000	8.000000	0.000000
20114.381324	-0.095740	0.549189	0.059112	78.619469	48.132305	98.630699	0.223247	0.000000	2.968696	0.000000	0.000000	0.000000	-0.061531	0.023924	-0.078506	0.000000	0.000000	3.000000	8.000000	0.000000
20114.384657	-0.095740	0.549189	0.059112	78.621078	48.118374	98.644226	0.212991	0.000000	2.955612	0.000000	0.000000	0.000000	-0.061531	0.023924	-0.078506	0.000000	0.000000	3.000000	8.000000	0.000000
20114.387990	-0.095740	0.549189	0.059112	78.621078	48.118374	98.644226	0.212991	0.000000	2.955612	0.000000	0.000000	0.000000	-0.061531	0.023924	-0.078506	0.000000	0.000000	3.000000	8.000000	0.000000
20114.391324	-0.095945	0.549269	0.058850	78.621078	48.118374	98.644226	0.212991	0.000000	2.955612	0.000000	0.000000	0.000000	-0.061456	0.023894	-0.078544	0.000000	0.000000	3.000000	8.000000	0.000000
20114.394657	-0.095945	0.549269	0.058850	78.624329	48.117725	98.663330	0.212991	0.000000	2.955612	0.000000	0.000000	0.000000	-0.061456	0.023894	-0.078544	0.000000	0.000000	3.000000	8.000000	0.000000
20114.397990	-0.095945	0.549269	0.058850	78.624329	48.117725	98.663330	0.212991	0.000000	2.955612	0.000000	0.000000	0.000000	-0.061456	0.023894	-0.078544	0.000000	0.000000	3.000000	8.000000	0.000000
20114.401324	-0.095945	0.549269	0.058850	78.624329	48.117725	98.663330	0.212991	0.000000	2.955612	0.000000	0.000000	0.000000	-0.061456	0.023894	-0.078544	0.000000	0.000000	3.000000	8.000000	0.000000
20114.404657	-0.096344	0.549374	0.058275	78.629211	48.130451	98.688095	0.202748	0.000000	2.942521	0.000000	0.000000	0.000000	-0.119815	0.031682	-0.172667	0.000000	0.000000	3.000000	8.000000	0.000000
20114.407990	-0.096344	0.549374	0.058275	78.629211	48.130451	98.688095	0.202748	0.000000	2.942521	0.000000	0.000000	0.000000	-0.000001	-0.000004	-0.000000	0.000000	0.000000	3.000000	8.000000	0.000000
20114.411324	-0.096344	0.549374	0.058275	78.629211	48.130451	98.688095	0.202748	0.000000	2.942521	0.000000	0.000000	0.000000	-0.000001	-0.000004	-0.000000	0.000000	0.000000	3.000000	8.000000	0.000000
20114.414657	-0.096344	0.549374	0.058275	78.635727	48.156487	98.718475	0.182779	0.000000	2.913743	0.000000	0.000000	0.000000	-0.000001	-0.000004	-0.000000	0.000000	0.000000	3.000000	8.000000	0.000000
20114.417990	-0.096344	0.549374	0.058275	78.635727	48.156487	98.718475	0.182779	0.000000	2.913743	0.000000	0.000000	0.000000	-0.000001	-0.000004	-0.000000	0.000000	0.000000	3.000000	8.000000	0.000000
20114.421324	-0.096535	0.549411	0.057939	78.635727	48.156487	98.718475	0.182779	0.000000	2.913743	0.000000	0.000000	0.000000	-0.057098	0.011001	-0.100766	0.000000	0.000000	3.000000	8.000000	0.000000
20114.424657	-0.096535	0.549411	0.057939	78.642197	48.182568	98.740906	0.182779	0.000000	2.913743	0.000000	0.000000	0.000000	-0.057098	0.011001	-0.100766	0.000000	0.000000	3.000000	8.000000	0.000000
20114.427990	-0.096535	0.549411	0.057939	78.642197	48.182568	98.740906	0.182779	0.000000	2.913743	0.000000	0.000000	0.000000	-0.057098	0.011001	-0.100766	0.000000	0.000000	3.000000	8.000000	0.000000
20114.431324	-0.096535	0.549411	0.057939	78.642197	48.182568	98.740906	0.182779	0.000000	2.913743	0.000000	0.000000	0.000000	-0.057098	0.011001	-0.100766	0.000000	0.000000	3.000000	8.000000	0.000000
20114.434657	-0.096936	0.549466	0.057245	78.650299	48.222092	98.729179	0.173263	0.000000	2.896949	0.000000	0.000000	0.000000	-0.120266	0.016556	-0.208193	0.000000	0.000000	3.000000	8.000000	0.000000
20114.437990	-0.096936	0.549466	0.057245	78.650299	48.222092	98.729179	0.173263	0.000000	2.896949	0.000000	0.000000	0.000000	-0.000000	-0.000002	0.000000	0.000000	0.000000	3.000000	8.000000	0.000000
20114.441324	-0.096936	0.549466	0.057245	78.650299	48.222092	98.729179	0.173263	0.000000	2.896949	0.000000	0.000000	0.000000	-0.000000	-0.000002	0.000000	0.000000	0.000000	3.000000	8.000000	0.000000
20114.444657	-0.096936	0.549466	0.057245	78.656754	48.245579	98.719826	0.153219	0.000000	2.862250	0.000000	0.000000	0.000000	-0.000000	-0.000002	0.000000	0.000000	0.000000	3.000000	8.000000	0.000000
20114.447990	-0.096936	0.549466	0.057245	78.656754	48.245579	98.719826	0.153219	0.000000	2.862250	0.000000	0.000000	0.000000	-0.000000	-0.000002	0.000000	0.000000	0.000000	3.000000	8.000000	0.000000
20114.451324	-0.097118	0.549495	0.056869	78.656754	48.245579	98.719826	0.153219	0.000000	2.862250	0.000000	0.000000	0.000000	-0.054579	0.008787	-0.112695	0.000000	0.000000	3.000000	8.000000	0.000000
20114.454657	-0.097118	0.549495	0.056869	78.660385	48.274433	98.767120	0.153219	0.000000	2.862250	0.000000	0.000000	0.000000	-0.054579	0.008787	-0.112695	0.000000	0.000000	3.000000	8.000000	0.000000
20114.457990	-0.097118	0.549495	0.056869	78.660385	48.274433	98.767120	0.153219	0.000000	2.862250	0.000000	0.000000	0.000000	-0.054579	0.008787	-0.112695	0.000000	0.000000	3.000000	8.000000	0.000000
20114.461324	-0.097118	0.549495	0.056869	78.660385	48.274433	98.767120	0.153219	0.000000	2.862250	0.000000	0.000000	0.000000	-0.054579	0.008787	-0.112695	0.000000	0.000000	3.000000	8.000000	0.000000
20114.464657	-0.097540	0.549579	0.056165	78.658340	48.316444	98.839661	0.144122	0.000000	2.843468	0.000000	0.000000	0.000000	-0.126687	0.024946	-0.211337	0.000000	0.000000	3.000000	8.000000	0.000000
20114.467990	-0.097540	0.549579	0.056165	78.658340	48.316444	98.839661	0.144122	0.000000	2.843468	0.000000	0.000000	0.000000	0.000000	0.000002	-0.000000	0.000000	0.000000	3.000000	8.000000	0.000000
20114.471324	-0.097540	0.549579	0.056165	78.658340	48.316444	98.839661	0.144122	0.000000	2.843468	0.000000	0.000000	0.000000	0.000000	0.000002	-0.000000	0.000000	0.000000	3.000000	8.000000	0.000000
20114.474657	-0.097540	0.549579	0.056165	78.643303	48.360416	98.933006	0.123008	0.000000	2.808245	0.000000	0.000000	0.000000	0.000000	0.000002	-0.000000	0.000000	0.000000	3.000000	8.000000	0.000000
20114.477990	-0.097540	0.549579	0.056165	78.643303	48.360416	98.933006	0.123008	0.000000	2.808245	0.000000	0.000000	0.000000	0.000000	0.000002	-0.000000	0.000000	0.000000	3.000000	8.000000	0.000000
20114.481324	-0.097751	0.549672	0.055814	78.643303	48.360416	98.933006	0.123008	0.000000	2.808245	0.000000	0.000000	0.000000	-0.063246	0.027925	-0.105392	0.000000	0.000000	3.000000	8.000000	0.000000
20114.484657	-0.097751	0.549672	0.055814	78.612457	48.419189	99.047272	0.123008	0.000000	2.808245	0.000000	0.000000	0.000000	-0.063246	0.027925	-0.105392	0.000000	0.000000	3.000000	8.000000	0.000000
20114.487990	-0.097751	0.549672	0.055814	78.612457	48.419189	99.047272	0.123008	0.000000	2.808245	0.000000	0.000000	0.000000	-0.063246	0.027925	-0.105392	0.000000	0.000000	3.000000	8.000000	0.000000
20114.491324	-0.097751	0.549672	0.055814	78.612457	48.419189	99.047272	0.123008	0.000000	2.808245	0.000000	0.000000	0.000000	-0.063246	0.027925	-0.105392	0.000000	0.000000	3.000000	8.000000	0.000000
20114.494657	-0.098202	0.549893	0.055140	78.561356	48.478577	99.160889	0.112467	0.000000	2.790680	0.000000	0.000000	0.000000	-0.135448	0.066370	-0.202014	0.000000	0.000000	3.000000	8.000000	0.000000
20114.497990	-0.098202	0.549893	0.055140	78.561356	48.478577	99.160889	0.112467	0.000000	2.790680	0.000000	0.000000	0.000000	-0.000001	-0.000005	0.000000	0.000000	0.000000	3.000000	8.000000	0.000000
20114.501324	-0.098202	0.549893	0.055140	78.561356	48.478577	99.160889	0.112467	0.000000	2.790680	0.000000	0.000000	0.000000	-0.000001	-0.000005	0.000000	0.000000	0.000000	3.000000	8.000000	0.000000
20114.504657	-0.098202	0.549893	0.055140	78.498604	48.541119	99.217575	0.089892	0.000000	2.757011	0.000000	0.000000	0.000000	-0.000001	-0.000005	0.000000	0.000000	0.000000	3.000000	8.000000	0.000000
20114.507990	-0.098202	0.549893	0.055140	78.498604	48.541119	99.217575	0.089892	0.000000	2.757011	0.000000	0.000000	0.000000	-0.000001	-0.000005	0.000000	0.000000	0.000000	3.000000	8.000000	0.000000
20114.511324	-0.098442	0.550050	0.054813	78.498604	48.541119	99.217575	0.089892	0.000000	2.757011	0.000000	0.000000	0.000000	-0.071915	0.046980	-0.098121	0.000000	0.000000	3.000000	8.000000	0.000000
20114.514657	-0.098442	0.550050	0.054813	78.432831	48.588863	99.143951	0.089892	0.000000	2.757011	0.000000	0.000000	0.000000	-0.071915	0.046980	-0.098121	0.000000	0.000000	3.000000	8.000000	0.000000
20114.517990	-0.098442	0.550050	0.054813	78.432831	48.588863	99.143951	0.089892	0.000000	2.757011	0.000000	0.000000	0.000000	-0.071915	0.046980	-0.098121	0.000000	0.000000	3.000000	8.000000	0.000000
20114.521324	-0.098442	0.550050	0.054813	78.432831	48.588863	99.143951	0.089892	0.000000	2.757011	0.000000	0.000000	0.000000	-0.071915	0.046980	-0.098121	0.000000	0.000000	3.000000	8.000000	0.000000
20114.524657	-0.098999	0.550426	0.054174	78.383934	48.587639	99.041473	0.077907	0.000000	2.740657	0.000000	0.000000	0.000000	-0.167062	0.113036	-0.191843	0.000000	0.000000	3.000000	8.000000	0.000000
20114.527990	-0.098999	0.550426	0.054174	78.383934	48.587639	99.041473	0.077907	0.000000	2.740657	0.000000	0.000000	0.000000	-0.000000	0.000008	0.000000	0.000000	0.000000	3.000000	8.000000	0.000000
20114.531324	-0.098999	0.550426	0.054174	78.383934	48.587639	99.041473	0.077907	0.000000	2.740657	0.000000	0.000000	0.000000	-0.000000	0.000008	0.000000	0.000000	0.000000	3.000000	8.000000	0.000000
20114.534657	-0.098999	0.550426	0.054174	78.351974	48.541199	99.038834	0.050063	0.000000	2.708683	0.000000	0.000000	0.000000	-0.000000	0.000008	0.000000	0.000000	0.000000	3.000000	8.000000	0.000000
20114.537990	-0.098999	0.550426	0.054174	78.351974	48.541199	99.038834	0.050063	0.000000	2.708683	0.000000	0.000000	0.000000	-0.000000	0.000008	0.000000	0.000000	0.000000	3.000000	8.000000	0.000000
20114.541324	-0.099320	0.550636	0.053883	78.351974	48.541199	99.038834	0.050063	0.000000	2.708683	0.000000	0.000000	0.000000	-0.096419	0.062850	-0.087097	0.000000	0.000000	3.000000	8.000000	0.000000
20114.544657	-0.099320	0.550636	0.053883	78.333382	48.465385	99.015884	0.050063	0.000000	2.708683	0.000000	0.000000	0.000000	-0.096419	0.062850	-0.087097	0.000000	0.000000	3.000000	8.000000	0.000000
20114.547990	-0.099320	0.550636	0.053883	78.333382	48.465385	99.015884	0.050063	0.000000	2.708683	0.000000	0.000000	0.000000	-0.096419	0.062850	-0.087097	0.000000	0.000000	3.000000	8.000000	0.000000
20114.551324	-0.099320	0.550636	0.053883	78.333382	48.465385	99.015884	0.050063	0.000000	2.708683	0.000000	0.000000	0.000000	-0.096419	0.062850	-0.087097	0.000000	0.000000	3.000000	8.000000	0.000000
20114.554657	-0.099875	0.551108	0.053372	78.321159	48.374844	98.953743	0.033993	0.000000	2.694167	0.000000	0.000000	0.000000	-0.166434	0.141555	-0.153334	0.000000	0.000000	3.000000	8.000000	0.000000
20114.557990	-0.099875	0.551108	0.053372	78.321159	48.374844	98.953743	0.033993	0.000000	2.694167	0.000000	0.000000	0.000000	-0.000001	0.000006	0.000000	0.000000	0.000000	3.000000	8.000000	0.000000
20114.561324	-0.099875	0.551108	0.053372	78.321159	48.374844	98.953743	0.033993	0.000000	2.694167	0.000000	0.000000	0.000000	-0.000001	0.000006	0.000000	0.000000	0.000000	3.000000	8.000000	0.000000
20114.564657	-0.099875	0.551108	0.053372	78.311768	48.282192	98.875397	0.006254	0.000000	2.668611	0.000000	0.000000	0.000000	-0.000001	0.000006	0.000000	0.000000	0.000000	3.000000	8.000000	0.000000
20114.567990	-0.099875	0.551108	0.053372	78.311768	48.282192	98.875397	0.006254	0.000000	2.668611	0.000000	0.000000	0.000000	-0.000001	0.000006	0.000000	0.000000	0.000000	3.000000	8.000000	0.000000
20114.571324	-0.100102	0.551334	0.053117	78.311768	48.282192	98.875397	0.006254	0.000000	2.668611	0.000000	0.000000	0.000000	-0.068043	0.068030	-0.076511	0.000000	0.000000	3.000000	8.000000	0.000000
20114.574657	-0.100102	0.551334	0.053117	78.302971	48.187729	98.774345	0.006254	0.000000	2.668611	0.000000	0.000000	0.000000	-0.068043	0.068030	-0.076511	0.000000	0.000000	3.000000	8.000000	0.000000
20114.577990	-0.100102	0.551334	0.053117	78.302971	48.187729	98.774345	0.006254	0.000000	2.668611	0.000000	0.000000	0.000000	-0.068043	0.068030	-0.076511	0.000000	0.000000	3.000000	8.000000	0.000000
20114.581324	-0.100102	0.551334	0.053117	78.302971	48.187729	98.774345	0.006254	0.000000	2.668611	0.000000	0.000000	0.000000	-0.068043	0.068030	-0.076511	0.000000	0.000000	3.000000	8.000000	0.000000
20114.584657	-0.100515	0.551766	0.052660	78.295731	48.106316	98.678619	-0.005086	0.000000	2.655859	0.000000	0.000000	0.000000	-0.123953	0.129557	-0.137025	0.000000	0.000000	3.000000	8.000000	0.000000
20114.587990	-0.100515	0.551766	0.052660	78.295731	48.106316	98.678619	-0.005086	0.000000	2.655859	0.000000	0.000000	0.000000	0.000001	0.000006	-0.000000	0.000000	0.000000	3.000000	8.000000	0.000000
20114.591324	-0.100515	0.551766	0.052660	78.295731	48.106316	98.678619	-0.005086	0.000000	2.655859	0.000000	0.000000	0.000000	0.000001	0.000006	-0.000000	0.000000	0.000000	3.000000	8.000000	0.000000
20114.594657	-0.100515	0.551766	0.052660	78.292465	48.064472	98.628067	-0.025745	0.000000	2.633022	0.000000	0.000000	0.000000	0.000001	0.000006	-0.000000	0.000000	0.000000	3.000000	8.000000	0.000000
20114.597990	-0.100515	0.551766	0.052660	78.292465	48.064472	98.628067	-0.025745	0.000000	2.633022	0.000000	0.000000	0.000000	0.000001	0.000006	-0.000000	0.000000	0.000000	3.000000	8.000000	0.000000
20114.601324	-0.100690	0.551946	0.052402	78.292465	48.064472	98.628067	-0.025745	0.000000	2.633022	0.000000	0.000000	0.000000	-0.052589	0.054004	-0.077447	0.000000	0.000000	3.000000	8.000000	0.000000
20114.604657	-0.100690	0.551946	0.052402	78.289246	48.011292	98.577606	-0.025745	0.000000	2.633022	0.000000	0.000000	0.000000	-0.052589	0.054004	-0.077447	0.000000	0.000000	3.000000	8.000000	0.000000
20114.607990	-0.100690	0.551946	0.052402	78.289246	48.011292	98.577606	-0.025745	0.000000	2.633022	0.000000	0.000000	0.000000	-0.052589	0.054004	-0.077447	0.000000	0.000000	3.000000	8.000000	0.000000
20114.611324	-0.100690	0.551946	0.052402	78.289246	48.011292	98.577606	-0.025745	0.000000	2.633022	0.000000	0.000000	0.000000	-0.052589	0.054004	-0.077447	0.000000	0.000000	3.000000	8.000000	0.000000
20114.614657	-0.101054	0.552252	0.051829	78.287651	47.973835	98.548401	-0.034510	0.000000	2.620114	0.000000	0.000000	0.000000	-0.109172	0.091774	-0.171886	0.000000	0.000000	3.000000	8.000000	0.000000
20114.617990	-0.101054	0.552252	0.051829	78.287651	47.973835	98.548401	-0.034510	0.000000	2.620114	0.000000	0.000000	0.000000	0.000001	0.000007	-0.000000	0.000000	0.000000	3.000000	8.000000	0.000000
20114.621324	-0.101054	0.552252	0.051829	78.287651	47.973835	98.548401	-0.034510	0.000000	2.620114	0.000000	0.000000	0.000000	0.000001	0.000007	-0.000000	0.000000	0.000000	3.000000	8.000000	0.000000
20114.624657	-0.101054	0.552252	0.051829	78.287674	47.949379	98.516502	-0.052705	0.000000	2.591466	0.000000	0.000000	0.000000	0.000001	0.000007	-0.000000	0.000000	0.000000	3.000000	8.000000	0.000000
20114.627990	-0.101054	0.552252	0.051829	78.287674	47.949379	98.516502	-0.052705	0.000000	2.591466	0.000000	0.000000	0.000000	0.000001	0.000007	-0.000000	0.000000	0.000000	3.000000	8.000000	0.000000
20114.631324	-0.101218	0.552378	0.051519	78.287674	47.949379	98.516502	-0.052705	0.000000	2.591466	0.000000	0.000000	0.000000	-0.049314	0.037782	-0.092997	0.000000	0.000000	3.000000	8.000000	0.000000
20114.634657	-0.101218	0.552378	0.051519	78.289268	47.940571	98.513771	-0.052705	0.000000	2.591466	0.000000	0.000000	0.000000	-0.049314	0.037782	-0.092997	0.000000	0.000000	3.000000	8.000000	0.000000
20114.637990	-0.101218	0.552378	0.051519	78.289268	47.940571	98.513771	-0.052705	0.000000	2.591466	0.000000	0.000000	0.000000	-0.049314	0.037782	-0.092997	0.000000	0.000000	3.000000	8.000000	0.000000
20114.641324	-0.101218	0.552378	0.051519	78.289268	47.940571	98.513771	-0.052705	0.000000	2.591466	0.000000	0.000000	0.000000	-0.049314	0.037782	-0.092997	0.000000	0.000000	3.000000	8.000000	0.000000
20114.644657	-0.101480	0.552591	0.050941	78.289268	47.921551	98.497849	-0.060925	0.000000	2.575967	0.000000	0.000000	0.000000	-0.078325	0.063756	-0.173566	0.000000	0.000000	3.000000	8.000000	0.000000
20114.647990	-0.101480	0.552591	0.050941	78.289268	47.921551	98.497849	-0.060925	0.000000	2.575967	0.000000	0.000000	0.000000	-0.000000	0.000009	-0.000000	0.000000	0.000000	3.000000	8.000000	0.000000
20114.651324	-0.101480	0.552591	0.050941	78.289268	47.921551	98.497849	-0.060925	0.000000	2.575967	0.000000	0.000000	0.000000	-0.000000	0.000009	-0.000000	0.000000	0.000000	3.000000	8.000000	0.000000
20114.654657	-0.101480	0.552591	0.050941	78.292465	47.928444	98.508362	-0.073979	0.000000	2.547040	0.000000	0.000000	0.000000	-0.000000	0.000009	-0.000000	0.000000	0.000000	3.000000	8.000000	0.000000
20114.657990	-0.101480	0.552591	0.050941	78.292465	47.928444	98.508362	-0.073979	0.000000	2.547040	0.000000	0.000000	0.000000	-0.000000	0.000009	-0.000000	0.000000	0.000000	3.000000	8.000000	0.000000
20114.661324	-0.101573	0.552660	0.050655	78.292465	47.928444	98.508362	-0.073979	0.000000	2.547040	0.000000	0.000000	0.000000	-0.028013	0.020663	-0.085691	0.000000	0.000000	3.000000	8.000000	0.000000
20114.664657	-0.101573	0.552660	0.050655	78.294235	47.940590	98.531113	-0.073979	0.000000	2.547040	0.000000	0.000000	0.000000	-0.028013	0.020663	-0.085691	0.000000	0.000000	3.000000	8.000000	0.000000
20114.667990	-0.101573	0.552660	0.050655	78.294235	47.940590	98.531113	-0.073979	0.000000	2.547040	0.000000	0.000000	0.000000	-0.028013	0.020663	-0.085691	0.000000	0.000000	3.000000	8.000000	0.000000
20114.671324	-0.101573	0.552660	0.050655	78.294235	47.940590	98.531113	-0.073979	0.000000	2.547040	0.000000	0.000000	0.000000	-0.028013	0.020663	-0.085691	0.000000	0.000000	3.000000	8.000000	0.000000
20114.674657	-0.101755	0.552807	0.050061	78.293152	47.957592	98.554153	-0.078648	0.000000	2.532758	0.000000	0.000000	0.000000	-0.054538	0.044304	-0.178125	0.000000	0.000000	3.000000	8.000000	0.000000
20114.677990	-0.101755	0.552807	0.050061	78.293152	47.957592	98.554153	-0.078648	0.000000	2.532758	0.000000	0.000000	0.000000	-0.054538	0.044304	-0.178125	0.000000	0.000000	3.000000	8.000000	0.000000
20114.681324	-0.101755	0.552807	0.050061	78.293152	47.957592	98.554153	-0.078648	0.000000	2.532758	0.000000	0.000000	0.000000	-0.054538	0.044304	-0.178125	0.000000	0.000000	3.000000	8.000000	0.000000
20114.684657	-0.101755	0.552807	0.050061	78.284805	47.974155	98.596550	-0.087737	0.000000	2.503070	0.000000	0.000000	0.000000	-0.054538	0.044304	-0.178125	0.000000	0.000000	3.000000	8.000000	0.000000
20114.687990	-0.101823	0.552904	0.049775	78.284805	47.974155	98.596550	-0.087737	0.000000	2.503070	0.000000	0.000000	0.000000	-0.020333	0.028997	-0.085845	0.000000	0.000000	3.000000	8.000000	0.000000
20114.691324	-0.101823	0.552904	0.049775	78.284805	47.974155	98.596550	-0.087737	0.000000	2.503070	0.000000	0.000000	0.000000	-0.020333	0.028997	-0.085845	0.000000	0.000000	3.000000	8.000000	0.000000
20114.694657	-0.101823	0.552904	0.049775	78.276588	48.011509	98.648277	-0.091126	0.000000	2.488763	0.000000	0.000000	0.000000	-0.020333	0.028997	-0.085845	0.000000	0.000000	3.000000	8.000000	0.000000
20114.697990	-0.101823	0.552904	0.049775	78.276588	48.011509	98.648277	-0.091126	0.000000	2.488763	0.000000	0.000000	0.000000	-0.020333	0.028997	-0.085845	0.000000	0.000000	3.000000	8.000000	0.000000
20114.701324	-0.101834	0.552993	0.049459	78.276588	48.011509	98.648277	-0.091126	0.000000	2.488763	0.000000	0.000000	0.000000	-0.003481	0.026727	-0.094786	0.000000	0.000000	3.000000	8.000000	0.000000
20114.704657	-0.101834	0.552993	0.049459	78.262550	48.045864	98.707146	-0.091126	0.000000	2.488763	0.000000	0.000000	0.000000	-0.003481	0.026727	-0.094786	0.000000	0.000000	3.000000	8.000000	0.000000
20114.707990	-0.101834	0.552993	0.049459	78.262550	48.045864	98.707146	-0.091126	0.000000	2.488763	0.000000	0.000000	0.000000	-0.003481	0.026727	-0.094786	0.000000	0.000000	3.000000	8.000000	0.000000
20114.711324	-0.101834	0.552993	0.049459	78.262550	48.045864	98.707146	-0.091126	0.000000	2.488763	0.000000	0.000000	0.000000	-0.003481	0.026727	-0.094786	0.000000	0.000000	3.000000	8.000000	0.000000
20114.714657	-0.101817	0.553178	0.048876	78.252724	48.072800	98.753456	-0.091706	0.000000	2.472965	0.000000	0.000000	0.000000	0.005163	0.055549	-0.174916	0.000000	0.000000	3.000000	8.000000	0.000000
20114.717990	-0.101817	0.553178	0.048876	78.252724	48.072800	98.753456	-0.091706	0.000000	2.472965	0.000000	0.000000	0.000000	0.005163	0.055549	-0.174916	0.000000	0.000000	3.000000	8.000000	0.000000
20114.721324	-0.101817	0.553178	0.048876	78.252724	48.072800	98.753456	-0.091706	0.000000	2.472965	0.000000	0.000000	0.000000	0.005163	0.055549	-0.174916	0.000000	0.000000	3.000000	8.000000	0.000000
20114.724657	-0.101817	0.553178	0.048876	78.246712	48.123695	98.819359	-0.090846	0.000000	2.443812	0.000000	0.000000	0.000000	0.005163	0.055549	-0.174916	0.000000	0.000000	3.000000	8.000000	0.000000
20114.727990	-0.101779	0.553295	0.048565	78.246712	48.123695	98.819359	-0.090846	0.000000	2.443812	0.000000	0.000000	0.000000	0.011315	0.035019	-0.093497	0.000000	0.000000	3.000000	8.000000	0.000000
20114.731324	-0.101779	0.553295	0.048565	78.246712	48.123695	98.819359	-0.090846	0.000000	2.443812	0.000000	0.000000	0.000000	0.011315	0.035019	-0.093497	0.000000	0.000000	3.000000	8.000000	0.000000
20114.734657	-0.101779	0.553295	0.048565	78.245605	48.154125	98.858185	-0.088960	0.000000	2.428229	0.000000	0.000000	0.000000	0.011315	0.035019	-0.093497	0.000000	0.000000	3.000000	8.000000	0.000000
20114.737990	-0.101779	0.553295	0.048565	78.245605	48.154125	98.858185	-0.088960	0.000000	2.428229	0.000000	0.000000	0.000000	0.011315	0.035019	-0.093497	0.000000	0.000000	3.000000	8.000000	0.000000
20114.741324	-0.101733	0.553404	0.048213	78.245605	48.154125	98.858185	-0.088960	0.000000	2.428229	0.000000	0.000000	0.000000	0.013713	0.032728	-0.105356	0.000000	0.000000	3.000000	8.000000	0.000000
20114.744657	-0.101733	0.553404	0.048213	78.246529	48.177517	98.886063	-0.088960	0.000000	2.428229	0.000000	0.000000	0.000000	0.013713	0.032728	-0.105356	0.000000	0.000000	3.000000	8.000000	0.000000
20114.747990	-0.101733	0.553404	0.048213	78.246529	48.177517	98.886063	-0.088960	0.000000	2.428229	0.000000	0.000000	0.000000	0.013713	0.032728	-0.105356	0.000000	0.000000	3.000000	8.000000	0.000000
20114.751324	-0.101733	0.553404	0.048213	78.246529	48.177517	98.886063	-0.088960	0.000000	2.428229	0.000000	0.000000	0.000000	0.013713	0.032728	-0.105356	0.000000	0.000000	3.000000	8.000000	0.000000
20114.754657	-0.101595	0.553695	0.047527	78.246529	48.180267	98.886093	-0.086675	0.000000	2.410670	0.000000	0.000000	0.000000	0.041439	0.087438	-0.205867	0.000000	0.000000	3.000000	8.000000	0.000000
20114.757990	-0.101595	0.553695	0.047527	78.246529	48.180267	98.886093	-0.086675	0.000000	2.410670	0.000000	0.000000	0.000000	-0.000001	-0.000002	0.000000	0.000000	0.000000	3.000000	8.000000	0.000000
20114.761324	-0.101595	0.553695	0.047527	78.246529	48.180267	98.886093	-0.086675	0.000000	2.410670	0.000000	0.000000	0.000000	-0.000001	-0.000002	0.000000	0.000000	0.000000	3.000000	8.000000	0.000000
20114.764657	-0.101595	0.553695	0.047527	78.248100	48.195946	98.899323	-0.079768	0.000000	2.376359	0.000000	0.000000	0.000000	-0.000001	-0.000002	0.000000	0.000000	0.000000	3.000000	8.000000	0.000000
20114.767990	-0.101595	0.553695	0.047527	78.248100	48.195946	98.899323	-0.079768	0.000000	2.376359	0.000000	0.000000	0.000000	-0.000001	-0.000002	0.000000	0.000000	0.000000	3.000000	8.000000	0.000000
20114.771324	-0.101496	0.553842	0.047158	78.248100	48.195946	98.899323	-0.079768	0.000000	2.376359	0.000000	0.000000	0.000000	0.029777	0.044017	-0.110812	0.000000	0.000000	3.000000	8.000000	0.000000
20114.774657	-0.101496	0.553842	0.047158	78.246529	48.185692	98.886070	-0.079768	0.000000	2.376359	0.000000	0.000000	0.000000	0.029777	0.044017	-0.110812	0.000000	0.000000	3.000000	8.000000	0.000000
20114.777990	-0.101496	0.553842	0.047158	78.246529	48.185692	98.886070	-0.079768	0.000000	2.376359	0.000000	0.000000	0.000000	0.029777	0.044017	-0.110812	0.000000	0.000000	3.000000	8.000000	0.000000
20114.781324	-0.101496	0.553842	0.047158	78.246529	48.185692	98.886070	-0.079768	0.000000	2.376359	0.000000	0.000000	0.000000	0.029777	0.044017	-0.110812	0.000000	0.000000	3.000000	8.000000	0.000000
20114.784657	-0.101299	0.554209	0.046425	78.246506	48.188389	98.886055	-0.074805	0.000000	2.357890	0.000000	0.000000	0.000000	0.059143	0.109893	-0.219731	0.000000	0.000000	3.000000	8.000000	0.000000
20114.787990	-0.101299	0.554209	0.046425	78.246506	48.188389	98.886055	-0.074805	0.000000	2.357890	0.000000	0.000000	0.000000	0.000000	-0.000006	0.000000	0.000000	0.000000	3.000000	8.000000	0.000000
20114.791324	-0.101299	0.554209	0.046425	78.246506	48.188389	98.886055	-0.074805	0.000000	2.357890	0.000000	0.000000	0.000000	0.000000	-0.000006	0.000000	0.000000	0.000000	3.000000	8.000000	0.000000
20114.794657	-0.101299	0.554209	0.046425	78.246506	48.188389	98.886055	-0.064948	0.000000	2.321268	0.000000	0.000000	0.000000	0.000000	-0.000006	0.000000	0.000000	0.000000	3.000000	8.000000	0.000000
20114.797990	-0.101299	0.554209	0.046425	78.246506	48.188389	98.886055	-0.064948	0.000000	2.321268	0.000000	0.000000	0.000000	0.000000	-0.000006	0.000000	0.000000	0.000000	3.000000	8.000000	0.000000
20114.801324	-0.101223	0.554382	0.046046	78.246506	48.188389	98.886055	-0.064948	0.000000	2.321268	0.000000	0.000000	0.000000	0.022920	0.052124	-0.113954	0.000000	0.000000	3.000000	8.000000	0.000000
20114.804657	-0.101223	0.554382	0.046046	78.244911	48.178146	98.872810	-0.064948	0.000000	2.321268	0.000000	0.000000	0.000000	0.022920	0.052124	-0.113954	0.000000	0.000000	3.000000	8.000000	0.000000
20114.807990	-0.101223	0.554382	0.046046	78.244911	48.178146	98.872810	-0.064948	0.000000	2.321268	0.000000	0.000000	0.000000	0.022920	0.052124	-0.113954	0.000000	0.000000	3.000000	8.000000	0.000000
20114.811324	-0.101223	0.554382	0.046046	78.244911	48.178146	98.872810	-0.064948	0.000000	2.321268	0.000000	0.000000	0.000000	0.022920	0.052124	-0.113954	0.000000	0.000000	3.000000	8.000000	0.000000
20114.814657	-0.101039	0.554795	0.045257	78.243340	48.165173	98.859558	-0.061128	0.000000	2.302276	0.000000	0.000000	0.000000	0.055008	0.123761	-0.236455	0.000000	0.000000	3.000000	8.000000	0.000000
20114.817990	-0.101039	0.554795	0.045257	78.243340	48.165173	98.859558	-0.061128	0.000000	2.302276	0.000000	0.000000	0.000000	0.000000	0.000003	-0.000001	0.000000	0.000000	3.000000	8.000000	0.000000
20114.821324	-0.101039	0.554795	0.045257	78.243340	48.165173	98.859558	-0.061128	0.000000	2.302276	0.000000	0.000000	0.000000	0.000000	0.000003	-0.000001	0.000000	0.000000	3.000000	8.000000	0.000000
20114.824657	-0.101039	0.554795	0.045257	78.241745	48.154949	98.846336	-0.051960	0.000000	2.262867	0.000000	0.000000	0.000000	0.000000	0.000003	-0.000001	0.000000	0.000000	3.000000	8.000000	0.000000
20114.827990	-0.101039	0.554795	0.045257	78.241745	48.154949	98.846336	-0.051960	0.000000	2.262867	0.000000	0.000000	0.000000	0.000000	0.000003	-0.000001	0.000000	0.000000	3.000000	8.000000	0.000000
20114.831324	-0.100933	0.555005	0.044854	78.241745	48.154949	98.846336	-0.051960	0.000000	2.262867	0.000000	0.000000	0.000000	0.031760	0.063211	-0.120953	0.000000	0.000000	3.000000	8.000000	0.000000
20114.834657	-0.100933	0.555005	0.044854	78.240173	48.141975	98.833084	-0.051960	0.000000	2.262867	0.000000	0.000000	0.000000	0.031760	0.063211	-0.120953	0.000000	0.000000	3.000000	8.000000	0.000000
20114.837990	-0.100933	0.555005	0.044854	78.240173	48.141975	98.833084	-0.051960	0.000000	2.262867	0.000000	0.000000	0.000000	0.031760	0.063211	-0.120953	0.000000	0.000000	3.000000	8.000000	0.000000
20114.841324	-0.100933	0.555005	0.044854	78.240173	48.141975	98.833084	-0.051960	0.000000	2.262867	0.000000	0.000000	0.000000	0.031760	0.063211	-0.120953	0.000000	0.000000	3.000000	8.000000	0.000000
20114.844657	-0.100792	0.555453	0.044028	78.236969	48.113358	98.806641	-0.046667	0.000000	2.242708	0.000000	0.000000	0.000000	0.042426	0.134400	-0.247973	0.000000	0.000000	3.000000	8.000000	0.000000
20114.847990	-0.100792	0.555453	0.044028	78.236969	48.113358	98.806641	-0.046667	0.000000	2.242708	0.000000	0.000000	0.000000	0.000000	0.000004	-0.000000	0.000000	0.000000	3.000000	8.000000	0.000000
20114.851324	-0.100792	0.555453	0.044028	78.236969	48.113358	98.806641	-0.046667	0.000000	2.242708	0.000000	0.000000	0.000000	0.000000	0.000004	-0.000000	0.000000	0.000000	3.000000	8.000000	0.000000
20114.854657	-0.100792	0.555453	0.044028	78.233788	48.084747	98.780190	-0.039596	0.000000	2.201379	0.000000	0.000000	0.000000	0.000000	0.000004	-0.000000	0.000000	0.000000	3.000000	8.000000	0.000000
20114.857990	-0.100792	0.555453	0.044028	78.233788	48.084747	98.780190	-0.039596	0.000000	2.201379	0.000000	0.000000	0.000000	0.000000	0.000004	-0.000000	0.000000	0.000000	3.000000	8.000000	0.000000
20114.861324	-0.100728	0.555701	0.043587	78.233788	48.084747	98.780190	-0.039596	0.000000	2.201379	0.000000	0.000000	0.000000	0.019187	0.074180	-0.132310	0.000000	0.000000	3.000000	8.000000	0.000000
20114.864657	-0.100728	0.555701	0.043587	78.232986	48.077118	98.777504	-0.039596	0.000000	2.201379	0.000000	0.000000	0.000000	0.019187	0.074180	-0.132310	0.000000	0.000000	3.000000	8.000000	0.000000
20114.867990	-0.100684	0.555930	0.043123	78.232986	48.077118	98.777504	-0.039596	0.000000	2.201379	0.000000	0.000000	0.000000	0.013122	0.068690	-0.138954	0.000000	0.000000	3.000000	8.000000	0.000000
20114.871324	-0.100684	0.555930	0.043123	78.232986	48.077118	98.777504	-0.039596	0.000000	2.201379	0.000000	0.000000	0.000000	0.013122	0.068690	-0.138954	0.000000	0.000000	3.000000	8.000000	0.000000
20114.874657	-0.100684	0.555930	0.043123	78.232117	48.072151	98.774750	-0.034211	0.000000	2.156168	0.000000	0.000000	0.000000	0.013122	0.068690	-0.138954	0.000000	0.000000	3.000000	8.000000	0.000000
20114.877990	-0.100684	0.555930	0.043123	78.232117	48.072151	98.774750	-0.034211	0.000000	2.156168	0.000000	0.000000	0.000000	0.013122	0.068690	-0.138954	0.000000	0.000000	3.000000	8.000000	0.000000
20114.881324	-0.100617	0.556158	0.042665	78.232117	48.072151	98.774750	-0.034211	0.000000	2.156168	0.000000	0.000000	0.000000	0.020281	0.068508	-0.137589	0.000000	0.000000	3.000000	8.000000	0.000000
20114.884657	-0.100617	0.556158	0.042665	78.231308	48.067261	98.772072	-0.034211	0.000000	2.156168	0.000000	0.000000	0.000000	0.020281	0.068508	-0.137589	0.000000	0.000000	3.000000	8.000000	0.000000
20114.887990	-0.100543	0.556424	0.042178	78.231308	48.067261	98.772072	-0.034211	0.000000	2.156168	0.000000	0.000000	0.000000	0.021987	0.079692	-0.145985	0.000000	0.000000	3.000000	8.000000	0.000000
20114.891324	-0.100543	0.556424	0.042178	78.231308	48.067261	98.772072	-0.034211	0.000000	2.156168	0.000000	0.000000	0.000000	0.021987	0.079692	-0.145985	0.000000	0.000000	3.000000	8.000000	0.000000
20114.894657	-0.100543	0.556424	0.042178	78.229691	48.051571	98.758812	-0.027166	0.000000	2.108906	0.000000	0.000000	0.000000	0.021987	0.079692	-0.145985	0.000000	0.000000	3.000000	8.000000	0.000000
20114.897990	-0.100543	0.556424	0.042178	78.229691	48.051571	98.758812	-0.027166	0.000000	2.108906	0.000000	0.000000	0.000000	0.021987	0.079692	-0.145985	0.000000	0.000000	3.000000	8.000000	0.000000
20114.901324	-0.100463	0.556653	0.041657	78.229691	48.051571	98.758812	-0.027166	0.000000	2.108906	0.000000	0.000000	0.000000	0.024085	0.068787	-0.156347	0.000000	0.000000	3.000000	8.000000	0.000000
20114.904657	-0.100463	0.556653	0.041657	78.228134	48.035950	98.745644	-0.027166	0.000000	2.108906	0.000000	0.000000	0.000000	0.024085	0.068787	-0.156347	0.000000	0.000000	3.000000	8.000000	0.000000
20114.907990	-0.100413	0.556917	0.041165	78.228134	48.035950	98.745644	-0.027166	0.000000	2.108906	0.000000	0.000000	0.000000	0.014950	0.079282	-0.147581	0.000000	0.000000	3.000000	8.000000	0.000000
20114.911324	-0.100413	0.556917	0.041165	78.228134	48.035950	98.745644	-0.027166	0.000000	2.108906	0.000000	0.000000	0.000000	0.014950	0.079282	-0.147581	0.000000	0.000000	3.000000	8.000000	0.000000
20114.914657	-0.100413	0.556917	0.041165	78.224945	48.007381	98.719246	-0.020661	0.000000	2.058251	0.000000	0.000000	0.000000	0.014950	0.079282	-0.147581	0.000000	0.000000	3.000000	8.000000	0.000000
20114.917990	-0.100413	0.556917	0.041165	78.224945	48.007381	98.719246	-0.020661	0.000000	2.058251	0.000000	0.000000	0.000000	0.014950	0.079282	-0.147581	0.000000	0.000000	3.000000	8.000000	0.000000
20114.921324	-0.100308	0.557173	0.040643	78.224945	48.007381	98.719246	-0.020661	0.000000	2.058251	0.000000	0.000000	0.000000	0.031570	0.076717	-0.156687	0.000000	0.000000	3.000000	8.000000	0.000000
20114.924657	-0.100308	0.557173	0.040643	78.221741	47.981529	98.692825	-0.020661	0.000000	2.058251	0.000000	0.000000	0.000000	0.031570	0.076717	-0.156687	0.000000	0.000000	3.000000	8.000000	0.000000
20114.927990	-0.100211	0.557436	0.040160	78.221741	47.981529	98.692825	-0.020661	0.000000	2.058251	0.000000	0.000000	0.000000	0.029195	0.078888	-0.144894	0.000000	0.000000	3.000000	8.000000	0.000000
20114.931324	-0.100211	0.557436	0.040160	78.221741	47.981529	98.692825	-0.020661	0.000000	2.058251	0.000000	0.000000	0.000000	0.029195	0.078888	-0.144894	0.000000	0.000000	3.000000	8.000000	0.000000
20114.934657	-0.100211	0.557436	0.040160	78.219330	47.966427	98.676941	-0.010533	0.000000	2.007988	0.000000	0.000000	0.000000	0.029195	0.078888	-0.144894	0.000000	0.000000	3.000000	8.000000	0.000000
20114.937990	-0.100211	0.557436	0.040160	78.219330	47.966427	98.676941	-0.010533	0.000000	2.007988	0.000000	0.000000	0.000000	0.029195	0.078888	-0.144894	0.000000	0.000000	3.000000	8.000000	0.000000
20114.941324	-0.100113	0.557698	0.039677	78.219330	47.966427	98.676941	-0.010533	0.000000	2.007988	0.000000	0.000000	0.000000	0.029211	0.078675	-0.144977	0.000000	0.000000	3.000000	8.000000	0.000000
20114.944657	-0.100113	0.557698	0.039677	78.217575	47.976002	98.679344	-0.010533	0.000000	2.007988	0.000000	0.000000	0.000000	0.029211	0.078675	-0.144977	0.000000	0.000000	3.000000	8.000000	0.000000
20114.947990	-0.099972	0.557978	0.039220	78.217575	47.976002	98.679344	-0.010533	0.000000	2.007988	0.000000	0.000000	0.000000	0.042331	0.083860	-0.137077	0.000000	0.000000	3.000000	8.000000	0.000000
20114.951324	-0.099972	0.557978	0.039220	78.217575	47.976002	98.679344	-0.010533	0.000000	2.007988	0.000000	0.000000	0.000000	0.042331	0.083860	-0.137077	0.000000	0.000000	3.000000	8.000000	0.000000
20114.954657	-0.099972	0.557978	0.039220	78.223495	48.084194	98.778831	0.001391	0.000000	1.960979	0.000000	0.000000	0.000000	0.042331	0.083860	-0.137077	0.000000	0.000000	3.000000	8.000000	0.000000
20114.957990	-0.099972	0.557978	0.039220	78.223495	48.084194	98.778831	0.001391	0.000000	1.960979	0.000000	0.000000	0.000000	0.042331	0.083860	-0.137077	0.000000	0.000000	3.000000	8.000000	0.000000
20114.961324	-0.099828	0.558239	0.038745	78.223495	48.084194	98.778831	0.001391	0.000000	1.960979	0.000000	0.000000	0.000000	0.043356	0.078273	-0.142306	0.000000	0.000000	3.000000	8.000000	0.000000
20114.964657	-0.099828	0.558239	0.038745	78.237640	48.310734	98.994186	0.001391	0.000000	1.960979	0.000000	0.000000	0.000000	0.043356	0.078273	-0.142306	0.000000	0.000000	3.000000	8.000000	0.000000
20114.967990	-0.099687	0.558517	0.038288	78.237640	48.310734	98.994186	0.001391	0.000000	1.960979	0.000000	0.000000	0.000000	0.042312	0.083466	-0.137263	0.000000	0.000000	3.000000	8.000000	0.000000
20114.971324	-0.099687	0.558517	0.038288	78.237640	48.310734	98.994186	0.001391	0.000000	1.960979	0.000000	0.000000	0.000000	0.042312	0.083466	-0.137263	0.000000	0.000000	3.000000	8.000000	0.000000
20114.974657	-0.099687	0.558517	0.038288	78.253082	48.556633	99.231163	0.015669	0.000000	1.914384	0.000000	0.000000	0.000000	0.042312	0.083466	-0.137263	0.000000	0.000000	3.000000	8.000000	0.000000
20114.977990	-0.099687	0.558517	0.038288	78.253082	48.556633	99.231163	0.015669	0.000000	1.914384	0.000000	0.000000	0.000000	0.042312	0.083466	-0.137263	0.000000	0.000000	3.000000	8.000000	0.000000
20114.981324	-0.099567	0.558749	0.037813	78.253082	48.556633	99.231163	0.015669	0.000000	1.914384	0.000000	0.000000	0.000000	0.035960	0.069631	-0.142274	0.000000	0.000000	3.000000	8.000000	0.000000
20114.984657	-0.099567	0.558749	0.037813	78.271324	48.811176	99.478073	0.015669	0.000000	1.914384	0.000000	0.000000	0.000000	0.035960	0.069631	-0.142274	0.000000	0.000000	3.000000	8.000000	0.000000
20114.987990	-0.099466	0.558990	0.037312	78.271324	48.811176	99.478073	0.015669	0.000000	1.914384	0.000000	0.000000	0.000000	0.030279	0.072346	-0.150541	0.000000	0.000000	3.000000	8.000000	0.000000
20114.991324	-0.099466	0.558990	0.037312	78.271324	48.811176	99.478073	0.015669	0.000000	1.914384	0.000000	0.000000	0.000000	0.030279	0.072346	-0.150541	0.000000	0.000000	3.000000	8.000000	0.000000
20114.994657	-0.099466	0.558990	0.037312	78.287277	49.043953	99.711334	0.026709	0.000000	1.865582	0.000000	0.000000	0.000000	0.030279	0.072346	-0.150541	0.000000	0.000000	3.000000	8.000000	0.000000
20114.997990	-0.099466	0.558990	0.037312	78.287277	49.043953	99.711334	0.026709	0.000000	1.865582	0.000000	0.000000	0.000000	0.030279	0.072346	-0.150541	0.000000	0.000000	3.000000	8.000000	0.000000
20115.001324	-0.099413	0.559203	0.036806	78.287277	49.043953	99.711334	0.026709	0.000000	1.865582	0.000000	0.000000	0.000000	0.015897	0.063883	-0.151816	0.000000	0.000000	3.000000	8.000000	0.000000
20115.004657	-0.099413	0.559203	0.036806	78.297348	49.187717	99.860100	0.026709	0.000000	1.865582	0.000000	0.000000	0.000000	0.015897	0.063883	-0.151816	0.000000	0.000000	3.000000	8.000000	0.000000
20115.007990	-0.099379	0.559425	0.036272	78.297348	49.187717	99.860100	0.026709	0.000000	1.865582	0.000000	0.000000	0.000000	0.010277	0.066588	-0.160077	0.000000	0.000000	3.000000	8.000000	0.000000
20115.011324	-0.099379	0.559425	0.036272	78.297348	49.187717	99.860100	0.026709	0.000000	1.865582	0.000000	0.000000	0.000000	0.010277	0.066588	-0.160077	0.000000	0.000000	3.000000	8.000000	0.000000
20115.014657	-0.099379	0.559425	0.036272	78.301636	49.242050	99.923958	0.031071	0.000000	1.813600	0.000000	0.000000	0.000000	0.010277	0.066588	-0.160077	0.000000	0.000000	3.000000	8.000000	0.000000
20115.017990	-0.099379	0.559425	0.036272	78.301636	49.242050	99.923958	0.031071	0.000000	1.813600	0.000000	0.000000	0.000000	0.010277	0.066588	-0.160077	0.000000	0.000000	3.000000	8.000000	0.000000
20115.021324	-0.099372	0.559637	0.035756	78.301636	49.242050	99.923958	0.031071	0.000000	1.813600	0.000000	0.000000	0.000000	0.001950	0.063517	-0.154789	0.000000	0.000000	3.000000	8.000000	0.000000
20115.024657	-0.099372	0.559637	0.035756	78.300835	49.231575	99.921127	0.031071	0.000000	1.813600	0.000000	0.000000	0.000000	0.001950	0.063517	-0.154789	0.000000	0.000000	3.000000	8.000000	0.000000
20115.027990	-0.099345	0.559866	0.035262	78.300835	49.231575	99.921127	0.031071	0.000000	1.813600	0.000000	0.000000	0.000000	0.008003	0.068704	-0.148308	0.000000	0.000000	3.000000	8.000000	0.000000
20115.031324	-0.099345	0.559866	0.035262	78.300835	49.231575	99.921127	0.031071	0.000000	1.813600	0.000000	0.000000	0.000000	0.008003	0.068704	-0.148308	0.000000	0.000000	3.000000	8.000000	0.000000
20115.034657	-0.099345	0.559866	0.035262	78.298546	49.220680	99.922302	0.032730	0.000000	1.763084	0.000000	0.000000	0.000000	0.008003	0.068704	-0.148308	0.000000	0.000000	3.000000	8.000000	0.000000
20115.037990	-0.099345	0.559866	0.035262	78.298546	49.220680	99.922302	0.032730	0.000000	1.763084	0.000000	0.000000	0.000000	0.008003	0.068704	-0.148308	0.000000	0.000000	3.000000	8.000000	0.000000
20115.041324	-0.099337	0.560104	0.034740	78.298546	49.220680	99.922302	0.032730	0.000000	1.763084	0.000000	0.000000	0.000000	0.002425	0.071378	-0.156579	0.000000	0.000000	3.000000	8.000000	0.000000
20115.044657	-0.099337	0.560104	0.034740	78.297729	49.210255	99.919533	0.032730	0.000000	1.763084	0.000000	0.000000	0.000000	0.002425	0.071378	-0.156579	0.000000	0.000000	3.000000	8.000000	0.000000
20115.047990	-0.099310	0.560331	0.034245	78.297729	49.210255	99.919533	0.032730	0.000000	1.763084	0.000000	0.000000	0.000000	0.008123	0.068312	-0.148450	0.000000	0.000000	3.000000	8.000000	0.000000
20115.051324	-0.099310	0.560331	0.034245	78.297729	49.210255	99.919533	0.032730	0.000000	1.763084	0.000000	0.000000	0.000000	0.008123	0.068312	-0.148450	0.000000	0.000000	3.000000	8.000000	0.000000
20115.054657	-0.099310	0.560331	0.034245	78.296082	49.200180	99.913887	0.034488	0.000000	1.712246	0.000000	0.000000	0.000000	0.008123	0.068312	-0.148450	0.000000	0.000000	3.000000	8.000000	0.000000
20115.057990	-0.099310	0.560331	0.034245	78.296082	49.200180	99.913887	0.034488	0.000000	1.712246	0.000000	0.000000	0.000000	0.008123	0.068312	-0.148450	0.000000	0.000000	3.000000	8.000000	0.000000
20115.061324	-0.099254	0.560595	0.033726	78.296082	49.200180	99.913887	0.034488	0.000000	1.712246	0.000000	0.000000	0.000000	0.016882	0.079198	-0.155558	0.000000	0.000000	3.000000	8.000000	0.000000
20115.064657	-0.099254	0.560595	0.033726	78.294350	49.198719	99.916130	0.034488	0.000000	1.712246	0.000000	0.000000	0.000000	0.016882	0.079198	-0.155558	0.000000	0.000000	3.000000	8.000000	0.000000
20115.067990	-0.099206	0.560867	0.033247	78.294350	49.198719	99.916130	0.034488	0.000000	1.712246	0.000000	0.000000	0.000000	0.014516	0.081502	-0.143715	0.000000	0.000000	3.000000	8.000000	0.000000
20115.071324	-0.099206	0.560867	0.033247	78.294350	49.198719	99.916130	0.034488	0.000000	1.712246	0.000000	0.000000	0.000000	0.014516	0.081502	-0.143715	0.000000	0.000000	3.000000	8.000000	0.000000
20115.074657	-0.099206	0.560867	0.033247	78.291153	49.180931	99.897049	0.039720	0.000000	1.662367	0.000000	0.000000	0.000000	0.014516	0.081502	-0.143715	0.000000	0.000000	3.000000	8.000000	0.000000
20115.077990	-0.099206	0.560867	0.033247	78.291153	49.180931	99.897049	0.039720	0.000000	1.662367	0.000000	0.000000	0.000000	0.014516	0.081502	-0.143715	0.000000	0.000000	3.000000	8.000000	0.000000
20115.081324	-0.099106	0.561148	0.032755	78.291153	49.180931	99.897049	0.039720	0.000000	1.662367	0.000000	0.000000	0.000000	0.029890	0.084135	-0.147771	0.000000	0.000000	3.000000	8.000000	0.000000
20115.084657	-0.099106	0.561148	0.032755	78.287247	49.152302	99.867355	0.039720	0.000000	1.662367	0.000000	0.000000	0.000000	0.029890	0.084135	-0.147771	0.000000	0.000000	3.000000	8.000000	0.000000
20115.087990	-0.099011	0.561418	0.032285	78.287247	49.152302	99.867355	0.039720	0.000000	1.662367	0.000000	0.000000	0.000000	0.028532	0.081101	-0.141056	0.000000	0.000000	3.000000	8.000000	0.000000
20115.091324	-0.099011	0.561418	0.032285	78.287247	49.152302	99.867355	0.039720	0.000000	1.662367	0.000000	0.000000	0.000000	0.028532	0.081101	-0.141056	0.000000	0.000000	3.000000	8.000000	0.000000
20115.094657	-0.099011	0.561418	0.032285	78.282654	49.112885	99.827095	0.049458	0.000000	1.614229	0.000000	0.000000	0.000000	0.028532	0.081101	-0.141056	0.000000	0.000000	3.000000	8.000000	0.000000
20115.097990	-0.099011	0.561418	0.032285	78.282654	49.112885	99.827095	0.049458	0.000000	1.614229	0.000000	0.000000	0.000000	0.028532	0.081101	-0.141056	0.000000	0.000000	3.000000	8.000000	0.000000
20115.101324	-0.098916	0.561688	0.031814	78.282654	49.112885	99.827095	0.049458	0.000000	1.614229	0.000000	0.000000	0.000000	0.028548	0.080905	-0.141138	0.000000	0.000000	3.000000	8.000000	0.000000
20115.104657	-0.098916	0.561688	0.031814	78.281013	49.086994	99.796227	0.049458	0.000000	1.614229	0.000000	0.000000	0.000000	0.028548	0.080905	-0.141138	0.000000	0.000000	3.000000	8.000000	0.000000
20115.107990	-0.098797	0.561956	0.031348	78.281013	49.086994	99.796227	0.049458	0.000000	1.614229	0.000000	0.000000	0.000000	0.035525	0.080686	-0.139815	0.000000	0.000000	3.000000	8.000000	0.000000
20115.111324	-0.098797	0.561956	0.031348	78.281013	49.086994	99.796227	0.049458	0.000000	1.614229	0.000000	0.000000	0.000000	0.035525	0.080686	-0.139815	0.000000	0.000000	3.000000	8.000000	0.000000
20115.114657	-0.098797	0.561956	0.031348	78.276390	49.044914	99.756020	0.060137	0.000000	1.567404	0.000000	0.000000	0.000000	0.035525	0.080686	-0.139815	0.000000	0.000000	3.000000	8.000000	0.000000
20115.117990	-0.098797	0.561956	0.031348	78.276390	49.044914	99.756020	0.060137	0.000000	1.567404	0.000000	0.000000	0.000000	0.035525	0.080686	-0.139815	0.000000	0.000000	3.000000	8.000000	0.000000
20115.121324	-0.098722	0.562207	0.030855	78.276390	49.044914	99.756020	0.060137	0.000000	1.567404	0.000000	0.000000	0.000000	0.022661	0.075133	-0.147838	0.000000	0.000000	3.000000	8.000000	0.000000
20115.124657	-0.098722	0.562207	0.030855	78.274826	49.029022	99.742561	0.060137	0.000000	1.567404	0.000000	0.000000	0.000000	0.022661	0.075133	-0.147838	0.000000	0.000000	3.000000	8.000000	0.000000
20115.127990	-0.098651	0.562447	0.030385	78.274826	49.029022	99.742561	0.060137	0.000000	1.567404	0.000000	0.000000	0.000000	0.021314	0.072157	-0.141098	0.000000	0.000000	3.000000	8.000000	0.000000
20115.131324	-0.098651	0.562447	0.030385	78.274826	49.029022	99.742561	0.060137	0.000000	1.567404	0.000000	0.000000	0.000000	0.021314	0.072157	-0.141098	0.000000	0.000000	3.000000	8.000000	0.000000
20115.134657	-0.098651	0.562447	0.030385	78.273178	48.995022	99.711746	0.067466	0.000000	1.519248	0.000000	0.000000	0.000000	0.021314	0.072157	-0.141098	0.000000	0.000000	3.000000	8.000000	0.000000
20115.137990	-0.098651	0.562447	0.030385	78.273178	48.995022	99.711746	0.067466	0.000000	1.519248	0.000000	0.000000	0.000000	0.021314	0.072157	-0.141098	0.000000	0.000000	3.000000	8.000000	0.000000
20115.141324	-0.098599	0.562669	0.029893	78.273178	48.995022	99.711746	0.067466	0.000000	1.519248	0.000000	0.000000	0.000000	0.015440	0.066601	-0.147699	0.000000	0.000000	3.000000	8.000000	0.000000
20115.144657	-0.098599	0.562669	0.029893	78.274437	48.956379	99.672882	0.067466	0.000000	1.519248	0.000000	0.000000	0.000000	0.015440	0.066601	-0.147699	0.000000	0.000000	3.000000	8.000000	0.000000
20115.147990	-0.098560	0.562890	0.029463	78.274437	48.956379	99.672882	0.067466	0.000000	1.519248	0.000000	0.000000	0.000000	0.011681	0.066223	-0.128994	0.000000	0.000000	3.000000	8.000000	0.000000
20115.151324	-0.098560	0.562890	0.029463	78.274437	48.956379	99.672882	0.067466	0.000000	1.519248	0.000000	0.000000	0.000000	0.011681	0.066223	-0.128994	0.000000	0.000000	3.000000	8.000000	0.000000
20115.154657	-0.098560	0.562890	0.029463	78.278549	48.913036	99.625916	0.071986	0.000000	1.473132	0.000000	0.000000	0.000000	0.011681	0.066223	-0.128994	0.000000	0.000000	3.000000	8.000000	0.000000
20115.157990	-0.098560	0.562890	0.029463	78.278549	48.913036	99.625916	0.071986	0.000000	1.473132	0.000000	0.000000	0.000000	0.011681	0.066223	-0.128994	0.000000	0.000000	3.000000	8.000000	0.000000
20115.161324	-0.098521	0.563111	0.029032	78.278549	48.913036	99.625916	0.071986	0.000000	1.473132	0.000000	0.000000	0.000000	0.011719	0.066109	-0.129052	0.000000	0.000000	3.000000	8.000000	0.000000
20115.164657	-0.098521	0.563111	0.029032	78.285530	48.867718	99.570869	0.071986	0.000000	1.473132	0.000000	0.000000	0.000000	0.011719	0.066109	-0.129052	0.000000	0.000000	3.000000	8.000000	0.000000
20115.167990	-0.098521	0.563111	0.029032	78.285530	48.867718	99.570869	0.071986	0.000000	1.473132	0.000000	0.000000	0.000000	0.011719	0.066109	-0.129052	0.000000	0.000000	3.000000	8.000000	0.000000
20115.171324	-0.098521	0.563111	0.029032	78.285530	48.867718	99.570869	0.071986	0.000000	1.473132	0.000000	0.000000	0.000000	0.011719	0.066109	-0.129052	0.000000	0.000000	3.000000	8.000000	0.000000
20115.174657	-0.098420	0.563504	0.028295	78.299751	48.810543	99.495445	0.073939	0.000000	1.451623	0.000000	0.000000	0.000000	0.030448	0.117976	-0.221312	0.000000	0.000000	3.000000	8.000000	0.000000
20115.177990	-0.098420	0.563504	0.028295	78.299751	48.810543	99.495445	0.073939	0.000000	1.451623	0.000000	0.000000	0.000000	0.000001	-0.000005	0.000000	0.000000	0.000000	3.000000	8.000000	0.000000
20115.181324	-0.098420	0.563504	0.028295	78.299751	48.810543	99.495445	0.073939	0.000000	1.451623	0.000000	0.000000	0.000000	0.000001	-0.000005	0.000000	0.000000	0.000000	3.000000	8.000000	0.000000
20115.184657	-0.098420	0.563504	0.028295	78.321129	48.741356	99.399513	0.079014	0.000000	1.414738	0.000000	0.000000	0.000000	0.000001	-0.000005	0.000000	0.000000	0.000000	3.000000	8.000000	0.000000
20115.187990	-0.098420	0.563504	0.028295	78.321129	48.741356	99.399513	0.079014	0.000000	1.414738	0.000000	0.000000	0.000000	0.000001	-0.000005	0.000000	0.000000	0.000000	3.000000	8.000000	0.000000
20115.191324	-0.098399	0.563686	0.027955	78.321129	48.741356	99.399513	0.079014	0.000000	1.414738	0.000000	0.000000	0.000000	0.006265	0.054688	-0.101873	0.000000	0.000000	3.000000	8.000000	0.000000
20115.194657	-0.098399	0.563686	0.027955	78.341072	48.671505	99.307343	0.079014	0.000000	1.414738	0.000000	0.000000	0.000000	0.006265	0.054688	-0.101873	0.000000	0.000000	3.000000	8.000000	0.000000
20115.197990	-0.098399	0.563686	0.027955	78.341072	48.671505	99.307343	0.079014	0.000000	1.414738	0.000000	0.000000	0.000000	0.006265	0.054688	-0.101873	0.000000	0.000000	3.000000	8.000000	0.000000
20115.201324	-0.098399	0.563686	0.027955	78.341072	48.671505	99.307343	0.079014	0.000000	1.414738	0.000000	0.000000	0.000000	0.006265	0.054688	-0.101873	0.000000	0.000000	3.000000	8.000000	0.000000
20115.204657	-0.098389	0.563986	0.027435	78.355186	48.608265	99.231308	0.080058	0.000000	1.397759	0.000000	0.000000	0.000000	0.002895	0.089985	-0.155995	0.000000	0.000000	3.000000	8.000000	0.000000
20115.207990	-0.098389	0.563986	0.027435	78.355186	48.608265	99.231308	0.080058	0.000000	1.397759	0.000000	0.000000	0.000000	0.002895	0.089985	-0.155995	0.000000	0.000000	3.000000	8.000000	0.000000
20115.211324	-0.098389	0.563986	0.027435	78.355186	48.608265	99.231308	0.080058	0.000000	1.397759	0.000000	0.000000	0.000000	0.002895	0.089985	-0.155995	0.000000	0.000000	3.000000	8.000000	0.000000
20115.214657	-0.098389	0.563986	0.027435	78.357826	48.561462	99.188049	0.080540	0.000000	1.371760	0.000000	0.000000	0.000000	0.002895	0.089985	-0.155995	0.000000	0.000000	3.000000	8.000000	0.000000
20115.217990	-0.098433	0.564131	0.027177	78.357826	48.561462	99.188049	0.080540	0.000000	1.371760	0.000000	0.000000	0.000000	-0.013011	0.043530	-0.077414	0.000000	0.000000	3.000000	8.000000	0.000000
20115.221324	-0.098433	0.564131	0.027177	78.357826	48.561462	99.188049	0.080540	0.000000	1.371760	0.000000	0.000000	0.000000	-0.013011	0.043530	-0.077414	0.000000	0.000000	3.000000	8.000000	0.000000
20115.224657	-0.098433	0.564131	0.027177	78.356270	48.537407	99.174591	0.078372	0.000000	1.358858	0.000000	0.000000	0.000000	-0.013011	0.043530	-0.077414	0.000000	0.000000	3.000000	8.000000	0.000000
20115.227990	-0.098433	0.564131	0.027177	78.356270	48.537407	99.174591	0.078372	0.000000	1.358858	0.000000	0.000000	0.000000	-0.013011	0.043530	-0.077414	0.000000	0.000000	3.000000	8.000000	0.000000
20115.231324	-0.098505	0.564240	0.026943	78.356270	48.537407	99.174591	0.078372	0.000000	1.358858	0.000000	0.000000	0.000000	-0.021618	0.032673	-0.070280	0.000000	0.000000	3.000000	8.000000	0.000000
20115.234657	-0.098505	0.564240	0.026943	78.356255	48.523769	99.174538	0.078372	0.000000	1.358858	0.000000	0.000000	0.000000	-0.021618	0.032673	-0.070280	0.000000	0.000000	3.000000	8.000000	0.000000
20115.237990	-0.098505	0.564240	0.026943	78.356255	48.523769	99.174538	0.078372	0.000000	1.358858	0.000000	0.000000	0.000000	-0.021618	0.032673	-0.070280	0.000000	0.000000	3.000000	8.000000	0.000000
20115.241324	-0.098505	0.564240	0.026943	78.356255	48.523769	99.174538	0.078372	0.000000	1.358858	0.000000	0.000000	0.000000	-0.021618	0.032673	-0.070280	0.000000	0.000000	3.000000	8.000000	0.000000
20115.244657	-0.098669	0.564412	0.026458	78.357018	48.515640	99.185234	0.074769	0.000000	1.347144	0.000000	0.000000	0.000000	-0.049323	0.051731	-0.145413	0.000000	0.000000	3.000000	8.000000	0.000000
20115.247990	-0.098669	0.564412	0.026458	78.357018	48.515640	99.185234	0.074769	0.000000	1.347144	0.000000	0.000000	0.000000	-0.049323	0.051731	-0.145413	0.000000	0.000000	3.000000	8.000000	0.000000
20115.251324	-0.098669	0.564412	0.026458	78.357018	48.515640	99.185234	0.074769	0.000000	1.347144	0.000000	0.000000	0.000000	-0.049323	0.051731	-0.145413	0.000000	0.000000	3.000000	8.000000	0.000000
20115.254657	-0.098669	0.564412	0.026458	78.357018	48.496616	99.185249	0.066548	0.000000	1.322909	0.000000	0.000000	0.000000	-0.049323	0.051731	-0.145413	0.000000	0.000000	3.000000	8.000000	0.000000
20115.257990	-0.098788	0.564494	0.026220	78.357018	48.496616	99.185249	0.066548	0.000000	1.322909	0.000000	0.000000	0.000000	-0.035628	0.024463	-0.071419	0.000000	0.000000	3.000000	8.000000	0.000000
20115.261324	-0.098788	0.564494	0.026220	78.357018	48.496616	99.185249	0.066548	0.000000	1.322909	0.000000	0.000000	0.000000	-0.035628	0.024463	-0.071419	0.000000	0.000000	3.000000	8.000000	0.000000
20115.264657	-0.098788	0.564494	0.026220	78.358482	48.499325	99.206558	0.060610	0.000000	1.311006	0.000000	0.000000	0.000000	-0.035628	0.024463	-0.071419	0.000000	0.000000	3.000000	8.000000	0.000000
20115.267990	-0.098788	0.564494	0.026220	78.358482	48.499325	99.206558	0.060610	0.000000	1.311006	0.000000	0.000000	0.000000	-0.035628	0.024463	-0.071419	0.000000	0.000000	3.000000	8.000000	0.000000
20115.271324	-0.098929	0.564575	0.025977	78.358482	48.499325	99.206558	0.060610	0.000000	1.311006	0.000000	0.000000	0.000000	-0.042463	0.024427	-0.072847	0.000000	0.000000	3.000000	8.000000	0.000000
20115.274657	-0.098929	0.564575	0.025977	78.361519	48.512447	99.241264	0.060610	0.000000	1.311006	0.000000	0.000000	0.000000	-0.042463	0.024427	-0.072847	0.000000	0.000000	3.000000	8.000000	0.000000
20115.277990	-0.098929	0.564575	0.025977	78.361519	48.512447	99.241264	0.060610	0.000000	1.311006	0.000000	0.000000	0.000000	-0.042463	0.024427	-0.072847	0.000000	0.000000	3.000000	8.000000	0.000000
20115.281324	-0.098929	0.564575	0.025977	78.361519	48.512447	99.241264	0.060610	0.000000	1.311006	0.000000	0.000000	0.000000	-0.042463	0.024427	-0.072847	0.000000	0.000000	3.000000	8.000000	0.000000
20115.284657	-0.099222	0.564693	0.025543	78.362991	48.512470	99.262589	0.053533	0.000000	1.298864	0.000000	0.000000	0.000000	-0.087934	0.035267	-0.130349	0.000000	0.000000	3.000000	8.000000	0.000000
20115.287990	-0.099222	0.564693	0.025543	78.362991	48.512470	99.262589	0.053533	0.000000	1.298864	0.000000	0.000000	0.000000	-0.087934	0.035267	-0.130349	0.000000	0.000000	3.000000	8.000000	0.000000
20115.291324	-0.099222	0.564693	0.025543	78.362991	48.512470	99.262589	0.053533	0.000000	1.298864	0.000000	0.000000	0.000000	-0.087934	0.035267	-0.130349	0.000000	0.000000	3.000000	8.000000	0.000000
20115.294657	-0.099222	0.564693	0.025543	78.363754	48.498882	99.273270	0.038877	0.000000	1.277140	0.000000	0.000000	0.000000	-0.087934	0.035267	-0.130349	0.000000	0.000000	3.000000	8.000000	0.000000
20115.297990	-0.099399	0.564774	0.025358	78.363754	48.498882	99.273270	0.038877	0.000000	1.277140	0.000000	0.000000	0.000000	-0.053055	0.024322	-0.055522	0.000000	0.000000	3.000000	8.000000	0.000000
20115.301324	-0.099399	0.564774	0.025358	78.363754	48.498882	99.273270	0.038877	0.000000	1.277140	0.000000	0.000000	0.000000	-0.053055	0.024322	-0.055522	0.000000	0.000000	3.000000	8.000000	0.000000
20115.304657	-0.099399	0.564774	0.025358	78.364380	48.493877	99.291786	0.030035	0.000000	1.267886	0.000000	0.000000	0.000000	-0.053055	0.024322	-0.055522	0.000000	0.000000	3.000000	8.000000	0.000000
20115.307990	-0.099399	0.564774	0.025358	78.364380	48.493877	99.291786	0.030035	0.000000	1.267886	0.000000	0.000000	0.000000	-0.053055	0.024322	-0.055522	0.000000	0.000000	3.000000	8.000000	0.000000
20115.311324	-0.099577	0.564828	0.025178	78.364380	48.493877	99.291786	0.030035	0.000000	1.267886	0.000000	0.000000	0.000000	-0.053369	0.016226	-0.053820	0.000000	0.000000	3.000000	8.000000	0.000000
20115.314657	-0.099577	0.564828	0.025178	78.369461	48.548820	99.374352	0.030035	0.000000	1.267886	0.000000	0.000000	0.000000	-0.053369	0.016226	-0.053820	0.000000	0.000000	3.000000	8.000000	0.000000
20115.317990	-0.099577	0.564828	0.025178	78.369461	48.548820	99.374352	0.030035	0.000000	1.267886	0.000000	0.000000	0.000000	-0.053369	0.016226	-0.053820	0.000000	0.000000	3.000000	8.000000	0.000000
20115.321324	-0.099577	0.564828	0.025178	78.369461	48.548820	99.374352	0.030035	0.000000	1.267886	0.000000	0.000000	0.000000	-0.053369	0.016226	-0.053820	0.000000	0.000000	3.000000	8.000000	0.000000
20115.324657	-0.100067	0.564972	0.024892	78.379509	48.688778	99.539650	0.021140	0.000000	1.258916	0.000000	0.000000	0.000000	-0.146960	0.043111	-0.085795	0.000000	0.000000	3.000000	8.000000	0.000000
20115.327990	-0.100067	0.564972	0.024892	78.379509	48.688778	99.539650	0.021140	0.000000	1.258916	0.000000	0.000000	0.000000	-0.146960	0.043111	-0.085795	0.000000	0.000000	3.000000	8.000000	0.000000
20115.331324	-0.100067	0.564972	0.024892	78.379509	48.688778	99.539650	0.021140	0.000000	1.258916	0.000000	0.000000	0.000000	-0.146960	0.043111	-0.085795	0.000000	0.000000	3.000000	8.000000	0.000000
20115.334657	-0.100067	0.564972	0.024892	78.398903	48.954571	99.836761	-0.003354	0.000000	1.244617	0.000000	0.000000	0.000000	-0.146960	0.043111	-0.085795	0.000000	0.000000	3.000000	8.000000	0.000000
20115.337990	-0.100344	0.565035	0.024733	78.398903	48.954571	99.836761	-0.003354	0.000000	1.244617	0.000000	0.000000	0.000000	-0.083182	0.018859	-0.047660	0.000000	0.000000	3.000000	8.000000	0.000000
20115.341324	-0.100344	0.565035	0.024733	78.398903	48.954571	99.836761	-0.003354	0.000000	1.244617	0.000000	0.000000	0.000000	-0.083182	0.018859	-0.047660	0.000000	0.000000	3.000000	8.000000	0.000000
20115.344657	-0.100344	0.565035	0.024733	78.420662	49.298218	100.211334	-0.017217	0.000000	1.236674	0.000000	0.000000	0.000000	-0.083182	0.018859	-0.047660	0.000000	0.000000	3.000000	8.000000	0.000000
20115.347990	-0.100344	0.565035	0.024733	78.420662	49.298218	100.211334	-0.017217	0.000000	1.236674	0.000000	0.000000	0.000000	-0.083182	0.018859	-0.047660	0.000000	0.000000	3.000000	8.000000	0.000000
20115.351324	-0.100676	0.565106	0.024605	78.420662	49.298218	100.211334	-0.017217	0.000000	1.236674	0.000000	0.000000	0.000000	-0.099358	0.021527	-0.038620	0.000000	0.000000	3.000000	8.000000	0.000000
20115.354657	-0.100676	0.565106	0.024605	78.438454	49.585384	100.533279	-0.017217	0.000000	1.236674	0.000000	0.000000	0.000000	-0.099358	0.021527	-0.038620	0.000000	0.000000	3.000000	8.000000	0.000000
20115.357990	-0.100676	0.565106	0.024605	78.438454	49.585384	100.533279	-0.017217	0.000000	1.236674	0.000000	0.000000	0.000000	-0.099358	0.021527	-0.038620	0.000000	0.000000	3.000000	8.000000	0.000000
20115.361324	-0.100676	0.565106	0.024605	78.438454	49.585384	100.533279	-0.017217	0.000000	1.236674	0.000000	0.000000	0.000000	-0.099358	0.021527	-0.038620	0.000000	0.000000	3.000000	8.000000	0.000000
20115.364657	-0.101304	0.565277	0.024413	78.445816	49.827442	100.814774	-0.033777	0.000000	1.230237	0.000000	0.000000	0.000000	-0.188463	0.051084	-0.057506	0.000000	0.000000	3.000000	8.000000	0.000000
20115.367990	-0.101304	0.565277	0.024413	78.445816	49.827442	100.814774	-0.033777	0.000000	1.230237	0.000000	0.000000	0.000000	-0.000000	-0.000003	0.000000	0.000000	0.000000	3.000000	8.000000	0.000000
20115.371324	-0.101304	0.565277	0.024413	78.445816	49.827442	100.814774	-0.033777	0.000000	1.230237	0.000000	0.000000	0.000000	-0.000000	-0.000003	0.000000	0.000000	0.000000	3.000000	8.000000	0.000000
20115.374657	-0.101304	0.565277	0.024413	78.449440	50.025867	101.050301	-0.065187	0.000000	1.220652	0.000000	0.000000	0.000000	-0.000000	-0.000003	0.000000	0.000000	0.000000	3.000000	8.000000	0.000000
20115.377990	-0.101304	0.565277	0.024413	78.449440	50.025867	101.050301	-0.065187	0.000000	1.220652	0.000000	0.000000	0.000000	-0.000000	-0.000003	0.000000	0.000000	0.000000	3.000000	8.000000	0.000000
20115.381324	-0.101607	0.565339	0.024379	78.449440	50.025867	101.050301	-0.065187	0.000000	1.220652	0.000000	0.000000	0.000000	-0.090946	0.018820	-0.010298	0.000000	0.000000	3.000000	8.000000	0.000000
20115.384657	-0.101607	0.565339	0.024379	78.456085	50.174023	101.226967	-0.065187	0.000000	1.220652	0.000000	0.000000	0.000000	-0.090946	0.018820	-0.010298	0.000000	0.000000	3.000000	8.000000	0.000000
20115.387990	-0.101607	0.565339	0.024379	78.456085	50.174023	101.226967	-0.065187	0.000000	1.220652	0.000000	0.000000	0.000000	-0.090946	0.018820	-0.010298	0.000000	0.000000	3.000000	8.000000	0.000000
20115.391324	-0.101607	0.565339	0.024379	78.456085	50.174023	101.226967	-0.065187	0.000000	1.220652	0.000000	0.000000	0.000000	-0.090946	0.018820	-0.010298	0.000000	0.000000	3.000000	8.000000	0.000000
20115.394657	-0.102183	0.565510	0.024393	78.463959	50.328888	101.407898	-0.080345	0.000000	1.218936	0.000000	0.000000	0.000000	-0.172871	0.051059	0.004291	0.000000	0.000000	3.000000	8.000000	0.000000
20115.397990	-0.102183	0.565510	0.024393	78.463959	50.328888	101.407898	-0.080345	0.000000	1.218936	0.000000	0.000000	0.000000	-0.172871	0.051059	0.004291	0.000000	0.000000	3.000000	8.000000	0.000000
20115.401324	-0.102183	0.565510	0.024393	78.463959	50.328888	101.407898	-0.080345	0.000000	1.218936	0.000000	0.000000	0.000000	-0.172871	0.051059	0.004291	0.000000	0.000000	3.000000	8.000000	0.000000
20115.404657	-0.102183	0.565510	0.024393	78.477676	50.575508	101.679321	-0.109157	0.000000	1.219651	0.000000	0.000000	0.000000	-0.172871	0.051059	0.004291	0.000000	0.000000	3.000000	8.000000	0.000000
20115.407990	-0.102480	0.565590	0.024443	78.477676	50.575508	101.679321	-0.109157	0.000000	1.219651	0.000000	0.000000	0.000000	-0.089180	0.024214	0.014871	0.000000	0.000000	3.000000	8.000000	0.000000
20115.411324	-0.102480	0.565590	0.024443	78.477676	50.575508	101.679321	-0.109157	0.000000	1.219651	0.000000	0.000000	0.000000	-0.089180	0.024214	0.014871	0.000000	0.000000	3.000000	8.000000	0.000000
20115.414657	-0.102480	0.565590	0.024443	78.494308	50.878658	102.006119	-0.124020	0.000000	1.222130	0.000000	0.000000	0.000000	-0.089180	0.024214	0.014871	0.000000	0.000000	3.000000	8.000000	0.000000
20115.417990	-0.102480	0.565590	0.024443	78.494308	50.878658	102.006119	-0.124020	0.000000	1.222130	0.000000	0.000000	0.000000	-0.089180	0.024214	0.014871	0.000000	0.000000	3.000000	8.000000	0.000000
20115.421324	-0.102774	0.565653	0.024475	78.494308	50.878658	102.006119	-0.124020	0.000000	1.222130	0.000000	0.000000	0.000000	-0.088118	0.018826	0.009708	0.000000	0.000000	3.000000	8.000000	0.000000
20115.424657	-0.102774	0.565653	0.024475	78.508682	51.146328	102.300850	-0.124020	0.000000	1.222130	0.000000	0.000000	0.000000	-0.088118	0.018826	0.009708	0.000000	0.000000	3.000000	8.000000	0.000000
20115.427990	-0.102774	0.565653	0.024475	78.508682	51.146328	102.300850	-0.124020	0.000000	1.222130	0.000000	0.000000	0.000000	-0.088118	0.018826	0.009708	0.000000	0.000000	3.000000	8.000000	0.000000
20115.431324	-0.102774	0.565653	0.024475	78.508682	51.146328	102.300850	-0.124020	0.000000	1.222130	0.000000	0.000000	0.000000	-0.088118	0.018826	0.009708	0.000000	0.000000	3.000000	8.000000	0.000000
20115.434657	-0.103461	0.565716	0.024554	78.521095	51.369736	102.555420	-0.138706	0.000000	1.223748	0.000000	0.000000	0.000000	-0.205949	0.018820	0.023667	0.000000	0.000000	3.000000	8.000000	0.000000
20115.437990	-0.103461	0.565716	0.024554	78.521095	51.369736	102.555420	-0.138706	0.000000	1.223748	0.000000	0.000000	0.000000	-0.205949	0.018820	0.023667	0.000000	0.000000	3.000000	8.000000	0.000000
20115.441324	-0.103461	0.565716	0.024554	78.521095	51.369736	102.555420	-0.138706	0.000000	1.223748	0.000000	0.000000	0.000000	-0.205949	0.018820	0.023667	0.000000	0.000000	3.000000	8.000000	0.000000
20115.444657	-0.103461	0.565716	0.024554	78.531670	51.543102	102.769524	-0.173031	0.000000	1.227692	0.000000	0.000000	0.000000	-0.205949	0.018820	0.023667	0.000000	0.000000	3.000000	8.000000	0.000000
20115.447990	-0.103852	0.565743	0.024594	78.531670	51.543102	102.769524	-0.173031	0.000000	1.227692	0.000000	0.000000	0.000000	-0.117476	0.008048	0.012179	0.000000	0.000000	3.000000	8.000000	0.000000
20115.451324	-0.103852	0.565743	0.024594	78.531670	51.543102	102.769524	-0.173031	0.000000	1.227692	0.000000	0.000000	0.000000	-0.117476	0.008048	0.012179	0.000000	0.000000	3.000000	8.000000	0.000000
20115.454657	-0.103852	0.565743	0.024594	78.538017	51.682453	102.951454	-0.192611	0.000000	1.229722	0.000000	0.000000	0.000000	-0.117476	0.008048	0.012179	0.000000	0.000000	3.000000	8.000000	0.000000
20115.457990	-0.103852	0.565743	0.024594	78.538017	51.682453	102.951454	-0.192611	0.000000	1.229722	0.000000	0.000000	0.000000	-0.117476	0.008048	0.012179	0.000000	0.000000	3.000000	8.000000	0.000000
20115.461324	-0.104286	0.565752	0.024608	78.538017	51.682453	102.951454	-0.192611	0.000000	1.229722	0.000000	0.000000	0.000000	-0.130130	0.002693	0.004016	0.000000	0.000000	3.000000	8.000000	0.000000
20115.464657	-0.104286	0.565752	0.024608	78.539871	51.876892	103.199219	-0.192611	0.000000	1.229722	0.000000	0.000000	0.000000	-0.130130	0.002693	0.004016	0.000000	0.000000	3.000000	8.000000	0.000000
20115.467990	-0.104286	0.565752	0.024608	78.539871	51.876892	103.199219	-0.192611	0.000000	1.229722	0.000000	0.000000	0.000000	-0.130130	0.002693	0.004016	0.000000	0.000000	3.000000	8.000000	0.000000
20115.471324	-0.104286	0.565752	0.024608	78.539871	51.876892	103.199219	-0.192611	0.000000	1.229722	0.000000	0.000000	0.000000	-0.130130	0.002693	0.004016	0.000000	0.000000	3.000000	8.000000	0.000000
20115.474657	-0.105161	0.565805	0.024667	78.527054	52.094913	103.484467	-0.214299	0.000000	1.230391	0.000000	0.000000	0.000000	-0.262574	0.016106	0.017856	0.000000	0.000000	3.000000	8.000000	0.000000
20115.477990	-0.105161	0.565805	0.024667	78.527054	52.094913	103.484467	-0.214299	0.000000	1.230391	0.000000	0.000000	0.000000	0.000001	-0.000005	0.000000	0.000000	0.000000	3.000000	8.000000	0.000000
20115.481324	-0.105161	0.565805	0.024667	78.527054	52.094913	103.484467	-0.214299	0.000000	1.230391	0.000000	0.000000	0.000000	0.000001	-0.000005	0.000000	0.000000	0.000000	3.000000	8.000000	0.000000
20115.484657	-0.105161	0.565805	0.024667	78.501656	52.441837	103.914513	-0.258061	0.000000	1.233367	0.000000	0.000000	0.000000	0.000001	-0.000005	0.000000	0.000000	0.000000	3.000000	8.000000	0.000000
20115.487990	-0.105161	0.565805	0.024667	78.501656	52.441837	103.914513	-0.258061	0.000000	1.233367	0.000000	0.000000	0.000000	0.000001	-0.000005	0.000000	0.000000	0.000000	3.000000	8.000000	0.000000
20115.491324	-0.105557	0.565850	0.024723	78.501656	52.441837	103.914513	-0.258061	0.000000	1.233367	0.000000	0.000000	0.000000	-0.118732	0.013453	0.016839	0.000000	0.000000	3.000000	8.000000	0.000000
20115.494657	-0.105557	0.565850	0.024723	78.459709	52.885006	104.455566	-0.258061	0.000000	1.233367	0.000000	0.000000	0.000000	-0.118732	0.013453	0.016839	0.000000	0.000000	3.000000	8.000000	0.000000
20115.497990	-0.105557	0.565850	0.024723	78.459709	52.885006	104.455566	-0.258061	0.000000	1.233367	0.000000	0.000000	0.000000	-0.118732	0.013453	0.016839	0.000000	0.000000	3.000000	8.000000	0.000000
20115.501324	-0.105557	0.565850	0.024723	78.459709	52.885006	104.455566	-0.258061	0.000000	1.233367	0.000000	0.000000	0.000000	-0.118732	0.013453	0.016839	0.000000	0.000000	3.000000	8.000000	0.000000
20115.504657	-0.106366	0.565976	0.024801	78.407654	53.370419	105.049812	-0.277850	0.000000	1.236174	0.000000	0.000000	0.000000	-0.242566	0.037690	0.023291	0.000000	0.000000	3.000000	8.000000	0.000000
20115.507990	-0.106366	0.565976	0.024801	78.407654	53.370419	105.049812	-0.277850	0.000000	1.236174	0.000000	0.000000	0.000000	-0.000000	-0.000004	0.000000	0.000000	0.000000	3.000000	8.000000	0.000000
20115.511324	-0.106366	0.565976	0.024801	78.407654	53.370419	105.049812	-0.277850	0.000000	1.236174	0.000000	0.000000	0.000000	-0.000000	-0.000004	0.000000	0.000000	0.000000	3.000000	8.000000	0.000000
20115.514657	-0.106366	0.565976	0.024801	78.364410	53.898880	105.677391	-0.318278	0.000000	1.240056	0.000000	0.000000	0.000000	-0.000000	-0.000004	0.000000	0.000000	0.000000	3.000000	8.000000	0.000000
20115.517990	-0.106366	0.565976	0.024801	78.364410	53.898880	105.677391	-0.318278	0.000000	1.240056	0.000000	0.000000	0.000000	-0.000000	-0.000004	0.000000	0.000000	0.000000	3.000000	8.000000	0.000000
20115.521324	-0.106741	0.566066	0.024872	78.364410	53.898880	105.677391	-0.318278	0.000000	1.240056	0.000000	0.000000	0.000000	-0.112727	0.026930	0.021387	0.000000	0.000000	3.000000	8.000000	0.000000
20115.524657	-0.106741	0.566066	0.024872	78.353394	54.481834	106.320717	-0.318278	0.000000	1.240056	0.000000	0.000000	0.000000	-0.112727	0.026930	0.021387	0.000000	0.000000	3.000000	8.000000	0.000000
20115.527990	-0.106741	0.566066	0.024872	78.353394	54.481834	106.320717	-0.318278	0.000000	1.240056	0.000000	0.000000	0.000000	-0.112727	0.026930	0.021387	0.000000	0.000000	3.000000	8.000000	0.000000
20115.531324	-0.106741	0.566066	0.024872	78.353394	54.481834	106.320717	-0.318278	0.000000	1.240056	0.000000	0.000000	0.000000	-0.112727	0.026930	0.021387	0.000000	0.000000	3.000000	8.000000	0.000000
20115.534657	-0.107506	0.566263	0.024963	78.362129	55.051548	106.926514	-0.337065	0.000000	1.243620	0.000000	0.000000	0.000000	-0.229415	0.059291	0.027306	0.000000	0.000000	3.000000	8.000000	0.000000
20115.537990	-0.107506	0.566263	0.024963	78.362129	55.051548	106.926514	-0.337065	0.000000	1.243620	0.000000	0.000000	0.000000	0.000001	-0.000004	-0.000000	0.000000	0.000000	3.000000	8.000000	0.000000
20115.541324	-0.107506	0.566263	0.024963	78.362129	55.051548	106.926514	-0.337065	0.000000	1.243620	0.000000	0.000000	0.000000	0.000001	-0.000004	-0.000000	0.000000	0.000000	3.000000	8.000000	0.000000
20115.544657	-0.107506	0.566263	0.024963	78.375183	55.558563	107.462395	-0.375301	0.000000	1.248171	0.000000	0.000000	0.000000	0.000001	-0.000004	-0.000000	0.000000	0.000000	3.000000	8.000000	0.000000
20115.547990	-0.107506	0.566263	0.024963	78.375183	55.558563	107.462395	-0.375301	0.000000	1.248171	0.000000	0.000000	0.000000	0.000001	-0.000004	-0.000000	0.000000	0.000000	3.000000	8.000000	0.000000
20115.551324	-0.107857	0.566407	0.025027	78.375183	55.558563	107.462395	-0.375301	0.000000	1.248171	0.000000	0.000000	0.000000	-0.105203	0.043154	0.019133	0.000000	0.000000	3.000000	8.000000	0.000000
20115.554657	-0.107857	0.566407	0.025027	78.386848	56.031261	107.959709	-0.375301	0.000000	1.248171	0.000000	0.000000	0.000000	-0.105203	0.043154	0.019133	0.000000	0.000000	3.000000	8.000000	0.000000
20115.557990	-0.107857	0.566407	0.025027	78.386848	56.031261	107.959709	-0.375301	0.000000	1.248171	0.000000	0.000000	0.000000	-0.105203	0.043154	0.019133	0.000000	0.000000	3.000000	8.000000	0.000000
20115.561324	-0.107857	0.566407	0.025027	78.386848	56.031261	107.959709	-0.375301	0.000000	1.248171	0.000000	0.000000	0.000000	-0.105203	0.043154	0.019133	0.000000	0.000000	3.000000	8.000000	0.000000
20115.564657	-0.108548	0.566713	0.025108	78.394188	56.471977	108.424141	-0.392835	0.000000	1.251360	0.000000	0.000000	0.000000	-0.207442	0.091797	0.024347	0.000000	0.000000	3.000000	8.000000	0.000000
20115.567990	-0.108548	0.566713	0.025108	78.394188	56.471977	108.424141	-0.392835	0.000000	1.251360	0.000000	0.000000	0.000000	-0.000000	-0.000006	0.000000	0.000000	0.000000	3.000000	8.000000	0.000000
20115.571324	-0.108548	0.566713	0.025108	78.394188	56.471977	108.424141	-0.392835	0.000000	1.251360	0.000000	0.000000	0.000000	-0.000000	-0.000006	0.000000	0.000000	0.000000	3.000000	8.000000	0.000000
20115.574657	-0.108548	0.566713	0.025108	78.395355	56.871651	108.856682	-0.427409	0.000000	1.255418	0.000000	0.000000	0.000000	-0.000000	-0.000006	0.000000	0.000000	0.000000	3.000000	8.000000	0.000000
20115.577990	-0.108893	0.566893	0.025143	78.395355	56.871651	108.856682	-0.427409	0.000000	1.255418	0.000000	0.000000	0.000000	-0.103365	0.054010	0.010281	0.000000	0.000000	3.000000	8.000000	0.000000
20115.581324	-0.108893	0.566893	0.025143	78.395355	56.871651	108.856682	-0.427409	0.000000	1.255418	0.000000	0.000000	0.000000	-0.103365	0.054010	0.010281	0.000000	0.000000	3.000000	8.000000	0.000000
20115.584657	-0.108893	0.566893	0.025143	78.387276	57.169571	109.193993	-0.444637	0.000000	1.257131	0.000000	0.000000	0.000000	-0.103365	0.054010	0.010281	0.000000	0.000000	3.000000	8.000000	0.000000
20115.587990	-0.108893	0.566893	0.025143	78.387276	57.169571	109.193993	-0.444637	0.000000	1.257131	0.000000	0.000000	0.000000	-0.103365	0.054010	0.010281	0.000000	0.000000	3.000000	8.000000	0.000000
20115.591324	-0.109227	0.567091	0.025131	78.387276	57.169571	109.193993	-0.444637	0.000000	1.257131	0.000000	0.000000	0.000000	-0.100300	0.059444	-0.003451	0.000000	0.000000	3.000000	8.000000	0.000000
20115.594657	-0.109227	0.567091	0.025131	78.376579	57.445431	109.511337	-0.444637	0.000000	1.257131	0.000000	0.000000	0.000000	-0.100300	0.059444	-0.003451	0.000000	0.000000	3.000000	8.000000	0.000000
20115.597990	-0.109544	0.567280	0.025147	78.376579	57.445431	109.511337	-0.444637	0.000000	1.257131	0.000000	0.000000	0.000000	-0.094983	0.056769	0.004831	0.000000	0.000000	3.000000	8.000000	0.000000
20115.601324	-0.109544	0.567280	0.025147	78.376579	57.445431	109.511337	-0.444637	0.000000	1.257131	0.000000	0.000000	0.000000	-0.094983	0.056769	0.004831	0.000000	0.000000	3.000000	8.000000	0.000000
20115.604657	-0.109544	0.567280	0.025147	78.364128	57.755692	109.860741	-0.477184	0.000000	1.257361	0.000000	0.000000	0.000000	-0.094983	0.056769	0.004831	0.000000	0.000000	3.000000	8.000000	0.000000
20115.607990	-0.109544	0.567280	0.025147	78.364128	57.755692	109.860741	-0.477184	0.000000	1.257361	0.000000	0.000000	0.000000	-0.094983	0.056769	0.004831	0.000000	0.000000	3.000000	8.000000	0.000000
20115.611324	-0.109863	0.567515	0.025174	78.364128	57.755692	109.860741	-0.477184	0.000000	1.257361	0.000000	0.000000	0.000000	-0.095747	0.070308	0.008036	0.000000	0.000000	3.000000	8.000000	0.000000
20115.614657	-0.109863	0.567515	0.025174	78.356812	58.121433	110.253464	-0.477184	0.000000	1.257361	0.000000	0.000000	0.000000	-0.095747	0.070308	0.008036	0.000000	0.000000	3.000000	8.000000	0.000000
20115.617990	-0.109863	0.567515	0.025174	78.356812	58.121433	110.253464	-0.477184	0.000000	1.257361	0.000000	0.000000	0.000000	-0.095747	0.070308	0.008036	0.000000	0.000000	3.000000	8.000000	0.000000
20115.621324	-0.109863	0.567515	0.025174	78.356812	58.121433	110.253464	-0.477184	0.000000	1.257361	0.000000	0.000000	0.000000	-0.095747	0.070308	0.008036	0.000000	0.000000	3.000000	8.000000	0.000000
20115.624657	-0.110360	0.567966	0.025241	78.358574	58.428185	110.571304	-0.493142	0.000000	1.258701	0.000000	0.000000	0.000000	-0.149157	0.135258	0.020160	0.000000	0.000000	3.000000	8.000000	0.000000
20115.627990	-0.110360	0.567966	0.025241	78.358574	58.428185	110.571304	-0.493142	0.000000	1.258701	0.000000	0.000000	0.000000	0.000001	0.000004	-0.000000	0.000000	0.000000	3.000000	8.000000	0.000000
20115.631324	-0.110360	0.567966	0.025241	78.358574	58.428185	110.571304	-0.493142	0.000000	1.258701	0.000000	0.000000	0.000000	0.000001	0.000004	-0.000000	0.000000	0.000000	3.000000	8.000000	0.000000
20115.634657	-0.110360	0.567966	0.025241	78.359825	58.703892	110.859337	-0.518002	0.000000	1.262061	0.000000	0.000000	0.000000	0.000001	0.000004	-0.000000	0.000000	0.000000	3.000000	8.000000	0.000000
20115.637990	-0.110360	0.567966	0.025241	78.359825	58.703892	110.859337	-0.518002	0.000000	1.262061	0.000000	0.000000	0.000000	0.000001	0.000004	-0.000000	0.000000	0.000000	3.000000	8.000000	0.000000
20115.641324	-0.110589	0.568173	0.025294	78.359825	58.703892	110.859337	-0.518002	0.000000	1.262061	0.000000	0.000000	0.000000	-0.068705	0.062278	0.015841	0.000000	0.000000	3.000000	8.000000	0.000000
20115.644657	-0.110589	0.568173	0.025294	78.360703	58.948502	111.117477	-0.518002	0.000000	1.262061	0.000000	0.000000	0.000000	-0.068705	0.062278	0.015841	0.000000	0.000000	3.000000	8.000000	0.000000
20115.647990	-0.110589	0.568173	0.025294	78.360703	58.948502	111.117477	-0.518002	0.000000	1.262061	0.000000	0.000000	0.000000	-0.068705	0.062278	0.015841	0.000000	0.000000	3.000000	8.000000	0.000000
20115.651324	-0.110589	0.568173	0.025294	78.360703	58.948502	111.117477	-0.518002	0.000000	1.262061	0.000000	0.000000	0.000000	-0.068705	0.062278	0.015841	0.000000	0.000000	3.000000	8.000000	0.000000
20115.654657	-0.111081	0.568534	0.025338	78.360954	59.145061	111.334503	-0.529453	0.000000	1.264701	0.000000	0.000000	0.000000	-0.147716	0.108322	0.013222	0.000000	0.000000	3.000000	8.000000	0.000000
20115.657990	-0.111081	0.568534	0.025338	78.360954	59.145061	111.334503	-0.529453	0.000000	1.264701	0.000000	0.000000	0.000000	-0.147716	0.108322	0.013222	0.000000	0.000000	3.000000	8.000000	0.000000
20115.661324	-0.111081	0.568534	0.025338	78.360954	59.145061	111.334503	-0.529453	0.000000	1.264701	0.000000	0.000000	0.000000	-0.147716	0.108322	0.013222	0.000000	0.000000	3.000000	8.000000	0.000000
20115.664657	-0.111081	0.568534	0.025338	78.362228	59.330952	111.547585	-0.554072	0.000000	1.266905	0.000000	0.000000	0.000000	-0.147716	0.108322	0.013222	0.000000	0.000000	3.000000	8.000000	0.000000
20115.667990	-0.111392	0.568661	0.025325	78.362228	59.330952	111.547585	-0.554072	0.000000	1.266905	0.000000	0.000000	0.000000	-0.093155	0.037936	-0.004008	0.000000	0.000000	3.000000	8.000000	0.000000
20115.671324	-0.111392	0.568661	0.025325	78.362228	59.330952	111.547585	-0.554072	0.000000	1.266905	0.000000	0.000000	0.000000	-0.093155	0.037936	-0.004008	0.000000	0.000000	3.000000	8.000000	0.000000
20115.674657	-0.111392	0.568661	0.025325	78.363991	59.514519	111.764336	-0.569598	0.000000	1.266237	0.000000	0.000000	0.000000	-0.093155	0.037936	-0.004008	0.000000	0.000000	3.000000	8.000000	0.000000
20115.677990	-0.111392	0.568661	0.025325	78.363991	59.514519	111.764336	-0.569598	0.000000	1.266237	0.000000	0.000000	0.000000	-0.093155	0.037936	-0.004008	0.000000	0.000000	3.000000	8.000000	0.000000
20115.681324	-0.111744	0.568769	0.025284	78.363991	59.514519	111.764336	-0.569598	0.000000	1.266237	0.000000	0.000000	0.000000	-0.105738	0.032511	-0.012293	0.000000	0.000000	3.000000	8.000000	0.000000
20115.684657	-0.111744	0.568769	0.025284	78.364143	59.598442	111.884079	-0.569598	0.000000	1.266237	0.000000	0.000000	0.000000	-0.105738	0.032511	-0.012293	0.000000	0.000000	3.000000	8.000000	0.000000
20115.687990	-0.111744	0.568769	0.025284	78.364143	59.598442	111.884079	-0.569598	0.000000	1.266237	0.000000	0.000000	0.000000	-0.105738	0.032511	-0.012293	0.000000	0.000000	3.000000	8.000000	0.000000
20115.691324	-0.111744	0.568769	0.025284	78.364143	59.598442	111.884079	-0.569598	0.000000	1.266237	0.000000	0.000000	0.000000	-0.105738	0.032511	-0.012293	0.000000	0.000000	3.000000	8.000000	0.000000
20115.694657	-0.112460	0.568932	0.025145	78.361145	59.531166	111.850410	-0.587221	0.000000	1.264188	0.000000	0.000000	0.000000	-0.214818	0.048746	-0.041527	0.000000	0.000000	3.000000	8.000000	0.000000
20115.697990	-0.112460	0.568932	0.025145	78.361145	59.531166	111.850410	-0.587221	0.000000	1.264188	0.000000	0.000000	0.000000	-0.000000	0.000001	-0.000000	0.000000	0.000000	3.000000	8.000000	0.000000
20115.701324	-0.112460	0.568932	0.025145	78.361145	59.531166	111.850410	-0.587221	0.000000	1.264188	0.000000	0.000000	0.000000	-0.000000	0.000001	-0.000000	0.000000	0.000000	3.000000	8.000000	0.000000
20115.704657	-0.112460	0.568932	0.025145	78.359756	59.484173	111.827202	-0.623024	0.000000	1.257267	0.000000	0.000000	0.000000	-0.000000	0.000001	-0.000000	0.000000	0.000000	3.000000	8.000000	0.000000
20115.707990	-0.112460	0.568932	0.025145	78.359756	59.484173	111.827202	-0.623024	0.000000	1.257267	0.000000	0.000000	0.000000	-0.000000	0.000001	-0.000000	0.000000	0.000000	3.000000	8.000000	0.000000
20115.711324	-0.112835	0.568968	0.025093	78.359756	59.484173	111.827202	-0.623024	0.000000	1.257267	0.000000	0.000000	0.000000	-0.112246	0.010877	-0.015612	0.000000	0.000000	3.000000	8.000000	0.000000
20115.714657	-0.112835	0.568968	0.025093	78.356339	59.443665	111.798073	-0.623024	0.000000	1.257267	0.000000	0.000000	0.000000	-0.112246	0.010877	-0.015612	0.000000	0.000000	3.000000	8.000000	0.000000
20115.717990	-0.112835	0.568968	0.025093	78.356339	59.443665	111.798073	-0.623024	0.000000	1.257267	0.000000	0.000000	0.000000	-0.112246	0.010877	-0.015612	0.000000	0.000000	3.000000	8.000000	0.000000
20115.721324	-0.112835	0.568968	0.025093	78.356339	59.443665	111.798073	-0.623024	0.000000	1.257267	0.000000	0.000000	0.000000	-0.112246	0.010877	-0.015612	0.000000	0.000000	3.000000	8.000000	0.000000
20115.724657	-0.113536	0.569067	0.024993	78.356407	59.467903	111.778130	-0.641732	0.000000	1.254665	0.000000	0.000000	0.000000	-0.210327	0.029833	-0.030037	0.000000	0.000000	3.000000	8.000000	0.000000
20115.727990	-0.113536	0.569067	0.024993	78.356407	59.467903	111.778130	-0.641732	0.000000	1.254665	0.000000	0.000000	0.000000	-0.000001	0.000007	-0.000000	0.000000	0.000000	3.000000	8.000000	0.000000
20115.731324	-0.113536	0.569067	0.024993	78.356407	59.467903	111.778130	-0.641732	0.000000	1.254665	0.000000	0.000000	0.000000	-0.000001	0.000007	-0.000000	0.000000	0.000000	3.000000	8.000000	0.000000
20115.734657	-0.113536	0.569067	0.024993	78.356728	59.587002	111.842110	-0.676786	0.000000	1.249659	0.000000	0.000000	0.000000	-0.000001	0.000007	-0.000000	0.000000	0.000000	3.000000	8.000000	0.000000
20115.737990	-0.113536	0.569067	0.024993	78.356728	59.587002	111.842110	-0.676786	0.000000	1.249659	0.000000	0.000000	0.000000	-0.000001	0.000007	-0.000000	0.000000	0.000000	3.000000	8.000000	0.000000
20115.741324	-0.113818	0.569104	0.024962	78.356728	59.587002	111.842110	-0.676786	0.000000	1.249659	0.000000	0.000000	0.000000	-0.084770	0.010884	-0.009379	0.000000	0.000000	3.000000	8.000000	0.000000
20115.744657	-0.113818	0.569104	0.024962	78.359009	59.730915	111.989883	-0.676786	0.000000	1.249659	0.000000	0.000000	0.000000	-0.084770	0.010884	-0.009379	0.000000	0.000000	3.000000	8.000000	0.000000
20115.747990	-0.113818	0.569104	0.024962	78.359009	59.730915	111.989883	-0.676786	0.000000	1.249659	0.000000	0.000000	0.000000	-0.084770	0.010884	-0.009379	0.000000	0.000000	3.000000	8.000000	0.000000
20115.751324	-0.113818	0.569104	0.024962	78.359009	59.730915	111.989883	-0.676786	0.000000	1.249659	0.000000	0.000000	0.000000	-0.084770	0.010884	-0.009379	0.000000	0.000000	3.000000	8.000000	0.000000
20115.754657	-0.114385	0.569149	0.024905	78.362366	59.903595	112.179741	-0.690914	0.000000	1.248095	0.000000	0.000000	0.000000	-0.169959	0.013599	-0.017125	0.000000	0.000000	3.000000	8.000000	0.000000
20115.757990	-0.114385	0.569149	0.024905	78.362366	59.903595	112.179741	-0.690914	0.000000	1.248095	0.000000	0.000000	0.000000	-0.169959	0.013599	-0.017125	0.000000	0.000000	3.000000	8.000000	0.000000
20115.761324	-0.114385	0.569149	0.024905	78.362366	59.903595	112.179741	-0.690914	0.000000	1.248095	0.000000	0.000000	0.000000	-0.169959	0.013599	-0.017125	0.000000	0.000000	3.000000	8.000000	0.000000
20115.764657	-0.114385	0.569149	0.024905	78.364037	59.993587	112.283287	-0.719241	0.000000	1.245241	0.000000	0.000000	0.000000	-0.169959	0.013599	-0.017125	0.000000	0.000000	3.000000	8.000000	0.000000
20115.767990	-0.114641	0.569167	0.024862	78.364037	59.993587	112.283287	-0.719241	0.000000	1.245241	0.000000	0.000000	0.000000	-0.076711	0.005447	-0.012918	0.000000	0.000000	3.000000	8.000000	0.000000
20115.771324	-0.114641	0.569167	0.024862	78.364037	59.993587	112.283287	-0.719241	0.000000	1.245241	0.000000	0.000000	0.000000	-0.076711	0.005447	-0.012918	0.000000	0.000000	3.000000	8.000000	0.000000
20115.774657	-0.114641	0.569167	0.024862	78.363770	59.980667	112.286034	-0.732026	0.000000	1.243088	0.000000	0.000000	0.000000	-0.076711	0.005447	-0.012918	0.000000	0.000000	3.000000	8.000000	0.000000
20115.777990	-0.114641	0.569167	0.024862	78.363770	59.980667	112.286034	-0.732026	0.000000	1.243088	0.000000	0.000000	0.000000	-0.076711	0.005447	-0.012918	0.000000	0.000000	3.000000	8.000000	0.000000
20115.781324	-0.114924	0.569176	0.024836	78.363770	59.980667	112.286034	-0.732026	0.000000	1.243088	0.000000	0.000000	0.000000	-0.085192	0.002740	-0.007791	0.000000	0.000000	3.000000	8.000000	0.000000
20115.784657	-0.114924	0.569176	0.024836	78.364670	59.962585	112.268990	-0.732026	0.000000	1.243088	0.000000	0.000000	0.000000	-0.085192	0.002740	-0.007791	0.000000	0.000000	3.000000	8.000000	0.000000
20115.787990	-0.114924	0.569176	0.024836	78.364670	59.962585	112.268990	-0.732026	0.000000	1.243088	0.000000	0.000000	0.000000	-0.085192	0.002740	-0.007791	0.000000	0.000000	3.000000	8.000000	0.000000
20115.791324	-0.114924	0.569176	0.024836	78.364670	59.962585	112.268990	-0.732026	0.000000	1.243088	0.000000	0.000000	0.000000	-0.085192	0.002740	-0.007791	0.000000	0.000000	3.000000	8.000000	0.000000
20115.794657	-0.115498	0.569149	0.024705	78.364700	59.927269	112.197220	-0.746225	0.000000	1.241790	0.000000	0.000000	0.000000	-0.172019	-0.008126	-0.039233	0.000000	0.000000	3.000000	8.000000	0.000000
20115.797990	-0.115498	0.569149	0.024705	78.364700	59.927269	112.197220	-0.746225	0.000000	1.241790	0.000000	0.000000	0.000000	-0.172019	-0.008126	-0.039233	0.000000	0.000000	3.000000	8.000000	0.000000
20115.801324	-0.115498	0.569149	0.024705	78.364700	59.927269	112.197220	-0.746225	0.000000	1.241790	0.000000	0.000000	0.000000	-0.172019	-0.008126	-0.039233	0.000000	0.000000	3.000000	8.000000	0.000000
20115.804657	-0.115498	0.569149	0.024705	78.365585	59.906464	112.124329	-0.774894	0.000000	1.235251	0.000000	0.000000	0.000000	-0.172019	-0.008126	-0.039233	0.000000	0.000000	3.000000	8.000000	0.000000
20115.807990	-0.115802	0.569113	0.024662	78.365585	59.906464	112.124329	-0.774894	0.000000	1.235251	0.000000	0.000000	0.000000	-0.091271	-0.010811	-0.012825	0.000000	0.000000	3.000000	8.000000	0.000000
20115.811324	-0.115802	0.569113	0.024662	78.365585	59.906464	112.124329	-0.774894	0.000000	1.235251	0.000000	0.000000	0.000000	-0.091271	-0.010811	-0.012825	0.000000	0.000000	3.000000	8.000000	0.000000
20115.814657	-0.115802	0.569113	0.024662	78.366463	59.888416	112.083382	-0.790106	0.000000	1.233113	0.000000	0.000000	0.000000	-0.091271	-0.010811	-0.012825	0.000000	0.000000	3.000000	8.000000	0.000000
20115.817990	-0.115802	0.569113	0.024662	78.366463	59.888416	112.083382	-0.790106	0.000000	1.233113	0.000000	0.000000	0.000000	-0.091271	-0.010811	-0.012825	0.000000	0.000000	3.000000	8.000000	0.000000
20115.821324	-0.116078	0.569086	0.024602	78.366463	59.888416	112.083382	-0.790106	0.000000	1.233113	0.000000	0.000000	0.000000	-0.082771	-0.008123	-0.018030	0.000000	0.000000	3.000000	8.000000	0.000000
20115.824657	-0.116078	0.569086	0.024602	78.366463	59.858486	112.067406	-0.790106	0.000000	1.233113	0.000000	0.000000	0.000000	-0.082771	-0.008123	-0.018030	0.000000	0.000000	3.000000	8.000000	0.000000
20115.827990	-0.116078	0.569086	0.024602	78.366463	59.858486	112.067406	-0.790106	0.000000	1.233113	0.000000	0.000000	0.000000	-0.082771	-0.008123	-0.018030	0.000000	0.000000	3.000000	8.000000	0.000000
20115.831324	-0.116078	0.569086	0.024602	78.366463	59.858486	112.067406	-0.790106	0.000000	1.233113	0.000000	0.000000	0.000000	-0.082771	-0.008123	-0.018030	0.000000	0.000000	3.000000	8.000000	0.000000
20115.834657	-0.116565	0.569050	0.024515	78.367355	59.845844	112.066315	-0.803901	0.000000	1.230108	0.000000	0.000000	0.000000	-0.146145	-0.010808	-0.026206	0.000000	0.000000	3.000000	8.000000	0.000000
20115.837990	-0.116565	0.569050	0.024515	78.367355	59.845844	112.066315	-0.803901	0.000000	1.230108	0.000000	0.000000	0.000000	-0.146145	-0.010808	-0.026206	0.000000	0.000000	3.000000	8.000000	0.000000
20115.841324	-0.116565	0.569050	0.024515	78.367355	59.845844	112.066315	-0.803901	0.000000	1.230108	0.000000	0.000000	0.000000	-0.146145	-0.010808	-0.026206	0.000000	0.000000	3.000000	8.000000	0.000000
20115.844657	-0.116565	0.569050	0.024515	78.367355	59.813210	112.058342	-0.828259	0.000000	1.225741	0.000000	0.000000	0.000000	-0.146145	-0.010808	-0.026206	0.000000	0.000000	3.000000	8.000000	0.000000
20115.847990	-0.116841	0.569023	0.024454	78.367355	59.813210	112.058342	-0.828259	0.000000	1.225741	0.000000	0.000000	0.000000	-0.082746	-0.008137	-0.018162	0.000000	0.000000	3.000000	8.000000	0.000000
20115.851324	-0.116841	0.569023	0.024454	78.367355	59.813210	112.058342	-0.828259	0.000000	1.225741	0.000000	0.000000	0.000000	-0.082746	-0.008137	-0.018162	0.000000	0.000000	3.000000	8.000000	0.000000
20115.854657	-0.116841	0.569023	0.024454	78.368263	59.795174	112.065262	-0.842050	0.000000	1.222714	0.000000	0.000000	0.000000	-0.082746	-0.008137	-0.018162	0.000000	0.000000	3.000000	8.000000	0.000000
20115.857990	-0.116841	0.569023	0.024454	78.368263	59.795174	112.065262	-0.842050	0.000000	1.222714	0.000000	0.000000	0.000000	-0.082746	-0.008137	-0.018162	0.000000	0.000000	3.000000	8.000000	0.000000
20115.861324	-0.117138	0.569023	0.024382	78.368263	59.795174	112.065262	-0.842050	0.000000	1.222714	0.000000	0.000000	0.000000	-0.089163	-0.000001	-0.021659	0.000000	0.000000	3.000000	8.000000	0.000000
20115.864657	-0.117138	0.569023	0.024382	78.368454	59.771233	112.068474	-0.842050	0.000000	1.222714	0.000000	0.000000	0.000000	-0.089163	-0.000001	-0.021659	0.000000	0.000000	3.000000	8.000000	0.000000
20115.867990	-0.117138	0.569023	0.024382	78.368454	59.771233	112.068474	-0.842050	0.000000	1.222714	0.000000	0.000000	0.000000	-0.089163	-0.000001	-0.021659	0.000000	0.000000	3.000000	8.000000	0.000000
20115.871324	-0.117138	0.569023	0.024382	78.368454	59.771233	112.068474	-0.842050	0.000000	1.222714	0.000000	0.000000	0.000000	-0.089163	-0.000001	-0.021659	0.000000	0.000000	3.000000	8.000000	0.000000
20115.874657	-0.117691	0.569041	0.024265	78.367561	59.724014	112.045609	-0.856910	0.000000	1.219104	0.000000	0.000000	0.000000	-0.165797	0.005437	-0.035116	0.000000	0.000000	3.000000	8.000000	0.000000
20115.877990	-0.117691	0.569041	0.024265	78.367561	59.724014	112.045609	-0.856910	0.000000	1.219104	0.000000	0.000000	0.000000	-0.165797	0.005437	-0.035116	0.000000	0.000000	3.000000	8.000000	0.000000
20115.881324	-0.117691	0.569041	0.024265	78.367561	59.724014	112.045609	-0.856910	0.000000	1.219104	0.000000	0.000000	0.000000	-0.165797	0.005437	-0.035116	0.000000	0.000000	3.000000	8.000000	0.000000
20115.884657	-0.117691	0.569041	0.024265	78.364197	59.665691	112.010262	-0.884543	0.000000	1.213251	0.000000	0.000000	0.000000	-0.165797	0.005437	-0.035116	0.000000	0.000000	3.000000	8.000000	0.000000
20115.887990	-0.117950	0.569077	0.024237	78.364197	59.665691	112.010262	-0.884543	0.000000	1.213251	0.000000	0.000000	0.000000	-0.077873	0.010859	-0.008432	0.000000	0.000000	3.000000	8.000000	0.000000
20115.891324	-0.117950	0.569077	0.024237	78.364197	59.665691	112.010262	-0.884543	0.000000	1.213251	0.000000	0.000000	0.000000	-0.077873	0.010859	-0.008432	0.000000	0.000000	3.000000	8.000000	0.000000
20115.894657	-0.117950	0.569077	0.024237	78.361885	59.638809	112.000969	-0.897522	0.000000	1.211846	0.000000	0.000000	0.000000	-0.077873	0.010859	-0.008432	0.000000	0.000000	3.000000	8.000000	0.000000
20115.897990	-0.117950	0.569077	0.024237	78.361885	59.638809	112.000969	-0.897522	0.000000	1.211846	0.000000	0.000000	0.000000	-0.077873	0.010859	-0.008432	0.000000	0.000000	3.000000	8.000000	0.000000
20115.901324	-0.118160	0.569095	0.024203	78.361885	59.638809	112.000969	-0.897522	0.000000	1.211846	0.000000	0.000000	0.000000	-0.062931	0.005443	-0.010119	0.000000	0.000000	3.000000	8.000000	0.000000
20115.904657	-0.118160	0.569095	0.024203	78.361404	59.622620	112.000519	-0.897522	0.000000	1.211846	0.000000	0.000000	0.000000	-0.062931	0.005443	-0.010119	0.000000	0.000000	3.000000	8.000000	0.000000
20115.907990	-0.118160	0.569095	0.024203	78.361404	59.622620	112.000519	-0.897522	0.000000	1.211846	0.000000	0.000000	0.000000	-0.062931	0.005443	-0.010119	0.000000	0.000000	3.000000	8.000000	0.000000
20115.911324	-0.118160	0.569095	0.024203	78.361404	59.622620	112.000519	-0.897522	0.000000	1.211846	0.000000	0.000000	0.000000	-0.062931	0.005443	-0.010119	0.000000	0.000000	3.000000	8.000000	0.000000
20115.914657	-0.118559	0.569140	0.024051	78.362228	59.643890	112.037346	-0.908011	0.000000	1.210159	0.000000	0.000000	0.000000	-0.119602	0.013521	-0.045705	0.000000	0.000000	3.000000	8.000000	0.000000
20115.917990	-0.118559	0.569140	0.024051	78.362228	59.643890	112.037346	-0.908011	0.000000	1.210159	0.000000	0.000000	0.000000	-0.119602	0.013521	-0.045705	0.000000	0.000000	3.000000	8.000000	0.000000
20115.921324	-0.118559	0.569140	0.024051	78.362228	59.643890	112.037346	-0.908011	0.000000	1.210159	0.000000	0.000000	0.000000	-0.119602	0.013521	-0.045705	0.000000	0.000000	3.000000	8.000000	0.000000
20115.924657	-0.118559	0.569140	0.024051	78.363075	59.665138	112.082146	-0.927944	0.000000	1.202542	0.000000	0.000000	0.000000	-0.119602	0.013521	-0.045705	0.000000	0.000000	3.000000	8.000000	0.000000
20115.927990	-0.118753	0.569158	0.023955	78.363075	59.665138	112.082146	-0.927944	0.000000	1.202542	0.000000	0.000000	0.000000	-0.058326	0.005367	-0.028790	0.000000	0.000000	3.000000	8.000000	0.000000
20115.931324	-0.118753	0.569158	0.023955	78.363075	59.665138	112.082146	-0.927944	0.000000	1.202542	0.000000	0.000000	0.000000	-0.058326	0.005367	-0.028790	0.000000	0.000000	3.000000	8.000000	0.000000
20115.934657	-0.118753	0.569158	0.023955	78.363449	59.679264	112.117493	-0.937665	0.000000	1.197744	0.000000	0.000000	0.000000	-0.058326	0.005367	-0.028790	0.000000	0.000000	3.000000	8.000000	0.000000
20115.937990	-0.118957	0.569149	0.023797	78.363449	59.679264	112.117493	-0.937665	0.000000	1.197744	0.000000	0.000000	0.000000	-0.061001	-0.002799	-0.047316	0.000000	0.000000	3.000000	8.000000	0.000000
20115.941324	-0.118957	0.569149	0.023797	78.363449	59.679264	112.117493	-0.937665	0.000000	1.197744	0.000000	0.000000	0.000000	-0.061001	-0.002799	-0.047316	0.000000	0.000000	3.000000	8.000000	0.000000
20115.944657	-0.118957	0.569149	0.023797	78.365227	59.678513	112.147278	-0.947832	0.000000	1.189858	0.000000	0.000000	0.000000	-0.061001	-0.002799	-0.047316	0.000000	0.000000	3.000000	8.000000	0.000000
20115.947990	-0.118957	0.569149	0.023797	78.365227	59.678513	112.147278	-0.947832	0.000000	1.189858	0.000000	0.000000	0.000000	-0.061001	-0.002799	-0.047316	0.000000	0.000000	3.000000	8.000000	0.000000
20115.951324	-0.119183	0.569140	0.023634	78.365227	59.678513	112.147278	-0.947832	0.000000	1.189858	0.000000	0.000000	0.000000	-0.067811	-0.002793	-0.049041	0.000000	0.000000	3.000000	8.000000	0.000000
20115.954657	-0.119183	0.569140	0.023634	78.363243	59.708599	112.210175	-0.947832	0.000000	1.189858	0.000000	0.000000	0.000000	-0.067811	-0.002793	-0.049041	0.000000	0.000000	3.000000	8.000000	0.000000
20115.957990	-0.119183	0.569140	0.023634	78.363243	59.708599	112.210175	-0.947832	0.000000	1.189858	0.000000	0.000000	0.000000	-0.067811	-0.002793	-0.049041	0.000000	0.000000	3.000000	8.000000	0.000000
20115.961324	-0.119183	0.569140	0.023634	78.363243	59.708599	112.210175	-0.947832	0.000000	1.189858	0.000000	0.000000	0.000000	-0.067811	-0.002793	-0.049041	0.000000	0.000000	3.000000	8.000000	0.000000
20115.964657	-0.119592	0.569067	0.023330	78.354599	59.730019	112.271217	-0.959134	0.000000	1.181684	0.000000	0.000000	0.000000	-0.122697	-0.021848	-0.091217	0.000000	0.000000	3.000000	8.000000	0.000000
20115.967990	-0.119592	0.569067	0.023330	78.354599	59.730019	112.271217	-0.959134	0.000000	1.181684	0.000000	0.000000	0.000000	-0.122697	-0.021848	-0.091217	0.000000	0.000000	3.000000	8.000000	0.000000
20115.971324	-0.119592	0.569067	0.023330	78.354599	59.730019	112.271217	-0.959134	0.000000	1.181684	0.000000	0.000000	0.000000	-0.122697	-0.021848	-0.091217	0.000000	0.000000	3.000000	8.000000	0.000000
20115.974657	-0.119592	0.569067	0.023330	78.343468	59.740204	112.319641	-0.979583	0.000000	1.166482	0.000000	0.000000	0.000000	-0.122697	-0.021848	-0.091217	0.000000	0.000000	3.000000	8.000000	0.000000
20115.977990	-0.119777	0.569049	0.023200	78.343468	59.740204	112.319641	-0.979583	0.000000	1.166482	0.000000	0.000000	0.000000	-0.055703	-0.005490	-0.038936	0.000000	0.000000	3.000000	8.000000	0.000000
20115.981324	-0.119777	0.569049	0.023200	78.343468	59.740204	112.319641	-0.979583	0.000000	1.166482	0.000000	0.000000	0.000000	-0.055703	-0.005490	-0.038936	0.000000	0.000000	3.000000	8.000000	0.000000
20115.984657	-0.119777	0.569049	0.023200	78.338776	59.747566	112.358673	-0.988867	0.000000	1.159992	0.000000	0.000000	0.000000	-0.055703	-0.005490	-0.038936	0.000000	0.000000	3.000000	8.000000	0.000000
20115.987990	-0.119777	0.569049	0.023200	78.338776	59.747566	112.358673	-0.988867	0.000000	1.159992	0.000000	0.000000	0.000000	-0.055703	-0.005490	-0.038936	0.000000	0.000000	3.000000	8.000000	0.000000
20115.991324	-0.119959	0.569012	0.023053	78.338776	59.747566	112.358673	-0.988867	0.000000	1.159992	0.000000	0.000000	0.000000	-0.054423	-0.010932	-0.043969	0.000000	0.000000	3.000000	8.000000	0.000000
20115.994657	-0.119959	0.569012	0.023053	78.339767	59.764717	112.405586	-0.988867	0.000000	1.159992	0.000000	0.000000	0.000000	-0.054423	-0.010932	-0.043969	0.000000	0.000000	3.000000	8.000000	0.000000
20115.997990	-0.119959	0.569012	0.023053	78.339767	59.764717	112.405586	-0.988867	0.000000	1.159992	0.000000	0.000000	0.000000	-0.054423	-0.010932	-0.043969	0.000000	0.000000	3.000000	8.000000	0.000000
20116.001324	-0.119959	0.569012	0.023053	78.339767	59.764717	112.405586	-0.988867	0.000000	1.159992	0.000000	0.000000	0.000000	-0.054423	-0.010932	-0.043969	0.000000	0.000000	3.000000	8.000000	0.000000
20116.004657	-0.120364	0.568958	0.022833	78.340630	59.754791	112.420448	-0.997938	0.000000	1.152664	0.000000	0.000000	0.000000	-0.121501	-0.016357	-0.066127	0.000000	0.000000	3.000000	8.000000	0.000000
20116.007990	-0.120364	0.568958	0.022833	78.340630	59.754791	112.420448	-0.997938	0.000000	1.152664	0.000000	0.000000	0.000000	-0.121501	-0.016357	-0.066127	0.000000	0.000000	3.000000	8.000000	0.000000
20116.011324	-0.120364	0.568958	0.022833	78.340630	59.754791	112.420448	-0.997938	0.000000	1.152664	0.000000	0.000000	0.000000	-0.121501	-0.016357	-0.066127	0.000000	0.000000	3.000000	8.000000	0.000000
20116.014657	-0.120364	0.568958	0.022833	78.342407	59.754047	112.442253	-1.018188	0.000000	1.141643	0.000000	0.000000	0.000000	-0.121501	-0.016357	-0.066127	0.000000	0.000000	3.000000	8.000000	0.000000
20116.017990	-0.120627	0.568948	0.022725	78.342407	59.754047	112.442253	-1.018188	0.000000	1.141643	0.000000	0.000000	0.000000	-0.079062	-0.002743	-0.032387	0.000000	0.000000	3.000000	8.000000	0.000000
20116.021324	-0.120627	0.568948	0.022725	78.342407	59.754047	112.442253	-1.018188	0.000000	1.141643	0.000000	0.000000	0.000000	-0.079062	-0.002743	-0.032387	0.000000	0.000000	3.000000	8.000000	0.000000
20116.024657	-0.120627	0.568948	0.022725	78.344131	59.747833	112.472015	-1.031365	0.000000	1.136245	0.000000	0.000000	0.000000	-0.079062	-0.002743	-0.032387	0.000000	0.000000	3.000000	8.000000	0.000000
20116.027990	-0.120898	0.568903	0.022645	78.344131	59.747833	112.472015	-1.031365	0.000000	1.136245	0.000000	0.000000	0.000000	-0.081193	-0.013538	-0.023871	0.000000	0.000000	3.000000	8.000000	0.000000
20116.031324	-0.120898	0.568903	0.022645	78.344131	59.747833	112.472015	-1.031365	0.000000	1.136245	0.000000	0.000000	0.000000	-0.081193	-0.013538	-0.023871	0.000000	0.000000	3.000000	8.000000	0.000000
20116.034657	-0.120898	0.568903	0.022645	78.345009	59.727055	112.486900	-1.044897	0.000000	1.132266	0.000000	0.000000	0.000000	-0.081193	-0.013538	-0.023871	0.000000	0.000000	3.000000	8.000000	0.000000
20116.037990	-0.120898	0.568903	0.022645	78.345009	59.727055	112.486900	-1.044897	0.000000	1.132266	0.000000	0.000000	0.000000	-0.081193	-0.013538	-0.023871	0.000000	0.000000	3.000000	8.000000	0.000000
20116.041324	-0.121213	0.568885	0.022548	78.345009	59.727055	112.486900	-1.044897	0.000000	1.132266	0.000000	0.000000	0.000000	-0.094393	-0.005440	-0.029144	0.000000	0.000000	3.000000	8.000000	0.000000
20116.044657	-0.121213	0.568885	0.022548	78.345871	59.703560	112.501793	-1.044897	0.000000	1.132266	0.000000	0.000000	0.000000	-0.094393	-0.005440	-0.029144	0.000000	0.000000	3.000000	8.000000	0.000000
20116.047990	-0.121213	0.568885	0.022548	78.345871	59.703560	112.501793	-1.044897	0.000000	1.132266	0.000000	0.000000	0.000000	-0.094393	-0.005440	-0.029144	0.000000	0.000000	3.000000	8.000000	0.000000
20116.051324	-0.121213	0.568885	0.022548	78.345871	59.703560	112.501793	-1.044897	0.000000	1.132266	0.000000	0.000000	0.000000	-0.094393	-0.005440	-0.029144	0.000000	0.000000	3.000000	8.000000	0.000000
20116.054657	-0.121838	0.568795	0.022433	78.347610	59.694664	112.531578	-1.060630	0.000000	1.127409	0.000000	0.000000	0.000000	-0.187509	-0.027012	-0.034624	0.000000	0.000000	3.000000	8.000000	0.000000
20116.057990	-0.121838	0.568795	0.022433	78.347610	59.694664	112.531578	-1.060630	0.000000	1.127409	0.000000	0.000000	0.000000	-0.187509	-0.027012	-0.034624	0.000000	0.000000	3.000000	8.000000	0.000000
20116.061324	-0.121838	0.568795	0.022433	78.347610	59.694664	112.531578	-1.060630	0.000000	1.127409	0.000000	0.000000	0.000000	-0.187509	-0.027012	-0.034624	0.000000	0.000000	3.000000	8.000000	0.000000
20116.064657	-0.121838	0.568795	0.022433	78.347595	59.659271	112.531555	-1.091881	0.000000	1.121639	0.000000	0.000000	0.000000	-0.187509	-0.027012	-0.034624	0.000000	0.000000	3.000000	8.000000	0.000000
20116.067990	-0.122147	0.568750	0.022409	78.347595	59.659271	112.531555	-1.091881	0.000000	1.121639	0.000000	0.000000	0.000000	-0.092693	-0.013470	-0.007252	0.000000	0.000000	3.000000	8.000000	0.000000
20116.071324	-0.122147	0.568750	0.022409	78.347595	59.659271	112.531555	-1.091881	0.000000	1.121639	0.000000	0.000000	0.000000	-0.092693	-0.013470	-0.007252	0.000000	0.000000	3.000000	8.000000	0.000000
20116.074657	-0.122147	0.568750	0.022409	78.348495	59.641247	112.538498	-1.107330	0.000000	1.120430	0.000000	0.000000	0.000000	-0.092693	-0.013470	-0.007252	0.000000	0.000000	3.000000	8.000000	0.000000
20116.077990	-0.122147	0.568750	0.022409	78.348495	59.641247	112.538498	-1.107330	0.000000	1.120430	0.000000	0.000000	0.000000	-0.092693	-0.013470	-0.007252	0.000000	0.000000	3.000000	8.000000	0.000000
20116.081324	-0.122460	0.568723	0.022401	78.348495	59.641247	112.538498	-1.107330	0.000000	1.120430	0.000000	0.000000	0.000000	-0.093977	-0.008062	-0.002306	0.000000	0.000000	3.000000	8.000000	0.000000
20116.084657	-0.122460	0.568723	0.022401	78.349335	59.620502	112.545425	-1.107330	0.000000	1.120430	0.000000	0.000000	0.000000	-0.093977	-0.008062	-0.002306	0.000000	0.000000	3.000000	8.000000	0.000000
20116.087990	-0.122460	0.568723	0.022401	78.349335	59.620502	112.545425	-1.107330	0.000000	1.120430	0.000000	0.000000	0.000000	-0.093977	-0.008062	-0.002306	0.000000	0.000000	3.000000	8.000000	0.000000
20116.091324	-0.122460	0.568723	0.022401	78.349335	59.620502	112.545425	-1.107330	0.000000	1.120430	0.000000	0.000000	0.000000	-0.093977	-0.008062	-0.002306	0.000000	0.000000	3.000000	8.000000	0.000000
20116.094657	-0.123042	0.568643	0.022402	78.349335	59.587841	112.489571	-1.122993	0.000000	1.120046	0.000000	0.000000	0.000000	-0.174777	-0.024241	0.000474	0.000000	0.000000	3.000000	8.000000	0.000000
20116.097990	-0.123042	0.568643	0.022402	78.349335	59.587841	112.489571	-1.122993	0.000000	1.120046	0.000000	0.000000	0.000000	-0.174777	-0.024241	0.000474	0.000000	0.000000	3.000000	8.000000	0.000000
20116.101324	-0.123042	0.568643	0.022402	78.349335	59.587841	112.489571	-1.122993	0.000000	1.120046	0.000000	0.000000	0.000000	-0.174777	-0.024241	0.000474	0.000000	0.000000	3.000000	8.000000	0.000000
20116.104657	-0.123042	0.568643	0.022402	78.349335	59.555187	112.385834	-1.152122	0.000000	1.120124	0.000000	0.000000	0.000000	-0.174777	-0.024241	0.000474	0.000000	0.000000	3.000000	8.000000	0.000000
20116.107990	-0.123339	0.568607	0.022423	78.349335	59.555187	112.385834	-1.152122	0.000000	1.120124	0.000000	0.000000	0.000000	-0.088921	-0.010760	0.006044	0.000000	0.000000	3.000000	8.000000	0.000000
20116.111324	-0.123339	0.568607	0.022423	78.349335	59.555187	112.385834	-1.152122	0.000000	1.120124	0.000000	0.000000	0.000000	-0.088921	-0.010760	0.006044	0.000000	0.000000	3.000000	8.000000	0.000000
20116.114657	-0.123339	0.568607	0.022423	78.349335	59.525303	112.282158	-1.166942	0.000000	1.121132	0.000000	0.000000	0.000000	-0.088921	-0.010760	0.006044	0.000000	0.000000	3.000000	8.000000	0.000000
20116.117990	-0.123339	0.568607	0.022423	78.349335	59.525303	112.282158	-1.166942	0.000000	1.121132	0.000000	0.000000	0.000000	-0.088921	-0.010760	0.006044	0.000000	0.000000	3.000000	8.000000	0.000000
20116.121324	-0.123607	0.568580	0.022426	78.349335	59.525303	112.282158	-1.166942	0.000000	1.121132	0.000000	0.000000	0.000000	-0.080364	-0.008071	0.000976	0.000000	0.000000	3.000000	8.000000	0.000000
20116.124657	-0.123607	0.568580	0.022426	78.350197	59.509937	112.241173	-1.166942	0.000000	1.121132	0.000000	0.000000	0.000000	-0.080364	-0.008071	0.000976	0.000000	0.000000	3.000000	8.000000	0.000000
20116.127990	-0.123607	0.568580	0.022426	78.350197	59.509937	112.241173	-1.166942	0.000000	1.121132	0.000000	0.000000	0.000000	-0.080364	-0.008071	0.000976	0.000000	0.000000	3.000000	8.000000	0.000000
20116.131324	-0.123607	0.568580	0.022426	78.350197	59.509937	112.241173	-1.166942	0.000000	1.121132	0.000000	0.000000	0.000000	-0.080364	-0.008071	0.000976	0.000000	0.000000	3.000000	8.000000	0.000000
20116.134657	-0.124138	0.568508	0.022415	78.348587	59.480690	112.235504	-1.180336	0.000000	1.121294	0.000000	0.000000	0.000000	-0.159465	-0.021576	-0.003189	0.000000	0.000000	3.000000	8.000000	0.000000
20116.137990	-0.124138	0.568508	0.022415	78.348587	59.480690	112.235504	-1.180336	0.000000	1.121294	0.000000	0.000000	0.000000	-0.159465	-0.021576	-0.003189	0.000000	0.000000	3.000000	8.000000	0.000000
20116.141324	-0.124138	0.568508	0.022415	78.348587	59.480690	112.235504	-1.180336	0.000000	1.121294	0.000000	0.000000	0.000000	-0.159465	-0.021576	-0.003189	0.000000	0.000000	3.000000	8.000000	0.000000
20116.144657	-0.124138	0.568508	0.022415	78.346107	59.439556	112.206955	-1.206913	0.000000	1.120763	0.000000	0.000000	0.000000	-0.159465	-0.021576	-0.003189	0.000000	0.000000	3.000000	8.000000	0.000000
20116.147990	-0.124382	0.568508	0.022418	78.346107	59.439556	112.206955	-1.206913	0.000000	1.120763	0.000000	0.000000	0.000000	-0.073105	0.000044	0.000845	0.000000	0.000000	3.000000	8.000000	0.000000
20116.151324	-0.124382	0.568508	0.022418	78.346107	59.439556	112.206955	-1.206913	0.000000	1.120763	0.000000	0.000000	0.000000	-0.073105	0.000044	0.000845	0.000000	0.000000	3.000000	8.000000	0.000000
20116.154657	-0.124382	0.568508	0.022418	78.344498	59.421150	112.193283	-1.219098	0.000000	1.120904	0.000000	0.000000	0.000000	-0.073105	0.000044	0.000845	0.000000	0.000000	3.000000	8.000000	0.000000
20116.157990	-0.124382	0.568508	0.022418	78.344498	59.421150	112.193283	-1.219098	0.000000	1.120904	0.000000	0.000000	0.000000	-0.073105	0.000044	0.000845	0.000000	0.000000	3.000000	8.000000	0.000000
20116.161324	-0.124553	0.568490	0.022422	78.344498	59.421150	112.193283	-1.219098	0.000000	1.120904	0.000000	0.000000	0.000000	-0.051324	-0.005375	0.001128	0.000000	0.000000	3.000000	8.000000	0.000000
20116.164657	-0.124553	0.568490	0.022422	78.340416	59.391548	112.167023	-1.219098	0.000000	1.120904	0.000000	0.000000	0.000000	-0.051324	-0.005375	0.001128	0.000000	0.000000	3.000000	8.000000	0.000000
20116.167990	-0.124553	0.568490	0.022422	78.340416	59.391548	112.167023	-1.219098	0.000000	1.120904	0.000000	0.000000	0.000000	-0.051324	-0.005375	0.001128	0.000000	0.000000	3.000000	8.000000	0.000000
20116.171324	-0.124553	0.568490	0.022422	78.340416	59.391548	112.167023	-1.219098	0.000000	1.120904	0.000000	0.000000	0.000000	-0.051324	-0.005375	0.001128	0.000000	0.000000	3.000000	8.000000	0.000000
20116.174657	-0.124778	0.568508	0.022447	78.336319	59.367390	112.132797	-1.227652	0.000000	1.121092	0.000000	0.000000	0.000000	-0.067591	0.005463	0.007558	0.000000	0.000000	3.000000	8.000000	0.000000
20116.177990	-0.124778	0.568508	0.022447	78.336319	59.367390	112.132797	-1.227652	0.000000	1.121092	0.000000	0.000000	0.000000	-0.067591	0.005463	0.007558	0.000000	0.000000	3.000000	8.000000	0.000000
20116.181324	-0.124778	0.568508	0.022447	78.336319	59.367390	112.132797	-1.227652	0.000000	1.121092	0.000000	0.000000	0.000000	-0.067591	0.005463	0.007558	0.000000	0.000000	3.000000	8.000000	0.000000
20116.184657	-0.124778	0.568508	0.022447	78.333832	59.342583	112.104248	-1.238917	0.000000	1.122351	0.000000	0.000000	0.000000	-0.067591	0.005463	0.007558	0.000000	0.000000	3.000000	8.000000	0.000000
20116.187990	-0.124880	0.568517	0.022463	78.333832	59.342583	112.104248	-1.238917	0.000000	1.122351	0.000000	0.000000	0.000000	-0.030383	0.002720	0.004655	0.000000	0.000000	3.000000	8.000000	0.000000
20116.191324	-0.124880	0.568517	0.022463	78.333832	59.342583	112.104248	-1.238917	0.000000	1.122351	0.000000	0.000000	0.000000	-0.030383	0.002720	0.004655	0.000000	0.000000	3.000000	8.000000	0.000000
20116.194657	-0.124880	0.568517	0.022463	78.332977	59.319874	112.081413	-1.243981	0.000000	1.123127	0.000000	0.000000	0.000000	-0.030383	0.002720	0.004655	0.000000	0.000000	3.000000	8.000000	0.000000
20116.197990	-0.124880	0.568517	0.022463	78.332977	59.319874	112.081413	-1.243981	0.000000	1.123127	0.000000	0.000000	0.000000	-0.030383	0.002720	0.004655	0.000000	0.000000	3.000000	8.000000	0.000000
20116.201324	-0.124946	0.568544	0.022439	78.332977	59.319874	112.081413	-1.243981	0.000000	1.123127	0.000000	0.000000	0.000000	-0.020035	0.008132	-0.007102	0.000000	0.000000	3.000000	8.000000	0.000000
20116.204657	-0.124946	0.568544	0.022439	78.332977	59.311703	112.081398	-1.243981	0.000000	1.123127	0.000000	0.000000	0.000000	-0.020035	0.008132	-0.007102	0.000000	0.000000	3.000000	8.000000	0.000000
20116.207990	-0.124946	0.568544	0.022439	78.332977	59.311703	112.081398	-1.243981	0.000000	1.123127	0.000000	0.000000	0.000000	-0.020035	0.008132	-0.007102	0.000000	0.000000	3.000000	8.000000	0.000000
20116.211324	-0.124946	0.568544	0.022439	78.332977	59.311703	112.081398	-1.243981	0.000000	1.123127	0.000000	0.000000	0.000000	-0.020035	0.008132	-0.007102	0.000000	0.000000	3.000000	8.000000	0.000000
20116.214657	-0.125071	0.568562	0.022358	78.332993	59.303555	112.081413	-1.247320	0.000000	1.121944	0.000000	0.000000	0.000000	-0.037453	0.005379	-0.024212	0.000000	0.000000	3.000000	8.000000	0.000000
20116.217990	-0.125071	0.568562	0.022358	78.332993	59.303555	112.081413	-1.247320	0.000000	1.121944	0.000000	0.000000	0.000000	-0.037453	0.005379	-0.024212	0.000000	0.000000	3.000000	8.000000	0.000000
20116.221324	-0.125071	0.568562	0.022358	78.332993	59.303555	112.081413	-1.247320	0.000000	1.121944	0.000000	0.000000	0.000000	-0.037453	0.005379	-0.024212	0.000000	0.000000	3.000000	8.000000	0.000000
20116.224657	-0.125071	0.568562	0.022358	78.330612	59.313965	112.100853	-1.253562	0.000000	1.117908	0.000000	0.000000	0.000000	-0.037453	0.005379	-0.024212	0.000000	0.000000	3.000000	8.000000	0.000000
20116.227990	-0.125129	0.568553	0.022301	78.330612	59.313965	112.100853	-1.253562	0.000000	1.117908	0.000000	0.000000	0.000000	-0.017416	-0.002731	-0.017110	0.000000	0.000000	3.000000	8.000000	0.000000
20116.231324	-0.125129	0.568553	0.022301	78.330612	59.313965	112.100853	-1.253562	0.000000	1.117908	0.000000	0.000000	0.000000	-0.017416	-0.002731	-0.017110	0.000000	0.000000	3.000000	8.000000	0.000000
20116.234657	-0.125129	0.568553	0.022301	78.325806	59.307770	112.107758	-1.256465	0.000000	1.115057	0.000000	0.000000	0.000000	-0.017416	-0.002731	-0.017110	0.000000	0.000000	3.000000	8.000000	0.000000
20116.237990	-0.125129	0.568553	0.022301	78.325806	59.307770	112.107758	-1.256465	0.000000	1.115057	0.000000	0.000000	0.000000	-0.017416	-0.002731	-0.017110	0.000000	0.000000	3.000000	8.000000	0.000000
20116.241324	-0.125163	0.568571	0.022244	78.325806	59.307770	112.107758	-1.256465	0.000000	1.115057	0.000000	0.000000	0.000000	-0.010123	0.005388	-0.017095	0.000000	0.000000	3.000000	8.000000	0.000000
20116.244657	-0.125163	0.568571	0.022244	78.317726	59.305542	112.119179	-1.256465	0.000000	1.115057	0.000000	0.000000	0.000000	-0.010123	0.005388	-0.017095	0.000000	0.000000	3.000000	8.000000	0.000000
20116.247990	-0.125163	0.568571	0.022244	78.317726	59.305542	112.119179	-1.256465	0.000000	1.115057	0.000000	0.000000	0.000000	-0.010123	0.005388	-0.017095	0.000000	0.000000	3.000000	8.000000	0.000000
20116.251324	-0.125163	0.568571	0.022244	78.317726	59.305542	112.119179	-1.256465	0.000000	1.115057	0.000000	0.000000	0.000000	-0.010123	0.005388	-0.017095	0.000000	0.000000	3.000000	8.000000	0.000000
20116.254657	-0.125212	0.568625	0.022153	78.305565	59.292831	112.120415	-1.258152	0.000000	1.112207	0.000000	0.000000	0.000000	-0.014721	0.016210	-0.027411	0.000000	0.000000	3.000000	8.000000	0.000000
20116.257990	-0.125212	0.568625	0.022153	78.305565	59.292831	112.120415	-1.258152	0.000000	1.112207	0.000000	0.000000	0.000000	-0.014721	0.016210	-0.027411	0.000000	0.000000	3.000000	8.000000	0.000000
20116.261324	-0.125212	0.568625	0.022153	78.305565	59.292831	112.120415	-1.258152	0.000000	1.112207	0.000000	0.000000	0.000000	-0.014721	0.016210	-0.027411	0.000000	0.000000	3.000000	8.000000	0.000000
20116.264657	-0.125212	0.568625	0.022153	78.289436	59.296539	112.143280	-1.260605	0.000000	1.107639	0.000000	0.000000	0.000000	-0.014721	0.016210	-0.027411	0.000000	0.000000	3.000000	8.000000	0.000000
20116.267990	-0.125223	0.568643	0.022102	78.289436	59.296539	112.143280	-1.260605	0.000000	1.107639	0.000000	0.000000	0.000000	-0.003292	0.005375	-0.015315	0.000000	0.000000	3.000000	8.000000	0.000000
20116.271324	-0.125223	0.568643	0.022102	78.289436	59.296539	112.143280	-1.260605	0.000000	1.107639	0.000000	0.000000	0.000000	-0.003292	0.005375	-0.015315	0.000000	0.000000	3.000000	8.000000	0.000000
20116.274657	-0.125223	0.568643	0.022102	78.275681	59.284466	112.146759	-1.261153	0.000000	1.105086	0.000000	0.000000	0.000000	-0.003292	0.005375	-0.015315	0.000000	0.000000	3.000000	8.000000	0.000000
20116.277990	-0.125223	0.568643	0.022102	78.275681	59.284466	112.146759	-1.261153	0.000000	1.105086	0.000000	0.000000	0.000000	-0.003292	0.005375	-0.015315	0.000000	0.000000	3.000000	8.000000	0.000000
20116.281324	-0.125244	0.568670	0.022090	78.275681	59.284466	112.146759	-1.261153	0.000000	1.105086	0.000000	0.000000	0.000000	-0.006365	0.008104	-0.003551	0.000000	0.000000	3.000000	8.000000	0.000000
20116.284657	-0.125244	0.568670	0.022090	78.267593	59.284935	112.158188	-1.261153	0.000000	1.105086	0.000000	0.000000	0.000000	-0.006365	0.008104	-0.003551	0.000000	0.000000	3.000000	8.000000	0.000000
20116.287990	-0.125244	0.568670	0.022090	78.267593	59.284935	112.158188	-1.261153	0.000000	1.105086	0.000000	0.000000	0.000000	-0.006365	0.008104	-0.003551	0.000000	0.000000	3.000000	8.000000	0.000000
20116.291324	-0.125244	0.568670	0.022090	78.267593	59.284935	112.158188	-1.261153	0.000000	1.105086	0.000000	0.000000	0.000000	-0.006365	0.008104	-0.003551	0.000000	0.000000	3.000000	8.000000	0.000000
20116.294657	-0.125278	0.568688	0.022033	78.262794	59.284138	112.165039	-1.262214	0.000000	1.104494	0.000000	0.000000	0.000000	-0.010113	0.005387	-0.017100	0.000000	0.000000	3.000000	8.000000	0.000000
20116.297990	-0.125278	0.568688	0.022033	78.262794	59.284138	112.165039	-1.262214	0.000000	1.104494	0.000000	0.000000	0.000000	-0.010113	0.005387	-0.017100	0.000000	0.000000	3.000000	8.000000	0.000000
20116.301324	-0.125278	0.568688	0.022033	78.262794	59.284138	112.165039	-1.262214	0.000000	1.104494	0.000000	0.000000	0.000000	-0.010113	0.005387	-0.017100	0.000000	0.000000	3.000000	8.000000	0.000000
20116.304657	-0.125278	0.568688	0.022033	78.257965	59.280628	112.171906	-1.263900	0.000000	1.101645	0.000000	0.000000	0.000000	-0.010113	0.005387	-0.017100	0.000000	0.000000	3.000000	8.000000	0.000000
20116.307990	-0.125318	0.568697	0.021998	78.257965	59.280628	112.171906	-1.263900	0.000000	1.101645	0.000000	0.000000	0.000000	-0.011880	0.002697	-0.010335	0.000000	0.000000	3.000000	8.000000	0.000000
20116.311324	-0.125318	0.568697	0.021998	78.257965	59.280628	112.171906	-1.263900	0.000000	1.101645	0.000000	0.000000	0.000000	-0.011880	0.002697	-0.010335	0.000000	0.000000	3.000000	8.000000	0.000000
20116.314657	-0.125318	0.568697	0.021998	78.247513	59.296772	112.202599	-1.265880	0.000000	1.099922	0.000000	0.000000	0.000000	-0.011880	0.002697	-0.010335	0.000000	0.000000	3.000000	8.000000	0.000000
20116.317990	-0.125318	0.568697	0.021998	78.247513	59.296772	112.202599	-1.265880	0.000000	1.099922	0.000000	0.000000	0.000000	-0.011880	0.002697	-0.010335	0.000000	0.000000	3.000000	8.000000	0.000000
20116.321324	-0.125359	0.568679	0.021970	78.247513	59.296772	112.202599	-1.265880	0.000000	1.099922	0.000000	0.000000	0.000000	-0.012339	-0.005423	-0.008568	0.000000	0.000000	3.000000	8.000000	0.000000
20116.324657	-0.125359	0.568679	0.021970	78.235497	59.310829	112.235550	-1.265880	0.000000	1.099922	0.000000	0.000000	0.000000	-0.012339	-0.005423	-0.008568	0.000000	0.000000	3.000000	8.000000	0.000000
20116.327990	-0.125359	0.568679	0.021970	78.235497	59.310829	112.235550	-1.265880	0.000000	1.099922	0.000000	0.000000	0.000000	-0.012339	-0.005423	-0.008568	0.000000	0.000000	3.000000	8.000000	0.000000
20116.331324	-0.125359	0.568679	0.021970	78.235497	59.310829	112.235550	-1.265880	0.000000	1.099922	0.000000	0.000000	0.000000	-0.012339	-0.005423	-0.008568	0.000000	0.000000	3.000000	8.000000	0.000000
20116.334657	-0.125408	0.568634	0.021879	78.227554	59.338005	112.270683	-1.267936	0.000000	1.098494	0.000000	0.000000	0.000000	-0.014775	-0.013592	-0.027118	0.000000	0.000000	3.000000	8.000000	0.000000
20116.337990	-0.125408	0.568634	0.021879	78.227554	59.338005	112.270683	-1.267936	0.000000	1.098494	0.000000	0.000000	0.000000	-0.014775	-0.013592	-0.027118	0.000000	0.000000	3.000000	8.000000	0.000000
20116.341324	-0.125408	0.568634	0.021879	78.227554	59.338005	112.270683	-1.267936	0.000000	1.098494	0.000000	0.000000	0.000000	-0.014775	-0.013592	-0.027118	0.000000	0.000000	3.000000	8.000000	0.000000
20116.344657	-0.125408	0.568634	0.021879	78.223541	59.348866	112.292229	-1.270399	0.000000	1.093974	0.000000	0.000000	0.000000	-0.014775	-0.013592	-0.027118	0.000000	0.000000	3.000000	8.000000	0.000000
20116.347990	-0.125449	0.568616	0.021851	78.223541	59.348866	112.292229	-1.270399	0.000000	1.093974	0.000000	0.000000	0.000000	-0.012338	-0.005440	-0.008572	0.000000	0.000000	3.000000	8.000000	0.000000
20116.351324	-0.125449	0.568616	0.021851	78.223541	59.348866	112.292229	-1.270399	0.000000	1.093974	0.000000	0.000000	0.000000	-0.012338	-0.005440	-0.008572	0.000000	0.000000	3.000000	8.000000	0.000000
20116.354657	-0.125449	0.568616	0.021851	78.217987	59.363045	112.316025	-1.272455	0.000000	1.092546	0.000000	0.000000	0.000000	-0.012338	-0.005440	-0.008572	0.000000	0.000000	3.000000	8.000000	0.000000
20116.357990	-0.125467	0.568598	0.021828	78.217987	59.363045	112.316025	-1.272455	0.000000	1.092546	0.000000	0.000000	0.000000	-0.005511	-0.005424	-0.006786	0.000000	0.000000	3.000000	8.000000	0.000000
20116.361324	-0.125467	0.568598	0.021828	78.217987	59.363045	112.316025	-1.272455	0.000000	1.092546	0.000000	0.000000	0.000000	-0.005511	-0.005424	-0.006786	0.000000	0.000000	3.000000	8.000000	0.000000
20116.364657	-0.125467	0.568598	0.021828	78.210770	59.377800	112.342033	-1.273374	0.000000	1.091415	0.000000	0.000000	0.000000	-0.005511	-0.005424	-0.006786	0.000000	0.000000	3.000000	8.000000	0.000000
20116.367990	-0.125467	0.568598	0.021828	78.210770	59.377800	112.342033	-1.273374	0.000000	1.091415	0.000000	0.000000	0.000000	-0.005511	-0.005424	-0.006786	0.000000	0.000000	3.000000	8.000000	0.000000
20116.371324	-0.125481	0.568561	0.021789	78.210770	59.377800	112.342033	-1.273374	0.000000	1.091415	0.000000	0.000000	0.000000	-0.004201	-0.010864	-0.011785	0.000000	0.000000	3.000000	8.000000	0.000000
20116.374657	-0.125481	0.568561	0.021789	78.209259	59.407860	112.376007	-1.273374	0.000000	1.091415	0.000000	0.000000	0.000000	-0.004201	-0.010864	-0.011785	0.000000	0.000000	3.000000	8.000000	0.000000
20116.377990	-0.125481	0.568561	0.021789	78.209259	59.407860	112.376007	-1.273374	0.000000	1.091415	0.000000	0.000000	0.000000	-0.004201	-0.010864	-0.011785	0.000000	0.000000	3.000000	8.000000	0.000000
20116.381324	-0.125481	0.568561	0.021789	78.209259	59.407860	112.376007	-1.273374	0.000000	1.091415	0.000000	0.000000	0.000000	-0.004201	-0.010864	-0.011785	0.000000	0.000000	3.000000	8.000000	0.000000
20116.384657	-0.125444	0.568534	0.021739	78.208527	59.425617	112.392998	-1.274074	0.000000	1.089450	0.000000	0.000000	0.000000	0.011214	-0.008140	-0.014980	0.000000	0.000000	3.000000	8.000000	0.000000
20116.387990	-0.125444	0.568534	0.021739	78.208527	59.425617	112.392998	-1.274074	0.000000	1.089450	0.000000	0.000000	0.000000	0.011214	-0.008140	-0.014980	0.000000	0.000000	3.000000	8.000000	0.000000
20116.391324	-0.125444	0.568534	0.021739	78.208527	59.425617	112.392998	-1.274074	0.000000	1.089450	0.000000	0.000000	0.000000	0.011214	-0.008140	-0.014980	0.000000	0.000000	3.000000	8.000000	0.000000
20116.394657	-0.125444	0.568534	0.021739	78.209381	59.437340	112.407761	-1.272206	0.000000	1.086954	0.000000	0.000000	0.000000	0.011214	-0.008140	-0.014980	0.000000	0.000000	3.000000	8.000000	0.000000
20116.397990	-0.125457	0.568525	0.021694	78.209381	59.437340	112.407761	-1.272206	0.000000	1.086954	0.000000	0.000000	0.000000	-0.003735	-0.002751	-0.013553	0.000000	0.000000	3.000000	8.000000	0.000000
20116.401324	-0.125457	0.568525	0.021694	78.209381	59.437340	112.407761	-1.272206	0.000000	1.086954	0.000000	0.000000	0.000000	-0.003735	-0.002751	-0.013553	0.000000	0.000000	3.000000	8.000000	0.000000
20116.404657	-0.125457	0.568525	0.021694	78.210228	59.451736	112.422462	-1.272829	0.000000	1.084695	0.000000	0.000000	0.000000	-0.003735	-0.002751	-0.013553	0.000000	0.000000	3.000000	8.000000	0.000000
20116.407990	-0.125457	0.568525	0.021694	78.210228	59.451736	112.422462	-1.272829	0.000000	1.084695	0.000000	0.000000	0.000000	-0.003735	-0.002751	-0.013553	0.000000	0.000000	3.000000	8.000000	0.000000
20116.411324	-0.125446	0.568516	0.021655	78.210228	59.451736	112.422462	-1.272829	0.000000	1.084695	0.000000	0.000000	0.000000	0.003082	-0.002725	-0.011767	0.000000	0.000000	3.000000	8.000000	0.000000
20116.414657	-0.125446	0.568516	0.021655	78.211105	59.460724	112.437187	-1.272829	0.000000	1.084695	0.000000	0.000000	0.000000	0.003082	-0.002725	-0.011767	0.000000	0.000000	3.000000	8.000000	0.000000
20116.417990	-0.125446	0.568516	0.021655	78.211105	59.460724	112.437187	-1.272829	0.000000	1.084695	0.000000	0.000000	0.000000	0.003082	-0.002725	-0.011767	0.000000	0.000000	3.000000	8.000000	0.000000
20116.421324	-0.125446	0.568516	0.021655	78.211105	59.460724	112.437187	-1.272829	0.000000	1.084695	0.000000	0.000000	0.000000	0.003082	-0.002725	-0.011767	0.000000	0.000000	3.000000	8.000000	0.000000
20116.424657	-0.125476	0.568525	0.021491	78.209442	59.458595	112.439438	-1.272315	0.000000	1.082734	0.000000	0.000000	0.000000	-0.008970	0.002574	-0.049194	0.000000	0.000000	3.000000	8.000000	0.000000
20116.427990	-0.125476	0.568525	0.021491	78.209442	59.458595	112.439438	-1.272315	0.000000	1.082734	0.000000	0.000000	0.000000	-0.008970	0.002574	-0.049194	0.000000	0.000000	3.000000	8.000000	0.000000
20116.431324	-0.125476	0.568525	0.021491	78.209442	59.458595	112.439438	-1.272315	0.000000	1.082734	0.000000	0.000000	0.000000	-0.008970	0.002574	-0.049194	0.000000	0.000000	3.000000	8.000000	0.000000
20116.434657	-0.125476	0.568525	0.021491	78.207085	59.471504	112.458664	-1.273809	0.000000	1.074535	0.000000	0.000000	0.000000	-0.008970	0.002574	-0.049194	0.000000	0.000000	3.000000	8.000000	0.000000
20116.437990	-0.125481	0.568552	0.021417	78.207085	59.471504	112.458664	-1.273809	0.000000	1.074535	0.000000	0.000000	0.000000	-0.001497	0.008074	-0.022087	0.000000	0.000000	3.000000	8.000000	0.000000
20116.441324	-0.125481	0.568552	0.021417	78.207085	59.471504	112.458664	-1.273809	0.000000	1.074535	0.000000	0.000000	0.000000	-0.001497	0.008074	-0.022087	0.000000	0.000000	3.000000	8.000000	0.000000
20116.444657	-0.125481	0.568552	0.021417	78.206360	59.486538	112.475639	-1.274059	0.000000	1.070854	0.000000	0.000000	0.000000	-0.001497	0.008074	-0.022087	0.000000	0.000000	3.000000	8.000000	0.000000
20116.447990	-0.125481	0.568552	0.021417	78.206360	59.486538	112.475639	-1.274059	0.000000	1.070854	0.000000	0.000000	0.000000	-0.001497	0.008074	-0.022087	0.000000	0.000000	3.000000	8.000000	0.000000
20116.451324	-0.125453	0.568569	0.021310	78.206360	59.486538	112.475639	-1.274059	0.000000	1.070854	0.000000	0.000000	0.000000	0.008410	0.005302	-0.032070	0.000000	0.000000	3.000000	8.000000	0.000000
20116.454657	-0.125453	0.568569	0.021310	78.205582	59.501549	112.492622	-1.274059	0.000000	1.070854	0.000000	0.000000	0.000000	0.008410	0.005302	-0.032070	0.000000	0.000000	3.000000	8.000000	0.000000
20116.457990	-0.125453	0.568569	0.021310	78.205582	59.501549	112.492622	-1.274059	0.000000	1.070854	0.000000	0.000000	0.000000	0.008410	0.005302	-0.032070	0.000000	0.000000	3.000000	8.000000	0.000000
20116.461324	-0.125453	0.568569	0.021310	78.205582	59.501549	112.492622	-1.274059	0.000000	1.070854	0.000000	0.000000	0.000000	0.008410	0.005302	-0.032070	0.000000	0.000000	3.000000	8.000000	0.000000
20116.464657	-0.125401	0.568623	0.021113	78.205582	59.501549	112.492622	-1.272657	0.000000	1.065509	0.000000	0.000000	0.000000	0.015506	0.016031	-0.059145	0.000000	0.000000	3.000000	8.000000	0.000000
20116.467990	-0.125401	0.568623	0.021113	78.205582	59.501549	112.492622	-1.272657	0.000000	1.065509	0.000000	0.000000	0.000000	0.015506	0.016031	-0.059145	0.000000	0.000000	3.000000	8.000000	0.000000
20116.471324	-0.125401	0.568623	0.021113	78.205582	59.501549	112.492622	-1.272657	0.000000	1.065509	0.000000	0.000000	0.000000	0.015506	0.016031	-0.059145	0.000000	0.000000	3.000000	8.000000	0.000000
20116.474657	-0.125401	0.568623	0.021113	78.206429	59.513237	112.507332	-1.270073	0.000000	1.055651	0.000000	0.000000	0.000000	0.015506	0.016031	-0.059145	0.000000	0.000000	3.000000	8.000000	0.000000
20116.477990	-0.125390	0.568649	0.020978	78.206429	59.513237	112.507332	-1.270073	0.000000	1.055651	0.000000	0.000000	0.000000	0.003374	0.007975	-0.040631	0.000000	0.000000	3.000000	8.000000	0.000000
20116.481324	-0.125390	0.568649	0.020978	78.206429	59.513237	112.507332	-1.270073	0.000000	1.055651	0.000000	0.000000	0.000000	0.003374	0.007975	-0.040631	0.000000	0.000000	3.000000	8.000000	0.000000
20116.484657	-0.125390	0.568649	0.020978	78.206436	59.510502	112.507332	-1.269510	0.000000	1.048880	0.000000	0.000000	0.000000	0.003374	0.007975	-0.040631	0.000000	0.000000	3.000000	8.000000	0.000000
20116.487990	-0.125390	0.568649	0.020978	78.206436	59.510502	112.507332	-1.269510	0.000000	1.048880	0.000000	0.000000	0.000000	0.003374	0.007975	-0.040631	0.000000	0.000000	3.000000	8.000000	0.000000
20116.491324	-0.125377	0.568703	0.020836	78.206436	59.510502	112.507332	-1.269510	0.000000	1.048880	0.000000	0.000000	0.000000	0.003842	0.016058	-0.042403	0.000000	0.000000	3.000000	8.000000	0.000000
20116.494657	-0.125377	0.568703	0.020836	78.206429	59.507786	112.507332	-1.269510	0.000000	1.048880	0.000000	0.000000	0.000000	0.003842	0.016058	-0.042403	0.000000	0.000000	3.000000	8.000000	0.000000
20116.497990	-0.125377	0.568703	0.020836	78.206429	59.507786	112.507332	-1.269510	0.000000	1.048880	0.000000	0.000000	0.000000	0.003842	0.016058	-0.042403	0.000000	0.000000	3.000000	8.000000	0.000000
20116.501324	-0.125377	0.568703	0.020836	78.206429	59.507786	112.507332	-1.269510	0.000000	1.048880	0.000000	0.000000	0.000000	0.003842	0.016058	-0.042403	0.000000	0.000000	3.000000	8.000000	0.000000
20116.504657	-0.125323	0.568819	0.020537	78.206429	59.507786	112.507332	-1.268870	0.000000	1.041812	0.000000	0.000000	0.000000	0.016284	0.034773	-0.089804	0.000000	0.000000	3.000000	8.000000	0.000000
20116.507990	-0.125323	0.568819	0.020537	78.206429	59.507786	112.507332	-1.268870	0.000000	1.041812	0.000000	0.000000	0.000000	0.016284	0.034773	-0.089804	0.000000	0.000000	3.000000	8.000000	0.000000
20116.511324	-0.125323	0.568819	0.020537	78.206429	59.507786	112.507332	-1.268870	0.000000	1.041812	0.000000	0.000000	0.000000	0.016284	0.034773	-0.089804	0.000000	0.000000	3.000000	8.000000	0.000000
20116.514657	-0.125323	0.568819	0.020537	78.206429	59.507786	112.507332	-1.266156	0.000000	1.026845	0.000000	0.000000	0.000000	0.016284	0.034773	-0.089804	0.000000	0.000000	3.000000	8.000000	0.000000
20116.517990	-0.125288	0.568872	0.020401	78.206429	59.507786	112.507332	-1.266156	0.000000	1.026845	0.000000	0.000000	0.000000	0.010656	0.016015	-0.040632	0.000000	0.000000	3.000000	8.000000	0.000000
20116.521324	-0.125288	0.568872	0.020401	78.206429	59.507786	112.507332	-1.266156	0.000000	1.026845	0.000000	0.000000	0.000000	0.010656	0.016015	-0.040632	0.000000	0.000000	3.000000	8.000000	0.000000
20116.524657	-0.125288	0.568872	0.020401	78.206429	59.507786	112.507332	-1.264380	0.000000	1.020073	0.000000	0.000000	0.000000	0.010656	0.016015	-0.040632	0.000000	0.000000	3.000000	8.000000	0.000000
20116.527990	-0.125288	0.568872	0.020401	78.206429	59.507786	112.507332	-1.264380	0.000000	1.020073	0.000000	0.000000	0.000000	0.010656	0.016015	-0.040632	0.000000	0.000000	3.000000	8.000000	0.000000
20116.531324	-0.125246	0.568934	0.020243	78.206429	59.507786	112.507332	-1.264380	0.000000	1.020073	0.000000	0.000000	0.000000	0.012436	0.018670	-0.047411	0.000000	0.000000	3.000000	8.000000	0.000000
20116.534657	-0.125246	0.568934	0.020243	78.207291	59.522232	112.522087	-1.264380	0.000000	1.020073	0.000000	0.000000	0.000000	0.012436	0.018670	-0.047411	0.000000	0.000000	3.000000	8.000000	0.000000
20116.537990	-0.125246	0.568934	0.020243	78.207291	59.522232	112.522087	-1.264380	0.000000	1.020073	0.000000	0.000000	0.000000	0.012436	0.018670	-0.047411	0.000000	0.000000	3.000000	8.000000	0.000000
20116.541324	-0.125246	0.568934	0.020243	78.207291	59.522232	112.522087	-1.264380	0.000000	1.020073	0.000000	0.000000	0.000000	0.012436	0.018670	-0.047411	0.000000	0.000000	3.000000	8.000000	0.000000
20116.544657	-0.125153	0.569050	0.019888	78.207291	59.522232	112.522087	-1.262307	0.000000	1.012171	0.000000	0.000000	0.000000	0.027969	0.034554	-0.106619	0.000000	0.000000	3.000000	8.000000	0.000000
20116.547990	-0.125153	0.569050	0.019888	78.207291	59.522232	112.522087	-1.262307	0.000000	1.012171	0.000000	0.000000	0.000000	0.000002	0.000007	0.000000	0.000000	0.000000	3.000000	8.000000	0.000000
20116.551324	-0.125153	0.569050	0.019888	78.207291	59.522232	112.522087	-1.262307	0.000000	1.012171	0.000000	0.000000	0.000000	0.000002	0.000007	0.000000	0.000000	0.000000	3.000000	8.000000	0.000000
20116.554657	-0.125153	0.569050	0.019888	78.207291	59.522232	112.522087	-1.257646	0.000000	0.994402	0.000000	0.000000	0.000000	0.000002	0.000007	0.000000	0.000000	0.000000	3.000000	8.000000	0.000000
20116.557990	-0.125153	0.569050	0.019888	78.207291	59.522232	112.522087	-1.257646	0.000000	0.994402	0.000000	0.000000	0.000000	0.000002	0.000007	0.000000	0.000000	0.000000	3.000000	8.000000	0.000000
20116.561324	-0.125111	0.569112	0.019730	78.207291	59.522232	112.522087	-1.257646	0.000000	0.994402	0.000000	0.000000	0.000000	0.012444	0.018611	-0.047432	0.000000	0.000000	3.000000	8.000000	0.000000
20116.564657	-0.125111	0.569112	0.019730	78.207291	59.522232	112.522087	-1.257646	0.000000	0.994402	0.000000	0.000000	0.000000	0.012444	0.018611	-0.047432	0.000000	0.000000	3.000000	8.000000	0.000000
20116.567990	-0.125111	0.569112	0.019730	78.207291	59.522232	112.522087	-1.257646	0.000000	0.994402	0.000000	0.000000	0.000000	0.012444	0.018611	-0.047432	0.000000	0.000000	3.000000	8.000000	0.000000
20116.571324	-0.125111	0.569112	0.019730	78.207291	59.522232	112.522087	-1.257646	0.000000	0.994402	0.000000	0.000000	0.000000	0.012444	0.018611	-0.047432	0.000000	0.000000	3.000000	8.000000	0.000000
20116.574657	-0.125028	0.569236	0.019414	78.207291	59.522232	112.522087	-1.255572	0.000000	0.986496	0.000000	0.000000	0.000000	0.024890	0.037185	-0.094885	0.000000	0.000000	3.000000	8.000000	0.000000
20116.577990	-0.125028	0.569236	0.019414	78.207291	59.522232	112.522087	-1.255572	0.000000	0.986496	0.000000	0.000000	0.000000	0.024890	0.037185	-0.094885	0.000000	0.000000	3.000000	8.000000	0.000000
20116.581324	-0.125028	0.569236	0.019414	78.207291	59.522232	112.522087	-1.255572	0.000000	0.986496	0.000000	0.000000	0.000000	0.024890	0.037185	-0.094885	0.000000	0.000000	3.000000	8.000000	0.000000
20116.584657	-0.125028	0.569236	0.019414	78.206436	59.510502	112.507332	-1.251423	0.000000	0.970682	0.000000	0.000000	0.000000	0.024890	0.037185	-0.094885	0.000000	0.000000	3.000000	8.000000	0.000000
20116.587990	-0.124969	0.569315	0.019278	78.206436	59.510502	112.507332	-1.251423	0.000000	0.970682	0.000000	0.000000	0.000000	0.017920	0.023978	-0.040671	0.000000	0.000000	3.000000	8.000000	0.000000
20116.591324	-0.124969	0.569315	0.019278	78.206436	59.510502	112.507332	-1.251423	0.000000	0.970682	0.000000	0.000000	0.000000	0.017920	0.023978	-0.040671	0.000000	0.000000	3.000000	8.000000	0.000000
20116.594657	-0.124969	0.569315	0.019278	78.206436	59.510502	112.507332	-1.248436	0.000000	0.963904	0.000000	0.000000	0.000000	0.017920	0.023978	-0.040671	0.000000	0.000000	3.000000	8.000000	0.000000
20116.597990	-0.124969	0.569315	0.019278	78.206436	59.510502	112.507332	-1.248436	0.000000	0.963904	0.000000	0.000000	0.000000	0.017920	0.023978	-0.040671	0.000000	0.000000	3.000000	8.000000	0.000000
20116.601324	-0.124927	0.569377	0.019120	78.206436	59.510502	112.507332	-1.248436	0.000000	0.963904	0.000000	0.000000	0.000000	0.012450	0.018548	-0.047460	0.000000	0.000000	3.000000	8.000000	0.000000
20116.604657	-0.124927	0.569377	0.019120	78.206436	59.510502	112.507332	-1.248436	0.000000	0.963904	0.000000	0.000000	0.000000	0.012450	0.018548	-0.047460	0.000000	0.000000	3.000000	8.000000	0.000000
20116.607990	-0.124886	0.569439	0.018962	78.206436	59.510502	112.507332	-1.248436	0.000000	0.963904	0.000000	0.000000	0.000000	0.012449	0.018535	-0.047467	0.000000	0.000000	3.000000	8.000000	0.000000
20116.611324	-0.124886	0.569439	0.018962	78.206436	59.510502	112.507332	-1.248436	0.000000	0.963904	0.000000	0.000000	0.000000	0.012449	0.018535	-0.047467	0.000000	0.000000	3.000000	8.000000	0.000000
20116.614657	-0.124886	0.569439	0.018962	78.205582	59.493374	112.492592	-1.244287	0.000000	0.948082	0.000000	0.000000	0.000000	0.012449	0.018535	-0.047467	0.000000	0.000000	3.000000	8.000000	0.000000
20116.617990	-0.124886	0.569439	0.018962	78.205582	59.493374	112.492592	-1.244287	0.000000	0.948082	0.000000	0.000000	0.000000	0.012449	0.018535	-0.047467	0.000000	0.000000	3.000000	8.000000	0.000000
20116.621324	-0.124900	0.569510	0.018831	78.205582	59.493374	112.492592	-1.244287	0.000000	0.948082	0.000000	0.000000	0.000000	-0.004197	0.021269	-0.039246	0.000000	0.000000	3.000000	8.000000	0.000000
20116.624657	-0.124900	0.569510	0.018831	78.205582	59.487915	112.492584	-1.244287	0.000000	0.948082	0.000000	0.000000	0.000000	-0.004197	0.021269	-0.039246	0.000000	0.000000	3.000000	8.000000	0.000000
20116.627990	-0.124900	0.569510	0.018831	78.205582	59.487915	112.492584	-1.244287	0.000000	0.948082	0.000000	0.000000	0.000000	-0.004197	0.021269	-0.039246	0.000000	0.000000	3.000000	8.000000	0.000000
20116.631324	-0.124900	0.569510	0.018831	78.205582	59.487915	112.492584	-1.244287	0.000000	0.948082	0.000000	0.000000	0.000000	-0.004197	0.021269	-0.039246	0.000000	0.000000	3.000000	8.000000	0.000000
20116.634657	-0.124923	0.569634	0.018552	78.204750	59.465378	112.477890	-1.244987	0.000000	0.941541	0.000000	0.000000	0.000000	-0.007055	0.037123	-0.083508	0.000000	0.000000	3.000000	8.000000	0.000000
20116.637990	-0.124923	0.569634	0.018552	78.204750	59.465378	112.477890	-1.244987	0.000000	0.941541	0.000000	0.000000	0.000000	-0.007055	0.037123	-0.083508	0.000000	0.000000	3.000000	8.000000	0.000000
20116.641324	-0.124923	0.569634	0.018552	78.204750	59.465378	112.477890	-1.244987	0.000000	0.941541	0.000000	0.000000	0.000000	-0.007055	0.037123	-0.083508	0.000000	0.000000	3.000000	8.000000	0.000000
20116.644657	-0.124923	0.569634	0.018552	78.203865	59.440022	112.463112	-1.246163	0.000000	0.927623	0.000000	0.000000	0.000000	-0.007055	0.037123	-0.083508	0.000000	0.000000	3.000000	8.000000	0.000000
20116.647990	-0.124994	0.569687	0.018455	78.203865	59.440022	112.463112	-1.246163	0.000000	0.927623	0.000000	0.000000	0.000000	-0.021283	0.015969	-0.029252	0.000000	0.000000	3.000000	8.000000	0.000000
20116.651324	-0.124994	0.569687	0.018455	78.203865	59.440022	112.463112	-1.246163	0.000000	0.927623	0.000000	0.000000	0.000000	-0.021283	0.015969	-0.029252	0.000000	0.000000	3.000000	8.000000	0.000000
20116.654657	-0.124994	0.569687	0.018455	78.203018	59.417450	112.448387	-1.249710	0.000000	0.922748	0.000000	0.000000	0.000000	-0.021283	0.015969	-0.029252	0.000000	0.000000	3.000000	8.000000	0.000000
20116.657990	-0.124994	0.569687	0.018455	78.203018	59.417450	112.448387	-1.249710	0.000000	0.922748	0.000000	0.000000	0.000000	-0.021283	0.015969	-0.029252	0.000000	0.000000	3.000000	8.000000	0.000000
20116.661324	-0.125065	0.569740	0.018357	78.203018	59.417450	112.448387	-1.249710	0.000000	0.922748	0.000000	0.000000	0.000000	-0.021274	0.015967	-0.029257	0.000000	0.000000	3.000000	8.000000	0.000000
20116.664657	-0.125065	0.569740	0.018357	78.202141	59.392162	112.433662	-1.249710	0.000000	0.922748	0.000000	0.000000	0.000000	-0.021274	0.015967	-0.029257	0.000000	0.000000	3.000000	8.000000	0.000000
20116.667990	-0.125065	0.569740	0.018357	78.202141	59.392162	112.433662	-1.249710	0.000000	0.922748	0.000000	0.000000	0.000000	-0.021274	0.015967	-0.029257	0.000000	0.000000	3.000000	8.000000	0.000000
20116.671324	-0.125065	0.569740	0.018357	78.202141	59.392162	112.433662	-1.249710	0.000000	0.922748	0.000000	0.000000	0.000000	-0.021274	0.015967	-0.029257	0.000000	0.000000	3.000000	8.000000	0.000000
20116.674657	-0.125155	0.569847	0.018242	78.200455	59.357918	112.404243	-1.253255	0.000000	0.917872	0.000000	0.000000	0.000000	-0.027095	0.032079	-0.034615	0.000000	0.000000	3.000000	8.000000	0.000000
20116.677990	-0.125155	0.569847	0.018242	78.200455	59.357918	112.404243	-1.253255	0.000000	0.917872	0.000000	0.000000	0.000000	-0.027095	0.032079	-0.034615	0.000000	0.000000	3.000000	8.000000	0.000000
20116.681324	-0.125155	0.569847	0.018242	78.200455	59.357918	112.404243	-1.253255	0.000000	0.917872	0.000000	0.000000	0.000000	-0.027095	0.032079	-0.034615	0.000000	0.000000	3.000000	8.000000	0.000000
20116.684657	-0.125155	0.569847	0.018242	78.199608	59.338036	112.389481	-1.257771	0.000000	0.912103	0.000000	0.000000	0.000000	-0.027095	0.032079	-0.034615	0.000000	0.000000	3.000000	8.000000	0.000000
20116.687990	-0.125193	0.569883	0.018202	78.199608	59.338036	112.389481	-1.257771	0.000000	0.912103	0.000000	0.000000	0.000000	-0.011284	0.010693	-0.012135	0.000000	0.000000	3.000000	8.000000	0.000000
20116.691324	-0.125193	0.569883	0.018202	78.199608	59.338036	112.389481	-1.257771	0.000000	0.912103	0.000000	0.000000	0.000000	-0.011284	0.010693	-0.012135	0.000000	0.000000	3.000000	8.000000	0.000000
20116.694657	-0.125193	0.569883	0.018202	78.198738	59.318207	112.374779	-1.259651	0.000000	0.910080	0.000000	0.000000	0.000000	-0.011284	0.010693	-0.012135	0.000000	0.000000	3.000000	8.000000	0.000000
20116.697990	-0.125193	0.569883	0.018202	78.198738	59.318207	112.374779	-1.259651	0.000000	0.910080	0.000000	0.000000	0.000000	-0.011284	0.010693	-0.012135	0.000000	0.000000	3.000000	8.000000	0.000000
20116.701324	-0.125237	0.569910	0.018184	78.198738	59.318207	112.374779	-1.259651	0.000000	0.910080	0.000000	0.000000	0.000000	-0.013070	0.008057	-0.005352	0.000000	0.000000	3.000000	8.000000	0.000000
20116.704657	-0.125237	0.569910	0.018184	78.198723	59.315479	112.374771	-1.259651	0.000000	0.910080	0.000000	0.000000	0.000000	-0.013070	0.008057	-0.005352	0.000000	0.000000	3.000000	8.000000	0.000000
20116.707990	-0.125253	0.569918	0.018155	78.198723	59.315479	112.374771	-1.259651	0.000000	0.910080	0.000000	0.000000	0.000000	-0.004981	0.002629	-0.008568	0.000000	0.000000	3.000000	8.000000	0.000000
20116.711324	-0.125253	0.569918	0.018155	78.198723	59.315479	112.374771	-1.259651	0.000000	0.910080	0.000000	0.000000	0.000000	-0.004981	0.002629	-0.008568	0.000000	0.000000	3.000000	8.000000	0.000000
20116.714657	-0.125253	0.569918	0.018155	78.198738	59.310043	112.374779	-1.262660	0.000000	0.907760	0.000000	0.000000	0.000000	-0.004981	0.002629	-0.008568	0.000000	0.000000	3.000000	8.000000	0.000000
20116.717990	-0.125253	0.569918	0.018155	78.198738	59.310043	112.374779	-1.262660	0.000000	0.907760	0.000000	0.000000	0.000000	-0.004981	0.002629	-0.008568	0.000000	0.000000	3.000000	8.000000	0.000000
20116.721324	-0.125292	0.569927	0.018121	78.198738	59.310043	112.374779	-1.262660	0.000000	0.907760	0.000000	0.000000	0.000000	-0.011752	0.002619	-0.010352	0.000000	0.000000	3.000000	8.000000	0.000000
20116.724657	-0.125292	0.569927	0.018121	78.199577	59.321716	112.389488	-1.262660	0.000000	0.907760	0.000000	0.000000	0.000000	-0.011752	0.002619	-0.010352	0.000000	0.000000	3.000000	8.000000	0.000000
20116.727990	-0.125292	0.569927	0.018121	78.199577	59.321716	112.389488	-1.262660	0.000000	0.907760	0.000000	0.000000	0.000000	-0.011752	0.002619	-0.010352	0.000000	0.000000	3.000000	8.000000	0.000000
20116.731324	-0.125292	0.569927	0.018121	78.199577	59.321716	112.389488	-1.262660	0.000000	0.907760	0.000000	0.000000	0.000000	-0.011752	0.002619	-0.010352	0.000000	0.000000	3.000000	8.000000	0.000000
20116.734657	-0.125363	0.569882	0.018024	78.200478	59.327980	112.404221	-1.264619	0.000000	0.906035	0.000000	0.000000	0.000000	-0.021329	-0.013633	-0.028919	0.000000	0.000000	3.000000	8.000000	0.000000
20116.737990	-0.125363	0.569882	0.018024	78.200478	59.327980	112.404221	-1.264619	0.000000	0.906035	0.000000	0.000000	0.000000	-0.021329	-0.013633	-0.028919	0.000000	0.000000	3.000000	8.000000	0.000000
20116.741324	-0.125363	0.569882	0.018024	78.200478	59.327980	112.404221	-1.264619	0.000000	0.906035	0.000000	0.000000	0.000000	-0.021329	-0.013633	-0.028919	0.000000	0.000000	3.000000	8.000000	0.000000
20116.744657	-0.125363	0.569882	0.018024	78.203018	59.365780	112.448387	-1.268173	0.000000	0.901215	0.000000	0.000000	0.000000	-0.021329	-0.013633	-0.028919	0.000000	0.000000	3.000000	8.000000	0.000000
20116.747990	-0.125400	0.569845	0.017979	78.203018	59.365780	112.448387	-1.268173	0.000000	0.901215	0.000000	0.000000	0.000000	-0.010898	-0.010847	-0.013568	0.000000	0.000000	3.000000	8.000000	0.000000
20116.751324	-0.125400	0.569845	0.017979	78.203018	59.365780	112.448387	-1.268173	0.000000	0.901215	0.000000	0.000000	0.000000	-0.010898	-0.010847	-0.013568	0.000000	0.000000	3.000000	8.000000	0.000000
20116.754657	-0.125400	0.569845	0.017979	78.203102	59.389778	112.480103	-1.269990	0.000000	0.898954	0.000000	0.000000	0.000000	-0.010898	-0.010847	-0.013568	0.000000	0.000000	3.000000	8.000000	0.000000
20116.757990	-0.125400	0.569845	0.017979	78.203102	59.389778	112.480103	-1.269990	0.000000	0.898954	0.000000	0.000000	0.000000	-0.010898	-0.010847	-0.013568	0.000000	0.000000	3.000000	8.000000	0.000000
20116.761324	-0.125426	0.569800	0.017895	78.203102	59.389778	112.480103	-1.269990	0.000000	0.898954	0.000000	0.000000	0.000000	-0.007783	-0.013635	-0.025354	0.000000	0.000000	3.000000	8.000000	0.000000
20116.764657	-0.125426	0.569800	0.017895	78.202446	59.428761	112.528740	-1.269990	0.000000	0.898954	0.000000	0.000000	0.000000	-0.007783	-0.013635	-0.025354	0.000000	0.000000	3.000000	8.000000	0.000000
20116.767990	-0.125426	0.569800	0.017895	78.202446	59.428761	112.528740	-1.269990	0.000000	0.898954	0.000000	0.000000	0.000000	-0.007783	-0.013635	-0.025354	0.000000	0.000000	3.000000	8.000000	0.000000
20116.771324	-0.125426	0.569800	0.017895	78.202446	59.428761	112.528740	-1.269990	0.000000	0.898954	0.000000	0.000000	0.000000	-0.007783	-0.013635	-0.025354	0.000000	0.000000	3.000000	8.000000	0.000000
20116.774657	-0.125444	0.569692	0.017783	78.198555	59.474373	112.581871	-1.271287	0.000000	0.894728	0.000000	0.000000	0.000000	-0.005608	-0.032529	-0.033576	0.000000	0.000000	3.000000	8.000000	0.000000
20116.777990	-0.125444	0.569692	0.017783	78.198555	59.474373	112.581871	-1.271287	0.000000	0.894728	0.000000	0.000000	0.000000	-0.005608	-0.032529	-0.033576	0.000000	0.000000	3.000000	8.000000	0.000000
20116.781324	-0.125444	0.569692	0.017783	78.198555	59.474373	112.581871	-1.271287	0.000000	0.894728	0.000000	0.000000	0.000000	-0.005608	-0.032529	-0.033576	0.000000	0.000000	3.000000	8.000000	0.000000
20116.784657	-0.125444	0.569692	0.017783	78.195480	59.537025	112.649643	-1.272222	0.000000	0.889132	0.000000	0.000000	0.000000	-0.005608	-0.032529	-0.033576	0.000000	0.000000	3.000000	8.000000	0.000000
20116.787990	-0.125409	0.569637	0.017739	78.195480	59.537025	112.649643	-1.272222	0.000000	0.889132	0.000000	0.000000	0.000000	0.010730	-0.016262	-0.013219	0.000000	0.000000	3.000000	8.000000	0.000000
20116.791324	-0.125409	0.569637	0.017739	78.195480	59.537025	112.649643	-1.272222	0.000000	0.889132	0.000000	0.000000	0.000000	0.010730	-0.016262	-0.013219	0.000000	0.000000	3.000000	8.000000	0.000000
20116.794657	-0.125409	0.569637	0.017739	78.195633	59.598591	112.713028	-1.270434	0.000000	0.886929	0.000000	0.000000	0.000000	0.010730	-0.016262	-0.013219	0.000000	0.000000	3.000000	8.000000	0.000000
20116.797990	-0.125409	0.569637	0.017739	78.195633	59.598591	112.713028	-1.270434	0.000000	0.886929	0.000000	0.000000	0.000000	0.010730	-0.016262	-0.013219	0.000000	0.000000	3.000000	8.000000	0.000000
20116.801324	-0.125374	0.569556	0.017700	78.195633	59.598591	112.713028	-1.270434	0.000000	0.886929	0.000000	0.000000	0.000000	0.010257	-0.024325	-0.011442	0.000000	0.000000	3.000000	8.000000	0.000000
20116.804657	-0.125374	0.569556	0.017700	78.197388	59.662296	112.774185	-1.270434	0.000000	0.886929	0.000000	0.000000	0.000000	0.010257	-0.024325	-0.011442	0.000000	0.000000	3.000000	8.000000	0.000000
20116.807990	-0.125374	0.569556	0.017700	78.197388	59.662296	112.774185	-1.270434	0.000000	0.886929	0.000000	0.000000	0.000000	0.010257	-0.024325	-0.011442	0.000000	0.000000	3.000000	8.000000	0.000000
20116.811324	-0.125374	0.569556	0.017700	78.197388	59.662296	112.774185	-1.270434	0.000000	0.886929	0.000000	0.000000	0.000000	0.010257	-0.024325	-0.011442	0.000000	0.000000	3.000000	8.000000	0.000000
20116.814657	-0.125191	0.569349	0.017643	78.200790	59.760323	112.864845	-1.268725	0.000000	0.885022	0.000000	0.000000	0.000000	0.055174	-0.062079	-0.017210	0.000000	0.000000	3.000000	8.000000	0.000000
20116.817990	-0.125191	0.569349	0.017643	78.200790	59.760323	112.864845	-1.268725	0.000000	0.885022	0.000000	0.000000	0.000000	0.055174	-0.062079	-0.017210	0.000000	0.000000	3.000000	8.000000	0.000000
20116.821324	-0.125191	0.569349	0.017643	78.200790	59.760323	112.864845	-1.268725	0.000000	0.885022	0.000000	0.000000	0.000000	0.055174	-0.062079	-0.017210	0.000000	0.000000	3.000000	8.000000	0.000000
20116.824657	-0.125191	0.569349	0.017643	78.200943	59.859459	112.959900	-1.259529	0.000000	0.882154	0.000000	0.000000	0.000000	0.055174	-0.062079	-0.017210	0.000000	0.000000	3.000000	8.000000	0.000000
20116.827990	-0.125104	0.569206	0.017589	78.200943	59.859459	112.959900	-1.259529	0.000000	0.882154	0.000000	0.000000	0.000000	0.025949	-0.043171	-0.016139	0.000000	0.000000	3.000000	8.000000	0.000000
20116.831324	-0.125104	0.569206	0.017589	78.200943	59.859459	112.959900	-1.259529	0.000000	0.882154	0.000000	0.000000	0.000000	0.025949	-0.043171	-0.016139	0.000000	0.000000	3.000000	8.000000	0.000000
20116.834657	-0.125104	0.569206	0.017589	78.200294	59.973564	113.071915	-1.255204	0.000000	0.879464	0.000000	0.000000	0.000000	0.025949	-0.043171	-0.016139	0.000000	0.000000	3.000000	8.000000	0.000000
20116.837990	-0.124995	0.569062	0.017541	78.200294	59.973564	113.071915	-1.255204	0.000000	0.879464	0.000000	0.000000	0.000000	0.032706	-0.043163	-0.014379	0.000000	0.000000	3.000000	8.000000	0.000000
20116.841324	-0.124995	0.569062	0.017541	78.200294	59.973564	113.071915	-1.255204	0.000000	0.879464	0.000000	0.000000	0.000000	0.032706	-0.043163	-0.014379	0.000000	0.000000	3.000000	8.000000	0.000000
20116.844657	-0.124995	0.569062	0.017541	78.194733	60.083687	113.190308	-1.249753	0.000000	0.877067	0.000000	0.000000	0.000000	0.032706	-0.043163	-0.014379	0.000000	0.000000	3.000000	8.000000	0.000000
20116.847990	-0.124995	0.569062	0.017541	78.194733	60.083687	113.190308	-1.249753	0.000000	0.877067	0.000000	0.000000	0.000000	0.032706	-0.043163	-0.014379	0.000000	0.000000	3.000000	8.000000	0.000000
20116.851324	-0.124903	0.568927	0.017465	78.194733	60.083687	113.190308	-1.249753	0.000000	0.877067	0.000000	0.000000	0.000000	0.027730	-0.040500	-0.022963	0.000000	0.000000	3.000000	8.000000	0.000000
20116.854657	-0.124903	0.568927	0.017465	78.186722	60.209095	113.327606	-1.249753	0.000000	0.877067	0.000000	0.000000	0.000000	0.027730	-0.040500	-0.022963	0.000000	0.000000	3.000000	8.000000	0.000000
20116.857990	-0.124903	0.568927	0.017465	78.186722	60.209095	113.327606	-1.249753	0.000000	0.877067	0.000000	0.000000	0.000000	0.027730	-0.040500	-0.022963	0.000000	0.000000	3.000000	8.000000	0.000000
20116.861324	-0.124903	0.568927	0.017465	78.186722	60.209095	113.327606	-1.249753	0.000000	0.877067	0.000000	0.000000	0.000000	0.027730	-0.040500	-0.022963	0.000000	0.000000	3.000000	8.000000	0.000000
20116.864657	-0.124734	0.568665	0.017283	78.173828	60.309055	113.439415	-1.245131	0.000000	0.873240	0.000000	0.000000	0.000000	0.050476	-0.078368	-0.054546	0.000000	0.000000	3.000000	8.000000	0.000000
20116.867990	-0.124734	0.568665	0.017283	78.173828	60.309055	113.439415	-1.245131	0.000000	0.873240	0.000000	0.000000	0.000000	0.050476	-0.078368	-0.054546	0.000000	0.000000	3.000000	8.000000	0.000000
20116.871324	-0.124734	0.568665	0.017283	78.173828	60.309055	113.439415	-1.245131	0.000000	0.873240	0.000000	0.000000	0.000000	0.050476	-0.078368	-0.054546	0.000000	0.000000	3.000000	8.000000	0.000000
20116.874657	-0.124734	0.568665	0.017283	78.160896	60.411507	113.551018	-1.236719	0.000000	0.864149	0.000000	0.000000	0.000000	0.050476	-0.078368	-0.054546	0.000000	0.000000	3.000000	8.000000	0.000000
20116.877990	-0.124651	0.568567	0.017240	78.160896	60.411507	113.551018	-1.236719	0.000000	0.864149	0.000000	0.000000	0.000000	0.025080	-0.029657	-0.012980	0.000000	0.000000	3.000000	8.000000	0.000000
20116.881324	-0.124651	0.568567	0.017240	78.160896	60.411507	113.551018	-1.236719	0.000000	0.864149	0.000000	0.000000	0.000000	0.025080	-0.029657	-0.012980	0.000000	0.000000	3.000000	8.000000	0.000000
20116.884657	-0.124651	0.568567	0.017240	78.151985	60.495293	113.641388	-1.232538	0.000000	0.861985	0.000000	0.000000	0.000000	0.025080	-0.029657	-0.012980	0.000000	0.000000	3.000000	8.000000	0.000000
20116.887990	-0.124651	0.568567	0.017240	78.151985	60.495293	113.641388	-1.232538	0.000000	0.861985	0.000000	0.000000	0.000000	0.025080	-0.029657	-0.012980	0.000000	0.000000	3.000000	8.000000	0.000000
20116.891324	-0.124539	0.568476	0.017180	78.151985	60.495293	113.641388	-1.232538	0.000000	0.861985	0.000000	0.000000	0.000000	0.033615	-0.027000	-0.018003	0.000000	0.000000	3.000000	8.000000	0.000000
20116.894657	-0.124539	0.568476	0.017180	78.147919	60.548420	113.693886	-1.232538	0.000000	0.861985	0.000000	0.000000	0.000000	0.033615	-0.027000	-0.018003	0.000000	0.000000	3.000000	8.000000	0.000000
20116.897990	-0.124539	0.568476	0.017180	78.147919	60.548420	113.693886	-1.232538	0.000000	0.861985	0.000000	0.000000	0.000000	0.033615	-0.027000	-0.018003	0.000000	0.000000	3.000000	8.000000	0.000000
20116.901324	-0.124539	0.568476	0.017180	78.147919	60.548420	113.693886	-1.232538	0.000000	0.861985	0.000000	0.000000	0.000000	0.033615	-0.027000	-0.018003	0.000000	0.000000	3.000000	8.000000	0.000000
20116.904657	-0.124404	0.568386	0.017126	78.147919	60.585842	113.725441	-1.226936	0.000000	0.858985	0.000000	0.000000	0.000000	0.040366	-0.027025	-0.016247	0.000000	0.000000	3.000000	8.000000	0.000000
20116.907990	-0.124404	0.568386	0.017126	78.147919	60.585842	113.725441	-1.226936	0.000000	0.858985	0.000000	0.000000	0.000000	0.040366	-0.027025	-0.016247	0.000000	0.000000	3.000000	8.000000	0.000000
20116.911324	-0.124404	0.568386	0.017126	78.147919	60.585842	113.725441	-1.226936	0.000000	0.858985	0.000000	0.000000	0.000000	0.040366	-0.027025	-0.016247	0.000000	0.000000	3.000000	8.000000	0.000000
20116.914657	-0.124404	0.568386	0.017126	78.148697	60.605709	113.740181	-1.220209	0.000000	0.856277	0.000000	0.000000	0.000000	0.040366	-0.027025	-0.016247	0.000000	0.000000	3.000000	8.000000	0.000000
20116.917990	-0.124355	0.568368	0.017121	78.148697	60.605709	113.740181	-1.220209	0.000000	0.856277	0.000000	0.000000	0.000000	0.014828	-0.005408	-0.001480	0.000000	0.000000	3.000000	8.000000	0.000000
20116.921324	-0.124355	0.568368	0.017121	78.148697	60.605709	113.740181	-1.220209	0.000000	0.856277	0.000000	0.000000	0.000000	0.014828	-0.005408	-0.001480	0.000000	0.000000	3.000000	8.000000	0.000000
20116.924657	-0.124355	0.568368	0.017121	78.147896	60.596722	113.725433	-1.217737	0.000000	0.856030	0.000000	0.000000	0.000000	0.014828	-0.005408	-0.001480	0.000000	0.000000	3.000000	8.000000	0.000000
20116.927990	-0.124355	0.568368	0.017121	78.147896	60.596722	113.725433	-1.217737	0.000000	0.856030	0.000000	0.000000	0.000000	0.014828	-0.005408	-0.001480	0.000000	0.000000	3.000000	8.000000	0.000000
20116.931324	-0.124308	0.568395	0.017127	78.147896	60.596722	113.725433	-1.217737	0.000000	0.856030	0.000000	0.000000	0.000000	0.013970	0.008030	0.001778	0.000000	0.000000	3.000000	8.000000	0.000000
20116.934657	-0.124308	0.568395	0.017127	78.146317	60.570576	113.695946	-1.217737	0.000000	0.856030	0.000000	0.000000	0.000000	0.013970	0.008030	0.001778	0.000000	0.000000	3.000000	8.000000	0.000000
20116.937990	-0.124308	0.568395	0.017127	78.146317	60.570576	113.695946	-1.217737	0.000000	0.856030	0.000000	0.000000	0.000000	0.013970	0.008030	0.001778	0.000000	0.000000	3.000000	8.000000	0.000000
20116.941324	-0.124308	0.568395	0.017127	78.146317	60.570576	113.695946	-1.217737	0.000000	0.856030	0.000000	0.000000	0.000000	0.013970	0.008030	0.001778	0.000000	0.000000	3.000000	8.000000	0.000000
20116.944657	-0.124302	0.568494	0.017194	78.144722	60.541752	113.666489	-1.215409	0.000000	0.856327	0.000000	0.000000	0.000000	0.001953	0.029646	0.020096	0.000000	0.000000	3.000000	8.000000	0.000000
20116.947990	-0.124302	0.568494	0.017194	78.144722	60.541752	113.666489	-1.215409	0.000000	0.856327	0.000000	0.000000	0.000000	0.001953	0.029646	0.020096	0.000000	0.000000	3.000000	8.000000	0.000000
20116.951324	-0.124302	0.568494	0.017194	78.144722	60.541752	113.666489	-1.215409	0.000000	0.856327	0.000000	0.000000	0.000000	0.001953	0.029646	0.020096	0.000000	0.000000	3.000000	8.000000	0.000000
20116.954657	-0.124302	0.568494	0.017194	78.141533	60.484093	113.599594	-1.215083	0.000000	0.859676	0.000000	0.000000	0.000000	0.001953	0.029646	0.020096	0.000000	0.000000	3.000000	8.000000	0.000000
20116.957990	-0.124313	0.568575	0.017238	78.141533	60.484093	113.599594	-1.215083	0.000000	0.859676	0.000000	0.000000	0.000000	-0.003484	0.024260	0.013298	0.000000	0.000000	3.000000	8.000000	0.000000
20116.961324	-0.124313	0.568575	0.017238	78.141533	60.484093	113.599594	-1.215083	0.000000	0.859676	0.000000	0.000000	0.000000	-0.003484	0.024260	0.013298	0.000000	0.000000	3.000000	8.000000	0.000000
20116.964657	-0.124313	0.568575	0.017238	78.135872	60.412491	113.528076	-1.215664	0.000000	0.861892	0.000000	0.000000	0.000000	-0.003484	0.024260	0.013298	0.000000	0.000000	3.000000	8.000000	0.000000
20116.967990	-0.124313	0.568575	0.017238	78.135872	60.412491	113.528076	-1.215664	0.000000	0.861892	0.000000	0.000000	0.000000	-0.003484	0.024260	0.013298	0.000000	0.000000	3.000000	8.000000	0.000000
20116.971324	-0.124325	0.568656	0.017282	78.135872	60.412491	113.528076	-1.215664	0.000000	0.861892	0.000000	0.000000	0.000000	-0.003483	0.024239	0.013293	0.000000	0.000000	3.000000	8.000000	0.000000
20116.974657	-0.124325	0.568656	0.017282	78.131844	60.340534	113.454544	-1.215664	0.000000	0.861892	0.000000	0.000000	0.000000	-0.003483	0.024239	0.013293	0.000000	0.000000	3.000000	8.000000	0.000000
20116.977990	-0.124325	0.568656	0.017282	78.131844	60.340534	113.454544	-1.215664	0.000000	0.861892	0.000000	0.000000	0.000000	-0.003483	0.024239	0.013293	0.000000	0.000000	3.000000	8.000000	0.000000
20116.981324	-0.124325	0.568656	0.017282	78.131844	60.340534	113.454544	-1.215664	0.000000	0.861892	0.000000	0.000000	0.000000	-0.003483	0.024239	0.013293	0.000000	0.000000	3.000000	8.000000	0.000000
20116.984657	-0.124369	0.568836	0.017449	78.127815	60.268642	113.381073	-1.216244	0.000000	0.864108	0.000000	0.000000	0.000000	-0.013148	0.054081	0.050179	0.000000	0.000000	3.000000	8.000000	0.000000
20116.987990	-0.124369	0.568836	0.017449	78.127815	60.268642	113.381073	-1.216244	0.000000	0.864108	0.000000	0.000000	0.000000	-0.013148	0.054081	0.050179	0.000000	0.000000	3.000000	8.000000	0.000000
20116.991324	-0.124369	0.568836	0.017449	78.127815	60.268642	113.381073	-1.216244	0.000000	0.864108	0.000000	0.000000	0.000000	-0.013148	0.054081	0.050179	0.000000	0.000000	3.000000	8.000000	0.000000
20116.994657	-0.124369	0.568836	0.017449	78.124527	60.211098	113.322289	-1.218436	0.000000	0.872471	0.000000	0.000000	0.000000	-0.013148	0.054081	0.050179	0.000000	0.000000	3.000000	8.000000	0.000000
20116.997990	-0.124391	0.568926	0.017533	78.124527	60.211098	113.322289	-1.218436	0.000000	0.872471	0.000000	0.000000	0.000000	-0.006572	0.027052	0.025079	0.000000	0.000000	3.000000	8.000000	0.000000
20117.001324	-0.124391	0.568926	0.017533	78.124527	60.211098	113.322289	-1.218436	0.000000	0.872471	0.000000	0.000000	0.000000	-0.006572	0.027052	0.025079	0.000000	0.000000	3.000000	8.000000	0.000000
20117.004657	-0.124391	0.568926	0.017533	78.121262	60.150936	113.263580	-1.219531	0.000000	0.876651	0.000000	0.000000	0.000000	-0.006572	0.027052	0.025079	0.000000	0.000000	3.000000	8.000000	0.000000
20117.007990	-0.124391	0.568926	0.017533	78.121262	60.150936	113.263580	-1.219531	0.000000	0.876651	0.000000	0.000000	0.000000	-0.006572	0.027052	0.025079	0.000000	0.000000	3.000000	8.000000	0.000000
20117.011324	-0.124431	0.568998	0.017594	78.121262	60.150936	113.263580	-1.219531	0.000000	0.876651	0.000000	0.000000	0.000000	-0.012019	0.021641	0.018286	0.000000	0.000000	3.000000	8.000000	0.000000
20117.014657	-0.124431	0.568998	0.017594	78.117958	60.090763	113.204872	-1.219531	0.000000	0.876651	0.000000	0.000000	0.000000	-0.012019	0.021641	0.018286	0.000000	0.000000	3.000000	8.000000	0.000000
20117.017990	-0.124431	0.568998	0.017594	78.117958	60.090763	113.204872	-1.219531	0.000000	0.876651	0.000000	0.000000	0.000000	-0.012019	0.021641	0.018286	0.000000	0.000000	3.000000	8.000000	0.000000
20117.021324	-0.124431	0.568998	0.017594	78.117958	60.090763	113.204872	-1.219531	0.000000	0.876651	0.000000	0.000000	0.000000	-0.012019	0.021641	0.018286	0.000000	0.000000	3.000000	8.000000	0.000000
20117.024657	-0.124475	0.569089	0.017672	78.116348	60.062080	113.175568	-1.221534	0.000000	0.879699	0.000000	0.000000	0.000000	-0.013330	0.027067	0.023294	0.000000	0.000000	3.000000	8.000000	0.000000
20117.027990	-0.124475	0.569089	0.017672	78.116348	60.062080	113.175568	-1.221534	0.000000	0.879699	0.000000	0.000000	0.000000	-0.013330	0.027067	0.023294	0.000000	0.000000	3.000000	8.000000	0.000000
20117.031324	-0.124475	0.569089	0.017672	78.116348	60.062080	113.175568	-1.221534	0.000000	0.879699	0.000000	0.000000	0.000000	-0.013330	0.027067	0.023294	0.000000	0.000000	3.000000	8.000000	0.000000
20117.034657	-0.124475	0.569089	0.017672	78.115524	60.045006	113.160889	-1.223756	0.000000	0.883581	0.000000	0.000000	0.000000	-0.013330	0.027067	0.023294	0.000000	0.000000	3.000000	8.000000	0.000000
20117.037990	-0.124502	0.569107	0.017682	78.115524	60.045006	113.160889	-1.223756	0.000000	0.883581	0.000000	0.000000	0.000000	-0.008077	0.005396	0.003239	0.000000	0.000000	3.000000	8.000000	0.000000
20117.041324	-0.124502	0.569107	0.017682	78.115524	60.045006	113.160889	-1.223756	0.000000	0.883581	0.000000	0.000000	0.000000	-0.008077	0.005396	0.003239	0.000000	0.000000	3.000000	8.000000	0.000000
20117.044657	-0.124502	0.569107	0.017682	78.114685	60.030655	113.146225	-1.225102	0.000000	0.884121	0.000000	0.000000	0.000000	-0.008077	0.005396	0.003239	0.000000	0.000000	3.000000	8.000000	0.000000
20117.047990	-0.124502	0.569107	0.017682	78.114685	60.030655	113.146225	-1.225102	0.000000	0.884121	0.000000	0.000000	0.000000	-0.008077	0.005396	0.003239	0.000000	0.000000	3.000000	8.000000	0.000000
20117.051324	-0.124500	0.569133	0.017676	78.114685	60.030655	113.146225	-1.225102	0.000000	0.884121	0.000000	0.000000	0.000000	0.000466	0.008053	-0.001774	0.000000	0.000000	3.000000	8.000000	0.000000
20117.054657	-0.124500	0.569133	0.017676	78.114685	60.030655	113.146225	-1.225102	0.000000	0.884121	0.000000	0.000000	0.000000	0.000466	0.008053	-0.001774	0.000000	0.000000	3.000000	8.000000	0.000000
20117.057990	-0.124500	0.569133	0.017676	78.114685	60.030655	113.146225	-1.225102	0.000000	0.884121	0.000000	0.000000	0.000000	0.000466	0.008053	-0.001774	0.000000	0.000000	3.000000	8.000000	0.000000
20117.061324	-0.124500	0.569133	0.017676	78.114685	60.030655	113.146225	-1.225102	0.000000	0.884121	0.000000	0.000000	0.000000	0.000466	0.008053	-0.001774	0.000000	0.000000	3.000000	8.000000	0.000000
20117.064657	-0.124490	0.569124	0.017637	78.115524	60.045006	113.160889	-1.225025	0.000000	0.883825	0.000000	0.000000	0.000000	0.003095	-0.002777	-0.011798	0.000000	0.000000	3.000000	8.000000	0.000000
20117.067990	-0.124490	0.569124	0.017637	78.115524	60.045006	113.160889	-1.225025	0.000000	0.883825	0.000000	0.000000	0.000000	0.003095	-0.002777	-0.011798	0.000000	0.000000	3.000000	8.000000	0.000000
20117.071324	-0.124490	0.569124	0.017637	78.115524	60.045006	113.160889	-1.225025	0.000000	0.883825	0.000000	0.000000	0.000000	0.003095	-0.002777	-0.011798	0.000000	0.000000	3.000000	8.000000	0.000000
20117.074657	-0.124490	0.569124	0.017637	78.116333	60.059330	113.175522	-1.224509	0.000000	0.881859	0.000000	0.000000	0.000000	0.003095	-0.002777	-0.011798	0.000000	0.000000	3.000000	8.000000	0.000000
20117.077990	-0.124486	0.569106	0.017620	78.116333	60.059330	113.175522	-1.224509	0.000000	0.881859	0.000000	0.000000	0.000000	0.001313	-0.005425	-0.005012	0.000000	0.000000	3.000000	8.000000	0.000000
20117.081324	-0.124486	0.569106	0.017620	78.116333	60.059330	113.175522	-1.224509	0.000000	0.881859	0.000000	0.000000	0.000000	0.001313	-0.005425	-0.005012	0.000000	0.000000	3.000000	8.000000	0.000000
20117.084657	-0.124486	0.569106	0.017620	78.117165	60.070988	113.190216	-1.224290	0.000000	0.881023	0.000000	0.000000	0.000000	0.001313	-0.005425	-0.005012	0.000000	0.000000	3.000000	8.000000	0.000000
20117.087990	-0.124486	0.569106	0.017620	78.117165	60.070988	113.190216	-1.224290	0.000000	0.881023	0.000000	0.000000	0.000000	0.001313	-0.005425	-0.005012	0.000000	0.000000	3.000000	8.000000	0.000000
20117.091324	-0.124498	0.569097	0.017575	78.117165	60.070988	113.190216	-1.224290	0.000000	0.881023	0.000000	0.000000	0.000000	-0.003670	-0.002790	-0.013572	0.000000	0.000000	3.000000	8.000000	0.000000
20117.094657	-0.124498	0.569097	0.017575	78.117989	60.082642	113.204903	-1.224290	0.000000	0.881023	0.000000	0.000000	0.000000	-0.003670	-0.002790	-0.013572	0.000000	0.000000	3.000000	8.000000	0.000000
20117.097990	-0.124498	0.569097	0.017575	78.117989	60.082642	113.204903	-1.224290	0.000000	0.881023	0.000000	0.000000	0.000000	-0.003670	-0.002790	-0.013572	0.000000	0.000000	3.000000	8.000000	0.000000
20117.101324	-0.124498	0.569097	0.017575	78.117989	60.082642	113.204903	-1.224290	0.000000	0.881023	0.000000	0.000000	0.000000	-0.003670	-0.002790	-0.013572	0.000000	0.000000	3.000000	8.000000	0.000000
20117.104657	-0.124528	0.569069	0.017507	78.118797	60.096958	113.219536	-1.224901	0.000000	0.878761	0.000000	0.000000	0.000000	-0.009112	-0.008186	-0.020358	0.000000	0.000000	3.000000	8.000000	0.000000
20117.107990	-0.124528	0.569069	0.017507	78.118797	60.096958	113.219536	-1.224901	0.000000	0.878761	0.000000	0.000000	0.000000	-0.009112	-0.008186	-0.020358	0.000000	0.000000	3.000000	8.000000	0.000000
20117.111324	-0.124528	0.569069	0.017507	78.118797	60.096958	113.219536	-1.224901	0.000000	0.878761	0.000000	0.000000	0.000000	-0.009112	-0.008186	-0.020358	0.000000	0.000000	3.000000	8.000000	0.000000
20117.114657	-0.124528	0.569069	0.017507	78.118797	60.094257	113.219559	-1.226420	0.000000	0.875368	0.000000	0.000000	0.000000	-0.009112	-0.008186	-0.020358	0.000000	0.000000	3.000000	8.000000	0.000000
20117.117990	-0.124522	0.569078	0.017485	78.118797	60.094257	113.219559	-1.226420	0.000000	0.875368	0.000000	0.000000	0.000000	0.001780	0.002641	-0.006787	0.000000	0.000000	3.000000	8.000000	0.000000
20117.121324	-0.124522	0.569078	0.017485	78.118797	60.094257	113.219559	-1.226420	0.000000	0.875368	0.000000	0.000000	0.000000	0.001780	0.002641	-0.006787	0.000000	0.000000	3.000000	8.000000	0.000000
20117.124657	-0.124522	0.569078	0.017485	78.118797	60.096958	113.219536	-1.226123	0.000000	0.874237	0.000000	0.000000	0.000000	0.001780	0.002641	-0.006787	0.000000	0.000000	3.000000	8.000000	0.000000
20117.127990	-0.124522	0.569078	0.017485	78.118797	60.096958	113.219536	-1.226123	0.000000	0.874237	0.000000	0.000000	0.000000	0.001780	0.002641	-0.006787	0.000000	0.000000	3.000000	8.000000	0.000000
20117.131324	-0.124506	0.569069	0.017513	78.118797	60.096958	113.219536	-1.226123	0.000000	0.874237	0.000000	0.000000	0.000000	0.004981	-0.002643	0.008560	0.000000	0.000000	3.000000	8.000000	0.000000
20117.134657	-0.124506	0.569069	0.017513	78.117989	60.082642	113.204903	-1.226123	0.000000	0.874237	0.000000	0.000000	0.000000	0.004981	-0.002643	0.008560	0.000000	0.000000	3.000000	8.000000	0.000000
20117.137990	-0.124506	0.569069	0.017513	78.117989	60.082642	113.204903	-1.226123	0.000000	0.874237	0.000000	0.000000	0.000000	0.004981	-0.002643	0.008560	0.000000	0.000000	3.000000	8.000000	0.000000
[truncated: 91 more rows]
