# Supplementary material for: Haptic Guidance Needs to Be Intuitive Not Just Informative to Improve Human Motor Accuracy
Source: PLoS One. 2016 Mar 16;11(3):e0150912. doi: 10.1371/journal.pone.0150912 (PMC4794196; doi:10.1371/journal.pone.0150912)
Supplement: S2 Data — (ZIP) [file pone.0150912.s002.zip]

Archive with 720 entries (720 files):
- Subject10/exp2_0001.txt
- Subject10/exp2_0002.txt
- Subject10/exp2_0003.txt
- Subject10/exp2_0004.txt
- Subject10/exp2_0005.txt
- Subject10/exp2_0006.txt
- Subject10/exp2_0007.txt
- Subject10/exp2_0008.txt
- Subject10/exp2_0009.txt
- Subject10/exp2_0010.txt
- Subject10/exp2_0011.txt
- Subject10/exp2_0012.txt
- Subject10/exp2_0013.txt
- Subject10/exp2_0014.txt
- Subject10/exp2_0015.txt
- Subject10/exp2_0016.txt
- Subject10/exp2_0017.txt
- Subject10/exp2_0018.txt
- Subject10/exp2_0019.txt
- Subject10/exp2_0020.txt
- Subject10/exp2_0021.txt
- Subject10/exp2_0022.txt
- Subject10/exp2_0023.txt
- Subject10/exp2_0024.txt
- Subject10/exp2_0025.txt
- Subject10/exp2_0026.txt
- Subject10/exp2_0027.txt
- Subject10/exp2_0028.txt
- Subject10/exp2_0029.txt
- Subject10/exp2_0030.txt
- Subject10/exp2_0031.txt
- Subject10/exp2_0032.txt
- Subject10/exp2_0033.txt
- Subject10/exp2_0034.txt
- Subject10/exp2_0035.txt
- Subject10/exp2_0036.txt
- Subject10/exp2_0037.txt
- Subject10/exp2_0038.txt
- Subject10/exp2_0039.txt
- Subject10/exp2_0040.txt
- Subject10/exp2_0041.txt
- Subject10/exp2_0042.txt
- Subject10/exp2_0043.txt
- Subject10/exp2_0044.txt
- Subject10/exp2_0045.txt
- Subject10/exp2_0046.txt
- Subject10/exp2_0047.txt
- Subject10/exp2_0048.txt
- Subject10/exp2_0049.txt
- Subject10/exp2_0050.txt
- Subject10/exp2_0051.txt
- Subject10/exp2_0052.txt
- Subject10/exp2_0053.txt
- Subject10/exp2_0054.txt
- Subject10/exp2_0055.txt
- Subject10/exp2_0056.txt
- Subject10/exp2_0057.txt
- Subject10/exp2_0058.txt
- Subject10/exp2_0059.txt
- Subject10/exp2_0060.txt
- Subject10/exp2_0061.txt
- Subject10/exp2_0062.txt
- Subject10/exp2_0063.txt
- Subject10/exp2_0064.txt
- Subject10/exp2_0065.txt
- Subject10/exp2_0066.txt
- Subject10/exp2_0067.txt
- Subject10/exp2_0068.txt
- Subject10/exp2_0069.txt
- Subject10/exp2_0070.txt
- Subject10/exp2_0071.txt
- Subject10/exp2_0072.txt
- Subject1/exp2_0001.txt
- Subject1/exp2_0002.txt
- Subject1/exp2_0003.txt
- Subject1/exp2_0004.txt
- Subject1/exp2_0005.txt
- Subject1/exp2_0006.txt
- Subject1/exp2_0007.txt
- Subject1/exp2_0008.txt
- Subject1/exp2_0009.txt
- Subject1/exp2_0010.txt
- Subject1/exp2_0011.txt
- Subject1/exp2_0012.txt
- Subject1/exp2_0013.txt
- Subject1/exp2_0014.txt
- Subject1/exp2_0015.txt
- Subject1/exp2_0016.txt
- Subject1/exp2_0017.txt
- Subject1/exp2_0018.txt
- Subject1/exp2_0019.txt
- Subject1/exp2_0020.txt
- Subject1/exp2_0021.txt
- Subject1/exp2_0022.txt
- Subject1/exp2_0023.txt
- Subject1/exp2_0024.txt
- Subject1/exp2_0025.txt
- Subject1/exp2_0026.txt
- Subject1/exp2_0027.txt
- Subject1/exp2_0028.txt
- Subject1/exp2_0029.txt
- Subject1/exp2_0030.txt
- Subject1/exp2_0031.txt
- Subject1/exp2_0032.txt
- Subject1/exp2_0033.txt
- Subject1/exp2_0034.txt
- Subject1/exp2_0035.txt
- Subject1/exp2_0036.txt
- Subject1/exp2_0037.txt
- Subject1/exp2_0038.txt
- Subject1/exp2_0039.txt
- Subject1/exp2_0040.txt
- Subject1/exp2_0041.txt
- Subject1/exp2_0042.txt
- Subject1/exp2_0043.txt
- Subject1/exp2_0044.txt
- Subject1/exp2_0045.txt
- Subject1/exp2_0046.txt
- Subject1/exp2_0047.txt
- Subject1/exp2_0048.txt
- Subject1/exp2_0049.txt
- Subject1/exp2_0050.txt
- Subject1/exp2_0051.txt
- Subject1/exp2_0052.txt
- Subject1/exp2_0053.txt
- Subject1/exp2_0054.txt
- Subject1/exp2_0055.txt
- Subject1/exp2_0056.txt
- Subject1/exp2_0057.txt
- Subject1/exp2_0058.txt
- Subject1/exp2_0059.txt
- Subject1/exp2_0060.txt
- Subject1/exp2_0061.txt
- Subject1/exp2_0062.txt
- Subject1/exp2_0063.txt
- Subject1/exp2_0064.txt
- Subject1/exp2_0065.txt
- Subject1/exp2_0066.txt
- Subject1/exp2_0067.txt
- Subject1/exp2_0068.txt
- Subject1/exp2_0069.txt
- Subject1/exp2_0070.txt
- Subject1/exp2_0071.txt
- Subject1/exp2_0072.txt
- Subject2/exp2_0001.txt
- Subject2/exp2_0002.txt
- Subject2/exp2_0003.txt
- Subject2/exp2_0004.txt
- Subject2/exp2_0005.txt
- Subject2/exp2_0006.txt
- Subject2/exp2_0007.txt
- Subject2/exp2_0008.txt
- Subject2/exp2_0009.txt
- Subject2/exp2_0010.txt
- Subject2/exp2_0011.txt
- Subject2/exp2_0012.txt
- Subject2/exp2_0013.txt
- Subject2/exp2_0014.txt
- Subject2/exp2_0015.txt
- Subject2/exp2_0016.txt
- Subject2/exp2_0017.txt
- Subject2/exp2_0018.txt
- Subject2/exp2_0019.txt
- Subject2/exp2_0020.txt
- Subject2/exp2_0021.txt
- Subject2/exp2_0022.txt
- Subject2/exp2_0023.txt
- Subject2/exp2_0024.txt
- Subject2/exp2_0025.txt
- Subject2/exp2_0026.txt
- Subject2/exp2_0027.txt
- Subject2/exp2_0028.txt
- Subject2/exp2_0029.txt
- Subject2/exp2_0030.txt
- Subject2/exp2_0031.txt
- Subject2/exp2_0032.txt
- Subject2/exp2_0033.txt
- Subject2/exp2_0034.txt
- Subject2/exp2_0035.txt
- Subject2/exp2_0036.txt
- Subject2/exp2_0037.txt
- Subject2/exp2_0038.txt
- Subject2/exp2_0039.txt
- Subject2/exp2_0040.txt
- Subject2/exp2_0041.txt
- Subject2/exp2_0042.txt
- Subject2/exp2_0043.txt
- Subject2/exp2_0044.txt
- Subject2/exp2_0045.txt
- Subject2/exp2_0046.txt
- Subject2/exp2_0047.txt
- Subject2/exp2_0048.txt
- Subject2/exp2_0049.txt
- Subject2/exp2_0050.txt
- Subject2/exp2_0051.txt
- Subject2/exp2_0052.txt
- Subject2/exp2_0053.txt
- Subject2/exp2_0054.txt
- Subject2/exp2_0055.txt
- Subject2/exp2_0056.txt
- Subject2/exp2_0057.txt
- Subject2/exp2_0058.txt
- Subject2/exp2_0059.txt
- Subject2/exp2_0060.txt
- Subject2/exp2_0061.txt
- Subject2/exp2_0062.txt
- Subject2/exp2_0063.txt
- Subject2/exp2_0064.txt
- Subject2/exp2_0065.txt
- Subject2/exp2_0066.txt
- Subject2/exp2_0067.txt
- Subject2/exp2_0068.txt
- Subject2/exp2_0069.txt
- Subject2/exp2_0070.txt
- Subject2/exp2_0071.txt
- Subject2/exp2_0072.txt
- Subject3/exp2_0001.txt
- Subject3/exp2_0002.txt
- Subject3/exp2_0003.txt
- Subject3/exp2_0004.txt
- Subject3/exp2_0005.txt
- Subject3/exp2_0006.txt
- Subject3/exp2_0007.txt
- Subject3/exp2_0008.txt
- Subject3/exp2_0009.txt
- Subject3/exp2_0010.txt
- Subject3/exp2_0011.txt
- Subject3/exp2_0012.txt
- Subject3/exp2_0013.txt
- Subject3/exp2_0014.txt
- Subject3/exp2_0015.txt
- Subject3/exp2_0016.txt
- Subject3/exp2_0017.txt
- Subject3/exp2_0018.txt
- Subject3/exp2_0019.txt
- Subject3/exp2_0020.txt
- Subject3/exp2_0021.txt
- Subject3/exp2_0022.txt
- Subject3/exp2_0023.txt
- Subject3/exp2_0024.txt
- Subject3/exp2_0025.txt
- Subject3/exp2_0026.txt
- Subject3/exp2_0027.txt
- Subject3/exp2_0028.txt
- Subject3/exp2_0029.txt
- Subject3/exp2_0030.txt
- Subject3/exp2_0031.txt
- Subject3/exp2_0032.txt
- Subject3/exp2_0033.txt
- Subject3/exp2_0034.txt
- Subject3/exp2_0035.txt
- Subject3/exp2_0036.txt
- Subject3/exp2_0037.txt
- Subject3/exp2_0038.txt
- Subject3/exp2_0039.txt
- Subject3/exp2_0040.txt
- Subject3/exp2_0041.txt
- Subject3/exp2_0042.txt
- Subject3/exp2_0043.txt
- Subject3/exp2_0044.txt
- Subject3/exp2_0045.txt
- Subject3/exp2_0046.txt
- Subject3/exp2_0047.txt
- Subject3/exp2_0048.txt
- Subject3/exp2_0049.txt
- Subject3/exp2_0050.txt
- Subject3/exp2_0051.txt
- Subject3/exp2_0052.txt
- Subject3/exp2_0053.txt
- Subject3/exp2_0054.txt
- Subject3/exp2_0055.txt
- Subject3/exp2_0056.txt
- Subject3/exp2_0057.txt
- Subject3/exp2_0058.txt
- Subject3/exp2_0059.txt
- Subject3/exp2_0060.txt
- Subject3/exp2_0061.txt
- Subject3/exp2_0062.txt
- Subject3/exp2_0063.txt
- Subject3/exp2_0064.txt
- Subject3/exp2_0065.txt
- Subject3/exp2_0066.txt
- Subject3/exp2_0067.txt
- Subject3/exp2_0068.txt
- Subject3/exp2_0069.txt
- Subject3/exp2_0070.txt
- Subject3/exp2_0071.txt
- Subject3/exp2_0072.txt
- Subject4/exp2_0001.txt
- Subject4/exp2_0002.txt
- Subject4/exp2_0003.txt
- Subject4/exp2_0004.txt
- Subject4/exp2_0005.txt
- Subject4/exp2_0006.txt
- Subject4/exp2_0007.txt
- Subject4/exp2_0008.txt
- Subject4/exp2_0009.txt
- Subject4/exp2_0010.txt
- Subject4/exp2_0011.txt
- Subject4/exp2_0012.txt
[truncated: 420 more entries]
