# Supplementary material for: Haptic Guidance Needs to Be Intuitive Not Just Informative to Improve Human Motor Accuracy
Source: PLoS One. 2016 Mar 16;11(3):e0150912. doi: 10.1371/journal.pone.0150912 (PMC4794196; doi:10.1371/journal.pone.0150912)
Supplement: S2 Data — (ZIP) [file pone.0150912.s002.zip › Subject10/exp2_0001.txt]

Time	PosX	PosY	PosZ	RotX	RotY	RotZ	ForceX	ForceY	ForceZ	MomentX	MomentY	MomentZ	VelocityX	VelocityY	VelocityZ	CalibratedWeight	ButtonDown	Condition	Trial	Visual
1040.631795	-0.001385	0.535835	0.246718	83.146454	34.197964	77.784401	0.000000	0.000000	0.000000	0.000000	0.000000	0.000000	-0.000021	-0.010499	0.010707	0.000000	1.000000	3.000000	1.000000	0.000000
1040.635128	-0.001720	0.535943	0.247166	83.112793	33.983585	77.593132	-1.900464	0.000000	4.624742	0.000000	0.000000	0.000000	-0.100572	0.032571	0.134363	0.000000	1.000000	3.000000	1.000000	0.000000
1040.638461	-0.001720	0.535943	0.247166	83.112793	33.983585	77.593132	-1.900464	0.000000	4.624742	0.000000	0.000000	0.000000	-0.100572	0.032571	0.134363	0.000000	1.000000	3.000000	1.000000	0.000000
1040.641795	-0.001720	0.535943	0.247166	83.112793	33.983585	77.593132	-1.900464	0.000000	4.624742	0.000000	0.000000	0.000000	-0.100572	0.032571	0.134363	0.000000	1.000000	3.000000	1.000000	0.000000
1040.645128	-0.001720	0.535943	0.247166	83.068680	33.689068	77.345764	-1.902884	0.000000	4.623746	0.000000	0.000000	0.000000	-0.100572	0.032571	0.134363	0.000000	1.000000	3.000000	1.000000	0.000000
1040.648461	-0.002491	0.536094	0.247639	83.068680	33.689068	77.345764	-1.902884	0.000000	4.623746	0.000000	0.000000	0.000000	-0.231211	0.045164	0.141868	0.000000	1.000000	3.000000	1.000000	0.000000
1040.651795	-0.002491	0.536094	0.247639	83.068680	33.689068	77.345764	-1.902884	0.000000	4.623746	0.000000	0.000000	0.000000	-0.231211	0.045164	0.141868	0.000000	1.000000	3.000000	1.000000	0.000000
1040.655128	-0.002828	0.536133	0.248331	83.014023	33.349232	77.044510	-1.902884	0.000000	4.623746	0.000000	0.000000	0.000000	-0.101208	0.011568	0.207569	0.000000	1.000000	3.000000	1.000000	0.000000
1040.658461	-0.002828	0.536133	0.248331	83.014023	33.349232	77.044510	-1.902884	0.000000	4.623746	0.000000	0.000000	0.000000	-0.101208	0.011568	0.207569	0.000000	1.000000	3.000000	1.000000	0.000000
1040.661795	-0.002828	0.536133	0.248331	83.014023	33.349232	77.044510	-1.902884	0.000000	4.623746	0.000000	0.000000	0.000000	-0.101208	0.011568	0.207569	0.000000	1.000000	3.000000	1.000000	0.000000
1040.665128	-0.003235	0.536255	0.249423	82.915123	32.822147	76.551575	-1.912881	0.000000	4.619620	0.000000	0.000000	0.000000	-0.122070	0.036711	0.327628	0.000000	1.000000	3.000000	1.000000	0.000000
1040.668461	-0.003235	0.536255	0.249423	82.915123	32.822147	76.551575	-1.912881	0.000000	4.619620	0.000000	0.000000	0.000000	-0.122070	0.036711	0.327628	0.000000	1.000000	3.000000	1.000000	0.000000
1040.671795	-0.003235	0.536255	0.249423	82.915123	32.822147	76.551575	-1.912881	0.000000	4.619620	0.000000	0.000000	0.000000	-0.122070	0.036711	0.327628	0.000000	1.000000	3.000000	1.000000	0.000000
1040.675128	-0.004216	0.536451	0.250816	82.795410	32.274662	76.080917	-1.912165	0.000000	4.619916	0.000000	0.000000	0.000000	-0.294321	0.058686	0.417916	0.000000	1.000000	3.000000	1.000000	0.000000
1040.678461	-0.004216	0.536451	0.250816	82.795410	32.274662	76.080917	-1.912165	0.000000	4.619916	0.000000	0.000000	0.000000	-0.294321	0.058686	0.417916	0.000000	1.000000	3.000000	1.000000	0.000000
1040.681795	-0.004216	0.536451	0.250816	82.795410	32.274662	76.080917	-1.912165	0.000000	4.619916	0.000000	0.000000	0.000000	-0.294321	0.058686	0.417916	0.000000	1.000000	3.000000	1.000000	0.000000
1040.685128	-0.005100	0.536649	0.252235	82.741852	32.580887	76.491234	-1.918520	0.000000	4.617281	0.000000	0.000000	0.000000	-0.265223	0.059618	0.425744	0.000000	1.000000	3.000000	1.000000	0.000000
1040.688461	-0.005100	0.536649	0.252235	82.741852	32.580887	76.491234	-1.918520	0.000000	4.617281	0.000000	0.000000	0.000000	-0.265223	0.059618	0.425744	0.000000	1.000000	3.000000	1.000000	0.000000
1040.691795	-0.005100	0.536649	0.252235	82.741852	32.580887	76.491234	-1.918520	0.000000	4.617281	0.000000	0.000000	0.000000	-0.265223	0.059618	0.425744	0.000000	1.000000	3.000000	1.000000	0.000000
1040.695128	-0.005885	0.536753	0.253504	83.033424	36.576435	80.678299	-1.923113	0.000000	4.615369	0.000000	0.000000	0.000000	-0.235533	0.031020	0.380532	0.000000	1.000000	3.000000	1.000000	0.000000
1040.698461	-0.005885	0.536753	0.253504	83.033424	36.576435	80.678299	-1.923113	0.000000	4.615369	0.000000	0.000000	0.000000	-0.235533	0.031020	0.380532	0.000000	1.000000	3.000000	1.000000	0.000000
1040.701795	-0.005885	0.536753	0.253504	83.033424	36.576435	80.678299	-1.923113	0.000000	4.615369	0.000000	0.000000	0.000000	-0.235533	0.031020	0.380532	0.000000	1.000000	3.000000	1.000000	0.000000
1040.705128	-0.007045	0.536817	0.254768	83.451714	44.694038	89.115067	-1.927091	0.000000	4.613710	0.000000	0.000000	0.000000	-0.347898	0.019185	0.379434	0.000000	1.000000	3.000000	1.000000	0.000000
1040.708461	-0.007045	0.536817	0.254768	83.451714	44.694038	89.115067	-1.927091	0.000000	4.613710	0.000000	0.000000	0.000000	-0.347898	0.019185	0.379434	0.000000	1.000000	3.000000	1.000000	0.000000
1040.711795	-0.007045	0.536817	0.254768	83.451714	44.694038	89.115067	-1.927091	0.000000	4.613710	0.000000	0.000000	0.000000	-0.347898	0.019185	0.379434	0.000000	1.000000	3.000000	1.000000	0.000000
1040.715128	-0.008345	0.536929	0.256114	83.662964	54.082207	98.859955	-1.936814	0.000000	4.609637	0.000000	0.000000	0.000000	-0.390051	0.033781	0.403710	0.000000	1.000000	3.000000	1.000000	0.000000
1040.718461	-0.008345	0.536929	0.256114	83.662964	54.082207	98.859955	-1.936814	0.000000	4.609637	0.000000	0.000000	0.000000	-0.390051	0.033781	0.403710	0.000000	1.000000	3.000000	1.000000	0.000000
1040.721795	-0.008345	0.536929	0.256114	83.662964	54.082207	98.859955	-1.936814	0.000000	4.609637	0.000000	0.000000	0.000000	-0.390051	0.033781	0.403710	0.000000	1.000000	3.000000	1.000000	0.000000
1040.725128	-0.009581	0.537010	0.257349	83.684937	63.343044	108.254387	-1.948037	0.000000	4.604906	0.000000	0.000000	0.000000	-0.370720	0.024136	0.370498	0.000000	1.000000	3.000000	1.000000	0.000000
1040.728461	-0.009581	0.537010	0.257349	83.684937	63.343044	108.254387	-1.948037	0.000000	4.604906	0.000000	0.000000	0.000000	-0.370720	0.024136	0.370498	0.000000	1.000000	3.000000	1.000000	0.000000
1040.731795	-0.009581	0.537010	0.257349	83.684937	63.343044	108.254387	-1.948037	0.000000	4.604906	0.000000	0.000000	0.000000	-0.370720	0.024136	0.370498	0.000000	1.000000	3.000000	1.000000	0.000000
1040.735128	-0.010990	0.537008	0.258554	83.559532	71.916908	116.626503	-1.958846	0.000000	4.600317	0.000000	0.000000	0.000000	-0.422843	-0.000534	0.361473	0.000000	1.000000	3.000000	1.000000	0.000000
1040.738461	-0.010990	0.537008	0.258554	83.559532	71.916908	116.626503	-1.958846	0.000000	4.600317	0.000000	0.000000	0.000000	-0.422843	-0.000534	0.361473	0.000000	1.000000	3.000000	1.000000	0.000000
1040.741795	-0.010990	0.537008	0.258554	83.559532	71.916908	116.626503	-1.958846	0.000000	4.600317	0.000000	0.000000	0.000000	-0.422843	-0.000534	0.361473	0.000000	1.000000	3.000000	1.000000	0.000000
1040.745128	-0.012540	0.536963	0.259724	83.362534	79.532784	124.004875	-1.972322	0.000000	4.594555	0.000000	0.000000	0.000000	-0.464947	-0.013548	0.351096	0.000000	1.000000	3.000000	1.000000	0.000000
1040.748461	-0.012540	0.536963	0.259724	83.362534	79.532784	124.004875	-1.972322	0.000000	4.594555	0.000000	0.000000	0.000000	-0.464947	-0.013548	0.351096	0.000000	1.000000	3.000000	1.000000	0.000000
1040.751795	-0.012540	0.536963	0.259724	83.362534	79.532784	124.004875	-1.972322	0.000000	4.594555	0.000000	0.000000	0.000000	-0.464947	-0.013548	0.351096	0.000000	1.000000	3.000000	1.000000	0.000000
1040.755128	-0.014126	0.536821	0.260744	83.127449	86.016136	130.371155	-1.987934	0.000000	4.587822	0.000000	0.000000	0.000000	-0.475823	-0.042419	0.305918	0.000000	1.000000	3.000000	1.000000	0.000000
1040.758461	-0.014126	0.536821	0.260744	83.127449	86.016136	130.371155	-1.987934	0.000000	4.587822	0.000000	0.000000	0.000000	-0.475823	-0.042419	0.305918	0.000000	1.000000	3.000000	1.000000	0.000000
1040.761795	-0.014126	0.536821	0.260744	83.127449	86.016136	130.371155	-1.987934	0.000000	4.587822	0.000000	0.000000	0.000000	-0.475823	-0.042419	0.305918	0.000000	1.000000	3.000000	1.000000	0.000000
1040.765128	-0.015817	0.536626	0.261638	82.855782	90.469078	134.599426	-2.004844	0.000000	4.580459	0.000000	0.000000	0.000000	-0.507104	-0.058562	0.268335	0.000000	1.000000	3.000000	1.000000	0.000000
1040.768461	-0.015817	0.536626	0.261638	82.855782	90.469078	134.599426	-2.004844	0.000000	4.580459	0.000000	0.000000	0.000000	-0.507104	-0.058562	0.268335	0.000000	1.000000	3.000000	1.000000	0.000000
1040.771795	-0.015817	0.536626	0.261638	82.855782	90.469078	134.599426	-2.004844	0.000000	4.580459	0.000000	0.000000	0.000000	-0.507104	-0.058562	0.268335	0.000000	1.000000	3.000000	1.000000	0.000000
1040.775128	-0.017579	0.536427	0.262495	82.567955	90.937645	134.917389	-2.023875	0.000000	4.572082	0.000000	0.000000	0.000000	-0.528638	-0.059839	0.256968	0.000000	1.000000	3.000000	1.000000	0.000000
1040.778461	-0.017579	0.536427	0.262495	82.567955	90.937645	134.917389	-2.023875	0.000000	4.572082	0.000000	0.000000	0.000000	-0.528638	-0.059839	0.256968	0.000000	1.000000	3.000000	1.000000	0.000000
1040.781795	-0.017579	0.536427	0.262495	82.567955	90.937645	134.917389	-2.023875	0.000000	4.572082	0.000000	0.000000	0.000000	-0.528638	-0.059839	0.256968	0.000000	1.000000	3.000000	1.000000	0.000000
1040.785128	-0.019344	0.536223	0.263315	82.174812	89.077614	133.194397	-2.043957	0.000000	4.563139	0.000000	0.000000	0.000000	-0.529652	-0.061110	0.246079	0.000000	1.000000	3.000000	1.000000	0.000000
1040.788461	-0.019344	0.536223	0.263315	82.174812	89.077614	133.194397	-2.043957	0.000000	4.563139	0.000000	0.000000	0.000000	-0.529652	-0.061110	0.246079	0.000000	1.000000	3.000000	1.000000	0.000000
1040.791795	-0.019344	0.536223	0.263315	82.174812	89.077614	133.194397	-2.043957	0.000000	4.563139	0.000000	0.000000	0.000000	-0.529652	-0.061110	0.246079	0.000000	1.000000	3.000000	1.000000	0.000000
1040.795128	-0.021046	0.536000	0.264149	81.632950	87.259102	131.280731	-2.064077	0.000000	4.554073	0.000000	0.000000	0.000000	-0.510466	-0.066770	0.250044	0.000000	1.000000	3.000000	1.000000	0.000000
1040.798461	-0.021046	0.536000	0.264149	81.632950	87.259102	131.280731	-2.064077	0.000000	4.554073	0.000000	0.000000	0.000000	-0.510466	-0.066770	0.250044	0.000000	1.000000	3.000000	1.000000	0.000000
1040.801795	-0.021046	0.536000	0.264149	81.632950	87.259102	131.280731	-2.064077	0.000000	4.554073	0.000000	0.000000	0.000000	-0.510466	-0.066770	0.250044	0.000000	1.000000	3.000000	1.000000	0.000000
1040.805128	-0.022545	0.535756	0.264970	81.019089	85.868446	129.694077	-2.082957	0.000000	4.545469	0.000000	0.000000	0.000000	-0.449817	-0.073481	0.246368	0.000000	0.000000	3.000000	1.000000	0.000000
1040.808461	-0.022545	0.535756	0.264970	81.019089	85.868446	129.694077	-2.082957	0.000000	4.545469	0.000000	0.000000	0.000000	-0.449817	-0.073481	0.246368	0.000000	0.000000	3.000000	1.000000	0.000000
1040.811795	-0.022545	0.535756	0.264970	81.019089	85.868446	129.694077	-2.082957	0.000000	4.545469	0.000000	0.000000	0.000000	-0.449817	-0.073481	0.246368	0.000000	0.000000	3.000000	1.000000	0.000000
1040.815128	-0.023980	0.535470	0.265793	80.424477	84.955551	128.830490	-2.098841	0.000000	4.538157	0.000000	0.000000	0.000000	-0.430282	-0.085627	0.246888	0.000000	0.000000	3.000000	1.000000	0.000000
1040.818461	-0.023980	0.535470	0.265793	80.424477	84.955551	128.830490	-2.098841	0.000000	4.538157	0.000000	0.000000	0.000000	-0.430282	-0.085627	0.246888	0.000000	0.000000	3.000000	1.000000	0.000000
1040.821795	-0.023980	0.535470	0.265793	80.424477	84.955551	128.830490	-2.098841	0.000000	4.538157	0.000000	0.000000	0.000000	-0.430282	-0.085627	0.246888	0.000000	0.000000	3.000000	1.000000	0.000000
1040.825128	-0.025313	0.535141	0.266589	79.968262	84.416542	128.363907	-2.113627	0.000000	4.531289	0.000000	0.000000	0.000000	-0.400057	-0.098778	0.238870	0.000000	0.000000	3.000000	1.000000	0.000000
1040.828461	-0.025313	0.535141	0.266589	79.968262	84.416542	128.363907	-2.113627	0.000000	4.531289	0.000000	0.000000	0.000000	-0.400057	-0.098778	0.238870	0.000000	0.000000	3.000000	1.000000	0.000000
1040.831795	-0.025313	0.535141	0.266589	79.968262	84.416542	128.363907	-2.113627	0.000000	4.531289	0.000000	0.000000	0.000000	-0.400057	-0.098778	0.238870	0.000000	0.000000	3.000000	1.000000	0.000000
1040.835128	-0.026542	0.534819	0.267278	79.735672	84.022453	127.690414	-2.127031	0.000000	4.525013	0.000000	0.000000	0.000000	-0.368793	-0.096534	0.206691	0.000000	0.000000	3.000000	1.000000	0.000000
1040.838461	-0.026542	0.534819	0.267278	79.735672	84.022453	127.690414	-2.127031	0.000000	4.525013	0.000000	0.000000	0.000000	-0.368793	-0.096534	0.206691	0.000000	0.000000	3.000000	1.000000	0.000000
1040.841795	-0.026542	0.534819	0.267278	79.735672	84.022453	127.690414	-2.127031	0.000000	4.525013	0.000000	0.000000	0.000000	-0.368793	-0.096534	0.206691	0.000000	0.000000	3.000000	1.000000	0.000000
1040.845128	-0.027455	0.534449	0.267723	79.762222	83.879150	127.094208	-2.139561	0.000000	4.519102	0.000000	0.000000	0.000000	-0.273677	-0.110882	0.133566	0.000000	0.000000	3.000000	1.000000	0.000000
1040.848461	-0.027455	0.534449	0.267723	79.762222	83.879150	127.094208	-2.139561	0.000000	4.519102	0.000000	0.000000	0.000000	-0.273677	-0.110882	0.133566	0.000000	0.000000	3.000000	1.000000	0.000000
1040.851795	-0.027455	0.534449	0.267723	79.762222	83.879150	127.094208	-2.139561	0.000000	4.519102	0.000000	0.000000	0.000000	-0.273677	-0.110882	0.133566	0.000000	0.000000	3.000000	1.000000	0.000000
1040.855128	-0.028154	0.534140	0.267987	79.887016	83.851974	126.694481	-2.149219	0.000000	4.514517	0.000000	0.000000	0.000000	-0.209844	-0.092962	0.079103	0.000000	0.000000	3.000000	1.000000	0.000000
1040.858461	-0.028154	0.534140	0.267987	79.887016	83.851974	126.694481	-2.149219	0.000000	4.514517	0.000000	0.000000	0.000000	-0.209844	-0.092962	0.079103	0.000000	0.000000	3.000000	1.000000	0.000000
1040.861795	-0.028154	0.534140	0.267987	79.887016	83.851974	126.694481	-2.149219	0.000000	4.514517	0.000000	0.000000	0.000000	-0.209844	-0.092962	0.079103	0.000000	0.000000	3.000000	1.000000	0.000000
1040.865128	-0.028775	0.533862	0.267992	80.032852	83.940796	126.642242	-2.157092	0.000000	4.510760	0.000000	0.000000	0.000000	-0.186237	-0.083254	0.001515	0.000000	0.000000	3.000000	1.000000	0.000000
1040.868461	-0.028775	0.533862	0.267992	80.032852	83.940796	126.642242	-2.157092	0.000000	4.510760	0.000000	0.000000	0.000000	-0.186237	-0.083254	0.001515	0.000000	0.000000	3.000000	1.000000	0.000000
1040.871795	-0.028775	0.533862	0.267992	80.032852	83.940796	126.642242	-2.157092	0.000000	4.510760	0.000000	0.000000	0.000000	-0.186237	-0.083254	0.001515	0.000000	0.000000	3.000000	1.000000	0.000000
1040.875128	-0.028775	0.533862	0.267992	80.220146	84.108688	126.703453	-2.165552	0.000000	4.506705	0.000000	0.000000	0.000000	-0.186237	-0.083254	0.001515	0.000000	0.000000	3.000000	1.000000	0.000000
1040.878461	-0.029284	0.533584	0.267804	80.220146	84.108688	126.703453	-2.165552	0.000000	4.506705	0.000000	0.000000	0.000000	-0.152881	-0.083458	-0.056393	0.000000	0.000000	3.000000	1.000000	0.000000
1040.881795	-0.029284	0.533584	0.267804	80.220146	84.108688	126.703453	-2.165552	0.000000	4.506705	0.000000	0.000000	0.000000	-0.152881	-0.083458	-0.056393	0.000000	0.000000	3.000000	1.000000	0.000000
1040.885128	-0.029583	0.533315	0.267517	80.461327	83.661903	126.147995	-2.165552	0.000000	4.506705	0.000000	0.000000	0.000000	-0.089561	-0.080792	-0.086081	0.000000	0.000000	3.000000	1.000000	0.000000
1040.888461	-0.029583	0.533315	0.267517	80.461327	83.661903	126.147995	-2.165552	0.000000	4.506705	0.000000	0.000000	0.000000	-0.089561	-0.080792	-0.086081	0.000000	0.000000	3.000000	1.000000	0.000000
1040.891795	-0.029583	0.533315	0.267517	80.461327	83.661903	126.147995	-2.165552	0.000000	4.506705	0.000000	0.000000	0.000000	-0.089561	-0.080792	-0.086081	0.000000	0.000000	3.000000	1.000000	0.000000
1040.895128	-0.029583	0.533315	0.267517	80.744598	81.515472	123.877884	-2.179703	0.000000	4.499877	0.000000	0.000000	0.000000	-0.089561	-0.080792	-0.086081	0.000000	0.000000	3.000000	1.000000	0.000000
1040.898461	-0.029641	0.533106	0.267248	80.744598	81.515472	123.877884	-2.179703	0.000000	4.499877	0.000000	0.000000	0.000000	-0.017378	-0.062443	-0.080613	0.000000	0.000000	3.000000	1.000000	0.000000
1040.901795	-0.029641	0.533106	0.267248	80.744598	81.515472	123.877884	-2.179703	0.000000	4.499877	0.000000	0.000000	0.000000	-0.017378	-0.062443	-0.080613	0.000000	0.000000	3.000000	1.000000	0.000000
1040.905128	-0.029528	0.532901	0.267016	81.009705	77.882805	120.113724	-2.179703	0.000000	4.499877	0.000000	0.000000	0.000000	0.033839	-0.061469	-0.069593	0.000000	0.000000	3.000000	1.000000	0.000000
1040.908461	-0.029528	0.532901	0.267016	81.009705	77.882805	120.113724	-2.179703	0.000000	4.499877	0.000000	0.000000	0.000000	0.033839	-0.061469	-0.069593	0.000000	0.000000	3.000000	1.000000	0.000000
1040.911795	-0.029528	0.532901	0.267016	81.009705	77.882805	120.113724	-2.179703	0.000000	4.499877	0.000000	0.000000	0.000000	0.033839	-0.061469	-0.069593	0.000000	0.000000	3.000000	1.000000	0.000000
1040.915128	-0.029104	0.532712	0.266750	81.250465	73.416679	115.476837	-2.182263	0.000000	4.498636	0.000000	0.000000	0.000000	0.127181	-0.056902	-0.080024	0.000000	0.000000	3.000000	1.000000	0.000000
1040.918461	-0.029104	0.532712	0.266750	81.250465	73.416679	115.476837	-2.182263	0.000000	4.498636	0.000000	0.000000	0.000000	0.127181	-0.056902	-0.080024	0.000000	0.000000	3.000000	1.000000	0.000000
1040.921795	-0.029104	0.532712	0.266750	81.250465	73.416679	115.476837	-2.182263	0.000000	4.498636	0.000000	0.000000	0.000000	0.127181	-0.056902	-0.080024	0.000000	0.000000	3.000000	1.000000	0.000000
1040.925128	-0.028502	0.532503	0.266309	81.496170	68.701088	110.530762	-2.178240	0.000000	4.500586	0.000000	0.000000	0.000000	0.180751	-0.062497	-0.132208	0.000000	0.000000	3.000000	1.000000	0.000000
1040.928461	-0.028502	0.532503	0.266309	81.496170	68.701088	110.530762	-2.178240	0.000000	4.500586	0.000000	0.000000	0.000000	0.180751	-0.062497	-0.132208	0.000000	0.000000	3.000000	1.000000	0.000000
1040.931795	-0.028502	0.532503	0.266309	81.496170	68.701088	110.530762	-2.178240	0.000000	4.500586	0.000000	0.000000	0.000000	0.180751	-0.062497	-0.132208	0.000000	0.000000	3.000000	1.000000	0.000000
1040.935128	-0.027824	0.532295	0.265672	81.791229	63.787643	105.304604	-2.172906	0.000000	4.503163	0.000000	0.000000	0.000000	0.203414	-0.062624	-0.191035	0.000000	0.000000	3.000000	1.000000	0.000000
1040.938461	-0.027824	0.532295	0.265672	81.791229	63.787643	105.304604	-2.172906	0.000000	4.503163	0.000000	0.000000	0.000000	0.203414	-0.062624	-0.191035	0.000000	0.000000	3.000000	1.000000	0.000000
1040.941795	-0.027824	0.532295	0.265672	81.791229	63.787643	105.304604	-2.172906	0.000000	4.503163	0.000000	0.000000	0.000000	0.203414	-0.062624	-0.191035	0.000000	0.000000	3.000000	1.000000	0.000000
1040.945128	-0.027001	0.532082	0.264810	82.123016	58.815811	99.947128	-2.167804	0.000000	4.505621	0.000000	0.000000	0.000000	0.246777	-0.063706	-0.258489	0.000000	0.000000	3.000000	1.000000	0.000000
1040.948461	-0.027001	0.532082	0.264810	82.123016	58.815811	99.947128	-2.167804	0.000000	4.505621	0.000000	0.000000	0.000000	0.246777	-0.063706	-0.258489	0.000000	0.000000	3.000000	1.000000	0.000000
1040.951795	-0.027001	0.532082	0.264810	82.123016	58.815811	99.947128	-2.167804	0.000000	4.505621	0.000000	0.000000	0.000000	0.246777	-0.063706	-0.258489	0.000000	0.000000	3.000000	1.000000	0.000000
1040.955128	-0.026071	0.531930	0.263760	82.383797	53.973392	94.721161	-2.162162	0.000000	4.508332	0.000000	0.000000	0.000000	0.279089	-0.045643	-0.315102	0.000000	0.000000	3.000000	1.000000	0.000000
1040.958461	-0.026071	0.531930	0.263760	82.383797	53.973392	94.721161	-2.162162	0.000000	4.508332	0.000000	0.000000	0.000000	0.279089	-0.045643	-0.315102	0.000000	0.000000	3.000000	1.000000	0.000000
1040.961795	-0.026071	0.531930	0.263760	82.383797	53.973392	94.721161	-2.162162	0.000000	4.508332	0.000000	0.000000	0.000000	0.279089	-0.045643	-0.315102	0.000000	0.000000	3.000000	1.000000	0.000000
1040.965128	-0.024899	0.531762	0.262562	82.527924	49.830414	90.248505	-2.156228	0.000000	4.511173	0.000000	0.000000	0.000000	0.351667	-0.050400	-0.359304	0.000000	0.000000	3.000000	1.000000	0.000000
1040.968461	-0.024899	0.531762	0.262562	82.527924	49.830414	90.248505	-2.156228	0.000000	4.511173	0.000000	0.000000	0.000000	0.351667	-0.050400	-0.359304	0.000000	0.000000	3.000000	1.000000	0.000000
1040.971795	-0.024899	0.531762	0.262562	82.527924	49.830414	90.248505	-2.156228	0.000000	4.511173	0.000000	0.000000	0.000000	0.351667	-0.050400	-0.359304	0.000000	0.000000	3.000000	1.000000	0.000000
1040.975128	-0.023554	0.531617	0.261209	82.553154	46.631310	86.795700	-2.147829	0.000000	4.515178	0.000000	0.000000	0.000000	0.403259	-0.043425	-0.406142	0.000000	0.000000	3.000000	1.000000	0.000000
1040.978461	-0.023554	0.531617	0.261209	82.553154	46.631310	86.795700	-2.147829	0.000000	4.515178	0.000000	0.000000	0.000000	0.403259	-0.043425	-0.406142	0.000000	0.000000	3.000000	1.000000	0.000000
1040.981795	-0.023554	0.531617	0.261209	82.553154	46.631310	86.795700	-2.147829	0.000000	4.515178	0.000000	0.000000	0.000000	0.403259	-0.043425	-0.406142	0.000000	0.000000	3.000000	1.000000	0.000000
1040.985128	-0.022077	0.531487	0.259804	82.503540	44.341362	84.356529	-2.137943	0.000000	4.519867	0.000000	0.000000	0.000000	0.443098	-0.039103	-0.421336	0.000000	0.000000	3.000000	1.000000	0.000000
1040.988461	-0.022077	0.531487	0.259804	82.503540	44.341362	84.356529	-2.137943	0.000000	4.519867	0.000000	0.000000	0.000000	0.443098	-0.039103	-0.421336	0.000000	0.000000	3.000000	1.000000	0.000000
1040.991795	-0.022077	0.531487	0.259804	82.503540	44.341362	84.356529	-2.137943	0.000000	4.519867	0.000000	0.000000	0.000000	0.443098	-0.039103	-0.421336	0.000000	0.000000	3.000000	1.000000	0.000000
1040.995128	-0.020469	0.531332	0.258352	82.426041	42.505383	82.385254	-2.126369	0.000000	4.525324	0.000000	0.000000	0.000000	0.482572	-0.046578	-0.435696	0.000000	0.000000	3.000000	1.000000	0.000000
1040.998461	-0.020469	0.531332	0.258352	82.426041	42.505383	82.385254	-2.126369	0.000000	4.525324	0.000000	0.000000	0.000000	0.482572	-0.046578	-0.435696	0.000000	0.000000	3.000000	1.000000	0.000000
1041.001795	-0.020469	0.531332	0.258352	82.426041	42.505383	82.385254	-2.126369	0.000000	4.525324	0.000000	0.000000	0.000000	0.482572	-0.046578	-0.435696	0.000000	0.000000	3.000000	1.000000	0.000000
1041.005128	-0.018867	0.531257	0.256913	82.358994	40.517612	80.425850	-2.113053	0.000000	4.531557	0.000000	0.000000	0.000000	0.480499	-0.022373	-0.431523	0.000000	0.000000	3.000000	1.000000	0.000000
1041.008461	-0.018867	0.531257	0.256913	82.358994	40.517612	80.425850	-2.113053	0.000000	4.531557	0.000000	0.000000	0.000000	0.480499	-0.022373	-0.431523	0.000000	0.000000	3.000000	1.000000	0.000000
1041.011795	-0.018867	0.531257	0.256913	82.358994	40.517612	80.425850	-2.113053	0.000000	4.531557	0.000000	0.000000	0.000000	0.480499	-0.022373	-0.431523	0.000000	0.000000	3.000000	1.000000	0.000000
1041.015128	-0.017308	0.531191	0.255558	82.275459	38.002892	78.126740	-2.099537	0.000000	4.537835	0.000000	0.000000	0.000000	0.467797	-0.019742	-0.406540	0.000000	0.000000	3.000000	1.000000	0.000000
1041.018461	-0.017308	0.531191	0.255558	82.275459	38.002892	78.126740	-2.099537	0.000000	4.537835	0.000000	0.000000	0.000000	0.467797	-0.019742	-0.406540	0.000000	0.000000	3.000000	1.000000	0.000000
1041.021795	-0.017308	0.531191	0.255558	82.275459	38.002892	78.126740	-2.099537	0.000000	4.537835	0.000000	0.000000	0.000000	0.467797	-0.019742	-0.406540	0.000000	0.000000	3.000000	1.000000	0.000000
1041.025128	-0.015723	0.531194	0.254298	82.162003	34.976292	74.966141	-2.085873	0.000000	4.544132	0.000000	0.000000	0.000000	0.475516	0.000897	-0.377960	0.000000	0.000000	3.000000	1.000000	0.000000
1041.028461	-0.015723	0.531194	0.254298	82.162003	34.976292	74.966141	-2.085873	0.000000	4.544132	0.000000	0.000000	0.000000	0.475516	0.000897	-0.377960	0.000000	0.000000	3.000000	1.000000	0.000000
1041.031795	-0.015723	0.531194	0.254298	82.162003	34.976292	74.966141	-2.085873	0.000000	4.544132	0.000000	0.000000	0.000000	0.475516	0.000897	-0.377960	0.000000	0.000000	3.000000	1.000000	0.000000
1041.035128	-0.014112	0.531231	0.253170	82.003700	31.997623	71.712013	-2.070980	0.000000	4.550938	0.000000	0.000000	0.000000	0.483157	0.010842	-0.338640	0.000000	0.000000	3.000000	1.000000	0.000000
1041.038461	-0.014112	0.531231	0.253170	82.003700	31.997623	71.712013	-2.070980	0.000000	4.550938	0.000000	0.000000	0.000000	0.483157	0.010842	-0.338640	0.000000	0.000000	3.000000	1.000000	0.000000
1041.041795	-0.014112	0.531231	0.253170	82.003700	31.997623	71.712013	-2.070980	0.000000	4.550938	0.000000	0.000000	0.000000	0.483157	0.010842	-0.338640	0.000000	0.000000	3.000000	1.000000	0.000000
1041.045128	-0.012577	0.531303	0.252202	81.792953	29.638107	69.138321	-2.054606	0.000000	4.558354	0.000000	0.000000	0.000000	0.460539	0.021759	-0.290275	0.000000	0.000000	3.000000	1.000000	0.000000
1041.048461	-0.012577	0.531303	0.252202	81.792953	29.638107	69.138321	-2.054606	0.000000	4.558354	0.000000	0.000000	0.000000	0.460539	0.021759	-0.290275	0.000000	0.000000	3.000000	1.000000	0.000000
1041.051795	-0.012577	0.531303	0.252202	81.792953	29.638107	69.138321	-2.054606	0.000000	4.558354	0.000000	0.000000	0.000000	0.460539	0.021759	-0.290275	0.000000	0.000000	3.000000	1.000000	0.000000
1041.055128	-0.011115	0.531465	0.251344	81.520134	28.235395	67.618042	-2.038056	0.000000	4.565777	0.000000	0.000000	0.000000	0.438564	0.048685	-0.257274	0.000000	0.000000	3.000000	1.000000	0.000000
1041.058461	-0.011115	0.531465	0.251344	81.520134	28.235395	67.618042	-2.038056	0.000000	4.565777	0.000000	0.000000	0.000000	0.438564	0.048685	-0.257274	0.000000	0.000000	3.000000	1.000000	0.000000
1041.061795	-0.011115	0.531465	0.251344	81.520134	28.235395	67.618042	-2.038056	0.000000	4.565777	0.000000	0.000000	0.000000	0.438564	0.048685	-0.257274	0.000000	0.000000	3.000000	1.000000	0.000000
1041.065128	-0.009760	0.531643	0.250637	81.238701	27.428253	66.745995	-2.021672	0.000000	4.573056	0.000000	0.000000	0.000000	0.406626	0.053369	-0.212299	0.000000	0.000000	3.000000	1.000000	0.000000
1041.068461	-0.009760	0.531643	0.250637	81.238701	27.428253	66.745995	-2.021672	0.000000	4.573056	0.000000	0.000000	0.000000	0.406626	0.053369	-0.212299	0.000000	0.000000	3.000000	1.000000	0.000000
1041.071795	-0.009760	0.531643	0.250637	81.238701	27.428253	66.745995	-2.021672	0.000000	4.573056	0.000000	0.000000	0.000000	0.406626	0.053369	-0.212299	0.000000	0.000000	3.000000	1.000000	0.000000
1041.075128	-0.008509	0.531872	0.250045	80.988617	26.877373	66.160194	-2.005723	0.000000	4.580074	0.000000	0.000000	0.000000	0.375165	0.068713	-0.177522	0.000000	0.000000	3.000000	1.000000	0.000000
1041.078461	-0.008509	0.531872	0.250045	80.988617	26.877373	66.160194	-2.005723	0.000000	4.580074	0.000000	0.000000	0.000000	0.375165	0.068713	-0.177522	0.000000	0.000000	3.000000	1.000000	0.000000
1041.081795	-0.008509	0.531872	0.250045	80.988617	26.877373	66.160194	-2.005723	0.000000	4.580074	0.000000	0.000000	0.000000	0.375165	0.068713	-0.177522	0.000000	0.000000	3.000000	1.000000	0.000000
1041.085128	-0.007329	0.532132	0.249557	80.774101	26.547100	65.800461	-1.990452	0.000000	4.586731	0.000000	0.000000	0.000000	0.354075	0.077833	-0.146421	0.000000	0.000000	3.000000	1.000000	0.000000
1041.088461	-0.007329	0.532132	0.249557	80.774101	26.547100	65.800461	-1.990452	0.000000	4.586731	0.000000	0.000000	0.000000	0.354075	0.077833	-0.146421	0.000000	0.000000	3.000000	1.000000	0.000000
1041.091795	-0.007329	0.532132	0.249557	80.774101	26.547100	65.800461	-1.990452	0.000000	4.586731	0.000000	0.000000	0.000000	0.354075	0.077833	-0.146421	0.000000	0.000000	3.000000	1.000000	0.000000
1041.095128	-0.006252	0.532443	0.249186	80.600807	26.339409	65.631218	-1.975441	0.000000	4.593215	0.000000	0.000000	0.000000	0.323088	0.093251	-0.111149	0.000000	0.000000	3.000000	1.000000	0.000000
1041.098461	-0.006252	0.532443	0.249186	80.600807	26.339409	65.631218	-1.975441	0.000000	4.593215	0.000000	0.000000	0.000000	0.323088	0.093251	-0.111149	0.000000	0.000000	3.000000	1.000000	0.000000
1041.101795	-0.006252	0.532443	0.249186	80.600807	26.339409	65.631218	-1.975441	0.000000	4.593215	0.000000	0.000000	0.000000	0.323088	0.093251	-0.111149	0.000000	0.000000	3.000000	1.000000	0.000000
1041.105128	-0.005311	0.532767	0.248938	80.493210	26.151144	66.426094	-1.961139	0.000000	4.599341	0.000000	0.000000	0.000000	0.282246	0.097173	-0.074504	0.000000	0.000000	3.000000	1.000000	0.000000
1041.108461	-0.005311	0.532767	0.248938	80.493210	26.151144	66.426094	-1.961139	0.000000	4.599341	0.000000	0.000000	0.000000	0.282246	0.097173	-0.074504	0.000000	0.000000	3.000000	1.000000	0.000000
1041.111795	-0.005311	0.532767	0.248938	80.493210	26.151144	66.426094	-1.961139	0.000000	4.599341	0.000000	0.000000	0.000000	0.282246	0.097173	-0.074504	0.000000	0.000000	3.000000	1.000000	0.000000
1041.115128	-0.004472	0.533142	0.248809	80.438034	25.998512	67.872345	-1.948062	0.000000	4.604895	0.000000	0.000000	0.000000	0.251658	0.112707	-0.038833	0.000000	0.000000	3.000000	1.000000	0.000000
1041.118461	-0.004472	0.533142	0.248809	80.438034	25.998512	67.872345	-1.948062	0.000000	4.604895	0.000000	0.000000	0.000000	0.251658	0.112707	-0.038833	0.000000	0.000000	3.000000	1.000000	0.000000
1041.121795	-0.004472	0.533142	0.248809	80.438034	25.998512	67.872345	-1.948062	0.000000	4.604895	0.000000	0.000000	0.000000	0.251658	0.112707	-0.038833	0.000000	0.000000	3.000000	1.000000	0.000000
1041.125128	-0.003601	0.533496	0.248839	80.412773	25.995165	68.483345	-1.935732	0.000000	4.610091	0.000000	0.000000	0.000000	0.261370	0.106165	0.009042	0.000000	0.000000	3.000000	1.000000	0.000000
1041.128461	-0.003601	0.533496	0.248839	80.412773	25.995165	68.483345	-1.935732	0.000000	4.610091	0.000000	0.000000	0.000000	0.261370	0.106165	0.009042	0.000000	0.000000	3.000000	1.000000	0.000000
1041.131795	-0.003601	0.533496	0.248839	80.412773	25.995165	68.483345	-1.935732	0.000000	4.610091	0.000000	0.000000	0.000000	0.261370	0.106165	0.009042	0.000000	0.000000	3.000000	1.000000	0.000000
1041.135128	-0.003601	0.533496	0.248839	80.379089	25.962238	68.399696	-1.921785	0.000000	4.615923	0.000000	0.000000	0.000000	0.261370	0.106165	0.009042	0.000000	0.000000	3.000000	1.000000	0.000000
1041.138461	-0.002831	0.533797	0.248921	80.379089	25.962238	68.399696	-1.921785	0.000000	4.615923	0.000000	0.000000	0.000000	0.231162	0.090366	0.024498	0.000000	0.000000	3.000000	1.000000	0.000000
1041.141795	-0.002831	0.533797	0.248921	80.379089	25.962238	68.399696	-1.921785	0.000000	4.615923	0.000000	0.000000	0.000000	0.231162	0.090366	0.024498	0.000000	0.000000	3.000000	1.000000	0.000000
1041.145128	-0.002395	0.534088	0.249080	80.345367	25.902849	68.300827	-1.921785	0.000000	4.615923	0.000000	0.000000	0.000000	0.130564	0.087115	0.047969	0.000000	0.000000	3.000000	1.000000	0.000000
1041.148461	-0.002395	0.534088	0.249080	80.345367	25.902849	68.300827	-1.921785	0.000000	4.615923	0.000000	0.000000	0.000000	0.130564	0.087115	0.047969	0.000000	0.000000	3.000000	1.000000	0.000000
1041.151795	-0.002395	0.534088	0.249080	80.345367	25.902849	68.300827	-1.921785	0.000000	4.615923	0.000000	0.000000	0.000000	0.130564	0.087115	0.047969	0.000000	0.000000	3.000000	1.000000	0.000000
1041.155128	-0.002395	0.534088	0.249080	80.311623	25.830549	68.202660	-1.901095	0.000000	4.624482	0.000000	0.000000	0.000000	0.130564	0.087115	0.047969	0.000000	0.000000	3.000000	1.000000	0.000000
1041.158461	-0.002094	0.534340	0.249244	80.311623	25.830549	68.202660	-1.901095	0.000000	4.624482	0.000000	0.000000	0.000000	0.090378	0.075601	0.048974	0.000000	0.000000	3.000000	1.000000	0.000000
1041.161795	-0.002094	0.534340	0.249244	80.311623	25.830549	68.202660	-1.901095	0.000000	4.624482	0.000000	0.000000	0.000000	0.090378	0.075601	0.048974	0.000000	0.000000	3.000000	1.000000	0.000000
1041.165128	-0.002094	0.534340	0.249244	80.278137	25.769951	68.132477	-1.901095	0.000000	4.624482	0.000000	0.000000	0.000000	0.090378	0.075601	0.048974	0.000000	0.000000	3.000000	1.000000	0.000000
1041.168461	-0.002094	0.534340	0.249244	80.278137	25.769951	68.132477	-1.901095	0.000000	4.624482	0.000000	0.000000	0.000000	0.090378	0.075601	0.048974	0.000000	0.000000	3.000000	1.000000	0.000000
1041.171795	-0.001994	0.534536	0.249428	80.278137	25.769951	68.132477	-1.901095	0.000000	4.624482	0.000000	0.000000	0.000000	0.030025	0.058776	0.055318	0.000000	0.000000	3.000000	1.000000	0.000000
1041.175128	-0.001994	0.534536	0.249428	80.245468	25.697535	68.064308	-1.895244	0.000000	4.626884	0.000000	0.000000	0.000000	0.030025	0.058776	0.055318	0.000000	0.000000	3.000000	1.000000	0.000000
1041.178461	-0.001994	0.534536	0.249428	80.245468	25.697535	68.064308	-1.895244	0.000000	4.626884	0.000000	0.000000	0.000000	0.030025	0.058776	0.055318	0.000000	0.000000	3.000000	1.000000	0.000000
1041.181795	-0.001994	0.534536	0.249428	80.245468	25.697535	68.064308	-1.895244	0.000000	4.626884	0.000000	0.000000	0.000000	0.030025	0.058776	0.055318	0.000000	0.000000	3.000000	1.000000	0.000000
1041.185128	-0.002130	0.534819	0.249871	80.205116	25.803122	68.204910	-1.892453	0.000000	4.628026	0.000000	0.000000	0.000000	-0.040652	0.084905	0.132753	0.000000	0.000000	3.000000	1.000000	0.000000
1041.188461	-0.002130	0.534819	0.249871	80.205116	25.803122	68.204910	-1.892453	0.000000	4.628026	0.000000	0.000000	0.000000	-0.040652	0.084905	0.132753	0.000000	0.000000	3.000000	1.000000	0.000000
1041.191795	-0.002130	0.534819	0.249871	80.205116	25.803122	68.204910	-1.892453	0.000000	4.628026	0.000000	0.000000	0.000000	-0.040652	0.084905	0.132753	0.000000	0.000000	3.000000	1.000000	0.000000
1041.195128	-0.002130	0.534819	0.249871	80.129120	26.232311	68.724937	-1.891732	0.000000	4.628321	0.000000	0.000000	0.000000	-0.040652	0.084905	0.132753	0.000000	0.000000	3.000000	1.000000	0.000000
1041.198461	-0.002298	0.534867	0.250133	80.129120	26.232311	68.724937	-1.891732	0.000000	4.628321	0.000000	0.000000	0.000000	-0.050603	0.014525	0.078751	0.000000	0.000000	3.000000	1.000000	0.000000
1041.201795	-0.002298	0.534867	0.250133	80.129120	26.232311	68.724937	-1.891732	0.000000	4.628321	0.000000	0.000000	0.000000	-0.050603	0.014525	0.078751	0.000000	0.000000	3.000000	1.000000	0.000000
1041.205128	-0.002298	0.534867	0.250133	80.030304	26.865383	69.489204	-1.891732	0.000000	4.628321	0.000000	0.000000	0.000000	-0.050603	0.014525	0.078751	0.000000	0.000000	3.000000	1.000000	0.000000
1041.208461	-0.002298	0.534867	0.250133	80.030304	26.865383	69.489204	-1.891732	0.000000	4.628321	0.000000	0.000000	0.000000	-0.050603	0.014525	0.078751	0.000000	0.000000	3.000000	1.000000	0.000000
1041.211795	-0.002501	0.534901	0.250444	80.030304	26.865383	69.489204	-1.891732	0.000000	4.628321	0.000000	0.000000	0.000000	-0.060769	0.010277	0.093321	0.000000	0.000000	3.000000	1.000000	0.000000
1041.215128	-0.002737	0.534841	0.250781	79.938271	27.473137	70.226852	-1.892705	0.000000	4.627923	0.000000	0.000000	0.000000	-0.070934	-0.018242	0.101049	0.000000	0.000000	3.000000	1.000000	0.000000
1041.218461	-0.002737	0.534841	0.250781	79.938271	27.473137	70.226852	-1.892705	0.000000	4.627923	0.000000	0.000000	0.000000	-0.070934	-0.018242	0.101049	0.000000	0.000000	3.000000	1.000000	0.000000
1041.221795	-0.002737	0.534841	0.250781	79.938271	27.473137	70.226852	-1.892705	0.000000	4.627923	0.000000	0.000000	0.000000	-0.070934	-0.018242	0.101049	0.000000	0.000000	3.000000	1.000000	0.000000
1041.225128	-0.003075	0.534759	0.251104	79.856949	28.011749	70.889572	-1.895456	0.000000	4.626797	0.000000	0.000000	0.000000	-0.101244	-0.024575	0.096800	0.000000	0.000000	3.000000	1.000000	0.000000
1041.228461	-0.003075	0.534759	0.251104	79.856949	28.011749	70.889572	-1.895456	0.000000	4.626797	0.000000	0.000000	0.000000	-0.101244	-0.024575	0.096800	0.000000	0.000000	3.000000	1.000000	0.000000
1041.231795	-0.003075	0.534759	0.251104	79.856949	28.011749	70.889572	-1.895456	0.000000	4.626797	0.000000	0.000000	0.000000	-0.101244	-0.024575	0.096800	0.000000	0.000000	3.000000	1.000000	0.000000
1041.235128	-0.003075	0.534759	0.251104	79.797104	28.381584	71.363419	-1.898693	0.000000	4.625469	0.000000	0.000000	0.000000	-0.101244	-0.024575	0.096800	0.000000	0.000000	3.000000	1.000000	0.000000
1041.238461	-0.003446	0.534620	0.251448	79.797104	28.381584	71.363419	-1.898693	0.000000	4.625469	0.000000	0.000000	0.000000	-0.111459	-0.041553	0.103202	0.000000	0.000000	3.000000	1.000000	0.000000
1041.241795	-0.003446	0.534620	0.251448	79.797104	28.381584	71.363419	-1.898693	0.000000	4.625469	0.000000	0.000000	0.000000	-0.111459	-0.041553	0.103202	0.000000	0.000000	3.000000	1.000000	0.000000
1041.245128	-0.003818	0.534443	0.251795	79.771706	28.685774	71.746208	-1.898693	0.000000	4.625469	0.000000	0.000000	0.000000	-0.111574	-0.053207	0.104333	0.000000	0.000000	3.000000	1.000000	0.000000
1041.248461	-0.003818	0.534443	0.251795	79.771706	28.685774	71.746208	-1.898693	0.000000	4.625469	0.000000	0.000000	0.000000	-0.111574	-0.053207	0.104333	0.000000	0.000000	3.000000	1.000000	0.000000
1041.251795	-0.003818	0.534443	0.251795	79.771706	28.685774	71.746208	-1.898693	0.000000	4.625469	0.000000	0.000000	0.000000	-0.111574	-0.053207	0.104333	0.000000	0.000000	3.000000	1.000000	0.000000
1041.255128	-0.003818	0.534443	0.251795	79.768150	29.040913	72.169151	-1.905910	0.000000	4.622500	0.000000	0.000000	0.000000	-0.111574	-0.053207	0.104333	0.000000	0.000000	3.000000	1.000000	0.000000
1041.258461	-0.004123	0.534223	0.252116	79.768150	29.040913	72.169151	-1.905910	0.000000	4.622500	0.000000	0.000000	0.000000	-0.091433	-0.065910	0.096258	0.000000	0.000000	3.000000	1.000000	0.000000
1041.261795	-0.004123	0.534223	0.252116	79.768150	29.040913	72.169151	-1.905910	0.000000	4.622500	0.000000	0.000000	0.000000	-0.091433	-0.065910	0.096258	0.000000	0.000000	3.000000	1.000000	0.000000
1041.265128	-0.004123	0.534223	0.252116	79.791359	29.591734	72.794960	-1.905910	0.000000	4.622500	0.000000	0.000000	0.000000	-0.091433	-0.065910	0.096258	0.000000	0.000000	3.000000	1.000000	0.000000
1041.268461	-0.004123	0.534223	0.252116	79.791359	29.591734	72.794960	-1.905910	0.000000	4.622500	0.000000	0.000000	0.000000	-0.091433	-0.065910	0.096258	0.000000	0.000000	3.000000	1.000000	0.000000
1041.271795	-0.004394	0.533979	0.252392	79.791359	29.591734	72.794960	-1.905910	0.000000	4.622500	0.000000	0.000000	0.000000	-0.081326	-0.073315	0.082867	0.000000	0.000000	3.000000	1.000000	0.000000
1041.275128	-0.004598	0.533748	0.252620	79.814819	30.239092	73.521301	-1.908612	0.000000	4.621385	0.000000	0.000000	0.000000	-0.061076	-0.069068	0.068298	0.000000	0.000000	3.000000	1.000000	0.000000
1041.278461	-0.004598	0.533748	0.252620	79.814819	30.239092	73.521301	-1.908612	0.000000	4.621385	0.000000	0.000000	0.000000	-0.061076	-0.069068	0.068298	0.000000	0.000000	3.000000	1.000000	0.000000
1041.281795	-0.004598	0.533748	0.252620	79.814819	30.239092	73.521301	-1.908612	0.000000	4.621385	0.000000	0.000000	0.000000	-0.061076	-0.069068	0.068298	0.000000	0.000000	3.000000	1.000000	0.000000
1041.285128	-0.004598	0.533748	0.252620	79.826378	30.784210	74.139893	-1.912776	0.000000	4.619663	0.000000	0.000000	0.000000	-0.061076	-0.069068	0.068298	0.000000	0.000000	3.000000	1.000000	0.000000
1041.288461	-0.004767	0.533455	0.252808	79.826378	30.784210	74.139893	-1.912776	0.000000	4.619663	0.000000	0.000000	0.000000	-0.050922	-0.088066	0.056228	0.000000	0.000000	3.000000	1.000000	0.000000
1041.291795	-0.004767	0.533455	0.252808	79.826378	30.784210	74.139893	-1.912776	0.000000	4.619663	0.000000	0.000000	0.000000	-0.050922	-0.088066	0.056228	0.000000	0.000000	3.000000	1.000000	0.000000
1041.295128	-0.004767	0.533455	0.252808	79.833916	31.015537	74.406822	-1.912776	0.000000	4.619663	0.000000	0.000000	0.000000	-0.050922	-0.088066	0.056228	0.000000	0.000000	3.000000	1.000000	0.000000
1041.298461	-0.004767	0.533455	0.252808	79.833916	31.015537	74.406822	-1.912776	0.000000	4.619663	0.000000	0.000000	0.000000	-0.050922	-0.088066	0.056228	0.000000	0.000000	3.000000	1.000000	0.000000
1041.301795	-0.004937	0.533193	0.252929	79.833916	31.015537	74.406822	-1.912776	0.000000	4.619663	0.000000	0.000000	0.000000	-0.050810	-0.078479	0.036305	0.000000	0.000000	3.000000	1.000000	0.000000
1041.305128	-0.005072	0.532889	0.253023	79.851814	31.064285	74.469917	-1.914212	0.000000	4.619069	0.000000	0.000000	0.000000	-0.040655	-0.091130	0.028264	0.000000	0.000000	3.000000	1.000000	0.000000
1041.308461	-0.005072	0.532889	0.253023	79.851814	31.064285	74.469917	-1.914212	0.000000	4.619069	0.000000	0.000000	0.000000	-0.040655	-0.091130	0.028264	0.000000	0.000000	3.000000	1.000000	0.000000
1041.311795	-0.005072	0.532889	0.253023	79.851814	31.064285	74.469917	-1.914212	0.000000	4.619069	0.000000	0.000000	0.000000	-0.040655	-0.091130	0.028264	0.000000	0.000000	3.000000	1.000000	0.000000
1041.315128	-0.005072	0.532889	0.253023	79.871483	31.112064	74.525482	-1.917571	0.000000	4.617675	0.000000	0.000000	0.000000	-0.040655	-0.091130	0.028264	0.000000	0.000000	3.000000	1.000000	0.000000
1041.318461	-0.005174	0.532600	0.253069	79.871483	31.112064	74.525482	-1.917571	0.000000	4.617675	0.000000	0.000000	0.000000	-0.030444	-0.086816	0.013721	0.000000	0.000000	3.000000	1.000000	0.000000
1041.321795	-0.005174	0.532600	0.253069	79.871483	31.112064	74.525482	-1.917571	0.000000	4.617675	0.000000	0.000000	0.000000	-0.030444	-0.086816	0.013721	0.000000	0.000000	3.000000	1.000000	0.000000
1041.325128	-0.005174	0.532600	0.253069	79.896530	31.183929	74.599968	-1.917571	0.000000	4.617675	0.000000	0.000000	0.000000	-0.030444	-0.086816	0.013721	0.000000	0.000000	3.000000	1.000000	0.000000
1041.328461	-0.005174	0.532600	0.253069	79.896530	31.183929	74.599968	-1.917571	0.000000	4.617675	0.000000	0.000000	0.000000	-0.030444	-0.086816	0.013721	0.000000	0.000000	3.000000	1.000000	0.000000
1041.331795	-0.005207	0.532304	0.253053	79.896530	31.183929	74.599968	-1.917571	0.000000	4.617675	0.000000	0.000000	0.000000	-0.010080	-0.088790	-0.004786	0.000000	0.000000	3.000000	1.000000	0.000000
1041.335128	-0.005207	0.532304	0.253053	79.921516	31.258886	74.674835	-1.918855	0.000000	4.617142	0.000000	0.000000	0.000000	-0.010080	-0.088790	-0.004786	0.000000	0.000000	3.000000	1.000000	0.000000
1041.338461	-0.005207	0.532304	0.253053	79.921516	31.258886	74.674835	-1.918855	0.000000	4.617142	0.000000	0.000000	0.000000	-0.010080	-0.088790	-0.004786	0.000000	0.000000	3.000000	1.000000	0.000000
1041.341795	-0.005207	0.532304	0.253053	79.921516	31.258886	74.674835	-1.918855	0.000000	4.617142	0.000000	0.000000	0.000000	-0.010080	-0.088790	-0.004786	0.000000	0.000000	3.000000	1.000000	0.000000
1041.345128	-0.005173	0.531745	0.252955	79.951256	31.330036	74.740532	-1.919481	0.000000	4.616881	0.000000	0.000000	0.000000	0.010328	-0.167862	-0.029300	0.000000	0.000000	3.000000	1.000000	0.000000
1041.348461	-0.005173	0.531745	0.252955	79.951256	31.330036	74.740532	-1.919481	0.000000	4.616881	0.000000	0.000000	0.000000	0.010328	-0.167862	-0.029300	0.000000	0.000000	3.000000	1.000000	0.000000
1041.351795	-0.005173	0.531745	0.252955	79.951256	31.330036	74.740532	-1.919481	0.000000	4.616881	0.000000	0.000000	0.000000	0.010328	-0.167862	-0.029300	0.000000	0.000000	3.000000	1.000000	0.000000
1041.355128	-0.005173	0.531745	0.252955	79.989578	31.302778	74.692314	-1.919577	0.000000	4.616841	0.000000	0.000000	0.000000	0.010328	-0.167862	-0.029300	0.000000	0.000000	3.000000	1.000000	0.000000
1041.358461	-0.005139	0.531502	0.252886	79.989578	31.302778	74.692314	-1.919577	0.000000	4.616841	0.000000	0.000000	0.000000	0.010262	-0.072757	-0.020541	0.000000	0.000000	3.000000	1.000000	0.000000
1041.361795	-0.005139	0.531502	0.252886	79.989578	31.302778	74.692314	-1.919577	0.000000	4.616841	0.000000	0.000000	0.000000	0.010262	-0.072757	-0.020541	0.000000	0.000000	3.000000	1.000000	0.000000
1041.365128	-0.005139	0.531502	0.252886	80.056061	31.074102	74.413338	-1.919577	0.000000	4.616841	0.000000	0.000000	0.000000	0.010262	-0.072757	-0.020541	0.000000	0.000000	3.000000	1.000000	0.000000
1041.368461	-0.005139	0.531502	0.252886	80.056061	31.074102	74.413338	-1.919577	0.000000	4.616841	0.000000	0.000000	0.000000	0.010262	-0.072757	-0.020541	0.000000	0.000000	3.000000	1.000000	0.000000
1041.371795	-0.005172	0.531239	0.252804	80.056061	31.074102	74.413338	-1.919577	0.000000	4.616841	0.000000	0.000000	0.000000	-0.009932	-0.079044	-0.024769	0.000000	0.000000	3.000000	1.000000	0.000000
1041.375128	-0.005172	0.531239	0.252804	80.142838	30.638556	73.897903	-1.919487	0.000000	4.616879	0.000000	0.000000	0.000000	-0.009932	-0.079044	-0.024769	0.000000	0.000000	3.000000	1.000000	0.000000
1041.378461	-0.005172	0.531239	0.252804	80.142838	30.638556	73.897903	-1.919487	0.000000	4.616879	0.000000	0.000000	0.000000	-0.009932	-0.079044	-0.024769	0.000000	0.000000	3.000000	1.000000	0.000000
1041.381795	-0.005172	0.531239	0.252804	80.142838	30.638556	73.897903	-1.919487	0.000000	4.616879	0.000000	0.000000	0.000000	-0.009932	-0.079044	-0.024769	0.000000	0.000000	3.000000	1.000000	0.000000
1041.385128	-0.005306	0.530796	0.252692	80.224548	30.167934	73.345657	-1.920537	0.000000	4.616442	0.000000	0.000000	0.000000	-0.040195	-0.132852	-0.033576	0.000000	0.000000	3.000000	1.000000	0.000000
1041.388461	-0.005306	0.530796	0.252692	80.224548	30.167934	73.345657	-1.920537	0.000000	4.616442	0.000000	0.000000	0.000000	-0.040195	-0.132852	-0.033576	0.000000	0.000000	3.000000	1.000000	0.000000
1041.391795	-0.005306	0.530796	0.252692	80.224548	30.167934	73.345657	-1.920537	0.000000	4.616442	0.000000	0.000000	0.000000	-0.040195	-0.132852	-0.033576	0.000000	0.000000	3.000000	1.000000	0.000000
1041.395128	-0.005339	0.530637	0.252677	80.280197	29.879871	73.005234	-1.923348	0.000000	4.615272	0.000000	0.000000	0.000000	-0.010076	-0.047491	-0.004581	0.000000	0.000000	3.000000	1.000000	0.000000
1041.398461	-0.005339	0.530637	0.252677	80.280197	29.879871	73.005234	-1.923348	0.000000	4.615272	0.000000	0.000000	0.000000	-0.010076	-0.047491	-0.004581	0.000000	0.000000	3.000000	1.000000	0.000000
1041.401795	-0.005339	0.530637	0.252677	80.280197	29.879871	73.005234	-1.923348	0.000000	4.615272	0.000000	0.000000	0.000000	-0.010076	-0.047491	-0.004581	0.000000	0.000000	3.000000	1.000000	0.000000
1041.405128	-0.005339	0.530637	0.252677	80.297165	29.827721	72.943642	-1.923969	0.000000	4.615013	0.000000	0.000000	0.000000	-0.010076	-0.047491	-0.004581	0.000000	0.000000	3.000000	1.000000	0.000000
1041.408461	-0.005373	0.530464	0.252710	80.297165	29.827721	72.943642	-1.923969	0.000000	4.615013	0.000000	0.000000	0.000000	-0.010186	-0.051890	0.009989	0.000000	0.000000	3.000000	1.000000	0.000000
1041.411795	-0.005373	0.530464	0.252710	80.297165	29.827721	72.943642	-1.923969	0.000000	4.615013	0.000000	0.000000	0.000000	-0.010186	-0.051890	0.009989	0.000000	0.000000	3.000000	1.000000	0.000000
1041.415128	-0.005373	0.530464	0.252710	80.305275	29.855400	72.971718	-1.923969	0.000000	4.615013	0.000000	0.000000	0.000000	-0.010186	-0.051890	0.009989	0.000000	0.000000	3.000000	1.000000	0.000000
1041.418461	-0.005373	0.530464	0.252710	80.305275	29.855400	72.971718	-1.923969	0.000000	4.615013	0.000000	0.000000	0.000000	-0.010186	-0.051890	0.009989	0.000000	0.000000	3.000000	1.000000	0.000000
1041.421795	-0.005374	0.530351	0.252753	80.305275	29.855400	72.971718	-1.923969	0.000000	4.615013	0.000000	0.000000	0.000000	-0.000098	-0.033927	0.012921	0.000000	0.000000	3.000000	1.000000	0.000000
1041.425128	-0.005374	0.530351	0.252753	80.307991	29.864630	72.981087	-1.924282	0.000000	4.614883	0.000000	0.000000	0.000000	-0.000098	-0.033927	0.012921	0.000000	0.000000	3.000000	1.000000	0.000000
1041.428461	-0.005374	0.530351	0.252753	80.307991	29.864630	72.981087	-1.924282	0.000000	4.614883	0.000000	0.000000	0.000000	-0.000098	-0.033927	0.012921	0.000000	0.000000	3.000000	1.000000	0.000000
1041.431795	-0.005374	0.530351	0.252753	80.307991	29.864630	72.981087	-1.924282	0.000000	4.614883	0.000000	0.000000	0.000000	-0.000098	-0.033927	0.012921	0.000000	0.000000	3.000000	1.000000	0.000000
1041.435128	-0.005408	0.530149	0.252884	80.310692	29.871195	72.982529	-1.924007	0.000000	4.614997	0.000000	0.000000	0.000000	-0.010409	-0.060669	0.039122	0.000000	0.000000	3.000000	1.000000	0.000000
1041.438461	-0.005408	0.530149	0.252884	80.310692	29.871195	72.982529	-1.924007	0.000000	4.614997	0.000000	0.000000	0.000000	-0.010409	-0.060669	0.039122	0.000000	0.000000	3.000000	1.000000	0.000000
1041.441795	-0.005408	0.530149	0.252884	80.310692	29.871195	72.982529	-1.924007	0.000000	4.614997	0.000000	0.000000	0.000000	-0.010409	-0.060669	0.039122	0.000000	0.000000	3.000000	1.000000	0.000000
1041.445128	-0.005408	0.530149	0.252884	80.310707	29.868458	72.982513	-1.923701	0.000000	4.615125	0.000000	0.000000	0.000000	-0.010409	-0.060669	0.039122	0.000000	0.000000	3.000000	1.000000	0.000000
1041.448461	-0.005443	0.530078	0.252953	80.310707	29.868458	72.982513	-1.923701	0.000000	4.615125	0.000000	0.000000	0.000000	-0.010273	-0.021348	0.020940	0.000000	0.000000	3.000000	1.000000	0.000000
1041.451795	-0.005443	0.530078	0.252953	80.310707	29.868458	72.982513	-1.923701	0.000000	4.615125	0.000000	0.000000	0.000000	-0.010273	-0.021348	0.020940	0.000000	0.000000	3.000000	1.000000	0.000000
1041.455128	-0.005443	0.530078	0.252953	80.310669	29.865740	72.982513	-1.923701	0.000000	4.615125	0.000000	0.000000	0.000000	-0.010273	-0.021348	0.020940	0.000000	0.000000	3.000000	1.000000	0.000000
1041.458461	-0.005443	0.530078	0.252953	80.310669	29.865740	72.982513	-1.923701	0.000000	4.615125	0.000000	0.000000	0.000000	-0.010273	-0.021348	0.020940	0.000000	0.000000	3.000000	1.000000	0.000000
1041.461795	-0.005477	0.530007	0.253023	80.310669	29.865740	72.982513	-1.923701	0.000000	4.615125	0.000000	0.000000	0.000000	-0.010275	-0.021384	0.020943	0.000000	0.000000	3.000000	1.000000	0.000000
1041.465128	-0.005477	0.530007	0.253023	80.307991	29.856482	72.973129	-1.923782	0.000000	4.615091	0.000000	0.000000	0.000000	-0.010275	-0.021384	0.020943	0.000000	0.000000	3.000000	1.000000	0.000000
1041.468461	-0.005477	0.530007	0.253023	80.307991	29.856482	72.973129	-1.923782	0.000000	4.615091	0.000000	0.000000	0.000000	-0.010275	-0.021384	0.020943	0.000000	0.000000	3.000000	1.000000	0.000000
1041.471795	-0.005477	0.530007	0.253023	80.307991	29.856482	72.973129	-1.923782	0.000000	4.615091	0.000000	0.000000	0.000000	-0.010275	-0.021384	0.020943	0.000000	0.000000	3.000000	1.000000	0.000000
1041.475128	-0.005511	0.529921	0.253141	80.307968	29.853760	72.973122	-1.923862	0.000000	4.615057	0.000000	0.000000	0.000000	-0.010390	-0.025761	0.035504	0.000000	0.000000	3.000000	1.000000	0.000000
1041.478461	-0.005511	0.529921	0.253141	80.307968	29.853760	72.973122	-1.923862	0.000000	4.615057	0.000000	0.000000	0.000000	-0.010390	-0.025761	0.035504	0.000000	0.000000	3.000000	1.000000	0.000000
1041.481795	-0.005511	0.529921	0.253141	80.307968	29.853760	72.973122	-1.923862	0.000000	4.615057	0.000000	0.000000	0.000000	-0.010390	-0.025761	0.035504	0.000000	0.000000	3.000000	1.000000	0.000000
1041.485128	-0.005511	0.529921	0.253141	80.307014	29.865084	72.983131	-1.923633	0.000000	4.615152	0.000000	0.000000	0.000000	-0.010390	-0.025761	0.035504	0.000000	0.000000	3.000000	1.000000	0.000000
1041.488461	-0.005478	0.529885	0.253177	80.307014	29.865084	72.983131	-1.923633	0.000000	4.615152	0.000000	0.000000	0.000000	0.010035	-0.010669	0.010579	0.000000	0.000000	3.000000	1.000000	0.000000
1041.491795	-0.005478	0.529885	0.253177	80.307014	29.865084	72.983131	-1.923633	0.000000	4.615152	0.000000	0.000000	0.000000	0.010035	-0.010669	0.010579	0.000000	0.000000	3.000000	1.000000	0.000000
1041.495128	-0.005478	0.529885	0.253177	80.307014	29.865084	72.983131	-1.923633	0.000000	4.615152	0.000000	0.000000	0.000000	0.010035	-0.010669	0.010579	0.000000	0.000000	3.000000	1.000000	0.000000
1041.498461	-0.005478	0.529885	0.253177	80.307014	29.865084	72.983131	-1.923633	0.000000	4.615152	0.000000	0.000000	0.000000	0.010035	-0.010669	0.010579	0.000000	0.000000	3.000000	1.000000	0.000000
1041.501795	-0.005478	0.529850	0.253212	80.307014	29.865084	72.983131	-1.923633	0.000000	4.615152	0.000000	0.000000	0.000000	-0.000081	-0.010687	0.010504	0.000000	0.000000	3.000000	1.000000	0.000000
1041.505128	-0.005478	0.529850	0.253212	80.309715	29.874332	72.992516	-1.922885	0.000000	4.615464	0.000000	0.000000	0.000000	-0.000081	-0.010687	0.010504	0.000000	0.000000	3.000000	1.000000	0.000000
1041.508461	-0.005478	0.529850	0.253212	80.309715	29.874332	72.992516	-1.922885	0.000000	4.615464	0.000000	0.000000	0.000000	-0.000081	-0.010687	0.010504	0.000000	0.000000	3.000000	1.000000	0.000000
1041.511795	-0.005478	0.529850	0.253212	80.309715	29.874332	72.992516	-1.922885	0.000000	4.615464	0.000000	0.000000	0.000000	-0.000081	-0.010687	0.010504	0.000000	0.000000	3.000000	1.000000	0.000000
1041.515128	-0.005512	0.529766	0.253157	80.316818	29.907953	73.030640	-1.922663	0.000000	4.615557	0.000000	0.000000	0.000000	-0.009991	-0.025189	-0.016321	0.000000	0.000000	3.000000	1.000000	0.000000
1041.518461	-0.005512	0.529766	0.253157	80.316818	29.907953	73.030640	-1.922663	0.000000	4.615557	0.000000	0.000000	0.000000	-0.009991	-0.025189	-0.016321	0.000000	0.000000	3.000000	1.000000	0.000000
1041.521795	-0.005512	0.529766	0.253157	80.316818	29.907953	73.030640	-1.922663	0.000000	4.615557	0.000000	0.000000	0.000000	-0.009991	-0.025189	-0.016321	0.000000	0.000000	3.000000	1.000000	0.000000
1041.525128	-0.005512	0.529766	0.253157	80.323944	29.944372	73.068863	-1.923532	0.000000	4.615195	0.000000	0.000000	0.000000	-0.009991	-0.025189	-0.016321	0.000000	0.000000	3.000000	1.000000	0.000000
1041.528461	-0.005511	0.529717	0.253068	80.323944	29.944372	73.068863	-1.923532	0.000000	4.615195	0.000000	0.000000	0.000000	0.000208	-0.014496	-0.026756	0.000000	0.000000	3.000000	1.000000	0.000000
1041.531795	-0.005511	0.529717	0.253068	80.323944	29.944372	73.068863	-1.923532	0.000000	4.615195	0.000000	0.000000	0.000000	0.000208	-0.014496	-0.026756	0.000000	0.000000	3.000000	1.000000	0.000000
1041.535128	-0.005511	0.529717	0.253068	80.336433	30.002211	73.126045	-1.923532	0.000000	4.615195	0.000000	0.000000	0.000000	0.000208	-0.014496	-0.026756	0.000000	0.000000	3.000000	1.000000	0.000000
1041.538461	-0.005511	0.529717	0.253068	80.336433	30.002211	73.126045	-1.923532	0.000000	4.615195	0.000000	0.000000	0.000000	0.000208	-0.014496	-0.026756	0.000000	0.000000	3.000000	1.000000	0.000000
1041.541795	-0.005476	0.529687	0.252962	80.336433	30.002211	73.126045	-1.923532	0.000000	4.615195	0.000000	0.000000	0.000000	0.010362	-0.009131	-0.031925	0.000000	0.000000	3.000000	1.000000	0.000000
1041.545128	-0.005476	0.529687	0.252962	80.346260	30.053564	73.173897	-1.924099	0.000000	4.614958	0.000000	0.000000	0.000000	0.010362	-0.009131	-0.031925	0.000000	0.000000	3.000000	1.000000	0.000000
1041.548461	-0.005476	0.529687	0.252962	80.346260	30.053564	73.173897	-1.924099	0.000000	4.614958	0.000000	0.000000	0.000000	0.010362	-0.009131	-0.031925	0.000000	0.000000	3.000000	1.000000	0.000000
1041.551795	-0.005476	0.529687	0.252962	80.346260	30.053564	73.173897	-1.924099	0.000000	4.614958	0.000000	0.000000	0.000000	0.010362	-0.009131	-0.031925	0.000000	0.000000	3.000000	1.000000	0.000000
1041.555128	-0.005272	0.529673	0.252635	80.359734	30.108437	73.221260	-1.924252	0.000000	4.614895	0.000000	0.000000	0.000000	0.061411	-0.004169	-0.097992	0.000000	0.000000	3.000000	1.000000	0.000000
1041.558461	-0.005272	0.529673	0.252635	80.359734	30.108437	73.221260	-1.924252	0.000000	4.614895	0.000000	0.000000	0.000000	0.061411	-0.004169	-0.097992	0.000000	0.000000	3.000000	1.000000	0.000000
1041.561795	-0.005272	0.529673	0.252635	80.359734	30.108437	73.221260	-1.924252	0.000000	4.614895	0.000000	0.000000	0.000000	0.061411	-0.004169	-0.097992	0.000000	0.000000	3.000000	1.000000	0.000000
1041.565128	-0.005272	0.529673	0.252635	80.373978	30.170479	73.270622	-1.923186	0.000000	4.615339	0.000000	0.000000	0.000000	0.061411	-0.004169	-0.097992	0.000000	0.000000	3.000000	1.000000	0.000000
1041.568461	-0.005136	0.529675	0.252463	80.373978	30.170479	73.270622	-1.923186	0.000000	4.615339	0.000000	0.000000	0.000000	0.040810	0.000584	-0.051587	0.000000	0.000000	3.000000	1.000000	0.000000
1041.571795	-0.005136	0.529675	0.252463	80.373978	30.170479	73.270622	-1.923186	0.000000	4.615339	0.000000	0.000000	0.000000	0.040810	0.000584	-0.051587	0.000000	0.000000	3.000000	1.000000	0.000000
1041.575128	-0.005000	0.529677	0.252291	80.387466	30.228390	73.318336	-1.923186	0.000000	4.615339	0.000000	0.000000	0.000000	0.040791	0.000561	-0.051612	0.000000	0.000000	3.000000	1.000000	0.000000
1041.578461	-0.005000	0.529677	0.252291	80.387466	30.228390	73.318336	-1.923186	0.000000	4.615339	0.000000	0.000000	0.000000	0.040791	0.000561	-0.051612	0.000000	0.000000	3.000000	1.000000	0.000000
1041.581795	-0.005000	0.529677	0.252291	80.387466	30.228390	73.318336	-1.923186	0.000000	4.615339	0.000000	0.000000	0.000000	0.040791	0.000561	-0.051612	0.000000	0.000000	3.000000	1.000000	0.000000
1041.585128	-0.005000	0.529677	0.252291	80.400948	30.283699	73.366165	-1.921180	0.000000	4.616175	0.000000	0.000000	0.000000	0.040791	0.000561	-0.051612	0.000000	0.000000	3.000000	1.000000	0.000000
1041.588461	-0.004897	0.529679	0.252119	80.400948	30.283699	73.366165	-1.921180	0.000000	4.616175	0.000000	0.000000	0.000000	0.030670	0.000574	-0.051706	0.000000	0.000000	3.000000	1.000000	0.000000
1041.591795	-0.004897	0.529679	0.252119	80.400948	30.283699	73.366165	-1.921180	0.000000	4.616175	0.000000	0.000000	0.000000	0.030670	0.000574	-0.051706	0.000000	0.000000	3.000000	1.000000	0.000000
1041.595128	-0.004897	0.529679	0.252119	80.414421	30.336449	73.414154	-1.921180	0.000000	4.616175	0.000000	0.000000	0.000000	0.030670	0.000574	-0.051706	0.000000	0.000000	3.000000	1.000000	0.000000
1041.598461	-0.004897	0.529679	0.252119	80.414421	30.336449	73.414154	-1.921180	0.000000	4.616175	0.000000	0.000000	0.000000	0.030670	0.000574	-0.051706	0.000000	0.000000	3.000000	1.000000	0.000000
1041.601795	-0.004795	0.529642	0.251950	80.414421	30.336449	73.414154	-1.921180	0.000000	4.616175	0.000000	0.000000	0.000000	0.030647	-0.011057	-0.050544	0.000000	0.000000	3.000000	1.000000	0.000000
1041.605128	-0.004795	0.529642	0.251950	80.428535	30.418777	73.491913	-1.920704	0.000000	4.616372	0.000000	0.000000	0.000000	0.030647	-0.011057	-0.050544	0.000000	0.000000	3.000000	1.000000	0.000000
1041.608461	-0.004795	0.529642	0.251950	80.428535	30.418777	73.491913	-1.920704	0.000000	4.616372	0.000000	0.000000	0.000000	0.030647	-0.011057	-0.050544	0.000000	0.000000	3.000000	1.000000	0.000000
1041.611795	-0.004795	0.529642	0.251950	80.428535	30.418777	73.491913	-1.920704	0.000000	4.616372	0.000000	0.000000	0.000000	0.030647	-0.011057	-0.050544	0.000000	0.000000	3.000000	1.000000	0.000000
1041.615128	-0.004625	0.529571	0.251644	80.438690	30.533190	73.610092	-1.920203	0.000000	4.616581	0.000000	0.000000	0.000000	0.051096	-0.021155	-0.091885	0.000000	0.000000	3.000000	1.000000	0.000000
1041.618461	-0.004625	0.529571	0.251644	80.438690	30.533190	73.610092	-1.920203	0.000000	4.616581	0.000000	0.000000	0.000000	0.051096	-0.021155	-0.091885	0.000000	0.000000	3.000000	1.000000	0.000000
1041.621795	-0.004625	0.529571	0.251644	80.438690	30.533190	73.610092	-1.920203	0.000000	4.616581	0.000000	0.000000	0.000000	0.051096	-0.021155	-0.091885	0.000000	0.000000	3.000000	1.000000	0.000000
1041.625128	-0.004625	0.529571	0.251644	80.443481	30.731897	73.818481	-1.919532	0.000000	4.616860	0.000000	0.000000	0.000000	0.051096	-0.021155	-0.091885	0.000000	0.000000	3.000000	1.000000	0.000000
1041.628461	-0.004523	0.529496	0.251479	80.443481	30.731897	73.818481	-1.919532	0.000000	4.616860	0.000000	0.000000	0.000000	0.030600	-0.022688	-0.049426	0.000000	0.000000	3.000000	1.000000	0.000000
1041.631795	-0.004523	0.529496	0.251479	80.443481	30.731897	73.818481	-1.919532	0.000000	4.616860	0.000000	0.000000	0.000000	0.030600	-0.022688	-0.049426	0.000000	0.000000	3.000000	1.000000	0.000000
1041.635128	-0.004421	0.529378	0.251287	80.450783	30.937656	74.036766	-1.919532	0.000000	4.616860	0.000000	0.000000	0.000000	0.030637	-0.035208	-0.057620	0.000000	0.000000	3.000000	1.000000	0.000000
1041.638461	-0.004421	0.529378	0.251287	80.450783	30.937656	74.036766	-1.919532	0.000000	4.616860	0.000000	0.000000	0.000000	0.030637	-0.035208	-0.057620	0.000000	0.000000	3.000000	1.000000	0.000000
1041.641795	-0.004421	0.529378	0.251287	80.450783	30.937656	74.036766	-1.919532	0.000000	4.616860	0.000000	0.000000	0.000000	0.030637	-0.035208	-0.057620	0.000000	0.000000	3.000000	1.000000	0.000000
1041.645128	-0.004421	0.529378	0.251287	80.468796	31.084690	74.185272	-1.918658	0.000000	4.617224	0.000000	0.000000	0.000000	0.030637	-0.035208	-0.057620	0.000000	0.000000	3.000000	1.000000	0.000000
1041.648461	-0.004319	0.529258	0.251064	80.468796	31.084690	74.185272	-1.918658	0.000000	4.617224	0.000000	0.000000	0.000000	0.030678	-0.036181	-0.067010	0.000000	0.000000	3.000000	1.000000	0.000000
1041.651795	-0.004319	0.529258	0.251064	80.468796	31.084690	74.185272	-1.918658	0.000000	4.617224	0.000000	0.000000	0.000000	0.030678	-0.036181	-0.067010	0.000000	0.000000	3.000000	1.000000	0.000000
1041.655128	-0.004319	0.529258	0.251064	80.499802	31.215830	74.314003	-1.918658	0.000000	4.617224	0.000000	0.000000	0.000000	0.030678	-0.036181	-0.067010	0.000000	0.000000	3.000000	1.000000	0.000000
1041.658461	-0.004319	0.529258	0.251064	80.499802	31.215830	74.314003	-1.918658	0.000000	4.617224	0.000000	0.000000	0.000000	0.030678	-0.036181	-0.067010	0.000000	0.000000	3.000000	1.000000	0.000000
1041.661795	-0.004250	0.529152	0.250791	80.499802	31.215830	74.314003	-1.918658	0.000000	4.617224	0.000000	0.000000	0.000000	0.020664	-0.031776	-0.081751	0.000000	0.000000	3.000000	1.000000	0.000000
1041.665128	-0.004250	0.529152	0.250791	80.531784	31.339098	74.433479	-1.918510	0.000000	4.617285	0.000000	0.000000	0.000000	0.020664	-0.031776	-0.081751	0.000000	0.000000	3.000000	1.000000	0.000000
1041.668461	-0.004250	0.529152	0.250791	80.531784	31.339098	74.433479	-1.918510	0.000000	4.617285	0.000000	0.000000	0.000000	0.020664	-0.031776	-0.081751	0.000000	0.000000	3.000000	1.000000	0.000000
1041.671795	-0.004250	0.529152	0.250791	80.531784	31.339098	74.433479	-1.918510	0.000000	4.617285	0.000000	0.000000	0.000000	0.020664	-0.031776	-0.081751	0.000000	0.000000	3.000000	1.000000	0.000000
1041.675128	-0.004145	0.528877	0.250205	80.563721	31.460497	74.553772	-1.919206	0.000000	4.616995	0.000000	0.000000	0.000000	0.031280	-0.082343	-0.176030	0.000000	0.000000	3.000000	1.000000	0.000000
1041.678461	-0.004145	0.528877	0.250205	80.563721	31.460497	74.553772	-1.919206	0.000000	4.616995	0.000000	0.000000	0.000000	0.031280	-0.082343	-0.176030	0.000000	0.000000	3.000000	1.000000	0.000000
1041.681795	-0.004145	0.528877	0.250205	80.563721	31.460497	74.553772	-1.919206	0.000000	4.616995	0.000000	0.000000	0.000000	0.031280	-0.082343	-0.176030	0.000000	0.000000	3.000000	1.000000	0.000000
1041.685128	-0.004145	0.528877	0.250205	80.598282	31.592720	74.685051	-1.921402	0.000000	4.616082	0.000000	0.000000	0.000000	0.031280	-0.082343	-0.176030	0.000000	0.000000	3.000000	1.000000	0.000000
1041.688461	-0.004110	0.528751	0.249918	80.598282	31.592720	74.685051	-1.921402	0.000000	4.616082	0.000000	0.000000	0.000000	0.010575	-0.037994	-0.086093	0.000000	0.000000	3.000000	1.000000	0.000000
1041.691795	-0.004110	0.528751	0.249918	80.598282	31.592720	74.685051	-1.921402	0.000000	4.616082	0.000000	0.000000	0.000000	0.010575	-0.037994	-0.086093	0.000000	0.000000	3.000000	1.000000	0.000000
1041.695128	-0.004110	0.528751	0.249918	80.631790	31.734566	74.827370	-1.921402	0.000000	4.616082	0.000000	0.000000	0.000000	0.010575	-0.037994	-0.086093	0.000000	0.000000	3.000000	1.000000	0.000000
1041.698461	-0.004110	0.528751	0.249918	80.631790	31.734566	74.827370	-1.921402	0.000000	4.616082	0.000000	0.000000	0.000000	0.010575	-0.037994	-0.086093	0.000000	0.000000	3.000000	1.000000	0.000000
1041.701795	-0.004075	0.528568	0.249652	80.631790	31.734566	74.827370	-1.921402	0.000000	4.616082	0.000000	0.000000	0.000000	0.010530	-0.054873	-0.079709	0.000000	0.000000	3.000000	1.000000	0.000000
1041.705128	-0.004075	0.528568	0.249652	80.657845	31.871777	74.970276	-1.922728	0.000000	4.615530	0.000000	0.000000	0.000000	0.010530	-0.054873	-0.079709	0.000000	0.000000	3.000000	1.000000	0.000000
1041.708461	-0.004075	0.528568	0.249652	80.657845	31.871777	74.970276	-1.922728	0.000000	4.615530	0.000000	0.000000	0.000000	0.010530	-0.054873	-0.079709	0.000000	0.000000	3.000000	1.000000	0.000000
1041.711795	-0.004075	0.528568	0.249652	80.657845	31.871777	74.970276	-1.922728	0.000000	4.615530	0.000000	0.000000	0.000000	0.010530	-0.054873	-0.079709	0.000000	0.000000	3.000000	1.000000	0.000000
1041.715128	-0.004072	0.528250	0.249209	80.678696	32.053226	75.164474	-1.923919	0.000000	4.615034	0.000000	0.000000	0.000000	0.000765	-0.095264	-0.132704	0.000000	0.000000	3.000000	1.000000	0.000000
1041.718461	-0.004072	0.528250	0.249209	80.678696	32.053226	75.164474	-1.923919	0.000000	4.615034	0.000000	0.000000	0.000000	0.000765	-0.095264	-0.132704	0.000000	0.000000	3.000000	1.000000	0.000000
1041.721795	-0.004072	0.528250	0.249209	80.678696	32.053226	75.164474	-1.923919	0.000000	4.615034	0.000000	0.000000	0.000000	0.000765	-0.095264	-0.132704	0.000000	0.000000	3.000000	1.000000	0.000000
1041.725128	-0.004038	0.528112	0.249002	80.688438	32.297310	75.429695	-1.926787	0.000000	4.613837	0.000000	0.000000	0.000000	0.010416	-0.041338	-0.062248	0.000000	0.000000	3.000000	1.000000	0.000000
1041.728461	-0.004038	0.528112	0.249002	80.688438	32.297310	75.429695	-1.926787	0.000000	4.613837	0.000000	0.000000	0.000000	0.010416	-0.041338	-0.062248	0.000000	0.000000	3.000000	1.000000	0.000000
1041.731795	-0.004038	0.528112	0.249002	80.688438	32.297310	75.429695	-1.926787	0.000000	4.613837	0.000000	0.000000	0.000000	0.010416	-0.041338	-0.062248	0.000000	0.000000	3.000000	1.000000	0.000000
1041.735128	-0.004038	0.528112	0.249002	80.693825	32.573658	75.735558	-1.927606	0.000000	4.613495	0.000000	0.000000	0.000000	0.010416	-0.041338	-0.062248	0.000000	0.000000	3.000000	1.000000	0.000000
1041.738461	-0.004037	0.527939	0.248829	80.693825	32.573658	75.735558	-1.927606	0.000000	4.613495	0.000000	0.000000	0.000000	0.000296	-0.051943	-0.051777	0.000000	0.000000	3.000000	1.000000	0.000000
1041.741795	-0.004037	0.527939	0.248829	80.693825	32.573658	75.735558	-1.927606	0.000000	4.613495	0.000000	0.000000	0.000000	0.000296	-0.051943	-0.051777	0.000000	0.000000	3.000000	1.000000	0.000000
1041.745128	-0.004037	0.527939	0.248829	80.696838	32.867466	76.061699	-1.927606	0.000000	4.613495	0.000000	0.000000	0.000000	0.000296	-0.051943	-0.051777	0.000000	0.000000	3.000000	1.000000	0.000000
1041.748461	-0.004037	0.527939	0.248829	80.696838	32.867466	76.061699	-1.927606	0.000000	4.613495	0.000000	0.000000	0.000000	0.000296	-0.051943	-0.051777	0.000000	0.000000	3.000000	1.000000	0.000000
1041.751795	-0.004069	0.527784	0.248639	80.696838	32.867466	76.061699	-1.927606	0.000000	4.613495	0.000000	0.000000	0.000000	-0.009725	-0.046616	-0.057153	0.000000	0.000000	3.000000	1.000000	0.000000
1041.755128	-0.004069	0.527784	0.248639	80.702827	33.132900	76.357986	-1.928728	0.000000	4.613026	0.000000	0.000000	0.000000	-0.009725	-0.046616	-0.057153	0.000000	0.000000	3.000000	1.000000	0.000000
1041.758461	-0.004069	0.527784	0.248639	80.702827	33.132900	76.357986	-1.928728	0.000000	4.613026	0.000000	0.000000	0.000000	-0.009725	-0.046616	-0.057153	0.000000	0.000000	3.000000	1.000000	0.000000
1041.761795	-0.004069	0.527784	0.248639	80.702827	33.132900	76.357986	-1.928728	0.000000	4.613026	0.000000	0.000000	0.000000	-0.009725	-0.046616	-0.057153	0.000000	0.000000	3.000000	1.000000	0.000000
1041.765128	-0.004067	0.527506	0.248191	80.711815	33.375710	76.624741	-1.930498	0.000000	4.612286	0.000000	0.000000	0.000000	0.000774	-0.083495	-0.134289	0.000000	0.000000	3.000000	1.000000	0.000000
1041.768461	-0.004067	0.527506	0.248191	80.711815	33.375710	76.624741	-1.930498	0.000000	4.612286	0.000000	0.000000	0.000000	0.000774	-0.083495	-0.134289	0.000000	0.000000	3.000000	1.000000	0.000000
1041.771795	-0.004067	0.527506	0.248191	80.711815	33.375710	76.624741	-1.930498	0.000000	4.612286	0.000000	0.000000	0.000000	0.000774	-0.083495	-0.134289	0.000000	0.000000	3.000000	1.000000	0.000000
1041.775128	-0.004067	0.527506	0.248191	80.726891	33.629124	76.903709	-1.933418	0.000000	4.611062	0.000000	0.000000	0.000000	0.000774	-0.083495	-0.134289	0.000000	0.000000	3.000000	1.000000	0.000000
1041.778461	-0.004099	0.527383	0.247934	80.726891	33.629124	76.903709	-1.933418	0.000000	4.611062	0.000000	0.000000	0.000000	-0.009597	-0.036885	-0.077266	0.000000	0.000000	3.000000	1.000000	0.000000
1041.781795	-0.004099	0.527383	0.247934	80.726891	33.629124	76.903709	-1.933418	0.000000	4.611062	0.000000	0.000000	0.000000	-0.009597	-0.036885	-0.077266	0.000000	0.000000	3.000000	1.000000	0.000000
1041.785128	-0.004099	0.527383	0.247934	80.749321	33.826340	77.113869	-1.933418	0.000000	4.611062	0.000000	0.000000	0.000000	-0.009597	-0.036885	-0.077266	0.000000	0.000000	3.000000	1.000000	0.000000
1041.788461	-0.004099	0.527383	0.247934	80.749321	33.826340	77.113869	-1.933418	0.000000	4.611062	0.000000	0.000000	0.000000	-0.009597	-0.036885	-0.077266	0.000000	0.000000	3.000000	1.000000	0.000000
1041.791795	-0.004097	0.527257	0.247645	80.749321	33.826340	77.113869	-1.933418	0.000000	4.611062	0.000000	0.000000	0.000000	0.000504	-0.037788	-0.086691	0.000000	0.000000	3.000000	1.000000	0.000000
1041.795128	-0.004097	0.527257	0.247645	80.781898	33.975693	77.266495	-1.935632	0.000000	4.610133	0.000000	0.000000	0.000000	0.000504	-0.037788	-0.086691	0.000000	0.000000	3.000000	1.000000	0.000000
1041.798461	-0.004097	0.527257	0.247645	80.781898	33.975693	77.266495	-1.935632	0.000000	4.610133	0.000000	0.000000	0.000000	0.000504	-0.037788	-0.086691	0.000000	0.000000	3.000000	1.000000	0.000000
1041.801795	-0.004097	0.527257	0.247645	80.781898	33.975693	77.266495	-1.935632	0.000000	4.610133	0.000000	0.000000	0.000000	0.000504	-0.037788	-0.086691	0.000000	0.000000	3.000000	1.000000	0.000000
1041.805128	-0.004126	0.526954	0.246944	80.820633	34.136719	77.432381	-1.937525	0.000000	4.609338	0.000000	0.000000	0.000000	-0.008806	-0.090825	-0.210262	0.000000	0.000000	3.000000	1.000000	0.000000
1041.808461	-0.004126	0.526954	0.246944	80.820633	34.136719	77.432381	-1.937525	0.000000	4.609338	0.000000	0.000000	0.000000	-0.008806	-0.090825	-0.210262	0.000000	0.000000	3.000000	1.000000	0.000000
1041.811795	-0.004126	0.526954	0.246944	80.820633	34.136719	77.432381	-1.937525	0.000000	4.609338	0.000000	0.000000	0.000000	-0.008806	-0.090825	-0.210262	0.000000	0.000000	3.000000	1.000000	0.000000
1041.815128	-0.004126	0.526954	0.246944	80.861885	34.315697	77.610909	-1.942660	0.000000	4.607176	0.000000	0.000000	0.000000	-0.008806	-0.090825	-0.210262	0.000000	0.000000	3.000000	1.000000	0.000000
1041.818461	-0.004091	0.526819	0.246560	80.861885	34.315697	77.610909	-1.942660	0.000000	4.607176	0.000000	0.000000	0.000000	0.010698	-0.040527	-0.115210	0.000000	0.000000	3.000000	1.000000	0.000000
1041.821795	-0.004091	0.526819	0.246560	80.861885	34.315697	77.610909	-1.942660	0.000000	4.607176	0.000000	0.000000	0.000000	0.010698	-0.040527	-0.115210	0.000000	0.000000	3.000000	1.000000	0.000000
1041.825128	-0.004091	0.526819	0.246560	80.903008	34.496166	77.790947	-1.942660	0.000000	4.607176	0.000000	0.000000	0.000000	0.010698	-0.040527	-0.115210	0.000000	0.000000	3.000000	1.000000	0.000000
1041.828461	-0.004091	0.526819	0.246560	80.903008	34.496166	77.790947	-1.942660	0.000000	4.607176	0.000000	0.000000	0.000000	0.010698	-0.040527	-0.115210	0.000000	0.000000	3.000000	1.000000	0.000000
1041.831795	-0.004021	0.526660	0.246130	80.903008	34.496166	77.790947	-1.942660	0.000000	4.607176	0.000000	0.000000	0.000000	0.020782	-0.047688	-0.128879	0.000000	0.000000	3.000000	1.000000	0.000000
1041.835128	-0.003952	0.526522	0.245714	80.946686	34.692364	77.984123	-1.944663	0.000000	4.606331	0.000000	0.000000	0.000000	0.020735	-0.041435	-0.124849	0.000000	0.000000	3.000000	1.000000	0.000000
1041.838461	-0.003952	0.526522	0.245714	80.946686	34.692364	77.984123	-1.944663	0.000000	4.606331	0.000000	0.000000	0.000000	0.020735	-0.041435	-0.124849	0.000000	0.000000	3.000000	1.000000	0.000000
1041.841795	-0.003952	0.526522	0.245714	80.946686	34.692364	77.984123	-1.944663	0.000000	4.606331	0.000000	0.000000	0.000000	0.020735	-0.041435	-0.124849	0.000000	0.000000	3.000000	1.000000	0.000000
1041.845128	-0.003952	0.526522	0.245714	80.985825	34.872318	78.158295	-1.948141	0.000000	4.604861	0.000000	0.000000	0.000000	0.020735	-0.041435	-0.124849	0.000000	0.000000	3.000000	1.000000	0.000000
1041.848461	-0.003850	0.526381	0.245266	80.985825	34.872318	78.158295	-1.948141	0.000000	4.604861	0.000000	0.000000	0.000000	0.030768	-0.042338	-0.134400	0.000000	0.000000	3.000000	1.000000	0.000000
1041.851795	-0.003850	0.526381	0.245266	80.985825	34.872318	78.158295	-1.948141	0.000000	4.604861	0.000000	0.000000	0.000000	0.030768	-0.042338	-0.134400	0.000000	0.000000	3.000000	1.000000	0.000000
1041.855128	-0.003850	0.526381	0.245266	81.022133	35.042336	78.317596	-1.948141	0.000000	4.604861	0.000000	0.000000	0.000000	0.030768	-0.042338	-0.134400	0.000000	0.000000	3.000000	1.000000	0.000000
1041.858461	-0.003850	0.526381	0.245266	81.022133	35.042336	78.317596	-1.948141	0.000000	4.604861	0.000000	0.000000	0.000000	0.030768	-0.042338	-0.134400	0.000000	0.000000	3.000000	1.000000	0.000000
1041.861795	-0.003714	0.526222	0.244835	81.022133	35.042336	78.317596	-1.948141	0.000000	4.604861	0.000000	0.000000	0.000000	0.040699	-0.047584	-0.129176	0.000000	0.000000	3.000000	1.000000	0.000000
1041.865128	-0.003545	0.526081	0.244387	81.049438	35.166077	78.431190	-1.949525	0.000000	4.604275	0.000000	0.000000	0.000000	0.050669	-0.042281	-0.134583	0.000000	0.000000	3.000000	1.000000	0.000000
1041.868461	-0.003545	0.526081	0.244387	81.049438	35.166077	78.431190	-1.949525	0.000000	4.604275	0.000000	0.000000	0.000000	0.050669	-0.042281	-0.134583	0.000000	0.000000	3.000000	1.000000	0.000000
1041.871795	-0.003545	0.526081	0.244387	81.049438	35.166077	78.431190	-1.949525	0.000000	4.604275	0.000000	0.000000	0.000000	0.050669	-0.042281	-0.134583	0.000000	0.000000	3.000000	1.000000	0.000000
1041.875128	-0.003545	0.526081	0.244387	81.072189	35.266647	78.519524	-1.950607	0.000000	4.603817	0.000000	0.000000	0.000000	0.050669	-0.042281	-0.134583	0.000000	0.000000	3.000000	1.000000	0.000000
1041.878461	-0.003343	0.525902	0.243942	81.072189	35.266647	78.519524	-1.950607	0.000000	4.603817	0.000000	0.000000	0.000000	0.060585	-0.053751	-0.133560	0.000000	0.000000	3.000000	1.000000	0.000000
1041.881795	-0.003343	0.525902	0.243942	81.072189	35.266647	78.519524	-1.950607	0.000000	4.603817	0.000000	0.000000	0.000000	0.060585	-0.053751	-0.133560	0.000000	0.000000	3.000000	1.000000	0.000000
1041.885128	-0.003108	0.525737	0.243447	81.079582	35.283527	78.525406	-1.950607	0.000000	4.603817	0.000000	0.000000	0.000000	0.070554	-0.049365	-0.148517	0.000000	0.000000	3.000000	1.000000	0.000000
1041.888461	-0.003108	0.525737	0.243447	81.079582	35.283527	78.525406	-1.950607	0.000000	4.603817	0.000000	0.000000	0.000000	0.070554	-0.049365	-0.148517	0.000000	0.000000	3.000000	1.000000	0.000000
1041.891795	-0.003108	0.525737	0.243447	81.079582	35.283527	78.525406	-1.950607	0.000000	4.603817	0.000000	0.000000	0.000000	0.070554	-0.049365	-0.148517	0.000000	0.000000	3.000000	1.000000	0.000000
1041.895128	-0.003108	0.525737	0.243447	81.071655	35.238167	78.465996	-1.949986	0.000000	4.604080	0.000000	0.000000	0.000000	0.070554	-0.049365	-0.148517	0.000000	0.000000	3.000000	1.000000	0.000000
1041.898461	-0.002840	0.525573	0.242951	81.071655	35.238167	78.465996	-1.949986	0.000000	4.604080	0.000000	0.000000	0.000000	0.080427	-0.049323	-0.148666	0.000000	0.000000	3.000000	1.000000	0.000000
1041.901795	-0.002840	0.525573	0.242951	81.071655	35.238167	78.465996	-1.949986	0.000000	4.604080	0.000000	0.000000	0.000000	0.080427	-0.049323	-0.148666	0.000000	0.000000	3.000000	1.000000	0.000000
1041.905128	-0.002506	0.525426	0.242437	81.061234	35.167896	78.377747	-1.949986	0.000000	4.604080	0.000000	0.000000	0.000000	0.100261	-0.044025	-0.154129	0.000000	0.000000	3.000000	1.000000	0.000000
1041.908461	-0.002506	0.525426	0.242437	81.061234	35.167896	78.377747	-1.949986	0.000000	4.604080	0.000000	0.000000	0.000000	0.100261	-0.044025	-0.154129	0.000000	0.000000	3.000000	1.000000	0.000000
1041.911795	-0.002506	0.525426	0.242437	81.061234	35.167896	78.377747	-1.949986	0.000000	4.604080	0.000000	0.000000	0.000000	0.100261	-0.044025	-0.154129	0.000000	0.000000	3.000000	1.000000	0.000000
1041.915128	-0.002506	0.525426	0.242437	81.035774	35.025616	78.212715	-1.947170	0.000000	4.605272	0.000000	0.000000	0.000000	0.100261	-0.044025	-0.154129	0.000000	0.000000	3.000000	1.000000	0.000000
1041.918461	-0.002172	0.525321	0.241951	81.035774	35.025616	78.212715	-1.947170	0.000000	4.605272	0.000000	0.000000	0.000000	0.100089	-0.031623	-0.145922	0.000000	0.000000	3.000000	1.000000	0.000000
1041.921795	-0.002172	0.525321	0.241951	81.035774	35.025616	78.212715	-1.947170	0.000000	4.605272	0.000000	0.000000	0.000000	0.100089	-0.031623	-0.145922	0.000000	0.000000	3.000000	1.000000	0.000000
1041.925128	-0.001806	0.525236	0.241478	80.994308	34.805355	77.970100	-1.947170	0.000000	4.605272	0.000000	0.000000	0.000000	0.109889	-0.025424	-0.141880	0.000000	0.000000	3.000000	1.000000	0.000000
1041.928461	-0.001806	0.525236	0.241478	80.994308	34.805355	77.970100	-1.947170	0.000000	4.605272	0.000000	0.000000	0.000000	0.109889	-0.025424	-0.141880	0.000000	0.000000	3.000000	1.000000	0.000000
1041.931795	-0.001806	0.525236	0.241478	80.994308	34.805355	77.970100	-1.947170	0.000000	4.605272	0.000000	0.000000	0.000000	0.109889	-0.025424	-0.141880	0.000000	0.000000	3.000000	1.000000	0.000000
1041.935128	-0.001806	0.525236	0.241478	80.934143	34.501080	77.640999	-1.942405	0.000000	4.607284	0.000000	0.000000	0.000000	0.109889	-0.025424	-0.141880	0.000000	0.000000	3.000000	1.000000	0.000000
1041.938461	-0.001407	0.525175	0.241050	80.934143	34.501080	77.640999	-1.942405	0.000000	4.607284	0.000000	0.000000	0.000000	0.119656	-0.018289	-0.128261	0.000000	0.000000	3.000000	1.000000	0.000000
1041.941795	-0.001407	0.525175	0.241050	80.934143	34.501080	77.640999	-1.942405	0.000000	4.607284	0.000000	0.000000	0.000000	0.119656	-0.018289	-0.128261	0.000000	0.000000	3.000000	1.000000	0.000000
1041.945128	-0.001075	0.525176	0.240664	80.863869	34.148388	77.269272	-1.942405	0.000000	4.607284	0.000000	0.000000	0.000000	0.099615	0.000260	-0.115780	0.000000	0.000000	3.000000	1.000000	0.000000
1041.948461	-0.001075	0.525176	0.240664	80.863869	34.148388	77.269272	-1.942405	0.000000	4.607284	0.000000	0.000000	0.000000	0.099615	0.000260	-0.115780	0.000000	0.000000	3.000000	1.000000	0.000000
1041.951795	-0.001075	0.525176	0.240664	80.863869	34.148388	77.269272	-1.942405	0.000000	4.607284	0.000000	0.000000	0.000000	0.099615	0.000260	-0.115780	0.000000	0.000000	3.000000	1.000000	0.000000
1041.955128	-0.001075	0.525176	0.240664	80.797127	33.824570	76.925537	-1.936094	0.000000	4.609940	0.000000	0.000000	0.000000	0.099615	0.000260	-0.115780	0.000000	0.000000	3.000000	1.000000	0.000000
1041.958461	-0.000743	0.525197	0.240292	80.797127	33.824570	76.925537	-1.936094	0.000000	4.609940	0.000000	0.000000	0.000000	0.099501	0.006419	-0.111683	0.000000	0.000000	3.000000	1.000000	0.000000
1041.961795	-0.000743	0.525197	0.240292	80.797127	33.824570	76.925537	-1.936094	0.000000	4.609940	0.000000	0.000000	0.000000	0.099501	0.006419	-0.111683	0.000000	0.000000	3.000000	1.000000	0.000000
1041.965128	-0.000743	0.525197	0.240292	80.742096	33.565777	76.645767	-1.936094	0.000000	4.609940	0.000000	0.000000	0.000000	0.099501	0.006419	-0.111683	0.000000	0.000000	3.000000	1.000000	0.000000
1041.968461	-0.000743	0.525197	0.240292	80.742096	33.565777	76.645767	-1.936094	0.000000	4.609940	0.000000	0.000000	0.000000	0.099501	0.006419	-0.111683	0.000000	0.000000	3.000000	1.000000	0.000000
1041.971795	-0.000412	0.525239	0.239934	80.742096	33.565777	76.645767	-1.936094	0.000000	4.609940	0.000000	0.000000	0.000000	0.099392	0.012579	-0.107579	0.000000	0.000000	3.000000	1.000000	0.000000
1041.975128	-0.000114	0.525319	0.239571	80.708809	33.412560	76.472885	-1.933233	0.000000	4.611140	0.000000	0.000000	0.000000	0.089368	0.023959	-0.108820	0.000000	0.000000	3.000000	1.000000	0.000000
1041.978461	-0.000114	0.525319	0.239571	80.708809	33.412560	76.472885	-1.933233	0.000000	4.611140	0.000000	0.000000	0.000000	0.089368	0.023959	-0.108820	0.000000	0.000000	3.000000	1.000000	0.000000
1041.981795	-0.000114	0.525319	0.239571	80.708809	33.412560	76.472885	-1.933233	0.000000	4.611140	0.000000	0.000000	0.000000	0.089368	0.023959	-0.108820	0.000000	0.000000	3.000000	1.000000	0.000000
1041.985128	-0.000114	0.525319	0.239571	80.693039	33.343323	76.385323	-1.927880	0.000000	4.613380	0.000000	0.000000	0.000000	0.089368	0.023959	-0.108820	0.000000	0.000000	3.000000	1.000000	0.000000
1041.988461	0.000151	0.525416	0.239190	80.693039	33.343323	76.385323	-1.927880	0.000000	4.613380	0.000000	0.000000	0.000000	0.079356	0.029166	-0.114293	0.000000	0.000000	3.000000	1.000000	0.000000
1041.991795	0.000151	0.525416	0.239190	80.693039	33.343323	76.385323	-1.927880	0.000000	4.613380	0.000000	0.000000	0.000000	0.079356	0.029166	-0.114293	0.000000	0.000000	3.000000	1.000000	0.000000
1041.995128	0.000151	0.525416	0.239190	80.683815	33.310261	76.330482	-1.927880	0.000000	4.613380	0.000000	0.000000	0.000000	0.079356	0.029166	-0.114293	0.000000	0.000000	3.000000	1.000000	0.000000
1041.998461	0.000151	0.525416	0.239190	80.683815	33.310261	76.330482	-1.927880	0.000000	4.613380	0.000000	0.000000	0.000000	0.079356	0.029166	-0.114293	0.000000	0.000000	3.000000	1.000000	0.000000
1042.001795	0.000448	0.525531	0.238791	80.683815	33.310261	76.330482	-1.927880	0.000000	4.613380	0.000000	0.000000	0.000000	0.089178	0.034334	-0.119778	0.000000	0.000000	3.000000	1.000000	0.000000
1042.005128	0.000745	0.525704	0.238401	80.692177	33.365387	76.359711	-1.926150	0.000000	4.614103	0.000000	0.000000	0.000000	0.089078	0.051857	-0.116789	0.000000	0.000000	3.000000	1.000000	0.000000
1042.008461	0.000745	0.525704	0.238401	80.692177	33.365387	76.359711	-1.926150	0.000000	4.614103	0.000000	0.000000	0.000000	0.089078	0.051857	-0.116789	0.000000	0.000000	3.000000	1.000000	0.000000
1042.011795	0.000745	0.525704	0.238401	80.692177	33.365387	76.359711	-1.926150	0.000000	4.614103	0.000000	0.000000	0.000000	0.089078	0.051857	-0.116789	0.000000	0.000000	3.000000	1.000000	0.000000
1042.015128	0.000745	0.525704	0.238401	80.702637	33.431881	76.402283	-1.921780	0.000000	4.615925	0.000000	0.000000	0.000000	0.089078	0.051857	-0.116789	0.000000	0.000000	3.000000	1.000000	0.000000
1042.018461	0.001074	0.525938	0.238054	80.702637	33.431881	76.402283	-1.921780	0.000000	4.615925	0.000000	0.000000	0.000000	0.098899	0.070277	-0.104192	0.000000	0.000000	3.000000	1.000000	0.000000
1042.021795	0.001074	0.525938	0.238054	80.702637	33.431881	76.402283	-1.921780	0.000000	4.615925	0.000000	0.000000	0.000000	0.098899	0.070277	-0.104192	0.000000	0.000000	3.000000	1.000000	0.000000
1042.025128	0.001371	0.526192	0.237720	80.707832	33.477364	76.423569	-1.921780	0.000000	4.615925	0.000000	0.000000	0.000000	0.088912	0.076395	-0.100055	0.000000	0.000000	3.000000	1.000000	0.000000
1042.028461	0.001371	0.526192	0.237720	80.707832	33.477364	76.423569	-1.921780	0.000000	4.615925	0.000000	0.000000	0.000000	0.088912	0.076395	-0.100055	0.000000	0.000000	3.000000	1.000000	0.000000
1042.031795	0.001371	0.526192	0.237720	80.707832	33.477364	76.423569	-1.921780	0.000000	4.615925	0.000000	0.000000	0.000000	0.088912	0.076395	-0.100055	0.000000	0.000000	3.000000	1.000000	0.000000
1042.035128	0.001371	0.526192	0.237720	80.707870	33.499123	76.431557	-1.916106	0.000000	4.618283	0.000000	0.000000	0.000000	0.088912	0.076395	-0.100055	0.000000	0.000000	3.000000	1.000000	0.000000
1042.038461	0.001634	0.526488	0.237415	80.707870	33.499123	76.431557	-1.916106	0.000000	4.618283	0.000000	0.000000	0.000000	0.078955	0.088647	-0.091658	0.000000	0.000000	3.000000	1.000000	0.000000
1042.041795	0.001634	0.526488	0.237415	80.707870	33.499123	76.431557	-1.916106	0.000000	4.618283	0.000000	0.000000	0.000000	0.078955	0.088647	-0.091658	0.000000	0.000000	3.000000	1.000000	0.000000
1042.045128	0.001634	0.526488	0.237415	80.702637	33.497158	76.410271	-1.916106	0.000000	4.618283	0.000000	0.000000	0.000000	0.078955	0.088647	-0.091658	0.000000	0.000000	3.000000	1.000000	0.000000
1042.048461	0.001634	0.526488	0.237415	80.702637	33.497158	76.410271	-1.916106	0.000000	4.618283	0.000000	0.000000	0.000000	0.078955	0.088647	-0.091658	0.000000	0.000000	3.000000	1.000000	0.000000
1042.051795	0.001864	0.526807	0.237155	80.702637	33.497158	76.410271	-1.916106	0.000000	4.618283	0.000000	0.000000	0.000000	0.069035	0.095700	-0.077854	0.000000	0.000000	3.000000	1.000000	0.000000
1042.055128	0.002028	0.527164	0.236892	80.694794	33.481983	76.378349	-1.913842	0.000000	4.619222	0.000000	0.000000	0.000000	0.049210	0.107005	-0.079041	0.000000	0.000000	3.000000	1.000000	0.000000
1042.058461	0.002028	0.527164	0.236892	80.694794	33.481983	76.378349	-1.913842	0.000000	4.619222	0.000000	0.000000	0.000000	0.049210	0.107005	-0.079041	0.000000	0.000000	3.000000	1.000000	0.000000
1042.061795	0.002028	0.527164	0.236892	80.694794	33.481983	76.378349	-1.913842	0.000000	4.619222	0.000000	0.000000	0.000000	0.049210	0.107005	-0.079041	0.000000	0.000000	3.000000	1.000000	0.000000
1042.065128	0.002028	0.527164	0.236892	80.684319	33.450935	76.335861	-1.910887	0.000000	4.620445	0.000000	0.000000	0.000000	0.049210	0.107005	-0.079041	0.000000	0.000000	3.000000	1.000000	0.000000
1042.068461	0.002159	0.527541	0.236642	80.684319	33.450935	76.335861	-1.910887	0.000000	4.620445	0.000000	0.000000	0.000000	0.039305	0.113089	-0.074863	0.000000	0.000000	3.000000	1.000000	0.000000
1042.071795	0.002159	0.527541	0.236642	80.684319	33.450935	76.335861	-1.910887	0.000000	4.620445	0.000000	0.000000	0.000000	0.039305	0.113089	-0.074863	0.000000	0.000000	3.000000	1.000000	0.000000
1042.075128	0.002159	0.527541	0.236642	80.671227	33.404087	76.282875	-1.910887	0.000000	4.620445	0.000000	0.000000	0.000000	0.039305	0.113089	-0.074863	0.000000	0.000000	3.000000	1.000000	0.000000
1042.078461	0.002159	0.527541	0.236642	80.671227	33.404087	76.282875	-1.910887	0.000000	4.620445	0.000000	0.000000	0.000000	0.039305	0.113089	-0.074863	0.000000	0.000000	3.000000	1.000000	0.000000
1042.081795	0.002257	0.527955	0.236389	80.671227	33.404087	76.282875	-1.910887	0.000000	4.620445	0.000000	0.000000	0.000000	0.029395	0.124391	-0.076079	0.000000	0.000000	3.000000	1.000000	0.000000
1042.085128	0.002256	0.528387	0.236117	80.658638	33.381897	76.260284	-1.910423	0.000000	4.620636	0.000000	0.000000	0.000000	-0.000265	0.129482	-0.081498	0.000000	0.000000	3.000000	1.000000	0.000000
1042.088461	0.002256	0.528387	0.236117	80.658638	33.381897	76.260284	-1.910423	0.000000	4.620636	0.000000	0.000000	0.000000	-0.000265	0.129482	-0.081498	0.000000	0.000000	3.000000	1.000000	0.000000
1042.091795	0.002256	0.528387	0.236117	80.658638	33.381897	76.260284	-1.910423	0.000000	4.620636	0.000000	0.000000	0.000000	-0.000265	0.129482	-0.081498	0.000000	0.000000	3.000000	1.000000	0.000000
1042.095128	0.002256	0.528387	0.236117	80.638252	33.388626	76.276421	-1.912429	0.000000	4.619806	0.000000	0.000000	0.000000	-0.000265	0.129482	-0.081498	0.000000	0.000000	3.000000	1.000000	0.000000
1042.098461	0.002255	0.528853	0.235809	80.638252	33.388626	76.276421	-1.912429	0.000000	4.619806	0.000000	0.000000	0.000000	-0.000301	0.139730	-0.092435	0.000000	0.000000	3.000000	1.000000	0.000000
1042.101795	0.002255	0.528853	0.235809	80.638252	33.388626	76.276421	-1.912429	0.000000	4.619806	0.000000	0.000000	0.000000	-0.000301	0.139730	-0.092435	0.000000	0.000000	3.000000	1.000000	0.000000
1042.105128	0.002188	0.529335	0.235483	80.609451	33.456665	76.370811	-1.912429	0.000000	4.619806	0.000000	0.000000	0.000000	-0.020048	0.144787	-0.097931	0.000000	0.000000	3.000000	1.000000	0.000000
1042.108461	0.002188	0.529335	0.235483	80.609451	33.456665	76.370811	-1.912429	0.000000	4.619806	0.000000	0.000000	0.000000	-0.020048	0.144787	-0.097931	0.000000	0.000000	3.000000	1.000000	0.000000
1042.111795	0.002188	0.529335	0.235483	80.609451	33.456665	76.370811	-1.912429	0.000000	4.619806	0.000000	0.000000	0.000000	-0.020048	0.144787	-0.097931	0.000000	0.000000	3.000000	1.000000	0.000000
1042.115128	0.002188	0.529335	0.235483	80.573334	33.520157	76.463249	-1.917961	0.000000	4.617513	0.000000	0.000000	0.000000	-0.020048	0.144787	-0.097931	0.000000	0.000000	3.000000	1.000000	0.000000
1042.118461	0.002122	0.529876	0.235166	80.573334	33.520157	76.463249	-1.917961	0.000000	4.617513	0.000000	0.000000	0.000000	-0.020020	0.162177	-0.095027	0.000000	0.000000	3.000000	1.000000	0.000000
1042.121795	0.002122	0.529876	0.235166	80.573334	33.520157	76.463249	-1.917961	0.000000	4.617513	0.000000	0.000000	0.000000	-0.020020	0.162177	-0.095027	0.000000	0.000000	3.000000	1.000000	0.000000
1042.125128	0.002022	0.530454	0.234845	80.537682	33.545158	76.515442	-1.917961	0.000000	4.617513	0.000000	0.000000	0.000000	-0.029861	0.173357	-0.096369	0.000000	0.000000	3.000000	1.000000	0.000000
1042.128461	0.002022	0.530454	0.234845	80.537682	33.545158	76.515442	-1.917961	0.000000	4.617513	0.000000	0.000000	0.000000	-0.029861	0.173357	-0.096369	0.000000	0.000000	3.000000	1.000000	0.000000
1042.131795	0.002022	0.530454	0.234845	80.537682	33.545158	76.515442	-1.917961	0.000000	4.617513	0.000000	0.000000	0.000000	-0.029861	0.173357	-0.096369	0.000000	0.000000	3.000000	1.000000	0.000000
1042.135128	0.002022	0.530454	0.234845	80.496849	33.484932	76.477348	-1.925185	0.000000	4.614505	0.000000	0.000000	0.000000	-0.029861	0.173357	-0.096369	0.000000	0.000000	3.000000	1.000000	0.000000
1042.138461	0.001890	0.531131	0.234561	80.496849	33.484932	76.477348	-1.925185	0.000000	4.614505	0.000000	0.000000	0.000000	-0.039654	0.203098	-0.085054	0.000000	0.000000	3.000000	1.000000	0.000000
1042.141795	0.001890	0.531131	0.234561	80.496849	33.484932	76.477348	-1.925185	0.000000	4.614505	0.000000	0.000000	0.000000	-0.039654	0.203098	-0.085054	0.000000	0.000000	3.000000	1.000000	0.000000
1042.145128	0.001758	0.531852	0.234337	80.456017	33.366352	76.370689	-1.925185	0.000000	4.614505	0.000000	0.000000	0.000000	-0.039576	0.216377	-0.067160	0.000000	0.000000	3.000000	1.000000	0.000000
1042.148461	0.001758	0.531852	0.234337	80.456017	33.366352	76.370689	-1.925185	0.000000	4.614505	0.000000	0.000000	0.000000	-0.039576	0.216377	-0.067160	0.000000	0.000000	3.000000	1.000000	0.000000
1042.151795	0.001758	0.531852	0.234337	80.456017	33.366352	76.370689	-1.925185	0.000000	4.614505	0.000000	0.000000	0.000000	-0.039576	0.216377	-0.067160	0.000000	0.000000	3.000000	1.000000	0.000000
1042.155128	0.001758	0.531852	0.234337	80.406197	33.165401	76.175179	-1.933157	0.000000	4.611172	0.000000	0.000000	0.000000	-0.039576	0.216377	-0.067160	0.000000	0.000000	3.000000	1.000000	0.000000
1042.158461	0.001659	0.532655	0.234169	80.406197	33.165401	76.175179	-1.933157	0.000000	4.611172	0.000000	0.000000	0.000000	-0.029666	0.241016	-0.050557	0.000000	0.000000	3.000000	1.000000	0.000000
1042.161795	0.001659	0.532655	0.234169	80.406197	33.165401	76.175179	-1.933157	0.000000	4.611172	0.000000	0.000000	0.000000	-0.029666	0.241016	-0.050557	0.000000	0.000000	3.000000	1.000000	0.000000
1042.165128	0.001593	0.533541	0.234055	80.345757	32.926590	75.941231	-1.933157	0.000000	4.611172	0.000000	0.000000	0.000000	-0.019770	0.265733	-0.034023	0.000000	0.000000	3.000000	1.000000	0.000000
1042.168461	0.001593	0.533541	0.234055	80.345757	32.926590	75.941231	-1.933157	0.000000	4.611172	0.000000	0.000000	0.000000	-0.019770	0.265733	-0.034023	0.000000	0.000000	3.000000	1.000000	0.000000
1042.171795	0.001593	0.533541	0.234055	80.345757	32.926590	75.941231	-1.933157	0.000000	4.611172	0.000000	0.000000	0.000000	-0.019770	0.265733	-0.034023	0.000000	0.000000	3.000000	1.000000	0.000000
1042.175128	0.001593	0.533541	0.234055	80.274612	32.654022	75.670242	-1.937895	0.000000	4.609182	0.000000	0.000000	0.000000	-0.019770	0.265733	-0.034023	0.000000	0.000000	3.000000	1.000000	0.000000
1042.178461	0.001528	0.534492	0.234015	80.274612	32.654022	75.670242	-1.937895	0.000000	4.609182	0.000000	0.000000	0.000000	-0.019715	0.285368	-0.012089	0.000000	0.000000	3.000000	1.000000	0.000000
1042.181795	0.001528	0.534492	0.234015	80.274612	32.654022	75.670242	-1.937895	0.000000	4.609182	0.000000	0.000000	0.000000	-0.019715	0.285368	-0.012089	0.000000	0.000000	3.000000	1.000000	0.000000
1042.185128	0.001462	0.535509	0.234048	80.195297	32.356384	75.373749	-1.937895	0.000000	4.609182	0.000000	0.000000	0.000000	-0.019666	0.305107	0.009750	0.000000	0.000000	3.000000	1.000000	0.000000
1042.188461	0.001462	0.535509	0.234048	80.195297	32.356384	75.373749	-1.937895	0.000000	4.609182	0.000000	0.000000	0.000000	-0.019666	0.305107	0.009750	0.000000	0.000000	3.000000	1.000000	0.000000
1042.191795	0.001462	0.535509	0.234048	80.195297	32.356384	75.373749	-1.937895	0.000000	4.609182	0.000000	0.000000	0.000000	-0.019666	0.305107	0.009750	0.000000	0.000000	3.000000	1.000000	0.000000
1042.195128	0.001396	0.536568	0.234106	80.107796	32.034962	75.053040	-1.940146	0.000000	4.608235	0.000000	0.000000	0.000000	-0.019652	0.317630	0.017647	0.000000	0.000000	3.000000	1.000000	0.000000
1042.198461	0.001396	0.536568	0.234106	80.107796	32.034962	75.053040	-1.940146	0.000000	4.608235	0.000000	0.000000	0.000000	-0.019652	0.317630	0.017647	0.000000	0.000000	3.000000	1.000000	0.000000
1042.201795	0.001396	0.536568	0.234106	80.107796	32.034962	75.053040	-1.940146	0.000000	4.608235	0.000000	0.000000	0.000000	-0.019652	0.317630	0.017647	0.000000	0.000000	3.000000	1.000000	0.000000
1042.205128	0.001331	0.537635	0.234228	80.014618	31.700455	74.718956	-1.940827	0.000000	4.607948	0.000000	0.000000	0.000000	-0.019620	0.319980	0.036449	0.000000	0.000000	3.000000	1.000000	0.000000
1042.208461	0.001331	0.537635	0.234228	80.014618	31.700455	74.718956	-1.940827	0.000000	4.607948	0.000000	0.000000	0.000000	-0.019620	0.319980	0.036449	0.000000	0.000000	3.000000	1.000000	0.000000
1042.211795	0.001331	0.537635	0.234228	80.014618	31.700455	74.718956	-1.940827	0.000000	4.607948	0.000000	0.000000	0.000000	-0.019620	0.319980	0.036449	0.000000	0.000000	3.000000	1.000000	0.000000
1042.215128	0.001233	0.538764	0.234389	79.915817	31.351122	74.372490	-1.941065	0.000000	4.607849	0.000000	0.000000	0.000000	-0.029453	0.338829	0.048397	0.000000	0.000000	3.000000	1.000000	0.000000
1042.218461	0.001233	0.538764	0.234389	79.915817	31.351122	74.372490	-1.941065	0.000000	4.607849	0.000000	0.000000	0.000000	-0.029453	0.338829	0.048397	0.000000	0.000000	3.000000	1.000000	0.000000
1042.221795	0.001233	0.538764	0.234389	79.915817	31.351122	74.372490	-1.941065	0.000000	4.607849	0.000000	0.000000	0.000000	-0.029453	0.338829	0.048397	0.000000	0.000000	3.000000	1.000000	0.000000
1042.225128	0.001168	0.539881	0.234599	79.811249	30.993248	74.014465	-1.941570	0.000000	4.607636	0.000000	0.000000	0.000000	-0.019592	0.335114	0.062912	0.000000	0.000000	3.000000	1.000000	0.000000
1042.228461	0.001168	0.539881	0.234599	79.811249	30.993248	74.014465	-1.941570	0.000000	4.607636	0.000000	0.000000	0.000000	-0.019592	0.335114	0.062912	0.000000	0.000000	3.000000	1.000000	0.000000
1042.231795	0.001168	0.539881	0.234599	79.811249	30.993248	74.014465	-1.941570	0.000000	4.607636	0.000000	0.000000	0.000000	-0.019592	0.335114	0.062912	0.000000	0.000000	3.000000	1.000000	0.000000
1042.235128	0.001102	0.541007	0.234871	79.700905	30.625076	73.645859	-1.941185	0.000000	4.607798	0.000000	0.000000	0.000000	-0.019574	0.337682	0.081556	0.000000	0.000000	3.000000	1.000000	0.000000
1042.238461	0.001102	0.541007	0.234871	79.700905	30.625076	73.645859	-1.941185	0.000000	4.607798	0.000000	0.000000	0.000000	-0.019574	0.337682	0.081556	0.000000	0.000000	3.000000	1.000000	0.000000
1042.241795	0.001102	0.541007	0.234871	79.700905	30.625076	73.645859	-1.941185	0.000000	4.607798	0.000000	0.000000	0.000000	-0.019574	0.337682	0.081556	0.000000	0.000000	3.000000	1.000000	0.000000
1042.245128	0.001004	0.542154	0.235154	79.596992	30.292429	73.312035	-1.940364	0.000000	4.608144	0.000000	0.000000	0.000000	-0.029444	0.344248	0.085033	0.000000	0.000000	3.000000	1.000000	0.000000
1042.248461	0.001004	0.542154	0.235154	79.596992	30.292429	73.312035	-1.940364	0.000000	4.608144	0.000000	0.000000	0.000000	-0.029444	0.344248	0.085033	0.000000	0.000000	3.000000	1.000000	0.000000
1042.251795	0.001004	0.542154	0.235154	79.596992	30.292429	73.312035	-1.940364	0.000000	4.608144	0.000000	0.000000	0.000000	-0.029444	0.344248	0.085033	0.000000	0.000000	3.000000	1.000000	0.000000
1042.255128	0.000906	0.543265	0.235440	79.550972	30.180199	73.198021	-1.940011	0.000000	4.608293	0.000000	0.000000	0.000000	-0.029467	0.333229	0.085769	0.000000	0.000000	3.000000	1.000000	0.000000
1042.258461	0.000906	0.543265	0.235440	79.550972	30.180199	73.198021	-1.940011	0.000000	4.608293	0.000000	0.000000	0.000000	-0.029467	0.333229	0.085769	0.000000	0.000000	3.000000	1.000000	0.000000
1042.261795	0.000906	0.543265	0.235440	79.550972	30.180199	73.198021	-1.940011	0.000000	4.608293	0.000000	0.000000	0.000000	-0.029467	0.333229	0.085769	0.000000	0.000000	3.000000	1.000000	0.000000
1042.265128	0.000775	0.544356	0.235710	79.628815	30.520786	73.533417	-1.939643	0.000000	4.608447	0.000000	0.000000	0.000000	-0.039365	0.327238	0.081053	0.000000	0.000000	3.000000	1.000000	0.000000
1042.268461	0.000775	0.544356	0.235710	79.628815	30.520786	73.533417	-1.939643	0.000000	4.608447	0.000000	0.000000	0.000000	-0.039365	0.327238	0.081053	0.000000	0.000000	3.000000	1.000000	0.000000
1042.271795	0.000775	0.544356	0.235710	79.628815	30.520786	73.533417	-1.939643	0.000000	4.608447	0.000000	0.000000	0.000000	-0.039365	0.327238	0.081053	0.000000	0.000000	3.000000	1.000000	0.000000
1042.275128	0.000578	0.545427	0.235965	79.793068	31.218586	74.224876	-1.939934	0.000000	4.608325	0.000000	0.000000	0.000000	-0.059142	0.321249	0.076379	0.000000	0.000000	3.000000	1.000000	0.000000
1042.278461	0.000578	0.545427	0.235965	79.793068	31.218586	74.224876	-1.939934	0.000000	4.608325	0.000000	0.000000	0.000000	-0.059142	0.321249	0.076379	0.000000	0.000000	3.000000	1.000000	0.000000
1042.281795	0.000578	0.545427	0.235965	79.793068	31.218586	74.224876	-1.939934	0.000000	4.608325	0.000000	0.000000	0.000000	-0.059142	0.321249	0.076379	0.000000	0.000000	3.000000	1.000000	0.000000
1042.285128	0.000347	0.546465	0.236254	79.968102	31.989597	74.991119	-1.941426	0.000000	4.607697	0.000000	0.000000	0.000000	-0.069055	0.311381	0.086822	0.000000	0.000000	3.000000	1.000000	0.000000
1042.288461	0.000347	0.546465	0.236254	79.968102	31.989597	74.991119	-1.941426	0.000000	4.607697	0.000000	0.000000	0.000000	-0.069055	0.311381	0.086822	0.000000	0.000000	3.000000	1.000000	0.000000
1042.291795	0.000347	0.546465	0.236254	79.968102	31.989597	74.991119	-1.941426	0.000000	4.607697	0.000000	0.000000	0.000000	-0.069055	0.311381	0.086822	0.000000	0.000000	3.000000	1.000000	0.000000
1042.295128	0.000084	0.547512	0.236605	80.120964	32.698349	75.696381	-1.943218	0.000000	4.606941	0.000000	0.000000	0.000000	-0.078990	0.314166	0.105372	0.000000	0.000000	3.000000	1.000000	0.000000
1042.298461	0.000084	0.547512	0.236605	80.120964	32.698349	75.696381	-1.943218	0.000000	4.606941	0.000000	0.000000	0.000000	-0.078990	0.314166	0.105372	0.000000	0.000000	3.000000	1.000000	0.000000
1042.301795	0.000084	0.547512	0.236605	80.120964	32.698349	75.696381	-1.943218	0.000000	4.606941	0.000000	0.000000	0.000000	-0.078990	0.314166	0.105372	0.000000	0.000000	3.000000	1.000000	0.000000
1042.305128	-0.000179	0.548484	0.236965	80.250992	33.327843	76.326775	-1.945121	0.000000	4.606138	0.000000	0.000000	0.000000	-0.079071	0.291750	0.107722	0.000000	0.000000	3.000000	1.000000	0.000000
1042.308461	-0.000179	0.548484	0.236965	80.250992	33.327843	76.326775	-1.945121	0.000000	4.606138	0.000000	0.000000	0.000000	-0.079071	0.291750	0.107722	0.000000	0.000000	3.000000	1.000000	0.000000
1042.311795	-0.000179	0.548484	0.236965	80.250992	33.327843	76.326775	-1.945121	0.000000	4.606138	0.000000	0.000000	0.000000	-0.079071	0.291750	0.107722	0.000000	0.000000	3.000000	1.000000	0.000000
1042.315128	-0.000377	0.549420	0.237327	80.355087	33.859104	76.858116	-1.946967	0.000000	4.605358	0.000000	0.000000	0.000000	-0.059372	0.280661	0.108669	0.000000	0.000000	3.000000	1.000000	0.000000
1042.318461	-0.000377	0.549420	0.237327	80.355087	33.859104	76.858116	-1.946967	0.000000	4.605358	0.000000	0.000000	0.000000	-0.059372	0.280661	0.108669	0.000000	0.000000	3.000000	1.000000	0.000000
1042.321795	-0.000377	0.549420	0.237327	80.355087	33.859104	76.858116	-1.946967	0.000000	4.605358	0.000000	0.000000	0.000000	-0.059372	0.280661	0.108669	0.000000	0.000000	3.000000	1.000000	0.000000
1042.325128	-0.000575	0.550323	0.237724	80.440208	34.320202	77.315025	-1.947704	0.000000	4.605046	0.000000	0.000000	0.000000	-0.059443	0.270863	0.119192	0.000000	0.000000	3.000000	1.000000	0.000000
1042.328461	-0.000575	0.550323	0.237724	80.440208	34.320202	77.315025	-1.947704	0.000000	4.605046	0.000000	0.000000	0.000000	-0.059443	0.270863	0.119192	0.000000	0.000000	3.000000	1.000000	0.000000
1042.331795	-0.000575	0.550323	0.237724	80.440208	34.320202	77.315025	-1.947704	0.000000	4.605046	0.000000	0.000000	0.000000	-0.059443	0.270863	0.119192	0.000000	0.000000	3.000000	1.000000	0.000000
1042.335128	-0.000708	0.551184	0.238093	80.512909	34.729420	77.721153	-1.948198	0.000000	4.604836	0.000000	0.000000	0.000000	-0.039698	0.258467	0.110709	0.000000	0.000000	3.000000	1.000000	0.000000
1042.338461	-0.000708	0.551184	0.238093	80.512909	34.729420	77.721153	-1.948198	0.000000	4.604836	0.000000	0.000000	0.000000	-0.039698	0.258467	0.110709	0.000000	0.000000	3.000000	1.000000	0.000000
1042.341795	-0.000708	0.551184	0.238093	80.512909	34.729420	77.721153	-1.948198	0.000000	4.604836	0.000000	0.000000	0.000000	-0.039698	0.258467	0.110709	0.000000	0.000000	3.000000	1.000000	0.000000
1042.345128	-0.000807	0.552047	0.238461	80.581238	35.129822	78.111160	-1.947808	0.000000	4.605002	0.000000	0.000000	0.000000	-0.029833	0.258756	0.110253	0.000000	0.000000	3.000000	1.000000	0.000000
1042.348461	-0.000807	0.552047	0.238461	80.581238	35.129822	78.111160	-1.947808	0.000000	4.605002	0.000000	0.000000	0.000000	-0.029833	0.258756	0.110253	0.000000	0.000000	3.000000	1.000000	0.000000
1042.351795	-0.000807	0.552047	0.238461	80.581238	35.129822	78.111160	-1.947808	0.000000	4.605002	0.000000	0.000000	0.000000	-0.029833	0.258756	0.110253	0.000000	0.000000	3.000000	1.000000	0.000000
1042.355128	-0.000807	0.552047	0.238461	80.637451	35.474117	78.446159	-1.946890	0.000000	4.605390	0.000000	0.000000	0.000000	-0.029833	0.258756	0.110253	0.000000	0.000000	3.000000	1.000000	0.000000
1042.358461	-0.000841	0.552830	0.238805	80.637451	35.474117	78.446159	-1.946890	0.000000	4.605390	0.000000	0.000000	0.000000	-0.010032	0.234883	0.103446	0.000000	0.000000	3.000000	1.000000	0.000000
1042.361795	-0.000841	0.552830	0.238805	80.637451	35.474117	78.446159	-1.946890	0.000000	4.605390	0.000000	0.000000	0.000000	-0.010032	0.234883	0.103446	0.000000	0.000000	3.000000	1.000000	0.000000
1042.365128	-0.000874	0.553593	0.239136	80.685402	35.765427	78.725334	-1.946890	0.000000	4.605390	0.000000	0.000000	0.000000	-0.010036	0.228765	0.099104	0.000000	0.000000	3.000000	1.000000	0.000000
1042.368461	-0.000874	0.553593	0.239136	80.685402	35.765427	78.725334	-1.946890	0.000000	4.605390	0.000000	0.000000	0.000000	-0.010036	0.228765	0.099104	0.000000	0.000000	3.000000	1.000000	0.000000
1042.371795	-0.000874	0.553593	0.239136	80.685402	35.765427	78.725334	-1.946890	0.000000	4.605390	0.000000	0.000000	0.000000	-0.010036	0.228765	0.099104	0.000000	0.000000	3.000000	1.000000	0.000000
1042.375128	-0.000874	0.553593	0.239136	80.722862	36.019104	78.966774	-1.943318	0.000000	4.606898	0.000000	0.000000	0.000000	-0.010036	0.228765	0.099104	0.000000	0.000000	3.000000	1.000000	0.000000
1042.378461	-0.000875	0.554296	0.239457	80.722862	36.019104	78.966774	-1.943318	0.000000	4.606898	0.000000	0.000000	0.000000	-0.000121	0.211202	0.096396	0.000000	0.000000	3.000000	1.000000	0.000000
1042.381795	-0.000875	0.554296	0.239457	80.722862	36.019104	78.966774	-1.943318	0.000000	4.606898	0.000000	0.000000	0.000000	-0.000121	0.211202	0.096396	0.000000	0.000000	3.000000	1.000000	0.000000
1042.385128	-0.000875	0.554921	0.239757	80.744766	36.187408	79.124847	-1.943318	0.000000	4.606898	0.000000	0.000000	0.000000	-0.000113	0.187212	0.089811	0.000000	0.000000	3.000000	1.000000	0.000000
1042.388461	-0.000875	0.554921	0.239757	80.744766	36.187408	79.124847	-1.943318	0.000000	4.606898	0.000000	0.000000	0.000000	-0.000113	0.187212	0.089811	0.000000	0.000000	3.000000	1.000000	0.000000
1042.391795	-0.000875	0.554921	0.239757	80.744766	36.187408	79.124847	-1.943318	0.000000	4.606898	0.000000	0.000000	0.000000	-0.000113	0.187212	0.089811	0.000000	0.000000	3.000000	1.000000	0.000000
1042.395128	-0.000875	0.554921	0.239757	80.752289	36.276310	79.205147	-1.939058	0.000000	4.608694	0.000000	0.000000	0.000000	-0.000113	0.187212	0.089811	0.000000	0.000000	3.000000	1.000000	0.000000
1042.398461	-0.000842	0.555464	0.240034	80.752289	36.276310	79.205147	-1.939058	0.000000	4.608694	0.000000	0.000000	0.000000	0.009825	0.163159	0.083324	0.000000	0.000000	3.000000	1.000000	0.000000
1042.401795	-0.000842	0.555464	0.240034	80.752289	36.276310	79.205147	-1.939058	0.000000	4.608694	0.000000	0.000000	0.000000	0.009825	0.163159	0.083324	0.000000	0.000000	3.000000	1.000000	0.000000
1042.405128	-0.000809	0.555907	0.240278	80.755989	36.325687	79.241112	-1.939058	0.000000	4.608694	0.000000	0.000000	0.000000	0.009845	0.132724	0.072978	0.000000	0.000000	3.000000	1.000000	0.000000
1042.408461	-0.000809	0.555907	0.240278	80.755989	36.325687	79.241112	-1.939058	0.000000	4.608694	0.000000	0.000000	0.000000	0.009845	0.132724	0.072978	0.000000	0.000000	3.000000	1.000000	0.000000
1042.411795	-0.000809	0.555907	0.240278	80.755989	36.325687	79.241112	-1.939058	0.000000	4.608694	0.000000	0.000000	0.000000	0.009845	0.132724	0.072978	0.000000	0.000000	3.000000	1.000000	0.000000
1042.415128	-0.000809	0.555907	0.240278	80.746643	36.317638	79.220032	-1.934414	0.000000	4.610644	0.000000	0.000000	0.000000	0.009845	0.132724	0.072978	0.000000	0.000000	3.000000	1.000000	0.000000
1042.418461	-0.000677	0.556286	0.240481	80.746643	36.317638	79.220032	-1.934414	0.000000	4.610644	0.000000	0.000000	0.000000	0.039671	0.113625	0.061120	0.000000	0.000000	3.000000	1.000000	0.000000
1042.421795	-0.000677	0.556286	0.240481	80.746643	36.317638	79.220032	-1.934414	0.000000	4.610644	0.000000	0.000000	0.000000	0.039671	0.113625	0.061120	0.000000	0.000000	3.000000	1.000000	0.000000
1042.425128	-0.000677	0.556286	0.240481	80.716019	36.179623	79.067451	-1.934414	0.000000	4.610644	0.000000	0.000000	0.000000	0.039671	0.113625	0.061120	0.000000	0.000000	3.000000	1.000000	0.000000
1042.428461	-0.000677	0.556286	0.240481	80.716019	36.179623	79.067451	-1.934414	0.000000	4.610644	0.000000	0.000000	0.000000	0.039671	0.113625	0.061120	0.000000	0.000000	3.000000	1.000000	0.000000
1042.431795	-0.000545	0.556562	0.240651	80.716019	36.179623	79.067451	-1.934414	0.000000	4.610644	0.000000	0.000000	0.000000	0.039703	0.083082	0.050909	0.000000	0.000000	3.000000	1.000000	0.000000
1042.435128	-0.000412	0.556776	0.240781	80.691711	36.043484	78.912048	-1.930863	0.000000	4.612133	0.000000	0.000000	0.000000	0.039729	0.063927	0.039126	0.000000	0.000000	3.000000	1.000000	0.000000
1042.438461	-0.000412	0.556776	0.240781	80.691711	36.043484	78.912048	-1.930863	0.000000	4.612133	0.000000	0.000000	0.000000	0.039729	0.063927	0.039126	0.000000	0.000000	3.000000	1.000000	0.000000
1042.441795	-0.000412	0.556776	0.240781	80.691711	36.043484	78.912048	-1.930863	0.000000	4.612133	0.000000	0.000000	0.000000	0.039729	0.063927	0.039126	0.000000	0.000000	3.000000	1.000000	0.000000
1042.445128	-0.000412	0.556776	0.240781	80.685616	35.890377	78.733643	-1.924495	0.000000	4.614794	0.000000	0.000000	0.000000	0.039729	0.063927	0.039126	0.000000	0.000000	3.000000	1.000000	0.000000
1042.448461	-0.000280	0.556946	0.240886	80.685616	35.890377	78.733643	-1.924495	0.000000	4.614794	0.000000	0.000000	0.000000	0.039747	0.051160	0.031271	0.000000	0.000000	3.000000	1.000000	0.000000
1042.451795	-0.000280	0.556946	0.240886	80.685616	35.890377	78.733643	-1.924495	0.000000	4.614794	0.000000	0.000000	0.000000	0.039747	0.051160	0.031271	0.000000	0.000000	3.000000	1.000000	0.000000
1042.455128	-0.000280	0.556946	0.240886	80.686798	35.742584	78.558159	-1.924495	0.000000	4.614794	0.000000	0.000000	0.000000	0.039747	0.051160	0.031271	0.000000	0.000000	3.000000	1.000000	0.000000
1042.458461	-0.000280	0.556946	0.240886	80.686798	35.742584	78.558159	-1.924495	0.000000	4.614794	0.000000	0.000000	0.000000	0.039747	0.051160	0.031271	0.000000	0.000000	3.000000	1.000000	0.000000
1042.461795	-0.000147	0.557015	0.240956	80.686798	35.742584	78.558159	-1.924495	0.000000	4.614794	0.000000	0.000000	0.000000	0.039761	0.020546	0.021168	0.000000	0.000000	3.000000	1.000000	0.000000
1042.465128	-0.000147	0.557015	0.240956	80.693230	35.642593	78.436356	-1.921622	0.000000	4.615991	0.000000	0.000000	0.000000	0.039761	0.020546	0.021168	0.000000	0.000000	3.000000	1.000000	0.000000
1042.468461	-0.000147	0.557015	0.240956	80.693230	35.642593	78.436356	-1.921622	0.000000	4.615991	0.000000	0.000000	0.000000	0.039761	0.020546	0.021168	0.000000	0.000000	3.000000	1.000000	0.000000
1042.471795	-0.000147	0.557015	0.240956	80.693230	35.642593	78.436356	-1.921622	0.000000	4.615991	0.000000	0.000000	0.000000	0.039761	0.020546	0.021168	0.000000	0.000000	3.000000	1.000000	0.000000
1042.475128	0.000118	0.557040	0.241001	80.693253	35.653477	78.436340	-1.918977	0.000000	4.617091	0.000000	0.000000	0.000000	0.079541	0.007746	0.013349	0.000000	0.000000	3.000000	1.000000	0.000000
1042.478461	0.000118	0.557040	0.241001	80.693253	35.653477	78.436340	-1.918977	0.000000	4.617091	0.000000	0.000000	0.000000	0.079541	0.007746	0.013349	0.000000	0.000000	3.000000	1.000000	0.000000
1042.481795	0.000118	0.557040	0.241001	80.693253	35.653477	78.436340	-1.918977	0.000000	4.617091	0.000000	0.000000	0.000000	0.079541	0.007746	0.013349	0.000000	0.000000	3.000000	1.000000	0.000000
1042.485128	0.000118	0.557040	0.241001	80.695786	35.678169	78.447594	-1.914341	0.000000	4.619015	0.000000	0.000000	0.000000	0.079541	0.007746	0.013349	0.000000	0.000000	3.000000	1.000000	0.000000
1042.488461	0.000250	0.556981	0.240993	80.695786	35.678169	78.447594	-1.914341	0.000000	4.619015	0.000000	0.000000	0.000000	0.039771	-0.017831	-0.002279	0.000000	0.000000	3.000000	1.000000	0.000000
1042.491795	0.000250	0.556981	0.240993	80.695786	35.678169	78.447594	-1.914341	0.000000	4.619015	0.000000	0.000000	0.000000	0.039771	-0.017831	-0.002279	0.000000	0.000000	3.000000	1.000000	0.000000
1042.495128	0.000250	0.556981	0.240993	80.703415	35.725235	78.481491	-1.914341	0.000000	4.619015	0.000000	0.000000	0.000000	0.039771	-0.017831	-0.002279	0.000000	0.000000	3.000000	1.000000	0.000000
1042.498461	0.000250	0.556981	0.240993	80.703415	35.725235	78.481491	-1.914341	0.000000	4.619015	0.000000	0.000000	0.000000	0.039771	-0.017831	-0.002279	0.000000	0.000000	3.000000	1.000000	0.000000
1042.501795	0.000449	0.556900	0.240972	80.703415	35.725235	78.481491	-1.914341	0.000000	4.619015	0.000000	0.000000	0.000000	0.059653	-0.024247	-0.006201	0.000000	0.000000	3.000000	1.000000	0.000000
1042.505128	0.000681	0.556798	0.240939	80.716133	35.800152	78.538116	-1.912223	0.000000	4.619892	0.000000	0.000000	0.000000	0.069588	-0.030633	-0.010141	0.000000	0.000000	3.000000	1.000000	0.000000
1042.508461	0.000681	0.556798	0.240939	80.716133	35.800152	78.538116	-1.912223	0.000000	4.619892	0.000000	0.000000	0.000000	0.069588	-0.030633	-0.010141	0.000000	0.000000	3.000000	1.000000	0.000000
1042.511795	0.000681	0.556798	0.240939	80.716133	35.800152	78.538116	-1.912223	0.000000	4.619892	0.000000	0.000000	0.000000	0.069588	-0.030633	-0.010141	0.000000	0.000000	3.000000	1.000000	0.000000
1042.515128	0.000681	0.556798	0.240939	80.726273	35.866688	78.583496	-1.905534	0.000000	4.622655	0.000000	0.000000	0.000000	0.069588	-0.030633	-0.010141	0.000000	0.000000	3.000000	1.000000	0.000000
1042.518461	0.000913	0.556675	0.240892	80.726273	35.866688	78.583496	-1.905534	0.000000	4.622655	0.000000	0.000000	0.000000	0.069576	-0.037008	-0.014078	0.000000	0.000000	3.000000	1.000000	0.000000
1042.521795	0.000913	0.556675	0.240892	80.726273	35.866688	78.583496	-1.905534	0.000000	4.622655	0.000000	0.000000	0.000000	0.069576	-0.037008	-0.014078	0.000000	0.000000	3.000000	1.000000	0.000000
1042.525128	0.000913	0.556675	0.240892	80.741501	35.953079	78.651733	-1.905534	0.000000	4.622655	0.000000	0.000000	0.000000	0.069576	-0.037008	-0.014078	0.000000	0.000000	3.000000	1.000000	0.000000
1042.528461	0.000913	0.556675	0.240892	80.741501	35.953079	78.651733	-1.905534	0.000000	4.622655	0.000000	0.000000	0.000000	0.069576	-0.037008	-0.014078	0.000000	0.000000	3.000000	1.000000	0.000000
1042.531795	0.001178	0.556585	0.240808	80.741501	35.953079	78.651733	-1.905534	0.000000	4.622655	0.000000	0.000000	0.000000	0.079489	-0.026910	-0.025201	0.000000	0.000000	3.000000	1.000000	0.000000
1042.535128	0.001178	0.556585	0.240808	80.754158	36.031151	78.708794	-1.902046	0.000000	4.624091	0.000000	0.000000	0.000000	0.079489	-0.026910	-0.025201	0.000000	0.000000	3.000000	1.000000	0.000000
1042.538461	0.001178	0.556585	0.240808	80.754158	36.031151	78.708794	-1.902046	0.000000	4.624091	0.000000	0.000000	0.000000	0.079489	-0.026910	-0.025201	0.000000	0.000000	3.000000	1.000000	0.000000
1042.541795	0.001178	0.556585	0.240808	80.754158	36.031151	78.708794	-1.902046	0.000000	4.624091	0.000000	0.000000	0.000000	0.079489	-0.026910	-0.025201	0.000000	0.000000	3.000000	1.000000	0.000000
1042.545128	0.001675	0.556418	0.240589	80.769394	36.120701	78.777473	-1.898260	0.000000	4.625647	0.000000	0.000000	0.000000	0.148947	-0.050133	-0.065485	0.000000	0.000000	3.000000	1.000000	0.000000
1042.548461	0.001675	0.556418	0.240589	80.769394	36.120701	78.777473	-1.898260	0.000000	4.625647	0.000000	0.000000	0.000000	0.148947	-0.050133	-0.065485	0.000000	0.000000	3.000000	1.000000	0.000000
1042.551795	0.001675	0.556418	0.240589	80.769394	36.120701	78.777473	-1.898260	0.000000	4.625647	0.000000	0.000000	0.000000	0.148947	-0.050133	-0.065485	0.000000	0.000000	3.000000	1.000000	0.000000
1042.555128	0.001675	0.556418	0.240589	80.782066	36.196426	78.834915	-1.891558	0.000000	4.628392	0.000000	0.000000	0.000000	0.148947	-0.050133	-0.065485	0.000000	0.000000	3.000000	1.000000	0.000000
1042.558461	0.001939	0.556357	0.240437	80.782066	36.196426	78.834915	-1.891558	0.000000	4.628392	0.000000	0.000000	0.000000	0.079370	-0.018139	-0.045853	0.000000	0.000000	3.000000	1.000000	0.000000
1042.561795	0.001939	0.556357	0.240437	80.782066	36.196426	78.834915	-1.891558	0.000000	4.628392	0.000000	0.000000	0.000000	0.079370	-0.018139	-0.045853	0.000000	0.000000	3.000000	1.000000	0.000000
1042.565128	0.001939	0.556357	0.240437	80.794701	36.277733	78.892479	-1.891558	0.000000	4.628392	0.000000	0.000000	0.000000	0.079370	-0.018139	-0.045853	0.000000	0.000000	3.000000	1.000000	0.000000
1042.568461	0.001939	0.556357	0.240437	80.794701	36.277733	78.892479	-1.891558	0.000000	4.628392	0.000000	0.000000	0.000000	0.079370	-0.018139	-0.045853	0.000000	0.000000	3.000000	1.000000	0.000000
1042.571795	0.002237	0.556356	0.240291	80.794701	36.277733	78.892479	-1.891558	0.000000	4.628392	0.000000	0.000000	0.000000	0.089275	-0.000337	-0.043634	0.000000	0.000000	3.000000	1.000000	0.000000
1042.575128	0.002237	0.556356	0.240291	80.802277	36.333637	78.927063	-1.888223	0.000000	4.629753	0.000000	0.000000	0.000000	0.089275	-0.000337	-0.043634	0.000000	0.000000	3.000000	1.000000	0.000000
1042.578461	0.002237	0.556356	0.240291	80.802277	36.333637	78.927063	-1.888223	0.000000	4.629753	0.000000	0.000000	0.000000	0.089275	-0.000337	-0.043634	0.000000	0.000000	3.000000	1.000000	0.000000
1042.581795	0.002237	0.556356	0.240291	80.802277	36.333637	78.927063	-1.888223	0.000000	4.629753	0.000000	0.000000	0.000000	0.089275	-0.000337	-0.043634	0.000000	0.000000	3.000000	1.000000	0.000000
1042.585128	0.002732	0.556426	0.239958	80.809868	36.389637	78.961739	-1.884285	0.000000	4.631357	0.000000	0.000000	0.000000	0.148603	0.020822	-0.100025	0.000000	0.000000	3.000000	1.000000	0.000000
1042.588461	0.002732	0.556426	0.239958	80.809868	36.389637	78.961739	-1.884285	0.000000	4.631357	0.000000	0.000000	0.000000	0.148603	0.020822	-0.100025	0.000000	0.000000	3.000000	1.000000	0.000000
1042.591795	0.002732	0.556426	0.239958	80.809868	36.389637	78.961739	-1.884285	0.000000	4.631357	0.000000	0.000000	0.000000	0.148603	0.020822	-0.100025	0.000000	0.000000	3.000000	1.000000	0.000000
1042.595128	0.002732	0.556426	0.239958	80.817444	36.442917	78.996437	-1.878324	0.000000	4.633778	0.000000	0.000000	0.000000	0.148603	0.020822	-0.100025	0.000000	0.000000	3.000000	1.000000	0.000000
1042.598461	0.002996	0.556551	0.239746	80.817444	36.442917	78.996437	-1.878324	0.000000	4.633778	0.000000	0.000000	0.000000	0.079153	0.037618	-0.063635	0.000000	0.000000	3.000000	1.000000	0.000000
1042.601795	0.002996	0.556551	0.239746	80.817444	36.442917	78.996437	-1.878324	0.000000	4.633778	0.000000	0.000000	0.000000	0.079153	0.037618	-0.063635	0.000000	0.000000	3.000000	1.000000	0.000000
1042.605128	0.002996	0.556551	0.239746	80.822510	36.484879	79.019653	-1.878324	0.000000	4.633778	0.000000	0.000000	0.000000	0.079153	0.037618	-0.063635	0.000000	0.000000	3.000000	1.000000	0.000000
1042.608461	0.002996	0.556551	0.239746	80.822510	36.484879	79.019653	-1.878324	0.000000	4.633778	0.000000	0.000000	0.000000	0.079153	0.037618	-0.063635	0.000000	0.000000	3.000000	1.000000	0.000000
1042.611795	0.003226	0.556655	0.239520	80.822510	36.484879	79.019653	-1.878324	0.000000	4.633778	0.000000	0.000000	0.000000	0.069164	0.031197	-0.067565	0.000000	0.000000	3.000000	1.000000	0.000000
1042.615128	0.003424	0.556835	0.239284	80.827507	36.524086	79.042839	-1.875370	0.000000	4.634974	0.000000	0.000000	0.000000	0.059184	0.053973	-0.070839	0.000000	0.000000	3.000000	1.000000	0.000000
1042.618461	0.003424	0.556835	0.239284	80.827507	36.524086	79.042839	-1.875370	0.000000	4.634974	0.000000	0.000000	0.000000	0.059184	0.053973	-0.070839	0.000000	0.000000	3.000000	1.000000	0.000000
1042.621795	0.003424	0.556835	0.239284	80.827507	36.524086	79.042839	-1.875370	0.000000	4.634974	0.000000	0.000000	0.000000	0.059184	0.053973	-0.070839	0.000000	0.000000	3.000000	1.000000	0.000000
1042.625128	0.003424	0.556835	0.239284	80.832603	36.563351	79.066109	-1.871354	0.000000	4.636597	0.000000	0.000000	0.000000	0.059184	0.053973	-0.070839	0.000000	0.000000	3.000000	1.000000	0.000000
1042.628461	0.003588	0.557027	0.238998	80.832603	36.563351	79.066109	-1.871354	0.000000	4.636597	0.000000	0.000000	0.000000	0.049151	0.057630	-0.085874	0.000000	0.000000	3.000000	1.000000	0.000000
1042.631795	0.003588	0.557027	0.238998	80.832603	36.563351	79.066109	-1.871354	0.000000	4.636597	0.000000	0.000000	0.000000	0.049151	0.057630	-0.085874	0.000000	0.000000	3.000000	1.000000	0.000000
1042.635128	0.003588	0.557027	0.238998	80.837669	36.597218	79.089371	-1.871354	0.000000	4.636597	0.000000	0.000000	0.000000	0.049151	0.057630	-0.085874	0.000000	0.000000	3.000000	1.000000	0.000000
1042.638461	0.003588	0.557027	0.238998	80.837669	36.597218	79.089371	-1.871354	0.000000	4.636597	0.000000	0.000000	0.000000	0.049151	0.057630	-0.085874	0.000000	0.000000	3.000000	1.000000	0.000000
1042.641795	0.003751	0.557219	0.238711	80.837669	36.597218	79.089371	-1.871354	0.000000	4.636597	0.000000	0.000000	0.000000	0.049110	0.057567	-0.085944	0.000000	0.000000	3.000000	1.000000	0.000000
1042.645128	0.003881	0.557461	0.238369	80.842690	36.633774	79.112625	-1.870548	0.000000	4.636922	0.000000	0.000000	0.000000	0.039070	0.072553	-0.102660	0.000000	0.000000	3.000000	1.000000	0.000000
1042.648461	0.003881	0.557461	0.238369	80.842690	36.633774	79.112625	-1.870548	0.000000	4.636922	0.000000	0.000000	0.000000	0.039070	0.072553	-0.102660	0.000000	0.000000	3.000000	1.000000	0.000000
1042.651795	0.003881	0.557461	0.238369	80.842690	36.633774	79.112625	-1.870548	0.000000	4.636922	0.000000	0.000000	0.000000	0.039070	0.072553	-0.102660	0.000000	0.000000	3.000000	1.000000	0.000000
1042.655128	0.003881	0.557461	0.238369	80.852776	36.690689	79.167229	-1.869873	0.000000	4.637195	0.000000	0.000000	0.000000	0.039070	0.072553	-0.102660	0.000000	0.000000	3.000000	1.000000	0.000000
1042.658461	0.004044	0.557676	0.237982	80.852776	36.690689	79.167229	-1.869873	0.000000	4.637195	0.000000	0.000000	0.000000	0.048853	0.064718	-0.116215	0.000000	0.000000	3.000000	1.000000	0.000000
1042.661795	0.004044	0.557676	0.237982	80.852776	36.690689	79.167229	-1.869873	0.000000	4.637195	0.000000	0.000000	0.000000	0.048853	0.064718	-0.116215	0.000000	0.000000	3.000000	1.000000	0.000000
1042.665128	0.004174	0.557899	0.237512	80.865372	36.762012	79.225700	-1.869873	0.000000	4.637195	0.000000	0.000000	0.000000	0.038755	0.066857	-0.140849	0.000000	0.000000	3.000000	1.000000	0.000000
1042.668461	0.004174	0.557899	0.237512	80.865372	36.762012	79.225700	-1.869873	0.000000	4.637195	0.000000	0.000000	0.000000	0.038755	0.066857	-0.140849	0.000000	0.000000	3.000000	1.000000	0.000000
1042.671795	0.004174	0.557899	0.237512	80.865372	36.762012	79.225700	-1.869873	0.000000	4.637195	0.000000	0.000000	0.000000	0.038755	0.066857	-0.140849	0.000000	0.000000	3.000000	1.000000	0.000000
1042.675128	0.004174	0.557899	0.237512	80.888031	36.877159	79.347260	-1.870771	0.000000	4.636832	0.000000	0.000000	0.000000	0.038755	0.066857	-0.140849	0.000000	0.000000	3.000000	1.000000	0.000000
1042.678461	0.004302	0.558091	0.236966	80.888031	36.877159	79.347260	-1.870771	0.000000	4.636832	0.000000	0.000000	0.000000	0.038559	0.057585	-0.163950	0.000000	0.000000	3.000000	1.000000	0.000000
1042.681795	0.004302	0.558091	0.236966	80.888031	36.877159	79.347260	-1.870771	0.000000	4.636832	0.000000	0.000000	0.000000	0.038559	0.057585	-0.163950	0.000000	0.000000	3.000000	1.000000	0.000000
1042.685128	0.004430	0.558290	0.236337	80.915672	37.013477	79.485031	-1.870771	0.000000	4.636832	0.000000	0.000000	0.000000	0.038338	0.059681	-0.188758	0.000000	0.000000	3.000000	1.000000	0.000000
1042.688461	0.004430	0.558290	0.236337	80.915672	37.013477	79.485031	-1.870771	0.000000	4.636832	0.000000	0.000000	0.000000	0.038338	0.059681	-0.188758	0.000000	0.000000	3.000000	1.000000	0.000000
1042.691795	0.004430	0.558290	0.236337	80.915672	37.013477	79.485031	-1.870771	0.000000	4.636832	0.000000	0.000000	0.000000	0.038338	0.059681	-0.188758	0.000000	0.000000	3.000000	1.000000	0.000000
1042.695128	0.004430	0.558290	0.236337	80.950829	37.188599	79.659325	-1.874449	0.000000	4.635347	0.000000	0.000000	0.000000	0.038338	0.059681	-0.188758	0.000000	0.000000	3.000000	1.000000	0.000000
1042.698461	0.004524	0.558458	0.235630	80.950829	37.188599	79.659325	-1.874449	0.000000	4.635347	0.000000	0.000000	0.000000	0.028247	0.050292	-0.211943	0.000000	0.000000	3.000000	1.000000	0.000000
1042.701795	0.004524	0.558458	0.235630	80.950829	37.188599	79.659325	-1.874449	0.000000	4.635347	0.000000	0.000000	0.000000	0.028247	0.050292	-0.211943	0.000000	0.000000	3.000000	1.000000	0.000000
1042.705128	0.004584	0.558611	0.234828	80.993355	37.395199	79.870995	-1.874449	0.000000	4.635347	0.000000	0.000000	0.000000	0.018138	0.045914	-0.240810	0.000000	0.000000	3.000000	1.000000	0.000000
1042.708461	0.004584	0.558611	0.234828	80.993355	37.395199	79.870995	-1.874449	0.000000	4.635347	0.000000	0.000000	0.000000	0.018138	0.045914	-0.240810	0.000000	0.000000	3.000000	1.000000	0.000000
1042.711795	0.004584	0.558611	0.234828	80.993355	37.395199	79.870995	-1.874449	0.000000	4.635347	0.000000	0.000000	0.000000	0.018138	0.045914	-0.240810	0.000000	0.000000	3.000000	1.000000	0.000000
1042.715128	0.004584	0.558611	0.234828	81.039566	37.636429	80.110954	-1.882171	0.000000	4.632216	0.000000	0.000000	0.000000	0.018138	0.045914	-0.240810	0.000000	0.000000	3.000000	1.000000	0.000000
1042.718461	0.004644	0.558733	0.233947	81.039566	37.636429	80.110954	-1.882171	0.000000	4.632216	0.000000	0.000000	0.000000	0.017935	0.036506	-0.264259	0.000000	0.000000	3.000000	1.000000	0.000000
1042.721795	0.004644	0.558733	0.233947	81.039566	37.636429	80.110954	-1.882171	0.000000	4.632216	0.000000	0.000000	0.000000	0.017935	0.036506	-0.264259	0.000000	0.000000	3.000000	1.000000	0.000000
1042.725128	0.004703	0.558882	0.232995	81.091789	37.895706	80.367889	-1.882171	0.000000	4.632216	0.000000	0.000000	0.000000	0.017740	0.044743	-0.285524	0.000000	0.000000	3.000000	1.000000	0.000000
1042.728461	0.004703	0.558882	0.232995	81.091789	37.895706	80.367889	-1.882171	0.000000	4.632216	0.000000	0.000000	0.000000	0.017740	0.044743	-0.285524	0.000000	0.000000	3.000000	1.000000	0.000000
1042.731795	0.004703	0.558882	0.232995	81.091789	37.895706	80.367889	-1.882171	0.000000	4.632216	0.000000	0.000000	0.000000	0.017740	0.044743	-0.285524	0.000000	0.000000	3.000000	1.000000	0.000000
1042.735128	0.004762	0.559004	0.231996	81.148781	38.182613	80.652771	-1.892833	0.000000	4.627870	0.000000	0.000000	0.000000	0.017589	0.036680	-0.299601	0.000000	0.000000	3.000000	1.000000	0.000000
1042.738461	0.004762	0.559004	0.231996	81.148781	38.182613	80.652771	-1.892833	0.000000	4.627870	0.000000	0.000000	0.000000	0.017589	0.036680	-0.299601	0.000000	0.000000	3.000000	1.000000	0.000000
1042.741795	0.004762	0.559004	0.231996	81.148781	38.182613	80.652771	-1.892833	0.000000	4.627870	0.000000	0.000000	0.000000	0.017589	0.036680	-0.299601	0.000000	0.000000	3.000000	1.000000	0.000000
1042.745128	0.004853	0.559137	0.230945	81.208061	38.488373	80.953941	-1.898807	0.000000	4.625422	0.000000	0.000000	0.000000	0.027221	0.039886	-0.315489	0.000000	0.000000	3.000000	1.000000	0.000000
1042.748461	0.004853	0.559137	0.230945	81.208061	38.488373	80.953941	-1.898807	0.000000	4.625422	0.000000	0.000000	0.000000	0.027221	0.039886	-0.315489	0.000000	0.000000	3.000000	1.000000	0.000000
1042.751795	0.004853	0.559137	0.230945	81.208061	38.488373	80.953941	-1.898807	0.000000	4.625422	0.000000	0.000000	0.000000	0.027221	0.039886	-0.315489	0.000000	0.000000	3.000000	1.000000	0.000000
1042.755128	0.004975	0.559280	0.229840	81.267067	38.800884	81.267120	-1.904647	0.000000	4.623021	0.000000	0.000000	0.000000	0.036800	0.042986	-0.331469	0.000000	0.000000	3.000000	1.000000	0.000000
1042.758461	0.004975	0.559280	0.229840	81.267067	38.800884	81.267120	-1.904647	0.000000	4.623021	0.000000	0.000000	0.000000	0.036800	0.042986	-0.331469	0.000000	0.000000	3.000000	1.000000	0.000000
1042.761795	0.004975	0.559280	0.229840	81.267067	38.800884	81.267120	-1.904647	0.000000	4.623021	0.000000	0.000000	0.000000	0.036800	0.042986	-0.331469	0.000000	0.000000	3.000000	1.000000	0.000000
1042.765128	0.005130	0.559439	0.228713	81.330727	39.143185	81.602394	-1.910360	0.000000	4.620663	0.000000	0.000000	0.000000	0.046396	0.047533	-0.337887	0.000000	0.000000	3.000000	1.000000	0.000000
1042.768461	0.005130	0.559439	0.228713	81.330727	39.143185	81.602394	-1.910360	0.000000	4.620663	0.000000	0.000000	0.000000	0.046396	0.047533	-0.337887	0.000000	0.000000	3.000000	1.000000	0.000000
1042.771795	0.005130	0.559439	0.228713	81.330727	39.143185	81.602394	-1.910360	0.000000	4.620663	0.000000	0.000000	0.000000	0.046396	0.047533	-0.337887	0.000000	0.000000	3.000000	1.000000	0.000000
1042.775128	0.005284	0.559596	0.227585	81.391617	39.480061	81.937355	-1.915722	0.000000	4.618443	0.000000	0.000000	0.000000	0.046230	0.047117	-0.338585	0.000000	0.000000	3.000000	1.000000	0.000000
1042.778461	0.005284	0.559596	0.227585	81.391617	39.480061	81.937355	-1.915722	0.000000	4.618443	0.000000	0.000000	0.000000	0.046230	0.047117	-0.338585	0.000000	0.000000	3.000000	1.000000	0.000000
1042.781795	0.005284	0.559596	0.227585	81.391617	39.480061	81.937355	-1.915722	0.000000	4.618443	0.000000	0.000000	0.000000	0.046230	0.047117	-0.338585	0.000000	0.000000	3.000000	1.000000	0.000000
1042.785128	0.005405	0.559768	0.226435	81.452286	39.821590	82.276985	-1.921156	0.000000	4.616185	0.000000	0.000000	0.000000	0.036283	0.051581	-0.344898	0.000000	0.000000	3.000000	1.000000	0.000000
1042.788461	0.005405	0.559768	0.226435	81.452286	39.821590	82.276985	-1.921156	0.000000	4.616185	0.000000	0.000000	0.000000	0.036283	0.051581	-0.344898	0.000000	0.000000	3.000000	1.000000	0.000000
1042.791795	0.005405	0.559768	0.226435	81.452286	39.821590	82.276985	-1.921156	0.000000	4.616185	0.000000	0.000000	0.000000	0.036283	0.051581	-0.344898	0.000000	0.000000	3.000000	1.000000	0.000000
1042.795128	0.005558	0.559943	0.225315	81.510223	40.151695	82.607742	-1.927363	0.000000	4.613596	0.000000	0.000000	0.000000	0.045945	0.052599	-0.335973	0.000000	0.000000	3.000000	1.000000	0.000000
1042.798461	0.005558	0.559943	0.225315	81.510223	40.151695	82.607742	-1.927363	0.000000	4.613596	0.000000	0.000000	0.000000	0.045945	0.052599	-0.335973	0.000000	0.000000	3.000000	1.000000	0.000000
1042.801795	0.005558	0.559943	0.225315	81.510223	40.151695	82.607742	-1.927363	0.000000	4.613596	0.000000	0.000000	0.000000	0.045945	0.052599	-0.335973	0.000000	0.000000	3.000000	1.000000	0.000000
1042.805128	0.005678	0.560133	0.224174	81.565529	40.475327	82.921196	-1.932846	0.000000	4.611302	0.000000	0.000000	0.000000	0.036028	0.057011	-0.342278	0.000000	0.000000	3.000000	1.000000	0.000000
1042.808461	0.005678	0.560133	0.224174	81.565529	40.475327	82.921196	-1.932846	0.000000	4.611302	0.000000	0.000000	0.000000	0.036028	0.057011	-0.342278	0.000000	0.000000	3.000000	1.000000	0.000000
1042.811795	0.005678	0.560133	0.224174	81.565529	40.475327	82.921196	-1.932846	0.000000	4.611302	0.000000	0.000000	0.000000	0.036028	0.057011	-0.342278	0.000000	0.000000	3.000000	1.000000	0.000000
1042.815128	0.005831	0.560348	0.223077	81.620514	40.800308	83.238708	-1.939106	0.000000	4.608673	0.000000	0.000000	0.000000	0.045698	0.064385	-0.329262	0.000000	0.000000	3.000000	1.000000	0.000000
1042.818461	0.005831	0.560348	0.223077	81.620514	40.800308	83.238708	-1.939106	0.000000	4.608673	0.000000	0.000000	0.000000	0.045698	0.064385	-0.329262	0.000000	0.000000	3.000000	1.000000	0.000000
1042.821795	0.005831	0.560348	0.223077	81.620514	40.800308	83.238708	-1.939106	0.000000	4.608673	0.000000	0.000000	0.000000	0.045698	0.064385	-0.329262	0.000000	0.000000	3.000000	1.000000	0.000000
1042.825128	0.005918	0.560561	0.221978	81.671638	41.124435	83.564552	-1.944534	0.000000	4.606386	0.000000	0.000000	0.000000	0.026192	0.063916	-0.329739	0.000000	0.000000	3.000000	1.000000	0.000000
1042.828461	0.005918	0.560561	0.221978	81.671638	41.124435	83.564552	-1.944534	0.000000	4.606386	0.000000	0.000000	0.000000	0.026192	0.063916	-0.329739	0.000000	0.000000	3.000000	1.000000	0.000000
1042.831795	0.005918	0.560561	0.221978	81.671638	41.124435	83.564552	-1.944534	0.000000	4.606386	0.000000	0.000000	0.000000	0.026192	0.063916	-0.329739	0.000000	0.000000	3.000000	1.000000	0.000000
1042.835128	0.006005	0.560772	0.220876	81.723785	41.440811	83.876045	-1.951162	0.000000	4.603582	0.000000	0.000000	0.000000	0.026093	0.063491	-0.330374	0.000000	0.000000	3.000000	1.000000	0.000000
1042.838461	0.006005	0.560772	0.220876	81.723785	41.440811	83.876045	-1.951162	0.000000	4.603582	0.000000	0.000000	0.000000	0.026093	0.063491	-0.330374	0.000000	0.000000	3.000000	1.000000	0.000000
1042.841795	0.006005	0.560772	0.220876	81.723785	41.440811	83.876045	-1.951162	0.000000	4.603582	0.000000	0.000000	0.000000	0.026093	0.063491	-0.330374	0.000000	0.000000	3.000000	1.000000	0.000000
1042.845128	0.006092	0.560982	0.219773	81.773117	41.776138	84.211899	-1.957866	0.000000	4.600735	0.000000	0.000000	0.000000	0.025993	0.063037	-0.331002	0.000000	0.000000	3.000000	1.000000	0.000000
1042.848461	0.006092	0.560982	0.219773	81.773117	41.776138	84.211899	-1.957866	0.000000	4.600735	0.000000	0.000000	0.000000	0.025993	0.063037	-0.331002	0.000000	0.000000	3.000000	1.000000	0.000000
1042.851795	0.006092	0.560982	0.219773	81.773117	41.776138	84.211899	-1.957866	0.000000	4.600735	0.000000	0.000000	0.000000	0.025993	0.063037	-0.331002	0.000000	0.000000	3.000000	1.000000	0.000000
1042.855128	0.006146	0.561175	0.218687	81.822189	42.115414	84.559700	-1.964646	0.000000	4.597844	0.000000	0.000000	0.000000	0.016321	0.057793	-0.325781	0.000000	0.000000	3.000000	1.000000	0.000000
1042.858461	0.006146	0.561175	0.218687	81.822189	42.115414	84.559700	-1.964646	0.000000	4.597844	0.000000	0.000000	0.000000	0.016321	0.057793	-0.325781	0.000000	0.000000	3.000000	1.000000	0.000000
1042.861795	0.006146	0.561175	0.218687	81.822189	42.115414	84.559700	-1.964646	0.000000	4.597844	0.000000	0.000000	0.000000	0.016321	0.057793	-0.325781	0.000000	0.000000	3.000000	1.000000	0.000000
1042.865128	0.006200	0.561377	0.217547	81.861824	42.520771	84.983116	-1.971921	0.000000	4.594728	0.000000	0.000000	0.000000	0.016109	0.060645	-0.342018	0.000000	0.000000	3.000000	1.000000	0.000000
1042.868461	0.006200	0.561377	0.217547	81.861824	42.520771	84.983116	-1.971921	0.000000	4.594728	0.000000	0.000000	0.000000	0.016109	0.060645	-0.342018	0.000000	0.000000	3.000000	1.000000	0.000000
1042.871795	0.006200	0.561377	0.217547	81.861824	42.520771	84.983116	-1.971921	0.000000	4.594728	0.000000	0.000000	0.000000	0.016109	0.060645	-0.342018	0.000000	0.000000	3.000000	1.000000	0.000000
1042.875128	0.006285	0.561583	0.216437	81.893929	42.988487	85.466652	-1.979681	0.000000	4.591390	0.000000	0.000000	0.000000	0.025723	0.061680	-0.332905	0.000000	0.000000	3.000000	1.000000	0.000000
1042.878461	0.006285	0.561583	0.216437	81.893929	42.988487	85.466652	-1.979681	0.000000	4.591390	0.000000	0.000000	0.000000	0.025723	0.061680	-0.332905	0.000000	0.000000	3.000000	1.000000	0.000000
1042.881795	0.006285	0.561583	0.216437	81.893929	42.988487	85.466652	-1.979681	0.000000	4.591390	0.000000	0.000000	0.000000	0.025723	0.061680	-0.332905	0.000000	0.000000	3.000000	1.000000	0.000000
1042.885128	0.006370	0.561798	0.215273	81.934082	43.398136	85.879631	-1.986699	0.000000	4.588358	0.000000	0.000000	0.000000	0.025474	0.064460	-0.349226	0.000000	0.000000	3.000000	1.000000	0.000000
1042.888461	0.006370	0.561798	0.215273	81.934082	43.398136	85.879631	-1.986699	0.000000	4.588358	0.000000	0.000000	0.000000	0.025474	0.064460	-0.349226	0.000000	0.000000	3.000000	1.000000	0.000000
1042.891795	0.006370	0.561798	0.215273	81.934082	43.398136	85.879631	-1.986699	0.000000	4.588358	0.000000	0.000000	0.000000	0.025474	0.064460	-0.349226	0.000000	0.000000	3.000000	1.000000	0.000000
1042.895128	0.006519	0.562016	0.214139	81.986732	43.756828	86.238876	-1.994214	0.000000	4.585096	0.000000	0.000000	0.000000	0.044584	0.065494	-0.340184	0.000000	0.000000	3.000000	1.000000	0.000000
1042.898461	0.006519	0.562016	0.214139	81.986732	43.756828	86.238876	-1.994214	0.000000	4.585096	0.000000	0.000000	0.000000	0.044584	0.065494	-0.340184	0.000000	0.000000	3.000000	1.000000	0.000000
1042.901795	0.006519	0.562016	0.214139	81.986732	43.756828	86.238876	-1.994214	0.000000	4.585096	0.000000	0.000000	0.000000	0.044584	0.065494	-0.340184	0.000000	0.000000	3.000000	1.000000	0.000000
1042.905128	0.006635	0.562228	0.212970	82.037453	44.110474	86.582489	-2.000413	0.000000	4.582396	0.000000	0.000000	0.000000	0.034774	0.063459	-0.350670	0.000000	0.000000	3.000000	1.000000	0.000000
1042.908461	0.006635	0.562228	0.212970	82.037453	44.110474	86.582489	-2.000413	0.000000	4.582396	0.000000	0.000000	0.000000	0.034774	0.063459	-0.350670	0.000000	0.000000	3.000000	1.000000	0.000000
1042.911795	0.006635	0.562228	0.212970	82.037453	44.110474	86.582489	-2.000413	0.000000	4.582396	0.000000	0.000000	0.000000	0.034774	0.063459	-0.350670	0.000000	0.000000	3.000000	1.000000	0.000000
1042.915128	0.006782	0.562401	0.211805	82.087090	44.456352	86.921440	-2.007533	0.000000	4.579281	0.000000	0.000000	0.000000	0.044178	0.052000	-0.349724	0.000000	0.000000	3.000000	1.000000	0.000000
1042.918461	0.006782	0.562401	0.211805	82.087090	44.456352	86.921440	-2.007533	0.000000	4.579281	0.000000	0.000000	0.000000	0.044178	0.052000	-0.349724	0.000000	0.000000	3.000000	1.000000	0.000000
1042.921795	0.006782	0.562401	0.211805	82.087090	44.456352	86.921440	-2.007533	0.000000	4.579281	0.000000	0.000000	0.000000	0.044178	0.052000	-0.349724	0.000000	0.000000	3.000000	1.000000	0.000000
1042.925128	0.006865	0.562552	0.210624	82.131020	44.759018	87.225899	-2.014124	0.000000	4.576385	0.000000	0.000000	0.000000	0.024942	0.045283	-0.354332	0.000000	0.000000	3.000000	1.000000	0.000000
1042.928461	0.006865	0.562552	0.210624	82.131020	44.759018	87.225899	-2.014124	0.000000	4.576385	0.000000	0.000000	0.000000	0.024942	0.045283	-0.354332	0.000000	0.000000	3.000000	1.000000	0.000000
1042.931795	0.006865	0.562552	0.210624	82.131020	44.759018	87.225899	-2.014124	0.000000	4.576385	0.000000	0.000000	0.000000	0.024942	0.045283	-0.354332	0.000000	0.000000	3.000000	1.000000	0.000000
1042.935128	0.006948	0.562680	0.209426	82.181541	45.116570	87.579796	-2.022063	0.000000	4.572883	0.000000	0.000000	0.000000	0.024791	0.038587	-0.359151	0.000000	0.000000	3.000000	1.000000	0.000000
1042.938461	0.006948	0.562680	0.209426	82.181541	45.116570	87.579796	-2.022063	0.000000	4.572883	0.000000	0.000000	0.000000	0.024791	0.038587	-0.359151	0.000000	0.000000	3.000000	1.000000	0.000000
1042.941795	0.006948	0.562680	0.209426	82.181541	45.116570	87.579796	-2.022063	0.000000	4.572883	0.000000	0.000000	0.000000	0.024791	0.038587	-0.359151	0.000000	0.000000	3.000000	1.000000	0.000000
1042.945128	0.006998	0.562782	0.208180	82.232796	45.522625	87.995667	-2.030213	0.000000	4.569271	0.000000	0.000000	0.000000	0.015056	0.030303	-0.373896	0.000000	0.000000	3.000000	1.000000	0.000000
1042.948461	0.006998	0.562782	0.208180	82.232796	45.522625	87.995667	-2.030213	0.000000	4.569271	0.000000	0.000000	0.000000	0.015056	0.030303	-0.373896	0.000000	0.000000	3.000000	1.000000	0.000000
1042.951795	0.006998	0.562782	0.208180	82.232796	45.522625	87.995667	-2.030213	0.000000	4.569271	0.000000	0.000000	0.000000	0.015056	0.030303	-0.373896	0.000000	0.000000	3.000000	1.000000	0.000000
1042.955128	0.007111	0.562902	0.206944	82.259521	45.953884	88.457802	-2.039431	0.000000	4.565164	0.000000	0.000000	0.000000	0.033937	0.036103	-0.370715	0.000000	0.000000	3.000000	1.000000	0.000000
1042.958461	0.007111	0.562902	0.206944	82.259521	45.953884	88.457802	-2.039431	0.000000	4.565164	0.000000	0.000000	0.000000	0.033937	0.036103	-0.370715	0.000000	0.000000	3.000000	1.000000	0.000000
1042.961795	0.007111	0.562902	0.206944	82.259521	45.953884	88.457802	-2.039431	0.000000	4.565164	0.000000	0.000000	0.000000	0.033937	0.036103	-0.370715	0.000000	0.000000	3.000000	1.000000	0.000000
1042.965128	0.007224	0.563041	0.205720	82.255058	46.353031	88.946365	-2.047493	0.000000	4.561553	0.000000	0.000000	0.000000	0.033834	0.041877	-0.367303	0.000000	0.000000	3.000000	1.000000	0.000000
1042.968461	0.007224	0.563041	0.205720	82.255058	46.353031	88.946365	-2.047493	0.000000	4.561553	0.000000	0.000000	0.000000	0.033834	0.041877	-0.367303	0.000000	0.000000	3.000000	1.000000	0.000000
1042.971795	0.007224	0.563041	0.205720	82.255058	46.353031	88.946365	-2.047493	0.000000	4.561553	0.000000	0.000000	0.000000	0.033834	0.041877	-0.367303	0.000000	0.000000	3.000000	1.000000	0.000000
1042.975128	0.007399	0.563221	0.204520	82.232796	46.496929	89.235649	-2.055544	0.000000	4.557931	0.000000	0.000000	0.000000	0.052626	0.053868	-0.359914	0.000000	0.000000	3.000000	1.000000	0.000000
1042.978461	0.007399	0.563221	0.204520	82.232796	46.496929	89.235649	-2.055544	0.000000	4.557931	0.000000	0.000000	0.000000	0.052626	0.053868	-0.359914	0.000000	0.000000	3.000000	1.000000	0.000000
1042.981795	0.007399	0.563221	0.204520	82.232796	46.496929	89.235649	-2.055544	0.000000	4.557931	0.000000	0.000000	0.000000	0.052626	0.053868	-0.359914	0.000000	0.000000	3.000000	1.000000	0.000000
1042.985128	0.007637	0.563414	0.203298	82.210991	46.297562	89.228897	-2.062309	0.000000	4.554874	0.000000	0.000000	0.000000	0.071157	0.057981	-0.366739	0.000000	0.000000	3.000000	1.000000	0.000000
1042.988461	0.007637	0.563414	0.203298	82.210991	46.297562	89.228897	-2.062309	0.000000	4.554874	0.000000	0.000000	0.000000	0.071157	0.057981	-0.366739	0.000000	0.000000	3.000000	1.000000	0.000000
1042.991795	0.007637	0.563414	0.203298	82.210991	46.297562	89.228897	-2.062309	0.000000	4.554874	0.000000	0.000000	0.000000	0.071157	0.057981	-0.366739	0.000000	0.000000	3.000000	1.000000	0.000000
1042.995128	0.007842	0.563617	0.202141	82.176971	45.961655	89.216278	-2.068185	0.000000	4.552210	0.000000	0.000000	0.000000	0.061722	0.060709	-0.347150	0.000000	0.000000	3.000000	1.000000	0.000000
1042.998461	0.007842	0.563617	0.202141	82.176971	45.961655	89.216278	-2.068185	0.000000	4.552210	0.000000	0.000000	0.000000	0.061722	0.060709	-0.347150	0.000000	0.000000	3.000000	1.000000	0.000000
1043.001795	0.007842	0.563617	0.202141	82.176971	45.961655	89.216278	-2.068185	0.000000	4.552210	0.000000	0.000000	0.000000	0.061722	0.060709	-0.347150	0.000000	0.000000	3.000000	1.000000	0.000000
1043.005128	0.008078	0.563812	0.200947	82.141129	45.615913	89.042374	-2.074152	0.000000	4.549493	0.000000	0.000000	0.000000	0.070733	0.058596	-0.358032	0.000000	0.000000	3.000000	1.000000	0.000000
1043.008461	0.008078	0.563812	0.200947	82.141129	45.615913	89.042374	-2.074152	0.000000	4.549493	0.000000	0.000000	0.000000	0.070733	0.058596	-0.358032	0.000000	0.000000	3.000000	1.000000	0.000000
1043.011795	0.008078	0.563812	0.200947	82.141129	45.615913	89.042374	-2.074152	0.000000	4.549493	0.000000	0.000000	0.000000	0.070733	0.058596	-0.358032	0.000000	0.000000	3.000000	1.000000	0.000000
1043.015128	0.008314	0.563996	0.199805	82.117882	45.375561	88.792358	-2.079927	0.000000	4.546856	0.000000	0.000000	0.000000	0.070657	0.055168	-0.342633	0.000000	0.000000	3.000000	1.000000	0.000000
1043.018461	0.008314	0.563996	0.199805	82.117882	45.375561	88.792358	-2.079927	0.000000	4.546856	0.000000	0.000000	0.000000	0.070657	0.055168	-0.342633	0.000000	0.000000	3.000000	1.000000	0.000000
1043.021795	0.008314	0.563996	0.199805	82.117882	45.375561	88.792358	-2.079927	0.000000	4.546856	0.000000	0.000000	0.000000	0.070657	0.055168	-0.342633	0.000000	0.000000	3.000000	1.000000	0.000000
1043.025128	0.008547	0.564167	0.198593	82.113525	45.294701	88.705917	-2.085322	0.000000	4.544384	0.000000	0.000000	0.000000	0.070124	0.051402	-0.363582	0.000000	0.000000	3.000000	1.000000	0.000000
1043.028461	0.008547	0.564167	0.198593	82.113525	45.294701	88.705917	-2.085322	0.000000	4.544384	0.000000	0.000000	0.000000	0.070124	0.051402	-0.363582	0.000000	0.000000	3.000000	1.000000	0.000000
1043.031795	0.008547	0.564167	0.198593	82.113525	45.294701	88.705917	-2.085322	0.000000	4.544384	0.000000	0.000000	0.000000	0.070124	0.051402	-0.363582	0.000000	0.000000	3.000000	1.000000	0.000000
1043.035128	0.008749	0.564331	0.197345	82.122887	45.325539	88.756775	-2.091410	0.000000	4.541586	0.000000	0.000000	0.000000	0.060381	0.049211	-0.374331	0.000000	0.000000	3.000000	1.000000	0.000000
1043.038461	0.008749	0.564331	0.197345	82.122887	45.325539	88.756775	-2.091410	0.000000	4.541586	0.000000	0.000000	0.000000	0.060381	0.049211	-0.374331	0.000000	0.000000	3.000000	1.000000	0.000000
1043.041795	0.008749	0.564331	0.197345	82.122887	45.325539	88.756775	-2.091410	0.000000	4.541586	0.000000	0.000000	0.000000	0.060381	0.049211	-0.374331	0.000000	0.000000	3.000000	1.000000	0.000000
1043.045128	0.009042	0.564509	0.196074	82.132912	45.367626	88.874756	-2.098491	0.000000	4.538319	0.000000	0.000000	0.000000	0.087951	0.053249	-0.381434	0.000000	0.000000	3.000000	1.000000	0.000000
1043.048461	0.009042	0.564509	0.196074	82.132912	45.367626	88.874756	-2.098491	0.000000	4.538319	0.000000	0.000000	0.000000	0.087951	0.053249	-0.381434	0.000000	0.000000	3.000000	1.000000	0.000000
1043.051795	0.009042	0.564509	0.196074	82.132912	45.367626	88.874756	-2.098491	0.000000	4.538319	0.000000	0.000000	0.000000	0.087951	0.053249	-0.381434	0.000000	0.000000	3.000000	1.000000	0.000000
1043.055128	0.009365	0.564720	0.194794	82.114845	45.180332	88.786469	-2.104106	0.000000	4.535717	0.000000	0.000000	0.000000	0.096839	0.063371	-0.384097	0.000000	0.000000	3.000000	1.000000	0.000000
1043.058461	0.009365	0.564720	0.194794	82.114845	45.180332	88.786469	-2.104106	0.000000	4.535717	0.000000	0.000000	0.000000	0.096839	0.063371	-0.384097	0.000000	0.000000	3.000000	1.000000	0.000000
1043.061795	0.009365	0.564720	0.194794	82.114845	45.180332	88.786469	-2.104106	0.000000	4.535717	0.000000	0.000000	0.000000	0.096839	0.063371	-0.384097	0.000000	0.000000	3.000000	1.000000	0.000000
1043.065128	0.009719	0.564972	0.193661	82.067612	44.767906	88.481972	-2.109298	0.000000	4.533306	0.000000	0.000000	0.000000	0.106368	0.075732	-0.339839	0.000000	0.000000	3.000000	1.000000	0.000000
1043.068461	0.009719	0.564972	0.193661	82.067612	44.767906	88.481972	-2.109298	0.000000	4.533306	0.000000	0.000000	0.000000	0.106368	0.075732	-0.339839	0.000000	0.000000	3.000000	1.000000	0.000000
1043.071795	0.009719	0.564972	0.193661	82.067612	44.767906	88.481972	-2.109298	0.000000	4.533306	0.000000	0.000000	0.000000	0.106368	0.075732	-0.339839	0.000000	0.000000	3.000000	1.000000	0.000000
1043.075128	0.010133	0.565262	0.192431	81.984108	44.085602	87.934113	-2.112616	0.000000	4.531761	0.000000	0.000000	0.000000	0.124037	0.086942	-0.369044	0.000000	0.000000	3.000000	1.000000	0.000000
1043.078461	0.010133	0.565262	0.192431	81.984108	44.085602	87.934113	-2.112616	0.000000	4.531761	0.000000	0.000000	0.000000	0.124037	0.086942	-0.369044	0.000000	0.000000	3.000000	1.000000	0.000000
1043.081795	0.010133	0.565262	0.192431	81.984108	44.085602	87.934113	-2.112616	0.000000	4.531761	0.000000	0.000000	0.000000	0.124037	0.086942	-0.369044	0.000000	0.000000	3.000000	1.000000	0.000000
1043.085128	0.010576	0.565597	0.191260	81.878586	43.250942	87.238724	-2.115710	0.000000	4.530317	0.000000	0.000000	0.000000	0.133077	0.100363	-0.351181	0.000000	0.000000	3.000000	1.000000	0.000000
1043.088461	0.010576	0.565597	0.191260	81.878586	43.250942	87.238724	-2.115710	0.000000	4.530317	0.000000	0.000000	0.000000	0.133077	0.100363	-0.351181	0.000000	0.000000	3.000000	1.000000	0.000000
1043.091795	0.010576	0.565597	0.191260	81.878586	43.250942	87.238724	-2.115710	0.000000	4.530317	0.000000	0.000000	0.000000	0.133077	0.100363	-0.351181	0.000000	0.000000	3.000000	1.000000	0.000000
1043.095128	0.011018	0.565929	0.190087	81.773788	42.461937	86.553833	-2.117714	0.000000	4.529380	0.000000	0.000000	0.000000	0.132568	0.099714	-0.351887	0.000000	0.000000	3.000000	1.000000	0.000000
1043.098461	0.011018	0.565929	0.190087	81.773788	42.461937	86.553833	-2.117714	0.000000	4.529380	0.000000	0.000000	0.000000	0.132568	0.099714	-0.351887	0.000000	0.000000	3.000000	1.000000	0.000000
1043.101795	0.011018	0.565929	0.190087	81.773788	42.461937	86.553833	-2.117714	0.000000	4.529380	0.000000	0.000000	0.000000	0.132568	0.099714	-0.351887	0.000000	0.000000	3.000000	1.000000	0.000000
1043.105128	0.011489	0.566245	0.188931	81.678391	41.787636	85.898773	-2.119796	0.000000	4.528406	0.000000	0.000000	0.000000	0.141366	0.094691	-0.346705	0.000000	0.000000	3.000000	1.000000	0.000000
1043.108461	0.011489	0.566245	0.188931	81.678391	41.787636	85.898773	-2.119796	0.000000	4.528406	0.000000	0.000000	0.000000	0.141366	0.094691	-0.346705	0.000000	0.000000	3.000000	1.000000	0.000000
1043.111795	0.011489	0.566245	0.188931	81.678391	41.787636	85.898773	-2.119796	0.000000	4.528406	0.000000	0.000000	0.000000	0.141366	0.094691	-0.346705	0.000000	0.000000	3.000000	1.000000	0.000000
1043.115128	0.011898	0.566558	0.187775	81.612274	41.332241	85.484695	-2.121167	0.000000	4.527764	0.000000	0.000000	0.000000	0.122461	0.094071	-0.347056	0.000000	0.000000	3.000000	1.000000	0.000000
1043.118461	0.011898	0.566558	0.187775	81.612274	41.332241	85.484695	-2.121167	0.000000	4.527764	0.000000	0.000000	0.000000	0.122461	0.094071	-0.347056	0.000000	0.000000	3.000000	1.000000	0.000000
1043.121795	0.011898	0.566558	0.187775	81.612274	41.332241	85.484695	-2.121167	0.000000	4.527764	0.000000	0.000000	0.000000	0.122461	0.094071	-0.347056	0.000000	0.000000	3.000000	1.000000	0.000000
1043.125128	0.012304	0.566829	0.186587	81.576385	41.065559	85.370766	-2.123811	0.000000	4.526525	0.000000	0.000000	0.000000	0.121826	0.081149	-0.356259	0.000000	0.000000	3.000000	1.000000	0.000000
1043.128461	0.012304	0.566829	0.186587	81.576385	41.065559	85.370766	-2.123811	0.000000	4.526525	0.000000	0.000000	0.000000	0.121826	0.081149	-0.356259	0.000000	0.000000	3.000000	1.000000	0.000000
1043.131795	0.012304	0.566829	0.186587	81.576385	41.065559	85.370766	-2.123811	0.000000	4.526525	0.000000	0.000000	0.000000	0.121826	0.081149	-0.356259	0.000000	0.000000	3.000000	1.000000	0.000000
1043.135128	0.012738	0.567092	0.185362	81.564293	40.960403	85.414246	-2.126814	0.000000	4.525115	0.000000	0.000000	0.000000	0.130289	0.078794	-0.367474	0.000000	0.000000	3.000000	1.000000	0.000000
1043.138461	0.012738	0.567092	0.185362	81.564293	40.960403	85.414246	-2.126814	0.000000	4.525115	0.000000	0.000000	0.000000	0.130289	0.078794	-0.367474	0.000000	0.000000	3.000000	1.000000	0.000000
1043.141795	0.012738	0.567092	0.185362	81.564293	40.960403	85.414246	-2.126814	0.000000	4.525115	0.000000	0.000000	0.000000	0.130289	0.078794	-0.367474	0.000000	0.000000	3.000000	1.000000	0.000000
1043.145128	0.013171	0.567317	0.184141	81.564598	40.935085	85.433281	-2.129640	0.000000	4.523785	0.000000	0.000000	0.000000	0.129791	0.067684	-0.366405	0.000000	0.000000	3.000000	1.000000	0.000000
1043.148461	0.013171	0.567317	0.184141	81.564598	40.935085	85.433281	-2.129640	0.000000	4.523785	0.000000	0.000000	0.000000	0.129791	0.067684	-0.366405	0.000000	0.000000	3.000000	1.000000	0.000000
1043.151795	0.013171	0.567317	0.184141	81.564598	40.935085	85.433281	-2.129640	0.000000	4.523785	0.000000	0.000000	0.000000	0.129791	0.067684	-0.366405	0.000000	0.000000	3.000000	1.000000	0.000000
1043.155128	0.013600	0.567514	0.182868	81.579582	41.000050	85.528915	-2.132502	0.000000	4.522437	0.000000	0.000000	0.000000	0.128946	0.059183	-0.381796	0.000000	0.000000	3.000000	1.000000	0.000000
1043.158461	0.013600	0.567514	0.182868	81.579582	41.000050	85.528915	-2.132502	0.000000	4.522437	0.000000	0.000000	0.000000	0.128946	0.059183	-0.381796	0.000000	0.000000	3.000000	1.000000	0.000000
1043.161795	0.013600	0.567514	0.182868	81.579582	41.000050	85.528915	-2.132502	0.000000	4.522437	0.000000	0.000000	0.000000	0.128946	0.059183	-0.381796	0.000000	0.000000	3.000000	1.000000	0.000000
1043.165128	0.013968	0.567640	0.181606	81.605759	41.150967	85.777916	-2.135945	0.000000	4.520812	0.000000	0.000000	0.000000	0.110274	0.037642	-0.378549	0.000000	0.000000	3.000000	1.000000	0.000000
1043.168461	0.013968	0.567640	0.181606	81.605759	41.150967	85.777916	-2.135945	0.000000	4.520812	0.000000	0.000000	0.000000	0.110274	0.037642	-0.378549	0.000000	0.000000	3.000000	1.000000	0.000000
1043.171795	0.013968	0.567640	0.181606	81.605759	41.150967	85.777916	-2.135945	0.000000	4.520812	0.000000	0.000000	0.000000	0.110274	0.037642	-0.378549	0.000000	0.000000	3.000000	1.000000	0.000000
1043.175128	0.014303	0.567758	0.180308	81.628387	41.271500	85.976212	-2.140594	0.000000	4.518613	0.000000	0.000000	0.000000	0.100480	0.035341	-0.389502	0.000000	0.000000	3.000000	1.000000	0.000000
1043.178461	0.014303	0.567758	0.180308	81.628387	41.271500	85.976212	-2.140594	0.000000	4.518613	0.000000	0.000000	0.000000	0.100480	0.035341	-0.389502	0.000000	0.000000	3.000000	1.000000	0.000000
1043.181795	0.014303	0.567758	0.180308	81.628387	41.271500	85.976212	-2.140594	0.000000	4.518613	0.000000	0.000000	0.000000	0.100480	0.035341	-0.389502	0.000000	0.000000	3.000000	1.000000	0.000000
1043.185128	0.014577	0.567825	0.179035	81.627785	41.227577	85.951248	-2.146322	0.000000	4.515894	0.000000	0.000000	0.000000	0.082083	0.020094	-0.381903	0.000000	0.000000	3.000000	1.000000	0.000000
1043.188461	0.014577	0.567825	0.179035	81.627785	41.227577	85.951248	-2.146322	0.000000	4.515894	0.000000	0.000000	0.000000	0.082083	0.020094	-0.381903	0.000000	0.000000	3.000000	1.000000	0.000000
1043.191795	0.014577	0.567825	0.179035	81.627785	41.227577	85.951248	-2.146322	0.000000	4.515894	0.000000	0.000000	0.000000	0.082083	0.020094	-0.381903	0.000000	0.000000	3.000000	1.000000	0.000000
1043.195128	0.014848	0.567849	0.177731	81.588844	40.929211	85.642624	-2.153134	0.000000	4.512650	0.000000	0.000000	0.000000	0.081504	0.007393	-0.391266	0.000000	0.000000	3.000000	1.000000	0.000000
1043.198461	0.014848	0.567849	0.177731	81.588844	40.929211	85.642624	-2.153134	0.000000	4.512650	0.000000	0.000000	0.000000	0.081504	0.007393	-0.391266	0.000000	0.000000	3.000000	1.000000	0.000000
1043.201795	0.014848	0.567849	0.177731	81.588844	40.929211	85.642624	-2.153134	0.000000	4.512650	0.000000	0.000000	0.000000	0.081504	0.007393	-0.391266	0.000000	0.000000	3.000000	1.000000	0.000000
1043.205128	0.015118	0.567832	0.176395	81.516800	40.407612	85.111519	-2.160377	0.000000	4.509188	0.000000	0.000000	0.000000	0.080909	-0.005229	-0.400693	0.000000	0.000000	3.000000	1.000000	0.000000
1043.208461	0.015118	0.567832	0.176395	81.516800	40.407612	85.111519	-2.160377	0.000000	4.509188	0.000000	0.000000	0.000000	0.080909	-0.005229	-0.400693	0.000000	0.000000	3.000000	1.000000	0.000000
1043.211795	0.015118	0.567832	0.176395	81.516800	40.407612	85.111519	-2.160377	0.000000	4.509188	0.000000	0.000000	0.000000	0.080909	-0.005229	-0.400693	0.000000	0.000000	3.000000	1.000000	0.000000
1043.215128	0.015326	0.567779	0.175064	81.424347	39.770172	84.466194	-2.168064	0.000000	4.505497	0.000000	0.000000	0.000000	0.062548	-0.016011	-0.399227	0.000000	0.000000	3.000000	1.000000	0.000000
1043.218461	0.015326	0.567779	0.175064	81.424347	39.770172	84.466194	-2.168064	0.000000	4.505497	0.000000	0.000000	0.000000	0.062548	-0.016011	-0.399227	0.000000	0.000000	3.000000	1.000000	0.000000
1043.221795	0.015326	0.567779	0.175064	81.424347	39.770172	84.466194	-2.168064	0.000000	4.505497	0.000000	0.000000	0.000000	0.062548	-0.016011	-0.399227	0.000000	0.000000	3.000000	1.000000	0.000000
1043.225128	0.015533	0.567683	0.173702	81.323097	39.094486	83.786194	-2.177076	0.000000	4.501149	0.000000	0.000000	0.000000	0.062012	-0.028535	-0.408717	0.000000	0.000000	3.000000	1.000000	0.000000
1043.228461	0.015533	0.567683	0.173702	81.323097	39.094486	83.786194	-2.177076	0.000000	4.501149	0.000000	0.000000	0.000000	0.062012	-0.028535	-0.408717	0.000000	0.000000	3.000000	1.000000	0.000000
1043.231795	0.015533	0.567683	0.173702	81.323097	39.094486	83.786194	-2.177076	0.000000	4.501149	0.000000	0.000000	0.000000	0.062012	-0.028535	-0.408717	0.000000	0.000000	3.000000	1.000000	0.000000
1043.235128	0.015738	0.567533	0.172328	81.228111	38.471119	83.166878	-2.186559	0.000000	4.496550	0.000000	0.000000	0.000000	0.061618	-0.045260	-0.412099	0.000000	0.000000	3.000000	1.000000	0.000000
1043.238461	0.015738	0.567533	0.172328	81.228111	38.471119	83.166878	-2.186559	0.000000	4.496550	0.000000	0.000000	0.000000	0.061618	-0.045260	-0.412099	0.000000	0.000000	3.000000	1.000000	0.000000
1043.241795	0.015738	0.567533	0.172328	81.228111	38.471119	83.166878	-2.186559	0.000000	4.496550	0.000000	0.000000	0.000000	0.061618	-0.045260	-0.412099	0.000000	0.000000	3.000000	1.000000	0.000000
1043.245128	0.015943	0.567347	0.170958	81.132881	37.860603	82.555382	-2.196305	0.000000	4.491797	0.000000	0.000000	0.000000	0.061331	-0.055813	-0.411127	0.000000	0.000000	3.000000	1.000000	0.000000
1043.248461	0.015943	0.567347	0.170958	81.132881	37.860603	82.555382	-2.196305	0.000000	4.491797	0.000000	0.000000	0.000000	0.061331	-0.055813	-0.411127	0.000000	0.000000	3.000000	1.000000	0.000000
1043.251795	0.015943	0.567347	0.170958	81.132881	37.860603	82.555382	-2.196305	0.000000	4.491797	0.000000	0.000000	0.000000	0.061331	-0.055813	-0.411127	0.000000	0.000000	3.000000	1.000000	0.000000
1043.255128	0.016146	0.567160	0.169585	81.036690	37.265808	81.972816	-2.206163	0.000000	4.486964	0.000000	0.000000	0.000000	0.060998	-0.056035	-0.411976	0.000000	0.000000	3.000000	1.000000	0.000000
1043.258461	0.016146	0.567160	0.169585	81.036690	37.265808	81.972816	-2.206163	0.000000	4.486964	0.000000	0.000000	0.000000	0.060998	-0.056035	-0.411976	0.000000	0.000000	3.000000	1.000000	0.000000
1043.261795	0.016146	0.567160	0.169585	81.036690	37.265808	81.972816	-2.206163	0.000000	4.486964	0.000000	0.000000	0.000000	0.060998	-0.056035	-0.411976	0.000000	0.000000	3.000000	1.000000	0.000000
1043.265128	0.016319	0.566972	0.168209	80.930611	36.636700	81.396355	-2.216201	0.000000	4.482015	0.000000	0.000000	0.000000	0.051758	-0.056245	-0.412580	0.000000	0.000000	3.000000	1.000000	0.000000
1043.268461	0.016319	0.566972	0.168209	80.930611	36.636700	81.396355	-2.216201	0.000000	4.482015	0.000000	0.000000	0.000000	0.051758	-0.056245	-0.412580	0.000000	0.000000	3.000000	1.000000	0.000000
1043.271795	0.016319	0.566972	0.168209	80.930611	36.636700	81.396355	-2.216201	0.000000	4.482015	0.000000	0.000000	0.000000	0.051758	-0.056245	-0.412580	0.000000	0.000000	3.000000	1.000000	0.000000
1043.275128	0.016492	0.566810	0.166882	80.813652	35.971962	80.787277	-2.227047	0.000000	4.476635	0.000000	0.000000	0.000000	0.051861	-0.048549	-0.398357	0.000000	0.000000	3.000000	1.000000	0.000000
1043.278461	0.016492	0.566810	0.166882	80.813652	35.971962	80.787277	-2.227047	0.000000	4.476635	0.000000	0.000000	0.000000	0.051861	-0.048549	-0.398357	0.000000	0.000000	3.000000	1.000000	0.000000
1043.281795	0.016492	0.566810	0.166882	80.813652	35.971962	80.787277	-2.227047	0.000000	4.476635	0.000000	0.000000	0.000000	0.051861	-0.048549	-0.398357	0.000000	0.000000	3.000000	1.000000	0.000000
1043.285128	0.016636	0.566640	0.165608	80.686707	35.282280	80.123993	-2.237516	0.000000	4.471412	0.000000	0.000000	0.000000	0.043159	-0.051051	-0.382008	0.000000	0.000000	3.000000	1.000000	0.000000
1043.288461	0.016636	0.566640	0.165608	80.686707	35.282280	80.123993	-2.237516	0.000000	4.471412	0.000000	0.000000	0.000000	0.043159	-0.051051	-0.382008	0.000000	0.000000	3.000000	1.000000	0.000000
1043.291795	0.016636	0.566640	0.165608	80.686707	35.282280	80.123993	-2.237516	0.000000	4.471412	0.000000	0.000000	0.000000	0.043159	-0.051051	-0.382008	0.000000	0.000000	3.000000	1.000000	0.000000
1043.295128	0.016780	0.566476	0.164368	80.564972	34.641354	79.503433	-2.248150	0.000000	4.466075	0.000000	0.000000	0.000000	0.043211	-0.049365	-0.372033	0.000000	0.000000	3.000000	1.000000	0.000000
1043.298461	0.016780	0.566476	0.164368	80.564972	34.641354	79.503433	-2.248150	0.000000	4.466075	0.000000	0.000000	0.000000	0.043211	-0.049365	-0.372033	0.000000	0.000000	3.000000	1.000000	0.000000
1043.301795	0.016780	0.566476	0.164368	80.564972	34.641354	79.503433	-2.248150	0.000000	4.466075	0.000000	0.000000	0.000000	0.043211	-0.049365	-0.372033	0.000000	0.000000	3.000000	1.000000	0.000000
1043.305128	0.016865	0.566283	0.163169	80.463249	34.123158	79.000404	-2.258541	0.000000	4.460828	0.000000	0.000000	0.000000	0.025653	-0.057837	-0.359740	0.000000	0.000000	3.000000	1.000000	0.000000
1043.308461	0.016865	0.566283	0.163169	80.463249	34.123158	79.000404	-2.258541	0.000000	4.460828	0.000000	0.000000	0.000000	0.025653	-0.057837	-0.359740	0.000000	0.000000	3.000000	1.000000	0.000000
1043.311795	0.016865	0.566283	0.163169	80.463249	34.123158	79.000404	-2.258541	0.000000	4.460828	0.000000	0.000000	0.000000	0.025653	-0.057837	-0.359740	0.000000	0.000000	3.000000	1.000000	0.000000
1043.315128	0.016892	0.566110	0.161984	80.381416	33.694775	78.586861	-2.269870	0.000000	4.455075	0.000000	0.000000	0.000000	0.007986	-0.051938	-0.355414	0.000000	0.000000	3.000000	1.000000	0.000000
1043.318461	0.016892	0.566110	0.161984	80.381416	33.694775	78.586861	-2.269870	0.000000	4.455075	0.000000	0.000000	0.000000	0.007986	-0.051938	-0.355414	0.000000	0.000000	3.000000	1.000000	0.000000
1043.321795	0.016892	0.566110	0.161984	80.381416	33.694775	78.586861	-2.269870	0.000000	4.455075	0.000000	0.000000	0.000000	0.007986	-0.051938	-0.355414	0.000000	0.000000	3.000000	1.000000	0.000000
1043.325128	0.016948	0.565942	0.160833	80.326225	33.391975	78.291580	-2.282442	0.000000	4.448647	0.000000	0.000000	0.000000	0.016998	-0.050182	-0.345524	0.000000	0.000000	3.000000	1.000000	0.000000
1043.328461	0.016948	0.565942	0.160833	80.326225	33.391975	78.291580	-2.282442	0.000000	4.448647	0.000000	0.000000	0.000000	0.016998	-0.050182	-0.345524	0.000000	0.000000	3.000000	1.000000	0.000000
1043.331795	0.016948	0.565942	0.160833	80.326225	33.391975	78.291580	-2.282442	0.000000	4.448647	0.000000	0.000000	0.000000	0.016998	-0.050182	-0.345524	0.000000	0.000000	3.000000	1.000000	0.000000
1043.335128	0.016976	0.565747	0.159721	80.301521	33.241081	78.145004	-2.294116	0.000000	4.442637	0.000000	0.000000	0.000000	0.008444	-0.058582	-0.333322	0.000000	0.000000	3.000000	1.000000	0.000000
1043.338461	0.016976	0.565747	0.159721	80.301521	33.241081	78.145004	-2.294116	0.000000	4.442637	0.000000	0.000000	0.000000	0.008444	-0.058582	-0.333322	0.000000	0.000000	3.000000	1.000000	0.000000
1043.341795	0.016976	0.565747	0.159721	80.301521	33.241081	78.145004	-2.294116	0.000000	4.442637	0.000000	0.000000	0.000000	0.008444	-0.058582	-0.333322	0.000000	0.000000	3.000000	1.000000	0.000000
1043.345128	0.017034	0.565572	0.158623	80.299370	33.179050	78.084122	-2.306072	0.000000	4.436444	0.000000	0.000000	0.000000	0.017259	-0.052664	-0.329599	0.000000	0.000000	3.000000	1.000000	0.000000
1043.348461	0.017034	0.565572	0.158623	80.299370	33.179050	78.084122	-2.306072	0.000000	4.436444	0.000000	0.000000	0.000000	0.017259	-0.052664	-0.329599	0.000000	0.000000	3.000000	1.000000	0.000000
1043.351795	0.017034	0.565572	0.158623	80.299370	33.179050	78.084122	-2.306072	0.000000	4.436444	0.000000	0.000000	0.000000	0.017259	-0.052664	-0.329599	0.000000	0.000000	3.000000	1.000000	0.000000
1043.355128	0.017092	0.565416	0.157537	80.312248	33.196522	78.110924	-2.317358	0.000000	4.430559	0.000000	0.000000	0.000000	0.017277	-0.046768	-0.325607	0.000000	0.000000	3.000000	1.000000	0.000000
1043.358461	0.017092	0.565416	0.157537	80.312248	33.196522	78.110924	-2.317358	0.000000	4.430559	0.000000	0.000000	0.000000	0.017277	-0.046768	-0.325607	0.000000	0.000000	3.000000	1.000000	0.000000
1043.361795	0.017092	0.565416	0.157537	80.312248	33.196522	78.110924	-2.317358	0.000000	4.430559	0.000000	0.000000	0.000000	0.017277	-0.046768	-0.325607	0.000000	0.000000	3.000000	1.000000	0.000000
1043.365128	0.017149	0.565279	0.156465	80.357002	33.341267	78.287880	-2.328600	0.000000	4.424662	0.000000	0.000000	0.000000	0.017297	-0.040933	-0.321584	0.000000	0.000000	3.000000	1.000000	0.000000
1043.368461	0.017149	0.565279	0.156465	80.357002	33.341267	78.287880	-2.328600	0.000000	4.424662	0.000000	0.000000	0.000000	0.017297	-0.040933	-0.321584	0.000000	0.000000	3.000000	1.000000	0.000000
1043.371795	0.017149	0.565279	0.156465	80.357002	33.341267	78.287880	-2.328600	0.000000	4.424662	0.000000	0.000000	0.000000	0.017297	-0.040933	-0.321584	0.000000	0.000000	3.000000	1.000000	0.000000
1043.375128	0.017178	0.565162	0.155408	80.429604	33.611881	78.612930	-2.339793	0.000000	4.418752	0.000000	0.000000	0.000000	0.008594	-0.035085	-0.317295	0.000000	0.000000	3.000000	1.000000	0.000000
1043.378461	0.017178	0.565162	0.155408	80.429604	33.611881	78.612930	-2.339793	0.000000	4.418752	0.000000	0.000000	0.000000	0.008594	-0.035085	-0.317295	0.000000	0.000000	3.000000	1.000000	0.000000
1043.381795	0.017178	0.565162	0.155408	80.429604	33.611881	78.612930	-2.339793	0.000000	4.418752	0.000000	0.000000	0.000000	0.008594	-0.035085	-0.317295	0.000000	0.000000	3.000000	1.000000	0.000000
1043.385128	0.017177	0.565025	0.154334	80.503799	33.895027	78.918442	-2.351569	0.000000	4.412497	0.000000	0.000000	0.000000	-0.000314	-0.041219	-0.322026	0.000000	0.000000	3.000000	1.000000	0.000000
1043.388461	0.017177	0.565025	0.154334	80.503799	33.895027	78.918442	-2.351569	0.000000	4.412497	0.000000	0.000000	0.000000	-0.000314	-0.041219	-0.322026	0.000000	0.000000	3.000000	1.000000	0.000000
1043.391795	0.017177	0.565025	0.154334	80.503799	33.895027	78.918442	-2.351569	0.000000	4.412497	0.000000	0.000000	0.000000	-0.000314	-0.041219	-0.322026	0.000000	0.000000	3.000000	1.000000	0.000000
1043.395128	0.017202	0.564888	0.153165	80.576584	34.197266	79.233154	-2.364300	0.000000	4.405688	0.000000	0.000000	0.000000	0.007547	-0.041109	-0.350729	0.000000	0.000000	3.000000	1.000000	0.000000
1043.398461	0.017202	0.564888	0.153165	80.576584	34.197266	79.233154	-2.364300	0.000000	4.405688	0.000000	0.000000	0.000000	0.007547	-0.041109	-0.350729	0.000000	0.000000	3.000000	1.000000	0.000000
1043.401795	0.017202	0.564888	0.153165	80.576584	34.197266	79.233154	-2.364300	0.000000	4.405688	0.000000	0.000000	0.000000	0.007547	-0.041109	-0.350729	0.000000	0.000000	3.000000	1.000000	0.000000
1043.405128	0.017167	0.564738	0.151924	80.649536	34.540112	79.585480	-2.377717	0.000000	4.398461	0.000000	0.000000	0.000000	-0.010499	-0.045135	-0.372514	0.000000	0.000000	3.000000	1.000000	0.000000
1043.408461	0.017167	0.564738	0.151924	80.649536	34.540112	79.585480	-2.377717	0.000000	4.398461	0.000000	0.000000	0.000000	-0.010499	-0.045135	-0.372514	0.000000	0.000000	3.000000	1.000000	0.000000
1043.411795	0.017167	0.564738	0.151924	80.649536	34.540112	79.585480	-2.377717	0.000000	4.398461	0.000000	0.000000	0.000000	-0.010499	-0.045135	-0.372514	0.000000	0.000000	3.000000	1.000000	0.000000
1043.415128	0.017130	0.564607	0.150601	80.703880	34.867737	79.936234	-2.393494	0.000000	4.389896	0.000000	0.000000	0.000000	-0.011178	-0.039187	-0.396647	0.000000	0.000000	3.000000	1.000000	0.000000
1043.418461	0.017130	0.564607	0.150601	80.703880	34.867737	79.936234	-2.393494	0.000000	4.389896	0.000000	0.000000	0.000000	-0.011178	-0.039187	-0.396647	0.000000	0.000000	3.000000	1.000000	0.000000
1043.421795	0.017130	0.564607	0.150601	80.703880	34.867737	79.936234	-2.393494	0.000000	4.389896	0.000000	0.000000	0.000000	-0.011178	-0.039187	-0.396647	0.000000	0.000000	3.000000	1.000000	0.000000
1043.425128	0.017147	0.564456	0.149166	80.721527	35.124317	80.227646	-2.410475	0.000000	4.380595	0.000000	0.000000	0.000000	0.005151	-0.045237	-0.430529	0.000000	0.000000	3.000000	1.000000	0.000000
1043.428461	0.017147	0.564456	0.149166	80.721527	35.124317	80.227646	-2.410475	0.000000	4.380595	0.000000	0.000000	0.000000	0.005151	-0.045237	-0.430529	0.000000	0.000000	3.000000	1.000000	0.000000
1043.431795	0.017147	0.564456	0.149166	80.721527	35.124317	80.227646	-2.410475	0.000000	4.380595	0.000000	0.000000	0.000000	0.005151	-0.045237	-0.430529	0.000000	0.000000	3.000000	1.000000	0.000000
1043.435128	0.017133	0.564311	0.147672	80.687592	35.177769	80.323166	-2.427831	0.000000	4.370999	0.000000	0.000000	0.000000	-0.004057	-0.043466	-0.448350	0.000000	0.000000	3.000000	1.000000	0.000000
1043.438461	0.017133	0.564311	0.147672	80.687592	35.177769	80.323166	-2.427831	0.000000	4.370999	0.000000	0.000000	0.000000	-0.004057	-0.043466	-0.448350	0.000000	0.000000	3.000000	1.000000	0.000000
1043.441795	0.017133	0.564311	0.147672	80.687592	35.177769	80.323166	-2.427831	0.000000	4.370999	0.000000	0.000000	0.000000	-0.004057	-0.043466	-0.448350	0.000000	0.000000	3.000000	1.000000	0.000000
1043.445128	0.017147	0.564192	0.146131	80.610542	34.839493	80.033440	-2.446845	0.000000	4.360384	0.000000	0.000000	0.000000	0.004107	-0.035830	-0.462160	0.000000	0.000000	3.000000	1.000000	0.000000
1043.448461	0.017147	0.564192	0.146131	80.610542	34.839493	80.033440	-2.446845	0.000000	4.360384	0.000000	0.000000	0.000000	0.004107	-0.035830	-0.462160	0.000000	0.000000	3.000000	1.000000	0.000000
1043.451795	0.017147	0.564192	0.146131	80.610542	34.839493	80.033440	-2.446845	0.000000	4.360384	0.000000	0.000000	0.000000	0.004107	-0.035830	-0.462160	0.000000	0.000000	3.000000	1.000000	0.000000
1043.455128	0.017188	0.564084	0.144566	80.501976	34.252499	79.546822	-2.466081	0.000000	4.349535	0.000000	0.000000	0.000000	0.012382	-0.032259	-0.469662	0.000000	0.000000	3.000000	1.000000	0.000000
1043.458461	0.017188	0.564084	0.144566	80.501976	34.252499	79.546822	-2.466081	0.000000	4.349535	0.000000	0.000000	0.000000	0.012382	-0.032259	-0.469662	0.000000	0.000000	3.000000	1.000000	0.000000
1043.461795	0.017188	0.564084	0.144566	80.501976	34.252499	79.546822	-2.466081	0.000000	4.349535	0.000000	0.000000	0.000000	0.012382	-0.032259	-0.469662	0.000000	0.000000	3.000000	1.000000	0.000000
1043.465128	0.017230	0.564015	0.143028	80.373978	33.597950	79.015015	-2.485277	0.000000	4.338593	0.000000	0.000000	0.000000	0.012487	-0.020912	-0.461338	0.000000	0.000000	3.000000	1.000000	0.000000
1043.468461	0.017230	0.564015	0.143028	80.373978	33.597950	79.015015	-2.485277	0.000000	4.338593	0.000000	0.000000	0.000000	0.012487	-0.020912	-0.461338	0.000000	0.000000	3.000000	1.000000	0.000000
1043.471795	0.017230	0.564015	0.143028	80.373978	33.597950	79.015015	-2.485277	0.000000	4.338593	0.000000	0.000000	0.000000	0.012487	-0.020912	-0.461338	0.000000	0.000000	3.000000	1.000000	0.000000
1043.475128	0.017270	0.563956	0.141466	80.243996	32.961716	78.410728	-2.504374	0.000000	4.327599	0.000000	0.000000	0.000000	0.012146	-0.017440	-0.468592	0.000000	0.000000	3.000000	1.000000	0.000000
1043.478461	0.017270	0.563956	0.141466	80.243996	32.961716	78.410728	-2.504374	0.000000	4.327599	0.000000	0.000000	0.000000	0.012146	-0.017440	-0.468592	0.000000	0.000000	3.000000	1.000000	0.000000
1043.481795	0.017270	0.563956	0.141466	80.243996	32.961716	78.410728	-2.504374	0.000000	4.327599	0.000000	0.000000	0.000000	0.012146	-0.017440	-0.468592	0.000000	0.000000	3.000000	1.000000	0.000000
1043.485128	0.017309	0.563890	0.139864	80.126053	32.394375	77.853287	-2.524081	0.000000	4.316134	0.000000	0.000000	0.000000	0.011668	-0.019891	-0.480511	0.000000	0.000000	3.000000	1.000000	0.000000
1043.488461	0.017309	0.563890	0.139864	80.126053	32.394375	77.853287	-2.524081	0.000000	4.316134	0.000000	0.000000	0.000000	0.011668	-0.019891	-0.480511	0.000000	0.000000	3.000000	1.000000	0.000000
1043.491795	0.017309	0.563890	0.139864	80.126053	32.394375	77.853287	-2.524081	0.000000	4.316134	0.000000	0.000000	0.000000	0.011668	-0.019891	-0.480511	0.000000	0.000000	3.000000	1.000000	0.000000
1043.495128	0.017319	0.563822	0.138260	80.026970	31.915812	77.386391	-2.544639	0.000000	4.304046	0.000000	0.000000	0.000000	0.003024	-0.020423	-0.481194	0.000000	0.000000	3.000000	1.000000	0.000000
1043.498461	0.017319	0.563822	0.138260	80.026970	31.915812	77.386391	-2.544639	0.000000	4.304046	0.000000	0.000000	0.000000	0.003024	-0.020423	-0.481194	0.000000	0.000000	3.000000	1.000000	0.000000
1043.501795	0.017319	0.563822	0.138260	80.026970	31.915812	77.386391	-2.544639	0.000000	4.304046	0.000000	0.000000	0.000000	0.003024	-0.020423	-0.481194	0.000000	0.000000	3.000000	1.000000	0.000000
1043.505128	0.017271	0.563759	0.136597	79.947029	31.517805	77.004517	-2.566185	0.000000	4.291234	0.000000	0.000000	0.000000	-0.014517	-0.019027	-0.499115	0.000000	0.000000	3.000000	1.000000	0.000000
1043.508461	0.017271	0.563759	0.136597	79.947029	31.517805	77.004517	-2.566185	0.000000	4.291234	0.000000	0.000000	0.000000	-0.014517	-0.019027	-0.499115	0.000000	0.000000	3.000000	1.000000	0.000000
1043.511795	0.017271	0.563759	0.136597	79.947029	31.517805	77.004517	-2.566185	0.000000	4.291234	0.000000	0.000000	0.000000	-0.014517	-0.019027	-0.499115	0.000000	0.000000	3.000000	1.000000	0.000000
1043.515128	0.017221	0.563687	0.134893	79.889290	31.210222	76.712280	-2.590206	0.000000	4.276779	0.000000	0.000000	0.000000	-0.014869	-0.021589	-0.511199	0.000000	0.000000	3.000000	1.000000	0.000000
1043.518461	0.017221	0.563687	0.134893	79.889290	31.210222	76.712280	-2.590206	0.000000	4.276779	0.000000	0.000000	0.000000	-0.014869	-0.021589	-0.511199	0.000000	0.000000	3.000000	1.000000	0.000000
1043.521795	0.017221	0.563687	0.134893	79.889290	31.210222	76.712280	-2.590206	0.000000	4.276779	0.000000	0.000000	0.000000	-0.014869	-0.021589	-0.511199	0.000000	0.000000	3.000000	1.000000	0.000000
1043.525128	0.017170	0.563599	0.133111	79.840858	30.942867	76.459648	-2.615161	0.000000	4.261565	0.000000	0.000000	0.000000	-0.015546	-0.026191	-0.534481	0.000000	0.000000	3.000000	1.000000	0.000000
1043.528461	0.017170	0.563599	0.133111	79.840858	30.942867	76.459648	-2.615161	0.000000	4.261565	0.000000	0.000000	0.000000	-0.015546	-0.026191	-0.534481	0.000000	0.000000	3.000000	1.000000	0.000000
1043.531795	0.017170	0.563599	0.133111	79.840858	30.942867	76.459648	-2.615161	0.000000	4.261565	0.000000	0.000000	0.000000	-0.015546	-0.026191	-0.534481	0.000000	0.000000	3.000000	1.000000	0.000000
1043.535128	0.017145	0.563491	0.131309	79.805412	30.726709	76.263237	-2.641640	0.000000	4.245202	0.000000	0.000000	0.000000	-0.007335	-0.032606	-0.540548	0.000000	0.000000	3.000000	1.000000	0.000000
1043.538461	0.017145	0.563491	0.131309	79.805412	30.726709	76.263237	-2.641640	0.000000	4.245202	0.000000	0.000000	0.000000	-0.007335	-0.032606	-0.540548	0.000000	0.000000	3.000000	1.000000	0.000000
1043.541795	0.017145	0.563491	0.131309	79.805412	30.726709	76.263237	-2.641640	0.000000	4.245202	0.000000	0.000000	0.000000	-0.007335	-0.032606	-0.540548	0.000000	0.000000	3.000000	1.000000	0.000000
1043.545128	0.017120	0.563361	0.129488	79.762131	30.482786	76.087364	-2.668184	0.000000	4.228569	0.000000	0.000000	0.000000	-0.007557	-0.039046	-0.546412	0.000000	0.000000	3.000000	1.000000	0.000000
1043.548461	0.017120	0.563361	0.129488	79.762131	30.482786	76.087364	-2.668184	0.000000	4.228569	0.000000	0.000000	0.000000	-0.007557	-0.039046	-0.546412	0.000000	0.000000	3.000000	1.000000	0.000000
1043.551795	0.017120	0.563361	0.129488	79.762131	30.482786	76.087364	-2.668184	0.000000	4.228569	0.000000	0.000000	0.000000	-0.007557	-0.039046	-0.546412	0.000000	0.000000	3.000000	1.000000	0.000000
1043.555128	0.017149	0.563273	0.127634	79.704094	30.187059	75.874046	-2.695447	0.000000	4.211243	0.000000	0.000000	0.000000	0.008775	-0.026250	-0.556262	0.000000	0.000000	3.000000	1.000000	0.000000
1043.558461	0.017149	0.563273	0.127634	79.704094	30.187059	75.874046	-2.695447	0.000000	4.211243	0.000000	0.000000	0.000000	0.008775	-0.026250	-0.556262	0.000000	0.000000	3.000000	1.000000	0.000000
1043.561795	0.017149	0.563273	0.127634	79.704094	30.187059	75.874046	-2.695447	0.000000	4.211243	0.000000	0.000000	0.000000	0.008775	-0.026250	-0.556262	0.000000	0.000000	3.000000	1.000000	0.000000
1043.565128	0.017179	0.563171	0.125797	79.633369	29.856455	75.604858	-2.722374	0.000000	4.193886	0.000000	0.000000	0.000000	0.008772	-0.030670	-0.550963	0.000000	0.000000	3.000000	1.000000	0.000000
1043.568461	0.017179	0.563171	0.125797	79.633369	29.856455	75.604858	-2.722374	0.000000	4.193886	0.000000	0.000000	0.000000	0.008772	-0.030670	-0.550963	0.000000	0.000000	3.000000	1.000000	0.000000
1043.571795	0.017179	0.563171	0.125797	79.633369	29.856455	75.604858	-2.722374	0.000000	4.193886	0.000000	0.000000	0.000000	0.008772	-0.030670	-0.550963	0.000000	0.000000	3.000000	1.000000	0.000000
1043.575128	0.017235	0.563086	0.123972	79.528427	29.411413	75.254837	-2.749478	0.000000	4.176167	0.000000	0.000000	0.000000	0.016999	-0.025529	-0.547606	0.000000	0.000000	3.000000	1.000000	0.000000
1043.578461	0.017235	0.563086	0.123972	79.528427	29.411413	75.254837	-2.749478	0.000000	4.176167	0.000000	0.000000	0.000000	0.016999	-0.025529	-0.547606	0.000000	0.000000	3.000000	1.000000	0.000000
1043.581795	0.017235	0.563086	0.123972	79.528427	29.411413	75.254837	-2.749478	0.000000	4.176167	0.000000	0.000000	0.000000	0.016999	-0.025529	-0.547606	0.000000	0.000000	3.000000	1.000000	0.000000
1043.585128	0.017293	0.562993	0.122202	79.395477	28.870026	74.770973	-2.776217	0.000000	4.158440	0.000000	0.000000	0.000000	0.017287	-0.027844	-0.530959	0.000000	0.000000	3.000000	1.000000	0.000000
1043.588461	0.017293	0.562993	0.122202	79.395477	28.870026	74.770973	-2.776217	0.000000	4.158440	0.000000	0.000000	0.000000	0.017287	-0.027844	-0.530959	0.000000	0.000000	3.000000	1.000000	0.000000
1043.591795	0.017293	0.562993	0.122202	79.395477	28.870026	74.770973	-2.776217	0.000000	4.158440	0.000000	0.000000	0.000000	0.017287	-0.027844	-0.530959	0.000000	0.000000	3.000000	1.000000	0.000000
1043.595128	0.017296	0.562905	0.120468	79.228516	28.243515	74.157280	-2.802505	0.000000	4.140769	0.000000	0.000000	0.000000	0.000941	-0.026389	-0.520226	0.000000	0.000000	3.000000	1.000000	0.000000
1043.598461	0.017296	0.562905	0.120468	79.228516	28.243515	74.157280	-2.802505	0.000000	4.140769	0.000000	0.000000	0.000000	0.000941	-0.026389	-0.520226	0.000000	0.000000	3.000000	1.000000	0.000000
1043.601795	0.017296	0.562905	0.120468	79.228516	28.243515	74.157280	-2.802505	0.000000	4.140769	0.000000	0.000000	0.000000	0.000941	-0.026389	-0.520226	0.000000	0.000000	3.000000	1.000000	0.000000
1043.605128	0.017272	0.562822	0.118769	79.049538	27.598118	73.530403	-2.829912	0.000000	4.122087	0.000000	0.000000	0.000000	-0.007050	-0.024880	-0.509665	0.000000	0.000000	3.000000	1.000000	0.000000
1043.608461	0.017272	0.562822	0.118769	79.049538	27.598118	73.530403	-2.829912	0.000000	4.122087	0.000000	0.000000	0.000000	-0.007050	-0.024880	-0.509665	0.000000	0.000000	3.000000	1.000000	0.000000
1043.611795	0.017272	0.562822	0.118769	79.049538	27.598118	73.530403	-2.829912	0.000000	4.122087	0.000000	0.000000	0.000000	-0.007050	-0.024880	-0.509665	0.000000	0.000000	3.000000	1.000000	0.000000
1043.615128	0.017195	0.562744	0.117106	78.874504	26.985126	72.940735	-2.857783	0.000000	4.102814	0.000000	0.000000	0.000000	-0.023144	-0.023389	-0.498794	0.000000	0.000000	3.000000	1.000000	0.000000
1043.618461	0.017195	0.562744	0.117106	78.874504	26.985126	72.940735	-2.857783	0.000000	4.102814	0.000000	0.000000	0.000000	-0.023144	-0.023389	-0.498794	0.000000	0.000000	3.000000	1.000000	0.000000
1043.621795	0.017195	0.562744	0.117106	78.874504	26.985126	72.940735	-2.857783	0.000000	4.102814	0.000000	0.000000	0.000000	-0.023144	-0.023389	-0.498794	0.000000	0.000000	3.000000	1.000000	0.000000
1043.625128	0.017119	0.562671	0.115478	78.721542	26.460583	72.437843	-2.886706	0.000000	4.082515	0.000000	0.000000	0.000000	-0.022785	-0.021845	-0.488346	0.000000	0.000000	3.000000	1.000000	0.000000
1043.628461	0.017119	0.562671	0.115478	78.721542	26.460583	72.437843	-2.886706	0.000000	4.082515	0.000000	0.000000	0.000000	-0.022785	-0.021845	-0.488346	0.000000	0.000000	3.000000	1.000000	0.000000
1043.631795	0.017119	0.562671	0.115478	78.721542	26.460583	72.437843	-2.886706	0.000000	4.082515	0.000000	0.000000	0.000000	-0.022785	-0.021845	-0.488346	0.000000	0.000000	3.000000	1.000000	0.000000
1043.635128	0.017017	0.562616	0.113865	78.595146	26.029604	72.026649	-2.915408	0.000000	4.062068	0.000000	0.000000	0.000000	-0.030752	-0.016620	-0.484143	0.000000	0.000000	3.000000	1.000000	0.000000
1043.638461	0.017017	0.562616	0.113865	78.595146	26.029604	72.026649	-2.915408	0.000000	4.062068	0.000000	0.000000	0.000000	-0.030752	-0.016620	-0.484143	0.000000	0.000000	3.000000	1.000000	0.000000
1043.641795	0.017017	0.562616	0.113865	78.595146	26.029604	72.026649	-2.915408	0.000000	4.062068	0.000000	0.000000	0.000000	-0.030752	-0.016620	-0.484143	0.000000	0.000000	3.000000	1.000000	0.000000
1043.645128	0.016943	0.562566	0.112285	78.508560	25.718138	71.735352	-2.944861	0.000000	4.040766	0.000000	0.000000	0.000000	-0.022237	-0.015096	-0.473831	0.000000	0.000000	3.000000	1.000000	0.000000
1043.648461	0.016943	0.562566	0.112285	78.508560	25.718138	71.735352	-2.944861	0.000000	4.040766	0.000000	0.000000	0.000000	-0.022237	-0.015096	-0.473831	0.000000	0.000000	3.000000	1.000000	0.000000
1043.651795	0.016943	0.562566	0.112285	78.508560	25.718138	71.735352	-2.944861	0.000000	4.040766	0.000000	0.000000	0.000000	-0.022237	-0.015096	-0.473831	0.000000	0.000000	3.000000	1.000000	0.000000
1043.655128	0.016843	0.562521	0.110742	78.452454	25.499514	71.534561	-2.973434	0.000000	4.019788	0.000000	0.000000	0.000000	-0.029964	-0.013517	-0.462974	0.000000	0.000000	3.000000	1.000000	0.000000
1043.658461	0.016843	0.562521	0.110742	78.452454	25.499514	71.534561	-2.973434	0.000000	4.019788	0.000000	0.000000	0.000000	-0.029964	-0.013517	-0.462974	0.000000	0.000000	3.000000	1.000000	0.000000
1043.661795	0.016843	0.562521	0.110742	78.452454	25.499514	71.534561	-2.973434	0.000000	4.019788	0.000000	0.000000	0.000000	-0.029964	-0.013517	-0.462974	0.000000	0.000000	3.000000	1.000000	0.000000
1043.665128	0.016745	0.562469	0.109256	78.429855	25.376945	71.427643	-3.002326	0.000000	3.998254	0.000000	0.000000	0.000000	-0.029366	-0.015490	-0.445717	0.000000	0.000000	3.000000	1.000000	0.000000
1043.668461	0.016745	0.562469	0.109256	78.429855	25.376945	71.427643	-3.002326	0.000000	3.998254	0.000000	0.000000	0.000000	-0.029366	-0.015490	-0.445717	0.000000	0.000000	3.000000	1.000000	0.000000
1043.671795	0.016745	0.562469	0.109256	78.429855	25.376945	71.427643	-3.002326	0.000000	3.998254	0.000000	0.000000	0.000000	-0.029366	-0.015490	-0.445717	0.000000	0.000000	3.000000	1.000000	0.000000
1043.675128	0.016595	0.562442	0.107824	78.440842	25.346241	71.413109	-3.030497	0.000000	3.976944	0.000000	0.000000	0.000000	-0.044914	-0.008134	-0.429626	0.000000	0.000000	3.000000	1.000000	0.000000
1043.678461	0.016595	0.562442	0.107824	78.440842	25.346241	71.413109	-3.030497	0.000000	3.976944	0.000000	0.000000	0.000000	-0.044914	-0.008134	-0.429626	0.000000	0.000000	3.000000	1.000000	0.000000
1043.681795	0.016595	0.562442	0.107824	78.440842	25.346241	71.413109	-3.030497	0.000000	3.976944	0.000000	0.000000	0.000000	-0.044914	-0.008134	-0.429626	0.000000	0.000000	3.000000	1.000000	0.000000
1043.685128	0.016446	0.562432	0.106406	78.469612	25.367096	71.450996	-3.059215	0.000000	3.954897	0.000000	0.000000	0.000000	-0.044627	-0.002910	-0.425406	0.000000	0.000000	3.000000	1.000000	0.000000
1043.688461	0.016446	0.562432	0.106406	78.469612	25.367096	71.450996	-3.059215	0.000000	3.954897	0.000000	0.000000	0.000000	-0.044627	-0.002910	-0.425406	0.000000	0.000000	3.000000	1.000000	0.000000
1043.691795	0.016446	0.562432	0.106406	78.469612	25.367096	71.450996	-3.059215	0.000000	3.954897	0.000000	0.000000	0.000000	-0.044627	-0.002910	-0.425406	0.000000	0.000000	3.000000	1.000000	0.000000
1043.695128	0.016273	0.562416	0.105047	78.514565	25.427776	71.541214	-3.087935	0.000000	3.932513	0.000000	0.000000	0.000000	-0.051965	-0.004792	-0.407712	0.000000	0.000000	3.000000	1.000000	0.000000
1043.698461	0.016273	0.562416	0.105047	78.514565	25.427776	71.541214	-3.087935	0.000000	3.932513	0.000000	0.000000	0.000000	-0.051965	-0.004792	-0.407712	0.000000	0.000000	3.000000	1.000000	0.000000
1043.701795	0.016273	0.562416	0.105047	78.514565	25.427776	71.541214	-3.087935	0.000000	3.932513	0.000000	0.000000	0.000000	-0.051965	-0.004792	-0.407712	0.000000	0.000000	3.000000	1.000000	0.000000
1043.705128	0.016047	0.562429	0.103682	78.550552	25.465752	71.600945	-3.116413	0.000000	3.909983	0.000000	0.000000	0.000000	-0.067812	0.003973	-0.409562	0.000000	0.000000	3.000000	1.000000	0.000000
1043.708461	0.016047	0.562429	0.103682	78.550552	25.465752	71.600945	-3.116413	0.000000	3.909983	0.000000	0.000000	0.000000	-0.067812	0.003973	-0.409562	0.000000	0.000000	3.000000	1.000000	0.000000
1043.711795	0.016047	0.562429	0.103682	78.550552	25.465752	71.600945	-3.116413	0.000000	3.909983	0.000000	0.000000	0.000000	-0.067812	0.003973	-0.409562	0.000000	0.000000	3.000000	1.000000	0.000000
1043.715128	0.015796	0.562429	0.102338	78.552132	25.401974	71.566292	-3.146440	0.000000	3.885861	0.000000	0.000000	0.000000	-0.075337	-0.000033	-0.403306	0.000000	0.000000	3.000000	1.000000	0.000000
1043.718461	0.015796	0.562429	0.102338	78.552132	25.401974	71.566292	-3.146440	0.000000	3.885861	0.000000	0.000000	0.000000	-0.075337	-0.000033	-0.403306	0.000000	0.000000	3.000000	1.000000	0.000000
1043.721795	0.015796	0.562429	0.102338	78.552132	25.401974	71.566292	-3.146440	0.000000	3.885861	0.000000	0.000000	0.000000	-0.075337	-0.000033	-0.403306	0.000000	0.000000	3.000000	1.000000	0.000000
1043.725128	0.015546	0.562446	0.101008	78.500221	25.190977	71.387093	-3.176871	0.000000	3.861022	0.000000	0.000000	0.000000	-0.074908	0.005185	-0.398982	0.000000	0.000000	3.000000	1.000000	0.000000
1043.728461	0.015546	0.562446	0.101008	78.500221	25.190977	71.387093	-3.176871	0.000000	3.861022	0.000000	0.000000	0.000000	-0.074908	0.005185	-0.398982	0.000000	0.000000	3.000000	1.000000	0.000000
1043.731795	0.015546	0.562446	0.101008	78.500221	25.190977	71.387093	-3.176871	0.000000	3.861022	0.000000	0.000000	0.000000	-0.074908	0.005185	-0.398982	0.000000	0.000000	3.000000	1.000000	0.000000
1043.735128	0.015299	0.562439	0.099720	78.413605	24.887356	71.117149	-3.207206	0.000000	3.835860	0.000000	0.000000	0.000000	-0.074254	-0.002235	-0.386267	0.000000	0.000000	3.000000	1.000000	0.000000
1043.738461	0.015299	0.562439	0.099720	78.413605	24.887356	71.117149	-3.207206	0.000000	3.835860	0.000000	0.000000	0.000000	-0.074254	-0.002235	-0.386267	0.000000	0.000000	3.000000	1.000000	0.000000
1043.741795	0.015299	0.562439	0.099720	78.413605	24.887356	71.117149	-3.207206	0.000000	3.835860	0.000000	0.000000	0.000000	-0.074254	-0.002235	-0.386267	0.000000	0.000000	3.000000	1.000000	0.000000
1043.745128	0.015106	0.562449	0.098446	78.303459	24.530304	70.792053	-3.236890	0.000000	3.810846	0.000000	0.000000	0.000000	-0.058015	0.003003	-0.382308	0.000000	0.000000	3.000000	1.000000	0.000000
1043.748461	0.015106	0.562449	0.098446	78.303459	24.530304	70.792053	-3.236890	0.000000	3.810846	0.000000	0.000000	0.000000	-0.058015	0.003003	-0.382308	0.000000	0.000000	3.000000	1.000000	0.000000
1043.751795	0.015106	0.562449	0.098446	78.303459	24.530304	70.792053	-3.236890	0.000000	3.810846	0.000000	0.000000	0.000000	-0.058015	0.003003	-0.382308	0.000000	0.000000	3.000000	1.000000	0.000000
1043.755128	0.014913	0.562446	0.097192	78.190926	24.179472	70.467812	-3.265306	0.000000	3.786526	0.000000	0.000000	0.000000	-0.057630	-0.000880	-0.376155	0.000000	0.000000	3.000000	1.000000	0.000000
1043.758461	0.014913	0.562446	0.097192	78.190926	24.179472	70.467812	-3.265306	0.000000	3.786526	0.000000	0.000000	0.000000	-0.057630	-0.000880	-0.376155	0.000000	0.000000	3.000000	1.000000	0.000000
1043.761795	0.014913	0.562446	0.097192	78.190926	24.179472	70.467812	-3.265306	0.000000	3.786526	0.000000	0.000000	0.000000	-0.057630	-0.000880	-0.376155	0.000000	0.000000	3.000000	1.000000	0.000000
1043.765128	0.014775	0.562461	0.095951	78.084175	23.850397	70.164993	-3.293482	0.000000	3.762044	0.000000	0.000000	0.000000	-0.041542	0.004373	-0.372123	0.000000	0.000000	3.000000	1.000000	0.000000
1043.768461	0.014775	0.562461	0.095951	78.084175	23.850397	70.164993	-3.293482	0.000000	3.762044	0.000000	0.000000	0.000000	-0.041542	0.004373	-0.372123	0.000000	0.000000	3.000000	1.000000	0.000000
1043.771795	0.014775	0.562461	0.095951	78.084175	23.850397	70.164993	-3.293482	0.000000	3.762044	0.000000	0.000000	0.000000	-0.041542	0.004373	-0.372123	0.000000	0.000000	3.000000	1.000000	0.000000
1043.775128	0.014637	0.562444	0.094715	77.984467	23.549486	69.886887	-3.320403	0.000000	3.738306	0.000000	0.000000	0.000000	-0.041367	-0.005098	-0.370857	0.000000	0.000000	3.000000	1.000000	0.000000
1043.778461	0.014637	0.562444	0.094715	77.984467	23.549486	69.886887	-3.320403	0.000000	3.738306	0.000000	0.000000	0.000000	-0.041367	-0.005098	-0.370857	0.000000	0.000000	3.000000	1.000000	0.000000
1043.781795	0.014637	0.562444	0.094715	77.984467	23.549486	69.886887	-3.320403	0.000000	3.738306	0.000000	0.000000	0.000000	-0.041367	-0.005098	-0.370857	0.000000	0.000000	3.000000	1.000000	0.000000
1043.785128	0.014525	0.562437	0.093455	77.907997	23.311678	69.668159	-3.347406	0.000000	3.714144	0.000000	0.000000	0.000000	-0.033572	-0.002071	-0.378192	0.000000	0.000000	3.000000	1.000000	0.000000
1043.788461	0.014525	0.562437	0.093455	77.907997	23.311678	69.668159	-3.347406	0.000000	3.714144	0.000000	0.000000	0.000000	-0.033572	-0.002071	-0.378192	0.000000	0.000000	3.000000	1.000000	0.000000
1043.791795	0.014525	0.562437	0.093455	77.907997	23.311678	69.668159	-3.347406	0.000000	3.714144	0.000000	0.000000	0.000000	-0.033572	-0.002071	-0.378192	0.000000	0.000000	3.000000	1.000000	0.000000
1043.795128	0.014388	0.562417	0.092215	77.842529	23.101927	69.477142	-3.374506	0.000000	3.689541	0.000000	0.000000	0.000000	-0.041125	-0.005838	-0.371776	0.000000	0.000000	3.000000	1.000000	0.000000
1043.798461	0.014388	0.562417	0.092215	77.842529	23.101927	69.477142	-3.374506	0.000000	3.689541	0.000000	0.000000	0.000000	-0.041125	-0.005838	-0.371776	0.000000	0.000000	3.000000	1.000000	0.000000
1043.801795	0.014388	0.562417	0.092215	77.842529	23.101927	69.477142	-3.374506	0.000000	3.689541	0.000000	0.000000	0.000000	-0.041125	-0.005838	-0.371776	0.000000	0.000000	3.000000	1.000000	0.000000
1043.805128	0.014251	0.562378	0.090958	77.786377	22.913054	69.311630	-3.401902	0.000000	3.664296	0.000000	0.000000	0.000000	-0.041124	-0.011837	-0.377190	0.000000	0.000000	3.000000	1.000000	0.000000
1043.808461	0.014251	0.562378	0.090958	77.786377	22.913054	69.311630	-3.401902	0.000000	3.664296	0.000000	0.000000	0.000000	-0.041124	-0.011837	-0.377190	0.000000	0.000000	3.000000	1.000000	0.000000
1043.811795	0.014251	0.562378	0.090958	77.786377	22.913054	69.311630	-3.401902	0.000000	3.664296	0.000000	0.000000	0.000000	-0.041124	-0.011837	-0.377190	0.000000	0.000000	3.000000	1.000000	0.000000
1043.815128	0.014090	0.562315	0.089744	77.745506	22.760302	69.181679	-3.429823	0.000000	3.638174	0.000000	0.000000	0.000000	-0.048436	-0.018915	-0.364071	0.000000	0.000000	3.000000	1.000000	0.000000
1043.818461	0.014090	0.562315	0.089744	77.745506	22.760302	69.181679	-3.429823	0.000000	3.638174	0.000000	0.000000	0.000000	-0.048436	-0.018915	-0.364071	0.000000	0.000000	3.000000	1.000000	0.000000
1043.821795	0.014090	0.562315	0.089744	77.745506	22.760302	69.181679	-3.429823	0.000000	3.638174	0.000000	0.000000	0.000000	-0.048436	-0.018915	-0.364071	0.000000	0.000000	3.000000	1.000000	0.000000
1043.825128	0.013929	0.562221	0.088535	77.715782	22.635738	69.076836	-3.457541	0.000000	3.611843	0.000000	0.000000	0.000000	-0.048230	-0.028158	-0.362792	0.000000	0.000000	3.000000	1.000000	0.000000
1043.828461	0.013929	0.562221	0.088535	77.715782	22.635738	69.076836	-3.457541	0.000000	3.611843	0.000000	0.000000	0.000000	-0.048230	-0.028158	-0.362792	0.000000	0.000000	3.000000	1.000000	0.000000
1043.831795	0.013929	0.562221	0.088535	77.715782	22.635738	69.076836	-3.457541	0.000000	3.611843	0.000000	0.000000	0.000000	-0.048230	-0.028158	-0.362792	0.000000	0.000000	3.000000	1.000000	0.000000
1043.835128	0.013819	0.562089	0.087290	77.691849	22.521975	68.983047	-3.485297	0.000000	3.585067	0.000000	0.000000	0.000000	-0.032813	-0.039600	-0.373603	0.000000	0.000000	3.000000	1.000000	0.000000
1043.838461	0.013819	0.562089	0.087290	77.691849	22.521975	68.983047	-3.485297	0.000000	3.585067	0.000000	0.000000	0.000000	-0.032813	-0.039600	-0.373603	0.000000	0.000000	3.000000	1.000000	0.000000
1043.841795	0.013819	0.562089	0.087290	77.691849	22.521975	68.983047	-3.485297	0.000000	3.585067	0.000000	0.000000	0.000000	-0.032813	-0.039600	-0.373603	0.000000	0.000000	3.000000	1.000000	0.000000
1043.845128	0.013735	0.561889	0.086015	77.673744	22.424215	68.900040	-3.512856	0.000000	3.558068	0.000000	0.000000	0.000000	-0.025191	-0.059905	-0.382549	0.000000	0.000000	3.000000	1.000000	0.000000
1043.848461	0.013735	0.561889	0.086015	77.673744	22.424215	68.900040	-3.512856	0.000000	3.558068	0.000000	0.000000	0.000000	-0.025191	-0.059905	-0.382549	0.000000	0.000000	3.000000	1.000000	0.000000
1043.851795	0.013735	0.561889	0.086015	77.673744	22.424215	68.900040	-3.512856	0.000000	3.558068	0.000000	0.000000	0.000000	-0.025191	-0.059905	-0.382549	0.000000	0.000000	3.000000	1.000000	0.000000
1043.855128	0.013677	0.561670	0.084720	77.666435	22.349482	68.837570	-3.540659	0.000000	3.530401	0.000000	0.000000	0.000000	-0.017540	-0.065664	-0.388258	0.000000	0.000000	3.000000	1.000000	0.000000
1043.858461	0.013677	0.561670	0.084720	77.666435	22.349482	68.837570	-3.540659	0.000000	3.530401	0.000000	0.000000	0.000000	-0.017540	-0.065664	-0.388258	0.000000	0.000000	3.000000	1.000000	0.000000
1043.861795	0.013677	0.561670	0.084720	77.666435	22.349482	68.837570	-3.540659	0.000000	3.530401	0.000000	0.000000	0.000000	-0.017540	-0.065664	-0.388258	0.000000	0.000000	3.000000	1.000000	0.000000
1043.865128	0.013670	0.561403	0.083412	77.649605	22.256517	68.752197	-3.568504	0.000000	3.502254	0.000000	0.000000	0.000000	-0.002202	-0.080222	-0.392476	0.000000	0.000000	3.000000	1.000000	0.000000
1043.868461	0.013670	0.561403	0.083412	77.649605	22.256517	68.752197	-3.568504	0.000000	3.502254	0.000000	0.000000	0.000000	-0.002202	-0.080222	-0.392476	0.000000	0.000000	3.000000	1.000000	0.000000
1043.871795	0.013670	0.561403	0.083412	77.649605	22.256517	68.752197	-3.568504	0.000000	3.502254	0.000000	0.000000	0.000000	-0.002202	-0.080222	-0.392476	0.000000	0.000000	3.000000	1.000000	0.000000
1043.875128	0.013611	0.561106	0.082109	77.601547	22.089645	68.597267	-3.595785	0.000000	3.474238	0.000000	0.000000	0.000000	-0.017570	-0.089142	-0.390935	0.000000	0.000000	3.000000	1.000000	0.000000
1043.878461	0.013611	0.561106	0.082109	77.601547	22.089645	68.597267	-3.595785	0.000000	3.474238	0.000000	0.000000	0.000000	-0.017570	-0.089142	-0.390935	0.000000	0.000000	3.000000	1.000000	0.000000
1043.881795	0.013611	0.561106	0.082109	77.601547	22.089645	68.597267	-3.595785	0.000000	3.474238	0.000000	0.000000	0.000000	-0.017570	-0.089142	-0.390935	0.000000	0.000000	3.000000	1.000000	0.000000
1043.885128	0.013553	0.560798	0.080827	77.530128	21.865383	68.389442	-3.624169	0.000000	3.444620	0.000000	0.000000	0.000000	-0.017377	-0.092472	-0.384753	0.000000	0.000000	3.000000	1.000000	0.000000
1043.888461	0.013553	0.560798	0.080827	77.530128	21.865383	68.389442	-3.624169	0.000000	3.444620	0.000000	0.000000	0.000000	-0.017377	-0.092472	-0.384753	0.000000	0.000000	3.000000	1.000000	0.000000
1043.891795	0.013553	0.560798	0.080827	77.530128	21.865383	68.389442	-3.624169	0.000000	3.444620	0.000000	0.000000	0.000000	-0.017377	-0.092472	-0.384753	0.000000	0.000000	3.000000	1.000000	0.000000
1043.895128	0.013470	0.560401	0.079560	77.436432	21.587471	68.134804	-3.652265	0.000000	3.414814	0.000000	0.000000	0.000000	-0.024871	-0.118879	-0.380030	0.000000	0.000000	3.000000	1.000000	0.000000
1043.898461	0.013470	0.560401	0.079560	77.436432	21.587471	68.134804	-3.652265	0.000000	3.414814	0.000000	0.000000	0.000000	-0.024871	-0.118879	-0.380030	0.000000	0.000000	3.000000	1.000000	0.000000
1043.901795	0.013470	0.560401	0.079560	77.436432	21.587471	68.134804	-3.652265	0.000000	3.414814	0.000000	0.000000	0.000000	-0.024871	-0.118879	-0.380030	0.000000	0.000000	3.000000	1.000000	0.000000
1043.905128	0.013362	0.559987	0.078275	77.328918	21.290312	67.861115	-3.680664	0.000000	3.384186	0.000000	0.000000	0.000000	-0.032565	-0.124295	-0.385482	0.000000	0.000000	3.000000	1.000000	0.000000
1043.908461	0.013362	0.559987	0.078275	77.328918	21.290312	67.861115	-3.680664	0.000000	3.384186	0.000000	0.000000	0.000000	-0.032565	-0.124295	-0.385482	0.000000	0.000000	3.000000	1.000000	0.000000
1043.911795	0.013362	0.559987	0.078275	77.328918	21.290312	67.861115	-3.680664	0.000000	3.384186	0.000000	0.000000	0.000000	-0.032565	-0.124295	-0.385482	0.000000	0.000000	3.000000	1.000000	0.000000
1043.915128	0.013278	0.559518	0.076937	77.226395	20.994434	67.590240	-3.710069	0.000000	3.351923	0.000000	0.000000	0.000000	-0.025241	-0.140700	-0.401499	0.000000	0.000000	3.000000	1.000000	0.000000
1043.918461	0.013278	0.559518	0.076937	77.226395	20.994434	67.590240	-3.710069	0.000000	3.351923	0.000000	0.000000	0.000000	-0.025241	-0.140700	-0.401499	0.000000	0.000000	3.000000	1.000000	0.000000
1043.921795	0.013278	0.559518	0.076937	77.226395	20.994434	67.590240	-3.710069	0.000000	3.351923	0.000000	0.000000	0.000000	-0.025241	-0.140700	-0.401499	0.000000	0.000000	3.000000	1.000000	0.000000
1043.925128	0.013192	0.558995	0.075545	77.140404	20.757191	67.380035	-3.740260	0.000000	3.318201	0.000000	0.000000	0.000000	-0.025559	-0.156986	-0.417439	0.000000	0.000000	3.000000	1.000000	0.000000
1043.928461	0.013192	0.558995	0.075545	77.140404	20.757191	67.380035	-3.740260	0.000000	3.318201	0.000000	0.000000	0.000000	-0.025559	-0.156986	-0.417439	0.000000	0.000000	3.000000	1.000000	0.000000
1043.931795	0.013192	0.558995	0.075545	77.140404	20.757191	67.380035	-3.740260	0.000000	3.318201	0.000000	0.000000	0.000000	-0.025559	-0.156986	-0.417439	0.000000	0.000000	3.000000	1.000000	0.000000
1043.935128	0.013132	0.558436	0.074116	77.067223	20.573212	67.227432	-3.771734	0.000000	3.282381	0.000000	0.000000	0.000000	-0.018184	-0.167693	-0.428581	0.000000	0.000000	3.000000	1.000000	0.000000
1043.938461	0.013132	0.558436	0.074116	77.067223	20.573212	67.227432	-3.771734	0.000000	3.282381	0.000000	0.000000	0.000000	-0.018184	-0.167693	-0.428581	0.000000	0.000000	3.000000	1.000000	0.000000
1043.941795	0.013132	0.558436	0.074116	77.067223	20.573212	67.227432	-3.771734	0.000000	3.282381	0.000000	0.000000	0.000000	-0.018184	-0.167693	-0.428581	0.000000	0.000000	3.000000	1.000000	0.000000
1043.945128	0.013120	0.557852	0.072627	76.991318	20.439026	67.133759	-3.803674	0.000000	3.245314	0.000000	0.000000	0.000000	-0.003492	-0.175087	-0.446759	0.000000	0.000000	3.000000	1.000000	0.000000
1043.948461	0.013120	0.557852	0.072627	76.991318	20.439026	67.133759	-3.803674	0.000000	3.245314	0.000000	0.000000	0.000000	-0.003492	-0.175087	-0.446759	0.000000	0.000000	3.000000	1.000000	0.000000
1043.951795	0.013120	0.557852	0.072627	76.991318	20.439026	67.133759	-3.803674	0.000000	3.245314	0.000000	0.000000	0.000000	-0.003492	-0.175087	-0.446759	0.000000	0.000000	3.000000	1.000000	0.000000
1043.955128	0.013085	0.557295	0.071193	76.892281	20.295795	67.045235	-3.836165	0.000000	3.206842	0.000000	0.000000	0.000000	-0.010658	-0.167021	-0.430400	0.000000	0.000000	3.000000	1.000000	0.000000
1043.958461	0.013085	0.557295	0.071193	76.892281	20.295795	67.045235	-3.836165	0.000000	3.206842	0.000000	0.000000	0.000000	-0.010658	-0.167021	-0.430400	0.000000	0.000000	3.000000	1.000000	0.000000
1043.961795	0.013085	0.557295	0.071193	76.892281	20.295795	67.045235	-3.836165	0.000000	3.206842	0.000000	0.000000	0.000000	-0.010658	-0.167021	-0.430400	0.000000	0.000000	3.000000	1.000000	0.000000
1043.965128	0.013050	0.556747	0.069795	76.753929	20.066992	66.869087	-3.868042	0.000000	3.168320	0.000000	0.000000	0.000000	-0.010382	-0.164420	-0.419271	0.000000	0.000000	3.000000	1.000000	0.000000
1043.968461	0.013050	0.556747	0.069795	76.753929	20.066992	66.869087	-3.868042	0.000000	3.168320	0.000000	0.000000	0.000000	-0.010382	-0.164420	-0.419271	0.000000	0.000000	3.000000	1.000000	0.000000
1043.971795	0.013050	0.556747	0.069795	76.753929	20.066992	66.869087	-3.868042	0.000000	3.168320	0.000000	0.000000	0.000000	-0.010382	-0.164420	-0.419271	0.000000	0.000000	3.000000	1.000000	0.000000
1043.975128	0.013017	0.556215	0.068475	76.593872	19.780731	66.631531	-3.899199	0.000000	3.129896	0.000000	0.000000	0.000000	-0.009810	-0.159613	-0.396151	0.000000	0.000000	3.000000	1.000000	0.000000
1043.978461	0.013017	0.556215	0.068475	76.593872	19.780731	66.631531	-3.899199	0.000000	3.129896	0.000000	0.000000	0.000000	-0.009810	-0.159613	-0.396151	0.000000	0.000000	3.000000	1.000000	0.000000
1043.981795	0.013017	0.556215	0.068475	76.593872	19.780731	66.631531	-3.899199	0.000000	3.129896	0.000000	0.000000	0.000000	-0.009810	-0.159613	-0.396151	0.000000	0.000000	3.000000	1.000000	0.000000
1043.985128	0.012985	0.555702	0.067169	76.422859	19.440422	66.327728	-3.928718	0.000000	3.092762	0.000000	0.000000	0.000000	-0.009699	-0.153886	-0.391660	0.000000	0.000000	3.000000	1.000000	0.000000
1043.988461	0.012985	0.555702	0.067169	76.422859	19.440422	66.327728	-3.928718	0.000000	3.092762	0.000000	0.000000	0.000000	-0.009699	-0.153886	-0.391660	0.000000	0.000000	3.000000	1.000000	0.000000
1043.991795	0.012985	0.555702	0.067169	76.422859	19.440422	66.327728	-3.928718	0.000000	3.092762	0.000000	0.000000	0.000000	-0.009699	-0.153886	-0.391660	0.000000	0.000000	3.000000	1.000000	0.000000
1043.995128	0.012953	0.555162	0.065867	76.264908	19.083567	65.992844	-3.957964	0.000000	3.055245	0.000000	0.000000	0.000000	-0.009675	-0.162175	-0.390712	0.000000	0.000000	3.000000	1.000000	0.000000
1043.998461	0.012953	0.555162	0.065867	76.264908	19.083567	65.992844	-3.957964	0.000000	3.055245	0.000000	0.000000	0.000000	-0.009675	-0.162175	-0.390712	0.000000	0.000000	3.000000	1.000000	0.000000
1044.001795	0.012953	0.555162	0.065867	76.264908	19.083567	65.992844	-3.957964	0.000000	3.055245	0.000000	0.000000	0.000000	-0.009675	-0.162175	-0.390712	0.000000	0.000000	3.000000	1.000000	0.000000
1044.005128	0.012895	0.554633	0.064540	76.121902	18.753311	65.684662	-3.987188	0.000000	3.017008	0.000000	0.000000	0.000000	-0.017290	-0.158670	-0.397993	0.000000	0.000000	3.000000	1.000000	0.000000
1044.008461	0.012895	0.554633	0.064540	76.121902	18.753311	65.684662	-3.987188	0.000000	3.017008	0.000000	0.000000	0.000000	-0.017290	-0.158670	-0.397993	0.000000	0.000000	3.000000	1.000000	0.000000
1044.011795	0.012895	0.554633	0.064540	76.121902	18.753311	65.684662	-3.987188	0.000000	3.017008	0.000000	0.000000	0.000000	-0.017290	-0.158670	-0.397993	0.000000	0.000000	3.000000	1.000000	0.000000
1044.015128	0.012836	0.554062	0.063136	76.012245	18.485123	65.437248	-4.017394	0.000000	2.976666	0.000000	0.000000	0.000000	-0.017822	-0.171377	-0.421103	0.000000	0.000000	3.000000	1.000000	0.000000
1044.018461	0.012836	0.554062	0.063136	76.012245	18.485123	65.437248	-4.017394	0.000000	2.976666	0.000000	0.000000	0.000000	-0.017822	-0.171377	-0.421103	0.000000	0.000000	3.000000	1.000000	0.000000
1044.021795	0.012836	0.554062	0.063136	76.012245	18.485123	65.437248	-4.017394	0.000000	2.976666	0.000000	0.000000	0.000000	-0.017822	-0.171377	-0.421103	0.000000	0.000000	3.000000	1.000000	0.000000
1044.025128	0.012726	0.553502	0.061709	75.942505	18.281403	65.258163	-4.049330	0.000000	2.933075	0.000000	0.000000	0.000000	-0.032748	-0.167836	-0.428311	0.000000	0.000000	3.000000	1.000000	0.000000
1044.028461	0.012726	0.553502	0.061709	75.942505	18.281403	65.258163	-4.049330	0.000000	2.933075	0.000000	0.000000	0.000000	-0.032748	-0.167836	-0.428311	0.000000	0.000000	3.000000	1.000000	0.000000
1044.031795	0.012726	0.553502	0.061709	75.942505	18.281403	65.258163	-4.049330	0.000000	2.933075	0.000000	0.000000	0.000000	-0.032748	-0.167836	-0.428311	0.000000	0.000000	3.000000	1.000000	0.000000
1044.035128	0.012568	0.552908	0.060245	75.894714	18.128132	65.139114	-4.082552	0.000000	2.886653	0.000000	0.000000	0.000000	-0.047638	-0.178199	-0.439209	0.000000	0.000000	3.000000	1.000000	0.000000
1044.038461	0.012568	0.552908	0.060245	75.894714	18.128132	65.139114	-4.082552	0.000000	2.886653	0.000000	0.000000	0.000000	-0.047638	-0.178199	-0.439209	0.000000	0.000000	3.000000	1.000000	0.000000
1044.041795	0.012568	0.552908	0.060245	75.894714	18.128132	65.139114	-4.082552	0.000000	2.886653	0.000000	0.000000	0.000000	-0.047638	-0.178199	-0.439209	0.000000	0.000000	3.000000	1.000000	0.000000
1044.045128	0.012337	0.552341	0.058837	75.846771	18.036833	65.108749	-4.117243	0.000000	2.836954	0.000000	0.000000	0.000000	-0.069079	-0.170208	-0.422201	0.000000	0.000000	3.000000	1.000000	0.000000
1044.048461	0.012337	0.552341	0.058837	75.846771	18.036833	65.108749	-4.117243	0.000000	2.836954	0.000000	0.000000	0.000000	-0.069079	-0.170208	-0.422201	0.000000	0.000000	3.000000	1.000000	0.000000
1044.051795	0.012337	0.552341	0.058837	75.846771	18.036833	65.108749	-4.117243	0.000000	2.836954	0.000000	0.000000	0.000000	-0.069079	-0.170208	-0.422201	0.000000	0.000000	3.000000	1.000000	0.000000
1044.055128	0.012085	0.551828	0.057480	75.785599	18.077049	65.267769	-4.151587	0.000000	2.786454	0.000000	0.000000	0.000000	-0.075733	-0.153822	-0.407020	0.000000	0.000000	3.000000	1.000000	0.000000
1044.058461	0.012085	0.551828	0.057480	75.785599	18.077049	65.267769	-4.151587	0.000000	2.786454	0.000000	0.000000	0.000000	-0.075733	-0.153822	-0.407020	0.000000	0.000000	3.000000	1.000000	0.000000
1044.061795	0.012085	0.551828	0.057480	75.785599	18.077049	65.267769	-4.151587	0.000000	2.786454	0.000000	0.000000	0.000000	-0.075733	-0.153822	-0.407020	0.000000	0.000000	3.000000	1.000000	0.000000
1044.065128	0.011786	0.551369	0.056175	75.693275	18.254492	65.635307	-4.184901	0.000000	2.736166	0.000000	0.000000	0.000000	-0.089657	-0.137592	-0.391563	0.000000	0.000000	3.000000	1.000000	0.000000
1044.068461	0.011786	0.551369	0.056175	75.693275	18.254492	65.635307	-4.184901	0.000000	2.736166	0.000000	0.000000	0.000000	-0.089657	-0.137592	-0.391563	0.000000	0.000000	3.000000	1.000000	0.000000
1044.071795	0.011786	0.551369	0.056175	75.693275	18.254492	65.635307	-4.184901	0.000000	2.736166	0.000000	0.000000	0.000000	-0.089657	-0.137592	-0.391563	0.000000	0.000000	3.000000	1.000000	0.000000
1044.075128	0.011418	0.550962	0.054986	75.590942	18.531668	66.154427	-4.217459	0.000000	2.685709	0.000000	0.000000	0.000000	-0.110362	-0.122309	-0.356919	0.000000	0.000000	3.000000	1.000000	0.000000
1044.078461	0.011418	0.550962	0.054986	75.590942	18.531668	66.154427	-4.217459	0.000000	2.685709	0.000000	0.000000	0.000000	-0.110362	-0.122309	-0.356919	0.000000	0.000000	3.000000	1.000000	0.000000
1044.081795	0.011418	0.550962	0.054986	75.590942	18.531668	66.154427	-4.217459	0.000000	2.685709	0.000000	0.000000	0.000000	-0.110362	-0.122309	-0.356919	0.000000	0.000000	3.000000	1.000000	0.000000
1044.085128	0.011005	0.550580	0.053853	75.475266	18.948475	66.874146	-4.248120	0.000000	2.636944	0.000000	0.000000	0.000000	-0.124075	-0.114606	-0.339751	0.000000	0.000000	3.000000	1.000000	0.000000
1044.088461	0.011005	0.550580	0.053853	75.475266	18.948475	66.874146	-4.248120	0.000000	2.636944	0.000000	0.000000	0.000000	-0.124075	-0.114606	-0.339751	0.000000	0.000000	3.000000	1.000000	0.000000
1044.091795	0.011005	0.550580	0.053853	75.475266	18.948475	66.874146	-4.248120	0.000000	2.636944	0.000000	0.000000	0.000000	-0.124075	-0.114606	-0.339751	0.000000	0.000000	3.000000	1.000000	0.000000
1044.095128	0.010545	0.550251	0.052773	75.356094	19.529226	67.831886	-4.277768	0.000000	2.588571	0.000000	0.000000	0.000000	-0.137760	-0.098588	-0.324068	0.000000	0.000000	3.000000	1.000000	0.000000
1044.098461	0.010545	0.550251	0.052773	75.356094	19.529226	67.831886	-4.277768	0.000000	2.588571	0.000000	0.000000	0.000000	-0.137760	-0.098588	-0.324068	0.000000	0.000000	3.000000	1.000000	0.000000
1044.101795	0.010545	0.550251	0.052773	75.356094	19.529226	67.831886	-4.277768	0.000000	2.588571	0.000000	0.000000	0.000000	-0.137760	-0.098588	-0.324068	0.000000	0.000000	3.000000	1.000000	0.000000
1044.105128	0.010039	0.549933	0.051669	75.239647	20.307323	69.065308	-4.306459	0.000000	2.540552	0.000000	0.000000	0.000000	-0.151841	-0.095442	-0.331125	0.000000	0.000000	3.000000	1.000000	0.000000
1044.108461	0.010039	0.549933	0.051669	75.239647	20.307323	69.065308	-4.306459	0.000000	2.540552	0.000000	0.000000	0.000000	-0.151841	-0.095442	-0.331125	0.000000	0.000000	3.000000	1.000000	0.000000
1044.111795	0.010039	0.549933	0.051669	75.239647	20.307323	69.065308	-4.306459	0.000000	2.540552	0.000000	0.000000	0.000000	-0.151841	-0.095442	-0.331125	0.000000	0.000000	3.000000	1.000000	0.000000
1044.115128	0.009463	0.549605	0.050588	75.145676	21.246677	70.514488	-4.335746	0.000000	2.490242	0.000000	0.000000	0.000000	-0.172782	-0.098392	-0.324421	0.000000	0.000000	3.000000	1.000000	0.000000
1044.118461	0.009463	0.549605	0.050588	75.145676	21.246677	70.514488	-4.335746	0.000000	2.490242	0.000000	0.000000	0.000000	-0.172782	-0.098392	-0.324421	0.000000	0.000000	3.000000	1.000000	0.000000
1044.121795	0.009463	0.549605	0.050588	75.145676	21.246677	70.514488	-4.335746	0.000000	2.490242	0.000000	0.000000	0.000000	-0.172782	-0.098392	-0.324421	0.000000	0.000000	3.000000	1.000000	0.000000
1044.125128	0.008841	0.549298	0.049460	75.067917	22.245546	72.040688	-4.364848	0.000000	2.438874	0.000000	0.000000	0.000000	-0.186748	-0.092203	-0.338435	0.000000	0.000000	3.000000	1.000000	0.000000
1044.128461	0.008841	0.549298	0.049460	75.067917	22.245546	72.040688	-4.364848	0.000000	2.438874	0.000000	0.000000	0.000000	-0.186748	-0.092203	-0.338435	0.000000	0.000000	3.000000	1.000000	0.000000
1044.131795	0.008841	0.549298	0.049460	75.067917	22.245546	72.040688	-4.364848	0.000000	2.438874	0.000000	0.000000	0.000000	-0.186748	-0.092203	-0.338435	0.000000	0.000000	3.000000	1.000000	0.000000
1044.135128	0.008174	0.548970	0.048376	75.000893	23.258583	73.583832	-4.394810	0.000000	2.384460	0.000000	0.000000	0.000000	-0.200123	-0.098224	-0.325130	0.000000	0.000000	3.000000	1.000000	0.000000
1044.138461	0.008174	0.548970	0.048376	75.000893	23.258583	73.583832	-4.394810	0.000000	2.384460	0.000000	0.000000	0.000000	-0.200123	-0.098224	-0.325130	0.000000	0.000000	3.000000	1.000000	0.000000
1044.141795	0.008174	0.548970	0.048376	75.000893	23.258583	73.583832	-4.394810	0.000000	2.384460	0.000000	0.000000	0.000000	-0.200123	-0.098224	-0.325130	0.000000	0.000000	3.000000	1.000000	0.000000
1044.145128	0.007534	0.548696	0.047343	74.936127	24.232512	75.063957	-4.423674	0.000000	2.330475	0.000000	0.000000	0.000000	-0.191867	-0.082381	-0.309818	0.000000	0.000000	3.000000	1.000000	0.000000
1044.148461	0.007534	0.548696	0.047343	74.936127	24.232512	75.063957	-4.423674	0.000000	2.330475	0.000000	0.000000	0.000000	-0.191867	-0.082381	-0.309818	0.000000	0.000000	3.000000	1.000000	0.000000
1044.151795	0.007534	0.548696	0.047343	74.936127	24.232512	75.063957	-4.423674	0.000000	2.330475	0.000000	0.000000	0.000000	-0.191867	-0.082381	-0.309818	0.000000	0.000000	3.000000	1.000000	0.000000
1044.155128	0.006899	0.548453	0.046408	74.867813	25.119642	76.429977	-4.450558	0.000000	2.278714	0.000000	0.000000	0.000000	-0.190695	-0.072694	-0.280588	0.000000	0.000000	3.000000	1.000000	0.000000
1044.158461	0.006899	0.548453	0.046408	74.867813	25.119642	76.429977	-4.450558	0.000000	2.278714	0.000000	0.000000	0.000000	-0.190695	-0.072694	-0.280588	0.000000	0.000000	3.000000	1.000000	0.000000
1044.161795	0.006899	0.548453	0.046408	74.867813	25.119642	76.429977	-4.450558	0.000000	2.278714	0.000000	0.000000	0.000000	-0.190695	-0.072694	-0.280588	0.000000	0.000000	3.000000	1.000000	0.000000
1044.165128	0.006290	0.548253	0.045547	74.807419	25.879671	77.601151	-4.474881	0.000000	2.230569	0.000000	0.000000	0.000000	-0.182556	-0.059992	-0.258217	0.000000	0.000000	3.000000	1.000000	0.000000
1044.168461	0.006290	0.548253	0.045547	74.807419	25.879671	77.601151	-4.474881	0.000000	2.230569	0.000000	0.000000	0.000000	-0.182556	-0.059992	-0.258217	0.000000	0.000000	3.000000	1.000000	0.000000
1044.171795	0.006290	0.548253	0.045547	74.807419	25.879671	77.601151	-4.474881	0.000000	2.230569	0.000000	0.000000	0.000000	-0.182556	-0.059992	-0.258217	0.000000	0.000000	3.000000	1.000000	0.000000
1044.175128	0.005661	0.548068	0.044767	74.757599	26.493727	78.493179	-4.496960	0.000000	2.185715	0.000000	0.000000	0.000000	-0.188814	-0.055536	-0.234097	0.000000	0.000000	3.000000	1.000000	0.000000
1044.178461	0.005661	0.548068	0.044767	74.757599	26.493727	78.493179	-4.496960	0.000000	2.185715	0.000000	0.000000	0.000000	-0.188814	-0.055536	-0.234097	0.000000	0.000000	3.000000	1.000000	0.000000
1044.181795	0.005661	0.548068	0.044767	74.757599	26.493727	78.493179	-4.496960	0.000000	2.185715	0.000000	0.000000	0.000000	-0.188814	-0.055536	-0.234097	0.000000	0.000000	3.000000	1.000000	0.000000
1044.185128	0.005081	0.547893	0.043962	74.731400	26.972429	79.008484	-4.517212	0.000000	2.143547	0.000000	0.000000	0.000000	-0.174030	-0.052529	-0.241522	0.000000	0.000000	3.000000	1.000000	0.000000
1044.188461	0.005081	0.547893	0.043962	74.731400	26.972429	79.008484	-4.517212	0.000000	2.143547	0.000000	0.000000	0.000000	-0.174030	-0.052529	-0.241522	0.000000	0.000000	3.000000	1.000000	0.000000
1044.191795	0.005081	0.547893	0.043962	74.731400	26.972429	79.008484	-4.517212	0.000000	2.143547	0.000000	0.000000	0.000000	-0.174030	-0.052529	-0.241522	0.000000	0.000000	3.000000	1.000000	0.000000
1044.195128	0.005081	0.547893	0.043962	74.735527	27.281012	79.165863	-4.537016	0.000000	2.101305	0.000000	0.000000	0.000000	-0.174030	-0.052529	-0.241522	0.000000	0.000000	3.000000	1.000000	0.000000
1044.198461	0.004598	0.547735	0.043172	74.735527	27.281012	79.165863	-4.537016	0.000000	2.101305	0.000000	0.000000	0.000000	-0.144928	-0.047326	-0.236782	0.000000	0.000000	3.000000	1.000000	0.000000
1044.201795	0.004598	0.547735	0.043172	74.735527	27.281012	79.165863	-4.537016	0.000000	2.101305	0.000000	0.000000	0.000000	-0.144928	-0.047326	-0.236782	0.000000	0.000000	3.000000	1.000000	0.000000
1044.205128	0.004163	0.547553	0.042323	74.776962	27.430931	79.160248	-4.537016	0.000000	2.101305	0.000000	0.000000	0.000000	-0.130397	-0.054779	-0.254868	0.000000	0.000000	3.000000	1.000000	0.000000
1044.208461	0.004163	0.547553	0.042323	74.776962	27.430931	79.160248	-4.537016	0.000000	2.101305	0.000000	0.000000	0.000000	-0.130397	-0.054779	-0.254868	0.000000	0.000000	3.000000	1.000000	0.000000
1044.211795	0.004163	0.547553	0.042323	74.776962	27.430931	79.160248	-4.537016	0.000000	2.101305	0.000000	0.000000	0.000000	-0.130397	-0.054779	-0.254868	0.000000	0.000000	3.000000	1.000000	0.000000
1044.215128	0.003753	0.547365	0.041367	74.835251	27.476202	79.245178	-4.573853	0.000000	2.019867	0.000000	0.000000	0.000000	-0.123097	-0.056240	-0.286665	0.000000	0.000000	3.000000	1.000000	0.000000
1044.218461	0.003753	0.547365	0.041367	74.835251	27.476202	79.245178	-4.573853	0.000000	2.019867	0.000000	0.000000	0.000000	-0.123097	-0.056240	-0.286665	0.000000	0.000000	3.000000	1.000000	0.000000
1044.221795	0.003753	0.547365	0.041367	74.835251	27.476202	79.245178	-4.573853	0.000000	2.019867	0.000000	0.000000	0.000000	-0.123097	-0.056240	-0.286665	0.000000	0.000000	3.000000	1.000000	0.000000
1044.225128	0.003415	0.547195	0.040428	74.863670	27.450388	79.265938	-4.593678	0.000000	1.974367	0.000000	0.000000	0.000000	-0.101339	-0.051090	-0.281754	0.000000	0.000000	3.000000	1.000000	0.000000
1044.228461	0.003415	0.547195	0.040428	74.863670	27.450388	79.265938	-4.593678	0.000000	1.974367	0.000000	0.000000	0.000000	-0.101339	-0.051090	-0.281754	0.000000	0.000000	3.000000	1.000000	0.000000
1044.231795	0.003415	0.547195	0.040428	74.863670	27.450388	79.265938	-4.593678	0.000000	1.974367	0.000000	0.000000	0.000000	-0.101339	-0.051090	-0.281754	0.000000	0.000000	3.000000	1.000000	0.000000
1044.235128	0.003149	0.547044	0.039442	74.824013	27.226229	79.087639	-4.612256	0.000000	1.930569	0.000000	0.000000	0.000000	-0.079833	-0.045211	-0.295960	0.000000	0.000000	3.000000	1.000000	0.000000
1044.238461	0.003149	0.547044	0.039442	74.824013	27.226229	79.087639	-4.612256	0.000000	1.930569	0.000000	0.000000	0.000000	-0.079833	-0.045211	-0.295960	0.000000	0.000000	3.000000	1.000000	0.000000
1044.241795	0.003149	0.547044	0.039442	74.824013	27.226229	79.087639	-4.612256	0.000000	1.930569	0.000000	0.000000	0.000000	-0.079833	-0.045211	-0.295960	0.000000	0.000000	3.000000	1.000000	0.000000
1044.245128	0.003149	0.547044	0.039442	74.699173	26.757206	78.668091	-4.630736	0.000000	1.885810	0.000000	0.000000	0.000000	-0.079833	-0.045211	-0.295960	0.000000	0.000000	3.000000	1.000000	0.000000
1044.248461	0.002860	0.546901	0.038495	74.699173	26.757206	78.668091	-4.630736	0.000000	1.885810	0.000000	0.000000	0.000000	-0.086512	-0.043074	-0.283907	0.000000	0.000000	3.000000	1.000000	0.000000
1044.251795	0.002860	0.546901	0.038495	74.699173	26.757206	78.668091	-4.630736	0.000000	1.885810	0.000000	0.000000	0.000000	-0.086512	-0.043074	-0.283907	0.000000	0.000000	3.000000	1.000000	0.000000
1044.255128	0.002550	0.546791	0.037584	74.516083	26.118782	78.083984	-4.630736	0.000000	1.885810	0.000000	0.000000	0.000000	-0.093180	-0.032791	-0.273300	0.000000	0.000000	3.000000	1.000000	0.000000
1044.258461	0.002550	0.546791	0.037584	74.516083	26.118782	78.083984	-4.630736	0.000000	1.885810	0.000000	0.000000	0.000000	-0.093180	-0.032791	-0.273300	0.000000	0.000000	3.000000	1.000000	0.000000
1044.261795	0.002550	0.546791	0.037584	74.516083	26.118782	78.083984	-4.630736	0.000000	1.885810	0.000000	0.000000	0.000000	-0.093180	-0.032791	-0.273300	0.000000	0.000000	3.000000	1.000000	0.000000
1044.265128	0.002217	0.546647	0.036636	74.314087	25.452904	77.480865	-4.665070	0.000000	1.799201	0.000000	0.000000	0.000000	-0.099925	-0.043228	-0.284392	0.000000	0.000000	3.000000	1.000000	0.000000
1044.268461	0.002217	0.546647	0.036636	74.314087	25.452904	77.480865	-4.665070	0.000000	1.799201	0.000000	0.000000	0.000000	-0.099925	-0.043228	-0.284392	0.000000	0.000000	3.000000	1.000000	0.000000
1044.271795	0.002217	0.546647	0.036636	74.314087	25.452904	77.480865	-4.665070	0.000000	1.799201	0.000000	0.000000	0.000000	-0.099925	-0.043228	-0.284392	0.000000	0.000000	3.000000	1.000000	0.000000
1044.275128	0.001885	0.546503	0.035687	74.123497	24.843811	76.942223	-4.682159	0.000000	1.754249	0.000000	0.000000	0.000000	-0.099547	-0.043295	-0.284688	0.000000	0.000000	3.000000	1.000000	0.000000
1044.278461	0.001885	0.546503	0.035687	74.123497	24.843811	76.942223	-4.682159	0.000000	1.754249	0.000000	0.000000	0.000000	-0.099547	-0.043295	-0.284688	0.000000	0.000000	3.000000	1.000000	0.000000
1044.281795	0.001885	0.546503	0.035687	74.123497	24.843811	76.942223	-4.682159	0.000000	1.754249	0.000000	0.000000	0.000000	-0.099547	-0.043295	-0.284688	0.000000	0.000000	3.000000	1.000000	0.000000
1044.285128	0.001554	0.546334	0.034678	73.956184	24.312727	76.476395	-4.698829	0.000000	1.709095	0.000000	0.000000	0.000000	-0.099226	-0.050761	-0.302774	0.000000	0.000000	3.000000	1.000000	0.000000
1044.288461	0.001554	0.546334	0.034678	73.956184	24.312727	76.476395	-4.698829	0.000000	1.709095	0.000000	0.000000	0.000000	-0.099226	-0.050761	-0.302774	0.000000	0.000000	3.000000	1.000000	0.000000
1044.291795	0.001554	0.546334	0.034678	73.956184	24.312727	76.476395	-4.698829	0.000000	1.709095	0.000000	0.000000	0.000000	-0.099226	-0.050761	-0.302774	0.000000	0.000000	3.000000	1.000000	0.000000
1044.295128	0.001225	0.546138	0.033673	73.832687	23.893843	76.119690	-4.715968	0.000000	1.661218	0.000000	0.000000	0.000000	-0.098820	-0.058864	-0.301643	0.000000	0.000000	3.000000	1.000000	0.000000
1044.298461	0.001225	0.546138	0.033673	73.832687	23.893843	76.119690	-4.715968	0.000000	1.661218	0.000000	0.000000	0.000000	-0.098820	-0.058864	-0.301643	0.000000	0.000000	3.000000	1.000000	0.000000
1044.301795	0.001225	0.546138	0.033673	73.832687	23.893843	76.119690	-4.715968	0.000000	1.661218	0.000000	0.000000	0.000000	-0.098820	-0.058864	-0.301643	0.000000	0.000000	3.000000	1.000000	0.000000
1044.305128	0.000920	0.545934	0.032625	73.738243	23.558014	75.839928	-4.732565	0.000000	1.613330	0.000000	0.000000	0.000000	-0.091466	-0.061137	-0.314359	0.000000	0.000000	3.000000	1.000000	0.000000
1044.308461	0.000920	0.545934	0.032625	73.738243	23.558014	75.839928	-4.732565	0.000000	1.613330	0.000000	0.000000	0.000000	-0.091466	-0.061137	-0.314359	0.000000	0.000000	3.000000	1.000000	0.000000
1044.311795	0.000920	0.545934	0.032625	73.738243	23.558014	75.839928	-4.732565	0.000000	1.613330	0.000000	0.000000	0.000000	-0.091466	-0.061137	-0.314359	0.000000	0.000000	3.000000	1.000000	0.000000
1044.315128	0.000616	0.545738	0.031617	73.678230	23.311316	75.648140	-4.749167	0.000000	1.563781	0.000000	0.000000	0.000000	-0.091063	-0.058924	-0.302324	0.000000	0.000000	3.000000	1.000000	0.000000
1044.318461	0.000616	0.545738	0.031617	73.678230	23.311316	75.648140	-4.749167	0.000000	1.563781	0.000000	0.000000	0.000000	-0.091063	-0.058924	-0.302324	0.000000	0.000000	3.000000	1.000000	0.000000
1044.321795	0.000616	0.545738	0.031617	73.678230	23.311316	75.648140	-4.749167	0.000000	1.563781	0.000000	0.000000	0.000000	-0.091063	-0.058924	-0.302324	0.000000	0.000000	3.000000	1.000000	0.000000
1044.325128	0.000616	0.545738	0.031617	73.650406	23.152073	75.532013	-4.764701	0.000000	1.515791	0.000000	0.000000	0.000000	-0.091063	-0.058924	-0.302324	0.000000	0.000000	3.000000	1.000000	0.000000
1044.328461	0.000360	0.545565	0.030668	73.650406	23.152073	75.532013	-4.764701	0.000000	1.515791	0.000000	0.000000	0.000000	-0.076783	-0.051604	-0.284793	0.000000	0.000000	3.000000	1.000000	0.000000
1044.331795	0.000360	0.545565	0.030668	73.650406	23.152073	75.532013	-4.764701	0.000000	1.515791	0.000000	0.000000	0.000000	-0.076783	-0.051604	-0.284793	0.000000	0.000000	3.000000	1.000000	0.000000
1044.335128	0.000151	0.545437	0.029731	73.651314	23.072868	75.486755	-4.764701	0.000000	1.515791	0.000000	0.000000	0.000000	-0.062616	-0.038542	-0.281036	0.000000	0.000000	3.000000	1.000000	0.000000
1044.338461	0.000151	0.545437	0.029731	73.651314	23.072868	75.486755	-4.764701	0.000000	1.515791	0.000000	0.000000	0.000000	-0.062616	-0.038542	-0.281036	0.000000	0.000000	3.000000	1.000000	0.000000
1044.341795	0.000151	0.545437	0.029731	73.651314	23.072868	75.486755	-4.764701	0.000000	1.515791	0.000000	0.000000	0.000000	-0.062616	-0.038542	-0.281036	0.000000	0.000000	3.000000	1.000000	0.000000
1044.345128	0.000151	0.545437	0.029731	73.677216	23.069727	75.503334	-4.792077	0.000000	1.426885	0.000000	0.000000	0.000000	-0.062616	-0.038542	-0.281036	0.000000	0.000000	3.000000	1.000000	0.000000
1044.348461	0.000059	0.545342	0.028830	73.677216	23.069727	75.503334	-4.792077	0.000000	1.426885	0.000000	0.000000	0.000000	-0.027770	-0.028426	-0.270310	0.000000	0.000000	3.000000	1.000000	0.000000
1044.351795	0.000059	0.545342	0.028830	73.677216	23.069727	75.503334	-4.792077	0.000000	1.426885	0.000000	0.000000	0.000000	-0.027770	-0.028426	-0.270310	0.000000	0.000000	3.000000	1.000000	0.000000
1044.355128	0.000036	0.545291	0.027942	73.727127	23.138000	75.577660	-4.792077	0.000000	1.426885	0.000000	0.000000	0.000000	-0.006941	-0.015467	-0.266463	0.000000	0.000000	3.000000	1.000000	0.000000
1044.358461	0.000036	0.545291	0.027942	73.727127	23.138000	75.577660	-4.792077	0.000000	1.426885	0.000000	0.000000	0.000000	-0.006941	-0.015467	-0.266463	0.000000	0.000000	3.000000	1.000000	0.000000
1044.361795	0.000036	0.545291	0.027942	73.727127	23.138000	75.577660	-4.792077	0.000000	1.426885	0.000000	0.000000	0.000000	-0.006941	-0.015467	-0.266463	0.000000	0.000000	3.000000	1.000000	0.000000
1044.365128	0.000036	0.545291	0.027942	73.779564	23.213516	75.651749	-4.815425	0.000000	1.345987	0.000000	0.000000	0.000000	-0.006941	-0.015467	-0.266463	0.000000	0.000000	3.000000	1.000000	0.000000
1044.368461	0.000059	0.545224	0.026970	73.779564	23.213516	75.651749	-4.815425	0.000000	1.345987	0.000000	0.000000	0.000000	0.006873	-0.020141	-0.291496	0.000000	0.000000	3.000000	1.000000	0.000000
1044.371795	0.000059	0.545224	0.026970	73.779564	23.213516	75.651749	-4.815425	0.000000	1.345987	0.000000	0.000000	0.000000	0.006873	-0.020141	-0.291496	0.000000	0.000000	3.000000	1.000000	0.000000
1044.375128	0.000173	0.545175	0.025951	73.837921	23.285496	75.704750	-4.815425	0.000000	1.345987	0.000000	0.000000	0.000000	0.034365	-0.014655	-0.305596	0.000000	0.000000	3.000000	1.000000	0.000000
1044.378461	0.000173	0.545175	0.025951	73.837921	23.285496	75.704750	-4.815425	0.000000	1.345987	0.000000	0.000000	0.000000	0.034365	-0.014655	-0.305596	0.000000	0.000000	3.000000	1.000000	0.000000
1044.381795	0.000173	0.545175	0.025951	73.837921	23.285496	75.704750	-4.815425	0.000000	1.345987	0.000000	0.000000	0.000000	0.034365	-0.014655	-0.305596	0.000000	0.000000	3.000000	1.000000	0.000000
1044.385128	0.000287	0.545127	0.024867	73.898369	23.327152	75.707466	-4.839156	0.000000	1.258001	0.000000	0.000000	0.000000	0.034209	-0.014311	-0.325226	0.000000	0.000000	3.000000	1.000000	0.000000
1044.388461	0.000287	0.545127	0.024867	73.898369	23.327152	75.707466	-4.839156	0.000000	1.258001	0.000000	0.000000	0.000000	0.034209	-0.014311	-0.325226	0.000000	0.000000	3.000000	1.000000	0.000000
1044.391795	0.000287	0.545127	0.024867	73.898369	23.327152	75.707466	-4.839156	0.000000	1.258001	0.000000	0.000000	0.000000	0.034209	-0.014311	-0.325226	0.000000	0.000000	3.000000	1.000000	0.000000
1044.395128	0.000446	0.545078	0.023782	73.942642	23.276215	75.598816	-4.851410	0.000000	1.209884	0.000000	0.000000	0.000000	0.047753	-0.014581	-0.325505	0.000000	0.000000	3.000000	1.000000	0.000000
1044.398461	0.000446	0.545078	0.023782	73.942642	23.276215	75.598816	-4.851410	0.000000	1.209884	0.000000	0.000000	0.000000	0.047753	-0.014581	-0.325505	0.000000	0.000000	3.000000	1.000000	0.000000
1044.401795	0.000446	0.545078	0.023782	73.942642	23.276215	75.598816	-4.851410	0.000000	1.209884	0.000000	0.000000	0.000000	0.047753	-0.014581	-0.325505	0.000000	0.000000	3.000000	1.000000	0.000000
1044.405128	0.000605	0.545020	0.022719	73.948067	23.078529	75.319389	-4.863161	0.000000	1.161751	0.000000	0.000000	0.000000	0.047545	-0.017604	-0.318826	0.000000	0.000000	3.000000	1.000000	0.000000
1044.408461	0.000605	0.545020	0.022719	73.948067	23.078529	75.319389	-4.863161	0.000000	1.161751	0.000000	0.000000	0.000000	0.047545	-0.017604	-0.318826	0.000000	0.000000	3.000000	1.000000	0.000000
1044.411795	0.000605	0.545020	0.022719	73.948067	23.078529	75.319389	-4.863161	0.000000	1.161751	0.000000	0.000000	0.000000	0.047545	-0.017604	-0.318826	0.000000	0.000000	3.000000	1.000000	0.000000
1044.415128	0.000808	0.544977	0.021674	73.933685	22.785219	74.925179	-4.874287	0.000000	1.114149	0.000000	0.000000	0.000000	0.060981	-0.012735	-0.313591	0.000000	0.000000	3.000000	1.000000	0.000000
1044.418461	0.000808	0.544977	0.021674	73.933685	22.785219	74.925179	-4.874287	0.000000	1.114149	0.000000	0.000000	0.000000	0.060981	-0.012735	-0.313591	0.000000	0.000000	3.000000	1.000000	0.000000
1044.421795	0.000808	0.544977	0.021674	73.933685	22.785219	74.925179	-4.874287	0.000000	1.114149	0.000000	0.000000	0.000000	0.060981	-0.012735	-0.313591	0.000000	0.000000	3.000000	1.000000	0.000000
1044.425128	0.001033	0.544968	0.020665	73.910851	22.486126	74.519348	-4.884748	0.000000	1.067351	0.000000	0.000000	0.000000	0.067541	-0.002860	-0.302819	0.000000	0.000000	3.000000	1.000000	0.000000
1044.428461	0.001033	0.544968	0.020665	73.910851	22.486126	74.519348	-4.884748	0.000000	1.067351	0.000000	0.000000	0.000000	0.067541	-0.002860	-0.302819	0.000000	0.000000	3.000000	1.000000	0.000000
1044.431795	0.001033	0.544968	0.020665	73.910851	22.486126	74.519348	-4.884748	0.000000	1.067351	0.000000	0.000000	0.000000	0.067541	-0.002860	-0.302819	0.000000	0.000000	3.000000	1.000000	0.000000
1044.435128	0.001033	0.544968	0.020665	73.876144	22.218739	74.153725	-4.894441	0.000000	1.021982	0.000000	0.000000	0.000000	0.067541	-0.002860	-0.302819	0.000000	0.000000	3.000000	1.000000	0.000000
1044.438461	0.001348	0.544999	0.019733	73.876144	22.218739	74.153725	-4.894441	0.000000	1.021982	0.000000	0.000000	0.000000	0.094483	0.009303	-0.279589	0.000000	0.000000	3.000000	1.000000	0.000000
1044.441795	0.001348	0.544999	0.019733	73.876144	22.218739	74.153725	-4.894441	0.000000	1.021982	0.000000	0.000000	0.000000	0.094483	0.009303	-0.279589	0.000000	0.000000	3.000000	1.000000	0.000000
1044.445128	0.001685	0.545063	0.018837	73.824089	21.961096	73.805519	-4.894441	0.000000	1.021982	0.000000	0.000000	0.000000	0.100929	0.019139	-0.268791	0.000000	0.000000	3.000000	1.000000	0.000000
1044.448461	0.001685	0.545063	0.018837	73.824089	21.961096	73.805519	-4.894441	0.000000	1.021982	0.000000	0.000000	0.000000	0.100929	0.019139	-0.268791	0.000000	0.000000	3.000000	1.000000	0.000000
1044.451795	0.001685	0.545063	0.018837	73.824089	21.961096	73.805519	-4.894441	0.000000	1.021982	0.000000	0.000000	0.000000	0.100929	0.019139	-0.268791	0.000000	0.000000	3.000000	1.000000	0.000000
1044.455128	0.001685	0.545063	0.018837	73.787804	21.800816	73.567741	-4.910679	0.000000	0.940864	0.000000	0.000000	0.000000	0.100929	0.019139	-0.268791	0.000000	0.000000	3.000000	1.000000	0.000000
1044.458461	0.002042	0.545151	0.017935	73.787804	21.800816	73.567741	-4.910679	0.000000	0.940864	0.000000	0.000000	0.000000	0.107306	0.026666	-0.270499	0.000000	0.000000	3.000000	1.000000	0.000000
1044.461795	0.002042	0.545151	0.017935	73.787804	21.800816	73.567741	-4.910679	0.000000	0.940864	0.000000	0.000000	0.000000	0.107306	0.026666	-0.270499	0.000000	0.000000	3.000000	1.000000	0.000000
1044.465128	0.002444	0.545273	0.017069	73.772034	21.747629	73.456749	-4.910679	0.000000	0.940864	0.000000	0.000000	0.000000	0.120458	0.036461	-0.259742	0.000000	0.000000	3.000000	1.000000	0.000000
1044.468461	0.002444	0.545273	0.017069	73.772034	21.747629	73.456749	-4.910679	0.000000	0.940864	0.000000	0.000000	0.000000	0.120458	0.036461	-0.259742	0.000000	0.000000	3.000000	1.000000	0.000000
1044.471795	0.002444	0.545273	0.017069	73.772034	21.747629	73.456749	-4.910679	0.000000	0.940864	0.000000	0.000000	0.000000	0.120458	0.036461	-0.259742	0.000000	0.000000	3.000000	1.000000	0.000000
1044.475128	0.002444	0.545273	0.017069	73.781555	21.802807	73.460037	-4.877803	0.000000	0.853465	0.000000	0.000000	0.000000	0.120458	0.036461	-0.259742	0.000000	0.000000	3.000000	1.000000	0.000000
1044.478461	0.002889	0.545410	0.016221	73.781555	21.802807	73.460037	-4.877803	0.000000	0.853465	0.000000	0.000000	0.000000	0.133531	0.041181	-0.254542	0.000000	0.000000	3.000000	1.000000	0.000000
1044.481795	0.002889	0.545410	0.016221	73.781555	21.802807	73.460037	-4.877803	0.000000	0.853465	0.000000	0.000000	0.000000	0.133531	0.041181	-0.254542	0.000000	0.000000	3.000000	1.000000	0.000000
1044.485128	0.003377	0.545572	0.015366	73.801949	21.890249	73.488785	-4.877803	0.000000	0.853465	0.000000	0.000000	0.000000	0.146496	0.048597	-0.256362	0.000000	0.000000	3.000000	1.000000	0.000000
1044.488461	0.003377	0.545572	0.015366	73.801949	21.890249	73.488785	-4.877803	0.000000	0.853465	0.000000	0.000000	0.000000	0.146496	0.048597	-0.256362	0.000000	0.000000	3.000000	1.000000	0.000000
1044.491795	0.003377	0.545572	0.015366	73.801949	21.890249	73.488785	-4.877803	0.000000	0.853465	0.000000	0.000000	0.000000	0.146496	0.048597	-0.256362	0.000000	0.000000	3.000000	1.000000	0.000000
1044.495128	0.003908	0.545742	0.014487	73.825256	21.987127	73.521698	-4.831132	0.000000	0.768314	0.000000	0.000000	0.000000	0.159338	0.050935	-0.263773	0.000000	0.000000	3.000000	1.000000	0.000000
1044.498461	0.003908	0.545742	0.014487	73.825256	21.987127	73.521698	-4.831132	0.000000	0.768314	0.000000	0.000000	0.000000	0.159338	0.050935	-0.263773	0.000000	0.000000	3.000000	1.000000	0.000000
1044.501795	0.003908	0.545742	0.014487	73.825256	21.987127	73.521698	-4.831132	0.000000	0.768314	0.000000	0.000000	0.000000	0.159338	0.050935	-0.263773	0.000000	0.000000	3.000000	1.000000	0.000000
1044.505128	0.004549	0.545911	0.013606	73.842720	22.087070	73.546463	-4.804576	0.000000	0.724352	0.000000	0.000000	0.000000	0.192260	0.050564	-0.264435	0.000000	0.000000	3.000000	1.000000	0.000000
1044.508461	0.004549	0.545911	0.013606	73.842720	22.087070	73.546463	-4.804576	0.000000	0.724352	0.000000	0.000000	0.000000	0.192260	0.050564	-0.264435	0.000000	0.000000	3.000000	1.000000	0.000000
1044.511795	0.004549	0.545911	0.013606	73.842720	22.087070	73.546463	-4.804576	0.000000	0.724352	0.000000	0.000000	0.000000	0.192260	0.050564	-0.264435	0.000000	0.000000	3.000000	1.000000	0.000000
1044.515128	0.005232	0.546103	0.012717	73.860512	22.177631	73.578094	-4.772532	0.000000	0.680279	0.000000	0.000000	0.000000	0.204900	0.057875	-0.266465	0.000000	0.000000	3.000000	1.000000	0.000000
1044.518461	0.005232	0.546103	0.012717	73.860512	22.177631	73.578094	-4.772532	0.000000	0.680279	0.000000	0.000000	0.000000	0.204900	0.057875	-0.266465	0.000000	0.000000	3.000000	1.000000	0.000000
1044.521795	0.005232	0.546103	0.012717	73.860512	22.177631	73.578094	-4.772532	0.000000	0.680279	0.000000	0.000000	0.000000	0.204900	0.057875	-0.266465	0.000000	0.000000	3.000000	1.000000	0.000000
1044.525128	0.006002	0.546295	0.011826	73.880707	22.199358	73.698311	-4.738382	0.000000	0.635868	0.000000	0.000000	0.000000	0.230834	0.057470	-0.267269	0.000000	0.000000	3.000000	1.000000	0.000000
1044.528461	0.006002	0.546295	0.011826	73.880707	22.199358	73.698311	-4.738382	0.000000	0.635868	0.000000	0.000000	0.000000	0.230834	0.057470	-0.267269	0.000000	0.000000	3.000000	1.000000	0.000000
1044.531795	0.006002	0.546295	0.011826	73.880707	22.199358	73.698311	-4.738382	0.000000	0.635868	0.000000	0.000000	0.000000	0.230834	0.057470	-0.267269	0.000000	0.000000	3.000000	1.000000	0.000000
1044.535128	0.006790	0.546468	0.010915	73.908989	22.008944	73.744553	-4.699910	0.000000	0.591324	0.000000	0.000000	0.000000	0.236534	0.052038	-0.273459	0.000000	0.000000	3.000000	1.000000	0.000000
1044.538461	0.006790	0.546468	0.010915	73.908989	22.008944	73.744553	-4.699910	0.000000	0.591324	0.000000	0.000000	0.000000	0.236534	0.052038	-0.273459	0.000000	0.000000	3.000000	1.000000	0.000000
1044.541795	0.006790	0.546468	0.010915	73.908989	22.008944	73.744553	-4.699910	0.000000	0.591324	0.000000	0.000000	0.000000	0.236534	0.052038	-0.273459	0.000000	0.000000	3.000000	1.000000	0.000000
1044.545128	0.007642	0.546641	0.010000	73.932793	21.505728	73.300781	-4.660488	0.000000	0.545747	0.000000	0.000000	0.000000	0.255562	0.051639	-0.274352	0.000000	0.000000	3.000000	1.000000	0.000000
1044.548461	0.007642	0.546641	0.010000	73.932793	21.505728	73.300781	-4.660488	0.000000	0.545747	0.000000	0.000000	0.000000	0.255562	0.051639	-0.274352	0.000000	0.000000	3.000000	1.000000	0.000000
1044.551795	0.007642	0.546641	0.010000	73.932793	21.505728	73.300781	-4.660488	0.000000	0.545747	0.000000	0.000000	0.000000	0.255562	0.051639	-0.274352	0.000000	0.000000	3.000000	1.000000	0.000000
1044.555128	0.008534	0.546778	0.009046	73.961617	20.747505	72.338005	-4.617894	0.000000	0.500022	0.000000	0.000000	0.000000	0.267627	0.041178	-0.286335	0.000000	0.000000	3.000000	1.000000	0.000000
1044.558461	0.008534	0.546778	0.009046	73.961617	20.747505	72.338005	-4.617894	0.000000	0.500022	0.000000	0.000000	0.000000	0.267627	0.041178	-0.286335	0.000000	0.000000	3.000000	1.000000	0.000000
1044.561795	0.008534	0.546778	0.009046	73.961617	20.747505	72.338005	-4.617894	0.000000	0.500022	0.000000	0.000000	0.000000	0.267627	0.041178	-0.286335	0.000000	0.000000	3.000000	1.000000	0.000000
1044.565128	0.009466	0.546897	0.008070	73.987762	19.836748	71.497887	-4.573289	0.000000	0.452299	0.000000	0.000000	0.000000	0.279657	0.035739	-0.292848	0.000000	0.000000	3.000000	1.000000	0.000000
1044.568461	0.009466	0.546897	0.008070	73.987762	19.836748	71.497887	-4.573289	0.000000	0.452299	0.000000	0.000000	0.000000	0.279657	0.035739	-0.292848	0.000000	0.000000	3.000000	1.000000	0.000000
1044.571795	0.009466	0.546897	0.008070	73.987762	19.836748	71.497887	-4.573289	0.000000	0.452299	0.000000	0.000000	0.000000	0.279657	0.035739	-0.292848	0.000000	0.000000	3.000000	1.000000	0.000000
1044.575128	0.010416	0.546998	0.007072	74.016991	18.836374	70.913719	-4.526680	0.000000	0.403491	0.000000	0.000000	0.000000	0.284955	0.030335	-0.299294	0.000000	0.000000	3.000000	1.000000	0.000000
1044.578461	0.010416	0.546998	0.007072	74.016991	18.836374	70.913719	-4.526680	0.000000	0.403491	0.000000	0.000000	0.000000	0.284955	0.030335	-0.299294	0.000000	0.000000	3.000000	1.000000	0.000000
1044.581795	0.010416	0.546998	0.007072	74.016991	18.836374	70.913719	-4.526680	0.000000	0.403491	0.000000	0.000000	0.000000	0.284955	0.030335	-0.299294	0.000000	0.000000	3.000000	1.000000	0.000000
1044.585128	0.011471	0.547065	0.006032	74.036308	17.778297	69.958565	-4.479187	0.000000	0.353609	0.000000	0.000000	0.000000	0.316424	0.019930	-0.311998	0.000000	0.000000	3.000000	1.000000	0.000000
1044.588461	0.011471	0.547065	0.006032	74.036308	17.778297	69.958565	-4.479187	0.000000	0.353609	0.000000	0.000000	0.000000	0.316424	0.019930	-0.311998	0.000000	0.000000	3.000000	1.000000	0.000000
1044.591795	0.011471	0.547065	0.006032	74.036308	17.778297	69.958565	-4.479187	0.000000	0.353609	0.000000	0.000000	0.000000	0.316424	0.019930	-0.311998	0.000000	0.000000	3.000000	1.000000	0.000000
1044.595128	0.012607	0.547147	0.004940	74.024147	16.708426	68.700943	-4.426450	0.000000	0.301609	0.000000	0.000000	0.000000	0.340928	0.024674	-0.327708	0.000000	0.000000	3.000000	1.000000	0.000000
1044.598461	0.012607	0.547147	0.004940	74.024147	16.708426	68.700943	-4.426450	0.000000	0.301609	0.000000	0.000000	0.000000	0.340928	0.024674	-0.327708	0.000000	0.000000	3.000000	1.000000	0.000000
1044.601795	0.012607	0.547147	0.004940	74.024147	16.708426	68.700943	-4.426450	0.000000	0.301609	0.000000	0.000000	0.000000	0.340928	0.024674	-0.327708	0.000000	0.000000	3.000000	1.000000	0.000000
1044.605128	0.013784	0.547211	0.003890	73.984322	15.726872	67.691452	-4.369629	0.000000	0.246991	0.000000	0.000000	0.000000	0.352847	0.019169	-0.315065	0.000000	0.000000	3.000000	1.000000	0.000000
1044.608461	0.013784	0.547211	0.003890	73.984322	15.726872	67.691452	-4.369629	0.000000	0.246991	0.000000	0.000000	0.000000	0.352847	0.019169	-0.315065	0.000000	0.000000	3.000000	1.000000	0.000000
1044.611795	0.013784	0.547211	0.003890	73.984322	15.726872	67.691452	-4.369629	0.000000	0.246991	0.000000	0.000000	0.000000	0.352847	0.019169	-0.315065	0.000000	0.000000	3.000000	1.000000	0.000000
1044.615128	0.014932	0.547299	0.002832	73.908279	14.813323	66.969780	-4.310821	0.000000	0.194480	0.000000	0.000000	0.000000	0.344622	0.026331	-0.317421	0.000000	0.000000	3.000000	1.000000	0.000000
1044.618461	0.014932	0.547299	0.002832	73.908279	14.813323	66.969780	-4.310821	0.000000	0.194480	0.000000	0.000000	0.000000	0.344622	0.026331	-0.317421	0.000000	0.000000	3.000000	1.000000	0.000000
1044.621795	0.014932	0.547299	0.002832	73.908279	14.813323	66.969780	-4.310821	0.000000	0.194480	0.000000	0.000000	0.000000	0.344622	0.026331	-0.317421	0.000000	0.000000	3.000000	1.000000	0.000000
1044.625128	0.016077	0.547377	0.001793	73.820412	13.958016	66.334213	-4.253384	0.000000	0.141577	0.000000	0.000000	0.000000	0.343262	0.023411	-0.311425	0.000000	0.000000	3.000000	1.000000	0.000000
1044.628461	0.016077	0.547377	0.001793	73.820412	13.958016	66.334213	-4.253384	0.000000	0.141577	0.000000	0.000000	0.000000	0.343262	0.023411	-0.311425	0.000000	0.000000	3.000000	1.000000	0.000000
1044.631795	0.016077	0.547377	0.001793	73.820412	13.958016	66.334213	-4.253384	0.000000	0.141577	0.000000	0.000000	0.000000	0.343262	0.023411	-0.311425	0.000000	0.000000	3.000000	1.000000	0.000000
1044.635128	0.017239	0.547462	0.000793	73.731125	13.147378	65.302193	-4.196174	0.000000	0.089673	0.000000	0.000000	0.000000	0.348685	0.025529	-0.300079	0.000000	0.000000	3.000000	1.000000	0.000000
1044.638461	0.017239	0.547462	0.000793	73.731125	13.147378	65.302193	-4.196174	0.000000	0.089673	0.000000	0.000000	0.000000	0.348685	0.025529	-0.300079	0.000000	0.000000	3.000000	1.000000	0.000000
1044.641795	0.017239	0.547462	0.000793	73.731125	13.147378	65.302193	-4.196174	0.000000	0.089673	0.000000	0.000000	0.000000	0.348685	0.025529	-0.300079	0.000000	0.000000	3.000000	1.000000	0.000000
1044.645128	0.018354	0.547554	-0.000167	73.648895	12.495389	64.492981	-4.138060	0.000000	0.039659	0.000000	0.000000	0.000000	0.334636	0.027662	-0.287971	0.000000	0.000000	3.000000	1.000000	0.000000
1044.648461	0.018354	0.547554	-0.000167	73.648895	12.495389	64.492981	-4.138060	0.000000	0.039659	0.000000	0.000000	0.000000	0.334636	0.027662	-0.287971	0.000000	0.000000	3.000000	1.000000	0.000000
1044.651795	0.018354	0.547554	-0.000167	73.648895	12.495389	64.492981	-4.138060	0.000000	0.039659	0.000000	0.000000	0.000000	0.334636	0.027662	-0.287971	0.000000	0.000000	3.000000	1.000000	0.000000
1044.655128	0.019419	0.547595	-0.001184	73.593285	12.050984	63.972599	-4.082287	0.000000	-0.008336	0.000000	0.000000	0.000000	0.319510	0.012340	-0.305133	0.000000	0.000000	3.000000	1.000000	0.000000
1044.658461	0.019419	0.547595	-0.001184	73.593285	12.050984	63.972599	-4.082287	0.000000	-0.008336	0.000000	0.000000	0.000000	0.319510	0.012340	-0.305133	0.000000	0.000000	3.000000	1.000000	0.000000
1044.661795	0.019419	0.547595	-0.001184	73.593285	12.050984	63.972599	-4.082287	0.000000	-0.008336	0.000000	0.000000	0.000000	0.319510	0.012340	-0.305133	0.000000	0.000000	3.000000	1.000000	0.000000
1044.665128	0.020393	0.547610	-0.002195	73.562912	11.837969	63.789761	-4.029035	0.000000	-0.059191	0.000000	0.000000	0.000000	0.292205	0.004562	-0.303406	0.000000	0.000000	3.000000	1.000000	0.000000
1044.668461	0.020393	0.547610	-0.002195	73.562912	11.837969	63.789761	-4.029035	0.000000	-0.059191	0.000000	0.000000	0.000000	0.292205	0.004562	-0.303406	0.000000	0.000000	3.000000	1.000000	0.000000
1044.671795	0.020393	0.547610	-0.002195	73.562912	11.837969	63.789761	-4.029035	0.000000	-0.059191	0.000000	0.000000	0.000000	0.292205	0.004562	-0.303406	0.000000	0.000000	3.000000	1.000000	0.000000
1044.675128	0.021296	0.547550	-0.003257	73.556877	11.851488	64.126495	-3.980335	0.000000	-0.109759	0.000000	0.000000	0.000000	0.270759	-0.018126	-0.318579	0.000000	0.000000	3.000000	1.000000	0.000000
1044.678461	0.021296	0.547550	-0.003257	73.556877	11.851488	64.126495	-3.980335	0.000000	-0.109759	0.000000	0.000000	0.000000	0.270759	-0.018126	-0.318579	0.000000	0.000000	3.000000	1.000000	0.000000
1044.681795	0.021296	0.547550	-0.003257	73.556877	11.851488	64.126495	-3.980335	0.000000	-0.109759	0.000000	0.000000	0.000000	0.270759	-0.018126	-0.318579	0.000000	0.000000	3.000000	1.000000	0.000000
1044.685128	0.022171	0.547455	-0.004358	73.588982	11.980281	64.291061	-3.935208	0.000000	-0.162856	0.000000	0.000000	0.000000	0.262448	-0.028302	-0.330187	0.000000	0.000000	3.000000	1.000000	0.000000
1044.688461	0.022171	0.547455	-0.004358	73.588982	11.980281	64.291061	-3.935208	0.000000	-0.162856	0.000000	0.000000	0.000000	0.262448	-0.028302	-0.330187	0.000000	0.000000	3.000000	1.000000	0.000000
1044.691795	0.022171	0.547455	-0.004358	73.588982	11.980281	64.291061	-3.935208	0.000000	-0.162856	0.000000	0.000000	0.000000	0.262448	-0.028302	-0.330187	0.000000	0.000000	3.000000	1.000000	0.000000
1044.695128	0.023042	0.547311	-0.005451	73.647995	12.126626	64.354286	-3.891467	0.000000	-0.217887	0.000000	0.000000	0.000000	0.261266	-0.043337	-0.327960	0.000000	0.000000	3.000000	1.000000	0.000000
1044.698461	0.023042	0.547311	-0.005451	73.647995	12.126626	64.354286	-3.891467	0.000000	-0.217887	0.000000	0.000000	0.000000	0.261266	-0.043337	-0.327960	0.000000	0.000000	3.000000	1.000000	0.000000
1044.701795	0.023042	0.547311	-0.005451	73.647995	12.126626	64.354286	-3.891467	0.000000	-0.217887	0.000000	0.000000	0.000000	0.261266	-0.043337	-0.327960	0.000000	0.000000	3.000000	1.000000	0.000000
1044.705128	0.023888	0.547133	-0.006517	73.700844	12.267459	64.456955	-3.847922	0.000000	-0.272547	0.000000	0.000000	0.000000	0.253978	-0.053294	-0.319797	0.000000	0.000000	3.000000	1.000000	0.000000
1044.708461	0.023888	0.547133	-0.006517	73.700844	12.267459	64.456955	-3.847922	0.000000	-0.272547	0.000000	0.000000	0.000000	0.253978	-0.053294	-0.319797	0.000000	0.000000	3.000000	1.000000	0.000000
1044.711795	0.023888	0.547133	-0.006517	73.700844	12.267459	64.456955	-3.847922	0.000000	-0.272547	0.000000	0.000000	0.000000	0.253978	-0.053294	-0.319797	0.000000	0.000000	3.000000	1.000000	0.000000
1044.715128	0.024710	0.546947	-0.007560	73.733757	12.386594	64.680305	-3.805593	0.000000	-0.325846	0.000000	0.000000	0.000000	0.246705	-0.055818	-0.313065	0.000000	0.000000	3.000000	1.000000	0.000000
1044.718461	0.024710	0.546947	-0.007560	73.733757	12.386594	64.680305	-3.805593	0.000000	-0.325846	0.000000	0.000000	0.000000	0.246705	-0.055818	-0.313065	0.000000	0.000000	3.000000	1.000000	0.000000
1044.721795	0.024710	0.546947	-0.007560	73.733757	12.386594	64.680305	-3.805593	0.000000	-0.325846	0.000000	0.000000	0.000000	0.246705	-0.055818	-0.313065	0.000000	0.000000	3.000000	1.000000	0.000000
1044.725128	0.025554	0.546761	-0.008542	73.720085	12.465501	65.183876	-3.764475	0.000000	-0.378024	0.000000	0.000000	0.000000	0.253015	-0.055730	-0.294314	0.000000	0.000000	3.000000	1.000000	0.000000
1044.728461	0.025554	0.546761	-0.008542	73.720085	12.465501	65.183876	-3.764475	0.000000	-0.378024	0.000000	0.000000	0.000000	0.253015	-0.055730	-0.294314	0.000000	0.000000	3.000000	1.000000	0.000000
1044.731795	0.025554	0.546761	-0.008542	73.720085	12.465501	65.183876	-3.764475	0.000000	-0.378024	0.000000	0.000000	0.000000	0.253015	-0.055730	-0.294314	0.000000	0.000000	3.000000	1.000000	0.000000
1044.735128	0.026438	0.546584	-0.009485	73.680550	12.519070	65.419212	-3.722306	0.000000	-0.427076	0.000000	0.000000	0.000000	0.265361	-0.053241	-0.283027	0.000000	0.000000	3.000000	1.000000	0.000000
1044.738461	0.026438	0.546584	-0.009485	73.680550	12.519070	65.419212	-3.722306	0.000000	-0.427076	0.000000	0.000000	0.000000	0.265361	-0.053241	-0.283027	0.000000	0.000000	3.000000	1.000000	0.000000
1044.741795	0.026438	0.546584	-0.009485	73.680550	12.519070	65.419212	-3.722306	0.000000	-0.427076	0.000000	0.000000	0.000000	0.265361	-0.053241	-0.283027	0.000000	0.000000	3.000000	1.000000	0.000000
1044.745128	0.027358	0.546357	-0.010490	73.630371	12.576820	65.371124	-3.678079	0.000000	-0.474247	0.000000	0.000000	0.000000	0.275892	-0.068105	-0.301383	0.000000	0.000000	3.000000	1.000000	0.000000
1044.748461	0.027358	0.546357	-0.010490	73.630371	12.576820	65.371124	-3.678079	0.000000	-0.474247	0.000000	0.000000	0.000000	0.275892	-0.068105	-0.301383	0.000000	0.000000	3.000000	1.000000	0.000000
1044.751795	0.027358	0.546357	-0.010490	73.630371	12.576820	65.371124	-3.678079	0.000000	-0.474247	0.000000	0.000000	0.000000	0.275892	-0.068105	-0.301383	0.000000	0.000000	3.000000	1.000000	0.000000
1044.755128	0.028292	0.546097	-0.011536	73.571495	12.623986	65.353203	-3.632097	0.000000	-0.524477	0.000000	0.000000	0.000000	0.280232	-0.077942	-0.313827	0.000000	0.000000	3.000000	1.000000	0.000000
1044.758461	0.028292	0.546097	-0.011536	73.571495	12.623986	65.353203	-3.632097	0.000000	-0.524477	0.000000	0.000000	0.000000	0.280232	-0.077942	-0.313827	0.000000	0.000000	3.000000	1.000000	0.000000
1044.761795	0.028292	0.546097	-0.011536	73.571495	12.623986	65.353203	-3.632097	0.000000	-0.524477	0.000000	0.000000	0.000000	0.280232	-0.077942	-0.313827	0.000000	0.000000	3.000000	1.000000	0.000000
1044.765128	0.029135	0.545805	-0.012617	73.498512	12.646292	65.417885	-3.585392	0.000000	-0.576782	0.000000	0.000000	0.000000	0.252791	-0.087742	-0.324266	0.000000	0.000000	3.000000	1.000000	0.000000
1044.768461	0.029135	0.545805	-0.012617	73.498512	12.646292	65.417885	-3.585392	0.000000	-0.576782	0.000000	0.000000	0.000000	0.252791	-0.087742	-0.324266	0.000000	0.000000	3.000000	1.000000	0.000000
1044.771795	0.029135	0.545805	-0.012617	73.498512	12.646292	65.417885	-3.585392	0.000000	-0.576782	0.000000	0.000000	0.000000	0.252791	-0.087742	-0.324266	0.000000	0.000000	3.000000	1.000000	0.000000
1044.775128	0.029975	0.545505	-0.013676	73.399620	12.639612	65.662865	-3.543260	0.000000	-0.630826	0.000000	0.000000	0.000000	0.251963	-0.090049	-0.317916	0.000000	0.000000	3.000000	1.000000	0.000000
1044.778461	0.029975	0.545505	-0.013676	73.399620	12.639612	65.662865	-3.543260	0.000000	-0.630826	0.000000	0.000000	0.000000	0.251963	-0.090049	-0.317916	0.000000	0.000000	3.000000	1.000000	0.000000
1044.781795	0.029975	0.545505	-0.013676	73.399620	12.639612	65.662865	-3.543260	0.000000	-0.630826	0.000000	0.000000	0.000000	0.251963	-0.090049	-0.317916	0.000000	0.000000	3.000000	1.000000	0.000000
1044.785128	0.030832	0.545180	-0.014735	73.273415	12.622721	65.732811	-3.501266	0.000000	-0.683812	0.000000	0.000000	0.000000	0.257086	-0.097245	-0.317650	0.000000	0.000000	3.000000	1.000000	0.000000
1044.788461	0.030832	0.545180	-0.014735	73.273415	12.622721	65.732811	-3.501266	0.000000	-0.683812	0.000000	0.000000	0.000000	0.257086	-0.097245	-0.317650	0.000000	0.000000	3.000000	1.000000	0.000000
1044.791795	0.030832	0.545180	-0.014735	73.273415	12.622721	65.732811	-3.501266	0.000000	-0.683812	0.000000	0.000000	0.000000	0.257086	-0.097245	-0.317650	0.000000	0.000000	3.000000	1.000000	0.000000
1044.795128	0.031770	0.544849	-0.015779	73.132767	12.602245	65.634499	-3.458418	0.000000	-0.736754	0.000000	0.000000	0.000000	0.281432	-0.099469	-0.313126	0.000000	0.000000	3.000000	1.000000	0.000000
1044.798461	0.031770	0.544849	-0.015779	73.132767	12.602245	65.634499	-3.458418	0.000000	-0.736754	0.000000	0.000000	0.000000	0.281432	-0.099469	-0.313126	0.000000	0.000000	3.000000	1.000000	0.000000
1044.801795	0.031770	0.544849	-0.015779	73.132767	12.602245	65.634499	-3.458418	0.000000	-0.736754	0.000000	0.000000	0.000000	0.281432	-0.099469	-0.313126	0.000000	0.000000	3.000000	1.000000	0.000000
1044.805128	0.032751	0.544535	-0.016743	72.979721	12.586534	65.694550	-3.411513	0.000000	-0.788941	0.000000	0.000000	0.000000	0.294475	-0.094276	-0.289393	0.000000	0.000000	3.000000	1.000000	0.000000
1044.808461	0.032751	0.544535	-0.016743	72.979721	12.586534	65.694550	-3.411513	0.000000	-0.788941	0.000000	0.000000	0.000000	0.294475	-0.094276	-0.289393	0.000000	0.000000	3.000000	1.000000	0.000000
1044.811795	0.032751	0.544535	-0.016743	72.979721	12.586534	65.694550	-3.411513	0.000000	-0.788941	0.000000	0.000000	0.000000	0.294475	-0.094276	-0.289393	0.000000	0.000000	3.000000	1.000000	0.000000
1044.815128	0.033733	0.544245	-0.017650	72.843346	12.582340	66.423355	-3.362434	0.000000	-0.837174	0.000000	0.000000	0.000000	0.294553	-0.086742	-0.271830	0.000000	0.000000	3.000000	1.000000	0.000000
1044.818461	0.033733	0.544245	-0.017650	72.843346	12.582340	66.423355	-3.362434	0.000000	-0.837174	0.000000	0.000000	0.000000	0.294553	-0.086742	-0.271830	0.000000	0.000000	3.000000	1.000000	0.000000
1044.821795	0.033733	0.544245	-0.017650	72.843346	12.582340	66.423355	-3.362434	0.000000	-0.837174	0.000000	0.000000	0.000000	0.294553	-0.086742	-0.271830	0.000000	0.000000	3.000000	1.000000	0.000000
1044.825128	0.034822	0.543973	-0.018482	72.730675	12.579048	67.424492	-3.313342	0.000000	-0.882479	0.000000	0.000000	0.000000	0.326563	-0.081592	-0.249607	0.000000	0.000000	3.000000	1.000000	0.000000
1044.828461	0.034822	0.543973	-0.018482	72.730675	12.579048	67.424492	-3.313342	0.000000	-0.882479	0.000000	0.000000	0.000000	0.326563	-0.081592	-0.249607	0.000000	0.000000	3.000000	1.000000	0.000000
1044.831795	0.034822	0.543973	-0.018482	72.730675	12.579048	67.424492	-3.313342	0.000000	-0.882479	0.000000	0.000000	0.000000	0.326563	-0.081592	-0.249607	0.000000	0.000000	3.000000	1.000000	0.000000
1044.835128	0.036117	0.543710	-0.019291	72.663803	12.500497	67.394226	-3.258915	0.000000	-0.924080	0.000000	0.000000	0.000000	0.388725	-0.078972	-0.242925	0.000000	0.000000	3.000000	1.000000	0.000000
1044.838461	0.036117	0.543710	-0.019291	72.663803	12.500497	67.394226	-3.258915	0.000000	-0.924080	0.000000	0.000000	0.000000	0.388725	-0.078972	-0.242925	0.000000	0.000000	3.000000	1.000000	0.000000
1044.841795	0.036117	0.543710	-0.019291	72.663803	12.500497	67.394226	-3.258915	0.000000	-0.924080	0.000000	0.000000	0.000000	0.388725	-0.078972	-0.242925	0.000000	0.000000	3.000000	1.000000	0.000000
1044.845128	0.037512	0.543447	-0.020114	72.632874	12.356062	66.985413	-3.194127	0.000000	-0.964567	0.000000	0.000000	0.000000	0.418438	-0.078872	-0.246882	0.000000	0.000000	3.000000	1.000000	0.000000
1044.848461	0.037512	0.543447	-0.020114	72.632874	12.356062	66.985413	-3.194127	0.000000	-0.964567	0.000000	0.000000	0.000000	0.418438	-0.078872	-0.246882	0.000000	0.000000	3.000000	1.000000	0.000000
1044.851795	0.037512	0.543447	-0.020114	72.632874	12.356062	66.985413	-3.194127	0.000000	-0.964567	0.000000	0.000000	0.000000	0.418438	-0.078872	-0.246882	0.000000	0.000000	3.000000	1.000000	0.000000
1044.855128	0.038845	0.543209	-0.020875	72.628654	12.153502	67.003876	-3.124388	0.000000	-1.005714	0.000000	0.000000	0.000000	0.399908	-0.071408	-0.228222	0.000000	0.000000	3.000000	1.000000	0.000000
1044.858461	0.038845	0.543209	-0.020875	72.628654	12.153502	67.003876	-3.124388	0.000000	-1.005714	0.000000	0.000000	0.000000	0.399908	-0.071408	-0.228222	0.000000	0.000000	3.000000	1.000000	0.000000
1044.861795	0.038845	0.543209	-0.020875	72.628654	12.153502	67.003876	-3.124388	0.000000	-1.005714	0.000000	0.000000	0.000000	0.399908	-0.071408	-0.228222	0.000000	0.000000	3.000000	1.000000	0.000000
1044.865128	0.040194	0.542972	-0.021642	72.667671	11.879607	66.982674	-3.057736	0.000000	-1.043751	0.000000	0.000000	0.000000	0.404764	-0.071327	-0.230130	0.000000	0.000000	3.000000	1.000000	0.000000
1044.868461	0.040194	0.542972	-0.021642	72.667671	11.879607	66.982674	-3.057736	0.000000	-1.043751	0.000000	0.000000	0.000000	0.404764	-0.071327	-0.230130	0.000000	0.000000	3.000000	1.000000	0.000000
1044.871795	0.040194	0.542972	-0.021642	72.667671	11.879607	66.982674	-3.057736	0.000000	-1.043751	0.000000	0.000000	0.000000	0.404764	-0.071327	-0.230130	0.000000	0.000000	3.000000	1.000000	0.000000
1044.875128	0.041681	0.542742	-0.022451	72.752235	11.528294	66.863533	-2.990276	0.000000	-1.082106	0.000000	0.000000	0.000000	0.446048	-0.068937	-0.242738	0.000000	0.000000	3.000000	1.000000	0.000000
1044.878461	0.041681	0.542742	-0.022451	72.752235	11.528294	66.863533	-2.990276	0.000000	-1.082106	0.000000	0.000000	0.000000	0.446048	-0.068937	-0.242738	0.000000	0.000000	3.000000	1.000000	0.000000
1044.881795	0.041681	0.542742	-0.022451	72.752235	11.528294	66.863533	-2.990276	0.000000	-1.082106	0.000000	0.000000	0.000000	0.446048	-0.068937	-0.242738	0.000000	0.000000	3.000000	1.000000	0.000000
1044.885128	0.043307	0.542536	-0.023285	72.841042	11.120517	66.760941	-2.915934	0.000000	-1.122563	0.000000	0.000000	0.000000	0.487579	-0.061711	-0.250080	0.000000	0.000000	3.000000	1.000000	0.000000
1044.888461	0.043307	0.542536	-0.023285	72.841042	11.120517	66.760941	-2.915934	0.000000	-1.122563	0.000000	0.000000	0.000000	0.487579	-0.061711	-0.250080	0.000000	0.000000	3.000000	1.000000	0.000000
1044.891795	0.043307	0.542536	-0.023285	72.841042	11.120517	66.760941	-2.915934	0.000000	-1.122563	0.000000	0.000000	0.000000	0.487579	-0.061711	-0.250080	0.000000	0.000000	3.000000	1.000000	0.000000
1044.895128	0.045097	0.542355	-0.024080	72.920876	10.589150	66.517509	-2.834671	0.000000	-1.164243	0.000000	0.000000	0.000000	0.537073	-0.054330	-0.238648	0.000000	0.000000	3.000000	1.000000	0.000000
1044.898461	0.045097	0.542355	-0.024080	72.920876	10.589150	66.517509	-2.834671	0.000000	-1.164243	0.000000	0.000000	0.000000	0.537073	-0.054330	-0.238648	0.000000	0.000000	3.000000	1.000000	0.000000
1044.901795	0.045097	0.542355	-0.024080	72.920876	10.589150	66.517509	-2.834671	0.000000	-1.164243	0.000000	0.000000	0.000000	0.537073	-0.054330	-0.238648	0.000000	0.000000	3.000000	1.000000	0.000000
1044.905128	0.047010	0.542222	-0.024840	72.965973	9.852993	66.049667	-2.745159	0.000000	-1.204017	0.000000	0.000000	0.000000	0.574059	-0.039832	-0.227854	0.000000	0.000000	3.000000	1.000000	0.000000
1044.908461	0.047010	0.542222	-0.024840	72.965973	9.852993	66.049667	-2.745159	0.000000	-1.204017	0.000000	0.000000	0.000000	0.574059	-0.039832	-0.227854	0.000000	0.000000	3.000000	1.000000	0.000000
1044.911795	0.047010	0.542222	-0.024840	72.965973	9.852993	66.049667	-2.745159	0.000000	-1.204017	0.000000	0.000000	0.000000	0.574059	-0.039832	-0.227854	0.000000	0.000000	3.000000	1.000000	0.000000
1044.915128	0.049009	0.542130	-0.025537	72.960892	8.858145	65.202126	-2.649482	0.000000	-1.241993	0.000000	0.000000	0.000000	0.599589	-0.027659	-0.209049	0.000000	0.000000	3.000000	1.000000	0.000000
1044.918461	0.049009	0.542130	-0.025537	72.960892	8.858145	65.202126	-2.649482	0.000000	-1.241993	0.000000	0.000000	0.000000	0.599589	-0.027659	-0.209049	0.000000	0.000000	3.000000	1.000000	0.000000
1044.921795	0.049009	0.542130	-0.025537	72.960892	8.858145	65.202126	-2.649482	0.000000	-1.241993	0.000000	0.000000	0.000000	0.599589	-0.027659	-0.209049	0.000000	0.000000	3.000000	1.000000	0.000000
1044.925128	0.051035	0.542071	-0.026141	72.928215	7.620508	63.872536	-2.549551	0.000000	-1.276834	0.000000	0.000000	0.000000	0.607754	-0.017831	-0.181318	0.000000	0.000000	3.000000	1.000000	0.000000
1044.928461	0.051035	0.542071	-0.026141	72.928215	7.620508	63.872536	-2.549551	0.000000	-1.276834	0.000000	0.000000	0.000000	0.607754	-0.017831	-0.181318	0.000000	0.000000	3.000000	1.000000	0.000000
1044.931795	0.051035	0.542071	-0.026141	72.928215	7.620508	63.872536	-2.549551	0.000000	-1.276834	0.000000	0.000000	0.000000	0.607754	-0.017831	-0.181318	0.000000	0.000000	3.000000	1.000000	0.000000
1044.935128	0.053168	0.542052	-0.026687	72.881004	6.287314	62.451126	-2.448259	0.000000	-1.307054	0.000000	0.000000	0.000000	0.639988	-0.005698	-0.163797	0.000000	0.000000	3.000000	1.000000	0.000000
1044.938461	0.053168	0.542052	-0.026687	72.881004	6.287314	62.451126	-2.448259	0.000000	-1.307054	0.000000	0.000000	0.000000	0.639988	-0.005698	-0.163797	0.000000	0.000000	3.000000	1.000000	0.000000
1044.941795	0.053168	0.542052	-0.026687	72.881004	6.287314	62.451126	-2.448259	0.000000	-1.307054	0.000000	0.000000	0.000000	0.639988	-0.005698	-0.163797	0.000000	0.000000	3.000000	1.000000	0.000000
1044.945128	0.055344	0.542017	-0.027202	72.816399	4.947365	61.135426	-2.341594	0.000000	-1.334354	0.000000	0.000000	0.000000	0.652792	-0.010303	-0.154400	0.000000	0.000000	3.000000	1.000000	0.000000
1044.948461	0.055344	0.542017	-0.027202	72.816399	4.947365	61.135426	-2.341594	0.000000	-1.334354	0.000000	0.000000	0.000000	0.652792	-0.010303	-0.154400	0.000000	0.000000	3.000000	1.000000	0.000000
1044.951795	0.055344	0.542017	-0.027202	72.816399	4.947365	61.135426	-2.341594	0.000000	-1.334354	0.000000	0.000000	0.000000	0.652792	-0.010303	-0.154400	0.000000	0.000000	3.000000	1.000000	0.000000
1044.955128	0.057644	0.542015	-0.027706	72.745766	3.720035	59.911449	-2.232795	0.000000	-1.360087	0.000000	0.000000	0.000000	0.689850	-0.000680	-0.151241	0.000000	0.000000	3.000000	1.000000	0.000000
1044.958461	0.057644	0.542015	-0.027706	72.745766	3.720035	59.911449	-2.232795	0.000000	-1.360087	0.000000	0.000000	0.000000	0.689850	-0.000680	-0.151241	0.000000	0.000000	3.000000	1.000000	0.000000
1044.961795	0.057644	0.542015	-0.027706	72.745766	3.720035	59.911449	-2.232795	0.000000	-1.360087	0.000000	0.000000	0.000000	0.689850	-0.000680	-0.151241	0.000000	0.000000	3.000000	1.000000	0.000000
1044.965128	0.060085	0.542005	-0.028219	72.683594	2.658749	58.859314	-2.117820	0.000000	-1.385294	0.000000	0.000000	0.000000	0.732451	-0.002985	-0.153850	0.000000	0.000000	3.000000	1.000000	0.000000
1044.968461	0.060085	0.542005	-0.028219	72.683594	2.658749	58.859314	-2.117820	0.000000	-1.385294	0.000000	0.000000	0.000000	0.732451	-0.002985	-0.153850	0.000000	0.000000	3.000000	1.000000	0.000000
1044.971795	0.060085	0.542005	-0.028219	72.683594	2.658749	58.859314	-2.117820	0.000000	-1.385294	0.000000	0.000000	0.000000	0.732451	-0.002985	-0.153850	0.000000	0.000000	3.000000	1.000000	0.000000
1044.975128	0.062547	0.541964	-0.028720	72.633881	1.835680	57.986713	-1.995745	0.000000	-1.410936	0.000000	0.000000	0.000000	0.738586	-0.012377	-0.150472	0.000000	0.000000	3.000000	1.000000	0.000000
1044.978461	0.062547	0.541964	-0.028720	72.633881	1.835680	57.986713	-1.995745	0.000000	-1.410936	0.000000	0.000000	0.000000	0.738586	-0.012377	-0.150472	0.000000	0.000000	3.000000	1.000000	0.000000
1044.981795	0.062547	0.541964	-0.028720	72.633881	1.835680	57.986713	-1.995745	0.000000	-1.410936	0.000000	0.000000	0.000000	0.738586	-0.012377	-0.150472	0.000000	0.000000	3.000000	1.000000	0.000000
1044.985128	0.065011	0.541955	-0.029198	72.589233	1.274110	57.802910	-1.872648	0.000000	-1.436014	0.000000	0.000000	0.000000	0.739174	-0.002750	-0.143350	0.000000	0.000000	3.000000	1.000000	0.000000
1044.988461	0.065011	0.541955	-0.029198	72.589233	1.274110	57.802910	-1.872648	0.000000	-1.436014	0.000000	0.000000	0.000000	0.739174	-0.002750	-0.143350	0.000000	0.000000	3.000000	1.000000	0.000000
1044.991795	0.065011	0.541955	-0.029198	72.589233	1.274110	57.802910	-1.872648	0.000000	-1.436014	0.000000	0.000000	0.000000	0.739174	-0.002750	-0.143350	0.000000	0.000000	3.000000	1.000000	0.000000
1044.995128	0.067388	0.541906	-0.029692	72.553947	0.890039	58.316360	-1.749452	0.000000	-1.459906	0.000000	0.000000	0.000000	0.713111	-0.014663	-0.148066	0.000000	0.000000	3.000000	1.000000	0.000000
1044.998461	0.067388	0.541906	-0.029692	72.553947	0.890039	58.316360	-1.749452	0.000000	-1.459906	0.000000	0.000000	0.000000	0.713111	-0.014663	-0.148066	0.000000	0.000000	3.000000	1.000000	0.000000
1045.001795	0.067388	0.541906	-0.029692	72.553947	0.890039	58.316360	-1.749452	0.000000	-1.459906	0.000000	0.000000	0.000000	0.713111	-0.014663	-0.148066	0.000000	0.000000	3.000000	1.000000	0.000000
1045.005128	0.069726	0.541826	-0.030164	72.518143	0.553971	58.614029	-1.630600	0.000000	-1.484584	0.000000	0.000000	0.000000	0.701276	-0.024024	-0.141631	0.000000	0.000000	3.000000	1.000000	0.000000
1045.008461	0.069726	0.541826	-0.030164	72.518143	0.553971	58.614029	-1.630600	0.000000	-1.484584	0.000000	0.000000	0.000000	0.701276	-0.024024	-0.141631	0.000000	0.000000	3.000000	1.000000	0.000000
1045.011795	0.069726	0.541826	-0.030164	72.518143	0.553971	58.614029	-1.630600	0.000000	-1.484584	0.000000	0.000000	0.000000	0.701276	-0.024024	-0.141631	0.000000	0.000000	3.000000	1.000000	0.000000
1045.015128	0.072016	0.541730	-0.030661	72.484077	0.207479	58.363216	-1.513721	0.000000	-1.508189	0.000000	0.000000	0.000000	0.687219	-0.028848	-0.149090	0.000000	0.000000	3.000000	1.000000	0.000000
1045.018461	0.072016	0.541730	-0.030661	72.484077	0.207479	58.363216	-1.513721	0.000000	-1.508189	0.000000	0.000000	0.000000	0.687219	-0.028848	-0.149090	0.000000	0.000000	3.000000	1.000000	0.000000
1045.021795	0.072016	0.541730	-0.030661	72.484077	0.207479	58.363216	-1.513721	0.000000	-1.508189	0.000000	0.000000	0.000000	0.687219	-0.028848	-0.149090	0.000000	0.000000	3.000000	1.000000	0.000000
1045.025128	0.074183	0.541610	-0.031144	72.455971	-0.081628	57.961479	-1.399184	0.000000	-1.533037	0.000000	0.000000	0.000000	0.650054	-0.035912	-0.145078	0.000000	0.000000	3.000000	1.000000	0.000000
1045.028461	0.074183	0.541610	-0.031144	72.455971	-0.081628	57.961479	-1.399184	0.000000	-1.533037	0.000000	0.000000	0.000000	0.650054	-0.035912	-0.145078	0.000000	0.000000	3.000000	1.000000	0.000000
1045.031795	0.074183	0.541610	-0.031144	72.455971	-0.081628	57.961479	-1.399184	0.000000	-1.533037	0.000000	0.000000	0.000000	0.650054	-0.035912	-0.145078	0.000000	0.000000	3.000000	1.000000	0.000000
1045.035128	0.076183	0.541451	-0.031624	72.447945	-0.211839	57.983315	-1.290842	0.000000	-1.557217	0.000000	0.000000	0.000000	0.599874	-0.047779	-0.144008	0.000000	0.000000	3.000000	1.000000	0.000000
1045.038461	0.076183	0.541451	-0.031624	72.447945	-0.211839	57.983315	-1.290842	0.000000	-1.557217	0.000000	0.000000	0.000000	0.599874	-0.047779	-0.144008	0.000000	0.000000	3.000000	1.000000	0.000000
1045.041795	0.076183	0.541451	-0.031624	72.447945	-0.211839	57.983315	-1.290842	0.000000	-1.557217	0.000000	0.000000	0.000000	0.599874	-0.047779	-0.144008	0.000000	0.000000	3.000000	1.000000	0.000000
1045.045128	0.078093	0.541236	-0.032132	72.470680	-0.122485	58.518036	-1.190863	0.000000	-1.581218	0.000000	0.000000	0.000000	0.572960	-0.064434	-0.152364	0.000000	0.000000	3.000000	1.000000	0.000000
1045.048461	0.078093	0.541236	-0.032132	72.470680	-0.122485	58.518036	-1.190863	0.000000	-1.581218	0.000000	0.000000	0.000000	0.572960	-0.064434	-0.152364	0.000000	0.000000	3.000000	1.000000	0.000000
1045.051795	0.078093	0.541236	-0.032132	72.470680	-0.122485	58.518036	-1.190863	0.000000	-1.581218	0.000000	0.000000	0.000000	0.572960	-0.064434	-0.152364	0.000000	0.000000	3.000000	1.000000	0.000000
1045.055128	0.079984	0.540981	-0.032729	72.515381	0.130301	59.126831	-1.095369	0.000000	-1.606612	0.000000	0.000000	0.000000	0.567517	-0.076473	-0.178968	0.000000	0.000000	3.000000	1.000000	0.000000
1045.058461	0.079984	0.540981	-0.032729	72.515381	0.130301	59.126831	-1.095369	0.000000	-1.606612	0.000000	0.000000	0.000000	0.567517	-0.076473	-0.178968	0.000000	0.000000	3.000000	1.000000	0.000000
1045.061795	0.079984	0.540981	-0.032729	72.515381	0.130301	59.126831	-1.095369	0.000000	-1.606612	0.000000	0.000000	0.000000	0.567517	-0.076473	-0.178968	0.000000	0.000000	3.000000	1.000000	0.000000
1045.065128	0.081878	0.540695	-0.033306	72.567688	0.360488	59.381611	-1.000783	0.000000	-1.636440	0.000000	0.000000	0.000000	0.567975	-0.085760	-0.173200	0.000000	0.000000	3.000000	1.000000	0.000000
1045.068461	0.081878	0.540695	-0.033306	72.567688	0.360488	59.381611	-1.000783	0.000000	-1.636440	0.000000	0.000000	0.000000	0.567975	-0.085760	-0.173200	0.000000	0.000000	3.000000	1.000000	0.000000
1045.071795	0.081878	0.540695	-0.033306	72.567688	0.360488	59.381611	-1.000783	0.000000	-1.636440	0.000000	0.000000	0.000000	0.567975	-0.085760	-0.173200	0.000000	0.000000	3.000000	1.000000	0.000000
1045.075128	0.083715	0.540385	-0.033945	72.618073	0.592971	59.523670	-0.906121	0.000000	-1.665307	0.000000	0.000000	0.000000	0.551199	-0.092964	-0.191734	0.000000	0.000000	3.000000	1.000000	0.000000
1045.078461	0.083715	0.540385	-0.033945	72.618073	0.592971	59.523670	-0.906121	0.000000	-1.665307	0.000000	0.000000	0.000000	0.551199	-0.092964	-0.191734	0.000000	0.000000	3.000000	1.000000	0.000000
1045.081795	0.083715	0.540385	-0.033945	72.618073	0.592971	59.523670	-0.906121	0.000000	-1.665307	0.000000	0.000000	0.000000	0.551199	-0.092964	-0.191734	0.000000	0.000000	3.000000	1.000000	0.000000
1045.085128	0.085560	0.540100	-0.034532	72.661247	0.846440	59.951065	-0.814254	0.000000	-1.697263	0.000000	0.000000	0.000000	0.553671	-0.085600	-0.175890	0.000000	0.000000	3.000000	1.000000	0.000000
1045.088461	0.085560	0.540100	-0.034532	72.661247	0.846440	59.951065	-0.814254	0.000000	-1.697263	0.000000	0.000000	0.000000	0.553671	-0.085600	-0.175890	0.000000	0.000000	3.000000	1.000000	0.000000
1045.091795	0.085560	0.540100	-0.034532	72.661247	0.846440	59.951065	-0.814254	0.000000	-1.697263	0.000000	0.000000	0.000000	0.553671	-0.085600	-0.175890	0.000000	0.000000	3.000000	1.000000	0.000000
1045.095128	0.087395	0.539839	-0.035061	72.670624	1.128421	60.643391	-0.721976	0.000000	-1.726578	0.000000	0.000000	0.000000	0.550362	-0.078280	-0.158822	0.000000	0.000000	3.000000	1.000000	0.000000
1045.098461	0.087395	0.539839	-0.035061	72.670624	1.128421	60.643391	-0.721976	0.000000	-1.726578	0.000000	0.000000	0.000000	0.550362	-0.078280	-0.158822	0.000000	0.000000	3.000000	1.000000	0.000000
1045.101795	0.087395	0.539839	-0.035061	72.670624	1.128421	60.643391	-0.721976	0.000000	-1.726578	0.000000	0.000000	0.000000	0.550362	-0.078280	-0.158822	0.000000	0.000000	3.000000	1.000000	0.000000
1045.105128	0.089219	0.539602	-0.035533	72.663391	1.406291	61.135841	-0.630249	0.000000	-1.753048	0.000000	0.000000	0.000000	0.547318	-0.071003	-0.141701	0.000000	0.000000	3.000000	1.000000	0.000000
1045.108461	0.089219	0.539602	-0.035533	72.663391	1.406291	61.135841	-0.630249	0.000000	-1.753048	0.000000	0.000000	0.000000	0.547318	-0.071003	-0.141701	0.000000	0.000000	3.000000	1.000000	0.000000
1045.111795	0.089219	0.539602	-0.035533	72.663391	1.406291	61.135841	-0.630249	0.000000	-1.753048	0.000000	0.000000	0.000000	0.547318	-0.071003	-0.141701	0.000000	0.000000	3.000000	1.000000	0.000000
1045.115128	0.091030	0.539374	-0.035967	72.663757	1.673996	61.293312	-0.539029	0.000000	-1.776665	0.000000	0.000000	0.000000	0.543301	-0.068496	-0.130185	0.000000	0.000000	3.000000	1.000000	0.000000
1045.118461	0.091030	0.539374	-0.035967	72.663757	1.673996	61.293312	-0.539029	0.000000	-1.776665	0.000000	0.000000	0.000000	0.543301	-0.068496	-0.130185	0.000000	0.000000	3.000000	1.000000	0.000000
1045.121795	0.091030	0.539374	-0.035967	72.663757	1.673996	61.293312	-0.539029	0.000000	-1.776665	0.000000	0.000000	0.000000	0.543301	-0.068496	-0.130185	0.000000	0.000000	3.000000	1.000000	0.000000
1045.125128	0.092818	0.539169	-0.036409	72.692200	1.970309	61.393517	-0.448479	0.000000	-1.798362	0.000000	0.000000	0.000000	0.536387	-0.061406	-0.132544	0.000000	0.000000	3.000000	1.000000	0.000000
1045.128461	0.092818	0.539169	-0.036409	72.692200	1.970309	61.393517	-0.448479	0.000000	-1.798362	0.000000	0.000000	0.000000	0.536387	-0.061406	-0.132544	0.000000	0.000000	3.000000	1.000000	0.000000
1045.131795	0.092818	0.539169	-0.036409	72.692200	1.970309	61.393517	-0.448479	0.000000	-1.798362	0.000000	0.000000	0.000000	0.536387	-0.061406	-0.132544	0.000000	0.000000	3.000000	1.000000	0.000000
1045.135128	0.094495	0.538956	-0.036878	72.741425	2.350210	61.655121	-0.359081	0.000000	-1.820453	0.000000	0.000000	0.000000	0.502980	-0.063868	-0.140723	0.000000	0.000000	3.000000	1.000000	0.000000
1045.138461	0.094495	0.538956	-0.036878	72.741425	2.350210	61.655121	-0.359081	0.000000	-1.820453	0.000000	0.000000	0.000000	0.502980	-0.063868	-0.140723	0.000000	0.000000	3.000000	1.000000	0.000000
1045.141795	0.094495	0.538956	-0.036878	72.741425	2.350210	61.655121	-0.359081	0.000000	-1.820453	0.000000	0.000000	0.000000	0.502980	-0.063868	-0.140723	0.000000	0.000000	3.000000	1.000000	0.000000
1045.145128	0.096064	0.538751	-0.037354	72.800064	2.849518	62.152775	-0.275251	0.000000	-1.843907	0.000000	0.000000	0.000000	0.470804	-0.061520	-0.142866	0.000000	0.000000	3.000000	1.000000	0.000000
1045.148461	0.096064	0.538751	-0.037354	72.800064	2.849518	62.152775	-0.275251	0.000000	-1.843907	0.000000	0.000000	0.000000	0.470804	-0.061520	-0.142866	0.000000	0.000000	3.000000	1.000000	0.000000
1045.151795	0.096064	0.538751	-0.037354	72.800064	2.849518	62.152775	-0.275251	0.000000	-1.843907	0.000000	0.000000	0.000000	0.470804	-0.061520	-0.142866	0.000000	0.000000	3.000000	1.000000	0.000000
1045.155128	0.097557	0.538546	-0.037888	72.866463	3.464244	62.843464	-0.196784	0.000000	-1.867718	0.000000	0.000000	0.000000	0.447659	-0.061623	-0.160018	0.000000	0.000000	3.000000	1.000000	0.000000
1045.158461	0.097557	0.538546	-0.037888	72.866463	3.464244	62.843464	-0.196784	0.000000	-1.867718	0.000000	0.000000	0.000000	0.447659	-0.061623	-0.160018	0.000000	0.000000	3.000000	1.000000	0.000000
1045.161795	0.097557	0.538546	-0.037888	72.866463	3.464244	62.843464	-0.196784	0.000000	-1.867718	0.000000	0.000000	0.000000	0.447659	-0.061623	-0.160018	0.000000	0.000000	3.000000	1.000000	0.000000
1045.165128	0.099022	0.538325	-0.038441	72.918365	4.211782	63.754715	-0.122174	0.000000	-1.894387	0.000000	0.000000	0.000000	0.439571	-0.066324	-0.165878	0.000000	0.000000	3.000000	1.000000	0.000000
1045.168461	0.099022	0.538325	-0.038441	72.918365	4.211782	63.754715	-0.122174	0.000000	-1.894387	0.000000	0.000000	0.000000	0.439571	-0.066324	-0.165878	0.000000	0.000000	3.000000	1.000000	0.000000
1045.171795	0.099022	0.538325	-0.038441	72.918365	4.211782	63.754715	-0.122174	0.000000	-1.894387	0.000000	0.000000	0.000000	0.439571	-0.066324	-0.165878	0.000000	0.000000	3.000000	1.000000	0.000000
1045.175128	0.100425	0.538104	-0.038985	72.953629	5.036474	64.789902	-0.048912	0.000000	-1.922034	0.000000	0.000000	0.000000	0.420874	-0.066286	-0.163163	0.000000	0.000000	3.000000	1.000000	0.000000
1045.178461	0.100425	0.538104	-0.038985	72.953629	5.036474	64.789902	-0.048912	0.000000	-1.922034	0.000000	0.000000	0.000000	0.420874	-0.066286	-0.163163	0.000000	0.000000	3.000000	1.000000	0.000000
1045.181795	0.100425	0.538104	-0.038985	72.953629	5.036474	64.789902	-0.048912	0.000000	-1.922034	0.000000	0.000000	0.000000	0.420874	-0.066286	-0.163163	0.000000	0.000000	3.000000	1.000000	0.000000
1045.185128	0.101751	0.537859	-0.039579	72.952774	5.900748	65.881424	0.021234	0.000000	-1.949227	0.000000	0.000000	0.000000	0.397810	-0.073389	-0.178472	0.000000	0.000000	3.000000	1.000000	0.000000
1045.188461	0.101751	0.537859	-0.039579	72.952774	5.900748	65.881424	0.021234	0.000000	-1.949227	0.000000	0.000000	0.000000	0.397810	-0.073389	-0.178472	0.000000	0.000000	3.000000	1.000000	0.000000
1045.191795	0.101751	0.537859	-0.039579	72.952774	5.900748	65.881424	0.021234	0.000000	-1.949227	0.000000	0.000000	0.000000	0.397810	-0.073389	-0.178472	0.000000	0.000000	3.000000	1.000000	0.000000
1045.195128	0.103029	0.537622	-0.040192	72.909737	6.772179	66.989456	0.087535	0.000000	-1.978973	0.000000	0.000000	0.000000	0.383357	-0.071012	-0.183773	0.000000	0.000000	3.000000	1.000000	0.000000
1045.198461	0.103029	0.537622	-0.040192	72.909737	6.772179	66.989456	0.087535	0.000000	-1.978973	0.000000	0.000000	0.000000	0.383357	-0.071012	-0.183773	0.000000	0.000000	3.000000	1.000000	0.000000
1045.201795	0.103029	0.537622	-0.040192	72.909737	6.772179	66.989456	0.087535	0.000000	-1.978973	0.000000	0.000000	0.000000	0.383357	-0.071012	-0.183773	0.000000	0.000000	3.000000	1.000000	0.000000
1045.205128	0.104264	0.537386	-0.040799	72.827530	7.619250	68.048149	0.151428	0.000000	-2.009602	0.000000	0.000000	0.000000	0.370612	-0.070940	-0.182029	0.000000	0.000000	3.000000	1.000000	0.000000
1045.208461	0.104264	0.537386	-0.040799	72.827530	7.619250	68.048149	0.151428	0.000000	-2.009602	0.000000	0.000000	0.000000	0.370612	-0.070940	-0.182029	0.000000	0.000000	3.000000	1.000000	0.000000
1045.211795	0.104264	0.537386	-0.040799	72.827530	7.619250	68.048149	0.151428	0.000000	-2.009602	0.000000	0.000000	0.000000	0.370612	-0.070940	-0.182029	0.000000	0.000000	3.000000	1.000000	0.000000
1045.215128	0.105393	0.537134	-0.041403	72.725998	8.384806	68.992592	0.213197	0.000000	-2.039940	0.000000	0.000000	0.000000	0.338727	-0.075572	-0.181309	0.000000	0.000000	3.000000	1.000000	0.000000
1045.218461	0.105393	0.537134	-0.041403	72.725998	8.384806	68.992592	0.213197	0.000000	-2.039940	0.000000	0.000000	0.000000	0.338727	-0.075572	-0.181309	0.000000	0.000000	3.000000	1.000000	0.000000
1045.221795	0.105393	0.537134	-0.041403	72.725998	8.384806	68.992592	0.213197	0.000000	-2.039940	0.000000	0.000000	0.000000	0.338727	-0.075572	-0.181309	0.000000	0.000000	3.000000	1.000000	0.000000
1045.225128	0.106435	0.536890	-0.042014	72.609718	9.040199	69.778297	0.269651	0.000000	-2.070158	0.000000	0.000000	0.000000	0.312501	-0.073211	-0.183127	0.000000	0.000000	3.000000	1.000000	0.000000
1045.228461	0.106435	0.536890	-0.042014	72.609718	9.040199	69.778297	0.269651	0.000000	-2.070158	0.000000	0.000000	0.000000	0.312501	-0.073211	-0.183127	0.000000	0.000000	3.000000	1.000000	0.000000
1045.231795	0.106435	0.536890	-0.042014	72.609718	9.040199	69.778297	0.269651	0.000000	-2.070158	0.000000	0.000000	0.000000	0.312501	-0.073211	-0.183127	0.000000	0.000000	3.000000	1.000000	0.000000
1045.235128	0.107361	0.536599	-0.042658	72.495735	9.595925	70.423470	0.321735	0.000000	-2.100679	0.000000	0.000000	0.000000	0.277820	-0.087254	-0.193242	0.000000	0.000000	3.000000	1.000000	0.000000
1045.238461	0.107361	0.536599	-0.042658	72.495735	9.595925	70.423470	0.321735	0.000000	-2.100679	0.000000	0.000000	0.000000	0.277820	-0.087254	-0.193242	0.000000	0.000000	3.000000	1.000000	0.000000
1045.241795	0.107361	0.536599	-0.042658	72.495735	9.595925	70.423470	0.321735	0.000000	-2.100679	0.000000	0.000000	0.000000	0.277820	-0.087254	-0.193242	0.000000	0.000000	3.000000	1.000000	0.000000
1045.245128	0.108170	0.536285	-0.043339	72.400139	10.058022	70.949707	0.368039	0.000000	-2.132886	0.000000	0.000000	0.000000	0.242813	-0.094219	-0.204421	0.000000	0.000000	3.000000	1.000000	0.000000
1045.248461	0.108170	0.536285	-0.043339	72.400139	10.058022	70.949707	0.368039	0.000000	-2.132886	0.000000	0.000000	0.000000	0.242813	-0.094219	-0.204421	0.000000	0.000000	3.000000	1.000000	0.000000
1045.251795	0.108170	0.536285	-0.043339	72.400139	10.058022	70.949707	0.368039	0.000000	-2.132886	0.000000	0.000000	0.000000	0.242813	-0.094219	-0.204421	0.000000	0.000000	3.000000	1.000000	0.000000
1045.255128	0.108830	0.535940	-0.044024	72.316269	10.462094	71.412399	0.408508	0.000000	-2.166956	0.000000	0.000000	0.000000	0.197868	-0.103493	-0.205432	0.000000	0.000000	3.000000	1.000000	0.000000
1045.258461	0.108830	0.535940	-0.044024	72.316269	10.462094	71.412399	0.408508	0.000000	-2.166956	0.000000	0.000000	0.000000	0.197868	-0.103493	-0.205432	0.000000	0.000000	3.000000	1.000000	0.000000
1045.261795	0.108830	0.535940	-0.044024	72.316269	10.462094	71.412399	0.408508	0.000000	-2.166956	0.000000	0.000000	0.000000	0.197868	-0.103493	-0.205432	0.000000	0.000000	3.000000	1.000000	0.000000
1045.265128	0.109388	0.535557	-0.044769	72.254593	10.833494	71.852592	0.441486	0.000000	-2.201195	0.000000	0.000000	0.000000	0.167351	-0.115077	-0.223474	0.000000	0.000000	3.000000	1.000000	0.000000
1045.268461	0.109388	0.535557	-0.044769	72.254593	10.833494	71.852592	0.441486	0.000000	-2.201195	0.000000	0.000000	0.000000	0.167351	-0.115077	-0.223474	0.000000	0.000000	3.000000	1.000000	0.000000
1045.271795	0.109388	0.535557	-0.044769	72.254593	10.833494	71.852592	0.441486	0.000000	-2.201195	0.000000	0.000000	0.000000	0.167351	-0.115077	-0.223474	0.000000	0.000000	3.000000	1.000000	0.000000
1045.275128	0.109912	0.535166	-0.045552	72.190720	11.201093	72.289314	0.469377	0.000000	-2.238441	0.000000	0.000000	0.000000	0.157426	-0.117235	-0.234828	0.000000	0.000000	3.000000	1.000000	0.000000
1045.278461	0.109912	0.535166	-0.045552	72.190720	11.201093	72.289314	0.469377	0.000000	-2.238441	0.000000	0.000000	0.000000	0.157426	-0.117235	-0.234828	0.000000	0.000000	3.000000	1.000000	0.000000
1045.281795	0.109912	0.535166	-0.045552	72.190720	11.201093	72.289314	0.469377	0.000000	-2.238441	0.000000	0.000000	0.000000	0.157426	-0.117235	-0.234828	0.000000	0.000000	3.000000	1.000000	0.000000
1045.285128	0.110493	0.534776	-0.046351	72.083931	11.557042	72.693092	0.495615	0.000000	-2.277579	0.000000	0.000000	0.000000	0.174239	-0.117009	-0.239910	0.000000	0.000000	3.000000	1.000000	0.000000
1045.288461	0.110493	0.534776	-0.046351	72.083931	11.557042	72.693092	0.495615	0.000000	-2.277579	0.000000	0.000000	0.000000	0.174239	-0.117009	-0.239910	0.000000	0.000000	3.000000	1.000000	0.000000
1045.291795	0.110493	0.534776	-0.046351	72.083931	11.557042	72.693092	0.495615	0.000000	-2.277579	0.000000	0.000000	0.000000	0.174239	-0.117009	-0.239910	0.000000	0.000000	3.000000	1.000000	0.000000
1045.295128	0.111039	0.534402	-0.047193	71.926888	11.885985	73.036194	0.524655	0.000000	-2.317564	0.000000	0.000000	0.000000	0.163866	-0.112182	-0.252505	0.000000	0.000000	3.000000	1.000000	0.000000
1045.298461	0.111039	0.534402	-0.047193	71.926888	11.885985	73.036194	0.524655	0.000000	-2.317564	0.000000	0.000000	0.000000	0.163866	-0.112182	-0.252505	0.000000	0.000000	3.000000	1.000000	0.000000
1045.301795	0.111039	0.534402	-0.047193	71.926888	11.885985	73.036194	0.524655	0.000000	-2.317564	0.000000	0.000000	0.000000	0.163866	-0.112182	-0.252505	0.000000	0.000000	3.000000	1.000000	0.000000
1045.305128	0.111628	0.534021	-0.048024	71.738571	12.188888	73.330788	0.551966	0.000000	-2.359648	0.000000	0.000000	0.000000	0.176561	-0.114270	-0.249180	0.000000	0.000000	3.000000	1.000000	0.000000
1045.308461	0.111628	0.534021	-0.048024	71.738571	12.188888	73.330788	0.551966	0.000000	-2.359648	0.000000	0.000000	0.000000	0.176561	-0.114270	-0.249180	0.000000	0.000000	3.000000	1.000000	0.000000
1045.311795	0.111628	0.534021	-0.048024	71.738571	12.188888	73.330788	0.551966	0.000000	-2.359648	0.000000	0.000000	0.000000	0.176561	-0.114270	-0.249180	0.000000	0.000000	3.000000	1.000000	0.000000
1045.315128	0.112220	0.533656	-0.048907	71.544128	12.451779	73.547470	0.581392	0.000000	-2.401178	0.000000	0.000000	0.000000	0.177736	-0.109450	-0.264948	0.000000	0.000000	3.000000	1.000000	0.000000
1045.318461	0.112220	0.533656	-0.048907	71.544128	12.451779	73.547470	0.581392	0.000000	-2.401178	0.000000	0.000000	0.000000	0.177736	-0.109450	-0.264948	0.000000	0.000000	3.000000	1.000000	0.000000
1045.321795	0.112220	0.533656	-0.048907	71.544128	12.451779	73.547470	0.581392	0.000000	-2.401178	0.000000	0.000000	0.000000	0.177736	-0.109450	-0.264948	0.000000	0.000000	3.000000	1.000000	0.000000
1045.325128	0.112759	0.533284	-0.049822	71.356491	12.677972	73.712685	0.611015	0.000000	-2.445335	0.000000	0.000000	0.000000	0.161722	-0.111583	-0.274701	0.000000	0.000000	3.000000	1.000000	0.000000
1045.328461	0.112759	0.533284	-0.049822	71.356491	12.677972	73.712685	0.611015	0.000000	-2.445335	0.000000	0.000000	0.000000	0.161722	-0.111583	-0.274701	0.000000	0.000000	3.000000	1.000000	0.000000
1045.331795	0.112759	0.533284	-0.049822	71.356491	12.677972	73.712685	0.611015	0.000000	-2.445335	0.000000	0.000000	0.000000	0.161722	-0.111583	-0.274701	0.000000	0.000000	3.000000	1.000000	0.000000
1045.335128	0.113154	0.532921	-0.050725	71.177025	12.848347	73.809921	0.637969	0.000000	-2.491119	0.000000	0.000000	0.000000	0.118353	-0.109060	-0.270670	0.000000	0.000000	3.000000	1.000000	0.000000
1045.338461	0.113154	0.532921	-0.050725	71.177025	12.848347	73.809921	0.637969	0.000000	-2.491119	0.000000	0.000000	0.000000	0.118353	-0.109060	-0.270670	0.000000	0.000000	3.000000	1.000000	0.000000
1045.341795	0.113154	0.532921	-0.050725	71.177025	12.848347	73.809921	0.637969	0.000000	-2.491119	0.000000	0.000000	0.000000	0.118353	-0.109060	-0.270670	0.000000	0.000000	3.000000	1.000000	0.000000
1045.345128	0.113400	0.532527	-0.051628	71.019310	12.971604	73.860771	0.657694	0.000000	-2.536231	0.000000	0.000000	0.000000	0.073964	-0.118086	-0.271008	0.000000	0.000000	3.000000	1.000000	0.000000
1045.348461	0.113400	0.532527	-0.051628	71.019310	12.971604	73.860771	0.657694	0.000000	-2.536231	0.000000	0.000000	0.000000	0.073964	-0.118086	-0.271008	0.000000	0.000000	3.000000	1.000000	0.000000
1045.351795	0.113400	0.532527	-0.051628	71.019310	12.971604	73.860771	0.657694	0.000000	-2.536231	0.000000	0.000000	0.000000	0.073964	-0.118086	-0.271008	0.000000	0.000000	3.000000	1.000000	0.000000
1045.355128	0.113500	0.532104	-0.052532	70.886314	13.069310	73.905373	0.670021	0.000000	-2.581399	0.000000	0.000000	0.000000	0.029793	-0.127018	-0.271304	0.000000	0.000000	3.000000	1.000000	0.000000
1045.358461	0.113500	0.532104	-0.052532	70.886314	13.069310	73.905373	0.670021	0.000000	-2.581399	0.000000	0.000000	0.000000	0.029793	-0.127018	-0.271304	0.000000	0.000000	3.000000	1.000000	0.000000
1045.361795	0.113500	0.532104	-0.052532	70.886314	13.069310	73.905373	0.670021	0.000000	-2.581399	0.000000	0.000000	0.000000	0.029793	-0.127018	-0.271304	0.000000	0.000000	3.000000	1.000000	0.000000
1045.365128	0.113472	0.531650	-0.053443	70.786484	13.141387	73.945854	0.674987	0.000000	-2.626616	0.000000	0.000000	0.000000	-0.008399	-0.135944	-0.273225	0.000000	0.000000	3.000000	1.000000	0.000000
1045.368461	0.113472	0.531650	-0.053443	70.786484	13.141387	73.945854	0.674987	0.000000	-2.626616	0.000000	0.000000	0.000000	-0.008399	-0.135944	-0.273225	0.000000	0.000000	3.000000	1.000000	0.000000
1045.371795	0.113472	0.531650	-0.053443	70.786484	13.141387	73.945854	0.674987	0.000000	-2.626616	0.000000	0.000000	0.000000	-0.008399	-0.135944	-0.273225	0.000000	0.000000	3.000000	1.000000	0.000000
1045.375128	0.113348	0.531198	-0.054398	70.713860	13.205370	73.992905	0.673587	0.000000	-2.672154	0.000000	0.000000	0.000000	-0.037179	-0.135618	-0.286464	0.000000	0.000000	3.000000	1.000000	0.000000
1045.378461	0.113348	0.531198	-0.054398	70.713860	13.205370	73.992905	0.673587	0.000000	-2.672154	0.000000	0.000000	0.000000	-0.037179	-0.135618	-0.286464	0.000000	0.000000	3.000000	1.000000	0.000000
1045.381795	0.113348	0.531198	-0.054398	70.713860	13.205370	73.992905	0.673587	0.000000	-2.672154	0.000000	0.000000	0.000000	-0.037179	-0.135618	-0.286464	0.000000	0.000000	3.000000	1.000000	0.000000
1045.385128	0.113161	0.530709	-0.055353	70.675720	13.269957	74.070511	0.667390	0.000000	-2.719898	0.000000	0.000000	0.000000	-0.055901	-0.146691	-0.286453	0.000000	0.000000	3.000000	1.000000	0.000000
1045.388461	0.113161	0.530709	-0.055353	70.675720	13.269957	74.070511	0.667390	0.000000	-2.719898	0.000000	0.000000	0.000000	-0.055901	-0.146691	-0.286453	0.000000	0.000000	3.000000	1.000000	0.000000
1045.391795	0.113161	0.530709	-0.055353	70.675720	13.269957	74.070511	0.667390	0.000000	-2.719898	0.000000	0.000000	0.000000	-0.055901	-0.146691	-0.286453	0.000000	0.000000	3.000000	1.000000	0.000000
1045.395128	0.112949	0.530229	-0.056326	70.651749	13.340782	74.169807	0.658073	0.000000	-2.767640	0.000000	0.000000	0.000000	-0.063752	-0.144005	-0.292035	0.000000	0.000000	3.000000	1.000000	0.000000
1045.398461	0.112949	0.530229	-0.056326	70.651749	13.340782	74.169807	0.658073	0.000000	-2.767640	0.000000	0.000000	0.000000	-0.063752	-0.144005	-0.292035	0.000000	0.000000	3.000000	1.000000	0.000000
1045.401795	0.112949	0.530229	-0.056326	70.651749	13.340782	74.169807	0.658073	0.000000	-2.767640	0.000000	0.000000	0.000000	-0.063752	-0.144005	-0.292035	0.000000	0.000000	3.000000	1.000000	0.000000
1045.405128	0.112686	0.529743	-0.057332	70.622269	13.431003	74.316788	0.647448	0.000000	-2.816312	0.000000	0.000000	0.000000	-0.078876	-0.145904	-0.301756	0.000000	0.000000	3.000000	1.000000	0.000000
1045.408461	0.112686	0.529743	-0.057332	70.622269	13.431003	74.316788	0.647448	0.000000	-2.816312	0.000000	0.000000	0.000000	-0.078876	-0.145904	-0.301756	0.000000	0.000000	3.000000	1.000000	0.000000
1045.411795	0.112686	0.529743	-0.057332	70.622269	13.431003	74.316788	0.647448	0.000000	-2.816312	0.000000	0.000000	0.000000	-0.078876	-0.145904	-0.301756	0.000000	0.000000	3.000000	1.000000	0.000000
1045.415128	0.112379	0.529243	-0.058348	70.568695	13.546662	74.514633	0.634302	0.000000	-2.866605	0.000000	0.000000	0.000000	-0.091984	-0.150029	-0.304649	0.000000	0.000000	3.000000	1.000000	0.000000
1045.418461	0.112379	0.529243	-0.058348	70.568695	13.546662	74.514633	0.634302	0.000000	-2.866605	0.000000	0.000000	0.000000	-0.091984	-0.150029	-0.304649	0.000000	0.000000	3.000000	1.000000	0.000000
1045.421795	0.112379	0.529243	-0.058348	70.568695	13.546662	74.514633	0.634302	0.000000	-2.866605	0.000000	0.000000	0.000000	-0.091984	-0.150029	-0.304649	0.000000	0.000000	3.000000	1.000000	0.000000
1045.425128	0.112066	0.528752	-0.059387	70.500404	13.691906	74.780891	0.618972	0.000000	-2.917380	0.000000	0.000000	0.000000	-0.093999	-0.147331	-0.311917	0.000000	0.000000	3.000000	1.000000	0.000000
1045.428461	0.112066	0.528752	-0.059387	70.500404	13.691906	74.780891	0.618972	0.000000	-2.917380	0.000000	0.000000	0.000000	-0.093999	-0.147331	-0.311917	0.000000	0.000000	3.000000	1.000000	0.000000
1045.431795	0.112066	0.528752	-0.059387	70.500404	13.691906	74.780891	0.618972	0.000000	-2.917380	0.000000	0.000000	0.000000	-0.093999	-0.147331	-0.311917	0.000000	0.000000	3.000000	1.000000	0.000000
1045.435128	0.111684	0.528255	-0.060455	70.392319	13.865294	75.105179	0.603305	0.000000	-2.969366	0.000000	0.000000	0.000000	-0.114586	-0.149182	-0.320176	0.000000	0.000000	3.000000	1.000000	0.000000
1045.438461	0.111684	0.528255	-0.060455	70.392319	13.865294	75.105179	0.603305	0.000000	-2.969366	0.000000	0.000000	0.000000	-0.114586	-0.149182	-0.320176	0.000000	0.000000	3.000000	1.000000	0.000000
1045.441795	0.111684	0.528255	-0.060455	70.392319	13.865294	75.105179	0.603305	0.000000	-2.969366	0.000000	0.000000	0.000000	-0.114586	-0.149182	-0.320176	0.000000	0.000000	3.000000	1.000000	0.000000
1045.445128	0.111283	0.527759	-0.061518	70.268463	14.025920	75.423096	0.584207	0.000000	-3.022728	0.000000	0.000000	0.000000	-0.120213	-0.148716	-0.319033	0.000000	0.000000	3.000000	1.000000	0.000000
1045.448461	0.111283	0.527759	-0.061518	70.268463	14.025920	75.423096	0.584207	0.000000	-3.022728	0.000000	0.000000	0.000000	-0.120213	-0.148716	-0.319033	0.000000	0.000000	3.000000	1.000000	0.000000
1045.451795	0.111283	0.527759	-0.061518	70.268463	14.025920	75.423096	0.584207	0.000000	-3.022728	0.000000	0.000000	0.000000	-0.120213	-0.148716	-0.319033	0.000000	0.000000	3.000000	1.000000	0.000000
1045.455128	0.110844	0.527287	-0.062576	70.122375	14.169103	75.714088	0.564171	0.000000	-3.075901	0.000000	0.000000	0.000000	-0.131721	-0.141555	-0.317433	0.000000	0.000000	3.000000	1.000000	0.000000
1045.458461	0.110844	0.527287	-0.062576	70.122375	14.169103	75.714088	0.564171	0.000000	-3.075901	0.000000	0.000000	0.000000	-0.131721	-0.141555	-0.317433	0.000000	0.000000	3.000000	1.000000	0.000000
1045.461795	0.110844	0.527287	-0.062576	70.122375	14.169103	75.714088	0.564171	0.000000	-3.075901	0.000000	0.000000	0.000000	-0.131721	-0.141555	-0.317433	0.000000	0.000000	3.000000	1.000000	0.000000
1045.465128	0.110374	0.526831	-0.063606	69.989883	14.303411	76.001671	0.542218	0.000000	-3.128806	0.000000	0.000000	0.000000	-0.141201	-0.136694	-0.308959	0.000000	0.000000	3.000000	1.000000	0.000000
1045.468461	0.110374	0.526831	-0.063606	69.989883	14.303411	76.001671	0.542218	0.000000	-3.128806	0.000000	0.000000	0.000000	-0.141201	-0.136694	-0.308959	0.000000	0.000000	3.000000	1.000000	0.000000
1045.471795	0.110374	0.526831	-0.063606	69.989883	14.303411	76.001671	0.542218	0.000000	-3.128806	0.000000	0.000000	0.000000	-0.141201	-0.136694	-0.308959	0.000000	0.000000	3.000000	1.000000	0.000000
1045.475128	0.109829	0.526377	-0.064687	69.881477	14.400659	76.244888	0.518685	0.000000	-3.180299	0.000000	0.000000	0.000000	-0.163287	-0.136312	-0.324312	0.000000	0.000000	3.000000	1.000000	0.000000
1045.478461	0.109829	0.526377	-0.064687	69.881477	14.400659	76.244888	0.518685	0.000000	-3.180299	0.000000	0.000000	0.000000	-0.163287	-0.136312	-0.324312	0.000000	0.000000	3.000000	1.000000	0.000000
1045.481795	0.109829	0.526377	-0.064687	69.881477	14.400659	76.244888	0.518685	0.000000	-3.180299	0.000000	0.000000	0.000000	-0.163287	-0.136312	-0.324312	0.000000	0.000000	3.000000	1.000000	0.000000
1045.485128	0.109303	0.525946	-0.065708	69.799690	14.482866	76.465248	0.491470	0.000000	-3.234351	0.000000	0.000000	0.000000	-0.157843	-0.129238	-0.306335	0.000000	0.000000	3.000000	1.000000	0.000000
1045.488461	0.109303	0.525946	-0.065708	69.799690	14.482866	76.465248	0.491470	0.000000	-3.234351	0.000000	0.000000	0.000000	-0.157843	-0.129238	-0.306335	0.000000	0.000000	3.000000	1.000000	0.000000
1045.491795	0.109303	0.525946	-0.065708	69.799690	14.482866	76.465248	0.491470	0.000000	-3.234351	0.000000	0.000000	0.000000	-0.157843	-0.129238	-0.306335	0.000000	0.000000	3.000000	1.000000	0.000000
1045.495128	0.108760	0.525517	-0.066796	69.746223	14.551600	76.664185	0.465163	0.000000	-3.285407	0.000000	0.000000	0.000000	-0.163046	-0.128898	-0.326443	0.000000	0.000000	3.000000	1.000000	0.000000
1045.498461	0.108760	0.525517	-0.066796	69.746223	14.551600	76.664185	0.465163	0.000000	-3.285407	0.000000	0.000000	0.000000	-0.163046	-0.128898	-0.326443	0.000000	0.000000	3.000000	1.000000	0.000000
1045.501795	0.108760	0.525517	-0.066796	69.746223	14.551600	76.664185	0.465163	0.000000	-3.285407	0.000000	0.000000	0.000000	-0.163046	-0.128898	-0.326443	0.000000	0.000000	3.000000	1.000000	0.000000
1045.505128	0.108191	0.525118	-0.067837	69.714088	14.607295	76.846909	0.437988	0.000000	-3.339814	0.000000	0.000000	0.000000	-0.170618	-0.119723	-0.312224	0.000000	0.000000	3.000000	1.000000	0.000000
1045.508461	0.108191	0.525118	-0.067837	69.714088	14.607295	76.846909	0.437988	0.000000	-3.339814	0.000000	0.000000	0.000000	-0.170618	-0.119723	-0.312224	0.000000	0.000000	3.000000	1.000000	0.000000
1045.511795	0.108191	0.525118	-0.067837	69.714088	14.607295	76.846909	0.437988	0.000000	-3.339814	0.000000	0.000000	0.000000	-0.170618	-0.119723	-0.312224	0.000000	0.000000	3.000000	1.000000	0.000000
1045.515128	0.107615	0.524771	-0.068839	69.693771	14.623599	76.960060	0.409552	0.000000	-3.391851	0.000000	0.000000	0.000000	-0.172875	-0.103993	-0.300597	0.000000	0.000000	3.000000	1.000000	0.000000
1045.518461	0.107615	0.524771	-0.068839	69.693771	14.623599	76.960060	0.409552	0.000000	-3.391851	0.000000	0.000000	0.000000	-0.172875	-0.103993	-0.300597	0.000000	0.000000	3.000000	1.000000	0.000000
1045.521795	0.107615	0.524771	-0.068839	69.693771	14.623599	76.960060	0.409552	0.000000	-3.391851	0.000000	0.000000	0.000000	-0.172875	-0.103993	-0.300597	0.000000	0.000000	3.000000	1.000000	0.000000
1045.525128	0.107030	0.524498	-0.069735	69.659668	14.599854	76.998505	0.380740	0.000000	-3.441951	0.000000	0.000000	0.000000	-0.175468	-0.081751	-0.268803	0.000000	0.000000	3.000000	1.000000	0.000000
1045.528461	0.107030	0.524498	-0.069735	69.659668	14.599854	76.998505	0.380740	0.000000	-3.441951	0.000000	0.000000	0.000000	-0.175468	-0.081751	-0.268803	0.000000	0.000000	3.000000	1.000000	0.000000
1045.531795	0.107030	0.524498	-0.069735	69.659668	14.599854	76.998505	0.380740	0.000000	-3.441951	0.000000	0.000000	0.000000	-0.175468	-0.081751	-0.268803	0.000000	0.000000	3.000000	1.000000	0.000000
1045.535128	0.107030	0.524498	-0.069735	69.626007	14.555266	77.004784	0.351495	0.000000	-3.486751	0.000000	0.000000	0.000000	-0.175468	-0.081751	-0.268803	0.000000	0.000000	3.000000	1.000000	0.000000
1045.538461	0.106444	0.524270	-0.070498	69.626007	14.555266	77.004784	0.351495	0.000000	-3.486751	0.000000	0.000000	0.000000	-0.175834	-0.068442	-0.228965	0.000000	0.000000	3.000000	1.000000	0.000000
1045.541795	0.106444	0.524270	-0.070498	69.626007	14.555266	77.004784	0.351495	0.000000	-3.486751	0.000000	0.000000	0.000000	-0.175834	-0.068442	-0.228965	0.000000	0.000000	3.000000	1.000000	0.000000
1045.545128	0.105841	0.524145	-0.071111	69.603622	14.500449	77.009193	0.351495	0.000000	-3.486751	0.000000	0.000000	0.000000	-0.180688	-0.037639	-0.183823	0.000000	0.000000	3.000000	1.000000	0.000000
1045.548461	0.105841	0.524145	-0.071111	69.603622	14.500449	77.009193	0.351495	0.000000	-3.486751	0.000000	0.000000	0.000000	-0.180688	-0.037639	-0.183823	0.000000	0.000000	3.000000	1.000000	0.000000
1045.551795	0.105841	0.524145	-0.071111	69.603622	14.500449	77.009193	0.351495	0.000000	-3.486751	0.000000	0.000000	0.000000	-0.180688	-0.037639	-0.183823	0.000000	0.000000	3.000000	1.000000	0.000000
1045.555128	0.105841	0.524145	-0.071111	69.605759	14.434568	77.010948	0.292075	0.000000	-3.555549	0.000000	0.000000	0.000000	-0.180688	-0.037639	-0.183823	0.000000	0.000000	3.000000	1.000000	0.000000
1045.558461	0.105183	0.524063	-0.071646	69.605759	14.434568	77.010948	0.292075	0.000000	-3.555549	0.000000	0.000000	0.000000	-0.197457	-0.024498	-0.160590	0.000000	0.000000	3.000000	1.000000	0.000000
1045.561795	0.105183	0.524063	-0.071646	69.605759	14.434568	77.010948	0.292075	0.000000	-3.555549	0.000000	0.000000	0.000000	-0.197457	-0.024498	-0.160590	0.000000	0.000000	3.000000	1.000000	0.000000
1045.565128	0.104492	0.524062	-0.072023	69.626999	14.354283	77.014259	0.292075	0.000000	-3.555549	0.000000	0.000000	0.000000	-0.207534	-0.000440	-0.112893	0.000000	0.000000	3.000000	1.000000	0.000000
1045.568461	0.104492	0.524062	-0.072023	69.626999	14.354283	77.014259	0.292075	0.000000	-3.555549	0.000000	0.000000	0.000000	-0.207534	-0.000440	-0.112893	0.000000	0.000000	3.000000	1.000000	0.000000
1045.571795	0.104492	0.524062	-0.072023	69.626999	14.354283	77.014259	0.292075	0.000000	-3.555549	0.000000	0.000000	0.000000	-0.207534	-0.000440	-0.112893	0.000000	0.000000	3.000000	1.000000	0.000000
1045.575128	0.104492	0.524062	-0.072023	69.645790	14.263811	77.013504	0.224576	0.000000	-3.601130	0.000000	0.000000	0.000000	-0.207534	-0.000440	-0.112893	0.000000	0.000000	3.000000	1.000000	0.000000
1045.578461	0.103745	0.524082	-0.072318	69.645790	14.263811	77.013504	0.224576	0.000000	-3.601130	0.000000	0.000000	0.000000	-0.224048	0.006086	-0.088709	0.000000	0.000000	3.000000	1.000000	0.000000
1045.581795	0.103745	0.524082	-0.072318	69.645790	14.263811	77.013504	0.224576	0.000000	-3.601130	0.000000	0.000000	0.000000	-0.224048	0.006086	-0.088709	0.000000	0.000000	3.000000	1.000000	0.000000
1045.585128	0.102971	0.524175	-0.072503	69.648918	14.163045	77.013351	0.224576	0.000000	-3.601130	0.000000	0.000000	0.000000	-0.232259	0.027894	-0.055393	0.000000	0.000000	3.000000	1.000000	0.000000
1045.588461	0.102971	0.524175	-0.072503	69.648918	14.163045	77.013351	0.224576	0.000000	-3.601130	0.000000	0.000000	0.000000	-0.232259	0.027894	-0.055393	0.000000	0.000000	3.000000	1.000000	0.000000
1045.591795	0.102971	0.524175	-0.072503	69.648918	14.163045	77.013351	0.224576	0.000000	-3.601130	0.000000	0.000000	0.000000	-0.232259	0.027894	-0.055393	0.000000	0.000000	3.000000	1.000000	0.000000
1045.595128	0.102971	0.524175	-0.072503	69.639526	14.046460	77.013748	0.148525	0.000000	-3.625147	0.000000	0.000000	0.000000	-0.232259	0.027894	-0.055393	0.000000	0.000000	3.000000	1.000000	0.000000
1045.598461	0.102127	0.524304	-0.072512	69.639526	14.046460	77.013748	0.148525	0.000000	-3.625147	0.000000	0.000000	0.000000	-0.253060	0.038890	-0.002821	0.000000	0.000000	3.000000	1.000000	0.000000
1045.601795	0.102127	0.524304	-0.072512	69.639526	14.046460	77.013748	0.148525	0.000000	-3.625147	0.000000	0.000000	0.000000	-0.253060	0.038890	-0.002821	0.000000	0.000000	3.000000	1.000000	0.000000
1045.605128	0.101216	0.524508	-0.072260	69.614464	13.912399	77.010902	0.148525	0.000000	-3.625147	0.000000	0.000000	0.000000	-0.273151	0.060954	0.075629	0.000000	0.000000	3.000000	1.000000	0.000000
1045.608461	0.101216	0.524508	-0.072260	69.614464	13.912399	77.010902	0.148525	0.000000	-3.625147	0.000000	0.000000	0.000000	-0.273151	0.060954	0.075629	0.000000	0.000000	3.000000	1.000000	0.000000
1045.611795	0.101216	0.524508	-0.072260	69.614464	13.912399	77.010902	0.148525	0.000000	-3.625147	0.000000	0.000000	0.000000	-0.273151	0.060954	0.075629	0.000000	0.000000	3.000000	1.000000	0.000000
1045.615128	0.100210	0.524734	-0.071778	69.570648	13.759085	77.012726	0.060823	0.000000	-3.613013	0.000000	0.000000	0.000000	-0.302077	0.067800	0.144642	0.000000	0.000000	3.000000	1.000000	0.000000
1045.618461	0.100210	0.524734	-0.071778	69.570648	13.759085	77.012726	0.060823	0.000000	-3.613013	0.000000	0.000000	0.000000	-0.302077	0.067800	0.144642	0.000000	0.000000	3.000000	1.000000	0.000000
1045.621795	0.100210	0.524734	-0.071778	69.570648	13.759085	77.012726	0.060823	0.000000	-3.613013	0.000000	0.000000	0.000000	-0.302077	0.067800	0.144642	0.000000	0.000000	3.000000	1.000000	0.000000
1045.625128	0.099076	0.525034	-0.071022	69.508018	13.577532	76.939644	0.010477	0.000000	-3.588906	0.000000	0.000000	0.000000	-0.339917	0.090064	0.226906	0.000000	0.000000	3.000000	1.000000	0.000000
1045.628461	0.099076	0.525034	-0.071022	69.508018	13.577532	76.939644	0.010477	0.000000	-3.588906	0.000000	0.000000	0.000000	-0.339917	0.090064	0.226906	0.000000	0.000000	3.000000	1.000000	0.000000
1045.631795	0.099076	0.525034	-0.071022	69.508018	13.577532	76.939644	0.010477	0.000000	-3.588906	0.000000	0.000000	0.000000	-0.339917	0.090064	0.226906	0.000000	0.000000	3.000000	1.000000	0.000000
1045.635128	0.097827	0.525394	-0.070017	69.425865	13.375639	76.332527	-0.046176	0.000000	-3.551088	0.000000	0.000000	0.000000	-0.374742	0.108064	0.301476	0.000000	0.000000	3.000000	1.000000	0.000000
1045.638461	0.097827	0.525394	-0.070017	69.425865	13.375639	76.332527	-0.046176	0.000000	-3.551088	0.000000	0.000000	0.000000	-0.374742	0.108064	0.301476	0.000000	0.000000	3.000000	1.000000	0.000000
1045.641795	0.097827	0.525394	-0.070017	69.425865	13.375639	76.332527	-0.046176	0.000000	-3.551088	0.000000	0.000000	0.000000	-0.374742	0.108064	0.301476	0.000000	0.000000	3.000000	1.000000	0.000000
1045.645128	0.096463	0.525829	-0.068745	69.322754	13.164080	75.334381	-0.108633	0.000000	-3.500842	0.000000	0.000000	0.000000	-0.409208	0.130616	0.381489	0.000000	0.000000	3.000000	1.000000	0.000000
1045.648461	0.096463	0.525829	-0.068745	69.322754	13.164080	75.334381	-0.108633	0.000000	-3.500842	0.000000	0.000000	0.000000	-0.409208	0.130616	0.381489	0.000000	0.000000	3.000000	1.000000	0.000000
1045.651795	0.096463	0.525829	-0.068745	69.322754	13.164080	75.334381	-0.108633	0.000000	-3.500842	0.000000	0.000000	0.000000	-0.409208	0.130616	0.381489	0.000000	0.000000	3.000000	1.000000	0.000000
1045.655128	0.094989	0.526311	-0.067252	69.201683	13.008236	74.753342	-0.176834	0.000000	-3.437261	0.000000	0.000000	0.000000	-0.442355	0.144481	0.447893	0.000000	0.000000	3.000000	1.000000	0.000000
1045.658461	0.094989	0.526311	-0.067252	69.201683	13.008236	74.753342	-0.176834	0.000000	-3.437261	0.000000	0.000000	0.000000	-0.442355	0.144481	0.447893	0.000000	0.000000	3.000000	1.000000	0.000000
1045.661795	0.094989	0.526311	-0.067252	69.201683	13.008236	74.753342	-0.176834	0.000000	-3.437261	0.000000	0.000000	0.000000	-0.442355	0.144481	0.447893	0.000000	0.000000	3.000000	1.000000	0.000000
1045.665128	0.093506	0.526884	-0.065503	69.066605	12.991477	74.701225	-0.250560	0.000000	-3.362612	0.000000	0.000000	0.000000	-0.444718	0.171843	0.524757	0.000000	0.000000	3.000000	1.000000	0.000000
1045.668461	0.093506	0.526884	-0.065503	69.066605	12.991477	74.701225	-0.250560	0.000000	-3.362612	0.000000	0.000000	0.000000	-0.444718	0.171843	0.524757	0.000000	0.000000	3.000000	1.000000	0.000000
1045.671795	0.093506	0.526884	-0.065503	69.066605	12.991477	74.701225	-0.250560	0.000000	-3.362612	0.000000	0.000000	0.000000	-0.444718	0.171843	0.524757	0.000000	0.000000	3.000000	1.000000	0.000000
1045.675128	0.092087	0.527489	-0.063599	69.012611	13.114652	74.541168	-0.324679	0.000000	-3.275152	0.000000	0.000000	0.000000	-0.425847	0.181644	0.571351	0.000000	0.000000	3.000000	1.000000	0.000000
1045.678461	0.092087	0.527489	-0.063599	69.012611	13.114652	74.541168	-0.324679	0.000000	-3.275152	0.000000	0.000000	0.000000	-0.425847	0.181644	0.571351	0.000000	0.000000	3.000000	1.000000	0.000000
1045.681795	0.092087	0.527489	-0.063599	69.012611	13.114652	74.541168	-0.324679	0.000000	-3.275152	0.000000	0.000000	0.000000	-0.425847	0.181644	0.571351	0.000000	0.000000	3.000000	1.000000	0.000000
1045.685128	0.090738	0.528098	-0.061582	69.283073	13.409369	74.482452	-0.395654	0.000000	-3.179927	0.000000	0.000000	0.000000	-0.404587	0.182579	0.605021	0.000000	0.000000	3.000000	1.000000	0.000000
1045.688461	0.090738	0.528098	-0.061582	69.283073	13.409369	74.482452	-0.395654	0.000000	-3.179927	0.000000	0.000000	0.000000	-0.404587	0.182579	0.605021	0.000000	0.000000	3.000000	1.000000	0.000000
1045.691795	0.090738	0.528098	-0.061582	69.283073	13.409369	74.482452	-0.395654	0.000000	-3.179927	0.000000	0.000000	0.000000	-0.404587	0.182579	0.605021	0.000000	0.000000	3.000000	1.000000	0.000000
1045.695128	0.089384	0.528747	-0.059349	69.904541	13.951620	74.869789	-0.463085	0.000000	-3.079090	0.000000	0.000000	0.000000	-0.406414	0.194798	0.669742	0.000000	0.000000	3.000000	1.000000	0.000000
1045.698461	0.089384	0.528747	-0.059349	69.904541	13.951620	74.869789	-0.463085	0.000000	-3.079090	0.000000	0.000000	0.000000	-0.406414	0.194798	0.669742	0.000000	0.000000	3.000000	1.000000	0.000000
1045.701795	0.089384	0.528747	-0.059349	69.904541	13.951620	74.869789	-0.463085	0.000000	-3.079090	0.000000	0.000000	0.000000	-0.406414	0.194798	0.669742	0.000000	0.000000	3.000000	1.000000	0.000000
1045.705128	0.088051	0.529498	-0.056758	70.622757	14.778820	75.845108	-0.530821	0.000000	-2.967467	0.000000	0.000000	0.000000	-0.399840	0.225310	0.777428	0.000000	0.000000	3.000000	1.000000	0.000000
1045.708461	0.088051	0.529498	-0.056758	70.622757	14.778820	75.845108	-0.530821	0.000000	-2.967467	0.000000	0.000000	0.000000	-0.399840	0.225310	0.777428	0.000000	0.000000	3.000000	1.000000	0.000000
1045.711795	0.088051	0.529498	-0.056758	70.622757	14.778820	75.845108	-0.530821	0.000000	-2.967467	0.000000	0.000000	0.000000	-0.399840	0.225310	0.777428	0.000000	0.000000	3.000000	1.000000	0.000000
1045.715128	0.086683	0.530307	-0.053859	71.339203	15.900476	77.072105	-0.597461	0.000000	-2.837895	0.000000	0.000000	0.000000	-0.410310	0.242564	0.869682	0.000000	0.000000	3.000000	1.000000	0.000000
1045.718461	0.086683	0.530307	-0.053859	71.339203	15.900476	77.072105	-0.597461	0.000000	-2.837895	0.000000	0.000000	0.000000	-0.410310	0.242564	0.869682	0.000000	0.000000	3.000000	1.000000	0.000000
1045.721795	0.086683	0.530307	-0.053859	71.339203	15.900476	77.072105	-0.597461	0.000000	-2.837895	0.000000	0.000000	0.000000	-0.410310	0.242564	0.869682	0.000000	0.000000	3.000000	1.000000	0.000000
1045.725128	0.085199	0.531135	-0.050724	72.009186	17.260813	78.242226	-0.665846	0.000000	-2.692948	0.000000	0.000000	0.000000	-0.445129	0.248495	0.940628	0.000000	0.000000	3.000000	1.000000	0.000000
1045.728461	0.085199	0.531135	-0.050724	72.009186	17.260813	78.242226	-0.665846	0.000000	-2.692948	0.000000	0.000000	0.000000	-0.445129	0.248495	0.940628	0.000000	0.000000	3.000000	1.000000	0.000000
1045.731795	0.085199	0.531135	-0.050724	72.009186	17.260813	78.242226	-0.665846	0.000000	-2.692948	0.000000	0.000000	0.000000	-0.445129	0.248495	0.940628	0.000000	0.000000	3.000000	1.000000	0.000000
1045.735128	0.083521	0.531906	-0.047509	72.650787	18.854557	79.726440	-0.740034	0.000000	-2.536177	0.000000	0.000000	0.000000	-0.503549	0.231315	0.964498	0.000000	0.000000	3.000000	1.000000	0.000000
1045.738461	0.083521	0.531906	-0.047509	72.650787	18.854557	79.726440	-0.740034	0.000000	-2.536177	0.000000	0.000000	0.000000	-0.503549	0.231315	0.964498	0.000000	0.000000	3.000000	1.000000	0.000000
1045.741795	0.083521	0.531906	-0.047509	72.650787	18.854557	79.726440	-0.740034	0.000000	-2.536177	0.000000	0.000000	0.000000	-0.503549	0.231315	0.964498	0.000000	0.000000	3.000000	1.000000	0.000000
1045.745128	0.081615	0.532588	-0.044251	73.277115	20.646130	81.428673	-0.823959	0.000000	-2.375427	0.000000	0.000000	0.000000	-0.571603	0.204493	0.977300	0.000000	0.000000	3.000000	1.000000	0.000000
1045.748461	0.081615	0.532588	-0.044251	73.277115	20.646130	81.428673	-0.823959	0.000000	-2.375427	0.000000	0.000000	0.000000	-0.571603	0.204493	0.977300	0.000000	0.000000	3.000000	1.000000	0.000000
1045.751795	0.081615	0.532588	-0.044251	73.277115	20.646130	81.428673	-0.823959	0.000000	-2.375427	0.000000	0.000000	0.000000	-0.571603	0.204493	0.977300	0.000000	0.000000	3.000000	1.000000	0.000000
1045.755128	0.079544	0.533201	-0.041038	73.875420	22.589727	82.962967	-0.919226	0.000000	-2.212543	0.000000	0.000000	0.000000	-0.621375	0.184041	0.963785	0.000000	0.000000	3.000000	1.000000	0.000000
1045.758461	0.079544	0.533201	-0.041038	73.875420	22.589727	82.962967	-0.919226	0.000000	-2.212543	0.000000	0.000000	0.000000	-0.621375	0.184041	0.963785	0.000000	0.000000	3.000000	1.000000	0.000000
1045.761795	0.079544	0.533201	-0.041038	73.875420	22.589727	82.962967	-0.919226	0.000000	-2.212543	0.000000	0.000000	0.000000	-0.621375	0.184041	0.963785	0.000000	0.000000	3.000000	1.000000	0.000000
1045.765128	0.077393	0.533753	-0.037845	74.416855	24.691601	84.380455	-1.022788	0.000000	-2.051913	0.000000	0.000000	0.000000	-0.645354	0.165588	0.958117	0.000000	0.000000	3.000000	1.000000	0.000000
1045.768461	0.077393	0.533753	-0.037845	74.416855	24.691601	84.380455	-1.022788	0.000000	-2.051913	0.000000	0.000000	0.000000	-0.645354	0.165588	0.958117	0.000000	0.000000	3.000000	1.000000	0.000000
1045.771795	0.077393	0.533753	-0.037845	74.416855	24.691601	84.380455	-1.022788	0.000000	-2.051913	0.000000	0.000000	0.000000	-0.645354	0.165588	0.958117	0.000000	0.000000	3.000000	1.000000	0.000000
1045.775128	0.075110	0.534227	-0.034613	74.883301	26.978374	86.169838	-1.130348	0.000000	-1.892226	0.000000	0.000000	0.000000	-0.685035	0.142059	0.969454	0.000000	0.000000	3.000000	1.000000	0.000000
1045.778461	0.075110	0.534227	-0.034613	74.883301	26.978374	86.169838	-1.130348	0.000000	-1.892226	0.000000	0.000000	0.000000	-0.685035	0.142059	0.969454	0.000000	0.000000	3.000000	1.000000	0.000000
1045.781795	0.075110	0.534227	-0.034613	74.883301	26.978374	86.169838	-1.130348	0.000000	-1.892226	0.000000	0.000000	0.000000	-0.685035	0.142059	0.969454	0.000000	0.000000	3.000000	1.000000	0.000000
1045.785128	0.072724	0.534683	-0.031272	75.248512	29.445889	88.328217	-1.244520	0.000000	-1.730651	0.000000	0.000000	0.000000	-0.715578	0.136881	1.002232	0.000000	0.000000	3.000000	1.000000	0.000000
1045.788461	0.072724	0.534683	-0.031272	75.248512	29.445889	88.328217	-1.244520	0.000000	-1.730651	0.000000	0.000000	0.000000	-0.715578	0.136881	1.002232	0.000000	0.000000	3.000000	1.000000	0.000000
1045.791795	0.072724	0.534683	-0.031272	75.248512	29.445889	88.328217	-1.244520	0.000000	-1.730651	0.000000	0.000000	0.000000	-0.715578	0.136881	1.002232	0.000000	0.000000	3.000000	1.000000	0.000000
1045.795128	0.070217	0.535066	-0.027924	75.519241	32.025372	90.576630	-1.363783	0.000000	-1.563612	0.000000	0.000000	0.000000	-0.752257	0.114934	1.004453	0.000000	0.000000	3.000000	1.000000	0.000000
1045.798461	0.070217	0.535066	-0.027924	75.519241	32.025372	90.576630	-1.363783	0.000000	-1.563612	0.000000	0.000000	0.000000	-0.752257	0.114934	1.004453	0.000000	0.000000	3.000000	1.000000	0.000000
1045.801795	0.070217	0.535066	-0.027924	75.519241	32.025372	90.576630	-1.363783	0.000000	-1.563612	0.000000	0.000000	0.000000	-0.752257	0.114934	1.004453	0.000000	0.000000	3.000000	1.000000	0.000000
1045.805128	0.067667	0.535399	-0.024587	75.700455	34.717667	93.070793	-1.489159	0.000000	-1.396203	0.000000	0.000000	0.000000	-0.765079	0.099767	1.001045	0.000000	0.000000	3.000000	1.000000	0.000000
1045.808461	0.067667	0.535399	-0.024587	75.700455	34.717667	93.070793	-1.489159	0.000000	-1.396203	0.000000	0.000000	0.000000	-0.765079	0.099767	1.001045	0.000000	0.000000	3.000000	1.000000	0.000000
1045.811795	0.067667	0.535399	-0.024587	75.700455	34.717667	93.070793	-1.489159	0.000000	-1.396203	0.000000	0.000000	0.000000	-0.765079	0.099767	1.001045	0.000000	0.000000	3.000000	1.000000	0.000000
1045.815128	0.065111	0.535712	-0.021296	75.779915	37.452473	95.991379	-1.616672	0.000000	-1.229362	0.000000	0.000000	0.000000	-0.766709	0.093995	0.987405	0.000000	0.000000	3.000000	1.000000	0.000000
1045.818461	0.065111	0.535712	-0.021296	75.779915	37.452473	95.991379	-1.616672	0.000000	-1.229362	0.000000	0.000000	0.000000	-0.766709	0.093995	0.987405	0.000000	0.000000	3.000000	1.000000	0.000000
1045.821795	0.065111	0.535712	-0.021296	75.779915	37.452473	95.991379	-1.616672	0.000000	-1.229362	0.000000	0.000000	0.000000	-0.766709	0.093995	0.987405	0.000000	0.000000	3.000000	1.000000	0.000000
1045.825128	0.062565	0.536023	-0.018099	75.758591	40.211750	98.774292	-1.744457	0.000000	-1.064795	0.000000	0.000000	0.000000	-0.763617	0.093156	0.958983	0.000000	0.000000	3.000000	1.000000	0.000000
1045.828461	0.062565	0.536023	-0.018099	75.758591	40.211750	98.774292	-1.744457	0.000000	-1.064795	0.000000	0.000000	0.000000	-0.763617	0.093156	0.958983	0.000000	0.000000	3.000000	1.000000	0.000000
1045.831795	0.062565	0.536023	-0.018099	75.758591	40.211750	98.774292	-1.744457	0.000000	-1.064795	0.000000	0.000000	0.000000	-0.763617	0.093156	0.958983	0.000000	0.000000	3.000000	1.000000	0.000000
1045.835128	0.060126	0.536330	-0.014942	75.645218	42.782238	101.046890	-1.871727	0.000000	-0.904964	0.000000	0.000000	0.000000	-0.731783	0.092170	0.947067	0.000000	0.000000	3.000000	1.000000	0.000000
1045.838461	0.060126	0.536330	-0.014942	75.645218	42.782238	101.046890	-1.871727	0.000000	-0.904964	0.000000	0.000000	0.000000	-0.731783	0.092170	0.947067	0.000000	0.000000	3.000000	1.000000	0.000000
1045.841795	0.060126	0.536330	-0.014942	75.645218	42.782238	101.046890	-1.871727	0.000000	-0.904964	0.000000	0.000000	0.000000	-0.731783	0.092170	0.947067	0.000000	0.000000	3.000000	1.000000	0.000000
1045.845128	0.057806	0.536698	-0.011747	75.457901	45.129372	103.186928	-1.993691	0.000000	-0.747120	0.000000	0.000000	0.000000	-0.696003	0.110458	0.958542	0.000000	0.000000	3.000000	1.000000	0.000000
1045.848461	0.057806	0.536698	-0.011747	75.457901	45.129372	103.186928	-1.993691	0.000000	-0.747120	0.000000	0.000000	0.000000	-0.696003	0.110458	0.958542	0.000000	0.000000	3.000000	1.000000	0.000000
1045.851795	0.057806	0.536698	-0.011747	75.457901	45.129372	103.186928	-1.993691	0.000000	-0.747120	0.000000	0.000000	0.000000	-0.696003	0.110458	0.958542	0.000000	0.000000	3.000000	1.000000	0.000000
1045.855128	0.055544	0.537103	-0.008500	75.242310	47.042927	105.106735	-2.109691	0.000000	-0.587363	0.000000	0.000000	0.000000	-0.678667	0.121532	0.974136	0.000000	0.000000	3.000000	1.000000	0.000000
1045.858461	0.055544	0.537103	-0.008500	75.242310	47.042927	105.106735	-2.109691	0.000000	-0.587363	0.000000	0.000000	0.000000	-0.678667	0.121532	0.974136	0.000000	0.000000	3.000000	1.000000	0.000000
1045.861795	0.055544	0.537103	-0.008500	75.242310	47.042927	105.106735	-2.109691	0.000000	-0.587363	0.000000	0.000000	0.000000	-0.678667	0.121532	0.974136	0.000000	0.000000	3.000000	1.000000	0.000000
1045.865128	0.053381	0.537600	-0.005039	75.075218	48.408039	106.519707	-2.222803	0.000000	-0.425007	0.000000	0.000000	0.000000	-0.648924	0.149186	1.038394	0.000000	0.000000	3.000000	1.000000	0.000000
1045.868461	0.053381	0.537600	-0.005039	75.075218	48.408039	106.519707	-2.222803	0.000000	-0.425007	0.000000	0.000000	0.000000	-0.648924	0.149186	1.038394	0.000000	0.000000	3.000000	1.000000	0.000000
1045.871795	0.053381	0.537600	-0.005039	75.075218	48.408039	106.519707	-2.222803	0.000000	-0.425007	0.000000	0.000000	0.000000	-0.648924	0.149186	1.038394	0.000000	0.000000	3.000000	1.000000	0.000000
1045.875128	0.051315	0.538190	-0.001364	75.006187	49.117054	106.855843	-2.330957	0.000000	-0.251941	0.000000	0.000000	0.000000	-0.619706	0.177010	1.102566	0.000000	0.000000	3.000000	1.000000	0.000000
1045.878461	0.051315	0.538190	-0.001364	75.006187	49.117054	106.855843	-2.330957	0.000000	-0.251941	0.000000	0.000000	0.000000	-0.619706	0.177010	1.102566	0.000000	0.000000	3.000000	1.000000	0.000000
1045.881795	0.051315	0.538190	-0.001364	75.006187	49.117054	106.855843	-2.330957	0.000000	-0.251941	0.000000	0.000000	0.000000	-0.619706	0.177010	1.102566	0.000000	0.000000	3.000000	1.000000	0.000000
1045.885128	0.049383	0.538850	0.002459	75.047920	49.334957	106.459518	-2.434241	0.000000	-0.068180	0.000000	0.000000	0.000000	-0.579779	0.197902	1.146926	0.000000	0.000000	3.000000	1.000000	0.000000
1045.888461	0.049383	0.538850	0.002459	75.047920	49.334957	106.459518	-2.434241	0.000000	-0.068180	0.000000	0.000000	0.000000	-0.579779	0.197902	1.146926	0.000000	0.000000	3.000000	1.000000	0.000000
1045.891795	0.049383	0.538850	0.002459	75.047920	49.334957	106.459518	-2.434241	0.000000	-0.068180	0.000000	0.000000	0.000000	-0.579779	0.197902	1.146926	0.000000	0.000000	3.000000	1.000000	0.000000
1045.895128	0.047518	0.539580	0.006437	75.109169	49.226784	106.032310	-2.530871	0.000000	0.122974	0.000000	0.000000	0.000000	-0.559354	0.218985	1.193354	0.000000	0.000000	3.000000	1.000000	0.000000
1045.898461	0.047518	0.539580	0.006437	75.109169	49.226784	106.032310	-2.530871	0.000000	0.122974	0.000000	0.000000	0.000000	-0.559354	0.218985	1.193354	0.000000	0.000000	3.000000	1.000000	0.000000
1045.901795	0.047518	0.539580	0.006437	75.109169	49.226784	106.032310	-2.530871	0.000000	0.122974	0.000000	0.000000	0.000000	-0.559354	0.218985	1.193354	0.000000	0.000000	3.000000	1.000000	0.000000
1045.905128	0.045683	0.540326	0.010409	75.194977	48.872120	105.420959	-2.624097	0.000000	0.321867	0.000000	0.000000	0.000000	-0.550479	0.223673	1.191407	0.000000	0.000000	3.000000	1.000000	0.000000
1045.908461	0.045683	0.540326	0.010409	75.194977	48.872120	105.420959	-2.624097	0.000000	0.321867	0.000000	0.000000	0.000000	-0.550479	0.223673	1.191407	0.000000	0.000000	3.000000	1.000000	0.000000
1045.911795	0.045683	0.540326	0.010409	75.194977	48.872120	105.420959	-2.624097	0.000000	0.321867	0.000000	0.000000	0.000000	-0.550479	0.223673	1.191407	0.000000	0.000000	3.000000	1.000000	0.000000
1045.915128	0.043898	0.541080	0.014330	75.285889	48.363190	104.595306	-2.715843	0.000000	0.520435	0.000000	0.000000	0.000000	-0.535577	0.226204	1.176397	0.000000	0.000000	3.000000	1.000000	0.000000
1045.918461	0.043898	0.541080	0.014330	75.285889	48.363190	104.595306	-2.715843	0.000000	0.520435	0.000000	0.000000	0.000000	-0.535577	0.226204	1.176397	0.000000	0.000000	3.000000	1.000000	0.000000
1045.921795	0.043898	0.541080	0.014330	75.285889	48.363190	104.595306	-2.715843	0.000000	0.520435	0.000000	0.000000	0.000000	-0.535577	0.226204	1.176397	0.000000	0.000000	3.000000	1.000000	0.000000
1045.925128	0.042249	0.541871	0.018125	75.367432	47.925488	103.952431	-2.805106	0.000000	0.716501	0.000000	0.000000	0.000000	-0.494622	0.237254	1.138446	0.000000	0.000000	3.000000	1.000000	0.000000
1045.928461	0.042249	0.541871	0.018125	75.367432	47.925488	103.952431	-2.805106	0.000000	0.716501	0.000000	0.000000	0.000000	-0.494622	0.237254	1.138446	0.000000	0.000000	3.000000	1.000000	0.000000
1045.931795	0.042249	0.541871	0.018125	75.367432	47.925488	103.952431	-2.805106	0.000000	0.716501	0.000000	0.000000	0.000000	-0.494622	0.237254	1.138446	0.000000	0.000000	3.000000	1.000000	0.000000
1045.935128	0.040740	0.542639	0.021763	75.488564	47.949230	103.794189	-2.887543	0.000000	0.906242	0.000000	0.000000	0.000000	-0.452781	0.230661	1.091451	0.000000	0.000000	3.000000	1.000000	0.000000
1045.938461	0.040740	0.542639	0.021763	75.488564	47.949230	103.794189	-2.887543	0.000000	0.906242	0.000000	0.000000	0.000000	-0.452781	0.230661	1.091451	0.000000	0.000000	3.000000	1.000000	0.000000
1045.941795	0.040740	0.542639	0.021763	75.488564	47.949230	103.794189	-2.887543	0.000000	0.906242	0.000000	0.000000	0.000000	-0.452781	0.230661	1.091451	0.000000	0.000000	3.000000	1.000000	0.000000
1045.945128	0.039372	0.543406	0.025201	75.694191	48.518356	104.150032	-2.963006	0.000000	1.088150	0.000000	0.000000	0.000000	-0.410334	0.229825	1.031387	0.000000	0.000000	3.000000	1.000000	0.000000
1045.948461	0.039372	0.543406	0.025201	75.694191	48.518356	104.150032	-2.963006	0.000000	1.088150	0.000000	0.000000	0.000000	-0.410334	0.229825	1.031387	0.000000	0.000000	3.000000	1.000000	0.000000
1045.951795	0.039372	0.543406	0.025201	75.694191	48.518356	104.150032	-2.963006	0.000000	1.088150	0.000000	0.000000	0.000000	-0.410334	0.229825	1.031387	0.000000	0.000000	3.000000	1.000000	0.000000
1045.955128	0.038136	0.544131	0.028535	75.957825	49.331787	104.773491	-3.031395	0.000000	1.260048	0.000000	0.000000	0.000000	-0.370872	0.217598	1.000197	0.000000	0.000000	3.000000	1.000000	0.000000
1045.958461	0.038136	0.544131	0.028535	75.957825	49.331787	104.773491	-3.031395	0.000000	1.260048	0.000000	0.000000	0.000000	-0.370872	0.217598	1.000197	0.000000	0.000000	3.000000	1.000000	0.000000
1045.961795	0.038136	0.544131	0.028535	75.957825	49.331787	104.773491	-3.031395	0.000000	1.260048	0.000000	0.000000	0.000000	-0.370872	0.217598	1.000197	0.000000	0.000000	3.000000	1.000000	0.000000
1045.965128	0.036922	0.544823	0.031817	76.263519	50.055153	105.282860	-3.093208	0.000000	1.426747	0.000000	0.000000	0.000000	-0.364038	0.207477	0.984524	0.000000	0.000000	3.000000	1.000000	0.000000
1045.968461	0.036922	0.544823	0.031817	76.263519	50.055153	105.282860	-3.093208	0.000000	1.426747	0.000000	0.000000	0.000000	-0.364038	0.207477	0.984524	0.000000	0.000000	3.000000	1.000000	0.000000
1045.971795	0.036922	0.544823	0.031817	76.263519	50.055153	105.282860	-3.093208	0.000000	1.426747	0.000000	0.000000	0.000000	-0.364038	0.207477	0.984524	0.000000	0.000000	3.000000	1.000000	0.000000
1045.975128	0.035705	0.545455	0.034989	76.602722	50.575371	105.523186	-3.153880	0.000000	1.590835	0.000000	0.000000	0.000000	-0.365086	0.189824	0.951812	0.000000	0.000000	3.000000	1.000000	0.000000
1045.978461	0.035705	0.545455	0.034989	76.602722	50.575371	105.523186	-3.153880	0.000000	1.590835	0.000000	0.000000	0.000000	-0.365086	0.189824	0.951812	0.000000	0.000000	3.000000	1.000000	0.000000
1045.981795	0.035705	0.545455	0.034989	76.602722	50.575371	105.523186	-3.153880	0.000000	1.590835	0.000000	0.000000	0.000000	-0.365086	0.189824	0.951812	0.000000	0.000000	3.000000	1.000000	0.000000
1045.985128	0.034562	0.546070	0.038126	76.947891	50.835003	105.463814	-3.214728	0.000000	1.749470	0.000000	0.000000	0.000000	-0.342931	0.184511	0.941011	0.000000	0.000000	3.000000	1.000000	0.000000
1045.988461	0.034562	0.546070	0.038126	76.947891	50.835003	105.463814	-3.214728	0.000000	1.749470	0.000000	0.000000	0.000000	-0.342931	0.184511	0.941011	0.000000	0.000000	3.000000	1.000000	0.000000
1045.991795	0.034562	0.546070	0.038126	76.947891	50.835003	105.463814	-3.214728	0.000000	1.749470	0.000000	0.000000	0.000000	-0.342931	0.184511	0.941011	0.000000	0.000000	3.000000	1.000000	0.000000
1045.995128	0.033561	0.546625	0.041146	77.268791	50.986111	105.306854	-3.271883	0.000000	1.906305	0.000000	0.000000	0.000000	-0.300425	0.166527	0.905972	0.000000	0.000000	3.000000	1.000000	0.000000
1045.998461	0.033561	0.546625	0.041146	77.268791	50.986111	105.306854	-3.271883	0.000000	1.906305	0.000000	0.000000	0.000000	-0.300425	0.166527	0.905972	0.000000	0.000000	3.000000	1.000000	0.000000
1046.001795	0.033561	0.546625	0.041146	77.268791	50.986111	105.306854	-3.271883	0.000000	1.906305	0.000000	0.000000	0.000000	-0.300425	0.166527	0.905972	0.000000	0.000000	3.000000	1.000000	0.000000
1046.005128	0.032755	0.547155	0.044084	77.513687	51.136517	105.220566	-3.321954	0.000000	2.057301	0.000000	0.000000	0.000000	-0.241795	0.158823	0.881284	0.000000	0.000000	3.000000	1.000000	0.000000
1046.008461	0.032755	0.547155	0.044084	77.513687	51.136517	105.220566	-3.321954	0.000000	2.057301	0.000000	0.000000	0.000000	-0.241795	0.158823	0.881284	0.000000	0.000000	3.000000	1.000000	0.000000
1046.011795	0.032755	0.547155	0.044084	77.513687	51.136517	105.220566	-3.321954	0.000000	2.057301	0.000000	0.000000	0.000000	-0.241795	0.158823	0.881284	0.000000	0.000000	3.000000	1.000000	0.000000
1046.015128	0.032173	0.547658	0.046939	77.667938	51.313641	105.243767	-3.362254	0.000000	2.204181	0.000000	0.000000	0.000000	-0.174728	0.151044	0.856568	0.000000	0.000000	3.000000	1.000000	0.000000
1046.018461	0.032173	0.547658	0.046939	77.667938	51.313641	105.243767	-3.362254	0.000000	2.204181	0.000000	0.000000	0.000000	-0.174728	0.151044	0.856568	0.000000	0.000000	3.000000	1.000000	0.000000
1046.021795	0.032173	0.547658	0.046939	77.667938	51.313641	105.243767	-3.362254	0.000000	2.204181	0.000000	0.000000	0.000000	-0.174728	0.151044	0.856568	0.000000	0.000000	3.000000	1.000000	0.000000
1046.025128	0.031819	0.548126	0.049736	77.767471	51.382046	105.184715	-3.391375	0.000000	2.346942	0.000000	0.000000	0.000000	-0.105912	0.140168	0.839051	0.000000	0.000000	3.000000	1.000000	0.000000
1046.028461	0.031819	0.548126	0.049736	77.767471	51.382046	105.184715	-3.391375	0.000000	2.346942	0.000000	0.000000	0.000000	-0.105912	0.140168	0.839051	0.000000	0.000000	3.000000	1.000000	0.000000
1046.031795	0.031819	0.548126	0.049736	77.767471	51.382046	105.184715	-3.391375	0.000000	2.346942	0.000000	0.000000	0.000000	-0.105912	0.140168	0.839051	0.000000	0.000000	3.000000	1.000000	0.000000
1046.035128	0.031650	0.548566	0.052455	77.890175	51.153687	104.748116	-3.409027	0.000000	2.486784	0.000000	0.000000	0.000000	-0.050796	0.132234	0.815874	0.000000	0.000000	3.000000	1.000000	0.000000
1046.038461	0.031650	0.548566	0.052455	77.890175	51.153687	104.748116	-3.409027	0.000000	2.486784	0.000000	0.000000	0.000000	-0.050796	0.132234	0.815874	0.000000	0.000000	3.000000	1.000000	0.000000
1046.041795	0.031650	0.548566	0.052455	77.890175	51.153687	104.748116	-3.409027	0.000000	2.486784	0.000000	0.000000	0.000000	-0.050796	0.132234	0.815874	0.000000	0.000000	3.000000	1.000000	0.000000
1046.045128	0.031595	0.548925	0.055113	78.084801	50.482098	103.729683	-3.417493	0.000000	2.622763	0.000000	0.000000	0.000000	-0.016403	0.107466	0.797243	0.000000	0.000000	3.000000	1.000000	0.000000
1046.048461	0.031595	0.548925	0.055113	78.084801	50.482098	103.729683	-3.417493	0.000000	2.622763	0.000000	0.000000	0.000000	-0.016403	0.107466	0.797243	0.000000	0.000000	3.000000	1.000000	0.000000
1046.051795	0.031595	0.548925	0.055113	78.084801	50.482098	103.729683	-3.417493	0.000000	2.622763	0.000000	0.000000	0.000000	-0.016403	0.107466	0.797243	0.000000	0.000000	3.000000	1.000000	0.000000
1046.055128	0.031608	0.549256	0.057702	78.343536	49.226357	101.985298	-3.420227	0.000000	2.755637	0.000000	0.000000	0.000000	0.003736	0.099315	0.776675	0.000000	0.000000	3.000000	1.000000	0.000000
1046.058461	0.031608	0.549256	0.057702	78.343536	49.226357	101.985298	-3.420227	0.000000	2.755637	0.000000	0.000000	0.000000	0.003736	0.099315	0.776675	0.000000	0.000000	3.000000	1.000000	0.000000
1046.061795	0.031608	0.549256	0.057702	78.343536	49.226357	101.985298	-3.420227	0.000000	2.755637	0.000000	0.000000	0.000000	0.003736	0.099315	0.776675	0.000000	0.000000	3.000000	1.000000	0.000000
1046.065128	0.031689	0.549531	0.060227	78.629890	47.490540	99.666527	-3.419604	0.000000	2.885083	0.000000	0.000000	0.000000	0.024326	0.082637	0.757744	0.000000	0.000000	3.000000	1.000000	0.000000
1046.068461	0.031689	0.549531	0.060227	78.629890	47.490540	99.666527	-3.419604	0.000000	2.885083	0.000000	0.000000	0.000000	0.024326	0.082637	0.757744	0.000000	0.000000	3.000000	1.000000	0.000000
1046.071795	0.031689	0.549531	0.060227	78.629890	47.490540	99.666527	-3.419604	0.000000	2.885083	0.000000	0.000000	0.000000	0.024326	0.082637	0.757744	0.000000	0.000000	3.000000	1.000000	0.000000
1046.075128	0.031885	0.549782	0.062620	78.897217	45.398373	96.952705	-3.415550	0.000000	3.011374	0.000000	0.000000	0.000000	0.058818	0.075410	0.717740	0.000000	0.000000	3.000000	1.000000	0.000000
1046.078461	0.031885	0.549782	0.062620	78.897217	45.398373	96.952705	-3.415550	0.000000	3.011374	0.000000	0.000000	0.000000	0.058818	0.075410	0.717740	0.000000	0.000000	3.000000	1.000000	0.000000
1046.081795	0.031885	0.549782	0.062620	78.897217	45.398373	96.952705	-3.415550	0.000000	3.011374	0.000000	0.000000	0.000000	0.058818	0.075410	0.717740	0.000000	0.000000	3.000000	1.000000	0.000000
1046.085128	0.032149	0.550028	0.064900	79.131004	43.315460	94.277809	-3.405747	0.000000	3.130997	0.000000	0.000000	0.000000	0.079277	0.073613	0.684078	0.000000	0.000000	3.000000	1.000000	0.000000
1046.088461	0.032149	0.550028	0.064900	79.131004	43.315460	94.277809	-3.405747	0.000000	3.130997	0.000000	0.000000	0.000000	0.079277	0.073613	0.684078	0.000000	0.000000	3.000000	1.000000	0.000000
1046.091795	0.032149	0.550028	0.064900	79.131004	43.315460	94.277809	-3.405747	0.000000	3.130997	0.000000	0.000000	0.000000	0.079277	0.073613	0.684078	0.000000	0.000000	3.000000	1.000000	0.000000
1046.095128	0.032461	0.550246	0.067115	79.320084	41.269329	91.681061	-3.392534	0.000000	3.245009	0.000000	0.000000	0.000000	0.093384	0.065419	0.664509	0.000000	0.000000	3.000000	1.000000	0.000000
1046.098461	0.032461	0.550246	0.067115	79.320084	41.269329	91.681061	-3.392534	0.000000	3.245009	0.000000	0.000000	0.000000	0.093384	0.065419	0.664509	0.000000	0.000000	3.000000	1.000000	0.000000
1046.101795	0.032461	0.550246	0.067115	79.320084	41.269329	91.681061	-3.392534	0.000000	3.245009	0.000000	0.000000	0.000000	0.093384	0.065419	0.664509	0.000000	0.000000	3.000000	1.000000	0.000000
1046.105128	0.032798	0.550491	0.069319	79.440460	39.438194	89.390076	-3.376970	0.000000	3.355761	0.000000	0.000000	0.000000	0.101147	0.073415	0.661110	0.000000	0.000000	3.000000	1.000000	0.000000
1046.108461	0.032798	0.550491	0.069319	79.440460	39.438194	89.390076	-3.376970	0.000000	3.355761	0.000000	0.000000	0.000000	0.101147	0.073415	0.661110	0.000000	0.000000	3.000000	1.000000	0.000000
1046.111795	0.032798	0.550491	0.069319	79.440460	39.438194	89.390076	-3.376970	0.000000	3.355761	0.000000	0.000000	0.000000	0.101147	0.073415	0.661110	0.000000	0.000000	3.000000	1.000000	0.000000
1046.115128	0.033141	0.550776	0.071592	79.487434	37.855427	87.445229	-3.360112	0.000000	3.465946	0.000000	0.000000	0.000000	0.102959	0.085669	0.681973	0.000000	0.000000	3.000000	1.000000	0.000000
1046.118461	0.033141	0.550776	0.071592	79.487434	37.855427	87.445229	-3.360112	0.000000	3.465946	0.000000	0.000000	0.000000	0.102959	0.085669	0.681973	0.000000	0.000000	3.000000	1.000000	0.000000
1046.121795	0.033141	0.550776	0.071592	79.487434	37.855427	87.445229	-3.360112	0.000000	3.465946	0.000000	0.000000	0.000000	0.102959	0.085669	0.681973	0.000000	0.000000	3.000000	1.000000	0.000000
1046.125128	0.033542	0.551092	0.073954	79.476227	36.498047	85.801407	-3.342952	0.000000	3.579607	0.000000	0.000000	0.000000	0.120338	0.094720	0.708406	0.000000	0.000000	3.000000	1.000000	0.000000
1046.128461	0.033542	0.551092	0.073954	79.476227	36.498047	85.801407	-3.342952	0.000000	3.579607	0.000000	0.000000	0.000000	0.120338	0.094720	0.708406	0.000000	0.000000	3.000000	1.000000	0.000000
1046.131795	0.033542	0.551092	0.073954	79.476227	36.498047	85.801407	-3.342952	0.000000	3.579607	0.000000	0.000000	0.000000	0.120338	0.094720	0.708406	0.000000	0.000000	3.000000	1.000000	0.000000
1046.135128	0.033903	0.551445	0.076448	79.422920	35.299885	84.397270	-3.322896	0.000000	3.697675	0.000000	0.000000	0.000000	0.108301	0.105874	0.748363	0.000000	0.000000	3.000000	1.000000	0.000000
1046.138461	0.033903	0.551445	0.076448	79.422920	35.299885	84.397270	-3.322896	0.000000	3.697675	0.000000	0.000000	0.000000	0.108301	0.105874	0.748363	0.000000	0.000000	3.000000	1.000000	0.000000
1046.141795	0.033903	0.551445	0.076448	79.422920	35.299885	84.397270	-3.322896	0.000000	3.697675	0.000000	0.000000	0.000000	0.108301	0.105874	0.748363	0.000000	0.000000	3.000000	1.000000	0.000000
1046.145128	0.034202	0.551830	0.079138	79.347534	34.089195	83.008736	-3.270185	0.000000	3.782313	0.000000	0.000000	0.000000	0.089614	0.115703	0.807012	0.000000	0.000000	3.000000	1.000000	0.000000
1046.148461	0.034202	0.551830	0.079138	79.347534	34.089195	83.008736	-3.270185	0.000000	3.782313	0.000000	0.000000	0.000000	0.089614	0.115703	0.807012	0.000000	0.000000	3.000000	1.000000	0.000000
1046.151795	0.034202	0.551830	0.079138	79.347534	34.089195	83.008736	-3.270185	0.000000	3.782313	0.000000	0.000000	0.000000	0.089614	0.115703	0.807012	0.000000	0.000000	3.000000	1.000000	0.000000
1046.155128	0.034457	0.552216	0.081925	79.257568	32.841522	81.627846	-3.196614	0.000000	3.844693	0.000000	0.000000	0.000000	0.076439	0.115806	0.836020	0.000000	0.000000	3.000000	1.000000	0.000000
1046.158461	0.034457	0.552216	0.081925	79.257568	32.841522	81.627846	-3.196614	0.000000	3.844693	0.000000	0.000000	0.000000	0.076439	0.115806	0.836020	0.000000	0.000000	3.000000	1.000000	0.000000
1046.161795	0.034457	0.552216	0.081925	79.257568	32.841522	81.627846	-3.196614	0.000000	3.844693	0.000000	0.000000	0.000000	0.076439	0.115806	0.836020	0.000000	0.000000	3.000000	1.000000	0.000000
1046.165128	0.034588	0.552644	0.084785	79.139687	31.769823	80.408813	-3.123579	0.000000	3.904262	0.000000	0.000000	0.000000	0.039341	0.128125	0.858065	0.000000	0.000000	3.000000	1.000000	0.000000
1046.168461	0.034588	0.552644	0.084785	79.139687	31.769823	80.408813	-3.123579	0.000000	3.904262	0.000000	0.000000	0.000000	0.039341	0.128125	0.858065	0.000000	0.000000	3.000000	1.000000	0.000000
1046.171795	0.034588	0.552644	0.084785	79.139687	31.769823	80.408813	-3.123579	0.000000	3.904262	0.000000	0.000000	0.000000	0.039341	0.128125	0.858065	0.000000	0.000000	3.000000	1.000000	0.000000
1046.175128	0.034695	0.553093	0.087695	79.017029	31.126375	79.692131	-3.054213	0.000000	3.958760	0.000000	0.000000	0.000000	0.032329	0.134990	0.872842	0.000000	0.000000	3.000000	1.000000	0.000000
1046.178461	0.034695	0.553093	0.087695	79.017029	31.126375	79.692131	-3.054213	0.000000	3.958760	0.000000	0.000000	0.000000	0.032329	0.134990	0.872842	0.000000	0.000000	3.000000	1.000000	0.000000
1046.181795	0.034695	0.553093	0.087695	79.017029	31.126375	79.692131	-3.054213	0.000000	3.958760	0.000000	0.000000	0.000000	0.032329	0.134990	0.872842	0.000000	0.000000	3.000000	1.000000	0.000000
1046.185128	0.034695	0.553535	0.090563	79.031097	31.362818	79.932190	-2.986333	0.000000	4.010214	0.000000	0.000000	0.000000	-0.000032	0.132298	0.860516	0.000000	0.000000	3.000000	1.000000	0.000000
1046.188461	0.034695	0.553535	0.090563	79.031097	31.362818	79.932190	-2.986333	0.000000	4.010214	0.000000	0.000000	0.000000	-0.000032	0.132298	0.860516	0.000000	0.000000	3.000000	1.000000	0.000000
1046.191795	0.034695	0.553535	0.090563	79.031097	31.362818	79.932190	-2.986333	0.000000	4.010214	0.000000	0.000000	0.000000	-0.000032	0.132298	0.860516	0.000000	0.000000	3.000000	1.000000	0.000000
1046.195128	0.034742	0.553997	0.093375	79.239960	32.252995	80.800835	-2.924452	0.000000	4.055562	0.000000	0.000000	0.000000	0.014082	0.138622	0.843732	0.000000	0.000000	3.000000	1.000000	0.000000
1046.198461	0.034742	0.553997	0.093375	79.239960	32.252995	80.800835	-2.924452	0.000000	4.055562	0.000000	0.000000	0.000000	0.014082	0.138622	0.843732	0.000000	0.000000	3.000000	1.000000	0.000000
1046.201795	0.034742	0.553997	0.093375	79.239960	32.252995	80.800835	-2.924452	0.000000	4.055562	0.000000	0.000000	0.000000	0.014082	0.138622	0.843732	0.000000	0.000000	3.000000	1.000000	0.000000
1046.205128	0.034893	0.554506	0.096184	79.494507	33.395027	81.905365	-2.864216	0.000000	4.098325	0.000000	0.000000	0.000000	0.045260	0.152734	0.842645	0.000000	0.000000	3.000000	1.000000	0.000000
1046.208461	0.034893	0.554506	0.096184	79.494507	33.395027	81.905365	-2.864216	0.000000	4.098325	0.000000	0.000000	0.000000	0.045260	0.152734	0.842645	0.000000	0.000000	3.000000	1.000000	0.000000
1046.211795	0.034893	0.554506	0.096184	79.494507	33.395027	81.905365	-2.864216	0.000000	4.098325	0.000000	0.000000	0.000000	0.045260	0.152734	0.842645	0.000000	0.000000	3.000000	1.000000	0.000000
1046.215128	0.035155	0.555046	0.099071	79.723907	34.497196	82.958878	-2.802759	0.000000	4.140596	0.000000	0.000000	0.000000	0.078475	0.161985	0.866165	0.000000	0.000000	3.000000	1.000000	0.000000
1046.218461	0.035155	0.555046	0.099071	79.723907	34.497196	82.958878	-2.802759	0.000000	4.140596	0.000000	0.000000	0.000000	0.078475	0.161985	0.866165	0.000000	0.000000	3.000000	1.000000	0.000000
1046.221795	0.035155	0.555046	0.099071	79.723907	34.497196	82.958878	-2.802759	0.000000	4.140596	0.000000	0.000000	0.000000	0.078475	0.161985	0.866165	0.000000	0.000000	3.000000	1.000000	0.000000
1046.225128	0.035447	0.555610	0.102002	79.921394	35.466785	83.863434	-2.738252	0.000000	4.183537	0.000000	0.000000	0.000000	0.087552	0.169223	0.879317	0.000000	0.000000	3.000000	1.000000	0.000000
1046.228461	0.035447	0.555610	0.102002	79.921394	35.466785	83.863434	-2.738252	0.000000	4.183537	0.000000	0.000000	0.000000	0.087552	0.169223	0.879317	0.000000	0.000000	3.000000	1.000000	0.000000
1046.231795	0.035447	0.555610	0.102002	79.921394	35.466785	83.863434	-2.738252	0.000000	4.183537	0.000000	0.000000	0.000000	0.087552	0.169223	0.879317	0.000000	0.000000	3.000000	1.000000	0.000000
1046.235128	0.035820	0.556191	0.104935	80.100037	36.145748	84.438469	-2.673837	0.000000	4.224997	0.000000	0.000000	0.000000	0.112028	0.174475	0.879741	0.000000	0.000000	3.000000	1.000000	0.000000
1046.238461	0.035820	0.556191	0.104935	80.100037	36.145748	84.438469	-2.673837	0.000000	4.224997	0.000000	0.000000	0.000000	0.112028	0.174475	0.879741	0.000000	0.000000	3.000000	1.000000	0.000000
1046.241795	0.035820	0.556191	0.104935	80.100037	36.145748	84.438469	-2.673837	0.000000	4.224997	0.000000	0.000000	0.000000	0.112028	0.174475	0.879741	0.000000	0.000000	3.000000	1.000000	0.000000
1046.245128	0.036114	0.556772	0.107862	80.286247	36.406567	84.533081	-2.608820	0.000000	4.265449	0.000000	0.000000	0.000000	0.088280	0.174139	0.878210	0.000000	0.000000	3.000000	1.000000	0.000000
1046.248461	0.036114	0.556772	0.107862	80.286247	36.406567	84.533081	-2.608820	0.000000	4.265449	0.000000	0.000000	0.000000	0.088280	0.174139	0.878210	0.000000	0.000000	3.000000	1.000000	0.000000
1046.251795	0.036114	0.556772	0.107862	80.286247	36.406567	84.533081	-2.608820	0.000000	4.265449	0.000000	0.000000	0.000000	0.088280	0.174139	0.878210	0.000000	0.000000	3.000000	1.000000	0.000000
1046.255128	0.036299	0.557344	0.110748	80.481422	36.160625	84.064346	-2.548047	0.000000	4.302030	0.000000	0.000000	0.000000	0.055334	0.171800	0.865806	0.000000	0.000000	3.000000	1.000000	0.000000
1046.258461	0.036299	0.557344	0.110748	80.481422	36.160625	84.064346	-2.548047	0.000000	4.302030	0.000000	0.000000	0.000000	0.055334	0.171800	0.865806	0.000000	0.000000	3.000000	1.000000	0.000000
1046.261795	0.036299	0.557344	0.110748	80.481422	36.160625	84.064346	-2.548047	0.000000	4.302030	0.000000	0.000000	0.000000	0.055334	0.171800	0.865806	0.000000	0.000000	3.000000	1.000000	0.000000
1046.265128	0.036507	0.557909	0.113585	80.673714	35.638401	83.289879	-2.492973	0.000000	4.334177	0.000000	0.000000	0.000000	0.062548	0.169460	0.850935	0.000000	0.000000	3.000000	1.000000	0.000000
1046.268461	0.036507	0.557909	0.113585	80.673714	35.638401	83.289879	-2.492973	0.000000	4.334177	0.000000	0.000000	0.000000	0.062548	0.169460	0.850935	0.000000	0.000000	3.000000	1.000000	0.000000
1046.271795	0.036507	0.557909	0.113585	80.673714	35.638401	83.289879	-2.492973	0.000000	4.334177	0.000000	0.000000	0.000000	0.062548	0.169460	0.850935	0.000000	0.000000	3.000000	1.000000	0.000000
1046.275128	0.036740	0.558416	0.116361	80.806618	35.160938	82.610741	-2.439661	0.000000	4.364408	0.000000	0.000000	0.000000	0.069678	0.152012	0.832969	0.000000	0.000000	3.000000	1.000000	0.000000
1046.278461	0.036740	0.558416	0.116361	80.806618	35.160938	82.610741	-2.439661	0.000000	4.364408	0.000000	0.000000	0.000000	0.069678	0.152012	0.832969	0.000000	0.000000	3.000000	1.000000	0.000000
1046.281795	0.036740	0.558416	0.116361	80.806618	35.160938	82.610741	-2.439661	0.000000	4.364408	0.000000	0.000000	0.000000	0.069678	0.152012	0.832969	0.000000	0.000000	3.000000	1.000000	0.000000
1046.285128	0.037023	0.558896	0.119071	80.848007	35.015633	82.368080	-2.388169	0.000000	4.392796	0.000000	0.000000	0.000000	0.085039	0.143832	0.813002	0.000000	0.000000	3.000000	1.000000	0.000000
1046.288461	0.037023	0.558896	0.119071	80.848007	35.015633	82.368080	-2.388169	0.000000	4.392796	0.000000	0.000000	0.000000	0.085039	0.143832	0.813002	0.000000	0.000000	3.000000	1.000000	0.000000
1046.291795	0.037023	0.558896	0.119071	80.848007	35.015633	82.368080	-2.388169	0.000000	4.392796	0.000000	0.000000	0.000000	0.085039	0.143832	0.813002	0.000000	0.000000	3.000000	1.000000	0.000000
1046.295128	0.037361	0.559354	0.121753	80.822601	35.123714	82.444405	-2.337678	0.000000	4.419871	0.000000	0.000000	0.000000	0.101356	0.137616	0.804442	0.000000	0.000000	3.000000	1.000000	0.000000
1046.298461	0.037361	0.559354	0.121753	80.822601	35.123714	82.444405	-2.337678	0.000000	4.419871	0.000000	0.000000	0.000000	0.101356	0.137616	0.804442	0.000000	0.000000	3.000000	1.000000	0.000000
1046.301795	0.037361	0.559354	0.121753	80.822601	35.123714	82.444405	-2.337678	0.000000	4.419871	0.000000	0.000000	0.000000	0.101356	0.137616	0.804442	0.000000	0.000000	3.000000	1.000000	0.000000
1046.305128	0.037809	0.559792	0.124402	80.776527	35.078739	82.355888	-2.287417	0.000000	4.446090	0.000000	0.000000	0.000000	0.134465	0.131342	0.794829	0.000000	0.000000	3.000000	1.000000	0.000000
1046.308461	0.037809	0.559792	0.124402	80.776527	35.078739	82.355888	-2.287417	0.000000	4.446090	0.000000	0.000000	0.000000	0.134465	0.131342	0.794829	0.000000	0.000000	3.000000	1.000000	0.000000
1046.311795	0.037809	0.559792	0.124402	80.776527	35.078739	82.355888	-2.287417	0.000000	4.446090	0.000000	0.000000	0.000000	0.134465	0.131342	0.794829	0.000000	0.000000	3.000000	1.000000	0.000000
1046.315128	0.038345	0.560203	0.127080	80.708000	34.943485	82.167496	-2.235776	0.000000	4.472281	0.000000	0.000000	0.000000	0.160855	0.123178	0.803367	0.000000	0.000000	3.000000	1.000000	0.000000
1046.318461	0.038345	0.560203	0.127080	80.708000	34.943485	82.167496	-2.235776	0.000000	4.472281	0.000000	0.000000	0.000000	0.160855	0.123178	0.803367	0.000000	0.000000	3.000000	1.000000	0.000000
1046.321795	0.038345	0.560203	0.127080	80.708000	34.943485	82.167496	-2.235776	0.000000	4.472281	0.000000	0.000000	0.000000	0.160855	0.123178	0.803367	0.000000	0.000000	3.000000	1.000000	0.000000
1046.325128	0.039022	0.560592	0.129724	80.619545	34.707310	81.865662	-2.182519	0.000000	4.498512	0.000000	0.000000	0.000000	0.203152	0.116705	0.793051	0.000000	0.000000	3.000000	1.000000	0.000000
1046.328461	0.039022	0.560592	0.129724	80.619545	34.707310	81.865662	-2.182519	0.000000	4.498512	0.000000	0.000000	0.000000	0.203152	0.116705	0.793051	0.000000	0.000000	3.000000	1.000000	0.000000
1046.331795	0.039022	0.560592	0.129724	80.619545	34.707310	81.865662	-2.182519	0.000000	4.498512	0.000000	0.000000	0.000000	0.203152	0.116705	0.793051	0.000000	0.000000	3.000000	1.000000	0.000000
1046.335128	0.039760	0.560946	0.132359	80.534897	34.287754	81.352692	-2.127020	0.000000	4.525018	0.000000	0.000000	0.000000	0.221243	0.106322	0.790739	0.000000	0.000000	3.000000	1.000000	0.000000
1046.338461	0.039760	0.560946	0.132359	80.534897	34.287754	81.352692	-2.127020	0.000000	4.525018	0.000000	0.000000	0.000000	0.221243	0.106322	0.790739	0.000000	0.000000	3.000000	1.000000	0.000000
1046.341795	0.039760	0.560946	0.132359	80.534897	34.287754	81.352692	-2.127020	0.000000	4.525018	0.000000	0.000000	0.000000	0.221243	0.106322	0.790739	0.000000	0.000000	3.000000	1.000000	0.000000
1046.345128	0.040587	0.561266	0.134985	80.509117	33.464954	80.332748	-2.071202	0.000000	4.550838	0.000000	0.000000	0.000000	0.247991	0.095837	0.787799	0.000000	0.000000	3.000000	1.000000	0.000000
1046.348461	0.040587	0.561266	0.134985	80.509117	33.464954	80.332748	-2.071202	0.000000	4.550838	0.000000	0.000000	0.000000	0.247991	0.095837	0.787799	0.000000	0.000000	3.000000	1.000000	0.000000
1046.351795	0.040587	0.561266	0.134985	80.509117	33.464954	80.332748	-2.071202	0.000000	4.550838	0.000000	0.000000	0.000000	0.247991	0.095837	0.787799	0.000000	0.000000	3.000000	1.000000	0.000000
1046.355128	0.041330	0.561524	0.137561	80.551613	32.283592	78.878151	-2.014259	0.000000	4.576326	0.000000	0.000000	0.000000	0.223155	0.077392	0.772585	0.000000	0.000000	3.000000	1.000000	0.000000
1046.358461	0.041330	0.561524	0.137561	80.551613	32.283592	78.878151	-2.014259	0.000000	4.576326	0.000000	0.000000	0.000000	0.223155	0.077392	0.772585	0.000000	0.000000	3.000000	1.000000	0.000000
1046.361795	0.041330	0.561524	0.137561	80.551613	32.283592	78.878151	-2.014259	0.000000	4.576326	0.000000	0.000000	0.000000	0.223155	0.077392	0.772585	0.000000	0.000000	3.000000	1.000000	0.000000
1046.365128	0.042079	0.561746	0.140132	80.638969	30.816561	77.080177	-1.961545	0.000000	4.599167	0.000000	0.000000	0.000000	0.224574	0.066615	0.771489	0.000000	0.000000	3.000000	1.000000	0.000000
1046.368461	0.042079	0.561746	0.140132	80.638969	30.816561	77.080177	-1.961545	0.000000	4.599167	0.000000	0.000000	0.000000	0.224574	0.066615	0.771489	0.000000	0.000000	3.000000	1.000000	0.000000
1046.371795	0.042079	0.561746	0.140132	80.638969	30.816561	77.080177	-1.961545	0.000000	4.599167	0.000000	0.000000	0.000000	0.224574	0.066615	0.771489	0.000000	0.000000	3.000000	1.000000	0.000000
1046.375128	0.042802	0.561892	0.142671	80.748085	29.221127	75.141090	-1.909937	0.000000	4.620838	0.000000	0.000000	0.000000	0.216787	0.043933	0.761751	0.000000	0.000000	3.000000	1.000000	0.000000
1046.378461	0.042802	0.561892	0.142671	80.748085	29.221127	75.141090	-1.909937	0.000000	4.620838	0.000000	0.000000	0.000000	0.216787	0.043933	0.761751	0.000000	0.000000	3.000000	1.000000	0.000000
1046.381795	0.042802	0.561892	0.142671	80.748085	29.221127	75.141090	-1.909937	0.000000	4.620838	0.000000	0.000000	0.000000	0.216787	0.043933	0.761751	0.000000	0.000000	3.000000	1.000000	0.000000
1046.385128	0.043444	0.561988	0.145235	80.842255	27.615406	73.256371	-1.860594	0.000000	4.640925	0.000000	0.000000	0.000000	0.192838	0.028820	0.768923	0.000000	0.000000	3.000000	1.000000	0.000000
1046.388461	0.043444	0.561988	0.145235	80.842255	27.615406	73.256371	-1.860594	0.000000	4.640925	0.000000	0.000000	0.000000	0.192838	0.028820	0.768923	0.000000	0.000000	3.000000	1.000000	0.000000
1046.391795	0.043444	0.561988	0.145235	80.842255	27.615406	73.256371	-1.860594	0.000000	4.640925	0.000000	0.000000	0.000000	0.192838	0.028820	0.768923	0.000000	0.000000	3.000000	1.000000	0.000000
1046.395128	0.044066	0.562073	0.147848	80.901901	26.111816	71.828262	-1.814336	0.000000	4.659205	0.000000	0.000000	0.000000	0.186466	0.025355	0.784040	0.000000	0.000000	3.000000	1.000000	0.000000
1046.398461	0.044066	0.562073	0.147848	80.901901	26.111816	71.828262	-1.814336	0.000000	4.659205	0.000000	0.000000	0.000000	0.186466	0.025355	0.784040	0.000000	0.000000	3.000000	1.000000	0.000000
1046.401795	0.044066	0.562073	0.147848	80.901901	26.111816	71.828262	-1.814336	0.000000	4.659205	0.000000	0.000000	0.000000	0.186466	0.025355	0.784040	0.000000	0.000000	3.000000	1.000000	0.000000
1046.405128	0.044608	0.562145	0.150516	80.902229	24.756783	71.189125	-1.769228	0.000000	4.676519	0.000000	0.000000	0.000000	0.162691	0.021752	0.800276	0.000000	0.000000	3.000000	1.000000	0.000000
1046.408461	0.044608	0.562145	0.150516	80.902229	24.756783	71.189125	-1.769228	0.000000	4.676519	0.000000	0.000000	0.000000	0.162691	0.021752	0.800276	0.000000	0.000000	3.000000	1.000000	0.000000
1046.411795	0.044608	0.562145	0.150516	80.902229	24.756783	71.189125	-1.769228	0.000000	4.676519	0.000000	0.000000	0.000000	0.162691	0.021752	0.800276	0.000000	0.000000	3.000000	1.000000	0.000000
1046.415128	0.045189	0.562212	0.153264	80.866043	23.622116	70.067894	-1.726843	0.000000	4.692336	0.000000	0.000000	0.000000	0.174160	0.019912	0.824627	0.000000	0.000000	3.000000	1.000000	0.000000
1046.418461	0.045189	0.562212	0.153264	80.866043	23.622116	70.067894	-1.726843	0.000000	4.692336	0.000000	0.000000	0.000000	0.174160	0.019912	0.824627	0.000000	0.000000	3.000000	1.000000	0.000000
1046.421795	0.045189	0.562212	0.153264	80.866043	23.622116	70.067894	-1.726843	0.000000	4.692336	0.000000	0.000000	0.000000	0.174160	0.019912	0.824627	0.000000	0.000000	3.000000	1.000000	0.000000
1046.425128	0.045801	0.562272	0.156001	80.812180	22.816069	69.101555	-1.683697	0.000000	4.707989	0.000000	0.000000	0.000000	0.183694	0.018284	0.820862	0.000000	0.000000	3.000000	1.000000	0.000000
1046.428461	0.045801	0.562272	0.156001	80.812180	22.816069	69.101555	-1.683697	0.000000	4.707989	0.000000	0.000000	0.000000	0.183694	0.018284	0.820862	0.000000	0.000000	3.000000	1.000000	0.000000
1046.431795	0.045801	0.562272	0.156001	80.812180	22.816069	69.101555	-1.683697	0.000000	4.707989	0.000000	0.000000	0.000000	0.183694	0.018284	0.820862	0.000000	0.000000	3.000000	1.000000	0.000000
1046.435128	0.046301	0.562280	0.158762	80.805763	22.440731	68.624603	-1.640925	0.000000	4.723067	0.000000	0.000000	0.000000	0.150078	0.002390	0.828290	0.000000	0.000000	3.000000	1.000000	0.000000
1046.438461	0.046301	0.562280	0.158762	80.805763	22.440731	68.624603	-1.640925	0.000000	4.723067	0.000000	0.000000	0.000000	0.150078	0.002390	0.828290	0.000000	0.000000	3.000000	1.000000	0.000000
1046.441795	0.046301	0.562280	0.158762	80.805763	22.440731	68.624603	-1.640925	0.000000	4.723067	0.000000	0.000000	0.000000	0.150078	0.002390	0.828290	0.000000	0.000000	3.000000	1.000000	0.000000
1046.445128	0.046712	0.562310	0.161477	80.859283	22.373411	68.483986	-1.602017	0.000000	4.736405	0.000000	0.000000	0.000000	0.123266	0.009003	0.814743	0.000000	0.000000	3.000000	1.000000	0.000000
1046.448461	0.046712	0.562310	0.161477	80.859283	22.373411	68.483986	-1.602017	0.000000	4.736405	0.000000	0.000000	0.000000	0.123266	0.009003	0.814743	0.000000	0.000000	3.000000	1.000000	0.000000
1046.451795	0.046712	0.562310	0.161477	80.859283	22.373411	68.483986	-1.602017	0.000000	4.736405	0.000000	0.000000	0.000000	0.123266	0.009003	0.814743	0.000000	0.000000	3.000000	1.000000	0.000000
1046.455128	0.047088	0.562215	0.164096	81.001274	22.548870	68.596107	-1.566894	0.000000	4.748141	0.000000	0.000000	0.000000	0.112703	-0.028647	0.785577	0.000000	0.000000	3.000000	1.000000	0.000000
1046.458461	0.047088	0.562215	0.164096	81.001274	22.548870	68.596107	-1.566894	0.000000	4.748141	0.000000	0.000000	0.000000	0.112703	-0.028647	0.785577	0.000000	0.000000	3.000000	1.000000	0.000000
1046.461795	0.047088	0.562215	0.164096	81.001274	22.548870	68.596107	-1.566894	0.000000	4.748141	0.000000	0.000000	0.000000	0.112703	-0.028647	0.785577	0.000000	0.000000	3.000000	1.000000	0.000000
1046.465128	0.047373	0.562073	0.166682	81.168137	22.971733	68.989326	-1.534434	0.000000	4.758729	0.000000	0.000000	0.000000	0.085612	-0.042482	0.775889	0.000000	0.000000	3.000000	1.000000	0.000000
1046.468461	0.047373	0.562073	0.166682	81.168137	22.971733	68.989326	-1.534434	0.000000	4.758729	0.000000	0.000000	0.000000	0.085612	-0.042482	0.775889	0.000000	0.000000	3.000000	1.000000	0.000000
1046.471795	0.047373	0.562073	0.166682	81.168137	22.971733	68.989326	-1.534434	0.000000	4.758729	0.000000	0.000000	0.000000	0.085612	-0.042482	0.775889	0.000000	0.000000	3.000000	1.000000	0.000000
1046.475128	0.047595	0.561845	0.169205	81.326157	23.436268	69.438057	-1.505403	0.000000	4.767993	0.000000	0.000000	0.000000	0.066437	-0.068459	0.756791	0.000000	0.000000	3.000000	1.000000	0.000000
1046.478461	0.047595	0.561845	0.169205	81.326157	23.436268	69.438057	-1.505403	0.000000	4.767993	0.000000	0.000000	0.000000	0.066437	-0.068459	0.756791	0.000000	0.000000	3.000000	1.000000	0.000000
1046.481795	0.047595	0.561845	0.169205	81.326157	23.436268	69.438057	-1.505403	0.000000	4.767993	0.000000	0.000000	0.000000	0.066437	-0.068459	0.756791	0.000000	0.000000	3.000000	1.000000	0.000000
1046.485128	0.047785	0.561556	0.171712	81.459457	23.846331	69.836075	-1.479252	0.000000	4.776171	0.000000	0.000000	0.000000	0.057151	-0.086801	0.752176	0.000000	0.000000	3.000000	1.000000	0.000000
1046.488461	0.047785	0.561556	0.171712	81.459457	23.846331	69.836075	-1.479252	0.000000	4.776171	0.000000	0.000000	0.000000	0.057151	-0.086801	0.752176	0.000000	0.000000	3.000000	1.000000	0.000000
1046.491795	0.047785	0.561556	0.171712	81.459457	23.846331	69.836075	-1.479252	0.000000	4.776171	0.000000	0.000000	0.000000	0.057151	-0.086801	0.752176	0.000000	0.000000	3.000000	1.000000	0.000000
1046.495128	0.047941	0.561234	0.174163	81.556961	24.176428	70.159706	-1.454649	0.000000	4.783722	0.000000	0.000000	0.000000	0.046831	-0.096629	0.735383	0.000000	0.000000	3.000000	1.000000	0.000000
1046.498461	0.047941	0.561234	0.174163	81.556961	24.176428	70.159706	-1.454649	0.000000	4.783722	0.000000	0.000000	0.000000	0.046831	-0.096629	0.735383	0.000000	0.000000	3.000000	1.000000	0.000000
1046.501795	0.047941	0.561234	0.174163	81.556961	24.176428	70.159706	-1.454649	0.000000	4.783722	0.000000	0.000000	0.000000	0.046831	-0.096629	0.735383	0.000000	0.000000	3.000000	1.000000	0.000000
1046.505128	0.048127	0.560905	0.176604	81.605667	24.365213	70.339264	-1.431935	0.000000	4.790570	0.000000	0.000000	0.000000	0.055600	-0.098619	0.732222	0.000000	0.000000	3.000000	1.000000	0.000000
1046.508461	0.048127	0.560905	0.176604	81.605667	24.365213	70.339264	-1.431935	0.000000	4.790570	0.000000	0.000000	0.000000	0.055600	-0.098619	0.732222	0.000000	0.000000	3.000000	1.000000	0.000000
1046.511795	0.048127	0.560905	0.176604	81.605667	24.365213	70.339264	-1.431935	0.000000	4.790570	0.000000	0.000000	0.000000	0.055600	-0.098619	0.732222	0.000000	0.000000	3.000000	1.000000	0.000000
1046.515128	0.048311	0.560604	0.179031	81.604332	24.413599	70.379776	-1.409105	0.000000	4.797335	0.000000	0.000000	0.000000	0.055283	-0.090201	0.728038	0.000000	0.000000	3.000000	1.000000	0.000000
1046.518461	0.048311	0.560604	0.179031	81.604332	24.413599	70.379776	-1.409105	0.000000	4.797335	0.000000	0.000000	0.000000	0.055283	-0.090201	0.728038	0.000000	0.000000	3.000000	1.000000	0.000000
1046.521795	0.048311	0.560604	0.179031	81.604332	24.413599	70.379776	-1.409105	0.000000	4.797335	0.000000	0.000000	0.000000	0.055283	-0.090201	0.728038	0.000000	0.000000	3.000000	1.000000	0.000000
1046.525128	0.048526	0.560283	0.181467	81.562363	24.349092	70.305901	-1.386931	0.000000	4.803792	0.000000	0.000000	0.000000	0.064647	-0.096522	0.730895	0.000000	0.000000	3.000000	1.000000	0.000000
1046.528461	0.048526	0.560283	0.181467	81.562363	24.349092	70.305901	-1.386931	0.000000	4.803792	0.000000	0.000000	0.000000	0.064647	-0.096522	0.730895	0.000000	0.000000	3.000000	1.000000	0.000000
1046.531795	0.048526	0.560283	0.181467	81.562363	24.349092	70.305901	-1.386931	0.000000	4.803792	0.000000	0.000000	0.000000	0.064647	-0.096522	0.730895	0.000000	0.000000	3.000000	1.000000	0.000000
1046.535128	0.048709	0.560004	0.183872	81.466034	24.132166	70.083809	-1.364432	0.000000	4.810231	0.000000	0.000000	0.000000	0.054807	-0.083531	0.721332	0.000000	0.000000	3.000000	1.000000	0.000000
1046.538461	0.048709	0.560004	0.183872	81.466034	24.132166	70.083809	-1.364432	0.000000	4.810231	0.000000	0.000000	0.000000	0.054807	-0.083531	0.721332	0.000000	0.000000	3.000000	1.000000	0.000000
1046.541795	0.048709	0.560004	0.183872	81.466034	24.132166	70.083809	-1.364432	0.000000	4.810231	0.000000	0.000000	0.000000	0.054807	-0.083531	0.721332	0.000000	0.000000	3.000000	1.000000	0.000000
1046.545128	0.048893	0.559705	0.186288	81.328804	23.810240	69.757942	-1.343457	0.000000	4.816132	0.000000	0.000000	0.000000	0.055073	-0.089838	0.724819	0.000000	0.000000	3.000000	1.000000	0.000000
1046.548461	0.048893	0.559705	0.186288	81.328804	23.810240	69.757942	-1.343457	0.000000	4.816132	0.000000	0.000000	0.000000	0.055073	-0.089838	0.724819	0.000000	0.000000	3.000000	1.000000	0.000000
1046.551795	0.048893	0.559705	0.186288	81.328804	23.810240	69.757942	-1.343457	0.000000	4.816132	0.000000	0.000000	0.000000	0.055073	-0.089838	0.724819	0.000000	0.000000	3.000000	1.000000	0.000000
1046.555128	0.049042	0.559394	0.188663	81.189980	23.491175	69.437897	-1.322851	0.000000	4.821833	0.000000	0.000000	0.000000	0.044898	-0.093349	0.712666	0.000000	0.000000	3.000000	1.000000	0.000000
1046.558461	0.049042	0.559394	0.188663	81.189980	23.491175	69.437897	-1.322851	0.000000	4.821833	0.000000	0.000000	0.000000	0.044898	-0.093349	0.712666	0.000000	0.000000	3.000000	1.000000	0.000000
1046.561795	0.049042	0.559394	0.188663	81.189980	23.491175	69.437897	-1.322851	0.000000	4.821833	0.000000	0.000000	0.000000	0.044898	-0.093349	0.712666	0.000000	0.000000	3.000000	1.000000	0.000000
1046.565128	0.049158	0.559071	0.190999	81.054420	23.175570	69.122604	-1.303772	0.000000	4.827026	0.000000	0.000000	0.000000	0.034631	-0.096816	0.700606	0.000000	0.000000	3.000000	1.000000	0.000000
1046.568461	0.049158	0.559071	0.190999	81.054420	23.175570	69.122604	-1.303772	0.000000	4.827026	0.000000	0.000000	0.000000	0.034631	-0.096816	0.700606	0.000000	0.000000	3.000000	1.000000	0.000000
1046.571795	0.049158	0.559071	0.190999	81.054420	23.175570	69.122604	-1.303772	0.000000	4.827026	0.000000	0.000000	0.000000	0.034631	-0.096816	0.700606	0.000000	0.000000	3.000000	1.000000	0.000000
1046.575128	0.049209	0.558722	0.193316	80.918060	22.873775	68.828064	-1.286170	0.000000	4.831746	0.000000	0.000000	0.000000	0.015462	-0.104743	0.695302	0.000000	0.000000	3.000000	1.000000	0.000000
1046.578461	0.049209	0.558722	0.193316	80.918060	22.873775	68.828064	-1.286170	0.000000	4.831746	0.000000	0.000000	0.000000	0.015462	-0.104743	0.695302	0.000000	0.000000	3.000000	1.000000	0.000000
1046.581795	0.049209	0.558722	0.193316	80.918060	22.873775	68.828064	-1.286170	0.000000	4.831746	0.000000	0.000000	0.000000	0.015462	-0.104743	0.695302	0.000000	0.000000	3.000000	1.000000	0.000000
1046.585128	0.049197	0.558402	0.195625	80.789322	22.581684	68.547127	-1.270547	0.000000	4.835877	0.000000	0.000000	0.000000	-0.003703	-0.095831	0.692634	0.000000	0.000000	3.000000	1.000000	0.000000
1046.588461	0.049197	0.558402	0.195625	80.789322	22.581684	68.547127	-1.270547	0.000000	4.835877	0.000000	0.000000	0.000000	-0.003703	-0.095831	0.692634	0.000000	0.000000	3.000000	1.000000	0.000000
1046.591795	0.049197	0.558402	0.195625	80.789322	22.581684	68.547127	-1.270547	0.000000	4.835877	0.000000	0.000000	0.000000	-0.003703	-0.095831	0.692634	0.000000	0.000000	3.000000	1.000000	0.000000
1046.595128	0.049123	0.558082	0.197964	80.668999	22.324757	68.307640	-1.256790	0.000000	4.839471	0.000000	0.000000	0.000000	-0.022178	-0.096025	0.701760	0.000000	0.000000	3.000000	1.000000	0.000000
1046.598461	0.049123	0.558082	0.197964	80.668999	22.324757	68.307640	-1.256790	0.000000	4.839471	0.000000	0.000000	0.000000	-0.022178	-0.096025	0.701760	0.000000	0.000000	3.000000	1.000000	0.000000
1046.601795	0.049123	0.558082	0.197964	80.668999	22.324757	68.307640	-1.256790	0.000000	4.839471	0.000000	0.000000	0.000000	-0.022178	-0.096025	0.701760	0.000000	0.000000	3.000000	1.000000	0.000000
1046.605128	0.048925	0.557782	0.200352	80.581718	22.145336	68.149750	-1.244559	0.000000	4.842630	0.000000	0.000000	0.000000	-0.059283	-0.090072	0.716395	0.000000	0.000000	3.000000	1.000000	0.000000
1046.608461	0.048925	0.557782	0.200352	80.581718	22.145336	68.149750	-1.244559	0.000000	4.842630	0.000000	0.000000	0.000000	-0.059283	-0.090072	0.716395	0.000000	0.000000	3.000000	1.000000	0.000000
1046.611795	0.048925	0.557782	0.200352	80.581718	22.145336	68.149750	-1.244559	0.000000	4.842630	0.000000	0.000000	0.000000	-0.059283	-0.090072	0.716395	0.000000	0.000000	3.000000	1.000000	0.000000
1046.615128	0.048728	0.557466	0.202785	80.567390	22.125864	68.157555	-1.235118	0.000000	4.845047	0.000000	0.000000	0.000000	-0.059112	-0.094943	0.729680	0.000000	0.000000	3.000000	1.000000	0.000000
1046.618461	0.048728	0.557466	0.202785	80.567390	22.125864	68.157555	-1.235118	0.000000	4.845047	0.000000	0.000000	0.000000	-0.059112	-0.094943	0.729680	0.000000	0.000000	3.000000	1.000000	0.000000
1046.621795	0.048728	0.557466	0.202785	80.567390	22.125864	68.157555	-1.235118	0.000000	4.845047	0.000000	0.000000	0.000000	-0.059112	-0.094943	0.729680	0.000000	0.000000	3.000000	1.000000	0.000000
1046.625128	0.048437	0.557205	0.205257	80.624641	22.280045	68.340591	-1.225621	0.000000	4.847459	0.000000	0.000000	0.000000	-0.087520	-0.078216	0.741575	0.000000	0.000000	3.000000	1.000000	0.000000
1046.628461	0.048437	0.557205	0.205257	80.624641	22.280045	68.340591	-1.225621	0.000000	4.847459	0.000000	0.000000	0.000000	-0.087520	-0.078216	0.741575	0.000000	0.000000	3.000000	1.000000	0.000000
1046.631795	0.048437	0.557205	0.205257	80.624641	22.280045	68.340591	-1.225621	0.000000	4.847459	0.000000	0.000000	0.000000	-0.087520	-0.078216	0.741575	0.000000	0.000000	3.000000	1.000000	0.000000
1046.635128	0.048108	0.556918	0.207707	80.740059	22.557915	68.649330	-1.218219	0.000000	4.849324	0.000000	0.000000	0.000000	-0.098549	-0.086190	0.735171	0.000000	0.000000	3.000000	1.000000	0.000000
1046.638461	0.048108	0.556918	0.207707	80.740059	22.557915	68.649330	-1.218219	0.000000	4.849324	0.000000	0.000000	0.000000	-0.098549	-0.086190	0.735171	0.000000	0.000000	3.000000	1.000000	0.000000
1046.641795	0.048108	0.556918	0.207707	80.740059	22.557915	68.649330	-1.218219	0.000000	4.849324	0.000000	0.000000	0.000000	-0.098549	-0.086190	0.735171	0.000000	0.000000	3.000000	1.000000	0.000000
1046.645128	0.047774	0.556677	0.210123	80.876785	22.896278	69.017853	-1.211910	0.000000	4.850904	0.000000	0.000000	0.000000	-0.100393	-0.072274	0.724869	0.000000	0.000000	3.000000	1.000000	0.000000
1046.648461	0.047774	0.556677	0.210123	80.876785	22.896278	69.017853	-1.211910	0.000000	4.850904	0.000000	0.000000	0.000000	-0.100393	-0.072274	0.724869	0.000000	0.000000	3.000000	1.000000	0.000000
1046.651795	0.047774	0.556677	0.210123	80.876785	22.896278	69.017853	-1.211910	0.000000	4.850904	0.000000	0.000000	0.000000	-0.100393	-0.072274	0.724869	0.000000	0.000000	3.000000	1.000000	0.000000
1046.655128	0.047432	0.556425	0.212497	80.994492	23.197674	69.350113	-1.206062	0.000000	4.852362	0.000000	0.000000	0.000000	-0.102387	-0.075382	0.712099	0.000000	0.000000	3.000000	1.000000	0.000000
1046.658461	0.047432	0.556425	0.212497	80.994492	23.197674	69.350113	-1.206062	0.000000	4.852362	0.000000	0.000000	0.000000	-0.102387	-0.075382	0.712099	0.000000	0.000000	3.000000	1.000000	0.000000
1046.661795	0.047432	0.556425	0.212497	80.994492	23.197674	69.350113	-1.206062	0.000000	4.852362	0.000000	0.000000	0.000000	-0.102387	-0.075382	0.712099	0.000000	0.000000	3.000000	1.000000	0.000000
1046.665128	0.047052	0.556201	0.214825	81.077576	23.415833	69.602913	-1.200711	0.000000	4.853688	0.000000	0.000000	0.000000	-0.114029	-0.067431	0.698487	0.000000	0.000000	3.000000	1.000000	0.000000
1046.668461	0.047052	0.556201	0.214825	81.077576	23.415833	69.602913	-1.200711	0.000000	4.853688	0.000000	0.000000	0.000000	-0.114029	-0.067431	0.698487	0.000000	0.000000	3.000000	1.000000	0.000000
1046.671795	0.047052	0.556201	0.214825	81.077576	23.415833	69.602913	-1.200711	0.000000	4.853688	0.000000	0.000000	0.000000	-0.114029	-0.067431	0.698487	0.000000	0.000000	3.000000	1.000000	0.000000
1046.675128	0.046633	0.556003	0.217108	81.117538	23.522985	69.748741	-1.196540	0.000000	4.854719	0.000000	0.000000	0.000000	-0.125728	-0.059272	0.684970	0.000000	0.000000	3.000000	1.000000	0.000000
1046.678461	0.046633	0.556003	0.217108	81.117538	23.522985	69.748741	-1.196540	0.000000	4.854719	0.000000	0.000000	0.000000	-0.125728	-0.059272	0.684970	0.000000	0.000000	3.000000	1.000000	0.000000
1046.681795	0.046633	0.556003	0.217108	81.117538	23.522985	69.748741	-1.196540	0.000000	4.854719	0.000000	0.000000	0.000000	-0.125728	-0.059272	0.684970	0.000000	0.000000	3.000000	1.000000	0.000000
1046.685128	0.046177	0.555838	0.219380	81.109436	23.503304	69.771767	-1.193511	0.000000	4.855464	0.000000	0.000000	0.000000	-0.136811	-0.049580	0.681345	0.000000	0.000000	3.000000	1.000000	0.000000
1046.688461	0.046177	0.555838	0.219380	81.109436	23.503304	69.771767	-1.193511	0.000000	4.855464	0.000000	0.000000	0.000000	-0.136811	-0.049580	0.681345	0.000000	0.000000	3.000000	1.000000	0.000000
1046.691795	0.046177	0.555838	0.219380	81.109436	23.503304	69.771767	-1.193511	0.000000	4.855464	0.000000	0.000000	0.000000	-0.136811	-0.049580	0.681345	0.000000	0.000000	3.000000	1.000000	0.000000
1046.695128	0.045716	0.555668	0.221642	81.054207	23.371918	69.686104	-1.191377	0.000000	4.855988	0.000000	0.000000	0.000000	-0.138204	-0.050880	0.678654	0.000000	0.000000	3.000000	1.000000	0.000000
1046.698461	0.045716	0.555668	0.221642	81.054207	23.371918	69.686104	-1.191377	0.000000	4.855988	0.000000	0.000000	0.000000	-0.138204	-0.050880	0.678654	0.000000	0.000000	3.000000	1.000000	0.000000
1046.701795	0.045716	0.555668	0.221642	81.054207	23.371918	69.686104	-1.191377	0.000000	4.855988	0.000000	0.000000	0.000000	-0.138204	-0.050880	0.678654	0.000000	0.000000	3.000000	1.000000	0.000000
1046.705128	0.045313	0.555527	0.223853	80.952194	23.127073	69.485374	-1.189427	0.000000	4.856466	0.000000	0.000000	0.000000	-0.120945	-0.042433	0.663334	0.000000	0.000000	3.000000	1.000000	0.000000
1046.708461	0.045313	0.555527	0.223853	80.952194	23.127073	69.485374	-1.189427	0.000000	4.856466	0.000000	0.000000	0.000000	-0.120945	-0.042433	0.663334	0.000000	0.000000	3.000000	1.000000	0.000000
1046.711795	0.045313	0.555527	0.223853	80.952194	23.127073	69.485374	-1.189427	0.000000	4.856466	0.000000	0.000000	0.000000	-0.120945	-0.042433	0.663334	0.000000	0.000000	3.000000	1.000000	0.000000
1046.715128	0.044969	0.555435	0.226027	80.816460	22.835161	69.209267	-1.186594	0.000000	4.857159	0.000000	0.000000	0.000000	-0.103193	-0.027503	0.652200	0.000000	0.000000	3.000000	1.000000	0.000000
1046.718461	0.044969	0.555435	0.226027	80.816460	22.835161	69.209267	-1.186594	0.000000	4.857159	0.000000	0.000000	0.000000	-0.103193	-0.027503	0.652200	0.000000	0.000000	3.000000	1.000000	0.000000
1046.721795	0.044969	0.555435	0.226027	80.816460	22.835161	69.209267	-1.186594	0.000000	4.857159	0.000000	0.000000	0.000000	-0.103193	-0.027503	0.652200	0.000000	0.000000	3.000000	1.000000	0.000000
1046.725128	0.044780	0.555368	0.228112	80.664658	22.591488	68.955528	-1.182798	0.000000	4.858085	0.000000	0.000000	0.000000	-0.056840	-0.020088	0.625564	0.000000	0.000000	3.000000	1.000000	0.000000
1046.728461	0.044780	0.555368	0.228112	80.664658	22.591488	68.955528	-1.182798	0.000000	4.858085	0.000000	0.000000	0.000000	-0.056840	-0.020088	0.625564	0.000000	0.000000	3.000000	1.000000	0.000000
1046.731795	0.044780	0.555368	0.228112	80.664658	22.591488	68.955528	-1.182798	0.000000	4.858085	0.000000	0.000000	0.000000	-0.056840	-0.020088	0.625564	0.000000	0.000000	3.000000	1.000000	0.000000
1046.735128	0.044646	0.555359	0.230078	80.546448	22.408754	68.786819	-1.176397	0.000000	4.859639	0.000000	0.000000	0.000000	-0.040087	-0.002626	0.589894	0.000000	0.000000	3.000000	1.000000	0.000000
1046.738461	0.044646	0.555359	0.230078	80.546448	22.408754	68.786819	-1.176397	0.000000	4.859639	0.000000	0.000000	0.000000	-0.040087	-0.002626	0.589894	0.000000	0.000000	3.000000	1.000000	0.000000
1046.741795	0.044646	0.555359	0.230078	80.546448	22.408754	68.786819	-1.176397	0.000000	4.859639	0.000000	0.000000	0.000000	-0.040087	-0.002626	0.589894	0.000000	0.000000	3.000000	1.000000	0.000000
1046.745128	0.044602	0.555372	0.231930	80.486610	22.291927	68.651154	-1.169563	0.000000	4.861288	0.000000	0.000000	0.000000	-0.013189	0.003830	0.555520	0.000000	0.000000	3.000000	1.000000	0.000000
1046.748461	0.044602	0.555372	0.231930	80.486610	22.291927	68.651154	-1.169563	0.000000	4.861288	0.000000	0.000000	0.000000	-0.013189	0.003830	0.555520	0.000000	0.000000	3.000000	1.000000	0.000000
1046.751795	0.044602	0.555372	0.231930	80.486610	22.291927	68.651154	-1.169563	0.000000	4.861288	0.000000	0.000000	0.000000	-0.013189	0.003830	0.555520	0.000000	0.000000	3.000000	1.000000	0.000000
1046.755128	0.044620	0.555454	0.233729	80.451157	22.223955	68.567436	-1.161602	0.000000	4.863196	0.000000	0.000000	0.000000	0.005281	0.024503	0.539555	0.000000	0.000000	3.000000	1.000000	0.000000
1046.758461	0.044620	0.555454	0.233729	80.451157	22.223955	68.567436	-1.161602	0.000000	4.863196	0.000000	0.000000	0.000000	0.005281	0.024503	0.539555	0.000000	0.000000	3.000000	1.000000	0.000000
1046.761795	0.044620	0.555454	0.233729	80.451157	22.223955	68.567436	-1.161602	0.000000	4.863196	0.000000	0.000000	0.000000	0.005281	0.024503	0.539555	0.000000	0.000000	3.000000	1.000000	0.000000
1046.765128	0.044700	0.555567	0.235480	80.384460	22.070776	68.380661	-1.152794	0.000000	4.865292	0.000000	0.000000	0.000000	0.024018	0.033990	0.525300	0.000000	0.000000	3.000000	1.000000	0.000000
1046.768461	0.044700	0.555567	0.235480	80.384460	22.070776	68.380661	-1.152794	0.000000	4.865292	0.000000	0.000000	0.000000	0.024018	0.033990	0.525300	0.000000	0.000000	3.000000	1.000000	0.000000
1046.771795	0.044700	0.555567	0.235480	80.384460	22.070776	68.380661	-1.152794	0.000000	4.865292	0.000000	0.000000	0.000000	0.024018	0.033990	0.525300	0.000000	0.000000	3.000000	1.000000	0.000000
1046.775128	0.044749	0.555743	0.237266	80.289650	21.667719	67.924187	-1.143105	0.000000	4.867577	0.000000	0.000000	0.000000	0.014722	0.052658	0.535902	0.000000	0.000000	3.000000	1.000000	0.000000
1046.778461	0.044749	0.555743	0.237266	80.289650	21.667719	67.924187	-1.143105	0.000000	4.867577	0.000000	0.000000	0.000000	0.014722	0.052658	0.535902	0.000000	0.000000	3.000000	1.000000	0.000000
1046.781795	0.044749	0.555743	0.237266	80.289650	21.667719	67.924187	-1.143105	0.000000	4.867577	0.000000	0.000000	0.000000	0.014722	0.052658	0.535902	0.000000	0.000000	3.000000	1.000000	0.000000
1046.785128	0.044731	0.555917	0.239050	80.185303	20.943411	67.122002	-1.133988	0.000000	4.869709	0.000000	0.000000	0.000000	-0.005337	0.052256	0.535255	0.000000	0.000000	3.000000	1.000000	0.000000
1046.788461	0.044731	0.555917	0.239050	80.185303	20.943411	67.122002	-1.133988	0.000000	4.869709	0.000000	0.000000	0.000000	-0.005337	0.052256	0.535255	0.000000	0.000000	3.000000	1.000000	0.000000
1046.791795	0.044731	0.555917	0.239050	80.185303	20.943411	67.122002	-1.133988	0.000000	4.869709	0.000000	0.000000	0.000000	-0.005337	0.052256	0.535255	0.000000	0.000000	3.000000	1.000000	0.000000
1046.795128	0.044715	0.556154	0.240867	80.079865	20.084833	66.150757	-1.126299	0.000000	4.871494	0.000000	0.000000	0.000000	-0.004914	0.071070	0.544993	0.000000	0.000000	3.000000	1.000000	0.000000
1046.798461	0.044715	0.556154	0.240867	80.079865	20.084833	66.150757	-1.126299	0.000000	4.871494	0.000000	0.000000	0.000000	-0.004914	0.071070	0.544993	0.000000	0.000000	3.000000	1.000000	0.000000
1046.801795	0.044715	0.556154	0.240867	80.079865	20.084833	66.150757	-1.126299	0.000000	4.871494	0.000000	0.000000	0.000000	-0.004914	0.071070	0.544993	0.000000	0.000000	3.000000	1.000000	0.000000
1046.805128	0.044730	0.556389	0.242674	80.020584	19.452890	65.401245	-1.118546	0.000000	4.873280	0.000000	0.000000	0.000000	0.004713	0.070725	0.542293	0.000000	0.000000	3.000000	1.000000	0.000000
1046.808461	0.044730	0.556389	0.242674	80.020584	19.452890	65.401245	-1.118546	0.000000	4.873280	0.000000	0.000000	0.000000	0.004713	0.070725	0.542293	0.000000	0.000000	3.000000	1.000000	0.000000
1046.811795	0.044730	0.556389	0.242674	80.020584	19.452890	65.401245	-1.118546	0.000000	4.873280	0.000000	0.000000	0.000000	0.004713	0.070725	0.542293	0.000000	0.000000	3.000000	1.000000	0.000000
1046.815128	0.044809	0.556637	0.244422	80.063721	19.263403	65.133423	-1.110326	0.000000	4.875159	0.000000	0.000000	0.000000	0.023467	0.074198	0.524153	0.000000	0.000000	3.000000	1.000000	0.000000
1046.818461	0.044809	0.556637	0.244422	80.063721	19.263403	65.133423	-1.110326	0.000000	4.875159	0.000000	0.000000	0.000000	0.023467	0.074198	0.524153	0.000000	0.000000	3.000000	1.000000	0.000000
1046.821795	0.044809	0.556637	0.244422	80.063721	19.263403	65.133423	-1.110326	0.000000	4.875159	0.000000	0.000000	0.000000	0.023467	0.074198	0.524153	0.000000	0.000000	3.000000	1.000000	0.000000
1046.825128	0.044952	0.556939	0.246134	80.152779	19.464622	65.287254	-1.101292	0.000000	4.877208	0.000000	0.000000	0.000000	0.042871	0.090591	0.513808	0.000000	0.000000	3.000000	1.000000	0.000000
1046.828461	0.044952	0.556939	0.246134	80.152779	19.464622	65.287254	-1.101292	0.000000	4.877208	0.000000	0.000000	0.000000	0.042871	0.090591	0.513808	0.000000	0.000000	3.000000	1.000000	0.000000
1046.831795	0.044952	0.556939	0.246134	80.152779	19.464622	65.287254	-1.101292	0.000000	4.877208	0.000000	0.000000	0.000000	0.042871	0.090591	0.513808	0.000000	0.000000	3.000000	1.000000	0.000000
1046.835128	0.045161	0.557240	0.247836	80.252243	19.702875	65.492393	-1.091299	0.000000	4.879453	0.000000	0.000000	0.000000	0.062875	0.090403	0.510566	0.000000	0.000000	3.000000	1.000000	0.000000
1046.838461	0.045161	0.557240	0.247836	80.252243	19.702875	65.492393	-1.091299	0.000000	4.879453	0.000000	0.000000	0.000000	0.062875	0.090403	0.510566	0.000000	0.000000	3.000000	1.000000	0.000000
1046.841795	0.045161	0.557240	0.247836	80.252243	19.702875	65.492393	-1.091299	0.000000	4.879453	0.000000	0.000000	0.000000	0.062875	0.090403	0.510566	0.000000	0.000000	3.000000	1.000000	0.000000
1046.845128	0.045370	0.557558	0.249513	80.327324	19.903383	65.670937	-1.080224	0.000000	4.881917	0.000000	0.000000	0.000000	0.062547	0.095337	0.503163	0.000000	0.000000	3.000000	1.000000	0.000000
1046.848461	0.045370	0.557558	0.249513	80.327324	19.903383	65.670937	-1.080224	0.000000	4.881917	0.000000	0.000000	0.000000	0.062547	0.095337	0.503163	0.000000	0.000000	3.000000	1.000000	0.000000
1046.851795	0.045370	0.557558	0.249513	80.327324	19.903383	65.670937	-1.080224	0.000000	4.881917	0.000000	0.000000	0.000000	0.062547	0.095337	0.503163	0.000000	0.000000	3.000000	1.000000	0.000000
1046.855128	0.045612	0.557836	0.251188	80.377350	20.044704	65.781837	-1.069405	0.000000	4.884299	0.000000	0.000000	0.000000	0.072760	0.083545	0.502211	0.000000	0.000000	3.000000	1.000000	0.000000
1046.858461	0.045612	0.557836	0.251188	80.377350	20.044704	65.781837	-1.069405	0.000000	4.884299	0.000000	0.000000	0.000000	0.072760	0.083545	0.502211	0.000000	0.000000	3.000000	1.000000	0.000000
1046.861795	0.045612	0.557836	0.251188	80.377350	20.044704	65.781837	-1.069405	0.000000	4.884299	0.000000	0.000000	0.000000	0.072760	0.083545	0.502211	0.000000	0.000000	3.000000	1.000000	0.000000
1046.865128	0.045854	0.558093	0.252843	80.398209	20.137293	65.856812	-1.058095	0.000000	4.886761	0.000000	0.000000	0.000000	0.072584	0.076871	0.496522	0.000000	0.000000	3.000000	1.000000	0.000000
1046.868461	0.045854	0.558093	0.252843	80.398209	20.137293	65.856812	-1.058095	0.000000	4.886761	0.000000	0.000000	0.000000	0.072584	0.076871	0.496522	0.000000	0.000000	3.000000	1.000000	0.000000
1046.871795	0.045854	0.558093	0.252843	80.398209	20.137293	65.856812	-1.058095	0.000000	4.886761	0.000000	0.000000	0.000000	0.072584	0.076871	0.496522	0.000000	0.000000	3.000000	1.000000	0.000000
1046.875128	0.046028	0.558326	0.254483	80.400887	20.192013	65.894730	-1.047004	0.000000	4.889149	0.000000	0.000000	0.000000	0.052139	0.070110	0.492178	0.000000	0.000000	3.000000	1.000000	0.000000
1046.878461	0.046028	0.558326	0.254483	80.400887	20.192013	65.894730	-1.047004	0.000000	4.889149	0.000000	0.000000	0.000000	0.052139	0.070110	0.492178	0.000000	0.000000	3.000000	1.000000	0.000000
1046.881795	0.046028	0.558326	0.254483	80.400887	20.192013	65.894730	-1.047004	0.000000	4.889149	0.000000	0.000000	0.000000	0.052139	0.070110	0.492178	0.000000	0.000000	3.000000	1.000000	0.000000
1046.885128	0.046168	0.558520	0.256125	80.371422	20.176104	65.868500	-1.037352	0.000000	4.891206	0.000000	0.000000	0.000000	0.042061	0.058151	0.492633	0.000000	0.000000	3.000000	1.000000	0.000000
1046.888461	0.046168	0.558520	0.256125	80.371422	20.176104	65.868500	-1.037352	0.000000	4.891206	0.000000	0.000000	0.000000	0.042061	0.058151	0.492633	0.000000	0.000000	3.000000	1.000000	0.000000
1046.891795	0.046168	0.558520	0.256125	80.371422	20.176104	65.868500	-1.037352	0.000000	4.891206	0.000000	0.000000	0.000000	0.042061	0.058151	0.492633	0.000000	0.000000	3.000000	1.000000	0.000000
1046.895128	0.046308	0.558713	0.257761	80.322990	20.121840	65.804596	-1.028420	0.000000	4.893092	0.000000	0.000000	0.000000	0.041988	0.057825	0.490769	0.000000	0.000000	3.000000	1.000000	0.000000
1046.898461	0.046308	0.558713	0.257761	80.322990	20.121840	65.804596	-1.028420	0.000000	4.893092	0.000000	0.000000	0.000000	0.041988	0.057825	0.490769	0.000000	0.000000	3.000000	1.000000	0.000000
1046.901795	0.046308	0.558713	0.257761	80.322990	20.121840	65.804596	-1.028420	0.000000	4.893092	0.000000	0.000000	0.000000	0.041988	0.057825	0.490769	0.000000	0.000000	3.000000	1.000000	0.000000
1046.905128	0.046481	0.558883	0.259376	80.272354	20.066542	65.736992	-1.019620	0.000000	4.894934	0.000000	0.000000	0.000000	0.051881	0.050973	0.484567	0.000000	0.000000	3.000000	1.000000	0.000000
1046.908461	0.046481	0.558883	0.259376	80.272354	20.066542	65.736992	-1.019620	0.000000	4.894934	0.000000	0.000000	0.000000	0.051881	0.050973	0.484567	0.000000	0.000000	3.000000	1.000000	0.000000
1046.911795	0.046481	0.558883	0.259376	80.272354	20.066542	65.736992	-1.019620	0.000000	4.894934	0.000000	0.000000	0.000000	0.051881	0.050973	0.484567	0.000000	0.000000	3.000000	1.000000	0.000000
1046.915128	0.046653	0.559030	0.260973	80.228310	20.024586	65.682541	-1.010401	0.000000	4.896845	0.000000	0.000000	0.000000	0.051617	0.044104	0.479067	0.000000	0.000000	3.000000	1.000000	0.000000
1046.918461	0.046653	0.559030	0.260973	80.228310	20.024586	65.682541	-1.010401	0.000000	4.896845	0.000000	0.000000	0.000000	0.051617	0.044104	0.479067	0.000000	0.000000	3.000000	1.000000	0.000000
1046.921795	0.046653	0.559030	0.260973	80.228310	20.024586	65.682541	-1.010401	0.000000	4.896845	0.000000	0.000000	0.000000	0.051617	0.044104	0.479067	0.000000	0.000000	3.000000	1.000000	0.000000
1046.925128	0.046860	0.559158	0.262580	80.213669	20.039232	65.683975	-1.001369	0.000000	4.898700	0.000000	0.000000	0.000000	0.062186	0.038460	0.481913	0.000000	0.000000	3.000000	1.000000	0.000000
1046.928461	0.046860	0.559158	0.262580	80.213669	20.039232	65.683975	-1.001369	0.000000	4.898700	0.000000	0.000000	0.000000	0.062186	0.038460	0.481913	0.000000	0.000000	3.000000	1.000000	0.000000
1046.931795	0.046860	0.559158	0.262580	80.213669	20.039232	65.683975	-1.001369	0.000000	4.898700	0.000000	0.000000	0.000000	0.062186	0.038460	0.481913	0.000000	0.000000	3.000000	1.000000	0.000000
1046.935128	0.047037	0.559271	0.264230	80.225212	20.094082	65.723473	-0.991771	0.000000	4.900652	0.000000	0.000000	0.000000	0.052858	0.034055	0.494953	0.000000	0.000000	3.000000	1.000000	0.000000
1046.938461	0.047037	0.559271	0.264230	80.225212	20.094082	65.723473	-0.991771	0.000000	4.900652	0.000000	0.000000	0.000000	0.052858	0.034055	0.494953	0.000000	0.000000	3.000000	1.000000	0.000000
1046.941795	0.047037	0.559271	0.264230	80.225212	20.094082	65.723473	-0.991771	0.000000	4.900652	0.000000	0.000000	0.000000	0.052858	0.034055	0.494953	0.000000	0.000000	3.000000	1.000000	0.000000
1046.945128	0.047182	0.559330	0.265928	80.262070	20.175840	65.786598	-0.982678	0.000000	4.902483	0.000000	0.000000	0.000000	0.043561	0.017679	0.509487	0.000000	0.000000	3.000000	1.000000	0.000000
1046.948461	0.047182	0.559330	0.265928	80.262070	20.175840	65.786598	-0.982678	0.000000	4.902483	0.000000	0.000000	0.000000	0.043561	0.017679	0.509487	0.000000	0.000000	3.000000	1.000000	0.000000
1046.951795	0.047182	0.559330	0.265928	80.262070	20.175840	65.786598	-0.982678	0.000000	4.902483	0.000000	0.000000	0.000000	0.043561	0.017679	0.509487	0.000000	0.000000	3.000000	1.000000	0.000000
1046.955128	0.047259	0.559370	0.267641	80.300163	20.183586	65.776283	-0.974066	0.000000	4.904202	0.000000	0.000000	0.000000	0.023174	0.011786	0.514061	0.000000	0.000000	3.000000	1.000000	0.000000
1046.958461	0.047259	0.559370	0.267641	80.300163	20.183586	65.776283	-0.974066	0.000000	4.904202	0.000000	0.000000	0.000000	0.023174	0.011786	0.514061	0.000000	0.000000	3.000000	1.000000	0.000000
1046.961795	0.047259	0.559370	0.267641	80.300163	20.183586	65.776283	-0.974066	0.000000	4.904202	0.000000	0.000000	0.000000	0.023174	0.011786	0.514061	0.000000	0.000000	3.000000	1.000000	0.000000
1046.965128	0.047306	0.559336	0.269420	80.336205	20.137859	65.710358	-0.966702	0.000000	4.905659	0.000000	0.000000	0.000000	0.014006	-0.010160	0.533594	0.000000	0.000000	3.000000	1.000000	0.000000
1046.968461	0.047306	0.559336	0.269420	80.336205	20.137859	65.710358	-0.966702	0.000000	4.905659	0.000000	0.000000	0.000000	0.014006	-0.010160	0.533594	0.000000	0.000000	3.000000	1.000000	0.000000
1046.971795	0.047306	0.559336	0.269420	80.336205	20.137859	65.710358	-0.966702	0.000000	4.905659	0.000000	0.000000	0.000000	0.014006	-0.010160	0.533594	0.000000	0.000000	3.000000	1.000000	0.000000
1046.975128	0.047285	0.559326	0.271237	80.352371	19.989357	65.541389	-0.959737	0.000000	4.907026	0.000000	0.000000	0.000000	-0.006187	-0.003062	0.545009	0.000000	0.000000	3.000000	1.000000	0.000000
1046.978461	0.047285	0.559326	0.271237	80.352371	19.989357	65.541389	-0.959737	0.000000	4.907026	0.000000	0.000000	0.000000	-0.006187	-0.003062	0.545009	0.000000	0.000000	3.000000	1.000000	0.000000
1046.981795	0.047285	0.559326	0.271237	80.352371	19.989357	65.541389	-0.959737	0.000000	4.907026	0.000000	0.000000	0.000000	-0.006187	-0.003062	0.545009	0.000000	0.000000	3.000000	1.000000	0.000000
1046.985128	0.047162	0.559299	0.273099	80.342842	19.855616	65.384567	-0.953903	0.000000	4.908164	0.000000	0.000000	0.000000	-0.036846	-0.007951	0.558611	0.000000	0.000000	3.000000	1.000000	0.000000
1046.988461	0.047162	0.559299	0.273099	80.342842	19.855616	65.384567	-0.953903	0.000000	4.908164	0.000000	0.000000	0.000000	-0.036846	-0.007951	0.558611	0.000000	0.000000	3.000000	1.000000	0.000000
1046.991795	0.047162	0.559299	0.273099	80.342842	19.855616	65.384567	-0.953903	0.000000	4.908164	0.000000	0.000000	0.000000	-0.036846	-0.007951	0.558611	0.000000	0.000000	3.000000	1.000000	0.000000
1046.995128	0.047039	0.559314	0.274976	80.320984	19.807686	65.252014	-0.949762	0.000000	4.908967	0.000000	0.000000	0.000000	-0.036923	0.004529	0.563128	0.000000	0.000000	3.000000	1.000000	0.000000
1046.998461	0.047039	0.559314	0.274976	80.320984	19.807686	65.252014	-0.949762	0.000000	4.908967	0.000000	0.000000	0.000000	-0.036923	0.004529	0.563128	0.000000	0.000000	3.000000	1.000000	0.000000
1047.001795	0.047039	0.559314	0.274976	80.320984	19.807686	65.252014	-0.949762	0.000000	4.908967	0.000000	0.000000	0.000000	-0.036923	0.004529	0.563128	0.000000	0.000000	3.000000	1.000000	0.000000
1047.005128	0.046881	0.559371	0.276870	80.280243	19.751204	64.879387	-0.945629	0.000000	4.909764	0.000000	0.000000	0.000000	-0.047469	0.017071	0.568193	0.000000	0.000000	3.000000	1.000000	0.000000
1047.008461	0.046881	0.559371	0.276870	80.280243	19.751204	64.879387	-0.945629	0.000000	4.909764	0.000000	0.000000	0.000000	-0.047469	0.017071	0.568193	0.000000	0.000000	3.000000	1.000000	0.000000
1047.011795	0.046881	0.559371	0.276870	80.280243	19.751204	64.879387	-0.945629	0.000000	4.909764	0.000000	0.000000	0.000000	-0.047469	0.017071	0.568193	0.000000	0.000000	3.000000	1.000000	0.000000
1047.015128	0.046756	0.559448	0.278764	80.260109	19.743761	64.503151	-0.942097	0.000000	4.910443	0.000000	0.000000	0.000000	-0.037367	0.023010	0.568325	0.000000	0.000000	3.000000	1.000000	0.000000
1047.018461	0.046756	0.559448	0.278764	80.260109	19.743761	64.503151	-0.942097	0.000000	4.910443	0.000000	0.000000	0.000000	-0.037367	0.023010	0.568325	0.000000	0.000000	3.000000	1.000000	0.000000
1047.021795	0.046756	0.559448	0.278764	80.260109	19.743761	64.503151	-0.942097	0.000000	4.910443	0.000000	0.000000	0.000000	-0.037367	0.023010	0.568325	0.000000	0.000000	3.000000	1.000000	0.000000
1047.025128	0.046596	0.559607	0.280669	80.266792	19.777964	64.445328	-0.938037	0.000000	4.911221	0.000000	0.000000	0.000000	-0.048094	0.047769	0.571473	0.000000	0.000000	3.000000	1.000000	0.000000
1047.028461	0.046596	0.559607	0.280669	80.266792	19.777964	64.445328	-0.938037	0.000000	4.911221	0.000000	0.000000	0.000000	-0.048094	0.047769	0.571473	0.000000	0.000000	3.000000	1.000000	0.000000
1047.031795	0.046596	0.559607	0.280669	80.266792	19.777964	64.445328	-0.938037	0.000000	4.911221	0.000000	0.000000	0.000000	-0.048094	0.047769	0.571473	0.000000	0.000000	3.000000	1.000000	0.000000
1047.035128	0.046434	0.559827	0.282570	80.298538	19.872663	64.544060	-0.934600	0.000000	4.911875	0.000000	0.000000	0.000000	-0.048594	0.066054	0.570403	0.000000	0.000000	3.000000	1.000000	0.000000
1047.038461	0.046434	0.559827	0.282570	80.298538	19.872663	64.544060	-0.934600	0.000000	4.911875	0.000000	0.000000	0.000000	-0.048594	0.066054	0.570403	0.000000	0.000000	3.000000	1.000000	0.000000
1047.041795	0.046434	0.559827	0.282570	80.298538	19.872663	64.544060	-0.934600	0.000000	4.911875	0.000000	0.000000	0.000000	-0.048594	0.066054	0.570403	0.000000	0.000000	3.000000	1.000000	0.000000
1047.045128	0.046271	0.560090	0.284485	80.356476	20.024069	64.687584	-0.931248	0.000000	4.912512	0.000000	0.000000	0.000000	-0.048780	0.078937	0.574305	0.000000	0.000000	3.000000	1.000000	0.000000
1047.048461	0.046271	0.560090	0.284485	80.356476	20.024069	64.687584	-0.931248	0.000000	4.912512	0.000000	0.000000	0.000000	-0.048780	0.078937	0.574305	0.000000	0.000000	3.000000	1.000000	0.000000
1047.051795	0.046271	0.560090	0.284485	80.356476	20.024069	64.687584	-0.931248	0.000000	4.912512	0.000000	0.000000	0.000000	-0.048780	0.078937	0.574305	0.000000	0.000000	3.000000	1.000000	0.000000
1047.055128	0.046142	0.560415	0.286393	80.423584	20.244576	64.880424	-0.927909	0.000000	4.913144	0.000000	0.000000	0.000000	-0.038706	0.097439	0.572342	0.000000	0.000000	3.000000	1.000000	0.000000
1047.058461	0.046142	0.560415	0.286393	80.423584	20.244576	64.880424	-0.927909	0.000000	4.913144	0.000000	0.000000	0.000000	-0.038706	0.097439	0.572342	0.000000	0.000000	3.000000	1.000000	0.000000
1047.061795	0.046142	0.560415	0.286393	80.423584	20.244576	64.880424	-0.927909	0.000000	4.913144	0.000000	0.000000	0.000000	-0.038706	0.097439	0.572342	0.000000	0.000000	3.000000	1.000000	0.000000
1047.065128	0.046048	0.560761	0.288299	80.495789	20.579071	65.105812	-0.924077	0.000000	4.913867	0.000000	0.000000	0.000000	-0.028450	0.103806	0.571988	0.000000	0.000000	3.000000	1.000000	0.000000
1047.068461	0.046048	0.560761	0.288299	80.495789	20.579071	65.105812	-0.924077	0.000000	4.913867	0.000000	0.000000	0.000000	-0.028450	0.103806	0.571988	0.000000	0.000000	3.000000	1.000000	0.000000
1047.071795	0.046048	0.560761	0.288299	80.495789	20.579071	65.105812	-0.924077	0.000000	4.913867	0.000000	0.000000	0.000000	-0.028450	0.103806	0.571988	0.000000	0.000000	3.000000	1.000000	0.000000
1047.075128	0.045953	0.561132	0.290234	80.554817	21.027985	65.330643	-0.919734	0.000000	4.914681	0.000000	0.000000	0.000000	-0.028250	0.111369	0.580525	0.000000	0.000000	3.000000	1.000000	0.000000
1047.078461	0.045953	0.561132	0.290234	80.554817	21.027985	65.330643	-0.919734	0.000000	4.914681	0.000000	0.000000	0.000000	-0.028250	0.111369	0.580525	0.000000	0.000000	3.000000	1.000000	0.000000
1047.081795	0.045953	0.561132	0.290234	80.554817	21.027985	65.330643	-0.919734	0.000000	4.914681	0.000000	0.000000	0.000000	-0.028250	0.111369	0.580525	0.000000	0.000000	3.000000	1.000000	0.000000
1047.085128	0.045857	0.561544	0.292153	80.597862	21.450598	65.537117	-0.915349	0.000000	4.915499	0.000000	0.000000	0.000000	-0.028882	0.123380	0.575561	0.000000	0.000000	3.000000	1.000000	0.000000
1047.088461	0.045857	0.561544	0.292153	80.597862	21.450598	65.537117	-0.915349	0.000000	4.915499	0.000000	0.000000	0.000000	-0.028882	0.123380	0.575561	0.000000	0.000000	3.000000	1.000000	0.000000
1047.091795	0.045857	0.561544	0.292153	80.597862	21.450598	65.537117	-0.915349	0.000000	4.915499	0.000000	0.000000	0.000000	-0.028882	0.123380	0.575561	0.000000	0.000000	3.000000	1.000000	0.000000
1047.095128	0.045721	0.561991	0.294029	80.624306	21.617523	65.541321	-0.911104	0.000000	4.916288	0.000000	0.000000	0.000000	-0.040714	0.134343	0.562980	0.000000	0.000000	3.000000	1.000000	0.000000
1047.098461	0.045721	0.561991	0.294029	80.624306	21.617523	65.541321	-0.911104	0.000000	4.916288	0.000000	0.000000	0.000000	-0.040714	0.134343	0.562980	0.000000	0.000000	3.000000	1.000000	0.000000
1047.101795	0.045721	0.561991	0.294029	80.624306	21.617523	65.541321	-0.911104	0.000000	4.916288	0.000000	0.000000	0.000000	-0.040714	0.134343	0.562980	0.000000	0.000000	3.000000	1.000000	0.000000
1047.105128	0.045585	0.562484	0.295917	80.631287	21.654669	65.464005	-0.907675	0.000000	4.916923	0.000000	0.000000	0.000000	-0.040889	0.147693	0.566246	0.000000	0.000000	3.000000	1.000000	0.000000
1047.108461	0.045585	0.562484	0.295917	80.631287	21.654669	65.464005	-0.907675	0.000000	4.916923	0.000000	0.000000	0.000000	-0.040889	0.147693	0.566246	0.000000	0.000000	3.000000	1.000000	0.000000
1047.111795	0.045585	0.562484	0.295917	80.631287	21.654669	65.464005	-0.907675	0.000000	4.916923	0.000000	0.000000	0.000000	-0.040889	0.147693	0.566246	0.000000	0.000000	3.000000	1.000000	0.000000
1047.115128	0.045445	0.562972	0.297766	80.602043	21.623856	65.233032	-0.904266	0.000000	4.917551	0.000000	0.000000	0.000000	-0.041954	0.146422	0.554769	0.000000	0.000000	3.000000	1.000000	0.000000
1047.118461	0.045445	0.562972	0.297766	80.602043	21.623856	65.233032	-0.904266	0.000000	4.917551	0.000000	0.000000	0.000000	-0.041954	0.146422	0.554769	0.000000	0.000000	3.000000	1.000000	0.000000
1047.121795	0.045445	0.562972	0.297766	80.602043	21.623856	65.233032	-0.904266	0.000000	4.917551	0.000000	0.000000	0.000000	-0.041954	0.146422	0.554769	0.000000	0.000000	3.000000	1.000000	0.000000
1047.125128	0.045339	0.563501	0.299597	80.544434	21.530437	64.940254	-0.901067	0.000000	4.918138	0.000000	0.000000	0.000000	-0.031842	0.158726	0.549141	0.000000	0.000000	3.000000	1.000000	0.000000
1047.128461	0.045339	0.563501	0.299597	80.544434	21.530437	64.940254	-0.901067	0.000000	4.918138	0.000000	0.000000	0.000000	-0.031842	0.158726	0.549141	0.000000	0.000000	3.000000	1.000000	0.000000
1047.131795	0.045339	0.563501	0.299597	80.544434	21.530437	64.940254	-0.901067	0.000000	4.918138	0.000000	0.000000	0.000000	-0.031842	0.158726	0.549141	0.000000	0.000000	3.000000	1.000000	0.000000
1047.135128	0.045196	0.563988	0.301424	80.464363	21.375891	64.753601	-0.897426	0.000000	4.918804	0.000000	0.000000	0.000000	-0.043049	0.146220	0.548267	0.000000	0.000000	3.000000	1.000000	0.000000
1047.138461	0.045196	0.563988	0.301424	80.464363	21.375891	64.753601	-0.897426	0.000000	4.918804	0.000000	0.000000	0.000000	-0.043049	0.146220	0.548267	0.000000	0.000000	3.000000	1.000000	0.000000
1047.141795	0.045196	0.563988	0.301424	80.464363	21.375891	64.753601	-0.897426	0.000000	4.918804	0.000000	0.000000	0.000000	-0.043049	0.146220	0.548267	0.000000	0.000000	3.000000	1.000000	0.000000
1047.145128	0.045050	0.564453	0.303231	80.361099	21.185322	64.572922	-0.894425	0.000000	4.919350	0.000000	0.000000	0.000000	-0.043789	0.139311	0.541888	0.000000	0.000000	3.000000	1.000000	0.000000
1047.148461	0.045050	0.564453	0.303231	80.361099	21.185322	64.572922	-0.894425	0.000000	4.919350	0.000000	0.000000	0.000000	-0.043789	0.139311	0.541888	0.000000	0.000000	3.000000	1.000000	0.000000
1047.151795	0.045050	0.564453	0.303231	80.361099	21.185322	64.572922	-0.894425	0.000000	4.919350	0.000000	0.000000	0.000000	-0.043789	0.139311	0.541888	0.000000	0.000000	3.000000	1.000000	0.000000
1047.155128	0.044864	0.564848	0.304997	80.243309	20.967661	64.357780	-0.891560	0.000000	4.919870	0.000000	0.000000	0.000000	-0.055738	0.118704	0.530010	0.000000	0.000000	3.000000	1.000000	0.000000
1047.158461	0.044864	0.564848	0.304997	80.243309	20.967661	64.357780	-0.891560	0.000000	4.919870	0.000000	0.000000	0.000000	-0.055738	0.118704	0.530010	0.000000	0.000000	3.000000	1.000000	0.000000
1047.161795	0.044864	0.564848	0.304997	80.243309	20.967661	64.357780	-0.891560	0.000000	4.919870	0.000000	0.000000	0.000000	-0.055738	0.118704	0.530010	0.000000	0.000000	3.000000	1.000000	0.000000
1047.165128	0.044677	0.565201	0.306760	80.136421	20.760994	64.139305	-0.889461	0.000000	4.920249	0.000000	0.000000	0.000000	-0.056214	0.105934	0.528713	0.000000	0.000000	3.000000	1.000000	0.000000
1047.168461	0.044677	0.565201	0.306760	80.136421	20.760994	64.139305	-0.889461	0.000000	4.920249	0.000000	0.000000	0.000000	-0.056214	0.105934	0.528713	0.000000	0.000000	3.000000	1.000000	0.000000
1047.171795	0.044677	0.565201	0.306760	80.136421	20.760994	64.139305	-0.889461	0.000000	4.920249	0.000000	0.000000	0.000000	-0.056214	0.105934	0.528713	0.000000	0.000000	3.000000	1.000000	0.000000
1047.175128	0.044412	0.565527	0.308480	80.062393	20.629639	63.906113	-0.887423	0.000000	4.920618	0.000000	0.000000	0.000000	-0.079234	0.097691	0.515997	0.000000	0.000000	3.000000	1.000000	0.000000
1047.178461	0.044412	0.565527	0.308480	80.062393	20.629639	63.906113	-0.887423	0.000000	4.920618	0.000000	0.000000	0.000000	-0.079234	0.097691	0.515997	0.000000	0.000000	3.000000	1.000000	0.000000
1047.181795	0.044412	0.565527	0.308480	80.062393	20.629639	63.906113	-0.887423	0.000000	4.920618	0.000000	0.000000	0.000000	-0.079234	0.097691	0.515997	0.000000	0.000000	3.000000	1.000000	0.000000
1047.185128	0.044110	0.565810	0.310198	80.006088	20.530077	63.531887	-0.886711	0.000000	4.920746	0.000000	0.000000	0.000000	-0.090715	0.084802	0.515472	0.000000	0.000000	3.000000	1.000000	0.000000
1047.188461	0.044110	0.565810	0.310198	80.006088	20.530077	63.531887	-0.886711	0.000000	4.920746	0.000000	0.000000	0.000000	-0.090715	0.084802	0.515472	0.000000	0.000000	3.000000	1.000000	0.000000
1047.191795	0.044110	0.565810	0.310198	80.006088	20.530077	63.531887	-0.886711	0.000000	4.920746	0.000000	0.000000	0.000000	-0.090715	0.084802	0.515472	0.000000	0.000000	3.000000	1.000000	0.000000
1047.195128	0.043804	0.566045	0.311886	79.944664	20.411495	63.175022	-0.886599	0.000000	4.920766	0.000000	0.000000	0.000000	-0.091757	0.070723	0.506511	0.000000	0.000000	3.000000	1.000000	0.000000
1047.198461	0.043804	0.566045	0.311886	79.944664	20.411495	63.175022	-0.886599	0.000000	4.920766	0.000000	0.000000	0.000000	-0.091757	0.070723	0.506511	0.000000	0.000000	3.000000	1.000000	0.000000
1047.201795	0.043804	0.566045	0.311886	79.944664	20.411495	63.175022	-0.886599	0.000000	4.920766	0.000000	0.000000	0.000000	-0.091757	0.070723	0.506511	0.000000	0.000000	3.000000	1.000000	0.000000
1047.205128	0.043531	0.566253	0.313527	79.868027	20.272949	62.818588	-0.886625	0.000000	4.920762	0.000000	0.000000	0.000000	-0.082070	0.062350	0.492328	0.000000	0.000000	3.000000	1.000000	0.000000
1047.208461	0.043531	0.566253	0.313527	79.868027	20.272949	62.818588	-0.886625	0.000000	4.920762	0.000000	0.000000	0.000000	-0.082070	0.062350	0.492328	0.000000	0.000000	3.000000	1.000000	0.000000
1047.211795	0.043531	0.566253	0.313527	79.868027	20.272949	62.818588	-0.886625	0.000000	4.920762	0.000000	0.000000	0.000000	-0.082070	0.062350	0.492328	0.000000	0.000000	3.000000	1.000000	0.000000
1047.215128	0.043291	0.566437	0.315147	79.784790	20.116179	62.517704	-0.886288	0.000000	4.920822	0.000000	0.000000	0.000000	-0.071852	0.055039	0.486034	0.000000	0.000000	3.000000	1.000000	0.000000
1047.218461	0.043291	0.566437	0.315147	79.784790	20.116179	62.517704	-0.886288	0.000000	4.920822	0.000000	0.000000	0.000000	-0.071852	0.055039	0.486034	0.000000	0.000000	3.000000	1.000000	0.000000
1047.221795	0.043291	0.566437	0.315147	79.784790	20.116179	62.517704	-0.886288	0.000000	4.920822	0.000000	0.000000	0.000000	-0.071852	0.055039	0.486034	0.000000	0.000000	3.000000	1.000000	0.000000
1047.225128	0.043085	0.566592	0.316721	79.678520	19.885958	62.210251	-0.885497	0.000000	4.920965	0.000000	0.000000	0.000000	-0.061980	0.046655	0.472165	0.000000	0.000000	3.000000	1.000000	0.000000
1047.228461	0.043085	0.566592	0.316721	79.678520	19.885958	62.210251	-0.885497	0.000000	4.920965	0.000000	0.000000	0.000000	-0.061980	0.046655	0.472165	0.000000	0.000000	3.000000	1.000000	0.000000
1047.231795	0.043085	0.566592	0.316721	79.678520	19.885958	62.210251	-0.885497	0.000000	4.920965	0.000000	0.000000	0.000000	-0.061980	0.046655	0.472165	0.000000	0.000000	3.000000	1.000000	0.000000
1047.235128	0.042949	0.566743	0.318257	79.567795	19.589027	61.824570	-0.884344	0.000000	4.921172	0.000000	0.000000	0.000000	-0.040811	0.045138	0.460774	0.000000	0.000000	3.000000	1.000000	0.000000
1047.238461	0.042949	0.566743	0.318257	79.567795	19.589027	61.824570	-0.884344	0.000000	4.921172	0.000000	0.000000	0.000000	-0.040811	0.045138	0.460774	0.000000	0.000000	3.000000	1.000000	0.000000
1047.241795	0.042949	0.566743	0.318257	79.567795	19.589027	61.824570	-0.884344	0.000000	4.921172	0.000000	0.000000	0.000000	-0.040811	0.045138	0.460774	0.000000	0.000000	3.000000	1.000000	0.000000
1047.245128	0.042845	0.566819	0.319729	79.481056	19.315674	61.524200	-0.882248	0.000000	4.921549	0.000000	0.000000	0.000000	-0.031040	0.022912	0.441464	0.000000	0.000000	3.000000	1.000000	0.000000
1047.248461	0.042845	0.566819	0.319729	79.481056	19.315674	61.524200	-0.882248	0.000000	4.921549	0.000000	0.000000	0.000000	-0.031040	0.022912	0.441464	0.000000	0.000000	3.000000	1.000000	0.000000
1047.251795	0.042845	0.566819	0.319729	79.481056	19.315674	61.524200	-0.882248	0.000000	4.921549	0.000000	0.000000	0.000000	-0.031040	0.022912	0.441464	0.000000	0.000000	3.000000	1.000000	0.000000
1047.255128	0.042737	0.566841	0.321123	79.437592	19.055155	61.250816	-0.879856	0.000000	4.921977	0.000000	0.000000	0.000000	-0.032514	0.006488	0.418396	0.000000	0.000000	3.000000	1.000000	0.000000
1047.258461	0.042737	0.566841	0.321123	79.437592	19.055155	61.250816	-0.879856	0.000000	4.921977	0.000000	0.000000	0.000000	-0.032514	0.006488	0.418396	0.000000	0.000000	3.000000	1.000000	0.000000
1047.261795	0.042737	0.566841	0.321123	79.437592	19.055155	61.250816	-0.879856	0.000000	4.921977	0.000000	0.000000	0.000000	-0.032514	0.006488	0.418396	0.000000	0.000000	3.000000	1.000000	0.000000
1047.265128	0.042587	0.566788	0.322460	79.451988	18.701965	60.858101	-0.877763	0.000000	4.922350	0.000000	0.000000	0.000000	-0.044805	-0.015805	0.400916	0.000000	0.000000	3.000000	1.000000	0.000000
1047.268461	0.042587	0.566788	0.322460	79.451988	18.701965	60.858101	-0.877763	0.000000	4.922350	0.000000	0.000000	0.000000	-0.044805	-0.015805	0.400916	0.000000	0.000000	3.000000	1.000000	0.000000
1047.271795	0.042587	0.566788	0.322460	79.451988	18.701965	60.858101	-0.877763	0.000000	4.922350	0.000000	0.000000	0.000000	-0.044805	-0.015805	0.400916	0.000000	0.000000	3.000000	1.000000	0.000000
1047.275128	0.042395	0.566700	0.323708	79.473518	18.206591	60.323521	-0.876446	0.000000	4.922585	0.000000	0.000000	0.000000	-0.057624	-0.026383	0.374421	0.000000	0.000000	3.000000	1.000000	0.000000
1047.278461	0.042395	0.566700	0.323708	79.473518	18.206591	60.323521	-0.876446	0.000000	4.922585	0.000000	0.000000	0.000000	-0.057624	-0.026383	0.374421	0.000000	0.000000	3.000000	1.000000	0.000000
1047.281795	0.042395	0.566700	0.323708	79.473518	18.206591	60.323521	-0.876446	0.000000	4.922585	0.000000	0.000000	0.000000	-0.057624	-0.026383	0.374421	0.000000	0.000000	3.000000	1.000000	0.000000
1047.285128	0.042163	0.566584	0.324918	79.472809	17.702951	59.788048	-0.876002	0.000000	4.922664	0.000000	0.000000	0.000000	-0.069650	-0.034835	0.363146	0.000000	0.000000	3.000000	1.000000	0.000000
[truncated: 10,054 more rows]
