# Supplementary material for: Haptic Guidance Needs to Be Intuitive Not Just Informative to Improve Human Motor Accuracy
Source: PLoS One. 2016 Mar 16;11(3):e0150912. doi: 10.1371/journal.pone.0150912 (PMC4794196; doi:10.1371/journal.pone.0150912)
Supplement: S2 Data — (ZIP) [file pone.0150912.s002.zip › Subject10/exp2_0002.txt]

Time	PosX	PosY	PosZ	RotX	RotY	RotZ	ForceX	ForceY	ForceZ	MomentX	MomentY	MomentZ	VelocityX	VelocityY	VelocityZ	CalibratedWeight	ButtonDown	Condition	Trial	Visual
1094.182606	0.001807	0.557337	0.253458	79.549179	90.733322	123.550293	1.863633	0.000000	4.639706	0.000000	0.000000	0.000000	0.010088	-0.007765	-0.013000	0.000000	1.000000	3.000000	2.000000	0.000000
1094.185939	0.001807	0.557337	0.253458	79.549179	90.733322	123.550293	1.863633	0.000000	4.639706	0.000000	0.000000	0.000000	0.010088	-0.007765	-0.013000	0.000000	1.000000	3.000000	2.000000	0.000000
1094.189273	0.001874	0.557281	0.253481	79.549179	90.733322	123.550293	1.863633	0.000000	4.639706	0.000000	0.000000	0.000000	0.020259	-0.016832	0.007004	0.000000	1.000000	3.000000	2.000000	0.000000
1094.192606	0.001874	0.557281	0.253481	79.549683	90.360748	123.118889	1.863633	0.000000	4.639706	0.000000	0.000000	0.000000	0.020259	-0.016832	0.007004	0.000000	1.000000	3.000000	2.000000	0.000000
1094.195939	0.002551	0.557514	0.254009	79.549683	90.360748	123.118889	1.863633	0.000000	4.639706	0.000000	0.000000	0.000000	0.202983	0.069922	0.158220	0.000000	1.000000	3.000000	2.000000	0.000000
1094.199273	0.002551	0.557514	0.254009	79.549683	90.360748	123.118889	1.863633	0.000000	4.639706	0.000000	0.000000	0.000000	0.202983	0.069922	0.158220	0.000000	1.000000	3.000000	2.000000	0.000000
1094.202606	0.002551	0.557514	0.254009	79.569717	90.310776	122.998154	1.871849	0.000000	4.636398	0.000000	0.000000	0.000000	0.202983	0.069922	0.158220	0.000000	1.000000	3.000000	2.000000	0.000000
1094.205939	0.002551	0.557514	0.254009	79.569717	90.310776	122.998154	1.871849	0.000000	4.636398	0.000000	0.000000	0.000000	0.202983	0.069922	0.158220	0.000000	1.000000	3.000000	2.000000	0.000000
1094.209273	0.003228	0.557354	0.254559	79.569717	90.310776	122.998154	1.871849	0.000000	4.636398	0.000000	0.000000	0.000000	0.203316	-0.047986	0.165066	0.000000	1.000000	3.000000	2.000000	0.000000
1094.212606	0.003228	0.557354	0.254559	79.747749	89.936890	122.454842	1.871849	0.000000	4.636398	0.000000	0.000000	0.000000	0.203316	-0.047986	0.165066	0.000000	1.000000	3.000000	2.000000	0.000000
1094.215939	0.003909	0.557465	0.255490	79.747749	89.936890	122.454842	1.871849	0.000000	4.636398	0.000000	0.000000	0.000000	0.204258	0.033498	0.279299	0.000000	1.000000	3.000000	2.000000	0.000000
1094.219273	0.003909	0.557465	0.255490	79.747749	89.936890	122.454842	1.871849	0.000000	4.636398	0.000000	0.000000	0.000000	0.204258	0.033498	0.279299	0.000000	1.000000	3.000000	2.000000	0.000000
1094.222606	0.003909	0.557465	0.255490	80.118889	89.753143	122.000168	1.883699	0.000000	4.631596	0.000000	0.000000	0.000000	0.204258	0.033498	0.279299	0.000000	1.000000	3.000000	2.000000	0.000000
1094.225939	0.004524	0.557559	0.256437	80.118889	89.753143	122.000168	1.883699	0.000000	4.631596	0.000000	0.000000	0.000000	0.184495	0.028186	0.284029	0.000000	1.000000	3.000000	2.000000	0.000000
1094.229273	0.004524	0.557559	0.256437	80.118889	89.753143	122.000168	1.883699	0.000000	4.631596	0.000000	0.000000	0.000000	0.184495	0.028186	0.284029	0.000000	1.000000	3.000000	2.000000	0.000000
1094.232606	0.004524	0.557559	0.256437	80.655380	90.003250	121.888153	1.887260	0.000000	4.630146	0.000000	0.000000	0.000000	0.184495	0.028186	0.284029	0.000000	1.000000	3.000000	2.000000	0.000000
1094.235939	0.004870	0.557687	0.257486	80.655380	90.003250	121.888153	1.887260	0.000000	4.630146	0.000000	0.000000	0.000000	0.103778	0.038420	0.314905	0.000000	1.000000	3.000000	2.000000	0.000000
1094.239273	0.004870	0.557687	0.257486	80.655380	90.003250	121.888153	1.887260	0.000000	4.630146	0.000000	0.000000	0.000000	0.103778	0.038420	0.314905	0.000000	1.000000	3.000000	2.000000	0.000000
1094.242606	0.004870	0.557687	0.257486	81.235901	91.926384	123.412910	1.885996	0.000000	4.630660	0.000000	0.000000	0.000000	0.103778	0.038420	0.314905	0.000000	1.000000	3.000000	2.000000	0.000000
1094.245939	0.004870	0.557687	0.257486	81.235901	91.926384	123.412910	1.885996	0.000000	4.630660	0.000000	0.000000	0.000000	0.103778	0.038420	0.314905	0.000000	1.000000	3.000000	2.000000	0.000000
1094.249273	0.005047	0.557785	0.258462	81.235901	91.926384	123.412910	1.885996	0.000000	4.630660	0.000000	0.000000	0.000000	0.052954	0.029199	0.292553	0.000000	1.000000	3.000000	2.000000	0.000000
1094.252606	0.005047	0.557785	0.258462	81.657761	95.490349	126.630043	1.885996	0.000000	4.630660	0.000000	0.000000	0.000000	0.052954	0.029199	0.292553	0.000000	1.000000	3.000000	2.000000	0.000000
1094.255939	0.005257	0.557882	0.259295	81.657761	95.490349	126.630043	1.885996	0.000000	4.630660	0.000000	0.000000	0.000000	0.062988	0.029240	0.250154	0.000000	1.000000	3.000000	2.000000	0.000000
1094.259273	0.005257	0.557882	0.259295	81.657761	95.490349	126.630043	1.885996	0.000000	4.630660	0.000000	0.000000	0.000000	0.062988	0.029240	0.250154	0.000000	1.000000	3.000000	2.000000	0.000000
1094.262606	0.005257	0.557882	0.259295	81.743462	99.108665	130.077332	1.880627	0.000000	4.632844	0.000000	0.000000	0.000000	0.062988	0.029240	0.250154	0.000000	1.000000	3.000000	2.000000	0.000000
1094.265939	0.005257	0.557882	0.259295	81.743462	99.108665	130.077332	1.880627	0.000000	4.632844	0.000000	0.000000	0.000000	0.062988	0.029240	0.250154	0.000000	1.000000	3.000000	2.000000	0.000000
1094.269273	0.005467	0.558032	0.260074	81.743462	99.108665	130.077332	1.880627	0.000000	4.632844	0.000000	0.000000	0.000000	0.063005	0.044883	0.233599	0.000000	1.000000	3.000000	2.000000	0.000000
1094.272606	0.005467	0.558032	0.260074	81.588371	102.050194	132.984879	1.880627	0.000000	4.632844	0.000000	0.000000	0.000000	0.063005	0.044883	0.233599	0.000000	1.000000	3.000000	2.000000	0.000000
1094.275939	0.005643	0.558199	0.260834	81.588371	102.050194	132.984879	1.880627	0.000000	4.632844	0.000000	0.000000	0.000000	0.052867	0.050099	0.227872	0.000000	1.000000	3.000000	2.000000	0.000000
1094.279273	0.005643	0.558199	0.260834	81.588371	102.050194	132.984879	1.880627	0.000000	4.632844	0.000000	0.000000	0.000000	0.052867	0.050099	0.227872	0.000000	1.000000	3.000000	2.000000	0.000000
1094.282606	0.005643	0.558199	0.260834	81.454170	104.585846	135.472717	1.876993	0.000000	4.634317	0.000000	0.000000	0.000000	0.052867	0.050099	0.227872	0.000000	1.000000	3.000000	2.000000	0.000000
1094.285939	0.005819	0.558296	0.261525	81.454170	104.585846	135.472717	1.876993	0.000000	4.634317	0.000000	0.000000	0.000000	0.052809	0.029219	0.207358	0.000000	1.000000	3.000000	2.000000	0.000000
1094.289273	0.005819	0.558296	0.261525	81.454170	104.585846	135.472717	1.876993	0.000000	4.634317	0.000000	0.000000	0.000000	0.052809	0.029219	0.207358	0.000000	1.000000	3.000000	2.000000	0.000000
1094.292606	0.005819	0.558296	0.261525	81.333809	106.753227	137.600830	1.875411	0.000000	4.634958	0.000000	0.000000	0.000000	0.052809	0.029219	0.207358	0.000000	1.000000	3.000000	2.000000	0.000000
1094.295939	0.005892	0.558381	0.262126	81.333809	106.753227	137.600830	1.875411	0.000000	4.634958	0.000000	0.000000	0.000000	0.021948	0.025361	0.180218	0.000000	1.000000	3.000000	2.000000	0.000000
1094.299273	0.005892	0.558381	0.262126	81.333809	106.753227	137.600830	1.875411	0.000000	4.634958	0.000000	0.000000	0.000000	0.021948	0.025361	0.180218	0.000000	1.000000	3.000000	2.000000	0.000000
1094.302606	0.005892	0.558381	0.262126	81.216469	108.642242	139.460739	1.872828	0.000000	4.636002	0.000000	0.000000	0.000000	0.021948	0.025361	0.180218	0.000000	1.000000	3.000000	2.000000	0.000000
1094.305939	0.005892	0.558381	0.262126	81.216469	108.642242	139.460739	1.872828	0.000000	4.636002	0.000000	0.000000	0.000000	0.021948	0.025361	0.180218	0.000000	1.000000	3.000000	2.000000	0.000000
1094.309273	0.005896	0.558431	0.262624	81.216469	108.642242	139.460739	1.872828	0.000000	4.636002	0.000000	0.000000	0.000000	0.001224	0.015019	0.149460	0.000000	1.000000	3.000000	2.000000	0.000000
1094.312606	0.005896	0.558431	0.262624	81.105789	110.266029	141.062469	1.872828	0.000000	4.636002	0.000000	0.000000	0.000000	0.001224	0.015019	0.149460	0.000000	1.000000	3.000000	2.000000	0.000000
1094.315939	0.005896	0.558431	0.262624	81.105789	110.266029	141.062469	1.872828	0.000000	4.636002	0.000000	0.000000	0.000000	0.001224	0.015019	0.149460	0.000000	1.000000	3.000000	2.000000	0.000000
1094.319273	0.005896	0.558431	0.262624	81.105789	110.266029	141.062469	1.872828	0.000000	4.636002	0.000000	0.000000	0.000000	0.001224	0.015019	0.149460	0.000000	1.000000	3.000000	2.000000	0.000000
1094.322606	0.005730	0.558450	0.263188	81.002586	111.666000	142.452972	1.869834	0.000000	4.637210	0.000000	0.000000	0.000000	-0.049911	0.005694	0.169334	0.000000	1.000000	3.000000	2.000000	0.000000
1094.325939	0.005730	0.558450	0.263188	81.002586	111.666000	142.452972	1.869834	0.000000	4.637210	0.000000	0.000000	0.000000	0.000000	0.000007	-0.000003	0.000000	1.000000	3.000000	2.000000	0.000000
1094.329273	0.005730	0.558450	0.263188	81.002586	111.666000	142.452972	1.869834	0.000000	4.637210	0.000000	0.000000	0.000000	0.000000	0.000007	-0.000003	0.000000	1.000000	3.000000	2.000000	0.000000
1094.332606	0.005730	0.558450	0.263188	80.902534	112.882439	143.662506	1.863859	0.000000	4.639616	0.000000	0.000000	0.000000	0.000000	0.000007	-0.000003	0.000000	1.000000	3.000000	2.000000	0.000000
1094.335939	0.005730	0.558450	0.263188	80.902534	112.882439	143.662506	1.863859	0.000000	4.639616	0.000000	0.000000	0.000000	0.000000	0.000007	-0.000003	0.000000	0.000000	3.000000	2.000000	0.000000
1094.339273	0.005628	0.558484	0.263291	80.902534	112.882439	143.662506	1.863859	0.000000	4.639616	0.000000	0.000000	0.000000	-0.030538	0.010334	0.030878	0.000000	0.000000	3.000000	2.000000	0.000000
1094.342606	0.005628	0.558484	0.263291	80.820137	113.793816	144.566620	1.863859	0.000000	4.639616	0.000000	0.000000	0.000000	-0.030538	0.010334	0.030878	0.000000	0.000000	3.000000	2.000000	0.000000
1094.345939	0.005628	0.558484	0.263291	80.820137	113.793816	144.566620	1.863859	0.000000	4.639616	0.000000	0.000000	0.000000	-0.030538	0.010334	0.030878	0.000000	0.000000	3.000000	2.000000	0.000000
1094.349273	0.005628	0.558484	0.263291	80.820137	113.793816	144.566620	1.863859	0.000000	4.639616	0.000000	0.000000	0.000000	-0.030538	0.010334	0.030878	0.000000	0.000000	3.000000	2.000000	0.000000
1094.352606	0.005697	0.558611	0.263334	80.772034	114.333679	145.094223	1.861687	0.000000	4.640488	0.000000	0.000000	0.000000	0.020624	0.037957	0.012824	0.000000	0.000000	3.000000	2.000000	0.000000
1094.355939	0.005697	0.558611	0.263334	80.772034	114.333679	145.094223	1.861687	0.000000	4.640488	0.000000	0.000000	0.000000	0.020624	0.037957	0.012824	0.000000	0.000000	3.000000	2.000000	0.000000
1094.359273	0.005697	0.558611	0.263334	80.772034	114.333679	145.094223	1.861687	0.000000	4.640488	0.000000	0.000000	0.000000	0.020624	0.037957	0.012824	0.000000	0.000000	3.000000	2.000000	0.000000
1094.362606	0.005697	0.558611	0.263334	80.769119	114.372932	145.121323	1.862470	0.000000	4.640173	0.000000	0.000000	0.000000	0.020624	0.037957	0.012824	0.000000	0.000000	3.000000	2.000000	0.000000
1094.365939	0.005800	0.558654	0.263358	80.769119	114.372932	145.121323	1.862470	0.000000	4.640173	0.000000	0.000000	0.000000	0.030842	0.013068	0.007080	0.000000	0.000000	3.000000	2.000000	0.000000
1094.369273	0.005800	0.558654	0.263358	80.769119	114.372932	145.121323	1.862470	0.000000	4.640173	0.000000	0.000000	0.000000	0.030842	0.013068	0.007080	0.000000	0.000000	3.000000	2.000000	0.000000
1094.372606	0.005800	0.558654	0.263358	80.793526	114.153778	144.892288	1.863886	0.000000	4.639605	0.000000	0.000000	0.000000	0.030842	0.013068	0.007080	0.000000	0.000000	3.000000	2.000000	0.000000
1094.375939	0.005800	0.558654	0.263358	80.793526	114.153778	144.892288	1.863886	0.000000	4.639605	0.000000	0.000000	0.000000	0.030842	0.013068	0.007080	0.000000	0.000000	3.000000	2.000000	0.000000
1094.379273	0.005936	0.558654	0.263357	80.793526	114.153778	144.892288	1.863886	0.000000	4.639605	0.000000	0.000000	0.000000	0.041045	-0.000003	-0.000331	0.000000	0.000000	3.000000	2.000000	0.000000
1094.382606	0.005936	0.558654	0.263357	80.841637	113.615341	144.351700	1.863886	0.000000	4.639605	0.000000	0.000000	0.000000	0.041045	-0.000003	-0.000331	0.000000	0.000000	3.000000	2.000000	0.000000
1094.385939	0.005936	0.558654	0.263357	80.841637	113.615341	144.351700	1.863886	0.000000	4.639605	0.000000	0.000000	0.000000	0.041045	-0.000003	-0.000331	0.000000	0.000000	3.000000	2.000000	0.000000
1094.389273	0.005936	0.558654	0.263357	80.841637	113.615341	144.351700	1.863886	0.000000	4.639605	0.000000	0.000000	0.000000	0.041045	-0.000003	-0.000331	0.000000	0.000000	3.000000	2.000000	0.000000
1094.392606	0.006211	0.558623	0.263420	80.924332	112.803719	143.532150	1.865967	0.000000	4.638768	0.000000	0.000000	0.000000	0.082260	-0.009286	0.018942	0.000000	0.000000	3.000000	2.000000	0.000000
1094.395939	0.006211	0.558623	0.263420	80.924332	112.803719	143.532150	1.865967	0.000000	4.638768	0.000000	0.000000	0.000000	0.082260	-0.009286	0.018942	0.000000	0.000000	3.000000	2.000000	0.000000
1094.399273	0.006211	0.558623	0.263420	80.924332	112.803719	143.532150	1.865967	0.000000	4.638768	0.000000	0.000000	0.000000	0.082260	-0.009286	0.018942	0.000000	0.000000	3.000000	2.000000	0.000000
1094.402606	0.006211	0.558623	0.263420	81.042900	111.981400	142.678665	1.869736	0.000000	4.637250	0.000000	0.000000	0.000000	0.082260	-0.009286	0.018942	0.000000	0.000000	3.000000	2.000000	0.000000
1094.405939	0.006416	0.558584	0.263423	81.042900	111.981400	142.678665	1.869736	0.000000	4.637250	0.000000	0.000000	0.000000	0.061588	-0.011816	0.001114	0.000000	0.000000	3.000000	2.000000	0.000000
1094.409273	0.006416	0.558584	0.263423	81.042900	111.981400	142.678665	1.869736	0.000000	4.637250	0.000000	0.000000	0.000000	0.061588	-0.011816	0.001114	0.000000	0.000000	3.000000	2.000000	0.000000
1094.412606	0.006416	0.558584	0.263423	81.191498	111.261559	141.913223	1.872821	0.000000	4.636005	0.000000	0.000000	0.000000	0.061588	-0.011816	0.001114	0.000000	0.000000	3.000000	2.000000	0.000000
1094.415939	0.006416	0.558584	0.263423	81.191498	111.261559	141.913223	1.872821	0.000000	4.636005	0.000000	0.000000	0.000000	0.061588	-0.011816	0.001114	0.000000	0.000000	3.000000	2.000000	0.000000
1094.419273	0.006622	0.558510	0.263463	81.191498	111.261559	141.913223	1.872821	0.000000	4.636005	0.000000	0.000000	0.000000	0.061687	-0.022354	0.011752	0.000000	0.000000	3.000000	2.000000	0.000000
1094.422606	0.006622	0.558510	0.263463	81.359169	110.651077	141.242615	1.872821	0.000000	4.636005	0.000000	0.000000	0.000000	0.061687	-0.022354	0.011752	0.000000	0.000000	3.000000	2.000000	0.000000
1094.425939	0.006793	0.558396	0.263508	81.359169	110.651077	141.242615	1.872821	0.000000	4.636005	0.000000	0.000000	0.000000	0.051446	-0.034170	0.013489	0.000000	0.000000	3.000000	2.000000	0.000000
1094.429273	0.006793	0.558396	0.263508	81.359169	110.651077	141.242615	1.872821	0.000000	4.636005	0.000000	0.000000	0.000000	0.051446	-0.034170	0.013489	0.000000	0.000000	3.000000	2.000000	0.000000
1094.432606	0.006793	0.558396	0.263508	81.502777	110.198441	140.733475	1.878007	0.000000	4.633906	0.000000	0.000000	0.000000	0.051446	-0.034170	0.013489	0.000000	0.000000	3.000000	2.000000	0.000000
1094.435939	0.006793	0.558396	0.263508	81.502777	110.198441	140.733475	1.878007	0.000000	4.633906	0.000000	0.000000	0.000000	0.051446	-0.034170	0.013489	0.000000	0.000000	3.000000	2.000000	0.000000
1094.439273	0.006930	0.558238	0.263528	81.502777	110.198441	140.733475	1.878007	0.000000	4.633906	0.000000	0.000000	0.000000	0.041118	-0.047258	0.006232	0.000000	0.000000	3.000000	2.000000	0.000000
1094.442606	0.006930	0.558238	0.263528	81.577553	109.870773	140.382675	1.878007	0.000000	4.633906	0.000000	0.000000	0.000000	0.041118	-0.047258	0.006232	0.000000	0.000000	3.000000	2.000000	0.000000
1094.445939	0.006930	0.558238	0.263528	81.577553	109.870773	140.382675	1.878007	0.000000	4.633906	0.000000	0.000000	0.000000	0.041118	-0.047258	0.006232	0.000000	0.000000	3.000000	2.000000	0.000000
1094.449273	0.006930	0.558238	0.263528	81.577553	109.870773	140.382675	1.878007	0.000000	4.633906	0.000000	0.000000	0.000000	0.041118	-0.047258	0.006232	0.000000	0.000000	3.000000	2.000000	0.000000
1094.452606	0.007067	0.557836	0.263522	81.590591	109.656219	140.168671	1.879950	0.000000	4.633119	0.000000	0.000000	0.000000	0.041041	-0.120645	-0.001839	0.000000	0.000000	3.000000	2.000000	0.000000
1094.455939	0.007067	0.557836	0.263522	81.590591	109.656219	140.168671	1.879950	0.000000	4.633119	0.000000	0.000000	0.000000	0.041041	-0.120645	-0.001839	0.000000	0.000000	3.000000	2.000000	0.000000
1094.459273	0.007067	0.557836	0.263522	81.590591	109.656219	140.168671	1.879950	0.000000	4.633119	0.000000	0.000000	0.000000	0.041041	-0.120645	-0.001839	0.000000	0.000000	3.000000	2.000000	0.000000
1094.462606	0.007067	0.557836	0.263522	81.588631	109.717072	140.235458	1.882052	0.000000	4.632266	0.000000	0.000000	0.000000	0.041041	-0.120645	-0.001839	0.000000	0.000000	3.000000	2.000000	0.000000
1094.465939	0.007032	0.557622	0.263430	81.588631	109.717072	140.235458	1.882052	0.000000	4.632266	0.000000	0.000000	0.000000	-0.010534	-0.064068	-0.027610	0.000000	0.000000	3.000000	2.000000	0.000000
1094.469273	0.007032	0.557622	0.263430	81.588631	109.717072	140.235458	1.882052	0.000000	4.632266	0.000000	0.000000	0.000000	-0.010534	-0.064068	-0.027610	0.000000	0.000000	3.000000	2.000000	0.000000
1094.472606	0.007032	0.557622	0.263430	81.582916	109.806908	140.332352	1.882086	0.000000	4.632251	0.000000	0.000000	0.000000	-0.010534	-0.064068	-0.027610	0.000000	0.000000	3.000000	2.000000	0.000000
1094.475939	0.006996	0.557405	0.263308	81.582916	109.806908	140.332352	1.882086	0.000000	4.632251	0.000000	0.000000	0.000000	-0.010619	-0.065313	-0.036641	0.000000	0.000000	3.000000	2.000000	0.000000
1094.479273	0.006996	0.557405	0.263308	81.582916	109.806908	140.332352	1.882086	0.000000	4.632251	0.000000	0.000000	0.000000	-0.010619	-0.065313	-0.036641	0.000000	0.000000	3.000000	2.000000	0.000000
1094.482606	0.006996	0.557405	0.263308	81.582611	109.849594	140.382034	1.882301	0.000000	4.632164	0.000000	0.000000	0.000000	-0.010619	-0.065313	-0.036641	0.000000	0.000000	3.000000	2.000000	0.000000
1094.485939	0.006996	0.557405	0.263308	81.582611	109.849594	140.382034	1.882301	0.000000	4.632164	0.000000	0.000000	0.000000	-0.010619	-0.065313	-0.036641	0.000000	0.000000	3.000000	2.000000	0.000000
1094.489273	0.006960	0.557218	0.263120	81.582611	109.849594	140.382034	1.882301	0.000000	4.632164	0.000000	0.000000	0.000000	-0.010806	-0.055968	-0.056307	0.000000	0.000000	3.000000	2.000000	0.000000
1094.492606	0.006960	0.557218	0.263120	81.598701	109.638786	140.178680	1.882301	0.000000	4.632164	0.000000	0.000000	0.000000	-0.010806	-0.055968	-0.056307	0.000000	0.000000	3.000000	2.000000	0.000000
1094.495939	0.006960	0.557218	0.263120	81.598701	109.638786	140.178680	1.882301	0.000000	4.632164	0.000000	0.000000	0.000000	-0.010806	-0.055968	-0.056307	0.000000	0.000000	3.000000	2.000000	0.000000
1094.499273	0.006960	0.557218	0.263120	81.598701	109.638786	140.178680	1.882301	0.000000	4.632164	0.000000	0.000000	0.000000	-0.010806	-0.055968	-0.056307	0.000000	0.000000	3.000000	2.000000	0.000000
1094.502606	0.007059	0.556854	0.262665	81.641701	108.995430	139.539307	1.882909	0.000000	4.631917	0.000000	0.000000	0.000000	0.029438	-0.109111	-0.136567	0.000000	0.000000	3.000000	2.000000	0.000000
1094.505939	0.007059	0.556854	0.262665	81.641701	108.995430	139.539307	1.882909	0.000000	4.631917	0.000000	0.000000	0.000000	0.029438	-0.109111	-0.136567	0.000000	0.000000	3.000000	2.000000	0.000000
1094.509273	0.007059	0.556854	0.262665	81.641701	108.995430	139.539307	1.882909	0.000000	4.631917	0.000000	0.000000	0.000000	0.029438	-0.109111	-0.136567	0.000000	0.000000	3.000000	2.000000	0.000000
1094.512606	0.007059	0.556854	0.262665	81.703888	108.065147	138.616104	1.887192	0.000000	4.630174	0.000000	0.000000	0.000000	0.029438	-0.109111	-0.136567	0.000000	0.000000	3.000000	2.000000	0.000000
1094.515939	0.007125	0.556703	0.262440	81.703888	108.065147	138.616104	1.887192	0.000000	4.630174	0.000000	0.000000	0.000000	0.019838	-0.045373	-0.067399	0.000000	0.000000	3.000000	2.000000	0.000000
1094.519273	0.007125	0.556703	0.262440	81.703888	108.065147	138.616104	1.887192	0.000000	4.630174	0.000000	0.000000	0.000000	0.019838	-0.045373	-0.067399	0.000000	0.000000	3.000000	2.000000	0.000000
1094.522606	0.007125	0.556703	0.262440	81.772545	106.924637	137.480362	1.889577	0.000000	4.629201	0.000000	0.000000	0.000000	0.019838	-0.045373	-0.067399	0.000000	0.000000	3.000000	2.000000	0.000000
1094.525939	0.007125	0.556703	0.262440	81.772545	106.924637	137.480362	1.889577	0.000000	4.629201	0.000000	0.000000	0.000000	0.019838	-0.045373	-0.067399	0.000000	0.000000	3.000000	2.000000	0.000000
1094.529273	0.007259	0.556570	0.262197	81.772545	106.924637	137.480362	1.889577	0.000000	4.629201	0.000000	0.000000	0.000000	0.040261	-0.040071	-0.072981	0.000000	0.000000	3.000000	2.000000	0.000000
1094.532606	0.007259	0.556570	0.262197	81.840912	105.706810	136.270981	1.889577	0.000000	4.629201	0.000000	0.000000	0.000000	0.040261	-0.040071	-0.072981	0.000000	0.000000	3.000000	2.000000	0.000000
1094.535939	0.007359	0.556375	0.261947	81.840912	105.706810	136.270981	1.889577	0.000000	4.629201	0.000000	0.000000	0.000000	0.029970	-0.058373	-0.075007	0.000000	0.000000	3.000000	2.000000	0.000000
1094.539273	0.007359	0.556375	0.261947	81.840912	105.706810	136.270981	1.889577	0.000000	4.629201	0.000000	0.000000	0.000000	0.029970	-0.058373	-0.075007	0.000000	0.000000	3.000000	2.000000	0.000000
1094.542606	0.007359	0.556375	0.261947	81.900711	104.533035	135.112305	1.896168	0.000000	4.626504	0.000000	0.000000	0.000000	0.029970	-0.058373	-0.075007	0.000000	0.000000	3.000000	2.000000	0.000000
1094.545939	0.007359	0.556375	0.261947	81.900711	104.533035	135.112305	1.896168	0.000000	4.626504	0.000000	0.000000	0.000000	0.029970	-0.058373	-0.075007	0.000000	0.000000	3.000000	2.000000	0.000000
1094.549273	0.007390	0.556176	0.261667	81.900711	104.533035	135.112305	1.896168	0.000000	4.626504	0.000000	0.000000	0.000000	0.009380	-0.059591	-0.083903	0.000000	0.000000	3.000000	2.000000	0.000000
1094.552606	0.007390	0.556176	0.261667	81.951630	103.483635	134.080582	1.896168	0.000000	4.626504	0.000000	0.000000	0.000000	0.009380	-0.059591	-0.083903	0.000000	0.000000	3.000000	2.000000	0.000000
1094.555939	0.007387	0.555930	0.261333	81.951630	103.483635	134.080582	1.896168	0.000000	4.626504	0.000000	0.000000	0.000000	-0.001031	-0.073802	-0.100336	0.000000	0.000000	3.000000	2.000000	0.000000
1094.559273	0.007387	0.555930	0.261333	81.951630	103.483635	134.080582	1.896168	0.000000	4.626504	0.000000	0.000000	0.000000	-0.001031	-0.073802	-0.100336	0.000000	0.000000	3.000000	2.000000	0.000000
1094.562606	0.007387	0.555930	0.261333	81.990776	102.653831	133.269714	1.900402	0.000000	4.624767	0.000000	0.000000	0.000000	-0.001031	-0.073802	-0.100336	0.000000	0.000000	3.000000	2.000000	0.000000
1094.565939	0.007387	0.555930	0.261333	81.990776	102.653831	133.269714	1.900402	0.000000	4.624767	0.000000	0.000000	0.000000	-0.001031	-0.073802	-0.100336	0.000000	0.000000	3.000000	2.000000	0.000000
1094.569273	0.007349	0.555659	0.260956	81.990776	102.653831	133.269714	1.900402	0.000000	4.624767	0.000000	0.000000	0.000000	-0.011391	-0.081524	-0.113126	0.000000	0.000000	3.000000	2.000000	0.000000
1094.572606	0.007349	0.555659	0.260956	82.018196	101.975258	132.616928	1.900402	0.000000	4.624767	0.000000	0.000000	0.000000	-0.011391	-0.081524	-0.113126	0.000000	0.000000	3.000000	2.000000	0.000000
1094.575939	0.007349	0.555659	0.260956	82.018196	101.975258	132.616928	1.900402	0.000000	4.624767	0.000000	0.000000	0.000000	-0.011391	-0.081524	-0.113126	0.000000	0.000000	3.000000	2.000000	0.000000
1094.579273	0.007349	0.555659	0.260956	82.018196	101.975258	132.616928	1.900402	0.000000	4.624767	0.000000	0.000000	0.000000	-0.011391	-0.081524	-0.113126	0.000000	0.000000	3.000000	2.000000	0.000000
1094.582606	0.007102	0.555043	0.260104	82.033684	101.588707	132.253754	1.902176	0.000000	4.624038	0.000000	0.000000	0.000000	-0.074127	-0.184829	-0.255486	0.000000	0.000000	3.000000	2.000000	0.000000
1094.585939	0.007102	0.555043	0.260104	82.033684	101.588707	132.253754	1.902176	0.000000	4.624038	0.000000	0.000000	0.000000	-0.000000	-0.000007	0.000003	0.000000	0.000000	3.000000	2.000000	0.000000
1094.589273	0.007102	0.555043	0.260104	82.033684	101.588707	132.253754	1.902176	0.000000	4.624038	0.000000	0.000000	0.000000	-0.000000	-0.000007	0.000003	0.000000	0.000000	3.000000	2.000000	0.000000
1094.592606	0.007102	0.555043	0.260104	82.037552	101.332047	132.025146	1.903745	0.000000	4.623392	0.000000	0.000000	0.000000	-0.000000	-0.000007	0.000003	0.000000	0.000000	3.000000	2.000000	0.000000
1094.595939	0.007102	0.555043	0.260104	82.037552	101.332047	132.025146	1.903745	0.000000	4.623392	0.000000	0.000000	0.000000	-0.000000	-0.000007	0.000003	0.000000	0.000000	3.000000	2.000000	0.000000
1094.599273	0.006995	0.554724	0.259671	82.037552	101.332047	132.025146	1.903745	0.000000	4.623392	0.000000	0.000000	0.000000	-0.031916	-0.095570	-0.129956	0.000000	0.000000	3.000000	2.000000	0.000000
1094.602606	0.006995	0.554724	0.259671	81.996117	101.040337	131.780182	1.903745	0.000000	4.623392	0.000000	0.000000	0.000000	-0.031916	-0.095570	-0.129956	0.000000	0.000000	3.000000	2.000000	0.000000
1094.605939	0.006923	0.554410	0.259267	81.996117	101.040337	131.780182	1.903745	0.000000	4.623392	0.000000	0.000000	0.000000	-0.021590	-0.094238	-0.121173	0.000000	0.000000	3.000000	2.000000	0.000000
1094.609273	0.006923	0.554410	0.259267	81.996117	101.040337	131.780182	1.903745	0.000000	4.623392	0.000000	0.000000	0.000000	-0.021590	-0.094238	-0.121173	0.000000	0.000000	3.000000	2.000000	0.000000
1094.612606	0.006923	0.554410	0.259267	81.908424	100.634583	131.446182	1.906280	0.000000	4.622347	0.000000	0.000000	0.000000	-0.021590	-0.094238	-0.121173	0.000000	0.000000	3.000000	2.000000	0.000000
1094.615939	0.006923	0.554410	0.259267	81.908424	100.634583	131.446182	1.906280	0.000000	4.622347	0.000000	0.000000	0.000000	-0.021590	-0.094238	-0.121173	0.000000	0.000000	3.000000	2.000000	0.000000
1094.619273	0.006885	0.554078	0.258880	81.908424	100.634583	131.446182	1.906280	0.000000	4.622347	0.000000	0.000000	0.000000	-0.011320	-0.099429	-0.116089	0.000000	0.000000	3.000000	2.000000	0.000000
1094.622606	0.006885	0.554078	0.258880	81.806122	100.105095	130.999588	1.906280	0.000000	4.622347	0.000000	0.000000	0.000000	-0.011320	-0.099429	-0.116089	0.000000	0.000000	3.000000	2.000000	0.000000
1094.625939	0.006885	0.554078	0.258880	81.806122	100.105095	130.999588	1.906280	0.000000	4.622347	0.000000	0.000000	0.000000	-0.011320	-0.099429	-0.116089	0.000000	0.000000	3.000000	2.000000	0.000000
1094.629273	0.006885	0.554078	0.258880	81.806122	100.105095	130.999588	1.906280	0.000000	4.622347	0.000000	0.000000	0.000000	-0.011320	-0.099429	-0.116089	0.000000	0.000000	3.000000	2.000000	0.000000
1094.632606	0.006811	0.553372	0.258219	81.726120	99.659073	130.622757	1.908139	0.000000	4.621580	0.000000	0.000000	0.000000	-0.022286	-0.211953	-0.198434	0.000000	0.000000	3.000000	2.000000	0.000000
1094.635939	0.006811	0.553372	0.258219	81.726120	99.659073	130.622757	1.908139	0.000000	4.621580	0.000000	0.000000	0.000000	-0.000000	-0.000005	-0.000004	0.000000	0.000000	3.000000	2.000000	0.000000
1094.639273	0.006811	0.553372	0.258219	81.726120	99.659073	130.622757	1.908139	0.000000	4.621580	0.000000	0.000000	0.000000	-0.000000	-0.000005	-0.000004	0.000000	0.000000	3.000000	2.000000	0.000000
1094.642606	0.006811	0.553372	0.258219	81.692932	99.240471	130.250122	1.911178	0.000000	4.620325	0.000000	0.000000	0.000000	-0.000000	-0.000005	-0.000004	0.000000	0.000000	3.000000	2.000000	0.000000
1094.645939	0.006811	0.553372	0.258219	81.692932	99.240471	130.250122	1.911178	0.000000	4.620325	0.000000	0.000000	0.000000	-0.000000	-0.000005	-0.000004	0.000000	0.000000	3.000000	2.000000	0.000000
1094.649273	0.006740	0.553014	0.257927	81.692932	99.240471	130.250122	1.911178	0.000000	4.620325	0.000000	0.000000	0.000000	-0.021203	-0.107250	-0.087547	0.000000	0.000000	3.000000	2.000000	0.000000
1094.652606	0.006740	0.553014	0.257927	81.697067	98.816277	129.848907	1.911178	0.000000	4.620325	0.000000	0.000000	0.000000	-0.021203	-0.107250	-0.087547	0.000000	0.000000	3.000000	2.000000	0.000000
1094.655939	0.006740	0.553014	0.257927	81.697067	98.816277	129.848907	1.911178	0.000000	4.620325	0.000000	0.000000	0.000000	-0.021203	-0.107250	-0.087547	0.000000	0.000000	3.000000	2.000000	0.000000
1094.659273	0.006740	0.553014	0.257927	81.697067	98.816277	129.848907	1.911178	0.000000	4.620325	0.000000	0.000000	0.000000	-0.021203	-0.107250	-0.087547	0.000000	0.000000	3.000000	2.000000	0.000000
1094.662606	0.006702	0.552277	0.257468	81.702751	98.463226	129.513184	1.911943	0.000000	4.620008	0.000000	0.000000	0.000000	-0.011476	-0.221134	-0.137658	0.000000	0.000000	3.000000	2.000000	0.000000
1094.665939	0.006702	0.552277	0.257468	81.702751	98.463226	129.513184	1.911943	0.000000	4.620008	0.000000	0.000000	0.000000	-0.000000	0.000005	0.000002	0.000000	0.000000	3.000000	2.000000	0.000000
1094.669273	0.006702	0.552277	0.257468	81.702751	98.463226	129.513184	1.911943	0.000000	4.620008	0.000000	0.000000	0.000000	-0.000000	0.000005	0.000002	0.000000	0.000000	3.000000	2.000000	0.000000
1094.672606	0.006702	0.552277	0.257468	81.669777	98.248642	129.331116	1.914266	0.000000	4.619046	0.000000	0.000000	0.000000	-0.000000	0.000005	0.000002	0.000000	0.000000	3.000000	2.000000	0.000000
1094.675939	0.006700	0.551954	0.257279	81.669777	98.248642	129.331116	1.914266	0.000000	4.619046	0.000000	0.000000	0.000000	-0.000533	-0.096931	-0.056871	0.000000	0.000000	3.000000	2.000000	0.000000
1094.679273	0.006700	0.551954	0.257279	81.669777	98.248642	129.331116	1.914266	0.000000	4.619046	0.000000	0.000000	0.000000	-0.000533	-0.096931	-0.056871	0.000000	0.000000	3.000000	2.000000	0.000000
1094.682606	0.006700	0.551954	0.257279	81.591690	98.139038	129.271881	1.915442	0.000000	4.618558	0.000000	0.000000	0.000000	-0.000533	-0.096931	-0.056871	0.000000	0.000000	3.000000	2.000000	0.000000
1094.685939	0.006700	0.551954	0.257279	81.591690	98.139038	129.271881	1.915442	0.000000	4.618558	0.000000	0.000000	0.000000	-0.000533	-0.096931	-0.056871	0.000000	0.000000	3.000000	2.000000	0.000000
1094.689273	0.006733	0.551653	0.257101	81.591690	98.139038	129.271881	1.915442	0.000000	4.618558	0.000000	0.000000	0.000000	0.009674	-0.090450	-0.053255	0.000000	0.000000	3.000000	2.000000	0.000000
1094.692606	0.006733	0.551653	0.257101	81.499702	98.203018	129.388947	1.915442	0.000000	4.618558	0.000000	0.000000	0.000000	0.009674	-0.090450	-0.053255	0.000000	0.000000	3.000000	2.000000	0.000000
1094.695939	0.006765	0.551412	0.256931	81.499702	98.203018	129.388947	1.915442	0.000000	4.618558	0.000000	0.000000	0.000000	0.009689	-0.072241	-0.051055	0.000000	0.000000	3.000000	2.000000	0.000000
1094.699273	0.006765	0.551412	0.256931	81.499702	98.203018	129.388947	1.915442	0.000000	4.618558	0.000000	0.000000	0.000000	0.009689	-0.072241	-0.051055	0.000000	0.000000	3.000000	2.000000	0.000000
1094.702606	0.006765	0.551412	0.256931	81.414436	98.293694	129.523911	1.918642	0.000000	4.617230	0.000000	0.000000	0.000000	0.009689	-0.072241	-0.051055	0.000000	0.000000	3.000000	2.000000	0.000000
1094.705939	0.006765	0.551412	0.256931	81.414436	98.293694	129.523911	1.918642	0.000000	4.617230	0.000000	0.000000	0.000000	0.009689	-0.072241	-0.051055	0.000000	0.000000	3.000000	2.000000	0.000000
1094.709273	0.006832	0.551197	0.256803	81.414436	98.293694	129.523911	1.918642	0.000000	4.617230	0.000000	0.000000	0.000000	0.019976	-0.064545	-0.038254	0.000000	0.000000	3.000000	2.000000	0.000000
1094.712606	0.006832	0.551197	0.256803	81.360794	98.427025	129.685776	1.918642	0.000000	4.617230	0.000000	0.000000	0.000000	0.019976	-0.064545	-0.038254	0.000000	0.000000	3.000000	2.000000	0.000000
1094.715939	0.006832	0.551197	0.256803	81.360794	98.427025	129.685776	1.918642	0.000000	4.617230	0.000000	0.000000	0.000000	0.019976	-0.064545	-0.038254	0.000000	0.000000	3.000000	2.000000	0.000000
1094.719273	0.006832	0.551197	0.256803	81.360794	98.427025	129.685776	1.918642	0.000000	4.617230	0.000000	0.000000	0.000000	0.019976	-0.064545	-0.038254	0.000000	0.000000	3.000000	2.000000	0.000000
1094.722606	0.006896	0.550841	0.256508	81.325294	98.565201	129.841873	1.920475	0.000000	4.616468	0.000000	0.000000	0.000000	0.019481	-0.106835	-0.088638	0.000000	0.000000	3.000000	2.000000	0.000000
1094.725939	0.006896	0.550841	0.256508	81.325294	98.565201	129.841873	1.920475	0.000000	4.616468	0.000000	0.000000	0.000000	0.019481	-0.106835	-0.088638	0.000000	0.000000	3.000000	2.000000	0.000000
1094.729273	0.006896	0.550841	0.256508	81.325294	98.565201	129.841873	1.920475	0.000000	4.616468	0.000000	0.000000	0.000000	0.019481	-0.106835	-0.088638	0.000000	0.000000	3.000000	2.000000	0.000000
1094.732606	0.006896	0.550841	0.256508	81.293694	98.708176	130.000458	1.923356	0.000000	4.615268	0.000000	0.000000	0.000000	0.019481	-0.106835	-0.088638	0.000000	0.000000	3.000000	2.000000	0.000000
1094.735939	0.006963	0.550682	0.256357	81.293694	98.708176	130.000458	1.923356	0.000000	4.615268	0.000000	0.000000	0.000000	0.019888	-0.047546	-0.045227	0.000000	0.000000	3.000000	2.000000	0.000000
1094.739273	0.006963	0.550682	0.256357	81.293694	98.708176	130.000458	1.923356	0.000000	4.615268	0.000000	0.000000	0.000000	0.019888	-0.047546	-0.045227	0.000000	0.000000	3.000000	2.000000	0.000000
1094.742606	0.006963	0.550682	0.256357	81.246735	98.808342	130.122559	1.925336	0.000000	4.614442	0.000000	0.000000	0.000000	0.019888	-0.047546	-0.045227	0.000000	0.000000	3.000000	2.000000	0.000000
1094.745939	0.006995	0.550563	0.256201	81.246735	98.808342	130.122559	1.925336	0.000000	4.614442	0.000000	0.000000	0.000000	0.009705	-0.035833	-0.046697	0.000000	0.000000	3.000000	2.000000	0.000000
1094.749273	0.006995	0.550563	0.256201	81.246735	98.808342	130.122559	1.925336	0.000000	4.614442	0.000000	0.000000	0.000000	0.009705	-0.035833	-0.046697	0.000000	0.000000	3.000000	2.000000	0.000000
1094.752606	0.006995	0.550563	0.256201	81.183052	98.920227	130.268875	1.926829	0.000000	4.613820	0.000000	0.000000	0.000000	0.009705	-0.035833	-0.046697	0.000000	0.000000	3.000000	2.000000	0.000000
1094.755939	0.006995	0.550563	0.256201	81.183052	98.920227	130.268875	1.926829	0.000000	4.613820	0.000000	0.000000	0.000000	0.009705	-0.035833	-0.046697	0.000000	0.000000	3.000000	2.000000	0.000000
1094.759273	0.007061	0.550418	0.256002	81.183052	98.920227	130.268875	1.926829	0.000000	4.613820	0.000000	0.000000	0.000000	0.019729	-0.043468	-0.059811	0.000000	0.000000	3.000000	2.000000	0.000000
1094.762606	0.007061	0.550418	0.256002	81.093315	99.010338	130.408783	1.926829	0.000000	4.613820	0.000000	0.000000	0.000000	0.019729	-0.043468	-0.059811	0.000000	0.000000	3.000000	2.000000	0.000000
1094.765939	0.007061	0.550418	0.256002	81.093315	99.010338	130.408783	1.926829	0.000000	4.613820	0.000000	0.000000	0.000000	0.019729	-0.043468	-0.059811	0.000000	0.000000	3.000000	2.000000	0.000000
1094.769273	0.007061	0.550418	0.256002	81.093315	99.010338	130.408783	1.926829	0.000000	4.613820	0.000000	0.000000	0.000000	0.019729	-0.043468	-0.059811	0.000000	0.000000	3.000000	2.000000	0.000000
1094.772606	0.007089	0.550130	0.255464	80.981445	99.084175	130.545486	1.929115	0.000000	4.612864	0.000000	0.000000	0.000000	0.008550	-0.086443	-0.161552	0.000000	0.000000	3.000000	2.000000	0.000000
1094.775939	0.007089	0.550130	0.255464	80.981445	99.084175	130.545486	1.929115	0.000000	4.612864	0.000000	0.000000	0.000000	0.008550	-0.086443	-0.161552	0.000000	0.000000	3.000000	2.000000	0.000000
1094.779273	0.007089	0.550130	0.255464	80.981445	99.084175	130.545486	1.929115	0.000000	4.612864	0.000000	0.000000	0.000000	0.008550	-0.086443	-0.161552	0.000000	0.000000	3.000000	2.000000	0.000000
1094.782606	0.007089	0.550130	0.255464	80.862709	99.184822	130.713058	1.933012	0.000000	4.611233	0.000000	0.000000	0.000000	0.008550	-0.086443	-0.161552	0.000000	0.000000	3.000000	2.000000	0.000000
1094.785939	0.007120	0.550004	0.255106	80.862709	99.184822	130.713058	1.933012	0.000000	4.611233	0.000000	0.000000	0.000000	0.009077	-0.037724	-0.107344	0.000000	0.000000	3.000000	2.000000	0.000000
1094.789273	0.007120	0.550004	0.255106	80.862709	99.184822	130.713058	1.933012	0.000000	4.611233	0.000000	0.000000	0.000000	0.009077	-0.037724	-0.107344	0.000000	0.000000	3.000000	2.000000	0.000000
1094.792606	0.007120	0.550004	0.255106	80.748512	99.345436	130.940689	1.935782	0.000000	4.610070	0.000000	0.000000	0.000000	0.009077	-0.037724	-0.107344	0.000000	0.000000	3.000000	2.000000	0.000000
1094.795939	0.007120	0.550004	0.255106	80.748512	99.345436	130.940689	1.935782	0.000000	4.610070	0.000000	0.000000	0.000000	0.009077	-0.037724	-0.107344	0.000000	0.000000	3.000000	2.000000	0.000000
1094.799273	0.007149	0.549853	0.254704	80.748512	99.345436	130.940689	1.935782	0.000000	4.610070	0.000000	0.000000	0.000000	0.008935	-0.045349	-0.120489	0.000000	0.000000	3.000000	2.000000	0.000000
1094.802606	0.007149	0.549853	0.254704	80.648628	99.521980	131.168671	1.935782	0.000000	4.610070	0.000000	0.000000	0.000000	0.008935	-0.045349	-0.120489	0.000000	0.000000	3.000000	2.000000	0.000000
1094.805939	0.007212	0.549690	0.254210	80.648628	99.521980	131.168671	1.935782	0.000000	4.610070	0.000000	0.000000	0.000000	0.018774	-0.048928	-0.148348	0.000000	0.000000	3.000000	2.000000	0.000000
1094.809273	0.007212	0.549690	0.254210	80.648628	99.521980	131.168671	1.935782	0.000000	4.610070	0.000000	0.000000	0.000000	0.018774	-0.048928	-0.148348	0.000000	0.000000	3.000000	2.000000	0.000000
1094.812606	0.007212	0.549690	0.254210	80.563263	99.714287	131.408585	1.943000	0.000000	4.607033	0.000000	0.000000	0.000000	0.018774	-0.048928	-0.148348	0.000000	0.000000	3.000000	2.000000	0.000000
1094.815939	0.007274	0.549497	0.253640	80.563263	99.714287	131.408585	1.943000	0.000000	4.607033	0.000000	0.000000	0.000000	0.018516	-0.057737	-0.170846	0.000000	0.000000	3.000000	2.000000	0.000000
1094.819273	0.007274	0.549497	0.253640	80.563263	99.714287	131.408585	1.943000	0.000000	4.607033	0.000000	0.000000	0.000000	0.018516	-0.057737	-0.170846	0.000000	0.000000	3.000000	2.000000	0.000000
1094.822606	0.007274	0.549497	0.253640	80.520470	99.815216	131.540207	1.947653	0.000000	4.605068	0.000000	0.000000	0.000000	0.018516	-0.057737	-0.170846	0.000000	0.000000	3.000000	2.000000	0.000000
1094.825939	0.007274	0.549497	0.253640	80.520470	99.815216	131.540207	1.947653	0.000000	4.605068	0.000000	0.000000	0.000000	0.018516	-0.057737	-0.170846	0.000000	0.000000	3.000000	2.000000	0.000000
1094.829273	0.007368	0.549314	0.252990	80.520470	99.815216	131.540207	1.947653	0.000000	4.605068	0.000000	0.000000	0.000000	0.028349	-0.054875	-0.195042	0.000000	0.000000	3.000000	2.000000	0.000000
1094.832606	0.007368	0.549314	0.252990	80.527924	99.687599	131.423401	1.947653	0.000000	4.605068	0.000000	0.000000	0.000000	0.028349	-0.054875	-0.195042	0.000000	0.000000	3.000000	2.000000	0.000000
1094.835939	0.007428	0.549042	0.252257	80.527924	99.687599	131.423401	1.947653	0.000000	4.605068	0.000000	0.000000	0.000000	0.017926	-0.081699	-0.220002	0.000000	0.000000	3.000000	2.000000	0.000000
1094.839273	0.007428	0.549042	0.252257	80.527924	99.687599	131.423401	1.947653	0.000000	4.605068	0.000000	0.000000	0.000000	0.017926	-0.081699	-0.220002	0.000000	0.000000	3.000000	2.000000	0.000000
1094.842606	0.007428	0.549042	0.252257	80.544434	99.280472	131.033035	1.959084	0.000000	4.600216	0.000000	0.000000	0.000000	0.017926	-0.081699	-0.220002	0.000000	0.000000	3.000000	2.000000	0.000000
1094.845939	0.007428	0.549042	0.252257	80.544434	99.280472	131.033035	1.959084	0.000000	4.600216	0.000000	0.000000	0.000000	0.017926	-0.081699	-0.220002	0.000000	0.000000	3.000000	2.000000	0.000000
1094.849273	0.007554	0.548758	0.251429	80.544434	99.280472	131.033035	1.959084	0.000000	4.600216	0.000000	0.000000	0.000000	0.037769	-0.085253	-0.248440	0.000000	0.000000	3.000000	2.000000	0.000000
1094.852606	0.007554	0.548758	0.251429	80.534187	98.774765	130.564056	1.959084	0.000000	4.600216	0.000000	0.000000	0.000000	0.037769	-0.085253	-0.248440	0.000000	0.000000	3.000000	2.000000	0.000000
1094.855939	0.007679	0.548466	0.250537	80.534187	98.774765	130.564056	1.959084	0.000000	4.600216	0.000000	0.000000	0.000000	0.037468	-0.087573	-0.267536	0.000000	0.000000	3.000000	2.000000	0.000000
1094.859273	0.007679	0.548466	0.250537	80.534187	98.774765	130.564056	1.959084	0.000000	4.600216	0.000000	0.000000	0.000000	0.037468	-0.087573	-0.267536	0.000000	0.000000	3.000000	2.000000	0.000000
1094.862606	0.007679	0.548466	0.250537	80.493286	98.049805	129.901886	1.974334	0.000000	4.593692	0.000000	0.000000	0.000000	0.037468	-0.087573	-0.267536	0.000000	0.000000	3.000000	2.000000	0.000000
1094.865939	0.007836	0.548145	0.249567	80.493286	98.049805	129.901886	1.974334	0.000000	4.593692	0.000000	0.000000	0.000000	0.047176	-0.096322	-0.290780	0.000000	0.000000	3.000000	2.000000	0.000000
1094.869273	0.007836	0.548145	0.249567	80.493286	98.049805	129.901886	1.974334	0.000000	4.593692	0.000000	0.000000	0.000000	0.047176	-0.096322	-0.290780	0.000000	0.000000	3.000000	2.000000	0.000000
1094.872606	0.007836	0.548145	0.249567	80.427246	97.091202	129.023010	1.983238	0.000000	4.589855	0.000000	0.000000	0.000000	0.047176	-0.096322	-0.290780	0.000000	0.000000	3.000000	2.000000	0.000000
1094.875939	0.007992	0.547837	0.248547	80.427246	97.091202	129.023010	1.983238	0.000000	4.589855	0.000000	0.000000	0.000000	0.046863	-0.092243	-0.306213	0.000000	0.000000	3.000000	2.000000	0.000000
1094.879273	0.007992	0.547837	0.248547	80.427246	97.091202	129.023010	1.983238	0.000000	4.589855	0.000000	0.000000	0.000000	0.046863	-0.092243	-0.306213	0.000000	0.000000	3.000000	2.000000	0.000000
1094.882606	0.007992	0.547837	0.248547	80.370651	95.888222	127.907127	1.992520	0.000000	4.585833	0.000000	0.000000	0.000000	0.046863	-0.092243	-0.306213	0.000000	0.000000	3.000000	2.000000	0.000000
1094.885939	0.008180	0.547539	0.247443	80.370651	95.888222	127.907127	1.992520	0.000000	4.585833	0.000000	0.000000	0.000000	0.056465	-0.089385	-0.331214	0.000000	0.000000	3.000000	2.000000	0.000000
1094.889273	0.008180	0.547539	0.247443	80.370651	95.888222	127.907127	1.992520	0.000000	4.585833	0.000000	0.000000	0.000000	0.056465	-0.089385	-0.331214	0.000000	0.000000	3.000000	2.000000	0.000000
1094.892606	0.008180	0.547539	0.247443	80.369362	94.407410	126.485558	2.002917	0.000000	4.581302	0.000000	0.000000	0.000000	0.056465	-0.089385	-0.331214	0.000000	0.000000	3.000000	2.000000	0.000000
1094.895939	0.008368	0.547263	0.246349	80.369362	94.407410	126.485558	2.002917	0.000000	4.581302	0.000000	0.000000	0.000000	0.056314	-0.082998	-0.328126	0.000000	0.000000	3.000000	2.000000	0.000000
1094.899273	0.008368	0.547263	0.246349	80.369362	94.407410	126.485558	2.002917	0.000000	4.581302	0.000000	0.000000	0.000000	0.056314	-0.082998	-0.328126	0.000000	0.000000	3.000000	2.000000	0.000000
1094.902606	0.008368	0.547263	0.246349	80.419197	92.726624	124.833473	2.013299	0.000000	4.576749	0.000000	0.000000	0.000000	0.056314	-0.082998	-0.328126	0.000000	0.000000	3.000000	2.000000	0.000000
1094.905939	0.008589	0.546986	0.245252	80.419197	92.726624	124.833473	2.013299	0.000000	4.576749	0.000000	0.000000	0.000000	0.066121	-0.082976	-0.329080	0.000000	0.000000	3.000000	2.000000	0.000000
1094.909273	0.008589	0.546986	0.245252	80.419197	92.726624	124.833473	2.013299	0.000000	4.576749	0.000000	0.000000	0.000000	0.066121	-0.082976	-0.329080	0.000000	0.000000	3.000000	2.000000	0.000000
1094.912606	0.008589	0.546986	0.245252	80.468834	90.927971	123.055901	2.024272	0.000000	4.571906	0.000000	0.000000	0.000000	0.066121	-0.082976	-0.329080	0.000000	0.000000	3.000000	2.000000	0.000000
1094.915939	0.008874	0.546744	0.244115	80.468834	90.927971	123.055901	2.024272	0.000000	4.571906	0.000000	0.000000	0.000000	0.085730	-0.072662	-0.341056	0.000000	0.000000	3.000000	2.000000	0.000000
1094.919273	0.008874	0.546744	0.244115	80.468834	90.927971	123.055901	2.024272	0.000000	4.571906	0.000000	0.000000	0.000000	0.085730	-0.072662	-0.341056	0.000000	0.000000	3.000000	2.000000	0.000000
1094.922606	0.008874	0.546744	0.244115	80.510529	89.190788	121.335228	2.036606	0.000000	4.566425	0.000000	0.000000	0.000000	0.085730	-0.072662	-0.341056	0.000000	0.000000	3.000000	2.000000	0.000000
1094.925939	0.009192	0.546480	0.242962	80.510529	89.190788	121.335228	2.036606	0.000000	4.566425	0.000000	0.000000	0.000000	0.095346	-0.079002	-0.346074	0.000000	0.000000	3.000000	2.000000	0.000000
1094.929273	0.009192	0.546480	0.242962	80.510529	89.190788	121.335228	2.036606	0.000000	4.566425	0.000000	0.000000	0.000000	0.095346	-0.079002	-0.346074	0.000000	0.000000	3.000000	2.000000	0.000000
1094.932606	0.009192	0.546480	0.242962	80.540565	87.571442	119.726357	2.049629	0.000000	4.560594	0.000000	0.000000	0.000000	0.095346	-0.079002	-0.346074	0.000000	0.000000	3.000000	2.000000	0.000000
1094.935939	0.009575	0.546234	0.241786	80.540565	87.571442	119.726357	2.049629	0.000000	4.560594	0.000000	0.000000	0.000000	0.114840	-0.073885	-0.352732	0.000000	0.000000	3.000000	2.000000	0.000000
1094.939273	0.009575	0.546234	0.241786	80.540565	87.571442	119.726357	2.049629	0.000000	4.560594	0.000000	0.000000	0.000000	0.114840	-0.073885	-0.352732	0.000000	0.000000	3.000000	2.000000	0.000000
1094.942606	0.009575	0.546234	0.241786	80.564888	86.086632	118.251938	2.063898	0.000000	4.554155	0.000000	0.000000	0.000000	0.114840	-0.073885	-0.352732	0.000000	0.000000	3.000000	2.000000	0.000000
1094.945939	0.009923	0.546001	0.240557	80.564888	86.086632	118.251938	2.063898	0.000000	4.554155	0.000000	0.000000	0.000000	0.104277	-0.069982	-0.368522	0.000000	0.000000	3.000000	2.000000	0.000000
1094.949273	0.009923	0.546001	0.240557	80.564888	86.086632	118.251938	2.063898	0.000000	4.554155	0.000000	0.000000	0.000000	0.104277	-0.069982	-0.368522	0.000000	0.000000	3.000000	2.000000	0.000000
1094.952606	0.009923	0.546001	0.240557	80.581299	84.715614	116.888680	2.078071	0.000000	4.547705	0.000000	0.000000	0.000000	0.104277	-0.069982	-0.368522	0.000000	0.000000	3.000000	2.000000	0.000000
1094.955939	0.010301	0.545763	0.239293	80.581299	84.715614	116.888680	2.078071	0.000000	4.547705	0.000000	0.000000	0.000000	0.113656	-0.071241	-0.379202	0.000000	0.000000	3.000000	2.000000	0.000000
1094.959273	0.010301	0.545763	0.239293	80.581299	84.715614	116.888680	2.078071	0.000000	4.547705	0.000000	0.000000	0.000000	0.113656	-0.071241	-0.379202	0.000000	0.000000	3.000000	2.000000	0.000000
1094.962606	0.010301	0.545763	0.239293	80.595184	83.469749	115.650650	2.093074	0.000000	4.540820	0.000000	0.000000	0.000000	0.113656	-0.071241	-0.379202	0.000000	0.000000	3.000000	2.000000	0.000000
1094.965939	0.010646	0.545505	0.238013	80.595184	83.469749	115.650650	2.093074	0.000000	4.540820	0.000000	0.000000	0.000000	0.103247	-0.077602	-0.384174	0.000000	0.000000	3.000000	2.000000	0.000000
1094.969273	0.010646	0.545505	0.238013	80.595184	83.469749	115.650650	2.093074	0.000000	4.540820	0.000000	0.000000	0.000000	0.103247	-0.077602	-0.384174	0.000000	0.000000	3.000000	2.000000	0.000000
1094.972606	0.010646	0.545505	0.238013	80.603798	82.377113	114.564949	2.107744	0.000000	4.534028	0.000000	0.000000	0.000000	0.103247	-0.077602	-0.384174	0.000000	0.000000	3.000000	2.000000	0.000000
1094.975939	0.010988	0.545242	0.236697	80.603798	82.377113	114.564949	2.107744	0.000000	4.534028	0.000000	0.000000	0.000000	0.102679	-0.078823	-0.394836	0.000000	0.000000	3.000000	2.000000	0.000000
1094.979273	0.010988	0.545242	0.236697	80.603798	82.377113	114.564949	2.107744	0.000000	4.534028	0.000000	0.000000	0.000000	0.102679	-0.078823	-0.394836	0.000000	0.000000	3.000000	2.000000	0.000000
1094.982606	0.010988	0.545242	0.236697	80.610542	81.436005	113.631317	2.122738	0.000000	4.527029	0.000000	0.000000	0.000000	0.102679	-0.078823	-0.394836	0.000000	0.000000	3.000000	2.000000	0.000000
1094.985939	0.011329	0.545004	0.235422	80.610542	81.436005	113.631317	2.122738	0.000000	4.527029	0.000000	0.000000	0.000000	0.102473	-0.071358	-0.382293	0.000000	0.000000	3.000000	2.000000	0.000000
1094.989273	0.011329	0.545004	0.235422	80.610542	81.436005	113.631317	2.122738	0.000000	4.527029	0.000000	0.000000	0.000000	0.102473	-0.071358	-0.382293	0.000000	0.000000	3.000000	2.000000	0.000000
1094.992606	0.011329	0.545004	0.235422	80.615814	80.608086	112.803398	2.137507	0.000000	4.520073	0.000000	0.000000	0.000000	0.102473	-0.071358	-0.382293	0.000000	0.000000	3.000000	2.000000	0.000000
1094.995939	0.011670	0.544766	0.234145	80.615814	80.608086	112.803398	2.137507	0.000000	4.520073	0.000000	0.000000	0.000000	0.102058	-0.071387	-0.383352	0.000000	0.000000	3.000000	2.000000	0.000000
1094.999273	0.011670	0.544766	0.234145	80.615814	80.608086	112.803398	2.137507	0.000000	4.520073	0.000000	0.000000	0.000000	0.102058	-0.071387	-0.383352	0.000000	0.000000	3.000000	2.000000	0.000000
1095.002606	0.011670	0.544766	0.234145	80.620911	79.904037	112.100319	2.152373	0.000000	4.513014	0.000000	0.000000	0.000000	0.102058	-0.071387	-0.383352	0.000000	0.000000	3.000000	2.000000	0.000000
1095.005939	0.012009	0.544511	0.232882	80.620911	79.904037	112.100319	2.152373	0.000000	4.513014	0.000000	0.000000	0.000000	0.101737	-0.076487	-0.378866	0.000000	0.000000	3.000000	2.000000	0.000000
1095.009273	0.012009	0.544511	0.232882	80.620911	79.904037	112.100319	2.152373	0.000000	4.513014	0.000000	0.000000	0.000000	0.101737	-0.076487	-0.378866	0.000000	0.000000	3.000000	2.000000	0.000000
1095.012606	0.012009	0.544511	0.232882	80.627258	79.393066	111.587135	2.167201	0.000000	4.505911	0.000000	0.000000	0.000000	0.101737	-0.076487	-0.378866	0.000000	0.000000	3.000000	2.000000	0.000000
1095.015939	0.012347	0.544277	0.231629	80.627258	79.393066	111.587135	2.167201	0.000000	4.505911	0.000000	0.000000	0.000000	0.101399	-0.070266	-0.375773	0.000000	0.000000	3.000000	2.000000	0.000000
1095.019273	0.012347	0.544277	0.231629	80.627258	79.393066	111.587135	2.167201	0.000000	4.505911	0.000000	0.000000	0.000000	0.101399	-0.070266	-0.375773	0.000000	0.000000	3.000000	2.000000	0.000000
1095.022606	0.012347	0.544277	0.231629	80.635963	79.068207	111.254860	2.182023	0.000000	4.498753	0.000000	0.000000	0.000000	0.101399	-0.070266	-0.375773	0.000000	0.000000	3.000000	2.000000	0.000000
1095.025939	0.012716	0.544043	0.230373	80.635963	79.068207	111.254860	2.182023	0.000000	4.498753	0.000000	0.000000	0.000000	0.110782	-0.070268	-0.376954	0.000000	0.000000	3.000000	2.000000	0.000000
1095.029273	0.012716	0.544043	0.230373	80.635963	79.068207	111.254860	2.182023	0.000000	4.498753	0.000000	0.000000	0.000000	0.110782	-0.070268	-0.376954	0.000000	0.000000	3.000000	2.000000	0.000000
1095.032606	0.012716	0.544043	0.230373	80.646843	78.902962	111.084885	2.197457	0.000000	4.491234	0.000000	0.000000	0.000000	0.110782	-0.070268	-0.376954	0.000000	0.000000	3.000000	2.000000	0.000000
1095.035939	0.013019	0.543829	0.229128	80.646843	78.902962	111.084885	2.197457	0.000000	4.491234	0.000000	0.000000	0.000000	0.090867	-0.064081	-0.373440	0.000000	0.000000	3.000000	2.000000	0.000000
1095.039273	0.013019	0.543829	0.229128	80.646843	78.902962	111.084885	2.197457	0.000000	4.491234	0.000000	0.000000	0.000000	0.090867	-0.064081	-0.373440	0.000000	0.000000	3.000000	2.000000	0.000000
1095.042606	0.013019	0.543829	0.229128	80.661484	78.988319	111.161659	2.211846	0.000000	4.484165	0.000000	0.000000	0.000000	0.090867	-0.064081	-0.373440	0.000000	0.000000	3.000000	2.000000	0.000000
1095.045939	0.013320	0.543653	0.227875	80.661484	78.988319	111.161659	2.211846	0.000000	4.484165	0.000000	0.000000	0.000000	0.090468	-0.052893	-0.375815	0.000000	0.000000	3.000000	2.000000	0.000000
1095.049273	0.013320	0.543653	0.227875	80.661484	78.988319	111.161659	2.211846	0.000000	4.484165	0.000000	0.000000	0.000000	0.090468	-0.052893	-0.375815	0.000000	0.000000	3.000000	2.000000	0.000000
1095.052606	0.013320	0.543653	0.227875	80.679825	79.322952	111.486580	2.226364	0.000000	4.476975	0.000000	0.000000	0.000000	0.090468	-0.052893	-0.375815	0.000000	0.000000	3.000000	2.000000	0.000000
1095.055939	0.013589	0.543501	0.226666	80.679825	79.322952	111.486580	2.226364	0.000000	4.476975	0.000000	0.000000	0.000000	0.080632	-0.045538	-0.362633	0.000000	0.000000	3.000000	2.000000	0.000000
1095.059273	0.013589	0.543501	0.226666	80.679825	79.322952	111.486580	2.226364	0.000000	4.476975	0.000000	0.000000	0.000000	0.080632	-0.045538	-0.362633	0.000000	0.000000	3.000000	2.000000	0.000000
1095.062606	0.013589	0.543501	0.226666	80.696609	79.772232	111.927162	2.240107	0.000000	4.470114	0.000000	0.000000	0.000000	0.080632	-0.045538	-0.362633	0.000000	0.000000	3.000000	2.000000	0.000000
1095.065939	0.013825	0.543390	0.225483	80.696609	79.772232	111.927162	2.240107	0.000000	4.470114	0.000000	0.000000	0.000000	0.070754	-0.033228	-0.354930	0.000000	0.000000	3.000000	2.000000	0.000000
1095.069273	0.013825	0.543390	0.225483	80.696609	79.772232	111.927162	2.240107	0.000000	4.470114	0.000000	0.000000	0.000000	0.070754	-0.033228	-0.354930	0.000000	0.000000	3.000000	2.000000	0.000000
1095.072606	0.013825	0.543390	0.225483	80.714668	80.273041	112.413612	2.253210	0.000000	4.463524	0.000000	0.000000	0.000000	0.070754	-0.033228	-0.354930	0.000000	0.000000	3.000000	2.000000	0.000000
1095.075939	0.014093	0.543320	0.224325	80.714668	80.273041	112.413612	2.253210	0.000000	4.463524	0.000000	0.000000	0.000000	0.080348	-0.020952	-0.347542	0.000000	0.000000	3.000000	2.000000	0.000000
1095.079273	0.014093	0.543320	0.224325	80.714668	80.273041	112.413612	2.253210	0.000000	4.463524	0.000000	0.000000	0.000000	0.080348	-0.020952	-0.347542	0.000000	0.000000	3.000000	2.000000	0.000000
1095.082606	0.014093	0.543320	0.224325	80.730743	80.723633	112.849510	2.266698	0.000000	4.456689	0.000000	0.000000	0.000000	0.080348	-0.020952	-0.347542	0.000000	0.000000	3.000000	2.000000	0.000000
1095.085939	0.014361	0.543296	0.223225	80.730743	80.723633	112.849510	2.266698	0.000000	4.456689	0.000000	0.000000	0.000000	0.080421	-0.007466	-0.330065	0.000000	0.000000	3.000000	2.000000	0.000000
1095.089273	0.014361	0.543296	0.223225	80.730743	80.723633	112.849510	2.266698	0.000000	4.456689	0.000000	0.000000	0.000000	0.080421	-0.007466	-0.330065	0.000000	0.000000	3.000000	2.000000	0.000000
1095.092606	0.014361	0.543296	0.223225	80.742622	81.110756	113.217293	2.279797	0.000000	4.450003	0.000000	0.000000	0.000000	0.080421	-0.007466	-0.330065	0.000000	0.000000	3.000000	2.000000	0.000000
1095.095939	0.014693	0.543274	0.222153	80.742622	81.110756	113.217293	2.279797	0.000000	4.450003	0.000000	0.000000	0.000000	0.099687	-0.006418	-0.321324	0.000000	0.000000	3.000000	2.000000	0.000000
1095.099273	0.014693	0.543274	0.222153	80.742622	81.110756	113.217293	2.279797	0.000000	4.450003	0.000000	0.000000	0.000000	0.099687	-0.006418	-0.321324	0.000000	0.000000	3.000000	2.000000	0.000000
1095.102606	0.014693	0.543274	0.222153	80.754868	81.368629	113.456154	2.293742	0.000000	4.442831	0.000000	0.000000	0.000000	0.099687	-0.006418	-0.321324	0.000000	0.000000	3.000000	2.000000	0.000000
1095.105939	0.015025	0.543310	0.221090	80.754868	81.368629	113.456154	2.293742	0.000000	4.442831	0.000000	0.000000	0.000000	0.099401	0.010695	-0.319171	0.000000	0.000000	3.000000	2.000000	0.000000
1095.109273	0.015025	0.543310	0.221090	80.754868	81.368629	113.456154	2.293742	0.000000	4.442831	0.000000	0.000000	0.000000	0.099401	0.010695	-0.319171	0.000000	0.000000	3.000000	2.000000	0.000000
1095.112606	0.015025	0.543310	0.221090	80.764603	81.459412	113.529106	2.307680	0.000000	4.435607	0.000000	0.000000	0.000000	0.099401	0.010695	-0.319171	0.000000	0.000000	3.000000	2.000000	0.000000
1095.115939	0.015355	0.543328	0.220042	80.764603	81.459412	113.529106	2.307680	0.000000	4.435607	0.000000	0.000000	0.000000	0.099184	0.005550	-0.314164	0.000000	0.000000	3.000000	2.000000	0.000000
1095.119273	0.015355	0.543328	0.220042	80.764603	81.459412	113.529106	2.307680	0.000000	4.435607	0.000000	0.000000	0.000000	0.099184	0.005550	-0.314164	0.000000	0.000000	3.000000	2.000000	0.000000
1095.122606	0.015355	0.543328	0.220042	80.774269	81.533218	113.587967	2.321534	0.000000	4.428372	0.000000	0.000000	0.000000	0.099184	0.005550	-0.314164	0.000000	0.000000	3.000000	2.000000	0.000000
1095.125939	0.015653	0.543404	0.219003	80.774269	81.533218	113.587967	2.321534	0.000000	4.428372	0.000000	0.000000	0.000000	0.089280	0.022602	-0.311734	0.000000	0.000000	3.000000	2.000000	0.000000
1095.129273	0.015653	0.543404	0.219003	80.774269	81.533218	113.587967	2.321534	0.000000	4.428372	0.000000	0.000000	0.000000	0.089280	0.022602	-0.311734	0.000000	0.000000	3.000000	2.000000	0.000000
1095.132606	0.015653	0.543404	0.219003	80.783928	81.607101	113.646904	2.334863	0.000000	4.421359	0.000000	0.000000	0.000000	0.089280	0.022602	-0.311734	0.000000	0.000000	3.000000	2.000000	0.000000
1095.135939	0.015949	0.543441	0.217967	80.783928	81.607101	113.646904	2.334863	0.000000	4.421359	0.000000	0.000000	0.000000	0.089005	0.011261	-0.310917	0.000000	0.000000	3.000000	2.000000	0.000000
1095.139273	0.015949	0.543441	0.217967	80.783928	81.607101	113.646904	2.334863	0.000000	4.421359	0.000000	0.000000	0.000000	0.089005	0.011261	-0.310917	0.000000	0.000000	3.000000	2.000000	0.000000
1095.142606	0.015949	0.543441	0.217967	80.793694	81.728928	113.758034	2.348218	0.000000	4.414280	0.000000	0.000000	0.000000	0.089005	0.011261	-0.310917	0.000000	0.000000	3.000000	2.000000	0.000000
1095.145939	0.016181	0.543515	0.216925	80.793694	81.728928	113.758034	2.348218	0.000000	4.414280	0.000000	0.000000	0.000000	0.069463	0.022096	-0.312460	0.000000	0.000000	3.000000	2.000000	0.000000
1095.149273	0.016181	0.543515	0.216925	80.793694	81.728928	113.758034	2.348218	0.000000	4.414280	0.000000	0.000000	0.000000	0.069463	0.022096	-0.312460	0.000000	0.000000	3.000000	2.000000	0.000000
1095.152606	0.016181	0.543515	0.216925	80.803436	81.892487	113.907166	2.360650	0.000000	4.407645	0.000000	0.000000	0.000000	0.069463	0.022096	-0.312460	0.000000	0.000000	3.000000	2.000000	0.000000
1095.155939	0.016444	0.543608	0.215895	80.803436	81.892487	113.907166	2.360650	0.000000	4.407645	0.000000	0.000000	0.000000	0.078903	0.027992	-0.309009	0.000000	0.000000	3.000000	2.000000	0.000000
1095.159273	0.016444	0.543608	0.215895	80.803436	81.892487	113.907166	2.360650	0.000000	4.407645	0.000000	0.000000	0.000000	0.078903	0.027992	-0.309009	0.000000	0.000000	3.000000	2.000000	0.000000
1095.162606	0.016444	0.543608	0.215895	80.812325	82.044441	114.046547	2.373544	0.000000	4.400714	0.000000	0.000000	0.000000	0.078903	0.027992	-0.309009	0.000000	0.000000	3.000000	2.000000	0.000000
1095.165939	0.016444	0.543608	0.215895	80.812325	82.044441	114.046547	2.373544	0.000000	4.400714	0.000000	0.000000	0.000000	0.078903	0.027992	-0.309009	0.000000	0.000000	3.000000	2.000000	0.000000
1095.169273	0.016676	0.543709	0.214931	80.812325	82.044441	114.046547	2.373544	0.000000	4.400714	0.000000	0.000000	0.000000	0.069550	0.030311	-0.289390	0.000000	0.000000	3.000000	2.000000	0.000000
1095.172606	0.016676	0.543709	0.214931	80.820694	82.180252	114.166801	2.373544	0.000000	4.400714	0.000000	0.000000	0.000000	0.069550	0.030311	-0.289390	0.000000	0.000000	3.000000	2.000000	0.000000
1095.175939	0.016939	0.543846	0.213959	80.820694	82.180252	114.166801	2.373544	0.000000	4.400714	0.000000	0.000000	0.000000	0.078841	0.041054	-0.291547	0.000000	0.000000	3.000000	2.000000	0.000000
1095.179273	0.016939	0.543846	0.213959	80.820694	82.180252	114.166801	2.373544	0.000000	4.400714	0.000000	0.000000	0.000000	0.078841	0.041054	-0.291547	0.000000	0.000000	3.000000	2.000000	0.000000
1095.182606	0.016939	0.543846	0.213959	80.827393	82.241577	114.214737	2.397956	0.000000	4.387460	0.000000	0.000000	0.000000	0.078841	0.041054	-0.291547	0.000000	0.000000	3.000000	2.000000	0.000000
1095.185939	0.016939	0.543846	0.213959	80.827393	82.241577	114.214737	2.397956	0.000000	4.387460	0.000000	0.000000	0.000000	0.078841	0.041054	-0.291547	0.000000	0.000000	3.000000	2.000000	0.000000
1095.189273	0.017171	0.543995	0.213086	80.827393	82.241577	114.214737	2.397956	0.000000	4.387460	0.000000	0.000000	0.000000	0.069805	0.044676	-0.261790	0.000000	0.000000	3.000000	2.000000	0.000000
1095.192606	0.017171	0.543995	0.213086	80.833847	82.259460	114.219765	2.397956	0.000000	4.387460	0.000000	0.000000	0.000000	0.069805	0.044676	-0.261790	0.000000	0.000000	3.000000	2.000000	0.000000
1095.195939	0.017403	0.544159	0.212193	80.833847	82.259460	114.219765	2.397956	0.000000	4.387460	0.000000	0.000000	0.000000	0.069449	0.049264	-0.267917	0.000000	0.000000	3.000000	2.000000	0.000000
1095.199273	0.017403	0.544159	0.212193	80.833847	82.259460	114.219765	2.397956	0.000000	4.387460	0.000000	0.000000	0.000000	0.069449	0.049264	-0.267917	0.000000	0.000000	3.000000	2.000000	0.000000
1095.202606	0.017403	0.544159	0.212193	80.841377	82.380959	114.330261	2.420614	0.000000	4.375000	0.000000	0.000000	0.000000	0.069449	0.049264	-0.267917	0.000000	0.000000	3.000000	2.000000	0.000000
1095.205939	0.017403	0.544159	0.212193	80.841377	82.380959	114.330261	2.420614	0.000000	4.375000	0.000000	0.000000	0.000000	0.069449	0.049264	-0.267917	0.000000	0.000000	3.000000	2.000000	0.000000
1095.209273	0.017571	0.544306	0.211319	80.841377	82.380959	114.330261	2.420614	0.000000	4.375000	0.000000	0.000000	0.000000	0.050346	0.044166	-0.262107	0.000000	0.000000	3.000000	2.000000	0.000000
1095.212606	0.017571	0.544306	0.211319	80.849358	82.567169	114.512711	2.420614	0.000000	4.375000	0.000000	0.000000	0.000000	0.050346	0.044166	-0.262107	0.000000	0.000000	3.000000	2.000000	0.000000
1095.215939	0.017674	0.544412	0.210417	80.849358	82.567169	114.512711	2.420614	0.000000	4.375000	0.000000	0.000000	0.000000	0.030944	0.031658	-0.270613	0.000000	0.000000	3.000000	2.000000	0.000000
1095.219273	0.017674	0.544412	0.210417	80.849358	82.567169	114.512711	2.420614	0.000000	4.375000	0.000000	0.000000	0.000000	0.030944	0.031658	-0.270613	0.000000	0.000000	3.000000	2.000000	0.000000
1095.222606	0.017674	0.544412	0.210417	80.858299	82.730431	114.682022	2.440492	0.000000	4.363943	0.000000	0.000000	0.000000	0.030944	0.031658	-0.270613	0.000000	0.000000	3.000000	2.000000	0.000000
1095.225939	0.017674	0.544412	0.210417	80.858299	82.730431	114.682022	2.440492	0.000000	4.363943	0.000000	0.000000	0.000000	0.030944	0.031658	-0.270613	0.000000	0.000000	3.000000	2.000000	0.000000
1095.229273	0.017681	0.544476	0.209488	80.858299	82.730431	114.682022	2.440492	0.000000	4.363943	0.000000	0.000000	0.000000	0.002118	0.019197	-0.278888	0.000000	0.000000	3.000000	2.000000	0.000000
1095.232606	0.017681	0.544476	0.209488	80.866600	82.676460	114.645912	2.440492	0.000000	4.363943	0.000000	0.000000	0.000000	0.002118	0.019197	-0.278888	0.000000	0.000000	3.000000	2.000000	0.000000
1095.235939	0.017592	0.544462	0.208535	80.866600	82.676460	114.645912	2.440492	0.000000	4.363943	0.000000	0.000000	0.000000	-0.026554	-0.004182	-0.285792	0.000000	0.000000	3.000000	2.000000	0.000000
1095.239273	0.017592	0.544462	0.208535	80.866600	82.676460	114.645912	2.440492	0.000000	4.363943	0.000000	0.000000	0.000000	-0.026554	-0.004182	-0.285792	0.000000	0.000000	3.000000	2.000000	0.000000
1095.242606	0.017592	0.544462	0.208535	80.873726	82.334419	114.331696	2.455927	0.000000	4.355275	0.000000	0.000000	0.000000	-0.026554	-0.004182	-0.285792	0.000000	0.000000	3.000000	2.000000	0.000000
1095.245939	0.017592	0.544462	0.208535	80.873726	82.334419	114.331696	2.455927	0.000000	4.355275	0.000000	0.000000	0.000000	-0.026554	-0.004182	-0.285792	0.000000	0.000000	3.000000	2.000000	0.000000
1095.249273	0.017410	0.544395	0.207607	80.873726	82.334419	114.331696	2.455927	0.000000	4.355275	0.000000	0.000000	0.000000	-0.054724	-0.020011	-0.278309	0.000000	0.000000	3.000000	2.000000	0.000000
1095.252606	0.017410	0.544395	0.207607	80.879494	81.771355	113.810944	2.455927	0.000000	4.355275	0.000000	0.000000	0.000000	-0.054724	-0.020011	-0.278309	0.000000	0.000000	3.000000	2.000000	0.000000
1095.255939	0.017134	0.544255	0.206690	80.879494	81.771355	113.810944	2.455927	0.000000	4.355275	0.000000	0.000000	0.000000	-0.082892	-0.041897	-0.275188	0.000000	0.000000	3.000000	2.000000	0.000000
1095.259273	0.017134	0.544255	0.206690	80.879494	81.771355	113.810944	2.455927	0.000000	4.355275	0.000000	0.000000	0.000000	-0.082892	-0.041897	-0.275188	0.000000	0.000000	3.000000	2.000000	0.000000
1095.262606	0.017134	0.544255	0.206690	80.878204	80.980408	113.072792	2.465210	0.000000	4.350028	0.000000	0.000000	0.000000	-0.082892	-0.041897	-0.275188	0.000000	0.000000	3.000000	2.000000	0.000000
1095.265939	0.017134	0.544255	0.206690	80.878204	80.980408	113.072792	2.465210	0.000000	4.350028	0.000000	0.000000	0.000000	-0.082892	-0.041897	-0.275188	0.000000	0.000000	3.000000	2.000000	0.000000
1095.269273	0.016796	0.544120	0.205807	80.878204	80.980408	113.072792	2.465210	0.000000	4.350028	0.000000	0.000000	0.000000	-0.101320	-0.040595	-0.265061	0.000000	0.000000	3.000000	2.000000	0.000000
1095.272606	0.016796	0.544120	0.205807	80.856514	80.167313	112.329353	2.465210	0.000000	4.350028	0.000000	0.000000	0.000000	-0.101320	-0.040595	-0.265061	0.000000	0.000000	3.000000	2.000000	0.000000
1095.275939	0.016429	0.543973	0.204975	80.856514	80.167313	112.329353	2.465210	0.000000	4.350028	0.000000	0.000000	0.000000	-0.110111	-0.044078	-0.249377	0.000000	0.000000	3.000000	2.000000	0.000000
1095.279273	0.016429	0.543973	0.204975	80.856514	80.167313	112.329353	2.465210	0.000000	4.350028	0.000000	0.000000	0.000000	-0.110111	-0.044078	-0.249377	0.000000	0.000000	3.000000	2.000000	0.000000
1095.282606	0.016429	0.543973	0.204975	80.779579	79.408752	111.679375	2.469496	0.000000	4.347596	0.000000	0.000000	0.000000	-0.110111	-0.044078	-0.249377	0.000000	0.000000	3.000000	2.000000	0.000000
1095.285939	0.016429	0.543973	0.204975	80.779579	79.408752	111.679375	2.469496	0.000000	4.347596	0.000000	0.000000	0.000000	-0.110111	-0.044078	-0.249377	0.000000	0.000000	3.000000	2.000000	0.000000
1095.289273	0.016032	0.543810	0.204163	80.779579	79.408752	111.679375	2.469496	0.000000	4.347596	0.000000	0.000000	0.000000	-0.119137	-0.048853	-0.243790	0.000000	0.000000	3.000000	2.000000	0.000000
1095.292606	0.016032	0.543810	0.204163	80.658829	78.898872	111.309837	2.469496	0.000000	4.347596	0.000000	0.000000	0.000000	-0.119137	-0.048853	-0.243790	0.000000	0.000000	3.000000	2.000000	0.000000
1095.295939	0.015700	0.543656	0.203415	80.658829	78.898872	111.309837	2.469496	0.000000	4.347596	0.000000	0.000000	0.000000	-0.099569	-0.046198	-0.224326	0.000000	0.000000	3.000000	2.000000	0.000000
1095.299273	0.015700	0.543656	0.203415	80.658829	78.898872	111.309837	2.469496	0.000000	4.347596	0.000000	0.000000	0.000000	-0.099569	-0.046198	-0.224326	0.000000	0.000000	3.000000	2.000000	0.000000
1095.302606	0.015700	0.543656	0.203415	80.503731	78.559471	111.139900	2.472036	0.000000	4.346152	0.000000	0.000000	0.000000	-0.099569	-0.046198	-0.224326	0.000000	0.000000	3.000000	2.000000	0.000000
1095.305939	0.015700	0.543656	0.203415	80.503731	78.559471	111.139900	2.472036	0.000000	4.346152	0.000000	0.000000	0.000000	-0.099569	-0.046198	-0.224326	0.000000	0.000000	3.000000	2.000000	0.000000
1095.309273	0.015306	0.543523	0.202682	80.503731	78.559471	111.139900	2.472036	0.000000	4.346152	0.000000	0.000000	0.000000	-0.118054	-0.040111	-0.219859	0.000000	0.000000	3.000000	2.000000	0.000000
1095.312606	0.015306	0.543523	0.202682	80.346306	78.424088	111.170158	2.472036	0.000000	4.346152	0.000000	0.000000	0.000000	-0.118054	-0.040111	-0.219859	0.000000	0.000000	3.000000	2.000000	0.000000
1095.315939	0.014976	0.543389	0.201947	80.346306	78.424088	111.170158	2.472036	0.000000	4.346152	0.000000	0.000000	0.000000	-0.099036	-0.040140	-0.220645	0.000000	0.000000	3.000000	2.000000	0.000000
1095.319273	0.014976	0.543389	0.201947	80.346306	78.424088	111.170158	2.472036	0.000000	4.346152	0.000000	0.000000	0.000000	-0.099036	-0.040140	-0.220645	0.000000	0.000000	3.000000	2.000000	0.000000
1095.322606	0.014976	0.543389	0.201947	80.226532	78.502060	111.388977	2.473850	0.000000	4.345120	0.000000	0.000000	0.000000	-0.099036	-0.040140	-0.220645	0.000000	0.000000	3.000000	2.000000	0.000000
1095.325939	0.014976	0.543389	0.201947	80.226532	78.502060	111.388977	2.473850	0.000000	4.345120	0.000000	0.000000	0.000000	-0.099036	-0.040140	-0.220645	0.000000	0.000000	3.000000	2.000000	0.000000
1095.329273	0.014615	0.543235	0.201196	80.226532	78.502060	111.388977	2.473850	0.000000	4.345120	0.000000	0.000000	0.000000	-0.108305	-0.046212	-0.225176	0.000000	0.000000	3.000000	2.000000	0.000000
1095.332606	0.014615	0.543235	0.201196	80.168747	78.637154	111.617699	2.473850	0.000000	4.345120	0.000000	0.000000	0.000000	-0.108305	-0.046212	-0.225176	0.000000	0.000000	3.000000	2.000000	0.000000
1095.335939	0.014255	0.543061	0.200429	80.168747	78.637154	111.617699	2.473850	0.000000	4.345120	0.000000	0.000000	0.000000	-0.108171	-0.052283	-0.229949	0.000000	0.000000	3.000000	2.000000	0.000000
1095.339273	0.014255	0.543061	0.200429	80.168747	78.637154	111.617699	2.473850	0.000000	4.345120	0.000000	0.000000	0.000000	-0.108171	-0.052283	-0.229949	0.000000	0.000000	3.000000	2.000000	0.000000
1095.342606	0.014255	0.543061	0.200429	80.176987	78.731232	111.750389	2.476176	0.000000	4.343795	0.000000	0.000000	0.000000	-0.108171	-0.052283	-0.229949	0.000000	0.000000	3.000000	2.000000	0.000000
1095.345939	0.014255	0.543061	0.200429	80.176987	78.731232	111.750389	2.476176	0.000000	4.343795	0.000000	0.000000	0.000000	-0.108171	-0.052283	-0.229949	0.000000	0.000000	3.000000	2.000000	0.000000
1095.349273	0.013957	0.542902	0.199641	80.176987	78.731232	111.750389	2.476176	0.000000	4.343795	0.000000	0.000000	0.000000	-0.089352	-0.047550	-0.236548	0.000000	0.000000	3.000000	2.000000	0.000000
1095.352606	0.013957	0.542902	0.199641	80.186005	78.616684	111.669815	2.476176	0.000000	4.343795	0.000000	0.000000	0.000000	-0.089352	-0.047550	-0.236548	0.000000	0.000000	3.000000	2.000000	0.000000
1095.355939	0.013722	0.542728	0.198869	80.186005	78.616684	111.669815	2.476176	0.000000	4.343795	0.000000	0.000000	0.000000	-0.070348	-0.052262	-0.231481	0.000000	0.000000	3.000000	2.000000	0.000000
1095.359273	0.013722	0.542728	0.198869	80.186005	78.616684	111.669815	2.476176	0.000000	4.343795	0.000000	0.000000	0.000000	-0.070348	-0.052262	-0.231481	0.000000	0.000000	3.000000	2.000000	0.000000
1095.362606	0.013722	0.542728	0.198869	80.191269	78.274498	111.362244	2.482054	0.000000	4.340438	0.000000	0.000000	0.000000	-0.070348	-0.052262	-0.231481	0.000000	0.000000	3.000000	2.000000	0.000000
1095.365939	0.013722	0.542728	0.198869	80.191269	78.274498	111.362244	2.482054	0.000000	4.340438	0.000000	0.000000	0.000000	-0.070348	-0.052262	-0.231481	0.000000	0.000000	3.000000	2.000000	0.000000
1095.369273	0.013550	0.542513	0.198066	80.191269	78.274498	111.362244	2.482054	0.000000	4.340438	0.000000	0.000000	0.000000	-0.051720	-0.064320	-0.241083	0.000000	0.000000	3.000000	2.000000	0.000000
1095.372606	0.013550	0.542513	0.198066	80.195961	77.788895	110.909737	2.482054	0.000000	4.340438	0.000000	0.000000	0.000000	-0.051720	-0.064320	-0.241083	0.000000	0.000000	3.000000	2.000000	0.000000
1095.375939	0.013347	0.542319	0.197276	80.195961	77.788895	110.909737	2.482054	0.000000	4.340438	0.000000	0.000000	0.000000	-0.060842	-0.058246	-0.236817	0.000000	0.000000	3.000000	2.000000	0.000000
1095.379273	0.013347	0.542319	0.197276	80.195961	77.788895	110.909737	2.482054	0.000000	4.340438	0.000000	0.000000	0.000000	-0.060842	-0.058246	-0.236817	0.000000	0.000000	3.000000	2.000000	0.000000
1095.382606	0.013347	0.542319	0.197276	80.195038	77.139122	110.299515	2.490921	0.000000	4.335356	0.000000	0.000000	0.000000	-0.060842	-0.058246	-0.236817	0.000000	0.000000	3.000000	2.000000	0.000000
1095.385939	0.013347	0.542319	0.197276	80.195038	77.139122	110.299515	2.490921	0.000000	4.335356	0.000000	0.000000	0.000000	-0.060842	-0.058246	-0.236817	0.000000	0.000000	3.000000	2.000000	0.000000
1095.389273	0.013144	0.542085	0.196456	80.195038	77.139122	110.299515	2.490921	0.000000	4.335356	0.000000	0.000000	0.000000	-0.060893	-0.070301	-0.246071	0.000000	0.000000	3.000000	2.000000	0.000000
1095.392606	0.013144	0.542085	0.196456	80.190872	76.366737	109.574318	2.490921	0.000000	4.335356	0.000000	0.000000	0.000000	-0.060893	-0.070301	-0.246071	0.000000	0.000000	3.000000	2.000000	0.000000
1095.395939	0.012880	0.541820	0.195675	80.190872	76.366737	109.574318	2.490921	0.000000	4.335356	0.000000	0.000000	0.000000	-0.079123	-0.079605	-0.234399	0.000000	0.000000	3.000000	2.000000	0.000000
1095.399273	0.012880	0.541820	0.195675	80.190872	76.366737	109.574318	2.490921	0.000000	4.335356	0.000000	0.000000	0.000000	-0.079123	-0.079605	-0.234399	0.000000	0.000000	3.000000	2.000000	0.000000
1095.402606	0.012880	0.541820	0.195675	80.186760	75.659607	108.916054	2.498463	0.000000	4.331014	0.000000	0.000000	0.000000	-0.079123	-0.079605	-0.234399	0.000000	0.000000	3.000000	2.000000	0.000000
1095.405939	0.012880	0.541820	0.195675	80.186760	75.659607	108.916054	2.498463	0.000000	4.331014	0.000000	0.000000	0.000000	-0.079123	-0.079605	-0.234399	0.000000	0.000000	3.000000	2.000000	0.000000
1095.409273	0.012586	0.541555	0.194893	80.186760	75.659607	108.916054	2.498463	0.000000	4.331014	0.000000	0.000000	0.000000	-0.088237	-0.079538	-0.234600	0.000000	0.000000	3.000000	2.000000	0.000000
1095.412606	0.012586	0.541555	0.194893	80.179649	75.082626	108.390900	2.498463	0.000000	4.331014	0.000000	0.000000	0.000000	-0.088237	-0.079538	-0.234600	0.000000	0.000000	3.000000	2.000000	0.000000
1095.415939	0.012293	0.541254	0.194114	80.179649	75.082626	108.390900	2.498463	0.000000	4.331014	0.000000	0.000000	0.000000	-0.088017	-0.090126	-0.233611	0.000000	0.000000	3.000000	2.000000	0.000000
1095.419273	0.012293	0.541254	0.194114	80.179649	75.082626	108.390900	2.498463	0.000000	4.331014	0.000000	0.000000	0.000000	-0.088017	-0.090126	-0.233611	0.000000	0.000000	3.000000	2.000000	0.000000
1095.422606	0.012293	0.541254	0.194114	80.162704	74.766212	108.136101	2.503695	0.000000	4.327992	0.000000	0.000000	0.000000	-0.088017	-0.090126	-0.233611	0.000000	0.000000	3.000000	2.000000	0.000000
1095.425939	0.012293	0.541254	0.194114	80.162704	74.766212	108.136101	2.503695	0.000000	4.327992	0.000000	0.000000	0.000000	-0.088017	-0.090126	-0.233611	0.000000	0.000000	3.000000	2.000000	0.000000
1095.429273	0.012000	0.540934	0.193319	80.162704	74.766212	108.136101	2.503695	0.000000	4.327992	0.000000	0.000000	0.000000	-0.087906	-0.096024	-0.238503	0.000000	0.000000	3.000000	2.000000	0.000000
1095.432606	0.012000	0.540934	0.193319	80.105049	74.754494	108.218819	2.503695	0.000000	4.327992	0.000000	0.000000	0.000000	-0.087906	-0.096024	-0.238503	0.000000	0.000000	3.000000	2.000000	0.000000
1095.435939	0.011738	0.540594	0.192507	80.105049	74.754494	108.218819	2.503695	0.000000	4.327992	0.000000	0.000000	0.000000	-0.078537	-0.101899	-0.243582	0.000000	0.000000	3.000000	2.000000	0.000000
1095.439273	0.011738	0.540594	0.192507	80.105049	74.754494	108.218819	2.503695	0.000000	4.327992	0.000000	0.000000	0.000000	-0.078537	-0.101899	-0.243582	0.000000	0.000000	3.000000	2.000000	0.000000
1095.442606	0.011738	0.540594	0.192507	80.020508	75.015793	108.596268	2.510000	0.000000	4.324338	0.000000	0.000000	0.000000	-0.078537	-0.101899	-0.243582	0.000000	0.000000	3.000000	2.000000	0.000000
1095.445939	0.011738	0.540594	0.192507	80.020508	75.015793	108.596268	2.510000	0.000000	4.324338	0.000000	0.000000	0.000000	-0.078537	-0.101899	-0.243582	0.000000	0.000000	3.000000	2.000000	0.000000
1095.449273	0.011507	0.540215	0.191663	80.020508	75.015793	108.596268	2.510000	0.000000	4.324338	0.000000	0.000000	0.000000	-0.069278	-0.113720	-0.253204	0.000000	0.000000	3.000000	2.000000	0.000000
1095.452606	0.011507	0.540215	0.191663	79.919098	75.439972	109.152916	2.510000	0.000000	4.324338	0.000000	0.000000	0.000000	-0.069278	-0.113720	-0.253204	0.000000	0.000000	3.000000	2.000000	0.000000
1095.455939	0.011276	0.539852	0.190798	79.919098	75.439972	109.152916	2.510000	0.000000	4.324338	0.000000	0.000000	0.000000	-0.069219	-0.108906	-0.259538	0.000000	0.000000	3.000000	2.000000	0.000000
1095.459273	0.011276	0.539852	0.190798	79.919098	75.439972	109.152916	2.510000	0.000000	4.324338	0.000000	0.000000	0.000000	-0.069219	-0.108906	-0.259538	0.000000	0.000000	3.000000	2.000000	0.000000
1095.462606	0.011276	0.539852	0.190798	79.815758	75.785934	109.635422	2.518976	0.000000	4.319116	0.000000	0.000000	0.000000	-0.069219	-0.108906	-0.259538	0.000000	0.000000	3.000000	2.000000	0.000000
1095.465939	0.011015	0.539501	0.189878	79.815758	75.785934	109.635422	2.518976	0.000000	4.319116	0.000000	0.000000	0.000000	-0.078547	-0.105458	-0.276144	0.000000	0.000000	3.000000	2.000000	0.000000
1095.469273	0.011015	0.539501	0.189878	79.815758	75.785934	109.635422	2.518976	0.000000	4.319116	0.000000	0.000000	0.000000	-0.078547	-0.105458	-0.276144	0.000000	0.000000	3.000000	2.000000	0.000000
1095.472606	0.011015	0.539501	0.189878	79.722260	75.939117	109.918854	2.523639	0.000000	4.316393	0.000000	0.000000	0.000000	-0.078547	-0.105458	-0.276144	0.000000	0.000000	3.000000	2.000000	0.000000
1095.475939	0.010754	0.539170	0.188970	79.722260	75.939117	109.918854	2.523639	0.000000	4.316393	0.000000	0.000000	0.000000	-0.078269	-0.099347	-0.272129	0.000000	0.000000	3.000000	2.000000	0.000000
1095.479273	0.010754	0.539170	0.188970	79.722260	75.939117	109.918854	2.523639	0.000000	4.316393	0.000000	0.000000	0.000000	-0.078269	-0.099347	-0.272129	0.000000	0.000000	3.000000	2.000000	0.000000
1095.482606	0.010754	0.539170	0.188970	79.637794	75.937767	110.037048	2.528221	0.000000	4.313710	0.000000	0.000000	0.000000	-0.078269	-0.099347	-0.272129	0.000000	0.000000	3.000000	2.000000	0.000000
1095.485939	0.010754	0.539170	0.188970	79.637794	75.937767	110.037048	2.528221	0.000000	4.313710	0.000000	0.000000	0.000000	-0.078269	-0.099347	-0.272129	0.000000	0.000000	3.000000	2.000000	0.000000
1095.489273	0.010494	0.538859	0.188077	79.637794	75.937767	110.037048	2.528221	0.000000	4.313710	0.000000	0.000000	0.000000	-0.077996	-0.093253	-0.268072	0.000000	0.000000	3.000000	2.000000	0.000000
1095.492606	0.010494	0.538859	0.188077	79.562180	75.773247	109.981552	2.528221	0.000000	4.313710	0.000000	0.000000	0.000000	-0.077996	-0.093253	-0.268072	0.000000	0.000000	3.000000	2.000000	0.000000
1095.495939	0.010235	0.538588	0.187212	79.562180	75.773247	109.981552	2.528221	0.000000	4.313710	0.000000	0.000000	0.000000	-0.077653	-0.081283	-0.259413	0.000000	0.000000	3.000000	2.000000	0.000000
1095.499273	0.010235	0.538588	0.187212	79.562180	75.773247	109.981552	2.528221	0.000000	4.313710	0.000000	0.000000	0.000000	-0.077653	-0.081283	-0.259413	0.000000	0.000000	3.000000	2.000000	0.000000
1095.502606	0.010235	0.538588	0.187212	79.519478	75.502594	109.791359	2.536982	0.000000	4.308564	0.000000	0.000000	0.000000	-0.077653	-0.081283	-0.259413	0.000000	0.000000	3.000000	2.000000	0.000000
1095.505939	0.010235	0.538588	0.187212	79.519478	75.502594	109.791359	2.536982	0.000000	4.308564	0.000000	0.000000	0.000000	-0.077653	-0.081283	-0.259413	0.000000	0.000000	3.000000	2.000000	0.000000
1095.509273	0.010038	0.538337	0.186360	79.519478	75.502594	109.791359	2.536982	0.000000	4.308564	0.000000	0.000000	0.000000	-0.059061	-0.075250	-0.255554	0.000000	0.000000	3.000000	2.000000	0.000000
1095.512606	0.009874	0.538104	0.185647	79.513710	75.153908	109.482445	2.536982	0.000000	4.308564	0.000000	0.000000	0.000000	-0.049124	-0.069897	-0.214135	0.000000	0.000000	3.000000	2.000000	0.000000
1095.515939	0.009874	0.538104	0.185647	79.513710	75.153908	109.482445	2.536982	0.000000	4.308564	0.000000	0.000000	0.000000	-0.049124	-0.069897	-0.214135	0.000000	0.000000	3.000000	2.000000	0.000000
1095.519273	0.009874	0.538104	0.185647	79.513710	75.153908	109.482445	2.536982	0.000000	4.308564	0.000000	0.000000	0.000000	-0.049124	-0.069897	-0.214135	0.000000	0.000000	3.000000	2.000000	0.000000
1095.522606	0.009874	0.538104	0.185647	79.517632	74.861679	109.224739	2.546635	0.000000	4.302866	0.000000	0.000000	0.000000	-0.049124	-0.069897	-0.214135	0.000000	0.000000	3.000000	2.000000	0.000000
1095.525939	0.009709	0.537878	0.184842	79.517632	74.861679	109.224739	2.546635	0.000000	4.302866	0.000000	0.000000	0.000000	-0.049434	-0.067875	-0.241348	0.000000	0.000000	3.000000	2.000000	0.000000
1095.529273	0.009709	0.537878	0.184842	79.517632	74.861679	109.224739	2.546635	0.000000	4.302866	0.000000	0.000000	0.000000	-0.049434	-0.067875	-0.241348	0.000000	0.000000	3.000000	2.000000	0.000000
1095.532606	0.009576	0.537671	0.184051	79.523712	74.740005	109.130875	2.546635	0.000000	4.302866	0.000000	0.000000	0.000000	-0.040124	-0.061924	-0.237225	0.000000	0.000000	3.000000	2.000000	0.000000
1095.535939	0.009576	0.537671	0.184051	79.523712	74.740005	109.130875	2.546635	0.000000	4.302866	0.000000	0.000000	0.000000	-0.040124	-0.061924	-0.237225	0.000000	0.000000	3.000000	2.000000	0.000000
1095.539273	0.009576	0.537671	0.184051	79.523712	74.740005	109.130875	2.546635	0.000000	4.302866	0.000000	0.000000	0.000000	-0.040124	-0.061924	-0.237225	0.000000	0.000000	3.000000	2.000000	0.000000
1095.542606	0.009576	0.537671	0.184051	79.533035	74.744545	109.161095	2.557787	0.000000	4.296246	0.000000	0.000000	0.000000	-0.040124	-0.061924	-0.237225	0.000000	0.000000	3.000000	2.000000	0.000000
1095.545939	0.009472	0.537441	0.183209	79.533035	74.744545	109.161095	2.557787	0.000000	4.296246	0.000000	0.000000	0.000000	-0.031141	-0.069086	-0.252833	0.000000	0.000000	3.000000	2.000000	0.000000
1095.549273	0.009472	0.537441	0.183209	79.533035	74.744545	109.161095	2.557787	0.000000	4.296246	0.000000	0.000000	0.000000	-0.031141	-0.069086	-0.252833	0.000000	0.000000	3.000000	2.000000	0.000000
1095.552606	0.009398	0.537241	0.182325	79.543266	74.842453	109.285179	2.557787	0.000000	4.296246	0.000000	0.000000	0.000000	-0.022141	-0.059868	-0.265187	0.000000	0.000000	3.000000	2.000000	0.000000
1095.555939	0.009398	0.537241	0.182325	79.543266	74.842453	109.285179	2.557787	0.000000	4.296246	0.000000	0.000000	0.000000	-0.022141	-0.059868	-0.265187	0.000000	0.000000	3.000000	2.000000	0.000000
1095.559273	0.009398	0.537241	0.182325	79.543266	74.842453	109.285179	2.557787	0.000000	4.296246	0.000000	0.000000	0.000000	-0.022141	-0.059868	-0.265187	0.000000	0.000000	3.000000	2.000000	0.000000
1095.562606	0.009398	0.537241	0.182325	79.547119	75.026588	109.502090	2.572536	0.000000	4.287430	0.000000	0.000000	0.000000	-0.022141	-0.059868	-0.265187	0.000000	0.000000	3.000000	2.000000	0.000000
1095.565939	0.009294	0.537022	0.181424	79.547119	75.026588	109.502090	2.572536	0.000000	4.287430	0.000000	0.000000	0.000000	-0.031258	-0.065754	-0.270072	0.000000	0.000000	3.000000	2.000000	0.000000
1095.569273	0.009294	0.537022	0.181424	79.547119	75.026588	109.502090	2.572536	0.000000	4.287430	0.000000	0.000000	0.000000	-0.031258	-0.065754	-0.270072	0.000000	0.000000	3.000000	2.000000	0.000000
1095.572606	0.009219	0.536814	0.180467	79.533600	75.293854	109.815117	2.572536	0.000000	4.287430	0.000000	0.000000	0.000000	-0.022344	-0.062462	-0.287133	0.000000	0.000000	3.000000	2.000000	0.000000
1095.575939	0.009219	0.536814	0.180467	79.533600	75.293854	109.815117	2.572536	0.000000	4.287430	0.000000	0.000000	0.000000	-0.022344	-0.062462	-0.287133	0.000000	0.000000	3.000000	2.000000	0.000000
1095.579273	0.009219	0.536814	0.180467	79.533600	75.293854	109.815117	2.572536	0.000000	4.287430	0.000000	0.000000	0.000000	-0.022344	-0.062462	-0.287133	0.000000	0.000000	3.000000	2.000000	0.000000
1095.582606	0.009145	0.536586	0.179493	79.495659	75.570091	110.155884	2.588827	0.000000	4.277613	0.000000	0.000000	0.000000	-0.022363	-0.068319	-0.292216	0.000000	0.000000	3.000000	2.000000	0.000000
1095.585939	0.009145	0.536586	0.179493	79.495659	75.570091	110.155884	2.588827	0.000000	4.277613	0.000000	0.000000	0.000000	-0.022363	-0.068319	-0.292216	0.000000	0.000000	3.000000	2.000000	0.000000
1095.589273	0.009145	0.536586	0.179493	79.495659	75.570091	110.155884	2.588827	0.000000	4.277613	0.000000	0.000000	0.000000	-0.022363	-0.068319	-0.292216	0.000000	0.000000	3.000000	2.000000	0.000000
1095.592606	0.009101	0.536359	0.178517	79.424393	75.787910	110.466347	2.597792	0.000000	4.272174	0.000000	0.000000	0.000000	-0.013261	-0.068256	-0.292816	0.000000	0.000000	3.000000	2.000000	0.000000
1095.595939	0.009101	0.536359	0.178517	79.424393	75.787910	110.466347	2.597792	0.000000	4.272174	0.000000	0.000000	0.000000	-0.013261	-0.068256	-0.292816	0.000000	0.000000	3.000000	2.000000	0.000000
1095.599273	0.009101	0.536359	0.178517	79.424393	75.787910	110.466347	2.597792	0.000000	4.272174	0.000000	0.000000	0.000000	-0.013261	-0.068256	-0.292816	0.000000	0.000000	3.000000	2.000000	0.000000
1095.602606	0.009086	0.536146	0.177519	79.323769	75.889099	110.684357	2.607370	0.000000	4.266336	0.000000	0.000000	0.000000	-0.004286	-0.063705	-0.299372	0.000000	0.000000	3.000000	2.000000	0.000000
1095.605939	0.009086	0.536146	0.177519	79.323769	75.889099	110.684357	2.607370	0.000000	4.266336	0.000000	0.000000	0.000000	-0.004286	-0.063705	-0.299372	0.000000	0.000000	3.000000	2.000000	0.000000
1095.609273	0.009086	0.536146	0.177519	79.323769	75.889099	110.684357	2.607370	0.000000	4.266336	0.000000	0.000000	0.000000	-0.004286	-0.063705	-0.299372	0.000000	0.000000	3.000000	2.000000	0.000000
1095.612606	0.009042	0.535969	0.176516	79.222710	75.862686	110.775810	2.617767	0.000000	4.259964	0.000000	0.000000	0.000000	-0.013335	-0.053259	-0.301009	0.000000	0.000000	3.000000	2.000000	0.000000
1095.615939	0.009042	0.535969	0.176516	79.222710	75.862686	110.775810	2.617767	0.000000	4.259964	0.000000	0.000000	0.000000	-0.013335	-0.053259	-0.301009	0.000000	0.000000	3.000000	2.000000	0.000000
1095.619273	0.009042	0.535969	0.176516	79.222710	75.862686	110.775810	2.617767	0.000000	4.259964	0.000000	0.000000	0.000000	-0.013335	-0.053259	-0.301009	0.000000	0.000000	3.000000	2.000000	0.000000
1095.622606	0.008997	0.535826	0.175507	79.138237	75.677567	110.695160	2.627769	0.000000	4.253802	0.000000	0.000000	0.000000	-0.013332	-0.042928	-0.302768	0.000000	0.000000	3.000000	2.000000	0.000000
1095.625939	0.008997	0.535826	0.175507	79.138237	75.677567	110.695160	2.627769	0.000000	4.253802	0.000000	0.000000	0.000000	-0.013332	-0.042928	-0.302768	0.000000	0.000000	3.000000	2.000000	0.000000
1095.629273	0.008997	0.535826	0.175507	79.138237	75.677567	110.695160	2.627769	0.000000	4.253802	0.000000	0.000000	0.000000	-0.013332	-0.042928	-0.302768	0.000000	0.000000	3.000000	2.000000	0.000000
1095.632606	0.008983	0.535663	0.174480	79.075836	75.381775	110.481781	2.637903	0.000000	4.247524	0.000000	0.000000	0.000000	-0.004380	-0.048792	-0.308047	0.000000	0.000000	3.000000	2.000000	0.000000
1095.635939	0.008983	0.535663	0.174480	79.075836	75.381775	110.481781	2.637903	0.000000	4.247524	0.000000	0.000000	0.000000	-0.004380	-0.048792	-0.308047	0.000000	0.000000	3.000000	2.000000	0.000000
1095.639273	0.008983	0.535663	0.174480	79.075836	75.381775	110.481781	2.637903	0.000000	4.247524	0.000000	0.000000	0.000000	-0.004380	-0.048792	-0.308047	0.000000	0.000000	3.000000	2.000000	0.000000
1095.642606	0.008968	0.535520	0.173467	79.051430	75.032043	110.182892	2.648824	0.000000	4.240723	0.000000	0.000000	0.000000	-0.004321	-0.042987	-0.303832	0.000000	0.000000	3.000000	2.000000	0.000000
1095.645939	0.008968	0.535520	0.173467	79.051430	75.032043	110.182892	2.648824	0.000000	4.240723	0.000000	0.000000	0.000000	-0.004321	-0.042987	-0.303832	0.000000	0.000000	3.000000	2.000000	0.000000
1095.649273	0.008968	0.535520	0.173467	79.051430	75.032043	110.182892	2.648824	0.000000	4.240723	0.000000	0.000000	0.000000	-0.004321	-0.042987	-0.303832	0.000000	0.000000	3.000000	2.000000	0.000000
1095.652606	0.008954	0.535357	0.172437	79.055115	74.615982	109.793060	2.659669	0.000000	4.233930	0.000000	0.000000	0.000000	-0.004394	-0.048853	-0.308999	0.000000	0.000000	3.000000	2.000000	0.000000
1095.655939	0.008954	0.535357	0.172437	79.055115	74.615982	109.793060	2.659669	0.000000	4.233930	0.000000	0.000000	0.000000	-0.004394	-0.048853	-0.308999	0.000000	0.000000	3.000000	2.000000	0.000000
1095.659273	0.008954	0.535357	0.172437	79.055115	74.615982	109.793060	2.659669	0.000000	4.233930	0.000000	0.000000	0.000000	-0.004394	-0.048853	-0.308999	0.000000	0.000000	3.000000	2.000000	0.000000
1095.662606	0.008999	0.535209	0.171385	79.059753	74.189079	109.388344	2.670775	0.000000	4.226933	0.000000	0.000000	0.000000	0.013417	-0.044385	-0.315738	0.000000	0.000000	3.000000	2.000000	0.000000
1095.665939	0.008999	0.535209	0.171385	79.059753	74.189079	109.388344	2.670775	0.000000	4.226933	0.000000	0.000000	0.000000	0.013417	-0.044385	-0.315738	0.000000	0.000000	3.000000	2.000000	0.000000
1095.669273	0.008999	0.535209	0.171385	79.059753	74.189079	109.388344	2.670775	0.000000	4.226933	0.000000	0.000000	0.000000	0.013417	-0.044385	-0.315738	0.000000	0.000000	3.000000	2.000000	0.000000
1095.672606	0.009013	0.535042	0.170315	79.064453	73.765167	108.987099	2.683250	0.000000	4.219025	0.000000	0.000000	0.000000	0.004345	-0.050248	-0.320835	0.000000	0.000000	3.000000	2.000000	0.000000
1095.675939	0.009013	0.535042	0.170315	79.064453	73.765167	108.987099	2.683250	0.000000	4.219025	0.000000	0.000000	0.000000	0.004345	-0.050248	-0.320835	0.000000	0.000000	3.000000	2.000000	0.000000
1095.679273	0.009013	0.535042	0.170315	79.064453	73.765167	108.987099	2.683250	0.000000	4.219025	0.000000	0.000000	0.000000	0.004345	-0.050248	-0.320835	0.000000	0.000000	3.000000	2.000000	0.000000
1095.682606	0.008997	0.534855	0.169229	79.059448	73.323349	108.575905	2.695468	0.000000	4.211230	0.000000	0.000000	0.000000	-0.004682	-0.056068	-0.325962	0.000000	0.000000	3.000000	2.000000	0.000000
1095.685939	0.008997	0.534855	0.169229	79.059448	73.323349	108.575905	2.695468	0.000000	4.211230	0.000000	0.000000	0.000000	-0.004682	-0.056068	-0.325962	0.000000	0.000000	3.000000	2.000000	0.000000
1095.689273	0.008997	0.534855	0.169229	79.059448	73.323349	108.575905	2.695468	0.000000	4.211230	0.000000	0.000000	0.000000	-0.004682	-0.056068	-0.325962	0.000000	0.000000	3.000000	2.000000	0.000000
1095.692606	0.008982	0.534687	0.168156	79.039604	72.927666	108.226601	2.707436	0.000000	4.203545	0.000000	0.000000	0.000000	-0.004621	-0.050291	-0.321741	0.000000	0.000000	3.000000	2.000000	0.000000
1095.695939	0.008982	0.534687	0.168156	79.039604	72.927666	108.226601	2.707436	0.000000	4.203545	0.000000	0.000000	0.000000	-0.004621	-0.050291	-0.321741	0.000000	0.000000	3.000000	2.000000	0.000000
1095.699273	0.008982	0.534687	0.168156	79.039604	72.927666	108.226601	2.707436	0.000000	4.203545	0.000000	0.000000	0.000000	-0.004621	-0.050291	-0.321741	0.000000	0.000000	3.000000	2.000000	0.000000
1095.702606	0.008937	0.534558	0.167114	78.997849	72.581497	107.948280	2.719336	0.000000	4.195857	0.000000	0.000000	0.000000	-0.013382	-0.038754	-0.312590	0.000000	0.000000	3.000000	2.000000	0.000000
1095.705939	0.008937	0.534558	0.167114	78.997849	72.581497	107.948280	2.719336	0.000000	4.195857	0.000000	0.000000	0.000000	-0.013382	-0.038754	-0.312590	0.000000	0.000000	3.000000	2.000000	0.000000
1095.709273	0.008937	0.534558	0.167114	78.997849	72.581497	107.948280	2.719336	0.000000	4.195857	0.000000	0.000000	0.000000	-0.013382	-0.038754	-0.312590	0.000000	0.000000	3.000000	2.000000	0.000000
1095.712606	0.008937	0.534558	0.167114	78.949028	72.237335	107.669754	2.730458	0.000000	4.188627	0.000000	0.000000	0.000000	-0.013382	-0.038754	-0.312590	0.000000	0.000000	3.000000	2.000000	0.000000
1095.715939	0.008953	0.534452	0.166122	78.949028	72.237335	107.669754	2.730458	0.000000	4.188627	0.000000	0.000000	0.000000	0.004616	-0.031700	-0.297744	0.000000	0.000000	3.000000	2.000000	0.000000
1095.719273	0.008953	0.534452	0.166122	78.949028	72.237335	107.669754	2.730458	0.000000	4.188627	0.000000	0.000000	0.000000	0.004616	-0.031700	-0.297744	0.000000	0.000000	3.000000	2.000000	0.000000
1095.722606	0.008968	0.534366	0.165144	78.913116	71.990433	107.476967	2.730458	0.000000	4.188627	0.000000	0.000000	0.000000	0.004651	-0.025979	-0.293382	0.000000	0.000000	3.000000	2.000000	0.000000
1095.725939	0.008968	0.534366	0.165144	78.913116	71.990433	107.476967	2.730458	0.000000	4.188627	0.000000	0.000000	0.000000	0.004651	-0.025979	-0.293382	0.000000	0.000000	3.000000	2.000000	0.000000
1095.729273	0.008968	0.534366	0.165144	78.913116	71.990433	107.476967	2.730458	0.000000	4.188627	0.000000	0.000000	0.000000	0.004651	-0.025979	-0.293382	0.000000	0.000000	3.000000	2.000000	0.000000
1095.732606	0.008968	0.534366	0.165144	78.897896	71.828575	107.349457	2.753744	0.000000	4.173356	0.000000	0.000000	0.000000	0.004651	-0.025979	-0.293382	0.000000	0.000000	3.000000	2.000000	0.000000
1095.735939	0.008984	0.534302	0.164217	78.897896	71.828575	107.349457	2.753744	0.000000	4.173356	0.000000	0.000000	0.000000	0.004843	-0.018967	-0.278162	0.000000	0.000000	3.000000	2.000000	0.000000
1095.739273	0.008984	0.534302	0.164217	78.897896	71.828575	107.349457	2.753744	0.000000	4.173356	0.000000	0.000000	0.000000	0.004843	-0.018967	-0.278162	0.000000	0.000000	3.000000	2.000000	0.000000
1095.742606	0.009030	0.534258	0.163304	78.905624	71.734795	107.267319	2.753744	0.000000	4.173356	0.000000	0.000000	0.000000	0.013717	-0.013270	-0.273851	0.000000	0.000000	3.000000	2.000000	0.000000
1095.745939	0.009030	0.534258	0.163304	78.905624	71.734795	107.267319	2.753744	0.000000	4.173356	0.000000	0.000000	0.000000	0.013717	-0.013270	-0.273851	0.000000	0.000000	3.000000	2.000000	0.000000
1095.749273	0.009030	0.534258	0.163304	78.905624	71.734795	107.267319	2.753744	0.000000	4.173356	0.000000	0.000000	0.000000	0.013717	-0.013270	-0.273851	0.000000	0.000000	3.000000	2.000000	0.000000
1095.752606	0.009030	0.534258	0.163304	78.917168	71.716629	107.259911	2.776339	0.000000	4.158358	0.000000	0.000000	0.000000	0.013717	-0.013270	-0.273851	0.000000	0.000000	3.000000	2.000000	0.000000
1095.755939	0.009046	0.534213	0.162390	78.917168	71.716629	107.259911	2.776339	0.000000	4.158358	0.000000	0.000000	0.000000	0.004837	-0.013406	-0.274070	0.000000	0.000000	3.000000	2.000000	0.000000
1095.759273	0.009046	0.534213	0.162390	78.917168	71.716629	107.259911	2.776339	0.000000	4.158358	0.000000	0.000000	0.000000	0.004837	-0.013406	-0.274070	0.000000	0.000000	3.000000	2.000000	0.000000
1095.762606	0.009062	0.534135	0.161480	78.932419	71.866379	107.418846	2.776339	0.000000	4.158358	0.000000	0.000000	0.000000	0.004824	-0.023634	-0.273154	0.000000	0.000000	3.000000	2.000000	0.000000
1095.765939	0.009062	0.534135	0.161480	78.932419	71.866379	107.418846	2.776339	0.000000	4.158358	0.000000	0.000000	0.000000	0.004824	-0.023634	-0.273154	0.000000	0.000000	3.000000	2.000000	0.000000
1095.769273	0.009062	0.534135	0.161480	78.932419	71.866379	107.418846	2.776339	0.000000	4.158358	0.000000	0.000000	0.000000	0.004824	-0.023634	-0.273154	0.000000	0.000000	3.000000	2.000000	0.000000
1095.772606	0.009062	0.534135	0.161480	78.954025	72.149544	107.707710	2.798486	0.000000	4.143486	0.000000	0.000000	0.000000	0.004824	-0.023634	-0.273154	0.000000	0.000000	3.000000	2.000000	0.000000
1095.775939	0.009078	0.534089	0.160564	78.954025	72.149544	107.707710	2.798486	0.000000	4.143486	0.000000	0.000000	0.000000	0.004775	-0.013581	-0.274752	0.000000	0.000000	3.000000	2.000000	0.000000
1095.779273	0.009078	0.534089	0.160564	78.954025	72.149544	107.707710	2.798486	0.000000	4.143486	0.000000	0.000000	0.000000	0.004775	-0.013581	-0.274752	0.000000	0.000000	3.000000	2.000000	0.000000
1095.782606	0.009036	0.534029	0.159668	78.967239	72.366150	107.940186	2.798486	0.000000	4.143486	0.000000	0.000000	0.000000	-0.012736	-0.018063	-0.268753	0.000000	0.000000	3.000000	2.000000	0.000000
1095.785939	0.009036	0.534029	0.159668	78.967239	72.366150	107.940186	2.798486	0.000000	4.143486	0.000000	0.000000	0.000000	-0.012736	-0.018063	-0.268753	0.000000	0.000000	3.000000	2.000000	0.000000
1095.789273	0.009036	0.534029	0.159668	78.967239	72.366150	107.940186	2.798486	0.000000	4.143486	0.000000	0.000000	0.000000	-0.012736	-0.018063	-0.268753	0.000000	0.000000	3.000000	2.000000	0.000000
1095.792606	0.009036	0.534029	0.159668	78.973770	72.481049	108.073318	2.819708	0.000000	4.129074	0.000000	0.000000	0.000000	-0.012736	-0.018063	-0.268753	0.000000	0.000000	3.000000	2.000000	0.000000
1095.795939	0.009023	0.534007	0.158803	78.973770	72.481049	108.073318	2.819708	0.000000	4.129074	0.000000	0.000000	0.000000	-0.003802	-0.006705	-0.259547	0.000000	0.000000	3.000000	2.000000	0.000000
1095.799273	0.009023	0.534007	0.158803	78.973770	72.481049	108.073318	2.819708	0.000000	4.129074	0.000000	0.000000	0.000000	-0.003802	-0.006705	-0.259547	0.000000	0.000000	3.000000	2.000000	0.000000
1095.802606	0.009011	0.533989	0.157973	78.957588	72.447464	108.075317	2.819708	0.000000	4.129074	0.000000	0.000000	0.000000	-0.003646	-0.005437	-0.248917	0.000000	0.000000	3.000000	2.000000	0.000000
1095.805939	0.009011	0.533989	0.157973	78.957588	72.447464	108.075317	2.819708	0.000000	4.129074	0.000000	0.000000	0.000000	-0.003646	-0.005437	-0.248917	0.000000	0.000000	3.000000	2.000000	0.000000
1095.809273	0.009011	0.533989	0.157973	78.957588	72.447464	108.075317	2.819708	0.000000	4.129074	0.000000	0.000000	0.000000	-0.003646	-0.005437	-0.248917	0.000000	0.000000	3.000000	2.000000	0.000000
1095.812606	0.009011	0.533989	0.157973	78.917274	72.368774	108.053024	2.839796	0.000000	4.115284	0.000000	0.000000	0.000000	-0.003646	-0.005437	-0.248917	0.000000	0.000000	3.000000	2.000000	0.000000
1095.815939	0.008999	0.533970	0.157142	78.917274	72.368774	108.053024	2.839796	0.000000	4.115284	0.000000	0.000000	0.000000	-0.003650	-0.005531	-0.249192	0.000000	0.000000	3.000000	2.000000	0.000000
1095.819273	0.008999	0.533970	0.157142	78.917274	72.368774	108.053024	2.839796	0.000000	4.115284	0.000000	0.000000	0.000000	-0.003650	-0.005531	-0.249192	0.000000	0.000000	3.000000	2.000000	0.000000
1095.822606	0.008987	0.533956	0.156347	78.863358	72.329369	108.084167	2.839796	0.000000	4.115284	0.000000	0.000000	0.000000	-0.003494	-0.004272	-0.238515	0.000000	0.000000	3.000000	2.000000	0.000000
1095.825939	0.008987	0.533956	0.156347	78.863358	72.329369	108.084167	2.839796	0.000000	4.115284	0.000000	0.000000	0.000000	-0.003494	-0.004272	-0.238515	0.000000	0.000000	3.000000	2.000000	0.000000
1095.829273	0.008987	0.533956	0.156347	78.863358	72.329369	108.084167	2.839796	0.000000	4.115284	0.000000	0.000000	0.000000	-0.003494	-0.004272	-0.238515	0.000000	0.000000	3.000000	2.000000	0.000000
1095.832606	0.008946	0.533903	0.155520	78.816299	72.321625	108.145004	2.859278	0.000000	4.101772	0.000000	0.000000	0.000000	-0.012365	-0.015782	-0.248341	0.000000	0.000000	3.000000	2.000000	0.000000
1095.835939	0.008946	0.533903	0.155520	78.816299	72.321625	108.145004	2.859278	0.000000	4.101772	0.000000	0.000000	0.000000	-0.012365	-0.015782	-0.248341	0.000000	0.000000	3.000000	2.000000	0.000000
1095.839273	0.008946	0.533903	0.155520	78.816299	72.321625	108.145004	2.859278	0.000000	4.101772	0.000000	0.000000	0.000000	-0.012365	-0.015782	-0.248341	0.000000	0.000000	3.000000	2.000000	0.000000
1095.842606	0.008875	0.533813	0.154659	78.775787	72.393562	108.284210	2.868766	0.000000	4.095141	0.000000	0.000000	0.000000	-0.021200	-0.027257	-0.258210	0.000000	0.000000	3.000000	2.000000	0.000000
1095.845939	0.008875	0.533813	0.154659	78.775787	72.393562	108.284210	2.868766	0.000000	4.095141	0.000000	0.000000	0.000000	-0.021200	-0.027257	-0.258210	0.000000	0.000000	3.000000	2.000000	0.000000
1095.849273	0.008875	0.533813	0.154659	78.775787	72.393562	108.284210	2.868766	0.000000	4.095141	0.000000	0.000000	0.000000	-0.021200	-0.027257	-0.258210	0.000000	0.000000	3.000000	2.000000	0.000000
1095.852606	0.008875	0.533813	0.154659	78.745758	72.707611	108.661110	2.878197	0.000000	4.088519	0.000000	0.000000	0.000000	-0.021200	-0.027257	-0.258210	0.000000	0.000000	3.000000	2.000000	0.000000
1095.855939	0.008804	0.533717	0.153761	78.745758	72.707611	108.661110	2.878197	0.000000	4.088519	0.000000	0.000000	0.000000	-0.021314	-0.028699	-0.269507	0.000000	0.000000	3.000000	2.000000	0.000000
1095.859273	0.008804	0.533717	0.153761	78.745758	72.707611	108.661110	2.878197	0.000000	4.088519	0.000000	0.000000	0.000000	-0.021314	-0.028699	-0.269507	0.000000	0.000000	3.000000	2.000000	0.000000
1095.862606	0.008762	0.533564	0.152812	78.710197	73.125198	109.145424	2.878197	0.000000	4.088519	0.000000	0.000000	0.000000	-0.012790	-0.045812	-0.284590	0.000000	0.000000	3.000000	2.000000	0.000000
1095.865939	0.008762	0.533564	0.152812	78.710197	73.125198	109.145424	2.878197	0.000000	4.088519	0.000000	0.000000	0.000000	-0.012790	-0.045812	-0.284590	0.000000	0.000000	3.000000	2.000000	0.000000
1095.869273	0.008762	0.533564	0.152812	78.710197	73.125198	109.145424	2.878197	0.000000	4.088519	0.000000	0.000000	0.000000	-0.012790	-0.045812	-0.284590	0.000000	0.000000	3.000000	2.000000	0.000000
1095.872606	0.008762	0.533564	0.152812	78.655334	73.502502	109.606209	2.899308	0.000000	4.073575	0.000000	0.000000	0.000000	-0.012790	-0.045812	-0.284590	0.000000	0.000000	3.000000	2.000000	0.000000
1095.875939	0.008747	0.533407	0.151825	78.655334	73.502502	109.606209	2.899308	0.000000	4.073575	0.000000	0.000000	0.000000	-0.004253	-0.047204	-0.296108	0.000000	0.000000	3.000000	2.000000	0.000000
1095.879273	0.008747	0.533407	0.151825	78.655334	73.502502	109.606209	2.899308	0.000000	4.073575	0.000000	0.000000	0.000000	-0.004253	-0.047204	-0.296108	0.000000	0.000000	3.000000	2.000000	0.000000
1095.882606	0.008733	0.533264	0.150816	78.598907	73.687279	109.875168	2.899308	0.000000	4.073575	0.000000	0.000000	0.000000	-0.004347	-0.042936	-0.302656	0.000000	0.000000	3.000000	2.000000	0.000000
1095.885939	0.008733	0.533264	0.150816	78.598907	73.687279	109.875168	2.899308	0.000000	4.073575	0.000000	0.000000	0.000000	-0.004347	-0.042936	-0.302656	0.000000	0.000000	3.000000	2.000000	0.000000
1095.889273	0.008733	0.533264	0.150816	78.598907	73.687279	109.875168	2.899308	0.000000	4.073575	0.000000	0.000000	0.000000	-0.004347	-0.042936	-0.302656	0.000000	0.000000	3.000000	2.000000	0.000000
1095.892606	0.008747	0.533102	0.149789	78.565170	73.588722	109.840157	2.924099	0.000000	4.055816	0.000000	0.000000	0.000000	0.004220	-0.048635	-0.308093	0.000000	0.000000	3.000000	2.000000	0.000000
1095.895939	0.008747	0.533102	0.149789	78.565170	73.588722	109.840157	2.924099	0.000000	4.055816	0.000000	0.000000	0.000000	0.004220	-0.048635	-0.308093	0.000000	0.000000	3.000000	2.000000	0.000000
1095.899273	0.008747	0.533102	0.149789	78.565170	73.588722	109.840157	2.924099	0.000000	4.055816	0.000000	0.000000	0.000000	0.004220	-0.048635	-0.308093	0.000000	0.000000	3.000000	2.000000	0.000000
1095.902606	0.008761	0.532958	0.148777	78.555367	73.253502	109.538765	2.937493	0.000000	4.046126	0.000000	0.000000	0.000000	0.004256	-0.042991	-0.303617	0.000000	0.000000	3.000000	2.000000	0.000000
1095.905939	0.008761	0.532958	0.148777	78.555367	73.253502	109.538765	2.937493	0.000000	4.046126	0.000000	0.000000	0.000000	0.004256	-0.042991	-0.303617	0.000000	0.000000	3.000000	2.000000	0.000000
1095.909273	0.008761	0.532958	0.148777	78.555367	73.253502	109.538765	2.937493	0.000000	4.046126	0.000000	0.000000	0.000000	0.004256	-0.042991	-0.303617	0.000000	0.000000	3.000000	2.000000	0.000000
1095.912606	0.008775	0.532829	0.147743	78.556328	72.696472	109.006691	2.950783	0.000000	4.036444	0.000000	0.000000	0.000000	0.004132	-0.038768	-0.310185	0.000000	0.000000	3.000000	2.000000	0.000000
1095.915939	0.008775	0.532829	0.147743	78.556328	72.696472	109.006691	2.950783	0.000000	4.036444	0.000000	0.000000	0.000000	0.004132	-0.038768	-0.310185	0.000000	0.000000	3.000000	2.000000	0.000000
1095.919273	0.008775	0.532829	0.147743	78.556328	72.696472	109.006691	2.950783	0.000000	4.036444	0.000000	0.000000	0.000000	0.004132	-0.038768	-0.310185	0.000000	0.000000	3.000000	2.000000	0.000000
1095.922606	0.008818	0.532686	0.146728	78.555588	72.118965	108.451836	2.964436	0.000000	4.026428	0.000000	0.000000	0.000000	0.012787	-0.043067	-0.304570	0.000000	0.000000	3.000000	2.000000	0.000000
1095.925939	0.008818	0.532686	0.146728	78.555588	72.118965	108.451836	2.964436	0.000000	4.026428	0.000000	0.000000	0.000000	0.012787	-0.043067	-0.304570	0.000000	0.000000	3.000000	2.000000	0.000000
1095.929273	0.008818	0.532686	0.146728	78.555588	72.118965	108.451836	2.964436	0.000000	4.026428	0.000000	0.000000	0.000000	0.012787	-0.043067	-0.304570	0.000000	0.000000	3.000000	2.000000	0.000000
1095.932606	0.008860	0.532561	0.145728	78.551704	71.492393	107.848259	2.978441	0.000000	4.016079	0.000000	0.000000	0.000000	0.012795	-0.037491	-0.300046	0.000000	0.000000	3.000000	2.000000	0.000000
1095.935939	0.008860	0.532561	0.145728	78.551704	71.492393	107.848259	2.978441	0.000000	4.016079	0.000000	0.000000	0.000000	0.012795	-0.037491	-0.300046	0.000000	0.000000	3.000000	2.000000	0.000000
1095.939273	0.008860	0.532561	0.145728	78.551704	71.492393	107.848259	2.978441	0.000000	4.016079	0.000000	0.000000	0.000000	0.012795	-0.037491	-0.300046	0.000000	0.000000	3.000000	2.000000	0.000000
1095.942606	0.008902	0.532417	0.144710	78.548241	70.951157	107.330460	2.992334	0.000000	4.005738	0.000000	0.000000	0.000000	0.012660	-0.043133	-0.305384	0.000000	0.000000	3.000000	2.000000	0.000000
1095.945939	0.008902	0.532417	0.144710	78.548241	70.951157	107.330460	2.992334	0.000000	4.005738	0.000000	0.000000	0.000000	0.012660	-0.043133	-0.305384	0.000000	0.000000	3.000000	2.000000	0.000000
1095.949273	0.008902	0.532417	0.144710	78.548241	70.951157	107.330460	2.992334	0.000000	4.005738	0.000000	0.000000	0.000000	0.012660	-0.043133	-0.305384	0.000000	0.000000	3.000000	2.000000	0.000000
1095.952606	0.008944	0.532254	0.143674	78.550812	70.558136	106.956261	3.006537	0.000000	3.995089	0.000000	0.000000	0.000000	0.012522	-0.048819	-0.310754	0.000000	0.000000	3.000000	2.000000	0.000000
1095.955939	0.008944	0.532254	0.143674	78.550812	70.558136	106.956261	3.006537	0.000000	3.995089	0.000000	0.000000	0.000000	0.012522	-0.048819	-0.310754	0.000000	0.000000	3.000000	2.000000	0.000000
1095.959273	0.008944	0.532254	0.143674	78.550812	70.558136	106.956261	3.006537	0.000000	3.995089	0.000000	0.000000	0.000000	0.012522	-0.048819	-0.310754	0.000000	0.000000	3.000000	2.000000	0.000000
1095.962606	0.008985	0.532105	0.142616	78.557152	70.295937	106.715706	3.021057	0.000000	3.984120	0.000000	0.000000	0.000000	0.012363	-0.044607	-0.317366	0.000000	0.000000	3.000000	2.000000	0.000000
1095.965939	0.008985	0.532105	0.142616	78.557152	70.295937	106.715706	3.021057	0.000000	3.984120	0.000000	0.000000	0.000000	0.012363	-0.044607	-0.317366	0.000000	0.000000	3.000000	2.000000	0.000000
1095.969273	0.008985	0.532105	0.142616	78.557152	70.295937	106.715706	3.021057	0.000000	3.984120	0.000000	0.000000	0.000000	0.012363	-0.044607	-0.317366	0.000000	0.000000	3.000000	2.000000	0.000000
1095.972606	0.008998	0.531957	0.141557	78.566490	70.184113	106.620872	3.035953	0.000000	3.972782	0.000000	0.000000	0.000000	0.003770	-0.044634	-0.317681	0.000000	0.000000	3.000000	2.000000	0.000000
1095.975939	0.008998	0.531957	0.141557	78.566490	70.184113	106.620872	3.035953	0.000000	3.972782	0.000000	0.000000	0.000000	0.003770	-0.044634	-0.317681	0.000000	0.000000	3.000000	2.000000	0.000000
1095.979273	0.008998	0.531957	0.141557	78.566490	70.184113	106.620872	3.035953	0.000000	3.972782	0.000000	0.000000	0.000000	0.003770	-0.044634	-0.317681	0.000000	0.000000	3.000000	2.000000	0.000000
1095.982606	0.009039	0.531789	0.140480	78.575851	70.241997	106.699455	3.050452	0.000000	3.961659	0.000000	0.000000	0.000000	0.012169	-0.050265	-0.323227	0.000000	0.000000	3.000000	2.000000	0.000000
1095.985939	0.009039	0.531789	0.140480	78.575851	70.241997	106.699455	3.050452	0.000000	3.961659	0.000000	0.000000	0.000000	0.012169	-0.050265	-0.323227	0.000000	0.000000	3.000000	2.000000	0.000000
1095.989273	0.009039	0.531789	0.140480	78.575851	70.241997	106.699455	3.050452	0.000000	3.961659	0.000000	0.000000	0.000000	0.012169	-0.050265	-0.323227	0.000000	0.000000	3.000000	2.000000	0.000000
1095.992606	0.009080	0.531677	0.139451	78.571434	70.337219	106.825974	3.065789	0.000000	3.949803	0.000000	0.000000	0.000000	0.012329	-0.033527	-0.308710	0.000000	0.000000	3.000000	2.000000	0.000000
1095.995939	0.009080	0.531677	0.139451	78.571434	70.337219	106.825974	3.065789	0.000000	3.949803	0.000000	0.000000	0.000000	0.012329	-0.033527	-0.308710	0.000000	0.000000	3.000000	2.000000	0.000000
1095.999273	0.009080	0.531677	0.139451	78.571434	70.337219	106.825974	3.065789	0.000000	3.949803	0.000000	0.000000	0.000000	0.012329	-0.033527	-0.308710	0.000000	0.000000	3.000000	2.000000	0.000000
1096.002606	0.009121	0.531584	0.138437	78.556145	70.453720	106.984818	3.080568	0.000000	3.938287	0.000000	0.000000	0.000000	0.012341	-0.028014	-0.304116	0.000000	0.000000	3.000000	2.000000	0.000000
1096.005939	0.009121	0.531584	0.138437	78.556145	70.453720	106.984818	3.080568	0.000000	3.938287	0.000000	0.000000	0.000000	0.012341	-0.028014	-0.304116	0.000000	0.000000	3.000000	2.000000	0.000000
1096.009273	0.009121	0.531584	0.138437	78.556145	70.453720	106.984818	3.080568	0.000000	3.938287	0.000000	0.000000	0.000000	0.012341	-0.028014	-0.304116	0.000000	0.000000	3.000000	2.000000	0.000000
1096.012606	0.009121	0.531584	0.138437	78.520271	70.505920	107.095322	3.095224	0.000000	3.926778	0.000000	0.000000	0.000000	0.012341	-0.028014	-0.304116	0.000000	0.000000	3.000000	2.000000	0.000000
1096.015939	0.009163	0.531514	0.137476	78.520271	70.505920	107.095322	3.095224	0.000000	3.926778	0.000000	0.000000	0.000000	0.012527	-0.021106	-0.288266	0.000000	0.000000	3.000000	2.000000	0.000000
1096.019273	0.009163	0.531514	0.137476	78.520271	70.505920	107.095322	3.095224	0.000000	3.926778	0.000000	0.000000	0.000000	0.012527	-0.021106	-0.288266	0.000000	0.000000	3.000000	2.000000	0.000000
1096.022606	0.009204	0.531461	0.136531	78.460472	70.550957	107.221237	3.095224	0.000000	3.926778	0.000000	0.000000	0.000000	0.012545	-0.015643	-0.283594	0.000000	0.000000	3.000000	2.000000	0.000000
1096.025939	0.009204	0.531461	0.136531	78.460472	70.550957	107.221237	3.095224	0.000000	3.926778	0.000000	0.000000	0.000000	0.012545	-0.015643	-0.283594	0.000000	0.000000	3.000000	2.000000	0.000000
1096.029273	0.009204	0.531461	0.136531	78.460472	70.550957	107.221237	3.095224	0.000000	3.926778	0.000000	0.000000	0.000000	0.012545	-0.015643	-0.283594	0.000000	0.000000	3.000000	2.000000	0.000000
1096.032606	0.009204	0.531461	0.136531	78.397583	70.664040	107.418312	3.123124	0.000000	3.904626	0.000000	0.000000	0.000000	0.012545	-0.015643	-0.283594	0.000000	0.000000	3.000000	2.000000	0.000000
1096.035939	0.009247	0.531414	0.135622	78.397583	70.664040	107.418312	3.123124	0.000000	3.904626	0.000000	0.000000	0.000000	0.012662	-0.014334	-0.272666	0.000000	0.000000	3.000000	2.000000	0.000000
1096.039273	0.009247	0.531414	0.135622	78.397583	70.664040	107.418312	3.123124	0.000000	3.904626	0.000000	0.000000	0.000000	0.012662	-0.014334	-0.272666	0.000000	0.000000	3.000000	2.000000	0.000000
1096.042606	0.009260	0.531398	0.134708	78.344757	70.842140	107.673058	3.123124	0.000000	3.904626	0.000000	0.000000	0.000000	0.004157	-0.004718	-0.274056	0.000000	0.000000	3.000000	2.000000	0.000000
1096.045939	0.009260	0.531398	0.134708	78.344757	70.842140	107.673058	3.123124	0.000000	3.904626	0.000000	0.000000	0.000000	0.004157	-0.004718	-0.274056	0.000000	0.000000	3.000000	2.000000	0.000000
1096.049273	0.009260	0.531398	0.134708	78.344757	70.842140	107.673058	3.123124	0.000000	3.904626	0.000000	0.000000	0.000000	0.004157	-0.004718	-0.274056	0.000000	0.000000	3.000000	2.000000	0.000000
1096.052606	0.009274	0.531382	0.133794	78.302551	71.090759	107.988724	3.149662	0.000000	3.883250	0.000000	0.000000	0.000000	0.004126	-0.004867	-0.274348	0.000000	0.000000	3.000000	2.000000	0.000000
1096.055939	0.009274	0.531382	0.133794	78.302551	71.090759	107.988724	3.149662	0.000000	3.883250	0.000000	0.000000	0.000000	0.004126	-0.004867	-0.274348	0.000000	0.000000	3.000000	2.000000	0.000000
1096.059273	0.009274	0.531382	0.133794	78.302551	71.090759	107.988724	3.149662	0.000000	3.883250	0.000000	0.000000	0.000000	0.004126	-0.004867	-0.274348	0.000000	0.000000	3.000000	2.000000	0.000000
1096.062606	0.009316	0.531384	0.132895	78.263351	71.357002	108.315147	3.162834	0.000000	3.872529	0.000000	0.000000	0.000000	0.012578	0.000564	-0.269745	0.000000	0.000000	3.000000	2.000000	0.000000
1096.065939	0.009316	0.531384	0.132895	78.263351	71.357002	108.315147	3.162834	0.000000	3.872529	0.000000	0.000000	0.000000	0.012578	0.000564	-0.269745	0.000000	0.000000	3.000000	2.000000	0.000000
1096.069273	0.009316	0.531384	0.132895	78.263351	71.357002	108.315147	3.162834	0.000000	3.872529	0.000000	0.000000	0.000000	0.012578	0.000564	-0.269745	0.000000	0.000000	3.000000	2.000000	0.000000
1096.072606	0.009316	0.531384	0.132895	78.229439	71.640137	108.653221	3.176345	0.000000	3.861454	0.000000	0.000000	0.000000	0.012578	0.000564	-0.269745	0.000000	0.000000	3.000000	2.000000	0.000000
1096.075939	0.009358	0.531371	0.132015	78.229439	71.640137	108.653221	3.176345	0.000000	3.861454	0.000000	0.000000	0.000000	0.012622	-0.003707	-0.263767	0.000000	0.000000	3.000000	2.000000	0.000000
1096.079273	0.009358	0.531371	0.132015	78.229439	71.640137	108.653221	3.176345	0.000000	3.861454	0.000000	0.000000	0.000000	0.012622	-0.003707	-0.263767	0.000000	0.000000	3.000000	2.000000	0.000000
1096.082606	0.009456	0.531359	0.131134	78.210182	71.928047	108.975891	3.176345	0.000000	3.861454	0.000000	0.000000	0.000000	0.029324	-0.003814	-0.264312	0.000000	0.000000	3.000000	2.000000	0.000000
1096.085939	0.009456	0.531359	0.131134	78.210182	71.928047	108.975891	3.176345	0.000000	3.861454	0.000000	0.000000	0.000000	0.029324	-0.003814	-0.264312	0.000000	0.000000	3.000000	2.000000	0.000000
1096.089273	0.009456	0.531359	0.131134	78.210182	71.928047	108.975891	3.176345	0.000000	3.861454	0.000000	0.000000	0.000000	0.029324	-0.003814	-0.264312	0.000000	0.000000	3.000000	2.000000	0.000000
1096.092606	0.009456	0.531359	0.131134	78.219696	72.215225	109.267723	3.203984	0.000000	3.838552	0.000000	0.000000	0.000000	0.029324	-0.003814	-0.264312	0.000000	0.000000	3.000000	2.000000	0.000000
1096.095939	0.009554	0.531350	0.130290	78.219696	72.215225	109.267723	3.203984	0.000000	3.838552	0.000000	0.000000	0.000000	0.029404	-0.002514	-0.253260	0.000000	0.000000	3.000000	2.000000	0.000000
1096.099273	0.009554	0.531350	0.130290	78.219696	72.215225	109.267723	3.203984	0.000000	3.838552	0.000000	0.000000	0.000000	0.029404	-0.002514	-0.253260	0.000000	0.000000	3.000000	2.000000	0.000000
1096.102606	0.009679	0.531323	0.129428	78.237991	72.511909	109.561272	3.203984	0.000000	3.838552	0.000000	0.000000	0.000000	0.037574	-0.008141	-0.258716	0.000000	0.000000	3.000000	2.000000	0.000000
1096.105939	0.009679	0.531323	0.129428	78.237991	72.511909	109.561272	3.203984	0.000000	3.838552	0.000000	0.000000	0.000000	0.037574	-0.008141	-0.258716	0.000000	0.000000	3.000000	2.000000	0.000000
1096.109273	0.009679	0.531323	0.129428	78.237991	72.511909	109.561272	3.203984	0.000000	3.838552	0.000000	0.000000	0.000000	0.037574	-0.008141	-0.258716	0.000000	0.000000	3.000000	2.000000	0.000000
1096.112606	0.009679	0.531323	0.129428	78.257011	72.829269	109.870346	3.232517	0.000000	3.814556	0.000000	0.000000	0.000000	0.037574	-0.008141	-0.258716	0.000000	0.000000	3.000000	2.000000	0.000000
1096.115939	0.009831	0.531291	0.128526	78.257011	72.829269	109.870346	3.232517	0.000000	3.814556	0.000000	0.000000	0.000000	0.045598	-0.009673	-0.270473	0.000000	0.000000	3.000000	2.000000	0.000000
1096.119273	0.009831	0.531291	0.128526	78.257011	72.829269	109.870346	3.232517	0.000000	3.814556	0.000000	0.000000	0.000000	0.045598	-0.009673	-0.270473	0.000000	0.000000	3.000000	2.000000	0.000000
1096.122606	0.009982	0.531253	0.127586	78.273781	73.137222	110.171890	3.232517	0.000000	3.814556	0.000000	0.000000	0.000000	0.045246	-0.011242	-0.282133	0.000000	0.000000	3.000000	2.000000	0.000000
1096.125939	0.009982	0.531253	0.127586	78.273781	73.137222	110.171890	3.232517	0.000000	3.814556	0.000000	0.000000	0.000000	0.045246	-0.011242	-0.282133	0.000000	0.000000	3.000000	2.000000	0.000000
1096.129273	0.009982	0.531253	0.127586	78.273781	73.137222	110.171890	3.232517	0.000000	3.814556	0.000000	0.000000	0.000000	0.045246	-0.011242	-0.282133	0.000000	0.000000	3.000000	2.000000	0.000000
1096.132606	0.009982	0.531253	0.127586	78.286797	73.388611	110.419884	3.264601	0.000000	3.787133	0.000000	0.000000	0.000000	0.045246	-0.011242	-0.282133	0.000000	0.000000	3.000000	2.000000	0.000000
1096.135939	0.010160	0.531229	0.126623	78.286797	73.388611	110.419884	3.264601	0.000000	3.787133	0.000000	0.000000	0.000000	0.053285	-0.007282	-0.288890	0.000000	0.000000	3.000000	2.000000	0.000000
1096.139273	0.010160	0.531229	0.126623	78.286797	73.388611	110.419884	3.264601	0.000000	3.787133	0.000000	0.000000	0.000000	0.053285	-0.007282	-0.288890	0.000000	0.000000	3.000000	2.000000	0.000000
1096.142606	0.010364	0.531168	0.125624	78.293671	73.382187	110.412796	3.264601	0.000000	3.787133	0.000000	0.000000	0.000000	0.061207	-0.018425	-0.299550	0.000000	0.000000	3.000000	2.000000	0.000000
1096.145939	0.010364	0.531168	0.125624	78.293671	73.382187	110.412796	3.264601	0.000000	3.787133	0.000000	0.000000	0.000000	0.061207	-0.018425	-0.299550	0.000000	0.000000	3.000000	2.000000	0.000000
1096.149273	0.010364	0.531168	0.125624	78.293671	73.382187	110.412796	3.264601	0.000000	3.787133	0.000000	0.000000	0.000000	0.061207	-0.018425	-0.299550	0.000000	0.000000	3.000000	2.000000	0.000000
1096.152606	0.010540	0.531156	0.124638	78.282265	73.018608	110.065865	3.300009	0.000000	3.756320	0.000000	0.000000	0.000000	0.052758	-0.003504	-0.295885	0.000000	0.000000	3.000000	2.000000	0.000000
1096.155939	0.010540	0.531156	0.124638	78.282265	73.018608	110.065865	3.300009	0.000000	3.756320	0.000000	0.000000	0.000000	0.052758	-0.003504	-0.295885	0.000000	0.000000	3.000000	2.000000	0.000000
1096.159273	0.010540	0.531156	0.124638	78.282265	73.018608	110.065865	3.300009	0.000000	3.756320	0.000000	0.000000	0.000000	0.052758	-0.003504	-0.295885	0.000000	0.000000	3.000000	2.000000	0.000000
1096.162606	0.010770	0.531126	0.123633	78.251099	72.377518	109.458237	3.317629	0.000000	3.740767	0.000000	0.000000	0.000000	0.069005	-0.009136	-0.301638	0.000000	0.000000	3.000000	2.000000	0.000000
1096.165939	0.010770	0.531126	0.123633	78.251099	72.377518	109.458237	3.317629	0.000000	3.740767	0.000000	0.000000	0.000000	0.069005	-0.009136	-0.301638	0.000000	0.000000	3.000000	2.000000	0.000000
1096.169273	0.010770	0.531126	0.123633	78.251099	72.377518	109.458237	3.317629	0.000000	3.740767	0.000000	0.000000	0.000000	0.069005	-0.009136	-0.301638	0.000000	0.000000	3.000000	2.000000	0.000000
1096.172606	0.010770	0.531126	0.123633	78.201393	71.651421	108.779839	3.336499	0.000000	3.723946	0.000000	0.000000	0.000000	0.069005	-0.009136	-0.301638	0.000000	0.000000	3.000000	2.000000	0.000000
1096.175939	0.011000	0.531118	0.122681	78.201393	71.651421	108.779839	3.336499	0.000000	3.723946	0.000000	0.000000	0.000000	0.069055	-0.002343	-0.285472	0.000000	0.000000	3.000000	2.000000	0.000000
1096.179273	0.011000	0.531118	0.122681	78.201393	71.651421	108.779839	3.336499	0.000000	3.723946	0.000000	0.000000	0.000000	0.069055	-0.002343	-0.285472	0.000000	0.000000	3.000000	2.000000	0.000000
1096.182606	0.011257	0.531078	0.121732	78.147652	70.958488	108.134872	3.336499	0.000000	3.723946	0.000000	0.000000	0.000000	0.077074	-0.011994	-0.284755	0.000000	0.000000	3.000000	2.000000	0.000000
1096.185939	0.011257	0.531078	0.121732	78.147652	70.958488	108.134872	3.336499	0.000000	3.723946	0.000000	0.000000	0.000000	0.077074	-0.011994	-0.284755	0.000000	0.000000	3.000000	2.000000	0.000000
1096.189273	0.011257	0.531078	0.121732	78.147652	70.958488	108.134872	3.336499	0.000000	3.723946	0.000000	0.000000	0.000000	0.077074	-0.011994	-0.284755	0.000000	0.000000	3.000000	2.000000	0.000000
1096.192606	0.011257	0.531078	0.121732	78.103058	70.413109	107.621979	3.373169	0.000000	3.690763	0.000000	0.000000	0.000000	0.077074	-0.011994	-0.284755	0.000000	0.000000	3.000000	2.000000	0.000000
1096.195939	0.011568	0.531056	0.120797	78.103058	70.413109	107.621979	3.373169	0.000000	3.690763	0.000000	0.000000	0.000000	0.093362	-0.006624	-0.280298	0.000000	0.000000	3.000000	2.000000	0.000000
1096.199273	0.011568	0.531056	0.120797	78.103058	70.413109	107.621979	3.373169	0.000000	3.690763	0.000000	0.000000	0.000000	0.093362	-0.006624	-0.280298	0.000000	0.000000	3.000000	2.000000	0.000000
1096.202606	0.011850	0.531015	0.119845	78.076401	70.015686	107.243912	3.373169	0.000000	3.690763	0.000000	0.000000	0.000000	0.084715	-0.012239	-0.285601	0.000000	0.000000	3.000000	2.000000	0.000000
1096.205939	0.011850	0.531015	0.119845	78.076401	70.015686	107.243912	3.373169	0.000000	3.690763	0.000000	0.000000	0.000000	0.084715	-0.012239	-0.285601	0.000000	0.000000	3.000000	2.000000	0.000000
1096.209273	0.011850	0.531015	0.119845	78.076401	70.015686	107.243912	3.373169	0.000000	3.690763	0.000000	0.000000	0.000000	0.084715	-0.012239	-0.285601	0.000000	0.000000	3.000000	2.000000	0.000000
1096.212606	0.011850	0.531015	0.119845	78.069984	69.782906	107.003677	3.411501	0.000000	3.655360	0.000000	0.000000	0.000000	0.084715	-0.012239	-0.285601	0.000000	0.000000	3.000000	2.000000	0.000000
1096.215939	0.012187	0.531010	0.118925	78.069984	69.782906	107.003677	3.411501	0.000000	3.655360	0.000000	0.000000	0.000000	0.101037	-0.001436	-0.276022	0.000000	0.000000	3.000000	2.000000	0.000000
1096.219273	0.012187	0.531010	0.118925	78.069984	69.782906	107.003677	3.411501	0.000000	3.655360	0.000000	0.000000	0.000000	0.101037	-0.001436	-0.276022	0.000000	0.000000	3.000000	2.000000	0.000000
1096.222606	0.012523	0.531010	0.118042	78.080132	69.760155	106.958267	3.411501	0.000000	3.655360	0.000000	0.000000	0.000000	0.100941	-0.000097	-0.264869	0.000000	0.000000	3.000000	2.000000	0.000000
1096.225939	0.012523	0.531010	0.118042	78.080132	69.760155	106.958267	3.411501	0.000000	3.655360	0.000000	0.000000	0.000000	0.100941	-0.000097	-0.264869	0.000000	0.000000	3.000000	2.000000	0.000000
1096.229273	0.012523	0.531010	0.118042	78.080132	69.760155	106.958267	3.411501	0.000000	3.655360	0.000000	0.000000	0.000000	0.100941	-0.000097	-0.264869	0.000000	0.000000	3.000000	2.000000	0.000000
1096.232606	0.012523	0.531010	0.118042	78.093948	69.861649	107.028473	3.449917	0.000000	3.619126	0.000000	0.000000	0.000000	0.100941	-0.000097	-0.264869	0.000000	0.000000	3.000000	2.000000	0.000000
1096.235939	0.012914	0.531027	0.117174	78.093948	69.861649	107.028473	3.449917	0.000000	3.619126	0.000000	0.000000	0.000000	0.117085	0.005229	-0.260407	0.000000	0.000000	3.000000	2.000000	0.000000
1096.239273	0.012914	0.531027	0.117174	78.093948	69.861649	107.028473	3.449917	0.000000	3.619126	0.000000	0.000000	0.000000	0.117085	0.005229	-0.260407	0.000000	0.000000	3.000000	2.000000	0.000000
1096.242606	0.013359	0.531072	0.116398	78.109406	70.049049	107.178886	3.449917	0.000000	3.619126	0.000000	0.000000	0.000000	0.133700	0.013484	-0.232940	0.000000	0.000000	3.000000	2.000000	0.000000
1096.245939	0.013359	0.531072	0.116398	78.109406	70.049049	107.178886	3.449917	0.000000	3.619126	0.000000	0.000000	0.000000	0.133700	0.013484	-0.232940	0.000000	0.000000	3.000000	2.000000	0.000000
1096.249273	0.013359	0.531072	0.116398	78.109406	70.049049	107.178886	3.449917	0.000000	3.619126	0.000000	0.000000	0.000000	0.133700	0.013484	-0.232940	0.000000	0.000000	3.000000	2.000000	0.000000
1096.252606	0.013359	0.531072	0.116398	78.123695	70.267181	107.352257	3.488471	0.000000	3.581978	0.000000	0.000000	0.000000	0.133700	0.013484	-0.232940	0.000000	0.000000	3.000000	2.000000	0.000000
1096.255939	0.013832	0.531140	0.115675	78.123695	70.267181	107.352257	3.488471	0.000000	3.581978	0.000000	0.000000	0.000000	0.141882	0.020271	-0.216764	0.000000	0.000000	3.000000	2.000000	0.000000
1096.259273	0.013832	0.531140	0.115675	78.123695	70.267181	107.352257	3.488471	0.000000	3.581978	0.000000	0.000000	0.000000	0.141882	0.020271	-0.216764	0.000000	0.000000	3.000000	2.000000	0.000000
1096.262606	0.014360	0.531199	0.115010	78.137215	70.488403	107.522728	3.488471	0.000000	3.581978	0.000000	0.000000	0.000000	0.158255	0.017682	-0.199557	0.000000	0.000000	3.000000	2.000000	0.000000
1096.265939	0.014360	0.531199	0.115010	78.137215	70.488403	107.522728	3.488471	0.000000	3.581978	0.000000	0.000000	0.000000	0.158255	0.017682	-0.199557	0.000000	0.000000	3.000000	2.000000	0.000000
1096.269273	0.014360	0.531199	0.115010	78.137215	70.488403	107.522728	3.488471	0.000000	3.581978	0.000000	0.000000	0.000000	0.158255	0.017682	-0.199557	0.000000	0.000000	3.000000	2.000000	0.000000
1096.272606	0.014360	0.531199	0.115010	78.148346	70.687546	107.696983	3.525496	0.000000	3.545544	0.000000	0.000000	0.000000	0.158255	0.017682	-0.199557	0.000000	0.000000	3.000000	2.000000	0.000000
1096.275939	0.014942	0.531280	0.114398	78.148346	70.687546	107.696983	3.525496	0.000000	3.545544	0.000000	0.000000	0.000000	0.174592	0.024478	-0.183575	0.000000	0.000000	3.000000	2.000000	0.000000
1096.279273	0.014942	0.531280	0.114398	78.148346	70.687546	107.696983	3.525496	0.000000	3.545544	0.000000	0.000000	0.000000	0.174592	0.024478	-0.183575	0.000000	0.000000	3.000000	2.000000	0.000000
1096.282606	0.015577	0.531330	0.113788	78.160545	70.906380	107.965561	3.525496	0.000000	3.545544	0.000000	0.000000	0.000000	0.190505	0.015032	-0.183096	0.000000	0.000000	3.000000	2.000000	0.000000
1096.285939	0.015577	0.531330	0.113788	78.160545	70.906380	107.965561	3.525496	0.000000	3.545544	0.000000	0.000000	0.000000	0.190505	0.015032	-0.183096	0.000000	0.000000	3.000000	2.000000	0.000000
1096.289273	0.015577	0.531330	0.113788	78.160545	70.906380	107.965561	3.525496	0.000000	3.545544	0.000000	0.000000	0.000000	0.190505	0.015032	-0.183096	0.000000	0.000000	3.000000	2.000000	0.000000
1096.292606	0.015577	0.531330	0.113788	78.172638	71.130928	108.354103	3.563000	0.000000	3.507853	0.000000	0.000000	0.000000	0.190505	0.015032	-0.183096	0.000000	0.000000	3.000000	2.000000	0.000000
1096.295939	0.016292	0.531380	0.113174	78.172638	71.130928	108.354103	3.563000	0.000000	3.507853	0.000000	0.000000	0.000000	0.214458	0.014917	-0.184117	0.000000	0.000000	3.000000	2.000000	0.000000
1096.299273	0.016292	0.531380	0.113174	78.172638	71.130928	108.354103	3.563000	0.000000	3.507853	0.000000	0.000000	0.000000	0.214458	0.014917	-0.184117	0.000000	0.000000	3.000000	2.000000	0.000000
1096.302606	0.017030	0.531407	0.112503	78.186821	71.389336	108.811546	3.563000	0.000000	3.507853	0.000000	0.000000	0.000000	0.221605	0.007914	-0.201459	0.000000	0.000000	3.000000	2.000000	0.000000
1096.305939	0.017030	0.531407	0.112503	78.186821	71.389336	108.811546	3.563000	0.000000	3.507853	0.000000	0.000000	0.000000	0.221605	0.007914	-0.201459	0.000000	0.000000	3.000000	2.000000	0.000000
1096.309273	0.017030	0.531407	0.112503	78.186821	71.389336	108.811546	3.563000	0.000000	3.507853	0.000000	0.000000	0.000000	0.221605	0.007914	-0.201459	0.000000	0.000000	3.000000	2.000000	0.000000
1096.312606	0.017819	0.531441	0.111768	78.201607	71.656448	109.272797	3.604574	0.000000	3.465119	0.000000	0.000000	0.000000	0.236719	0.010209	-0.220340	0.000000	0.000000	3.000000	2.000000	0.000000
1096.315939	0.017819	0.531441	0.111768	78.201607	71.656448	109.272797	3.604574	0.000000	3.465119	0.000000	0.000000	0.000000	0.236719	0.010209	-0.220340	0.000000	0.000000	3.000000	2.000000	0.000000
1096.319273	0.017819	0.531441	0.111768	78.201607	71.656448	109.272797	3.604574	0.000000	3.465119	0.000000	0.000000	0.000000	0.236719	0.010209	-0.220340	0.000000	0.000000	3.000000	2.000000	0.000000
1096.322606	0.018660	0.531456	0.111013	78.216652	71.940727	109.641838	3.627460	0.000000	3.441153	0.000000	0.000000	0.000000	0.252110	0.004705	-0.226535	0.000000	0.000000	3.000000	2.000000	0.000000
1096.325939	0.018660	0.531456	0.111013	78.216652	71.940727	109.641838	3.627460	0.000000	3.441153	0.000000	0.000000	0.000000	0.252110	0.004705	-0.226535	0.000000	0.000000	3.000000	2.000000	0.000000
1096.329273	0.018660	0.531456	0.111013	78.216652	71.940727	109.641838	3.627460	0.000000	3.441153	0.000000	0.000000	0.000000	0.252110	0.004705	-0.226535	0.000000	0.000000	3.000000	2.000000	0.000000
1096.332606	0.019578	0.531516	0.110228	78.230240	72.166389	109.884949	3.651223	0.000000	3.415930	0.000000	0.000000	0.000000	0.275409	0.017782	-0.235526	0.000000	0.000000	3.000000	2.000000	0.000000
1096.335939	0.019578	0.531516	0.110228	78.230240	72.166389	109.884949	3.651223	0.000000	3.415930	0.000000	0.000000	0.000000	0.275409	0.017782	-0.235526	0.000000	0.000000	3.000000	2.000000	0.000000
1096.339273	0.019578	0.531516	0.110228	78.230240	72.166389	109.884949	3.651223	0.000000	3.415930	0.000000	0.000000	0.000000	0.275409	0.017782	-0.235526	0.000000	0.000000	3.000000	2.000000	0.000000
1096.342606	0.020520	0.531574	0.109440	78.237793	72.214905	110.100273	3.676338	0.000000	3.388885	0.000000	0.000000	0.000000	0.282704	0.017659	-0.236441	0.000000	0.000000	3.000000	2.000000	0.000000
1096.345939	0.020520	0.531574	0.109440	78.237793	72.214905	110.100273	3.676338	0.000000	3.388885	0.000000	0.000000	0.000000	0.282704	0.017659	-0.236441	0.000000	0.000000	3.000000	2.000000	0.000000
1096.349273	0.020520	0.531574	0.109440	78.237793	72.214905	110.100273	3.676338	0.000000	3.388885	0.000000	0.000000	0.000000	0.282704	0.017659	-0.236441	0.000000	0.000000	3.000000	2.000000	0.000000
1096.352606	0.021488	0.531638	0.108687	78.235680	71.990524	110.092438	3.701594	0.000000	3.361279	0.000000	0.000000	0.000000	0.290406	0.018998	-0.225798	0.000000	0.000000	3.000000	2.000000	0.000000
1096.355939	0.021488	0.531638	0.108687	78.235680	71.990524	110.092438	3.701594	0.000000	3.361279	0.000000	0.000000	0.000000	0.290406	0.018998	-0.225798	0.000000	0.000000	3.000000	2.000000	0.000000
1096.359273	0.021488	0.531638	0.108687	78.235680	71.990524	110.092438	3.701594	0.000000	3.361279	0.000000	0.000000	0.000000	0.290406	0.018998	-0.225798	0.000000	0.000000	3.000000	2.000000	0.000000
1096.362606	0.022509	0.531755	0.107982	78.224167	71.510941	109.709167	3.726401	0.000000	3.333757	0.000000	0.000000	0.000000	0.306340	0.035091	-0.211527	0.000000	0.000000	3.000000	2.000000	0.000000
1096.365939	0.022509	0.531755	0.107982	78.224167	71.510941	109.709167	3.726401	0.000000	3.333757	0.000000	0.000000	0.000000	0.306340	0.035091	-0.211527	0.000000	0.000000	3.000000	2.000000	0.000000
1096.369273	0.022509	0.531755	0.107982	78.224167	71.510941	109.709167	3.726401	0.000000	3.333757	0.000000	0.000000	0.000000	0.306340	0.035091	-0.211527	0.000000	0.000000	3.000000	2.000000	0.000000
1096.372606	0.023608	0.531853	0.107254	78.209106	70.970955	109.229530	3.750925	0.000000	3.306140	0.000000	0.000000	0.000000	0.329473	0.029543	-0.218418	0.000000	0.000000	3.000000	2.000000	0.000000
1096.375939	0.023608	0.531853	0.107254	78.209106	70.970955	109.229530	3.750925	0.000000	3.306140	0.000000	0.000000	0.000000	0.329473	0.029543	-0.218418	0.000000	0.000000	3.000000	2.000000	0.000000
1096.379273	0.023608	0.531853	0.107254	78.209106	70.970955	109.229530	3.750925	0.000000	3.306140	0.000000	0.000000	0.000000	0.329473	0.029543	-0.218418	0.000000	0.000000	3.000000	2.000000	0.000000
1096.382606	0.024731	0.531956	0.106561	78.189842	70.399185	108.624542	3.776517	0.000000	3.276877	0.000000	0.000000	0.000000	0.337159	0.030930	-0.207941	0.000000	0.000000	3.000000	2.000000	0.000000
1096.385939	0.024731	0.531956	0.106561	78.189842	70.399185	108.624542	3.776517	0.000000	3.276877	0.000000	0.000000	0.000000	0.337159	0.030930	-0.207941	0.000000	0.000000	3.000000	2.000000	0.000000
1096.389273	0.024731	0.531956	0.106561	78.189842	70.399185	108.624542	3.776517	0.000000	3.276877	0.000000	0.000000	0.000000	0.337159	0.030930	-0.207941	0.000000	0.000000	3.000000	2.000000	0.000000
1096.392606	0.025906	0.532090	0.105859	78.172386	69.904381	108.233788	3.801575	0.000000	3.247773	0.000000	0.000000	0.000000	0.352315	0.040003	-0.210704	0.000000	0.000000	3.000000	2.000000	0.000000
1096.395939	0.025906	0.532090	0.105859	78.172386	69.904381	108.233788	3.801575	0.000000	3.247773	0.000000	0.000000	0.000000	0.352315	0.040003	-0.210704	0.000000	0.000000	3.000000	2.000000	0.000000
1096.399273	0.025906	0.532090	0.105859	78.172386	69.904381	108.233788	3.801575	0.000000	3.247773	0.000000	0.000000	0.000000	0.352315	0.040003	-0.210704	0.000000	0.000000	3.000000	2.000000	0.000000
1096.402606	0.027157	0.532204	0.105132	78.161049	69.596443	108.241333	3.827061	0.000000	3.217701	0.000000	0.000000	0.000000	0.375216	0.034463	-0.217929	0.000000	0.000000	3.000000	2.000000	0.000000
1096.405939	0.027157	0.532204	0.105132	78.161049	69.596443	108.241333	3.827061	0.000000	3.217701	0.000000	0.000000	0.000000	0.375216	0.034463	-0.217929	0.000000	0.000000	3.000000	2.000000	0.000000
1096.409273	0.027157	0.532204	0.105132	78.161049	69.596443	108.241333	3.827061	0.000000	3.217701	0.000000	0.000000	0.000000	0.375216	0.034463	-0.217929	0.000000	0.000000	3.000000	2.000000	0.000000
1096.412606	0.028485	0.532337	0.104416	78.151161	69.361137	108.319374	3.853473	0.000000	3.186025	0.000000	0.000000	0.000000	0.398513	0.039703	-0.214915	0.000000	0.000000	3.000000	2.000000	0.000000
1096.415939	0.028485	0.532337	0.104416	78.151161	69.361137	108.319374	3.853473	0.000000	3.186025	0.000000	0.000000	0.000000	0.398513	0.039703	-0.214915	0.000000	0.000000	3.000000	2.000000	0.000000
1096.419273	0.028485	0.532337	0.104416	78.151161	69.361137	108.319374	3.853473	0.000000	3.186025	0.000000	0.000000	0.000000	0.398513	0.039703	-0.214915	0.000000	0.000000	3.000000	2.000000	0.000000
1096.422606	0.029889	0.532451	0.103674	78.146919	69.255737	108.344292	3.880248	0.000000	3.153360	0.000000	0.000000	0.000000	0.421198	0.034155	-0.222469	0.000000	0.000000	3.000000	2.000000	0.000000
1096.425939	0.029889	0.532451	0.103674	78.146919	69.255737	108.344292	3.880248	0.000000	3.153360	0.000000	0.000000	0.000000	0.421198	0.034155	-0.222469	0.000000	0.000000	3.000000	2.000000	0.000000
1096.429273	0.029889	0.532451	0.103674	78.146919	69.255737	108.344292	3.880248	0.000000	3.153360	0.000000	0.000000	0.000000	0.421198	0.034155	-0.222469	0.000000	0.000000	3.000000	2.000000	0.000000
1096.432606	0.031316	0.532564	0.102927	78.144440	69.199989	108.372597	3.907819	0.000000	3.119127	0.000000	0.000000	0.000000	0.428083	0.033986	-0.224105	0.000000	0.000000	3.000000	2.000000	0.000000
1096.435939	0.031316	0.532564	0.102927	78.144440	69.199989	108.372597	3.907819	0.000000	3.119127	0.000000	0.000000	0.000000	0.428083	0.033986	-0.224105	0.000000	0.000000	3.000000	2.000000	0.000000
1096.439273	0.031316	0.532564	0.102927	78.144440	69.199989	108.372597	3.907819	0.000000	3.119127	0.000000	0.000000	0.000000	0.428083	0.033986	-0.224105	0.000000	0.000000	3.000000	2.000000	0.000000
1096.442606	0.032768	0.532682	0.102213	78.147034	69.276619	108.662819	3.935222	0.000000	3.084482	0.000000	0.000000	0.000000	0.435614	0.035388	-0.214146	0.000000	0.000000	3.000000	2.000000	0.000000
1096.445939	0.032768	0.532682	0.102213	78.147034	69.276619	108.662819	3.935222	0.000000	3.084482	0.000000	0.000000	0.000000	0.435614	0.035388	-0.214146	0.000000	0.000000	3.000000	2.000000	0.000000
1096.449273	0.032768	0.532682	0.102213	78.147034	69.276619	108.662819	3.935222	0.000000	3.084482	0.000000	0.000000	0.000000	0.435614	0.035388	-0.214146	0.000000	0.000000	3.000000	2.000000	0.000000
1096.452606	0.034190	0.532799	0.101497	78.153572	69.438599	109.174850	3.961905	0.000000	3.050132	0.000000	0.000000	0.000000	0.426579	0.035249	-0.214910	0.000000	0.000000	3.000000	2.000000	0.000000
1096.455939	0.034190	0.532799	0.101497	78.153572	69.438599	109.174850	3.961905	0.000000	3.050132	0.000000	0.000000	0.000000	0.426579	0.035249	-0.214910	0.000000	0.000000	3.000000	2.000000	0.000000
1096.459273	0.034190	0.532799	0.101497	78.153572	69.438599	109.174850	3.961905	0.000000	3.050132	0.000000	0.000000	0.000000	0.426579	0.035249	-0.214910	0.000000	0.000000	3.000000	2.000000	0.000000
1096.462606	0.035555	0.532916	0.100780	78.161591	69.630989	109.575706	3.987776	0.000000	3.016230	0.000000	0.000000	0.000000	0.409623	0.035124	-0.215103	0.000000	0.000000	3.000000	2.000000	0.000000
1096.465939	0.035555	0.532916	0.100780	78.161591	69.630989	109.575706	3.987776	0.000000	3.016230	0.000000	0.000000	0.000000	0.409623	0.035124	-0.215103	0.000000	0.000000	3.000000	2.000000	0.000000
1096.469273	0.035555	0.532916	0.100780	78.161591	69.630989	109.575706	3.987776	0.000000	3.016230	0.000000	0.000000	0.000000	0.409623	0.035124	-0.215103	0.000000	0.000000	3.000000	2.000000	0.000000
1096.472606	0.036921	0.533056	0.100116	78.163605	69.716148	109.585907	4.012559	0.000000	2.983181	0.000000	0.000000	0.000000	0.409716	0.041918	-0.199343	0.000000	0.000000	3.000000	2.000000	0.000000
1096.475939	0.036921	0.533056	0.100116	78.163605	69.716148	109.585907	4.012559	0.000000	2.983181	0.000000	0.000000	0.000000	0.409716	0.041918	-0.199343	0.000000	0.000000	3.000000	2.000000	0.000000
1096.479273	0.036921	0.533056	0.100116	78.163605	69.716148	109.585907	4.012559	0.000000	2.983181	0.000000	0.000000	0.000000	0.409716	0.041918	-0.199343	0.000000	0.000000	3.000000	2.000000	0.000000
1096.482606	0.038259	0.533183	0.099471	78.158096	69.633240	109.593819	4.036142	0.000000	2.951195	0.000000	0.000000	0.000000	0.401290	0.037998	-0.193448	0.000000	0.000000	3.000000	2.000000	0.000000
1096.485939	0.038259	0.533183	0.099471	78.158096	69.633240	109.593819	4.036142	0.000000	2.951195	0.000000	0.000000	0.000000	0.401290	0.037998	-0.193448	0.000000	0.000000	3.000000	2.000000	0.000000
1096.489273	0.038259	0.533183	0.099471	78.158096	69.633240	109.593819	4.036142	0.000000	2.951195	0.000000	0.000000	0.000000	0.401290	0.037998	-0.193448	0.000000	0.000000	3.000000	2.000000	0.000000
1096.492606	0.039619	0.533340	0.098816	78.144974	69.404976	109.698219	4.058722	0.000000	2.920064	0.000000	0.000000	0.000000	0.408225	0.047003	-0.196315	0.000000	0.000000	3.000000	2.000000	0.000000
1096.495939	0.039619	0.533340	0.098816	78.144974	69.404976	109.698219	4.058722	0.000000	2.920064	0.000000	0.000000	0.000000	0.408225	0.047003	-0.196315	0.000000	0.000000	3.000000	2.000000	0.000000
1096.499273	0.039619	0.533340	0.098816	78.144974	69.404976	109.698219	4.058722	0.000000	2.920064	0.000000	0.000000	0.000000	0.408225	0.047003	-0.196315	0.000000	0.000000	3.000000	2.000000	0.000000
1096.502606	0.041006	0.533501	0.098195	78.131912	69.193916	109.758316	4.081235	0.000000	2.888515	0.000000	0.000000	0.000000	0.416074	0.048461	-0.186314	0.000000	0.000000	3.000000	2.000000	0.000000
1096.505939	0.041006	0.533501	0.098195	78.131912	69.193916	109.758316	4.081235	0.000000	2.888515	0.000000	0.000000	0.000000	0.416074	0.048461	-0.186314	0.000000	0.000000	3.000000	2.000000	0.000000
1096.509273	0.041006	0.533501	0.098195	78.131912	69.193916	109.758316	4.081235	0.000000	2.888515	0.000000	0.000000	0.000000	0.416074	0.048461	-0.186314	0.000000	0.000000	3.000000	2.000000	0.000000
1096.512606	0.042491	0.533639	0.097506	78.120575	69.038261	109.622643	4.103107	0.000000	2.857361	0.000000	0.000000	0.000000	0.445497	0.041366	-0.206759	0.000000	0.000000	3.000000	2.000000	0.000000
1096.515939	0.042491	0.533639	0.097506	78.120575	69.038261	109.622643	4.103107	0.000000	2.857361	0.000000	0.000000	0.000000	0.445497	0.041366	-0.206759	0.000000	0.000000	3.000000	2.000000	0.000000
1096.519273	0.042491	0.533639	0.097506	78.120575	69.038261	109.622643	4.103107	0.000000	2.857361	0.000000	0.000000	0.000000	0.445497	0.041366	-0.206759	0.000000	0.000000	3.000000	2.000000	0.000000
1096.522606	0.044025	0.533807	0.096804	78.111687	68.943245	109.596848	4.126373	0.000000	2.823658	0.000000	0.000000	0.000000	0.460122	0.050324	-0.210556	0.000000	0.000000	3.000000	2.000000	0.000000
1096.525939	0.044025	0.533807	0.096804	78.111687	68.943245	109.596848	4.126373	0.000000	2.823658	0.000000	0.000000	0.000000	0.460122	0.050324	-0.210556	0.000000	0.000000	3.000000	2.000000	0.000000
1096.529273	0.044025	0.533807	0.096804	78.111687	68.943245	109.596848	4.126373	0.000000	2.823658	0.000000	0.000000	0.000000	0.460122	0.050324	-0.210556	0.000000	0.000000	3.000000	2.000000	0.000000
1096.532606	0.045580	0.533956	0.096078	78.107277	68.927391	109.681015	4.149749	0.000000	2.789191	0.000000	0.000000	0.000000	0.466468	0.044811	-0.217802	0.000000	0.000000	3.000000	2.000000	0.000000
1096.535939	0.045580	0.533956	0.096078	78.107277	68.927391	109.681015	4.149749	0.000000	2.789191	0.000000	0.000000	0.000000	0.466468	0.044811	-0.217802	0.000000	0.000000	3.000000	2.000000	0.000000
1096.539273	0.045580	0.533956	0.096078	78.107277	68.927391	109.681015	4.149749	0.000000	2.789191	0.000000	0.000000	0.000000	0.466468	0.044811	-0.217802	0.000000	0.000000	3.000000	2.000000	0.000000
1096.542606	0.047134	0.534110	0.095387	78.103340	68.925293	109.927544	4.173107	0.000000	2.754121	0.000000	0.000000	0.000000	0.466306	0.046271	-0.207525	0.000000	0.000000	3.000000	2.000000	0.000000
1096.545939	0.047134	0.534110	0.095387	78.103340	68.925293	109.927544	4.173107	0.000000	2.754121	0.000000	0.000000	0.000000	0.466306	0.046271	-0.207525	0.000000	0.000000	3.000000	2.000000	0.000000
1096.549273	0.047134	0.534110	0.095387	78.103340	68.925293	109.927544	4.173107	0.000000	2.754121	0.000000	0.000000	0.000000	0.466306	0.046271	-0.207525	0.000000	0.000000	3.000000	2.000000	0.000000
1096.552606	0.048683	0.534246	0.094673	78.094131	68.828049	110.229889	4.195483	0.000000	2.719913	0.000000	0.000000	0.000000	0.464749	0.040772	-0.214156	0.000000	0.000000	3.000000	2.000000	0.000000
1096.555939	0.048683	0.534246	0.094673	78.094131	68.828049	110.229889	4.195483	0.000000	2.719913	0.000000	0.000000	0.000000	0.464749	0.040772	-0.214156	0.000000	0.000000	3.000000	2.000000	0.000000
1096.559273	0.048683	0.534246	0.094673	78.094131	68.828049	110.229889	4.195483	0.000000	2.719913	0.000000	0.000000	0.000000	0.464749	0.040772	-0.214156	0.000000	0.000000	3.000000	2.000000	0.000000
1096.562606	0.050283	0.534369	0.093971	78.079704	68.610001	110.276688	4.217589	0.000000	2.685506	0.000000	0.000000	0.000000	0.479905	0.036916	-0.210506	0.000000	0.000000	3.000000	2.000000	0.000000
1096.565939	0.050283	0.534369	0.093971	78.079704	68.610001	110.276688	4.217589	0.000000	2.685506	0.000000	0.000000	0.000000	0.479905	0.036916	-0.210506	0.000000	0.000000	3.000000	2.000000	0.000000
1096.569273	0.050283	0.534369	0.093971	78.079704	68.610001	110.276688	4.217589	0.000000	2.685506	0.000000	0.000000	0.000000	0.479905	0.036916	-0.210506	0.000000	0.000000	3.000000	2.000000	0.000000
1096.572606	0.051879	0.534462	0.093269	78.056610	68.278694	109.972427	4.239433	0.000000	2.650887	0.000000	0.000000	0.000000	0.478888	0.027695	-0.210731	0.000000	0.000000	3.000000	2.000000	0.000000
1096.575939	0.051879	0.534462	0.093269	78.056610	68.278694	109.972427	4.239433	0.000000	2.650887	0.000000	0.000000	0.000000	0.478888	0.027695	-0.210731	0.000000	0.000000	3.000000	2.000000	0.000000
1096.579273	0.051879	0.534462	0.093269	78.056610	68.278694	109.972427	4.239433	0.000000	2.650887	0.000000	0.000000	0.000000	0.478888	0.027695	-0.210731	0.000000	0.000000	3.000000	2.000000	0.000000
1096.582606	0.053442	0.534548	0.092525	78.032410	67.921783	109.476768	4.260741	0.000000	2.616503	0.000000	0.000000	0.000000	0.468788	0.025961	-0.223150	0.000000	0.000000	3.000000	2.000000	0.000000
1096.585939	0.053442	0.534548	0.092525	78.032410	67.921783	109.476768	4.260741	0.000000	2.616503	0.000000	0.000000	0.000000	0.468788	0.025961	-0.223150	0.000000	0.000000	3.000000	2.000000	0.000000
1096.589273	0.053442	0.534548	0.092525	78.032410	67.921783	109.476768	4.260741	0.000000	2.616503	0.000000	0.000000	0.000000	0.468788	0.025961	-0.223150	0.000000	0.000000	3.000000	2.000000	0.000000
1096.592606	0.054999	0.534586	0.091763	78.005463	67.523705	108.968025	4.281798	0.000000	2.581900	0.000000	0.000000	0.000000	0.467201	0.011460	-0.228546	0.000000	0.000000	3.000000	2.000000	0.000000
1096.595939	0.054999	0.534586	0.091763	78.005463	67.523705	108.968025	4.281798	0.000000	2.581900	0.000000	0.000000	0.000000	0.467201	0.011460	-0.228546	0.000000	0.000000	3.000000	2.000000	0.000000
1096.599273	0.054999	0.534586	0.091763	78.005463	67.523705	108.968025	4.281798	0.000000	2.581900	0.000000	0.000000	0.000000	0.467201	0.011460	-0.228546	0.000000	0.000000	3.000000	2.000000	0.000000
1096.602606	0.056529	0.534612	0.091021	77.975052	67.063362	108.492668	4.302536	0.000000	2.547191	0.000000	0.000000	0.000000	0.458847	0.007670	-0.222679	0.000000	0.000000	3.000000	2.000000	0.000000
1096.605939	0.056529	0.534612	0.091021	77.975052	67.063362	108.492668	4.302536	0.000000	2.547191	0.000000	0.000000	0.000000	0.458847	0.007670	-0.222679	0.000000	0.000000	3.000000	2.000000	0.000000
1096.609273	0.056529	0.534612	0.091021	77.975052	67.063362	108.492668	4.302536	0.000000	2.547191	0.000000	0.000000	0.000000	0.458847	0.007670	-0.222679	0.000000	0.000000	3.000000	2.000000	0.000000
1096.612606	0.058027	0.534589	0.090263	77.936295	66.503189	108.276062	4.322351	0.000000	2.513421	0.000000	0.000000	0.000000	0.449467	-0.006776	-0.227193	0.000000	0.000000	3.000000	2.000000	0.000000
1096.615939	0.058027	0.534589	0.090263	77.936295	66.503189	108.276062	4.322351	0.000000	2.513421	0.000000	0.000000	0.000000	0.449467	-0.006776	-0.227193	0.000000	0.000000	3.000000	2.000000	0.000000
1096.619273	0.058027	0.534589	0.090263	77.936295	66.503189	108.276062	4.322351	0.000000	2.513421	0.000000	0.000000	0.000000	0.449467	-0.006776	-0.227193	0.000000	0.000000	3.000000	2.000000	0.000000
1096.622606	0.059578	0.534572	0.089535	77.898750	65.981216	108.368698	4.341664	0.000000	2.479910	0.000000	0.000000	0.000000	0.465147	-0.005162	-0.218500	0.000000	0.000000	3.000000	2.000000	0.000000
1096.625939	0.059578	0.534572	0.089535	77.898750	65.981216	108.368698	4.341664	0.000000	2.479910	0.000000	0.000000	0.000000	0.465147	-0.005162	-0.218500	0.000000	0.000000	3.000000	2.000000	0.000000
1096.629273	0.059578	0.534572	0.089535	77.898750	65.981216	108.368698	4.341664	0.000000	2.479910	0.000000	0.000000	0.000000	0.465147	-0.005162	-0.218500	0.000000	0.000000	3.000000	2.000000	0.000000
1096.632606	0.061202	0.534525	0.088797	77.864822	65.547325	108.409225	4.360531	0.000000	2.446584	0.000000	0.000000	0.000000	0.487469	-0.014222	-0.221261	0.000000	0.000000	3.000000	2.000000	0.000000
1096.635939	0.061202	0.534525	0.088797	77.864822	65.547325	108.409225	4.360531	0.000000	2.446584	0.000000	0.000000	0.000000	0.487469	-0.014222	-0.221261	0.000000	0.000000	3.000000	2.000000	0.000000
1096.639273	0.061202	0.534525	0.088797	77.864822	65.547325	108.409225	4.360531	0.000000	2.446584	0.000000	0.000000	0.000000	0.487469	-0.014222	-0.221261	0.000000	0.000000	3.000000	2.000000	0.000000
1096.642606	0.062858	0.534488	0.088130	77.837105	65.239861	108.170731	4.379518	0.000000	2.412431	0.000000	0.000000	0.000000	0.496732	-0.010938	-0.200247	0.000000	0.000000	3.000000	2.000000	0.000000
1096.645939	0.062858	0.534488	0.088130	77.837105	65.239861	108.170731	4.379518	0.000000	2.412431	0.000000	0.000000	0.000000	0.496732	-0.010938	-0.200247	0.000000	0.000000	3.000000	2.000000	0.000000
1096.649273	0.062858	0.534488	0.088130	77.837105	65.239861	108.170731	4.379518	0.000000	2.412431	0.000000	0.000000	0.000000	0.496732	-0.010938	-0.200247	0.000000	0.000000	3.000000	2.000000	0.000000
1096.652606	0.064563	0.534422	0.087455	77.814819	65.022575	107.999138	4.397420	0.000000	2.379642	0.000000	0.000000	0.000000	0.511311	-0.019934	-0.202396	0.000000	0.000000	3.000000	2.000000	0.000000
1096.655939	0.064563	0.534422	0.087455	77.814819	65.022575	107.999138	4.397420	0.000000	2.379642	0.000000	0.000000	0.000000	0.511311	-0.019934	-0.202396	0.000000	0.000000	3.000000	2.000000	0.000000
1096.659273	0.064563	0.534422	0.087455	77.814819	65.022575	107.999138	4.397420	0.000000	2.379642	0.000000	0.000000	0.000000	0.511311	-0.019934	-0.202396	0.000000	0.000000	3.000000	2.000000	0.000000
1096.662606	0.066244	0.534379	0.086835	77.795158	64.845169	108.156395	4.415230	0.000000	2.346433	0.000000	0.000000	0.000000	0.504511	-0.012961	-0.186157	0.000000	0.000000	3.000000	2.000000	0.000000
1096.665939	0.066244	0.534379	0.086835	77.795158	64.845169	108.156395	4.415230	0.000000	2.346433	0.000000	0.000000	0.000000	0.504511	-0.012961	-0.186157	0.000000	0.000000	3.000000	2.000000	0.000000
1096.669273	0.066244	0.534379	0.086835	77.795158	64.845169	108.156395	4.415230	0.000000	2.346433	0.000000	0.000000	0.000000	0.504511	-0.012961	-0.186157	0.000000	0.000000	3.000000	2.000000	0.000000
1096.672606	0.067926	0.534263	0.086239	77.778938	64.688896	108.779861	4.431846	0.000000	2.314896	0.000000	0.000000	0.000000	0.504640	-0.034585	-0.178769	0.000000	0.000000	3.000000	2.000000	0.000000
1096.675939	0.067926	0.534263	0.086239	77.778938	64.688896	108.779861	4.431846	0.000000	2.314896	0.000000	0.000000	0.000000	0.504640	-0.034585	-0.178769	0.000000	0.000000	3.000000	2.000000	0.000000
1096.679273	0.067926	0.534263	0.086239	77.778938	64.688896	108.779861	4.431846	0.000000	2.314896	0.000000	0.000000	0.000000	0.504640	-0.034585	-0.178769	0.000000	0.000000	3.000000	2.000000	0.000000
1096.682606	0.069663	0.534124	0.085674	77.773842	64.623589	109.369873	4.447766	0.000000	2.284157	0.000000	0.000000	0.000000	0.520823	-0.041897	-0.169384	0.000000	0.000000	3.000000	2.000000	0.000000
1096.685939	0.069663	0.534124	0.085674	77.773842	64.623589	109.369873	4.447766	0.000000	2.284157	0.000000	0.000000	0.000000	0.520823	-0.041897	-0.169384	0.000000	0.000000	3.000000	2.000000	0.000000
1096.689273	0.069663	0.534124	0.085674	77.773842	64.623589	109.369873	4.447766	0.000000	2.284157	0.000000	0.000000	0.000000	0.520823	-0.041897	-0.169384	0.000000	0.000000	3.000000	2.000000	0.000000
1096.692606	0.071422	0.533954	0.085105	77.777290	64.650749	109.614983	4.463230	0.000000	2.253792	0.000000	0.000000	0.000000	0.527816	-0.050813	-0.170863	0.000000	0.000000	3.000000	2.000000	0.000000
1096.695939	0.071422	0.533954	0.085105	77.777290	64.650749	109.614983	4.463230	0.000000	2.253792	0.000000	0.000000	0.000000	0.527816	-0.050813	-0.170863	0.000000	0.000000	3.000000	2.000000	0.000000
1096.699273	0.071422	0.533954	0.085105	77.777290	64.650749	109.614983	4.463230	0.000000	2.253792	0.000000	0.000000	0.000000	0.527816	-0.050813	-0.170863	0.000000	0.000000	3.000000	2.000000	0.000000
1096.702606	0.073178	0.533785	0.084529	77.782356	64.745804	109.743538	4.478454	0.000000	2.223388	0.000000	0.000000	0.000000	0.526902	-0.050769	-0.172627	0.000000	0.000000	3.000000	2.000000	0.000000
1096.705939	0.073178	0.533785	0.084529	77.782356	64.745804	109.743538	4.478454	0.000000	2.223388	0.000000	0.000000	0.000000	0.526902	-0.050769	-0.172627	0.000000	0.000000	3.000000	2.000000	0.000000
1096.709273	0.073178	0.533785	0.084529	77.782356	64.745804	109.743538	4.478454	0.000000	2.223388	0.000000	0.000000	0.000000	0.526902	-0.050769	-0.172627	0.000000	0.000000	3.000000	2.000000	0.000000
1096.712606	0.074961	0.533574	0.083970	77.783844	64.832680	109.998520	4.493309	0.000000	2.193210	0.000000	0.000000	0.000000	0.534759	-0.063340	-0.167727	0.000000	0.000000	3.000000	2.000000	0.000000
1096.715939	0.074961	0.533574	0.083970	77.783844	64.832680	109.998520	4.493309	0.000000	2.193210	0.000000	0.000000	0.000000	0.534759	-0.063340	-0.167727	0.000000	0.000000	3.000000	2.000000	0.000000
1096.719273	0.074961	0.533574	0.083970	77.783844	64.832680	109.998520	4.493309	0.000000	2.193210	0.000000	0.000000	0.000000	0.534759	-0.063340	-0.167727	0.000000	0.000000	3.000000	2.000000	0.000000
1096.722606	0.076743	0.533351	0.083427	77.776115	64.807251	110.271370	4.507726	0.000000	2.163426	0.000000	0.000000	0.000000	0.534792	-0.066947	-0.163064	0.000000	0.000000	3.000000	2.000000	0.000000
1096.725939	0.076743	0.533351	0.083427	77.776115	64.807251	110.271370	4.507726	0.000000	2.163426	0.000000	0.000000	0.000000	0.534792	-0.066947	-0.163064	0.000000	0.000000	3.000000	2.000000	0.000000
1096.729273	0.076743	0.533351	0.083427	77.776115	64.807251	110.271370	4.507726	0.000000	2.163426	0.000000	0.000000	0.000000	0.534792	-0.066947	-0.163064	0.000000	0.000000	3.000000	2.000000	0.000000
1096.732606	0.078529	0.533133	0.082916	77.758080	64.660011	110.401237	4.521594	0.000000	2.134289	0.000000	0.000000	0.000000	0.535643	-0.065222	-0.153157	0.000000	0.000000	3.000000	2.000000	0.000000
1096.735939	0.078529	0.533133	0.082916	77.758080	64.660011	110.401237	4.521594	0.000000	2.134289	0.000000	0.000000	0.000000	0.535643	-0.065222	-0.153157	0.000000	0.000000	3.000000	2.000000	0.000000
1096.739273	0.078529	0.533133	0.082916	77.758080	64.660011	110.401237	4.521594	0.000000	2.134289	0.000000	0.000000	0.000000	0.535643	-0.065222	-0.153157	0.000000	0.000000	3.000000	2.000000	0.000000
1096.742606	0.080366	0.532904	0.082414	77.733185	64.433838	110.374519	4.534776	0.000000	2.106136	0.000000	0.000000	0.000000	0.551197	-0.068838	-0.150790	0.000000	0.000000	3.000000	2.000000	0.000000
1096.745939	0.080366	0.532904	0.082414	77.733185	64.433838	110.374519	4.534776	0.000000	2.106136	0.000000	0.000000	0.000000	0.551197	-0.068838	-0.150790	0.000000	0.000000	3.000000	2.000000	0.000000
1096.749273	0.080366	0.532904	0.082414	77.733185	64.433838	110.374519	4.534776	0.000000	2.106136	0.000000	0.000000	0.000000	0.551197	-0.068838	-0.150790	0.000000	0.000000	3.000000	2.000000	0.000000
1096.752606	0.082207	0.532680	0.081944	77.698387	64.132431	110.264915	4.547750	0.000000	2.077972	0.000000	0.000000	0.000000	0.552217	-0.067139	-0.140990	0.000000	0.000000	3.000000	2.000000	0.000000
1096.755939	0.082207	0.532680	0.081944	77.698387	64.132431	110.264915	4.547750	0.000000	2.077972	0.000000	0.000000	0.000000	0.552217	-0.067139	-0.140990	0.000000	0.000000	3.000000	2.000000	0.000000
1096.759273	0.082207	0.532680	0.081944	77.698387	64.132431	110.264915	4.547750	0.000000	2.077972	0.000000	0.000000	0.000000	0.552217	-0.067139	-0.140990	0.000000	0.000000	3.000000	2.000000	0.000000
1096.762606	0.084072	0.532427	0.081467	77.656395	63.761246	109.954216	4.560072	0.000000	2.050791	0.000000	0.000000	0.000000	0.559380	-0.076038	-0.142895	0.000000	0.000000	3.000000	2.000000	0.000000
1096.765939	0.084072	0.532427	0.081467	77.656395	63.761246	109.954216	4.560072	0.000000	2.050791	0.000000	0.000000	0.000000	0.559380	-0.076038	-0.142895	0.000000	0.000000	3.000000	2.000000	0.000000
1096.769273	0.084072	0.532427	0.081467	77.656395	63.761246	109.954216	4.560072	0.000000	2.050791	0.000000	0.000000	0.000000	0.559380	-0.076038	-0.142895	0.000000	0.000000	3.000000	2.000000	0.000000
1096.772606	0.085915	0.532179	0.081027	77.609520	63.346016	109.688889	4.572208	0.000000	2.023589	0.000000	0.000000	0.000000	0.552883	-0.074365	-0.131944	0.000000	0.000000	3.000000	2.000000	0.000000
1096.775939	0.085915	0.532179	0.081027	77.609520	63.346016	109.688889	4.572208	0.000000	2.023589	0.000000	0.000000	0.000000	0.552883	-0.074365	-0.131944	0.000000	0.000000	3.000000	2.000000	0.000000
1096.779273	0.085915	0.532179	0.081027	77.609520	63.346016	109.688889	4.572208	0.000000	2.023589	0.000000	0.000000	0.000000	0.552883	-0.074365	-0.131944	0.000000	0.000000	3.000000	2.000000	0.000000
1096.782606	0.087727	0.531913	0.080568	77.556618	62.894485	109.539223	4.583591	0.000000	1.997673	0.000000	0.000000	0.000000	0.543745	-0.079593	-0.137876	0.000000	0.000000	3.000000	2.000000	0.000000
1096.785939	0.087727	0.531913	0.080568	77.556618	62.894485	109.539223	4.583591	0.000000	1.997673	0.000000	0.000000	0.000000	0.543745	-0.079593	-0.137876	0.000000	0.000000	3.000000	2.000000	0.000000
1096.789273	0.087727	0.531913	0.080568	77.556618	62.894485	109.539223	4.583591	0.000000	1.997673	0.000000	0.000000	0.000000	0.543745	-0.079593	-0.137876	0.000000	0.000000	3.000000	2.000000	0.000000
1096.792606	0.089537	0.531648	0.080102	77.507919	62.487679	109.548759	4.594720	0.000000	1.971941	0.000000	0.000000	0.000000	0.543098	-0.079544	-0.139757	0.000000	0.000000	3.000000	2.000000	0.000000
1096.795939	0.089537	0.531648	0.080102	77.507919	62.487679	109.548759	4.594720	0.000000	1.971941	0.000000	0.000000	0.000000	0.543098	-0.079544	-0.139757	0.000000	0.000000	3.000000	2.000000	0.000000
1096.799273	0.089537	0.531648	0.080102	77.507919	62.487679	109.548759	4.594720	0.000000	1.971941	0.000000	0.000000	0.000000	0.543098	-0.079544	-0.139757	0.000000	0.000000	3.000000	2.000000	0.000000
1096.802606	0.091342	0.531395	0.079608	77.469124	62.137470	109.416962	4.605594	0.000000	1.946409	0.000000	0.000000	0.000000	0.541344	-0.075868	-0.148082	0.000000	0.000000	3.000000	2.000000	0.000000
1096.805939	0.091342	0.531395	0.079608	77.469124	62.137470	109.416962	4.605594	0.000000	1.946409	0.000000	0.000000	0.000000	0.541344	-0.075868	-0.148082	0.000000	0.000000	3.000000	2.000000	0.000000
1096.809273	0.091342	0.531395	0.079608	77.469124	62.137470	109.416962	4.605594	0.000000	1.946409	0.000000	0.000000	0.000000	0.541344	-0.075868	-0.148082	0.000000	0.000000	3.000000	2.000000	0.000000
1096.812606	0.093115	0.531125	0.079095	77.436386	61.899239	109.246292	4.616390	0.000000	1.920663	0.000000	0.000000	0.000000	0.532087	-0.081076	-0.153874	0.000000	0.000000	3.000000	2.000000	0.000000
1096.815939	0.093115	0.531125	0.079095	77.436386	61.899239	109.246292	4.616390	0.000000	1.920663	0.000000	0.000000	0.000000	0.532087	-0.081076	-0.153874	0.000000	0.000000	3.000000	2.000000	0.000000
1096.819273	0.093115	0.531125	0.079095	77.436386	61.899239	109.246292	4.616390	0.000000	1.920663	0.000000	0.000000	0.000000	0.532087	-0.081076	-0.153874	0.000000	0.000000	3.000000	2.000000	0.000000
1096.822606	0.094908	0.530867	0.078551	77.407875	61.731396	109.209457	4.626947	0.000000	1.895087	0.000000	0.000000	0.000000	0.537842	-0.077346	-0.163479	0.000000	0.000000	3.000000	2.000000	0.000000
1096.825939	0.094908	0.530867	0.078551	77.407875	61.731396	109.209457	4.626947	0.000000	1.895087	0.000000	0.000000	0.000000	0.537842	-0.077346	-0.163479	0.000000	0.000000	3.000000	2.000000	0.000000
1096.829273	0.094908	0.530867	0.078551	77.407875	61.731396	109.209457	4.626947	0.000000	1.895087	0.000000	0.000000	0.000000	0.537842	-0.077346	-0.163479	0.000000	0.000000	3.000000	2.000000	0.000000
1096.832606	0.096698	0.530639	0.077995	77.392181	61.680611	109.375175	4.637550	0.000000	1.868992	0.000000	0.000000	0.000000	0.536825	-0.068398	-0.166517	0.000000	0.000000	3.000000	2.000000	0.000000
1096.835939	0.096698	0.530639	0.077995	77.392181	61.680611	109.375175	4.637550	0.000000	1.868992	0.000000	0.000000	0.000000	0.536825	-0.068398	-0.166517	0.000000	0.000000	3.000000	2.000000	0.000000
1096.839273	0.096698	0.530639	0.077995	77.392181	61.680611	109.375175	4.637550	0.000000	1.868992	0.000000	0.000000	0.000000	0.536825	-0.068398	-0.166517	0.000000	0.000000	3.000000	2.000000	0.000000
1096.842606	0.098510	0.530411	0.077430	77.378563	61.668262	109.574661	4.647933	0.000000	1.843020	0.000000	0.000000	0.000000	0.543627	-0.068355	-0.169756	0.000000	0.000000	3.000000	2.000000	0.000000
1096.845939	0.098510	0.530411	0.077430	77.378563	61.668262	109.574661	4.647933	0.000000	1.843020	0.000000	0.000000	0.000000	0.543627	-0.068355	-0.169756	0.000000	0.000000	3.000000	2.000000	0.000000
1096.849273	0.098510	0.530411	0.077430	77.378563	61.668262	109.574661	4.647933	0.000000	1.843020	0.000000	0.000000	0.000000	0.543627	-0.068355	-0.169756	0.000000	0.000000	3.000000	2.000000	0.000000
1096.852606	0.100326	0.530219	0.076892	77.360649	61.618469	109.554131	4.658187	0.000000	1.816946	0.000000	0.000000	0.000000	0.544761	-0.057783	-0.161136	0.000000	0.000000	3.000000	2.000000	0.000000
1096.855939	0.100326	0.530219	0.076892	77.360649	61.618469	109.554131	4.658187	0.000000	1.816946	0.000000	0.000000	0.000000	0.544761	-0.057783	-0.161136	0.000000	0.000000	3.000000	2.000000	0.000000
1096.859273	0.100326	0.530219	0.076892	77.360649	61.618469	109.554131	4.658187	0.000000	1.816946	0.000000	0.000000	0.000000	0.544761	-0.057783	-0.161136	0.000000	0.000000	3.000000	2.000000	0.000000
1096.862606	0.102142	0.530044	0.076367	77.326973	61.441582	109.403221	4.667943	0.000000	1.791732	0.000000	0.000000	0.000000	0.544997	-0.052504	-0.157766	0.000000	0.000000	3.000000	2.000000	0.000000
1096.865939	0.102142	0.530044	0.076367	77.326973	61.441582	109.403221	4.667943	0.000000	1.791732	0.000000	0.000000	0.000000	0.544997	-0.052504	-0.157766	0.000000	0.000000	3.000000	2.000000	0.000000
1096.869273	0.102142	0.530044	0.076367	77.326973	61.441582	109.403221	4.667943	0.000000	1.791732	0.000000	0.000000	0.000000	0.544997	-0.052504	-0.157766	0.000000	0.000000	3.000000	2.000000	0.000000
1096.872606	0.103935	0.529886	0.075857	77.284325	61.199883	109.324203	4.677348	0.000000	1.767038	0.000000	0.000000	0.000000	0.537693	-0.047228	-0.152917	0.000000	0.000000	3.000000	2.000000	0.000000
1096.875939	0.103935	0.529886	0.075857	77.284325	61.199883	109.324203	4.677348	0.000000	1.767038	0.000000	0.000000	0.000000	0.537693	-0.047228	-0.152917	0.000000	0.000000	3.000000	2.000000	0.000000
1096.879273	0.103935	0.529886	0.075857	77.284325	61.199883	109.324203	4.677348	0.000000	1.767038	0.000000	0.000000	0.000000	0.537693	-0.047228	-0.152917	0.000000	0.000000	3.000000	2.000000	0.000000
1096.882606	0.105729	0.529717	0.075362	77.242134	60.970360	109.249138	4.686303	0.000000	1.743149	0.000000	0.000000	0.000000	0.538277	-0.050870	-0.148329	0.000000	0.000000	3.000000	2.000000	0.000000
1096.885939	0.105729	0.529717	0.075362	77.242134	60.970360	109.249138	4.686303	0.000000	1.743149	0.000000	0.000000	0.000000	0.538277	-0.050870	-0.148329	0.000000	0.000000	3.000000	2.000000	0.000000
1096.889273	0.105729	0.529717	0.075362	77.242134	60.970360	109.249138	4.686303	0.000000	1.743149	0.000000	0.000000	0.000000	0.538277	-0.050870	-0.148329	0.000000	0.000000	3.000000	2.000000	0.000000
1096.892606	0.107496	0.529548	0.074867	77.201462	60.761925	109.114929	4.694909	0.000000	1.719836	0.000000	0.000000	0.000000	0.530045	-0.050827	-0.148632	0.000000	0.000000	3.000000	2.000000	0.000000
1096.895939	0.107496	0.529548	0.074867	77.201462	60.761925	109.114929	4.694909	0.000000	1.719836	0.000000	0.000000	0.000000	0.530045	-0.050827	-0.148632	0.000000	0.000000	3.000000	2.000000	0.000000
1096.899273	0.107496	0.529548	0.074867	77.201462	60.761925	109.114929	4.694909	0.000000	1.719836	0.000000	0.000000	0.000000	0.530045	-0.050827	-0.148632	0.000000	0.000000	3.000000	2.000000	0.000000
1096.902606	0.109265	0.529366	0.074387	77.156830	60.525879	108.988411	4.703218	0.000000	1.696979	0.000000	0.000000	0.000000	0.530718	-0.054482	-0.144003	0.000000	0.000000	3.000000	2.000000	0.000000
1096.905939	0.109265	0.529366	0.074387	77.156830	60.525879	108.988411	4.703218	0.000000	1.696979	0.000000	0.000000	0.000000	0.530718	-0.054482	-0.144003	0.000000	0.000000	3.000000	2.000000	0.000000
1096.909273	0.109265	0.529366	0.074387	77.156830	60.525879	108.988411	4.703218	0.000000	1.696979	0.000000	0.000000	0.000000	0.530718	-0.054482	-0.144003	0.000000	0.000000	3.000000	2.000000	0.000000
1096.912606	0.110998	0.529179	0.073867	77.119270	60.345665	108.975380	4.711203	0.000000	1.674684	0.000000	0.000000	0.000000	0.520109	-0.056028	-0.155859	0.000000	0.000000	3.000000	2.000000	0.000000
1096.915939	0.110998	0.529179	0.073867	77.119270	60.345665	108.975380	4.711203	0.000000	1.674684	0.000000	0.000000	0.000000	0.520109	-0.056028	-0.155859	0.000000	0.000000	3.000000	2.000000	0.000000
1096.919273	0.110998	0.529179	0.073867	77.119270	60.345665	108.975380	4.711203	0.000000	1.674684	0.000000	0.000000	0.000000	0.520109	-0.056028	-0.155859	0.000000	0.000000	3.000000	2.000000	0.000000
1096.922606	0.112713	0.528998	0.073386	77.089279	60.247978	108.879311	4.719166	0.000000	1.652111	0.000000	0.000000	0.000000	0.514345	-0.054424	-0.144335	0.000000	0.000000	3.000000	2.000000	0.000000
1096.925939	0.112713	0.528998	0.073386	77.089279	60.247978	108.879311	4.719166	0.000000	1.652111	0.000000	0.000000	0.000000	0.514345	-0.054424	-0.144335	0.000000	0.000000	3.000000	2.000000	0.000000
1096.929273	0.112713	0.528998	0.073386	77.089279	60.247978	108.879311	4.719166	0.000000	1.652111	0.000000	0.000000	0.000000	0.514345	-0.054424	-0.144335	0.000000	0.000000	3.000000	2.000000	0.000000
1096.932606	0.114426	0.528787	0.072903	77.071350	60.242630	108.857811	4.726611	0.000000	1.630690	0.000000	0.000000	0.000000	0.514002	-0.063275	-0.144870	0.000000	0.000000	3.000000	2.000000	0.000000
1096.935939	0.114426	0.528787	0.072903	77.071350	60.242630	108.857811	4.726611	0.000000	1.630690	0.000000	0.000000	0.000000	0.514002	-0.063275	-0.144870	0.000000	0.000000	3.000000	2.000000	0.000000
1096.939273	0.114426	0.528787	0.072903	77.071350	60.242630	108.857811	4.726611	0.000000	1.630690	0.000000	0.000000	0.000000	0.514002	-0.063275	-0.144870	0.000000	0.000000	3.000000	2.000000	0.000000
1096.942606	0.116095	0.528611	0.072461	77.060440	60.282131	109.090370	4.733873	0.000000	1.609484	0.000000	0.000000	0.000000	0.500621	-0.052800	-0.132762	0.000000	0.000000	3.000000	2.000000	0.000000
1096.945939	0.116095	0.528611	0.072461	77.060440	60.282131	109.090370	4.733873	0.000000	1.609484	0.000000	0.000000	0.000000	0.500621	-0.052800	-0.132762	0.000000	0.000000	3.000000	2.000000	0.000000
1096.949273	0.116095	0.528611	0.072461	77.060440	60.282131	109.090370	4.733873	0.000000	1.609484	0.000000	0.000000	0.000000	0.500621	-0.052800	-0.132762	0.000000	0.000000	3.000000	2.000000	0.000000
1096.952606	0.117762	0.528435	0.072013	77.051033	60.346470	109.178558	4.740584	0.000000	1.589611	0.000000	0.000000	0.000000	0.500123	-0.052785	-0.134358	0.000000	0.000000	3.000000	2.000000	0.000000
1096.955939	0.117762	0.528435	0.072013	77.051033	60.346470	109.178558	4.740584	0.000000	1.589611	0.000000	0.000000	0.000000	0.500123	-0.052785	-0.134358	0.000000	0.000000	3.000000	2.000000	0.000000
1096.959273	0.117762	0.528435	0.072013	77.051033	60.346470	109.178558	4.740584	0.000000	1.589611	0.000000	0.000000	0.000000	0.500123	-0.052785	-0.134358	0.000000	0.000000	3.000000	2.000000	0.000000
1096.962606	0.119436	0.528264	0.071599	77.041527	60.423038	109.280525	4.747159	0.000000	1.569867	0.000000	0.000000	0.000000	0.502238	-0.051214	-0.124332	0.000000	0.000000	3.000000	2.000000	0.000000
1096.965939	0.119436	0.528264	0.071599	77.041527	60.423038	109.280525	4.747159	0.000000	1.569867	0.000000	0.000000	0.000000	0.502238	-0.051214	-0.124332	0.000000	0.000000	3.000000	2.000000	0.000000
1096.969273	0.119436	0.528264	0.071599	77.041527	60.423038	109.280525	4.747159	0.000000	1.569867	0.000000	0.000000	0.000000	0.502238	-0.051214	-0.124332	0.000000	0.000000	3.000000	2.000000	0.000000
1096.972606	0.121076	0.528133	0.071264	77.038193	60.545372	109.666199	4.753372	0.000000	1.550951	0.000000	0.000000	0.000000	0.491814	-0.039223	-0.100404	0.000000	0.000000	3.000000	2.000000	0.000000
1096.975939	0.121076	0.528133	0.071264	77.038193	60.545372	109.666199	4.753372	0.000000	1.550951	0.000000	0.000000	0.000000	0.491814	-0.039223	-0.100404	0.000000	0.000000	3.000000	2.000000	0.000000
1096.979273	0.121076	0.528133	0.071264	77.038193	60.545372	109.666199	4.753372	0.000000	1.550951	0.000000	0.000000	0.000000	0.491814	-0.039223	-0.100404	0.000000	0.000000	3.000000	2.000000	0.000000
1096.982606	0.122748	0.528008	0.070957	77.043388	60.743401	110.222969	4.758862	0.000000	1.534024	0.000000	0.000000	0.000000	0.501747	-0.037638	-0.092084	0.000000	0.000000	3.000000	2.000000	0.000000
1096.985939	0.122748	0.528008	0.070957	77.043388	60.743401	110.222969	4.758862	0.000000	1.534024	0.000000	0.000000	0.000000	0.501747	-0.037638	-0.092084	0.000000	0.000000	3.000000	2.000000	0.000000
1096.989273	0.122748	0.528008	0.070957	77.043388	60.743401	110.222969	4.758862	0.000000	1.534024	0.000000	0.000000	0.000000	0.501747	-0.037638	-0.092084	0.000000	0.000000	3.000000	2.000000	0.000000
1096.992606	0.124453	0.527917	0.070674	77.045486	60.935684	110.456673	4.764118	0.000000	1.517622	0.000000	0.000000	0.000000	0.511512	-0.027225	-0.084988	0.000000	0.000000	3.000000	2.000000	0.000000
1096.995939	0.124453	0.527917	0.070674	77.045486	60.935684	110.456673	4.764118	0.000000	1.517622	0.000000	0.000000	0.000000	0.511512	-0.027225	-0.084988	0.000000	0.000000	3.000000	2.000000	0.000000
1096.999273	0.124453	0.527917	0.070674	77.045486	60.935684	110.456673	4.764118	0.000000	1.517622	0.000000	0.000000	0.000000	0.511512	-0.027225	-0.084988	0.000000	0.000000	3.000000	2.000000	0.000000
1097.002606	0.126172	0.527819	0.070445	77.045471	61.117901	110.648132	4.769170	0.000000	1.501671	0.000000	0.000000	0.000000	0.515626	-0.029344	-0.068712	0.000000	0.000000	3.000000	2.000000	0.000000
1097.005939	0.126172	0.527819	0.070445	77.045471	61.117901	110.648132	4.769170	0.000000	1.501671	0.000000	0.000000	0.000000	0.515626	-0.029344	-0.068712	0.000000	0.000000	3.000000	2.000000	0.000000
1097.009273	0.126172	0.527819	0.070445	77.045471	61.117901	110.648132	4.769170	0.000000	1.501671	0.000000	0.000000	0.000000	0.515626	-0.029344	-0.068712	0.000000	0.000000	3.000000	2.000000	0.000000
1097.012606	0.127820	0.527709	0.070249	77.045471	61.291939	111.031036	4.773804	0.000000	1.486873	0.000000	0.000000	0.000000	0.494573	-0.033051	-0.058595	0.000000	0.000000	3.000000	2.000000	0.000000
1097.015939	0.127820	0.527709	0.070249	77.045471	61.291939	111.031036	4.773804	0.000000	1.486873	0.000000	0.000000	0.000000	0.494573	-0.033051	-0.058595	0.000000	0.000000	3.000000	2.000000	0.000000
1097.019273	0.127820	0.527709	0.070249	77.045471	61.291939	111.031036	4.773804	0.000000	1.486873	0.000000	0.000000	0.000000	0.494573	-0.033051	-0.058595	0.000000	0.000000	3.000000	2.000000	0.000000
1097.022606	0.129444	0.527599	0.070055	77.045471	61.463314	111.437935	4.778006	0.000000	1.473317	0.000000	0.000000	0.000000	0.487056	-0.033075	-0.058309	0.000000	0.000000	3.000000	2.000000	0.000000
1097.025939	0.129444	0.527599	0.070055	77.045471	61.463314	111.437935	4.778006	0.000000	1.473317	0.000000	0.000000	0.000000	0.487056	-0.033075	-0.058309	0.000000	0.000000	3.000000	2.000000	0.000000
1097.029273	0.129444	0.527599	0.070055	77.045471	61.463314	111.437935	4.778006	0.000000	1.473317	0.000000	0.000000	0.000000	0.487056	-0.033075	-0.058309	0.000000	0.000000	3.000000	2.000000	0.000000
1097.032606	0.131082	0.527481	0.069915	77.043365	61.627331	111.762688	4.782066	0.000000	1.460084	0.000000	0.000000	0.000000	0.491486	-0.035260	-0.041941	0.000000	0.000000	3.000000	2.000000	0.000000
1097.035939	0.131082	0.527481	0.069915	77.043365	61.627331	111.762688	4.782066	0.000000	1.460084	0.000000	0.000000	0.000000	0.491486	-0.035260	-0.041941	0.000000	0.000000	3.000000	2.000000	0.000000
1097.039273	0.131082	0.527481	0.069915	77.043365	61.627331	111.762688	4.782066	0.000000	1.460084	0.000000	0.000000	0.000000	0.491486	-0.035260	-0.041941	0.000000	0.000000	3.000000	2.000000	0.000000
1097.042606	0.132711	0.527359	0.069732	77.043365	61.798683	111.890343	4.785752	0.000000	1.447955	0.000000	0.000000	0.000000	0.488679	-0.036821	-0.055030	0.000000	0.000000	3.000000	2.000000	0.000000
1097.045939	0.132711	0.527359	0.069732	77.043365	61.798683	111.890343	4.785752	0.000000	1.447955	0.000000	0.000000	0.000000	0.488679	-0.036821	-0.055030	0.000000	0.000000	3.000000	2.000000	0.000000
1097.049273	0.132711	0.527359	0.069732	77.043365	61.798683	111.890343	4.785752	0.000000	1.447955	0.000000	0.000000	0.000000	0.488679	-0.036821	-0.055030	0.000000	0.000000	3.000000	2.000000	0.000000
1097.052606	0.134351	0.527211	0.069585	77.043365	61.970001	111.922211	4.789594	0.000000	1.435198	0.000000	0.000000	0.000000	0.491915	-0.044241	-0.043916	0.000000	0.000000	3.000000	2.000000	0.000000
1097.055939	0.134351	0.527211	0.069585	77.043365	61.970001	111.922211	4.789594	0.000000	1.435198	0.000000	0.000000	0.000000	0.491915	-0.044241	-0.043916	0.000000	0.000000	3.000000	2.000000	0.000000
1097.059273	0.134351	0.527211	0.069585	77.043365	61.970001	111.922211	4.789594	0.000000	1.435198	0.000000	0.000000	0.000000	0.491915	-0.044241	-0.043916	0.000000	0.000000	3.000000	2.000000	0.000000
1097.062606	0.135941	0.527063	0.069447	77.043350	62.135910	112.089760	4.793165	0.000000	1.423225	0.000000	0.000000	0.000000	0.476997	-0.044296	-0.041605	0.000000	0.000000	3.000000	2.000000	0.000000
1097.065939	0.135941	0.527063	0.069447	77.043350	62.135910	112.089760	4.793165	0.000000	1.423225	0.000000	0.000000	0.000000	0.476997	-0.044296	-0.041605	0.000000	0.000000	3.000000	2.000000	0.000000
1097.069273	0.135941	0.527063	0.069447	77.043350	62.135910	112.089760	4.793165	0.000000	1.423225	0.000000	0.000000	0.000000	0.476997	-0.044296	-0.041605	0.000000	0.000000	3.000000	2.000000	0.000000
1097.072606	0.137551	0.526928	0.069276	77.043388	62.301838	113.079033	4.796540	0.000000	1.411810	0.000000	0.000000	0.000000	0.482947	-0.040653	-0.051331	0.000000	0.000000	3.000000	2.000000	0.000000
1097.075939	0.137551	0.526928	0.069276	77.043388	62.301838	113.079033	4.796540	0.000000	1.411810	0.000000	0.000000	0.000000	0.482947	-0.040653	-0.051331	0.000000	0.000000	3.000000	2.000000	0.000000
1097.079273	0.137551	0.526928	0.069276	77.043388	62.301838	113.079033	4.796540	0.000000	1.411810	0.000000	0.000000	0.000000	0.482947	-0.040653	-0.051331	0.000000	0.000000	3.000000	2.000000	0.000000
1097.082606	0.139201	0.526785	0.069152	77.046036	62.450871	114.413521	4.800055	0.000000	1.399812	0.000000	0.000000	0.000000	0.495184	-0.042892	-0.037019	0.000000	0.000000	3.000000	2.000000	0.000000
1097.085939	0.139201	0.526785	0.069152	77.046036	62.450871	114.413521	4.800055	0.000000	1.399812	0.000000	0.000000	0.000000	0.495184	-0.042892	-0.037019	0.000000	0.000000	3.000000	2.000000	0.000000
1097.089273	0.139201	0.526785	0.069152	77.046036	62.450871	114.413521	4.800055	0.000000	1.399812	0.000000	0.000000	0.000000	0.495184	-0.042892	-0.037019	0.000000	0.000000	3.000000	2.000000	0.000000
1097.092606	0.140997	0.526654	0.068962	77.058258	62.591644	114.815643	4.803306	0.000000	1.388617	0.000000	0.000000	0.000000	0.538599	-0.039216	-0.056937	0.000000	0.000000	3.000000	2.000000	0.000000
1097.095939	0.140997	0.526654	0.068962	77.058258	62.591644	114.815643	4.803306	0.000000	1.388617	0.000000	0.000000	0.000000	0.538599	-0.039216	-0.056937	0.000000	0.000000	3.000000	2.000000	0.000000
1097.099273	0.140997	0.526654	0.068962	77.058258	62.591644	114.815643	4.803306	0.000000	1.388617	0.000000	0.000000	0.000000	0.538599	-0.039216	-0.056937	0.000000	0.000000	3.000000	2.000000	0.000000
1097.102606	0.142862	0.526506	0.068729	77.083275	62.720051	114.737396	4.807060	0.000000	1.375564	0.000000	0.000000	0.000000	0.559728	-0.044496	-0.070086	0.000000	0.000000	3.000000	2.000000	0.000000
1097.105939	0.142862	0.526506	0.068729	77.083275	62.720051	114.737396	4.807060	0.000000	1.375564	0.000000	0.000000	0.000000	0.559728	-0.044496	-0.070086	0.000000	0.000000	3.000000	2.000000	0.000000
1097.109273	0.142862	0.526506	0.068729	77.083275	62.720051	114.737396	4.807060	0.000000	1.375564	0.000000	0.000000	0.000000	0.559728	-0.044496	-0.070086	0.000000	0.000000	3.000000	2.000000	0.000000
1097.112606	0.144667	0.526382	0.068460	77.111809	62.838753	115.019058	4.811061	0.000000	1.361504	0.000000	0.000000	0.000000	0.541311	-0.037123	-0.080528	0.000000	0.000000	3.000000	2.000000	0.000000
1097.115939	0.144667	0.526382	0.068460	77.111809	62.838753	115.019058	4.811061	0.000000	1.361504	0.000000	0.000000	0.000000	0.541311	-0.037123	-0.080528	0.000000	0.000000	3.000000	2.000000	0.000000
1097.119273	0.144667	0.526382	0.068460	77.111809	62.838753	115.019058	4.811061	0.000000	1.361504	0.000000	0.000000	0.000000	0.541311	-0.037123	-0.080528	0.000000	0.000000	3.000000	2.000000	0.000000
1097.122606	0.146522	0.526229	0.068175	77.153152	62.939007	115.354218	4.815057	0.000000	1.347303	0.000000	0.000000	0.000000	0.556513	-0.046107	-0.085484	0.000000	0.000000	3.000000	2.000000	0.000000
1097.125939	0.146522	0.526229	0.068175	77.153152	62.939007	115.354218	4.815057	0.000000	1.347303	0.000000	0.000000	0.000000	0.556513	-0.046107	-0.085484	0.000000	0.000000	3.000000	2.000000	0.000000
1097.129273	0.146522	0.526229	0.068175	77.153152	62.939007	115.354218	4.815057	0.000000	1.347303	0.000000	0.000000	0.000000	0.556513	-0.046107	-0.085484	0.000000	0.000000	3.000000	2.000000	0.000000
1097.132606	0.148372	0.526057	0.067867	77.209602	63.019321	115.732391	4.819113	0.000000	1.332721	0.000000	0.000000	0.000000	0.554965	-0.051352	-0.092642	0.000000	0.000000	3.000000	2.000000	0.000000
1097.135939	0.148372	0.526057	0.067867	77.209602	63.019321	115.732391	4.819113	0.000000	1.332721	0.000000	0.000000	0.000000	0.554965	-0.051352	-0.092642	0.000000	0.000000	3.000000	2.000000	0.000000
1097.139273	0.148372	0.526057	0.067867	77.209602	63.019321	115.732391	4.819113	0.000000	1.332721	0.000000	0.000000	0.000000	0.554965	-0.051352	-0.092642	0.000000	0.000000	3.000000	2.000000	0.000000
1097.142606	0.150237	0.525908	0.067606	77.274689	63.027798	116.187294	4.823183	0.000000	1.317915	0.000000	0.000000	0.000000	0.559586	-0.044675	-0.078036	0.000000	0.000000	3.000000	2.000000	0.000000
1097.145939	0.150237	0.525908	0.067606	77.274689	63.027798	116.187294	4.823183	0.000000	1.317915	0.000000	0.000000	0.000000	0.559586	-0.044675	-0.078036	0.000000	0.000000	3.000000	2.000000	0.000000
1097.149273	0.150237	0.525908	0.067606	77.274689	63.027798	116.187294	4.823183	0.000000	1.317915	0.000000	0.000000	0.000000	0.559586	-0.044675	-0.078036	0.000000	0.000000	3.000000	2.000000	0.000000
1097.152606	0.152182	0.525777	0.067335	77.353706	63.000267	116.539459	4.826940	0.000000	1.304093	0.000000	0.000000	0.000000	0.583472	-0.039521	-0.081387	0.000000	0.000000	3.000000	2.000000	0.000000
1097.155939	0.152182	0.525777	0.067335	77.353706	63.000267	116.539459	4.826940	0.000000	1.304093	0.000000	0.000000	0.000000	0.583472	-0.039521	-0.081387	0.000000	0.000000	3.000000	2.000000	0.000000
1097.159273	0.152182	0.525777	0.067335	77.353706	63.000267	116.539459	4.826940	0.000000	1.304093	0.000000	0.000000	0.000000	0.583472	-0.039521	-0.081387	0.000000	0.000000	3.000000	2.000000	0.000000
1097.162606	0.154213	0.525650	0.067073	77.431725	62.908092	116.651733	4.830761	0.000000	1.289863	0.000000	0.000000	0.000000	0.609203	-0.038089	-0.078772	0.000000	0.000000	3.000000	2.000000	0.000000
1097.165939	0.154213	0.525650	0.067073	77.431725	62.908092	116.651733	4.830761	0.000000	1.289863	0.000000	0.000000	0.000000	0.609203	-0.038089	-0.078772	0.000000	0.000000	3.000000	2.000000	0.000000
1097.169273	0.154213	0.525650	0.067073	77.431725	62.908092	116.651733	4.830761	0.000000	1.289863	0.000000	0.000000	0.000000	0.609203	-0.038089	-0.078772	0.000000	0.000000	3.000000	2.000000	0.000000
1097.172606	0.156260	0.525545	0.066857	77.516258	62.749039	116.791199	4.834555	0.000000	1.275571	0.000000	0.000000	0.000000	0.614165	-0.031441	-0.064641	0.000000	0.000000	3.000000	2.000000	0.000000
1097.175939	0.156260	0.525545	0.066857	77.516258	62.749039	116.791199	4.834555	0.000000	1.275571	0.000000	0.000000	0.000000	0.614165	-0.031441	-0.064641	0.000000	0.000000	3.000000	2.000000	0.000000
1097.179273	0.156260	0.525545	0.066857	77.516258	62.749039	116.791199	4.834555	0.000000	1.275571	0.000000	0.000000	0.000000	0.614165	-0.031441	-0.064641	0.000000	0.000000	3.000000	2.000000	0.000000
1097.182606	0.158344	0.525445	0.066664	77.633560	62.483173	116.899826	4.838056	0.000000	1.262229	0.000000	0.000000	0.000000	0.625192	-0.030016	-0.057977	0.000000	0.000000	3.000000	2.000000	0.000000
1097.185939	0.158344	0.525445	0.066664	77.633560	62.483173	116.899826	4.838056	0.000000	1.262229	0.000000	0.000000	0.000000	0.625192	-0.030016	-0.057977	0.000000	0.000000	3.000000	2.000000	0.000000
1097.189273	0.158344	0.525445	0.066664	77.633560	62.483173	116.899826	4.838056	0.000000	1.262229	0.000000	0.000000	0.000000	0.625192	-0.030016	-0.057977	0.000000	0.000000	3.000000	2.000000	0.000000
1097.192606	0.160428	0.525345	0.066462	77.796486	62.031212	116.773125	4.841412	0.000000	1.249293	0.000000	0.000000	0.000000	0.625402	-0.030096	-0.060506	0.000000	0.000000	3.000000	2.000000	0.000000
1097.195939	0.160428	0.525345	0.066462	77.796486	62.031212	116.773125	4.841412	0.000000	1.249293	0.000000	0.000000	0.000000	0.625402	-0.030096	-0.060506	0.000000	0.000000	3.000000	2.000000	0.000000
1097.199273	0.160428	0.525345	0.066462	77.796486	62.031212	116.773125	4.841412	0.000000	1.249293	0.000000	0.000000	0.000000	0.625402	-0.030096	-0.060506	0.000000	0.000000	3.000000	2.000000	0.000000
1097.202606	0.162527	0.525219	0.066293	78.003456	61.418339	116.315720	4.844723	0.000000	1.236389	0.000000	0.000000	0.000000	0.629448	-0.037667	-0.050656	0.000000	0.000000	3.000000	2.000000	0.000000
1097.205939	0.162527	0.525219	0.066293	78.003456	61.418339	116.315720	4.844723	0.000000	1.236389	0.000000	0.000000	0.000000	0.629448	-0.037667	-0.050656	0.000000	0.000000	3.000000	2.000000	0.000000
1097.209273	0.162527	0.525219	0.066293	78.003456	61.418339	116.315720	4.844723	0.000000	1.236389	0.000000	0.000000	0.000000	0.629448	-0.037667	-0.050656	0.000000	0.000000	3.000000	2.000000	0.000000
1097.212606	0.164675	0.525093	0.066100	78.232132	60.735279	115.611839	4.847824	0.000000	1.224174	0.000000	0.000000	0.000000	0.644624	-0.037783	-0.057921	0.000000	0.000000	3.000000	2.000000	0.000000
1097.215939	0.164675	0.525093	0.066100	78.232132	60.735279	115.611839	4.847824	0.000000	1.224174	0.000000	0.000000	0.000000	0.644624	-0.037783	-0.057921	0.000000	0.000000	3.000000	2.000000	0.000000
1097.219273	0.164675	0.525093	0.066100	78.232132	60.735279	115.611839	4.847824	0.000000	1.224174	0.000000	0.000000	0.000000	0.644624	-0.037783	-0.057921	0.000000	0.000000	3.000000	2.000000	0.000000
1097.222606	0.166831	0.524954	0.065919	78.449303	60.057060	115.017380	4.851008	0.000000	1.211495	0.000000	0.000000	0.000000	0.646847	-0.041638	-0.054452	0.000000	0.000000	3.000000	2.000000	0.000000
1097.225939	0.166831	0.524954	0.065919	78.449303	60.057060	115.017380	4.851008	0.000000	1.211495	0.000000	0.000000	0.000000	0.646847	-0.041638	-0.054452	0.000000	0.000000	3.000000	2.000000	0.000000
1097.229273	0.166831	0.524954	0.065919	78.449303	60.057060	115.017380	4.851008	0.000000	1.211495	0.000000	0.000000	0.000000	0.646847	-0.041638	-0.054452	0.000000	0.000000	3.000000	2.000000	0.000000
1097.232606	0.168989	0.524815	0.065728	78.635536	59.441162	114.639099	4.854071	0.000000	1.199162	0.000000	0.000000	0.000000	0.647137	-0.041740	-0.057176	0.000000	0.000000	3.000000	2.000000	0.000000
1097.235939	0.168989	0.524815	0.065728	78.635536	59.441162	114.639099	4.854071	0.000000	1.199162	0.000000	0.000000	0.000000	0.647137	-0.041740	-0.057176	0.000000	0.000000	3.000000	2.000000	0.000000
1097.239273	0.168989	0.524815	0.065728	78.635536	59.441162	114.639099	4.854071	0.000000	1.199162	0.000000	0.000000	0.000000	0.647137	-0.041740	-0.057176	0.000000	0.000000	3.000000	2.000000	0.000000
1097.242606	0.171098	0.524646	0.065548	78.793732	58.882645	114.237991	4.857098	0.000000	1.186846	0.000000	0.000000	0.000000	0.632872	-0.050853	-0.053982	0.000000	0.000000	3.000000	2.000000	0.000000
1097.245939	0.171098	0.524646	0.065548	78.793732	58.882645	114.237991	4.857098	0.000000	1.186846	0.000000	0.000000	0.000000	0.632872	-0.050853	-0.053982	0.000000	0.000000	3.000000	2.000000	0.000000
1097.249273	0.171098	0.524646	0.065548	78.793732	58.882645	114.237991	4.857098	0.000000	1.186846	0.000000	0.000000	0.000000	0.632872	-0.050853	-0.053982	0.000000	0.000000	3.000000	2.000000	0.000000
1097.252606	0.173214	0.524493	0.065376	78.927620	58.380695	113.724976	4.859958	0.000000	1.175078	0.000000	0.000000	0.000000	0.634836	-0.045757	-0.051510	0.000000	0.000000	3.000000	2.000000	0.000000
1097.255939	0.173214	0.524493	0.065376	78.927620	58.380695	113.724976	4.859958	0.000000	1.175078	0.000000	0.000000	0.000000	0.634836	-0.045757	-0.051510	0.000000	0.000000	3.000000	2.000000	0.000000
1097.259273	0.173214	0.524493	0.065376	78.927620	58.380695	113.724976	4.859958	0.000000	1.175078	0.000000	0.000000	0.000000	0.634836	-0.045757	-0.051510	0.000000	0.000000	3.000000	2.000000	0.000000
1097.262606	0.175283	0.524310	0.065216	79.018051	57.946972	113.214127	4.862723	0.000000	1.163584	0.000000	0.000000	0.000000	0.620620	-0.054911	-0.048109	0.000000	0.000000	3.000000	2.000000	0.000000
1097.265939	0.175283	0.524310	0.065216	79.018051	57.946972	113.214127	4.862723	0.000000	1.163584	0.000000	0.000000	0.000000	0.620620	-0.054911	-0.048109	0.000000	0.000000	3.000000	2.000000	0.000000
1097.269273	0.175283	0.524310	0.065216	79.018051	57.946972	113.214127	4.862723	0.000000	1.163584	0.000000	0.000000	0.000000	0.620620	-0.054911	-0.048109	0.000000	0.000000	3.000000	2.000000	0.000000
1097.272606	0.177280	0.524097	0.065076	79.043236	57.566582	112.975578	4.865332	0.000000	1.152625	0.000000	0.000000	0.000000	0.598976	-0.064066	-0.042022	0.000000	0.000000	3.000000	2.000000	0.000000
1097.275939	0.177280	0.524097	0.065076	79.043236	57.566582	112.975578	4.865332	0.000000	1.152625	0.000000	0.000000	0.000000	0.598976	-0.064066	-0.042022	0.000000	0.000000	3.000000	2.000000	0.000000
1097.279273	0.177280	0.524097	0.065076	79.043236	57.566582	112.975578	4.865332	0.000000	1.152625	0.000000	0.000000	0.000000	0.598976	-0.064066	-0.042022	0.000000	0.000000	3.000000	2.000000	0.000000
1097.282606	0.179179	0.523852	0.064966	79.019699	57.215038	113.024162	4.867736	0.000000	1.142432	0.000000	0.000000	0.000000	0.569901	-0.073294	-0.033145	0.000000	0.000000	3.000000	2.000000	0.000000
1097.285939	0.179179	0.523852	0.064966	79.019699	57.215038	113.024162	4.867736	0.000000	1.142432	0.000000	0.000000	0.000000	0.569901	-0.073294	-0.033145	0.000000	0.000000	3.000000	2.000000	0.000000
1097.289273	0.179179	0.523852	0.064966	79.019699	57.215038	113.024162	4.867736	0.000000	1.142432	0.000000	0.000000	0.000000	0.569901	-0.073294	-0.033145	0.000000	0.000000	3.000000	2.000000	0.000000
1097.292606	0.180999	0.523620	0.064853	78.961243	56.861542	112.926323	4.869886	0.000000	1.133232	0.000000	0.000000	0.000000	0.545822	-0.069615	-0.033657	0.000000	0.000000	3.000000	2.000000	0.000000
1097.295939	0.180999	0.523620	0.064853	78.961243	56.861542	112.926323	4.869886	0.000000	1.133232	0.000000	0.000000	0.000000	0.545822	-0.069615	-0.033657	0.000000	0.000000	3.000000	2.000000	0.000000
1097.299273	0.180999	0.523620	0.064853	78.961243	56.861542	112.926323	4.869886	0.000000	1.133232	0.000000	0.000000	0.000000	0.545822	-0.069615	-0.033657	0.000000	0.000000	3.000000	2.000000	0.000000
1097.302606	0.182771	0.523357	0.064755	78.877266	56.533600	112.564880	4.871927	0.000000	1.124422	0.000000	0.000000	0.000000	0.531616	-0.078867	-0.029404	0.000000	0.000000	3.000000	2.000000	0.000000
1097.305939	0.182771	0.523357	0.064755	78.877266	56.533600	112.564880	4.871927	0.000000	1.124422	0.000000	0.000000	0.000000	0.531616	-0.078867	-0.029404	0.000000	0.000000	3.000000	2.000000	0.000000
1097.309273	0.182771	0.523357	0.064755	78.877266	56.533600	112.564880	4.871927	0.000000	1.124422	0.000000	0.000000	0.000000	0.531616	-0.078867	-0.029404	0.000000	0.000000	3.000000	2.000000	0.000000
1097.312606	0.184445	0.523094	0.064686	78.787582	56.229557	112.451820	4.873835	0.000000	1.116123	0.000000	0.000000	0.000000	0.502192	-0.079002	-0.020781	0.000000	0.000000	3.000000	2.000000	0.000000
1097.315939	0.184445	0.523094	0.064686	78.787582	56.229557	112.451820	4.873835	0.000000	1.116123	0.000000	0.000000	0.000000	0.502192	-0.079002	-0.020781	0.000000	0.000000	3.000000	2.000000	0.000000
1097.319273	0.184445	0.523094	0.064686	78.787582	56.229557	112.451820	4.873835	0.000000	1.116123	0.000000	0.000000	0.000000	0.502192	-0.079002	-0.020781	0.000000	0.000000	3.000000	2.000000	0.000000
1097.322606	0.186071	0.522800	0.064632	78.709526	55.984455	112.628448	4.875518	0.000000	1.108751	0.000000	0.000000	0.000000	0.487992	-0.088277	-0.016162	0.000000	0.000000	3.000000	2.000000	0.000000
1097.325939	0.186071	0.522800	0.064632	78.709526	55.984455	112.628448	4.875518	0.000000	1.108751	0.000000	0.000000	0.000000	0.487992	-0.088277	-0.016162	0.000000	0.000000	3.000000	2.000000	0.000000
1097.329273	0.186071	0.522800	0.064632	78.709526	55.984455	112.628448	4.875518	0.000000	1.108751	0.000000	0.000000	0.000000	0.487992	-0.088277	-0.016162	0.000000	0.000000	3.000000	2.000000	0.000000
1097.332606	0.187674	0.522505	0.064582	78.645668	55.816696	112.556595	4.877075	0.000000	1.101880	0.000000	0.000000	0.000000	0.480866	-0.088455	-0.015096	0.000000	0.000000	3.000000	2.000000	0.000000
1097.335939	0.187674	0.522505	0.064582	78.645668	55.816696	112.556595	4.877075	0.000000	1.101880	0.000000	0.000000	0.000000	0.480866	-0.088455	-0.015096	0.000000	0.000000	3.000000	2.000000	0.000000
1097.339273	0.187674	0.522505	0.064582	78.645668	55.816696	112.556595	4.877075	0.000000	1.101880	0.000000	0.000000	0.000000	0.480866	-0.088455	-0.015096	0.000000	0.000000	3.000000	2.000000	0.000000
1097.342606	0.189229	0.522209	0.064544	78.589722	55.688213	112.313232	4.878574	0.000000	1.095224	0.000000	0.000000	0.000000	0.466310	-0.088637	-0.011274	0.000000	0.000000	3.000000	2.000000	0.000000
1097.345939	0.189229	0.522209	0.064544	78.589722	55.688213	112.313232	4.878574	0.000000	1.095224	0.000000	0.000000	0.000000	0.466310	-0.088637	-0.011274	0.000000	0.000000	3.000000	2.000000	0.000000
1097.349273	0.189229	0.522209	0.064544	78.589722	55.688213	112.313232	4.878574	0.000000	1.095224	0.000000	0.000000	0.000000	0.466310	-0.088637	-0.011274	0.000000	0.000000	3.000000	2.000000	0.000000
1097.352606	0.190654	0.521896	0.064530	78.546730	55.616699	112.232162	4.879964	0.000000	1.089014	0.000000	0.000000	0.000000	0.427619	-0.094060	-0.004207	0.000000	0.000000	3.000000	2.000000	0.000000
1097.355939	0.190654	0.521896	0.064530	78.546730	55.616699	112.232162	4.879964	0.000000	1.089014	0.000000	0.000000	0.000000	0.427619	-0.094060	-0.004207	0.000000	0.000000	3.000000	2.000000	0.000000
1097.359273	0.190654	0.521896	0.064530	78.546730	55.616699	112.232162	4.879964	0.000000	1.089014	0.000000	0.000000	0.000000	0.427619	-0.094060	-0.004207	0.000000	0.000000	3.000000	2.000000	0.000000
1097.362606	0.192006	0.521582	0.064539	78.526955	55.642998	112.194534	4.881146	0.000000	1.083701	0.000000	0.000000	0.000000	0.405600	-0.094267	0.002739	0.000000	0.000000	3.000000	2.000000	0.000000
1097.365939	0.192006	0.521582	0.064539	78.526955	55.642998	112.194534	4.881146	0.000000	1.083701	0.000000	0.000000	0.000000	0.405600	-0.094267	0.002739	0.000000	0.000000	3.000000	2.000000	0.000000
1097.369273	0.192006	0.521582	0.064539	78.526955	55.642998	112.194534	4.881146	0.000000	1.083701	0.000000	0.000000	0.000000	0.405600	-0.094267	0.002739	0.000000	0.000000	3.000000	2.000000	0.000000
1097.372606	0.193236	0.521236	0.064594	78.522133	55.731850	112.188972	4.882174	0.000000	1.079063	0.000000	0.000000	0.000000	0.369087	-0.103542	0.016346	0.000000	0.000000	3.000000	2.000000	0.000000
1097.375939	0.193236	0.521236	0.064594	78.522133	55.731850	112.188972	4.882174	0.000000	1.079063	0.000000	0.000000	0.000000	0.369087	-0.103542	0.016346	0.000000	0.000000	3.000000	2.000000	0.000000
1097.379273	0.193236	0.521236	0.064594	78.522133	55.731850	112.188972	4.882174	0.000000	1.079063	0.000000	0.000000	0.000000	0.369087	-0.103542	0.016346	0.000000	0.000000	3.000000	2.000000	0.000000
1097.382606	0.194361	0.520904	0.064662	78.520569	55.823238	112.207214	4.882936	0.000000	1.075611	0.000000	0.000000	0.000000	0.337392	-0.099874	0.020448	0.000000	0.000000	3.000000	2.000000	0.000000
1097.385939	0.194361	0.520904	0.064662	78.520569	55.823238	112.207214	4.882936	0.000000	1.075611	0.000000	0.000000	0.000000	0.337392	-0.099874	0.020448	0.000000	0.000000	3.000000	2.000000	0.000000
1097.389273	0.194361	0.520904	0.064662	78.520569	55.823238	112.207214	4.882936	0.000000	1.075611	0.000000	0.000000	0.000000	0.337392	-0.099874	0.020448	0.000000	0.000000	3.000000	2.000000	0.000000
1097.392606	0.195387	0.520570	0.064765	78.514824	55.895210	112.192390	4.883561	0.000000	1.072769	0.000000	0.000000	0.000000	0.307888	-0.100056	0.030762	0.000000	0.000000	3.000000	2.000000	0.000000
1097.395939	0.195387	0.520570	0.064765	78.514824	55.895210	112.192390	4.883561	0.000000	1.072769	0.000000	0.000000	0.000000	0.307888	-0.100056	0.030762	0.000000	0.000000	3.000000	2.000000	0.000000
1097.399273	0.195387	0.520570	0.064765	78.514824	55.895210	112.192390	4.883561	0.000000	1.072769	0.000000	0.000000	0.000000	0.307888	-0.100056	0.030762	0.000000	0.000000	3.000000	2.000000	0.000000
1097.402606	0.196365	0.520236	0.064883	78.507332	55.950813	112.169510	4.883986	0.000000	1.070830	0.000000	0.000000	0.000000	0.293245	-0.100223	0.035657	0.000000	0.000000	3.000000	2.000000	0.000000
1097.405939	0.196365	0.520236	0.064883	78.507332	55.950813	112.169510	4.883986	0.000000	1.070830	0.000000	0.000000	0.000000	0.293245	-0.100223	0.035657	0.000000	0.000000	3.000000	2.000000	0.000000
1097.409273	0.196365	0.520236	0.064883	78.507332	55.950813	112.169510	4.883986	0.000000	1.070830	0.000000	0.000000	0.000000	0.293245	-0.100223	0.035657	0.000000	0.000000	3.000000	2.000000	0.000000
1097.412606	0.196365	0.520236	0.064883	78.506523	56.030773	112.170509	4.884315	0.000000	1.069329	0.000000	0.000000	0.000000	0.293245	-0.100223	0.035657	0.000000	0.000000	3.000000	2.000000	0.000000
1097.415939	0.197255	0.519897	0.064992	78.506523	56.030773	112.170509	4.884315	0.000000	1.069329	0.000000	0.000000	0.000000	0.266995	-0.101732	0.032450	0.000000	0.000000	3.000000	2.000000	0.000000
1097.419273	0.197255	0.519897	0.064992	78.506523	56.030773	112.170509	4.884315	0.000000	1.069329	0.000000	0.000000	0.000000	0.266995	-0.101732	0.032450	0.000000	0.000000	3.000000	2.000000	0.000000
1097.422606	0.198101	0.519605	0.065130	78.507874	56.144066	112.223167	4.884315	0.000000	1.069329	0.000000	0.000000	0.000000	0.253833	-0.087529	0.041613	0.000000	0.000000	3.000000	2.000000	0.000000
1097.425939	0.198101	0.519605	0.065130	78.507874	56.144066	112.223167	4.884315	0.000000	1.069329	0.000000	0.000000	0.000000	0.253833	-0.087529	0.041613	0.000000	0.000000	3.000000	2.000000	0.000000
1097.429273	0.198101	0.519605	0.065130	78.507874	56.144066	112.223167	4.884315	0.000000	1.069329	0.000000	0.000000	0.000000	0.253833	-0.087529	0.041613	0.000000	0.000000	3.000000	2.000000	0.000000
1097.432606	0.198101	0.519605	0.065130	78.507362	56.264324	112.281090	4.884771	0.000000	1.067246	0.000000	0.000000	0.000000	0.253833	-0.087529	0.041613	0.000000	0.000000	3.000000	2.000000	0.000000
1097.435939	0.198916	0.519295	0.065260	78.507362	56.264324	112.281090	4.884771	0.000000	1.067246	0.000000	0.000000	0.000000	0.244663	-0.092889	0.038945	0.000000	0.000000	3.000000	2.000000	0.000000
1097.439273	0.198916	0.519295	0.065260	78.507362	56.264324	112.281090	4.884771	0.000000	1.067246	0.000000	0.000000	0.000000	0.244663	-0.092889	0.038945	0.000000	0.000000	3.000000	2.000000	0.000000
1097.442606	0.199643	0.519012	0.065377	78.510597	56.357082	112.320496	4.884771	0.000000	1.067246	0.000000	0.000000	0.000000	0.217952	-0.085176	0.035103	0.000000	0.000000	3.000000	2.000000	0.000000
1097.445939	0.199643	0.519012	0.065377	78.510597	56.357082	112.320496	4.884771	0.000000	1.067246	0.000000	0.000000	0.000000	0.217952	-0.085176	0.035103	0.000000	0.000000	3.000000	2.000000	0.000000
1097.449273	0.199643	0.519012	0.065377	78.510597	56.357082	112.320496	4.884771	0.000000	1.067246	0.000000	0.000000	0.000000	0.217952	-0.085176	0.035103	0.000000	0.000000	3.000000	2.000000	0.000000
1097.452606	0.199643	0.519012	0.065377	78.515709	56.432121	112.346748	4.885077	0.000000	1.065844	0.000000	0.000000	0.000000	0.217952	-0.085176	0.035103	0.000000	0.000000	3.000000	2.000000	0.000000
1097.455939	0.200241	0.518749	0.065455	78.515709	56.432121	112.346748	4.885077	0.000000	1.065844	0.000000	0.000000	0.000000	0.179544	-0.078723	0.023288	0.000000	0.000000	3.000000	2.000000	0.000000
1097.459273	0.200241	0.518749	0.065455	78.515709	56.432121	112.346748	4.885077	0.000000	1.065844	0.000000	0.000000	0.000000	0.179544	-0.078723	0.023288	0.000000	0.000000	3.000000	2.000000	0.000000
1097.462606	0.200766	0.518486	0.065560	78.522575	56.497829	112.375267	4.885077	0.000000	1.065844	0.000000	0.000000	0.000000	0.157294	-0.078800	0.031611	0.000000	0.000000	3.000000	2.000000	0.000000
1097.465939	0.200766	0.518486	0.065560	78.522575	56.497829	112.375267	4.885077	0.000000	1.065844	0.000000	0.000000	0.000000	0.157294	-0.078800	0.031611	0.000000	0.000000	3.000000	2.000000	0.000000
1097.469273	0.200766	0.518486	0.065560	78.522575	56.497829	112.375267	4.885077	0.000000	1.065844	0.000000	0.000000	0.000000	0.157294	-0.078800	0.031611	0.000000	0.000000	3.000000	2.000000	0.000000
1097.472606	0.200766	0.518486	0.065560	78.526123	56.533718	112.387871	4.885286	0.000000	1.064883	0.000000	0.000000	0.000000	0.157294	-0.078800	0.031611	0.000000	0.000000	3.000000	2.000000	0.000000
1097.475939	0.201106	0.518228	0.065629	78.526123	56.533718	112.387871	4.885286	0.000000	1.064883	0.000000	0.000000	0.000000	0.101971	-0.077487	0.020754	0.000000	0.000000	3.000000	2.000000	0.000000
1097.479273	0.201106	0.518228	0.065629	78.526123	56.533718	112.387871	4.885286	0.000000	1.064883	0.000000	0.000000	0.000000	0.101971	-0.077487	0.020754	0.000000	0.000000	3.000000	2.000000	0.000000
1097.482606	0.201106	0.518228	0.065629	78.526505	56.533234	112.378883	4.885286	0.000000	1.064883	0.000000	0.000000	0.000000	0.101971	-0.077487	0.020754	0.000000	0.000000	3.000000	2.000000	0.000000
1097.485939	0.201106	0.518228	0.065629	78.526505	56.533234	112.378883	4.885286	0.000000	1.064883	0.000000	0.000000	0.000000	0.101971	-0.077487	0.020754	0.000000	0.000000	3.000000	2.000000	0.000000
1097.489273	0.201325	0.517979	0.065680	78.526505	56.533234	112.378883	4.885286	0.000000	1.064883	0.000000	0.000000	0.000000	0.065701	-0.074861	0.015237	0.000000	0.000000	3.000000	2.000000	0.000000
1097.492606	0.201412	0.517742	0.065759	78.515297	56.464951	112.306145	4.885303	0.000000	1.064807	0.000000	0.000000	0.000000	0.026184	-0.070926	0.023584	0.000000	0.000000	3.000000	2.000000	0.000000
1097.495939	0.201412	0.517742	0.065759	78.515297	56.464951	112.306145	4.885303	0.000000	1.064807	0.000000	0.000000	0.000000	0.026184	-0.070926	0.023584	0.000000	0.000000	3.000000	2.000000	0.000000
1097.499273	0.201412	0.517742	0.065759	78.515297	56.464951	112.306145	4.885303	0.000000	1.064807	0.000000	0.000000	0.000000	0.026184	-0.070926	0.023584	0.000000	0.000000	3.000000	2.000000	0.000000
1097.502606	0.201412	0.517742	0.065759	78.498314	56.357025	112.202911	4.885091	0.000000	1.065777	0.000000	0.000000	0.000000	0.026184	-0.070926	0.023584	0.000000	0.000000	3.000000	2.000000	0.000000
1097.505939	0.201412	0.517541	0.065761	78.498314	56.357025	112.202911	4.885091	0.000000	1.065777	0.000000	0.000000	0.000000	0.000208	-0.060342	0.000536	0.000000	0.000000	3.000000	2.000000	0.000000
1097.509273	0.201412	0.517541	0.065761	78.498314	56.357025	112.202911	4.885091	0.000000	1.065777	0.000000	0.000000	0.000000	0.000208	-0.060342	0.000536	0.000000	0.000000	3.000000	2.000000	0.000000
1097.512606	0.201412	0.517541	0.065761	78.467766	56.194462	112.057915	4.885091	0.000000	1.065777	0.000000	0.000000	0.000000	0.000208	-0.060342	0.000536	0.000000	0.000000	3.000000	2.000000	0.000000
1097.515939	0.201412	0.517541	0.065761	78.467766	56.194462	112.057915	4.885091	0.000000	1.065777	0.000000	0.000000	0.000000	0.000208	-0.060342	0.000536	0.000000	0.000000	3.000000	2.000000	0.000000
1097.519273	0.201306	0.517353	0.065781	78.467766	56.194462	112.057915	4.885091	0.000000	1.065777	0.000000	0.000000	0.000000	-0.031877	-0.056352	0.006049	0.000000	0.000000	3.000000	2.000000	0.000000
1097.522606	0.201306	0.517353	0.065781	78.426079	55.987869	111.894547	4.885086	0.000000	1.065802	0.000000	0.000000	0.000000	-0.031877	-0.056352	0.006049	0.000000	0.000000	3.000000	2.000000	0.000000
1097.525939	0.201306	0.517353	0.065781	78.426079	55.987869	111.894547	4.885086	0.000000	1.065802	0.000000	0.000000	0.000000	-0.031877	-0.056352	0.006049	0.000000	0.000000	3.000000	2.000000	0.000000
1097.529273	0.201306	0.517353	0.065781	78.426079	55.987869	111.894547	4.885086	0.000000	1.065802	0.000000	0.000000	0.000000	-0.031877	-0.056352	0.006049	0.000000	0.000000	3.000000	2.000000	0.000000
1097.532606	0.200705	0.517135	0.065846	78.369476	55.754444	111.723923	4.884940	0.000000	1.066473	0.000000	0.000000	0.000000	-0.180509	-0.065358	0.019652	0.000000	0.000000	3.000000	2.000000	0.000000
1097.535939	0.200705	0.517135	0.065846	78.369476	55.754444	111.723923	4.884940	0.000000	1.066473	0.000000	0.000000	0.000000	-0.180509	-0.065358	0.019652	0.000000	0.000000	3.000000	2.000000	0.000000
1097.539273	0.200705	0.517135	0.065846	78.369476	55.754444	111.723923	4.884940	0.000000	1.066473	0.000000	0.000000	0.000000	-0.180509	-0.065358	0.019652	0.000000	0.000000	3.000000	2.000000	0.000000
1097.542606	0.200166	0.517123	0.065927	78.301231	55.525158	111.583282	4.884272	0.000000	1.069525	0.000000	0.000000	0.000000	-0.161582	-0.003774	0.024207	0.000000	0.000000	3.000000	2.000000	0.000000
1097.545939	0.200166	0.517123	0.065927	78.301231	55.525158	111.583282	4.884272	0.000000	1.069525	0.000000	0.000000	0.000000	-0.161582	-0.003774	0.024207	0.000000	0.000000	3.000000	2.000000	0.000000
1097.549273	0.200166	0.517123	0.065927	78.301231	55.525158	111.583282	4.884272	0.000000	1.069525	0.000000	0.000000	0.000000	-0.161582	-0.003774	0.024207	0.000000	0.000000	3.000000	2.000000	0.000000
1097.552606	0.200166	0.517123	0.065927	78.247635	55.408817	111.575371	4.883596	0.000000	1.072608	0.000000	0.000000	0.000000	-0.161582	-0.003774	0.024207	0.000000	0.000000	3.000000	2.000000	0.000000
1097.555939	0.199519	0.517154	0.066022	78.247635	55.408817	111.575371	4.883596	0.000000	1.072608	0.000000	0.000000	0.000000	-0.193997	0.009374	0.028544	0.000000	0.000000	3.000000	2.000000	0.000000
1097.559273	0.199519	0.517154	0.066022	78.247635	55.408817	111.575371	4.883596	0.000000	1.072608	0.000000	0.000000	0.000000	-0.193997	0.009374	0.028544	0.000000	0.000000	3.000000	2.000000	0.000000
1097.562606	0.198771	0.517246	0.066148	78.219093	55.298500	111.562798	4.883596	0.000000	1.072608	0.000000	0.000000	0.000000	-0.224498	0.027727	0.037787	0.000000	0.000000	3.000000	2.000000	0.000000
1097.565939	0.198771	0.517246	0.066148	78.219093	55.298500	111.562798	4.883596	0.000000	1.072608	0.000000	0.000000	0.000000	-0.224498	0.027727	0.037787	0.000000	0.000000	3.000000	2.000000	0.000000
1097.569273	0.198771	0.517246	0.066148	78.219093	55.298500	111.562798	4.883596	0.000000	1.072608	0.000000	0.000000	0.000000	-0.224498	0.027727	0.037787	0.000000	0.000000	3.000000	2.000000	0.000000
1097.572606	0.198771	0.517246	0.066148	78.217422	55.200947	111.563141	4.881783	0.000000	1.080829	0.000000	0.000000	0.000000	-0.224498	0.027727	0.037787	0.000000	0.000000	3.000000	2.000000	0.000000
1097.575939	0.197874	0.517339	0.066329	78.217422	55.200947	111.563141	4.881783	0.000000	1.080829	0.000000	0.000000	0.000000	-0.269226	0.027678	0.054370	0.000000	0.000000	3.000000	2.000000	0.000000
1097.579273	0.197874	0.517339	0.066329	78.217422	55.200947	111.563141	4.881783	0.000000	1.080829	0.000000	0.000000	0.000000	-0.269226	0.027678	0.054370	0.000000	0.000000	3.000000	2.000000	0.000000
1097.582606	0.196869	0.517444	0.066526	78.218307	55.092865	111.556618	4.881783	0.000000	1.080829	0.000000	0.000000	0.000000	-0.301322	0.031638	0.059159	0.000000	0.000000	3.000000	2.000000	0.000000
1097.585939	0.196869	0.517444	0.066526	78.218307	55.092865	111.556618	4.881783	0.000000	1.080829	0.000000	0.000000	0.000000	-0.301322	0.031638	0.059159	0.000000	0.000000	3.000000	2.000000	0.000000
1097.589273	0.196869	0.517444	0.066526	78.218307	55.092865	111.556618	4.881783	0.000000	1.080829	0.000000	0.000000	0.000000	-0.301322	0.031638	0.059159	0.000000	0.000000	3.000000	2.000000	0.000000
1097.592606	0.195733	0.517563	0.066748	78.218346	54.978642	111.556618	4.878994	0.000000	1.093351	0.000000	0.000000	0.000000	-0.340881	0.035565	0.066548	0.000000	0.000000	3.000000	2.000000	0.000000
1097.595939	0.195733	0.517563	0.066748	78.218346	54.978642	111.556618	4.878994	0.000000	1.093351	0.000000	0.000000	0.000000	-0.340881	0.035565	0.066548	0.000000	0.000000	3.000000	2.000000	0.000000
1097.599273	0.195733	0.517563	0.066748	78.218346	54.978642	111.556618	4.878994	0.000000	1.093351	0.000000	0.000000	0.000000	-0.340881	0.035565	0.066548	0.000000	0.000000	3.000000	2.000000	0.000000
1097.602606	0.194445	0.517673	0.066940	78.224396	54.860363	111.567459	4.877311	0.000000	1.100832	0.000000	0.000000	0.000000	-0.386411	0.032995	0.057616	0.000000	0.000000	3.000000	2.000000	0.000000
1097.605939	0.194445	0.517673	0.066940	78.224396	54.860363	111.567459	4.877311	0.000000	1.100832	0.000000	0.000000	0.000000	-0.386411	0.032995	0.057616	0.000000	0.000000	3.000000	2.000000	0.000000
1097.609273	0.194445	0.517673	0.066940	78.224396	54.860363	111.567459	4.877311	0.000000	1.100832	0.000000	0.000000	0.000000	-0.386411	0.032995	0.057616	0.000000	0.000000	3.000000	2.000000	0.000000
1097.612606	0.192964	0.517730	0.067143	78.235634	54.742836	111.595734	4.875589	0.000000	1.108437	0.000000	0.000000	0.000000	-0.444227	0.017289	0.060745	0.000000	0.000000	3.000000	2.000000	0.000000
1097.615939	0.192964	0.517730	0.067143	78.235634	54.742836	111.595734	4.875589	0.000000	1.108437	0.000000	0.000000	0.000000	-0.444227	0.017289	0.060745	0.000000	0.000000	3.000000	2.000000	0.000000
1097.619273	0.192964	0.517730	0.067143	78.235634	54.742836	111.595734	4.875589	0.000000	1.108437	0.000000	0.000000	0.000000	-0.444227	0.017289	0.060745	0.000000	0.000000	3.000000	2.000000	0.000000
1097.622606	0.191346	0.517784	0.067350	78.252945	54.624088	111.634956	4.873642	0.000000	1.116963	0.000000	0.000000	0.000000	-0.485535	0.016001	0.062050	0.000000	0.000000	3.000000	2.000000	0.000000
1097.625939	0.191346	0.517784	0.067350	78.252945	54.624088	111.634956	4.873642	0.000000	1.116963	0.000000	0.000000	0.000000	-0.485535	0.016001	0.062050	0.000000	0.000000	3.000000	2.000000	0.000000
1097.629273	0.191346	0.517784	0.067350	78.252945	54.624088	111.634956	4.873642	0.000000	1.116963	0.000000	0.000000	0.000000	-0.485535	0.016001	0.062050	0.000000	0.000000	3.000000	2.000000	0.000000
1097.632606	0.189583	0.517815	0.067543	78.275375	54.509037	111.691826	4.871530	0.000000	1.126140	0.000000	0.000000	0.000000	-0.528627	0.009464	0.057902	0.000000	0.000000	3.000000	2.000000	0.000000
1097.635939	0.189583	0.517815	0.067543	78.275375	54.509037	111.691826	4.871530	0.000000	1.126140	0.000000	0.000000	0.000000	-0.528627	0.009464	0.057902	0.000000	0.000000	3.000000	2.000000	0.000000
1097.639273	0.189583	0.517815	0.067543	78.275375	54.509037	111.691826	4.871530	0.000000	1.126140	0.000000	0.000000	0.000000	-0.528627	0.009464	0.057902	0.000000	0.000000	3.000000	2.000000	0.000000
1097.642606	0.187660	0.517812	0.067749	78.298546	54.393188	111.770729	4.869306	0.000000	1.135720	0.000000	0.000000	0.000000	-0.576933	-0.001003	0.061983	0.000000	0.000000	3.000000	2.000000	0.000000
1097.645939	0.187660	0.517812	0.067749	78.298546	54.393188	111.770729	4.869306	0.000000	1.135720	0.000000	0.000000	0.000000	-0.576933	-0.001003	0.061983	0.000000	0.000000	3.000000	2.000000	0.000000
1097.649273	0.187660	0.517812	0.067749	78.298546	54.393188	111.770729	4.869306	0.000000	1.135720	0.000000	0.000000	0.000000	-0.576933	-0.001003	0.061983	0.000000	0.000000	3.000000	2.000000	0.000000
1097.652606	0.185656	0.517822	0.067955	78.326813	54.286804	111.867615	4.866843	0.000000	1.146230	0.000000	0.000000	0.000000	-0.601294	0.002910	0.061740	0.000000	0.000000	3.000000	2.000000	0.000000
1097.655939	0.185656	0.517822	0.067955	78.326813	54.286804	111.867615	4.866843	0.000000	1.146230	0.000000	0.000000	0.000000	-0.601294	0.002910	0.061740	0.000000	0.000000	3.000000	2.000000	0.000000
1097.659273	0.185656	0.517822	0.067955	78.326813	54.286804	111.867615	4.866843	0.000000	1.146230	0.000000	0.000000	0.000000	-0.601294	0.002910	0.061740	0.000000	0.000000	3.000000	2.000000	0.000000
1097.662606	0.183603	0.517831	0.068170	78.351601	54.171482	111.962624	4.864254	0.000000	1.157163	0.000000	0.000000	0.000000	-0.616018	0.002852	0.064623	0.000000	0.000000	3.000000	2.000000	0.000000
1097.665939	0.183603	0.517831	0.068170	78.351601	54.171482	111.962624	4.864254	0.000000	1.157163	0.000000	0.000000	0.000000	-0.616018	0.002852	0.064623	0.000000	0.000000	3.000000	2.000000	0.000000
1097.669273	0.183603	0.517831	0.068170	78.351601	54.171482	111.962624	4.864254	0.000000	1.157163	0.000000	0.000000	0.000000	-0.616018	0.002852	0.064623	0.000000	0.000000	3.000000	2.000000	0.000000
1097.672606	0.181475	0.517841	0.068404	78.376343	54.051125	112.058029	4.861525	0.000000	1.168580	0.000000	0.000000	0.000000	-0.638237	0.002828	0.069918	0.000000	0.000000	3.000000	2.000000	0.000000
1097.675939	0.181475	0.517841	0.068404	78.376343	54.051125	112.058029	4.861525	0.000000	1.168580	0.000000	0.000000	0.000000	-0.638237	0.002828	0.069918	0.000000	0.000000	3.000000	2.000000	0.000000
1097.679273	0.181475	0.517841	0.068404	78.376343	54.051125	112.058029	4.861525	0.000000	1.168580	0.000000	0.000000	0.000000	-0.638237	0.002828	0.069918	0.000000	0.000000	3.000000	2.000000	0.000000
1097.682606	0.179373	0.517850	0.068619	78.401077	53.922943	112.146194	4.858590	0.000000	1.180725	0.000000	0.000000	0.000000	-0.630520	0.002786	0.064730	0.000000	0.000000	3.000000	2.000000	0.000000
1097.685939	0.179373	0.517850	0.068619	78.401077	53.922943	112.146194	4.858590	0.000000	1.180725	0.000000	0.000000	0.000000	-0.630520	0.002786	0.064730	0.000000	0.000000	3.000000	2.000000	0.000000
1097.689273	0.179373	0.517850	0.068619	78.401077	53.922943	112.146194	4.858590	0.000000	1.180725	0.000000	0.000000	0.000000	-0.630520	0.002786	0.064730	0.000000	0.000000	3.000000	2.000000	0.000000
1097.692606	0.177303	0.517876	0.068835	78.426704	53.801338	112.235847	4.855677	0.000000	1.192644	0.000000	0.000000	0.000000	-0.621057	0.007944	0.064750	0.000000	0.000000	3.000000	2.000000	0.000000
1097.695939	0.177303	0.517876	0.068835	78.426704	53.801338	112.235847	4.855677	0.000000	1.192644	0.000000	0.000000	0.000000	-0.621057	0.007944	0.064750	0.000000	0.000000	3.000000	2.000000	0.000000
1097.699273	0.177303	0.517876	0.068835	78.426704	53.801338	112.235847	4.855677	0.000000	1.192644	0.000000	0.000000	0.000000	-0.621057	0.007944	0.064750	0.000000	0.000000	3.000000	2.000000	0.000000
1097.702606	0.175209	0.517903	0.069051	78.449722	53.668564	112.308884	4.852726	0.000000	1.204595	0.000000	0.000000	0.000000	-0.628327	0.007896	0.064752	0.000000	0.000000	3.000000	2.000000	0.000000
1097.705939	0.175209	0.517903	0.069051	78.449722	53.668564	112.308884	4.852726	0.000000	1.204595	0.000000	0.000000	0.000000	-0.628327	0.007896	0.064752	0.000000	0.000000	3.000000	2.000000	0.000000
1097.709273	0.175209	0.517903	0.069051	78.449722	53.668564	112.308884	4.852726	0.000000	1.204595	0.000000	0.000000	0.000000	-0.628327	0.007896	0.064752	0.000000	0.000000	3.000000	2.000000	0.000000
1097.712606	0.173028	0.517924	0.069246	78.475266	53.539513	112.399246	4.849679	0.000000	1.216804	0.000000	0.000000	0.000000	-0.654278	0.006548	0.058382	0.000000	0.000000	3.000000	2.000000	0.000000
1097.715939	0.173028	0.517924	0.069246	78.475266	53.539513	112.399246	4.849679	0.000000	1.216804	0.000000	0.000000	0.000000	-0.654278	0.006548	0.058382	0.000000	0.000000	3.000000	2.000000	0.000000
1097.719273	0.173028	0.517924	0.069246	78.475266	53.539513	112.399246	4.849679	0.000000	1.216804	0.000000	0.000000	0.000000	-0.654278	0.006548	0.058382	0.000000	0.000000	3.000000	2.000000	0.000000
1097.722606	0.170812	0.517912	0.069405	78.505905	53.423286	112.460373	4.846556	0.000000	1.229188	0.000000	0.000000	0.000000	-0.664804	-0.003860	0.047753	0.000000	0.000000	3.000000	2.000000	0.000000
1097.725939	0.170812	0.517912	0.069405	78.505905	53.423286	112.460373	4.846556	0.000000	1.229188	0.000000	0.000000	0.000000	-0.664804	-0.003860	0.047753	0.000000	0.000000	3.000000	2.000000	0.000000
1097.729273	0.170812	0.517912	0.069405	78.505905	53.423286	112.460373	4.846556	0.000000	1.229188	0.000000	0.000000	0.000000	-0.664804	-0.003860	0.047753	0.000000	0.000000	3.000000	2.000000	0.000000
1097.732606	0.168572	0.517899	0.069562	78.537415	53.297413	112.244225	4.843466	0.000000	1.241303	0.000000	0.000000	0.000000	-0.671924	-0.003898	0.047291	0.000000	0.000000	3.000000	2.000000	0.000000
1097.735939	0.168572	0.517899	0.069562	78.537415	53.297413	112.244225	4.843466	0.000000	1.241303	0.000000	0.000000	0.000000	-0.671924	-0.003898	0.047291	0.000000	0.000000	3.000000	2.000000	0.000000
1097.739273	0.168572	0.517899	0.069562	78.537415	53.297413	112.244225	4.843466	0.000000	1.241303	0.000000	0.000000	0.000000	-0.671924	-0.003898	0.047291	0.000000	0.000000	3.000000	2.000000	0.000000
1097.742606	0.166272	0.517881	0.069688	78.570518	53.185928	111.709396	4.840280	0.000000	1.253672	0.000000	0.000000	0.000000	-0.690092	-0.005237	0.037824	0.000000	0.000000	3.000000	2.000000	0.000000
1097.745939	0.166272	0.517881	0.069688	78.570518	53.185928	111.709396	4.840280	0.000000	1.253672	0.000000	0.000000	0.000000	-0.690092	-0.005237	0.037824	0.000000	0.000000	3.000000	2.000000	0.000000
1097.749273	0.166272	0.517881	0.069688	78.570518	53.185928	111.709396	4.840280	0.000000	1.253672	0.000000	0.000000	0.000000	-0.690092	-0.005237	0.037824	0.000000	0.000000	3.000000	2.000000	0.000000
1097.752606	0.163993	0.517846	0.069779	78.606102	53.084225	111.120697	4.837081	0.000000	1.265957	0.000000	0.000000	0.000000	-0.683706	-0.010453	0.027221	0.000000	0.000000	3.000000	2.000000	0.000000
1097.755939	0.163993	0.517846	0.069779	78.606102	53.084225	111.120697	4.837081	0.000000	1.265957	0.000000	0.000000	0.000000	-0.683706	-0.010453	0.027221	0.000000	0.000000	3.000000	2.000000	0.000000
1097.759273	0.163993	0.517846	0.069779	78.606102	53.084225	111.120697	4.837081	0.000000	1.265957	0.000000	0.000000	0.000000	-0.683706	-0.010453	0.027221	0.000000	0.000000	3.000000	2.000000	0.000000
1097.762606	0.161692	0.517781	0.069871	78.640656	52.982552	110.938187	4.833985	0.000000	1.277730	0.000000	0.000000	0.000000	-0.690379	-0.019493	0.027433	0.000000	0.000000	3.000000	2.000000	0.000000
1097.765939	0.161692	0.517781	0.069871	78.640656	52.982552	110.938187	4.833985	0.000000	1.277730	0.000000	0.000000	0.000000	-0.690379	-0.019493	0.027433	0.000000	0.000000	3.000000	2.000000	0.000000
1097.769273	0.161692	0.517781	0.069871	78.640656	52.982552	110.938187	4.833985	0.000000	1.277730	0.000000	0.000000	0.000000	-0.690379	-0.019493	0.027433	0.000000	0.000000	3.000000	2.000000	0.000000
1097.772606	0.159416	0.517746	0.069941	78.678673	52.894356	110.879028	4.830778	0.000000	1.289799	0.000000	0.000000	0.000000	-0.682613	-0.010513	0.021112	0.000000	0.000000	3.000000	2.000000	0.000000
1097.775939	0.159416	0.517746	0.069941	78.678673	52.894356	110.879028	4.830778	0.000000	1.289799	0.000000	0.000000	0.000000	-0.682613	-0.010513	0.021112	0.000000	0.000000	3.000000	2.000000	0.000000
1097.779273	0.159416	0.517746	0.069941	78.678673	52.894356	110.879028	4.830778	0.000000	1.289799	0.000000	0.000000	0.000000	-0.682613	-0.010513	0.021112	0.000000	0.000000	3.000000	2.000000	0.000000
1097.782606	0.157258	0.517677	0.069929	78.716606	52.815224	110.509636	4.827620	0.000000	1.301571	0.000000	0.000000	0.000000	-0.647607	-0.020854	-0.003528	0.000000	0.000000	3.000000	2.000000	0.000000
1097.785939	0.157258	0.517677	0.069929	78.716606	52.815224	110.509636	4.827620	0.000000	1.301571	0.000000	0.000000	0.000000	-0.647607	-0.020854	-0.003528	0.000000	0.000000	3.000000	2.000000	0.000000
1097.789273	0.157258	0.517677	0.069929	78.716606	52.815224	110.509636	4.827620	0.000000	1.301571	0.000000	0.000000	0.000000	-0.647607	-0.020854	-0.003528	0.000000	0.000000	3.000000	2.000000	0.000000
1097.792606	0.155115	0.517603	0.069863	78.762024	52.770485	110.018166	4.824921	0.000000	1.311539	0.000000	0.000000	0.000000	-0.642789	-0.022178	-0.019870	0.000000	0.000000	3.000000	2.000000	0.000000
1097.795939	0.155115	0.517603	0.069863	78.762024	52.770485	110.018166	4.824921	0.000000	1.311539	0.000000	0.000000	0.000000	-0.642789	-0.022178	-0.019870	0.000000	0.000000	3.000000	2.000000	0.000000
1097.799273	0.155115	0.517603	0.069863	78.762024	52.770485	110.018166	4.824921	0.000000	1.311539	0.000000	0.000000	0.000000	-0.642789	-0.022178	-0.019870	0.000000	0.000000	3.000000	2.000000	0.000000
1097.802606	0.152896	0.517482	0.069795	78.807358	52.721634	109.831184	4.822443	0.000000	1.320623	0.000000	0.000000	0.000000	-0.665787	-0.036334	-0.020343	0.000000	0.000000	3.000000	2.000000	0.000000
1097.805939	0.152896	0.517482	0.069795	78.807358	52.721634	109.831184	4.822443	0.000000	1.320623	0.000000	0.000000	0.000000	-0.665787	-0.036334	-0.020343	0.000000	0.000000	3.000000	2.000000	0.000000
1097.809273	0.152896	0.517482	0.069795	78.807358	52.721634	109.831184	4.822443	0.000000	1.320623	0.000000	0.000000	0.000000	-0.665787	-0.036334	-0.020343	0.000000	0.000000	3.000000	2.000000	0.000000
1097.812606	0.150599	0.517344	0.069722	78.855110	52.672821	109.830811	4.819812	0.000000	1.330193	0.000000	0.000000	0.000000	-0.688998	-0.041454	-0.022078	0.000000	0.000000	3.000000	2.000000	0.000000
1097.815939	0.150599	0.517344	0.069722	78.855110	52.672821	109.830811	4.819812	0.000000	1.330193	0.000000	0.000000	0.000000	-0.688998	-0.041454	-0.022078	0.000000	0.000000	3.000000	2.000000	0.000000
1097.819273	0.150599	0.517344	0.069722	78.855110	52.672821	109.830811	4.819812	0.000000	1.330193	0.000000	0.000000	0.000000	-0.688998	-0.041454	-0.022078	0.000000	0.000000	3.000000	2.000000	0.000000
1097.822606	0.148280	0.517205	0.069645	78.907753	52.641991	109.580246	4.817039	0.000000	1.340197	0.000000	0.000000	0.000000	-0.695637	-0.041423	-0.023100	0.000000	0.000000	3.000000	2.000000	0.000000
1097.825939	0.148280	0.517205	0.069645	78.907753	52.641991	109.580246	4.817039	0.000000	1.340197	0.000000	0.000000	0.000000	-0.695637	-0.041423	-0.023100	0.000000	0.000000	3.000000	2.000000	0.000000
1097.829273	0.148280	0.517205	0.069645	78.907753	52.641991	109.580246	4.817039	0.000000	1.340197	0.000000	0.000000	0.000000	-0.695637	-0.041423	-0.023100	0.000000	0.000000	3.000000	2.000000	0.000000
1097.832606	0.145976	0.517042	0.069598	78.956779	52.608181	108.993279	4.814184	0.000000	1.350418	0.000000	0.000000	0.000000	-0.691317	-0.049046	-0.013882	0.000000	0.000000	3.000000	2.000000	0.000000
1097.835939	0.145976	0.517042	0.069598	78.956779	52.608181	108.993279	4.814184	0.000000	1.350418	0.000000	0.000000	0.000000	-0.691317	-0.049046	-0.013882	0.000000	0.000000	3.000000	2.000000	0.000000
1097.839273	0.145976	0.517042	0.069598	78.956779	52.608181	108.993279	4.814184	0.000000	1.350418	0.000000	0.000000	0.000000	-0.691317	-0.049046	-0.013882	0.000000	0.000000	3.000000	2.000000	0.000000
1097.842606	0.143631	0.516836	0.069579	79.006264	52.590084	108.558907	4.811120	0.000000	1.361297	0.000000	0.000000	0.000000	-0.703573	-0.061777	-0.005783	0.000000	0.000000	3.000000	2.000000	0.000000
1097.845939	0.143631	0.516836	0.069579	79.006264	52.590084	108.558907	4.811120	0.000000	1.361297	0.000000	0.000000	0.000000	-0.703573	-0.061777	-0.005783	0.000000	0.000000	3.000000	2.000000	0.000000
1097.849273	0.143631	0.516836	0.069579	79.006264	52.590084	108.558907	4.811120	0.000000	1.361297	0.000000	0.000000	0.000000	-0.703573	-0.061777	-0.005783	0.000000	0.000000	3.000000	2.000000	0.000000
1097.852606	0.141248	0.516635	0.069601	79.041504	52.616138	108.538742	4.807774	0.000000	1.373065	0.000000	0.000000	0.000000	-0.714728	-0.060385	0.006493	0.000000	0.000000	3.000000	2.000000	0.000000
1097.855939	0.141248	0.516635	0.069601	79.041504	52.616138	108.538742	4.807774	0.000000	1.373065	0.000000	0.000000	0.000000	-0.714728	-0.060385	0.006493	0.000000	0.000000	3.000000	2.000000	0.000000
1097.859273	0.141248	0.516635	0.069601	79.041504	52.616138	108.538742	4.807774	0.000000	1.373065	0.000000	0.000000	0.000000	-0.714728	-0.060385	0.006493	0.000000	0.000000	3.000000	2.000000	0.000000
1097.862606	0.138928	0.516438	0.069636	79.065323	52.682320	108.449745	4.804065	0.000000	1.385986	0.000000	0.000000	0.000000	-0.696006	-0.059033	0.010723	0.000000	0.000000	3.000000	2.000000	0.000000
1097.865939	0.138928	0.516438	0.069636	79.065323	52.682320	108.449745	4.804065	0.000000	1.385986	0.000000	0.000000	0.000000	-0.696006	-0.059033	0.010723	0.000000	0.000000	3.000000	2.000000	0.000000
1097.869273	0.138928	0.516438	0.069636	79.065323	52.682320	108.449745	4.804065	0.000000	1.385986	0.000000	0.000000	0.000000	-0.696006	-0.059033	0.010723	0.000000	0.000000	3.000000	2.000000	0.000000
1097.872606	0.136670	0.516246	0.069687	79.071693	52.816082	108.011154	4.800275	0.000000	1.399058	0.000000	0.000000	0.000000	-0.677399	-0.057666	0.015215	0.000000	0.000000	3.000000	2.000000	0.000000
1097.875939	0.136670	0.516246	0.069687	79.071693	52.816082	108.011154	4.800275	0.000000	1.399058	0.000000	0.000000	0.000000	-0.677399	-0.057666	0.015215	0.000000	0.000000	3.000000	2.000000	0.000000
1097.879273	0.136670	0.516246	0.069687	79.071693	52.816082	108.011154	4.800275	0.000000	1.399058	0.000000	0.000000	0.000000	-0.677399	-0.057666	0.015215	0.000000	0.000000	3.000000	2.000000	0.000000
1097.882606	0.134434	0.516037	0.069704	79.058334	53.065834	107.765869	4.796397	0.000000	1.412293	0.000000	0.000000	0.000000	-0.670718	-0.062676	0.004987	0.000000	0.000000	3.000000	2.000000	0.000000
1097.885939	0.134434	0.516037	0.069704	79.058334	53.065834	107.765869	4.796397	0.000000	1.412293	0.000000	0.000000	0.000000	-0.670718	-0.062676	0.004987	0.000000	0.000000	3.000000	2.000000	0.000000
1097.889273	0.134434	0.516037	0.069704	79.058334	53.065834	107.765869	4.796397	0.000000	1.412293	0.000000	0.000000	0.000000	-0.670718	-0.062676	0.004987	0.000000	0.000000	3.000000	2.000000	0.000000
1097.892606	0.132105	0.515845	0.069753	79.026711	53.361591	107.947655	4.792642	0.000000	1.424985	0.000000	0.000000	0.000000	-0.698818	-0.057515	0.014896	0.000000	0.000000	3.000000	2.000000	0.000000
1097.895939	0.132105	0.515845	0.069753	79.026711	53.361591	107.947655	4.792642	0.000000	1.424985	0.000000	0.000000	0.000000	-0.698818	-0.057515	0.014896	0.000000	0.000000	3.000000	2.000000	0.000000
1097.899273	0.132105	0.515845	0.069753	79.026711	53.361591	107.947655	4.792642	0.000000	1.424985	0.000000	0.000000	0.000000	-0.698818	-0.057515	0.014896	0.000000	0.000000	3.000000	2.000000	0.000000
1097.902606	0.129713	0.515628	0.069853	78.999046	53.622471	108.125656	4.788438	0.000000	1.439048	0.000000	0.000000	0.000000	-0.717695	-0.065066	0.029794	0.000000	0.000000	3.000000	2.000000	0.000000
1097.905939	0.129713	0.515628	0.069853	78.999046	53.622471	108.125656	4.788438	0.000000	1.439048	0.000000	0.000000	0.000000	-0.717695	-0.065066	0.029794	0.000000	0.000000	3.000000	2.000000	0.000000
1097.909273	0.129713	0.515628	0.069853	78.999046	53.622471	108.125656	4.788438	0.000000	1.439048	0.000000	0.000000	0.000000	-0.717695	-0.065066	0.029794	0.000000	0.000000	3.000000	2.000000	0.000000
1097.912606	0.127330	0.515446	0.069977	78.965935	53.881031	108.086769	4.783716	0.000000	1.454669	0.000000	0.000000	0.000000	-0.714648	-0.054799	0.037147	0.000000	0.000000	3.000000	2.000000	0.000000
1097.915939	0.127330	0.515446	0.069977	78.965935	53.881031	108.086769	4.783716	0.000000	1.454669	0.000000	0.000000	0.000000	-0.714648	-0.054799	0.037147	0.000000	0.000000	3.000000	2.000000	0.000000
1097.919273	0.127330	0.515446	0.069977	78.965935	53.881031	108.086769	4.783716	0.000000	1.454669	0.000000	0.000000	0.000000	-0.714648	-0.054799	0.037147	0.000000	0.000000	3.000000	2.000000	0.000000
1097.922606	0.124950	0.515263	0.070089	78.906891	54.218555	108.057770	4.778725	0.000000	1.470982	0.000000	0.000000	0.000000	-0.714262	-0.054722	0.033848	0.000000	0.000000	3.000000	2.000000	0.000000
1097.925939	0.124950	0.515263	0.070089	78.906891	54.218555	108.057770	4.778725	0.000000	1.470982	0.000000	0.000000	0.000000	-0.714262	-0.054722	0.033848	0.000000	0.000000	3.000000	2.000000	0.000000
1097.929273	0.124950	0.515263	0.070089	78.906891	54.218555	108.057770	4.778725	0.000000	1.470982	0.000000	0.000000	0.000000	-0.714262	-0.054722	0.033848	0.000000	0.000000	3.000000	2.000000	0.000000
1097.932606	0.122613	0.515089	0.070263	78.817833	54.624989	108.330696	4.773651	0.000000	1.487366	0.000000	0.000000	0.000000	-0.700927	-0.052135	0.052124	0.000000	0.000000	3.000000	2.000000	0.000000
1097.935939	0.122613	0.515089	0.070263	78.817833	54.624989	108.330696	4.773651	0.000000	1.487366	0.000000	0.000000	0.000000	-0.700927	-0.052135	0.052124	0.000000	0.000000	3.000000	2.000000	0.000000
1097.939273	0.122613	0.515089	0.070263	78.817833	54.624989	108.330696	4.773651	0.000000	1.487366	0.000000	0.000000	0.000000	-0.700927	-0.052135	0.052124	0.000000	0.000000	3.000000	2.000000	0.000000
1097.942606	0.120227	0.514945	0.070435	78.712051	55.054749	108.747208	4.768133	0.000000	1.504961	0.000000	0.000000	0.000000	-0.715941	-0.043188	0.051468	0.000000	0.000000	3.000000	2.000000	0.000000
1097.945939	0.120227	0.514945	0.070435	78.712051	55.054749	108.747208	4.768133	0.000000	1.504961	0.000000	0.000000	0.000000	-0.715941	-0.043188	0.051468	0.000000	0.000000	3.000000	2.000000	0.000000
1097.949273	0.120227	0.514945	0.070435	78.712051	55.054749	108.747208	4.768133	0.000000	1.504961	0.000000	0.000000	0.000000	-0.715941	-0.043188	0.051468	0.000000	0.000000	3.000000	2.000000	0.000000
1097.952606	0.117866	0.514802	0.070590	78.610664	55.447598	109.033554	4.762358	0.000000	1.523137	0.000000	0.000000	0.000000	-0.708187	-0.043162	0.046503	0.000000	0.000000	3.000000	2.000000	0.000000
1097.955939	0.117866	0.514802	0.070590	78.610664	55.447598	109.033554	4.762358	0.000000	1.523137	0.000000	0.000000	0.000000	-0.708187	-0.043162	0.046503	0.000000	0.000000	3.000000	2.000000	0.000000
1097.959273	0.117866	0.514802	0.070590	78.610664	55.447598	109.033554	4.762358	0.000000	1.523137	0.000000	0.000000	0.000000	-0.708187	-0.043162	0.046503	0.000000	0.000000	3.000000	2.000000	0.000000
1097.962606	0.115540	0.514662	0.070768	78.513847	55.790138	109.401108	4.756559	0.000000	1.541150	0.000000	0.000000	0.000000	-0.697843	-0.041854	0.053350	0.000000	0.000000	3.000000	2.000000	0.000000
1097.965939	0.115540	0.514662	0.070768	78.513847	55.790138	109.401108	4.756559	0.000000	1.541150	0.000000	0.000000	0.000000	-0.697843	-0.041854	0.053350	0.000000	0.000000	3.000000	2.000000	0.000000
1097.969273	0.115540	0.514662	0.070768	78.513847	55.790138	109.401108	4.756559	0.000000	1.541150	0.000000	0.000000	0.000000	-0.697843	-0.041854	0.053350	0.000000	0.000000	3.000000	2.000000	0.000000
1097.972606	0.113264	0.514552	0.070921	78.434975	56.033966	109.513779	4.750503	0.000000	1.559718	0.000000	0.000000	0.000000	-0.682818	-0.032953	0.046091	0.000000	0.000000	3.000000	2.000000	0.000000
1097.975939	0.113264	0.514552	0.070921	78.434975	56.033966	109.513779	4.750503	0.000000	1.559718	0.000000	0.000000	0.000000	-0.682818	-0.032953	0.046091	0.000000	0.000000	3.000000	2.000000	0.000000
1097.979273	0.113264	0.514552	0.070921	78.434975	56.033966	109.513779	4.750503	0.000000	1.559718	0.000000	0.000000	0.000000	-0.682818	-0.032953	0.046091	0.000000	0.000000	3.000000	2.000000	0.000000
1097.982606	0.111001	0.514434	0.071125	78.391090	56.133759	109.197678	4.744528	0.000000	1.577800	0.000000	0.000000	0.000000	-0.678810	-0.035447	0.061175	0.000000	0.000000	3.000000	2.000000	0.000000
1097.985939	0.111001	0.514434	0.071125	78.391090	56.133759	109.197678	4.744528	0.000000	1.577800	0.000000	0.000000	0.000000	-0.678810	-0.035447	0.061175	0.000000	0.000000	3.000000	2.000000	0.000000
1097.989273	0.111001	0.514434	0.071125	78.391090	56.133759	109.197678	4.744528	0.000000	1.577800	0.000000	0.000000	0.000000	-0.678810	-0.035447	0.061175	0.000000	0.000000	3.000000	2.000000	0.000000
1097.992606	0.108731	0.514312	0.071280	78.397156	56.075104	108.845367	4.738058	0.000000	1.597124	0.000000	0.000000	0.000000	-0.681153	-0.036719	0.046491	0.000000	0.000000	3.000000	2.000000	0.000000
1097.995939	0.108731	0.514312	0.071280	78.397156	56.075104	108.845367	4.738058	0.000000	1.597124	0.000000	0.000000	0.000000	-0.681153	-0.036719	0.046491	0.000000	0.000000	3.000000	2.000000	0.000000
1097.999273	0.108731	0.514312	0.071280	78.397156	56.075104	108.845367	4.738058	0.000000	1.597124	0.000000	0.000000	0.000000	-0.681153	-0.036719	0.046491	0.000000	0.000000	3.000000	2.000000	0.000000
1098.002606	0.106448	0.514181	0.071491	78.419487	55.939991	108.699257	4.731707	0.000000	1.615846	0.000000	0.000000	0.000000	-0.684851	-0.039193	0.063150	0.000000	0.000000	3.000000	2.000000	0.000000
1098.005939	0.106448	0.514181	0.071491	78.419487	55.939991	108.699257	4.731707	0.000000	1.615846	0.000000	0.000000	0.000000	-0.684851	-0.039193	0.063150	0.000000	0.000000	3.000000	2.000000	0.000000
1098.009273	0.106448	0.514181	0.071491	78.419487	55.939991	108.699257	4.731707	0.000000	1.615846	0.000000	0.000000	0.000000	-0.684851	-0.039193	0.063150	0.000000	0.000000	3.000000	2.000000	0.000000
1098.012606	0.104222	0.514114	0.071714	78.437332	55.786449	108.395920	4.724733	0.000000	1.636123	0.000000	0.000000	0.000000	-0.667783	-0.020230	0.067143	0.000000	0.000000	3.000000	2.000000	0.000000
1098.015939	0.104222	0.514114	0.071714	78.437332	55.786449	108.395920	4.724733	0.000000	1.636123	0.000000	0.000000	0.000000	-0.667783	-0.020230	0.067143	0.000000	0.000000	3.000000	2.000000	0.000000
1098.019273	0.104222	0.514114	0.071714	78.437332	55.786449	108.395920	4.724733	0.000000	1.636123	0.000000	0.000000	0.000000	-0.667783	-0.020230	0.067143	0.000000	0.000000	3.000000	2.000000	0.000000
1098.022606	0.102021	0.514046	0.071924	78.451782	55.631577	107.768311	4.717584	0.000000	1.656623	0.000000	0.000000	0.000000	-0.660261	-0.020221	0.062867	0.000000	0.000000	3.000000	2.000000	0.000000
1098.025939	0.102021	0.514046	0.071924	78.451782	55.631577	107.768311	4.717584	0.000000	1.656623	0.000000	0.000000	0.000000	-0.660261	-0.020221	0.062867	0.000000	0.000000	3.000000	2.000000	0.000000
1098.029273	0.102021	0.514046	0.071924	78.451782	55.631577	107.768311	4.717584	0.000000	1.656623	0.000000	0.000000	0.000000	-0.660261	-0.020221	0.062867	0.000000	0.000000	3.000000	2.000000	0.000000
1098.032606	0.099798	0.513996	0.072147	78.461853	55.470806	107.268578	4.710379	0.000000	1.676999	0.000000	0.000000	0.000000	-0.666768	-0.015158	0.066967	0.000000	0.000000	3.000000	2.000000	0.000000
1098.035939	0.099798	0.513996	0.072147	78.461853	55.470806	107.268578	4.710379	0.000000	1.676999	0.000000	0.000000	0.000000	-0.666768	-0.015158	0.066967	0.000000	0.000000	3.000000	2.000000	0.000000
1098.039273	0.099798	0.513996	0.072147	78.461853	55.470806	107.268578	4.710379	0.000000	1.676999	0.000000	0.000000	0.000000	-0.666768	-0.015158	0.066967	0.000000	0.000000	3.000000	2.000000	0.000000
1098.042606	0.097554	0.513962	0.072384	78.468552	55.303104	107.034775	4.702786	0.000000	1.698175	0.000000	0.000000	0.000000	-0.673341	-0.010102	0.070996	0.000000	0.000000	3.000000	2.000000	0.000000
1098.045939	0.097554	0.513962	0.072384	78.468552	55.303104	107.034775	4.702786	0.000000	1.698175	0.000000	0.000000	0.000000	-0.673341	-0.010102	0.070996	0.000000	0.000000	3.000000	2.000000	0.000000
1098.049273	0.097554	0.513962	0.072384	78.468552	55.303104	107.034775	4.702786	0.000000	1.698175	0.000000	0.000000	0.000000	-0.673341	-0.010102	0.070996	0.000000	0.000000	3.000000	2.000000	0.000000
1098.052606	0.095384	0.513958	0.072594	78.468658	55.142124	106.628563	4.694786	0.000000	1.720171	0.000000	0.000000	0.000000	-0.650939	-0.001281	0.063139	0.000000	0.000000	3.000000	2.000000	0.000000
1098.055939	0.095384	0.513958	0.072594	78.468658	55.142124	106.628563	4.694786	0.000000	1.720171	0.000000	0.000000	0.000000	-0.650939	-0.001281	0.063139	0.000000	0.000000	3.000000	2.000000	0.000000
1098.059273	0.095384	0.513958	0.072594	78.468658	55.142124	106.628563	4.694786	0.000000	1.720171	0.000000	0.000000	0.000000	-0.650939	-0.001281	0.063139	0.000000	0.000000	3.000000	2.000000	0.000000
1098.062606	0.093239	0.513953	0.072791	78.453239	55.019978	106.133804	4.686946	0.000000	1.741418	0.000000	0.000000	0.000000	-0.643431	-0.001293	0.059138	0.000000	0.000000	3.000000	2.000000	0.000000
1098.065939	0.093239	0.513953	0.072791	78.453239	55.019978	106.133804	4.686946	0.000000	1.741418	0.000000	0.000000	0.000000	-0.643431	-0.001293	0.059138	0.000000	0.000000	3.000000	2.000000	0.000000
1098.069273	0.093239	0.513953	0.072791	78.453239	55.019978	106.133804	4.686946	0.000000	1.741418	0.000000	0.000000	0.000000	-0.643431	-0.001293	0.059138	0.000000	0.000000	3.000000	2.000000	0.000000
1098.072606	0.091101	0.513983	0.073016	78.412384	54.981483	106.059860	4.679040	0.000000	1.762549	0.000000	0.000000	0.000000	-0.641570	0.008783	0.067452	0.000000	0.000000	3.000000	2.000000	0.000000
1098.075939	0.091101	0.513983	0.073016	78.412384	54.981483	106.059860	4.679040	0.000000	1.762549	0.000000	0.000000	0.000000	-0.641570	0.008783	0.067452	0.000000	0.000000	3.000000	2.000000	0.000000
1098.079273	0.091101	0.513983	0.073016	78.412384	54.981483	106.059860	4.679040	0.000000	1.762549	0.000000	0.000000	0.000000	-0.641570	0.008783	0.067452	0.000000	0.000000	3.000000	2.000000	0.000000
1098.082606	0.088962	0.514012	0.073232	78.370255	54.926914	106.262985	4.670681	0.000000	1.784585	0.000000	0.000000	0.000000	-0.641664	0.008792	0.064859	0.000000	0.000000	3.000000	2.000000	0.000000
1098.085939	0.088962	0.514012	0.073232	78.370255	54.926914	106.262985	4.670681	0.000000	1.784585	0.000000	0.000000	0.000000	-0.641664	0.008792	0.064859	0.000000	0.000000	3.000000	2.000000	0.000000
1098.089273	0.088962	0.514012	0.073232	78.370255	54.926914	106.262985	4.670681	0.000000	1.784585	0.000000	0.000000	0.000000	-0.641664	0.008792	0.064859	0.000000	0.000000	3.000000	2.000000	0.000000
1098.092606	0.086898	0.514071	0.073425	78.352448	54.779457	106.140274	4.662127	0.000000	1.806813	0.000000	0.000000	0.000000	-0.619228	0.017591	0.057633	0.000000	0.000000	3.000000	2.000000	0.000000
1098.095939	0.086898	0.514071	0.073425	78.352448	54.779457	106.140274	4.662127	0.000000	1.806813	0.000000	0.000000	0.000000	-0.619228	0.017591	0.057633	0.000000	0.000000	3.000000	2.000000	0.000000
1098.099273	0.086898	0.514071	0.073425	78.352448	54.779457	106.140274	4.662127	0.000000	1.806813	0.000000	0.000000	0.000000	-0.619228	0.017591	0.057633	0.000000	0.000000	3.000000	2.000000	0.000000
1098.102606	0.084890	0.514133	0.073640	78.352463	54.564606	105.470146	4.653754	0.000000	1.828271	0.000000	0.000000	0.000000	-0.602261	0.018837	0.064670	0.000000	0.000000	3.000000	2.000000	0.000000
1098.105939	0.084890	0.514133	0.073640	78.352463	54.564606	105.470146	4.653754	0.000000	1.828271	0.000000	0.000000	0.000000	-0.602261	0.018837	0.064670	0.000000	0.000000	3.000000	2.000000	0.000000
1098.109273	0.084890	0.514133	0.073640	78.352463	54.564606	105.470146	4.653754	0.000000	1.828271	0.000000	0.000000	0.000000	-0.602261	0.018837	0.064670	0.000000	0.000000	3.000000	2.000000	0.000000
1098.112606	0.082901	0.514192	0.073805	78.354660	54.363255	104.763161	4.645116	0.000000	1.850107	0.000000	0.000000	0.000000	-0.596674	0.017568	0.049328	0.000000	0.000000	3.000000	2.000000	0.000000
1098.115939	0.082901	0.514192	0.073805	78.354660	54.363255	104.763161	4.645116	0.000000	1.850107	0.000000	0.000000	0.000000	-0.596674	0.017568	0.049328	0.000000	0.000000	3.000000	2.000000	0.000000
1098.119273	0.082901	0.514192	0.073805	78.354660	54.363255	104.763161	4.645116	0.000000	1.850107	0.000000	0.000000	0.000000	-0.596674	0.017568	0.049328	0.000000	0.000000	3.000000	2.000000	0.000000
1098.122606	0.080890	0.514267	0.073984	78.352432	54.155582	104.486794	4.636732	0.000000	1.871019	0.000000	0.000000	0.000000	-0.603419	0.022604	0.053719	0.000000	0.000000	3.000000	2.000000	0.000000
1098.125939	0.080890	0.514267	0.073984	78.352432	54.155582	104.486794	4.636732	0.000000	1.871019	0.000000	0.000000	0.000000	-0.603419	0.022604	0.053719	0.000000	0.000000	3.000000	2.000000	0.000000
1098.129273	0.080890	0.514267	0.073984	78.352432	54.155582	104.486794	4.636732	0.000000	1.871019	0.000000	0.000000	0.000000	-0.603419	0.022604	0.053719	0.000000	0.000000	3.000000	2.000000	0.000000
1098.132606	0.078926	0.514355	0.074126	78.352432	53.943401	104.359116	4.627885	0.000000	1.892795	0.000000	0.000000	0.000000	-0.589290	0.026351	0.042770	0.000000	0.000000	3.000000	2.000000	0.000000
1098.135939	0.078926	0.514355	0.074126	78.352432	53.943401	104.359116	4.627885	0.000000	1.892795	0.000000	0.000000	0.000000	-0.589290	0.026351	0.042770	0.000000	0.000000	3.000000	2.000000	0.000000
1098.139273	0.078926	0.514355	0.074126	78.352432	53.943401	104.359116	4.627885	0.000000	1.892795	0.000000	0.000000	0.000000	-0.589290	0.026351	0.042770	0.000000	0.000000	3.000000	2.000000	0.000000
1098.142606	0.077015	0.514460	0.074272	78.350250	53.728638	103.869438	4.619282	0.000000	1.913698	0.000000	0.000000	0.000000	-0.573349	0.031359	0.043874	0.000000	0.000000	3.000000	2.000000	0.000000
1098.145939	0.077015	0.514460	0.074272	78.350250	53.728638	103.869438	4.619282	0.000000	1.913698	0.000000	0.000000	0.000000	-0.573349	0.031359	0.043874	0.000000	0.000000	3.000000	2.000000	0.000000
1098.149273	0.077015	0.514460	0.074272	78.350250	53.728638	103.869438	4.619282	0.000000	1.913698	0.000000	0.000000	0.000000	-0.573349	0.031359	0.043874	0.000000	0.000000	3.000000	2.000000	0.000000
1098.152606	0.075151	0.514547	0.074386	78.350250	53.530087	103.159409	4.610595	0.000000	1.934531	0.000000	0.000000	0.000000	-0.559001	0.026308	0.034174	0.000000	0.000000	3.000000	2.000000	0.000000
1098.155939	0.075151	0.514547	0.074386	78.350250	53.530087	103.159409	4.610595	0.000000	1.934531	0.000000	0.000000	0.000000	-0.559001	0.026308	0.034174	0.000000	0.000000	3.000000	2.000000	0.000000
1098.159273	0.075151	0.514547	0.074386	78.350250	53.530087	103.159409	4.610595	0.000000	1.934531	0.000000	0.000000	0.000000	-0.559001	0.026308	0.034174	0.000000	0.000000	3.000000	2.000000	0.000000
1098.162606	0.073268	0.514639	0.074537	78.348045	53.320713	102.717552	4.602155	0.000000	1.954526	0.000000	0.000000	0.000000	-0.564886	0.027580	0.045166	0.000000	0.000000	3.000000	2.000000	0.000000
1098.165939	0.073268	0.514639	0.074537	78.348045	53.320713	102.717552	4.602155	0.000000	1.954526	0.000000	0.000000	0.000000	-0.564886	0.027580	0.045166	0.000000	0.000000	3.000000	2.000000	0.000000
1098.169273	0.073268	0.514639	0.074537	78.348045	53.320713	102.717552	4.602155	0.000000	1.954526	0.000000	0.000000	0.000000	-0.564886	0.027580	0.045166	0.000000	0.000000	3.000000	2.000000	0.000000
1098.172606	0.071335	0.514731	0.074688	78.345848	53.103230	102.523056	4.593042	0.000000	1.975845	0.000000	0.000000	0.000000	-0.580078	0.027582	0.045188	0.000000	0.000000	3.000000	2.000000	0.000000
1098.175939	0.071335	0.514731	0.074688	78.345848	53.103230	102.523056	4.593042	0.000000	1.975845	0.000000	0.000000	0.000000	-0.580078	0.027582	0.045188	0.000000	0.000000	3.000000	2.000000	0.000000
1098.179273	0.071335	0.514731	0.074688	78.345848	53.103230	102.523056	4.593042	0.000000	1.975845	0.000000	0.000000	0.000000	-0.580078	0.027582	0.045188	0.000000	0.000000	3.000000	2.000000	0.000000
1098.182606	0.069454	0.514840	0.074843	78.341469	52.877602	102.205780	4.583449	0.000000	1.997999	0.000000	0.000000	0.000000	-0.564250	0.032584	0.046590	0.000000	0.000000	3.000000	2.000000	0.000000
1098.185939	0.069454	0.514840	0.074843	78.341469	52.877602	102.205780	4.583449	0.000000	1.997999	0.000000	0.000000	0.000000	-0.564250	0.032584	0.046590	0.000000	0.000000	3.000000	2.000000	0.000000
1098.189273	0.069454	0.514840	0.074843	78.341469	52.877602	102.205780	4.583449	0.000000	1.997999	0.000000	0.000000	0.000000	-0.564250	0.032584	0.046590	0.000000	0.000000	3.000000	2.000000	0.000000
1098.192606	0.067626	0.514936	0.075006	78.339256	52.673691	101.660233	4.573754	0.000000	2.020094	0.000000	0.000000	0.000000	-0.548339	0.028843	0.049098	0.000000	0.000000	3.000000	2.000000	0.000000
1098.195939	0.067626	0.514936	0.075006	78.339256	52.673691	101.660233	4.573754	0.000000	2.020094	0.000000	0.000000	0.000000	-0.548339	0.028843	0.049098	0.000000	0.000000	3.000000	2.000000	0.000000
1098.199273	0.067626	0.514936	0.075006	78.339256	52.673691	101.660233	4.573754	0.000000	2.020094	0.000000	0.000000	0.000000	-0.548339	0.028843	0.049098	0.000000	0.000000	3.000000	2.000000	0.000000
1098.202606	0.065851	0.515019	0.075179	78.334854	52.458988	101.263214	4.563930	0.000000	2.042191	0.000000	0.000000	0.000000	-0.532470	0.025068	0.051775	0.000000	0.000000	3.000000	2.000000	0.000000
1098.205939	0.065851	0.515019	0.075179	78.334854	52.458988	101.263214	4.563930	0.000000	2.042191	0.000000	0.000000	0.000000	-0.532470	0.025068	0.051775	0.000000	0.000000	3.000000	2.000000	0.000000
1098.209273	0.065851	0.515019	0.075179	78.334854	52.458988	101.263214	4.563930	0.000000	2.042191	0.000000	0.000000	0.000000	-0.532470	0.025068	0.051775	0.000000	0.000000	3.000000	2.000000	0.000000
1098.212606	0.064094	0.515082	0.075285	78.332687	52.260544	101.116592	4.553980	0.000000	2.064285	0.000000	0.000000	0.000000	-0.527108	0.018748	0.031636	0.000000	0.000000	3.000000	2.000000	0.000000
1098.215939	0.064094	0.515082	0.075285	78.332687	52.260544	101.116592	4.553980	0.000000	2.064285	0.000000	0.000000	0.000000	-0.527108	0.018748	0.031636	0.000000	0.000000	3.000000	2.000000	0.000000
1098.219273	0.064094	0.515082	0.075285	78.332687	52.260544	101.116592	4.553980	0.000000	2.064285	0.000000	0.000000	0.000000	-0.527108	0.018748	0.031636	0.000000	0.000000	3.000000	2.000000	0.000000
1098.222606	0.062340	0.515132	0.075406	78.332657	52.072853	100.821388	4.544540	0.000000	2.084983	0.000000	0.000000	0.000000	-0.526349	0.014986	0.036337	0.000000	0.000000	3.000000	2.000000	0.000000
1098.225939	0.062340	0.515132	0.075406	78.332657	52.072853	100.821388	4.544540	0.000000	2.084983	0.000000	0.000000	0.000000	-0.526349	0.014986	0.036337	0.000000	0.000000	3.000000	2.000000	0.000000
1098.229273	0.062340	0.515132	0.075406	78.332657	52.072853	100.821388	4.544540	0.000000	2.084983	0.000000	0.000000	0.000000	-0.526349	0.014986	0.036337	0.000000	0.000000	3.000000	2.000000	0.000000
1098.232606	0.060581	0.515177	0.075481	78.334885	51.896004	100.505341	4.534685	0.000000	2.106330	0.000000	0.000000	0.000000	-0.527741	0.013662	0.022645	0.000000	0.000000	3.000000	2.000000	0.000000
1098.235939	0.060581	0.515177	0.075481	78.334885	51.896004	100.505341	4.534685	0.000000	2.106330	0.000000	0.000000	0.000000	-0.527741	0.013662	0.022645	0.000000	0.000000	3.000000	2.000000	0.000000
1098.239273	0.060581	0.515177	0.075481	78.334885	51.896004	100.505341	4.534685	0.000000	2.106330	0.000000	0.000000	0.000000	-0.527741	0.013662	0.022645	0.000000	0.000000	3.000000	2.000000	0.000000
1098.242606	0.058870	0.515206	0.075527	78.339279	51.735378	100.224236	4.525028	0.000000	2.126997	0.000000	0.000000	0.000000	-0.513125	0.008624	0.013713	0.000000	0.000000	3.000000	2.000000	0.000000
1098.245939	0.058870	0.515206	0.075527	78.339279	51.735378	100.224236	4.525028	0.000000	2.126997	0.000000	0.000000	0.000000	-0.513125	0.008624	0.013713	0.000000	0.000000	3.000000	2.000000	0.000000
1098.249273	0.058870	0.515206	0.075527	78.339279	51.735378	100.224236	4.525028	0.000000	2.126997	0.000000	0.000000	0.000000	-0.513125	0.008624	0.013713	0.000000	0.000000	3.000000	2.000000	0.000000
1098.252606	0.057162	0.515222	0.075589	78.344772	51.571144	100.065346	4.515687	0.000000	2.146758	0.000000	0.000000	0.000000	-0.512336	0.004876	0.018516	0.000000	0.000000	3.000000	2.000000	0.000000
1098.255939	0.057162	0.515222	0.075589	78.344772	51.571144	100.065346	4.515687	0.000000	2.146758	0.000000	0.000000	0.000000	-0.512336	0.004876	0.018516	0.000000	0.000000	3.000000	2.000000	0.000000
1098.259273	0.057162	0.515222	0.075589	78.344772	51.571144	100.065346	4.515687	0.000000	2.146758	0.000000	0.000000	0.000000	-0.512336	0.004876	0.018516	0.000000	0.000000	3.000000	2.000000	0.000000
1098.262606	0.055484	0.515214	0.075685	78.349182	51.413296	99.792290	4.505929	0.000000	2.167166	0.000000	0.000000	0.000000	-0.503342	-0.002606	0.029000	0.000000	0.000000	3.000000	2.000000	0.000000
1098.265939	0.055484	0.515214	0.075685	78.349182	51.413296	99.792290	4.505929	0.000000	2.167166	0.000000	0.000000	0.000000	-0.503342	-0.002606	0.029000	0.000000	0.000000	3.000000	2.000000	0.000000
1098.269273	0.055484	0.515214	0.075685	78.349182	51.413296	99.792290	4.505929	0.000000	2.167166	0.000000	0.000000	0.000000	-0.503342	-0.002606	0.029000	0.000000	0.000000	3.000000	2.000000	0.000000
1098.272606	0.053832	0.515205	0.075774	78.353546	51.258148	99.351669	4.495674	0.000000	2.188360	0.000000	0.000000	0.000000	-0.495765	-0.002595	0.026645	0.000000	0.000000	3.000000	2.000000	0.000000
1098.275939	0.053832	0.515205	0.075774	78.353546	51.258148	99.351669	4.495674	0.000000	2.188360	0.000000	0.000000	0.000000	-0.495765	-0.002595	0.026645	0.000000	0.000000	3.000000	2.000000	0.000000
1098.279273	0.053832	0.515205	0.075774	78.353546	51.258148	99.351669	4.495674	0.000000	2.188360	0.000000	0.000000	0.000000	-0.495765	-0.002595	0.026645	0.000000	0.000000	3.000000	2.000000	0.000000
1098.282606	0.052133	0.515171	0.075906	78.357948	51.097565	98.974869	4.485375	0.000000	2.209392	0.000000	0.000000	0.000000	-0.509690	-0.010091	0.039518	0.000000	0.000000	3.000000	2.000000	0.000000
1098.285939	0.052133	0.515171	0.075906	78.357948	51.097565	98.974869	4.485375	0.000000	2.209392	0.000000	0.000000	0.000000	-0.509690	-0.010091	0.039518	0.000000	0.000000	3.000000	2.000000	0.000000
1098.289273	0.052133	0.515171	0.075906	78.357948	51.097565	98.974869	4.485375	0.000000	2.209392	0.000000	0.000000	0.000000	-0.509690	-0.010091	0.039518	0.000000	0.000000	3.000000	2.000000	0.000000
1098.292606	0.050435	0.515155	0.076050	78.359047	50.927074	98.744080	4.474025	0.000000	2.232286	0.000000	0.000000	0.000000	-0.509255	-0.005042	0.043414	0.000000	0.000000	3.000000	2.000000	0.000000
1098.295939	0.050435	0.515155	0.076050	78.359047	50.927074	98.744080	4.474025	0.000000	2.232286	0.000000	0.000000	0.000000	-0.509255	-0.005042	0.043414	0.000000	0.000000	3.000000	2.000000	0.000000
1098.299273	0.050435	0.515155	0.076050	78.359047	50.927074	98.744080	4.474025	0.000000	2.232286	0.000000	0.000000	0.000000	-0.509255	-0.005042	0.043414	0.000000	0.000000	3.000000	2.000000	0.000000
1098.302606	0.048790	0.515155	0.076204	78.355698	50.761009	98.473061	4.462212	0.000000	2.255807	0.000000	0.000000	0.000000	-0.493678	0.000001	0.045923	0.000000	0.000000	3.000000	2.000000	0.000000
1098.305939	0.048790	0.515155	0.076204	78.355698	50.761009	98.473061	4.462212	0.000000	2.255807	0.000000	0.000000	0.000000	-0.493678	0.000001	0.045923	0.000000	0.000000	3.000000	2.000000	0.000000
1098.309273	0.048790	0.515155	0.076204	78.355698	50.761009	98.473061	4.462212	0.000000	2.255807	0.000000	0.000000	0.000000	-0.493678	0.000001	0.045923	0.000000	0.000000	3.000000	2.000000	0.000000
1098.312606	0.047144	0.515155	0.076352	78.334534	50.654873	98.136887	4.450288	0.000000	2.279240	0.000000	0.000000	0.000000	-0.493816	0.000001	0.044400	0.000000	0.000000	3.000000	2.000000	0.000000
1098.315939	0.047144	0.515155	0.076352	78.334534	50.654873	98.136887	4.450288	0.000000	2.279240	0.000000	0.000000	0.000000	-0.493816	0.000001	0.044400	0.000000	0.000000	3.000000	2.000000	0.000000
1098.319273	0.047144	0.515155	0.076352	78.334534	50.654873	98.136887	4.450288	0.000000	2.279240	0.000000	0.000000	0.000000	-0.493816	0.000001	0.044400	0.000000	0.000000	3.000000	2.000000	0.000000
1098.322606	0.045523	0.515155	0.076492	78.295547	50.605171	97.934227	4.438097	0.000000	2.302888	0.000000	0.000000	0.000000	-0.486351	0.000001	0.042229	0.000000	0.000000	3.000000	2.000000	0.000000
1098.325939	0.045523	0.515155	0.076492	78.295547	50.605171	97.934227	4.438097	0.000000	2.302888	0.000000	0.000000	0.000000	-0.486351	0.000001	0.042229	0.000000	0.000000	3.000000	2.000000	0.000000
1098.329273	0.045523	0.515155	0.076492	78.295547	50.605171	97.934227	4.438097	0.000000	2.302888	0.000000	0.000000	0.000000	-0.486351	0.000001	0.042229	0.000000	0.000000	3.000000	2.000000	0.000000
1098.332606	0.043876	0.515155	0.076630	78.250885	50.569202	97.828949	4.425826	0.000000	2.326385	0.000000	0.000000	0.000000	-0.494079	0.000001	0.041377	0.000000	0.000000	3.000000	2.000000	0.000000
1098.335939	0.043876	0.515155	0.076630	78.250885	50.569202	97.828949	4.425826	0.000000	2.326385	0.000000	0.000000	0.000000	-0.494079	0.000001	0.041377	0.000000	0.000000	3.000000	2.000000	0.000000
1098.339273	0.043876	0.515155	0.076630	78.250885	50.569202	97.828949	4.425826	0.000000	2.326385	0.000000	0.000000	0.000000	-0.494079	0.000001	0.041377	0.000000	0.000000	3.000000	2.000000	0.000000
1098.342606	0.042205	0.515142	0.076787	78.204987	50.532696	97.655884	4.413081	0.000000	2.350470	0.000000	0.000000	0.000000	-0.501297	-0.003734	0.046925	0.000000	0.000000	3.000000	2.000000	0.000000
1098.345939	0.042205	0.515142	0.076787	78.204987	50.532696	97.655884	4.413081	0.000000	2.350470	0.000000	0.000000	0.000000	-0.501297	-0.003734	0.046925	0.000000	0.000000	3.000000	2.000000	0.000000
1098.349273	0.042205	0.515142	0.076787	78.204987	50.532696	97.655884	4.413081	0.000000	2.350470	0.000000	0.000000	0.000000	-0.501297	-0.003734	0.046925	0.000000	0.000000	3.000000	2.000000	0.000000
1098.352606	0.040556	0.515125	0.076896	78.158897	50.515087	97.439064	4.399577	0.000000	2.375652	0.000000	0.000000	0.000000	-0.494766	-0.005051	0.032776	0.000000	0.000000	3.000000	2.000000	0.000000
1098.355939	0.040556	0.515125	0.076896	78.158897	50.515087	97.439064	4.399577	0.000000	2.375652	0.000000	0.000000	0.000000	-0.494766	-0.005051	0.032776	0.000000	0.000000	3.000000	2.000000	0.000000
1098.359273	0.040556	0.515125	0.076896	78.158897	50.515087	97.439064	4.399577	0.000000	2.375652	0.000000	0.000000	0.000000	-0.494766	-0.005051	0.032776	0.000000	0.000000	3.000000	2.000000	0.000000
1098.362606	0.038909	0.515113	0.077040	78.113907	50.475018	97.218025	4.386466	0.000000	2.399774	0.000000	0.000000	0.000000	-0.493974	-0.003744	0.043256	0.000000	0.000000	3.000000	2.000000	0.000000
1098.365939	0.038909	0.515113	0.077040	78.113907	50.475018	97.218025	4.386466	0.000000	2.399774	0.000000	0.000000	0.000000	-0.493974	-0.003744	0.043256	0.000000	0.000000	3.000000	2.000000	0.000000
1098.369273	0.038909	0.515113	0.077040	78.113907	50.475018	97.218025	4.386466	0.000000	2.399774	0.000000	0.000000	0.000000	-0.493974	-0.003744	0.043256	0.000000	0.000000	3.000000	2.000000	0.000000
1098.372606	0.037284	0.515096	0.077137	78.065292	50.463871	97.255936	4.372542	0.000000	2.425051	0.000000	0.000000	0.000000	-0.487354	-0.005042	0.029190	0.000000	0.000000	3.000000	2.000000	0.000000
1098.375939	0.037284	0.515096	0.077137	78.065292	50.463871	97.255936	4.372542	0.000000	2.425051	0.000000	0.000000	0.000000	-0.487354	-0.005042	0.029190	0.000000	0.000000	3.000000	2.000000	0.000000
1098.379273	0.037284	0.515096	0.077137	78.065292	50.463871	97.255936	4.372542	0.000000	2.425051	0.000000	0.000000	0.000000	-0.487354	-0.005042	0.029190	0.000000	0.000000	3.000000	2.000000	0.000000
1098.382606	0.035710	0.515079	0.077226	78.018860	50.449894	97.170242	4.359032	0.000000	2.449254	0.000000	0.000000	0.000000	-0.472200	-0.005035	0.026693	0.000000	0.000000	3.000000	2.000000	0.000000
1098.385939	0.035710	0.515079	0.077226	78.018860	50.449894	97.170242	4.359032	0.000000	2.449254	0.000000	0.000000	0.000000	-0.472200	-0.005035	0.026693	0.000000	0.000000	3.000000	2.000000	0.000000
1098.389273	0.035710	0.515079	0.077226	78.018860	50.449894	97.170242	4.359032	0.000000	2.449254	0.000000	0.000000	0.000000	-0.472200	-0.005035	0.026693	0.000000	0.000000	3.000000	2.000000	0.000000
1098.392606	0.034159	0.515087	0.077266	77.970016	50.443687	97.300682	4.345656	0.000000	2.472908	0.000000	0.000000	0.000000	-0.465479	0.002443	0.011854	0.000000	0.000000	3.000000	2.000000	0.000000
1098.395939	0.034159	0.515087	0.077266	77.970016	50.443687	97.300682	4.345656	0.000000	2.472908	0.000000	0.000000	0.000000	-0.465479	0.002443	0.011854	0.000000	0.000000	3.000000	2.000000	0.000000
1098.399273	0.034159	0.515087	0.077266	77.970016	50.443687	97.300682	4.345656	0.000000	2.472908	0.000000	0.000000	0.000000	-0.465479	0.002443	0.011854	0.000000	0.000000	3.000000	2.000000	0.000000
1098.402606	0.032633	0.515096	0.077299	77.926712	50.419552	97.491837	4.332791	0.000000	2.495379	0.000000	0.000000	0.000000	-0.457845	0.002429	0.010035	0.000000	0.000000	3.000000	2.000000	0.000000
1098.405939	0.032633	0.515096	0.077299	77.926712	50.419552	97.491837	4.332791	0.000000	2.495379	0.000000	0.000000	0.000000	-0.457845	0.002429	0.010035	0.000000	0.000000	3.000000	2.000000	0.000000
1098.409273	0.032633	0.515096	0.077299	77.926712	50.419552	97.491837	4.332791	0.000000	2.495379	0.000000	0.000000	0.000000	-0.457845	0.002429	0.010035	0.000000	0.000000	3.000000	2.000000	0.000000
1098.412606	0.031155	0.515129	0.077282	77.906067	50.337513	97.524551	4.319882	0.000000	2.517661	0.000000	0.000000	0.000000	-0.443351	0.009903	-0.005127	0.000000	0.000000	3.000000	2.000000	0.000000
1098.415939	0.031155	0.515129	0.077282	77.906067	50.337513	97.524551	4.319882	0.000000	2.517661	0.000000	0.000000	0.000000	-0.443351	0.009903	-0.005127	0.000000	0.000000	3.000000	2.000000	0.000000
1098.419273	0.031155	0.515129	0.077282	77.906067	50.337513	97.524551	4.319882	0.000000	2.517661	0.000000	0.000000	0.000000	-0.443351	0.009903	-0.005127	0.000000	0.000000	3.000000	2.000000	0.000000
1098.422606	0.029729	0.515178	0.077277	77.903786	50.188988	97.247498	4.307770	0.000000	2.538330	0.000000	0.000000	0.000000	-0.427719	0.014938	-0.001664	0.000000	0.000000	3.000000	2.000000	0.000000
1098.425939	0.029729	0.515178	0.077277	77.903786	50.188988	97.247498	4.307770	0.000000	2.538330	0.000000	0.000000	0.000000	-0.427719	0.014938	-0.001664	0.000000	0.000000	3.000000	2.000000	0.000000
1098.429273	0.029729	0.515178	0.077277	77.903786	50.188988	97.247498	4.307770	0.000000	2.538330	0.000000	0.000000	0.000000	-0.427719	0.014938	-0.001664	0.000000	0.000000	3.000000	2.000000	0.000000
1098.432606	0.028329	0.515228	0.077266	77.903770	50.039379	96.625206	4.295634	0.000000	2.558813	0.000000	0.000000	0.000000	-0.420032	0.014948	-0.003214	0.000000	0.000000	3.000000	2.000000	0.000000
1098.435939	0.028329	0.515228	0.077266	77.903770	50.039379	96.625206	4.295634	0.000000	2.558813	0.000000	0.000000	0.000000	-0.420032	0.014948	-0.003214	0.000000	0.000000	3.000000	2.000000	0.000000
1098.439273	0.028329	0.515228	0.077266	77.903770	50.039379	96.625206	4.295634	0.000000	2.558813	0.000000	0.000000	0.000000	-0.420032	0.014948	-0.003214	0.000000	0.000000	3.000000	2.000000	0.000000
1098.442606	0.026905	0.515266	0.077275	77.902634	49.893032	95.912270	4.283504	0.000000	2.579068	0.000000	0.000000	0.000000	-0.427239	0.011187	0.002559	0.000000	0.000000	3.000000	2.000000	0.000000
1098.445939	0.026905	0.515266	0.077275	77.902634	49.893032	95.912270	4.283504	0.000000	2.579068	0.000000	0.000000	0.000000	-0.427239	0.011187	0.002559	0.000000	0.000000	3.000000	2.000000	0.000000
1098.449273	0.026905	0.515266	0.077275	77.902634	49.893032	95.912270	4.283504	0.000000	2.579068	0.000000	0.000000	0.000000	-0.427239	0.011187	0.002559	0.000000	0.000000	3.000000	2.000000	0.000000
1098.452606	0.025456	0.515303	0.077280	77.899246	49.747757	95.576485	4.270573	0.000000	2.600425	0.000000	0.000000	0.000000	-0.434804	0.011181	0.001780	0.000000	0.000000	3.000000	2.000000	0.000000
1098.455939	0.025456	0.515303	0.077280	77.899246	49.747757	95.576485	4.270573	0.000000	2.600425	0.000000	0.000000	0.000000	-0.434804	0.011181	0.001780	0.000000	0.000000	3.000000	2.000000	0.000000
1098.459273	0.025456	0.515303	0.077280	77.899246	49.747757	95.576485	4.270573	0.000000	2.600425	0.000000	0.000000	0.000000	-0.434804	0.011181	0.001780	0.000000	0.000000	3.000000	2.000000	0.000000
1098.462606	0.023931	0.515328	0.077308	77.892403	49.604004	95.519127	4.257124	0.000000	2.622384	0.000000	0.000000	0.000000	-0.457299	0.007476	0.008115	0.000000	0.000000	3.000000	2.000000	0.000000
1098.465939	0.023931	0.515328	0.077308	77.892403	49.604004	95.519127	4.257124	0.000000	2.622384	0.000000	0.000000	0.000000	-0.457299	0.007476	0.008115	0.000000	0.000000	3.000000	2.000000	0.000000
1098.469273	0.023931	0.515328	0.077308	77.892403	49.604004	95.519127	4.257124	0.000000	2.622384	0.000000	0.000000	0.000000	-0.457299	0.007476	0.008115	0.000000	0.000000	3.000000	2.000000	0.000000
1098.472606	0.022434	0.515357	0.077369	77.880005	49.461926	95.306404	4.242290	0.000000	2.646314	0.000000	0.000000	0.000000	-0.449166	0.008772	0.018529	0.000000	0.000000	3.000000	2.000000	0.000000
1098.475939	0.022434	0.515357	0.077369	77.880005	49.461926	95.306404	4.242290	0.000000	2.646314	0.000000	0.000000	0.000000	-0.449166	0.008772	0.018529	0.000000	0.000000	3.000000	2.000000	0.000000
1098.479273	0.022434	0.515357	0.077369	77.880005	49.461926	95.306404	4.242290	0.000000	2.646314	0.000000	0.000000	0.000000	-0.449166	0.008772	0.018529	0.000000	0.000000	3.000000	2.000000	0.000000
1098.482606	0.021012	0.515369	0.077405	77.844620	49.409328	94.904297	4.226781	0.000000	2.671015	0.000000	0.000000	0.000000	-0.426591	0.003728	0.010828	0.000000	0.000000	3.000000	2.000000	0.000000
1098.485939	0.021012	0.515369	0.077405	77.844620	49.409328	94.904297	4.226781	0.000000	2.671015	0.000000	0.000000	0.000000	-0.426591	0.003728	0.010828	0.000000	0.000000	3.000000	2.000000	0.000000
1098.489273	0.021012	0.515369	0.077405	77.844620	49.409328	94.904297	4.226781	0.000000	2.671015	0.000000	0.000000	0.000000	-0.426591	0.003728	0.010828	0.000000	0.000000	3.000000	2.000000	0.000000
1098.492606	0.019590	0.515382	0.077438	77.763412	49.482609	94.932533	4.212026	0.000000	2.694223	0.000000	0.000000	0.000000	-0.426601	0.003726	0.009696	0.000000	0.000000	3.000000	2.000000	0.000000
1098.495939	0.019590	0.515382	0.077438	77.763412	49.482609	94.932533	4.212026	0.000000	2.694223	0.000000	0.000000	0.000000	-0.426601	0.003726	0.009696	0.000000	0.000000	3.000000	2.000000	0.000000
1098.499273	0.019590	0.515382	0.077438	77.763412	49.482609	94.932533	4.212026	0.000000	2.694223	0.000000	0.000000	0.000000	-0.426601	0.003726	0.009696	0.000000	0.000000	3.000000	2.000000	0.000000
1098.502606	0.018168	0.515394	0.077466	77.663490	49.614002	95.297066	4.196956	0.000000	2.717640	0.000000	0.000000	0.000000	-0.426608	0.003742	0.008560	0.000000	0.000000	3.000000	2.000000	0.000000
1098.505939	0.018168	0.515394	0.077466	77.663490	49.614002	95.297066	4.196956	0.000000	2.717640	0.000000	0.000000	0.000000	-0.426608	0.003742	0.008560	0.000000	0.000000	3.000000	2.000000	0.000000
1098.509273	0.018168	0.515394	0.077466	77.663490	49.614002	95.297066	4.196956	0.000000	2.717640	0.000000	0.000000	0.000000	-0.426608	0.003742	0.008560	0.000000	0.000000	3.000000	2.000000	0.000000
1098.512606	0.016745	0.515390	0.077473	77.573311	49.728958	95.449150	4.181562	0.000000	2.741266	0.000000	0.000000	0.000000	-0.426785	-0.001314	0.001883	0.000000	0.000000	3.000000	2.000000	0.000000
1098.515939	0.016745	0.515390	0.077473	77.573311	49.728958	95.449150	4.181562	0.000000	2.741266	0.000000	0.000000	0.000000	-0.426785	-0.001314	0.001883	0.000000	0.000000	3.000000	2.000000	0.000000
1098.519273	0.016745	0.515390	0.077473	77.573311	49.728958	95.449150	4.181562	0.000000	2.741266	0.000000	0.000000	0.000000	-0.426785	-0.001314	0.001883	0.000000	0.000000	3.000000	2.000000	0.000000
1098.522606	0.015323	0.515386	0.077475	77.490768	49.830540	95.185783	4.166134	0.000000	2.764657	0.000000	0.000000	0.000000	-0.426756	-0.001308	0.000747	0.000000	0.000000	3.000000	2.000000	0.000000
1098.525939	0.015323	0.515386	0.077475	77.490768	49.830540	95.185783	4.166134	0.000000	2.764657	0.000000	0.000000	0.000000	-0.426756	-0.001308	0.000747	0.000000	0.000000	3.000000	2.000000	0.000000
1098.529273	0.015323	0.515386	0.077475	77.490768	49.830540	95.185783	4.166134	0.000000	2.764657	0.000000	0.000000	0.000000	-0.426756	-0.001308	0.000747	0.000000	0.000000	3.000000	2.000000	0.000000
1098.532606	0.013900	0.515335	0.077458	77.415367	49.976845	95.006882	4.150373	0.000000	2.788261	0.000000	0.000000	0.000000	-0.426845	-0.015128	-0.004982	0.000000	0.000000	3.000000	2.000000	0.000000
1098.535939	0.013900	0.515335	0.077458	77.415367	49.976845	95.006882	4.150373	0.000000	2.788261	0.000000	0.000000	0.000000	-0.426845	-0.015128	-0.004982	0.000000	0.000000	3.000000	2.000000	0.000000
1098.539273	0.013900	0.515335	0.077458	77.415367	49.976845	95.006882	4.150373	0.000000	2.788261	0.000000	0.000000	0.000000	-0.426845	-0.015128	-0.004982	0.000000	0.000000	3.000000	2.000000	0.000000
1098.542606	0.012426	0.515297	0.077418	77.342781	50.129108	95.315796	4.134525	0.000000	2.811708	0.000000	0.000000	0.000000	-0.442164	-0.011371	-0.012263	0.000000	0.000000	3.000000	2.000000	0.000000
1098.545939	0.012426	0.515297	0.077418	77.342781	50.129108	95.315796	4.134525	0.000000	2.811708	0.000000	0.000000	0.000000	-0.442164	-0.011371	-0.012263	0.000000	0.000000	3.000000	2.000000	0.000000
1098.549273	0.012426	0.515297	0.077418	77.342781	50.129108	95.315796	4.134525	0.000000	2.811708	0.000000	0.000000	0.000000	-0.442164	-0.011371	-0.012263	0.000000	0.000000	3.000000	2.000000	0.000000
1098.552606	0.011003	0.515259	0.077372	77.288406	50.249832	95.599968	4.118079	0.000000	2.835741	0.000000	0.000000	0.000000	-0.426839	-0.011387	-0.013796	0.000000	0.000000	3.000000	2.000000	0.000000
1098.555939	0.011003	0.515259	0.077372	77.288406	50.249832	95.599968	4.118079	0.000000	2.835741	0.000000	0.000000	0.000000	-0.426839	-0.011387	-0.013796	0.000000	0.000000	3.000000	2.000000	0.000000
1098.559273	0.011003	0.515259	0.077372	77.288406	50.249832	95.599968	4.118079	0.000000	2.835741	0.000000	0.000000	0.000000	-0.426839	-0.011387	-0.013796	0.000000	0.000000	3.000000	2.000000	0.000000
1098.562606	0.009658	0.515226	0.077361	77.269516	50.249737	95.249130	4.101895	0.000000	2.859101	0.000000	0.000000	0.000000	-0.403686	-0.010068	-0.003301	0.000000	0.000000	3.000000	2.000000	0.000000
1098.565939	0.009658	0.515226	0.077361	77.269516	50.249737	95.249130	4.101895	0.000000	2.859101	0.000000	0.000000	0.000000	-0.403686	-0.010068	-0.003301	0.000000	0.000000	3.000000	2.000000	0.000000
1098.569273	0.009658	0.515226	0.077361	77.269516	50.249737	95.249130	4.101895	0.000000	2.859101	0.000000	0.000000	0.000000	-0.403686	-0.010068	-0.003301	0.000000	0.000000	3.000000	2.000000	0.000000
1098.572606	0.008338	0.515192	0.077346	77.277420	50.215080	94.651878	4.085628	0.000000	2.882298	0.000000	0.000000	0.000000	-0.396036	-0.010071	-0.004433	0.000000	0.000000	3.000000	2.000000	0.000000
1098.575939	0.008338	0.515192	0.077346	77.277420	50.215080	94.651878	4.085628	0.000000	2.882298	0.000000	0.000000	0.000000	-0.396036	-0.010071	-0.004433	0.000000	0.000000	3.000000	2.000000	0.000000
1098.579273	0.008338	0.515192	0.077346	77.277420	50.215080	94.651878	4.085628	0.000000	2.882298	0.000000	0.000000	0.000000	-0.396036	-0.010071	-0.004433	0.000000	0.000000	3.000000	2.000000	0.000000
1098.582606	0.006992	0.515175	0.077347	77.286812	50.158985	94.556702	4.069347	0.000000	2.905239	0.000000	0.000000	0.000000	-0.403536	-0.005040	0.000235	0.000000	0.000000	3.000000	2.000000	0.000000
1098.585939	0.006992	0.515175	0.077347	77.286812	50.158985	94.556702	4.069347	0.000000	2.905239	0.000000	0.000000	0.000000	-0.403536	-0.005040	0.000235	0.000000	0.000000	3.000000	2.000000	0.000000
1098.589273	0.006992	0.515175	0.077347	77.286812	50.158985	94.556702	4.069347	0.000000	2.905239	0.000000	0.000000	0.000000	-0.403536	-0.005040	0.000235	0.000000	0.000000	3.000000	2.000000	0.000000
1098.592606	0.005673	0.515159	0.077344	77.298264	50.124451	94.647438	4.052063	0.000000	2.929299	0.000000	0.000000	0.000000	-0.395909	-0.005032	-0.000860	0.000000	0.000000	3.000000	2.000000	0.000000
1098.595939	0.005673	0.515159	0.077344	77.298264	50.124451	94.647438	4.052063	0.000000	2.929299	0.000000	0.000000	0.000000	-0.395909	-0.005032	-0.000860	0.000000	0.000000	3.000000	2.000000	0.000000
1098.599273	0.005673	0.515159	0.077344	77.298264	50.124451	94.647438	4.052063	0.000000	2.929299	0.000000	0.000000	0.000000	-0.395909	-0.005032	-0.000860	0.000000	0.000000	3.000000	2.000000	0.000000
1098.602606	0.004328	0.515146	0.077378	77.310974	50.095581	94.597694	4.034749	0.000000	2.953100	0.000000	0.000000	0.000000	-0.403407	-0.003725	0.010275	0.000000	0.000000	3.000000	2.000000	0.000000
1098.605939	0.004328	0.515146	0.077378	77.310974	50.095581	94.597694	4.034749	0.000000	2.953100	0.000000	0.000000	0.000000	-0.403407	-0.003725	0.010275	0.000000	0.000000	3.000000	2.000000	0.000000
1098.609273	0.004328	0.515146	0.077378	77.310974	50.095581	94.597694	4.034749	0.000000	2.953100	0.000000	0.000000	0.000000	-0.403407	-0.003725	0.010275	0.000000	0.000000	3.000000	2.000000	0.000000
1098.612606	0.003009	0.515146	0.077387	77.322548	50.057484	94.451195	4.015984	0.000000	2.978569	0.000000	0.000000	0.000000	-0.395871	-0.000005	0.002714	0.000000	0.000000	3.000000	2.000000	0.000000
1098.615939	0.003009	0.515146	0.077387	77.322548	50.057484	94.451195	4.015984	0.000000	2.978569	0.000000	0.000000	0.000000	-0.395871	-0.000005	0.002714	0.000000	0.000000	3.000000	2.000000	0.000000
1098.619273	0.003009	0.515146	0.077387	77.322548	50.057484	94.451195	4.015984	0.000000	2.978569	0.000000	0.000000	0.000000	-0.395871	-0.000005	0.002714	0.000000	0.000000	3.000000	2.000000	0.000000
1098.622606	0.001714	0.515150	0.077433	77.329987	49.990150	94.427238	3.997567	0.000000	3.003242	0.000000	0.000000	0.000000	-0.388225	0.001295	0.013768	0.000000	0.000000	3.000000	2.000000	0.000000
1098.625939	0.001714	0.515150	0.077433	77.329987	49.990150	94.427238	3.997567	0.000000	3.003242	0.000000	0.000000	0.000000	-0.388225	0.001295	0.013768	0.000000	0.000000	3.000000	2.000000	0.000000
1098.629273	0.001714	0.515150	0.077433	77.329987	49.990150	94.427238	3.997567	0.000000	3.003242	0.000000	0.000000	0.000000	-0.388225	0.001295	0.013768	0.000000	0.000000	3.000000	2.000000	0.000000
1098.632606	0.000369	0.515172	0.077494	77.335381	49.912182	94.320557	3.978363	0.000000	3.028636	0.000000	0.000000	0.000000	-0.403511	0.006343	0.018385	0.000000	0.000000	3.000000	2.000000	0.000000
1098.635939	0.000369	0.515172	0.077494	77.335381	49.912182	94.320557	3.978363	0.000000	3.028636	0.000000	0.000000	0.000000	-0.403511	0.006343	0.018385	0.000000	0.000000	3.000000	2.000000	0.000000
1098.639273	0.000369	0.515172	0.077494	77.335381	49.912182	94.320557	3.978363	0.000000	3.028636	0.000000	0.000000	0.000000	-0.403511	0.006343	0.018385	0.000000	0.000000	3.000000	2.000000	0.000000
1098.642606	-0.000925	0.515210	0.077571	77.343735	49.874798	94.016045	3.957646	0.000000	3.055656	0.000000	0.000000	0.000000	-0.388379	0.011384	0.022946	0.000000	0.000000	3.000000	2.000000	0.000000
1098.645939	-0.000925	0.515210	0.077571	77.343735	49.874798	94.016045	3.957646	0.000000	3.055656	0.000000	0.000000	0.000000	-0.388379	0.011384	0.022946	0.000000	0.000000	3.000000	2.000000	0.000000
1098.649273	-0.000925	0.515210	0.077571	77.343735	49.874798	94.016045	3.957646	0.000000	3.055656	0.000000	0.000000	0.000000	-0.388379	0.011384	0.022946	0.000000	0.000000	3.000000	2.000000	0.000000
1098.652606	-0.002220	0.515243	0.077604	77.355797	49.922855	93.637848	3.936873	0.000000	3.082374	0.000000	0.000000	0.000000	-0.388440	0.010064	0.009954	0.000000	0.000000	3.000000	2.000000	0.000000
1098.655939	-0.002220	0.515243	0.077604	77.355797	49.922855	93.637848	3.936873	0.000000	3.082374	0.000000	0.000000	0.000000	-0.388440	0.010064	0.009954	0.000000	0.000000	3.000000	2.000000	0.000000
1098.659273	-0.002220	0.515243	0.077604	77.355797	49.922855	93.637848	3.936873	0.000000	3.082374	0.000000	0.000000	0.000000	-0.388440	0.010064	0.009954	0.000000	0.000000	3.000000	2.000000	0.000000
1098.662606	-0.003566	0.515281	0.077674	77.364662	50.105595	93.655762	3.916433	0.000000	3.108304	0.000000	0.000000	0.000000	-0.403803	0.011368	0.020962	0.000000	0.000000	3.000000	2.000000	0.000000
1098.665939	-0.003566	0.515281	0.077674	77.364662	50.105595	93.655762	3.916433	0.000000	3.108304	0.000000	0.000000	0.000000	-0.403803	0.011368	0.020962	0.000000	0.000000	3.000000	2.000000	0.000000
1098.669273	-0.003566	0.515281	0.077674	77.364662	50.105595	93.655762	3.916433	0.000000	3.108304	0.000000	0.000000	0.000000	-0.403803	0.011368	0.020962	0.000000	0.000000	3.000000	2.000000	0.000000
1098.672606	-0.004913	0.515307	0.077762	77.358932	50.364346	94.026077	3.893953	0.000000	3.136420	0.000000	0.000000	0.000000	-0.403972	0.007649	0.026439	0.000000	0.000000	3.000000	2.000000	0.000000
1098.675939	-0.004913	0.515307	0.077762	77.358932	50.364346	94.026077	3.893953	0.000000	3.136420	0.000000	0.000000	0.000000	-0.403972	0.007649	0.026439	0.000000	0.000000	3.000000	2.000000	0.000000
1098.679273	-0.004913	0.515307	0.077762	77.358932	50.364346	94.026077	3.893953	0.000000	3.136420	0.000000	0.000000	0.000000	-0.403972	0.007649	0.026439	0.000000	0.000000	3.000000	2.000000	0.000000
1098.682606	-0.006259	0.515345	0.077825	77.339821	50.665272	94.205360	3.870525	0.000000	3.165287	0.000000	0.000000	0.000000	-0.404036	0.011385	0.018920	0.000000	0.000000	3.000000	2.000000	0.000000
1098.685939	-0.006259	0.515345	0.077825	77.339821	50.665272	94.205360	3.870525	0.000000	3.165287	0.000000	0.000000	0.000000	-0.404036	0.011385	0.018920	0.000000	0.000000	3.000000	2.000000	0.000000
1098.689273	-0.006259	0.515345	0.077825	77.339821	50.665272	94.205360	3.870525	0.000000	3.165287	0.000000	0.000000	0.000000	-0.404036	0.011385	0.018920	0.000000	0.000000	3.000000	2.000000	0.000000
1098.692606	-0.007632	0.515353	0.077887	77.305305	50.989159	94.158501	3.847000	0.000000	3.193836	0.000000	0.000000	0.000000	-0.411774	0.002613	0.018745	0.000000	0.000000	3.000000	2.000000	0.000000
1098.695939	-0.007632	0.515353	0.077887	77.305305	50.989159	94.158501	3.847000	0.000000	3.193836	0.000000	0.000000	0.000000	-0.411774	0.002613	0.018745	0.000000	0.000000	3.000000	2.000000	0.000000
1098.699273	-0.007632	0.515353	0.077887	77.305305	50.989159	94.158501	3.847000	0.000000	3.193836	0.000000	0.000000	0.000000	-0.411774	0.002613	0.018745	0.000000	0.000000	3.000000	2.000000	0.000000
1098.702606	-0.009031	0.515366	0.077986	77.249413	51.268311	94.250725	3.822441	0.000000	3.223189	0.000000	0.000000	0.000000	-0.419706	0.003939	0.029600	0.000000	0.000000	3.000000	2.000000	0.000000
1098.705939	-0.009031	0.515366	0.077986	77.249413	51.268311	94.250725	3.822441	0.000000	3.223189	0.000000	0.000000	0.000000	-0.419706	0.003939	0.029600	0.000000	0.000000	3.000000	2.000000	0.000000
1098.709273	-0.009031	0.515366	0.077986	77.249413	51.268311	94.250725	3.822441	0.000000	3.223189	0.000000	0.000000	0.000000	-0.419706	0.003939	0.029600	0.000000	0.000000	3.000000	2.000000	0.000000
1098.712606	-0.010481	0.515379	0.078080	77.184792	51.465412	94.517776	3.796024	0.000000	3.254258	0.000000	0.000000	0.000000	-0.435123	0.003924	0.028200	0.000000	0.000000	3.000000	2.000000	0.000000
1098.715939	-0.010481	0.515379	0.078080	77.184792	51.465412	94.517776	3.796024	0.000000	3.254258	0.000000	0.000000	0.000000	-0.435123	0.003924	0.028200	0.000000	0.000000	3.000000	2.000000	0.000000
1098.719273	-0.010481	0.515379	0.078080	77.184792	51.465412	94.517776	3.796024	0.000000	3.254258	0.000000	0.000000	0.000000	-0.435123	0.003924	0.028200	0.000000	0.000000	3.000000	2.000000	0.000000
1098.722606	-0.011932	0.515363	0.078173	77.118538	51.611885	94.753036	3.768069	0.000000	3.286588	0.000000	0.000000	0.000000	-0.435316	-0.004845	0.027968	0.000000	0.000000	3.000000	2.000000	0.000000
1098.725939	-0.011932	0.515363	0.078173	77.118538	51.611885	94.753036	3.768069	0.000000	3.286588	0.000000	0.000000	0.000000	-0.435316	-0.004845	0.027968	0.000000	0.000000	3.000000	2.000000	0.000000
1098.729273	-0.011932	0.515363	0.078173	77.118538	51.611885	94.753036	3.768069	0.000000	3.286588	0.000000	0.000000	0.000000	-0.435316	-0.004845	0.027968	0.000000	0.000000	3.000000	2.000000	0.000000
1098.732606	-0.013334	0.515364	0.078282	77.069794	51.827385	94.779778	3.739345	0.000000	3.319232	0.000000	0.000000	0.000000	-0.420377	0.000184	0.032707	0.000000	0.000000	3.000000	2.000000	0.000000
1098.735939	-0.013334	0.515364	0.078282	77.069794	51.827385	94.779778	3.739345	0.000000	3.319232	0.000000	0.000000	0.000000	-0.420377	0.000184	0.032707	0.000000	0.000000	3.000000	2.000000	0.000000
1098.739273	-0.013334	0.515364	0.078282	77.069794	51.827385	94.779778	3.739345	0.000000	3.319232	0.000000	0.000000	0.000000	-0.420377	0.000184	0.032707	0.000000	0.000000	3.000000	2.000000	0.000000
1098.742606	-0.014736	0.515364	0.078388	77.052666	52.207157	94.978279	3.710449	0.000000	3.351502	0.000000	0.000000	0.000000	-0.420572	0.000189	0.031596	0.000000	0.000000	3.000000	2.000000	0.000000
1098.745939	-0.014736	0.515364	0.078388	77.052666	52.207157	94.978279	3.710449	0.000000	3.351502	0.000000	0.000000	0.000000	-0.420572	0.000189	0.031596	0.000000	0.000000	3.000000	2.000000	0.000000
1098.749273	-0.014736	0.515364	0.078388	77.052666	52.207157	94.978279	3.710449	0.000000	3.351502	0.000000	0.000000	0.000000	-0.420572	0.000189	0.031596	0.000000	0.000000	3.000000	2.000000	0.000000
1098.752606	-0.016164	0.515307	0.078495	77.062126	52.733547	95.447029	3.680853	0.000000	3.383981	0.000000	0.000000	0.000000	-0.428450	-0.017385	0.032167	0.000000	0.000000	3.000000	2.000000	0.000000
1098.755939	-0.016164	0.515307	0.078495	77.062126	52.733547	95.447029	3.680853	0.000000	3.383981	0.000000	0.000000	0.000000	-0.428450	-0.017385	0.032167	0.000000	0.000000	3.000000	2.000000	0.000000
1098.759273	-0.016164	0.515307	0.078495	77.062126	52.733547	95.447029	3.680853	0.000000	3.383981	0.000000	0.000000	0.000000	-0.428450	-0.017385	0.032167	0.000000	0.000000	3.000000	2.000000	0.000000
1098.762606	-0.017542	0.515265	0.078618	77.083611	53.242687	95.865021	3.649894	0.000000	3.417349	0.000000	0.000000	0.000000	-0.413573	-0.012364	0.037054	0.000000	0.000000	3.000000	2.000000	0.000000
1098.765939	-0.017542	0.515265	0.078618	77.083611	53.242687	95.865021	3.649894	0.000000	3.417349	0.000000	0.000000	0.000000	-0.413573	-0.012364	0.037054	0.000000	0.000000	3.000000	2.000000	0.000000
1098.769273	-0.017542	0.515265	0.078618	77.083611	53.242687	95.865021	3.649894	0.000000	3.417349	0.000000	0.000000	0.000000	-0.413573	-0.012364	0.037054	0.000000	0.000000	3.000000	2.000000	0.000000
1098.772606	-0.018896	0.515224	0.078739	77.103470	53.632156	96.057541	3.618778	0.000000	3.450282	0.000000	0.000000	0.000000	-0.406162	-0.012367	0.036252	0.000000	0.000000	3.000000	2.000000	0.000000
1098.775939	-0.018896	0.515224	0.078739	77.103470	53.632156	96.057541	3.618778	0.000000	3.450282	0.000000	0.000000	0.000000	-0.406162	-0.012367	0.036252	0.000000	0.000000	3.000000	2.000000	0.000000
1098.779273	-0.018896	0.515224	0.078739	77.103470	53.632156	96.057541	3.618778	0.000000	3.450282	0.000000	0.000000	0.000000	-0.406162	-0.012367	0.036252	0.000000	0.000000	3.000000	2.000000	0.000000
1098.782606	-0.020277	0.515170	0.078877	77.111351	53.936134	96.257973	3.587444	0.000000	3.482850	0.000000	0.000000	0.000000	-0.414257	-0.016125	0.041412	0.000000	0.000000	3.000000	2.000000	0.000000
1098.785939	-0.020277	0.515170	0.078877	77.111351	53.936134	96.257973	3.587444	0.000000	3.482850	0.000000	0.000000	0.000000	-0.414257	-0.016125	0.041412	0.000000	0.000000	3.000000	2.000000	0.000000
1098.789273	-0.020277	0.515170	0.078877	77.111351	53.936134	96.257973	3.587444	0.000000	3.482850	0.000000	0.000000	0.000000	-0.414257	-0.016125	0.041412	0.000000	0.000000	3.000000	2.000000	0.000000
1098.792606	-0.021632	0.515112	0.078973	77.107063	54.142559	96.496712	3.554337	0.000000	3.516631	0.000000	0.000000	0.000000	-0.406386	-0.017428	0.028624	0.000000	0.000000	3.000000	2.000000	0.000000
1098.795939	-0.021632	0.515112	0.078973	77.107063	54.142559	96.496712	3.554337	0.000000	3.516631	0.000000	0.000000	0.000000	-0.406386	-0.017428	0.028624	0.000000	0.000000	3.000000	2.000000	0.000000
1098.799273	-0.021632	0.515112	0.078973	77.107063	54.142559	96.496712	3.554337	0.000000	3.516631	0.000000	0.000000	0.000000	-0.406386	-0.017428	0.028624	0.000000	0.000000	3.000000	2.000000	0.000000
1098.802606	-0.023013	0.515071	0.079082	77.095512	54.205490	96.502197	3.521929	0.000000	3.549086	0.000000	0.000000	0.000000	-0.414442	-0.012408	0.032795	0.000000	0.000000	3.000000	2.000000	0.000000
1098.805939	-0.023013	0.515071	0.079082	77.095512	54.205490	96.502197	3.521929	0.000000	3.549086	0.000000	0.000000	0.000000	-0.414442	-0.012408	0.032795	0.000000	0.000000	3.000000	2.000000	0.000000
1098.809273	-0.023013	0.515071	0.079082	77.095512	54.205490	96.502197	3.521929	0.000000	3.549086	0.000000	0.000000	0.000000	-0.414442	-0.012408	0.032795	0.000000	0.000000	3.000000	2.000000	0.000000
1098.812606	-0.024369	0.515042	0.079167	77.094231	54.125683	96.271484	3.487759	0.000000	3.582672	0.000000	0.000000	0.000000	-0.406719	-0.008659	0.025587	0.000000	0.000000	3.000000	2.000000	0.000000
1098.815939	-0.024369	0.515042	0.079167	77.094231	54.125683	96.271484	3.487759	0.000000	3.582672	0.000000	0.000000	0.000000	-0.406719	-0.008659	0.025587	0.000000	0.000000	3.000000	2.000000	0.000000
1098.819273	-0.024369	0.515042	0.079167	77.094231	54.125683	96.271484	3.487759	0.000000	3.582672	0.000000	0.000000	0.000000	-0.406719	-0.008659	0.025587	0.000000	0.000000	3.000000	2.000000	0.000000
1098.822606	-0.025701	0.515001	0.079272	77.091576	53.968513	96.066162	3.453870	0.000000	3.615354	0.000000	0.000000	0.000000	-0.399563	-0.012419	0.031395	0.000000	0.000000	3.000000	2.000000	0.000000
1098.825939	-0.025701	0.515001	0.079272	77.091576	53.968513	96.066162	3.453870	0.000000	3.615354	0.000000	0.000000	0.000000	-0.399563	-0.012419	0.031395	0.000000	0.000000	3.000000	2.000000	0.000000
1098.829273	-0.025701	0.515001	0.079272	77.091576	53.968513	96.066162	3.453870	0.000000	3.615354	0.000000	0.000000	0.000000	-0.399563	-0.012419	0.031395	0.000000	0.000000	3.000000	2.000000	0.000000
1098.832606	-0.027059	0.514959	0.079372	77.091919	53.853222	95.938889	3.419261	0.000000	3.648102	0.000000	0.000000	0.000000	-0.407402	-0.012424	0.030008	0.000000	0.000000	3.000000	2.000000	0.000000
1098.835939	-0.027059	0.514959	0.079372	77.091919	53.853222	95.938889	3.419261	0.000000	3.648102	0.000000	0.000000	0.000000	-0.407402	-0.012424	0.030008	0.000000	0.000000	3.000000	2.000000	0.000000
1098.839273	-0.027059	0.514959	0.079372	77.091919	53.853222	95.938889	3.419261	0.000000	3.648102	0.000000	0.000000	0.000000	-0.407402	-0.012424	0.030008	0.000000	0.000000	3.000000	2.000000	0.000000
1098.842606	-0.028366	0.514901	0.079453	77.101746	53.869076	95.862114	3.383250	0.000000	3.681524	0.000000	0.000000	0.000000	-0.392024	-0.017502	0.024251	0.000000	0.000000	3.000000	2.000000	0.000000
1098.845939	-0.028366	0.514901	0.079453	77.101746	53.869076	95.862114	3.383250	0.000000	3.681524	0.000000	0.000000	0.000000	-0.392024	-0.017502	0.024251	0.000000	0.000000	3.000000	2.000000	0.000000
1098.849273	-0.028366	0.514901	0.079453	77.101746	53.869076	95.862114	3.383250	0.000000	3.681524	0.000000	0.000000	0.000000	-0.392024	-0.017502	0.024251	0.000000	0.000000	3.000000	2.000000	0.000000
1098.852606	-0.029698	0.514842	0.079529	77.119492	53.971664	95.868042	3.348103	0.000000	3.713517	0.000000	0.000000	0.000000	-0.399832	-0.017501	0.022862	0.000000	0.000000	3.000000	2.000000	0.000000
1098.855939	-0.029698	0.514842	0.079529	77.119492	53.971664	95.868042	3.348103	0.000000	3.713517	0.000000	0.000000	0.000000	-0.399832	-0.017501	0.022862	0.000000	0.000000	3.000000	2.000000	0.000000
1098.859273	-0.029698	0.514842	0.079529	77.119492	53.971664	95.868042	3.348103	0.000000	3.713517	0.000000	0.000000	0.000000	-0.399832	-0.017501	0.022862	0.000000	0.000000	3.000000	2.000000	0.000000
1098.862606	-0.031057	0.514784	0.079600	77.134819	54.045330	95.861755	3.311527	0.000000	3.746170	0.000000	0.000000	0.000000	-0.407641	-0.017518	0.021422	0.000000	0.000000	3.000000	2.000000	0.000000
1098.865939	-0.031057	0.514784	0.079600	77.134819	54.045330	95.861755	3.311527	0.000000	3.746170	0.000000	0.000000	0.000000	-0.407641	-0.017518	0.021422	0.000000	0.000000	3.000000	2.000000	0.000000
1098.869273	-0.031057	0.514784	0.079600	77.134819	54.045330	95.861755	3.311527	0.000000	3.746170	0.000000	0.000000	0.000000	-0.407641	-0.017518	0.021422	0.000000	0.000000	3.000000	2.000000	0.000000
1098.872606	-0.032420	0.514747	0.079727	77.140999	54.003662	95.723801	3.273458	0.000000	3.779480	0.000000	0.000000	0.000000	-0.408862	-0.011200	0.037901	0.000000	0.000000	3.000000	2.000000	0.000000
1098.875939	-0.032420	0.514747	0.079727	77.140999	54.003662	95.723801	3.273458	0.000000	3.779480	0.000000	0.000000	0.000000	-0.408862	-0.011200	0.037901	0.000000	0.000000	3.000000	2.000000	0.000000
1098.879273	-0.032420	0.514747	0.079727	77.140999	54.003662	95.723801	3.273458	0.000000	3.779480	0.000000	0.000000	0.000000	-0.408862	-0.011200	0.037901	0.000000	0.000000	3.000000	2.000000	0.000000
1098.882606	-0.033809	0.514709	0.079848	77.138649	53.872543	95.502808	3.233028	0.000000	3.814122	0.000000	0.000000	0.000000	-0.416759	-0.011212	0.036368	0.000000	0.000000	3.000000	2.000000	0.000000
1098.885939	-0.033809	0.514709	0.079848	77.138649	53.872543	95.502808	3.233028	0.000000	3.814122	0.000000	0.000000	0.000000	-0.416759	-0.011212	0.036368	0.000000	0.000000	3.000000	2.000000	0.000000
1098.889273	-0.033809	0.514709	0.079848	77.138649	53.872543	95.502808	3.233028	0.000000	3.814122	0.000000	0.000000	0.000000	-0.416759	-0.011212	0.036368	0.000000	0.000000	3.000000	2.000000	0.000000
1098.892606	-0.035202	0.514706	0.080002	77.134819	53.718914	95.318336	3.190980	0.000000	3.849370	0.000000	0.000000	0.000000	-0.417732	-0.001118	0.046318	0.000000	0.000000	3.000000	2.000000	0.000000
1098.895939	-0.035202	0.514706	0.080002	77.134819	53.718914	95.318336	3.190980	0.000000	3.849370	0.000000	0.000000	0.000000	-0.417732	-0.001118	0.046318	0.000000	0.000000	3.000000	2.000000	0.000000
1098.899273	-0.035202	0.514706	0.080002	77.134819	53.718914	95.318336	3.190980	0.000000	3.849370	0.000000	0.000000	0.000000	-0.417732	-0.001118	0.046318	0.000000	0.000000	3.000000	2.000000	0.000000
1098.902606	-0.036570	0.514702	0.080155	77.134216	53.631050	95.196831	3.147007	0.000000	3.885401	0.000000	0.000000	0.000000	-0.410383	-0.001127	0.045741	0.000000	0.000000	3.000000	2.000000	0.000000
1098.905939	-0.036570	0.514702	0.080155	77.134216	53.631050	95.196831	3.147007	0.000000	3.885401	0.000000	0.000000	0.000000	-0.410383	-0.001127	0.045741	0.000000	0.000000	3.000000	2.000000	0.000000
1098.909273	-0.036570	0.514702	0.080155	77.134216	53.631050	95.196831	3.147007	0.000000	3.885401	0.000000	0.000000	0.000000	-0.410383	-0.001127	0.045741	0.000000	0.000000	3.000000	2.000000	0.000000
1098.912606	-0.037914	0.514715	0.080324	77.148354	53.738140	95.212807	3.102751	0.000000	3.920834	0.000000	0.000000	0.000000	-0.403413	0.003918	0.050732	0.000000	0.000000	3.000000	2.000000	0.000000
1098.915939	-0.037914	0.514715	0.080324	77.148354	53.738140	95.212807	3.102751	0.000000	3.920834	0.000000	0.000000	0.000000	-0.403413	0.003918	0.050732	0.000000	0.000000	3.000000	2.000000	0.000000
1098.919273	-0.037914	0.514715	0.080324	77.148354	53.738140	95.212807	3.102751	0.000000	3.920834	0.000000	0.000000	0.000000	-0.403413	0.003918	0.050732	0.000000	0.000000	3.000000	2.000000	0.000000
1098.922606	-0.039259	0.514711	0.080471	77.172577	54.005581	95.461655	3.057771	0.000000	3.956013	0.000000	0.000000	0.000000	-0.403326	-0.001151	0.044190	0.000000	0.000000	3.000000	2.000000	0.000000
1098.925939	-0.039259	0.514711	0.080471	77.172577	54.005581	95.461655	3.057771	0.000000	3.956013	0.000000	0.000000	0.000000	-0.403326	-0.001151	0.044190	0.000000	0.000000	3.000000	2.000000	0.000000
1098.929273	-0.039259	0.514711	0.080471	77.172577	54.005581	95.461655	3.057771	0.000000	3.956013	0.000000	0.000000	0.000000	-0.403326	-0.001151	0.044190	0.000000	0.000000	3.000000	2.000000	0.000000
1098.932606	-0.040583	0.514728	0.080675	77.198280	54.301769	95.765152	3.012299	0.000000	3.990746	0.000000	0.000000	0.000000	-0.397273	0.005175	0.061218	0.000000	0.000000	3.000000	2.000000	0.000000
1098.935939	-0.040583	0.514728	0.080675	77.198280	54.301769	95.765152	3.012299	0.000000	3.990746	0.000000	0.000000	0.000000	-0.397273	0.005175	0.061218	0.000000	0.000000	3.000000	2.000000	0.000000
1098.939273	-0.040583	0.514728	0.080675	77.198280	54.301769	95.765152	3.012299	0.000000	3.990746	0.000000	0.000000	0.000000	-0.397273	0.005175	0.061218	0.000000	0.000000	3.000000	2.000000	0.000000
1098.942606	-0.041907	0.514758	0.080854	77.221008	54.580475	96.016479	2.965096	0.000000	4.025942	0.000000	0.000000	0.000000	-0.397134	0.008961	0.053763	0.000000	0.000000	3.000000	2.000000	0.000000
1098.945939	-0.041907	0.514758	0.080854	77.221008	54.580475	96.016479	2.965096	0.000000	4.025942	0.000000	0.000000	0.000000	-0.397134	0.008961	0.053763	0.000000	0.000000	3.000000	2.000000	0.000000
1098.949273	-0.041907	0.514758	0.080854	77.221008	54.580475	96.016479	2.965096	0.000000	4.025942	0.000000	0.000000	0.000000	-0.397134	0.008961	0.053763	0.000000	0.000000	3.000000	2.000000	0.000000
1098.952606	-0.043259	0.514746	0.081053	77.238480	54.790249	96.280388	2.904665	0.000000	4.042722	0.000000	0.000000	0.000000	-0.405721	-0.003678	0.059532	0.000000	0.000000	3.000000	2.000000	0.000000
1098.955939	-0.043259	0.514746	0.081053	77.238480	54.790249	96.280388	2.904665	0.000000	4.042722	0.000000	0.000000	0.000000	-0.405721	-0.003678	0.059532	0.000000	0.000000	3.000000	2.000000	0.000000
1098.959273	-0.043259	0.514746	0.081053	77.238480	54.790249	96.280388	2.904665	0.000000	4.042722	0.000000	0.000000	0.000000	-0.405721	-0.003678	0.059532	0.000000	0.000000	3.000000	2.000000	0.000000
1098.962606	-0.044616	0.514767	0.081285	77.254181	54.978043	96.429787	2.837045	0.000000	4.052643	0.000000	0.000000	0.000000	-0.407002	0.006433	0.069491	0.000000	0.000000	3.000000	2.000000	0.000000
1098.965939	-0.044616	0.514767	0.081285	77.254181	54.978043	96.429787	2.837045	0.000000	4.052643	0.000000	0.000000	0.000000	-0.407002	0.006433	0.069491	0.000000	0.000000	3.000000	2.000000	0.000000
1098.969273	-0.044616	0.514767	0.081285	77.254181	54.978043	96.429787	2.837045	0.000000	4.052643	0.000000	0.000000	0.000000	-0.407002	0.006433	0.069491	0.000000	0.000000	3.000000	2.000000	0.000000
1098.972606	-0.045972	0.514772	0.081494	77.268883	55.156502	96.625938	2.769212	0.000000	4.064225	0.000000	0.000000	0.000000	-0.406951	0.001351	0.062931	0.000000	0.000000	3.000000	2.000000	0.000000
1098.975939	-0.045972	0.514772	0.081494	77.268883	55.156502	96.625938	2.769212	0.000000	4.064225	0.000000	0.000000	0.000000	-0.406951	0.001351	0.062931	0.000000	0.000000	3.000000	2.000000	0.000000
1098.979273	-0.045972	0.514772	0.081494	77.268883	55.156502	96.625938	2.769212	0.000000	4.064225	0.000000	0.000000	0.000000	-0.406951	0.001351	0.062931	0.000000	0.000000	3.000000	2.000000	0.000000
1098.982606	-0.047330	0.514776	0.081701	77.279442	55.274876	96.843254	2.701386	0.000000	4.074714	0.000000	0.000000	0.000000	-0.407340	0.001328	0.061873	0.000000	0.000000	3.000000	2.000000	0.000000
1098.985939	-0.047330	0.514776	0.081701	77.279442	55.274876	96.843254	2.701386	0.000000	4.074714	0.000000	0.000000	0.000000	-0.407340	0.001328	0.061873	0.000000	0.000000	3.000000	2.000000	0.000000
1098.989273	-0.047330	0.514776	0.081701	77.279442	55.274876	96.843254	2.701386	0.000000	4.074714	0.000000	0.000000	0.000000	-0.407340	0.001328	0.061873	0.000000	0.000000	3.000000	2.000000	0.000000
1098.992606	-0.048662	0.514764	0.081887	77.291931	55.415905	96.931709	2.633496	0.000000	4.085026	0.000000	0.000000	0.000000	-0.399555	-0.003749	0.056018	0.000000	0.000000	3.000000	2.000000	0.000000
1098.995939	-0.048662	0.514764	0.081887	77.291931	55.415905	96.931709	2.633496	0.000000	4.085026	0.000000	0.000000	0.000000	-0.399555	-0.003749	0.056018	0.000000	0.000000	3.000000	2.000000	0.000000
1098.999273	-0.048662	0.514764	0.081887	77.291931	55.415905	96.931709	2.633496	0.000000	4.085026	0.000000	0.000000	0.000000	-0.399555	-0.003749	0.056018	0.000000	0.000000	3.000000	2.000000	0.000000
1099.002606	-0.049969	0.514751	0.082073	77.304405	55.581295	96.886436	2.566904	0.000000	4.094363	0.000000	0.000000	0.000000	-0.392227	-0.003747	0.055714	0.000000	0.000000	3.000000	2.000000	0.000000
1099.005939	-0.049969	0.514751	0.082073	77.304405	55.581295	96.886436	2.566904	0.000000	4.094363	0.000000	0.000000	0.000000	-0.392227	-0.003747	0.055714	0.000000	0.000000	3.000000	2.000000	0.000000
1099.009273	-0.049969	0.514751	0.082073	77.304405	55.581295	96.886436	2.566904	0.000000	4.094363	0.000000	0.000000	0.000000	-0.392227	-0.003747	0.055714	0.000000	0.000000	3.000000	2.000000	0.000000
1099.012606	-0.051280	0.514726	0.082277	77.318634	55.769615	96.888084	2.501533	0.000000	4.103648	0.000000	0.000000	0.000000	-0.393182	-0.007591	0.061165	0.000000	0.000000	3.000000	2.000000	0.000000
1099.015939	-0.051280	0.514726	0.082277	77.318634	55.769615	96.888084	2.501533	0.000000	4.103648	0.000000	0.000000	0.000000	-0.393182	-0.007591	0.061165	0.000000	0.000000	3.000000	2.000000	0.000000
1099.019273	-0.051280	0.514726	0.082277	77.318634	55.769615	96.888084	2.501533	0.000000	4.103648	0.000000	0.000000	0.000000	-0.393182	-0.007591	0.061165	0.000000	0.000000	3.000000	2.000000	0.000000
1099.022606	-0.052619	0.514718	0.082493	77.328995	55.894573	96.910355	2.436002	0.000000	4.113842	0.000000	0.000000	0.000000	-0.401773	-0.002518	0.064912	0.000000	0.000000	3.000000	2.000000	0.000000
1099.025939	-0.052619	0.514718	0.082493	77.328995	55.894573	96.910355	2.436002	0.000000	4.113842	0.000000	0.000000	0.000000	-0.401773	-0.002518	0.064912	0.000000	0.000000	3.000000	2.000000	0.000000
1099.029273	-0.052619	0.514718	0.082493	77.328995	55.894573	96.910355	2.436002	0.000000	4.113842	0.000000	0.000000	0.000000	-0.401773	-0.002518	0.064912	0.000000	0.000000	3.000000	2.000000	0.000000
1099.032606	-0.053956	0.514705	0.082666	77.331062	55.876724	96.745422	2.369040	0.000000	4.124661	0.000000	0.000000	0.000000	-0.400985	-0.003824	0.051982	0.000000	0.000000	3.000000	2.000000	0.000000
1099.035939	-0.053956	0.514705	0.082666	77.331062	55.876724	96.745422	2.369040	0.000000	4.124661	0.000000	0.000000	0.000000	-0.400985	-0.003824	0.051982	0.000000	0.000000	3.000000	2.000000	0.000000
1099.039273	-0.053956	0.514705	0.082666	77.331062	55.876724	96.745422	2.369040	0.000000	4.124661	0.000000	0.000000	0.000000	-0.400985	-0.003824	0.051982	0.000000	0.000000	3.000000	2.000000	0.000000
1099.042606	-0.055325	0.514683	0.082895	77.321472	55.771267	96.573524	2.302209	0.000000	4.133325	0.000000	0.000000	0.000000	-0.410893	-0.006388	0.068482	0.000000	0.000000	3.000000	2.000000	0.000000
1099.045939	-0.055325	0.514683	0.082895	77.321472	55.771267	96.573524	2.302209	0.000000	4.133325	0.000000	0.000000	0.000000	-0.410893	-0.006388	0.068482	0.000000	0.000000	3.000000	2.000000	0.000000
1099.049273	-0.055325	0.514683	0.082895	77.321472	55.771267	96.573524	2.302209	0.000000	4.133325	0.000000	0.000000	0.000000	-0.410893	-0.006388	0.068482	0.000000	0.000000	3.000000	2.000000	0.000000
1099.052606	-0.056643	0.514675	0.083103	77.311974	55.720039	96.529953	2.233727	0.000000	4.144738	0.000000	0.000000	0.000000	-0.395264	-0.002604	0.062605	0.000000	0.000000	3.000000	2.000000	0.000000
1099.055939	-0.056643	0.514675	0.083103	77.311974	55.720039	96.529953	2.233727	0.000000	4.144738	0.000000	0.000000	0.000000	-0.395264	-0.002604	0.062605	0.000000	0.000000	3.000000	2.000000	0.000000
1099.059273	-0.056643	0.514675	0.083103	77.311974	55.720039	96.529953	2.233727	0.000000	4.144738	0.000000	0.000000	0.000000	-0.395264	-0.002604	0.062605	0.000000	0.000000	3.000000	2.000000	0.000000
1099.062606	-0.057960	0.514619	0.083294	77.310448	55.828392	96.442383	2.167850	0.000000	4.155172	0.000000	0.000000	0.000000	-0.395163	-0.016601	0.057071	0.000000	0.000000	3.000000	2.000000	0.000000
1099.065939	-0.057960	0.514619	0.083294	77.310448	55.828392	96.442383	2.167850	0.000000	4.155172	0.000000	0.000000	0.000000	-0.395163	-0.016601	0.057071	0.000000	0.000000	3.000000	2.000000	0.000000
1099.069273	-0.057960	0.514619	0.083294	77.310448	55.828392	96.442383	2.167850	0.000000	4.155172	0.000000	0.000000	0.000000	-0.395163	-0.016601	0.057071	0.000000	0.000000	3.000000	2.000000	0.000000
1099.072606	-0.059225	0.514577	0.083465	77.311447	56.115845	96.454140	2.101989	0.000000	4.164684	0.000000	0.000000	0.000000	-0.379427	-0.012825	0.051359	0.000000	0.000000	3.000000	2.000000	0.000000
1099.075939	-0.059225	0.514577	0.083465	77.311447	56.115845	96.454140	2.101989	0.000000	4.164684	0.000000	0.000000	0.000000	-0.379427	-0.012825	0.051359	0.000000	0.000000	3.000000	2.000000	0.000000
1099.079273	-0.059225	0.514577	0.083465	77.311447	56.115845	96.454140	2.101989	0.000000	4.164684	0.000000	0.000000	0.000000	-0.379427	-0.012825	0.051359	0.000000	0.000000	3.000000	2.000000	0.000000
1099.082606	-0.060521	0.514508	0.083673	77.312637	56.489365	96.726067	2.038751	0.000000	4.173244	0.000000	0.000000	0.000000	-0.388883	-0.020530	0.062381	0.000000	0.000000	3.000000	2.000000	0.000000
1099.085939	-0.060521	0.514508	0.083673	77.312637	56.489365	96.726067	2.038751	0.000000	4.173244	0.000000	0.000000	0.000000	-0.388883	-0.020530	0.062381	0.000000	0.000000	3.000000	2.000000	0.000000
1099.089273	-0.060521	0.514508	0.083673	77.312637	56.489365	96.726067	2.038751	0.000000	4.173244	0.000000	0.000000	0.000000	-0.388883	-0.020530	0.062381	0.000000	0.000000	3.000000	2.000000	0.000000
1099.092606	-0.061842	0.514453	0.083853	77.316452	56.834545	97.082100	1.973938	0.000000	4.183641	0.000000	0.000000	0.000000	-0.396238	-0.016719	0.054135	0.000000	0.000000	3.000000	2.000000	0.000000
1099.095939	-0.061842	0.514453	0.083853	77.316452	56.834545	97.082100	1.973938	0.000000	4.183641	0.000000	0.000000	0.000000	-0.396238	-0.016719	0.054135	0.000000	0.000000	3.000000	2.000000	0.000000
1099.099273	-0.061842	0.514453	0.083853	77.316452	56.834545	97.082100	1.973938	0.000000	4.183641	0.000000	0.000000	0.000000	-0.396238	-0.016719	0.054135	0.000000	0.000000	3.000000	2.000000	0.000000
1099.102606	-0.063139	0.514367	0.084036	77.320526	57.046558	97.206032	1.907898	0.000000	4.192664	0.000000	0.000000	0.000000	-0.388996	-0.025672	0.054967	0.000000	0.000000	3.000000	2.000000	0.000000
1099.105939	-0.063139	0.514367	0.084036	77.320526	57.046558	97.206032	1.907898	0.000000	4.192664	0.000000	0.000000	0.000000	-0.388996	-0.025672	0.054967	0.000000	0.000000	3.000000	2.000000	0.000000
1099.109273	-0.063139	0.514367	0.084036	77.320526	57.046558	97.206032	1.907898	0.000000	4.192664	0.000000	0.000000	0.000000	-0.388996	-0.025672	0.054967	0.000000	0.000000	3.000000	2.000000	0.000000
1099.112606	-0.064439	0.514298	0.084235	77.321709	57.209934	97.263885	1.843065	0.000000	4.201825	0.000000	0.000000	0.000000	-0.389994	-0.020630	0.059459	0.000000	0.000000	3.000000	2.000000	0.000000
1099.115939	-0.064439	0.514298	0.084235	77.321709	57.209934	97.263885	1.843065	0.000000	4.201825	0.000000	0.000000	0.000000	-0.389994	-0.020630	0.059459	0.000000	0.000000	3.000000	2.000000	0.000000
1099.119273	-0.064439	0.514298	0.084235	77.321709	57.209934	97.263885	1.843065	0.000000	4.201825	0.000000	0.000000	0.000000	-0.389994	-0.020630	0.059459	0.000000	0.000000	3.000000	2.000000	0.000000
1099.122606	-0.065737	0.514242	0.084408	77.322502	57.419605	97.578545	1.778066	0.000000	4.211735	0.000000	0.000000	0.000000	-0.389595	-0.016841	0.052104	0.000000	0.000000	3.000000	2.000000	0.000000
1099.125939	-0.065737	0.514242	0.084408	77.322502	57.419605	97.578545	1.778066	0.000000	4.211735	0.000000	0.000000	0.000000	-0.389595	-0.016841	0.052104	0.000000	0.000000	3.000000	2.000000	0.000000
1099.129273	-0.065737	0.514242	0.084408	77.322502	57.419605	97.578545	1.778066	0.000000	4.211735	0.000000	0.000000	0.000000	-0.389595	-0.016841	0.052104	0.000000	0.000000	3.000000	2.000000	0.000000
1099.132606	-0.067009	0.514199	0.084561	77.331764	57.685463	97.895813	1.713134	0.000000	4.220418	0.000000	0.000000	0.000000	-0.381436	-0.013015	0.045712	0.000000	0.000000	3.000000	2.000000	0.000000
1099.135939	-0.067009	0.514199	0.084561	77.331764	57.685463	97.895813	1.713134	0.000000	4.220418	0.000000	0.000000	0.000000	-0.381436	-0.013015	0.045712	0.000000	0.000000	3.000000	2.000000	0.000000
1099.139273	-0.067009	0.514199	0.084561	77.331764	57.685463	97.895813	1.713134	0.000000	4.220418	0.000000	0.000000	0.000000	-0.381436	-0.013015	0.045712	0.000000	0.000000	3.000000	2.000000	0.000000
1099.142606	-0.068225	0.514151	0.084677	77.346031	57.966209	97.954247	1.649561	0.000000	4.228037	0.000000	0.000000	0.000000	-0.364818	-0.014280	0.034907	0.000000	0.000000	3.000000	2.000000	0.000000
1099.145939	-0.068225	0.514151	0.084677	77.346031	57.966209	97.954247	1.649561	0.000000	4.228037	0.000000	0.000000	0.000000	-0.364818	-0.014280	0.034907	0.000000	0.000000	3.000000	2.000000	0.000000
1099.149273	-0.068225	0.514151	0.084677	77.346031	57.966209	97.954247	1.649561	0.000000	4.228037	0.000000	0.000000	0.000000	-0.364818	-0.014280	0.034907	0.000000	0.000000	3.000000	2.000000	0.000000
1099.152606	-0.069413	0.514116	0.084773	77.353333	58.091778	97.749588	1.588758	0.000000	4.233855	0.000000	0.000000	0.000000	-0.356529	-0.010448	0.028684	0.000000	0.000000	3.000000	2.000000	0.000000
1099.155939	-0.069413	0.514116	0.084773	77.353333	58.091778	97.749588	1.588758	0.000000	4.233855	0.000000	0.000000	0.000000	-0.356529	-0.010448	0.028684	0.000000	0.000000	3.000000	2.000000	0.000000
1099.159273	-0.069413	0.514116	0.084773	77.353333	58.091778	97.749588	1.588758	0.000000	4.233855	0.000000	0.000000	0.000000	-0.356529	-0.010448	0.028684	0.000000	0.000000	3.000000	2.000000	0.000000
1099.162606	-0.070657	0.514068	0.084880	77.352325	58.038380	97.768578	1.529337	0.000000	4.238636	0.000000	0.000000	0.000000	-0.373012	-0.014342	0.032242	0.000000	0.000000	3.000000	2.000000	0.000000
1099.165939	-0.070657	0.514068	0.084880	77.352325	58.038380	97.768578	1.529337	0.000000	4.238636	0.000000	0.000000	0.000000	-0.373012	-0.014342	0.032242	0.000000	0.000000	3.000000	2.000000	0.000000
1099.169273	-0.070657	0.514068	0.084880	77.352325	58.038380	97.768578	1.529337	0.000000	4.238636	0.000000	0.000000	0.000000	-0.373012	-0.014342	0.032242	0.000000	0.000000	3.000000	2.000000	0.000000
1099.172606	-0.071923	0.514063	0.084957	77.346252	57.854839	97.697807	1.467168	0.000000	4.244009	0.000000	0.000000	0.000000	-0.380009	-0.001521	0.023051	0.000000	0.000000	3.000000	2.000000	0.000000
1099.175939	-0.071923	0.514063	0.084957	77.346252	57.854839	97.697807	1.467168	0.000000	4.244009	0.000000	0.000000	0.000000	-0.380009	-0.001521	0.023051	0.000000	0.000000	3.000000	2.000000	0.000000
1099.179273	-0.071923	0.514063	0.084957	77.346252	57.854839	97.697807	1.467168	0.000000	4.244009	0.000000	0.000000	0.000000	-0.380009	-0.001521	0.023051	0.000000	0.000000	3.000000	2.000000	0.000000
1099.182606	-0.073167	0.514075	0.085052	77.338432	57.648251	97.579987	1.403833	0.000000	4.247851	0.000000	0.000000	0.000000	-0.373236	0.003569	0.028628	0.000000	0.000000	3.000000	2.000000	0.000000
1099.185939	-0.073167	0.514075	0.085052	77.338432	57.648251	97.579987	1.403833	0.000000	4.247851	0.000000	0.000000	0.000000	-0.373236	0.003569	0.028628	0.000000	0.000000	3.000000	2.000000	0.000000
1099.189273	-0.073167	0.514075	0.085052	77.338432	57.648251	97.579987	1.403833	0.000000	4.247851	0.000000	0.000000	0.000000	-0.373236	0.003569	0.028628	0.000000	0.000000	3.000000	2.000000	0.000000
1099.192606	-0.074412	0.514117	0.085142	77.331863	57.478363	97.341087	1.341627	0.000000	4.252623	0.000000	0.000000	0.000000	-0.373343	0.012518	0.026827	0.000000	0.000000	3.000000	2.000000	0.000000
1099.195939	-0.074412	0.514117	0.085142	77.331863	57.478363	97.341087	1.341627	0.000000	4.252623	0.000000	0.000000	0.000000	-0.373343	0.012518	0.026827	0.000000	0.000000	3.000000	2.000000	0.000000
1099.199273	-0.074412	0.514117	0.085142	77.331863	57.478363	97.341087	1.341627	0.000000	4.252623	0.000000	0.000000	0.000000	-0.373343	0.012518	0.026827	0.000000	0.000000	3.000000	2.000000	0.000000
1099.202606	-0.075609	0.514146	0.085257	77.327034	57.368481	96.920776	1.279403	0.000000	4.257094	0.000000	0.000000	0.000000	-0.359001	0.008661	0.034459	0.000000	0.000000	3.000000	2.000000	0.000000
1099.205939	-0.075609	0.514146	0.085257	77.327034	57.368481	96.920776	1.279403	0.000000	4.257094	0.000000	0.000000	0.000000	-0.359001	0.008661	0.034459	0.000000	0.000000	3.000000	2.000000	0.000000
1099.209273	-0.075609	0.514146	0.085257	77.327034	57.368481	96.920776	1.279403	0.000000	4.257094	0.000000	0.000000	0.000000	-0.359001	0.008661	0.034459	0.000000	0.000000	3.000000	2.000000	0.000000
1099.212606	-0.076826	0.514171	0.085326	77.328186	57.385323	96.728439	1.219570	0.000000	4.262837	0.000000	0.000000	0.000000	-0.365309	0.007423	0.020770	0.000000	0.000000	3.000000	2.000000	0.000000
1099.215939	-0.076826	0.514171	0.085326	77.328186	57.385323	96.728439	1.219570	0.000000	4.262837	0.000000	0.000000	0.000000	-0.365309	0.007423	0.020770	0.000000	0.000000	3.000000	2.000000	0.000000
1099.219273	-0.076826	0.514171	0.085326	77.328186	57.385323	96.728439	1.219570	0.000000	4.262837	0.000000	0.000000	0.000000	-0.365309	0.007423	0.020770	0.000000	0.000000	3.000000	2.000000	0.000000
1099.222606	-0.078067	0.514208	0.085368	77.332199	57.493412	96.927643	1.158685	0.000000	4.266299	0.000000	0.000000	0.000000	-0.372317	0.011299	0.012472	0.000000	0.000000	3.000000	2.000000	0.000000
1099.225939	-0.078067	0.514208	0.085368	77.332199	57.493412	96.927643	1.158685	0.000000	4.266299	0.000000	0.000000	0.000000	-0.372317	0.011299	0.012472	0.000000	0.000000	3.000000	2.000000	0.000000
1099.229273	-0.078067	0.514208	0.085368	77.332199	57.493412	96.927643	1.158685	0.000000	4.266299	0.000000	0.000000	0.000000	-0.372317	0.011299	0.012472	0.000000	0.000000	3.000000	2.000000	0.000000
1099.232606	-0.079283	0.514246	0.085410	77.339302	57.666340	97.174789	1.096632	0.000000	4.268377	0.000000	0.000000	0.000000	-0.364757	0.011296	0.012735	0.000000	0.000000	3.000000	2.000000	0.000000
1099.235939	-0.079283	0.514246	0.085410	77.339302	57.666340	97.174789	1.096632	0.000000	4.268377	0.000000	0.000000	0.000000	-0.364757	0.011296	0.012735	0.000000	0.000000	3.000000	2.000000	0.000000
1099.239273	-0.079283	0.514246	0.085410	77.339302	57.666340	97.174789	1.096632	0.000000	4.268377	0.000000	0.000000	0.000000	-0.364757	0.011296	0.012735	0.000000	0.000000	3.000000	2.000000	0.000000
1099.242606	-0.080480	0.514288	0.085493	77.347298	57.870876	97.277260	1.035839	0.000000	4.270500	0.000000	0.000000	0.000000	-0.358940	0.012538	0.024808	0.000000	0.000000	3.000000	2.000000	0.000000
1099.245939	-0.080480	0.514288	0.085493	77.347298	57.870876	97.277260	1.035839	0.000000	4.270500	0.000000	0.000000	0.000000	-0.358940	0.012538	0.024808	0.000000	0.000000	3.000000	2.000000	0.000000
1099.249273	-0.080480	0.514288	0.085493	77.347298	57.870876	97.277260	1.035839	0.000000	4.270500	0.000000	0.000000	0.000000	-0.358940	0.012538	0.024808	0.000000	0.000000	3.000000	2.000000	0.000000
1099.252606	-0.081697	0.514325	0.085530	77.351448	57.984577	97.104958	0.976016	0.000000	4.274635	0.000000	0.000000	0.000000	-0.365110	0.011300	0.011080	0.000000	0.000000	3.000000	2.000000	0.000000
1099.255939	-0.081697	0.514325	0.085530	77.351448	57.984577	97.104958	0.976016	0.000000	4.274635	0.000000	0.000000	0.000000	-0.365110	0.011300	0.011080	0.000000	0.000000	3.000000	2.000000	0.000000
1099.259273	-0.081697	0.514325	0.085530	77.351448	57.984577	97.104958	0.976016	0.000000	4.274635	0.000000	0.000000	0.000000	-0.365110	0.011300	0.011080	0.000000	0.000000	3.000000	2.000000	0.000000
1099.262606	-0.082918	0.514350	0.085585	77.349731	57.939190	96.867844	0.915164	0.000000	4.276481	0.000000	0.000000	0.000000	-0.366240	0.007415	0.016585	0.000000	0.000000	3.000000	2.000000	0.000000
1099.265939	-0.082918	0.514350	0.085585	77.349731	57.939190	96.867844	0.915164	0.000000	4.276481	0.000000	0.000000	0.000000	-0.366240	0.007415	0.016585	0.000000	0.000000	3.000000	2.000000	0.000000
1099.269273	-0.082918	0.514350	0.085585	77.349731	57.939190	96.867844	0.915164	0.000000	4.276481	0.000000	0.000000	0.000000	-0.366240	0.007415	0.016585	0.000000	0.000000	3.000000	2.000000	0.000000
1099.272606	-0.084165	0.514375	0.085633	77.342918	57.773933	96.755119	0.854124	0.000000	4.279245	0.000000	0.000000	0.000000	-0.374155	0.007410	0.014543	0.000000	0.000000	3.000000	2.000000	0.000000
1099.275939	-0.084165	0.514375	0.085633	77.342918	57.773933	96.755119	0.854124	0.000000	4.279245	0.000000	0.000000	0.000000	-0.374155	0.007410	0.014543	0.000000	0.000000	3.000000	2.000000	0.000000
1099.279273	-0.084165	0.514375	0.085633	77.342918	57.773933	96.755119	0.854124	0.000000	4.279245	0.000000	0.000000	0.000000	-0.374155	0.007410	0.014543	0.000000	0.000000	3.000000	2.000000	0.000000
1099.282606	-0.085464	0.514400	0.085671	77.336578	57.595203	96.603271	0.791765	0.000000	4.281669	0.000000	0.000000	0.000000	-0.389807	0.007441	0.011234	0.000000	0.000000	3.000000	2.000000	0.000000
1099.285939	-0.085464	0.514400	0.085671	77.336578	57.595203	96.603271	0.791765	0.000000	4.281669	0.000000	0.000000	0.000000	-0.389807	0.007441	0.011234	0.000000	0.000000	3.000000	2.000000	0.000000
1099.289273	-0.085464	0.514400	0.085671	77.336578	57.595203	96.603271	0.791765	0.000000	4.281669	0.000000	0.000000	0.000000	-0.389807	0.007441	0.011234	0.000000	0.000000	3.000000	2.000000	0.000000
1099.292606	-0.086767	0.514441	0.085723	77.333351	57.499886	96.325386	0.726797	0.000000	4.283542	0.000000	0.000000	0.000000	-0.390852	0.012527	0.015683	0.000000	0.000000	3.000000	2.000000	0.000000
1099.295939	-0.086767	0.514441	0.085723	77.333351	57.499886	96.325386	0.726797	0.000000	4.283542	0.000000	0.000000	0.000000	-0.390852	0.012527	0.015683	0.000000	0.000000	3.000000	2.000000	0.000000
1099.299273	-0.086767	0.514441	0.085723	77.333351	57.499886	96.325386	0.726797	0.000000	4.283542	0.000000	0.000000	0.000000	-0.390852	0.012527	0.015683	0.000000	0.000000	3.000000	2.000000	0.000000
1099.302606	-0.088070	0.514483	0.085772	77.334160	57.537582	96.160706	0.661655	0.000000	4.286156	0.000000	0.000000	0.000000	-0.391063	0.012535	0.014723	0.000000	0.000000	3.000000	2.000000	0.000000
1099.305939	-0.088070	0.514483	0.085772	77.334160	57.537582	96.160706	0.661655	0.000000	4.286156	0.000000	0.000000	0.000000	-0.391063	0.012535	0.014723	0.000000	0.000000	3.000000	2.000000	0.000000
1099.309273	-0.088070	0.514483	0.085772	77.334160	57.537582	96.160706	0.661655	0.000000	4.286156	0.000000	0.000000	0.000000	-0.391063	0.012535	0.014723	0.000000	0.000000	3.000000	2.000000	0.000000
1099.312606	-0.089378	0.514542	0.085836	77.338448	57.698128	96.314674	0.596478	0.000000	4.288610	0.000000	0.000000	0.000000	-0.392154	0.017670	0.019155	0.000000	0.000000	3.000000	2.000000	0.000000
1099.315939	-0.089378	0.514542	0.085836	77.338448	57.698128	96.314674	0.596478	0.000000	4.288610	0.000000	0.000000	0.000000	-0.392154	0.017670	0.019155	0.000000	0.000000	3.000000	2.000000	0.000000
1099.319273	-0.089378	0.514542	0.085836	77.338448	57.698128	96.314674	0.596478	0.000000	4.288610	0.000000	0.000000	0.000000	-0.392154	0.017670	0.019155	0.000000	0.000000	3.000000	2.000000	0.000000
1099.322606	-0.090666	0.514635	0.085937	77.344574	57.971661	96.574966	0.531119	0.000000	4.291802	0.000000	0.000000	0.000000	-0.386446	0.027945	0.030251	0.000000	0.000000	3.000000	2.000000	0.000000
1099.325939	-0.090666	0.514635	0.085937	77.344574	57.971661	96.574966	0.531119	0.000000	4.291802	0.000000	0.000000	0.000000	-0.386446	0.027945	0.030251	0.000000	0.000000	3.000000	2.000000	0.000000
1099.329273	-0.090666	0.514635	0.085937	77.344574	57.971661	96.574966	0.531119	0.000000	4.291802	0.000000	0.000000	0.000000	-0.386446	0.027945	0.030251	0.000000	0.000000	3.000000	2.000000	0.000000
1099.332606	-0.091936	0.514733	0.086078	77.355110	58.402607	96.845238	0.466711	0.000000	4.296844	0.000000	0.000000	0.000000	-0.380960	0.029202	0.042302	0.000000	0.000000	3.000000	2.000000	0.000000
1099.335939	-0.091936	0.514733	0.086078	77.355110	58.402607	96.845238	0.466711	0.000000	4.296844	0.000000	0.000000	0.000000	-0.380960	0.029202	0.042302	0.000000	0.000000	3.000000	2.000000	0.000000
1099.339273	-0.091936	0.514733	0.086078	77.355110	58.402607	96.845238	0.466711	0.000000	4.296844	0.000000	0.000000	0.000000	-0.380960	0.029202	0.042302	0.000000	0.000000	3.000000	2.000000	0.000000
1099.342606	-0.093236	0.514817	0.086232	77.362480	58.821598	97.044083	0.403218	0.000000	4.303894	0.000000	0.000000	0.000000	-0.390098	0.025306	0.046348	0.000000	0.000000	3.000000	2.000000	0.000000
1099.345939	-0.093236	0.514817	0.086232	77.362480	58.821598	97.044083	0.403218	0.000000	4.303894	0.000000	0.000000	0.000000	-0.390098	0.025306	0.046348	0.000000	0.000000	3.000000	2.000000	0.000000
1099.349273	-0.093236	0.514817	0.086232	77.362480	58.821598	97.044083	0.403218	0.000000	4.303894	0.000000	0.000000	0.000000	-0.390098	0.025306	0.046348	0.000000	0.000000	3.000000	2.000000	0.000000
1099.352606	-0.094537	0.514931	0.086381	77.369377	59.259514	97.359764	0.338201	0.000000	4.311619	0.000000	0.000000	0.000000	-0.390282	0.034392	0.044437	0.000000	0.000000	3.000000	2.000000	0.000000
1099.355939	-0.094537	0.514931	0.086381	77.369377	59.259514	97.359764	0.338201	0.000000	4.311619	0.000000	0.000000	0.000000	-0.390282	0.034392	0.044437	0.000000	0.000000	3.000000	2.000000	0.000000
1099.359273	-0.094537	0.514931	0.086381	77.369377	59.259514	97.359764	0.338201	0.000000	4.311619	0.000000	0.000000	0.000000	-0.390282	0.034392	0.044437	0.000000	0.000000	3.000000	2.000000	0.000000
1099.362606	-0.095897	0.515050	0.086555	77.374802	59.713661	97.693283	0.273154	0.000000	4.319025	0.000000	0.000000	0.000000	-0.408164	0.035638	0.052388	0.000000	0.000000	3.000000	2.000000	0.000000
1099.365939	-0.095897	0.515050	0.086555	77.374802	59.713661	97.693283	0.273154	0.000000	4.319025	0.000000	0.000000	0.000000	-0.408164	0.035638	0.052388	0.000000	0.000000	3.000000	2.000000	0.000000
1099.369273	-0.095897	0.515050	0.086555	77.374802	59.713661	97.693283	0.273154	0.000000	4.319025	0.000000	0.000000	0.000000	-0.408164	0.035638	0.052388	0.000000	0.000000	3.000000	2.000000	0.000000
1099.372606	-0.097263	0.515186	0.086744	77.376732	60.099731	97.866631	0.205127	0.000000	4.327756	0.000000	0.000000	0.000000	-0.409521	0.040814	0.056666	0.000000	0.000000	3.000000	2.000000	0.000000
1099.375939	-0.097263	0.515186	0.086744	77.376732	60.099731	97.866631	0.205127	0.000000	4.327756	0.000000	0.000000	0.000000	-0.409521	0.040814	0.056666	0.000000	0.000000	3.000000	2.000000	0.000000
1099.379273	-0.097263	0.515186	0.086744	77.376732	60.099731	97.866631	0.205127	0.000000	4.327756	0.000000	0.000000	0.000000	-0.409521	0.040814	0.056666	0.000000	0.000000	3.000000	2.000000	0.000000
1099.382606	-0.098632	0.515340	0.086947	77.373398	60.498394	98.137291	0.136874	0.000000	4.337201	0.000000	0.000000	0.000000	-0.410908	0.046006	0.060926	0.000000	0.000000	3.000000	2.000000	0.000000
1099.385939	-0.098632	0.515340	0.086947	77.373398	60.498394	98.137291	0.136874	0.000000	4.337201	0.000000	0.000000	0.000000	-0.410908	0.046006	0.060926	0.000000	0.000000	3.000000	2.000000	0.000000
1099.389273	-0.098632	0.515340	0.086947	77.373398	60.498394	98.137291	0.136874	0.000000	4.337201	0.000000	0.000000	0.000000	-0.410908	0.046006	0.060926	0.000000	0.000000	3.000000	2.000000	0.000000
1099.392606	-0.100003	0.515493	0.087146	77.368599	60.954693	98.582520	0.068389	0.000000	4.347355	0.000000	0.000000	0.000000	-0.411349	0.046030	0.059818	0.000000	0.000000	3.000000	2.000000	0.000000
1099.395939	-0.100003	0.515493	0.087146	77.368599	60.954693	98.582520	0.068389	0.000000	4.347355	0.000000	0.000000	0.000000	-0.411349	0.046030	0.059818	0.000000	0.000000	3.000000	2.000000	0.000000
1099.399273	-0.100003	0.515493	0.087146	77.368599	60.954693	98.582520	0.068389	0.000000	4.347355	0.000000	0.000000	0.000000	-0.411349	0.046030	0.059818	0.000000	0.000000	3.000000	2.000000	0.000000
1099.402606	-0.101331	0.515681	0.087387	77.367599	61.443336	98.931671	-0.000169	0.000000	4.357325	0.000000	0.000000	0.000000	-0.398262	0.056436	0.072274	0.000000	0.000000	3.000000	2.000000	0.000000
1099.405939	-0.101331	0.515681	0.087387	77.367599	61.443336	98.931671	-0.000169	0.000000	4.357325	0.000000	0.000000	0.000000	-0.398262	0.056436	0.072274	0.000000	0.000000	3.000000	2.000000	0.000000
1099.409273	-0.101331	0.515681	0.087387	77.367599	61.443336	98.931671	-0.000169	0.000000	4.357325	0.000000	0.000000	0.000000	-0.398262	0.056436	0.072274	0.000000	0.000000	3.000000	2.000000	0.000000
1099.412606	-0.102661	0.515839	0.087628	77.365974	61.984642	99.300255	-0.066546	0.000000	4.369370	0.000000	0.000000	0.000000	-0.398906	0.047390	0.072157	0.000000	0.000000	3.000000	2.000000	0.000000
1099.415939	-0.102661	0.515839	0.087628	77.365974	61.984642	99.300255	-0.066546	0.000000	4.369370	0.000000	0.000000	0.000000	-0.398906	0.047390	0.072157	0.000000	0.000000	3.000000	2.000000	0.000000
1099.419273	-0.102661	0.515839	0.087628	77.365974	61.984642	99.300255	-0.066546	0.000000	4.369370	0.000000	0.000000	0.000000	-0.398906	0.047390	0.072157	0.000000	0.000000	3.000000	2.000000	0.000000
1099.422606	-0.104040	0.516011	0.087834	77.362320	62.493942	99.757225	-0.133030	0.000000	4.381397	0.000000	0.000000	0.000000	-0.413705	0.051384	0.061864	0.000000	0.000000	3.000000	2.000000	0.000000
1099.425939	-0.104040	0.516011	0.087834	77.362320	62.493942	99.757225	-0.133030	0.000000	4.381397	0.000000	0.000000	0.000000	-0.413705	0.051384	0.061864	0.000000	0.000000	3.000000	2.000000	0.000000
1099.429273	-0.104040	0.516011	0.087834	77.362320	62.493942	99.757225	-0.133030	0.000000	4.381397	0.000000	0.000000	0.000000	-0.413705	0.051384	0.061864	0.000000	0.000000	3.000000	2.000000	0.000000
1099.432606	-0.105424	0.516169	0.088057	77.356613	62.936684	100.119957	-0.201981	0.000000	4.391707	0.000000	0.000000	0.000000	-0.415369	0.047472	0.067004	0.000000	0.000000	3.000000	2.000000	0.000000
1099.435939	-0.105424	0.516169	0.088057	77.356613	62.936684	100.119957	-0.201981	0.000000	4.391707	0.000000	0.000000	0.000000	-0.415369	0.047472	0.067004	0.000000	0.000000	3.000000	2.000000	0.000000
1099.439273	-0.105424	0.516169	0.088057	77.356613	62.936684	100.119957	-0.201981	0.000000	4.391707	0.000000	0.000000	0.000000	-0.415369	0.047472	0.067004	0.000000	0.000000	3.000000	2.000000	0.000000
1099.442606	-0.106832	0.516340	0.088251	77.349152	63.304852	100.306160	-0.271209	0.000000	4.402875	0.000000	0.000000	0.000000	-0.422383	0.051468	0.058081	0.000000	0.000000	3.000000	2.000000	0.000000
1099.445939	-0.106832	0.516340	0.088251	77.349152	63.304852	100.306160	-0.271209	0.000000	4.402875	0.000000	0.000000	0.000000	-0.422383	0.051468	0.058081	0.000000	0.000000	3.000000	2.000000	0.000000
1099.449273	-0.106832	0.516340	0.088251	77.349152	63.304852	100.306160	-0.271209	0.000000	4.402875	0.000000	0.000000	0.000000	-0.422383	0.051468	0.058081	0.000000	0.000000	3.000000	2.000000	0.000000
1099.452606	-0.108246	0.516499	0.088462	77.339493	63.582237	100.525383	-0.341606	0.000000	4.412555	0.000000	0.000000	0.000000	-0.424074	0.047612	0.063164	0.000000	0.000000	3.000000	2.000000	0.000000
1099.455939	-0.108246	0.516499	0.088462	77.339493	63.582237	100.525383	-0.341606	0.000000	4.412555	0.000000	0.000000	0.000000	-0.424074	0.047612	0.063164	0.000000	0.000000	3.000000	2.000000	0.000000
1099.459273	-0.108246	0.516499	0.088462	77.339493	63.582237	100.525383	-0.341606	0.000000	4.412555	0.000000	0.000000	0.000000	-0.424074	0.047612	0.063164	0.000000	0.000000	3.000000	2.000000	0.000000
1099.462606	-0.109639	0.516675	0.088691	77.330048	63.872482	100.909363	-0.412285	0.000000	4.423082	0.000000	0.000000	0.000000	-0.417841	0.052820	0.068844	0.000000	0.000000	3.000000	2.000000	0.000000
1099.465939	-0.109639	0.516675	0.088691	77.330048	63.872482	100.909363	-0.412285	0.000000	4.423082	0.000000	0.000000	0.000000	-0.417841	0.052820	0.068844	0.000000	0.000000	3.000000	2.000000	0.000000
1099.469273	-0.109639	0.516675	0.088691	77.330048	63.872482	100.909363	-0.412285	0.000000	4.423082	0.000000	0.000000	0.000000	-0.417841	0.052820	0.068844	0.000000	0.000000	3.000000	2.000000	0.000000
1099.472606	-0.111004	0.516804	0.088908	77.320198	64.241379	101.237076	-0.481926	0.000000	4.434556	0.000000	0.000000	0.000000	-0.409673	0.038561	0.064930	0.000000	0.000000	3.000000	2.000000	0.000000
1099.475939	-0.111004	0.516804	0.088908	77.320198	64.241379	101.237076	-0.481926	0.000000	4.434556	0.000000	0.000000	0.000000	-0.409673	0.038561	0.064930	0.000000	0.000000	3.000000	2.000000	0.000000
1099.479273	-0.111004	0.516804	0.088908	77.320198	64.241379	101.237076	-0.481926	0.000000	4.434556	0.000000	0.000000	0.000000	-0.409673	0.038561	0.064930	0.000000	0.000000	3.000000	2.000000	0.000000
1099.482606	-0.112353	0.516936	0.089164	77.310287	64.731148	101.584930	-0.550205	0.000000	4.445378	0.000000	0.000000	0.000000	-0.404724	0.039852	0.076952	0.000000	0.000000	3.000000	2.000000	0.000000
1099.485939	-0.112353	0.516936	0.089164	77.310287	64.731148	101.584930	-0.550205	0.000000	4.445378	0.000000	0.000000	0.000000	-0.404724	0.039852	0.076952	0.000000	0.000000	3.000000	2.000000	0.000000
1099.489273	-0.112353	0.516936	0.089164	77.310287	64.731148	101.584930	-0.550205	0.000000	4.445378	0.000000	0.000000	0.000000	-0.404724	0.039852	0.076952	0.000000	0.000000	3.000000	2.000000	0.000000
1099.492606	-0.113689	0.517031	0.089343	77.299324	65.401978	102.102058	-0.617659	0.000000	4.458203	0.000000	0.000000	0.000000	-0.400638	0.028211	0.053794	0.000000	0.000000	3.000000	2.000000	0.000000
1099.495939	-0.113689	0.517031	0.089343	77.299324	65.401978	102.102058	-0.617659	0.000000	4.458203	0.000000	0.000000	0.000000	-0.400638	0.028211	0.053794	0.000000	0.000000	3.000000	2.000000	0.000000
1099.499273	-0.113689	0.517031	0.089343	77.299324	65.401978	102.102058	-0.617659	0.000000	4.458203	0.000000	0.000000	0.000000	-0.400638	0.028211	0.053794	0.000000	0.000000	3.000000	2.000000	0.000000
1099.502606	-0.115056	0.517111	0.089535	77.286469	66.124268	102.736465	-0.684432	0.000000	4.467169	0.000000	0.000000	0.000000	-0.410139	0.024274	0.057344	0.000000	0.000000	3.000000	2.000000	0.000000
1099.505939	-0.115056	0.517111	0.089535	77.286469	66.124268	102.736465	-0.684432	0.000000	4.467169	0.000000	0.000000	0.000000	-0.410139	0.024274	0.057344	0.000000	0.000000	3.000000	2.000000	0.000000
1099.509273	-0.115056	0.517111	0.089535	77.286469	66.124268	102.736465	-0.684432	0.000000	4.467169	0.000000	0.000000	0.000000	-0.410139	0.024274	0.057344	0.000000	0.000000	3.000000	2.000000	0.000000
1099.512606	-0.116425	0.517162	0.089725	77.272858	66.787842	103.394638	-0.752788	0.000000	4.476726	0.000000	0.000000	0.000000	-0.410784	0.015133	0.057210	0.000000	0.000000	3.000000	2.000000	0.000000
1099.515939	-0.116425	0.517162	0.089725	77.272858	66.787842	103.394638	-0.752788	0.000000	4.476726	0.000000	0.000000	0.000000	-0.410784	0.015133	0.057210	0.000000	0.000000	3.000000	2.000000	0.000000
1099.519273	-0.116425	0.517162	0.089725	77.272858	66.787842	103.394638	-0.752788	0.000000	4.476726	0.000000	0.000000	0.000000	-0.410784	0.015133	0.057210	0.000000	0.000000	3.000000	2.000000	0.000000
1099.522606	-0.117844	0.517195	0.089884	77.258041	67.286453	103.798080	-0.821253	0.000000	4.486261	0.000000	0.000000	0.000000	-0.425667	0.009912	0.047500	0.000000	0.000000	3.000000	2.000000	0.000000
1099.525939	-0.117844	0.517195	0.089884	77.258041	67.286453	103.798080	-0.821253	0.000000	4.486261	0.000000	0.000000	0.000000	-0.425667	0.009912	0.047500	0.000000	0.000000	3.000000	2.000000	0.000000
1099.529273	-0.117844	0.517195	0.089884	77.258041	67.286453	103.798080	-0.821253	0.000000	4.486261	0.000000	0.000000	0.000000	-0.425667	0.009912	0.047500	0.000000	0.000000	3.000000	2.000000	0.000000
1099.532606	-0.119234	0.517210	0.090026	77.245117	67.630058	103.894722	-0.892197	0.000000	4.494177	0.000000	0.000000	0.000000	-0.417153	0.004675	0.042781	0.000000	0.000000	3.000000	2.000000	0.000000
1099.535939	-0.119234	0.517210	0.090026	77.245117	67.630058	103.894722	-0.892197	0.000000	4.494177	0.000000	0.000000	0.000000	-0.417153	0.004675	0.042781	0.000000	0.000000	3.000000	2.000000	0.000000
1099.539273	-0.119234	0.517210	0.090026	77.245117	67.630058	103.894722	-0.892197	0.000000	4.494177	0.000000	0.000000	0.000000	-0.417153	0.004675	0.042781	0.000000	0.000000	3.000000	2.000000	0.000000
1099.542606	-0.120632	0.517182	0.090189	77.234123	67.834839	103.851303	-0.961722	0.000000	4.501308	0.000000	0.000000	0.000000	-0.419120	-0.008507	0.048836	0.000000	0.000000	3.000000	2.000000	0.000000
1099.545939	-0.120632	0.517182	0.090189	77.234123	67.834839	103.851303	-0.961722	0.000000	4.501308	0.000000	0.000000	0.000000	-0.419120	-0.008507	0.048836	0.000000	0.000000	3.000000	2.000000	0.000000
1099.549273	-0.120632	0.517182	0.090189	77.234123	67.834839	103.851303	-0.961722	0.000000	4.501308	0.000000	0.000000	0.000000	-0.419120	-0.008507	0.048836	0.000000	0.000000	3.000000	2.000000	0.000000
1099.552606	-0.122000	0.517136	0.090336	77.224495	67.966324	103.987053	-1.031576	0.000000	4.509447	0.000000	0.000000	0.000000	-0.410575	-0.013765	0.044199	0.000000	0.000000	3.000000	2.000000	0.000000
1099.555939	-0.122000	0.517136	0.090336	77.224495	67.966324	103.987053	-1.031576	0.000000	4.509447	0.000000	0.000000	0.000000	-0.410575	-0.013765	0.044199	0.000000	0.000000	3.000000	2.000000	0.000000
1099.559273	-0.122000	0.517136	0.090336	77.224495	67.966324	103.987053	-1.031576	0.000000	4.509447	0.000000	0.000000	0.000000	-0.410575	-0.013765	0.044199	0.000000	0.000000	3.000000	2.000000	0.000000
1099.562606	-0.123370	0.517090	0.090480	77.215431	68.047966	104.143303	-1.100005	0.000000	4.516814	0.000000	0.000000	0.000000	-0.410962	-0.013821	0.043120	0.000000	0.000000	3.000000	2.000000	0.000000
1099.565939	-0.123370	0.517090	0.090480	77.215431	68.047966	104.143303	-1.100005	0.000000	4.516814	0.000000	0.000000	0.000000	-0.410962	-0.013821	0.043120	0.000000	0.000000	3.000000	2.000000	0.000000
1099.569273	-0.123370	0.517090	0.090480	77.215431	68.047966	104.143303	-1.100005	0.000000	4.516814	0.000000	0.000000	0.000000	-0.410962	-0.013821	0.043120	0.000000	0.000000	3.000000	2.000000	0.000000
1099.572606	-0.124720	0.517031	0.090647	77.207085	68.079872	104.009048	-1.168499	0.000000	4.524000	0.000000	0.000000	0.000000	-0.404955	-0.017851	0.050003	0.000000	0.000000	3.000000	2.000000	0.000000
1099.575939	-0.124720	0.517031	0.090647	77.207085	68.079872	104.009048	-1.168499	0.000000	4.524000	0.000000	0.000000	0.000000	-0.404955	-0.017851	0.050003	0.000000	0.000000	3.000000	2.000000	0.000000
1099.579273	-0.124720	0.517031	0.090647	77.207085	68.079872	104.009048	-1.168499	0.000000	4.524000	0.000000	0.000000	0.000000	-0.404955	-0.017851	0.050003	0.000000	0.000000	3.000000	2.000000	0.000000
1099.582606	-0.126032	0.516980	0.090757	77.199692	68.051727	103.717850	-1.235991	0.000000	4.532334	0.000000	0.000000	0.000000	-0.393507	-0.015185	0.033139	0.000000	0.000000	3.000000	2.000000	0.000000
1099.585939	-0.126032	0.516980	0.090757	77.199692	68.051727	103.717850	-1.235991	0.000000	4.532334	0.000000	0.000000	0.000000	-0.393507	-0.015185	0.033139	0.000000	0.000000	3.000000	2.000000	0.000000
1099.589273	-0.126032	0.516980	0.090757	77.199692	68.051727	103.717850	-1.235991	0.000000	4.532334	0.000000	0.000000	0.000000	-0.393507	-0.015185	0.033139	0.000000	0.000000	3.000000	2.000000	0.000000
1099.592606	-0.127292	0.516929	0.090876	77.192734	68.042526	103.647919	-1.301575	0.000000	4.537857	0.000000	0.000000	0.000000	-0.378222	-0.015220	0.035779	0.000000	0.000000	3.000000	2.000000	0.000000
1099.595939	-0.127292	0.516929	0.090876	77.192734	68.042526	103.647919	-1.301575	0.000000	4.537857	0.000000	0.000000	0.000000	-0.378222	-0.015220	0.035779	0.000000	0.000000	3.000000	2.000000	0.000000
1099.599273	-0.127292	0.516929	0.090876	77.192734	68.042526	103.647919	-1.301575	0.000000	4.537857	0.000000	0.000000	0.000000	-0.378222	-0.015220	0.035779	0.000000	0.000000	3.000000	2.000000	0.000000
1099.602606	-0.128514	0.516918	0.090937	77.187485	67.976631	103.640396	-1.364612	0.000000	4.543820	0.000000	0.000000	0.000000	-0.366382	-0.003280	0.018177	0.000000	0.000000	3.000000	2.000000	0.000000
1099.605939	-0.128514	0.516918	0.090937	77.187485	67.976631	103.640396	-1.364612	0.000000	4.543820	0.000000	0.000000	0.000000	-0.366382	-0.003280	0.018177	0.000000	0.000000	3.000000	2.000000	0.000000
1099.609273	-0.128514	0.516918	0.090937	77.187485	67.976631	103.640396	-1.364612	0.000000	4.543820	0.000000	0.000000	0.000000	-0.366382	-0.003280	0.018177	0.000000	0.000000	3.000000	2.000000	0.000000
1099.612606	-0.129675	0.516872	0.090972	77.184235	67.798927	103.433449	-1.425676	0.000000	4.546849	0.000000	0.000000	0.000000	-0.348543	-0.013777	0.010588	0.000000	0.000000	3.000000	2.000000	0.000000
1099.615939	-0.129675	0.516872	0.090972	77.184235	67.798927	103.433449	-1.425676	0.000000	4.546849	0.000000	0.000000	0.000000	-0.348543	-0.013777	0.010588	0.000000	0.000000	3.000000	2.000000	0.000000
1099.619273	-0.129675	0.516872	0.090972	77.184235	67.798927	103.433449	-1.425676	0.000000	4.546849	0.000000	0.000000	0.000000	-0.348543	-0.013777	0.010588	0.000000	0.000000	3.000000	2.000000	0.000000
1099.622606	-0.130828	0.516853	0.090964	77.181824	67.616737	103.084518	-1.483766	0.000000	4.548614	0.000000	0.000000	0.000000	-0.345779	-0.005813	-0.002504	0.000000	0.000000	3.000000	2.000000	0.000000
1099.625939	-0.130828	0.516853	0.090964	77.181824	67.616737	103.084518	-1.483766	0.000000	4.548614	0.000000	0.000000	0.000000	-0.345779	-0.005813	-0.002504	0.000000	0.000000	3.000000	2.000000	0.000000
1099.629273	-0.130828	0.516853	0.090964	77.181824	67.616737	103.084518	-1.483766	0.000000	4.548614	0.000000	0.000000	0.000000	-0.345779	-0.005813	-0.002504	0.000000	0.000000	3.000000	2.000000	0.000000
1099.632606	-0.131960	0.516820	0.090980	77.179863	67.450890	102.733620	-1.541397	0.000000	4.548197	0.000000	0.000000	0.000000	-0.339599	-0.009816	0.004788	0.000000	0.000000	3.000000	2.000000	0.000000
1099.635939	-0.131960	0.516820	0.090980	77.179863	67.450890	102.733620	-1.541397	0.000000	4.548197	0.000000	0.000000	0.000000	-0.339599	-0.009816	0.004788	0.000000	0.000000	3.000000	2.000000	0.000000
1099.639273	-0.131960	0.516820	0.090980	77.179863	67.450890	102.733620	-1.541397	0.000000	4.548197	0.000000	0.000000	0.000000	-0.339599	-0.009816	0.004788	0.000000	0.000000	3.000000	2.000000	0.000000
1099.642606	-0.133118	0.516788	0.090987	77.177391	67.268738	102.488441	-1.597996	0.000000	4.548995	0.000000	0.000000	0.000000	-0.347571	-0.009832	0.002170	0.000000	0.000000	3.000000	2.000000	0.000000
1099.645939	-0.133118	0.516788	0.090987	77.177391	67.268738	102.488441	-1.597996	0.000000	4.548995	0.000000	0.000000	0.000000	-0.347571	-0.009832	0.002170	0.000000	0.000000	3.000000	2.000000	0.000000
1099.649273	-0.133118	0.516788	0.090987	77.177391	67.268738	102.488441	-1.597996	0.000000	4.548995	0.000000	0.000000	0.000000	-0.347571	-0.009832	0.002170	0.000000	0.000000	3.000000	2.000000	0.000000
1099.652606	-0.134286	0.516790	0.091027	77.173927	67.062210	102.231438	-1.655925	0.000000	4.549356	0.000000	0.000000	0.000000	-0.350278	0.000625	0.011814	0.000000	0.000000	3.000000	2.000000	0.000000
1099.655939	-0.134286	0.516790	0.091027	77.173927	67.062210	102.231438	-1.655925	0.000000	4.549356	0.000000	0.000000	0.000000	-0.350278	0.000625	0.011814	0.000000	0.000000	3.000000	2.000000	0.000000
1099.659273	-0.134286	0.516790	0.091027	77.173927	67.062210	102.231438	-1.655925	0.000000	4.549356	0.000000	0.000000	0.000000	-0.350278	0.000625	0.011814	0.000000	0.000000	3.000000	2.000000	0.000000
1099.662606	-0.135384	0.516858	0.091114	77.168877	66.817757	101.964661	-1.714305	0.000000	4.551326	0.000000	0.000000	0.000000	-0.329378	0.020361	0.026268	0.000000	0.000000	3.000000	2.000000	0.000000
1099.665939	-0.135384	0.516858	0.091114	77.168877	66.817757	101.964661	-1.714305	0.000000	4.551326	0.000000	0.000000	0.000000	-0.329378	0.020361	0.026268	0.000000	0.000000	3.000000	2.000000	0.000000
1099.669273	-0.135384	0.516858	0.091114	77.168877	66.817757	101.964661	-1.714305	0.000000	4.551326	0.000000	0.000000	0.000000	-0.329378	0.020361	0.026268	0.000000	0.000000	3.000000	2.000000	0.000000
1099.672606	-0.135384	0.516858	0.091114	77.162224	66.549065	101.728088	-1.769201	0.000000	4.555704	0.000000	0.000000	0.000000	-0.329378	0.020361	0.026268	0.000000	0.000000	3.000000	2.000000	0.000000
1099.675939	-0.136340	0.517045	0.091181	77.162224	66.549065	101.728088	-1.769201	0.000000	4.555704	0.000000	0.000000	0.000000	-0.286797	0.056171	0.020149	0.000000	0.000000	3.000000	2.000000	0.000000
1099.679273	-0.136340	0.517045	0.091181	77.162224	66.549065	101.728088	-1.769201	0.000000	4.555704	0.000000	0.000000	0.000000	-0.286797	0.056171	0.020149	0.000000	0.000000	3.000000	2.000000	0.000000
1099.682606	-0.137133	0.517338	0.091256	77.153816	66.308693	101.544388	-1.769201	0.000000	4.555704	0.000000	0.000000	0.000000	-0.237837	0.088042	0.022324	0.000000	0.000000	3.000000	2.000000	0.000000
1099.685939	-0.137133	0.517338	0.091256	77.153816	66.308693	101.544388	-1.769201	0.000000	4.555704	0.000000	0.000000	0.000000	-0.237837	0.088042	0.022324	0.000000	0.000000	3.000000	2.000000	0.000000
1099.689273	-0.137133	0.517338	0.091256	77.153816	66.308693	101.544388	-1.769201	0.000000	4.555704	0.000000	0.000000	0.000000	-0.237837	0.088042	0.022324	0.000000	0.000000	3.000000	2.000000	0.000000
1099.692606	-0.137133	0.517338	0.091256	77.144020	66.138290	101.425209	-1.856640	0.000000	4.562782	0.000000	0.000000	0.000000	-0.237837	0.088042	0.022324	0.000000	0.000000	3.000000	2.000000	0.000000
1099.695939	-0.137742	0.517761	0.091259	77.144020	66.138290	101.425209	-1.856640	0.000000	4.562782	0.000000	0.000000	0.000000	-0.182891	0.126685	0.001070	0.000000	0.000000	3.000000	2.000000	0.000000
1099.699273	-0.137742	0.517761	0.091259	77.144020	66.138290	101.425209	-1.856640	0.000000	4.562782	0.000000	0.000000	0.000000	-0.182891	0.126685	0.001070	0.000000	0.000000	3.000000	2.000000	0.000000
1099.702606	-0.138200	0.518298	0.091206	77.136749	65.924316	101.245598	-1.856640	0.000000	4.562782	0.000000	0.000000	0.000000	-0.137174	0.161330	-0.015894	0.000000	0.000000	3.000000	2.000000	0.000000
1099.705939	-0.138200	0.518298	0.091206	77.136749	65.924316	101.245598	-1.856640	0.000000	4.562782	0.000000	0.000000	0.000000	-0.137174	0.161330	-0.015894	0.000000	0.000000	3.000000	2.000000	0.000000
1099.709273	-0.138200	0.518298	0.091206	77.136749	65.924316	101.245598	-1.856640	0.000000	4.562782	0.000000	0.000000	0.000000	-0.137174	0.161330	-0.015894	0.000000	0.000000	3.000000	2.000000	0.000000
1099.712606	-0.138200	0.518298	0.091206	77.144852	65.596718	100.920547	-1.909984	0.000000	4.560311	0.000000	0.000000	0.000000	-0.137174	0.161330	-0.015894	0.000000	0.000000	3.000000	2.000000	0.000000
1099.715939	-0.138514	0.518956	0.091134	77.144852	65.596718	100.920547	-1.909984	0.000000	4.560311	0.000000	0.000000	0.000000	-0.094250	0.197190	-0.021524	0.000000	0.000000	3.000000	2.000000	0.000000
1099.719273	-0.138514	0.518956	0.091134	77.144852	65.596718	100.920547	-1.909984	0.000000	4.560311	0.000000	0.000000	0.000000	-0.094250	0.197190	-0.021524	0.000000	0.000000	3.000000	2.000000	0.000000
1099.722606	-0.138746	0.519737	0.091068	77.205528	65.237221	100.497665	-1.909984	0.000000	4.560311	0.000000	0.000000	0.000000	-0.069751	0.234277	-0.019841	0.000000	0.000000	3.000000	2.000000	0.000000
1099.725939	-0.138746	0.519737	0.091068	77.205528	65.237221	100.497665	-1.909984	0.000000	4.560311	0.000000	0.000000	0.000000	-0.069751	0.234277	-0.019841	0.000000	0.000000	3.000000	2.000000	0.000000
1099.729273	-0.138746	0.519737	0.091068	77.205528	65.237221	100.497665	-1.909984	0.000000	4.560311	0.000000	0.000000	0.000000	-0.069751	0.234277	-0.019841	0.000000	0.000000	3.000000	2.000000	0.000000
1099.732606	-0.138938	0.520632	0.091059	77.326393	64.808159	99.930786	-1.937317	0.000000	4.553417	0.000000	0.000000	0.000000	-0.057450	0.268721	-0.002803	0.000000	0.000000	3.000000	2.000000	0.000000
1099.735939	-0.138938	0.520632	0.091059	77.326393	64.808159	99.930786	-1.937317	0.000000	4.553417	0.000000	0.000000	0.000000	-0.057450	0.268721	-0.002803	0.000000	0.000000	3.000000	2.000000	0.000000
1099.739273	-0.138938	0.520632	0.091059	77.326393	64.808159	99.930786	-1.937317	0.000000	4.553417	0.000000	0.000000	0.000000	-0.057450	0.268721	-0.002803	0.000000	0.000000	3.000000	2.000000	0.000000
1099.742606	-0.139058	0.521625	0.091095	77.486458	64.340775	99.273170	-1.946892	0.000000	4.552950	0.000000	0.000000	0.000000	-0.036009	0.297949	0.010926	0.000000	0.000000	3.000000	2.000000	0.000000
1099.745939	-0.139058	0.521625	0.091095	77.486458	64.340775	99.273170	-1.946892	0.000000	4.552950	0.000000	0.000000	0.000000	-0.036009	0.297949	0.010926	0.000000	0.000000	3.000000	2.000000	0.000000
1099.749273	-0.139058	0.521625	0.091095	77.486458	64.340775	99.273170	-1.946892	0.000000	4.552950	0.000000	0.000000	0.000000	-0.036009	0.297949	0.010926	0.000000	0.000000	3.000000	2.000000	0.000000
1099.752606	-0.139112	0.522703	0.091198	77.668159	63.795128	98.503883	-1.952893	0.000000	4.554771	0.000000	0.000000	0.000000	-0.016095	0.323263	0.030680	0.000000	0.000000	3.000000	2.000000	0.000000
1099.755939	-0.139112	0.522703	0.091198	77.668159	63.795128	98.503883	-1.952893	0.000000	4.554771	0.000000	0.000000	0.000000	-0.016095	0.323263	0.030680	0.000000	0.000000	3.000000	2.000000	0.000000
1099.759273	-0.139112	0.522703	0.091198	77.668159	63.795128	98.503883	-1.952893	0.000000	4.554771	0.000000	0.000000	0.000000	-0.016095	0.323263	0.030680	0.000000	0.000000	3.000000	2.000000	0.000000
1099.762606	-0.139156	0.523852	0.091373	77.852432	63.174908	97.649834	-1.955575	0.000000	4.559884	0.000000	0.000000	0.000000	-0.013319	0.344754	0.052497	0.000000	0.000000	3.000000	2.000000	0.000000
1099.765939	-0.139156	0.523852	0.091373	77.852432	63.174908	97.649834	-1.955575	0.000000	4.559884	0.000000	0.000000	0.000000	-0.013319	0.344754	0.052497	0.000000	0.000000	3.000000	2.000000	0.000000
1099.769273	-0.139156	0.523852	0.091373	77.852432	63.174908	97.649834	-1.955575	0.000000	4.559884	0.000000	0.000000	0.000000	-0.013319	0.344754	0.052497	0.000000	0.000000	3.000000	2.000000	0.000000
1099.772606	-0.139216	0.525104	0.091610	78.023438	62.494381	96.739685	-1.957795	0.000000	4.568634	0.000000	0.000000	0.000000	-0.018037	0.375660	0.071103	0.000000	0.000000	3.000000	2.000000	0.000000
1099.775939	-0.139216	0.525104	0.091610	78.023438	62.494381	96.739685	-1.957795	0.000000	4.568634	0.000000	0.000000	0.000000	-0.018037	0.375660	0.071103	0.000000	0.000000	3.000000	2.000000	0.000000
1099.779273	-0.139216	0.525104	0.091610	78.023438	62.494381	96.739685	-1.957795	0.000000	4.568634	0.000000	0.000000	0.000000	-0.018037	0.375660	0.071103	0.000000	0.000000	3.000000	2.000000	0.000000
1099.782606	-0.139243	0.526402	0.091826	78.159828	61.838791	95.883255	-1.960801	0.000000	4.580484	0.000000	0.000000	0.000000	-0.008152	0.389272	0.064950	0.000000	0.000000	3.000000	2.000000	0.000000
1099.785939	-0.139243	0.526402	0.091826	78.159828	61.838791	95.883255	-1.960801	0.000000	4.580484	0.000000	0.000000	0.000000	-0.008152	0.389272	0.064950	0.000000	0.000000	3.000000	2.000000	0.000000
1099.789273	-0.139243	0.526402	0.091826	78.159828	61.838791	95.883255	-1.960801	0.000000	4.580484	0.000000	0.000000	0.000000	-0.008152	0.389272	0.064950	0.000000	0.000000	3.000000	2.000000	0.000000
1099.792606	-0.139299	0.527750	0.092046	78.245178	61.808083	95.697563	-1.962160	0.000000	4.591309	0.000000	0.000000	0.000000	-0.016743	0.404291	0.066010	0.000000	0.000000	3.000000	2.000000	0.000000
1099.795939	-0.139299	0.527750	0.092046	78.245178	61.808083	95.697563	-1.962160	0.000000	4.591309	0.000000	0.000000	0.000000	-0.016743	0.404291	0.066010	0.000000	0.000000	3.000000	2.000000	0.000000
1099.799273	-0.139299	0.527750	0.092046	78.245178	61.808083	95.697563	-1.962160	0.000000	4.591309	0.000000	0.000000	0.000000	-0.016743	0.404291	0.066010	0.000000	0.000000	3.000000	2.000000	0.000000
1099.802606	-0.139308	0.529120	0.092191	78.262634	62.808937	96.598373	-1.963290	0.000000	4.598423	0.000000	0.000000	0.000000	-0.002671	0.411064	0.043367	0.000000	0.000000	3.000000	2.000000	0.000000
1099.805939	-0.139308	0.529120	0.092191	78.262634	62.808937	96.598373	-1.963290	0.000000	4.598423	0.000000	0.000000	0.000000	-0.002671	0.411064	0.043367	0.000000	0.000000	3.000000	2.000000	0.000000
1099.809273	-0.139308	0.529120	0.092191	78.262634	62.808937	96.598373	-1.963290	0.000000	4.598423	0.000000	0.000000	0.000000	-0.002671	0.411064	0.043367	0.000000	0.000000	3.000000	2.000000	0.000000
1099.812606	-0.139319	0.530540	0.092345	78.231361	64.309929	98.034485	-1.961061	0.000000	4.599374	0.000000	0.000000	0.000000	-0.003398	0.426057	0.046248	0.000000	0.000000	3.000000	2.000000	0.000000
1099.815939	-0.139319	0.530540	0.092345	78.231361	64.309929	98.034485	-1.961061	0.000000	4.599374	0.000000	0.000000	0.000000	-0.003398	0.426057	0.046248	0.000000	0.000000	3.000000	2.000000	0.000000
1099.819273	-0.139319	0.530540	0.092345	78.231361	64.309929	98.034485	-1.961061	0.000000	4.599374	0.000000	0.000000	0.000000	-0.003398	0.426057	0.046248	0.000000	0.000000	3.000000	2.000000	0.000000
1099.822606	-0.139298	0.531974	0.092481	78.195801	65.731369	99.388382	-1.958767	0.000000	4.600351	0.000000	0.000000	0.000000	0.006275	0.430294	0.040949	0.000000	0.000000	3.000000	2.000000	0.000000
1099.825939	-0.139298	0.531974	0.092481	78.195801	65.731369	99.388382	-1.958767	0.000000	4.600351	0.000000	0.000000	0.000000	0.006275	0.430294	0.040949	0.000000	0.000000	3.000000	2.000000	0.000000
1099.829273	-0.139298	0.531974	0.092481	78.195801	65.731369	99.388382	-1.958767	0.000000	4.600351	0.000000	0.000000	0.000000	0.006275	0.430294	0.040949	0.000000	0.000000	3.000000	2.000000	0.000000
1099.832606	-0.139224	0.533410	0.092628	78.153290	66.956474	100.542664	-1.955438	0.000000	4.601768	0.000000	0.000000	0.000000	0.022223	0.430606	0.043830	0.000000	0.000000	3.000000	2.000000	0.000000
1099.835939	-0.139224	0.533410	0.092628	78.153290	66.956474	100.542664	-1.955438	0.000000	4.601768	0.000000	0.000000	0.000000	0.022223	0.430606	0.043830	0.000000	0.000000	3.000000	2.000000	0.000000
1099.839273	-0.139224	0.533410	0.092628	78.153290	66.956474	100.542664	-1.955438	0.000000	4.601768	0.000000	0.000000	0.000000	0.022223	0.430606	0.043830	0.000000	0.000000	3.000000	2.000000	0.000000
1099.842606	-0.139096	0.534877	0.092779	78.111008	67.931931	101.445290	-1.949703	0.000000	4.604200	0.000000	0.000000	0.000000	0.038490	0.440226	0.045470	0.000000	0.000000	3.000000	2.000000	0.000000
1099.845939	-0.139096	0.534877	0.092779	78.111008	67.931931	101.445290	-1.949703	0.000000	4.604200	0.000000	0.000000	0.000000	0.038490	0.440226	0.045470	0.000000	0.000000	3.000000	2.000000	0.000000
1099.849273	-0.139096	0.534877	0.092779	78.111008	67.931931	101.445290	-1.949703	0.000000	4.604200	0.000000	0.000000	0.000000	0.038490	0.440226	0.045470	0.000000	0.000000	3.000000	2.000000	0.000000
1099.852606	-0.139024	0.536333	0.092934	78.078545	68.621559	102.062607	-1.941595	0.000000	4.607625	0.000000	0.000000	0.000000	0.021556	0.436692	0.046600	0.000000	0.000000	3.000000	2.000000	0.000000
1099.855939	-0.139024	0.536333	0.092934	78.078545	68.621559	102.062607	-1.941595	0.000000	4.607625	0.000000	0.000000	0.000000	0.021556	0.436692	0.046600	0.000000	0.000000	3.000000	2.000000	0.000000
1099.859273	-0.139024	0.536333	0.092934	78.078545	68.621559	102.062607	-1.941595	0.000000	4.607625	0.000000	0.000000	0.000000	0.021556	0.436692	0.046600	0.000000	0.000000	3.000000	2.000000	0.000000
1099.862606	-0.138951	0.537789	0.093086	78.066849	68.999054	102.361137	-1.935809	0.000000	4.610059	0.000000	0.000000	0.000000	0.021854	0.437011	0.045480	0.000000	0.000000	3.000000	2.000000	0.000000
1099.865939	-0.138951	0.537789	0.093086	78.066849	68.999054	102.361137	-1.935809	0.000000	4.610059	0.000000	0.000000	0.000000	0.021854	0.437011	0.045480	0.000000	0.000000	3.000000	2.000000	0.000000
1099.869273	-0.138951	0.537789	0.093086	78.066849	68.999054	102.361137	-1.935809	0.000000	4.610059	0.000000	0.000000	0.000000	0.021854	0.437011	0.045480	0.000000	0.000000	3.000000	2.000000	0.000000
1099.872606	-0.138857	0.539235	0.093261	78.080132	69.130562	102.400650	-1.930057	0.000000	4.612470	0.000000	0.000000	0.000000	0.028412	0.433546	0.052582	0.000000	0.000000	3.000000	2.000000	0.000000
1099.875939	-0.138857	0.539235	0.093261	78.080132	69.130562	102.400650	-1.930057	0.000000	4.612470	0.000000	0.000000	0.000000	0.028412	0.433546	0.052582	0.000000	0.000000	3.000000	2.000000	0.000000
1099.879273	-0.138857	0.539235	0.093261	78.080132	69.130562	102.400650	-1.930057	0.000000	4.612470	0.000000	0.000000	0.000000	0.028412	0.433546	0.052582	0.000000	0.000000	3.000000	2.000000	0.000000
1099.882606	-0.138767	0.540637	0.093458	78.096245	69.070946	102.250061	-1.922978	0.000000	4.615427	0.000000	0.000000	0.000000	0.026805	0.420789	0.059053	0.000000	0.000000	3.000000	2.000000	0.000000
1099.885939	-0.138767	0.540637	0.093458	78.096245	69.070946	102.250061	-1.922978	0.000000	4.615427	0.000000	0.000000	0.000000	0.026805	0.420789	0.059053	0.000000	0.000000	3.000000	2.000000	0.000000
1099.889273	-0.138767	0.540637	0.093458	78.096245	69.070946	102.250061	-1.922978	0.000000	4.615427	0.000000	0.000000	0.000000	0.026805	0.420789	0.059053	0.000000	0.000000	3.000000	2.000000	0.000000
1099.892606	-0.138687	0.542016	0.093693	78.098633	68.854347	101.959755	-1.915760	0.000000	4.618427	0.000000	0.000000	0.000000	0.023937	0.413566	0.070532	0.000000	0.000000	3.000000	2.000000	0.000000
1099.895939	-0.138687	0.542016	0.093693	78.098633	68.854347	101.959755	-1.915760	0.000000	4.618427	0.000000	0.000000	0.000000	0.023937	0.413566	0.070532	0.000000	0.000000	3.000000	2.000000	0.000000
1099.899273	-0.138687	0.542016	0.093693	78.098633	68.854347	101.959755	-1.915760	0.000000	4.618427	0.000000	0.000000	0.000000	0.023937	0.413566	0.070532	0.000000	0.000000	3.000000	2.000000	0.000000
1099.902606	-0.138586	0.543383	0.093952	78.088188	68.859032	101.898804	-1.908295	0.000000	4.621516	0.000000	0.000000	0.000000	0.030504	0.410216	0.077750	0.000000	0.000000	3.000000	2.000000	0.000000
1099.905939	-0.138586	0.543383	0.093952	78.088188	68.859032	101.898804	-1.908295	0.000000	4.621516	0.000000	0.000000	0.000000	0.030504	0.410216	0.077750	0.000000	0.000000	3.000000	2.000000	0.000000
1099.909273	-0.138586	0.543383	0.093952	78.088188	68.859032	101.898804	-1.908295	0.000000	4.621516	0.000000	0.000000	0.000000	0.030504	0.410216	0.077750	0.000000	0.000000	3.000000	2.000000	0.000000
1099.912606	-0.138528	0.544684	0.094167	78.056282	69.735443	102.699234	-1.899514	0.000000	4.625133	0.000000	0.000000	0.000000	0.017196	0.390233	0.064400	0.000000	0.000000	3.000000	2.000000	0.000000
1099.915939	-0.138528	0.544684	0.094167	78.056282	69.735443	102.699234	-1.899514	0.000000	4.625133	0.000000	0.000000	0.000000	0.017196	0.390233	0.064400	0.000000	0.000000	3.000000	2.000000	0.000000
1099.919273	-0.138528	0.544684	0.094167	78.056282	69.735443	102.699234	-1.899514	0.000000	4.625133	0.000000	0.000000	0.000000	0.017196	0.390233	0.064400	0.000000	0.000000	3.000000	2.000000	0.000000
1099.922606	-0.138496	0.545986	0.094372	78.003952	71.235237	104.119904	-1.893394	0.000000	4.627641	0.000000	0.000000	0.000000	0.009593	0.390608	0.061512	0.000000	0.000000	3.000000	2.000000	0.000000
1099.925939	-0.138496	0.545986	0.094372	78.003952	71.235237	104.119904	-1.893394	0.000000	4.627641	0.000000	0.000000	0.000000	0.009593	0.390608	0.061512	0.000000	0.000000	3.000000	2.000000	0.000000
1099.929273	-0.138496	0.545986	0.094372	78.003952	71.235237	104.119904	-1.893394	0.000000	4.627641	0.000000	0.000000	0.000000	0.009593	0.390608	0.061512	0.000000	0.000000	3.000000	2.000000	0.000000
1099.932606	-0.138495	0.547277	0.094589	77.935326	72.788788	105.604134	-1.888524	0.000000	4.629630	0.000000	0.000000	0.000000	0.000408	0.387220	0.064918	0.000000	0.000000	3.000000	2.000000	0.000000
1099.935939	-0.138495	0.547277	0.094589	77.935326	72.788788	105.604134	-1.888524	0.000000	4.629630	0.000000	0.000000	0.000000	0.000408	0.387220	0.064918	0.000000	0.000000	3.000000	2.000000	0.000000
1099.939273	-0.138495	0.547277	0.094589	77.935326	72.788788	105.604134	-1.888524	0.000000	4.629630	0.000000	0.000000	0.000000	0.000408	0.387220	0.064918	0.000000	0.000000	3.000000	2.000000	0.000000
1099.942606	-0.138559	0.548593	0.094842	77.866837	74.115326	106.863594	-1.884761	0.000000	4.631164	0.000000	0.000000	0.000000	-0.019088	0.395049	0.076052	0.000000	0.000000	3.000000	2.000000	0.000000
1099.945939	-0.138559	0.548593	0.094842	77.866837	74.115326	106.863594	-1.884761	0.000000	4.631164	0.000000	0.000000	0.000000	-0.019088	0.395049	0.076052	0.000000	0.000000	3.000000	2.000000	0.000000
1099.949273	-0.138559	0.548593	0.094842	77.866837	74.115326	106.863594	-1.884761	0.000000	4.631164	0.000000	0.000000	0.000000	-0.019088	0.395049	0.076052	0.000000	0.000000	3.000000	2.000000	0.000000
1099.952606	-0.138621	0.549912	0.095092	77.802826	75.184723	107.871658	-1.883104	0.000000	4.631838	0.000000	0.000000	0.000000	-0.018850	0.395485	0.075097	0.000000	0.000000	3.000000	2.000000	0.000000
1099.955939	-0.138621	0.549912	0.095092	77.802826	75.184723	107.871658	-1.883104	0.000000	4.631838	0.000000	0.000000	0.000000	-0.018850	0.395485	0.075097	0.000000	0.000000	3.000000	2.000000	0.000000
1099.959273	-0.138621	0.549912	0.095092	77.802826	75.184723	107.871658	-1.883104	0.000000	4.631838	0.000000	0.000000	0.000000	-0.018850	0.395485	0.075097	0.000000	0.000000	3.000000	2.000000	0.000000
1099.962606	-0.138715	0.551219	0.095354	77.756386	76.011909	108.634109	-1.881477	0.000000	4.632499	0.000000	0.000000	0.000000	-0.028060	0.392232	0.078471	0.000000	0.000000	3.000000	2.000000	0.000000
1099.965939	-0.138715	0.551219	0.095354	77.756386	76.011909	108.634109	-1.881477	0.000000	4.632499	0.000000	0.000000	0.000000	-0.028060	0.392232	0.078471	0.000000	0.000000	3.000000	2.000000	0.000000
1099.969273	-0.138715	0.551219	0.095354	77.756386	76.011909	108.634109	-1.881477	0.000000	4.632499	0.000000	0.000000	0.000000	-0.028060	0.392232	0.078471	0.000000	0.000000	3.000000	2.000000	0.000000
1099.972606	-0.138796	0.552522	0.095677	77.740555	76.666779	109.204498	-1.880947	0.000000	4.632714	0.000000	0.000000	0.000000	-0.024330	0.390915	0.096921	0.000000	0.000000	3.000000	2.000000	0.000000
1099.975939	-0.138796	0.552522	0.095677	77.740555	76.666779	109.204498	-1.880947	0.000000	4.632714	0.000000	0.000000	0.000000	-0.024330	0.390915	0.096921	0.000000	0.000000	3.000000	2.000000	0.000000
1099.979273	-0.138796	0.552522	0.095677	77.740555	76.666779	109.204498	-1.880947	0.000000	4.632714	0.000000	0.000000	0.000000	-0.024330	0.390915	0.096921	0.000000	0.000000	3.000000	2.000000	0.000000
1099.982606	-0.138942	0.553852	0.096037	77.773743	77.162476	109.585922	-1.878865	0.000000	4.633559	0.000000	0.000000	0.000000	-0.043837	0.399016	0.107883	0.000000	0.000000	3.000000	2.000000	0.000000
1099.985939	-0.138942	0.553852	0.096037	77.773743	77.162476	109.585922	-1.878865	0.000000	4.633559	0.000000	0.000000	0.000000	-0.043837	0.399016	0.107883	0.000000	0.000000	3.000000	2.000000	0.000000
1099.989273	-0.138942	0.553852	0.096037	77.773743	77.162476	109.585922	-1.878865	0.000000	4.633559	0.000000	0.000000	0.000000	-0.043837	0.399016	0.107883	0.000000	0.000000	3.000000	2.000000	0.000000
1099.992606	-0.139072	0.555160	0.096442	77.855370	77.501251	109.782578	-1.878877	0.000000	4.633554	0.000000	0.000000	0.000000	-0.038888	0.392223	0.121481	0.000000	0.000000	3.000000	2.000000	0.000000
1099.995939	-0.139072	0.555160	0.096442	77.855370	77.501251	109.782578	-1.878877	0.000000	4.633554	0.000000	0.000000	0.000000	-0.038888	0.392223	0.121481	0.000000	0.000000	3.000000	2.000000	0.000000
1099.999273	-0.139072	0.555160	0.096442	77.855370	77.501251	109.782578	-1.878877	0.000000	4.633554	0.000000	0.000000	0.000000	-0.038888	0.392223	0.121481	0.000000	0.000000	3.000000	2.000000	0.000000
1100.002606	-0.139264	0.556445	0.096872	77.988762	77.677490	109.788521	-1.877450	0.000000	4.634132	0.000000	0.000000	0.000000	-0.057615	0.385505	0.129160	0.000000	0.000000	3.000000	2.000000	0.000000
1100.005939	-0.139264	0.556445	0.096872	77.988762	77.677490	109.788521	-1.877450	0.000000	4.634132	0.000000	0.000000	0.000000	-0.057615	0.385505	0.129160	0.000000	0.000000	3.000000	2.000000	0.000000
1100.009273	-0.139264	0.556445	0.096872	77.988762	77.677490	109.788521	-1.877450	0.000000	4.634132	0.000000	0.000000	0.000000	-0.057615	0.385505	0.129160	0.000000	0.000000	3.000000	2.000000	0.000000
1100.012606	-0.139497	0.557695	0.097356	78.136635	77.751907	109.691170	-1.878175	0.000000	4.633839	0.000000	0.000000	0.000000	-0.070071	0.375110	0.145162	0.000000	0.000000	3.000000	2.000000	0.000000
1100.015939	-0.139497	0.557695	0.097356	78.136635	77.751907	109.691170	-1.878175	0.000000	4.633839	0.000000	0.000000	0.000000	-0.070071	0.375110	0.145162	0.000000	0.000000	3.000000	2.000000	0.000000
1100.019273	-0.139497	0.557695	0.097356	78.136635	77.751907	109.691170	-1.878175	0.000000	4.633839	0.000000	0.000000	0.000000	-0.070071	0.375110	0.145162	0.000000	0.000000	3.000000	2.000000	0.000000
1100.022606	-0.139766	0.558955	0.097867	78.274826	77.669533	109.456413	-1.879705	0.000000	4.633218	0.000000	0.000000	0.000000	-0.080569	0.377850	0.153226	0.000000	0.000000	3.000000	2.000000	0.000000
1100.025939	-0.139766	0.558955	0.097867	78.274826	77.669533	109.456413	-1.879705	0.000000	4.633218	0.000000	0.000000	0.000000	-0.080569	0.377850	0.153226	0.000000	0.000000	3.000000	2.000000	0.000000
1100.029273	-0.139766	0.558955	0.097867	78.274826	77.669533	109.456413	-1.879705	0.000000	4.633218	0.000000	0.000000	0.000000	-0.080569	0.377850	0.153226	0.000000	0.000000	3.000000	2.000000	0.000000
1100.032606	-0.140062	0.560185	0.098373	78.379715	77.480141	109.151459	-1.882198	0.000000	4.632205	0.000000	0.000000	0.000000	-0.088719	0.369194	0.151842	0.000000	0.000000	3.000000	2.000000	0.000000
1100.035939	-0.140062	0.560185	0.098373	78.379715	77.480141	109.151459	-1.882198	0.000000	4.632205	0.000000	0.000000	0.000000	-0.088719	0.369194	0.151842	0.000000	0.000000	3.000000	2.000000	0.000000
1100.039273	-0.140062	0.560185	0.098373	78.379715	77.480141	109.151459	-1.882198	0.000000	4.632205	0.000000	0.000000	0.000000	-0.088719	0.369194	0.151842	0.000000	0.000000	3.000000	2.000000	0.000000
1100.042606	-0.140406	0.561399	0.098847	78.464653	77.381950	108.952087	-1.885837	0.000000	4.630726	0.000000	0.000000	0.000000	-0.103222	0.364175	0.142166	0.000000	0.000000	3.000000	2.000000	0.000000
1100.045939	-0.140406	0.561399	0.098847	78.464653	77.381950	108.952087	-1.885837	0.000000	4.630726	0.000000	0.000000	0.000000	-0.103222	0.364175	0.142166	0.000000	0.000000	3.000000	2.000000	0.000000
1100.049273	-0.140406	0.561399	0.098847	78.464653	77.381950	108.952087	-1.885837	0.000000	4.630726	0.000000	0.000000	0.000000	-0.103222	0.364175	0.142166	0.000000	0.000000	3.000000	2.000000	0.000000
1100.052606	-0.140763	0.562589	0.099258	78.534790	77.569153	109.044441	-1.891903	0.000000	4.628251	0.000000	0.000000	0.000000	-0.107063	0.357059	0.123516	0.000000	0.000000	3.000000	2.000000	0.000000
1100.055939	-0.140763	0.562589	0.099258	78.534790	77.569153	109.044441	-1.891903	0.000000	4.628251	0.000000	0.000000	0.000000	-0.107063	0.357059	0.123516	0.000000	0.000000	3.000000	2.000000	0.000000
1100.059273	-0.140763	0.562589	0.099258	78.534790	77.569153	109.044441	-1.891903	0.000000	4.628251	0.000000	0.000000	0.000000	-0.107063	0.357059	0.123516	0.000000	0.000000	3.000000	2.000000	0.000000
1100.062606	-0.141195	0.563762	0.099631	78.608810	77.912712	109.292068	-1.899430	0.000000	4.625167	0.000000	0.000000	0.000000	-0.129568	0.351895	0.111903	0.000000	0.000000	3.000000	2.000000	0.000000
1100.065939	-0.141195	0.563762	0.099631	78.608810	77.912712	109.292068	-1.899430	0.000000	4.625167	0.000000	0.000000	0.000000	-0.129568	0.351895	0.111903	0.000000	0.000000	3.000000	2.000000	0.000000
1100.069273	-0.141195	0.563762	0.099631	78.608810	77.912712	109.292068	-1.899430	0.000000	4.625167	0.000000	0.000000	0.000000	-0.129568	0.351895	0.111903	0.000000	0.000000	3.000000	2.000000	0.000000
1100.072606	-0.141677	0.564887	0.099978	78.709122	78.326027	109.593887	-1.910485	0.000000	4.620611	0.000000	0.000000	0.000000	-0.144621	0.337306	0.104014	0.000000	0.000000	3.000000	2.000000	0.000000
1100.075939	-0.141677	0.564887	0.099978	78.709122	78.326027	109.593887	-1.910485	0.000000	4.620611	0.000000	0.000000	0.000000	-0.144621	0.337306	0.104014	0.000000	0.000000	3.000000	2.000000	0.000000
1100.079273	-0.141677	0.564887	0.099978	78.709122	78.326027	109.593887	-1.910485	0.000000	4.620611	0.000000	0.000000	0.000000	-0.144621	0.337306	0.104014	0.000000	0.000000	3.000000	2.000000	0.000000
1100.082606	-0.142192	0.565969	0.100342	78.822067	78.638702	109.795494	-1.923829	0.000000	4.615071	0.000000	0.000000	0.000000	-0.154583	0.324783	0.109165	0.000000	0.000000	3.000000	2.000000	0.000000
1100.085939	-0.142192	0.565969	0.100342	78.822067	78.638702	109.795494	-1.923829	0.000000	4.615071	0.000000	0.000000	0.000000	-0.154583	0.324783	0.109165	0.000000	0.000000	3.000000	2.000000	0.000000
1100.089273	-0.142192	0.565969	0.100342	78.822067	78.638702	109.795494	-1.923829	0.000000	4.615071	0.000000	0.000000	0.000000	-0.154583	0.324783	0.109165	0.000000	0.000000	3.000000	2.000000	0.000000
1100.092606	-0.142763	0.566991	0.100701	78.915459	78.828941	109.901642	-1.938049	0.000000	4.609118	0.000000	0.000000	0.000000	-0.171344	0.306430	0.107711	0.000000	0.000000	3.000000	2.000000	0.000000
1100.095939	-0.142763	0.566991	0.100701	78.915459	78.828941	109.901642	-1.938049	0.000000	4.609118	0.000000	0.000000	0.000000	-0.171344	0.306430	0.107711	0.000000	0.000000	3.000000	2.000000	0.000000
1100.099273	-0.142763	0.566991	0.100701	78.915459	78.828941	109.901642	-1.938049	0.000000	4.609118	0.000000	0.000000	0.000000	-0.171344	0.306430	0.107711	0.000000	0.000000	3.000000	2.000000	0.000000
1100.102606	-0.143390	0.567951	0.101055	78.983917	78.914978	109.937447	-1.954355	0.000000	4.602228	0.000000	0.000000	0.000000	-0.188182	0.288058	0.106309	0.000000	0.000000	3.000000	2.000000	0.000000
1100.105939	-0.143390	0.567951	0.101055	78.983917	78.914978	109.937447	-1.954355	0.000000	4.602228	0.000000	0.000000	0.000000	-0.188182	0.288058	0.106309	0.000000	0.000000	3.000000	2.000000	0.000000
1100.109273	-0.143390	0.567951	0.101055	78.983917	78.914978	109.937447	-1.954355	0.000000	4.602228	0.000000	0.000000	0.000000	-0.188182	0.288058	0.106309	0.000000	0.000000	3.000000	2.000000	0.000000
1100.112606	-0.144072	0.568881	0.101399	79.019737	78.954941	109.961823	-1.972705	0.000000	4.594392	0.000000	0.000000	0.000000	-0.204619	0.279060	0.103161	0.000000	0.000000	3.000000	2.000000	0.000000
1100.115939	-0.144072	0.568881	0.101399	79.019737	78.954941	109.961823	-1.972705	0.000000	4.594392	0.000000	0.000000	0.000000	-0.204619	0.279060	0.103161	0.000000	0.000000	3.000000	2.000000	0.000000
1100.119273	-0.144072	0.568881	0.101399	79.019737	78.954941	109.961823	-1.972705	0.000000	4.594392	0.000000	0.000000	0.000000	-0.204619	0.279060	0.103161	0.000000	0.000000	3.000000	2.000000	0.000000
1100.122606	-0.144781	0.569730	0.101730	79.006226	79.134995	110.162216	-1.993091	0.000000	4.585585	0.000000	0.000000	0.000000	-0.212422	0.254757	0.099293	0.000000	0.000000	3.000000	2.000000	0.000000
1100.125939	-0.144781	0.569730	0.101730	79.006226	79.134995	110.162216	-1.993091	0.000000	4.585585	0.000000	0.000000	0.000000	-0.212422	0.254757	0.099293	0.000000	0.000000	3.000000	2.000000	0.000000
1100.129273	-0.144781	0.569730	0.101730	79.006226	79.134995	110.162216	-1.993091	0.000000	4.585585	0.000000	0.000000	0.000000	-0.212422	0.254757	0.099293	0.000000	0.000000	3.000000	2.000000	0.000000
1100.132606	-0.145534	0.570542	0.102015	78.971840	79.469147	110.528954	-2.014417	0.000000	4.576257	0.000000	0.000000	0.000000	-0.226108	0.243495	0.085297	0.000000	0.000000	3.000000	2.000000	0.000000
1100.135939	-0.145534	0.570542	0.102015	78.971840	79.469147	110.528954	-2.014417	0.000000	4.576257	0.000000	0.000000	0.000000	-0.226108	0.243495	0.085297	0.000000	0.000000	3.000000	2.000000	0.000000
1100.139273	-0.145534	0.570542	0.102015	78.971840	79.469147	110.528954	-2.014417	0.000000	4.576257	0.000000	0.000000	0.000000	-0.226108	0.243495	0.085297	0.000000	0.000000	3.000000	2.000000	0.000000
1100.142606	-0.146293	0.571260	0.102315	78.932137	79.937538	111.034470	-2.037956	0.000000	4.565823	0.000000	0.000000	0.000000	-0.227658	0.215409	0.089974	0.000000	0.000000	3.000000	2.000000	0.000000
1100.145939	-0.146293	0.571260	0.102315	78.932137	79.937538	111.034470	-2.037956	0.000000	4.565823	0.000000	0.000000	0.000000	-0.227658	0.215409	0.089974	0.000000	0.000000	3.000000	2.000000	0.000000
1100.149273	-0.146293	0.571260	0.102315	78.932137	79.937538	111.034470	-2.037956	0.000000	4.565823	0.000000	0.000000	0.000000	-0.227658	0.215409	0.089974	0.000000	0.000000	3.000000	2.000000	0.000000
1100.152606	-0.147063	0.571901	0.102545	78.892372	80.417557	111.550385	-2.061133	0.000000	4.555407	0.000000	0.000000	0.000000	-0.231039	0.192289	0.069112	0.000000	0.000000	3.000000	2.000000	0.000000
1100.155939	-0.147063	0.571901	0.102545	78.892372	80.417557	111.550385	-2.061133	0.000000	4.555407	0.000000	0.000000	0.000000	-0.231039	0.192289	0.069112	0.000000	0.000000	3.000000	2.000000	0.000000
1100.159273	-0.147063	0.571901	0.102545	78.892372	80.417557	111.550385	-2.061133	0.000000	4.555407	0.000000	0.000000	0.000000	-0.231039	0.192289	0.069112	0.000000	0.000000	3.000000	2.000000	0.000000
1100.162606	-0.147063	0.571901	0.102545	78.859947	80.789795	111.963531	-2.085598	0.000000	4.544259	0.000000	0.000000	0.000000	-0.231039	0.192289	0.069112	0.000000	0.000000	3.000000	2.000000	0.000000
1100.165939	-0.147833	0.572460	0.102770	78.859947	80.789795	111.963531	-2.085598	0.000000	4.544259	0.000000	0.000000	0.000000	-0.230967	0.167663	0.067647	0.000000	0.000000	3.000000	2.000000	0.000000
1100.169273	-0.147833	0.572460	0.102770	78.859947	80.789795	111.963531	-2.085598	0.000000	4.544259	0.000000	0.000000	0.000000	-0.230967	0.167663	0.067647	0.000000	0.000000	3.000000	2.000000	0.000000
1100.172606	-0.148571	0.572949	0.102977	78.833786	81.060555	112.279449	-2.085598	0.000000	4.544259	0.000000	0.000000	0.000000	-0.221243	0.146656	0.062033	0.000000	0.000000	3.000000	2.000000	0.000000
1100.175939	-0.148571	0.572949	0.102977	78.833786	81.060555	112.279449	-2.085598	0.000000	4.544259	0.000000	0.000000	0.000000	-0.221243	0.146656	0.062033	0.000000	0.000000	3.000000	2.000000	0.000000
1100.179273	-0.148571	0.572949	0.102977	78.833786	81.060555	112.279449	-2.085598	0.000000	4.544259	0.000000	0.000000	0.000000	-0.221243	0.146656	0.062033	0.000000	0.000000	3.000000	2.000000	0.000000
1100.182606	-0.148571	0.572949	0.102977	78.814804	81.296440	112.558113	-2.132965	0.000000	4.522219	0.000000	0.000000	0.000000	-0.221243	0.146656	0.062033	0.000000	0.000000	3.000000	2.000000	0.000000
1100.185939	-0.149329	0.573367	0.103151	78.814804	81.296440	112.558113	-2.132965	0.000000	4.522219	0.000000	0.000000	0.000000	-0.227464	0.125548	0.052282	0.000000	0.000000	3.000000	2.000000	0.000000
1100.189273	-0.149329	0.573367	0.103151	78.814804	81.296440	112.558113	-2.132965	0.000000	4.522219	0.000000	0.000000	0.000000	-0.227464	0.125548	0.052282	0.000000	0.000000	3.000000	2.000000	0.000000
1100.192606	-0.150018	0.573708	0.103279	78.807938	81.346184	112.653969	-2.132965	0.000000	4.522219	0.000000	0.000000	0.000000	-0.206840	0.102157	0.038153	0.000000	0.000000	3.000000	2.000000	0.000000
1100.195939	-0.150018	0.573708	0.103279	78.807938	81.346184	112.653969	-2.132965	0.000000	4.522219	0.000000	0.000000	0.000000	-0.206840	0.102157	0.038153	0.000000	0.000000	3.000000	2.000000	0.000000
1100.199273	-0.150018	0.573708	0.103279	78.807938	81.346184	112.653969	-2.132965	0.000000	4.522219	0.000000	0.000000	0.000000	-0.206840	0.102157	0.038153	0.000000	0.000000	3.000000	2.000000	0.000000
1100.202606	-0.150018	0.573708	0.103279	78.827187	81.269623	112.608055	-2.179384	0.000000	4.500032	0.000000	0.000000	0.000000	-0.206840	0.102157	0.038153	0.000000	0.000000	3.000000	2.000000	0.000000
1100.205939	-0.150639	0.573970	0.103359	78.827187	81.269623	112.608055	-2.179384	0.000000	4.500032	0.000000	0.000000	0.000000	-0.186165	0.078718	0.024166	0.000000	0.000000	3.000000	2.000000	0.000000
1100.209273	-0.150639	0.573970	0.103359	78.827187	81.269623	112.608055	-2.179384	0.000000	4.500032	0.000000	0.000000	0.000000	-0.186165	0.078718	0.024166	0.000000	0.000000	3.000000	2.000000	0.000000
1100.212606	-0.151103	0.574198	0.103388	78.876770	81.139053	112.480438	-2.179384	0.000000	4.500032	0.000000	0.000000	0.000000	-0.139290	0.068357	0.008573	0.000000	0.000000	3.000000	2.000000	0.000000
1100.215939	-0.151103	0.574198	0.103388	78.876770	81.139053	112.480438	-2.179384	0.000000	4.500032	0.000000	0.000000	0.000000	-0.139290	0.068357	0.008573	0.000000	0.000000	3.000000	2.000000	0.000000
1100.219273	-0.151103	0.574198	0.103388	78.876770	81.139053	112.480438	-2.179384	0.000000	4.500032	0.000000	0.000000	0.000000	-0.139290	0.068357	0.008573	0.000000	0.000000	3.000000	2.000000	0.000000
1100.222606	-0.151103	0.574198	0.103388	78.933418	81.068382	112.397865	-2.215554	0.000000	4.482335	0.000000	0.000000	0.000000	-0.139290	0.068357	0.008573	0.000000	0.000000	3.000000	2.000000	0.000000
1100.225939	-0.151418	0.574347	0.103392	78.933418	81.068382	112.397865	-2.215554	0.000000	4.482335	0.000000	0.000000	0.000000	-0.094563	0.044821	0.001311	0.000000	0.000000	3.000000	2.000000	0.000000
1100.229273	-0.151418	0.574347	0.103392	78.933418	81.068382	112.397865	-2.215554	0.000000	4.482335	0.000000	0.000000	0.000000	-0.094563	0.044821	0.001311	0.000000	0.000000	3.000000	2.000000	0.000000
1100.232606	-0.151418	0.574347	0.103392	78.987228	81.056252	112.362564	-2.215554	0.000000	4.482335	0.000000	0.000000	0.000000	-0.094563	0.044821	0.001311	0.000000	0.000000	3.000000	2.000000	0.000000
1100.235939	-0.151418	0.574347	0.103392	78.987228	81.056252	112.362564	-2.215554	0.000000	4.482335	0.000000	0.000000	0.000000	-0.094563	0.044821	0.001311	0.000000	0.000000	3.000000	2.000000	0.000000
1100.239273	-0.151584	0.574418	0.103373	78.987228	81.056252	112.362564	-2.215554	0.000000	4.482335	0.000000	0.000000	0.000000	-0.049816	0.021287	-0.005849	0.000000	0.000000	3.000000	2.000000	0.000000
1100.242606	-0.151584	0.574418	0.103373	79.045135	81.126526	112.395752	-2.226441	0.000000	4.476936	0.000000	0.000000	0.000000	-0.049816	0.021287	-0.005849	0.000000	0.000000	3.000000	2.000000	0.000000
1100.245939	-0.151584	0.574418	0.103373	79.045135	81.126526	112.395752	-2.226441	0.000000	4.476936	0.000000	0.000000	0.000000	-0.049816	0.021287	-0.005849	0.000000	0.000000	3.000000	2.000000	0.000000
1100.249273	-0.151584	0.574418	0.103373	79.045135	81.126526	112.395752	-2.226441	0.000000	4.476936	0.000000	0.000000	0.000000	-0.049816	0.021287	-0.005849	0.000000	0.000000	3.000000	2.000000	0.000000
1100.252606	-0.151614	0.574384	0.103271	79.131264	81.277596	112.479568	-2.232538	0.000000	4.473899	0.000000	0.000000	0.000000	-0.008911	-0.010392	-0.030398	0.000000	0.000000	3.000000	2.000000	0.000000
1100.255939	-0.151614	0.574384	0.103271	79.131264	81.277596	112.479568	-2.232538	0.000000	4.473899	0.000000	0.000000	0.000000	-0.008911	-0.010392	-0.030398	0.000000	0.000000	3.000000	2.000000	0.000000
1100.259273	-0.151614	0.574384	0.103271	79.131264	81.277596	112.479568	-2.232538	0.000000	4.473899	0.000000	0.000000	0.000000	-0.008911	-0.010392	-0.030398	0.000000	0.000000	3.000000	2.000000	0.000000
1100.262606	-0.151614	0.574384	0.103271	79.230019	81.540688	112.657425	-2.235320	0.000000	4.472510	0.000000	0.000000	0.000000	-0.008911	-0.010392	-0.030398	0.000000	0.000000	3.000000	2.000000	0.000000
1100.265939	-0.151515	0.574283	0.103118	79.230019	81.540688	112.657425	-2.235320	0.000000	4.472510	0.000000	0.000000	0.000000	0.029570	-0.030325	-0.046000	0.000000	0.000000	3.000000	2.000000	0.000000
1100.269273	-0.151515	0.574283	0.103118	79.230019	81.540688	112.657425	-2.235320	0.000000	4.472510	0.000000	0.000000	0.000000	0.029570	-0.030325	-0.046000	0.000000	0.000000	3.000000	2.000000	0.000000
1100.272606	-0.151515	0.574283	0.103118	79.322411	81.838409	112.869232	-2.235320	0.000000	4.472510	0.000000	0.000000	0.000000	0.029570	-0.030325	-0.046000	0.000000	0.000000	3.000000	2.000000	0.000000
1100.275939	-0.151515	0.574283	0.103118	79.322411	81.838409	112.869232	-2.235320	0.000000	4.472510	0.000000	0.000000	0.000000	0.029570	-0.030325	-0.046000	0.000000	0.000000	3.000000	2.000000	0.000000
1100.279273	-0.151323	0.574154	0.102935	79.322411	81.838409	112.869232	-2.235320	0.000000	4.472510	0.000000	0.000000	0.000000	0.057627	-0.038450	-0.054845	0.000000	0.000000	3.000000	2.000000	0.000000
1100.282606	-0.151323	0.574154	0.102935	79.388542	82.144577	113.101669	-2.234559	0.000000	4.472891	0.000000	0.000000	0.000000	0.057627	-0.038450	-0.054845	0.000000	0.000000	3.000000	2.000000	0.000000
1100.285939	-0.151323	0.574154	0.102935	79.388542	82.144577	113.101669	-2.234559	0.000000	4.472891	0.000000	0.000000	0.000000	0.057627	-0.038450	-0.054845	0.000000	0.000000	3.000000	2.000000	0.000000
1100.289273	-0.151323	0.574154	0.102935	79.388542	82.144577	113.101669	-2.234559	0.000000	4.472891	0.000000	0.000000	0.000000	0.057627	-0.038450	-0.054845	0.000000	0.000000	3.000000	2.000000	0.000000
1100.292606	-0.150615	0.573853	0.102424	79.430573	82.443489	113.337349	-2.231053	0.000000	4.474640	0.000000	0.000000	0.000000	0.212388	-0.090404	-0.153282	0.000000	0.000000	3.000000	2.000000	0.000000
1100.295939	-0.150615	0.573853	0.102424	79.430573	82.443489	113.337349	-2.231053	0.000000	4.474640	0.000000	0.000000	0.000000	0.212388	-0.090404	-0.153282	0.000000	0.000000	3.000000	2.000000	0.000000
1100.299273	-0.150615	0.573853	0.102424	79.430573	82.443489	113.337349	-2.231053	0.000000	4.474640	0.000000	0.000000	0.000000	0.212388	-0.090404	-0.153282	0.000000	0.000000	3.000000	2.000000	0.000000
1100.302606	-0.150615	0.573853	0.102424	79.458504	82.783257	113.616455	-2.215154	0.000000	4.482532	0.000000	0.000000	0.000000	0.212388	-0.090404	-0.153282	0.000000	0.000000	3.000000	2.000000	0.000000
1100.305939	-0.150100	0.573680	0.102095	79.458504	82.783257	113.616455	-2.215154	0.000000	4.482532	0.000000	0.000000	0.000000	0.154644	-0.051925	-0.098617	0.000000	0.000000	3.000000	2.000000	0.000000
1100.309273	-0.150100	0.573680	0.102095	79.458504	82.783257	113.616455	-2.215154	0.000000	4.482532	0.000000	0.000000	0.000000	0.154644	-0.051925	-0.098617	0.000000	0.000000	3.000000	2.000000	0.000000
1100.312606	-0.149433	0.573492	0.101729	79.461899	83.134941	113.912834	-2.215154	0.000000	4.482532	0.000000	0.000000	0.000000	0.200103	-0.056430	-0.109880	0.000000	0.000000	3.000000	2.000000	0.000000
1100.315939	-0.149433	0.573492	0.101729	79.461899	83.134941	113.912834	-2.215154	0.000000	4.482532	0.000000	0.000000	0.000000	0.200103	-0.056430	-0.109880	0.000000	0.000000	3.000000	2.000000	0.000000
1100.319273	-0.149433	0.573492	0.101729	79.461899	83.134941	113.912834	-2.215154	0.000000	4.482532	0.000000	0.000000	0.000000	0.200103	-0.056430	-0.109880	0.000000	0.000000	3.000000	2.000000	0.000000
1100.322606	-0.148683	0.573284	0.101368	79.453835	83.499817	114.217575	-2.185293	0.000000	4.497165	0.000000	0.000000	0.000000	0.224951	-0.062271	-0.108375	0.000000	0.000000	3.000000	2.000000	0.000000
1100.325939	-0.148683	0.573284	0.101368	79.453835	83.499817	114.217575	-2.185293	0.000000	4.497165	0.000000	0.000000	0.000000	0.224951	-0.062271	-0.108375	0.000000	0.000000	3.000000	2.000000	0.000000
1100.329273	-0.148683	0.573284	0.101368	79.453835	83.499817	114.217575	-2.185293	0.000000	4.497165	0.000000	0.000000	0.000000	0.224951	-0.062271	-0.108375	0.000000	0.000000	3.000000	2.000000	0.000000
1100.332606	-0.147805	0.573042	0.100946	79.444000	83.919495	114.572540	-2.164613	0.000000	4.507156	0.000000	0.000000	0.000000	0.263442	-0.072609	-0.126620	0.000000	0.000000	3.000000	2.000000	0.000000
1100.335939	-0.147805	0.573042	0.100946	79.444000	83.919495	114.572540	-2.164613	0.000000	4.507156	0.000000	0.000000	0.000000	0.263442	-0.072609	-0.126620	0.000000	0.000000	3.000000	2.000000	0.000000
1100.339273	-0.147805	0.573042	0.100946	79.444000	83.919495	114.572540	-2.164613	0.000000	4.507156	0.000000	0.000000	0.000000	0.263442	-0.072609	-0.126620	0.000000	0.000000	3.000000	2.000000	0.000000
1100.342606	-0.146833	0.572805	0.100485	79.435097	84.368912	114.945229	-2.140011	0.000000	4.518888	0.000000	0.000000	0.000000	0.291453	-0.071221	-0.138150	0.000000	0.000000	3.000000	2.000000	0.000000
1100.345939	-0.146833	0.572805	0.100485	79.435097	84.368912	114.945229	-2.140011	0.000000	4.518888	0.000000	0.000000	0.000000	0.291453	-0.071221	-0.138150	0.000000	0.000000	3.000000	2.000000	0.000000
1100.349273	-0.146833	0.572805	0.100485	79.435097	84.368912	114.945229	-2.140011	0.000000	4.518888	0.000000	0.000000	0.000000	0.291453	-0.071221	-0.138150	0.000000	0.000000	3.000000	2.000000	0.000000
1100.352606	-0.145814	0.572533	0.099942	79.424187	84.870064	115.367783	-2.112215	0.000000	4.531947	0.000000	0.000000	0.000000	0.305845	-0.081554	-0.163088	0.000000	0.000000	3.000000	2.000000	0.000000
1100.355939	-0.145814	0.572533	0.099942	79.424187	84.870064	115.367783	-2.112215	0.000000	4.531947	0.000000	0.000000	0.000000	0.305845	-0.081554	-0.163088	0.000000	0.000000	3.000000	2.000000	0.000000
1100.359273	-0.145814	0.572533	0.099942	79.424187	84.870064	115.367783	-2.112215	0.000000	4.531947	0.000000	0.000000	0.000000	0.305845	-0.081554	-0.163088	0.000000	0.000000	3.000000	2.000000	0.000000
1100.362606	-0.144692	0.572258	0.099322	79.411110	85.377136	115.800720	-2.083549	0.000000	4.545198	0.000000	0.000000	0.000000	0.336449	-0.082432	-0.185887	0.000000	0.000000	3.000000	2.000000	0.000000
1100.365939	-0.144692	0.572258	0.099322	79.411110	85.377136	115.800720	-2.083549	0.000000	4.545198	0.000000	0.000000	0.000000	0.336449	-0.082432	-0.185887	0.000000	0.000000	3.000000	2.000000	0.000000
1100.369273	-0.144692	0.572258	0.099322	79.411110	85.377136	115.800720	-2.083549	0.000000	4.545198	0.000000	0.000000	0.000000	0.336449	-0.082432	-0.185887	0.000000	0.000000	3.000000	2.000000	0.000000
1100.372606	-0.143522	0.571980	0.098612	79.400101	85.866158	116.212257	-2.051729	0.000000	4.559650	0.000000	0.000000	0.000000	0.351024	-0.083330	-0.213035	0.000000	0.000000	3.000000	2.000000	0.000000
1100.375939	-0.143522	0.571980	0.098612	79.400101	85.866158	116.212257	-2.051729	0.000000	4.559650	0.000000	0.000000	0.000000	0.351024	-0.083330	-0.213035	0.000000	0.000000	3.000000	2.000000	0.000000
1100.379273	-0.143522	0.571980	0.098612	79.400101	85.866158	116.212257	-2.051729	0.000000	4.559650	0.000000	0.000000	0.000000	0.351024	-0.083330	-0.213035	0.000000	0.000000	3.000000	2.000000	0.000000
1100.382606	-0.142293	0.571695	0.097875	79.412621	86.009338	116.293602	-2.018865	0.000000	4.574296	0.000000	0.000000	0.000000	0.368902	-0.085604	-0.221007	0.000000	0.000000	3.000000	2.000000	0.000000
1100.385939	-0.142293	0.571695	0.097875	79.412621	86.009338	116.293602	-2.018865	0.000000	4.574296	0.000000	0.000000	0.000000	0.368902	-0.085604	-0.221007	0.000000	0.000000	3.000000	2.000000	0.000000
1100.389273	-0.142293	0.571695	0.097875	79.412621	86.009338	116.293602	-2.018865	0.000000	4.574296	0.000000	0.000000	0.000000	0.368902	-0.085604	-0.221007	0.000000	0.000000	3.000000	2.000000	0.000000
1100.392606	-0.140976	0.571434	0.097112	79.460083	85.544815	115.818756	-1.983302	0.000000	4.589828	0.000000	0.000000	0.000000	0.395031	-0.078467	-0.228941	0.000000	0.000000	3.000000	2.000000	0.000000
1100.395939	-0.140976	0.571434	0.097112	79.460083	85.544815	115.818756	-1.983302	0.000000	4.589828	0.000000	0.000000	0.000000	0.395031	-0.078467	-0.228941	0.000000	0.000000	3.000000	2.000000	0.000000
1100.399273	-0.140976	0.571434	0.097112	79.460083	85.544815	115.818756	-1.983302	0.000000	4.589828	0.000000	0.000000	0.000000	0.395031	-0.078467	-0.228941	0.000000	0.000000	3.000000	2.000000	0.000000
1100.402606	-0.139610	0.571172	0.096358	79.530296	84.654747	115.063583	-1.943775	0.000000	4.606706	0.000000	0.000000	0.000000	0.409877	-0.078519	-0.226278	0.000000	0.000000	3.000000	2.000000	0.000000
1100.405939	-0.139610	0.571172	0.096358	79.530296	84.654747	115.063583	-1.943775	0.000000	4.606706	0.000000	0.000000	0.000000	0.409877	-0.078519	-0.226278	0.000000	0.000000	3.000000	2.000000	0.000000
1100.409273	-0.139610	0.571172	0.096358	79.530296	84.654747	115.063583	-1.943775	0.000000	4.606706	0.000000	0.000000	0.000000	0.409877	-0.078519	-0.226278	0.000000	0.000000	3.000000	2.000000	0.000000
1100.412606	-0.138168	0.570910	0.095619	79.613159	83.448257	114.071335	-1.900996	0.000000	4.624524	0.000000	0.000000	0.000000	0.432527	-0.078535	-0.221759	0.000000	0.000000	3.000000	2.000000	0.000000
1100.415939	-0.138168	0.570910	0.095619	79.613159	83.448257	114.071335	-1.900996	0.000000	4.624524	0.000000	0.000000	0.000000	0.432527	-0.078535	-0.221759	0.000000	0.000000	3.000000	2.000000	0.000000
1100.419273	-0.138168	0.570910	0.095619	79.613159	83.448257	114.071335	-1.900996	0.000000	4.624524	0.000000	0.000000	0.000000	0.432527	-0.078535	-0.221759	0.000000	0.000000	3.000000	2.000000	0.000000
1100.422606	-0.136644	0.570691	0.094867	79.696625	82.089851	112.917938	-1.853622	0.000000	4.643714	0.000000	0.000000	0.000000	0.457107	-0.065717	-0.225644	0.000000	0.000000	3.000000	2.000000	0.000000
1100.425939	-0.136644	0.570691	0.094867	79.696625	82.089851	112.917938	-1.853622	0.000000	4.643714	0.000000	0.000000	0.000000	0.457107	-0.065717	-0.225644	0.000000	0.000000	3.000000	2.000000	0.000000
1100.429273	-0.136644	0.570691	0.094867	79.696625	82.089851	112.917938	-1.853622	0.000000	4.643714	0.000000	0.000000	0.000000	0.457107	-0.065717	-0.225644	0.000000	0.000000	3.000000	2.000000	0.000000
1100.432606	-0.135035	0.570495	0.094085	79.775414	80.665909	111.595840	-1.801622	0.000000	4.664135	0.000000	0.000000	0.000000	0.482676	-0.058761	-0.234365	0.000000	0.000000	3.000000	2.000000	0.000000
1100.435939	-0.135035	0.570495	0.094085	79.775414	80.665909	111.595840	-1.801622	0.000000	4.664135	0.000000	0.000000	0.000000	0.482676	-0.058761	-0.234365	0.000000	0.000000	3.000000	2.000000	0.000000
1100.439273	-0.135035	0.570495	0.094085	79.775414	80.665909	111.595840	-1.801622	0.000000	4.664135	0.000000	0.000000	0.000000	0.482676	-0.058761	-0.234365	0.000000	0.000000	3.000000	2.000000	0.000000
1100.442606	-0.133311	0.570334	0.093259	79.847664	79.255234	110.348694	-1.744842	0.000000	4.685673	0.000000	0.000000	0.000000	0.517437	-0.048379	-0.247879	0.000000	0.000000	3.000000	2.000000	0.000000
1100.445939	-0.133311	0.570334	0.093259	79.847664	79.255234	110.348694	-1.744842	0.000000	4.685673	0.000000	0.000000	0.000000	0.517437	-0.048379	-0.247879	0.000000	0.000000	3.000000	2.000000	0.000000
1100.449273	-0.133311	0.570334	0.093259	79.847664	79.255234	110.348694	-1.744842	0.000000	4.685673	0.000000	0.000000	0.000000	0.517437	-0.048379	-0.247879	0.000000	0.000000	3.000000	2.000000	0.000000
1100.452606	-0.131571	0.570188	0.092346	79.926743	77.927513	109.244751	-1.665527	0.000000	4.662956	0.000000	0.000000	0.000000	0.521725	-0.043883	-0.273919	0.000000	0.000000	3.000000	2.000000	0.000000
1100.455939	-0.131571	0.570188	0.092346	79.926743	77.927513	109.244751	-1.665527	0.000000	4.662956	0.000000	0.000000	0.000000	0.521725	-0.043883	-0.273919	0.000000	0.000000	3.000000	2.000000	0.000000
1100.459273	-0.131571	0.570188	0.092346	79.926743	77.927513	109.244751	-1.665527	0.000000	4.662956	0.000000	0.000000	0.000000	0.521725	-0.043883	-0.273919	0.000000	0.000000	3.000000	2.000000	0.000000
1100.462606	-0.129757	0.570102	0.091432	80.037781	76.671249	108.157372	-1.578573	0.000000	4.617303	0.000000	0.000000	0.000000	0.544437	-0.025673	-0.274103	0.000000	0.000000	3.000000	2.000000	0.000000
1100.465939	-0.129757	0.570102	0.091432	80.037781	76.671249	108.157372	-1.578573	0.000000	4.617303	0.000000	0.000000	0.000000	0.544437	-0.025673	-0.274103	0.000000	0.000000	3.000000	2.000000	0.000000
1100.469273	-0.129757	0.570102	0.091432	80.037781	76.671249	108.157372	-1.578573	0.000000	4.617303	0.000000	0.000000	0.000000	0.544437	-0.025673	-0.274103	0.000000	0.000000	3.000000	2.000000	0.000000
1100.472606	-0.127854	0.570050	0.090465	80.182617	75.542999	107.072098	-1.487834	0.000000	4.571619	0.000000	0.000000	0.000000	0.570689	-0.015614	-0.290317	0.000000	0.000000	3.000000	2.000000	0.000000
1100.475939	-0.127854	0.570050	0.090465	80.182617	75.542999	107.072098	-1.487834	0.000000	4.571619	0.000000	0.000000	0.000000	0.570689	-0.015614	-0.290317	0.000000	0.000000	3.000000	2.000000	0.000000
1100.479273	-0.127854	0.570050	0.090465	80.182617	75.542999	107.072098	-1.487834	0.000000	4.571619	0.000000	0.000000	0.000000	0.570689	-0.015614	-0.290317	0.000000	0.000000	3.000000	2.000000	0.000000
1100.482606	-0.125914	0.570035	0.089532	80.343559	74.415611	106.101639	-1.392719	0.000000	4.523233	0.000000	0.000000	0.000000	0.582218	-0.004563	-0.279853	0.000000	0.000000	3.000000	2.000000	0.000000
1100.485939	-0.125914	0.570035	0.089532	80.343559	74.415611	106.101639	-1.392719	0.000000	4.523233	0.000000	0.000000	0.000000	0.582218	-0.004563	-0.279853	0.000000	0.000000	3.000000	2.000000	0.000000
1100.489273	-0.125914	0.570035	0.089532	80.343559	74.415611	106.101639	-1.392719	0.000000	4.523233	0.000000	0.000000	0.000000	0.582218	-0.004563	-0.279853	0.000000	0.000000	3.000000	2.000000	0.000000
1100.492606	-0.123935	0.570056	0.088634	80.525269	73.199890	105.086143	-1.295682	0.000000	4.476591	0.000000	0.000000	0.000000	0.593738	0.006442	-0.269477	0.000000	0.000000	3.000000	2.000000	0.000000
1100.495939	-0.123935	0.570056	0.088634	80.525269	73.199890	105.086143	-1.295682	0.000000	4.476591	0.000000	0.000000	0.000000	0.593738	0.006442	-0.269477	0.000000	0.000000	3.000000	2.000000	0.000000
1100.499273	-0.123935	0.570056	0.088634	80.525269	73.199890	105.086143	-1.295682	0.000000	4.476591	0.000000	0.000000	0.000000	0.593738	0.006442	-0.269477	0.000000	0.000000	3.000000	2.000000	0.000000
1100.502606	-0.121836	0.570095	0.087771	80.716507	71.992630	103.994637	-1.196726	0.000000	4.431678	0.000000	0.000000	0.000000	0.629573	0.011723	-0.258691	0.000000	0.000000	3.000000	2.000000	0.000000
1100.505939	-0.121836	0.570095	0.087771	80.716507	71.992630	103.994637	-1.196726	0.000000	4.431678	0.000000	0.000000	0.000000	0.629573	0.011723	-0.258691	0.000000	0.000000	3.000000	2.000000	0.000000
1100.509273	-0.121836	0.570095	0.087771	80.716507	71.992630	103.994637	-1.196726	0.000000	4.431678	0.000000	0.000000	0.000000	0.629573	0.011723	-0.258691	0.000000	0.000000	3.000000	2.000000	0.000000
1100.512606	-0.119722	0.570152	0.086921	80.896553	70.816521	102.798828	-1.091797	0.000000	4.388563	0.000000	0.000000	0.000000	0.634264	0.016912	-0.255124	0.000000	0.000000	3.000000	2.000000	0.000000
1100.515939	-0.119722	0.570152	0.086921	80.896553	70.816521	102.798828	-1.091797	0.000000	4.388563	0.000000	0.000000	0.000000	0.634264	0.016912	-0.255124	0.000000	0.000000	3.000000	2.000000	0.000000
1100.519273	-0.119722	0.570152	0.086921	80.896553	70.816521	102.798828	-1.091797	0.000000	4.388563	0.000000	0.000000	0.000000	0.634264	0.016912	-0.255124	0.000000	0.000000	3.000000	2.000000	0.000000
1100.522606	-0.117574	0.570233	0.086125	81.025475	69.770432	101.910225	-0.986087	0.000000	4.346042	0.000000	0.000000	0.000000	0.644243	0.024496	-0.238677	0.000000	0.000000	3.000000	2.000000	0.000000
1100.525939	-0.117574	0.570233	0.086125	81.025475	69.770432	101.910225	-0.986087	0.000000	4.346042	0.000000	0.000000	0.000000	0.644243	0.024496	-0.238677	0.000000	0.000000	3.000000	2.000000	0.000000
1100.529273	-0.117574	0.570233	0.086125	81.025475	69.770432	101.910225	-0.986087	0.000000	4.346042	0.000000	0.000000	0.000000	0.644243	0.024496	-0.238677	0.000000	0.000000	3.000000	2.000000	0.000000
1100.532606	-0.115377	0.570325	0.085309	81.094658	69.005867	101.538689	-0.878713	0.000000	4.306262	0.000000	0.000000	0.000000	0.659091	0.027336	-0.244866	0.000000	0.000000	3.000000	2.000000	0.000000
1100.535939	-0.115377	0.570325	0.085309	81.094658	69.005867	101.538689	-0.878713	0.000000	4.306262	0.000000	0.000000	0.000000	0.659091	0.027336	-0.244866	0.000000	0.000000	3.000000	2.000000	0.000000
1100.539273	-0.115377	0.570325	0.085309	81.094658	69.005867	101.538689	-0.878713	0.000000	4.306262	0.000000	0.000000	0.000000	0.659091	0.027336	-0.244866	0.000000	0.000000	3.000000	2.000000	0.000000
1100.542606	-0.113192	0.570403	0.084504	81.126038	68.521080	101.355476	-0.768865	0.000000	4.265451	0.000000	0.000000	0.000000	0.655622	0.023451	-0.241370	0.000000	0.000000	3.000000	2.000000	0.000000
1100.545939	-0.113192	0.570403	0.084504	81.126038	68.521080	101.355476	-0.768865	0.000000	4.265451	0.000000	0.000000	0.000000	0.655622	0.023451	-0.241370	0.000000	0.000000	3.000000	2.000000	0.000000
1100.549273	-0.113192	0.570403	0.084504	81.126038	68.521080	101.355476	-0.768865	0.000000	4.265451	0.000000	0.000000	0.000000	0.655622	0.023451	-0.241370	0.000000	0.000000	3.000000	2.000000	0.000000
1100.552606	-0.110953	0.570501	0.083657	81.134018	68.372063	101.243347	-0.659594	0.000000	4.225223	0.000000	0.000000	0.000000	0.671652	0.029635	-0.254375	0.000000	0.000000	3.000000	2.000000	0.000000
1100.555939	-0.110953	0.570501	0.083657	81.134018	68.372063	101.243347	-0.659594	0.000000	4.225223	0.000000	0.000000	0.000000	0.671652	0.029635	-0.254375	0.000000	0.000000	3.000000	2.000000	0.000000
1100.559273	-0.110953	0.570501	0.083657	81.134018	68.372063	101.243347	-0.659594	0.000000	4.225223	0.000000	0.000000	0.000000	0.671652	0.029635	-0.254375	0.000000	0.000000	3.000000	2.000000	0.000000
1100.562606	-0.108723	0.570568	0.082804	81.142754	68.578705	101.543068	-0.547652	0.000000	4.182827	0.000000	0.000000	0.000000	0.669063	0.020019	-0.255739	0.000000	0.000000	3.000000	2.000000	0.000000
1100.565939	-0.108723	0.570568	0.082804	81.142754	68.578705	101.543068	-0.547652	0.000000	4.182827	0.000000	0.000000	0.000000	0.669063	0.020019	-0.255739	0.000000	0.000000	3.000000	2.000000	0.000000
1100.569273	-0.108723	0.570568	0.082804	81.142754	68.578705	101.543068	-0.547652	0.000000	4.182827	0.000000	0.000000	0.000000	0.669063	0.020019	-0.255739	0.000000	0.000000	3.000000	2.000000	0.000000
1100.572606	-0.106521	0.570644	0.081914	81.153091	69.035835	102.263191	-0.436142	0.000000	4.140204	0.000000	0.000000	0.000000	0.660458	0.022807	-0.267020	0.000000	0.000000	3.000000	2.000000	0.000000
1100.575939	-0.106521	0.570644	0.081914	81.153091	69.035835	102.263191	-0.436142	0.000000	4.140204	0.000000	0.000000	0.000000	0.660458	0.022807	-0.267020	0.000000	0.000000	3.000000	2.000000	0.000000
1100.579273	-0.106521	0.570644	0.081914	81.153091	69.035835	102.263191	-0.436142	0.000000	4.140204	0.000000	0.000000	0.000000	0.660458	0.022807	-0.267020	0.000000	0.000000	3.000000	2.000000	0.000000
1100.582606	-0.104276	0.570718	0.081023	81.163780	69.619499	103.039146	-0.326065	0.000000	4.095701	0.000000	0.000000	0.000000	0.673528	0.022237	-0.267164	0.000000	0.000000	3.000000	2.000000	0.000000
1100.585939	-0.104276	0.570718	0.081023	81.163780	69.619499	103.039146	-0.326065	0.000000	4.095701	0.000000	0.000000	0.000000	0.673528	0.022237	-0.267164	0.000000	0.000000	3.000000	2.000000	0.000000
1100.589273	-0.104276	0.570718	0.081023	81.163780	69.619499	103.039146	-0.326065	0.000000	4.095701	0.000000	0.000000	0.000000	0.673528	0.022237	-0.267164	0.000000	0.000000	3.000000	2.000000	0.000000
1100.592606	-0.101993	0.570750	0.080160	81.174522	70.214256	103.669594	-0.213811	0.000000	4.051174	0.000000	0.000000	0.000000	0.684900	0.009422	-0.259035	0.000000	0.000000	3.000000	2.000000	0.000000
1100.595939	-0.101993	0.570750	0.080160	81.174522	70.214256	103.669594	-0.213811	0.000000	4.051174	0.000000	0.000000	0.000000	0.684900	0.009422	-0.259035	0.000000	0.000000	3.000000	2.000000	0.000000
1100.599273	-0.101993	0.570750	0.080160	81.174522	70.214256	103.669594	-0.213811	0.000000	4.051174	0.000000	0.000000	0.000000	0.684900	0.009422	-0.259035	0.000000	0.000000	3.000000	2.000000	0.000000
1100.602606	-0.099690	0.570761	0.079274	81.186462	70.605705	104.207092	-0.099661	0.000000	4.008001	0.000000	0.000000	0.000000	0.691093	0.003258	-0.265730	0.000000	0.000000	3.000000	2.000000	0.000000
1100.605939	-0.099690	0.570761	0.079274	81.186462	70.605705	104.207092	-0.099661	0.000000	4.008001	0.000000	0.000000	0.000000	0.691093	0.003258	-0.265730	0.000000	0.000000	3.000000	2.000000	0.000000
1100.609273	-0.099690	0.570761	0.079274	81.186462	70.605705	104.207092	-0.099661	0.000000	4.008001	0.000000	0.000000	0.000000	0.691093	0.003258	-0.265730	0.000000	0.000000	3.000000	2.000000	0.000000
1100.612606	-0.097377	0.570748	0.078426	81.194893	70.584549	104.321953	0.015521	0.000000	3.963713	0.000000	0.000000	0.000000	0.693889	-0.003695	-0.254436	0.000000	0.000000	3.000000	2.000000	0.000000
1100.615939	-0.097377	0.570748	0.078426	81.194893	70.584549	104.321953	0.015521	0.000000	3.963713	0.000000	0.000000	0.000000	0.693889	-0.003695	-0.254436	0.000000	0.000000	3.000000	2.000000	0.000000
1100.619273	-0.097377	0.570748	0.078426	81.194893	70.584549	104.321953	0.015521	0.000000	3.963713	0.000000	0.000000	0.000000	0.693889	-0.003695	-0.254436	0.000000	0.000000	3.000000	2.000000	0.000000
1100.622606	-0.095049	0.570753	0.077587	81.201675	70.179604	104.036652	0.131170	0.000000	3.921307	0.000000	0.000000	0.000000	0.698290	0.001545	-0.251644	0.000000	0.000000	3.000000	2.000000	0.000000
1100.625939	-0.095049	0.570753	0.077587	81.201675	70.179604	104.036652	0.131170	0.000000	3.921307	0.000000	0.000000	0.000000	0.698290	0.001545	-0.251644	0.000000	0.000000	3.000000	2.000000	0.000000
1100.629273	-0.095049	0.570753	0.077587	81.201675	70.179604	104.036652	0.131170	0.000000	3.921307	0.000000	0.000000	0.000000	0.698290	0.001545	-0.251644	0.000000	0.000000	3.000000	2.000000	0.000000
1100.632606	-0.092726	0.570738	0.076721	81.206253	69.607239	103.689560	0.247551	0.000000	3.879366	0.000000	0.000000	0.000000	0.696762	-0.004553	-0.259892	0.000000	0.000000	3.000000	2.000000	0.000000
1100.635939	-0.092726	0.570738	0.076721	81.206253	69.607239	103.689560	0.247551	0.000000	3.879366	0.000000	0.000000	0.000000	0.696762	-0.004553	-0.259892	0.000000	0.000000	3.000000	2.000000	0.000000
1100.639273	-0.092726	0.570738	0.076721	81.206253	69.607239	103.689560	0.247551	0.000000	3.879366	0.000000	0.000000	0.000000	0.696762	-0.004553	-0.259892	0.000000	0.000000	3.000000	2.000000	0.000000
1100.642606	-0.090441	0.570711	0.075861	81.208916	69.003937	103.367714	0.363678	0.000000	3.836051	0.000000	0.000000	0.000000	0.685620	-0.008159	-0.257919	0.000000	0.000000	3.000000	2.000000	0.000000
1100.645939	-0.090441	0.570711	0.075861	81.208916	69.003937	103.367714	0.363678	0.000000	3.836051	0.000000	0.000000	0.000000	0.685620	-0.008159	-0.257919	0.000000	0.000000	3.000000	2.000000	0.000000
1100.649273	-0.090441	0.570711	0.075861	81.208916	69.003937	103.367714	0.363678	0.000000	3.836051	0.000000	0.000000	0.000000	0.685620	-0.008159	-0.257919	0.000000	0.000000	3.000000	2.000000	0.000000
1100.652606	-0.088084	0.570693	0.074981	81.210747	68.478630	102.840996	0.477948	0.000000	3.793064	0.000000	0.000000	0.000000	0.707101	-0.005389	-0.264162	0.000000	0.000000	3.000000	2.000000	0.000000
1100.655939	-0.088084	0.570693	0.074981	81.210747	68.478630	102.840996	0.477948	0.000000	3.793064	0.000000	0.000000	0.000000	0.707101	-0.005389	-0.264162	0.000000	0.000000	3.000000	2.000000	0.000000
1100.659273	-0.088084	0.570693	0.074981	81.210747	68.478630	102.840996	0.477948	0.000000	3.793064	0.000000	0.000000	0.000000	0.707101	-0.005389	-0.264162	0.000000	0.000000	3.000000	2.000000	0.000000
1100.662606	-0.085714	0.570663	0.074115	81.210991	67.984062	102.235069	0.595799	0.000000	3.749037	0.000000	0.000000	0.000000	0.711080	-0.008979	-0.259758	0.000000	0.000000	3.000000	2.000000	0.000000
1100.665939	-0.085714	0.570663	0.074115	81.210991	67.984062	102.235069	0.595799	0.000000	3.749037	0.000000	0.000000	0.000000	0.711080	-0.008979	-0.259758	0.000000	0.000000	3.000000	2.000000	0.000000
1100.669273	-0.085714	0.570663	0.074115	81.210991	67.984062	102.235069	0.595799	0.000000	3.749037	0.000000	0.000000	0.000000	0.711080	-0.008979	-0.259758	0.000000	0.000000	3.000000	2.000000	0.000000
1100.672606	-0.083329	0.570651	0.073257	81.210678	67.511993	102.159691	0.714312	0.000000	3.705744	0.000000	0.000000	0.000000	0.715370	-0.003737	-0.257244	0.000000	0.000000	3.000000	2.000000	0.000000
1100.675939	-0.083329	0.570651	0.073257	81.210678	67.511993	102.159691	0.714312	0.000000	3.705744	0.000000	0.000000	0.000000	0.715370	-0.003737	-0.257244	0.000000	0.000000	3.000000	2.000000	0.000000
1100.679273	-0.083329	0.570651	0.073257	81.210678	67.511993	102.159691	0.714312	0.000000	3.705744	0.000000	0.000000	0.000000	0.715370	-0.003737	-0.257244	0.000000	0.000000	3.000000	2.000000	0.000000
1100.682606	-0.080910	0.570616	0.072440	81.218704	67.030739	102.222183	0.833540	0.000000	3.662870	0.000000	0.000000	0.000000	0.725897	-0.010437	-0.245073	0.000000	0.000000	3.000000	2.000000	0.000000
1100.685939	-0.080910	0.570616	0.072440	81.218704	67.030739	102.222183	0.833540	0.000000	3.662870	0.000000	0.000000	0.000000	0.725897	-0.010437	-0.245073	0.000000	0.000000	3.000000	2.000000	0.000000
1100.689273	-0.080910	0.570616	0.072440	81.218704	67.030739	102.222183	0.833540	0.000000	3.662870	0.000000	0.000000	0.000000	0.725897	-0.010437	-0.245073	0.000000	0.000000	3.000000	2.000000	0.000000
1100.692606	-0.078480	0.570559	0.071660	81.256660	66.499733	101.598984	0.954523	0.000000	3.622025	0.000000	0.000000	0.000000	0.728965	-0.017042	-0.234144	0.000000	0.000000	3.000000	2.000000	0.000000
1100.695939	-0.078480	0.570559	0.071660	81.256660	66.499733	101.598984	0.954523	0.000000	3.622025	0.000000	0.000000	0.000000	0.728965	-0.017042	-0.234144	0.000000	0.000000	3.000000	2.000000	0.000000
1100.699273	-0.078480	0.570559	0.071660	81.256660	66.499733	101.598984	0.954523	0.000000	3.622025	0.000000	0.000000	0.000000	0.728965	-0.017042	-0.234144	0.000000	0.000000	3.000000	2.000000	0.000000
1100.702606	-0.075983	0.570472	0.070884	81.314789	65.933960	100.790642	1.076017	0.000000	3.583001	0.000000	0.000000	0.000000	0.748868	-0.026093	-0.232727	0.000000	0.000000	3.000000	2.000000	0.000000
1100.705939	-0.075983	0.570472	0.070884	81.314789	65.933960	100.790642	1.076017	0.000000	3.583001	0.000000	0.000000	0.000000	0.748868	-0.026093	-0.232727	0.000000	0.000000	3.000000	2.000000	0.000000
1100.709273	-0.075983	0.570472	0.070884	81.314789	65.933960	100.790642	1.076017	0.000000	3.583001	0.000000	0.000000	0.000000	0.748868	-0.026093	-0.232727	0.000000	0.000000	3.000000	2.000000	0.000000
1100.712606	-0.073579	0.570382	0.070147	81.368828	65.289284	100.025764	1.200829	0.000000	3.544213	0.000000	0.000000	0.000000	0.721302	-0.026976	-0.221309	0.000000	0.000000	3.000000	2.000000	0.000000
1100.715939	-0.073579	0.570382	0.070147	81.368828	65.289284	100.025764	1.200829	0.000000	3.544213	0.000000	0.000000	0.000000	0.721302	-0.026976	-0.221309	0.000000	0.000000	3.000000	2.000000	0.000000
1100.719273	-0.073579	0.570382	0.070147	81.368828	65.289284	100.025764	1.200829	0.000000	3.544213	0.000000	0.000000	0.000000	0.721302	-0.026976	-0.221309	0.000000	0.000000	3.000000	2.000000	0.000000
1100.722606	-0.071210	0.570281	0.069416	81.415489	64.568436	99.443672	1.321046	0.000000	3.507328	0.000000	0.000000	0.000000	0.710626	-0.030278	-0.219136	0.000000	0.000000	3.000000	2.000000	0.000000
1100.725939	-0.071210	0.570281	0.069416	81.415489	64.568436	99.443672	1.321046	0.000000	3.507328	0.000000	0.000000	0.000000	0.710626	-0.030278	-0.219136	0.000000	0.000000	3.000000	2.000000	0.000000
1100.729273	-0.071210	0.570281	0.069416	81.415489	64.568436	99.443672	1.321046	0.000000	3.507328	0.000000	0.000000	0.000000	0.710626	-0.030278	-0.219136	0.000000	0.000000	3.000000	2.000000	0.000000
1100.732606	-0.068908	0.570149	0.068735	81.451782	63.926960	99.667282	1.439483	0.000000	3.470805	0.000000	0.000000	0.000000	0.690776	-0.039776	-0.204263	0.000000	0.000000	3.000000	2.000000	0.000000
1100.735939	-0.068908	0.570149	0.068735	81.451782	63.926960	99.667282	1.439483	0.000000	3.470805	0.000000	0.000000	0.000000	0.690776	-0.039776	-0.204263	0.000000	0.000000	3.000000	2.000000	0.000000
1100.739273	-0.068908	0.570149	0.068735	81.451782	63.926960	99.667282	1.439483	0.000000	3.470805	0.000000	0.000000	0.000000	0.690776	-0.039776	-0.204263	0.000000	0.000000	3.000000	2.000000	0.000000
1100.742606	-0.066617	0.570024	0.068082	81.488113	63.475067	99.852165	1.554613	0.000000	3.436761	0.000000	0.000000	0.000000	0.687275	-0.037398	-0.195821	0.000000	0.000000	3.000000	2.000000	0.000000
1100.745939	-0.066617	0.570024	0.068082	81.488113	63.475067	99.852165	1.554613	0.000000	3.436761	0.000000	0.000000	0.000000	0.687275	-0.037398	-0.195821	0.000000	0.000000	3.000000	2.000000	0.000000
1100.749273	-0.066617	0.570024	0.068082	81.488113	63.475067	99.852165	1.554613	0.000000	3.436761	0.000000	0.000000	0.000000	0.687275	-0.037398	-0.195821	0.000000	0.000000	3.000000	2.000000	0.000000
1100.752606	-0.064213	0.569907	0.067473	81.536316	63.244938	99.424744	1.669159	0.000000	3.404124	0.000000	0.000000	0.000000	0.721251	-0.034999	-0.182737	0.000000	0.000000	3.000000	2.000000	0.000000
1100.755939	-0.064213	0.569907	0.067473	81.536316	63.244938	99.424744	1.669159	0.000000	3.404124	0.000000	0.000000	0.000000	0.721251	-0.034999	-0.182737	0.000000	0.000000	3.000000	2.000000	0.000000
1100.759273	-0.064213	0.569907	0.067473	81.536316	63.244938	99.424744	1.669159	0.000000	3.404124	0.000000	0.000000	0.000000	0.721251	-0.034999	-0.182737	0.000000	0.000000	3.000000	2.000000	0.000000
1100.762606	-0.061820	0.569799	0.066892	81.572540	63.404449	99.615120	1.789367	0.000000	3.373668	0.000000	0.000000	0.000000	0.717918	-0.032616	-0.174500	0.000000	0.000000	3.000000	2.000000	0.000000
1100.765939	-0.061820	0.569799	0.066892	81.572540	63.404449	99.615120	1.789367	0.000000	3.373668	0.000000	0.000000	0.000000	0.717918	-0.032616	-0.174500	0.000000	0.000000	3.000000	2.000000	0.000000
1100.769273	-0.061820	0.569799	0.066892	81.572540	63.404449	99.615120	1.789367	0.000000	3.373668	0.000000	0.000000	0.000000	0.717918	-0.032616	-0.174500	0.000000	0.000000	3.000000	2.000000	0.000000
1100.772606	-0.059382	0.569642	0.066294	81.592529	63.911659	100.661858	1.909020	0.000000	3.344585	0.000000	0.000000	0.000000	0.731313	-0.046931	-0.179413	0.000000	0.000000	3.000000	2.000000	0.000000
1100.775939	-0.059382	0.569642	0.066294	81.592529	63.911659	100.661858	1.909020	0.000000	3.344585	0.000000	0.000000	0.000000	0.731313	-0.046931	-0.179413	0.000000	0.000000	3.000000	2.000000	0.000000
1100.779273	-0.059382	0.569642	0.066294	81.592529	63.911659	100.661858	1.909020	0.000000	3.344585	0.000000	0.000000	0.000000	0.731313	-0.046931	-0.179413	0.000000	0.000000	3.000000	2.000000	0.000000
1100.782606	-0.056903	0.569504	0.065706	81.632378	64.529602	101.395058	2.030905	0.000000	3.314683	0.000000	0.000000	0.000000	0.743718	-0.041429	-0.176429	0.000000	0.000000	3.000000	2.000000	0.000000
1100.785939	-0.056903	0.569504	0.065706	81.632378	64.529602	101.395058	2.030905	0.000000	3.314683	0.000000	0.000000	0.000000	0.743718	-0.041429	-0.176429	0.000000	0.000000	3.000000	2.000000	0.000000
1100.789273	-0.056903	0.569504	0.065706	81.632378	64.529602	101.395058	2.030905	0.000000	3.314683	0.000000	0.000000	0.000000	0.743718	-0.041429	-0.176429	0.000000	0.000000	3.000000	2.000000	0.000000
1100.792606	-0.054456	0.569308	0.065115	81.700287	65.105797	101.805077	2.154858	0.000000	3.285278	0.000000	0.000000	0.000000	0.733942	-0.058719	-0.177267	0.000000	0.000000	3.000000	2.000000	0.000000
1100.795939	-0.054456	0.569308	0.065115	81.700287	65.105797	101.805077	2.154858	0.000000	3.285278	0.000000	0.000000	0.000000	0.733942	-0.058719	-0.177267	0.000000	0.000000	3.000000	2.000000	0.000000
1100.799273	-0.054456	0.569308	0.065115	81.700287	65.105797	101.805077	2.154858	0.000000	3.285278	0.000000	0.000000	0.000000	0.733942	-0.058719	-0.177267	0.000000	0.000000	3.000000	2.000000	0.000000
1100.802606	-0.052068	0.569102	0.064529	81.781090	65.426666	102.145279	2.277182	0.000000	3.255733	0.000000	0.000000	0.000000	0.716477	-0.061795	-0.175573	0.000000	0.000000	3.000000	2.000000	0.000000
1100.805939	-0.052068	0.569102	0.064529	81.781090	65.426666	102.145279	2.277182	0.000000	3.255733	0.000000	0.000000	0.000000	0.716477	-0.061795	-0.175573	0.000000	0.000000	3.000000	2.000000	0.000000
1100.809273	-0.052068	0.569102	0.064529	81.781090	65.426666	102.145279	2.277182	0.000000	3.255733	0.000000	0.000000	0.000000	0.716477	-0.061795	-0.175573	0.000000	0.000000	3.000000	2.000000	0.000000
1100.812606	-0.049787	0.568886	0.063946	81.864098	65.472549	102.113060	2.396595	0.000000	3.226471	0.000000	0.000000	0.000000	0.684290	-0.064834	-0.175060	0.000000	0.000000	3.000000	2.000000	0.000000
1100.815939	-0.049787	0.568886	0.063946	81.864098	65.472549	102.113060	2.396595	0.000000	3.226471	0.000000	0.000000	0.000000	0.684290	-0.064834	-0.175060	0.000000	0.000000	3.000000	2.000000	0.000000
1100.819273	-0.049787	0.568886	0.063946	81.864098	65.472549	102.113060	2.396595	0.000000	3.226471	0.000000	0.000000	0.000000	0.684290	-0.064834	-0.175060	0.000000	0.000000	3.000000	2.000000	0.000000
1100.822606	-0.047516	0.568650	0.063397	81.915466	65.255432	102.076927	2.510643	0.000000	3.197294	0.000000	0.000000	0.000000	0.681305	-0.070877	-0.164587	0.000000	0.000000	3.000000	2.000000	0.000000
1100.825939	-0.047516	0.568650	0.063397	81.915466	65.255432	102.076927	2.510643	0.000000	3.197294	0.000000	0.000000	0.000000	0.681305	-0.070877	-0.164587	0.000000	0.000000	3.000000	2.000000	0.000000
1100.829273	-0.047516	0.568650	0.063397	81.915466	65.255432	102.076927	2.510643	0.000000	3.197294	0.000000	0.000000	0.000000	0.681305	-0.070877	-0.164587	0.000000	0.000000	3.000000	2.000000	0.000000
1100.832606	-0.045277	0.568404	0.062859	81.920685	64.984184	102.398857	2.624194	0.000000	3.169863	0.000000	0.000000	0.000000	0.671662	-0.073860	-0.161552	0.000000	0.000000	3.000000	2.000000	0.000000
1100.835939	-0.045277	0.568404	0.062859	81.920685	64.984184	102.398857	2.624194	0.000000	3.169863	0.000000	0.000000	0.000000	0.671662	-0.073860	-0.161552	0.000000	0.000000	3.000000	2.000000	0.000000
1100.839273	-0.045277	0.568404	0.062859	81.920685	64.984184	102.398857	2.624194	0.000000	3.169863	0.000000	0.000000	0.000000	0.671662	-0.073860	-0.161552	0.000000	0.000000	3.000000	2.000000	0.000000
[truncated: 3,824 more rows]
