# Supplementary material for: Haptic Guidance Needs to Be Intuitive Not Just Informative to Improve Human Motor Accuracy
Source: PLoS One. 2016 Mar 16;11(3):e0150912. doi: 10.1371/journal.pone.0150912 (PMC4794196; doi:10.1371/journal.pone.0150912)
Supplement: S2 Data — (ZIP) [file pone.0150912.s002.zip › Subject10/exp2_0003.txt]

Time	PosX	PosY	PosZ	RotX	RotY	RotZ	ForceX	ForceY	ForceZ	MomentX	MomentY	MomentZ	VelocityX	VelocityY	VelocityZ	CalibratedWeight	ButtonDown	Condition	Trial	Visual
1118.350299	-0.002981	0.579235	0.244952	78.751060	90.233025	137.084610	-1.937783	0.000000	4.609230	0.000000	0.000000	0.000000	-0.000160	-0.052722	0.037760	0.000000	1.000000	3.000000	3.000000	0.000000
1118.353632	-0.003216	0.579097	0.245293	78.751060	90.233025	137.084610	-1.937783	0.000000	4.609230	0.000000	0.000000	0.000000	-0.070464	-0.041500	0.102163	0.000000	1.000000	3.000000	3.000000	0.000000
1118.356965	-0.003216	0.579097	0.245293	78.751060	90.233025	137.084610	-1.937783	0.000000	4.609230	0.000000	0.000000	0.000000	-0.070464	-0.041500	0.102163	0.000000	1.000000	3.000000	3.000000	0.000000
1118.360299	-0.003216	0.579097	0.245293	78.757484	89.880295	136.779785	-1.939247	0.000000	4.608613	0.000000	0.000000	0.000000	-0.070464	-0.041500	0.102163	0.000000	1.000000	3.000000	3.000000	0.000000
1118.363632	-0.003819	0.579194	0.245733	78.757484	89.880295	136.779785	-1.939247	0.000000	4.608613	0.000000	0.000000	0.000000	-0.180796	0.029007	0.132081	0.000000	1.000000	3.000000	3.000000	0.000000
1118.366965	-0.003819	0.579194	0.245733	78.757484	89.880295	136.779785	-1.939247	0.000000	4.608613	0.000000	0.000000	0.000000	-0.180796	0.029007	0.132081	0.000000	1.000000	3.000000	3.000000	0.000000
1118.370299	-0.003819	0.579194	0.245733	78.769714	89.577904	136.522888	-1.945891	0.000000	4.605813	0.000000	0.000000	0.000000	-0.180796	0.029007	0.132081	0.000000	1.000000	3.000000	3.000000	0.000000
1118.373632	-0.003819	0.579194	0.245733	78.769714	89.577904	136.522888	-1.945891	0.000000	4.605813	0.000000	0.000000	0.000000	-0.180796	0.029007	0.132081	0.000000	1.000000	3.000000	3.000000	0.000000
1118.376965	-0.004457	0.579130	0.246390	78.769714	89.577904	136.522888	-1.945891	0.000000	4.605813	0.000000	0.000000	0.000000	-0.191452	-0.019040	0.197076	0.000000	1.000000	3.000000	3.000000	0.000000
1118.380299	-0.004457	0.579130	0.246390	78.763184	89.272881	136.245361	-1.945891	0.000000	4.605813	0.000000	0.000000	0.000000	-0.191452	-0.019040	0.197076	0.000000	1.000000	3.000000	3.000000	0.000000
1118.383632	-0.004932	0.578910	0.247406	78.763184	89.272881	136.245361	-1.945891	0.000000	4.605813	0.000000	0.000000	0.000000	-0.142415	-0.065987	0.304657	0.000000	1.000000	3.000000	3.000000	0.000000
1118.386965	-0.004932	0.578910	0.247406	78.763184	89.272881	136.245361	-1.945891	0.000000	4.605813	0.000000	0.000000	0.000000	-0.142415	-0.065987	0.304657	0.000000	1.000000	3.000000	3.000000	0.000000
1118.390299	-0.004932	0.578910	0.247406	78.745972	89.249718	136.273102	-1.952304	0.000000	4.603098	0.000000	0.000000	0.000000	-0.142415	-0.065987	0.304657	0.000000	1.000000	3.000000	3.000000	0.000000
1118.393632	-0.005744	0.578765	0.248513	78.745972	89.249718	136.273102	-1.952304	0.000000	4.603098	0.000000	0.000000	0.000000	-0.243539	-0.043529	0.332302	0.000000	1.000000	3.000000	3.000000	0.000000
1118.396965	-0.005744	0.578765	0.248513	78.745972	89.249718	136.273102	-1.952304	0.000000	4.603098	0.000000	0.000000	0.000000	-0.243539	-0.043529	0.332302	0.000000	1.000000	3.000000	3.000000	0.000000
1118.400299	-0.005744	0.578765	0.248513	78.644104	91.349716	138.411545	-1.957669	0.000000	4.600819	0.000000	0.000000	0.000000	-0.243539	-0.043529	0.332302	0.000000	1.000000	3.000000	3.000000	0.000000
1118.403632	-0.006626	0.578535	0.249710	78.644104	91.349716	138.411545	-1.957669	0.000000	4.600819	0.000000	0.000000	0.000000	-0.264683	-0.069000	0.358968	0.000000	1.000000	3.000000	3.000000	0.000000
1118.406965	-0.006626	0.578535	0.249710	78.644104	91.349716	138.411545	-1.957669	0.000000	4.600819	0.000000	0.000000	0.000000	-0.264683	-0.069000	0.358968	0.000000	1.000000	3.000000	3.000000	0.000000
1118.410299	-0.006626	0.578535	0.249710	78.304367	95.530823	142.649063	-1.963485	0.000000	4.598340	0.000000	0.000000	0.000000	-0.264683	-0.069000	0.358968	0.000000	1.000000	3.000000	3.000000	0.000000
1118.413632	-0.007478	0.578292	0.250952	78.304367	95.530823	142.649063	-1.963485	0.000000	4.598340	0.000000	0.000000	0.000000	-0.255634	-0.073000	0.372568	0.000000	1.000000	3.000000	3.000000	0.000000
1118.416965	-0.007478	0.578292	0.250952	78.304367	95.530823	142.649063	-1.963485	0.000000	4.598340	0.000000	0.000000	0.000000	-0.255634	-0.073000	0.372568	0.000000	1.000000	3.000000	3.000000	0.000000
1118.420299	-0.007478	0.578292	0.250952	77.767731	99.729530	146.958603	-1.968469	0.000000	4.596209	0.000000	0.000000	0.000000	-0.255634	-0.073000	0.372568	0.000000	1.000000	3.000000	3.000000	0.000000
1118.423632	-0.008536	0.578079	0.252260	77.767731	99.729530	146.958603	-1.968469	0.000000	4.596209	0.000000	0.000000	0.000000	-0.317386	-0.063948	0.392377	0.000000	1.000000	3.000000	3.000000	0.000000
1118.426965	-0.008536	0.578079	0.252260	77.767731	99.729530	146.958603	-1.968469	0.000000	4.596209	0.000000	0.000000	0.000000	-0.317386	-0.063948	0.392377	0.000000	1.000000	3.000000	3.000000	0.000000
1118.430299	-0.008536	0.578079	0.252260	77.157089	103.370422	150.716904	-1.976125	0.000000	4.592922	0.000000	0.000000	0.000000	-0.317386	-0.063948	0.392377	0.000000	1.000000	3.000000	3.000000	0.000000
1118.433632	-0.009631	0.577824	0.253569	77.157089	103.370422	150.716904	-1.976125	0.000000	4.592922	0.000000	0.000000	0.000000	-0.328680	-0.076249	0.392676	0.000000	1.000000	3.000000	3.000000	0.000000
1118.436965	-0.009631	0.577824	0.253569	77.157089	103.370422	150.716904	-1.976125	0.000000	4.592922	0.000000	0.000000	0.000000	-0.328680	-0.076249	0.392676	0.000000	1.000000	3.000000	3.000000	0.000000
1118.440299	-0.009631	0.577824	0.253569	76.510345	106.471413	153.903076	-1.984253	0.000000	4.589416	0.000000	0.000000	0.000000	-0.328680	-0.076249	0.392676	0.000000	1.000000	3.000000	3.000000	0.000000
1118.443632	-0.010800	0.577539	0.254938	76.510345	106.471413	153.903076	-1.984253	0.000000	4.589416	0.000000	0.000000	0.000000	-0.350448	-0.085532	0.410880	0.000000	1.000000	3.000000	3.000000	0.000000
1118.446965	-0.010800	0.577539	0.254938	76.510345	106.471413	153.903076	-1.984253	0.000000	4.589416	0.000000	0.000000	0.000000	-0.350448	-0.085532	0.410880	0.000000	1.000000	3.000000	3.000000	0.000000
1118.450299	-0.010800	0.577539	0.254938	75.836533	109.024315	156.432526	-1.992979	0.000000	4.585634	0.000000	0.000000	0.000000	-0.350448	-0.085532	0.410880	0.000000	1.000000	3.000000	3.000000	0.000000
1118.453632	-0.012210	0.577223	0.256365	75.836533	109.024315	156.432526	-1.992979	0.000000	4.585634	0.000000	0.000000	0.000000	-0.423230	-0.094945	0.427933	0.000000	1.000000	3.000000	3.000000	0.000000
1118.456965	-0.012210	0.577223	0.256365	75.836533	109.024315	156.432526	-1.992979	0.000000	4.585634	0.000000	0.000000	0.000000	-0.423230	-0.094945	0.427933	0.000000	1.000000	3.000000	3.000000	0.000000
1118.460299	-0.012210	0.577223	0.256365	75.154739	111.171387	158.411087	-2.004857	0.000000	4.580453	0.000000	0.000000	0.000000	-0.423230	-0.094945	0.427933	0.000000	1.000000	3.000000	3.000000	0.000000
1118.463632	-0.013693	0.576871	0.257711	75.154739	111.171387	158.411087	-2.004857	0.000000	4.580453	0.000000	0.000000	0.000000	-0.444835	-0.105445	0.403871	0.000000	1.000000	3.000000	3.000000	0.000000
1118.466965	-0.013693	0.576871	0.257711	75.154739	111.171387	158.411087	-2.004857	0.000000	4.580453	0.000000	0.000000	0.000000	-0.444835	-0.105445	0.403871	0.000000	1.000000	3.000000	3.000000	0.000000
1118.470299	-0.013693	0.576871	0.257711	74.476044	112.979607	159.872742	-2.018159	0.000000	4.574608	0.000000	0.000000	0.000000	-0.444835	-0.105445	0.403871	0.000000	1.000000	3.000000	3.000000	0.000000
1118.473632	-0.015147	0.576534	0.259033	74.476044	112.979607	159.872742	-2.018159	0.000000	4.574608	0.000000	0.000000	0.000000	-0.436158	-0.101146	0.396498	0.000000	1.000000	3.000000	3.000000	0.000000
1118.476965	-0.015147	0.576534	0.259033	74.476044	112.979607	159.872742	-2.018159	0.000000	4.574608	0.000000	0.000000	0.000000	-0.436158	-0.101146	0.396498	0.000000	1.000000	3.000000	3.000000	0.000000
1118.480299	-0.015147	0.576534	0.259033	73.815598	114.494919	161.087845	-2.031008	0.000000	4.568917	0.000000	0.000000	0.000000	-0.436158	-0.101146	0.396498	0.000000	1.000000	3.000000	3.000000	0.000000
1118.483632	-0.016673	0.576307	0.260297	73.815598	114.494919	161.087845	-2.031008	0.000000	4.568917	0.000000	0.000000	0.000000	-0.457821	-0.068125	0.379162	0.000000	1.000000	3.000000	3.000000	0.000000
1118.486965	-0.016673	0.576307	0.260297	73.815598	114.494919	161.087845	-2.031008	0.000000	4.568917	0.000000	0.000000	0.000000	-0.457821	-0.068125	0.379162	0.000000	1.000000	3.000000	3.000000	0.000000
1118.490299	-0.016673	0.576307	0.260297	73.204834	115.826309	162.133392	-2.045111	0.000000	4.562622	0.000000	0.000000	0.000000	-0.457821	-0.068125	0.379162	0.000000	1.000000	3.000000	3.000000	0.000000
1118.493632	-0.017750	0.576249	0.261139	73.204834	115.826309	162.133392	-2.045111	0.000000	4.562622	0.000000	0.000000	0.000000	-0.323175	-0.017300	0.252608	0.000000	1.000000	3.000000	3.000000	0.000000
1118.496965	-0.017750	0.576249	0.261139	73.204834	115.826309	162.133392	-2.045111	0.000000	4.562622	0.000000	0.000000	0.000000	-0.323175	-0.017300	0.252608	0.000000	1.000000	3.000000	3.000000	0.000000
1118.500299	-0.017750	0.576249	0.261139	72.791550	116.864250	162.557129	-2.055278	0.000000	4.558052	0.000000	0.000000	0.000000	-0.323175	-0.017300	0.252608	0.000000	1.000000	3.000000	3.000000	0.000000
1118.503632	-0.018034	0.576319	0.261549	72.791550	116.864250	162.557129	-2.055278	0.000000	4.558052	0.000000	0.000000	0.000000	-0.084975	0.020719	0.123008	0.000000	0.000000	3.000000	3.000000	0.000000
1118.506965	-0.018034	0.576319	0.261549	72.791550	116.864250	162.557129	-2.055278	0.000000	4.558052	0.000000	0.000000	0.000000	-0.084975	0.020719	0.123008	0.000000	0.000000	3.000000	3.000000	0.000000
1118.510299	-0.018034	0.576319	0.261549	72.949142	116.388107	161.827148	-2.056702	0.000000	4.557409	0.000000	0.000000	0.000000	-0.084975	0.020719	0.123008	0.000000	0.000000	3.000000	3.000000	0.000000
1118.513632	-0.018865	0.576397	0.262003	72.949142	116.388107	161.827148	-2.056702	0.000000	4.557409	0.000000	0.000000	0.000000	-0.249395	0.023651	0.136443	0.000000	0.000000	3.000000	3.000000	0.000000
1118.516965	-0.018865	0.576397	0.262003	72.949142	116.388107	161.827148	-2.056702	0.000000	4.557409	0.000000	0.000000	0.000000	-0.249395	0.023651	0.136443	0.000000	0.000000	3.000000	3.000000	0.000000
1118.520299	-0.018865	0.576397	0.262003	73.721642	114.466988	159.931320	-2.065737	0.000000	4.553320	0.000000	0.000000	0.000000	-0.249395	0.023651	0.136443	0.000000	0.000000	3.000000	3.000000	0.000000
1118.523632	-0.020174	0.576813	0.262403	73.721642	114.466988	159.931320	-2.065737	0.000000	4.553320	0.000000	0.000000	0.000000	-0.392845	0.124652	0.119832	0.000000	0.000000	3.000000	3.000000	0.000000
1118.526965	-0.020174	0.576813	0.262403	73.721642	114.466988	159.931320	-2.065737	0.000000	4.553320	0.000000	0.000000	0.000000	-0.392845	0.124652	0.119832	0.000000	0.000000	3.000000	3.000000	0.000000
1118.530299	-0.020174	0.576813	0.262403	74.801590	112.046997	157.399155	-2.081934	0.000000	4.545938	0.000000	0.000000	0.000000	-0.392845	0.124652	0.119832	0.000000	0.000000	3.000000	3.000000	0.000000
1118.533632	-0.020829	0.577189	0.262581	74.801590	112.046997	157.399155	-2.081934	0.000000	4.545938	0.000000	0.000000	0.000000	-0.196411	0.112904	0.053430	0.000000	0.000000	3.000000	3.000000	0.000000
1118.536965	-0.020829	0.577189	0.262581	74.801590	112.046997	157.399155	-2.081934	0.000000	4.545938	0.000000	0.000000	0.000000	-0.196411	0.112904	0.053430	0.000000	0.000000	3.000000	3.000000	0.000000
1118.540299	-0.020829	0.577189	0.262581	75.790672	109.292145	154.535461	-2.090126	0.000000	4.542177	0.000000	0.000000	0.000000	-0.196411	0.112904	0.053430	0.000000	0.000000	3.000000	3.000000	0.000000
1118.543632	-0.021407	0.577174	0.262475	75.790672	109.292145	154.535461	-2.090126	0.000000	4.542177	0.000000	0.000000	0.000000	-0.173459	-0.004448	-0.031805	0.000000	0.000000	3.000000	3.000000	0.000000
1118.546965	-0.021407	0.577174	0.262475	75.790672	109.292145	154.535461	-2.090126	0.000000	4.542177	0.000000	0.000000	0.000000	-0.173459	-0.004448	-0.031805	0.000000	0.000000	3.000000	3.000000	0.000000
1118.550299	-0.021407	0.577174	0.262475	76.519150	105.864075	151.129089	-2.099068	0.000000	4.538052	0.000000	0.000000	0.000000	-0.173459	-0.004448	-0.031805	0.000000	0.000000	3.000000	3.000000	0.000000
1118.553632	-0.021407	0.577174	0.262475	76.519150	105.864075	151.129089	-2.099068	0.000000	4.538052	0.000000	0.000000	0.000000	-0.173459	-0.004448	-0.031805	0.000000	0.000000	3.000000	3.000000	0.000000
1118.556965	-0.022054	0.577204	0.262389	76.519150	105.864075	151.129089	-2.099068	0.000000	4.538052	0.000000	0.000000	0.000000	-0.194119	0.008830	-0.025647	0.000000	0.000000	3.000000	3.000000	0.000000
1118.560299	-0.022054	0.577204	0.262389	76.980049	101.996513	147.318588	-2.099068	0.000000	4.538052	0.000000	0.000000	0.000000	-0.194119	0.008830	-0.025647	0.000000	0.000000	3.000000	3.000000	0.000000
1118.563632	-0.022397	0.577292	0.262425	76.980049	101.996513	147.318588	-2.099068	0.000000	4.538052	0.000000	0.000000	0.000000	-0.102907	0.026565	0.010707	0.000000	0.000000	3.000000	3.000000	0.000000
1118.566965	-0.022397	0.577292	0.262425	76.980049	101.996513	147.318588	-2.099068	0.000000	4.538052	0.000000	0.000000	0.000000	-0.102907	0.026565	0.010707	0.000000	0.000000	3.000000	3.000000	0.000000
1118.570299	-0.022397	0.577292	0.262425	77.265335	98.058815	143.461182	-2.113468	0.000000	4.531363	0.000000	0.000000	0.000000	-0.102907	0.026565	0.010707	0.000000	0.000000	3.000000	3.000000	0.000000
1118.573632	-0.022878	0.577307	0.262499	77.265335	98.058815	143.461182	-2.113468	0.000000	4.531363	0.000000	0.000000	0.000000	-0.144319	0.004443	0.022170	0.000000	0.000000	3.000000	3.000000	0.000000
1118.576965	-0.022878	0.577307	0.262499	77.265335	98.058815	143.461182	-2.113468	0.000000	4.531363	0.000000	0.000000	0.000000	-0.144319	0.004443	0.022170	0.000000	0.000000	3.000000	3.000000	0.000000
1118.580299	-0.022878	0.577307	0.262499	77.514046	94.288956	139.754486	-2.119794	0.000000	4.528408	0.000000	0.000000	0.000000	-0.144319	0.004443	0.022170	0.000000	0.000000	3.000000	3.000000	0.000000
1118.583632	-0.023428	0.577300	0.262559	77.514046	94.288956	139.754486	-2.119794	0.000000	4.528408	0.000000	0.000000	0.000000	-0.164740	-0.002171	0.017950	0.000000	0.000000	3.000000	3.000000	0.000000
1118.586965	-0.023428	0.577300	0.262559	77.514046	94.288956	139.754486	-2.119794	0.000000	4.528408	0.000000	0.000000	0.000000	-0.164740	-0.002171	0.017950	0.000000	0.000000	3.000000	3.000000	0.000000
1118.590299	-0.023428	0.577300	0.262559	77.783913	90.725952	136.240631	-2.127158	0.000000	4.524953	0.000000	0.000000	0.000000	-0.164740	-0.002171	0.017950	0.000000	0.000000	3.000000	3.000000	0.000000
1118.593632	-0.023428	0.577300	0.262559	77.783913	90.725952	136.240631	-2.127158	0.000000	4.524953	0.000000	0.000000	0.000000	-0.164740	-0.002171	0.017950	0.000000	0.000000	3.000000	3.000000	0.000000
1118.596965	-0.023841	0.577157	0.262661	77.783913	90.725952	136.240631	-2.127158	0.000000	4.524953	0.000000	0.000000	0.000000	-0.124143	-0.042781	0.030503	0.000000	0.000000	3.000000	3.000000	0.000000
1118.600299	-0.023841	0.577157	0.262661	78.011932	87.803467	133.358154	-2.127158	0.000000	4.524953	0.000000	0.000000	0.000000	-0.124143	-0.042781	0.030503	0.000000	0.000000	3.000000	3.000000	0.000000
1118.603632	-0.024532	0.576968	0.262837	78.011932	87.803467	133.358154	-2.127158	0.000000	4.524953	0.000000	0.000000	0.000000	-0.207059	-0.056789	0.052814	0.000000	0.000000	3.000000	3.000000	0.000000
1118.606965	-0.024532	0.576968	0.262837	78.011932	87.803467	133.358154	-2.127158	0.000000	4.524953	0.000000	0.000000	0.000000	-0.207059	-0.056789	0.052814	0.000000	0.000000	3.000000	3.000000	0.000000
1118.610299	-0.024532	0.576968	0.262837	78.107544	87.491470	133.062881	-2.140854	0.000000	4.518489	0.000000	0.000000	0.000000	-0.207059	-0.056789	0.052814	0.000000	0.000000	3.000000	3.000000	0.000000
1118.613632	-0.024532	0.576968	0.262837	78.107544	87.491470	133.062881	-2.140854	0.000000	4.518489	0.000000	0.000000	0.000000	-0.207059	-0.056789	0.052814	0.000000	0.000000	3.000000	3.000000	0.000000
1118.616965	-0.025222	0.576717	0.263007	78.107544	87.491470	133.062881	-2.140854	0.000000	4.518489	0.000000	0.000000	0.000000	-0.207112	-0.075291	0.051078	0.000000	0.000000	3.000000	3.000000	0.000000
1118.620299	-0.025222	0.576717	0.263007	78.086533	88.639580	134.192123	-2.140854	0.000000	4.518489	0.000000	0.000000	0.000000	-0.207112	-0.075291	0.051078	0.000000	0.000000	3.000000	3.000000	0.000000
1118.623632	-0.025602	0.576434	0.263117	78.086533	88.639580	134.192123	-2.140854	0.000000	4.518489	0.000000	0.000000	0.000000	-0.114130	-0.084899	0.032904	0.000000	0.000000	3.000000	3.000000	0.000000
1118.626965	-0.025602	0.576434	0.263117	78.086533	88.639580	134.192123	-2.140854	0.000000	4.518489	0.000000	0.000000	0.000000	-0.114130	-0.084899	0.032904	0.000000	0.000000	3.000000	3.000000	0.000000
1118.630299	-0.025602	0.576434	0.263117	78.062126	89.745163	135.197891	-2.153984	0.000000	4.512244	0.000000	0.000000	0.000000	-0.114130	-0.084899	0.032904	0.000000	0.000000	3.000000	3.000000	0.000000
1118.633632	-0.025602	0.576434	0.263117	78.062126	89.745163	135.197891	-2.153984	0.000000	4.512244	0.000000	0.000000	0.000000	-0.114130	-0.084899	0.032904	0.000000	0.000000	3.000000	3.000000	0.000000
1118.636965	-0.025913	0.576225	0.263186	78.062126	89.745163	135.197891	-2.153984	0.000000	4.512244	0.000000	0.000000	0.000000	-0.093186	-0.062766	0.020757	0.000000	0.000000	3.000000	3.000000	0.000000
1118.640299	-0.025913	0.576225	0.263186	78.058090	90.674438	135.721359	-2.153984	0.000000	4.512244	0.000000	0.000000	0.000000	-0.093186	-0.062766	0.020757	0.000000	0.000000	3.000000	3.000000	0.000000
1118.643632	-0.025913	0.576225	0.263186	78.058090	90.674438	135.721359	-2.153984	0.000000	4.512244	0.000000	0.000000	0.000000	-0.093186	-0.062766	0.020757	0.000000	0.000000	3.000000	3.000000	0.000000
1118.646965	-0.025913	0.576225	0.263186	78.058090	90.674438	135.721359	-2.153984	0.000000	4.512244	0.000000	0.000000	0.000000	-0.093186	-0.062766	0.020757	0.000000	0.000000	3.000000	3.000000	0.000000
1118.650299	-0.025905	0.575927	0.262976	78.120575	91.480110	135.731415	-2.157858	0.000000	4.510394	0.000000	0.000000	0.000000	0.002262	-0.089266	-0.062900	0.000000	0.000000	3.000000	3.000000	0.000000
1118.653632	-0.025905	0.575927	0.262976	78.120575	91.480110	135.731415	-2.157858	0.000000	4.510394	0.000000	0.000000	0.000000	0.000000	-0.000003	-0.000002	0.000000	0.000000	3.000000	3.000000	0.000000
1118.656965	-0.025905	0.575927	0.262976	78.120575	91.480110	135.731415	-2.157858	0.000000	4.510394	0.000000	0.000000	0.000000	0.000000	-0.000003	-0.000002	0.000000	0.000000	3.000000	3.000000	0.000000
1118.660299	-0.025905	0.575927	0.262976	78.282455	92.194954	135.854477	-2.159152	0.000000	4.509774	0.000000	0.000000	0.000000	0.000000	-0.000003	-0.000002	0.000000	0.000000	3.000000	3.000000	0.000000
1118.663632	-0.025905	0.575927	0.262976	78.282455	92.194954	135.854477	-2.159152	0.000000	4.509774	0.000000	0.000000	0.000000	0.000000	-0.000003	-0.000002	0.000000	0.000000	3.000000	3.000000	0.000000
1118.666965	-0.025826	0.575856	0.262670	78.282455	92.194954	135.854477	-2.159152	0.000000	4.509774	0.000000	0.000000	0.000000	0.023828	-0.021298	-0.091683	0.000000	0.000000	3.000000	3.000000	0.000000
1118.670299	-0.025826	0.575856	0.262670	78.550568	92.839989	136.336945	-2.159152	0.000000	4.509774	0.000000	0.000000	0.000000	0.023828	-0.021298	-0.091683	0.000000	0.000000	3.000000	3.000000	0.000000
1118.673632	-0.025674	0.575805	0.262242	78.550568	92.839989	136.336945	-2.159152	0.000000	4.509774	0.000000	0.000000	0.000000	0.045648	-0.015382	-0.128600	0.000000	0.000000	3.000000	3.000000	0.000000
1118.676965	-0.025674	0.575805	0.262242	78.550568	92.839989	136.336945	-2.159152	0.000000	4.509774	0.000000	0.000000	0.000000	0.045648	-0.015382	-0.128600	0.000000	0.000000	3.000000	3.000000	0.000000
1118.680299	-0.025674	0.575805	0.262242	78.874626	93.424690	136.739136	-2.160830	0.000000	4.508970	0.000000	0.000000	0.000000	0.045648	-0.015382	-0.128600	0.000000	0.000000	3.000000	3.000000	0.000000
1118.683632	-0.025451	0.575823	0.261743	78.874626	93.424690	136.739136	-2.160830	0.000000	4.508970	0.000000	0.000000	0.000000	0.066852	0.005233	-0.149731	0.000000	0.000000	3.000000	3.000000	0.000000
1118.686965	-0.025451	0.575823	0.261743	78.874626	93.424690	136.739136	-2.160830	0.000000	4.508970	0.000000	0.000000	0.000000	0.066852	0.005233	-0.149731	0.000000	0.000000	3.000000	3.000000	0.000000
1118.690299	-0.025451	0.575823	0.261743	79.215004	94.032021	137.155746	-2.161059	0.000000	4.508861	0.000000	0.000000	0.000000	0.066852	0.005233	-0.149731	0.000000	0.000000	3.000000	3.000000	0.000000
1118.693632	-0.025193	0.575852	0.261196	79.215004	94.032021	137.155746	-2.161059	0.000000	4.508861	0.000000	0.000000	0.000000	0.077507	0.008838	-0.163945	0.000000	0.000000	3.000000	3.000000	0.000000
1118.696965	-0.025193	0.575852	0.261196	79.215004	94.032021	137.155746	-2.161059	0.000000	4.508861	0.000000	0.000000	0.000000	0.077507	0.008838	-0.163945	0.000000	0.000000	3.000000	3.000000	0.000000
1118.700299	-0.025193	0.575852	0.261196	79.510391	94.599068	137.546951	-2.161109	0.000000	4.508837	0.000000	0.000000	0.000000	0.077507	0.008838	-0.163945	0.000000	0.000000	3.000000	3.000000	0.000000
1118.703632	-0.025193	0.575852	0.261196	79.510391	94.599068	137.546951	-2.161109	0.000000	4.508837	0.000000	0.000000	0.000000	0.077507	0.008838	-0.163945	0.000000	0.000000	3.000000	3.000000	0.000000
1118.706965	-0.024866	0.575898	0.260633	79.510391	94.599068	137.546951	-2.161109	0.000000	4.508837	0.000000	0.000000	0.000000	0.098038	0.013902	-0.168905	0.000000	0.000000	3.000000	3.000000	0.000000
1118.710299	-0.024866	0.575898	0.260633	79.729866	94.876465	137.689331	-2.161109	0.000000	4.508837	0.000000	0.000000	0.000000	0.098038	0.013902	-0.168905	0.000000	0.000000	3.000000	3.000000	0.000000
1118.713632	-0.024439	0.575954	0.260132	79.729866	94.876465	137.689331	-2.161109	0.000000	4.508837	0.000000	0.000000	0.000000	0.127933	0.016762	-0.150208	0.000000	0.000000	3.000000	3.000000	0.000000
1118.716965	-0.024439	0.575954	0.260132	79.729866	94.876465	137.689331	-2.161109	0.000000	4.508837	0.000000	0.000000	0.000000	0.127933	0.016762	-0.150208	0.000000	0.000000	3.000000	3.000000	0.000000
1118.720299	-0.024439	0.575954	0.260132	79.872238	94.644585	137.372574	-2.157676	0.000000	4.510480	0.000000	0.000000	0.000000	0.127933	0.016762	-0.150208	0.000000	0.000000	3.000000	3.000000	0.000000
1118.723632	-0.024051	0.576025	0.259719	79.872238	94.644585	137.372574	-2.157676	0.000000	4.510480	0.000000	0.000000	0.000000	0.116655	0.021138	-0.123930	0.000000	0.000000	3.000000	3.000000	0.000000
1118.726965	-0.024051	0.576025	0.259719	79.872238	94.644585	137.372574	-2.157676	0.000000	4.510480	0.000000	0.000000	0.000000	0.116655	0.021138	-0.123930	0.000000	0.000000	3.000000	3.000000	0.000000
1118.730299	-0.024051	0.576025	0.259719	79.929047	94.045273	136.740433	-2.154973	0.000000	4.511773	0.000000	0.000000	0.000000	0.116655	0.021138	-0.123930	0.000000	0.000000	3.000000	3.000000	0.000000
1118.733632	-0.023596	0.576044	0.259363	79.929047	94.045273	136.740433	-2.154973	0.000000	4.511773	0.000000	0.000000	0.000000	0.136396	0.005678	-0.107056	0.000000	0.000000	3.000000	3.000000	0.000000
1118.736965	-0.023596	0.576044	0.259363	79.929047	94.045273	136.740433	-2.154973	0.000000	4.511773	0.000000	0.000000	0.000000	0.136396	0.005678	-0.107056	0.000000	0.000000	3.000000	3.000000	0.000000
1118.740299	-0.023596	0.576044	0.259363	79.951782	93.395416	136.073807	-2.150944	0.000000	4.513694	0.000000	0.000000	0.000000	0.136396	0.005678	-0.107056	0.000000	0.000000	3.000000	3.000000	0.000000
1118.743632	-0.023596	0.576044	0.259363	79.951782	93.395416	136.073807	-2.150944	0.000000	4.513694	0.000000	0.000000	0.000000	0.136396	0.005678	-0.107056	0.000000	0.000000	3.000000	3.000000	0.000000
1118.746965	-0.023212	0.576055	0.259081	79.951782	93.395416	136.073807	-2.150944	0.000000	4.513694	0.000000	0.000000	0.000000	0.115107	0.003471	-0.084485	0.000000	0.000000	3.000000	3.000000	0.000000
1118.750299	-0.023212	0.576055	0.259081	79.968277	92.957413	135.619522	-2.150944	0.000000	4.513694	0.000000	0.000000	0.000000	0.115107	0.003471	-0.084485	0.000000	0.000000	3.000000	3.000000	0.000000
1118.753632	-0.023212	0.576055	0.259081	79.968277	92.957413	135.619522	-2.150944	0.000000	4.513694	0.000000	0.000000	0.000000	0.115107	0.003471	-0.084485	0.000000	0.000000	3.000000	3.000000	0.000000
1118.756965	-0.023212	0.576055	0.259081	79.968277	92.957413	135.619522	-2.150944	0.000000	4.513694	0.000000	0.000000	0.000000	0.115107	0.003471	-0.084485	0.000000	0.000000	3.000000	3.000000	0.000000
1118.760299	-0.022520	0.576052	0.258719	79.976479	92.758224	135.399323	-2.147400	0.000000	4.515382	0.000000	0.000000	0.000000	0.207634	-0.001005	-0.108641	0.000000	0.000000	3.000000	3.000000	0.000000
1118.763632	-0.022520	0.576052	0.258719	79.976479	92.758224	135.399323	-2.147400	0.000000	4.515382	0.000000	0.000000	0.000000	-0.000000	-0.000004	-0.000002	0.000000	0.000000	3.000000	3.000000	0.000000
1118.766965	-0.022520	0.576052	0.258719	79.976479	92.758224	135.399323	-2.147400	0.000000	4.515382	0.000000	0.000000	0.000000	-0.000000	-0.000004	-0.000002	0.000000	0.000000	3.000000	3.000000	0.000000
1118.770299	-0.022520	0.576052	0.258719	79.974892	92.797035	135.413437	-2.139992	0.000000	4.518897	0.000000	0.000000	0.000000	-0.000000	-0.000004	-0.000002	0.000000	0.000000	3.000000	3.000000	0.000000
1118.773632	-0.022520	0.576052	0.258719	79.974892	92.797035	135.413437	-2.139992	0.000000	4.518897	0.000000	0.000000	0.000000	-0.000000	-0.000004	-0.000002	0.000000	0.000000	3.000000	3.000000	0.000000
1118.776965	-0.022176	0.576071	0.258603	79.974892	92.797035	135.413437	-2.139992	0.000000	4.518897	0.000000	0.000000	0.000000	0.103127	0.005764	-0.034701	0.000000	0.000000	3.000000	3.000000	0.000000
1118.780299	-0.022176	0.576071	0.258603	79.973885	92.903038	135.485168	-2.139992	0.000000	4.518897	0.000000	0.000000	0.000000	0.103127	0.005764	-0.034701	0.000000	0.000000	3.000000	3.000000	0.000000
1118.783632	-0.022176	0.576071	0.258603	79.973885	92.903038	135.485168	-2.139992	0.000000	4.518897	0.000000	0.000000	0.000000	0.103127	0.005764	-0.034701	0.000000	0.000000	3.000000	3.000000	0.000000
1118.786965	-0.022176	0.576071	0.258603	79.973885	92.903038	135.485168	-2.139992	0.000000	4.518897	0.000000	0.000000	0.000000	0.103127	0.005764	-0.034701	0.000000	0.000000	3.000000	3.000000	0.000000
1118.790299	-0.021216	0.576082	0.258338	79.973106	92.996727	135.538879	-2.135864	0.000000	4.520850	0.000000	0.000000	0.000000	0.288046	0.003430	-0.079662	0.000000	0.000000	3.000000	3.000000	0.000000
1118.793632	-0.021216	0.576082	0.258338	79.973106	92.996727	135.538879	-2.135864	0.000000	4.520850	0.000000	0.000000	0.000000	-0.000000	-0.000003	-0.000000	0.000000	0.000000	3.000000	3.000000	0.000000
1118.796965	-0.021216	0.576082	0.258338	79.973106	92.996727	135.538879	-2.135864	0.000000	4.520850	0.000000	0.000000	0.000000	-0.000000	-0.000003	-0.000000	0.000000	0.000000	3.000000	3.000000	0.000000
1118.800299	-0.021216	0.576082	0.258338	79.972084	93.108093	135.610550	-2.123900	0.000000	4.526484	0.000000	0.000000	0.000000	-0.000000	-0.000003	-0.000000	0.000000	0.000000	3.000000	3.000000	0.000000
1118.803632	-0.021216	0.576082	0.258338	79.972084	93.108093	135.610550	-2.123900	0.000000	4.526484	0.000000	0.000000	0.000000	-0.000000	-0.000003	-0.000000	0.000000	0.000000	3.000000	3.000000	0.000000
1118.806965	-0.020668	0.576114	0.258179	79.972084	93.108093	135.610550	-2.123900	0.000000	4.526484	0.000000	0.000000	0.000000	0.164553	0.009372	-0.047617	0.000000	0.000000	3.000000	3.000000	0.000000
1118.810299	-0.020668	0.576114	0.258179	79.971046	93.222198	135.682236	-2.123900	0.000000	4.526484	0.000000	0.000000	0.000000	0.164553	0.009372	-0.047617	0.000000	0.000000	3.000000	3.000000	0.000000
1118.813632	-0.020118	0.576179	0.257983	79.971046	93.222198	135.682236	-2.123900	0.000000	4.526484	0.000000	0.000000	0.000000	0.164786	0.019595	-0.058702	0.000000	0.000000	3.000000	3.000000	0.000000
1118.816965	-0.020118	0.576179	0.257983	79.971046	93.222198	135.682236	-2.123900	0.000000	4.526484	0.000000	0.000000	0.000000	0.164786	0.019595	-0.058702	0.000000	0.000000	3.000000	3.000000	0.000000
1118.820299	-0.020118	0.576179	0.257983	79.969711	93.353867	135.771729	-2.110478	0.000000	4.532757	0.000000	0.000000	0.000000	0.164786	0.019595	-0.058702	0.000000	0.000000	3.000000	3.000000	0.000000
1118.823632	-0.020118	0.576179	0.257983	79.969711	93.353867	135.771729	-2.110478	0.000000	4.532757	0.000000	0.000000	0.000000	0.164786	0.019595	-0.058702	0.000000	0.000000	3.000000	3.000000	0.000000
1118.826965	-0.019603	0.576244	0.257786	79.969711	93.353867	135.771729	-2.110478	0.000000	4.532757	0.000000	0.000000	0.000000	0.154511	0.019571	-0.059141	0.000000	0.000000	3.000000	3.000000	0.000000
1118.830299	-0.019603	0.576244	0.257786	79.968361	93.482811	135.861267	-2.110478	0.000000	4.532757	0.000000	0.000000	0.000000	0.154511	0.019571	-0.059141	0.000000	0.000000	3.000000	3.000000	0.000000
1118.833632	-0.019088	0.576282	0.257547	79.968361	93.482811	135.861267	-2.110478	0.000000	4.532757	0.000000	0.000000	0.000000	0.154759	0.011452	-0.071812	0.000000	0.000000	3.000000	3.000000	0.000000
1118.836965	-0.019088	0.576282	0.257547	79.968361	93.482811	135.861267	-2.110478	0.000000	4.532757	0.000000	0.000000	0.000000	0.154759	0.011452	-0.071812	0.000000	0.000000	3.000000	3.000000	0.000000
1118.840299	-0.019088	0.576282	0.257547	79.966675	93.629341	135.968643	-2.098484	0.000000	4.538322	0.000000	0.000000	0.000000	0.154759	0.011452	-0.071812	0.000000	0.000000	3.000000	3.000000	0.000000
1118.843632	-0.019088	0.576282	0.257547	79.966675	93.629341	135.968643	-2.098484	0.000000	4.538322	0.000000	0.000000	0.000000	0.154759	0.011452	-0.071812	0.000000	0.000000	3.000000	3.000000	0.000000
1118.846965	-0.018573	0.576325	0.257337	79.966675	93.629341	135.968643	-2.098484	0.000000	4.538322	0.000000	0.000000	0.000000	0.154421	0.012936	-0.062961	0.000000	0.000000	3.000000	3.000000	0.000000
1118.850299	-0.018573	0.576325	0.257337	79.964989	93.775841	136.075989	-2.098484	0.000000	4.538322	0.000000	0.000000	0.000000	0.154421	0.012936	-0.062961	0.000000	0.000000	3.000000	3.000000	0.000000
1118.853632	-0.018024	0.576324	0.257104	79.964989	93.775841	136.075989	-2.098484	0.000000	4.538322	0.000000	0.000000	0.000000	0.164680	-0.000304	-0.069901	0.000000	0.000000	3.000000	3.000000	0.000000
1118.856965	-0.018024	0.576324	0.257104	79.964989	93.775841	136.075989	-2.098484	0.000000	4.538322	0.000000	0.000000	0.000000	0.164680	-0.000304	-0.069901	0.000000	0.000000	3.000000	3.000000	0.000000
1118.860299	-0.018024	0.576324	0.257104	79.963264	93.922318	136.183304	-2.085970	0.000000	4.544087	0.000000	0.000000	0.000000	0.164680	-0.000304	-0.069901	0.000000	0.000000	3.000000	3.000000	0.000000
1118.863632	-0.018024	0.576324	0.257104	79.963264	93.922318	136.183304	-2.085970	0.000000	4.544087	0.000000	0.000000	0.000000	0.164680	-0.000304	-0.069901	0.000000	0.000000	3.000000	3.000000	0.000000
1118.866965	-0.017544	0.576367	0.256892	79.963264	93.922318	136.183304	-2.085970	0.000000	4.544087	0.000000	0.000000	0.000000	0.144061	0.012872	-0.063513	0.000000	0.000000	3.000000	3.000000	0.000000
1118.870299	-0.017544	0.576367	0.256892	79.961800	94.048401	136.272690	-2.085970	0.000000	4.544087	0.000000	0.000000	0.000000	0.144061	0.012872	-0.063513	0.000000	0.000000	3.000000	3.000000	0.000000
1118.873632	-0.017063	0.576388	0.256668	79.961800	94.048401	136.272690	-2.085970	0.000000	4.544087	0.000000	0.000000	0.000000	0.144059	0.006260	-0.067161	0.000000	0.000000	3.000000	3.000000	0.000000
1118.876965	-0.017063	0.576388	0.256668	79.961800	94.048401	136.272690	-2.085970	0.000000	4.544087	0.000000	0.000000	0.000000	0.144059	0.006260	-0.067161	0.000000	0.000000	3.000000	3.000000	0.000000
1118.880299	-0.017063	0.576388	0.256668	79.960312	94.174515	136.362076	-2.074831	0.000000	4.549184	0.000000	0.000000	0.000000	0.144059	0.006260	-0.067161	0.000000	0.000000	3.000000	3.000000	0.000000
1118.883632	-0.017063	0.576388	0.256668	79.960312	94.174515	136.362076	-2.074831	0.000000	4.549184	0.000000	0.000000	0.000000	0.144059	0.006260	-0.067161	0.000000	0.000000	3.000000	3.000000	0.000000
1118.886965	-0.016584	0.576470	0.256449	79.960312	94.174515	136.362076	-2.074831	0.000000	4.549184	0.000000	0.000000	0.000000	0.143931	0.024556	-0.065715	0.000000	0.000000	3.000000	3.000000	0.000000
1118.890299	-0.016584	0.576470	0.256449	79.959091	94.280273	136.433578	-2.074831	0.000000	4.549184	0.000000	0.000000	0.000000	0.143931	0.024556	-0.065715	0.000000	0.000000	3.000000	3.000000	0.000000
1118.893632	-0.016104	0.576552	0.256230	79.959091	94.280273	136.433578	-2.074831	0.000000	4.549184	0.000000	0.000000	0.000000	0.143842	0.024523	-0.065846	0.000000	0.000000	3.000000	3.000000	0.000000
1118.896965	-0.016104	0.576552	0.256230	79.959091	94.280273	136.433578	-2.074831	0.000000	4.549184	0.000000	0.000000	0.000000	0.143842	0.024523	-0.065846	0.000000	0.000000	3.000000	3.000000	0.000000
1118.900299	-0.016104	0.576552	0.256230	79.958488	94.350807	136.469315	-2.063654	0.000000	4.554265	0.000000	0.000000	0.000000	0.143842	0.024523	-0.065846	0.000000	0.000000	3.000000	3.000000	0.000000
1118.903632	-0.016104	0.576552	0.256230	79.958488	94.350807	136.469315	-2.063654	0.000000	4.554265	0.000000	0.000000	0.000000	0.143842	0.024523	-0.065846	0.000000	0.000000	3.000000	3.000000	0.000000
1118.906965	-0.015659	0.576655	0.256021	79.958488	94.350807	136.469315	-2.063654	0.000000	4.554265	0.000000	0.000000	0.000000	0.133519	0.031098	-0.062647	0.000000	0.000000	3.000000	3.000000	0.000000
1118.910299	-0.015659	0.576655	0.256021	79.957878	94.424065	136.505035	-2.063654	0.000000	4.554265	0.000000	0.000000	0.000000	0.133519	0.031098	-0.062647	0.000000	0.000000	3.000000	3.000000	0.000000
1118.913632	-0.015181	0.576803	0.255836	79.957878	94.424065	136.505035	-2.063654	0.000000	4.554265	0.000000	0.000000	0.000000	0.143444	0.044278	-0.055472	0.000000	0.000000	3.000000	3.000000	0.000000
1118.916965	-0.015181	0.576803	0.255836	79.957878	94.424065	136.505035	-2.063654	0.000000	4.554265	0.000000	0.000000	0.000000	0.143444	0.044278	-0.055472	0.000000	0.000000	3.000000	3.000000	0.000000
1118.920299	-0.015181	0.576803	0.255836	79.957901	94.464882	136.505051	-2.052636	0.000000	4.559241	0.000000	0.000000	0.000000	0.143444	0.044278	-0.055472	0.000000	0.000000	3.000000	3.000000	0.000000
1118.923632	-0.015181	0.576803	0.255836	79.957901	94.464882	136.505051	-2.052636	0.000000	4.559241	0.000000	0.000000	0.000000	0.143444	0.044278	-0.055472	0.000000	0.000000	3.000000	3.000000	0.000000
1118.926965	-0.014670	0.576956	0.255682	79.957901	94.464882	136.505051	-2.052636	0.000000	4.559241	0.000000	0.000000	0.000000	0.153334	0.045761	-0.046343	0.000000	0.000000	3.000000	3.000000	0.000000
1118.930299	-0.014670	0.576956	0.255682	79.958191	94.490799	136.487183	-2.052636	0.000000	4.559241	0.000000	0.000000	0.000000	0.153334	0.045761	-0.046343	0.000000	0.000000	3.000000	3.000000	0.000000
1118.933632	-0.014160	0.577113	0.255557	79.958191	94.490799	136.487183	-2.052636	0.000000	4.559241	0.000000	0.000000	0.000000	0.153086	0.047262	-0.037426	0.000000	0.000000	3.000000	3.000000	0.000000
1118.936965	-0.014160	0.577113	0.255557	79.958191	94.490799	136.487183	-2.052636	0.000000	4.559241	0.000000	0.000000	0.000000	0.153086	0.047262	-0.037426	0.000000	0.000000	3.000000	3.000000	0.000000
1118.940299	-0.014160	0.577113	0.255557	79.958214	94.534332	136.495178	-2.039324	0.000000	4.565212	0.000000	0.000000	0.000000	0.153086	0.047262	-0.037426	0.000000	0.000000	3.000000	3.000000	0.000000
1118.943632	-0.014160	0.577113	0.255557	79.958214	94.534332	136.495178	-2.039324	0.000000	4.565212	0.000000	0.000000	0.000000	0.153086	0.047262	-0.037426	0.000000	0.000000	3.000000	3.000000	0.000000
1118.946965	-0.013582	0.577232	0.255439	79.958214	94.534332	136.495178	-2.039324	0.000000	4.565212	0.000000	0.000000	0.000000	0.173290	0.035561	-0.035197	0.000000	0.000000	3.000000	3.000000	0.000000
1118.950299	-0.013582	0.577232	0.255439	79.957878	94.595421	136.528961	-2.039324	0.000000	4.565212	0.000000	0.000000	0.000000	0.173290	0.035561	-0.035197	0.000000	0.000000	3.000000	3.000000	0.000000
1118.953632	-0.013072	0.577328	0.255309	79.957878	94.595421	136.528961	-2.039324	0.000000	4.565212	0.000000	0.000000	0.000000	0.153002	0.028926	-0.039256	0.000000	0.000000	3.000000	3.000000	0.000000
1118.956965	-0.013072	0.577328	0.255309	79.957878	94.595421	136.528961	-2.039324	0.000000	4.565212	0.000000	0.000000	0.000000	0.153002	0.028926	-0.039256	0.000000	0.000000	3.000000	3.000000	0.000000
1118.960299	-0.013072	0.577328	0.255309	79.957581	94.653793	136.546814	-2.024732	0.000000	4.571702	0.000000	0.000000	0.000000	0.153002	0.028926	-0.039256	0.000000	0.000000	3.000000	3.000000	0.000000
1118.963632	-0.013072	0.577328	0.255309	79.957581	94.653793	136.546814	-2.024732	0.000000	4.571702	0.000000	0.000000	0.000000	0.153002	0.028926	-0.039256	0.000000	0.000000	3.000000	3.000000	0.000000
1118.966965	-0.012528	0.577425	0.255178	79.957581	94.653793	136.546814	-2.024732	0.000000	4.571702	0.000000	0.000000	0.000000	0.163089	0.028924	-0.039204	0.000000	0.000000	3.000000	3.000000	0.000000
1118.970299	-0.012528	0.577425	0.255178	79.957245	94.712158	136.564667	-2.024732	0.000000	4.571702	0.000000	0.000000	0.000000	0.163089	0.028924	-0.039204	0.000000	0.000000	3.000000	3.000000	0.000000
1118.973632	-0.012052	0.577516	0.255015	79.957245	94.712158	136.564667	-2.024732	0.000000	4.571702	0.000000	0.000000	0.000000	0.142895	0.027385	-0.048747	0.000000	0.000000	3.000000	3.000000	0.000000
1118.976965	-0.012052	0.577516	0.255015	79.957245	94.712158	136.564667	-2.024732	0.000000	4.571702	0.000000	0.000000	0.000000	0.142895	0.027385	-0.048747	0.000000	0.000000	3.000000	3.000000	0.000000
1118.980299	-0.012052	0.577516	0.255015	79.956329	94.803047	136.618286	-2.011366	0.000000	4.577598	0.000000	0.000000	0.000000	0.142895	0.027385	-0.048747	0.000000	0.000000	3.000000	3.000000	0.000000
1118.983632	-0.012052	0.577516	0.255015	79.956329	94.803047	136.618286	-2.011366	0.000000	4.577598	0.000000	0.000000	0.000000	0.142895	0.027385	-0.048747	0.000000	0.000000	3.000000	3.000000	0.000000
1118.986965	-0.011576	0.577607	0.254853	79.956329	94.803047	136.618286	-2.011366	0.000000	4.577598	0.000000	0.000000	0.000000	0.142829	0.027364	-0.048859	0.000000	0.000000	3.000000	3.000000	0.000000
1118.990299	-0.011576	0.577607	0.254853	79.955414	94.891159	136.679825	-2.011366	0.000000	4.577598	0.000000	0.000000	0.000000	0.142829	0.027364	-0.048859	0.000000	0.000000	3.000000	3.000000	0.000000
1118.993632	-0.011133	0.577671	0.254647	79.955414	94.891159	136.679825	-2.011366	0.000000	4.577598	0.000000	0.000000	0.000000	0.132822	0.019213	-0.061741	0.000000	0.000000	3.000000	3.000000	0.000000
1118.996965	-0.011133	0.577671	0.254647	79.955414	94.891159	136.679825	-2.011366	0.000000	4.577598	0.000000	0.000000	0.000000	0.132822	0.019213	-0.061741	0.000000	0.000000	3.000000	3.000000	0.000000
1119.000299	-0.011133	0.577671	0.254647	79.953766	95.011627	136.769058	-1.999943	0.000000	4.582601	0.000000	0.000000	0.000000	0.132822	0.019213	-0.061741	0.000000	0.000000	3.000000	3.000000	0.000000
1119.003632	-0.011133	0.577671	0.254647	79.953766	95.011627	136.769058	-1.999943	0.000000	4.582601	0.000000	0.000000	0.000000	0.132822	0.019213	-0.061741	0.000000	0.000000	3.000000	3.000000	0.000000
1119.006965	-0.010691	0.577718	0.254459	79.953766	95.011627	136.769058	-1.999943	0.000000	4.582601	0.000000	0.000000	0.000000	0.132662	0.014126	-0.056329	0.000000	0.000000	3.000000	3.000000	0.000000
1119.010299	-0.010691	0.577718	0.254459	79.952507	95.117310	136.840469	-1.999943	0.000000	4.582601	0.000000	0.000000	0.000000	0.132662	0.014126	-0.056329	0.000000	0.000000	3.000000	3.000000	0.000000
1119.013632	-0.010691	0.577718	0.254459	79.952507	95.117310	136.840469	-1.999943	0.000000	4.582601	0.000000	0.000000	0.000000	0.132662	0.014126	-0.056329	0.000000	0.000000	3.000000	3.000000	0.000000
1119.016965	-0.010691	0.577718	0.254459	79.952507	95.117310	136.840469	-1.999943	0.000000	4.582601	0.000000	0.000000	0.000000	0.132662	0.014126	-0.056329	0.000000	0.000000	3.000000	3.000000	0.000000
1119.020299	-0.009840	0.577802	0.254021	79.950829	95.237785	136.929688	-1.994489	0.000000	4.584977	0.000000	0.000000	0.000000	0.255234	0.025122	-0.131276	0.000000	0.000000	3.000000	3.000000	0.000000
1119.023632	-0.009840	0.577802	0.254021	79.950829	95.237785	136.929688	-1.994489	0.000000	4.584977	0.000000	0.000000	0.000000	-0.000000	-0.000001	0.000000	0.000000	0.000000	3.000000	3.000000	0.000000
1119.026965	-0.009840	0.577802	0.254021	79.950829	95.237785	136.929688	-1.994489	0.000000	4.584977	0.000000	0.000000	0.000000	-0.000000	-0.000001	0.000000	0.000000	0.000000	3.000000	3.000000	0.000000
1119.030299	-0.009840	0.577802	0.254021	79.948891	95.378532	137.044678	-1.984451	0.000000	4.589330	0.000000	0.000000	0.000000	-0.000000	-0.000001	0.000000	0.000000	0.000000	3.000000	3.000000	0.000000
1119.033632	-0.009840	0.577802	0.254021	79.948891	95.378532	137.044678	-1.984451	0.000000	4.589330	0.000000	0.000000	0.000000	-0.000000	-0.000001	0.000000	0.000000	0.000000	3.000000	3.000000	0.000000
1119.036965	-0.009432	0.577844	0.253802	79.948891	95.378532	137.044678	-1.984451	0.000000	4.589330	0.000000	0.000000	0.000000	0.122437	0.012541	-0.065867	0.000000	0.000000	3.000000	3.000000	0.000000
1119.040299	-0.009432	0.577844	0.253802	79.946854	95.519241	137.151672	-1.984451	0.000000	4.589330	0.000000	0.000000	0.000000	0.122437	0.012541	-0.065867	0.000000	0.000000	3.000000	3.000000	0.000000
1119.043632	-0.009432	0.577844	0.253802	79.946854	95.519241	137.151672	-1.984451	0.000000	4.589330	0.000000	0.000000	0.000000	0.122437	0.012541	-0.065867	0.000000	0.000000	3.000000	3.000000	0.000000
1119.046965	-0.009432	0.577844	0.253802	79.946854	95.519241	137.151672	-1.984451	0.000000	4.589330	0.000000	0.000000	0.000000	0.122437	0.012541	-0.065867	0.000000	0.000000	3.000000	3.000000	0.000000
1119.050299	-0.008549	0.577844	0.253345	79.944763	95.659836	137.258560	-1.979677	0.000000	4.591392	0.000000	0.000000	0.000000	0.264946	0.000171	-0.136927	0.000000	0.000000	3.000000	3.000000	0.000000
1119.053632	-0.008549	0.577844	0.253345	79.944763	95.659836	137.258560	-1.979677	0.000000	4.591392	0.000000	0.000000	0.000000	-0.000000	-0.000008	-0.000001	0.000000	0.000000	3.000000	3.000000	0.000000
1119.056965	-0.008549	0.577844	0.253345	79.944763	95.659836	137.258560	-1.979677	0.000000	4.591392	0.000000	0.000000	0.000000	-0.000000	-0.000008	-0.000001	0.000000	0.000000	3.000000	3.000000	0.000000
1119.060299	-0.008549	0.577844	0.253345	79.941971	95.832794	137.401077	-1.969172	0.000000	4.595907	0.000000	0.000000	0.000000	-0.000000	-0.000008	-0.000001	0.000000	0.000000	3.000000	3.000000	0.000000
1119.063632	-0.008141	0.577820	0.253089	79.941971	95.832794	137.401077	-1.969172	0.000000	4.595907	0.000000	0.000000	0.000000	0.122323	-0.007313	-0.076864	0.000000	0.000000	3.000000	3.000000	0.000000
1119.066965	-0.008141	0.577820	0.253089	79.941971	95.832794	137.401077	-1.969172	0.000000	4.595907	0.000000	0.000000	0.000000	0.122323	-0.007313	-0.076864	0.000000	0.000000	3.000000	3.000000	0.000000
1119.070299	-0.008141	0.577820	0.253089	79.939125	96.000237	137.543503	-1.964598	0.000000	4.597864	0.000000	0.000000	0.000000	0.122323	-0.007313	-0.076864	0.000000	0.000000	3.000000	3.000000	0.000000
1119.073632	-0.008141	0.577820	0.253089	79.939125	96.000237	137.543503	-1.964598	0.000000	4.597864	0.000000	0.000000	0.000000	0.122323	-0.007313	-0.076864	0.000000	0.000000	3.000000	3.000000	0.000000
1119.076965	-0.007801	0.577795	0.252832	79.939125	96.000237	137.543503	-1.964598	0.000000	4.597864	0.000000	0.000000	0.000000	0.102012	-0.007324	-0.077198	0.000000	0.000000	3.000000	3.000000	0.000000
1119.080299	-0.007801	0.577795	0.252832	79.936195	96.164879	137.685852	-1.964598	0.000000	4.597864	0.000000	0.000000	0.000000	0.102012	-0.007324	-0.077198	0.000000	0.000000	3.000000	3.000000	0.000000
1119.083632	-0.007495	0.577771	0.252574	79.936195	96.164879	137.685852	-1.964598	0.000000	4.597864	0.000000	0.000000	0.000000	0.091831	-0.007317	-0.077407	0.000000	0.000000	3.000000	3.000000	0.000000
1119.086965	-0.007495	0.577771	0.252574	79.936195	96.164879	137.685852	-1.964598	0.000000	4.597864	0.000000	0.000000	0.000000	0.091831	-0.007317	-0.077407	0.000000	0.000000	3.000000	3.000000	0.000000
1119.090299	-0.007495	0.577771	0.252574	79.932877	96.344208	137.845886	-1.958035	0.000000	4.600663	0.000000	0.000000	0.000000	0.091831	-0.007317	-0.077407	0.000000	0.000000	3.000000	3.000000	0.000000
1119.093632	-0.007495	0.577771	0.252574	79.932877	96.344208	137.845886	-1.958035	0.000000	4.600663	0.000000	0.000000	0.000000	0.091831	-0.007317	-0.077407	0.000000	0.000000	3.000000	3.000000	0.000000
1119.096965	-0.007223	0.577708	0.252322	79.932877	96.344208	137.845886	-1.958035	0.000000	4.600663	0.000000	0.000000	0.000000	0.081641	-0.018973	-0.075612	0.000000	0.000000	3.000000	3.000000	0.000000
1119.100299	-0.007223	0.577708	0.252322	79.929771	96.503197	137.988052	-1.958035	0.000000	4.600663	0.000000	0.000000	0.000000	0.081641	-0.018973	-0.075612	0.000000	0.000000	3.000000	3.000000	0.000000
1119.103632	-0.007223	0.577708	0.252322	79.929771	96.503197	137.988052	-1.958035	0.000000	4.600663	0.000000	0.000000	0.000000	0.081641	-0.018973	-0.075612	0.000000	0.000000	3.000000	3.000000	0.000000
1119.106965	-0.007223	0.577708	0.252322	79.929771	96.503197	137.988052	-1.958035	0.000000	4.600663	0.000000	0.000000	0.000000	0.081641	-0.018973	-0.075612	0.000000	0.000000	3.000000	3.000000	0.000000
1119.110299	-0.006781	0.577619	0.251919	79.927055	96.641960	138.112396	-1.955489	0.000000	4.601745	0.000000	0.000000	0.000000	0.132522	-0.026716	-0.120804	0.000000	0.000000	3.000000	3.000000	0.000000
1119.113632	-0.006781	0.577619	0.251919	79.927055	96.641960	138.112396	-1.955489	0.000000	4.601745	0.000000	0.000000	0.000000	0.132522	-0.026716	-0.120804	0.000000	0.000000	3.000000	3.000000	0.000000
1119.116965	-0.006781	0.577619	0.251919	79.927055	96.641960	138.112396	-1.955489	0.000000	4.601745	0.000000	0.000000	0.000000	0.132522	-0.026716	-0.120804	0.000000	0.000000	3.000000	3.000000	0.000000
1119.120299	-0.006781	0.577619	0.251919	79.925102	96.748398	138.201141	-1.951300	0.000000	4.603524	0.000000	0.000000	0.000000	0.132522	-0.026716	-0.120804	0.000000	0.000000	3.000000	3.000000	0.000000
1119.123632	-0.006544	0.577554	0.251776	79.925102	96.748398	138.201141	-1.951300	0.000000	4.603524	0.000000	0.000000	0.000000	0.071092	-0.019374	-0.042977	0.000000	0.000000	3.000000	3.000000	0.000000
1119.126965	-0.006544	0.577554	0.251776	79.925102	96.748398	138.201141	-1.951300	0.000000	4.603524	0.000000	0.000000	0.000000	0.071092	-0.019374	-0.042977	0.000000	0.000000	3.000000	3.000000	0.000000
1119.130299	-0.006544	0.577554	0.251776	79.923111	96.857498	138.297852	-1.948567	0.000000	4.604681	0.000000	0.000000	0.000000	0.071092	-0.019374	-0.042977	0.000000	0.000000	3.000000	3.000000	0.000000
1119.133632	-0.006544	0.577554	0.251776	79.923111	96.857498	138.297852	-1.948567	0.000000	4.604681	0.000000	0.000000	0.000000	0.071092	-0.019374	-0.042977	0.000000	0.000000	3.000000	3.000000	0.000000
1119.136965	-0.006274	0.577517	0.251675	79.923111	96.857498	138.297852	-1.948567	0.000000	4.604681	0.000000	0.000000	0.000000	0.081046	-0.011233	-0.030225	0.000000	0.000000	3.000000	3.000000	0.000000
1119.140299	-0.006274	0.577517	0.251675	79.921471	96.949104	138.368790	-1.948567	0.000000	4.604681	0.000000	0.000000	0.000000	0.081046	-0.011233	-0.030225	0.000000	0.000000	3.000000	3.000000	0.000000
1119.143632	-0.006274	0.577517	0.251675	79.921471	96.949104	138.368790	-1.948567	0.000000	4.604681	0.000000	0.000000	0.000000	0.081046	-0.011233	-0.030225	0.000000	0.000000	3.000000	3.000000	0.000000
1119.146965	-0.006274	0.577517	0.251675	79.921471	96.949104	138.368790	-1.948567	0.000000	4.604681	0.000000	0.000000	0.000000	0.081046	-0.011233	-0.030225	0.000000	0.000000	3.000000	3.000000	0.000000
1119.150299	-0.005734	0.577392	0.251529	79.920280	97.023270	138.422012	-1.945035	0.000000	4.606174	0.000000	0.000000	0.000000	0.161886	-0.037577	-0.043915	0.000000	0.000000	3.000000	3.000000	0.000000
1119.153632	-0.005734	0.577392	0.251529	79.920280	97.023270	138.422012	-1.945035	0.000000	4.606174	0.000000	0.000000	0.000000	0.161886	-0.037577	-0.043915	0.000000	0.000000	3.000000	3.000000	0.000000
1119.156965	-0.005734	0.577392	0.251529	79.920280	97.023270	138.422012	-1.945035	0.000000	4.606174	0.000000	0.000000	0.000000	0.161886	-0.037577	-0.043915	0.000000	0.000000	3.000000	3.000000	0.000000
1119.160299	-0.005734	0.577392	0.251529	79.918213	97.129555	138.510635	-1.937601	0.000000	4.609306	0.000000	0.000000	0.000000	0.161886	-0.037577	-0.043915	0.000000	0.000000	3.000000	3.000000	0.000000
1119.163632	-0.005498	0.577337	0.251446	79.918213	97.129555	138.510635	-1.937601	0.000000	4.609306	0.000000	0.000000	0.000000	0.070847	-0.016267	-0.024864	0.000000	0.000000	3.000000	3.000000	0.000000
1119.166965	-0.005498	0.577337	0.251446	79.918213	97.129555	138.510635	-1.937601	0.000000	4.609306	0.000000	0.000000	0.000000	0.070847	-0.016267	-0.024864	0.000000	0.000000	3.000000	3.000000	0.000000
1119.170299	-0.005498	0.577337	0.251446	79.916557	97.215660	138.581528	-1.934464	0.000000	4.610623	0.000000	0.000000	0.000000	0.070847	-0.016267	-0.024864	0.000000	0.000000	3.000000	3.000000	0.000000
1119.173632	-0.005498	0.577337	0.251446	79.916557	97.215660	138.581528	-1.934464	0.000000	4.610623	0.000000	0.000000	0.000000	0.070847	-0.016267	-0.024864	0.000000	0.000000	3.000000	3.000000	0.000000
1119.176965	-0.005296	0.577283	0.251363	79.916557	97.215660	138.581528	-1.934464	0.000000	4.610623	0.000000	0.000000	0.000000	0.060741	-0.016255	-0.024971	0.000000	0.000000	3.000000	3.000000	0.000000
1119.180299	-0.005296	0.577283	0.251363	79.917320	97.284225	138.636215	-1.934464	0.000000	4.610623	0.000000	0.000000	0.000000	0.060741	-0.016255	-0.024971	0.000000	0.000000	3.000000	3.000000	0.000000
1119.183632	-0.005296	0.577283	0.251363	79.917320	97.284225	138.636215	-1.934464	0.000000	4.610623	0.000000	0.000000	0.000000	0.060741	-0.016255	-0.024971	0.000000	0.000000	3.000000	3.000000	0.000000
1119.186965	-0.005296	0.577283	0.251363	79.917320	97.284225	138.636215	-1.934464	0.000000	4.610623	0.000000	0.000000	0.000000	0.060741	-0.016255	-0.024971	0.000000	0.000000	3.000000	3.000000	0.000000
1119.190299	-0.005059	0.577213	0.251188	79.915642	97.362213	138.707123	-1.931850	0.000000	4.611720	0.000000	0.000000	0.000000	0.071011	-0.020893	-0.052340	0.000000	0.000000	3.000000	3.000000	0.000000
1119.193632	-0.005059	0.577213	0.251188	79.915642	97.362213	138.707123	-1.931850	0.000000	4.611720	0.000000	0.000000	0.000000	0.071011	-0.020893	-0.052340	0.000000	0.000000	3.000000	3.000000	0.000000
1119.196965	-0.005059	0.577213	0.251188	79.915642	97.362213	138.707123	-1.931850	0.000000	4.611720	0.000000	0.000000	0.000000	0.071011	-0.020893	-0.052340	0.000000	0.000000	3.000000	3.000000	0.000000
1119.200299	-0.005059	0.577213	0.251188	79.916367	97.422592	138.761826	-1.929293	0.000000	4.612790	0.000000	0.000000	0.000000	0.071011	-0.020893	-0.052340	0.000000	0.000000	3.000000	3.000000	0.000000
1119.203632	-0.004958	0.577164	0.251134	79.916367	97.422592	138.761826	-1.929293	0.000000	4.612790	0.000000	0.000000	0.000000	0.030378	-0.014711	-0.016101	0.000000	0.000000	3.000000	3.000000	0.000000
1119.206965	-0.004958	0.577164	0.251134	79.916367	97.422592	138.761826	-1.929293	0.000000	4.612790	0.000000	0.000000	0.000000	0.030378	-0.014711	-0.016101	0.000000	0.000000	3.000000	3.000000	0.000000
1119.210299	-0.004958	0.577164	0.251134	79.915070	97.477623	138.814957	-1.928061	0.000000	4.613305	0.000000	0.000000	0.000000	0.030378	-0.014711	-0.016101	0.000000	0.000000	3.000000	3.000000	0.000000
1119.213632	-0.004958	0.577164	0.251134	79.915070	97.477623	138.814957	-1.928061	0.000000	4.613305	0.000000	0.000000	0.000000	0.030378	-0.014711	-0.016101	0.000000	0.000000	3.000000	3.000000	0.000000
1119.216965	-0.004958	0.577099	0.251099	79.915070	97.477623	138.814957	-1.928061	0.000000	4.613305	0.000000	0.000000	0.000000	0.000075	-0.019734	-0.010760	0.000000	0.000000	3.000000	3.000000	0.000000
1119.220299	-0.004958	0.577099	0.251099	79.914650	97.495026	138.832626	-1.928061	0.000000	4.613305	0.000000	0.000000	0.000000	0.000075	-0.019734	-0.010760	0.000000	0.000000	3.000000	3.000000	0.000000
1119.223632	-0.004958	0.577099	0.251099	79.914650	97.495026	138.832626	-1.928061	0.000000	4.613305	0.000000	0.000000	0.000000	0.000075	-0.019734	-0.010760	0.000000	0.000000	3.000000	3.000000	0.000000
1119.226965	-0.004958	0.577099	0.251099	79.914650	97.495026	138.832626	-1.928061	0.000000	4.613305	0.000000	0.000000	0.000000	0.000075	-0.019734	-0.010760	0.000000	0.000000	3.000000	3.000000	0.000000
1119.230299	-0.004992	0.576915	0.251192	79.914238	97.509781	138.850372	-1.928291	0.000000	4.613208	0.000000	0.000000	0.000000	-0.010285	-0.054943	0.028033	0.000000	0.000000	3.000000	3.000000	0.000000
1119.233632	-0.004992	0.576915	0.251192	79.914238	97.509781	138.850372	-1.928291	0.000000	4.613208	0.000000	0.000000	0.000000	-0.010285	-0.054943	0.028033	0.000000	0.000000	3.000000	3.000000	0.000000
1119.236965	-0.004992	0.576915	0.251192	79.914238	97.509781	138.850372	-1.928291	0.000000	4.613208	0.000000	0.000000	0.000000	-0.010285	-0.054943	0.028033	0.000000	0.000000	3.000000	3.000000	0.000000
1119.240299	-0.004992	0.576915	0.251192	79.913811	97.524452	138.868042	-1.928217	0.000000	4.613240	0.000000	0.000000	0.000000	-0.010285	-0.054943	0.028033	0.000000	0.000000	3.000000	3.000000	0.000000
1119.243632	-0.005026	0.576832	0.251284	79.913811	97.524452	138.868042	-1.928217	0.000000	4.613240	0.000000	0.000000	0.000000	-0.010285	-0.025170	0.027685	0.000000	0.000000	3.000000	3.000000	0.000000
1119.246965	-0.005026	0.576832	0.251284	79.913811	97.524452	138.868042	-1.928217	0.000000	4.613240	0.000000	0.000000	0.000000	-0.010285	-0.025170	0.027685	0.000000	0.000000	3.000000	3.000000	0.000000
1119.250299	-0.005026	0.576832	0.251284	79.913376	97.539215	138.885788	-1.928150	0.000000	4.613268	0.000000	0.000000	0.000000	-0.010285	-0.025170	0.027685	0.000000	0.000000	3.000000	3.000000	0.000000
1119.253632	-0.005026	0.576832	0.251284	79.913376	97.539215	138.885788	-1.928150	0.000000	4.613268	0.000000	0.000000	0.000000	-0.010285	-0.025170	0.027685	0.000000	0.000000	3.000000	3.000000	0.000000
1119.256965	-0.005060	0.576709	0.251383	79.913376	97.539215	138.885788	-1.928150	0.000000	4.613268	0.000000	0.000000	0.000000	-0.010301	-0.036779	0.029627	0.000000	0.000000	3.000000	3.000000	0.000000
1119.260299	-0.005060	0.576709	0.251383	79.912926	97.556618	138.903473	-1.928150	0.000000	4.613268	0.000000	0.000000	0.000000	-0.010301	-0.036779	0.029627	0.000000	0.000000	3.000000	3.000000	0.000000
1119.263632	-0.005060	0.576709	0.251383	79.912926	97.556618	138.903473	-1.928150	0.000000	4.613268	0.000000	0.000000	0.000000	-0.010301	-0.036779	0.029627	0.000000	0.000000	3.000000	3.000000	0.000000
1119.266965	-0.005060	0.576709	0.251383	79.912926	97.556618	138.903473	-1.928150	0.000000	4.613268	0.000000	0.000000	0.000000	-0.010301	-0.036779	0.029627	0.000000	0.000000	3.000000	3.000000	0.000000
1119.270299	-0.005061	0.576548	0.251489	79.912514	97.574043	138.921158	-1.928041	0.000000	4.613313	0.000000	0.000000	0.000000	-0.000226	-0.048410	0.031651	0.000000	0.000000	3.000000	3.000000	0.000000
1119.273632	-0.005061	0.576548	0.251489	79.912514	97.574043	138.921158	-1.928041	0.000000	4.613313	0.000000	0.000000	0.000000	-0.000226	-0.048410	0.031651	0.000000	0.000000	3.000000	3.000000	0.000000
1119.276965	-0.005061	0.576548	0.251489	79.912514	97.574043	138.921158	-1.928041	0.000000	4.613313	0.000000	0.000000	0.000000	-0.000226	-0.048410	0.031651	0.000000	0.000000	3.000000	3.000000	0.000000
1119.280299	-0.005061	0.576548	0.251489	79.911644	97.608879	138.956543	-1.927364	0.000000	4.613596	0.000000	0.000000	0.000000	-0.000226	-0.048410	0.031651	0.000000	0.000000	3.000000	3.000000	0.000000
1119.283632	-0.005061	0.576448	0.251490	79.911644	97.608879	138.956543	-1.927364	0.000000	4.613596	0.000000	0.000000	0.000000	-0.000002	-0.029815	0.000322	0.000000	0.000000	3.000000	3.000000	0.000000
1119.286965	-0.005061	0.576448	0.251490	79.911644	97.608879	138.956543	-1.927364	0.000000	4.613596	0.000000	0.000000	0.000000	-0.000002	-0.029815	0.000322	0.000000	0.000000	3.000000	3.000000	0.000000
1119.290299	-0.005061	0.576448	0.251490	79.910316	97.663841	139.009628	-1.927358	0.000000	4.613599	0.000000	0.000000	0.000000	-0.000002	-0.029815	0.000322	0.000000	0.000000	3.000000	3.000000	0.000000
1119.293632	-0.005027	0.576404	0.251466	79.910316	97.663841	139.009628	-1.927358	0.000000	4.613599	0.000000	0.000000	0.000000	0.010143	-0.013153	-0.007114	0.000000	0.000000	3.000000	3.000000	0.000000
1119.296965	-0.005027	0.576404	0.251466	79.910316	97.663841	139.009628	-1.927358	0.000000	4.613599	0.000000	0.000000	0.000000	0.010143	-0.013153	-0.007114	0.000000	0.000000	3.000000	3.000000	0.000000
1119.300299	-0.005027	0.576404	0.251466	79.908539	97.733536	139.080399	-1.926984	0.000000	4.613755	0.000000	0.000000	0.000000	0.010143	-0.013153	-0.007114	0.000000	0.000000	3.000000	3.000000	0.000000
1119.303632	-0.005027	0.576404	0.251466	79.908539	97.733536	139.080399	-1.926984	0.000000	4.613755	0.000000	0.000000	0.000000	0.010143	-0.013153	-0.007114	0.000000	0.000000	3.000000	3.000000	0.000000
1119.306965	-0.005027	0.576333	0.251400	79.908539	97.733536	139.080399	-1.926984	0.000000	4.613755	0.000000	0.000000	0.000000	0.000141	-0.021269	-0.019914	0.000000	0.000000	3.000000	3.000000	0.000000
1119.310299	-0.005027	0.576333	0.251400	79.906754	97.803146	139.151108	-1.926984	0.000000	4.613755	0.000000	0.000000	0.000000	0.000141	-0.021269	-0.019914	0.000000	0.000000	3.000000	3.000000	0.000000
1119.313632	-0.005027	0.576333	0.251400	79.906754	97.803146	139.151108	-1.926984	0.000000	4.613755	0.000000	0.000000	0.000000	0.000141	-0.021269	-0.019914	0.000000	0.000000	3.000000	3.000000	0.000000
1119.316965	-0.005027	0.576333	0.251400	79.906754	97.803146	139.151108	-1.926984	0.000000	4.613755	0.000000	0.000000	0.000000	0.000141	-0.021269	-0.019914	0.000000	0.000000	3.000000	3.000000	0.000000
1119.320299	-0.005026	0.576148	0.251243	79.904526	97.890152	139.239471	-1.927410	0.000000	4.613576	0.000000	0.000000	0.000000	0.000334	-0.055673	-0.047052	0.000000	0.000000	3.000000	3.000000	0.000000
1119.323632	-0.005026	0.576148	0.251243	79.904526	97.890152	139.239471	-1.927410	0.000000	4.613576	0.000000	0.000000	0.000000	0.000334	-0.055673	-0.047052	0.000000	0.000000	3.000000	3.000000	0.000000
1119.326965	-0.005026	0.576148	0.251243	79.904526	97.890152	139.239471	-1.927410	0.000000	4.613576	0.000000	0.000000	0.000000	0.000334	-0.055673	-0.047052	0.000000	0.000000	3.000000	3.000000	0.000000
1119.330299	-0.005026	0.576148	0.251243	79.902252	97.977112	139.327820	-1.928417	0.000000	4.613156	0.000000	0.000000	0.000000	0.000334	-0.055673	-0.047052	0.000000	0.000000	3.000000	3.000000	0.000000
1119.333632	-0.005025	0.576072	0.251146	79.902252	97.977112	139.327820	-1.928417	0.000000	4.613156	0.000000	0.000000	0.000000	0.000206	-0.022786	-0.029079	0.000000	0.000000	3.000000	3.000000	0.000000
1119.336965	-0.005025	0.576072	0.251146	79.902252	97.977112	139.327820	-1.928417	0.000000	4.613156	0.000000	0.000000	0.000000	0.000206	-0.022786	-0.029079	0.000000	0.000000	3.000000	3.000000	0.000000
1119.340299	-0.005025	0.576072	0.251146	79.899948	98.069466	139.416107	-1.929039	0.000000	4.612895	0.000000	0.000000	0.000000	0.000206	-0.022786	-0.029079	0.000000	0.000000	3.000000	3.000000	0.000000
1119.343632	-0.005025	0.576072	0.251146	79.899948	98.069466	139.416107	-1.929039	0.000000	4.612895	0.000000	0.000000	0.000000	0.000206	-0.022786	-0.029079	0.000000	0.000000	3.000000	3.000000	0.000000
1119.346965	-0.004957	0.576001	0.251080	79.899948	98.069466	139.416107	-1.929039	0.000000	4.612895	0.000000	0.000000	0.000000	0.020314	-0.021264	-0.019811	0.000000	0.000000	3.000000	3.000000	0.000000
1119.350299	-0.004957	0.576001	0.251080	79.898117	98.141731	139.486725	-1.929039	0.000000	4.612895	0.000000	0.000000	0.000000	0.020314	-0.021264	-0.019811	0.000000	0.000000	3.000000	3.000000	0.000000
1119.353632	-0.004957	0.576001	0.251080	79.898117	98.141731	139.486725	-1.929039	0.000000	4.612895	0.000000	0.000000	0.000000	0.020314	-0.021264	-0.019811	0.000000	0.000000	3.000000	3.000000	0.000000
1119.356965	-0.004957	0.576001	0.251080	79.898117	98.141731	139.486725	-1.929039	0.000000	4.612895	0.000000	0.000000	0.000000	0.020314	-0.021264	-0.019811	0.000000	0.000000	3.000000	3.000000	0.000000
1119.360299	-0.004855	0.575832	0.250905	79.895782	98.233986	139.574905	-1.928413	0.000000	4.613158	0.000000	0.000000	0.000000	0.030621	-0.050595	-0.052454	0.000000	0.000000	3.000000	3.000000	0.000000
1119.363632	-0.004855	0.575832	0.250905	79.895782	98.233986	139.574905	-1.928413	0.000000	4.613158	0.000000	0.000000	0.000000	0.030621	-0.050595	-0.052454	0.000000	0.000000	3.000000	3.000000	0.000000
1119.366965	-0.004855	0.575832	0.250905	79.895782	98.233986	139.574905	-1.928413	0.000000	4.613158	0.000000	0.000000	0.000000	0.030621	-0.050595	-0.052454	0.000000	0.000000	3.000000	3.000000	0.000000
1119.370299	-0.004855	0.575832	0.250905	79.893974	98.313416	139.650467	-1.927959	0.000000	4.613348	0.000000	0.000000	0.000000	0.030621	-0.050595	-0.052454	0.000000	0.000000	3.000000	3.000000	0.000000
1119.373632	-0.004754	0.575795	0.250802	79.893974	98.313416	139.650467	-1.927959	0.000000	4.613348	0.000000	0.000000	0.000000	0.030461	-0.011178	-0.030861	0.000000	0.000000	3.000000	3.000000	0.000000
1119.376965	-0.004754	0.575795	0.250802	79.893974	98.313416	139.650467	-1.927959	0.000000	4.613348	0.000000	0.000000	0.000000	0.030461	-0.011178	-0.030861	0.000000	0.000000	3.000000	3.000000	0.000000
1119.380299	-0.004754	0.575795	0.250802	79.892067	98.391045	139.721039	-1.927042	0.000000	4.613730	0.000000	0.000000	0.000000	0.030461	-0.011178	-0.030861	0.000000	0.000000	3.000000	3.000000	0.000000
1119.383632	-0.004652	0.575741	0.250718	79.892067	98.391045	139.721039	-1.927042	0.000000	4.613730	0.000000	0.000000	0.000000	0.030415	-0.016207	-0.025321	0.000000	0.000000	3.000000	3.000000	0.000000
1119.386965	-0.004652	0.575741	0.250718	79.892067	98.391045	139.721039	-1.927042	0.000000	4.613730	0.000000	0.000000	0.000000	0.030415	-0.016207	-0.025321	0.000000	0.000000	3.000000	3.000000	0.000000
1119.390299	-0.004652	0.575741	0.250718	79.890724	98.455811	139.778931	-1.926006	0.000000	4.614163	0.000000	0.000000	0.000000	0.030415	-0.016207	-0.025321	0.000000	0.000000	3.000000	3.000000	0.000000
1119.393632	-0.004652	0.575741	0.250718	79.890724	98.455811	139.778931	-1.926006	0.000000	4.614163	0.000000	0.000000	0.000000	0.030415	-0.016207	-0.025321	0.000000	0.000000	3.000000	3.000000	0.000000
1119.396965	-0.004551	0.575704	0.250615	79.890724	98.455811	139.778931	-1.926006	0.000000	4.614163	0.000000	0.000000	0.000000	0.030444	-0.011176	-0.030887	0.000000	0.000000	3.000000	3.000000	0.000000
1119.400299	-0.004551	0.575704	0.250615	79.889244	98.515968	139.831757	-1.926006	0.000000	4.614163	0.000000	0.000000	0.000000	0.030444	-0.011176	-0.030887	0.000000	0.000000	3.000000	3.000000	0.000000
1119.403632	-0.004551	0.575704	0.250615	79.889244	98.515968	139.831757	-1.926006	0.000000	4.614163	0.000000	0.000000	0.000000	0.030444	-0.011176	-0.030887	0.000000	0.000000	3.000000	3.000000	0.000000
1119.406965	-0.004551	0.575704	0.250615	79.889244	98.515968	139.831757	-1.926006	0.000000	4.614163	0.000000	0.000000	0.000000	0.030444	-0.011176	-0.030887	0.000000	0.000000	3.000000	3.000000	0.000000
1119.410299	-0.004382	0.575601	0.250476	79.888374	98.563362	139.872009	-1.925088	0.000000	4.614546	0.000000	0.000000	0.000000	0.050659	-0.030871	-0.041598	0.000000	0.000000	3.000000	3.000000	0.000000
1119.413632	-0.004382	0.575601	0.250476	79.888374	98.563362	139.872009	-1.925088	0.000000	4.614546	0.000000	0.000000	0.000000	0.050659	-0.030871	-0.041598	0.000000	0.000000	3.000000	3.000000	0.000000
1119.416965	-0.004382	0.575601	0.250476	79.888374	98.563362	139.872009	-1.925088	0.000000	4.614546	0.000000	0.000000	0.000000	0.050659	-0.030871	-0.041598	0.000000	0.000000	3.000000	3.000000	0.000000
1119.420299	-0.004382	0.575601	0.250476	79.886406	98.640869	139.942459	-1.923346	0.000000	4.615273	0.000000	0.000000	0.000000	0.050659	-0.030871	-0.041598	0.000000	0.000000	3.000000	3.000000	0.000000
1119.423632	-0.004281	0.575569	0.250403	79.886406	98.640869	139.942459	-1.923346	0.000000	4.615273	0.000000	0.000000	0.000000	0.030366	-0.009639	-0.021750	0.000000	0.000000	3.000000	3.000000	0.000000
1119.426965	-0.004281	0.575569	0.250403	79.886406	98.640869	139.942459	-1.923346	0.000000	4.615273	0.000000	0.000000	0.000000	0.030366	-0.009639	-0.021750	0.000000	0.000000	3.000000	3.000000	0.000000
1119.430299	-0.004281	0.575569	0.250403	79.885529	98.685509	139.982681	-1.922231	0.000000	4.615737	0.000000	0.000000	0.000000	0.030366	-0.009639	-0.021750	0.000000	0.000000	3.000000	3.000000	0.000000
1119.433632	-0.004281	0.575569	0.250403	79.885529	98.685509	139.982681	-1.922231	0.000000	4.615737	0.000000	0.000000	0.000000	0.030366	-0.009639	-0.021750	0.000000	0.000000	3.000000	3.000000	0.000000
1119.436965	-0.004180	0.575554	0.250312	79.885529	98.685509	139.982681	-1.922231	0.000000	4.615737	0.000000	0.000000	0.000000	0.030393	-0.004597	-0.027312	0.000000	0.000000	3.000000	3.000000	0.000000
1119.440299	-0.004180	0.575554	0.250312	79.884613	98.735596	140.022903	-1.922231	0.000000	4.615737	0.000000	0.000000	0.000000	0.030393	-0.004597	-0.027312	0.000000	0.000000	3.000000	3.000000	0.000000
1119.443632	-0.004180	0.575554	0.250312	79.884613	98.735596	140.022903	-1.922231	0.000000	4.615737	0.000000	0.000000	0.000000	0.030393	-0.004597	-0.027312	0.000000	0.000000	3.000000	3.000000	0.000000
1119.446965	-0.004180	0.575554	0.250312	79.884613	98.735596	140.022903	-1.922231	0.000000	4.615737	0.000000	0.000000	0.000000	0.030393	-0.004597	-0.027312	0.000000	0.000000	3.000000	3.000000	0.000000
1119.450299	-0.003943	0.575518	0.250100	79.883720	98.785706	140.063141	-1.921234	0.000000	4.616151	0.000000	0.000000	0.000000	0.070887	-0.010732	-0.063769	0.000000	0.000000	3.000000	3.000000	0.000000
1119.453632	-0.003943	0.575518	0.250100	79.883720	98.785706	140.063141	-1.921234	0.000000	4.616151	0.000000	0.000000	0.000000	0.070887	-0.010732	-0.063769	0.000000	0.000000	3.000000	3.000000	0.000000
1119.456965	-0.003943	0.575518	0.250100	79.883720	98.785706	140.063141	-1.921234	0.000000	4.616151	0.000000	0.000000	0.000000	0.070887	-0.010732	-0.063769	0.000000	0.000000	3.000000	3.000000	0.000000
1119.460299	-0.003943	0.575518	0.250100	79.884056	98.814751	140.083191	-1.918908	0.000000	4.617119	0.000000	0.000000	0.000000	0.070887	-0.010732	-0.063769	0.000000	0.000000	3.000000	3.000000	0.000000
1119.463632	-0.003775	0.575514	0.249960	79.884056	98.814751	140.083191	-1.918908	0.000000	4.617119	0.000000	0.000000	0.000000	0.050588	-0.001120	-0.041972	0.000000	0.000000	3.000000	3.000000	0.000000
1119.466965	-0.003775	0.575514	0.249960	79.884056	98.814751	140.083191	-1.918908	0.000000	4.617119	0.000000	0.000000	0.000000	0.050588	-0.001120	-0.041972	0.000000	0.000000	3.000000	3.000000	0.000000
1119.470299	-0.003775	0.575514	0.249960	79.885590	98.825516	140.083130	-1.917167	0.000000	4.617843	0.000000	0.000000	0.000000	0.050588	-0.001120	-0.041972	0.000000	0.000000	3.000000	3.000000	0.000000
1119.473632	-0.003775	0.575514	0.249960	79.885590	98.825516	140.083130	-1.917167	0.000000	4.617843	0.000000	0.000000	0.000000	0.050588	-0.001120	-0.041972	0.000000	0.000000	3.000000	3.000000	0.000000
1119.476965	-0.003640	0.575489	0.249808	79.885590	98.825516	140.083130	-1.917167	0.000000	4.617843	0.000000	0.000000	0.000000	0.040518	-0.007665	-0.045662	0.000000	0.000000	3.000000	3.000000	0.000000
1119.480299	-0.003640	0.575489	0.249808	79.891701	98.731331	139.982391	-1.917167	0.000000	4.617843	0.000000	0.000000	0.000000	0.040518	-0.007665	-0.045662	0.000000	0.000000	3.000000	3.000000	0.000000
1119.483632	-0.003640	0.575489	0.249808	79.891701	98.731331	139.982391	-1.917167	0.000000	4.617843	0.000000	0.000000	0.000000	0.040518	-0.007665	-0.045662	0.000000	0.000000	3.000000	3.000000	0.000000
1119.486965	-0.003640	0.575489	0.249808	79.891701	98.731331	139.982391	-1.917167	0.000000	4.617843	0.000000	0.000000	0.000000	0.040518	-0.007665	-0.045662	0.000000	0.000000	3.000000	3.000000	0.000000
1119.490299	-0.003403	0.575399	0.249509	79.898453	98.626007	139.873932	-1.916034	0.000000	4.618312	0.000000	0.000000	0.000000	0.070911	-0.026929	-0.089508	0.000000	0.000000	3.000000	3.000000	0.000000
1119.493632	-0.003403	0.575399	0.249509	79.898453	98.626007	139.873932	-1.916034	0.000000	4.618312	0.000000	0.000000	0.000000	0.070911	-0.026929	-0.089508	0.000000	0.000000	3.000000	3.000000	0.000000
1119.496965	-0.003403	0.575399	0.249509	79.898453	98.626007	139.873932	-1.916034	0.000000	4.618312	0.000000	0.000000	0.000000	0.070911	-0.026929	-0.089508	0.000000	0.000000	3.000000	3.000000	0.000000
1119.500299	-0.003403	0.575399	0.249509	79.907471	98.473839	139.719894	-1.914256	0.000000	4.619050	0.000000	0.000000	0.000000	0.070911	-0.026929	-0.089508	0.000000	0.000000	3.000000	3.000000	0.000000
1119.503632	-0.003302	0.575351	0.249345	79.907471	98.473839	139.719894	-1.914256	0.000000	4.619050	0.000000	0.000000	0.000000	0.030424	-0.014245	-0.049400	0.000000	0.000000	3.000000	3.000000	0.000000
1119.506965	-0.003302	0.575351	0.249345	79.907471	98.473839	139.719894	-1.914256	0.000000	4.619050	0.000000	0.000000	0.000000	0.030424	-0.014245	-0.049400	0.000000	0.000000	3.000000	3.000000	0.000000
1119.510299	-0.003302	0.575351	0.249345	79.907196	98.485405	139.728088	-1.913731	0.000000	4.619267	0.000000	0.000000	0.000000	0.030424	-0.014245	-0.049400	0.000000	0.000000	3.000000	3.000000	0.000000
1119.513632	-0.003200	0.575277	0.249137	79.907196	98.485405	139.728088	-1.913731	0.000000	4.619267	0.000000	0.000000	0.000000	0.030468	-0.022314	-0.062245	0.000000	0.000000	3.000000	3.000000	0.000000
1119.516965	-0.003200	0.575277	0.249137	79.907196	98.485405	139.728088	-1.913731	0.000000	4.619267	0.000000	0.000000	0.000000	0.030468	-0.022314	-0.062245	0.000000	0.000000	3.000000	3.000000	0.000000
1119.520299	-0.003200	0.575277	0.249137	79.903908	98.622452	139.856628	-1.913485	0.000000	4.619370	0.000000	0.000000	0.000000	0.030468	-0.022314	-0.062245	0.000000	0.000000	3.000000	3.000000	0.000000
1119.523632	-0.003200	0.575277	0.249137	79.903908	98.622452	139.856628	-1.913485	0.000000	4.619370	0.000000	0.000000	0.000000	0.030468	-0.022314	-0.062245	0.000000	0.000000	3.000000	3.000000	0.000000
1119.526965	-0.003065	0.575186	0.248948	79.903908	98.622452	139.856628	-1.913485	0.000000	4.619370	0.000000	0.000000	0.000000	0.040482	-0.027354	-0.056676	0.000000	0.000000	3.000000	3.000000	0.000000
1119.530299	-0.003065	0.575186	0.248948	79.899544	98.789566	140.015335	-1.913485	0.000000	4.619370	0.000000	0.000000	0.000000	0.040482	-0.027354	-0.056676	0.000000	0.000000	3.000000	3.000000	0.000000
1119.533632	-0.003065	0.575186	0.248948	79.899544	98.789566	140.015335	-1.913485	0.000000	4.619370	0.000000	0.000000	0.000000	0.040482	-0.027354	-0.056676	0.000000	0.000000	3.000000	3.000000	0.000000
1119.536965	-0.003065	0.575186	0.248948	79.899544	98.789566	140.015335	-1.913485	0.000000	4.619370	0.000000	0.000000	0.000000	0.040482	-0.027354	-0.056676	0.000000	0.000000	3.000000	3.000000	0.000000
1119.540299	-0.002728	0.575027	0.248472	79.896255	98.933716	140.148743	-1.912587	0.000000	4.619742	0.000000	0.000000	0.000000	0.101116	-0.047731	-0.142924	0.000000	0.000000	3.000000	3.000000	0.000000
1119.543632	-0.002728	0.575027	0.248472	79.896255	98.933716	140.148743	-1.912587	0.000000	4.619742	0.000000	0.000000	0.000000	0.101116	-0.047731	-0.142924	0.000000	0.000000	3.000000	3.000000	0.000000
1119.546965	-0.002728	0.575027	0.248472	79.896255	98.933716	140.148743	-1.912587	0.000000	4.619742	0.000000	0.000000	0.000000	0.101116	-0.047731	-0.142924	0.000000	0.000000	3.000000	3.000000	0.000000
1119.550299	-0.002728	0.575027	0.248472	79.895226	99.029404	140.231750	-1.910367	0.000000	4.620660	0.000000	0.000000	0.000000	0.101116	-0.047731	-0.142924	0.000000	0.000000	3.000000	3.000000	0.000000
1119.553632	-0.002526	0.574981	0.248196	79.895226	99.029404	140.231750	-1.910367	0.000000	4.620660	0.000000	0.000000	0.000000	0.060593	-0.013830	-0.082651	0.000000	0.000000	3.000000	3.000000	0.000000
1119.556965	-0.002526	0.574981	0.248196	79.895226	99.029404	140.231750	-1.910367	0.000000	4.620660	0.000000	0.000000	0.000000	0.060593	-0.013830	-0.082651	0.000000	0.000000	3.000000	3.000000	0.000000
1119.560299	-0.002526	0.574981	0.248196	79.897728	99.052933	140.244278	-1.908966	0.000000	4.621239	0.000000	0.000000	0.000000	0.060593	-0.013830	-0.082651	0.000000	0.000000	3.000000	3.000000	0.000000
1119.563632	-0.002526	0.574981	0.248196	79.897728	99.052933	140.244278	-1.908966	0.000000	4.621239	0.000000	0.000000	0.000000	0.060593	-0.013830	-0.082651	0.000000	0.000000	3.000000	3.000000	0.000000
1119.566965	-0.002324	0.574913	0.247909	79.897728	99.052933	140.244278	-1.908966	0.000000	4.621239	0.000000	0.000000	0.000000	0.060558	-0.020406	-0.086361	0.000000	0.000000	3.000000	3.000000	0.000000
1119.570299	-0.002324	0.574913	0.247909	79.904396	98.994232	140.173706	-1.908966	0.000000	4.621239	0.000000	0.000000	0.000000	0.060558	-0.020406	-0.086361	0.000000	0.000000	3.000000	3.000000	0.000000
1119.573632	-0.002324	0.574913	0.247909	79.904396	98.994232	140.173706	-1.908966	0.000000	4.621239	0.000000	0.000000	0.000000	0.060558	-0.020406	-0.086361	0.000000	0.000000	3.000000	3.000000	0.000000
1119.576965	-0.002324	0.574913	0.247909	79.904396	98.994232	140.173706	-1.908966	0.000000	4.621239	0.000000	0.000000	0.000000	0.060558	-0.020406	-0.086361	0.000000	0.000000	3.000000	3.000000	0.000000
1119.580299	-0.001888	0.574723	0.247246	79.916954	98.813736	139.986954	-1.907645	0.000000	4.621784	0.000000	0.000000	0.000000	0.131071	-0.056968	-0.198686	0.000000	0.000000	3.000000	3.000000	0.000000
1119.583632	-0.001888	0.574723	0.247246	79.916954	98.813736	139.986954	-1.907645	0.000000	4.621784	0.000000	0.000000	0.000000	-0.000000	0.000003	-0.000001	0.000000	0.000000	3.000000	3.000000	0.000000
1119.586965	-0.001888	0.574723	0.247246	79.916954	98.813736	139.986954	-1.907645	0.000000	4.621784	0.000000	0.000000	0.000000	-0.000000	0.000003	-0.000001	0.000000	0.000000	3.000000	3.000000	0.000000
1119.590299	-0.001888	0.574723	0.247246	79.933876	98.529861	139.698441	-1.905032	0.000000	4.622862	0.000000	0.000000	0.000000	-0.000000	0.000003	-0.000001	0.000000	0.000000	3.000000	3.000000	0.000000
1119.593632	-0.001888	0.574723	0.247246	79.933876	98.529861	139.698441	-1.905032	0.000000	4.622862	0.000000	0.000000	0.000000	-0.000000	0.000003	-0.000001	0.000000	0.000000	3.000000	3.000000	0.000000
1119.596965	-0.001686	0.574606	0.246902	79.933876	98.529861	139.698441	-1.905032	0.000000	4.622862	0.000000	0.000000	0.000000	0.060439	-0.035025	-0.103163	0.000000	0.000000	3.000000	3.000000	0.000000
1119.600299	-0.001686	0.574606	0.246902	79.951767	98.223877	139.388657	-1.905032	0.000000	4.622862	0.000000	0.000000	0.000000	0.060439	-0.035025	-0.103163	0.000000	0.000000	3.000000	3.000000	0.000000
1119.603632	-0.001686	0.574606	0.246902	79.951767	98.223877	139.388657	-1.905032	0.000000	4.622862	0.000000	0.000000	0.000000	0.060439	-0.035025	-0.103163	0.000000	0.000000	3.000000	3.000000	0.000000
1119.606965	-0.001686	0.574606	0.246902	79.951767	98.223877	139.388657	-1.905032	0.000000	4.622862	0.000000	0.000000	0.000000	0.060439	-0.035025	-0.103163	0.000000	0.000000	3.000000	3.000000	0.000000
1119.610299	-0.001284	0.574319	0.246127	79.969948	97.911118	139.070038	-1.904076	0.000000	4.623256	0.000000	0.000000	0.000000	0.120749	-0.086202	-0.232476	0.000000	0.000000	3.000000	3.000000	0.000000
1119.613632	-0.001284	0.574319	0.246127	79.969948	97.911118	139.070038	-1.904076	0.000000	4.623256	0.000000	0.000000	0.000000	-0.000000	0.000004	0.000000	0.000000	0.000000	3.000000	3.000000	0.000000
1119.616965	-0.001284	0.574319	0.246127	79.969948	97.911118	139.070038	-1.904076	0.000000	4.623256	0.000000	0.000000	0.000000	-0.000000	0.000004	0.000000	0.000000	0.000000	3.000000	3.000000	0.000000
1119.620299	-0.001284	0.574319	0.246127	79.985352	97.663986	138.819260	-1.902737	0.000000	4.623807	0.000000	0.000000	0.000000	-0.000000	0.000004	0.000000	0.000000	0.000000	3.000000	3.000000	0.000000
1119.623632	-0.001284	0.574319	0.246127	79.985352	97.663986	138.819260	-1.902737	0.000000	4.623807	0.000000	0.000000	0.000000	-0.000000	0.000004	0.000000	0.000000	0.000000	3.000000	3.000000	0.000000
1119.626965	-0.001049	0.574208	0.245702	79.985352	97.663986	138.819260	-1.902737	0.000000	4.623807	0.000000	0.000000	0.000000	0.070302	-0.033101	-0.127602	0.000000	0.000000	3.000000	3.000000	0.000000
1119.630299	-0.001049	0.574208	0.245702	80.000565	97.418777	138.567642	-1.902737	0.000000	4.623807	0.000000	0.000000	0.000000	0.070302	-0.033101	-0.127602	0.000000	0.000000	3.000000	3.000000	0.000000
1119.633632	-0.000815	0.574093	0.245245	80.000565	97.418777	138.567642	-1.902737	0.000000	4.623807	0.000000	0.000000	0.000000	0.070229	-0.034646	-0.137027	0.000000	0.000000	3.000000	3.000000	0.000000
1119.636965	-0.000815	0.574093	0.245245	80.000565	97.418777	138.567642	-1.902737	0.000000	4.623807	0.000000	0.000000	0.000000	0.070229	-0.034646	-0.137027	0.000000	0.000000	3.000000	3.000000	0.000000
1119.640299	-0.000815	0.574093	0.245245	80.019600	97.071251	138.212570	-1.901036	0.000000	4.624506	0.000000	0.000000	0.000000	0.070229	-0.034646	-0.137027	0.000000	0.000000	3.000000	3.000000	0.000000
1119.643632	-0.000815	0.574093	0.245245	80.019600	97.071251	138.212570	-1.901036	0.000000	4.624506	0.000000	0.000000	0.000000	0.070229	-0.034646	-0.137027	0.000000	0.000000	3.000000	3.000000	0.000000
1119.646965	-0.000548	0.573977	0.244788	80.019600	97.071251	138.212570	-1.901036	0.000000	4.624506	0.000000	0.000000	0.000000	0.080134	-0.034672	-0.137184	0.000000	0.000000	3.000000	3.000000	0.000000
1119.650299	-0.000548	0.573977	0.244788	80.043213	96.598656	137.732162	-1.901036	0.000000	4.624506	0.000000	0.000000	0.000000	0.080134	-0.034672	-0.137184	0.000000	0.000000	3.000000	3.000000	0.000000
1119.653632	-0.000248	0.573856	0.244299	80.043213	96.598656	137.732162	-1.901036	0.000000	4.624506	0.000000	0.000000	0.000000	0.090024	-0.036219	-0.146648	0.000000	0.000000	3.000000	3.000000	0.000000
1119.656965	-0.000248	0.573856	0.244299	80.043213	96.598656	137.732162	-1.901036	0.000000	4.624506	0.000000	0.000000	0.000000	0.090024	-0.036219	-0.146648	0.000000	0.000000	3.000000	3.000000	0.000000
1119.660299	-0.000248	0.573856	0.244299	80.067535	96.087135	137.210648	-1.898148	0.000000	4.625692	0.000000	0.000000	0.000000	0.090024	-0.036219	-0.146648	0.000000	0.000000	3.000000	3.000000	0.000000
1119.663632	-0.000248	0.573856	0.244299	80.067535	96.087135	137.210648	-1.898148	0.000000	4.625692	0.000000	0.000000	0.000000	0.090024	-0.036219	-0.146648	0.000000	0.000000	3.000000	3.000000	0.000000
1119.666965	0.000085	0.573714	0.243797	80.067535	96.087135	137.210648	-1.898148	0.000000	4.625692	0.000000	0.000000	0.000000	0.099881	-0.042746	-0.150552	0.000000	0.000000	3.000000	3.000000	0.000000
1119.670299	0.000085	0.573714	0.243797	80.092216	95.555870	136.670731	-1.898148	0.000000	4.625692	0.000000	0.000000	0.000000	0.099881	-0.042746	-0.150552	0.000000	0.000000	3.000000	3.000000	0.000000
1119.673632	0.000417	0.573550	0.243282	80.092216	95.555870	136.670731	-1.898148	0.000000	4.625692	0.000000	0.000000	0.000000	0.099736	-0.049265	-0.154476	0.000000	0.000000	3.000000	3.000000	0.000000
1119.676965	0.000417	0.573550	0.243282	80.092216	95.555870	136.670731	-1.898148	0.000000	4.625692	0.000000	0.000000	0.000000	0.099736	-0.049265	-0.154476	0.000000	0.000000	3.000000	3.000000	0.000000
1119.680299	0.000417	0.573550	0.243282	80.119766	94.975609	136.081924	-1.894108	0.000000	4.627348	0.000000	0.000000	0.000000	0.099736	-0.049265	-0.154476	0.000000	0.000000	3.000000	3.000000	0.000000
1119.683632	0.000417	0.573550	0.243282	80.119766	94.975609	136.081924	-1.894108	0.000000	4.627348	0.000000	0.000000	0.000000	0.099736	-0.049265	-0.154476	0.000000	0.000000	3.000000	3.000000	0.000000
1119.686965	0.000749	0.573380	0.242736	80.119766	94.975609	136.081924	-1.894108	0.000000	4.627348	0.000000	0.000000	0.000000	0.099579	-0.050813	-0.164038	0.000000	0.000000	3.000000	3.000000	0.000000
1119.690299	0.000749	0.573380	0.242736	80.144638	94.396629	135.499161	-1.894108	0.000000	4.627348	0.000000	0.000000	0.000000	0.099579	-0.050813	-0.164038	0.000000	0.000000	3.000000	3.000000	0.000000
1119.693632	0.001048	0.573168	0.242163	80.144638	94.396629	135.499161	-1.894108	0.000000	4.627348	0.000000	0.000000	0.000000	0.089452	-0.063807	-0.171720	0.000000	0.000000	3.000000	3.000000	0.000000
1119.696965	0.001048	0.573168	0.242163	80.144638	94.396629	135.499161	-1.894108	0.000000	4.627348	0.000000	0.000000	0.000000	0.089452	-0.063807	-0.171720	0.000000	0.000000	3.000000	3.000000	0.000000
1119.700299	0.001048	0.573168	0.242163	80.166969	93.865585	134.966248	-1.891292	0.000000	4.628500	0.000000	0.000000	0.000000	0.089452	-0.063807	-0.171720	0.000000	0.000000	3.000000	3.000000	0.000000
1119.703632	0.001048	0.573168	0.242163	80.166969	93.865585	134.966248	-1.891292	0.000000	4.628500	0.000000	0.000000	0.000000	0.089452	-0.063807	-0.171720	0.000000	0.000000	3.000000	3.000000	0.000000
1119.706965	0.001279	0.572988	0.241553	80.166969	93.865585	134.966248	-1.891292	0.000000	4.628500	0.000000	0.000000	0.000000	0.069382	-0.053894	-0.183211	0.000000	0.000000	3.000000	3.000000	0.000000
1119.710299	0.001279	0.572988	0.241553	80.191330	93.306297	134.410217	-1.891292	0.000000	4.628500	0.000000	0.000000	0.000000	0.069382	-0.053894	-0.183211	0.000000	0.000000	3.000000	3.000000	0.000000
1119.713632	0.001477	0.572770	0.240947	80.191330	93.306297	134.410217	-1.891292	0.000000	4.628500	0.000000	0.000000	0.000000	0.059321	-0.065350	-0.181575	0.000000	0.000000	3.000000	3.000000	0.000000
1119.716965	0.001477	0.572770	0.240947	80.191330	93.306297	134.410217	-1.891292	0.000000	4.628500	0.000000	0.000000	0.000000	0.059321	-0.065350	-0.181575	0.000000	0.000000	3.000000	3.000000	0.000000
1119.720299	0.001477	0.572770	0.240947	80.213425	92.712852	133.824249	-1.892409	0.000000	4.628044	0.000000	0.000000	0.000000	0.059321	-0.065350	-0.181575	0.000000	0.000000	3.000000	3.000000	0.000000
1119.723632	0.001477	0.572770	0.240947	80.213425	92.712852	133.824249	-1.892409	0.000000	4.628044	0.000000	0.000000	0.000000	0.059321	-0.065350	-0.181575	0.000000	0.000000	3.000000	3.000000	0.000000
1119.726965	0.001674	0.572569	0.240322	80.213425	92.712852	133.824249	-1.892409	0.000000	4.628044	0.000000	0.000000	0.000000	0.059204	-0.060363	-0.187494	0.000000	0.000000	3.000000	3.000000	0.000000
1119.730299	0.001674	0.572569	0.240322	80.233986	92.128456	133.243958	-1.892409	0.000000	4.628044	0.000000	0.000000	0.000000	0.059204	-0.060363	-0.187494	0.000000	0.000000	3.000000	3.000000	0.000000
1119.733632	0.001871	0.572373	0.239728	80.233986	92.128456	133.243958	-1.892409	0.000000	4.628044	0.000000	0.000000	0.000000	0.059121	-0.058809	-0.178393	0.000000	0.000000	3.000000	3.000000	0.000000
1119.736965	0.001871	0.572373	0.239728	80.233986	92.128456	133.243958	-1.892409	0.000000	4.628044	0.000000	0.000000	0.000000	0.059121	-0.058809	-0.178393	0.000000	0.000000	3.000000	3.000000	0.000000
1119.740299	0.001871	0.572373	0.239728	80.254044	91.494408	132.610901	-1.894133	0.000000	4.627338	0.000000	0.000000	0.000000	0.059121	-0.058809	-0.178393	0.000000	0.000000	3.000000	3.000000	0.000000
1119.743632	0.001871	0.572373	0.239728	80.254044	91.494408	132.610901	-1.894133	0.000000	4.627338	0.000000	0.000000	0.000000	0.059121	-0.058809	-0.178393	0.000000	0.000000	3.000000	3.000000	0.000000
1119.746965	0.002101	0.572220	0.239157	80.254044	91.494408	132.610901	-1.894133	0.000000	4.627338	0.000000	0.000000	0.000000	0.068958	-0.045847	-0.171176	0.000000	0.000000	3.000000	3.000000	0.000000
1119.750299	0.002101	0.572220	0.239157	80.269241	91.051193	132.163223	-1.894133	0.000000	4.627338	0.000000	0.000000	0.000000	0.068958	-0.045847	-0.171176	0.000000	0.000000	3.000000	3.000000	0.000000
1119.753632	0.002330	0.572067	0.238586	80.269241	91.051193	132.163223	-1.894133	0.000000	4.627338	0.000000	0.000000	0.000000	0.068844	-0.045848	-0.171420	0.000000	0.000000	3.000000	3.000000	0.000000
1119.756965	0.002330	0.572067	0.238586	80.269241	91.051193	132.163223	-1.894133	0.000000	4.627338	0.000000	0.000000	0.000000	0.068844	-0.045848	-0.171420	0.000000	0.000000	3.000000	3.000000	0.000000
1119.760299	0.002330	0.572067	0.238586	80.280907	90.770370	131.875580	-1.894268	0.000000	4.627283	0.000000	0.000000	0.000000	0.068844	-0.045848	-0.171420	0.000000	0.000000	3.000000	3.000000	0.000000
1119.763632	0.002330	0.572067	0.238586	80.280907	90.770370	131.875580	-1.894268	0.000000	4.627283	0.000000	0.000000	0.000000	0.068844	-0.045848	-0.171420	0.000000	0.000000	3.000000	3.000000	0.000000
1119.766965	0.002593	0.571903	0.238064	80.280907	90.770370	131.875580	-1.894268	0.000000	4.627283	0.000000	0.000000	0.000000	0.078685	-0.049219	-0.156620	0.000000	0.000000	3.000000	3.000000	0.000000
1119.770299	0.002593	0.571903	0.238064	80.289749	90.618118	131.716766	-1.894268	0.000000	4.627283	0.000000	0.000000	0.000000	0.078685	-0.049219	-0.156620	0.000000	0.000000	3.000000	3.000000	0.000000
1119.773632	0.002854	0.571734	0.237509	80.289749	90.618118	131.716766	-1.894268	0.000000	4.627283	0.000000	0.000000	0.000000	0.078527	-0.050767	-0.166275	0.000000	0.000000	3.000000	3.000000	0.000000
1119.776965	0.002854	0.571734	0.237509	80.289749	90.618118	131.716766	-1.894268	0.000000	4.627283	0.000000	0.000000	0.000000	0.078527	-0.050767	-0.166275	0.000000	0.000000	3.000000	3.000000	0.000000
1119.780299	0.002854	0.571734	0.237509	80.296837	90.561264	131.651978	-1.892875	0.000000	4.627853	0.000000	0.000000	0.000000	0.078527	-0.050767	-0.166275	0.000000	0.000000	3.000000	3.000000	0.000000
1119.783632	0.002854	0.571734	0.237509	80.296837	90.561264	131.651978	-1.892875	0.000000	4.627853	0.000000	0.000000	0.000000	0.078527	-0.050767	-0.166275	0.000000	0.000000	3.000000	3.000000	0.000000
1119.786965	0.003083	0.571586	0.236967	80.296837	90.561264	131.651978	-1.892875	0.000000	4.627853	0.000000	0.000000	0.000000	0.068531	-0.044295	-0.162680	0.000000	0.000000	3.000000	3.000000	0.000000
1119.790299	0.003083	0.571586	0.236967	80.301781	90.624710	131.708466	-1.892875	0.000000	4.627853	0.000000	0.000000	0.000000	0.068531	-0.044295	-0.162680	0.000000	0.000000	3.000000	3.000000	0.000000
1119.793632	0.003245	0.571439	0.236424	80.301781	90.624710	131.708466	-1.892875	0.000000	4.627853	0.000000	0.000000	0.000000	0.048667	-0.044314	-0.162808	0.000000	0.000000	3.000000	3.000000	0.000000
1119.796965	0.003245	0.571439	0.236424	80.301781	90.624710	131.708466	-1.892875	0.000000	4.627853	0.000000	0.000000	0.000000	0.048667	-0.044314	-0.162808	0.000000	0.000000	3.000000	3.000000	0.000000
1119.800299	0.003245	0.571439	0.236424	80.306007	90.723793	131.805420	-1.893766	0.000000	4.627489	0.000000	0.000000	0.000000	0.048667	-0.044314	-0.162808	0.000000	0.000000	3.000000	3.000000	0.000000
1119.803632	0.003245	0.571439	0.236424	80.306007	90.723793	131.805420	-1.893766	0.000000	4.627489	0.000000	0.000000	0.000000	0.048667	-0.044314	-0.162808	0.000000	0.000000	3.000000	3.000000	0.000000
1119.806965	0.003374	0.571307	0.235862	80.306007	90.723793	131.805420	-1.893766	0.000000	4.627489	0.000000	0.000000	0.000000	0.038691	-0.039408	-0.168638	0.000000	0.000000	3.000000	3.000000	0.000000
1119.810299	0.003374	0.571307	0.235862	80.311882	90.745491	131.826630	-1.893766	0.000000	4.627489	0.000000	0.000000	0.000000	0.038691	-0.039408	-0.168638	0.000000	0.000000	3.000000	3.000000	0.000000
1119.813632	0.003503	0.571154	0.235287	80.311882	90.745491	131.826630	-1.893766	0.000000	4.627489	0.000000	0.000000	0.000000	0.038607	-0.045884	-0.172653	0.000000	0.000000	3.000000	3.000000	0.000000
1119.816965	0.003503	0.571154	0.235287	80.311882	90.745491	131.826630	-1.893766	0.000000	4.627489	0.000000	0.000000	0.000000	0.038607	-0.045884	-0.172653	0.000000	0.000000	3.000000	3.000000	0.000000
1119.820299	0.003503	0.571154	0.235287	80.321007	90.589211	131.672379	-1.897267	0.000000	4.626054	0.000000	0.000000	0.000000	0.038607	-0.045884	-0.172653	0.000000	0.000000	3.000000	3.000000	0.000000
1119.823632	0.003503	0.571154	0.235287	80.321007	90.589211	131.672379	-1.897267	0.000000	4.626054	0.000000	0.000000	0.000000	0.038607	-0.045884	-0.172653	0.000000	0.000000	3.000000	3.000000	0.000000
1119.826965	0.003631	0.571001	0.234711	80.321007	90.589211	131.672379	-1.897267	0.000000	4.626054	0.000000	0.000000	0.000000	0.038540	-0.045887	-0.172878	0.000000	0.000000	3.000000	3.000000	0.000000
1119.830299	0.003631	0.571001	0.234711	80.333710	90.191902	131.282669	-1.897267	0.000000	4.626054	0.000000	0.000000	0.000000	0.038540	-0.045887	-0.172878	0.000000	0.000000	3.000000	3.000000	0.000000
1119.833632	0.003727	0.570870	0.234146	80.333710	90.191902	131.282669	-1.897267	0.000000	4.626054	0.000000	0.000000	0.000000	0.028649	-0.039444	-0.169232	0.000000	0.000000	3.000000	3.000000	0.000000
1119.836965	0.003727	0.570870	0.234146	80.333710	90.191902	131.282669	-1.897267	0.000000	4.626054	0.000000	0.000000	0.000000	0.028649	-0.039444	-0.169232	0.000000	0.000000	3.000000	3.000000	0.000000
1119.840299	0.003727	0.570870	0.234146	80.348808	89.603638	130.702011	-1.901387	0.000000	4.624362	0.000000	0.000000	0.000000	0.028649	-0.039444	-0.169232	0.000000	0.000000	3.000000	3.000000	0.000000
1119.843632	0.003727	0.570870	0.234146	80.348808	89.603638	130.702011	-1.901387	0.000000	4.624362	0.000000	0.000000	0.000000	0.028649	-0.039444	-0.169232	0.000000	0.000000	3.000000	3.000000	0.000000
1119.846965	0.003855	0.570722	0.233600	80.348808	89.603638	130.702011	-1.901387	0.000000	4.624362	0.000000	0.000000	0.000000	0.038469	-0.044346	-0.163813	0.000000	0.000000	3.000000	3.000000	0.000000
1119.850299	0.003855	0.570722	0.233600	80.363792	88.926262	130.032898	-1.901387	0.000000	4.624362	0.000000	0.000000	0.000000	0.038469	-0.044346	-0.163813	0.000000	0.000000	3.000000	3.000000	0.000000
1119.853632	0.003983	0.570596	0.233066	80.363792	88.926262	130.032898	-1.901387	0.000000	4.624362	0.000000	0.000000	0.000000	0.038427	-0.037903	-0.160177	0.000000	0.000000	3.000000	3.000000	0.000000
1119.856965	0.003983	0.570596	0.233066	80.363792	88.926262	130.032898	-1.901387	0.000000	4.624362	0.000000	0.000000	0.000000	0.038427	-0.037903	-0.160177	0.000000	0.000000	3.000000	3.000000	0.000000
1119.860299	0.003983	0.570596	0.233066	80.376823	88.299438	129.416275	-1.904571	0.000000	4.623052	0.000000	0.000000	0.000000	0.038427	-0.037903	-0.160177	0.000000	0.000000	3.000000	3.000000	0.000000
1119.863632	0.003983	0.570596	0.233066	80.376823	88.299438	129.416275	-1.904571	0.000000	4.623052	0.000000	0.000000	0.000000	0.038427	-0.037903	-0.160177	0.000000	0.000000	3.000000	3.000000	0.000000
1119.866965	0.004111	0.570486	0.232513	80.376823	88.299438	129.416275	-1.904571	0.000000	4.623052	0.000000	0.000000	0.000000	0.038332	-0.033026	-0.166063	0.000000	0.000000	3.000000	3.000000	0.000000
1119.870299	0.004111	0.570486	0.232513	80.387817	87.738426	128.861313	-1.904571	0.000000	4.623052	0.000000	0.000000	0.000000	0.038332	-0.033026	-0.166063	0.000000	0.000000	3.000000	3.000000	0.000000
1119.873632	0.004238	0.570381	0.231991	80.387817	87.738426	128.861313	-1.904571	0.000000	4.623052	0.000000	0.000000	0.000000	0.038326	-0.031512	-0.156710	0.000000	0.000000	3.000000	3.000000	0.000000
1119.876965	0.004238	0.570381	0.231991	80.387817	87.738426	128.861313	-1.904571	0.000000	4.623052	0.000000	0.000000	0.000000	0.038326	-0.031512	-0.156710	0.000000	0.000000	3.000000	3.000000	0.000000
1119.880299	0.004238	0.570381	0.231991	80.396385	87.370239	128.496445	-1.907768	0.000000	4.621734	0.000000	0.000000	0.000000	0.038326	-0.031512	-0.156710	0.000000	0.000000	3.000000	3.000000	0.000000
1119.883632	0.004238	0.570381	0.231991	80.396385	87.370239	128.496445	-1.907768	0.000000	4.621734	0.000000	0.000000	0.000000	0.038326	-0.031512	-0.156710	0.000000	0.000000	3.000000	3.000000	0.000000
1119.886965	0.004333	0.570292	0.231449	80.396385	87.370239	128.496445	-1.907768	0.000000	4.621734	0.000000	0.000000	0.000000	0.028422	-0.026665	-0.162535	0.000000	0.000000	3.000000	3.000000	0.000000
1119.890299	0.004333	0.570292	0.231449	80.403168	87.193169	128.322662	-1.907768	0.000000	4.621734	0.000000	0.000000	0.000000	0.028422	-0.026665	-0.162535	0.000000	0.000000	3.000000	3.000000	0.000000
1119.893632	0.004428	0.570203	0.230906	80.403168	87.193169	128.322662	-1.907768	0.000000	4.621734	0.000000	0.000000	0.000000	0.028375	-0.026700	-0.162714	0.000000	0.000000	3.000000	3.000000	0.000000
1119.896965	0.004428	0.570203	0.230906	80.403168	87.193169	128.322662	-1.907768	0.000000	4.621734	0.000000	0.000000	0.000000	0.028375	-0.026700	-0.162714	0.000000	0.000000	3.000000	3.000000	0.000000
1119.900299	0.004428	0.570203	0.230906	80.408836	87.198242	128.331665	-1.912181	0.000000	4.619909	0.000000	0.000000	0.000000	0.028375	-0.026700	-0.162714	0.000000	0.000000	3.000000	3.000000	0.000000
1119.903632	0.004428	0.570203	0.230906	80.408836	87.198242	128.331665	-1.912181	0.000000	4.619909	0.000000	0.000000	0.000000	0.028375	-0.026700	-0.162714	0.000000	0.000000	3.000000	3.000000	0.000000
1119.906965	0.004522	0.570114	0.230363	80.408836	87.198242	128.331665	-1.912181	0.000000	4.619909	0.000000	0.000000	0.000000	0.028327	-0.026719	-0.162898	0.000000	0.000000	3.000000	3.000000	0.000000
1119.910299	0.004522	0.570114	0.230363	80.413475	87.298660	128.431488	-1.912181	0.000000	4.619909	0.000000	0.000000	0.000000	0.028327	-0.026719	-0.162898	0.000000	0.000000	3.000000	3.000000	0.000000
1119.913632	0.004584	0.570019	0.229788	80.413475	87.298660	128.431488	-1.912181	0.000000	4.619909	0.000000	0.000000	0.000000	0.018432	-0.028330	-0.172598	0.000000	0.000000	3.000000	3.000000	0.000000
1119.916965	0.004584	0.570019	0.229788	80.413475	87.298660	128.431488	-1.912181	0.000000	4.619909	0.000000	0.000000	0.000000	0.018432	-0.028330	-0.172598	0.000000	0.000000	3.000000	3.000000	0.000000
1119.920299	0.004584	0.570019	0.229788	80.418045	87.475166	128.610077	-1.917447	0.000000	4.617726	0.000000	0.000000	0.000000	0.018432	-0.028330	-0.172598	0.000000	0.000000	3.000000	3.000000	0.000000
1119.923632	0.004584	0.570019	0.229788	80.418045	87.475166	128.610077	-1.917447	0.000000	4.617726	0.000000	0.000000	0.000000	0.018432	-0.028330	-0.172598	0.000000	0.000000	3.000000	3.000000	0.000000
1119.926965	0.004645	0.569925	0.229212	80.418045	87.475166	128.610077	-1.917447	0.000000	4.617726	0.000000	0.000000	0.000000	0.018398	-0.028351	-0.172799	0.000000	0.000000	3.000000	3.000000	0.000000
1119.930299	0.004645	0.569925	0.229212	80.422623	87.605545	128.742615	-1.917447	0.000000	4.617726	0.000000	0.000000	0.000000	0.018398	-0.028351	-0.172799	0.000000	0.000000	3.000000	3.000000	0.000000
1119.933632	0.004706	0.569809	0.228622	80.422623	87.605545	128.742615	-1.917447	0.000000	4.617726	0.000000	0.000000	0.000000	0.018337	-0.034817	-0.176883	0.000000	0.000000	3.000000	3.000000	0.000000
1119.936965	0.004706	0.569809	0.228622	80.422623	87.605545	128.742615	-1.917447	0.000000	4.617726	0.000000	0.000000	0.000000	0.018337	-0.034817	-0.176883	0.000000	0.000000	3.000000	3.000000	0.000000
1119.940299	0.004706	0.569809	0.228622	80.428085	87.703529	128.844284	-1.923671	0.000000	4.615137	0.000000	0.000000	0.000000	0.018337	-0.034817	-0.176883	0.000000	0.000000	3.000000	3.000000	0.000000
1119.943632	0.004706	0.569809	0.228622	80.428085	87.703529	128.844284	-1.923671	0.000000	4.615137	0.000000	0.000000	0.000000	0.018337	-0.034817	-0.176883	0.000000	0.000000	3.000000	3.000000	0.000000
1119.946965	0.004799	0.569687	0.228000	80.428085	87.703529	128.844284	-1.923671	0.000000	4.615137	0.000000	0.000000	0.000000	0.027993	-0.036404	-0.186786	0.000000	0.000000	3.000000	3.000000	0.000000
1119.950299	0.004799	0.569687	0.228000	80.433060	87.827675	128.968521	-1.923671	0.000000	4.615137	0.000000	0.000000	0.000000	0.027993	-0.036404	-0.186786	0.000000	0.000000	3.000000	3.000000	0.000000
1119.953632	0.004860	0.569603	0.227371	80.433060	87.827675	128.968521	-1.923671	0.000000	4.615137	0.000000	0.000000	0.000000	0.018176	-0.025211	-0.188801	0.000000	0.000000	3.000000	3.000000	0.000000
1119.956965	0.004860	0.569603	0.227371	80.433060	87.827675	128.968521	-1.923671	0.000000	4.615137	0.000000	0.000000	0.000000	0.018176	-0.025211	-0.188801	0.000000	0.000000	3.000000	3.000000	0.000000
1119.960299	0.004860	0.569603	0.227371	80.438194	87.924004	129.065353	-1.930028	0.000000	4.612482	0.000000	0.000000	0.000000	0.018176	-0.025211	-0.188801	0.000000	0.000000	3.000000	3.000000	0.000000
1119.963632	0.004860	0.569603	0.227371	80.438194	87.924004	129.065353	-1.930028	0.000000	4.612482	0.000000	0.000000	0.000000	0.018176	-0.025211	-0.188801	0.000000	0.000000	3.000000	3.000000	0.000000
1119.966965	0.004953	0.569519	0.226740	80.438194	87.924004	129.065353	-1.930028	0.000000	4.612482	0.000000	0.000000	0.000000	0.027879	-0.025248	-0.189103	0.000000	0.000000	3.000000	3.000000	0.000000
1119.970299	0.004953	0.569519	0.226740	80.444038	87.950813	129.093613	-1.930028	0.000000	4.612482	0.000000	0.000000	0.000000	0.027879	-0.025248	-0.189103	0.000000	0.000000	3.000000	3.000000	0.000000
1119.973632	0.005046	0.569451	0.226090	80.444038	87.950813	129.093613	-1.930028	0.000000	4.612482	0.000000	0.000000	0.000000	0.027781	-0.020507	-0.195083	0.000000	0.000000	3.000000	3.000000	0.000000
1119.976965	0.005046	0.569451	0.226090	80.444038	87.950813	129.093613	-1.930028	0.000000	4.612482	0.000000	0.000000	0.000000	0.027781	-0.020507	-0.195083	0.000000	0.000000	3.000000	3.000000	0.000000
1119.980299	0.005046	0.569451	0.226090	80.448853	87.846878	128.993622	-1.936105	0.000000	4.609935	0.000000	0.000000	0.000000	0.027781	-0.020507	-0.195083	0.000000	0.000000	3.000000	3.000000	0.000000
1119.983632	0.005046	0.569451	0.226090	80.448853	87.846878	128.993622	-1.936105	0.000000	4.609935	0.000000	0.000000	0.000000	0.027781	-0.020507	-0.195083	0.000000	0.000000	3.000000	3.000000	0.000000
1119.986965	0.005138	0.569409	0.225484	80.448853	87.846878	128.993622	-1.936105	0.000000	4.609935	0.000000	0.000000	0.000000	0.027825	-0.012577	-0.181747	0.000000	0.000000	3.000000	3.000000	0.000000
1119.990299	0.005138	0.569409	0.225484	80.455482	87.757446	128.906708	-1.936105	0.000000	4.609935	0.000000	0.000000	0.000000	0.027825	-0.012577	-0.181747	0.000000	0.000000	3.000000	3.000000	0.000000
1119.993632	0.005231	0.569340	0.224832	80.455482	87.757446	128.906708	-1.936105	0.000000	4.609935	0.000000	0.000000	0.000000	0.027668	-0.020642	-0.195558	0.000000	0.000000	3.000000	3.000000	0.000000
1119.996965	0.005231	0.569340	0.224832	80.455482	87.757446	128.906708	-1.936105	0.000000	4.609935	0.000000	0.000000	0.000000	0.027668	-0.020642	-0.195558	0.000000	0.000000	3.000000	3.000000	0.000000
1120.000299	0.005231	0.569340	0.224832	80.461372	87.754364	128.902267	-1.942083	0.000000	4.607419	0.000000	0.000000	0.000000	0.027668	-0.020642	-0.195558	0.000000	0.000000	3.000000	3.000000	0.000000
1120.003632	0.005231	0.569340	0.224832	80.461372	87.754364	128.902267	-1.942083	0.000000	4.607419	0.000000	0.000000	0.000000	0.027668	-0.020642	-0.195558	0.000000	0.000000	3.000000	3.000000	0.000000
1120.006965	0.005355	0.569292	0.224192	80.461372	87.754364	128.902267	-1.942083	0.000000	4.607419	0.000000	0.000000	0.000000	0.037345	-0.014308	-0.191952	0.000000	0.000000	3.000000	3.000000	0.000000
1120.010299	0.005355	0.569292	0.224192	80.466858	87.893631	129.037079	-1.942083	0.000000	4.607419	0.000000	0.000000	0.000000	0.037345	-0.014308	-0.191952	0.000000	0.000000	3.000000	3.000000	0.000000
1120.013632	0.005511	0.569202	0.223525	80.466858	87.893631	129.037079	-1.942083	0.000000	4.607419	0.000000	0.000000	0.000000	0.046901	-0.027139	-0.200134	0.000000	0.000000	3.000000	3.000000	0.000000
1120.016965	0.005511	0.569202	0.223525	80.466858	87.893631	129.037079	-1.942083	0.000000	4.607419	0.000000	0.000000	0.000000	0.046901	-0.027139	-0.200134	0.000000	0.000000	3.000000	3.000000	0.000000
1120.020299	0.005511	0.569202	0.223525	80.471931	88.074928	129.213348	-1.946807	0.000000	4.605426	0.000000	0.000000	0.000000	0.046901	-0.027139	-0.200134	0.000000	0.000000	3.000000	3.000000	0.000000
1120.023632	0.005511	0.569202	0.223525	80.471931	88.074928	129.213348	-1.946807	0.000000	4.605426	0.000000	0.000000	0.000000	0.046901	-0.027139	-0.200134	0.000000	0.000000	3.000000	3.000000	0.000000
1120.026965	0.005667	0.569085	0.222812	80.471931	88.074928	129.213348	-1.946807	0.000000	4.605426	0.000000	0.000000	0.000000	0.046690	-0.035151	-0.214056	0.000000	0.000000	3.000000	3.000000	0.000000
1120.030299	0.005667	0.569085	0.222812	80.476059	88.394211	129.524048	-1.946807	0.000000	4.605426	0.000000	0.000000	0.000000	0.046690	-0.035151	-0.214056	0.000000	0.000000	3.000000	3.000000	0.000000
1120.033632	0.005886	0.568957	0.222032	80.476059	88.394211	129.524048	-1.946807	0.000000	4.605426	0.000000	0.000000	0.000000	0.065765	-0.038393	-0.234002	0.000000	0.000000	3.000000	3.000000	0.000000
1120.036965	0.005886	0.568957	0.222032	80.476059	88.394211	129.524048	-1.946807	0.000000	4.605426	0.000000	0.000000	0.000000	0.065765	-0.038393	-0.234002	0.000000	0.000000	3.000000	3.000000	0.000000
1120.040299	0.005886	0.568957	0.222032	80.479073	88.872986	129.988205	-1.951317	0.000000	4.603516	0.000000	0.000000	0.000000	0.065765	-0.038393	-0.234002	0.000000	0.000000	3.000000	3.000000	0.000000
1120.043632	0.005886	0.568957	0.222032	80.479073	88.872986	129.988205	-1.951317	0.000000	4.603516	0.000000	0.000000	0.000000	0.065765	-0.038393	-0.234002	0.000000	0.000000	3.000000	3.000000	0.000000
1120.046965	0.006137	0.568818	0.221185	80.479073	88.872986	129.988205	-1.951317	0.000000	4.603516	0.000000	0.000000	0.000000	0.075092	-0.041677	-0.253950	0.000000	0.000000	3.000000	3.000000	0.000000
1120.050299	0.006137	0.568818	0.221185	80.482437	89.300835	130.402679	-1.951317	0.000000	4.603516	0.000000	0.000000	0.000000	0.075092	-0.041677	-0.253950	0.000000	0.000000	3.000000	3.000000	0.000000
1120.053632	0.006386	0.568689	0.220285	80.482437	89.300835	130.402679	-1.951317	0.000000	4.603516	0.000000	0.000000	0.000000	0.074748	-0.038594	-0.269951	0.000000	0.000000	3.000000	3.000000	0.000000
1120.056965	0.006386	0.568689	0.220285	80.482437	89.300835	130.402679	-1.951317	0.000000	4.603516	0.000000	0.000000	0.000000	0.074748	-0.038594	-0.269951	0.000000	0.000000	3.000000	3.000000	0.000000
1120.060299	0.006386	0.568689	0.220285	80.489174	89.536415	130.626404	-1.955580	0.000000	4.601707	0.000000	0.000000	0.000000	0.074748	-0.038594	-0.269951	0.000000	0.000000	3.000000	3.000000	0.000000
1120.063632	0.006665	0.568528	0.219305	80.489174	89.536415	130.626404	-1.955580	0.000000	4.601707	0.000000	0.000000	0.000000	0.083942	-0.048254	-0.294072	0.000000	0.000000	3.000000	3.000000	0.000000
1120.066965	0.006665	0.568528	0.219305	80.489174	89.536415	130.626404	-1.955580	0.000000	4.601707	0.000000	0.000000	0.000000	0.083942	-0.048254	-0.294072	0.000000	0.000000	3.000000	3.000000	0.000000
1120.070299	0.006665	0.568528	0.219305	80.501213	89.416283	130.497101	-1.958010	0.000000	4.600674	0.000000	0.000000	0.000000	0.083942	-0.048254	-0.294072	0.000000	0.000000	3.000000	3.000000	0.000000
1120.073632	0.006944	0.568362	0.218290	80.501213	89.416283	130.497101	-1.958010	0.000000	4.600674	0.000000	0.000000	0.000000	0.083585	-0.049943	-0.304453	0.000000	0.000000	3.000000	3.000000	0.000000
1120.076965	0.006944	0.568362	0.218290	80.501213	89.416283	130.497101	-1.958010	0.000000	4.600674	0.000000	0.000000	0.000000	0.083585	-0.049943	-0.304453	0.000000	0.000000	3.000000	3.000000	0.000000
1120.080299	0.006944	0.568362	0.218290	80.518707	88.940140	130.023560	-1.960744	0.000000	4.599509	0.000000	0.000000	0.000000	0.083585	-0.049943	-0.304453	0.000000	0.000000	3.000000	3.000000	0.000000
1120.083632	0.007221	0.568132	0.217233	80.518707	88.940140	130.023560	-1.960744	0.000000	4.599509	0.000000	0.000000	0.000000	0.083190	-0.069068	-0.317079	0.000000	0.000000	3.000000	3.000000	0.000000
1120.086965	0.007221	0.568132	0.217233	80.518707	88.940140	130.023560	-1.960744	0.000000	4.599509	0.000000	0.000000	0.000000	0.083190	-0.069068	-0.317079	0.000000	0.000000	3.000000	3.000000	0.000000
1120.090299	0.007221	0.568132	0.217233	80.539238	88.179100	129.267288	-1.963847	0.000000	4.598185	0.000000	0.000000	0.000000	0.083190	-0.069068	-0.317079	0.000000	0.000000	3.000000	3.000000	0.000000
1120.093632	0.007497	0.567890	0.216109	80.539238	88.179100	129.267288	-1.963847	0.000000	4.598185	0.000000	0.000000	0.000000	0.082694	-0.072337	-0.337442	0.000000	0.000000	3.000000	3.000000	0.000000
1120.096965	0.007497	0.567890	0.216109	80.539238	88.179100	129.267288	-1.963847	0.000000	4.598185	0.000000	0.000000	0.000000	0.082694	-0.072337	-0.337442	0.000000	0.000000	3.000000	3.000000	0.000000
1120.100299	0.007497	0.567890	0.216109	80.560287	87.224113	128.323288	-1.967530	0.000000	4.596611	0.000000	0.000000	0.000000	0.082694	-0.072337	-0.337442	0.000000	0.000000	3.000000	3.000000	0.000000
1120.103632	0.007739	0.567602	0.214922	80.560287	87.224113	128.323288	-1.967530	0.000000	4.596611	0.000000	0.000000	0.000000	0.072618	-0.086689	-0.356010	0.000000	0.000000	3.000000	3.000000	0.000000
1120.106965	0.007739	0.567602	0.214922	80.560287	87.224113	128.323288	-1.967530	0.000000	4.596611	0.000000	0.000000	0.000000	0.072618	-0.086689	-0.356010	0.000000	0.000000	3.000000	3.000000	0.000000
1120.110299	0.007739	0.567602	0.214922	80.579964	86.149857	127.259865	-1.972333	0.000000	4.594551	0.000000	0.000000	0.000000	0.072618	-0.086689	-0.356010	0.000000	0.000000	3.000000	3.000000	0.000000
1120.113632	0.008011	0.567323	0.213680	80.579964	86.149857	127.259865	-1.972333	0.000000	4.594551	0.000000	0.000000	0.000000	0.081705	-0.083643	-0.372712	0.000000	0.000000	3.000000	3.000000	0.000000
1120.116965	0.008011	0.567323	0.213680	80.579964	86.149857	127.259865	-1.972333	0.000000	4.594551	0.000000	0.000000	0.000000	0.081705	-0.083643	-0.372712	0.000000	0.000000	3.000000	3.000000	0.000000
1120.120299	0.008011	0.567323	0.213680	80.596863	84.979576	126.099403	-1.977068	0.000000	4.592516	0.000000	0.000000	0.000000	0.081705	-0.083643	-0.372712	0.000000	0.000000	3.000000	3.000000	0.000000
1120.123632	0.008314	0.567054	0.212381	80.596863	84.979576	126.099403	-1.977068	0.000000	4.592516	0.000000	0.000000	0.000000	0.090717	-0.080633	-0.389507	0.000000	0.000000	3.000000	3.000000	0.000000
1120.126965	0.008314	0.567054	0.212381	80.596863	84.979576	126.099403	-1.977068	0.000000	4.592516	0.000000	0.000000	0.000000	0.090717	-0.080633	-0.389507	0.000000	0.000000	3.000000	3.000000	0.000000
1120.130299	0.008314	0.567054	0.212381	80.610184	83.784515	124.912193	-1.981745	0.000000	4.590500	0.000000	0.000000	0.000000	0.090717	-0.080633	-0.389507	0.000000	0.000000	3.000000	3.000000	0.000000
1120.133632	0.008678	0.566779	0.211046	80.610184	83.784515	124.912193	-1.981745	0.000000	4.590500	0.000000	0.000000	0.000000	0.109240	-0.082385	-0.400682	0.000000	0.000000	3.000000	3.000000	0.000000
1120.136965	0.008678	0.566779	0.211046	80.610184	83.784515	124.912193	-1.981745	0.000000	4.590500	0.000000	0.000000	0.000000	0.109240	-0.082385	-0.400682	0.000000	0.000000	3.000000	3.000000	0.000000
1120.140299	0.008678	0.566779	0.211046	80.618752	82.530579	123.660904	-1.985638	0.000000	4.588817	0.000000	0.000000	0.000000	0.109240	-0.082385	-0.400682	0.000000	0.000000	3.000000	3.000000	0.000000
1120.143632	0.009072	0.566556	0.209680	80.618752	82.530579	123.660904	-1.985638	0.000000	4.588817	0.000000	0.000000	0.000000	0.118164	-0.066894	-0.409534	0.000000	0.000000	3.000000	3.000000	0.000000
1120.146965	0.009072	0.566556	0.209680	80.618752	82.530579	123.660904	-1.985638	0.000000	4.588817	0.000000	0.000000	0.000000	0.118164	-0.066894	-0.409534	0.000000	0.000000	3.000000	3.000000	0.000000
1120.150299	0.009072	0.566556	0.209680	80.621658	81.187973	122.318840	-1.989264	0.000000	4.587246	0.000000	0.000000	0.000000	0.118164	-0.066894	-0.409534	0.000000	0.000000	3.000000	3.000000	0.000000
1120.153632	0.009496	0.566338	0.208345	80.621658	81.187973	122.318840	-1.989264	0.000000	4.587246	0.000000	0.000000	0.000000	0.127265	-0.065405	-0.400755	0.000000	0.000000	3.000000	3.000000	0.000000
1120.156965	0.009496	0.566338	0.208345	80.621658	81.187973	122.318840	-1.989264	0.000000	4.587246	0.000000	0.000000	0.000000	0.127265	-0.065405	-0.400755	0.000000	0.000000	3.000000	3.000000	0.000000
1120.160299	0.009496	0.566338	0.208345	80.617874	79.782440	120.910919	-1.992137	0.000000	4.585999	0.000000	0.000000	0.000000	0.127265	-0.065405	-0.400755	0.000000	0.000000	3.000000	3.000000	0.000000
1120.163632	0.009919	0.566162	0.207033	80.617874	79.782440	120.910919	-1.992137	0.000000	4.585999	0.000000	0.000000	0.000000	0.126842	-0.053041	-0.393564	0.000000	0.000000	3.000000	3.000000	0.000000
1120.166965	0.009919	0.566162	0.207033	80.617874	79.782440	120.910919	-1.992137	0.000000	4.585999	0.000000	0.000000	0.000000	0.126842	-0.053041	-0.393564	0.000000	0.000000	3.000000	3.000000	0.000000
1120.170299	0.009919	0.566162	0.207033	80.607277	78.353333	119.481361	-1.994877	0.000000	4.584808	0.000000	0.000000	0.000000	0.126842	-0.053041	-0.393564	0.000000	0.000000	3.000000	3.000000	0.000000
1120.173632	0.010373	0.566016	0.205798	80.607277	78.353333	119.481361	-1.994877	0.000000	4.584808	0.000000	0.000000	0.000000	0.136125	-0.043675	-0.370508	0.000000	0.000000	3.000000	3.000000	0.000000
1120.176965	0.010373	0.566016	0.205798	80.607277	78.353333	119.481361	-1.994877	0.000000	4.584808	0.000000	0.000000	0.000000	0.136125	-0.043675	-0.370508	0.000000	0.000000	3.000000	3.000000	0.000000
1120.180299	0.010373	0.566016	0.205798	80.589447	76.918114	118.049576	-1.996443	0.000000	4.584127	0.000000	0.000000	0.000000	0.136125	-0.043675	-0.370508	0.000000	0.000000	3.000000	3.000000	0.000000
1120.183632	0.010794	0.565881	0.204627	80.589447	76.918114	118.049576	-1.996443	0.000000	4.584127	0.000000	0.000000	0.000000	0.126490	-0.040585	-0.351129	0.000000	0.000000	3.000000	3.000000	0.000000
1120.186965	0.010794	0.565881	0.204627	80.589447	76.918114	118.049576	-1.996443	0.000000	4.584127	0.000000	0.000000	0.000000	0.126490	-0.040585	-0.351129	0.000000	0.000000	3.000000	3.000000	0.000000
1120.190299	0.010794	0.565881	0.204627	80.571136	75.631424	116.759857	-1.998101	0.000000	4.583404	0.000000	0.000000	0.000000	0.126490	-0.040585	-0.351129	0.000000	0.000000	3.000000	3.000000	0.000000
1120.193632	0.011215	0.565750	0.203488	80.571136	75.631424	116.759857	-1.998101	0.000000	4.583404	0.000000	0.000000	0.000000	0.126184	-0.039087	-0.341840	0.000000	0.000000	3.000000	3.000000	0.000000
1120.196965	0.011215	0.565750	0.203488	80.571136	75.631424	116.759857	-1.998101	0.000000	4.583404	0.000000	0.000000	0.000000	0.126184	-0.039087	-0.341840	0.000000	0.000000	3.000000	3.000000	0.000000
1120.200299	0.011215	0.565750	0.203488	80.550026	74.520409	115.643341	-1.999542	0.000000	4.582776	0.000000	0.000000	0.000000	0.126184	-0.039087	-0.341840	0.000000	0.000000	3.000000	3.000000	0.000000
1120.203632	0.011573	0.565651	0.202428	80.550026	74.520409	115.643341	-1.999542	0.000000	4.582776	0.000000	0.000000	0.000000	0.107361	-0.029698	-0.317914	0.000000	0.000000	3.000000	3.000000	0.000000
1120.206965	0.011573	0.565651	0.202428	80.550026	74.520409	115.643341	-1.999542	0.000000	4.582776	0.000000	0.000000	0.000000	0.107361	-0.029698	-0.317914	0.000000	0.000000	3.000000	3.000000	0.000000
1120.210299	0.011573	0.565651	0.202428	80.533257	73.670441	114.786507	-2.001529	0.000000	4.581908	0.000000	0.000000	0.000000	0.107361	-0.029698	-0.317914	0.000000	0.000000	3.000000	3.000000	0.000000
1120.213632	0.011930	0.565557	0.201400	80.533257	73.670441	114.786507	-2.001529	0.000000	4.581908	0.000000	0.000000	0.000000	0.107173	-0.028214	-0.308428	0.000000	0.000000	3.000000	3.000000	0.000000
1120.216965	0.011930	0.565557	0.201400	80.533257	73.670441	114.786507	-2.001529	0.000000	4.581908	0.000000	0.000000	0.000000	0.107173	-0.028214	-0.308428	0.000000	0.000000	3.000000	3.000000	0.000000
1120.220299	0.011930	0.565557	0.201400	80.523773	73.103462	114.213676	-2.003283	0.000000	4.581141	0.000000	0.000000	0.000000	0.107173	-0.028214	-0.308428	0.000000	0.000000	3.000000	3.000000	0.000000
1120.223632	0.012225	0.565453	0.200425	80.523773	73.103462	114.213676	-2.003283	0.000000	4.581141	0.000000	0.000000	0.000000	0.088383	-0.031235	-0.292585	0.000000	0.000000	3.000000	3.000000	0.000000
1120.226965	0.012225	0.565453	0.200425	80.523773	73.103462	114.213676	-2.003283	0.000000	4.581141	0.000000	0.000000	0.000000	0.088383	-0.031235	-0.292585	0.000000	0.000000	3.000000	3.000000	0.000000
1120.230299	0.012225	0.565453	0.200425	80.519623	72.786232	113.885384	-2.005813	0.000000	4.580035	0.000000	0.000000	0.000000	0.088383	-0.031235	-0.292585	0.000000	0.000000	3.000000	3.000000	0.000000
1120.233632	0.012550	0.565405	0.199455	80.519623	72.786232	113.885384	-2.005813	0.000000	4.580035	0.000000	0.000000	0.000000	0.097494	-0.014388	-0.290868	0.000000	0.000000	3.000000	3.000000	0.000000
1120.236965	0.012550	0.565405	0.199455	80.519623	72.786232	113.885384	-2.005813	0.000000	4.580035	0.000000	0.000000	0.000000	0.097494	-0.014388	-0.290868	0.000000	0.000000	3.000000	3.000000	0.000000
1120.240299	0.012550	0.565405	0.199455	80.526115	72.735222	113.820473	-2.007732	0.000000	4.579194	0.000000	0.000000	0.000000	0.097494	-0.014388	-0.290868	0.000000	0.000000	3.000000	3.000000	0.000000
1120.243632	0.012550	0.565405	0.199455	80.526115	72.735222	113.820473	-2.007732	0.000000	4.579194	0.000000	0.000000	0.000000	0.097494	-0.014388	-0.290868	0.000000	0.000000	3.000000	3.000000	0.000000
1120.246965	0.012843	0.565326	0.198524	80.526115	72.735222	113.820473	-2.007732	0.000000	4.579194	0.000000	0.000000	0.000000	0.088079	-0.023632	-0.279259	0.000000	0.000000	3.000000	3.000000	0.000000
1120.250299	0.012843	0.565326	0.198524	80.544456	73.038734	114.112724	-2.007732	0.000000	4.579194	0.000000	0.000000	0.000000	0.088079	-0.023632	-0.279259	0.000000	0.000000	3.000000	3.000000	0.000000
1120.253632	0.013137	0.565253	0.197626	80.544456	73.038734	114.112724	-2.007732	0.000000	4.579194	0.000000	0.000000	0.000000	0.088010	-0.022094	-0.269555	0.000000	0.000000	3.000000	3.000000	0.000000
1120.256965	0.013137	0.565253	0.197626	80.544456	73.038734	114.112724	-2.007732	0.000000	4.579194	0.000000	0.000000	0.000000	0.088010	-0.022094	-0.269555	0.000000	0.000000	3.000000	3.000000	0.000000
1120.260299	0.013137	0.565253	0.197626	80.565598	73.457039	114.511978	-2.011910	0.000000	4.577359	0.000000	0.000000	0.000000	0.088010	-0.022094	-0.269555	0.000000	0.000000	3.000000	3.000000	0.000000
1120.263632	0.013137	0.565253	0.197626	80.565598	73.457039	114.511978	-2.011910	0.000000	4.577359	0.000000	0.000000	0.000000	0.088010	-0.022094	-0.269555	0.000000	0.000000	3.000000	3.000000	0.000000
1120.266965	0.013398	0.565235	0.196735	80.565598	73.457039	114.511978	-2.011910	0.000000	4.577359	0.000000	0.000000	0.000000	0.078484	-0.005284	-0.267346	0.000000	0.000000	3.000000	3.000000	0.000000
1120.270299	0.013398	0.565235	0.196735	80.585411	73.856453	114.894806	-2.011910	0.000000	4.577359	0.000000	0.000000	0.000000	0.078484	-0.005284	-0.267346	0.000000	0.000000	3.000000	3.000000	0.000000
1120.273632	0.013629	0.565208	0.195897	80.585411	73.856453	114.894806	-2.011910	0.000000	4.577359	0.000000	0.000000	0.000000	0.069287	-0.008268	-0.251382	0.000000	0.000000	3.000000	3.000000	0.000000
1120.276965	0.013629	0.565208	0.195897	80.585411	73.856453	114.894806	-2.011910	0.000000	4.577359	0.000000	0.000000	0.000000	0.069287	-0.008268	-0.251382	0.000000	0.000000	3.000000	3.000000	0.000000
1120.280299	0.013629	0.565208	0.195897	80.604385	74.240768	115.265427	-2.017143	0.000000	4.575055	0.000000	0.000000	0.000000	0.069287	-0.008268	-0.251382	0.000000	0.000000	3.000000	3.000000	0.000000
1120.283632	0.013629	0.565208	0.195897	80.604385	74.240768	115.265427	-2.017143	0.000000	4.575055	0.000000	0.000000	0.000000	0.069287	-0.008268	-0.251382	0.000000	0.000000	3.000000	3.000000	0.000000
1120.286965	0.013828	0.565194	0.195038	80.604385	74.240768	115.265427	-2.017143	0.000000	4.575055	0.000000	0.000000	0.000000	0.059673	-0.003925	-0.257529	0.000000	0.000000	3.000000	3.000000	0.000000
1120.290299	0.013828	0.565194	0.195038	80.622040	74.605652	115.619095	-2.017143	0.000000	4.575055	0.000000	0.000000	0.000000	0.059673	-0.003925	-0.257529	0.000000	0.000000	3.000000	3.000000	0.000000
1120.293632	0.013997	0.565172	0.194233	80.622040	74.605652	115.619095	-2.017143	0.000000	4.575055	0.000000	0.000000	0.000000	0.050568	-0.006875	-0.241467	0.000000	0.000000	3.000000	3.000000	0.000000
1120.296965	0.013997	0.565172	0.194233	80.622040	74.605652	115.619095	-2.017143	0.000000	4.575055	0.000000	0.000000	0.000000	0.050568	-0.006875	-0.241467	0.000000	0.000000	3.000000	3.000000	0.000000
1120.300299	0.013997	0.565172	0.194233	80.637794	74.912994	115.918694	-2.024351	0.000000	4.571871	0.000000	0.000000	0.000000	0.050568	-0.006875	-0.241467	0.000000	0.000000	3.000000	3.000000	0.000000
1120.303632	0.013997	0.565172	0.194233	80.637794	74.912994	115.918694	-2.024351	0.000000	4.571871	0.000000	0.000000	0.000000	0.050568	-0.006875	-0.241467	0.000000	0.000000	3.000000	3.000000	0.000000
1120.306965	0.014134	0.565148	0.193428	80.637794	74.912994	115.918694	-2.024351	0.000000	4.571871	0.000000	0.000000	0.000000	0.041159	-0.007003	-0.241582	0.000000	0.000000	3.000000	3.000000	0.000000
1120.310299	0.014134	0.565148	0.193428	80.649750	75.104622	116.103638	-2.024351	0.000000	4.571871	0.000000	0.000000	0.000000	0.041159	-0.007003	-0.241582	0.000000	0.000000	3.000000	3.000000	0.000000
1120.313632	0.014270	0.565160	0.192616	80.649750	75.104622	116.103638	-2.024351	0.000000	4.571871	0.000000	0.000000	0.000000	0.040998	0.003540	-0.243658	0.000000	0.000000	3.000000	3.000000	0.000000
1120.316965	0.014270	0.565160	0.192616	80.649750	75.104622	116.103638	-2.024351	0.000000	4.571871	0.000000	0.000000	0.000000	0.040998	0.003540	-0.243658	0.000000	0.000000	3.000000	3.000000	0.000000
1120.320299	0.014270	0.565160	0.192616	80.658638	75.174294	116.176712	-2.033118	0.000000	4.567979	0.000000	0.000000	0.000000	0.040998	0.003540	-0.243658	0.000000	0.000000	3.000000	3.000000	0.000000
1120.323632	0.014270	0.565160	0.192616	80.658638	75.174294	116.176712	-2.033118	0.000000	4.567979	0.000000	0.000000	0.000000	0.040998	0.003540	-0.243658	0.000000	0.000000	3.000000	3.000000	0.000000
1120.326965	0.014406	0.565151	0.191789	80.658638	75.174294	116.176712	-2.033118	0.000000	4.567979	0.000000	0.000000	0.000000	0.040782	-0.002802	-0.248215	0.000000	0.000000	3.000000	3.000000	0.000000
1120.330299	0.014406	0.565151	0.191789	80.662514	75.143089	116.143158	-2.033118	0.000000	4.567979	0.000000	0.000000	0.000000	0.040782	-0.002802	-0.248215	0.000000	0.000000	3.000000	3.000000	0.000000
1120.333632	0.014542	0.565161	0.190974	80.662514	75.143089	116.143158	-2.033118	0.000000	4.567979	0.000000	0.000000	0.000000	0.040753	0.003210	-0.244280	0.000000	0.000000	3.000000	3.000000	0.000000
1120.336965	0.014542	0.565161	0.190974	80.662514	75.143089	116.143158	-2.033118	0.000000	4.567979	0.000000	0.000000	0.000000	0.040753	0.003210	-0.244280	0.000000	0.000000	3.000000	3.000000	0.000000
1120.340299	0.014542	0.565161	0.190974	80.667435	75.087219	116.078522	-2.042267	0.000000	4.563896	0.000000	0.000000	0.000000	0.040753	0.003210	-0.244280	0.000000	0.000000	3.000000	3.000000	0.000000
1120.343632	0.014542	0.565161	0.190974	80.667435	75.087219	116.078522	-2.042267	0.000000	4.563896	0.000000	0.000000	0.000000	0.040753	0.003210	-0.244280	0.000000	0.000000	3.000000	3.000000	0.000000
1120.346965	0.014708	0.565172	0.190158	80.667435	75.087219	116.078522	-2.042267	0.000000	4.563896	0.000000	0.000000	0.000000	0.049850	0.003085	-0.244796	0.000000	0.000000	3.000000	3.000000	0.000000
1120.350299	0.014708	0.565172	0.190158	80.669968	74.953995	115.939705	-2.042267	0.000000	4.563896	0.000000	0.000000	0.000000	0.049850	0.003085	-0.244796	0.000000	0.000000	3.000000	3.000000	0.000000
1120.353632	0.014905	0.565217	0.189335	80.669968	74.953995	115.939705	-2.042267	0.000000	4.563896	0.000000	0.000000	0.000000	0.058870	0.013486	-0.247091	0.000000	0.000000	3.000000	3.000000	0.000000
1120.356965	0.014905	0.565217	0.189335	80.669968	74.953995	115.939705	-2.042267	0.000000	4.563896	0.000000	0.000000	0.000000	0.058870	0.013486	-0.247091	0.000000	0.000000	3.000000	3.000000	0.000000
1120.360299	0.014905	0.565217	0.189335	80.670006	74.736206	115.717445	-2.049716	0.000000	4.560555	0.000000	0.000000	0.000000	0.058870	0.013486	-0.247091	0.000000	0.000000	3.000000	3.000000	0.000000
1120.363632	0.014905	0.565217	0.189335	80.670006	74.736206	115.717445	-2.049716	0.000000	4.560555	0.000000	0.000000	0.000000	0.058870	0.013486	-0.247091	0.000000	0.000000	3.000000	3.000000	0.000000
1120.366965	0.015039	0.565246	0.188532	80.670006	74.736206	115.717445	-2.049716	0.000000	4.560555	0.000000	0.000000	0.000000	0.040449	0.008903	-0.240936	0.000000	0.000000	3.000000	3.000000	0.000000
1120.370299	0.015039	0.565246	0.188532	80.671104	74.557823	115.536766	-2.049716	0.000000	4.560555	0.000000	0.000000	0.000000	0.040449	0.008903	-0.240936	0.000000	0.000000	3.000000	3.000000	0.000000
1120.373632	0.015174	0.565275	0.187727	80.671104	74.557823	115.536766	-2.049716	0.000000	4.560555	0.000000	0.000000	0.000000	0.040328	0.008732	-0.241230	0.000000	0.000000	3.000000	3.000000	0.000000
1120.376965	0.015174	0.565275	0.187727	80.671104	74.557823	115.536766	-2.049716	0.000000	4.560555	0.000000	0.000000	0.000000	0.040328	0.008732	-0.241230	0.000000	0.000000	3.000000	3.000000	0.000000
1120.380299	0.015174	0.565275	0.187727	80.674240	74.441566	115.425415	-2.058861	0.000000	4.556434	0.000000	0.000000	0.000000	0.040328	0.008732	-0.241230	0.000000	0.000000	3.000000	3.000000	0.000000
1120.383632	0.015174	0.565275	0.187727	80.674240	74.441566	115.425415	-2.058861	0.000000	4.556434	0.000000	0.000000	0.000000	0.040328	0.008732	-0.241230	0.000000	0.000000	3.000000	3.000000	0.000000
1120.386965	0.015247	0.565304	0.186924	80.674240	74.441566	115.425415	-2.058861	0.000000	4.556434	0.000000	0.000000	0.000000	0.021862	0.008557	-0.241087	0.000000	0.000000	3.000000	3.000000	0.000000
1120.390299	0.015247	0.565304	0.186924	80.677383	74.325264	115.314003	-2.058861	0.000000	4.556434	0.000000	0.000000	0.000000	0.021862	0.008557	-0.241087	0.000000	0.000000	3.000000	3.000000	0.000000
1120.393632	0.015258	0.565332	0.186121	80.677383	74.325264	115.314003	-2.058861	0.000000	4.556434	0.000000	0.000000	0.000000	0.003463	0.008396	-0.240941	0.000000	0.000000	3.000000	3.000000	0.000000
1120.396965	0.015258	0.565332	0.186121	80.677383	74.325264	115.314003	-2.058861	0.000000	4.556434	0.000000	0.000000	0.000000	0.003463	0.008396	-0.240941	0.000000	0.000000	3.000000	3.000000	0.000000
1120.400299	0.015258	0.565332	0.186121	80.680946	74.210236	115.207031	-2.071880	0.000000	4.550529	0.000000	0.000000	0.000000	0.003463	0.008396	-0.240941	0.000000	0.000000	3.000000	3.000000	0.000000
1120.403632	0.015258	0.565332	0.186121	80.680946	74.210236	115.207031	-2.071880	0.000000	4.550529	0.000000	0.000000	0.000000	0.003463	0.008396	-0.240941	0.000000	0.000000	3.000000	3.000000	0.000000
1120.406965	0.015270	0.565324	0.185322	80.680946	74.210236	115.207031	-2.071880	0.000000	4.550529	0.000000	0.000000	0.000000	0.003476	-0.002315	-0.239449	0.000000	0.000000	3.000000	3.000000	0.000000
1120.410299	0.015270	0.565324	0.185322	80.682426	74.017685	115.021332	-2.071880	0.000000	4.550529	0.000000	0.000000	0.000000	0.003476	-0.002315	-0.239449	0.000000	0.000000	3.000000	3.000000	0.000000
1120.413632	0.015341	0.565325	0.184467	80.682426	74.017685	115.021332	-2.071880	0.000000	4.550529	0.000000	0.000000	0.000000	0.021330	0.000193	-0.256617	0.000000	0.000000	3.000000	3.000000	0.000000
1120.416965	0.015341	0.565325	0.184467	80.682426	74.017685	115.021332	-2.071880	0.000000	4.550529	0.000000	0.000000	0.000000	0.021330	0.000193	-0.256617	0.000000	0.000000	3.000000	3.000000	0.000000
1120.420299	0.015341	0.565325	0.184467	80.684494	73.707977	114.712799	-2.085545	0.000000	4.544282	0.000000	0.000000	0.000000	0.021330	0.000193	-0.256617	0.000000	0.000000	3.000000	3.000000	0.000000
1120.423632	0.015341	0.565325	0.184467	80.684494	73.707977	114.712799	-2.085545	0.000000	4.544282	0.000000	0.000000	0.000000	0.021330	0.000193	-0.256617	0.000000	0.000000	3.000000	3.000000	0.000000
1120.426965	0.015411	0.565299	0.183562	80.684494	73.707977	114.712799	-2.085545	0.000000	4.544282	0.000000	0.000000	0.000000	0.020896	-0.007859	-0.271648	0.000000	0.000000	3.000000	3.000000	0.000000
1120.430299	0.015411	0.565299	0.183562	80.687111	73.309456	114.313766	-2.085545	0.000000	4.544282	0.000000	0.000000	0.000000	0.020896	-0.007859	-0.271648	0.000000	0.000000	3.000000	3.000000	0.000000
1120.433632	0.015541	0.565272	0.182653	80.687111	73.309456	114.313766	-2.085545	0.000000	4.544282	0.000000	0.000000	0.000000	0.039034	-0.008011	-0.272445	0.000000	0.000000	3.000000	3.000000	0.000000
1120.436965	0.015541	0.565272	0.182653	80.687111	73.309456	114.313766	-2.085545	0.000000	4.544282	0.000000	0.000000	0.000000	0.039034	-0.008011	-0.272445	0.000000	0.000000	3.000000	3.000000	0.000000
1120.440299	0.015541	0.565272	0.182653	80.709312	72.620766	113.605644	-2.098520	0.000000	4.538305	0.000000	0.000000	0.000000	0.039034	-0.008011	-0.272445	0.000000	0.000000	3.000000	3.000000	0.000000
1120.443632	0.015541	0.565272	0.182653	80.709312	72.620766	113.605644	-2.098520	0.000000	4.538305	0.000000	0.000000	0.000000	0.039034	-0.008011	-0.272445	0.000000	0.000000	3.000000	3.000000	0.000000
1120.446965	0.015640	0.565224	0.181730	80.709312	72.620766	113.605644	-2.098520	0.000000	4.538305	0.000000	0.000000	0.000000	0.029691	-0.014301	-0.276924	0.000000	0.000000	3.000000	3.000000	0.000000
1120.450299	0.015640	0.565224	0.181730	80.760864	71.635536	112.576462	-2.098520	0.000000	4.538305	0.000000	0.000000	0.000000	0.029691	-0.014301	-0.276924	0.000000	0.000000	3.000000	3.000000	0.000000
1120.453632	0.015677	0.565191	0.180787	80.760864	71.635536	112.576462	-2.098520	0.000000	4.538305	0.000000	0.000000	0.000000	0.011255	-0.010103	-0.282957	0.000000	0.000000	3.000000	3.000000	0.000000
1120.456965	0.015677	0.565191	0.180787	80.760864	71.635536	112.576462	-2.098520	0.000000	4.538305	0.000000	0.000000	0.000000	0.011255	-0.010103	-0.282957	0.000000	0.000000	3.000000	3.000000	0.000000
1120.460299	0.015677	0.565191	0.180787	80.816971	70.527153	111.422882	-2.113510	0.000000	4.531344	0.000000	0.000000	0.000000	0.011255	-0.010103	-0.282957	0.000000	0.000000	3.000000	3.000000	0.000000
1120.463632	0.015677	0.565191	0.180787	80.816971	70.527153	111.422882	-2.113510	0.000000	4.531344	0.000000	0.000000	0.000000	0.011255	-0.010103	-0.282957	0.000000	0.000000	3.000000	3.000000	0.000000
1120.466965	0.015684	0.565101	0.179835	80.816971	70.527153	111.422882	-2.113510	0.000000	4.531344	0.000000	0.000000	0.000000	0.002057	-0.026825	-0.285701	0.000000	0.000000	3.000000	3.000000	0.000000
1120.470299	0.015684	0.565101	0.179835	80.859055	69.380386	110.241051	-2.113510	0.000000	4.531344	0.000000	0.000000	0.000000	0.002057	-0.026825	-0.285701	0.000000	0.000000	3.000000	3.000000	0.000000
1120.473632	0.015661	0.564997	0.178902	80.859055	69.380386	110.241051	-2.113510	0.000000	4.531344	0.000000	0.000000	0.000000	-0.006888	-0.031314	-0.279768	0.000000	0.000000	3.000000	3.000000	0.000000
1120.476965	0.015661	0.564997	0.178902	80.859055	69.380386	110.241051	-2.113510	0.000000	4.531344	0.000000	0.000000	0.000000	-0.006888	-0.031314	-0.279768	0.000000	0.000000	3.000000	3.000000	0.000000
1120.480299	0.015661	0.564997	0.178902	80.873596	68.402924	109.253067	-2.132080	0.000000	4.522636	0.000000	0.000000	0.000000	-0.006888	-0.031314	-0.279768	0.000000	0.000000	3.000000	3.000000	0.000000
1120.483632	0.015661	0.564997	0.178902	80.873596	68.402924	109.253067	-2.132080	0.000000	4.522636	0.000000	0.000000	0.000000	-0.006888	-0.031314	-0.279768	0.000000	0.000000	3.000000	3.000000	0.000000
1120.486965	0.015577	0.564852	0.177941	80.873596	68.402924	109.253067	-2.132080	0.000000	4.522636	0.000000	0.000000	0.000000	-0.025202	-0.043601	-0.288432	0.000000	0.000000	3.000000	3.000000	0.000000
1120.490299	0.015577	0.564852	0.177941	80.851982	67.626328	108.496521	-2.132080	0.000000	4.522636	0.000000	0.000000	0.000000	-0.025202	-0.043601	-0.288432	0.000000	0.000000	3.000000	3.000000	0.000000
1120.493632	0.015524	0.564761	0.176986	80.851982	67.626328	108.496521	-2.132080	0.000000	4.522636	0.000000	0.000000	0.000000	-0.016063	-0.027197	-0.286479	0.000000	0.000000	3.000000	3.000000	0.000000
1120.496965	0.015524	0.564761	0.176986	80.851982	67.626328	108.496521	-2.132080	0.000000	4.522636	0.000000	0.000000	0.000000	-0.016063	-0.027197	-0.286479	0.000000	0.000000	3.000000	3.000000	0.000000
1120.500299	0.015524	0.564761	0.176986	80.833809	67.077576	107.968361	-2.153769	0.000000	4.512347	0.000000	0.000000	0.000000	-0.016063	-0.027197	-0.286479	0.000000	0.000000	3.000000	3.000000	0.000000
1120.503632	0.015524	0.564761	0.176986	80.833809	67.077576	107.968361	-2.153769	0.000000	4.512347	0.000000	0.000000	0.000000	-0.016063	-0.027197	-0.286479	0.000000	0.000000	3.000000	3.000000	0.000000
1120.506965	0.015501	0.564690	0.176043	80.833809	67.077576	107.968361	-2.153769	0.000000	4.512347	0.000000	0.000000	0.000000	-0.006921	-0.021258	-0.282729	0.000000	0.000000	3.000000	3.000000	0.000000
1120.510299	0.015501	0.564690	0.176043	80.825150	66.739418	107.650261	-2.153769	0.000000	4.512347	0.000000	0.000000	0.000000	-0.006921	-0.021258	-0.282729	0.000000	0.000000	3.000000	3.000000	0.000000
1120.513632	0.015508	0.564625	0.175134	80.825150	66.739418	107.650261	-2.153769	0.000000	4.512347	0.000000	0.000000	0.000000	0.002333	-0.019608	-0.272811	0.000000	0.000000	3.000000	3.000000	0.000000
1120.516965	0.015508	0.564625	0.175134	80.825150	66.739418	107.650261	-2.153769	0.000000	4.512347	0.000000	0.000000	0.000000	0.002333	-0.019608	-0.272811	0.000000	0.000000	3.000000	3.000000	0.000000
1120.520299	0.015508	0.564625	0.175134	80.823860	66.518562	107.438065	-2.172582	0.000000	4.503320	0.000000	0.000000	0.000000	0.002333	-0.019608	-0.272811	0.000000	0.000000	3.000000	3.000000	0.000000
1120.523632	0.015508	0.564625	0.175134	80.823860	66.518562	107.438065	-2.172582	0.000000	4.503320	0.000000	0.000000	0.000000	0.002333	-0.019608	-0.272811	0.000000	0.000000	3.000000	3.000000	0.000000
1120.526965	0.015516	0.564579	0.174238	80.823860	66.518562	107.438065	-2.172582	0.000000	4.503320	0.000000	0.000000	0.000000	0.002406	-0.013652	-0.268784	0.000000	0.000000	3.000000	3.000000	0.000000
1120.530299	0.015516	0.564579	0.174238	80.830307	66.421707	107.348549	-2.172582	0.000000	4.503320	0.000000	0.000000	0.000000	0.002406	-0.013652	-0.268784	0.000000	0.000000	3.000000	3.000000	0.000000
1120.533632	0.015495	0.564573	0.173371	80.830307	66.421707	107.348549	-2.172582	0.000000	4.503320	0.000000	0.000000	0.000000	-0.006392	-0.001693	-0.260115	0.000000	0.000000	3.000000	3.000000	0.000000
1120.536965	0.015495	0.564573	0.173371	80.830307	66.421707	107.348549	-2.172582	0.000000	4.503320	0.000000	0.000000	0.000000	-0.006392	-0.001693	-0.260115	0.000000	0.000000	3.000000	3.000000	0.000000
1120.540299	0.015495	0.564573	0.173371	80.845695	66.497772	107.431976	-2.190730	0.000000	4.494519	0.000000	0.000000	0.000000	-0.006392	-0.001693	-0.260115	0.000000	0.000000	3.000000	3.000000	0.000000
1120.543632	0.015495	0.564573	0.173371	80.845695	66.497772	107.431976	-2.190730	0.000000	4.494519	0.000000	0.000000	0.000000	-0.006392	-0.001693	-0.260115	0.000000	0.000000	3.000000	3.000000	0.000000
1120.546965	0.015445	0.564573	0.172539	80.845695	66.497772	107.431976	-2.190730	0.000000	4.494519	0.000000	0.000000	0.000000	-0.015108	-0.000049	-0.249645	0.000000	0.000000	3.000000	3.000000	0.000000
1120.550299	0.015445	0.564573	0.172539	80.865089	66.737068	107.681282	-2.190730	0.000000	4.494519	0.000000	0.000000	0.000000	-0.015108	-0.000049	-0.249645	0.000000	0.000000	3.000000	3.000000	0.000000
1120.553632	0.015366	0.564585	0.171777	80.865089	66.737068	107.681282	-2.190730	0.000000	4.494519	0.000000	0.000000	0.000000	-0.023531	0.003410	-0.228564	0.000000	0.000000	3.000000	3.000000	0.000000
1120.556965	0.015366	0.564585	0.171777	80.865089	66.737068	107.681282	-2.190730	0.000000	4.494519	0.000000	0.000000	0.000000	-0.023531	0.003410	-0.228564	0.000000	0.000000	3.000000	3.000000	0.000000
1120.560299	0.015366	0.564585	0.171777	80.885162	66.998657	107.954849	-2.209820	0.000000	4.485164	0.000000	0.000000	0.000000	-0.023531	0.003410	-0.228564	0.000000	0.000000	3.000000	3.000000	0.000000
1120.563632	0.015366	0.564585	0.171777	80.885162	66.998657	107.954849	-2.209820	0.000000	4.485164	0.000000	0.000000	0.000000	-0.023531	0.003410	-0.228564	0.000000	0.000000	3.000000	3.000000	0.000000
1120.566965	0.015259	0.564636	0.171045	80.885162	66.998657	107.954849	-2.209820	0.000000	4.485164	0.000000	0.000000	0.000000	-0.032225	0.015358	-0.219763	0.000000	0.000000	3.000000	3.000000	0.000000
1120.570299	0.015259	0.564636	0.171045	80.903160	67.239754	108.207283	-2.209820	0.000000	4.485164	0.000000	0.000000	0.000000	-0.032225	0.015358	-0.219763	0.000000	0.000000	3.000000	3.000000	0.000000
1120.573632	0.015152	0.564693	0.170347	80.903160	67.239754	108.207283	-2.209820	0.000000	4.485164	0.000000	0.000000	0.000000	-0.031912	0.017026	-0.209391	0.000000	0.000000	3.000000	3.000000	0.000000
1120.576965	0.015152	0.564693	0.170347	80.903160	67.239754	108.207283	-2.209820	0.000000	4.485164	0.000000	0.000000	0.000000	-0.031912	0.017026	-0.209391	0.000000	0.000000	3.000000	3.000000	0.000000
1120.580299	0.015152	0.564693	0.170347	80.921021	67.487282	108.460716	-2.229219	0.000000	4.475554	0.000000	0.000000	0.000000	-0.031912	0.017026	-0.209391	0.000000	0.000000	3.000000	3.000000	0.000000
1120.583632	0.015152	0.564693	0.170347	80.921021	67.487282	108.460716	-2.229219	0.000000	4.475554	0.000000	0.000000	0.000000	-0.031912	0.017026	-0.209391	0.000000	0.000000	3.000000	3.000000	0.000000
1120.586965	0.015106	0.564749	0.169647	80.921021	67.487282	108.460716	-2.229219	0.000000	4.475554	0.000000	0.000000	0.000000	-0.014003	0.016885	-0.210022	0.000000	0.000000	3.000000	3.000000	0.000000
1120.590299	0.015106	0.564749	0.169647	80.939133	67.714470	108.692146	-2.229219	0.000000	4.475554	0.000000	0.000000	0.000000	-0.014003	0.016885	-0.210022	0.000000	0.000000	3.000000	3.000000	0.000000
1120.593632	0.015059	0.564819	0.168925	80.939133	67.714470	108.692146	-2.229219	0.000000	4.475554	0.000000	0.000000	0.000000	-0.014137	0.020953	-0.216413	0.000000	0.000000	3.000000	3.000000	0.000000
1120.596965	0.015059	0.564819	0.168925	80.939133	67.714470	108.692146	-2.229219	0.000000	4.475554	0.000000	0.000000	0.000000	-0.014137	0.020953	-0.216413	0.000000	0.000000	3.000000	3.000000	0.000000
1120.600299	0.015059	0.564819	0.168925	80.971260	67.912659	108.881409	-2.246192	0.000000	4.467060	0.000000	0.000000	0.000000	-0.014137	0.020953	-0.216413	0.000000	0.000000	3.000000	3.000000	0.000000
1120.603632	0.015059	0.564819	0.168925	80.971260	67.912659	108.881409	-2.246192	0.000000	4.467060	0.000000	0.000000	0.000000	-0.014137	0.020953	-0.216413	0.000000	0.000000	3.000000	3.000000	0.000000
1120.606965	0.015041	0.564902	0.168182	80.971260	67.912659	108.881409	-2.246192	0.000000	4.467060	0.000000	0.000000	0.000000	-0.005364	0.024990	-0.223035	0.000000	0.000000	3.000000	3.000000	0.000000
1120.610299	0.015041	0.564902	0.168182	81.036186	68.004807	108.939659	-2.246192	0.000000	4.467060	0.000000	0.000000	0.000000	-0.005364	0.024990	-0.223035	0.000000	0.000000	3.000000	3.000000	0.000000
1120.613632	0.014992	0.564959	0.167388	81.036186	68.004807	108.939659	-2.246192	0.000000	4.467060	0.000000	0.000000	0.000000	-0.014626	0.016947	-0.238115	0.000000	0.000000	3.000000	3.000000	0.000000
1120.616965	0.014992	0.564959	0.167388	81.036186	68.004807	108.939659	-2.246192	0.000000	4.467060	0.000000	0.000000	0.000000	-0.014626	0.016947	-0.238115	0.000000	0.000000	3.000000	3.000000	0.000000
1120.620299	0.014992	0.564959	0.167388	81.132507	67.882050	108.756310	-2.264022	0.000000	4.458050	0.000000	0.000000	0.000000	-0.014626	0.016947	-0.238115	0.000000	0.000000	3.000000	3.000000	0.000000
1120.623632	0.014992	0.564959	0.167388	81.132507	67.882050	108.756310	-2.264022	0.000000	4.458050	0.000000	0.000000	0.000000	-0.014626	0.016947	-0.238115	0.000000	0.000000	3.000000	3.000000	0.000000
1120.626965	0.014913	0.565008	0.166559	81.132507	67.882050	108.756310	-2.264022	0.000000	4.458050	0.000000	0.000000	0.000000	-0.023748	0.014919	-0.248802	0.000000	0.000000	3.000000	3.000000	0.000000
1120.630299	0.014913	0.565008	0.166559	81.223488	67.528404	108.340164	-2.264022	0.000000	4.458050	0.000000	0.000000	0.000000	-0.023748	0.014919	-0.248802	0.000000	0.000000	3.000000	3.000000	0.000000
1120.633632	0.014833	0.565051	0.165693	81.223488	67.528404	108.340164	-2.264022	0.000000	4.458050	0.000000	0.000000	0.000000	-0.023961	0.012878	-0.259744	0.000000	0.000000	3.000000	3.000000	0.000000
1120.636965	0.014833	0.565051	0.165693	81.223488	67.528404	108.340164	-2.264022	0.000000	4.458050	0.000000	0.000000	0.000000	-0.023961	0.012878	-0.259744	0.000000	0.000000	3.000000	3.000000	0.000000
1120.640299	0.014833	0.565051	0.165693	81.299042	67.000427	107.758148	-2.285756	0.000000	4.446945	0.000000	0.000000	0.000000	-0.023961	0.012878	-0.259744	0.000000	0.000000	3.000000	3.000000	0.000000
1120.643632	0.014833	0.565051	0.165693	81.299042	67.000427	107.758148	-2.285756	0.000000	4.446945	0.000000	0.000000	0.000000	-0.023961	0.012878	-0.259744	0.000000	0.000000	3.000000	3.000000	0.000000
1120.646965	0.014753	0.565059	0.164832	81.299042	67.000427	107.758148	-2.285756	0.000000	4.446945	0.000000	0.000000	0.000000	-0.023877	0.002475	-0.258283	0.000000	0.000000	3.000000	3.000000	0.000000
1120.650299	0.014753	0.565059	0.164832	81.326714	66.400108	107.137886	-2.285756	0.000000	4.446945	0.000000	0.000000	0.000000	-0.023877	0.002475	-0.258283	0.000000	0.000000	3.000000	3.000000	0.000000
1120.653632	0.014675	0.565073	0.164006	81.326714	66.400108	107.137886	-2.285756	0.000000	4.446945	0.000000	0.000000	0.000000	-0.023582	0.004164	-0.247892	0.000000	0.000000	3.000000	3.000000	0.000000
1120.656965	0.014675	0.565073	0.164006	81.326714	66.400108	107.137886	-2.285756	0.000000	4.446945	0.000000	0.000000	0.000000	-0.023582	0.004164	-0.247892	0.000000	0.000000	3.000000	3.000000	0.000000
1120.660299	0.014675	0.565073	0.164006	81.314270	65.943329	106.694176	-2.307666	0.000000	4.435615	0.000000	0.000000	0.000000	-0.023582	0.004164	-0.247892	0.000000	0.000000	3.000000	3.000000	0.000000
1120.663632	0.014675	0.565073	0.164006	81.314270	65.943329	106.694176	-2.307666	0.000000	4.435615	0.000000	0.000000	0.000000	-0.023582	0.004164	-0.247892	0.000000	0.000000	3.000000	3.000000	0.000000
1120.666965	0.014625	0.565067	0.163163	81.314270	65.943329	106.694176	-2.307666	0.000000	4.435615	0.000000	0.000000	0.000000	-0.014812	-0.002035	-0.252839	0.000000	0.000000	3.000000	3.000000	0.000000
1120.670299	0.014625	0.565067	0.163163	81.306427	65.654640	106.419594	-2.307666	0.000000	4.435615	0.000000	0.000000	0.000000	-0.014812	-0.002035	-0.252839	0.000000	0.000000	3.000000	3.000000	0.000000
1120.673632	0.014576	0.565073	0.162298	81.306427	65.654640	106.419594	-2.307666	0.000000	4.435615	0.000000	0.000000	0.000000	-0.014942	0.001944	-0.259365	0.000000	0.000000	3.000000	3.000000	0.000000
1120.676965	0.014576	0.565073	0.162298	81.306427	65.654640	106.419594	-2.307666	0.000000	4.435615	0.000000	0.000000	0.000000	-0.014942	0.001944	-0.259365	0.000000	0.000000	3.000000	3.000000	0.000000
1120.680299	0.014576	0.565073	0.162298	81.304596	65.481873	106.259598	-2.328825	0.000000	4.424542	0.000000	0.000000	0.000000	-0.014942	0.001944	-0.259365	0.000000	0.000000	3.000000	3.000000	0.000000
1120.683632	0.014576	0.565073	0.162298	81.304596	65.481873	106.259598	-2.328825	0.000000	4.424542	0.000000	0.000000	0.000000	-0.014942	0.001944	-0.259365	0.000000	0.000000	3.000000	3.000000	0.000000
1120.686965	0.014526	0.565065	0.161453	81.304596	65.481873	106.259598	-2.328825	0.000000	4.424542	0.000000	0.000000	0.000000	-0.014777	-0.002367	-0.253418	0.000000	0.000000	3.000000	3.000000	0.000000
1120.690299	0.014526	0.565065	0.161453	81.309029	65.391808	106.179848	-2.328825	0.000000	4.424542	0.000000	0.000000	0.000000	-0.014777	-0.002367	-0.253418	0.000000	0.000000	3.000000	3.000000	0.000000
1120.693632	0.014476	0.565084	0.160566	81.309029	65.391808	106.179848	-2.328825	0.000000	4.424542	0.000000	0.000000	0.000000	-0.015053	0.005725	-0.266206	0.000000	0.000000	3.000000	3.000000	0.000000
1120.696965	0.014476	0.565084	0.160566	81.309029	65.391808	106.179848	-2.328825	0.000000	4.424542	0.000000	0.000000	0.000000	-0.015053	0.005725	-0.266206	0.000000	0.000000	3.000000	3.000000	0.000000
1120.700299	0.014476	0.565084	0.160566	81.313324	65.337204	106.133957	-2.350557	0.000000	4.413035	0.000000	0.000000	0.000000	-0.015053	0.005725	-0.266206	0.000000	0.000000	3.000000	3.000000	0.000000
1120.703632	0.014476	0.565084	0.160566	81.313324	65.337204	106.133957	-2.350557	0.000000	4.413035	0.000000	0.000000	0.000000	-0.015053	0.005725	-0.266206	0.000000	0.000000	3.000000	3.000000	0.000000
1120.706965	0.014427	0.565089	0.159699	81.313324	65.337204	106.133957	-2.350557	0.000000	4.413035	0.000000	0.000000	0.000000	-0.014889	0.001413	-0.260259	0.000000	0.000000	3.000000	3.000000	0.000000
1120.710299	0.014427	0.565089	0.159699	81.322075	65.356010	106.163719	-2.350557	0.000000	4.413035	0.000000	0.000000	0.000000	-0.014889	0.001413	-0.260259	0.000000	0.000000	3.000000	3.000000	0.000000
1120.713632	0.014377	0.565073	0.158815	81.322075	65.356010	106.163719	-2.350557	0.000000	4.413035	0.000000	0.000000	0.000000	-0.014975	-0.004761	-0.265054	0.000000	0.000000	3.000000	3.000000	0.000000
1120.716965	0.014377	0.565073	0.158815	81.322075	65.356010	106.163719	-2.350557	0.000000	4.413035	0.000000	0.000000	0.000000	-0.014975	-0.004761	-0.265054	0.000000	0.000000	3.000000	3.000000	0.000000
1120.720299	0.014377	0.565073	0.158815	81.338638	65.519875	106.336891	-2.372810	0.000000	4.401110	0.000000	0.000000	0.000000	-0.014975	-0.004761	-0.265054	0.000000	0.000000	3.000000	3.000000	0.000000
1120.723632	0.014377	0.565073	0.158815	81.338638	65.519875	106.336891	-2.372810	0.000000	4.401110	0.000000	0.000000	0.000000	-0.014975	-0.004761	-0.265054	0.000000	0.000000	3.000000	3.000000	0.000000
1120.726965	0.014356	0.565057	0.157930	81.338638	65.519875	106.336891	-2.372810	0.000000	4.401110	0.000000	0.000000	0.000000	-0.006198	-0.004930	-0.265560	0.000000	0.000000	3.000000	3.000000	0.000000
1120.730299	0.014356	0.565057	0.157930	81.358299	65.753082	106.578201	-2.372810	0.000000	4.401110	0.000000	0.000000	0.000000	-0.006198	-0.004930	-0.265560	0.000000	0.000000	3.000000	3.000000	0.000000
1120.733632	0.014306	0.565060	0.157059	81.358299	65.753082	106.578201	-2.372810	0.000000	4.401110	0.000000	0.000000	0.000000	-0.014847	0.000903	-0.261149	0.000000	0.000000	3.000000	3.000000	0.000000
1120.736965	0.014306	0.565060	0.157059	81.358299	65.753082	106.578201	-2.372810	0.000000	4.401110	0.000000	0.000000	0.000000	-0.014847	0.000903	-0.261149	0.000000	0.000000	3.000000	3.000000	0.000000
1120.740299	0.014306	0.565060	0.157059	81.382744	66.114929	106.945930	-2.394795	0.000000	4.389186	0.000000	0.000000	0.000000	-0.014847	0.000903	-0.261149	0.000000	0.000000	3.000000	3.000000	0.000000
1120.743632	0.014306	0.565060	0.157059	81.382744	66.114929	106.945930	-2.394795	0.000000	4.389186	0.000000	0.000000	0.000000	-0.014847	0.000903	-0.261149	0.000000	0.000000	3.000000	3.000000	0.000000
1120.746965	0.014286	0.565062	0.156187	81.382744	66.114929	106.945930	-2.394795	0.000000	4.389186	0.000000	0.000000	0.000000	-0.006094	0.000705	-0.261653	0.000000	0.000000	3.000000	3.000000	0.000000
1120.750299	0.014286	0.565062	0.156187	81.407188	66.456291	107.291519	-2.394795	0.000000	4.389186	0.000000	0.000000	0.000000	-0.006094	0.000705	-0.261653	0.000000	0.000000	3.000000	3.000000	0.000000
1120.753632	0.014265	0.565044	0.155299	81.407188	66.456291	107.291519	-2.394795	0.000000	4.389186	0.000000	0.000000	0.000000	-0.006206	-0.005449	-0.266468	0.000000	0.000000	3.000000	3.000000	0.000000
1120.756965	0.014265	0.565044	0.155299	81.407188	66.456291	107.291519	-2.394795	0.000000	4.389186	0.000000	0.000000	0.000000	-0.006206	-0.005449	-0.266468	0.000000	0.000000	3.000000	3.000000	0.000000
1120.760299	0.014265	0.565044	0.155299	81.428566	66.753929	107.590767	-2.416519	0.000000	4.377264	0.000000	0.000000	0.000000	-0.006206	-0.005449	-0.266468	0.000000	0.000000	3.000000	3.000000	0.000000
1120.763632	0.014265	0.565044	0.155299	81.428566	66.753929	107.590767	-2.416519	0.000000	4.377264	0.000000	0.000000	0.000000	-0.006206	-0.005449	-0.266468	0.000000	0.000000	3.000000	3.000000	0.000000
1120.766965	0.014274	0.565065	0.154439	81.428566	66.753929	107.590767	-2.416519	0.000000	4.377264	0.000000	0.000000	0.000000	0.002708	0.006322	-0.257913	0.000000	0.000000	3.000000	3.000000	0.000000
1120.770299	0.014274	0.565065	0.154439	81.445580	66.974770	107.813660	-2.416519	0.000000	4.377264	0.000000	0.000000	0.000000	0.002708	0.006322	-0.257913	0.000000	0.000000	3.000000	3.000000	0.000000
1120.773632	0.014284	0.565138	0.153588	81.445580	66.974770	107.813660	-2.416519	0.000000	4.377264	0.000000	0.000000	0.000000	0.002742	0.022092	-0.255428	0.000000	0.000000	3.000000	3.000000	0.000000
1120.776965	0.014284	0.565138	0.153588	81.445580	66.974770	107.813660	-2.416519	0.000000	4.377264	0.000000	0.000000	0.000000	0.002742	0.022092	-0.255428	0.000000	0.000000	3.000000	3.000000	0.000000
1120.780299	0.014284	0.565138	0.153588	81.452133	66.992455	107.837524	-2.436678	0.000000	4.366074	0.000000	0.000000	0.000000	0.002742	0.022092	-0.255428	0.000000	0.000000	3.000000	3.000000	0.000000
1120.783632	0.014284	0.565138	0.153588	81.452133	66.992455	107.837524	-2.436678	0.000000	4.366074	0.000000	0.000000	0.000000	0.002742	0.022092	-0.255428	0.000000	0.000000	3.000000	3.000000	0.000000
1120.786965	0.014264	0.565231	0.152751	81.452133	66.992455	107.837524	-2.436678	0.000000	4.366074	0.000000	0.000000	0.000000	-0.005869	0.027859	-0.250952	0.000000	0.000000	3.000000	3.000000	0.000000
1120.790299	0.014264	0.565231	0.152751	81.445168	66.739250	107.593048	-2.436678	0.000000	4.366074	0.000000	0.000000	0.000000	-0.005869	0.027859	-0.250952	0.000000	0.000000	3.000000	3.000000	0.000000
1120.793632	0.014245	0.565343	0.151929	81.445168	66.739250	107.593048	-2.436678	0.000000	4.366074	0.000000	0.000000	0.000000	-0.005768	0.033563	-0.246670	0.000000	0.000000	3.000000	3.000000	0.000000
1120.796965	0.014245	0.565343	0.151929	81.445168	66.739250	107.593048	-2.436678	0.000000	4.366074	0.000000	0.000000	0.000000	-0.005768	0.033563	-0.246670	0.000000	0.000000	3.000000	3.000000	0.000000
1120.800299	0.014245	0.565343	0.151929	81.428673	66.305443	107.169579	-2.457728	0.000000	4.354259	0.000000	0.000000	0.000000	-0.005768	0.033563	-0.246670	0.000000	0.000000	3.000000	3.000000	0.000000
1120.803632	0.014245	0.565343	0.151929	81.428673	66.305443	107.169579	-2.457728	0.000000	4.354259	0.000000	0.000000	0.000000	-0.005768	0.033563	-0.246670	0.000000	0.000000	3.000000	3.000000	0.000000
1120.806965	0.014226	0.565461	0.151142	81.428673	66.305443	107.169579	-2.457728	0.000000	4.354259	0.000000	0.000000	0.000000	-0.005520	0.035248	-0.236042	0.000000	0.000000	3.000000	3.000000	0.000000
1120.810299	0.014226	0.565461	0.151142	81.409477	65.826515	106.704201	-2.457728	0.000000	4.354259	0.000000	0.000000	0.000000	-0.005520	0.035248	-0.236042	0.000000	0.000000	3.000000	3.000000	0.000000
1120.813632	0.014180	0.565564	0.150376	81.409477	65.826515	106.704201	-2.457728	0.000000	4.354259	0.000000	0.000000	0.000000	-0.014030	0.031022	-0.229741	0.000000	0.000000	3.000000	3.000000	0.000000
1120.816965	0.014180	0.565564	0.150376	81.409477	65.826515	106.704201	-2.457728	0.000000	4.354259	0.000000	0.000000	0.000000	-0.014030	0.031022	-0.229741	0.000000	0.000000	3.000000	3.000000	0.000000
1120.820299	0.014180	0.565564	0.150376	81.393875	65.446579	106.333168	-2.478320	0.000000	4.342572	0.000000	0.000000	0.000000	-0.014030	0.031022	-0.229741	0.000000	0.000000	3.000000	3.000000	0.000000
1120.823632	0.014180	0.565564	0.150376	81.393875	65.446579	106.333168	-2.478320	0.000000	4.342572	0.000000	0.000000	0.000000	-0.014030	0.031022	-0.229741	0.000000	0.000000	3.000000	3.000000	0.000000
1120.826965	0.014162	0.565706	0.149640	81.393875	65.446579	106.333168	-2.478320	0.000000	4.342572	0.000000	0.000000	0.000000	-0.005159	0.042697	-0.221046	0.000000	0.000000	3.000000	3.000000	0.000000
1120.830299	0.014162	0.565706	0.149640	81.393143	65.335396	106.231407	-2.478320	0.000000	4.342572	0.000000	0.000000	0.000000	-0.005159	0.042697	-0.221046	0.000000	0.000000	3.000000	3.000000	0.000000
1120.833632	0.014116	0.565808	0.148872	81.393143	65.335396	106.231407	-2.478320	0.000000	4.342572	0.000000	0.000000	0.000000	-0.014007	0.030575	-0.230164	0.000000	0.000000	3.000000	3.000000	0.000000
1120.836965	0.014116	0.565808	0.148872	81.393143	65.335396	106.231407	-2.478320	0.000000	4.342572	0.000000	0.000000	0.000000	-0.014007	0.030575	-0.230164	0.000000	0.000000	3.000000	3.000000	0.000000
1120.840299	0.014116	0.565808	0.148872	81.406166	65.479149	106.379433	-2.498532	0.000000	4.330975	0.000000	0.000000	0.000000	-0.014007	0.030575	-0.230164	0.000000	0.000000	3.000000	3.000000	0.000000
1120.843632	0.014116	0.565808	0.148872	81.406166	65.479149	106.379433	-2.498532	0.000000	4.330975	0.000000	0.000000	0.000000	-0.014007	0.030575	-0.230164	0.000000	0.000000	3.000000	3.000000	0.000000
1120.846965	0.014098	0.565877	0.148110	81.406166	65.479149	106.379433	-2.498532	0.000000	4.330975	0.000000	0.000000	0.000000	-0.005329	0.020451	-0.228799	0.000000	0.000000	3.000000	3.000000	0.000000
1120.850299	0.014098	0.565877	0.148110	81.426506	65.756645	106.662819	-2.498532	0.000000	4.330975	0.000000	0.000000	0.000000	-0.005329	0.020451	-0.228799	0.000000	0.000000	3.000000	3.000000	0.000000
1120.853632	0.014050	0.565951	0.147289	81.426506	65.756645	106.662819	-2.498532	0.000000	4.330975	0.000000	0.000000	0.000000	-0.014345	0.022279	-0.246082	0.000000	0.000000	3.000000	3.000000	0.000000
1120.856965	0.014050	0.565951	0.147289	81.426506	65.756645	106.662819	-2.498532	0.000000	4.330975	0.000000	0.000000	0.000000	-0.014345	0.022279	-0.246082	0.000000	0.000000	3.000000	3.000000	0.000000
1120.860299	0.014050	0.565951	0.147289	81.448021	66.054359	106.966644	-2.520032	0.000000	4.318500	0.000000	0.000000	0.000000	-0.014345	0.022279	-0.246082	0.000000	0.000000	3.000000	3.000000	0.000000
1120.863632	0.014050	0.565951	0.147289	81.448021	66.054359	106.966644	-2.520032	0.000000	4.318500	0.000000	0.000000	0.000000	-0.014345	0.022279	-0.246082	0.000000	0.000000	3.000000	3.000000	0.000000
1120.866965	0.014002	0.566018	0.146432	81.448021	66.054359	106.966644	-2.520032	0.000000	4.318500	0.000000	0.000000	0.000000	-0.014580	0.020085	-0.257252	0.000000	0.000000	3.000000	3.000000	0.000000
1120.870299	0.014002	0.566018	0.146432	81.469238	66.353523	107.271904	-2.520032	0.000000	4.318500	0.000000	0.000000	0.000000	-0.014580	0.020085	-0.257252	0.000000	0.000000	3.000000	3.000000	0.000000
1120.873632	0.013924	0.566084	0.145574	81.469238	66.353523	107.271904	-2.520032	0.000000	4.318500	0.000000	0.000000	0.000000	-0.023146	0.019871	-0.257329	0.000000	0.000000	3.000000	3.000000	0.000000
1120.876965	0.013924	0.566084	0.145574	81.469238	66.353523	107.271904	-2.520032	0.000000	4.318500	0.000000	0.000000	0.000000	-0.023146	0.019871	-0.257329	0.000000	0.000000	3.000000	3.000000	0.000000
1120.880299	0.013924	0.566084	0.145574	81.488853	66.621773	107.549324	-2.544839	0.000000	4.303927	0.000000	0.000000	0.000000	-0.023146	0.019871	-0.257329	0.000000	0.000000	3.000000	3.000000	0.000000
1120.883632	0.013924	0.566084	0.145574	81.488853	66.621773	107.549324	-2.544839	0.000000	4.303927	0.000000	0.000000	0.000000	-0.023146	0.019871	-0.257329	0.000000	0.000000	3.000000	3.000000	0.000000
1120.886965	0.013875	0.566176	0.144672	81.488853	66.621773	107.549324	-2.544839	0.000000	4.303927	0.000000	0.000000	0.000000	-0.014825	0.027526	-0.270532	0.000000	0.000000	3.000000	3.000000	0.000000
1120.890299	0.013875	0.566176	0.144672	81.507500	66.876312	107.813179	-2.544839	0.000000	4.303927	0.000000	0.000000	0.000000	-0.014825	0.027526	-0.270532	0.000000	0.000000	3.000000	3.000000	0.000000
1120.893632	0.013797	0.566267	0.143770	81.507500	66.876312	107.813179	-2.544839	0.000000	4.303927	0.000000	0.000000	0.000000	-0.023364	0.027252	-0.270625	0.000000	0.000000	3.000000	3.000000	0.000000
1120.896965	0.013797	0.566267	0.143770	81.507500	66.876312	107.813179	-2.544839	0.000000	4.303927	0.000000	0.000000	0.000000	-0.023364	0.027252	-0.270625	0.000000	0.000000	3.000000	3.000000	0.000000
1120.900299	0.013797	0.566267	0.143770	81.523346	67.082977	108.029266	-2.571177	0.000000	4.288245	0.000000	0.000000	0.000000	-0.023364	0.027252	-0.270625	0.000000	0.000000	3.000000	3.000000	0.000000
1120.903632	0.013797	0.566267	0.143770	81.523346	67.082977	108.029266	-2.571177	0.000000	4.288245	0.000000	0.000000	0.000000	-0.023364	0.027252	-0.270625	0.000000	0.000000	3.000000	3.000000	0.000000
1120.906965	0.013720	0.566343	0.142889	81.523346	67.082977	108.029266	-2.571177	0.000000	4.288245	0.000000	0.000000	0.000000	-0.023174	0.023054	-0.264531	0.000000	0.000000	3.000000	3.000000	0.000000
1120.910299	0.013720	0.566343	0.142889	81.535522	67.212631	108.171883	-2.571177	0.000000	4.288245	0.000000	0.000000	0.000000	-0.023174	0.023054	-0.264531	0.000000	0.000000	3.000000	3.000000	0.000000
1120.913632	0.013616	0.566433	0.142080	81.535522	67.212631	108.171883	-2.571177	0.000000	4.288245	0.000000	0.000000	0.000000	-0.031163	0.026812	-0.242632	0.000000	0.000000	3.000000	3.000000	0.000000
1120.916965	0.013616	0.566433	0.142080	81.535522	67.212631	108.171883	-2.571177	0.000000	4.288245	0.000000	0.000000	0.000000	-0.031163	0.026812	-0.242632	0.000000	0.000000	3.000000	3.000000	0.000000
1120.920299	0.013616	0.566433	0.142080	81.545013	67.296097	108.265709	-2.597554	0.000000	4.272319	0.000000	0.000000	0.000000	-0.031163	0.026812	-0.242632	0.000000	0.000000	3.000000	3.000000	0.000000
1120.923632	0.013616	0.566433	0.142080	81.545013	67.296097	108.265709	-2.597554	0.000000	4.272319	0.000000	0.000000	0.000000	-0.031163	0.026812	-0.242632	0.000000	0.000000	3.000000	3.000000	0.000000
1120.926965	0.013512	0.566534	0.141249	81.545013	67.296097	108.265709	-2.597554	0.000000	4.272319	0.000000	0.000000	0.000000	-0.031244	0.030513	-0.249265	0.000000	0.000000	3.000000	3.000000	0.000000
1120.930299	0.013512	0.566534	0.141249	81.555031	67.381279	108.364357	-2.597554	0.000000	4.272319	0.000000	0.000000	0.000000	-0.031244	0.030513	-0.249265	0.000000	0.000000	3.000000	3.000000	0.000000
1120.933632	0.013437	0.566590	0.140444	81.555031	67.381279	108.364357	-2.597554	0.000000	4.272319	0.000000	0.000000	0.000000	-0.022484	0.016560	-0.241510	0.000000	0.000000	3.000000	3.000000	0.000000
1120.936965	0.013437	0.566590	0.140444	81.555031	67.381279	108.364357	-2.597554	0.000000	4.272319	0.000000	0.000000	0.000000	-0.022484	0.016560	-0.241510	0.000000	0.000000	3.000000	3.000000	0.000000
1120.940299	0.013437	0.566590	0.140444	81.563110	67.432274	108.428741	-2.623478	0.000000	4.256450	0.000000	0.000000	0.000000	-0.022484	0.016560	-0.241510	0.000000	0.000000	3.000000	3.000000	0.000000
1120.943632	0.013437	0.566590	0.140444	81.563110	67.432274	108.428741	-2.623478	0.000000	4.256450	0.000000	0.000000	0.000000	-0.022484	0.016560	-0.241510	0.000000	0.000000	3.000000	3.000000	0.000000
1120.946965	0.013333	0.566690	0.139611	81.563110	67.432274	108.428741	-2.623478	0.000000	4.256450	0.000000	0.000000	0.000000	-0.031125	0.030031	-0.249755	0.000000	0.000000	3.000000	3.000000	0.000000
1120.950299	0.013333	0.566690	0.139611	81.572426	67.502747	108.512825	-2.623478	0.000000	4.256450	0.000000	0.000000	0.000000	-0.031125	0.030031	-0.249755	0.000000	0.000000	3.000000	3.000000	0.000000
1120.953632	0.013229	0.566750	0.138747	81.572426	67.502747	108.512825	-2.623478	0.000000	4.256450	0.000000	0.000000	0.000000	-0.031264	0.017989	-0.259237	0.000000	0.000000	3.000000	3.000000	0.000000
1120.956965	0.013229	0.566750	0.138747	81.572426	67.502747	108.512825	-2.623478	0.000000	4.256450	0.000000	0.000000	0.000000	-0.031264	0.017989	-0.259237	0.000000	0.000000	3.000000	3.000000	0.000000
1120.960299	0.013229	0.566750	0.138747	81.577591	67.482674	108.507332	-2.651181	0.000000	4.239250	0.000000	0.000000	0.000000	-0.031264	0.017989	-0.259237	0.000000	0.000000	3.000000	3.000000	0.000000
1120.963632	0.013229	0.566750	0.138747	81.577591	67.482674	108.507332	-2.651181	0.000000	4.239250	0.000000	0.000000	0.000000	-0.031264	0.017989	-0.259237	0.000000	0.000000	3.000000	3.000000	0.000000
1120.966965	0.013125	0.566841	0.137876	81.577591	67.482674	108.507332	-2.651181	0.000000	4.239250	0.000000	0.000000	0.000000	-0.031236	0.027503	-0.261303	0.000000	0.000000	3.000000	3.000000	0.000000
1120.970299	0.013125	0.566841	0.137876	81.575943	67.308899	108.352493	-2.651181	0.000000	4.239250	0.000000	0.000000	0.000000	-0.031236	0.027503	-0.261303	0.000000	0.000000	3.000000	3.000000	0.000000
1120.973632	0.012993	0.566932	0.137005	81.575943	67.308899	108.352493	-2.651181	0.000000	4.239250	0.000000	0.000000	0.000000	-0.039629	0.027247	-0.261385	0.000000	0.000000	3.000000	3.000000	0.000000
1120.976965	0.012993	0.566932	0.137005	81.575943	67.308899	108.352493	-2.651181	0.000000	4.239250	0.000000	0.000000	0.000000	-0.039629	0.027247	-0.261385	0.000000	0.000000	3.000000	3.000000	0.000000
1120.980299	0.012993	0.566932	0.137005	81.567879	66.996895	108.063583	-2.680480	0.000000	4.220786	0.000000	0.000000	0.000000	-0.039629	0.027247	-0.261385	0.000000	0.000000	3.000000	3.000000	0.000000
1120.983632	0.012993	0.566932	0.137005	81.567879	66.996895	108.063583	-2.680480	0.000000	4.220786	0.000000	0.000000	0.000000	-0.039629	0.027247	-0.261385	0.000000	0.000000	3.000000	3.000000	0.000000
1120.986965	0.012834	0.567029	0.136170	81.567879	66.996895	108.063583	-2.680480	0.000000	4.220786	0.000000	0.000000	0.000000	-0.047746	0.029018	-0.250400	0.000000	0.000000	3.000000	3.000000	0.000000
1120.990299	0.012834	0.567029	0.136170	81.556313	66.632118	107.721634	-2.680480	0.000000	4.220786	0.000000	0.000000	0.000000	-0.047746	0.029018	-0.250400	0.000000	0.000000	3.000000	3.000000	0.000000
1120.993632	0.012675	0.567144	0.135350	81.556313	66.632118	107.721634	-2.680480	0.000000	4.220786	0.000000	0.000000	0.000000	-0.047533	0.034677	-0.246014	0.000000	0.000000	3.000000	3.000000	0.000000
1120.996965	0.012675	0.567144	0.135350	81.556313	66.632118	107.721634	-2.680480	0.000000	4.220786	0.000000	0.000000	0.000000	-0.047533	0.034677	-0.246014	0.000000	0.000000	3.000000	3.000000	0.000000
1121.000299	0.012675	0.567144	0.135350	81.543671	66.256020	107.365814	-2.710681	0.000000	4.201453	0.000000	0.000000	0.000000	-0.047533	0.034677	-0.246014	0.000000	0.000000	3.000000	3.000000	0.000000
1121.003632	0.012675	0.567144	0.135350	81.543671	66.256020	107.365814	-2.710681	0.000000	4.201453	0.000000	0.000000	0.000000	-0.047533	0.034677	-0.246014	0.000000	0.000000	3.000000	3.000000	0.000000
1121.006965	0.012518	0.567234	0.134572	81.543671	66.256020	107.365814	-2.710681	0.000000	4.201453	0.000000	0.000000	0.000000	-0.047148	0.026793	-0.233365	0.000000	0.000000	3.000000	3.000000	0.000000
1121.010299	0.012518	0.567234	0.134572	81.533875	65.948685	107.080284	-2.710681	0.000000	4.201453	0.000000	0.000000	0.000000	-0.047148	0.026793	-0.233365	0.000000	0.000000	3.000000	3.000000	0.000000
1121.013632	0.012390	0.567329	0.133830	81.533875	65.948685	107.080284	-2.710681	0.000000	4.201453	0.000000	0.000000	0.000000	-0.038392	0.028645	-0.222670	0.000000	0.000000	3.000000	3.000000	0.000000
1121.016965	0.012390	0.567329	0.133830	81.533875	65.948685	107.080284	-2.710681	0.000000	4.201453	0.000000	0.000000	0.000000	-0.038392	0.028645	-0.222670	0.000000	0.000000	3.000000	3.000000	0.000000
1121.020299	0.012390	0.567329	0.133830	81.531326	65.793419	106.942474	-2.738560	0.000000	4.183335	0.000000	0.000000	0.000000	-0.038392	0.028645	-0.222670	0.000000	0.000000	3.000000	3.000000	0.000000
1121.023632	0.012390	0.567329	0.133830	81.531326	65.793419	106.942474	-2.738560	0.000000	4.183335	0.000000	0.000000	0.000000	-0.038392	0.028645	-0.222670	0.000000	0.000000	3.000000	3.000000	0.000000
1121.026965	0.012263	0.567411	0.133109	81.531326	65.793419	106.942474	-2.738560	0.000000	4.183335	0.000000	0.000000	0.000000	-0.038177	0.024626	-0.216405	0.000000	0.000000	3.000000	3.000000	0.000000
1121.030299	0.012263	0.567411	0.133109	81.534737	65.757309	106.922523	-2.738560	0.000000	4.183335	0.000000	0.000000	0.000000	-0.038177	0.024626	-0.216405	0.000000	0.000000	3.000000	3.000000	0.000000
1121.033632	0.012135	0.567473	0.132371	81.534737	65.757309	106.922523	-2.738560	0.000000	4.183335	0.000000	0.000000	0.000000	-0.038194	0.018589	-0.221242	0.000000	0.000000	3.000000	3.000000	0.000000
1121.036965	0.012135	0.567473	0.132371	81.534737	65.757309	106.922523	-2.738560	0.000000	4.183335	0.000000	0.000000	0.000000	-0.038194	0.018589	-0.221242	0.000000	0.000000	3.000000	3.000000	0.000000
1121.040299	0.012135	0.567473	0.132371	81.545441	65.856735	107.039719	-2.765151	0.000000	4.165806	0.000000	0.000000	0.000000	-0.038194	0.018589	-0.221242	0.000000	0.000000	3.000000	3.000000	0.000000
1121.043632	0.012135	0.567473	0.132371	81.545441	65.856735	107.039719	-2.765151	0.000000	4.165806	0.000000	0.000000	0.000000	-0.038194	0.018589	-0.221242	0.000000	0.000000	3.000000	3.000000	0.000000
1121.046965	0.011980	0.567567	0.131628	81.545441	65.856735	107.039719	-2.765151	0.000000	4.165806	0.000000	0.000000	0.000000	-0.046536	0.028044	-0.223072	0.000000	0.000000	3.000000	3.000000	0.000000
1121.050299	0.011980	0.567567	0.131628	81.559662	66.020447	107.220924	-2.765151	0.000000	4.165806	0.000000	0.000000	0.000000	-0.046536	0.028044	-0.223072	0.000000	0.000000	3.000000	3.000000	0.000000
1121.053632	0.011797	0.567620	0.130853	81.559662	66.020447	107.220924	-2.765151	0.000000	4.165806	0.000000	0.000000	0.000000	-0.054995	0.016119	-0.232427	0.000000	0.000000	3.000000	3.000000	0.000000
1121.056965	0.011797	0.567620	0.130853	81.559662	66.020447	107.220924	-2.765151	0.000000	4.165806	0.000000	0.000000	0.000000	-0.054995	0.016119	-0.232427	0.000000	0.000000	3.000000	3.000000	0.000000
1121.060299	0.011797	0.567620	0.130853	81.573120	66.164291	107.387871	-2.794691	0.000000	4.146046	0.000000	0.000000	0.000000	-0.054995	0.016119	-0.232427	0.000000	0.000000	3.000000	3.000000	0.000000
1121.063632	0.011797	0.567620	0.130853	81.573120	66.164291	107.387871	-2.794691	0.000000	4.146046	0.000000	0.000000	0.000000	-0.054995	0.016119	-0.232427	0.000000	0.000000	3.000000	3.000000	0.000000
1121.066965	0.011585	0.567667	0.130041	81.573120	66.164291	107.387871	-2.794691	0.000000	4.146046	0.000000	0.000000	0.000000	-0.063450	0.013833	-0.243627	0.000000	0.000000	3.000000	3.000000	0.000000
1121.070299	0.011585	0.567667	0.130041	81.589966	66.373024	107.619423	-2.794691	0.000000	4.146046	0.000000	0.000000	0.000000	-0.063450	0.013833	-0.243627	0.000000	0.000000	3.000000	3.000000	0.000000
1121.073632	0.011375	0.567700	0.129250	81.589966	66.373024	107.619423	-2.794691	0.000000	4.146046	0.000000	0.000000	0.000000	-0.063167	0.009880	-0.237389	0.000000	0.000000	3.000000	3.000000	0.000000
1121.076965	0.011375	0.567700	0.129250	81.589966	66.373024	107.619423	-2.794691	0.000000	4.146046	0.000000	0.000000	0.000000	-0.063167	0.009880	-0.237389	0.000000	0.000000	3.000000	3.000000	0.000000
1121.080299	0.011375	0.567700	0.129250	81.603821	66.516861	107.792168	-2.827571	0.000000	4.123693	0.000000	0.000000	0.000000	-0.063167	0.009880	-0.237389	0.000000	0.000000	3.000000	3.000000	0.000000
1121.083632	0.011375	0.567700	0.129250	81.603821	66.516861	107.792168	-2.827571	0.000000	4.123693	0.000000	0.000000	0.000000	-0.063167	0.009880	-0.237389	0.000000	0.000000	3.000000	3.000000	0.000000
1121.086965	0.011110	0.567751	0.128474	81.603821	66.516861	107.792168	-2.827571	0.000000	4.123693	0.000000	0.000000	0.000000	-0.079604	0.015537	-0.232621	0.000000	0.000000	3.000000	3.000000	0.000000
1121.090299	0.011110	0.567751	0.128474	81.612740	66.563568	107.871101	-2.827571	0.000000	4.123693	0.000000	0.000000	0.000000	-0.079604	0.015537	-0.232621	0.000000	0.000000	3.000000	3.000000	0.000000
1121.093632	0.010845	0.567790	0.127720	81.612740	66.563568	107.871101	-2.827571	0.000000	4.123693	0.000000	0.000000	0.000000	-0.079288	0.011626	-0.226369	0.000000	0.000000	3.000000	3.000000	0.000000
1121.096965	0.010845	0.567790	0.127720	81.612740	66.563568	107.871101	-2.827571	0.000000	4.123693	0.000000	0.000000	0.000000	-0.079288	0.011626	-0.226369	0.000000	0.000000	3.000000	3.000000	0.000000
1121.100299	0.010845	0.567790	0.127720	81.617630	66.546982	107.881203	-2.861944	0.000000	4.099912	0.000000	0.000000	0.000000	-0.079288	0.011626	-0.226369	0.000000	0.000000	3.000000	3.000000	0.000000
1121.103632	0.010845	0.567790	0.127720	81.617630	66.546982	107.881203	-2.861944	0.000000	4.099912	0.000000	0.000000	0.000000	-0.079288	0.011626	-0.226369	0.000000	0.000000	3.000000	3.000000	0.000000
1121.106965	0.010582	0.567835	0.127002	81.617630	66.546982	107.881203	-2.861944	0.000000	4.099912	0.000000	0.000000	0.000000	-0.078895	0.013571	-0.215409	0.000000	0.000000	3.000000	3.000000	0.000000
1121.110299	0.010582	0.567835	0.127002	81.622337	66.561493	107.926292	-2.861944	0.000000	4.099912	0.000000	0.000000	0.000000	-0.078895	0.013571	-0.215409	0.000000	0.000000	3.000000	3.000000	0.000000
1121.113632	0.010348	0.567919	0.126314	81.622337	66.561493	107.926292	-2.861944	0.000000	4.099912	0.000000	0.000000	0.000000	-0.070238	0.025084	-0.206388	0.000000	0.000000	3.000000	3.000000	0.000000
1121.116965	0.010348	0.567919	0.126314	81.622337	66.561493	107.926292	-2.861944	0.000000	4.099912	0.000000	0.000000	0.000000	-0.070238	0.025084	-0.206388	0.000000	0.000000	3.000000	3.000000	0.000000
1121.120299	0.010348	0.567919	0.126314	81.631020	66.645226	108.032127	-2.893947	0.000000	4.077386	0.000000	0.000000	0.000000	-0.070238	0.025084	-0.206388	0.000000	0.000000	3.000000	3.000000	0.000000
1121.123632	0.010348	0.567919	0.126314	81.631020	66.645226	108.032127	-2.893947	0.000000	4.077386	0.000000	0.000000	0.000000	-0.070238	0.025084	-0.206388	0.000000	0.000000	3.000000	3.000000	0.000000
1121.126965	0.010115	0.568009	0.125662	81.631020	66.645226	108.032127	-2.893947	0.000000	4.077386	0.000000	0.000000	0.000000	-0.069889	0.027060	-0.195370	0.000000	0.000000	3.000000	3.000000	0.000000
1121.130299	0.010115	0.568009	0.125662	81.643890	66.823029	108.228333	-2.893947	0.000000	4.077386	0.000000	0.000000	0.000000	-0.069889	0.027060	-0.195370	0.000000	0.000000	3.000000	3.000000	0.000000
1121.133632	0.009938	0.568099	0.125010	81.643890	66.823029	108.228333	-2.893947	0.000000	4.077386	0.000000	0.000000	0.000000	-0.053160	0.026885	-0.195816	0.000000	0.000000	3.000000	3.000000	0.000000
1121.136965	0.009938	0.568099	0.125010	81.643890	66.823029	108.228333	-2.893947	0.000000	4.077386	0.000000	0.000000	0.000000	-0.053160	0.026885	-0.195816	0.000000	0.000000	3.000000	3.000000	0.000000
1121.140299	0.009938	0.568099	0.125010	81.655365	66.981964	108.405472	-2.922698	0.000000	4.056825	0.000000	0.000000	0.000000	-0.053160	0.026885	-0.195816	0.000000	0.000000	3.000000	3.000000	0.000000
1121.143632	0.009938	0.568099	0.125010	81.655365	66.981964	108.405472	-2.922698	0.000000	4.056825	0.000000	0.000000	0.000000	-0.053160	0.026885	-0.195816	0.000000	0.000000	3.000000	3.000000	0.000000
1121.146965	0.009761	0.568207	0.124372	81.655365	66.981964	108.405472	-2.922698	0.000000	4.056825	0.000000	0.000000	0.000000	-0.052972	0.032548	-0.191278	0.000000	0.000000	3.000000	3.000000	0.000000
1121.150299	0.009761	0.568207	0.124372	81.668053	67.160942	108.602859	-2.922698	0.000000	4.056825	0.000000	0.000000	0.000000	-0.052972	0.032548	-0.191278	0.000000	0.000000	3.000000	3.000000	0.000000
1121.153632	0.009585	0.568308	0.123697	81.668053	67.160942	108.602859	-2.922698	0.000000	4.056825	0.000000	0.000000	0.000000	-0.053050	0.030252	-0.202646	0.000000	0.000000	3.000000	3.000000	0.000000
1121.156965	0.009585	0.568308	0.123697	81.668053	67.160942	108.602859	-2.922698	0.000000	4.056825	0.000000	0.000000	0.000000	-0.053050	0.030252	-0.202646	0.000000	0.000000	3.000000	3.000000	0.000000
1121.160299	0.009585	0.568308	0.123697	81.680649	67.335098	108.800850	-2.950544	0.000000	4.036618	0.000000	0.000000	0.000000	-0.053050	0.030252	-0.202646	0.000000	0.000000	3.000000	3.000000	0.000000
1121.163632	0.009585	0.568308	0.123697	81.680649	67.335098	108.800850	-2.950544	0.000000	4.036618	0.000000	0.000000	0.000000	-0.053050	0.030252	-0.202646	0.000000	0.000000	3.000000	3.000000	0.000000
1121.166965	0.009381	0.568408	0.123021	81.680649	67.335098	108.800850	-2.950544	0.000000	4.036618	0.000000	0.000000	0.000000	-0.061199	0.030081	-0.202680	0.000000	0.000000	3.000000	3.000000	0.000000
1121.170299	0.009381	0.568408	0.123021	81.694328	67.532135	109.019226	-2.950544	0.000000	4.036618	0.000000	0.000000	0.000000	-0.061199	0.030081	-0.202680	0.000000	0.000000	3.000000	3.000000	0.000000
1121.173632	0.009149	0.568501	0.122308	81.694328	67.532135	109.019226	-2.950544	0.000000	4.036618	0.000000	0.000000	0.000000	-0.069497	0.027727	-0.213955	0.000000	0.000000	3.000000	3.000000	0.000000
1121.176965	0.009149	0.568501	0.122308	81.694328	67.532135	109.019226	-2.950544	0.000000	4.036618	0.000000	0.000000	0.000000	-0.069497	0.027727	-0.213955	0.000000	0.000000	3.000000	3.000000	0.000000
1121.180299	0.009149	0.568501	0.122308	81.709183	67.747040	109.258385	-2.981488	0.000000	4.013817	0.000000	0.000000	0.000000	-0.069497	0.027727	-0.213955	0.000000	0.000000	3.000000	3.000000	0.000000
1121.183632	0.009149	0.568501	0.122308	81.709183	67.747040	109.258385	-2.981488	0.000000	4.013817	0.000000	0.000000	0.000000	-0.069497	0.027727	-0.213955	0.000000	0.000000	3.000000	3.000000	0.000000
1121.186965	0.008918	0.568542	0.121584	81.709183	67.747040	109.258385	-2.981488	0.000000	4.013817	0.000000	0.000000	0.000000	-0.069381	0.012224	-0.217034	0.000000	0.000000	3.000000	3.000000	0.000000
1121.190299	0.008918	0.568542	0.121584	81.725075	67.979797	109.518333	-2.981488	0.000000	4.013817	0.000000	0.000000	0.000000	-0.069381	0.012224	-0.217034	0.000000	0.000000	3.000000	3.000000	0.000000
1121.193632	0.008687	0.568613	0.120854	81.725075	67.979797	109.518333	-2.981488	0.000000	4.013817	0.000000	0.000000	0.000000	-0.069246	0.021527	-0.219055	0.000000	0.000000	3.000000	3.000000	0.000000
1121.196965	0.008687	0.568613	0.120854	81.725075	67.979797	109.518333	-2.981488	0.000000	4.013817	0.000000	0.000000	0.000000	-0.069246	0.021527	-0.219055	0.000000	0.000000	3.000000	3.000000	0.000000
1121.200299	0.008687	0.568613	0.120854	81.742050	68.241699	109.799469	-3.014188	0.000000	3.989320	0.000000	0.000000	0.000000	-0.069246	0.021527	-0.219055	0.000000	0.000000	3.000000	3.000000	0.000000
1121.203632	0.008687	0.568613	0.120854	81.742050	68.241699	109.799469	-3.014188	0.000000	3.989320	0.000000	0.000000	0.000000	-0.069246	0.021527	-0.219055	0.000000	0.000000	3.000000	3.000000	0.000000
1121.206965	0.008483	0.568626	0.120076	81.742050	68.241699	109.799469	-3.014188	0.000000	3.989320	0.000000	0.000000	0.000000	-0.061068	0.003898	-0.233536	0.000000	0.000000	3.000000	3.000000	0.000000
1121.210299	0.008483	0.568626	0.120076	81.759956	68.524643	110.101875	-3.014188	0.000000	3.989320	0.000000	0.000000	0.000000	-0.061068	0.003898	-0.233536	0.000000	0.000000	3.000000	3.000000	0.000000
1121.213632	0.008334	0.568663	0.119252	81.759956	68.524643	110.101875	-3.014188	0.000000	3.989320	0.000000	0.000000	0.000000	-0.044686	0.010986	-0.247097	0.000000	0.000000	3.000000	3.000000	0.000000
1121.216965	0.008334	0.568663	0.119252	81.759956	68.524643	110.101875	-3.014188	0.000000	3.989320	0.000000	0.000000	0.000000	-0.044686	0.010986	-0.247097	0.000000	0.000000	3.000000	3.000000	0.000000
1121.220299	0.008334	0.568663	0.119252	81.780045	68.857330	110.446251	-3.047160	0.000000	3.964192	0.000000	0.000000	0.000000	-0.044686	0.010986	-0.247097	0.000000	0.000000	3.000000	3.000000	0.000000
1121.223632	0.008334	0.568663	0.119252	81.780045	68.857330	110.446251	-3.047160	0.000000	3.964192	0.000000	0.000000	0.000000	-0.044686	0.010986	-0.247097	0.000000	0.000000	3.000000	3.000000	0.000000
1121.226965	0.008240	0.568680	0.118411	81.780045	68.857330	110.446251	-3.047160	0.000000	3.964192	0.000000	0.000000	0.000000	-0.028244	0.004987	-0.252288	0.000000	0.000000	3.000000	3.000000	0.000000
1121.230299	0.008240	0.568680	0.118411	81.795563	69.087265	110.683578	-3.047160	0.000000	3.964192	0.000000	0.000000	0.000000	-0.028244	0.004987	-0.252288	0.000000	0.000000	3.000000	3.000000	0.000000
1121.233632	0.008200	0.568681	0.117493	81.795563	69.087265	110.683578	-3.047160	0.000000	3.964192	0.000000	0.000000	0.000000	-0.012128	0.000419	-0.275349	0.000000	0.000000	3.000000	3.000000	0.000000
1121.236965	0.008200	0.568681	0.117493	81.795563	69.087265	110.683578	-3.047160	0.000000	3.964192	0.000000	0.000000	0.000000	-0.012128	0.000419	-0.275349	0.000000	0.000000	3.000000	3.000000	0.000000
1121.240299	0.008200	0.568681	0.117493	81.803123	69.094261	110.698402	-3.078399	0.000000	3.939983	0.000000	0.000000	0.000000	-0.012128	0.000419	-0.275349	0.000000	0.000000	3.000000	3.000000	0.000000
1121.243632	0.008200	0.568681	0.117493	81.803123	69.094261	110.698402	-3.078399	0.000000	3.939983	0.000000	0.000000	0.000000	-0.012128	0.000419	-0.275349	0.000000	0.000000	3.000000	3.000000	0.000000
1121.246965	0.008186	0.568662	0.116558	81.803123	69.094261	110.698402	-3.078399	0.000000	3.939983	0.000000	0.000000	0.000000	-0.004002	-0.005613	-0.280479	0.000000	0.000000	3.000000	3.000000	0.000000
1121.250299	0.008186	0.568662	0.116558	81.799149	68.792160	110.407661	-3.078399	0.000000	3.939983	0.000000	0.000000	0.000000	-0.004002	-0.005613	-0.280479	0.000000	0.000000	3.000000	3.000000	0.000000
1121.253632	0.008173	0.568623	0.115607	81.799149	68.792160	110.407661	-3.078399	0.000000	3.939983	0.000000	0.000000	0.000000	-0.004074	-0.011626	-0.285507	0.000000	0.000000	3.000000	3.000000	0.000000
1121.256965	0.008173	0.568623	0.115607	81.799149	68.792160	110.407661	-3.078399	0.000000	3.939983	0.000000	0.000000	0.000000	-0.004074	-0.011626	-0.285507	0.000000	0.000000	3.000000	3.000000	0.000000
1121.260299	0.008173	0.568623	0.115607	81.788597	68.320213	109.951920	-3.109864	0.000000	3.915195	0.000000	0.000000	0.000000	-0.004074	-0.011626	-0.285507	0.000000	0.000000	3.000000	3.000000	0.000000
1121.263632	0.008173	0.568623	0.115607	81.788597	68.320213	109.951920	-3.109864	0.000000	3.915195	0.000000	0.000000	0.000000	-0.004074	-0.011626	-0.285507	0.000000	0.000000	3.000000	3.000000	0.000000
1121.266965	0.008132	0.568565	0.114639	81.788597	68.320213	109.951920	-3.109864	0.000000	3.915195	0.000000	0.000000	0.000000	-0.012289	-0.017599	-0.290437	0.000000	0.000000	3.000000	3.000000	0.000000
1121.270299	0.008132	0.568565	0.114639	81.768417	67.629341	109.282196	-3.109864	0.000000	3.915195	0.000000	0.000000	0.000000	-0.012289	-0.017599	-0.290437	0.000000	0.000000	3.000000	3.000000	0.000000
1121.273632	0.008064	0.568486	0.113654	81.768417	67.629341	109.282196	-3.109864	0.000000	3.915195	0.000000	0.000000	0.000000	-0.020463	-0.023588	-0.295391	0.000000	0.000000	3.000000	3.000000	0.000000
1121.276965	0.008064	0.568486	0.113654	81.768417	67.629341	109.282196	-3.109864	0.000000	3.915195	0.000000	0.000000	0.000000	-0.020463	-0.023588	-0.295391	0.000000	0.000000	3.000000	3.000000	0.000000
1121.280299	0.008064	0.568486	0.113654	81.745552	66.885986	108.564056	-3.144560	0.000000	3.887383	0.000000	0.000000	0.000000	-0.020463	-0.023588	-0.295391	0.000000	0.000000	3.000000	3.000000	0.000000
1121.283632	0.008064	0.568486	0.113654	81.745552	66.885986	108.564056	-3.144560	0.000000	3.887383	0.000000	0.000000	0.000000	-0.020463	-0.023588	-0.295391	0.000000	0.000000	3.000000	3.000000	0.000000
1121.286965	0.007969	0.568395	0.112691	81.745552	66.885986	108.564056	-3.144560	0.000000	3.887383	0.000000	0.000000	0.000000	-0.028435	-0.027322	-0.289004	0.000000	0.000000	3.000000	3.000000	0.000000
1121.290299	0.007969	0.568395	0.112691	81.717056	66.102951	107.805130	-3.144560	0.000000	3.887383	0.000000	0.000000	0.000000	-0.028435	-0.027322	-0.289004	0.000000	0.000000	3.000000	3.000000	0.000000
1121.293632	0.007902	0.568292	0.111748	81.717056	66.102951	107.805130	-3.144560	0.000000	3.887383	0.000000	0.000000	0.000000	-0.020163	-0.031017	-0.282829	0.000000	0.000000	3.000000	3.000000	0.000000
1121.296965	0.007902	0.568292	0.111748	81.717056	66.102951	107.805130	-3.144560	0.000000	3.887383	0.000000	0.000000	0.000000	-0.020163	-0.031017	-0.282829	0.000000	0.000000	3.000000	3.000000	0.000000
1121.300299	0.007902	0.568292	0.111748	81.691277	65.490036	107.212357	-3.179990	0.000000	3.858453	0.000000	0.000000	0.000000	-0.020163	-0.031017	-0.282829	0.000000	0.000000	3.000000	3.000000	0.000000
1121.303632	0.007902	0.568292	0.111748	81.691277	65.490036	107.212357	-3.179990	0.000000	3.858453	0.000000	0.000000	0.000000	-0.020163	-0.031017	-0.282829	0.000000	0.000000	3.000000	3.000000	0.000000
1121.306965	0.007888	0.568200	0.110781	81.691277	65.490036	107.212357	-3.179990	0.000000	3.858453	0.000000	0.000000	0.000000	-0.004027	-0.027623	-0.289952	0.000000	0.000000	3.000000	3.000000	0.000000
1121.310299	0.007888	0.568200	0.110781	81.661316	65.004211	106.750137	-3.179990	0.000000	3.858453	0.000000	0.000000	0.000000	-0.004027	-0.027623	-0.289952	0.000000	0.000000	3.000000	3.000000	0.000000
1121.313632	0.007902	0.568126	0.109829	81.661316	65.004211	106.750137	-3.179990	0.000000	3.858453	0.000000	0.000000	0.000000	0.004110	-0.022006	-0.285578	0.000000	0.000000	3.000000	3.000000	0.000000
1121.316965	0.007902	0.568126	0.109829	81.661316	65.004211	106.750137	-3.179990	0.000000	3.858453	0.000000	0.000000	0.000000	0.004110	-0.022006	-0.285578	0.000000	0.000000	3.000000	3.000000	0.000000
1121.320299	0.007902	0.568126	0.109829	81.630600	64.662529	106.431549	-3.212714	0.000000	3.831249	0.000000	0.000000	0.000000	0.004110	-0.022006	-0.285578	0.000000	0.000000	3.000000	3.000000	0.000000
1121.323632	0.007902	0.568126	0.109829	81.630600	64.662529	106.431549	-3.212714	0.000000	3.831249	0.000000	0.000000	0.000000	0.004110	-0.022006	-0.285578	0.000000	0.000000	3.000000	3.000000	0.000000
1121.326965	0.007969	0.568052	0.108876	81.630600	64.662529	106.431549	-3.212714	0.000000	3.831249	0.000000	0.000000	0.000000	0.020202	-0.022168	-0.286095	0.000000	0.000000	3.000000	3.000000	0.000000
1121.330299	0.007969	0.568052	0.108876	81.610718	64.363472	106.147270	-3.212714	0.000000	3.831249	0.000000	0.000000	0.000000	0.020202	-0.022168	-0.286095	0.000000	0.000000	3.000000	3.000000	0.000000
1121.333632	0.008036	0.567978	0.107921	81.610718	64.363472	106.147270	-3.212714	0.000000	3.831249	0.000000	0.000000	0.000000	0.020116	-0.022352	-0.286385	0.000000	0.000000	3.000000	3.000000	0.000000
1121.336965	0.008036	0.567978	0.107921	81.610718	64.363472	106.147270	-3.212714	0.000000	3.831249	0.000000	0.000000	0.000000	0.020116	-0.022352	-0.286385	0.000000	0.000000	3.000000	3.000000	0.000000
1121.340299	0.008036	0.567978	0.107921	81.608124	64.157593	105.944107	-3.242962	0.000000	3.805680	0.000000	0.000000	0.000000	0.020116	-0.022352	-0.286385	0.000000	0.000000	3.000000	3.000000	0.000000
1121.343632	0.008036	0.567978	0.107921	81.608124	64.157593	105.944107	-3.242962	0.000000	3.805680	0.000000	0.000000	0.000000	0.020116	-0.022352	-0.286385	0.000000	0.000000	3.000000	3.000000	0.000000
1121.346965	0.008103	0.567922	0.106982	81.608124	64.157593	105.944107	-3.242962	0.000000	3.805680	0.000000	0.000000	0.000000	0.020100	-0.016773	-0.281867	0.000000	0.000000	3.000000	3.000000	0.000000
1121.350299	0.008103	0.567922	0.106982	81.602562	63.908463	105.702705	-3.242962	0.000000	3.805680	0.000000	0.000000	0.000000	0.020100	-0.016773	-0.281867	0.000000	0.000000	3.000000	3.000000	0.000000
1121.353632	0.008117	0.567854	0.106064	81.602562	63.908463	105.702705	-3.242962	0.000000	3.805680	0.000000	0.000000	0.000000	0.004069	-0.020453	-0.275286	0.000000	0.000000	3.000000	3.000000	0.000000
1121.356965	0.008117	0.567854	0.106064	81.602562	63.908463	105.702705	-3.242962	0.000000	3.805680	0.000000	0.000000	0.000000	0.004069	-0.020453	-0.275286	0.000000	0.000000	3.000000	3.000000	0.000000
1121.360299	0.008117	0.567854	0.106064	81.594284	63.637897	105.442093	-3.273859	0.000000	3.779133	0.000000	0.000000	0.000000	0.004069	-0.020453	-0.275286	0.000000	0.000000	3.000000	3.000000	0.000000
1121.363632	0.008117	0.567854	0.106064	81.594284	63.637897	105.442093	-3.273859	0.000000	3.779133	0.000000	0.000000	0.000000	0.004069	-0.020453	-0.275286	0.000000	0.000000	3.000000	3.000000	0.000000
1121.366965	0.008130	0.567785	0.105145	81.594284	63.637897	105.442093	-3.273859	0.000000	3.779133	0.000000	0.000000	0.000000	0.004039	-0.020596	-0.275548	0.000000	0.000000	3.000000	3.000000	0.000000
1121.370299	0.008130	0.567785	0.105145	81.577293	63.226749	105.041595	-3.273859	0.000000	3.779133	0.000000	0.000000	0.000000	0.004039	-0.020596	-0.275548	0.000000	0.000000	3.000000	3.000000	0.000000
1121.373632	0.008145	0.567743	0.104280	81.577293	63.226749	105.041595	-3.273859	0.000000	3.779133	0.000000	0.000000	0.000000	0.004246	-0.012759	-0.259518	0.000000	0.000000	3.000000	3.000000	0.000000
1121.376965	0.008145	0.567743	0.104280	81.577293	63.226749	105.041595	-3.273859	0.000000	3.779133	0.000000	0.000000	0.000000	0.004246	-0.012759	-0.259518	0.000000	0.000000	3.000000	3.000000	0.000000
1121.380299	0.008145	0.567743	0.104280	81.562454	62.951157	104.780396	-3.304937	0.000000	3.751984	0.000000	0.000000	0.000000	0.004246	-0.012759	-0.259518	0.000000	0.000000	3.000000	3.000000	0.000000
1121.383632	0.008145	0.567743	0.104280	81.562454	62.951157	104.780396	-3.304937	0.000000	3.751984	0.000000	0.000000	0.000000	0.004246	-0.012759	-0.259518	0.000000	0.000000	3.000000	3.000000	0.000000
1121.386965	0.008159	0.567688	0.103437	81.562454	62.951157	104.780396	-3.304937	0.000000	3.751984	0.000000	0.000000	0.000000	0.004314	-0.016398	-0.253105	0.000000	0.000000	3.000000	3.000000	0.000000
1121.390299	0.008159	0.567688	0.103437	81.550598	62.862690	104.713005	-3.304937	0.000000	3.751984	0.000000	0.000000	0.000000	0.004314	-0.016398	-0.253105	0.000000	0.000000	3.000000	3.000000	0.000000
1121.393632	0.008147	0.567610	0.102637	81.550598	62.862690	104.713005	-3.304937	0.000000	3.751984	0.000000	0.000000	0.000000	-0.003491	-0.023438	-0.239910	0.000000	0.000000	3.000000	3.000000	0.000000
1121.396965	0.008147	0.567610	0.102637	81.550598	62.862690	104.713005	-3.304937	0.000000	3.751984	0.000000	0.000000	0.000000	-0.003491	-0.023438	-0.239910	0.000000	0.000000	3.000000	3.000000	0.000000
1121.400299	0.008147	0.567610	0.102637	81.539253	62.997799	104.878403	-3.334369	0.000000	3.725853	0.000000	0.000000	0.000000	-0.003491	-0.023438	-0.239910	0.000000	0.000000	3.000000	3.000000	0.000000
1121.403632	0.008147	0.567610	0.102637	81.539253	62.997799	104.878403	-3.334369	0.000000	3.725853	0.000000	0.000000	0.000000	-0.003491	-0.023438	-0.239910	0.000000	0.000000	3.000000	3.000000	0.000000
1121.406965	0.008135	0.567505	0.101782	81.539253	62.997799	104.878403	-3.334369	0.000000	3.725853	0.000000	0.000000	0.000000	-0.003732	-0.031545	-0.256453	0.000000	0.000000	3.000000	3.000000	0.000000
1121.410299	0.008135	0.567505	0.101782	81.518051	63.308567	105.235222	-3.334369	0.000000	3.725853	0.000000	0.000000	0.000000	-0.003732	-0.031545	-0.256453	0.000000	0.000000	3.000000	3.000000	0.000000
1121.413632	0.008123	0.567407	0.100965	81.518051	63.308567	105.235222	-3.334369	0.000000	3.725853	0.000000	0.000000	0.000000	-0.003568	-0.029372	-0.245178	0.000000	0.000000	3.000000	3.000000	0.000000
1121.416965	0.008123	0.567407	0.100965	81.518051	63.308567	105.235222	-3.334369	0.000000	3.725853	0.000000	0.000000	0.000000	-0.003568	-0.029372	-0.245178	0.000000	0.000000	3.000000	3.000000	0.000000
1121.420299	0.008123	0.567407	0.100965	81.494026	63.815430	105.802361	-3.365184	0.000000	3.698045	0.000000	0.000000	0.000000	-0.003568	-0.029372	-0.245178	0.000000	0.000000	3.000000	3.000000	0.000000
1121.423632	0.008123	0.567407	0.100965	81.494026	63.815430	105.802361	-3.365184	0.000000	3.698045	0.000000	0.000000	0.000000	-0.003568	-0.029372	-0.245178	0.000000	0.000000	3.000000	3.000000	0.000000
1121.426965	0.008083	0.567293	0.100071	81.494026	63.815430	105.802361	-3.365184	0.000000	3.698045	0.000000	0.000000	0.000000	-0.011843	-0.034014	-0.268313	0.000000	0.000000	3.000000	3.000000	0.000000
1121.430299	0.008083	0.567293	0.100071	81.460686	64.322861	106.378120	-3.365184	0.000000	3.698045	0.000000	0.000000	0.000000	-0.011843	-0.034014	-0.268313	0.000000	0.000000	3.000000	3.000000	0.000000
1121.433632	0.008044	0.567180	0.099175	81.460686	64.322861	106.378120	-3.365184	0.000000	3.698045	0.000000	0.000000	0.000000	-0.011821	-0.034135	-0.268568	0.000000	0.000000	3.000000	3.000000	0.000000
1121.436965	0.008044	0.567180	0.099175	81.460686	64.322861	106.378120	-3.365184	0.000000	3.698045	0.000000	0.000000	0.000000	-0.011821	-0.034135	-0.268568	0.000000	0.000000	3.000000	3.000000	0.000000
1121.440299	0.008044	0.567180	0.099175	81.420982	64.764679	106.895767	-3.399566	0.000000	3.666463	0.000000	0.000000	0.000000	-0.011821	-0.034135	-0.268568	0.000000	0.000000	3.000000	3.000000	0.000000
1121.443632	0.008044	0.567180	0.099175	81.420982	64.764679	106.895767	-3.399566	0.000000	3.666463	0.000000	0.000000	0.000000	-0.011821	-0.034135	-0.268568	0.000000	0.000000	3.000000	3.000000	0.000000
1121.446965	0.007978	0.567027	0.098247	81.420982	64.764679	106.895767	-3.399566	0.000000	3.666463	0.000000	0.000000	0.000000	-0.019849	-0.045611	-0.278452	0.000000	0.000000	3.000000	3.000000	0.000000
1121.450299	0.007978	0.567027	0.098247	81.392227	65.034798	107.226471	-3.399566	0.000000	3.666463	0.000000	0.000000	0.000000	-0.019849	-0.045611	-0.278452	0.000000	0.000000	3.000000	3.000000	0.000000
1121.453632	0.007911	0.566867	0.097279	81.392227	65.034798	107.226471	-3.399566	0.000000	3.666463	0.000000	0.000000	0.000000	-0.019965	-0.048005	-0.290289	0.000000	0.000000	3.000000	3.000000	0.000000
1121.456965	0.007911	0.566867	0.097279	81.392227	65.034798	107.226471	-3.399566	0.000000	3.666463	0.000000	0.000000	0.000000	-0.019965	-0.048005	-0.290289	0.000000	0.000000	3.000000	3.000000	0.000000
1121.460299	0.007911	0.566867	0.097279	81.375748	65.118103	107.353691	-3.437328	0.000000	3.631084	0.000000	0.000000	0.000000	-0.019965	-0.048005	-0.290289	0.000000	0.000000	3.000000	3.000000	0.000000
1121.463632	0.007845	0.566688	0.096295	81.375748	65.118103	107.353691	-3.437328	0.000000	3.631084	0.000000	0.000000	0.000000	-0.019984	-0.053754	-0.295482	0.000000	0.000000	3.000000	3.000000	0.000000
1121.466965	0.007845	0.566688	0.096295	81.375748	65.118103	107.353691	-3.437328	0.000000	3.631084	0.000000	0.000000	0.000000	-0.019984	-0.053754	-0.295482	0.000000	0.000000	3.000000	3.000000	0.000000
1121.470299	0.007845	0.566688	0.096295	81.356499	65.068642	107.344231	-3.457042	0.000000	3.612321	0.000000	0.000000	0.000000	-0.019984	-0.053754	-0.295482	0.000000	0.000000	3.000000	3.000000	0.000000
1121.473632	0.007805	0.566478	0.095314	81.356499	65.068642	107.344231	-3.457042	0.000000	3.612321	0.000000	0.000000	0.000000	-0.012038	-0.062917	-0.294124	0.000000	0.000000	3.000000	3.000000	0.000000
1121.476965	0.007805	0.566478	0.095314	81.356499	65.068642	107.344231	-3.457042	0.000000	3.612321	0.000000	0.000000	0.000000	-0.012038	-0.062917	-0.294124	0.000000	0.000000	3.000000	3.000000	0.000000
1121.480299	0.007805	0.566478	0.095314	81.327690	65.064743	107.388901	-3.476248	0.000000	3.593842	0.000000	0.000000	0.000000	-0.012038	-0.062917	-0.294124	0.000000	0.000000	3.000000	3.000000	0.000000
1121.483632	0.007790	0.566242	0.094277	81.327690	65.064743	107.388901	-3.476248	0.000000	3.593842	0.000000	0.000000	0.000000	-0.004394	-0.070909	-0.311057	0.000000	0.000000	3.000000	3.000000	0.000000
1121.486965	0.007790	0.566242	0.094277	81.327690	65.064743	107.388901	-3.476248	0.000000	3.593842	0.000000	0.000000	0.000000	-0.004394	-0.070909	-0.311057	0.000000	0.000000	3.000000	3.000000	0.000000
1121.490299	0.007790	0.566242	0.094277	81.289909	65.152481	107.534920	-3.496127	0.000000	3.574507	0.000000	0.000000	0.000000	-0.004394	-0.070909	-0.311057	0.000000	0.000000	3.000000	3.000000	0.000000
1121.493632	0.007801	0.566006	0.093239	81.289909	65.152481	107.534920	-3.496127	0.000000	3.574507	0.000000	0.000000	0.000000	0.003440	-0.070945	-0.311534	0.000000	0.000000	3.000000	3.000000	0.000000
1121.496965	0.007801	0.566006	0.093239	81.289909	65.152481	107.534920	-3.496127	0.000000	3.574507	0.000000	0.000000	0.000000	0.003440	-0.070945	-0.311534	0.000000	0.000000	3.000000	3.000000	0.000000
1121.500299	0.007801	0.566006	0.093239	81.252769	65.274994	107.717484	-3.515644	0.000000	3.555312	0.000000	0.000000	0.000000	0.003440	-0.070945	-0.311534	0.000000	0.000000	3.000000	3.000000	0.000000
1121.503632	0.007839	0.565739	0.092205	81.252769	65.274994	107.717484	-3.515644	0.000000	3.555312	0.000000	0.000000	0.000000	0.011254	-0.079990	-0.310233	0.000000	0.000000	3.000000	3.000000	0.000000
1121.506965	0.007839	0.565739	0.092205	81.252769	65.274994	107.717484	-3.515644	0.000000	3.555312	0.000000	0.000000	0.000000	0.011254	-0.079990	-0.310233	0.000000	0.000000	3.000000	3.000000	0.000000
1121.510299	0.007839	0.565739	0.092205	81.218842	65.338402	107.835068	-3.534696	0.000000	3.536372	0.000000	0.000000	0.000000	0.011254	-0.079990	-0.310233	0.000000	0.000000	3.000000	3.000000	0.000000
1121.513632	0.007849	0.565457	0.091092	81.218842	65.338402	107.835068	-3.534696	0.000000	3.536372	0.000000	0.000000	0.000000	0.003048	-0.084583	-0.333767	0.000000	0.000000	3.000000	3.000000	0.000000
1121.516965	0.007849	0.565457	0.091092	81.218842	65.338402	107.835068	-3.534696	0.000000	3.536372	0.000000	0.000000	0.000000	0.003048	-0.084583	-0.333767	0.000000	0.000000	3.000000	3.000000	0.000000
1121.520299	0.007849	0.565457	0.091092	81.192459	65.117386	107.655357	-3.555901	0.000000	3.515048	0.000000	0.000000	0.000000	0.003048	-0.084583	-0.333767	0.000000	0.000000	3.000000	3.000000	0.000000
1121.523632	0.007859	0.565145	0.089984	81.192459	65.117386	107.655357	-3.555901	0.000000	3.515048	0.000000	0.000000	0.000000	0.003035	-0.093590	-0.332425	0.000000	0.000000	3.000000	3.000000	0.000000
1121.526965	0.007859	0.565145	0.089984	81.192459	65.117386	107.655357	-3.555901	0.000000	3.515048	0.000000	0.000000	0.000000	0.003035	-0.093590	-0.332425	0.000000	0.000000	3.000000	3.000000	0.000000
1121.530299	0.007859	0.565145	0.089984	81.171272	64.681625	107.252014	-3.577150	0.000000	3.493422	0.000000	0.000000	0.000000	0.003035	-0.093590	-0.332425	0.000000	0.000000	3.000000	3.000000	0.000000
1121.533632	0.007843	0.564826	0.088836	81.171272	64.681625	107.252014	-3.577150	0.000000	3.493422	0.000000	0.000000	0.000000	-0.004947	-0.095836	-0.344416	0.000000	0.000000	3.000000	3.000000	0.000000
1121.536965	0.007843	0.564826	0.088836	81.171272	64.681625	107.252014	-3.577150	0.000000	3.493422	0.000000	0.000000	0.000000	-0.004947	-0.095836	-0.344416	0.000000	0.000000	3.000000	3.000000	0.000000
1121.540299	0.007843	0.564826	0.088836	81.131287	64.090042	106.702293	-3.599805	0.000000	3.470073	0.000000	0.000000	0.000000	-0.004947	-0.095836	-0.344416	0.000000	0.000000	3.000000	3.000000	0.000000
1121.543632	0.007852	0.564469	0.087653	81.131287	64.090042	106.702293	-3.599805	0.000000	3.470073	0.000000	0.000000	0.000000	0.002663	-0.107035	-0.354916	0.000000	0.000000	3.000000	3.000000	0.000000
1121.546965	0.007852	0.564469	0.087653	81.131287	64.090042	106.702293	-3.599805	0.000000	3.470073	0.000000	0.000000	0.000000	0.002663	-0.107035	-0.354916	0.000000	0.000000	3.000000	3.000000	0.000000
1121.550299	0.007852	0.564469	0.087653	81.048012	63.384258	106.074806	-3.622797	0.000000	3.446062	0.000000	0.000000	0.000000	0.002663	-0.107035	-0.354916	0.000000	0.000000	3.000000	3.000000	0.000000
1121.553632	0.007861	0.564101	0.086491	81.048012	63.384258	106.074806	-3.622797	0.000000	3.446062	0.000000	0.000000	0.000000	0.002719	-0.110281	-0.348701	0.000000	0.000000	3.000000	3.000000	0.000000
1121.556965	0.007861	0.564101	0.086491	81.048012	63.384258	106.074806	-3.622797	0.000000	3.446062	0.000000	0.000000	0.000000	0.002719	-0.110281	-0.348701	0.000000	0.000000	3.000000	3.000000	0.000000
1121.560299	0.007861	0.564101	0.086491	80.927750	62.630928	105.434830	-3.645513	0.000000	3.422022	0.000000	0.000000	0.000000	0.002719	-0.110281	-0.348701	0.000000	0.000000	3.000000	3.000000	0.000000
1121.563632	0.007844	0.563742	0.085366	80.927750	62.630928	105.434830	-3.645513	0.000000	3.422022	0.000000	0.000000	0.000000	-0.004878	-0.107893	-0.337376	0.000000	0.000000	3.000000	3.000000	0.000000
1121.566965	0.007844	0.563742	0.085366	80.927750	62.630928	105.434830	-3.645513	0.000000	3.422022	0.000000	0.000000	0.000000	-0.004878	-0.107893	-0.337376	0.000000	0.000000	3.000000	3.000000	0.000000
1121.570299	0.007844	0.563742	0.085366	80.782837	61.845650	104.781281	-3.668073	0.000000	3.397829	0.000000	0.000000	0.000000	-0.004878	-0.107893	-0.337376	0.000000	0.000000	3.000000	3.000000	0.000000
1121.573632	0.007854	0.563364	0.084223	80.782837	61.845650	104.781281	-3.668073	0.000000	3.397829	0.000000	0.000000	0.000000	0.002754	-0.113412	-0.342944	0.000000	0.000000	3.000000	3.000000	0.000000
1121.576965	0.007854	0.563364	0.084223	80.782837	61.845650	104.781281	-3.668073	0.000000	3.397829	0.000000	0.000000	0.000000	0.002754	-0.113412	-0.342944	0.000000	0.000000	3.000000	3.000000	0.000000
1121.580299	0.007854	0.563364	0.084223	80.624786	61.029457	104.106049	-3.690648	0.000000	3.373295	0.000000	0.000000	0.000000	0.002754	-0.113412	-0.342944	0.000000	0.000000	3.000000	3.000000	0.000000
1121.583632	0.007863	0.562994	0.083117	80.624786	61.029457	104.106049	-3.690648	0.000000	3.373295	0.000000	0.000000	0.000000	0.002885	-0.111007	-0.331690	0.000000	0.000000	3.000000	3.000000	0.000000
1121.586965	0.007863	0.562994	0.083117	80.624786	61.029457	104.106049	-3.690648	0.000000	3.373295	0.000000	0.000000	0.000000	0.002885	-0.111007	-0.331690	0.000000	0.000000	3.000000	3.000000	0.000000
1121.590299	0.007863	0.562994	0.083117	80.477608	60.239857	103.448212	-3.712578	0.000000	3.349144	0.000000	0.000000	0.000000	0.002885	-0.111007	-0.331690	0.000000	0.000000	3.000000	3.000000	0.000000
1121.593632	0.007847	0.562642	0.082027	80.477608	60.239857	103.448212	-3.712578	0.000000	3.349144	0.000000	0.000000	0.000000	-0.004759	-0.105321	-0.327019	0.000000	0.000000	3.000000	3.000000	0.000000
1121.596965	0.007847	0.562642	0.082027	80.477608	60.239857	103.448212	-3.712578	0.000000	3.349144	0.000000	0.000000	0.000000	-0.004759	-0.105321	-0.327019	0.000000	0.000000	3.000000	3.000000	0.000000
1121.600299	0.007847	0.562642	0.082027	80.365326	59.487957	102.792183	-3.734757	0.000000	3.324393	0.000000	0.000000	0.000000	-0.004759	-0.105321	-0.327019	0.000000	0.000000	3.000000	3.000000	0.000000
1121.603632	0.007858	0.562288	0.080997	80.365326	59.487957	102.792183	-3.734757	0.000000	3.324393	0.000000	0.000000	0.000000	0.003168	-0.106201	-0.309052	0.000000	0.000000	3.000000	3.000000	0.000000
1121.606965	0.007858	0.562288	0.080997	80.365326	59.487957	102.792183	-3.734757	0.000000	3.324393	0.000000	0.000000	0.000000	0.003168	-0.106201	-0.309052	0.000000	0.000000	3.000000	3.000000	0.000000
1121.610299	0.007858	0.562288	0.080997	80.297218	58.801598	102.158188	-3.755346	0.000000	3.301118	0.000000	0.000000	0.000000	0.003168	-0.106201	-0.309052	0.000000	0.000000	3.000000	3.000000	0.000000
1121.613632	0.007894	0.561953	0.079982	80.297218	58.801598	102.158188	-3.755346	0.000000	3.301118	0.000000	0.000000	0.000000	0.010857	-0.100547	-0.304531	0.000000	0.000000	3.000000	3.000000	0.000000
1121.616965	0.007894	0.561953	0.079982	80.297218	58.801598	102.158188	-3.755346	0.000000	3.301118	0.000000	0.000000	0.000000	0.010857	-0.100547	-0.304531	0.000000	0.000000	3.000000	3.000000	0.000000
1121.620299	0.007894	0.561953	0.079982	80.262070	58.135574	101.515015	-3.775263	0.000000	3.278322	0.000000	0.000000	0.000000	0.010857	-0.100547	-0.304531	0.000000	0.000000	3.000000	3.000000	0.000000
1121.623632	0.007905	0.561589	0.078972	80.262070	58.135574	101.515015	-3.775263	0.000000	3.278322	0.000000	0.000000	0.000000	0.003183	-0.109258	-0.303082	0.000000	0.000000	3.000000	3.000000	0.000000
1121.626965	0.007905	0.561589	0.078972	80.262070	58.135574	101.515015	-3.775263	0.000000	3.278322	0.000000	0.000000	0.000000	0.003183	-0.109258	-0.303082	0.000000	0.000000	3.000000	3.000000	0.000000
1121.630299	0.007905	0.561589	0.078972	80.236664	57.620159	101.019852	-3.795614	0.000000	3.254737	0.000000	0.000000	0.000000	0.003183	-0.109258	-0.303082	0.000000	0.000000	3.000000	3.000000	0.000000
1121.633632	0.007916	0.561233	0.077999	80.236664	57.620159	101.019852	-3.795614	0.000000	3.254737	0.000000	0.000000	0.000000	0.003323	-0.106845	-0.291661	0.000000	0.000000	3.000000	3.000000	0.000000
1121.636965	0.007916	0.561233	0.077999	80.236664	57.620159	101.019852	-3.795614	0.000000	3.254737	0.000000	0.000000	0.000000	0.003323	-0.106845	-0.291661	0.000000	0.000000	3.000000	3.000000	0.000000
1121.640299	0.007916	0.561233	0.077999	80.216347	57.251965	100.674423	-3.815255	0.000000	3.231692	0.000000	0.000000	0.000000	0.003323	-0.106845	-0.291661	0.000000	0.000000	3.000000	3.000000	0.000000
1121.643632	0.007916	0.561233	0.077999	80.216347	57.251965	100.674423	-3.815255	0.000000	3.231692	0.000000	0.000000	0.000000	0.003323	-0.106845	-0.291661	0.000000	0.000000	3.000000	3.000000	0.000000
1121.646965	0.007927	0.560885	0.077065	80.216347	57.251965	100.674423	-3.815255	0.000000	3.231692	0.000000	0.000000	0.000000	0.003466	-0.104429	-0.280204	0.000000	0.000000	3.000000	3.000000	0.000000
1121.650299	0.007927	0.560885	0.077065	80.199295	57.027748	100.482544	-3.815255	0.000000	3.231692	0.000000	0.000000	0.000000	0.003466	-0.104429	-0.280204	0.000000	0.000000	3.000000	3.000000	0.000000
1121.653632	0.007913	0.560519	0.076114	80.199295	57.027748	100.482544	-3.815255	0.000000	3.231692	0.000000	0.000000	0.000000	-0.004236	-0.109828	-0.285496	0.000000	0.000000	3.000000	3.000000	0.000000
1121.656965	0.007913	0.560519	0.076114	80.199295	57.027748	100.482544	-3.815255	0.000000	3.231692	0.000000	0.000000	0.000000	-0.004236	-0.109828	-0.285496	0.000000	0.000000	3.000000	3.000000	0.000000
1121.660299	0.007913	0.560519	0.076114	80.191994	57.035141	100.524773	-3.853944	0.000000	3.185454	0.000000	0.000000	0.000000	-0.004236	-0.109828	-0.285496	0.000000	0.000000	3.000000	3.000000	0.000000
1121.663632	0.007924	0.560153	0.075161	80.191994	57.035141	100.524773	-3.853944	0.000000	3.185454	0.000000	0.000000	0.000000	0.003340	-0.109699	-0.285960	0.000000	0.000000	3.000000	3.000000	0.000000
1121.666965	0.007924	0.560153	0.075161	80.191994	57.035141	100.524773	-3.853944	0.000000	3.185454	0.000000	0.000000	0.000000	0.003340	-0.109699	-0.285960	0.000000	0.000000	3.000000	3.000000	0.000000
1121.670299	0.007924	0.560153	0.075161	80.190674	57.110508	100.639389	-3.873372	0.000000	3.161801	0.000000	0.000000	0.000000	0.003340	-0.109699	-0.285960	0.000000	0.000000	3.000000	3.000000	0.000000
1121.673632	0.007885	0.559817	0.074201	80.190674	57.110508	100.639389	-3.873372	0.000000	3.161801	0.000000	0.000000	0.000000	-0.011853	-0.100851	-0.287771	0.000000	0.000000	3.000000	3.000000	0.000000
1121.676965	0.007885	0.559817	0.074201	80.190674	57.110508	100.639389	-3.873372	0.000000	3.161801	0.000000	0.000000	0.000000	-0.011853	-0.100851	-0.287771	0.000000	0.000000	3.000000	3.000000	0.000000
1121.680299	0.007885	0.559817	0.074201	80.201820	57.137268	100.683235	-3.893822	0.000000	3.136583	0.000000	0.000000	0.000000	-0.011853	-0.100851	-0.287771	0.000000	0.000000	3.000000	3.000000	0.000000
1121.683632	0.007895	0.559492	0.073218	80.201820	57.137268	100.683235	-3.893822	0.000000	3.136583	0.000000	0.000000	0.000000	0.003176	-0.097541	-0.295108	0.000000	0.000000	3.000000	3.000000	0.000000
1121.686965	0.007895	0.559492	0.073218	80.201820	57.137268	100.683235	-3.893822	0.000000	3.136583	0.000000	0.000000	0.000000	0.003176	-0.097541	-0.295108	0.000000	0.000000	3.000000	3.000000	0.000000
1121.690299	0.007895	0.559492	0.073218	80.203110	56.957962	100.519379	-3.913985	0.000000	3.111386	0.000000	0.000000	0.000000	0.003176	-0.097541	-0.295108	0.000000	0.000000	3.000000	3.000000	0.000000
1121.693632	0.007881	0.559185	0.072250	80.203110	56.957962	100.519379	-3.913985	0.000000	3.111386	0.000000	0.000000	0.000000	-0.004320	-0.091971	-0.290239	0.000000	0.000000	3.000000	3.000000	0.000000
1121.696965	0.007881	0.559185	0.072250	80.203110	56.957962	100.519379	-3.913985	0.000000	3.111386	0.000000	0.000000	0.000000	-0.004320	-0.091971	-0.290239	0.000000	0.000000	3.000000	3.000000	0.000000
1121.700299	0.007881	0.559185	0.072250	80.196602	56.692539	100.267509	-3.934267	0.000000	3.085700	0.000000	0.000000	0.000000	-0.004320	-0.091971	-0.290239	0.000000	0.000000	3.000000	3.000000	0.000000
1121.703632	0.007881	0.559185	0.072250	80.196602	56.692539	100.267509	-3.934267	0.000000	3.085700	0.000000	0.000000	0.000000	-0.004320	-0.091971	-0.290239	0.000000	0.000000	3.000000	3.000000	0.000000
1121.706965	0.007917	0.558868	0.071303	80.196602	56.692539	100.267509	-3.934267	0.000000	3.085700	0.000000	0.000000	0.000000	0.010828	-0.095094	-0.284009	0.000000	0.000000	3.000000	3.000000	0.000000
1121.710299	0.007917	0.558868	0.071303	80.181496	56.345699	99.937119	-3.934267	0.000000	3.085700	0.000000	0.000000	0.000000	0.010828	-0.095094	-0.284009	0.000000	0.000000	3.000000	3.000000	0.000000
1121.713632	0.007904	0.558577	0.070413	80.181496	56.345699	99.937119	-3.934267	0.000000	3.085700	0.000000	0.000000	0.000000	-0.004001	-0.087251	-0.267077	0.000000	0.000000	3.000000	3.000000	0.000000
1121.716965	0.007904	0.558577	0.070413	80.181496	56.345699	99.937119	-3.934267	0.000000	3.085700	0.000000	0.000000	0.000000	-0.004001	-0.087251	-0.267077	0.000000	0.000000	3.000000	3.000000	0.000000
1121.720299	0.007904	0.558577	0.070413	80.161812	55.939125	99.547928	-3.972065	0.000000	3.036889	0.000000	0.000000	0.000000	-0.004001	-0.087251	-0.267077	0.000000	0.000000	3.000000	3.000000	0.000000
1121.723632	0.007904	0.558577	0.070413	80.161812	55.939125	99.547928	-3.972065	0.000000	3.036889	0.000000	0.000000	0.000000	-0.004001	-0.087251	-0.267077	0.000000	0.000000	3.000000	3.000000	0.000000
1121.726965	0.007890	0.558287	0.069522	80.161812	55.939125	99.547928	-3.972065	0.000000	3.036889	0.000000	0.000000	0.000000	-0.004005	-0.087184	-0.267355	0.000000	0.000000	3.000000	3.000000	0.000000
1121.730299	0.007890	0.558287	0.069522	80.144760	55.596016	99.222557	-3.972065	0.000000	3.036889	0.000000	0.000000	0.000000	-0.004005	-0.087184	-0.267355	0.000000	0.000000	3.000000	3.000000	0.000000
1121.733632	0.007879	0.558019	0.068749	80.144760	55.596016	99.222557	-3.972065	0.000000	3.036889	0.000000	0.000000	0.000000	-0.003473	-0.080249	-0.231850	0.000000	0.000000	3.000000	3.000000	0.000000
1121.736965	0.007879	0.558019	0.068749	80.144760	55.596016	99.222557	-3.972065	0.000000	3.036889	0.000000	0.000000	0.000000	-0.003473	-0.080249	-0.231850	0.000000	0.000000	3.000000	3.000000	0.000000
1121.740299	0.007879	0.558019	0.068749	80.134529	55.389622	99.034462	-4.007122	0.000000	2.990481	0.000000	0.000000	0.000000	-0.003473	-0.080249	-0.231850	0.000000	0.000000	3.000000	3.000000	0.000000
1121.743632	0.007879	0.558019	0.068749	80.134529	55.389622	99.034462	-4.007122	0.000000	2.990481	0.000000	0.000000	0.000000	-0.003473	-0.080249	-0.231850	0.000000	0.000000	3.000000	3.000000	0.000000
1121.746965	0.007867	0.557781	0.067970	80.134529	55.389622	99.034462	-4.007122	0.000000	2.990481	0.000000	0.000000	0.000000	-0.003501	-0.071573	-0.233713	0.000000	0.000000	3.000000	3.000000	0.000000
1121.750299	0.007867	0.557781	0.067970	80.139488	55.345783	99.004341	-4.007122	0.000000	2.990481	0.000000	0.000000	0.000000	-0.003501	-0.071573	-0.233713	0.000000	0.000000	3.000000	3.000000	0.000000
1121.753632	0.007856	0.557561	0.067208	80.139488	55.345783	99.004341	-4.007122	0.000000	2.990481	0.000000	0.000000	0.000000	-0.003427	-0.066077	-0.228771	0.000000	0.000000	3.000000	3.000000	0.000000
1121.756965	0.007856	0.557561	0.067208	80.139488	55.345783	99.004341	-4.007122	0.000000	2.990481	0.000000	0.000000	0.000000	-0.003427	-0.066077	-0.228771	0.000000	0.000000	3.000000	3.000000	0.000000
1121.760299	0.007856	0.557561	0.067208	80.160713	55.453773	99.117661	-4.039639	0.000000	2.946408	0.000000	0.000000	0.000000	-0.003427	-0.066077	-0.228771	0.000000	0.000000	3.000000	3.000000	0.000000
1121.763632	0.007856	0.557561	0.067208	80.160713	55.453773	99.117661	-4.039639	0.000000	2.946408	0.000000	0.000000	0.000000	-0.003427	-0.066077	-0.228771	0.000000	0.000000	3.000000	3.000000	0.000000
1121.766965	0.007869	0.557340	0.066444	80.160713	55.453773	99.117661	-4.039639	0.000000	2.946408	0.000000	0.000000	0.000000	0.004027	-0.066070	-0.229075	0.000000	0.000000	3.000000	3.000000	0.000000
1121.770299	0.007869	0.557340	0.066444	80.182442	55.581379	99.249428	-4.039639	0.000000	2.946408	0.000000	0.000000	0.000000	0.004027	-0.066070	-0.229075	0.000000	0.000000	3.000000	3.000000	0.000000
1121.773632	0.007882	0.557177	0.065669	80.182442	55.581379	99.249428	-4.039639	0.000000	2.946408	0.000000	0.000000	0.000000	0.003953	-0.048887	-0.232544	0.000000	0.000000	3.000000	3.000000	0.000000
1121.776965	0.007882	0.557177	0.065669	80.182442	55.581379	99.249428	-4.039639	0.000000	2.946408	0.000000	0.000000	0.000000	0.003953	-0.048887	-0.232544	0.000000	0.000000	3.000000	3.000000	0.000000
1121.780299	0.007882	0.557177	0.065669	80.199982	55.658009	99.333649	-4.071371	0.000000	2.902402	0.000000	0.000000	0.000000	0.003953	-0.048887	-0.232544	0.000000	0.000000	3.000000	3.000000	0.000000
1121.783632	0.007882	0.557177	0.065669	80.199982	55.658009	99.333649	-4.071371	0.000000	2.902402	0.000000	0.000000	0.000000	0.003953	-0.048887	-0.232544	0.000000	0.000000	3.000000	3.000000	0.000000
1121.786965	0.007870	0.557053	0.064865	80.199982	55.658009	99.333649	-4.071371	0.000000	2.902402	0.000000	0.000000	0.000000	-0.003634	-0.037225	-0.241053	0.000000	0.000000	3.000000	3.000000	0.000000
1121.790299	0.007870	0.557053	0.064865	80.197388	55.510151	99.195778	-4.071371	0.000000	2.902402	0.000000	0.000000	0.000000	-0.003634	-0.037225	-0.241053	0.000000	0.000000	3.000000	3.000000	0.000000
1121.793632	0.007858	0.556919	0.064084	80.197388	55.510151	99.195778	-4.071371	0.000000	2.902402	0.000000	0.000000	0.000000	-0.003534	-0.040407	-0.234428	0.000000	0.000000	3.000000	3.000000	0.000000
1121.796965	0.007858	0.556919	0.064084	80.197388	55.510151	99.195778	-4.071371	0.000000	2.902402	0.000000	0.000000	0.000000	-0.003534	-0.040407	-0.234428	0.000000	0.000000	3.000000	3.000000	0.000000
1121.800299	0.007858	0.556919	0.064084	80.182236	55.216732	98.914459	-4.104829	0.000000	2.854887	0.000000	0.000000	0.000000	-0.003534	-0.040407	-0.234428	0.000000	0.000000	3.000000	3.000000	0.000000
1121.803632	0.007858	0.556919	0.064084	80.182236	55.216732	98.914459	-4.104829	0.000000	2.854887	0.000000	0.000000	0.000000	-0.003534	-0.040407	-0.234428	0.000000	0.000000	3.000000	3.000000	0.000000
1121.806965	0.007847	0.556812	0.063296	80.182236	55.216732	98.914459	-4.104829	0.000000	2.854887	0.000000	0.000000	0.000000	-0.003561	-0.031910	-0.236234	0.000000	0.000000	3.000000	3.000000	0.000000
1121.810299	0.007847	0.556812	0.063296	80.165810	54.912090	98.622078	-4.104829	0.000000	2.854887	0.000000	0.000000	0.000000	-0.003561	-0.031910	-0.236234	0.000000	0.000000	3.000000	3.000000	0.000000
1121.813632	0.007835	0.556685	0.062554	80.165810	54.912090	98.622078	-4.104829	0.000000	2.854887	0.000000	0.000000	0.000000	-0.003358	-0.038225	-0.222774	0.000000	0.000000	3.000000	3.000000	0.000000
1121.816965	0.007835	0.556685	0.062554	80.165810	54.912090	98.622078	-4.104829	0.000000	2.854887	0.000000	0.000000	0.000000	-0.003358	-0.038225	-0.222774	0.000000	0.000000	3.000000	3.000000	0.000000
1121.820299	0.007835	0.556685	0.062554	80.148827	54.627216	98.348251	-4.137094	0.000000	2.807927	0.000000	0.000000	0.000000	-0.003358	-0.038225	-0.222774	0.000000	0.000000	3.000000	3.000000	0.000000
1121.823632	0.007835	0.556685	0.062554	80.148827	54.627216	98.348251	-4.137094	0.000000	2.807927	0.000000	0.000000	0.000000	-0.003358	-0.038225	-0.222774	0.000000	0.000000	3.000000	3.000000	0.000000
1121.826965	0.007849	0.556585	0.061805	80.148827	54.627216	98.348251	-4.137094	0.000000	2.807927	0.000000	0.000000	0.000000	0.004006	-0.029749	-0.224670	0.000000	0.000000	3.000000	3.000000	0.000000
1121.830299	0.007849	0.556585	0.061805	80.125496	54.354477	98.095634	-4.137094	0.000000	2.807927	0.000000	0.000000	0.000000	0.004006	-0.029749	-0.224670	0.000000	0.000000	3.000000	3.000000	0.000000
1121.833632	0.007837	0.556468	0.061039	80.125496	54.354477	98.095634	-4.137094	0.000000	2.807927	0.000000	0.000000	0.000000	-0.003477	-0.035205	-0.229907	0.000000	0.000000	3.000000	3.000000	0.000000
1121.836965	0.007837	0.556468	0.061039	80.125496	54.354477	98.095634	-4.137094	0.000000	2.807927	0.000000	0.000000	0.000000	-0.003477	-0.035205	-0.229907	0.000000	0.000000	3.000000	3.000000	0.000000
1121.840299	0.007837	0.556468	0.061039	80.098770	54.100380	97.864433	-4.168650	0.000000	2.760861	0.000000	0.000000	0.000000	-0.003477	-0.035205	-0.229907	0.000000	0.000000	3.000000	3.000000	0.000000
1121.843632	0.007849	0.556371	0.060226	80.098770	54.100380	97.864433	-4.168650	0.000000	2.760861	0.000000	0.000000	0.000000	0.003683	-0.029092	-0.243835	0.000000	0.000000	3.000000	3.000000	0.000000
1121.846965	0.007849	0.556371	0.060226	80.098770	54.100380	97.864433	-4.168650	0.000000	2.760861	0.000000	0.000000	0.000000	0.003683	-0.029092	-0.243835	0.000000	0.000000	3.000000	3.000000	0.000000
1121.850299	0.007849	0.556371	0.060226	80.075562	53.945496	97.733589	-4.185398	0.000000	2.735406	0.000000	0.000000	0.000000	0.003683	-0.029092	-0.243835	0.000000	0.000000	3.000000	3.000000	0.000000
1121.853632	0.007911	0.556302	0.059406	80.075562	53.945496	97.733589	-4.185398	0.000000	2.735406	0.000000	0.000000	0.000000	0.018346	-0.020727	-0.245860	0.000000	0.000000	3.000000	3.000000	0.000000
1121.856965	0.007911	0.556302	0.059406	80.075562	53.945496	97.733589	-4.185398	0.000000	2.735406	0.000000	0.000000	0.000000	0.018346	-0.020727	-0.245860	0.000000	0.000000	3.000000	3.000000	0.000000
1121.860299	0.007911	0.556302	0.059406	80.051926	53.848309	97.664459	-4.201612	0.000000	2.710435	0.000000	0.000000	0.000000	0.018346	-0.020727	-0.245860	0.000000	0.000000	3.000000	3.000000	0.000000
1121.863632	0.007911	0.556302	0.059406	80.051926	53.848309	97.664459	-4.201612	0.000000	2.710435	0.000000	0.000000	0.000000	0.018346	-0.020727	-0.245860	0.000000	0.000000	3.000000	3.000000	0.000000
1121.866965	0.007922	0.556243	0.058564	80.051926	53.848309	97.664459	-4.201612	0.000000	2.710435	0.000000	0.000000	0.000000	0.003478	-0.017764	-0.252645	0.000000	0.000000	3.000000	3.000000	0.000000
1121.870299	0.007922	0.556243	0.058564	80.027679	53.705029	97.549149	-4.201612	0.000000	2.710435	0.000000	0.000000	0.000000	0.003478	-0.017764	-0.252645	0.000000	0.000000	3.000000	3.000000	0.000000
1121.873632	0.007933	0.556175	0.057681	80.027679	53.705029	97.549149	-4.201612	0.000000	2.710435	0.000000	0.000000	0.000000	0.003265	-0.020222	-0.264882	0.000000	0.000000	3.000000	3.000000	0.000000
1121.876965	0.007933	0.556175	0.057681	80.027679	53.705029	97.549149	-4.201612	0.000000	2.710435	0.000000	0.000000	0.000000	0.003265	-0.020222	-0.264882	0.000000	0.000000	3.000000	3.000000	0.000000
1121.880299	0.007933	0.556175	0.057681	79.996391	53.429768	97.301262	-4.237105	0.000000	2.654608	0.000000	0.000000	0.000000	0.003265	-0.020222	-0.264882	0.000000	0.000000	3.000000	3.000000	0.000000
1121.883632	0.007933	0.556175	0.057681	79.996391	53.429768	97.301262	-4.237105	0.000000	2.654608	0.000000	0.000000	0.000000	0.003265	-0.020222	-0.264882	0.000000	0.000000	3.000000	3.000000	0.000000
1121.886965	0.007920	0.556154	0.056810	79.996391	53.429768	97.301262	-4.237105	0.000000	2.654608	0.000000	0.000000	0.000000	-0.004027	-0.006553	-0.261367	0.000000	0.000000	3.000000	3.000000	0.000000
1121.890299	0.007920	0.556154	0.056810	79.949615	53.043114	96.946426	-4.237105	0.000000	2.654608	0.000000	0.000000	0.000000	-0.004027	-0.006553	-0.261367	0.000000	0.000000	3.000000	3.000000	0.000000
1121.893632	0.007907	0.556149	0.055956	79.949615	53.043114	96.946426	-4.237105	0.000000	2.654608	0.000000	0.000000	0.000000	-0.003949	-0.001382	-0.256330	0.000000	0.000000	3.000000	3.000000	0.000000
1121.896965	0.007907	0.556149	0.055956	79.949615	53.043114	96.946426	-4.237105	0.000000	2.654608	0.000000	0.000000	0.000000	-0.003949	-0.001382	-0.256330	0.000000	0.000000	3.000000	3.000000	0.000000
1121.900299	0.007907	0.556149	0.055956	79.890343	52.728260	96.681839	-4.273079	0.000000	2.596304	0.000000	0.000000	0.000000	-0.003949	-0.001382	-0.256330	0.000000	0.000000	3.000000	3.000000	0.000000
1121.903632	0.007907	0.556149	0.055956	79.890343	52.728260	96.681839	-4.273079	0.000000	2.596304	0.000000	0.000000	0.000000	-0.003949	-0.001382	-0.256330	0.000000	0.000000	3.000000	3.000000	0.000000
1121.906965	0.007894	0.556134	0.055123	79.890343	52.728260	96.681839	-4.273079	0.000000	2.596304	0.000000	0.000000	0.000000	-0.003847	-0.004583	-0.249656	0.000000	0.000000	3.000000	3.000000	0.000000
1121.910299	0.007894	0.556134	0.055123	79.811417	52.561451	96.593285	-4.273079	0.000000	2.596304	0.000000	0.000000	0.000000	-0.003847	-0.004583	-0.249656	0.000000	0.000000	3.000000	3.000000	0.000000
1121.913632	0.007906	0.556144	0.054348	79.811417	52.561451	96.593285	-4.273079	0.000000	2.596304	0.000000	0.000000	0.000000	0.003703	0.002924	-0.232613	0.000000	0.000000	3.000000	3.000000	0.000000
1121.916965	0.007906	0.556144	0.054348	79.811417	52.561451	96.593285	-4.273079	0.000000	2.596304	0.000000	0.000000	0.000000	0.003703	0.002924	-0.232613	0.000000	0.000000	3.000000	3.000000	0.000000
1121.920299	0.007906	0.556144	0.054348	79.714378	52.571896	96.716644	-4.306088	0.000000	2.541181	0.000000	0.000000	0.000000	0.003703	0.002924	-0.232613	0.000000	0.000000	3.000000	3.000000	0.000000
1121.923632	0.007906	0.556144	0.054348	79.714378	52.571896	96.716644	-4.306088	0.000000	2.541181	0.000000	0.000000	0.000000	0.003703	0.002924	-0.232613	0.000000	0.000000	3.000000	3.000000	0.000000
1121.926965	0.007918	0.556135	0.053555	79.714378	52.571896	96.716644	-4.306088	0.000000	2.541181	0.000000	0.000000	0.000000	0.003597	-0.002590	-0.237997	0.000000	0.000000	3.000000	3.000000	0.000000
1121.930299	0.007918	0.556135	0.053555	79.628433	52.686581	96.940483	-4.306088	0.000000	2.541181	0.000000	0.000000	0.000000	0.003597	-0.002590	-0.237997	0.000000	0.000000	3.000000	3.000000	0.000000
1121.933632	0.007954	0.556144	0.052778	79.628433	52.686581	96.940483	-4.306088	0.000000	2.541181	0.000000	0.000000	0.000000	0.010916	0.002621	-0.233019	0.000000	0.000000	3.000000	3.000000	0.000000
1121.936965	0.007954	0.556144	0.052778	79.628433	52.686581	96.940483	-4.306088	0.000000	2.541181	0.000000	0.000000	0.000000	0.010916	0.002621	-0.233019	0.000000	0.000000	3.000000	3.000000	0.000000
1121.940299	0.007954	0.556144	0.052778	79.563644	52.843628	97.190552	-4.337547	0.000000	2.487103	0.000000	0.000000	0.000000	0.010916	0.002621	-0.233019	0.000000	0.000000	3.000000	3.000000	0.000000
1121.943632	0.007954	0.556144	0.052778	79.563644	52.843628	97.190552	-4.337547	0.000000	2.487103	0.000000	0.000000	0.000000	0.010916	0.002621	-0.233019	0.000000	0.000000	3.000000	3.000000	0.000000
1121.946965	0.007966	0.556144	0.051961	79.563644	52.843628	97.190552	-4.337547	0.000000	2.487103	0.000000	0.000000	0.000000	0.003429	0.000084	-0.245164	0.000000	0.000000	3.000000	3.000000	0.000000
1121.950299	0.007966	0.556144	0.051961	79.526344	53.154945	97.577713	-4.337547	0.000000	2.487103	0.000000	0.000000	0.000000	0.003429	0.000084	-0.245164	0.000000	0.000000	3.000000	3.000000	0.000000
1121.953632	0.008001	0.556154	0.051120	79.526344	53.154945	97.577713	-4.337547	0.000000	2.487103	0.000000	0.000000	0.000000	0.010534	0.002888	-0.252309	0.000000	0.000000	3.000000	3.000000	0.000000
1121.956965	0.008001	0.556154	0.051120	79.526344	53.154945	97.577713	-4.337547	0.000000	2.487103	0.000000	0.000000	0.000000	0.010534	0.002888	-0.252309	0.000000	0.000000	3.000000	3.000000	0.000000
1121.960299	0.008001	0.556154	0.051120	79.501541	53.502987	97.992561	-4.370602	0.000000	2.428546	0.000000	0.000000	0.000000	0.010534	0.002888	-0.252309	0.000000	0.000000	3.000000	3.000000	0.000000
1121.963632	0.008001	0.556154	0.051120	79.501541	53.502987	97.992561	-4.370602	0.000000	2.428546	0.000000	0.000000	0.000000	0.010534	0.002888	-0.252309	0.000000	0.000000	3.000000	3.000000	0.000000
1121.966965	0.008036	0.556163	0.050278	79.501541	53.502987	97.992561	-4.370602	0.000000	2.428546	0.000000	0.000000	0.000000	0.010484	0.002683	-0.252476	0.000000	0.000000	3.000000	3.000000	0.000000
1121.970299	0.008036	0.556163	0.050278	79.495949	53.742977	98.271370	-4.370602	0.000000	2.428546	0.000000	0.000000	0.000000	0.010484	0.002683	-0.252476	0.000000	0.000000	3.000000	3.000000	0.000000
1121.973632	0.008046	0.556181	0.049413	79.495949	53.742977	98.271370	-4.370602	0.000000	2.428546	0.000000	0.000000	0.000000	0.003108	0.005475	-0.259412	0.000000	0.000000	3.000000	3.000000	0.000000
1121.976965	0.008046	0.556181	0.049413	79.495949	53.742977	98.271370	-4.370602	0.000000	2.428546	0.000000	0.000000	0.000000	0.003108	0.005475	-0.259412	0.000000	0.000000	3.000000	3.000000	0.000000
1121.980299	0.008046	0.556181	0.049413	79.508926	53.891232	98.431969	-4.404356	0.000000	2.366780	0.000000	0.000000	0.000000	0.003108	0.005475	-0.259412	0.000000	0.000000	3.000000	3.000000	0.000000
1121.983632	0.008046	0.556181	0.049413	79.508926	53.891232	98.431969	-4.404356	0.000000	2.366780	0.000000	0.000000	0.000000	0.003108	0.005475	-0.259412	0.000000	0.000000	3.000000	3.000000	0.000000
1121.986965	0.008056	0.556181	0.048531	79.508926	53.891232	98.431969	-4.404356	0.000000	2.366780	0.000000	0.000000	0.000000	0.002997	-0.000088	-0.264847	0.000000	0.000000	3.000000	3.000000	0.000000
1121.990299	0.008056	0.556181	0.048531	79.518875	53.943497	98.490616	-4.404356	0.000000	2.366780	0.000000	0.000000	0.000000	0.002997	-0.000088	-0.264847	0.000000	0.000000	3.000000	3.000000	0.000000
1121.993632	0.008066	0.556197	0.047665	79.518875	53.943497	98.490616	-4.404356	0.000000	2.366780	0.000000	0.000000	0.000000	0.003054	0.005037	-0.259765	0.000000	0.000000	3.000000	3.000000	0.000000
1121.996965	0.008066	0.556197	0.047665	79.518875	53.943497	98.490616	-4.404356	0.000000	2.366780	0.000000	0.000000	0.000000	0.003054	0.005037	-0.259765	0.000000	0.000000	3.000000	3.000000	0.000000
1122.000299	0.008066	0.556197	0.047665	79.514984	53.880974	98.429703	-4.438862	0.000000	2.301413	0.000000	0.000000	0.000000	0.003054	0.005037	-0.259765	0.000000	0.000000	3.000000	3.000000	0.000000
1122.003632	0.008066	0.556197	0.047665	79.514984	53.880974	98.429703	-4.438862	0.000000	2.301413	0.000000	0.000000	0.000000	0.003054	0.005037	-0.259765	0.000000	0.000000	3.000000	3.000000	0.000000
1122.006965	0.008148	0.556213	0.046797	79.514984	53.880974	98.429703	-4.438862	0.000000	2.301413	0.000000	0.000000	0.000000	0.024558	0.004828	-0.260285	0.000000	0.000000	3.000000	3.000000	0.000000
1122.010299	0.008148	0.556213	0.046797	79.503525	53.694855	98.238770	-4.438862	0.000000	2.301413	0.000000	0.000000	0.000000	0.024558	0.004828	-0.260285	0.000000	0.000000	3.000000	3.000000	0.000000
1122.013632	0.008278	0.556282	0.045981	79.503525	53.694855	98.238770	-4.438862	0.000000	2.301413	0.000000	0.000000	0.000000	0.039047	0.020563	-0.244875	0.000000	0.000000	3.000000	3.000000	0.000000
1122.016965	0.008278	0.556282	0.045981	79.503525	53.694855	98.238770	-4.438862	0.000000	2.301413	0.000000	0.000000	0.000000	0.039047	0.020563	-0.244875	0.000000	0.000000	3.000000	3.000000	0.000000
1122.020299	0.008278	0.556282	0.045981	79.486595	53.458477	97.993080	-4.469792	0.000000	2.240748	0.000000	0.000000	0.000000	0.039047	0.020563	-0.244875	0.000000	0.000000	3.000000	3.000000	0.000000
1122.023632	0.008278	0.556282	0.045981	79.486595	53.458477	97.993080	-4.469792	0.000000	2.240748	0.000000	0.000000	0.000000	0.039047	0.020563	-0.244875	0.000000	0.000000	3.000000	3.000000	0.000000
1122.026965	0.008431	0.556351	0.045100	79.486595	53.458477	97.993080	-4.469792	0.000000	2.240748	0.000000	0.000000	0.000000	0.045739	0.020837	-0.264239	0.000000	0.000000	3.000000	3.000000	0.000000
1122.030299	0.008431	0.556351	0.045100	79.458237	53.132446	97.652542	-4.469792	0.000000	2.240748	0.000000	0.000000	0.000000	0.045739	0.020837	-0.264239	0.000000	0.000000	3.000000	3.000000	0.000000
1122.033632	0.008631	0.556473	0.044271	79.458237	53.132446	97.652542	-4.469792	0.000000	2.240748	0.000000	0.000000	0.000000	0.060114	0.036516	-0.248831	0.000000	0.000000	3.000000	3.000000	0.000000
1122.036965	0.008631	0.556473	0.044271	79.458237	53.132446	97.652542	-4.469792	0.000000	2.240748	0.000000	0.000000	0.000000	0.060114	0.036516	-0.248831	0.000000	0.000000	3.000000	3.000000	0.000000
1122.040299	0.008631	0.556473	0.044271	79.429237	52.799271	97.305466	-4.499638	0.000000	2.180197	0.000000	0.000000	0.000000	0.060114	0.036516	-0.248831	0.000000	0.000000	3.000000	3.000000	0.000000
1122.043632	0.008631	0.556473	0.044271	79.429237	52.799271	97.305466	-4.499638	0.000000	2.180197	0.000000	0.000000	0.000000	0.060114	0.036516	-0.248831	0.000000	0.000000	3.000000	3.000000	0.000000
1122.046965	0.008831	0.556594	0.043441	79.429237	52.799271	97.305466	-4.499638	0.000000	2.180197	0.000000	0.000000	0.000000	0.059900	0.036221	-0.249012	0.000000	0.000000	3.000000	3.000000	0.000000
1122.050299	0.008831	0.556594	0.043441	79.398331	52.487797	96.988152	-4.499638	0.000000	2.180197	0.000000	0.000000	0.000000	0.059900	0.036221	-0.249012	0.000000	0.000000	3.000000	3.000000	0.000000
1122.053632	0.009030	0.556741	0.042605	79.398331	52.487797	96.988152	-4.499638	0.000000	2.180197	0.000000	0.000000	0.000000	0.059655	0.044103	-0.250823	0.000000	0.000000	3.000000	3.000000	0.000000
1122.056965	0.009030	0.556741	0.042605	79.398331	52.487797	96.988152	-4.499638	0.000000	2.180197	0.000000	0.000000	0.000000	0.059655	0.044103	-0.250823	0.000000	0.000000	3.000000	3.000000	0.000000
1122.060299	0.009030	0.556741	0.042605	79.380699	52.300625	96.785904	-4.528017	0.000000	2.120628	0.000000	0.000000	0.000000	0.059655	0.044103	-0.250823	0.000000	0.000000	3.000000	3.000000	0.000000
1122.063632	0.009030	0.556741	0.042605	79.380699	52.300625	96.785904	-4.528017	0.000000	2.120628	0.000000	0.000000	0.000000	0.059655	0.044103	-0.250823	0.000000	0.000000	3.000000	3.000000	0.000000
1122.066965	0.009276	0.556905	0.041785	79.380699	52.300625	96.785904	-4.528017	0.000000	2.120628	0.000000	0.000000	0.000000	0.073748	0.049098	-0.245983	0.000000	0.000000	3.000000	3.000000	0.000000
1122.070299	0.009276	0.556905	0.041785	79.367424	52.199287	96.668495	-4.528017	0.000000	2.120628	0.000000	0.000000	0.000000	0.073748	0.049098	-0.245983	0.000000	0.000000	3.000000	3.000000	0.000000
1122.073632	0.009545	0.557103	0.040999	79.367424	52.199287	96.668495	-4.528017	0.000000	2.120628	0.000000	0.000000	0.000000	0.080786	0.059395	-0.235734	0.000000	0.000000	3.000000	3.000000	0.000000
1122.076965	0.009545	0.557103	0.040999	79.367424	52.199287	96.668495	-4.528017	0.000000	2.120628	0.000000	0.000000	0.000000	0.080786	0.059395	-0.235734	0.000000	0.000000	3.000000	3.000000	0.000000
1122.080299	0.009545	0.557103	0.040999	79.362289	52.183918	96.635139	-4.522754	0.000000	2.049939	0.000000	0.000000	0.000000	0.080786	0.059395	-0.235734	0.000000	0.000000	3.000000	3.000000	0.000000
1122.083632	0.009545	0.557103	0.040999	79.362289	52.183918	96.635139	-4.522754	0.000000	2.049939	0.000000	0.000000	0.000000	0.080786	0.059395	-0.235734	0.000000	0.000000	3.000000	3.000000	0.000000
1122.086965	0.009836	0.557291	0.040171	79.362289	52.183918	96.635139	-4.522754	0.000000	2.049939	0.000000	0.000000	0.000000	0.087357	0.056591	-0.248284	0.000000	0.000000	3.000000	3.000000	0.000000
1122.090299	0.009836	0.557291	0.040171	79.368599	52.268749	96.701080	-4.522754	0.000000	2.049939	0.000000	0.000000	0.000000	0.087357	0.056591	-0.248284	0.000000	0.000000	3.000000	3.000000	0.000000
1122.093632	0.010127	0.557496	0.039360	79.368599	52.268749	96.701080	-4.522754	0.000000	2.049939	0.000000	0.000000	0.000000	0.087156	0.061538	-0.243203	0.000000	0.000000	3.000000	3.000000	0.000000
1122.096965	0.010127	0.557496	0.039360	79.368599	52.268749	96.701080	-4.522754	0.000000	2.049939	0.000000	0.000000	0.000000	0.087156	0.061538	-0.243203	0.000000	0.000000	3.000000	3.000000	0.000000
1122.100299	0.010127	0.557496	0.039360	79.377975	52.377636	96.799110	-4.493669	0.000000	1.968025	0.000000	0.000000	0.000000	0.087156	0.061538	-0.243203	0.000000	0.000000	3.000000	3.000000	0.000000
1122.103632	0.010127	0.557496	0.039360	79.377975	52.377636	96.799110	-4.493669	0.000000	1.968025	0.000000	0.000000	0.000000	0.087156	0.061538	-0.243203	0.000000	0.000000	3.000000	3.000000	0.000000
1122.106965	0.010439	0.557710	0.038525	79.377975	52.377636	96.799110	-4.493669	0.000000	1.968025	0.000000	0.000000	0.000000	0.093768	0.064041	-0.250499	0.000000	0.000000	3.000000	3.000000	0.000000
1122.110299	0.010439	0.557710	0.038525	79.383293	52.439476	96.861923	-4.493669	0.000000	1.968025	0.000000	0.000000	0.000000	0.093768	0.064041	-0.250499	0.000000	0.000000	3.000000	3.000000	0.000000
1122.113632	0.010774	0.557904	0.037672	79.383293	52.439476	96.861923	-4.493669	0.000000	1.968025	0.000000	0.000000	0.000000	0.100365	0.058326	-0.256169	0.000000	0.000000	3.000000	3.000000	0.000000
1122.116965	0.010774	0.557904	0.037672	79.383293	52.439476	96.861923	-4.493669	0.000000	1.968025	0.000000	0.000000	0.000000	0.100365	0.058326	-0.256169	0.000000	0.000000	3.000000	3.000000	0.000000
1122.120299	0.010774	0.557904	0.037672	79.378212	52.396183	96.803230	-4.461313	0.000000	1.883580	0.000000	0.000000	0.000000	0.100365	0.058326	-0.256169	0.000000	0.000000	3.000000	3.000000	0.000000
1122.123632	0.010774	0.557904	0.037672	79.378212	52.396183	96.803230	-4.461313	0.000000	1.883580	0.000000	0.000000	0.000000	0.100365	0.058326	-0.256169	0.000000	0.000000	3.000000	3.000000	0.000000
1122.126965	0.011130	0.558124	0.036811	79.378212	52.396183	96.803230	-4.461313	0.000000	1.883580	0.000000	0.000000	0.000000	0.106996	0.066062	-0.258216	0.000000	0.000000	3.000000	3.000000	0.000000
1122.130299	0.011130	0.558124	0.036811	79.347656	52.119198	96.521942	-4.461313	0.000000	1.883580	0.000000	0.000000	0.000000	0.106996	0.066062	-0.258216	0.000000	0.000000	3.000000	3.000000	0.000000
1122.133632	0.011486	0.558343	0.035949	79.347656	52.119198	96.521942	-4.461313	0.000000	1.883580	0.000000	0.000000	0.000000	0.106601	0.065651	-0.258466	0.000000	0.000000	3.000000	3.000000	0.000000
1122.136965	0.011486	0.558343	0.035949	79.347656	52.119198	96.521942	-4.461313	0.000000	1.883580	0.000000	0.000000	0.000000	0.106601	0.065651	-0.258466	0.000000	0.000000	3.000000	3.000000	0.000000
1122.140299	0.011486	0.558343	0.035949	79.301506	51.694248	96.079781	-4.425714	0.000000	1.797467	0.000000	0.000000	0.000000	0.106601	0.065651	-0.258466	0.000000	0.000000	3.000000	3.000000	0.000000
1122.143632	0.011486	0.558343	0.035949	79.301506	51.694248	96.079781	-4.425714	0.000000	1.797467	0.000000	0.000000	0.000000	0.106601	0.065651	-0.258466	0.000000	0.000000	3.000000	3.000000	0.000000
1122.146965	0.011864	0.558551	0.035110	79.301506	51.694248	96.079781	-4.425714	0.000000	1.797467	0.000000	0.000000	0.000000	0.113385	0.062484	-0.251926	0.000000	0.000000	3.000000	3.000000	0.000000
1122.150299	0.011864	0.558551	0.035110	79.247917	51.223164	95.594543	-4.425714	0.000000	1.797467	0.000000	0.000000	0.000000	0.113385	0.062484	-0.251926	0.000000	0.000000	3.000000	3.000000	0.000000
1122.153632	0.012242	0.558758	0.034333	79.247917	51.223164	95.594543	-4.425714	0.000000	1.797467	0.000000	0.000000	0.000000	0.113455	0.061860	-0.232948	0.000000	0.000000	3.000000	3.000000	0.000000
1122.156965	0.012242	0.558758	0.034333	79.247917	51.223164	95.594543	-4.425714	0.000000	1.797467	0.000000	0.000000	0.000000	0.113455	0.061860	-0.232948	0.000000	0.000000	3.000000	3.000000	0.000000
1122.160299	0.012242	0.558758	0.034333	79.197128	50.789131	95.145790	-4.387908	0.000000	1.716654	0.000000	0.000000	0.000000	0.113455	0.061860	-0.232948	0.000000	0.000000	3.000000	3.000000	0.000000
1122.163632	0.012643	0.558953	0.033578	79.197128	50.789131	95.145790	-4.387908	0.000000	1.716654	0.000000	0.000000	0.000000	0.120246	0.058766	-0.226387	0.000000	0.000000	3.000000	3.000000	0.000000
1122.166965	0.012643	0.558953	0.033578	79.197128	50.789131	95.145790	-4.387908	0.000000	1.716654	0.000000	0.000000	0.000000	0.120246	0.058766	-0.226387	0.000000	0.000000	3.000000	3.000000	0.000000
1122.170299	0.012643	0.558953	0.033578	79.151917	50.423531	94.769180	-4.367867	0.000000	1.678923	0.000000	0.000000	0.000000	0.120246	0.058766	-0.226387	0.000000	0.000000	3.000000	3.000000	0.000000
1122.173632	0.013090	0.559148	0.032886	79.151917	50.423531	94.769180	-4.367867	0.000000	1.678923	0.000000	0.000000	0.000000	0.134329	0.058272	-0.207744	0.000000	0.000000	3.000000	3.000000	0.000000
1122.176965	0.013090	0.559148	0.032886	79.151917	50.423531	94.769180	-4.367867	0.000000	1.678923	0.000000	0.000000	0.000000	0.134329	0.058272	-0.207744	0.000000	0.000000	3.000000	3.000000	0.000000
1122.180299	0.013090	0.559148	0.032886	79.107689	50.103107	94.430351	-4.345478	0.000000	1.644299	0.000000	0.000000	0.000000	0.134329	0.058272	-0.207744	0.000000	0.000000	3.000000	3.000000	0.000000
1122.183632	0.013090	0.559148	0.032886	79.107689	50.103107	94.430351	-4.345478	0.000000	1.644299	0.000000	0.000000	0.000000	0.134329	0.058272	-0.207744	0.000000	0.000000	3.000000	3.000000	0.000000
1122.186965	0.013585	0.559367	0.032250	79.107689	50.103107	94.430351	-4.345478	0.000000	1.644299	0.000000	0.000000	0.000000	0.148361	0.065842	-0.190785	0.000000	0.000000	3.000000	3.000000	0.000000
1122.190299	0.013585	0.559367	0.032250	79.070755	49.844891	94.155716	-4.345478	0.000000	1.644299	0.000000	0.000000	0.000000	0.148361	0.065842	-0.190785	0.000000	0.000000	3.000000	3.000000	0.000000
1122.193632	0.014103	0.559568	0.031659	79.070755	49.844891	94.155716	-4.345478	0.000000	1.644299	0.000000	0.000000	0.000000	0.155328	0.060152	-0.177280	0.000000	0.000000	3.000000	3.000000	0.000000
1122.196965	0.014103	0.559568	0.031659	79.070755	49.844891	94.155716	-4.345478	0.000000	1.644299	0.000000	0.000000	0.000000	0.155328	0.060152	-0.177280	0.000000	0.000000	3.000000	3.000000	0.000000
1122.200299	0.014103	0.559568	0.031659	79.045319	49.701530	94.094040	-4.294863	0.000000	1.582955	0.000000	0.000000	0.000000	0.155328	0.060152	-0.177280	0.000000	0.000000	3.000000	3.000000	0.000000
1122.203632	0.014103	0.559568	0.031659	79.045319	49.701530	94.094040	-4.294863	0.000000	1.582955	0.000000	0.000000	0.000000	0.155328	0.060152	-0.177280	0.000000	0.000000	3.000000	3.000000	0.000000
1122.206965	0.014644	0.559794	0.031125	79.045319	49.701530	94.094040	-4.294863	0.000000	1.582955	0.000000	0.000000	0.000000	0.162424	0.067803	-0.160153	0.000000	0.000000	3.000000	3.000000	0.000000
1122.210299	0.014644	0.559794	0.031125	79.035828	49.692959	94.675278	-4.294863	0.000000	1.582955	0.000000	0.000000	0.000000	0.162424	0.067803	-0.160153	0.000000	0.000000	3.000000	3.000000	0.000000
1122.213632	0.015208	0.560010	0.030613	79.035828	49.692959	94.675278	-4.294863	0.000000	1.582955	0.000000	0.000000	0.000000	0.169227	0.064890	-0.153642	0.000000	0.000000	3.000000	3.000000	0.000000
1122.216965	0.015208	0.560010	0.030613	79.035828	49.692959	94.675278	-4.294863	0.000000	1.582955	0.000000	0.000000	0.000000	0.169227	0.064890	-0.153642	0.000000	0.000000	3.000000	3.000000	0.000000
1122.220299	0.015208	0.560010	0.030613	79.036156	49.743607	96.095467	-4.239588	0.000000	1.530656	0.000000	0.000000	0.000000	0.169227	0.064890	-0.153642	0.000000	0.000000	3.000000	3.000000	0.000000
1122.223632	0.015794	0.560226	0.030099	79.036156	49.743607	96.095467	-4.239588	0.000000	1.530656	0.000000	0.000000	0.000000	0.175805	0.064708	-0.154135	0.000000	0.000000	3.000000	3.000000	0.000000
1122.226965	0.015794	0.560226	0.030099	79.036156	49.743607	96.095467	-4.239588	0.000000	1.530656	0.000000	0.000000	0.000000	0.175805	0.064708	-0.154135	0.000000	0.000000	3.000000	3.000000	0.000000
1122.230299	0.015794	0.560226	0.030099	79.035599	49.791874	97.649330	-4.210287	0.000000	1.504966	0.000000	0.000000	0.000000	0.175805	0.064708	-0.154135	0.000000	0.000000	3.000000	3.000000	0.000000
1122.233632	0.016496	0.560449	0.029622	79.035599	49.791874	97.649330	-4.210287	0.000000	1.504966	0.000000	0.000000	0.000000	0.210507	0.067121	-0.143298	0.000000	0.000000	3.000000	3.000000	0.000000
1122.236965	0.016496	0.560449	0.029622	79.035599	49.791874	97.649330	-4.210287	0.000000	1.504966	0.000000	0.000000	0.000000	0.210507	0.067121	-0.143298	0.000000	0.000000	3.000000	3.000000	0.000000
1122.240299	0.016496	0.560449	0.029622	79.057991	49.756359	98.223694	-4.175202	0.000000	1.481084	0.000000	0.000000	0.000000	0.210507	0.067121	-0.143298	0.000000	0.000000	3.000000	3.000000	0.000000
1122.243632	0.017403	0.560682	0.029112	79.057991	49.756359	98.223694	-4.175202	0.000000	1.481084	0.000000	0.000000	0.000000	0.272176	0.069648	-0.152877	0.000000	0.000000	3.000000	3.000000	0.000000
1122.246965	0.017403	0.560682	0.029112	79.057991	49.756359	98.223694	-4.175202	0.000000	1.481084	0.000000	0.000000	0.000000	0.272176	0.069648	-0.152877	0.000000	0.000000	3.000000	3.000000	0.000000
1122.250299	0.017403	0.560682	0.029112	79.126740	49.481873	97.795059	-4.129840	0.000000	1.455604	0.000000	0.000000	0.000000	0.272176	0.069648	-0.152877	0.000000	0.000000	3.000000	3.000000	0.000000
1122.253632	0.018286	0.560887	0.028607	79.126740	49.481873	97.795059	-4.129840	0.000000	1.455604	0.000000	0.000000	0.000000	0.264756	0.061487	-0.151496	0.000000	0.000000	3.000000	3.000000	0.000000
1122.256965	0.018286	0.560887	0.028607	79.126740	49.481873	97.795059	-4.129840	0.000000	1.455604	0.000000	0.000000	0.000000	0.264756	0.061487	-0.151496	0.000000	0.000000	3.000000	3.000000	0.000000
1122.260299	0.018286	0.560887	0.028607	79.248474	48.920139	96.940880	-4.085714	0.000000	1.430355	0.000000	0.000000	0.000000	0.264756	0.061487	-0.151496	0.000000	0.000000	3.000000	3.000000	0.000000
1122.263632	0.019119	0.561056	0.028067	79.248474	48.920139	96.940880	-4.085714	0.000000	1.430355	0.000000	0.000000	0.000000	0.249971	0.050713	-0.162090	0.000000	0.000000	3.000000	3.000000	0.000000
1122.266965	0.019119	0.561056	0.028067	79.248474	48.920139	96.940880	-4.085714	0.000000	1.430355	0.000000	0.000000	0.000000	0.249971	0.050713	-0.162090	0.000000	0.000000	3.000000	3.000000	0.000000
1122.270299	0.019119	0.561056	0.028067	79.382256	48.046322	95.794090	-4.044052	0.000000	1.403340	0.000000	0.000000	0.000000	0.249971	0.050713	-0.162090	0.000000	0.000000	3.000000	3.000000	0.000000
1122.273632	0.019950	0.561224	0.027525	79.382256	48.046322	95.794090	-4.044052	0.000000	1.403340	0.000000	0.000000	0.000000	0.249416	0.050575	-0.162582	0.000000	0.000000	3.000000	3.000000	0.000000
1122.276965	0.019950	0.561224	0.027525	79.382256	48.046322	95.794090	-4.044052	0.000000	1.403340	0.000000	0.000000	0.000000	0.249416	0.050575	-0.162582	0.000000	0.000000	3.000000	3.000000	0.000000
1122.280299	0.019950	0.561224	0.027525	79.500732	47.088070	94.884064	-4.002483	0.000000	1.376243	0.000000	0.000000	0.000000	0.249416	0.050575	-0.162582	0.000000	0.000000	3.000000	3.000000	0.000000
1122.283632	0.020803	0.561366	0.026986	79.500732	47.088070	94.884064	-4.002483	0.000000	1.376243	0.000000	0.000000	0.000000	0.255828	0.042450	-0.161663	0.000000	0.000000	3.000000	3.000000	0.000000
1122.286965	0.020803	0.561366	0.026986	79.500732	47.088070	94.884064	-4.002483	0.000000	1.376243	0.000000	0.000000	0.000000	0.255828	0.042450	-0.161663	0.000000	0.000000	3.000000	3.000000	0.000000
1122.290299	0.020803	0.561366	0.026986	79.579590	46.274479	94.392021	-3.959845	0.000000	1.349299	0.000000	0.000000	0.000000	0.255828	0.042450	-0.161663	0.000000	0.000000	3.000000	3.000000	0.000000
1122.293632	0.021700	0.561480	0.026449	79.579590	46.274479	94.392021	-3.959845	0.000000	1.349299	0.000000	0.000000	0.000000	0.269113	0.034369	-0.161081	0.000000	0.000000	3.000000	3.000000	0.000000
1122.296965	0.021700	0.561480	0.026449	79.579590	46.274479	94.392021	-3.959845	0.000000	1.349299	0.000000	0.000000	0.000000	0.269113	0.034369	-0.161081	0.000000	0.000000	3.000000	3.000000	0.000000
1122.300299	0.021700	0.561480	0.026449	79.627335	45.670055	94.031075	-3.914993	0.000000	1.322452	0.000000	0.000000	0.000000	0.269113	0.034369	-0.161081	0.000000	0.000000	3.000000	3.000000	0.000000
1122.303632	0.022734	0.561612	0.025921	79.627335	45.670055	94.031075	-3.914993	0.000000	1.322452	0.000000	0.000000	0.000000	0.310050	0.039533	-0.158272	0.000000	0.000000	3.000000	3.000000	0.000000
1122.306965	0.022734	0.561612	0.025921	79.627335	45.670055	94.031075	-3.914993	0.000000	1.322452	0.000000	0.000000	0.000000	0.310050	0.039533	-0.158272	0.000000	0.000000	3.000000	3.000000	0.000000
1122.310299	0.022734	0.561612	0.025921	79.673149	45.357086	93.717079	-3.863318	0.000000	1.296073	0.000000	0.000000	0.000000	0.310050	0.039533	-0.158272	0.000000	0.000000	3.000000	3.000000	0.000000
1122.313632	0.023833	0.561699	0.025376	79.673149	45.357086	93.717079	-3.863318	0.000000	1.296073	0.000000	0.000000	0.000000	0.329828	0.026163	-0.163591	0.000000	0.000000	3.000000	3.000000	0.000000
1122.316965	0.023833	0.561699	0.025376	79.673149	45.357086	93.717079	-3.863318	0.000000	1.296073	0.000000	0.000000	0.000000	0.329828	0.026163	-0.163591	0.000000	0.000000	3.000000	3.000000	0.000000
1122.320299	0.023833	0.561699	0.025376	79.729271	45.209888	93.448105	-3.808347	0.000000	1.268808	0.000000	0.000000	0.000000	0.329828	0.026163	-0.163591	0.000000	0.000000	3.000000	3.000000	0.000000
1122.323632	0.024905	0.561751	0.024794	79.729271	45.209888	93.448105	-3.808347	0.000000	1.268808	0.000000	0.000000	0.000000	0.321689	0.015475	-0.174635	0.000000	0.000000	3.000000	3.000000	0.000000
1122.326965	0.024905	0.561751	0.024794	79.729271	45.209888	93.448105	-3.808347	0.000000	1.268808	0.000000	0.000000	0.000000	0.321689	0.015475	-0.174635	0.000000	0.000000	3.000000	3.000000	0.000000
1122.330299	0.024905	0.561751	0.024794	79.802231	45.134903	93.350983	-3.754732	0.000000	1.239702	0.000000	0.000000	0.000000	0.321689	0.015475	-0.174635	0.000000	0.000000	3.000000	3.000000	0.000000
1122.333632	0.025886	0.561785	0.024261	79.802231	45.134903	93.350983	-3.754732	0.000000	1.239702	0.000000	0.000000	0.000000	0.294258	0.010152	-0.159903	0.000000	0.000000	3.000000	3.000000	0.000000
1122.336965	0.025886	0.561785	0.024261	79.802231	45.134903	93.350983	-3.754732	0.000000	1.239702	0.000000	0.000000	0.000000	0.294258	0.010152	-0.159903	0.000000	0.000000	3.000000	3.000000	0.000000
1122.340299	0.025886	0.561785	0.024261	79.879448	45.044296	93.511757	-3.705688	0.000000	1.213052	0.000000	0.000000	0.000000	0.294258	0.010152	-0.159903	0.000000	0.000000	3.000000	3.000000	0.000000
1122.343632	0.026771	0.561765	0.023678	79.879448	45.044296	93.511757	-3.705688	0.000000	1.213052	0.000000	0.000000	0.000000	0.265339	-0.005828	-0.174927	0.000000	0.000000	3.000000	3.000000	0.000000
1122.346965	0.026771	0.561765	0.023678	79.879448	45.044296	93.511757	-3.705688	0.000000	1.213052	0.000000	0.000000	0.000000	0.265339	-0.005828	-0.174927	0.000000	0.000000	3.000000	3.000000	0.000000
1122.350299	0.026771	0.561765	0.023678	79.941750	45.004276	93.903351	-3.661465	0.000000	1.183897	0.000000	0.000000	0.000000	0.265339	-0.005828	-0.174927	0.000000	0.000000	3.000000	3.000000	0.000000
1122.353632	0.027585	0.561746	0.023097	79.941750	45.004276	93.903351	-3.661465	0.000000	1.183897	0.000000	0.000000	0.000000	0.244180	-0.005894	-0.174293	0.000000	0.000000	3.000000	3.000000	0.000000
1122.356965	0.027585	0.561746	0.023097	79.941750	45.004276	93.903351	-3.661465	0.000000	1.183897	0.000000	0.000000	0.000000	0.244180	-0.005894	-0.174293	0.000000	0.000000	3.000000	3.000000	0.000000
1122.360299	0.027585	0.561746	0.023097	79.979271	45.020737	94.221565	-3.620769	0.000000	1.154848	0.000000	0.000000	0.000000	0.244180	-0.005894	-0.174293	0.000000	0.000000	3.000000	3.000000	0.000000
1122.363632	0.028464	0.561708	0.022493	79.979271	45.020737	94.221565	-3.620769	0.000000	1.154848	0.000000	0.000000	0.000000	0.263769	-0.011236	-0.181288	0.000000	0.000000	3.000000	3.000000	0.000000
1122.366965	0.028464	0.561708	0.022493	79.979271	45.020737	94.221565	-3.620769	0.000000	1.154848	0.000000	0.000000	0.000000	0.263769	-0.011236	-0.181288	0.000000	0.000000	3.000000	3.000000	0.000000
1122.370299	0.028464	0.561708	0.022493	79.977264	45.047760	94.170593	-3.576807	0.000000	1.124634	0.000000	0.000000	0.000000	0.263769	-0.011236	-0.181288	0.000000	0.000000	3.000000	3.000000	0.000000
1122.373632	0.029361	0.561661	0.021844	79.977264	45.047760	94.170593	-3.576807	0.000000	1.124634	0.000000	0.000000	0.000000	0.269174	-0.013996	-0.194580	0.000000	0.000000	3.000000	3.000000	0.000000
1122.376965	0.029361	0.561661	0.021844	79.977264	45.047760	94.170593	-3.576807	0.000000	1.124634	0.000000	0.000000	0.000000	0.269174	-0.013996	-0.194580	0.000000	0.000000	3.000000	3.000000	0.000000
1122.380299	0.029361	0.561661	0.021844	79.941536	44.875725	93.900658	-3.531945	0.000000	1.092204	0.000000	0.000000	0.000000	0.269174	-0.013996	-0.194580	0.000000	0.000000	3.000000	3.000000	0.000000
1122.383632	0.030280	0.561606	0.021216	79.941536	44.875725	93.900658	-3.531945	0.000000	1.092204	0.000000	0.000000	0.000000	0.275700	-0.016657	-0.188569	0.000000	0.000000	3.000000	3.000000	0.000000
1122.386965	0.030280	0.561606	0.021216	79.941536	44.875725	93.900658	-3.531945	0.000000	1.092204	0.000000	0.000000	0.000000	0.275700	-0.016657	-0.188569	0.000000	0.000000	3.000000	3.000000	0.000000
1122.390299	0.030280	0.561606	0.021216	79.865486	44.438164	93.433540	-3.485995	0.000000	1.060776	0.000000	0.000000	0.000000	0.275700	-0.016657	-0.188569	0.000000	0.000000	3.000000	3.000000	0.000000
1122.393632	0.031196	0.561533	0.020567	79.865486	44.438164	93.433540	-3.485995	0.000000	1.060776	0.000000	0.000000	0.000000	0.274632	-0.021983	-0.194482	0.000000	0.000000	3.000000	3.000000	0.000000
1122.396965	0.031196	0.561533	0.020567	79.865486	44.438164	93.433540	-3.485995	0.000000	1.060776	0.000000	0.000000	0.000000	0.274632	-0.021983	-0.194482	0.000000	0.000000	3.000000	3.000000	0.000000
1122.400299	0.031196	0.561533	0.020567	79.760803	43.827866	92.889641	-3.440223	0.000000	1.028362	0.000000	0.000000	0.000000	0.274632	-0.021983	-0.194482	0.000000	0.000000	3.000000	3.000000	0.000000
1122.403632	0.032064	0.561433	0.019926	79.760803	43.827866	92.889641	-3.440223	0.000000	1.028362	0.000000	0.000000	0.000000	0.260412	-0.029908	-0.192465	0.000000	0.000000	3.000000	3.000000	0.000000
1122.406965	0.032064	0.561433	0.019926	79.760803	43.827866	92.889641	-3.440223	0.000000	1.028362	0.000000	0.000000	0.000000	0.260412	-0.029908	-0.192465	0.000000	0.000000	3.000000	3.000000	0.000000
1122.410299	0.032064	0.561433	0.019926	79.652611	43.192684	92.400162	-3.396821	0.000000	0.996284	0.000000	0.000000	0.000000	0.260412	-0.029908	-0.192465	0.000000	0.000000	3.000000	3.000000	0.000000
1122.413632	0.032064	0.561433	0.019926	79.652611	43.192684	92.400162	-3.396821	0.000000	0.996284	0.000000	0.000000	0.000000	0.260412	-0.029908	-0.192465	0.000000	0.000000	3.000000	3.000000	0.000000
1122.416965	0.032840	0.561325	0.019312	79.652611	43.192684	92.400162	-3.396821	0.000000	0.996284	0.000000	0.000000	0.000000	0.233052	-0.032475	-0.184119	0.000000	0.000000	3.000000	3.000000	0.000000
1122.420299	0.032840	0.561325	0.019312	79.543411	42.570850	91.902061	-3.396821	0.000000	0.996284	0.000000	0.000000	0.000000	0.233052	-0.032475	-0.184119	0.000000	0.000000	3.000000	3.000000	0.000000
1122.423632	0.033501	0.561173	0.018693	79.543411	42.570850	91.902061	-3.396821	0.000000	0.996284	0.000000	0.000000	0.000000	0.198304	-0.045596	-0.185808	0.000000	0.000000	3.000000	3.000000	0.000000
1122.426965	0.033501	0.561173	0.018693	79.543411	42.570850	91.902061	-3.396821	0.000000	0.996284	0.000000	0.000000	0.000000	0.198304	-0.045596	-0.185808	0.000000	0.000000	3.000000	3.000000	0.000000
1122.430299	0.033501	0.561173	0.018693	79.453560	42.071194	91.399353	-3.324928	0.000000	0.934630	0.000000	0.000000	0.000000	0.198304	-0.045596	-0.185808	0.000000	0.000000	3.000000	3.000000	0.000000
1122.433632	0.033501	0.561173	0.018693	79.453560	42.071194	91.399353	-3.324928	0.000000	0.934630	0.000000	0.000000	0.000000	0.198304	-0.045596	-0.185808	0.000000	0.000000	3.000000	3.000000	0.000000
1122.436965	0.034051	0.561030	0.018121	79.453560	42.071194	91.399353	-3.324928	0.000000	0.934630	0.000000	0.000000	0.000000	0.164816	-0.042900	-0.171387	0.000000	0.000000	3.000000	3.000000	0.000000
1122.440299	0.034051	0.561030	0.018121	79.386559	41.730125	91.013878	-3.324928	0.000000	0.934630	0.000000	0.000000	0.000000	0.164816	-0.042900	-0.171387	0.000000	0.000000	3.000000	3.000000	0.000000
1122.443632	0.034602	0.560896	0.017590	79.386559	41.730125	91.013878	-3.324928	0.000000	0.934630	0.000000	0.000000	0.000000	0.165303	-0.040194	-0.159293	0.000000	0.000000	3.000000	3.000000	0.000000
1122.446965	0.034602	0.560896	0.017590	79.386559	41.730125	91.013878	-3.324928	0.000000	0.934630	0.000000	0.000000	0.000000	0.165303	-0.040194	-0.159293	0.000000	0.000000	3.000000	3.000000	0.000000
1122.450299	0.034602	0.560896	0.017590	79.344147	41.533028	90.764305	-3.269908	0.000000	0.879517	0.000000	0.000000	0.000000	0.165303	-0.040194	-0.159293	0.000000	0.000000	3.000000	3.000000	0.000000
1122.453632	0.034602	0.560896	0.017590	79.344147	41.533028	90.764305	-3.269908	0.000000	0.879517	0.000000	0.000000	0.000000	0.165303	-0.040194	-0.159293	0.000000	0.000000	3.000000	3.000000	0.000000
1122.456965	0.035084	0.560736	0.017069	79.344147	41.533028	90.764305	-3.269908	0.000000	0.879517	0.000000	0.000000	0.000000	0.144784	-0.047970	-0.156356	0.000000	0.000000	3.000000	3.000000	0.000000
1122.460299	0.035084	0.560736	0.017069	79.339081	41.574455	90.772957	-3.269908	0.000000	0.879517	0.000000	0.000000	0.000000	0.144784	-0.047970	-0.156356	0.000000	0.000000	3.000000	3.000000	0.000000
1122.463632	0.035526	0.560576	0.016615	79.339081	41.574455	90.772957	-3.269908	0.000000	0.879517	0.000000	0.000000	0.000000	0.132412	-0.047822	-0.136164	0.000000	0.000000	3.000000	3.000000	0.000000
1122.466965	0.035526	0.560576	0.016615	79.339081	41.574455	90.772957	-3.269908	0.000000	0.879517	0.000000	0.000000	0.000000	0.132412	-0.047822	-0.136164	0.000000	0.000000	3.000000	3.000000	0.000000
1122.470299	0.035526	0.560576	0.016615	79.343918	41.852482	91.048157	-3.223709	0.000000	0.830763	0.000000	0.000000	0.000000	0.132412	-0.047822	-0.136164	0.000000	0.000000	3.000000	3.000000	0.000000
1122.473632	0.035526	0.560576	0.016615	79.343918	41.852482	91.048157	-3.223709	0.000000	0.830763	0.000000	0.000000	0.000000	0.132412	-0.047822	-0.136164	0.000000	0.000000	3.000000	3.000000	0.000000
1122.476965	0.035946	0.560383	0.016192	79.343918	41.852482	91.048157	-3.223709	0.000000	0.830763	0.000000	0.000000	0.000000	0.126067	-0.058106	-0.127116	0.000000	0.000000	3.000000	3.000000	0.000000
1122.480299	0.035946	0.560383	0.016192	79.321121	42.344704	91.594231	-3.223709	0.000000	0.830763	0.000000	0.000000	0.000000	0.126067	-0.058106	-0.127116	0.000000	0.000000	3.000000	3.000000	0.000000
1122.483632	0.036322	0.560207	0.015789	79.321121	42.344704	91.594231	-3.223709	0.000000	0.830763	0.000000	0.000000	0.000000	0.112769	-0.052818	-0.120908	0.000000	0.000000	3.000000	3.000000	0.000000
1122.486965	0.036322	0.560207	0.015789	79.321121	42.344704	91.594231	-3.223709	0.000000	0.830763	0.000000	0.000000	0.000000	0.112769	-0.052818	-0.120908	0.000000	0.000000	3.000000	3.000000	0.000000
1122.490299	0.036322	0.560207	0.015789	79.272568	42.903679	92.253166	-3.183903	0.000000	0.789426	0.000000	0.000000	0.000000	0.112769	-0.052818	-0.120908	0.000000	0.000000	3.000000	3.000000	0.000000
1122.493632	0.036322	0.560207	0.015789	79.272568	42.903679	92.253166	-3.183903	0.000000	0.789426	0.000000	0.000000	0.000000	0.112769	-0.052818	-0.120908	0.000000	0.000000	3.000000	3.000000	0.000000
1122.496965	0.036652	0.560057	0.015383	79.272568	42.903679	92.253166	-3.183903	0.000000	0.789426	0.000000	0.000000	0.000000	0.098976	-0.045040	-0.121686	0.000000	0.000000	3.000000	3.000000	0.000000
1122.500299	0.036652	0.560057	0.015383	79.225021	43.446980	92.892975	-3.183903	0.000000	0.789426	0.000000	0.000000	0.000000	0.098976	-0.045040	-0.121686	0.000000	0.000000	3.000000	3.000000	0.000000
1122.503632	0.036935	0.559889	0.014963	79.225021	43.446980	92.892975	-3.183903	0.000000	0.789426	0.000000	0.000000	0.000000	0.084927	-0.050223	-0.126101	0.000000	0.000000	3.000000	3.000000	0.000000
1122.506965	0.036935	0.559889	0.014963	79.225021	43.446980	92.892975	-3.183903	0.000000	0.789426	0.000000	0.000000	0.000000	0.084927	-0.050223	-0.126101	0.000000	0.000000	3.000000	3.000000	0.000000
1122.510299	0.036935	0.559889	0.014963	79.197350	43.907532	93.418297	-3.153252	0.000000	0.748128	0.000000	0.000000	0.000000	0.084927	-0.050223	-0.126101	0.000000	0.000000	3.000000	3.000000	0.000000
1122.513632	0.036935	0.559889	0.014963	79.197350	43.907532	93.418297	-3.153252	0.000000	0.748128	0.000000	0.000000	0.000000	0.084927	-0.050223	-0.126101	0.000000	0.000000	3.000000	3.000000	0.000000
1122.516965	0.037238	0.559756	0.014511	79.197350	43.907532	93.418297	-3.153252	0.000000	0.748128	0.000000	0.000000	0.000000	0.090790	-0.039911	-0.135442	0.000000	0.000000	3.000000	3.000000	0.000000
1122.520299	0.037238	0.559756	0.014511	79.186188	44.268536	93.804695	-3.153252	0.000000	0.748128	0.000000	0.000000	0.000000	0.090790	-0.039911	-0.135442	0.000000	0.000000	3.000000	3.000000	0.000000
1122.523632	0.037605	0.559631	0.014030	79.186188	44.268536	93.804695	-3.153252	0.000000	0.748128	0.000000	0.000000	0.000000	0.110171	-0.037371	-0.144189	0.000000	0.000000	3.000000	3.000000	0.000000
1122.526965	0.037605	0.559631	0.014030	79.186188	44.268536	93.804695	-3.153252	0.000000	0.748128	0.000000	0.000000	0.000000	0.110171	-0.037371	-0.144189	0.000000	0.000000	3.000000	3.000000	0.000000
1122.530299	0.037605	0.559631	0.014030	79.200378	44.430237	93.925415	-3.119759	0.000000	0.701523	0.000000	0.000000	0.000000	0.110171	-0.037371	-0.144189	0.000000	0.000000	3.000000	3.000000	0.000000
1122.533632	0.037605	0.559631	0.014030	79.200378	44.430237	93.925415	-3.119759	0.000000	0.701523	0.000000	0.000000	0.000000	0.110171	-0.037371	-0.144189	0.000000	0.000000	3.000000	3.000000	0.000000
1122.536965	0.038035	0.559524	0.013497	79.200378	44.430237	93.925415	-3.119759	0.000000	0.701523	0.000000	0.000000	0.000000	0.128904	-0.032317	-0.160018	0.000000	0.000000	3.000000	3.000000	0.000000
1122.540299	0.038035	0.559524	0.013497	79.212814	44.509148	93.939156	-3.119759	0.000000	0.701523	0.000000	0.000000	0.000000	0.128904	-0.032317	-0.160018	0.000000	0.000000	3.000000	3.000000	0.000000
1122.543632	0.038532	0.559408	0.012981	79.212814	44.509148	93.939156	-3.119759	0.000000	0.701523	0.000000	0.000000	0.000000	0.149254	-0.034869	-0.154806	0.000000	0.000000	3.000000	3.000000	0.000000
1122.546965	0.038532	0.559408	0.012981	79.212814	44.509148	93.939156	-3.119759	0.000000	0.701523	0.000000	0.000000	0.000000	0.149254	-0.034869	-0.154806	0.000000	0.000000	3.000000	3.000000	0.000000
1122.550299	0.038532	0.559408	0.012981	79.198242	44.432148	93.836189	-3.073399	0.000000	0.649052	0.000000	0.000000	0.000000	0.149254	-0.034869	-0.154806	0.000000	0.000000	3.000000	3.000000	0.000000
1122.553632	0.038532	0.559408	0.012981	79.198242	44.432148	93.836189	-3.073399	0.000000	0.649052	0.000000	0.000000	0.000000	0.149254	-0.034869	-0.154806	0.000000	0.000000	3.000000	3.000000	0.000000
1122.556965	0.039044	0.559273	0.012380	79.198242	44.432148	93.836189	-3.073399	0.000000	0.649052	0.000000	0.000000	0.000000	0.153536	-0.040247	-0.180380	0.000000	0.000000	3.000000	3.000000	0.000000
1122.560299	0.039044	0.559273	0.012380	79.158714	44.189716	93.662659	-3.073399	0.000000	0.649052	0.000000	0.000000	0.000000	0.153536	-0.040247	-0.180380	0.000000	0.000000	3.000000	3.000000	0.000000
1122.563632	0.039532	0.559139	0.011780	79.158714	44.189716	93.662659	-3.073399	0.000000	0.649052	0.000000	0.000000	0.000000	0.146441	-0.040261	-0.180062	0.000000	0.000000	3.000000	3.000000	0.000000
1122.566965	0.039532	0.559139	0.011780	79.158714	44.189716	93.662659	-3.073399	0.000000	0.649052	0.000000	0.000000	0.000000	0.146441	-0.040261	-0.180062	0.000000	0.000000	3.000000	3.000000	0.000000
1122.570299	0.039532	0.559139	0.011780	79.090210	43.775536	93.371040	-3.023403	0.000000	0.588979	0.000000	0.000000	0.000000	0.146441	-0.040261	-0.180062	0.000000	0.000000	3.000000	3.000000	0.000000
1122.573632	0.039532	0.559139	0.011780	79.090210	43.775536	93.371040	-3.023403	0.000000	0.588979	0.000000	0.000000	0.000000	0.146441	-0.040261	-0.180062	0.000000	0.000000	3.000000	3.000000	0.000000
1122.576965	0.039968	0.558961	0.011105	79.090210	43.775536	93.371040	-3.023403	0.000000	0.588979	0.000000	0.000000	0.000000	0.130721	-0.053367	-0.202314	0.000000	0.000000	3.000000	3.000000	0.000000
1122.580299	0.039968	0.558961	0.011105	79.010178	43.294933	93.017700	-3.023403	0.000000	0.588979	0.000000	0.000000	0.000000	0.130721	-0.053367	-0.202314	0.000000	0.000000	3.000000	3.000000	0.000000
1122.583632	0.040371	0.558748	0.010331	79.010178	43.294933	93.017700	-3.023403	0.000000	0.588979	0.000000	0.000000	0.000000	0.121034	-0.063949	-0.232185	0.000000	0.000000	3.000000	3.000000	0.000000
1122.586965	0.040371	0.558748	0.010331	79.010178	43.294933	93.017700	-3.023403	0.000000	0.588979	0.000000	0.000000	0.000000	0.121034	-0.063949	-0.232185	0.000000	0.000000	3.000000	3.000000	0.000000
1122.590299	0.040371	0.558748	0.010331	78.937584	42.844242	92.647453	-2.981444	0.000000	0.516562	0.000000	0.000000	0.000000	0.121034	-0.063949	-0.232185	0.000000	0.000000	3.000000	3.000000	0.000000
1122.593632	0.040371	0.558748	0.010331	78.937584	42.844242	92.647453	-2.981444	0.000000	0.516562	0.000000	0.000000	0.000000	0.121034	-0.063949	-0.232185	0.000000	0.000000	3.000000	3.000000	0.000000
1122.596965	0.040702	0.558483	0.009508	78.937584	42.844242	92.647453	-2.981444	0.000000	0.516562	0.000000	0.000000	0.000000	0.099219	-0.079492	-0.246853	0.000000	0.000000	3.000000	3.000000	0.000000
1122.600299	0.040702	0.558483	0.009508	78.873055	42.446972	92.247635	-2.981444	0.000000	0.516562	0.000000	0.000000	0.000000	0.099219	-0.079492	-0.246853	0.000000	0.000000	3.000000	3.000000	0.000000
1122.603632	0.041025	0.558218	0.008620	78.873055	42.446972	92.247635	-2.981444	0.000000	0.516562	0.000000	0.000000	0.000000	0.097074	-0.079660	-0.266582	0.000000	0.000000	3.000000	3.000000	0.000000
1122.606965	0.041025	0.558218	0.008620	78.873055	42.446972	92.247635	-2.981444	0.000000	0.516562	0.000000	0.000000	0.000000	0.097074	-0.079660	-0.266582	0.000000	0.000000	3.000000	3.000000	0.000000
1122.610299	0.041025	0.558218	0.008620	78.831261	42.179138	91.956223	-2.948728	0.000000	0.430990	0.000000	0.000000	0.000000	0.097074	-0.079660	-0.266582	0.000000	0.000000	3.000000	3.000000	0.000000
1122.613632	0.041366	0.557918	0.007692	78.831261	42.179138	91.956223	-2.948728	0.000000	0.430990	0.000000	0.000000	0.000000	0.102269	-0.089958	-0.278240	0.000000	0.000000	3.000000	3.000000	0.000000
1122.616965	0.041366	0.557918	0.007692	78.831261	42.179138	91.956223	-2.948728	0.000000	0.430990	0.000000	0.000000	0.000000	0.102269	-0.089958	-0.278240	0.000000	0.000000	3.000000	3.000000	0.000000
1122.620299	0.041366	0.557918	0.007692	78.794701	41.949497	91.715195	-2.931684	0.000000	0.384616	0.000000	0.000000	0.000000	0.102269	-0.089958	-0.278240	0.000000	0.000000	3.000000	3.000000	0.000000
1122.623632	0.041708	0.557610	0.006787	78.794701	41.949497	91.715195	-2.931684	0.000000	0.384616	0.000000	0.000000	0.000000	0.102391	-0.092337	-0.271499	0.000000	0.000000	3.000000	3.000000	0.000000
1122.626965	0.041708	0.557610	0.006787	78.794701	41.949497	91.715195	-2.931684	0.000000	0.384616	0.000000	0.000000	0.000000	0.102391	-0.092337	-0.271499	0.000000	0.000000	3.000000	3.000000	0.000000
1122.630299	0.041708	0.557610	0.006787	78.757942	41.718822	91.499786	-2.914618	0.000000	0.339366	0.000000	0.000000	0.000000	0.102391	-0.092337	-0.271499	0.000000	0.000000	3.000000	3.000000	0.000000
1122.633632	0.041708	0.557610	0.006787	78.757942	41.718822	91.499786	-2.914618	0.000000	0.339366	0.000000	0.000000	0.000000	0.102391	-0.092337	-0.271499	0.000000	0.000000	3.000000	3.000000	0.000000
1122.636965	0.042031	0.557329	0.005943	78.757942	41.718822	91.499786	-2.914618	0.000000	0.339366	0.000000	0.000000	0.000000	0.096916	-0.084390	-0.253325	0.000000	0.000000	3.000000	3.000000	0.000000
1122.640299	0.042031	0.557329	0.005943	78.726280	41.543331	91.339256	-2.914618	0.000000	0.339366	0.000000	0.000000	0.000000	0.096916	-0.084390	-0.253325	0.000000	0.000000	3.000000	3.000000	0.000000
1122.643632	0.042352	0.557048	0.005098	78.726280	41.543331	91.339256	-2.914618	0.000000	0.339366	0.000000	0.000000	0.000000	0.096476	-0.084346	-0.253585	0.000000	0.000000	3.000000	3.000000	0.000000
1122.646965	0.042352	0.557048	0.005098	78.726280	41.543331	91.339256	-2.914618	0.000000	0.339366	0.000000	0.000000	0.000000	0.096476	-0.084346	-0.253585	0.000000	0.000000	3.000000	3.000000	0.000000
1122.650299	0.042352	0.557048	0.005098	78.698257	41.402744	91.208832	-2.882386	0.000000	0.254882	0.000000	0.000000	0.000000	0.096476	-0.084346	-0.253585	0.000000	0.000000	3.000000	3.000000	0.000000
1122.653632	0.042352	0.557048	0.005098	78.698257	41.402744	91.208832	-2.882386	0.000000	0.254882	0.000000	0.000000	0.000000	0.096476	-0.084346	-0.253585	0.000000	0.000000	3.000000	3.000000	0.000000
1122.656965	0.042700	0.556793	0.004309	78.698257	41.402744	91.208832	-2.882386	0.000000	0.254882	0.000000	0.000000	0.000000	0.104261	-0.076428	-0.236550	0.000000	0.000000	3.000000	3.000000	0.000000
1122.660299	0.042700	0.556793	0.004309	78.678581	41.289608	91.106842	-2.882386	0.000000	0.254882	0.000000	0.000000	0.000000	0.104261	-0.076428	-0.236550	0.000000	0.000000	3.000000	3.000000	0.000000
1122.663632	0.043020	0.556555	0.003475	78.678581	41.289608	91.106842	-2.882386	0.000000	0.254882	0.000000	0.000000	0.000000	0.095951	-0.071469	-0.250282	0.000000	0.000000	3.000000	3.000000	0.000000
1122.666965	0.043020	0.556555	0.003475	78.678581	41.289608	91.106842	-2.882386	0.000000	0.254882	0.000000	0.000000	0.000000	0.095951	-0.071469	-0.250282	0.000000	0.000000	3.000000	3.000000	0.000000
1122.670299	0.043020	0.556555	0.003475	78.656517	41.147289	90.950806	-2.849018	0.000000	0.173743	0.000000	0.000000	0.000000	0.095951	-0.071469	-0.250282	0.000000	0.000000	3.000000	3.000000	0.000000
1122.673632	0.043020	0.556555	0.003475	78.656517	41.147289	90.950806	-2.849018	0.000000	0.173743	0.000000	0.000000	0.000000	0.095951	-0.071469	-0.250282	0.000000	0.000000	3.000000	3.000000	0.000000
1122.676965	0.043359	0.556342	0.002632	78.656517	41.147289	90.950806	-2.849018	0.000000	0.173743	0.000000	0.000000	0.000000	0.101912	-0.063864	-0.252753	0.000000	0.000000	3.000000	3.000000	0.000000
1122.680299	0.043359	0.556342	0.002632	78.643272	41.065605	90.842422	-2.849018	0.000000	0.173743	0.000000	0.000000	0.000000	0.101912	-0.063864	-0.252753	0.000000	0.000000	3.000000	3.000000	0.000000
1122.683632	0.043650	0.556120	0.001752	78.643272	41.065605	90.842422	-2.849018	0.000000	0.173743	0.000000	0.000000	0.000000	0.087191	-0.066551	-0.264244	0.000000	0.000000	3.000000	3.000000	0.000000
1122.686965	0.043650	0.556120	0.001752	78.643272	41.065605	90.842422	-2.849018	0.000000	0.173743	0.000000	0.000000	0.000000	0.087191	-0.066551	-0.264244	0.000000	0.000000	3.000000	3.000000	0.000000
1122.690299	0.043650	0.556120	0.001752	78.610939	40.889835	90.636131	-2.817501	0.000000	0.087577	0.000000	0.000000	0.000000	0.087191	-0.066551	-0.264244	0.000000	0.000000	3.000000	3.000000	0.000000
1122.693632	0.043650	0.556120	0.001752	78.610939	40.889835	90.636131	-2.817501	0.000000	0.087577	0.000000	0.000000	0.000000	0.087191	-0.066551	-0.264244	0.000000	0.000000	3.000000	3.000000	0.000000
1122.696965	0.043936	0.555931	0.000841	78.610939	40.889835	90.636131	-2.817501	0.000000	0.087577	0.000000	0.000000	0.000000	0.085922	-0.056594	-0.273146	0.000000	0.000000	3.000000	3.000000	0.000000
1122.700299	0.043936	0.555931	0.000841	78.553635	40.589989	90.310890	-2.817501	0.000000	0.087577	0.000000	0.000000	0.000000	0.085922	-0.056594	-0.273146	0.000000	0.000000	3.000000	3.000000	0.000000
1122.703632	0.044200	0.555742	-0.000068	78.553635	40.589989	90.310890	-2.817501	0.000000	0.087577	0.000000	0.000000	0.000000	0.078962	-0.056634	-0.272746	0.000000	0.000000	3.000000	3.000000	0.000000
1122.706965	0.044200	0.555742	-0.000068	78.553635	40.589989	90.310890	-2.817501	0.000000	0.087577	0.000000	0.000000	0.000000	0.078962	-0.056634	-0.272746	0.000000	0.000000	3.000000	3.000000	0.000000
1122.710299	0.044200	0.555742	-0.000068	78.460861	40.113823	89.823975	-2.790020	0.000000	-0.003405	0.000000	0.000000	0.000000	0.078962	-0.056634	-0.272746	0.000000	0.000000	3.000000	3.000000	0.000000
1122.713632	0.044420	0.555571	-0.000956	78.460861	40.113823	89.823975	-2.790020	0.000000	-0.003405	0.000000	0.000000	0.000000	0.066076	-0.051548	-0.266243	0.000000	0.000000	3.000000	3.000000	0.000000
1122.716965	0.044420	0.555571	-0.000956	78.460861	40.113823	89.823975	-2.790020	0.000000	-0.003405	0.000000	0.000000	0.000000	0.066076	-0.051548	-0.266243	0.000000	0.000000	3.000000	3.000000	0.000000
1122.720299	0.044420	0.555571	-0.000956	78.335075	39.502811	89.204063	-2.779007	0.000000	-0.047779	0.000000	0.000000	0.000000	0.066076	-0.051548	-0.266243	0.000000	0.000000	3.000000	3.000000	0.000000
1122.723632	0.044597	0.555415	-0.001821	78.335075	39.502811	89.204063	-2.779007	0.000000	-0.047779	0.000000	0.000000	0.000000	0.053276	-0.046523	-0.259705	0.000000	0.000000	3.000000	3.000000	0.000000
1122.726965	0.044597	0.555415	-0.001821	78.335075	39.502811	89.204063	-2.779007	0.000000	-0.047779	0.000000	0.000000	0.000000	0.053276	-0.046523	-0.259705	0.000000	0.000000	3.000000	3.000000	0.000000
1122.730299	0.044597	0.555415	-0.001821	78.196884	38.841503	88.538567	-2.770128	0.000000	-0.091063	0.000000	0.000000	0.000000	0.053276	-0.046523	-0.259705	0.000000	0.000000	3.000000	3.000000	0.000000
1122.733632	0.044597	0.555415	-0.001821	78.196884	38.841503	88.538567	-2.770128	0.000000	-0.091063	0.000000	0.000000	0.000000	0.053276	-0.046523	-0.259705	0.000000	0.000000	3.000000	3.000000	0.000000
1122.736965	0.044731	0.555260	-0.002683	78.196884	38.841503	88.538567	-2.770128	0.000000	-0.091063	0.000000	0.000000	0.000000	0.040024	-0.046559	-0.258604	0.000000	0.000000	3.000000	3.000000	0.000000
1122.740299	0.044731	0.555260	-0.002683	78.052811	38.193764	87.900436	-2.770128	0.000000	-0.091063	0.000000	0.000000	0.000000	0.040024	-0.046559	-0.258604	0.000000	0.000000	3.000000	3.000000	0.000000
1122.743632	0.044801	0.555097	-0.003516	78.052811	38.193764	87.900436	-2.770128	0.000000	-0.091063	0.000000	0.000000	0.000000	0.021084	-0.049013	-0.249783	0.000000	0.000000	3.000000	3.000000	0.000000
1122.746965	0.044801	0.555097	-0.003516	78.052811	38.193764	87.900436	-2.770128	0.000000	-0.091063	0.000000	0.000000	0.000000	0.021084	-0.049013	-0.249783	0.000000	0.000000	3.000000	3.000000	0.000000
1122.750299	0.044801	0.555097	-0.003516	77.911179	37.649506	87.391251	-2.759943	0.000000	-0.175795	0.000000	0.000000	0.000000	0.021084	-0.049013	-0.249783	0.000000	0.000000	3.000000	3.000000	0.000000
1122.753632	0.044801	0.555097	-0.003516	77.911179	37.649506	87.391251	-2.759943	0.000000	-0.175795	0.000000	0.000000	0.000000	0.021084	-0.049013	-0.249783	0.000000	0.000000	3.000000	3.000000	0.000000
1122.756965	0.044787	0.554950	-0.004322	77.911179	37.649506	87.391251	-2.759943	0.000000	-0.175795	0.000000	0.000000	0.000000	-0.004351	-0.043983	-0.241902	0.000000	0.000000	3.000000	3.000000	0.000000
1122.760299	0.044787	0.554950	-0.004322	77.776367	37.264137	87.071854	-2.759943	0.000000	-0.175795	0.000000	0.000000	0.000000	-0.004351	-0.043983	-0.241902	0.000000	0.000000	3.000000	3.000000	0.000000
1122.763632	0.044749	0.554787	-0.005145	77.776367	37.264137	87.071854	-2.759943	0.000000	-0.175795	0.000000	0.000000	0.000000	-0.011413	-0.049121	-0.246885	0.000000	0.000000	3.000000	3.000000	0.000000
1122.766965	0.044749	0.554787	-0.005145	77.776367	37.264137	87.071854	-2.759943	0.000000	-0.175795	0.000000	0.000000	0.000000	-0.011413	-0.049121	-0.246885	0.000000	0.000000	3.000000	3.000000	0.000000
1122.770299	0.044749	0.554787	-0.005145	77.649773	37.085251	87.015694	-2.762571	0.000000	-0.257259	0.000000	0.000000	0.000000	-0.011413	-0.049121	-0.246885	0.000000	0.000000	3.000000	3.000000	0.000000
1122.773632	0.044749	0.554787	-0.005145	77.649773	37.085251	87.015694	-2.762571	0.000000	-0.257259	0.000000	0.000000	0.000000	-0.011413	-0.049121	-0.246885	0.000000	0.000000	3.000000	3.000000	0.000000
1122.776965	0.044648	0.554640	-0.005944	77.649773	37.085251	87.015694	-2.762571	0.000000	-0.257259	0.000000	0.000000	0.000000	-0.030212	-0.044093	-0.239636	0.000000	0.000000	3.000000	3.000000	0.000000
1122.780299	0.044648	0.554640	-0.005944	77.536835	37.124760	87.205826	-2.762571	0.000000	-0.257259	0.000000	0.000000	0.000000	-0.030212	-0.044093	-0.239636	0.000000	0.000000	3.000000	3.000000	0.000000
1122.783632	0.044548	0.554468	-0.006738	77.536835	37.124760	87.205826	-2.762571	0.000000	-0.257259	0.000000	0.000000	0.000000	-0.030044	-0.051560	-0.238192	0.000000	0.000000	3.000000	3.000000	0.000000
1122.786965	0.044548	0.554468	-0.006738	77.536835	37.124760	87.205826	-2.762571	0.000000	-0.257259	0.000000	0.000000	0.000000	-0.030044	-0.051560	-0.238192	0.000000	0.000000	3.000000	3.000000	0.000000
1122.790299	0.044548	0.554468	-0.006738	77.446281	37.318523	87.564369	-2.772613	0.000000	-0.336897	0.000000	0.000000	0.000000	-0.030044	-0.051560	-0.238192	0.000000	0.000000	3.000000	3.000000	0.000000
1122.793632	0.044548	0.554468	-0.006738	77.446281	37.318523	87.564369	-2.772613	0.000000	-0.336897	0.000000	0.000000	0.000000	-0.030044	-0.051560	-0.238192	0.000000	0.000000	3.000000	3.000000	0.000000
1122.796965	0.044452	0.554305	-0.007490	77.446281	37.318523	87.564369	-2.772613	0.000000	-0.336897	0.000000	0.000000	0.000000	-0.028793	-0.048897	-0.225759	0.000000	0.000000	3.000000	3.000000	0.000000
1122.800299	0.044452	0.554305	-0.007490	77.369926	37.650829	88.087097	-2.772613	0.000000	-0.336897	0.000000	0.000000	0.000000	-0.028793	-0.048897	-0.225759	0.000000	0.000000	3.000000	3.000000	0.000000
1122.803632	0.044313	0.554166	-0.008245	77.369926	37.650829	88.087097	-2.772613	0.000000	-0.336897	0.000000	0.000000	0.000000	-0.041727	-0.041520	-0.226211	0.000000	0.000000	3.000000	3.000000	0.000000
1122.806965	0.044313	0.554166	-0.008245	77.369926	37.650829	88.087097	-2.772613	0.000000	-0.336897	0.000000	0.000000	0.000000	-0.041727	-0.041520	-0.226211	0.000000	0.000000	3.000000	3.000000	0.000000
1122.810299	0.044313	0.554166	-0.008245	77.302589	38.093281	88.739273	-2.784367	0.000000	-0.412226	0.000000	0.000000	0.000000	-0.041727	-0.041520	-0.226211	0.000000	0.000000	3.000000	3.000000	0.000000
1122.813632	0.044313	0.554166	-0.008245	77.302589	38.093281	88.739273	-2.784367	0.000000	-0.412226	0.000000	0.000000	0.000000	-0.041727	-0.041520	-0.226211	0.000000	0.000000	3.000000	3.000000	0.000000
1122.816965	0.044129	0.554011	-0.009013	77.302589	38.093281	88.739273	-2.784367	0.000000	-0.412226	0.000000	0.000000	0.000000	-0.054983	-0.046618	-0.230596	0.000000	0.000000	3.000000	3.000000	0.000000
1122.820299	0.044129	0.554011	-0.009013	77.253761	38.615444	89.481522	-2.784367	0.000000	-0.412226	0.000000	0.000000	0.000000	-0.054983	-0.046618	-0.230596	0.000000	0.000000	3.000000	3.000000	0.000000
1122.823632	0.043906	0.553872	-0.009760	77.253761	38.615444	89.481522	-2.784367	0.000000	-0.412226	0.000000	0.000000	0.000000	-0.067089	-0.041621	-0.223985	0.000000	0.000000	3.000000	3.000000	0.000000
1122.826965	0.043906	0.553872	-0.009760	77.253761	38.615444	89.481522	-2.784367	0.000000	-0.412226	0.000000	0.000000	0.000000	-0.067089	-0.041621	-0.223985	0.000000	0.000000	3.000000	3.000000	0.000000
1122.830299	0.043906	0.553872	-0.009760	77.211830	39.133217	90.209335	-2.804712	0.000000	-0.487989	0.000000	0.000000	0.000000	-0.067089	-0.041621	-0.223985	0.000000	0.000000	3.000000	3.000000	0.000000
1122.833632	0.043678	0.553724	-0.010549	77.211830	39.133217	90.209335	-2.804712	0.000000	-0.487989	0.000000	0.000000	0.000000	-0.068184	-0.044396	-0.236750	0.000000	0.000000	3.000000	3.000000	0.000000
1122.836965	0.043678	0.553724	-0.010549	77.211830	39.133217	90.209335	-2.804712	0.000000	-0.487989	0.000000	0.000000	0.000000	-0.068184	-0.044396	-0.236750	0.000000	0.000000	3.000000	3.000000	0.000000
1122.840299	0.043678	0.553724	-0.010549	77.183456	39.563622	90.814789	-2.816076	0.000000	-0.527447	0.000000	0.000000	0.000000	-0.068184	-0.044396	-0.236750	0.000000	0.000000	3.000000	3.000000	0.000000
1122.843632	0.043451	0.553600	-0.011344	77.183456	39.563622	90.814789	-2.816076	0.000000	-0.527447	0.000000	0.000000	0.000000	-0.068190	-0.037112	-0.238492	0.000000	0.000000	3.000000	3.000000	0.000000
1122.846965	0.043451	0.553600	-0.011344	77.183456	39.563622	90.814789	-2.816076	0.000000	-0.527447	0.000000	0.000000	0.000000	-0.068190	-0.037112	-0.238492	0.000000	0.000000	3.000000	3.000000	0.000000
1122.850299	0.043451	0.553600	-0.011344	77.166962	39.862793	91.242653	-2.827441	0.000000	-0.567196	0.000000	0.000000	0.000000	-0.068190	-0.037112	-0.238492	0.000000	0.000000	3.000000	3.000000	0.000000
1122.853632	0.043451	0.553600	-0.011344	77.166962	39.862793	91.242653	-2.827441	0.000000	-0.567196	0.000000	0.000000	0.000000	-0.068190	-0.037112	-0.238492	0.000000	0.000000	3.000000	3.000000	0.000000
1122.856965	0.043243	0.553484	-0.012165	77.166962	39.862793	91.242653	-2.827441	0.000000	-0.567196	0.000000	0.000000	0.000000	-0.062396	-0.034908	-0.246372	0.000000	0.000000	3.000000	3.000000	0.000000
1122.860299	0.043243	0.553484	-0.012165	77.173851	39.974747	91.413277	-2.827441	0.000000	-0.567196	0.000000	0.000000	0.000000	-0.062396	-0.034908	-0.246372	0.000000	0.000000	3.000000	3.000000	0.000000
1122.863632	0.043076	0.553351	-0.013009	77.173851	39.974747	91.413277	-2.827441	0.000000	-0.567196	0.000000	0.000000	0.000000	-0.050154	-0.040012	-0.253295	0.000000	0.000000	3.000000	3.000000	0.000000
1122.866965	0.043076	0.553351	-0.013009	77.173851	39.974747	91.413277	-2.827441	0.000000	-0.567196	0.000000	0.000000	0.000000	-0.050154	-0.040012	-0.253295	0.000000	0.000000	3.000000	3.000000	0.000000
1122.870299	0.043076	0.553351	-0.013009	77.193520	39.973755	91.428024	-2.846199	0.000000	-0.650474	0.000000	0.000000	0.000000	-0.050154	-0.040012	-0.253295	0.000000	0.000000	3.000000	3.000000	0.000000
1122.873632	0.043076	0.553351	-0.013009	77.193520	39.973755	91.428024	-2.846199	0.000000	-0.650474	0.000000	0.000000	0.000000	-0.050154	-0.040012	-0.253295	0.000000	0.000000	3.000000	3.000000	0.000000
1122.876965	0.042909	0.553241	-0.013860	77.193520	39.973755	91.428024	-2.846199	0.000000	-0.650474	0.000000	0.000000	0.000000	-0.050223	-0.032825	-0.255024	0.000000	0.000000	3.000000	3.000000	0.000000
1122.880299	0.042909	0.553241	-0.013860	77.195114	39.904652	91.375275	-2.846199	0.000000	-0.650474	0.000000	0.000000	0.000000	-0.050223	-0.032825	-0.255024	0.000000	0.000000	3.000000	3.000000	0.000000
1122.883632	0.042762	0.553132	-0.014712	77.195114	39.904652	91.375275	-2.846199	0.000000	-0.650474	0.000000	0.000000	0.000000	-0.043838	-0.032917	-0.255792	0.000000	0.000000	3.000000	3.000000	0.000000
1122.886965	0.042762	0.553132	-0.014712	77.195114	39.904652	91.375275	-2.846199	0.000000	-0.650474	0.000000	0.000000	0.000000	-0.043838	-0.032917	-0.255792	0.000000	0.000000	3.000000	3.000000	0.000000
1122.890299	0.042762	0.553132	-0.014712	77.183617	39.778896	91.264603	-2.861876	0.000000	-0.735610	0.000000	0.000000	0.000000	-0.043838	-0.032917	-0.255792	0.000000	0.000000	3.000000	3.000000	0.000000
1122.893632	0.042762	0.553132	-0.014712	77.183617	39.778896	91.264603	-2.861876	0.000000	-0.735610	0.000000	0.000000	0.000000	-0.043838	-0.032917	-0.255792	0.000000	0.000000	3.000000	3.000000	0.000000
1122.896965	0.042635	0.553029	-0.015591	77.183617	39.778896	91.264603	-2.861876	0.000000	-0.735610	0.000000	0.000000	0.000000	-0.038175	-0.030795	-0.263663	0.000000	0.000000	3.000000	3.000000	0.000000
1122.900299	0.042635	0.553029	-0.015591	77.156403	39.583866	91.088638	-2.861876	0.000000	-0.735610	0.000000	0.000000	0.000000	-0.038175	-0.030795	-0.263663	0.000000	0.000000	3.000000	3.000000	0.000000
1122.903632	0.042491	0.552935	-0.016426	77.156403	39.583866	91.088638	-2.861876	0.000000	-0.735610	0.000000	0.000000	0.000000	-0.043196	-0.028165	-0.250548	0.000000	0.000000	3.000000	3.000000	0.000000
1122.906965	0.042491	0.552935	-0.016426	77.156403	39.583866	91.088638	-2.861876	0.000000	-0.735610	0.000000	0.000000	0.000000	-0.043196	-0.028165	-0.250548	0.000000	0.000000	3.000000	3.000000	0.000000
1122.910299	0.042491	0.552935	-0.016426	77.123161	39.367268	90.891266	-2.875438	0.000000	-0.821312	0.000000	0.000000	0.000000	-0.043196	-0.028165	-0.250548	0.000000	0.000000	3.000000	3.000000	0.000000
1122.913632	0.042491	0.552935	-0.016426	77.123161	39.367268	90.891266	-2.875438	0.000000	-0.821312	0.000000	0.000000	0.000000	-0.043196	-0.028165	-0.250548	0.000000	0.000000	3.000000	3.000000	0.000000
1122.916965	0.042347	0.552841	-0.017262	77.123161	39.367268	90.891266	-2.875438	0.000000	-0.821312	0.000000	0.000000	0.000000	-0.043138	-0.028310	-0.250693	0.000000	0.000000	3.000000	3.000000	0.000000
1122.920299	0.042347	0.552841	-0.017262	77.089096	39.144650	90.688431	-2.875438	0.000000	-0.821312	0.000000	0.000000	0.000000	-0.043138	-0.028310	-0.250693	0.000000	0.000000	3.000000	3.000000	0.000000
1122.923632	0.042206	0.552763	-0.018079	77.089096	39.144650	90.688431	-2.875438	0.000000	-0.821312	0.000000	0.000000	0.000000	-0.042543	-0.023441	-0.245276	0.000000	0.000000	3.000000	3.000000	0.000000
1122.926965	0.042206	0.552763	-0.018079	77.089096	39.144650	90.688431	-2.875438	0.000000	-0.821312	0.000000	0.000000	0.000000	-0.042543	-0.023441	-0.245276	0.000000	0.000000	3.000000	3.000000	0.000000
1122.930299	0.042206	0.552763	-0.018079	77.068817	38.990799	90.549583	-2.889718	0.000000	-0.903973	0.000000	0.000000	0.000000	-0.042543	-0.023441	-0.245276	0.000000	0.000000	3.000000	3.000000	0.000000
1122.933632	0.042206	0.552763	-0.018079	77.068817	38.990799	90.549583	-2.889718	0.000000	-0.903973	0.000000	0.000000	0.000000	-0.042543	-0.023441	-0.245276	0.000000	0.000000	3.000000	3.000000	0.000000
1122.936965	0.042081	0.552675	-0.018942	77.068817	38.990799	90.549583	-2.889718	0.000000	-0.903973	0.000000	0.000000	0.000000	-0.037462	-0.026348	-0.258697	0.000000	0.000000	3.000000	3.000000	0.000000
1122.940299	0.042081	0.552675	-0.018942	77.067581	38.917183	90.489319	-2.889718	0.000000	-0.903973	0.000000	0.000000	0.000000	-0.037462	-0.026348	-0.258697	0.000000	0.000000	3.000000	3.000000	0.000000
1122.943632	0.041960	0.552596	-0.019762	77.067581	38.917183	90.489319	-2.889718	0.000000	-0.903973	0.000000	0.000000	0.000000	-0.036208	-0.023721	-0.246147	0.000000	0.000000	3.000000	3.000000	0.000000
1122.946965	0.041960	0.552596	-0.019762	77.067581	38.917183	90.489319	-2.889718	0.000000	-0.903973	0.000000	0.000000	0.000000	-0.036208	-0.023721	-0.246147	0.000000	0.000000	3.000000	3.000000	0.000000
1122.950299	0.041960	0.552596	-0.019762	77.079605	38.901508	90.485519	-2.901996	0.000000	-0.988114	0.000000	0.000000	0.000000	-0.036208	-0.023721	-0.246147	0.000000	0.000000	3.000000	3.000000	0.000000
1122.953632	0.041960	0.552596	-0.019762	77.079605	38.901508	90.485519	-2.901996	0.000000	-0.988114	0.000000	0.000000	0.000000	-0.036208	-0.023721	-0.246147	0.000000	0.000000	3.000000	3.000000	0.000000
1122.956965	0.041840	0.552492	-0.020578	77.079605	38.901508	90.485519	-2.901996	0.000000	-0.988114	0.000000	0.000000	0.000000	-0.036025	-0.031047	-0.244724	0.000000	0.000000	3.000000	3.000000	0.000000
1122.960299	0.041840	0.552492	-0.020578	77.096603	38.907612	90.502937	-2.901996	0.000000	-0.988114	0.000000	0.000000	0.000000	-0.036025	-0.031047	-0.244724	0.000000	0.000000	3.000000	3.000000	0.000000
1122.963632	0.041698	0.552372	-0.021411	77.096603	38.907612	90.502937	-2.901996	0.000000	-0.988114	0.000000	0.000000	0.000000	-0.042729	-0.036131	-0.249840	0.000000	0.000000	3.000000	3.000000	0.000000
1122.966965	0.041698	0.552372	-0.021411	77.096603	38.907612	90.502937	-2.901996	0.000000	-0.988114	0.000000	0.000000	0.000000	-0.042729	-0.036131	-0.249840	0.000000	0.000000	3.000000	3.000000	0.000000
1122.970299	0.041698	0.552372	-0.021411	77.122108	38.937927	90.550018	-2.915122	0.000000	-1.070542	0.000000	0.000000	0.000000	-0.042729	-0.036131	-0.249840	0.000000	0.000000	3.000000	3.000000	0.000000
1122.973632	0.041698	0.552372	-0.021411	77.122108	38.937927	90.550018	-2.915122	0.000000	-1.070542	0.000000	0.000000	0.000000	-0.042729	-0.036131	-0.249840	0.000000	0.000000	3.000000	3.000000	0.000000
1122.976965	0.041554	0.552234	-0.022263	77.122108	38.937927	90.550018	-2.915122	0.000000	-1.070542	0.000000	0.000000	0.000000	-0.043205	-0.041192	-0.255568	0.000000	0.000000	3.000000	3.000000	0.000000
1122.980299	0.041554	0.552234	-0.022263	77.141945	38.939461	90.569412	-2.915122	0.000000	-1.070542	0.000000	0.000000	0.000000	-0.043205	-0.041192	-0.255568	0.000000	0.000000	3.000000	3.000000	0.000000
1122.983632	0.041371	0.552066	-0.023082	77.141945	38.939461	90.569412	-2.915122	0.000000	-1.070542	0.000000	0.000000	0.000000	-0.054682	-0.050622	-0.245861	0.000000	0.000000	3.000000	3.000000	0.000000
1122.986965	0.041371	0.552066	-0.023082	77.141945	38.939461	90.569412	-2.915122	0.000000	-1.070542	0.000000	0.000000	0.000000	-0.054682	-0.050622	-0.245861	0.000000	0.000000	3.000000	3.000000	0.000000
1122.990299	0.041371	0.552066	-0.023082	77.152870	38.894768	90.546791	-2.931437	0.000000	-1.154113	0.000000	0.000000	0.000000	-0.054682	-0.050622	-0.245861	0.000000	0.000000	3.000000	3.000000	0.000000
1122.993632	0.041371	0.552066	-0.023082	77.152870	38.894768	90.546791	-2.931437	0.000000	-1.154113	0.000000	0.000000	0.000000	-0.054682	-0.050622	-0.245861	0.000000	0.000000	3.000000	3.000000	0.000000
1122.996965	0.041185	0.551887	-0.023945	77.152870	38.894768	90.546791	-2.931437	0.000000	-1.154113	0.000000	0.000000	0.000000	-0.055787	-0.053448	-0.258756	0.000000	0.000000	3.000000	3.000000	0.000000
1123.000299	0.041185	0.551887	-0.023945	77.148918	38.784374	90.460091	-2.931437	0.000000	-1.154113	0.000000	0.000000	0.000000	-0.055787	-0.053448	-0.258756	0.000000	0.000000	3.000000	3.000000	0.000000
1123.003632	0.041022	0.551702	-0.024786	77.148918	38.784374	90.460091	-2.931437	0.000000	-1.154113	0.000000	0.000000	0.000000	-0.048846	-0.055664	-0.252378	0.000000	0.000000	3.000000	3.000000	0.000000
1123.006965	0.041022	0.551702	-0.024786	77.148918	38.784374	90.460091	-2.931437	0.000000	-1.154113	0.000000	0.000000	0.000000	-0.048846	-0.055664	-0.252378	0.000000	0.000000	3.000000	3.000000	0.000000
1123.010299	0.041022	0.551702	-0.024786	77.139236	38.650593	90.345642	-2.948876	0.000000	-1.239302	0.000000	0.000000	0.000000	-0.048846	-0.055664	-0.252378	0.000000	0.000000	3.000000	3.000000	0.000000
1123.013632	0.041022	0.551702	-0.024786	77.139236	38.650593	90.345642	-2.948876	0.000000	-1.239302	0.000000	0.000000	0.000000	-0.048846	-0.055664	-0.252378	0.000000	0.000000	3.000000	3.000000	0.000000
1123.016965	0.040879	0.551500	-0.025648	77.139236	38.650593	90.345642	-2.948876	0.000000	-1.239302	0.000000	0.000000	0.000000	-0.043147	-0.060644	-0.258734	0.000000	0.000000	3.000000	3.000000	0.000000
1123.020299	0.040879	0.551500	-0.025648	77.127731	38.523304	90.236481	-2.948876	0.000000	-1.239302	0.000000	0.000000	0.000000	-0.043147	-0.060644	-0.258734	0.000000	0.000000	3.000000	3.000000	0.000000
1123.023632	0.040757	0.551314	-0.026495	77.127731	38.523304	90.236481	-2.948876	0.000000	-1.239302	0.000000	0.000000	0.000000	-0.036426	-0.055746	-0.253878	0.000000	0.000000	3.000000	3.000000	0.000000
1123.026965	0.040757	0.551314	-0.026495	77.127731	38.523304	90.236481	-2.948876	0.000000	-1.239302	0.000000	0.000000	0.000000	-0.036426	-0.055746	-0.253878	0.000000	0.000000	3.000000	3.000000	0.000000
1123.030299	0.040757	0.551314	-0.026495	77.114388	38.387596	90.114059	-2.962138	0.000000	-1.324738	0.000000	0.000000	0.000000	-0.036426	-0.055746	-0.253878	0.000000	0.000000	3.000000	3.000000	0.000000
1123.033632	0.040757	0.551314	-0.026495	77.114388	38.387596	90.114059	-2.962138	0.000000	-1.324738	0.000000	0.000000	0.000000	-0.036426	-0.055746	-0.253878	0.000000	0.000000	3.000000	3.000000	0.000000
1123.036965	0.040660	0.551137	-0.027301	77.114388	38.387596	90.114059	-2.962138	0.000000	-1.324738	0.000000	0.000000	0.000000	-0.029063	-0.052964	-0.241854	0.000000	0.000000	3.000000	3.000000	0.000000
1123.040299	0.040660	0.551137	-0.027301	77.094315	38.223331	89.963806	-2.962138	0.000000	-1.324738	0.000000	0.000000	0.000000	-0.029063	-0.052964	-0.241854	0.000000	0.000000	3.000000	3.000000	0.000000
1123.043632	0.040545	0.550954	-0.028082	77.094315	38.223331	89.963806	-2.962138	0.000000	-1.324738	0.000000	0.000000	0.000000	-0.034488	-0.055132	-0.234268	0.000000	0.000000	3.000000	3.000000	0.000000
1123.046965	0.040545	0.550954	-0.028082	77.094315	38.223331	89.963806	-2.962138	0.000000	-1.324738	0.000000	0.000000	0.000000	-0.034488	-0.055132	-0.234268	0.000000	0.000000	3.000000	3.000000	0.000000
1123.050299	0.040545	0.550954	-0.028082	77.064796	38.018082	89.778503	-2.972730	0.000000	-1.404091	0.000000	0.000000	0.000000	-0.034488	-0.055132	-0.234268	0.000000	0.000000	3.000000	3.000000	0.000000
1123.053632	0.040545	0.550954	-0.028082	77.064796	38.018082	89.778503	-2.972730	0.000000	-1.404091	0.000000	0.000000	0.000000	-0.034488	-0.055132	-0.234268	0.000000	0.000000	3.000000	3.000000	0.000000
1123.056965	0.040410	0.550793	-0.028866	77.064796	38.018082	89.778503	-2.972730	0.000000	-1.404091	0.000000	0.000000	0.000000	-0.040701	-0.048124	-0.235359	0.000000	0.000000	3.000000	3.000000	0.000000
1123.060299	0.040410	0.550793	-0.028866	77.043587	37.841057	89.628677	-2.972730	0.000000	-1.404091	0.000000	0.000000	0.000000	-0.040701	-0.048124	-0.235359	0.000000	0.000000	3.000000	3.000000	0.000000
1123.063632	0.040238	0.550619	-0.029600	77.043587	37.841057	89.628677	-2.972730	0.000000	-1.404091	0.000000	0.000000	0.000000	-0.051475	-0.052392	-0.220040	0.000000	0.000000	3.000000	3.000000	0.000000
1123.066965	0.040238	0.550619	-0.029600	77.043587	37.841057	89.628677	-2.972730	0.000000	-1.404091	0.000000	0.000000	0.000000	-0.051475	-0.052392	-0.220040	0.000000	0.000000	3.000000	3.000000	0.000000
1123.070299	0.040238	0.550619	-0.029600	77.042412	37.749710	89.562325	-2.988092	0.000000	-1.479991	0.000000	0.000000	0.000000	-0.051475	-0.052392	-0.220040	0.000000	0.000000	3.000000	3.000000	0.000000
1123.073632	0.040238	0.550619	-0.029600	77.042412	37.749710	89.562325	-2.988092	0.000000	-1.479991	0.000000	0.000000	0.000000	-0.051475	-0.052392	-0.220040	0.000000	0.000000	3.000000	3.000000	0.000000
1123.076965	0.040024	0.550451	-0.030354	77.042412	37.749710	89.562325	-2.988092	0.000000	-1.479991	0.000000	0.000000	0.000000	-0.064212	-0.050298	-0.226194	0.000000	0.000000	3.000000	3.000000	0.000000
1123.080299	0.040024	0.550451	-0.030354	77.063141	37.745384	89.586098	-2.988092	0.000000	-1.479991	0.000000	0.000000	0.000000	-0.064212	-0.050298	-0.226194	0.000000	0.000000	3.000000	3.000000	0.000000
1123.083632	0.039795	0.550269	-0.031059	77.063141	37.745384	89.586098	-2.988092	0.000000	-1.479991	0.000000	0.000000	0.000000	-0.068802	-0.054527	-0.211461	0.000000	0.000000	3.000000	3.000000	0.000000
1123.086965	0.039795	0.550269	-0.031059	77.063141	37.745384	89.586098	-2.988092	0.000000	-1.479991	0.000000	0.000000	0.000000	-0.068802	-0.054527	-0.211461	0.000000	0.000000	3.000000	3.000000	0.000000
1123.090299	0.039795	0.550269	-0.031059	77.104820	37.837933	89.706261	-3.010262	0.000000	-1.552934	0.000000	0.000000	0.000000	-0.068802	-0.054527	-0.211461	0.000000	0.000000	3.000000	3.000000	0.000000
1123.093632	0.039795	0.550269	-0.031059	77.104820	37.837933	89.706261	-3.010262	0.000000	-1.552934	0.000000	0.000000	0.000000	-0.068802	-0.054527	-0.211461	0.000000	0.000000	3.000000	3.000000	0.000000
1123.096965	0.039561	0.550101	-0.031812	77.104820	37.837933	89.706261	-3.010262	0.000000	-1.552934	0.000000	0.000000	0.000000	-0.069983	-0.050342	-0.225933	0.000000	0.000000	3.000000	3.000000	0.000000
1123.100299	0.039561	0.550101	-0.031812	77.148048	37.951962	89.846352	-3.010262	0.000000	-1.552934	0.000000	0.000000	0.000000	-0.069983	-0.050342	-0.225933	0.000000	0.000000	3.000000	3.000000	0.000000
1123.103632	0.039373	0.549943	-0.032526	77.148048	37.951962	89.846352	-3.010262	0.000000	-1.552934	0.000000	0.000000	0.000000	-0.056538	-0.047558	-0.214398	0.000000	0.000000	3.000000	3.000000	0.000000
1123.106965	0.039373	0.549943	-0.032526	77.148048	37.951962	89.846352	-3.010262	0.000000	-1.552934	0.000000	0.000000	0.000000	-0.056538	-0.047558	-0.214398	0.000000	0.000000	3.000000	3.000000	0.000000
1123.110299	0.039373	0.549943	-0.032526	77.189507	38.079948	89.998756	-3.031348	0.000000	-1.626322	0.000000	0.000000	0.000000	-0.056538	-0.047558	-0.214398	0.000000	0.000000	3.000000	3.000000	0.000000
1123.113632	0.039373	0.549943	-0.032526	77.189507	38.079948	89.998756	-3.031348	0.000000	-1.626322	0.000000	0.000000	0.000000	-0.056538	-0.047558	-0.214398	0.000000	0.000000	3.000000	3.000000	0.000000
1123.116965	0.039182	0.549815	-0.033270	77.189507	38.079948	89.998756	-3.031348	0.000000	-1.626322	0.000000	0.000000	0.000000	-0.057228	-0.038501	-0.223208	0.000000	0.000000	3.000000	3.000000	0.000000
1123.120299	0.039182	0.549815	-0.033270	77.225624	38.161263	90.099609	-3.031348	0.000000	-1.626322	0.000000	0.000000	0.000000	-0.057228	-0.038501	-0.223208	0.000000	0.000000	3.000000	3.000000	0.000000
1123.123632	0.039014	0.549679	-0.033993	77.225624	38.161263	90.099609	-3.031348	0.000000	-1.626322	0.000000	0.000000	0.000000	-0.050423	-0.040670	-0.216724	0.000000	0.000000	3.000000	3.000000	0.000000
1123.126965	0.039014	0.549679	-0.033993	77.225624	38.161263	90.099609	-3.031348	0.000000	-1.626322	0.000000	0.000000	0.000000	-0.050423	-0.040670	-0.216724	0.000000	0.000000	3.000000	3.000000	0.000000
1123.130299	0.039014	0.549679	-0.033993	77.261719	38.243141	90.201019	-3.049290	0.000000	-1.699644	0.000000	0.000000	0.000000	-0.050423	-0.040670	-0.216724	0.000000	0.000000	3.000000	3.000000	0.000000
1123.133632	0.039014	0.549679	-0.033993	77.261719	38.243141	90.201019	-3.049290	0.000000	-1.699644	0.000000	0.000000	0.000000	-0.050423	-0.040670	-0.216724	0.000000	0.000000	3.000000	3.000000	0.000000
1123.136965	0.038826	0.549566	-0.034719	77.261719	38.243141	90.201019	-3.049290	0.000000	-1.699644	0.000000	0.000000	0.000000	-0.056482	-0.033754	-0.217801	0.000000	0.000000	3.000000	3.000000	0.000000
1123.140299	0.038826	0.549566	-0.034719	77.289444	38.286125	90.267151	-3.049290	0.000000	-1.699644	0.000000	0.000000	0.000000	-0.056482	-0.033754	-0.217801	0.000000	0.000000	3.000000	3.000000	0.000000
1123.143632	0.038620	0.549447	-0.035420	77.289444	38.286125	90.267151	-3.049290	0.000000	-1.699644	0.000000	0.000000	0.000000	-0.061717	-0.035901	-0.210202	0.000000	0.000000	3.000000	3.000000	0.000000
1123.146965	0.038620	0.549447	-0.035420	77.289444	38.286125	90.267151	-3.049290	0.000000	-1.699644	0.000000	0.000000	0.000000	-0.061717	-0.035901	-0.210202	0.000000	0.000000	3.000000	3.000000	0.000000
1123.150299	0.038620	0.549447	-0.035420	77.308891	38.289879	90.297684	-3.068990	0.000000	-1.770978	0.000000	0.000000	0.000000	-0.061717	-0.035901	-0.210202	0.000000	0.000000	3.000000	3.000000	0.000000
1123.153632	0.038620	0.549447	-0.035420	77.308891	38.289879	90.297684	-3.068990	0.000000	-1.770978	0.000000	0.000000	0.000000	-0.061717	-0.035901	-0.210202	0.000000	0.000000	3.000000	3.000000	0.000000
1123.156965	0.038373	0.549334	-0.036141	77.308891	38.289879	90.297684	-3.068990	0.000000	-1.770978	0.000000	0.000000	0.000000	-0.074232	-0.033888	-0.216405	0.000000	0.000000	3.000000	3.000000	0.000000
1123.160299	0.038373	0.549334	-0.036141	77.316681	38.236721	90.277977	-3.068990	0.000000	-1.770978	0.000000	0.000000	0.000000	-0.074232	-0.033888	-0.216405	0.000000	0.000000	3.000000	3.000000	0.000000
1123.163632	0.038110	0.549230	-0.036818	77.316681	38.236721	90.277977	-3.068990	0.000000	-1.770978	0.000000	0.000000	0.000000	-0.078874	-0.031149	-0.203150	0.000000	0.000000	3.000000	3.000000	0.000000
1123.166965	0.038110	0.549230	-0.036818	77.316681	38.236721	90.277977	-3.068990	0.000000	-1.770978	0.000000	0.000000	0.000000	-0.078874	-0.031149	-0.203150	0.000000	0.000000	3.000000	3.000000	0.000000
1123.170299	0.038110	0.549230	-0.036818	77.307777	38.120975	90.198837	-3.094508	0.000000	-1.840904	0.000000	0.000000	0.000000	-0.078874	-0.031149	-0.203150	0.000000	0.000000	3.000000	3.000000	0.000000
1123.173632	0.038110	0.549230	-0.036818	77.307777	38.120975	90.198837	-3.094508	0.000000	-1.840904	0.000000	0.000000	0.000000	-0.078874	-0.031149	-0.203150	0.000000	0.000000	3.000000	3.000000	0.000000
1123.176965	0.037846	0.549110	-0.037515	77.307777	38.120975	90.198837	-3.094508	0.000000	-1.840904	0.000000	0.000000	0.000000	-0.079198	-0.036071	-0.208965	0.000000	0.000000	3.000000	3.000000	0.000000
1123.180299	0.037846	0.549110	-0.037515	77.289627	37.957573	90.071205	-3.094508	0.000000	-1.840904	0.000000	0.000000	0.000000	-0.079198	-0.036071	-0.208965	0.000000	0.000000	3.000000	3.000000	0.000000
1123.183632	0.037586	0.549022	-0.038174	77.289627	37.957573	90.071205	-3.094508	0.000000	-1.840904	0.000000	0.000000	0.000000	-0.077989	-0.026427	-0.197739	0.000000	0.000000	3.000000	3.000000	0.000000
1123.186965	0.037586	0.549022	-0.038174	77.289627	37.957573	90.071205	-3.094508	0.000000	-1.840904	0.000000	0.000000	0.000000	-0.077989	-0.026427	-0.197739	0.000000	0.000000	3.000000	3.000000	0.000000
1123.190299	0.037586	0.549022	-0.038174	77.257156	37.750996	89.905067	-3.120705	0.000000	-1.908688	0.000000	0.000000	0.000000	-0.077989	-0.026427	-0.197739	0.000000	0.000000	3.000000	3.000000	0.000000
1123.193632	0.037586	0.549022	-0.038174	77.257156	37.750996	89.905067	-3.120705	0.000000	-1.908688	0.000000	0.000000	0.000000	-0.077989	-0.026427	-0.197739	0.000000	0.000000	3.000000	3.000000	0.000000
1123.196965	0.037327	0.548933	-0.038833	77.257156	37.750996	89.905067	-3.120705	0.000000	-1.908688	0.000000	0.000000	0.000000	-0.077804	-0.026494	-0.197866	0.000000	0.000000	3.000000	3.000000	0.000000
1123.200299	0.037327	0.548933	-0.038833	77.239624	37.595581	89.784851	-3.120705	0.000000	-1.908688	0.000000	0.000000	0.000000	-0.077804	-0.026494	-0.197866	0.000000	0.000000	3.000000	3.000000	0.000000
1123.203632	0.037068	0.548845	-0.039493	77.239624	37.595581	89.784851	-3.120705	0.000000	-1.908688	0.000000	0.000000	0.000000	-0.077620	-0.026562	-0.197992	0.000000	0.000000	3.000000	3.000000	0.000000
1123.206965	0.037068	0.548845	-0.039493	77.239624	37.595581	89.784851	-3.120705	0.000000	-1.908688	0.000000	0.000000	0.000000	-0.077620	-0.026562	-0.197992	0.000000	0.000000	3.000000	3.000000	0.000000
1123.210299	0.037068	0.548845	-0.039493	77.236153	37.508072	89.727844	-3.146610	0.000000	-1.974664	0.000000	0.000000	0.000000	-0.077620	-0.026562	-0.197992	0.000000	0.000000	3.000000	3.000000	0.000000
1123.213632	0.036829	0.548756	-0.040155	77.236153	37.508072	89.727844	-3.146610	0.000000	-1.974664	0.000000	0.000000	0.000000	-0.071498	-0.026650	-0.198642	0.000000	0.000000	3.000000	3.000000	0.000000
1123.216965	0.036829	0.548756	-0.040155	77.236153	37.508072	89.727844	-3.146610	0.000000	-1.974664	0.000000	0.000000	0.000000	-0.071498	-0.026650	-0.198642	0.000000	0.000000	3.000000	3.000000	0.000000
1123.220299	0.036829	0.548756	-0.040155	77.246986	37.473186	89.727806	-3.158526	0.000000	-2.007771	0.000000	0.000000	0.000000	-0.071498	-0.026650	-0.198642	0.000000	0.000000	3.000000	3.000000	0.000000
1123.223632	0.036554	0.548683	-0.040795	77.246986	37.473186	89.727806	-3.158526	0.000000	-2.007771	0.000000	0.000000	0.000000	-0.082693	-0.021888	-0.192021	0.000000	0.000000	3.000000	3.000000	0.000000
1123.226965	0.036554	0.548683	-0.040795	77.246986	37.473186	89.727806	-3.158526	0.000000	-2.007771	0.000000	0.000000	0.000000	-0.082693	-0.021888	-0.192021	0.000000	0.000000	3.000000	3.000000	0.000000
1123.230299	0.036554	0.548683	-0.040795	77.260979	37.459740	89.747955	-3.172308	0.000000	-2.039775	0.000000	0.000000	0.000000	-0.082693	-0.021888	-0.192021	0.000000	0.000000	3.000000	3.000000	0.000000
1123.233632	0.036554	0.548683	-0.040795	77.260979	37.459740	89.747955	-3.172308	0.000000	-2.039775	0.000000	0.000000	0.000000	-0.082693	-0.021888	-0.192021	0.000000	0.000000	3.000000	3.000000	0.000000
1123.236965	0.036281	0.548626	-0.041417	77.260979	37.459740	89.747955	-3.172308	0.000000	-2.039775	0.000000	0.000000	0.000000	-0.081998	-0.017140	-0.186446	0.000000	0.000000	3.000000	3.000000	0.000000
1123.240299	0.036281	0.548626	-0.041417	77.276634	37.448147	89.775208	-3.172308	0.000000	-2.039775	0.000000	0.000000	0.000000	-0.081998	-0.017140	-0.186446	0.000000	0.000000	3.000000	3.000000	0.000000
1123.243632	0.035951	0.548539	-0.042005	77.276634	37.448147	89.775208	-3.172308	0.000000	-2.039775	0.000000	0.000000	0.000000	-0.098790	-0.026029	-0.176340	0.000000	0.000000	3.000000	3.000000	0.000000
1123.246965	0.035951	0.548539	-0.042005	77.276634	37.448147	89.775208	-3.172308	0.000000	-2.039775	0.000000	0.000000	0.000000	-0.098790	-0.026029	-0.176340	0.000000	0.000000	3.000000	3.000000	0.000000
1123.250299	0.035951	0.548539	-0.042005	77.298264	37.450459	89.824356	-3.202439	0.000000	-2.100239	0.000000	0.000000	0.000000	-0.098790	-0.026029	-0.176340	0.000000	0.000000	3.000000	3.000000	0.000000
1123.253632	0.035951	0.548539	-0.042005	77.298264	37.450459	89.824356	-3.202439	0.000000	-2.100239	0.000000	0.000000	0.000000	-0.098790	-0.026029	-0.176340	0.000000	0.000000	3.000000	3.000000	0.000000
1123.256965	0.035605	0.548468	-0.042572	77.298264	37.450459	89.824356	-3.202439	0.000000	-2.100239	0.000000	0.000000	0.000000	-0.103971	-0.021252	-0.170267	0.000000	0.000000	3.000000	3.000000	0.000000
1123.260299	0.035605	0.548468	-0.042572	77.320587	37.457336	89.880241	-3.202439	0.000000	-2.100239	0.000000	0.000000	0.000000	-0.103971	-0.021252	-0.170267	0.000000	0.000000	3.000000	3.000000	0.000000
1123.263632	0.035202	0.548391	-0.043111	77.320587	37.457336	89.880241	-3.202439	0.000000	-2.100239	0.000000	0.000000	0.000000	-0.120806	-0.023300	-0.161707	0.000000	0.000000	3.000000	3.000000	0.000000
1123.266965	0.035202	0.548391	-0.043111	77.320587	37.457336	89.880241	-3.202439	0.000000	-2.100239	0.000000	0.000000	0.000000	-0.120806	-0.023300	-0.161707	0.000000	0.000000	3.000000	3.000000	0.000000
1123.270299	0.035202	0.548391	-0.043111	77.348953	37.496155	89.976982	-3.239902	0.000000	-2.155568	0.000000	0.000000	0.000000	-0.120806	-0.023300	-0.161707	0.000000	0.000000	3.000000	3.000000	0.000000
1123.273632	0.035202	0.548391	-0.043111	77.348953	37.496155	89.976982	-3.239902	0.000000	-2.155568	0.000000	0.000000	0.000000	-0.120806	-0.023300	-0.161707	0.000000	0.000000	3.000000	3.000000	0.000000
1123.276965	0.034779	0.548297	-0.043668	77.348953	37.496155	89.976982	-3.239902	0.000000	-2.155568	0.000000	0.000000	0.000000	-0.126897	-0.028199	-0.167097	0.000000	0.000000	3.000000	3.000000	0.000000
1123.280299	0.034779	0.548297	-0.043668	77.371658	37.574337	90.132851	-3.239902	0.000000	-2.155568	0.000000	0.000000	0.000000	-0.126897	-0.028199	-0.167097	0.000000	0.000000	3.000000	3.000000	0.000000
1123.283632	0.034335	0.548209	-0.044248	77.371658	37.574337	90.132851	-3.239902	0.000000	-2.155568	0.000000	0.000000	0.000000	-0.133072	-0.026258	-0.174002	0.000000	0.000000	3.000000	3.000000	0.000000
1123.286965	0.034335	0.548209	-0.044248	77.371658	37.574337	90.132851	-3.239902	0.000000	-2.155568	0.000000	0.000000	0.000000	-0.133072	-0.026258	-0.174002	0.000000	0.000000	3.000000	3.000000	0.000000
1123.290299	0.034335	0.548209	-0.044248	77.378288	37.750847	90.428505	-3.283230	0.000000	-2.212418	0.000000	0.000000	0.000000	-0.133072	-0.026258	-0.174002	0.000000	0.000000	3.000000	3.000000	0.000000
1123.293632	0.034335	0.548209	-0.044248	77.378288	37.750847	90.428505	-3.283230	0.000000	-2.212418	0.000000	0.000000	0.000000	-0.133072	-0.026258	-0.174002	0.000000	0.000000	3.000000	3.000000	0.000000
1123.296965	0.033913	0.548099	-0.044826	77.378288	37.750847	90.428505	-3.283230	0.000000	-2.212418	0.000000	0.000000	0.000000	-0.126744	-0.033095	-0.173205	0.000000	0.000000	3.000000	3.000000	0.000000
1123.300299	0.033913	0.548099	-0.044826	77.361824	38.033077	90.883476	-3.283230	0.000000	-2.212418	0.000000	0.000000	0.000000	-0.126744	-0.033095	-0.173205	0.000000	0.000000	3.000000	3.000000	0.000000
1123.303632	0.033490	0.547995	-0.045428	77.361824	38.033077	90.883476	-3.283230	0.000000	-2.212418	0.000000	0.000000	0.000000	-0.127014	-0.031179	-0.180611	0.000000	0.000000	3.000000	3.000000	0.000000
1123.306965	0.033490	0.547995	-0.045428	77.361824	38.033077	90.883476	-3.283230	0.000000	-2.212418	0.000000	0.000000	0.000000	-0.127014	-0.031179	-0.180611	0.000000	0.000000	3.000000	3.000000	0.000000
1123.310299	0.033490	0.547995	-0.045428	77.324150	38.391953	91.459343	-3.325523	0.000000	-2.271387	0.000000	0.000000	0.000000	-0.127014	-0.031179	-0.180611	0.000000	0.000000	3.000000	3.000000	0.000000
1123.313632	0.033490	0.547995	-0.045428	77.324150	38.391953	91.459343	-3.325523	0.000000	-2.271387	0.000000	0.000000	0.000000	-0.127014	-0.031179	-0.180611	0.000000	0.000000	3.000000	3.000000	0.000000
1123.316965	0.033064	0.547881	-0.046074	77.324150	38.391953	91.459343	-3.325523	0.000000	-2.271387	0.000000	0.000000	0.000000	-0.127726	-0.034070	-0.193750	0.000000	0.000000	3.000000	3.000000	0.000000
1123.320299	0.033064	0.547881	-0.046074	77.285782	38.763485	92.056641	-3.325523	0.000000	-2.271387	0.000000	0.000000	0.000000	-0.127726	-0.034070	-0.193750	0.000000	0.000000	3.000000	3.000000	0.000000
1123.323632	0.032621	0.547783	-0.046699	77.285782	38.763485	92.056641	-3.325523	0.000000	-2.271387	0.000000	0.000000	0.000000	-0.132765	-0.029321	-0.187764	0.000000	0.000000	3.000000	3.000000	0.000000
1123.326965	0.032621	0.547783	-0.046699	77.285782	38.763485	92.056641	-3.325523	0.000000	-2.271387	0.000000	0.000000	0.000000	-0.132765	-0.029321	-0.187764	0.000000	0.000000	3.000000	3.000000	0.000000
1123.330299	0.032621	0.547783	-0.046699	77.236626	39.108765	92.636612	-3.368938	0.000000	-2.334973	0.000000	0.000000	0.000000	-0.132765	-0.029321	-0.187764	0.000000	0.000000	3.000000	3.000000	0.000000
1123.333632	0.032139	0.547692	-0.047347	77.236626	39.108765	92.636612	-3.368938	0.000000	-2.334973	0.000000	0.000000	0.000000	-0.144645	-0.027443	-0.194279	0.000000	0.000000	3.000000	3.000000	0.000000
1123.336965	0.032139	0.547692	-0.047347	77.236626	39.108765	92.636612	-3.368938	0.000000	-2.334973	0.000000	0.000000	0.000000	-0.144645	-0.027443	-0.194279	0.000000	0.000000	3.000000	3.000000	0.000000
1123.340299	0.032139	0.547692	-0.047347	77.166496	39.378960	93.158958	-3.393046	0.000000	-2.367353	0.000000	0.000000	0.000000	-0.144645	-0.027443	-0.194279	0.000000	0.000000	3.000000	3.000000	0.000000
1123.343632	0.031640	0.547616	-0.047975	77.166496	39.378960	93.158958	-3.393046	0.000000	-2.367353	0.000000	0.000000	0.000000	-0.149619	-0.022737	-0.188333	0.000000	0.000000	3.000000	3.000000	0.000000
1123.346965	0.031640	0.547616	-0.047975	77.166496	39.378960	93.158958	-3.393046	0.000000	-2.367353	0.000000	0.000000	0.000000	-0.149619	-0.022737	-0.188333	0.000000	0.000000	3.000000	3.000000	0.000000
1123.350299	0.031640	0.547616	-0.047975	77.083199	39.576042	93.610321	-3.417983	0.000000	-2.398742	0.000000	0.000000	0.000000	-0.149619	-0.022737	-0.188333	0.000000	0.000000	3.000000	3.000000	0.000000
1123.353632	0.031640	0.547616	-0.047975	77.083199	39.576042	93.610321	-3.417983	0.000000	-2.398742	0.000000	0.000000	0.000000	-0.149619	-0.022737	-0.188333	0.000000	0.000000	3.000000	3.000000	0.000000
1123.356965	0.031086	0.547556	-0.048580	77.083199	39.576042	93.610321	-3.417983	0.000000	-2.398742	0.000000	0.000000	0.000000	-0.166220	-0.018009	-0.181512	0.000000	0.000000	3.000000	3.000000	0.000000
1123.360299	0.031086	0.547556	-0.048580	76.995422	39.608303	93.869904	-3.417983	0.000000	-2.398742	0.000000	0.000000	0.000000	-0.166220	-0.018009	-0.181512	0.000000	0.000000	3.000000	3.000000	0.000000
1123.363632	0.030516	0.547512	-0.049165	76.995422	39.608303	93.869904	-3.417983	0.000000	-2.398742	0.000000	0.000000	0.000000	-0.171144	-0.013315	-0.175618	0.000000	0.000000	3.000000	3.000000	0.000000
1123.366965	0.030516	0.547512	-0.049165	76.995422	39.608303	93.869904	-3.417983	0.000000	-2.398742	0.000000	0.000000	0.000000	-0.171144	-0.013315	-0.175618	0.000000	0.000000	3.000000	3.000000	0.000000
1123.370299	0.030516	0.547512	-0.049165	76.915253	39.516270	93.963501	-3.474210	0.000000	-2.458263	0.000000	0.000000	0.000000	-0.171144	-0.013315	-0.175618	0.000000	0.000000	3.000000	3.000000	0.000000
1123.373632	0.030516	0.547512	-0.049165	76.915253	39.516270	93.963501	-3.474210	0.000000	-2.458263	0.000000	0.000000	0.000000	-0.171144	-0.013315	-0.175618	0.000000	0.000000	3.000000	3.000000	0.000000
1123.376965	0.029951	0.547493	-0.049689	76.915253	39.516270	93.963501	-3.474210	0.000000	-2.458263	0.000000	0.000000	0.000000	-0.169306	-0.005761	-0.157188	0.000000	0.000000	3.000000	3.000000	0.000000
1123.380299	0.029951	0.547493	-0.049689	76.868530	39.436607	94.036362	-3.474210	0.000000	-2.458263	0.000000	0.000000	0.000000	-0.169306	-0.005761	-0.157188	0.000000	0.000000	3.000000	3.000000	0.000000
1123.383632	0.029350	0.547473	-0.050211	76.868530	39.436607	94.036362	-3.474210	0.000000	-2.458263	0.000000	0.000000	0.000000	-0.180483	-0.005844	-0.156630	0.000000	0.000000	3.000000	3.000000	0.000000
1123.386965	0.029350	0.547473	-0.050211	76.868530	39.436607	94.036362	-3.474210	0.000000	-2.458263	0.000000	0.000000	0.000000	-0.180483	-0.005844	-0.156630	0.000000	0.000000	3.000000	3.000000	0.000000
1123.390299	0.029350	0.547473	-0.050211	76.855713	39.469055	94.204353	-3.532508	0.000000	-2.510566	0.000000	0.000000	0.000000	-0.180483	-0.005844	-0.156630	0.000000	0.000000	3.000000	3.000000	0.000000
1123.393632	0.028751	0.547469	-0.050715	76.855713	39.469055	94.204353	-3.532508	0.000000	-2.510566	0.000000	0.000000	0.000000	-0.179631	-0.001169	-0.151187	0.000000	0.000000	3.000000	3.000000	0.000000
1123.396965	0.028751	0.547469	-0.050715	76.855713	39.469055	94.204353	-3.532508	0.000000	-2.510566	0.000000	0.000000	0.000000	-0.179631	-0.001169	-0.151187	0.000000	0.000000	3.000000	3.000000	0.000000
1123.400299	0.028751	0.547469	-0.050715	76.857307	39.490791	94.336983	-3.562447	0.000000	-2.535764	0.000000	0.000000	0.000000	-0.179631	-0.001169	-0.151187	0.000000	0.000000	3.000000	3.000000	0.000000
1123.403632	0.028152	0.547471	-0.051244	76.857307	39.490791	94.336983	-3.562447	0.000000	-2.535764	0.000000	0.000000	0.000000	-0.179702	0.000634	-0.158726	0.000000	0.000000	3.000000	3.000000	0.000000
1123.406965	0.028152	0.547471	-0.051244	76.857307	39.490791	94.336983	-3.562447	0.000000	-2.535764	0.000000	0.000000	0.000000	-0.179702	0.000634	-0.158726	0.000000	0.000000	3.000000	3.000000	0.000000
1123.410299	0.028152	0.547471	-0.051244	76.870003	39.466091	94.400902	-3.592397	0.000000	-2.562218	0.000000	0.000000	0.000000	-0.179702	0.000634	-0.158726	0.000000	0.000000	3.000000	3.000000	0.000000
1123.413632	0.028152	0.547471	-0.051244	76.870003	39.466091	94.400902	-3.592397	0.000000	-2.562218	0.000000	0.000000	0.000000	-0.179702	0.000634	-0.158726	0.000000	0.000000	3.000000	3.000000	0.000000
1123.416965	0.027557	0.547505	-0.051736	76.870003	39.466091	94.400902	-3.592397	0.000000	-2.562218	0.000000	0.000000	0.000000	-0.178470	0.010079	-0.147516	0.000000	0.000000	3.000000	3.000000	0.000000
1123.420299	0.027557	0.547505	-0.051736	76.877609	39.410625	94.424934	-3.592397	0.000000	-2.562218	0.000000	0.000000	0.000000	-0.178470	0.010079	-0.147516	0.000000	0.000000	3.000000	3.000000	0.000000
1123.423632	0.026944	0.547582	-0.052237	76.877609	39.410625	94.424934	-3.592397	0.000000	-2.562218	0.000000	0.000000	0.000000	-0.184013	0.023249	-0.150387	0.000000	0.000000	3.000000	3.000000	0.000000
1123.426965	0.026944	0.547582	-0.052237	76.877609	39.410625	94.424934	-3.592397	0.000000	-2.562218	0.000000	0.000000	0.000000	-0.184013	0.023249	-0.150387	0.000000	0.000000	3.000000	3.000000	0.000000
1123.430299	0.026944	0.547582	-0.052237	76.882729	39.347374	94.440979	-3.652811	0.000000	-2.611869	0.000000	0.000000	0.000000	-0.184013	0.023249	-0.150387	0.000000	0.000000	3.000000	3.000000	0.000000
1123.433632	0.026944	0.547582	-0.052237	76.882729	39.347374	94.440979	-3.652811	0.000000	-2.611869	0.000000	0.000000	0.000000	-0.184013	0.023249	-0.150387	0.000000	0.000000	3.000000	3.000000	0.000000
1123.436965	0.026351	0.547682	-0.052746	76.882729	39.347374	94.440979	-3.652811	0.000000	-2.611869	0.000000	0.000000	0.000000	-0.177908	0.029739	-0.152564	0.000000	0.000000	3.000000	3.000000	0.000000
1123.440299	0.026351	0.547682	-0.052746	76.885269	39.270885	94.449020	-3.652811	0.000000	-2.611869	0.000000	0.000000	0.000000	-0.177908	0.029739	-0.152564	0.000000	0.000000	3.000000	3.000000	0.000000
1123.443632	0.025722	0.547818	-0.053239	76.885269	39.270885	94.449020	-3.652811	0.000000	-2.611869	0.000000	0.000000	0.000000	-0.188708	0.040981	-0.147854	0.000000	0.000000	3.000000	3.000000	0.000000
1123.446965	0.025722	0.547818	-0.053239	76.885269	39.270885	94.449020	-3.652811	0.000000	-2.611869	0.000000	0.000000	0.000000	-0.188708	0.040981	-0.147854	0.000000	0.000000	3.000000	3.000000	0.000000
1123.450299	0.025722	0.547818	-0.053239	76.882729	39.178768	94.440987	-3.713913	0.000000	-2.661939	0.000000	0.000000	0.000000	-0.188708	0.040981	-0.147854	0.000000	0.000000	3.000000	3.000000	0.000000
1123.453632	0.025722	0.547818	-0.053239	76.882729	39.178768	94.440987	-3.713913	0.000000	-2.661939	0.000000	0.000000	0.000000	-0.188708	0.040981	-0.147854	0.000000	0.000000	3.000000	3.000000	0.000000
1123.456965	0.025094	0.547954	-0.053733	76.882729	39.178768	94.440987	-3.713913	0.000000	-2.661939	0.000000	0.000000	0.000000	-0.188259	0.040775	-0.148196	0.000000	0.000000	3.000000	3.000000	0.000000
1123.460299	0.025094	0.547954	-0.053733	76.880188	39.086617	94.393066	-3.713913	0.000000	-2.661939	0.000000	0.000000	0.000000	-0.188259	0.040775	-0.148196	0.000000	0.000000	3.000000	3.000000	0.000000
1123.463632	0.024469	0.548105	-0.054209	76.880188	39.086617	94.393066	-3.713913	0.000000	-2.661939	0.000000	0.000000	0.000000	-0.187459	0.045379	-0.142772	0.000000	0.000000	3.000000	3.000000	0.000000
1123.466965	0.024469	0.548105	-0.054209	76.880188	39.086617	94.393066	-3.713913	0.000000	-2.661939	0.000000	0.000000	0.000000	-0.187459	0.045379	-0.142772	0.000000	0.000000	3.000000	3.000000	0.000000
1123.470299	0.024469	0.548105	-0.054209	76.877670	38.991802	94.353165	-3.776533	0.000000	-2.710433	0.000000	0.000000	0.000000	-0.187459	0.045379	-0.142772	0.000000	0.000000	3.000000	3.000000	0.000000
1123.473632	0.024469	0.548105	-0.054209	76.877670	38.991802	94.353165	-3.776533	0.000000	-2.710433	0.000000	0.000000	0.000000	-0.187459	0.045379	-0.142772	0.000000	0.000000	3.000000	3.000000	0.000000
1123.476965	0.023806	0.548262	-0.054708	76.877670	38.991802	94.353165	-3.776533	0.000000	-2.710433	0.000000	0.000000	0.000000	-0.198919	0.046999	-0.149686	0.000000	0.000000	3.000000	3.000000	0.000000
1123.480299	0.023806	0.548262	-0.054708	76.875084	38.891499	94.337143	-3.776533	0.000000	-2.710433	0.000000	0.000000	0.000000	-0.198919	0.046999	-0.149686	0.000000	0.000000	3.000000	3.000000	0.000000
1123.483632	0.023126	0.548418	-0.055207	76.875084	38.891499	94.337143	-3.776533	0.000000	-2.710433	0.000000	0.000000	0.000000	-0.204159	0.046808	-0.149734	0.000000	0.000000	3.000000	3.000000	0.000000
1123.486965	0.023126	0.548418	-0.055207	76.875084	38.891499	94.337143	-3.776533	0.000000	-2.710433	0.000000	0.000000	0.000000	-0.204159	0.046808	-0.149734	0.000000	0.000000	3.000000	3.000000	0.000000
1123.490299	0.023126	0.548418	-0.055207	76.875099	38.799019	94.329163	-3.843713	0.000000	-2.760337	0.000000	0.000000	0.000000	-0.204159	0.046808	-0.149734	0.000000	0.000000	3.000000	3.000000	0.000000
1123.493632	0.023126	0.548418	-0.055207	76.875099	38.799019	94.329163	-3.843713	0.000000	-2.760337	0.000000	0.000000	0.000000	-0.204159	0.046808	-0.149734	0.000000	0.000000	3.000000	3.000000	0.000000
1123.496965	0.022464	0.548563	-0.055752	76.875099	38.799019	94.329163	-3.843713	0.000000	-2.760337	0.000000	0.000000	0.000000	-0.198672	0.043611	-0.163475	0.000000	0.000000	3.000000	3.000000	0.000000
1123.500299	0.022464	0.548563	-0.055752	76.875084	38.706543	94.329155	-3.843713	0.000000	-2.760337	0.000000	0.000000	0.000000	-0.198672	0.043611	-0.163475	0.000000	0.000000	3.000000	3.000000	0.000000
1123.503632	0.021784	0.548708	-0.056297	76.875084	38.706543	94.329155	-3.843713	0.000000	-2.760337	0.000000	0.000000	0.000000	-0.203854	0.043394	-0.163548	0.000000	0.000000	3.000000	3.000000	0.000000
1123.506965	0.021784	0.548708	-0.056297	76.875084	38.706543	94.329155	-3.843713	0.000000	-2.760337	0.000000	0.000000	0.000000	-0.203854	0.043394	-0.163548	0.000000	0.000000	3.000000	3.000000	0.000000
1123.510299	0.021784	0.548708	-0.056297	76.875084	38.616802	94.313217	-3.910800	0.000000	-2.814840	0.000000	0.000000	0.000000	-0.203854	0.043394	-0.163548	0.000000	0.000000	3.000000	3.000000	0.000000
1123.513632	0.021784	0.548708	-0.056297	76.875084	38.616802	94.313217	-3.910800	0.000000	-2.814840	0.000000	0.000000	0.000000	-0.203854	0.043394	-0.163548	0.000000	0.000000	3.000000	3.000000	0.000000
1123.516965	0.021123	0.548864	-0.056893	76.875084	38.616802	94.313217	-3.910800	0.000000	-2.814840	0.000000	0.000000	0.000000	-0.198378	0.046761	-0.178779	0.000000	0.000000	3.000000	3.000000	0.000000
1123.520299	0.021123	0.548864	-0.056893	76.875946	38.523674	94.283981	-3.910800	0.000000	-2.814840	0.000000	0.000000	0.000000	-0.198378	0.046761	-0.178779	0.000000	0.000000	3.000000	3.000000	0.000000
1123.523632	0.020462	0.549025	-0.057514	76.875946	38.523674	94.283981	-3.910800	0.000000	-2.814840	0.000000	0.000000	0.000000	-0.198177	0.048268	-0.186439	0.000000	0.000000	3.000000	3.000000	0.000000
1123.526965	0.020462	0.549025	-0.057514	76.875946	38.523674	94.283981	-3.910800	0.000000	-2.814840	0.000000	0.000000	0.000000	-0.198177	0.048268	-0.186439	0.000000	0.000000	3.000000	3.000000	0.000000
1123.530299	0.020462	0.549025	-0.057514	76.875961	38.433926	94.204208	-3.976893	0.000000	-2.875710	0.000000	0.000000	0.000000	-0.198177	0.048268	-0.186439	0.000000	0.000000	3.000000	3.000000	0.000000
1123.533632	0.020462	0.549025	-0.057514	76.875961	38.433926	94.204208	-3.976893	0.000000	-2.875710	0.000000	0.000000	0.000000	-0.198177	0.048268	-0.186439	0.000000	0.000000	3.000000	3.000000	0.000000
1123.536965	0.019804	0.549185	-0.058137	76.875961	38.433926	94.204208	-3.976893	0.000000	-2.875710	0.000000	0.000000	0.000000	-0.197580	0.047979	-0.186837	0.000000	0.000000	3.000000	3.000000	0.000000
1123.540299	0.019804	0.549185	-0.058137	76.875946	38.341469	94.044670	-3.976893	0.000000	-2.875710	0.000000	0.000000	0.000000	-0.197580	0.047979	-0.186837	0.000000	0.000000	3.000000	3.000000	0.000000
1123.543632	0.019108	0.549350	-0.058784	76.875946	38.341469	94.044670	-3.976893	0.000000	-2.875710	0.000000	0.000000	0.000000	-0.208681	0.049461	-0.193963	0.000000	0.000000	3.000000	3.000000	0.000000
1123.546965	0.019108	0.549350	-0.058784	76.875946	38.341469	94.044670	-3.976893	0.000000	-2.875710	0.000000	0.000000	0.000000	-0.208681	0.049461	-0.193963	0.000000	0.000000	3.000000	3.000000	0.000000
1123.550299	0.019108	0.549350	-0.058784	76.873398	38.241161	93.893021	-4.044603	0.000000	-2.939177	0.000000	0.000000	0.000000	-0.208681	0.049461	-0.193963	0.000000	0.000000	3.000000	3.000000	0.000000
1123.553632	0.019108	0.549350	-0.058784	76.873398	38.241161	93.893021	-4.044603	0.000000	-2.939177	0.000000	0.000000	0.000000	-0.208681	0.049461	-0.193963	0.000000	0.000000	3.000000	3.000000	0.000000
1123.556965	0.018454	0.549523	-0.059390	76.873398	38.241161	93.893021	-4.044603	0.000000	-2.939177	0.000000	0.000000	0.000000	-0.196089	0.052149	-0.181879	0.000000	0.000000	3.000000	3.000000	0.000000
1123.560299	0.018454	0.549523	-0.059390	76.870857	38.140900	93.797264	-4.044603	0.000000	-2.939177	0.000000	0.000000	0.000000	-0.196089	0.052149	-0.181879	0.000000	0.000000	3.000000	3.000000	0.000000
1123.563632	0.017784	0.549696	-0.059997	76.870857	38.140900	93.797264	-4.044603	0.000000	-2.939177	0.000000	0.000000	0.000000	-0.201165	0.051881	-0.182017	0.000000	0.000000	3.000000	3.000000	0.000000
1123.566965	0.017784	0.549696	-0.059997	76.870857	38.140900	93.797264	-4.044603	0.000000	-2.939177	0.000000	0.000000	0.000000	-0.201165	0.051881	-0.182017	0.000000	0.000000	3.000000	3.000000	0.000000
1123.570299	0.017784	0.549696	-0.059997	76.868286	38.046036	93.677536	-4.038934	0.000000	-2.947374	0.000000	0.000000	0.000000	-0.201165	0.051881	-0.182017	0.000000	0.000000	3.000000	3.000000	0.000000
1123.573632	0.017784	0.549696	-0.059997	76.868286	38.046036	93.677536	-4.038934	0.000000	-2.947374	0.000000	0.000000	0.000000	-0.201165	0.051881	-0.182017	0.000000	0.000000	3.000000	3.000000	0.000000
1123.576965	0.017154	0.549863	-0.060582	76.868286	38.046036	93.677536	-4.038934	0.000000	-2.947374	0.000000	0.000000	0.000000	-0.188955	0.049866	-0.175627	0.000000	0.000000	3.000000	3.000000	0.000000
1123.580299	0.017154	0.549863	-0.060582	76.863220	37.946136	93.517937	-4.038934	0.000000	-2.947374	0.000000	0.000000	0.000000	-0.188955	0.049866	-0.175627	0.000000	0.000000	3.000000	3.000000	0.000000
1123.583632	0.016548	0.550032	-0.061102	76.863220	37.946136	93.517937	-4.038934	0.000000	-2.947374	0.000000	0.000000	0.000000	-0.181922	0.050935	-0.155884	0.000000	0.000000	3.000000	3.000000	0.000000
1123.586965	0.016548	0.550032	-0.061102	76.863220	37.946136	93.517937	-4.038934	0.000000	-2.947374	0.000000	0.000000	0.000000	-0.181922	0.050935	-0.155884	0.000000	0.000000	3.000000	3.000000	0.000000
1123.590299	0.016548	0.550032	-0.061102	76.860687	37.854031	93.430161	-4.034258	0.000000	-2.953770	0.000000	0.000000	0.000000	-0.181922	0.050935	-0.155884	0.000000	0.000000	3.000000	3.000000	0.000000
1123.593632	0.016548	0.550032	-0.061102	76.860687	37.854031	93.430161	-4.034258	0.000000	-2.953770	0.000000	0.000000	0.000000	-0.181922	0.050935	-0.155884	0.000000	0.000000	3.000000	3.000000	0.000000
1123.596965	0.015942	0.550185	-0.061642	76.860687	37.854031	93.430161	-4.034258	0.000000	-2.953770	0.000000	0.000000	0.000000	-0.181687	0.045932	-0.161983	0.000000	0.000000	3.000000	3.000000	0.000000
1123.600299	0.015942	0.550185	-0.061642	76.858131	37.761936	93.414200	-4.034258	0.000000	-2.953770	0.000000	0.000000	0.000000	-0.181687	0.045932	-0.161983	0.000000	0.000000	3.000000	3.000000	0.000000
1123.603632	0.015339	0.550332	-0.062158	76.858131	37.761936	93.414200	-4.034258	0.000000	-2.953770	0.000000	0.000000	0.000000	-0.180919	0.043976	-0.155023	0.000000	0.000000	3.000000	3.000000	0.000000
1123.606965	0.015339	0.550332	-0.062158	76.858131	37.761936	93.414200	-4.034258	0.000000	-2.953770	0.000000	0.000000	0.000000	-0.180919	0.043976	-0.155023	0.000000	0.000000	3.000000	3.000000	0.000000
1123.610299	0.015339	0.550332	-0.062158	76.855576	37.672512	93.406136	-4.030358	0.000000	-2.959089	0.000000	0.000000	0.000000	-0.180919	0.043976	-0.155023	0.000000	0.000000	3.000000	3.000000	0.000000
1123.613632	0.015339	0.550332	-0.062158	76.855576	37.672512	93.406136	-4.030358	0.000000	-2.959089	0.000000	0.000000	0.000000	-0.180919	0.043976	-0.155023	0.000000	0.000000	3.000000	3.000000	0.000000
1123.616965	0.014758	0.550467	-0.062628	76.855576	37.672512	93.406136	-4.030358	0.000000	-2.959089	0.000000	0.000000	0.000000	-0.174289	0.040399	-0.140967	0.000000	0.000000	3.000000	3.000000	0.000000
1123.620299	0.014758	0.550467	-0.062628	76.858131	37.598732	93.414169	-4.030358	0.000000	-2.959089	0.000000	0.000000	0.000000	-0.174289	0.040399	-0.140967	0.000000	0.000000	3.000000	3.000000	0.000000
1123.623632	0.014196	0.550569	-0.063138	76.858131	37.598732	93.414169	-4.030358	0.000000	-2.959089	0.000000	0.000000	0.000000	-0.168683	0.030675	-0.153001	0.000000	0.000000	3.000000	3.000000	0.000000
1123.626965	0.014196	0.550569	-0.063138	76.858131	37.598732	93.414169	-4.030358	0.000000	-2.959089	0.000000	0.000000	0.000000	-0.168683	0.030675	-0.153001	0.000000	0.000000	3.000000	3.000000	0.000000
1123.630299	0.014196	0.550569	-0.063138	76.858116	37.528004	93.406174	-4.027210	0.000000	-2.963373	0.000000	0.000000	0.000000	-0.168683	0.030675	-0.153001	0.000000	0.000000	3.000000	3.000000	0.000000
1123.633632	0.013673	0.550665	-0.063626	76.858116	37.528004	93.406174	-4.027210	0.000000	-2.963373	0.000000	0.000000	0.000000	-0.156793	0.028811	-0.146373	0.000000	0.000000	3.000000	3.000000	0.000000
1123.636965	0.013673	0.550665	-0.063626	76.858116	37.528004	93.406174	-4.027210	0.000000	-2.963373	0.000000	0.000000	0.000000	-0.156793	0.028811	-0.146373	0.000000	0.000000	3.000000	3.000000	0.000000
1123.640299	0.013673	0.550665	-0.063626	76.863205	37.475605	93.414207	-4.024909	0.000000	-2.966497	0.000000	0.000000	0.000000	-0.156793	0.028811	-0.146373	0.000000	0.000000	3.000000	3.000000	0.000000
1123.643632	0.013208	0.550755	-0.064092	76.863205	37.475605	93.414207	-4.024909	0.000000	-2.966497	0.000000	0.000000	0.000000	-0.139373	0.026994	-0.139877	0.000000	0.000000	3.000000	3.000000	0.000000
1123.646965	0.013208	0.550755	-0.064092	76.863205	37.475605	93.414207	-4.024909	0.000000	-2.966497	0.000000	0.000000	0.000000	-0.139373	0.026994	-0.139877	0.000000	0.000000	3.000000	3.000000	0.000000
1123.650299	0.013208	0.550755	-0.064092	76.868317	37.431389	93.398354	-4.022166	0.000000	-2.970216	0.000000	0.000000	0.000000	-0.139373	0.026994	-0.139877	0.000000	0.000000	3.000000	3.000000	0.000000
1123.653632	0.013208	0.550755	-0.064092	76.868317	37.431389	93.398354	-4.022166	0.000000	-2.970216	0.000000	0.000000	0.000000	-0.139373	0.026994	-0.139877	0.000000	0.000000	3.000000	3.000000	0.000000
1123.656965	0.012782	0.550823	-0.064555	76.868317	37.431389	93.398354	-4.022166	0.000000	-2.970216	0.000000	0.000000	0.000000	-0.127817	0.020409	-0.138906	0.000000	0.000000	3.000000	3.000000	0.000000
1123.660299	0.012782	0.550823	-0.064555	76.873383	37.392559	93.350502	-4.022166	0.000000	-2.970216	0.000000	0.000000	0.000000	-0.127817	0.020409	-0.138906	0.000000	0.000000	3.000000	3.000000	0.000000
1123.663632	0.012396	0.550879	-0.064971	76.873383	37.392559	93.350502	-4.022166	0.000000	-2.970216	0.000000	0.000000	0.000000	-0.115891	0.016962	-0.124815	0.000000	0.000000	3.000000	3.000000	0.000000
1123.666965	0.012396	0.550879	-0.064971	76.873383	37.392559	93.350502	-4.022166	0.000000	-2.970216	0.000000	0.000000	0.000000	-0.115891	0.016962	-0.124815	0.000000	0.000000	3.000000	3.000000	0.000000
1123.670299	0.012396	0.550879	-0.064971	76.875961	37.348736	93.262833	-4.016042	0.000000	-2.978491	0.000000	0.000000	0.000000	-0.115891	0.016962	-0.124815	0.000000	0.000000	3.000000	3.000000	0.000000
1123.673632	0.012396	0.550879	-0.064971	76.875961	37.348736	93.262833	-4.016042	0.000000	-2.978491	0.000000	0.000000	0.000000	-0.115891	0.016962	-0.124815	0.000000	0.000000	3.000000	3.000000	0.000000
1123.676965	0.012030	0.550952	-0.065369	76.875961	37.348736	93.262833	-4.016042	0.000000	-2.978491	0.000000	0.000000	0.000000	-0.109895	0.021636	-0.119356	0.000000	0.000000	3.000000	3.000000	0.000000
1123.680299	0.012030	0.550952	-0.065369	76.873398	37.291943	93.198952	-4.016042	0.000000	-2.978491	0.000000	0.000000	0.000000	-0.109895	0.021636	-0.119356	0.000000	0.000000	3.000000	3.000000	0.000000
1123.683632	0.011704	0.551044	-0.065681	76.873398	37.291943	93.198952	-4.016042	0.000000	-2.978491	0.000000	0.000000	0.000000	-0.097747	0.027813	-0.093656	0.000000	0.000000	3.000000	3.000000	0.000000
1123.686965	0.011704	0.551044	-0.065681	76.873398	37.291943	93.198952	-4.016042	0.000000	-2.978491	0.000000	0.000000	0.000000	-0.097747	0.027813	-0.093656	0.000000	0.000000	3.000000	3.000000	0.000000
1123.690299	0.011704	0.551044	-0.065681	76.865761	37.225018	93.166931	-4.011761	0.000000	-2.984254	0.000000	0.000000	0.000000	-0.097747	0.027813	-0.093656	0.000000	0.000000	3.000000	3.000000	0.000000
1123.693632	0.011704	0.551044	-0.065681	76.865761	37.225018	93.166931	-4.011761	0.000000	-2.984254	0.000000	0.000000	0.000000	-0.097747	0.027813	-0.093656	0.000000	0.000000	3.000000	3.000000	0.000000
1123.696965	0.011400	0.551158	-0.065907	76.865761	37.225018	93.166931	-4.011761	0.000000	-2.984254	0.000000	0.000000	0.000000	-0.091261	0.034028	-0.067758	0.000000	0.000000	3.000000	3.000000	0.000000
1123.700299	0.011400	0.551158	-0.065907	76.858131	37.166271	93.134941	-4.011761	0.000000	-2.984254	0.000000	0.000000	0.000000	-0.091261	0.034028	-0.067758	0.000000	0.000000	3.000000	3.000000	0.000000
1123.703632	0.011400	0.551158	-0.065907	76.858131	37.166271	93.134941	-4.011761	0.000000	-2.984254	0.000000	0.000000	0.000000	-0.091261	0.034028	-0.067758	0.000000	0.000000	3.000000	3.000000	0.000000
1123.706965	0.011400	0.551158	-0.065907	76.858131	37.166271	93.134941	-4.011761	0.000000	-2.984254	0.000000	0.000000	0.000000	-0.091261	0.034028	-0.067758	0.000000	0.000000	3.000000	3.000000	0.000000
1123.710299	0.010928	0.551415	-0.066140	76.842850	37.086964	93.079033	-4.011770	0.000000	-2.984241	0.000000	0.000000	0.000000	-0.141376	0.077197	-0.069920	0.000000	0.000000	3.000000	3.000000	0.000000
1123.713632	0.010928	0.551415	-0.066140	76.842850	37.086964	93.079033	-4.011770	0.000000	-2.984241	0.000000	0.000000	0.000000	-0.141376	0.077197	-0.069920	0.000000	0.000000	3.000000	3.000000	0.000000
1123.716965	0.010928	0.551415	-0.066140	76.842850	37.086964	93.079033	-4.011770	0.000000	-2.984241	0.000000	0.000000	0.000000	-0.141376	0.077197	-0.069920	0.000000	0.000000	3.000000	3.000000	0.000000
1123.720299	0.010928	0.551415	-0.066140	76.822433	37.000389	93.015244	-4.014305	0.000000	-2.980832	0.000000	0.000000	0.000000	-0.141376	0.077197	-0.069920	0.000000	0.000000	3.000000	3.000000	0.000000
1123.723632	0.010761	0.551559	-0.066147	76.822433	37.000389	93.015244	-4.014305	0.000000	-2.980832	0.000000	0.000000	0.000000	-0.050218	0.043253	-0.002114	0.000000	0.000000	3.000000	3.000000	0.000000
1123.726965	0.010761	0.551559	-0.066147	76.822433	37.000389	93.015244	-4.014305	0.000000	-2.980832	0.000000	0.000000	0.000000	-0.050218	0.043253	-0.002114	0.000000	0.000000	3.000000	3.000000	0.000000
1123.730299	0.010761	0.551559	-0.066147	76.802032	36.916744	92.951691	-4.016829	0.000000	-2.977429	0.000000	0.000000	0.000000	-0.050218	0.043253	-0.002114	0.000000	0.000000	3.000000	3.000000	0.000000
1123.733632	0.010761	0.551559	-0.066147	76.802032	36.916744	92.951691	-4.016829	0.000000	-2.977429	0.000000	0.000000	0.000000	-0.050218	0.043253	-0.002114	0.000000	0.000000	3.000000	3.000000	0.000000
1123.736965	0.010633	0.551724	-0.066068	76.802032	36.916744	92.951691	-4.016829	0.000000	-2.977429	0.000000	0.000000	0.000000	-0.038368	0.049583	0.023699	0.000000	0.000000	3.000000	3.000000	0.000000
1123.740299	0.010633	0.551724	-0.066068	76.779037	36.831009	92.880394	-4.016829	0.000000	-2.977429	0.000000	0.000000	0.000000	-0.038368	0.049583	0.023699	0.000000	0.000000	3.000000	3.000000	0.000000
1123.743632	0.010633	0.551724	-0.066068	76.779037	36.831009	92.880394	-4.016829	0.000000	-2.977429	0.000000	0.000000	0.000000	-0.038368	0.049583	0.023699	0.000000	0.000000	3.000000	3.000000	0.000000
1123.746965	0.010633	0.551724	-0.066068	76.779037	36.831009	92.880394	-4.016829	0.000000	-2.977429	0.000000	0.000000	0.000000	-0.038368	0.049583	0.023699	0.000000	0.000000	3.000000	3.000000	0.000000
1123.750299	0.010418	0.552044	-0.065771	76.753487	36.737896	92.793518	-4.020566	0.000000	-2.972380	0.000000	0.000000	0.000000	-0.064511	0.095872	0.089319	0.000000	0.000000	3.000000	3.000000	0.000000
1123.753632	0.010418	0.552044	-0.065771	76.753487	36.737896	92.793518	-4.020566	0.000000	-2.972380	0.000000	0.000000	0.000000	-0.064511	0.095872	0.089319	0.000000	0.000000	3.000000	3.000000	0.000000
1123.756965	0.010418	0.552044	-0.065771	76.753487	36.737896	92.793518	-4.020566	0.000000	-2.972380	0.000000	0.000000	0.000000	-0.064511	0.095872	0.089319	0.000000	0.000000	3.000000	3.000000	0.000000
1123.760299	0.010418	0.552044	-0.065771	76.725334	36.642841	92.699059	-4.030367	0.000000	-2.959078	0.000000	0.000000	0.000000	-0.064511	0.095872	0.089319	0.000000	0.000000	3.000000	3.000000	0.000000
1123.763632	0.010349	0.552220	-0.065558	76.725334	36.642841	92.699059	-4.030367	0.000000	-2.959078	0.000000	0.000000	0.000000	-0.020624	0.052726	0.063921	0.000000	0.000000	3.000000	3.000000	0.000000
1123.766965	0.010349	0.552220	-0.065558	76.725334	36.642841	92.699059	-4.030367	0.000000	-2.959078	0.000000	0.000000	0.000000	-0.020624	0.052726	0.063921	0.000000	0.000000	3.000000	3.000000	0.000000
1123.770299	0.010349	0.552220	-0.065558	76.689461	36.533520	92.581551	-4.036019	0.000000	-2.951363	0.000000	0.000000	0.000000	-0.020624	0.052726	0.063921	0.000000	0.000000	3.000000	3.000000	0.000000
1123.773632	0.010340	0.552449	-0.065221	76.689461	36.533520	92.581551	-4.036019	0.000000	-2.951363	0.000000	0.000000	0.000000	-0.002915	0.068713	0.101074	0.000000	0.000000	3.000000	3.000000	0.000000
1123.776965	0.010340	0.552449	-0.065221	76.689461	36.533520	92.581551	-4.036019	0.000000	-2.951363	0.000000	0.000000	0.000000	-0.002915	0.068713	0.101074	0.000000	0.000000	3.000000	3.000000	0.000000
1123.780299	0.010340	0.552449	-0.065221	76.648438	36.412411	92.449120	-4.043399	0.000000	-2.941245	0.000000	0.000000	0.000000	-0.002915	0.068713	0.101074	0.000000	0.000000	3.000000	3.000000	0.000000
1123.783632	0.010340	0.552449	-0.065221	76.648438	36.412411	92.449120	-4.043399	0.000000	-2.941245	0.000000	0.000000	0.000000	-0.002915	0.068713	0.101074	0.000000	0.000000	3.000000	3.000000	0.000000
1123.786965	0.010369	0.552683	-0.064817	76.648438	36.412411	92.449120	-4.043399	0.000000	-2.941245	0.000000	0.000000	0.000000	0.008786	0.070344	0.121093	0.000000	0.000000	3.000000	3.000000	0.000000
1123.790299	0.010369	0.552683	-0.064817	76.600456	36.274376	92.289032	-4.043399	0.000000	-2.941245	0.000000	0.000000	0.000000	0.008786	0.070344	0.121093	0.000000	0.000000	3.000000	3.000000	0.000000
1123.793632	0.010419	0.552961	-0.064332	76.600456	36.274376	92.289032	-4.043399	0.000000	-2.941245	0.000000	0.000000	0.000000	0.015040	0.083202	0.145416	0.000000	0.000000	3.000000	3.000000	0.000000
1123.796965	0.010419	0.552961	-0.064332	76.600456	36.274376	92.289032	-4.043399	0.000000	-2.941245	0.000000	0.000000	0.000000	0.015040	0.083202	0.145416	0.000000	0.000000	3.000000	3.000000	0.000000
1123.800299	0.010419	0.552961	-0.064332	76.546371	36.125851	92.127945	-4.061237	0.000000	-2.916565	0.000000	0.000000	0.000000	0.015040	0.083202	0.145416	0.000000	0.000000	3.000000	3.000000	0.000000
1123.803632	0.010419	0.552961	-0.064332	76.546371	36.125851	92.127945	-4.061237	0.000000	-2.916565	0.000000	0.000000	0.000000	0.015040	0.083202	0.145416	0.000000	0.000000	3.000000	3.000000	0.000000
1123.806965	0.010509	0.553260	-0.063762	76.546371	36.125851	92.127945	-4.061237	0.000000	-2.916565	0.000000	0.000000	0.000000	0.026965	0.089703	0.171113	0.000000	0.000000	3.000000	3.000000	0.000000
1123.810299	0.010509	0.553260	-0.063762	76.484497	35.961983	91.945457	-4.061237	0.000000	-2.916565	0.000000	0.000000	0.000000	0.026965	0.089703	0.171113	0.000000	0.000000	3.000000	3.000000	0.000000
1123.813632	0.010603	0.553591	-0.063062	76.484497	35.961983	91.945457	-4.061237	0.000000	-2.916565	0.000000	0.000000	0.000000	0.028080	0.099364	0.210110	0.000000	0.000000	3.000000	3.000000	0.000000
1123.816965	0.010603	0.553591	-0.063062	76.484497	35.961983	91.945457	-4.061237	0.000000	-2.916565	0.000000	0.000000	0.000000	0.028080	0.099364	0.210110	0.000000	0.000000	3.000000	3.000000	0.000000
1123.820299	0.010603	0.553591	-0.063062	76.420708	35.786381	91.751808	-4.085755	0.000000	-2.882118	0.000000	0.000000	0.000000	0.028080	0.099364	0.210110	0.000000	0.000000	3.000000	3.000000	0.000000
1123.823632	0.010603	0.553591	-0.063062	76.420708	35.786381	91.751808	-4.085755	0.000000	-2.882118	0.000000	0.000000	0.000000	0.028080	0.099364	0.210110	0.000000	0.000000	3.000000	3.000000	0.000000
1123.826965	0.010717	0.553928	-0.062294	76.420708	35.786381	91.751808	-4.085755	0.000000	-2.882118	0.000000	0.000000	0.000000	0.034330	0.101071	0.230130	0.000000	0.000000	3.000000	3.000000	0.000000
1123.830299	0.010717	0.553928	-0.062294	76.350746	35.601414	91.550308	-4.085755	0.000000	-2.882118	0.000000	0.000000	0.000000	0.034330	0.101071	0.230130	0.000000	0.000000	3.000000	3.000000	0.000000
1123.833632	0.010797	0.554287	-0.061440	76.350746	35.601414	91.550308	-4.085755	0.000000	-2.882118	0.000000	0.000000	0.000000	0.023876	0.107616	0.256302	0.000000	0.000000	3.000000	3.000000	0.000000
1123.836965	0.010797	0.554287	-0.061440	76.350746	35.601414	91.550308	-4.085755	0.000000	-2.882118	0.000000	0.000000	0.000000	0.023876	0.107616	0.256302	0.000000	0.000000	3.000000	3.000000	0.000000
1123.840299	0.010797	0.554287	-0.061440	76.282806	35.427174	91.364136	-4.117779	0.000000	-2.836177	0.000000	0.000000	0.000000	0.023876	0.107616	0.256302	0.000000	0.000000	3.000000	3.000000	0.000000
1123.843632	0.010861	0.554662	-0.060475	76.282806	35.427174	91.364136	-4.117779	0.000000	-2.836177	0.000000	0.000000	0.000000	0.019208	0.112488	0.289577	0.000000	0.000000	3.000000	3.000000	0.000000
1123.846965	0.010861	0.554662	-0.060475	76.282806	35.427174	91.364136	-4.117779	0.000000	-2.836177	0.000000	0.000000	0.000000	0.019208	0.112488	0.289577	0.000000	0.000000	3.000000	3.000000	0.000000
1123.850299	0.010861	0.554662	-0.060475	76.228111	35.318096	91.240906	-4.137651	0.000000	-2.807106	0.000000	0.000000	0.000000	0.019208	0.112488	0.289577	0.000000	0.000000	3.000000	3.000000	0.000000
1123.853632	0.010926	0.555026	-0.059462	76.228111	35.318096	91.240906	-4.137651	0.000000	-2.807106	0.000000	0.000000	0.000000	0.019657	0.109310	0.303935	0.000000	0.000000	3.000000	3.000000	0.000000
1123.856965	0.010926	0.555026	-0.059462	76.228111	35.318096	91.240906	-4.137651	0.000000	-2.807106	0.000000	0.000000	0.000000	0.019657	0.109310	0.303935	0.000000	0.000000	3.000000	3.000000	0.000000
1123.860299	0.010926	0.555026	-0.059462	76.214478	35.402428	91.302032	-4.158545	0.000000	-2.776058	0.000000	0.000000	0.000000	0.019657	0.109310	0.303935	0.000000	0.000000	3.000000	3.000000	0.000000
1123.863632	0.011012	0.555418	-0.058388	76.214478	35.402428	91.302032	-4.158545	0.000000	-2.776058	0.000000	0.000000	0.000000	0.025902	0.117518	0.322208	0.000000	0.000000	3.000000	3.000000	0.000000
1123.866965	0.011012	0.555418	-0.058388	76.214478	35.402428	91.302032	-4.158545	0.000000	-2.776058	0.000000	0.000000	0.000000	0.025902	0.117518	0.322208	0.000000	0.000000	3.000000	3.000000	0.000000
1123.870299	0.011012	0.555418	-0.058388	76.249489	35.701569	91.569527	-4.180463	0.000000	-2.742942	0.000000	0.000000	0.000000	0.025902	0.117518	0.322208	0.000000	0.000000	3.000000	3.000000	0.000000
1123.873632	0.011118	0.555788	-0.057310	76.249489	35.701569	91.569527	-4.180463	0.000000	-2.742942	0.000000	0.000000	0.000000	0.031726	0.111073	0.323368	0.000000	0.000000	3.000000	3.000000	0.000000
1123.876965	0.011118	0.555788	-0.057310	76.249489	35.701569	91.569527	-4.180463	0.000000	-2.742942	0.000000	0.000000	0.000000	0.031726	0.111073	0.323368	0.000000	0.000000	3.000000	3.000000	0.000000
1123.880299	0.011118	0.555788	-0.057310	76.338905	36.257526	92.088318	-4.202200	0.000000	-2.709523	0.000000	0.000000	0.000000	0.031726	0.111073	0.323368	0.000000	0.000000	3.000000	3.000000	0.000000
1123.883632	0.011207	0.556185	-0.056170	76.338905	36.257526	92.088318	-4.202200	0.000000	-2.709523	0.000000	0.000000	0.000000	0.026652	0.119287	0.341892	0.000000	0.000000	3.000000	3.000000	0.000000
1123.886965	0.011207	0.556185	-0.056170	76.338905	36.257526	92.088318	-4.202200	0.000000	-2.709523	0.000000	0.000000	0.000000	0.026652	0.119287	0.341892	0.000000	0.000000	3.000000	3.000000	0.000000
1123.890299	0.011207	0.556185	-0.056170	76.467087	37.015274	92.797218	-4.225502	0.000000	-2.673040	0.000000	0.000000	0.000000	0.026652	0.119287	0.341892	0.000000	0.000000	3.000000	3.000000	0.000000
1123.893632	0.011299	0.556621	-0.054926	76.467087	37.015274	92.797218	-4.225502	0.000000	-2.673040	0.000000	0.000000	0.000000	0.027628	0.130720	0.373163	0.000000	0.000000	3.000000	3.000000	0.000000
1123.896965	0.011299	0.556621	-0.054926	76.467087	37.015274	92.797218	-4.225502	0.000000	-2.673040	0.000000	0.000000	0.000000	0.027628	0.130720	0.373163	0.000000	0.000000	3.000000	3.000000	0.000000
1123.900299	0.011299	0.556621	-0.054926	76.610924	37.883907	93.621338	-4.250978	0.000000	-2.632335	0.000000	0.000000	0.000000	0.027628	0.130720	0.373163	0.000000	0.000000	3.000000	3.000000	0.000000
1123.903632	0.011374	0.557062	-0.053616	76.610924	37.883907	93.621338	-4.250978	0.000000	-2.632335	0.000000	0.000000	0.000000	0.022548	0.132355	0.393183	0.000000	0.000000	3.000000	3.000000	0.000000
1123.906965	0.011374	0.557062	-0.053616	76.610924	37.883907	93.621338	-4.250978	0.000000	-2.632335	0.000000	0.000000	0.000000	0.022548	0.132355	0.393183	0.000000	0.000000	3.000000	3.000000	0.000000
1123.910299	0.011374	0.557062	-0.053616	76.759476	38.827003	94.511414	-4.278060	0.000000	-2.588088	0.000000	0.000000	0.000000	0.022548	0.132355	0.393183	0.000000	0.000000	3.000000	3.000000	0.000000
1123.913632	0.011452	0.557509	-0.052239	76.759476	38.827003	94.511414	-4.278060	0.000000	-2.588088	0.000000	0.000000	0.000000	0.023183	0.133975	0.413000	0.000000	0.000000	3.000000	3.000000	0.000000
1123.916965	0.011452	0.557509	-0.052239	76.759476	38.827003	94.511414	-4.278060	0.000000	-2.588088	0.000000	0.000000	0.000000	0.023183	0.133975	0.413000	0.000000	0.000000	3.000000	3.000000	0.000000
1123.920299	0.011452	0.557509	-0.052239	76.911957	39.828812	95.453964	-4.306443	0.000000	-2.540580	0.000000	0.000000	0.000000	0.023183	0.133975	0.413000	0.000000	0.000000	3.000000	3.000000	0.000000
1123.923632	0.011551	0.557994	-0.050759	76.911957	39.828812	95.453964	-4.306443	0.000000	-2.540580	0.000000	0.000000	0.000000	0.029930	0.145449	0.443879	0.000000	0.000000	3.000000	3.000000	0.000000
1123.926965	0.011551	0.557994	-0.050759	76.911957	39.828812	95.453964	-4.306443	0.000000	-2.540580	0.000000	0.000000	0.000000	0.029930	0.145449	0.443879	0.000000	0.000000	3.000000	3.000000	0.000000
1123.930299	0.011551	0.557994	-0.050759	77.059174	40.859406	96.415665	-4.336618	0.000000	-2.488723	0.000000	0.000000	0.000000	0.029930	0.145449	0.443879	0.000000	0.000000	3.000000	3.000000	0.000000
1123.933632	0.011653	0.558512	-0.049244	77.059174	40.859406	96.415665	-4.336618	0.000000	-2.488723	0.000000	0.000000	0.000000	0.030363	0.155476	0.454608	0.000000	0.000000	3.000000	3.000000	0.000000
1123.936965	0.011653	0.558512	-0.049244	77.059174	40.859406	96.415665	-4.336618	0.000000	-2.488723	0.000000	0.000000	0.000000	0.030363	0.155476	0.454608	0.000000	0.000000	3.000000	3.000000	0.000000
1123.940299	0.011653	0.558512	-0.049244	77.217964	42.003845	97.488770	-4.367379	0.000000	-2.434337	0.000000	0.000000	0.000000	0.030363	0.155476	0.454608	0.000000	0.000000	3.000000	3.000000	0.000000
1123.943632	0.011735	0.559031	-0.047730	77.217964	42.003845	97.488770	-4.367379	0.000000	-2.434337	0.000000	0.000000	0.000000	0.024646	0.155637	0.454206	0.000000	0.000000	3.000000	3.000000	0.000000
1123.946965	0.011735	0.559031	-0.047730	77.217964	42.003845	97.488770	-4.367379	0.000000	-2.434337	0.000000	0.000000	0.000000	0.024646	0.155637	0.454206	0.000000	0.000000	3.000000	3.000000	0.000000
1123.950299	0.011735	0.559031	-0.047730	77.385948	43.263332	98.679436	-4.398135	0.000000	-2.378320	0.000000	0.000000	0.000000	0.024646	0.155637	0.454206	0.000000	0.000000	3.000000	3.000000	0.000000
1123.953632	0.011797	0.559573	-0.046223	77.385948	43.263332	98.679436	-4.398135	0.000000	-2.378320	0.000000	0.000000	0.000000	0.018815	0.162577	0.452130	0.000000	0.000000	3.000000	3.000000	0.000000
1123.956965	0.011797	0.559573	-0.046223	77.385948	43.263332	98.679436	-4.398135	0.000000	-2.378320	0.000000	0.000000	0.000000	0.018815	0.162577	0.452130	0.000000	0.000000	3.000000	3.000000	0.000000
1123.960299	0.011797	0.559573	-0.046223	77.552750	44.598942	99.941132	-4.410130	0.000000	-2.311147	0.000000	0.000000	0.000000	0.018815	0.162577	0.452130	0.000000	0.000000	3.000000	3.000000	0.000000
1123.963632	0.011841	0.560155	-0.044704	77.552750	44.598942	99.941132	-4.410130	0.000000	-2.311147	0.000000	0.000000	0.000000	0.013079	0.174554	0.455618	0.000000	0.000000	3.000000	3.000000	0.000000
1123.966965	0.011841	0.560155	-0.044704	77.552750	44.598942	99.941132	-4.410130	0.000000	-2.311147	0.000000	0.000000	0.000000	0.013079	0.174554	0.455618	0.000000	0.000000	3.000000	3.000000	0.000000
1123.970299	0.011841	0.560155	-0.044704	77.706100	45.926361	101.192062	-4.407950	0.000000	-2.235211	0.000000	0.000000	0.000000	0.013079	0.174554	0.455618	0.000000	0.000000	3.000000	3.000000	0.000000
1123.973632	0.011884	0.560760	-0.043193	77.706100	45.926361	101.192062	-4.407950	0.000000	-2.235211	0.000000	0.000000	0.000000	0.013012	0.181636	0.453294	0.000000	0.000000	3.000000	3.000000	0.000000
1123.976965	0.011884	0.560760	-0.043193	77.706100	45.926361	101.192062	-4.407950	0.000000	-2.235211	0.000000	0.000000	0.000000	0.013012	0.181636	0.453294	0.000000	0.000000	3.000000	3.000000	0.000000
1123.980299	0.011884	0.560760	-0.043193	77.845795	47.229538	102.435722	-4.405781	0.000000	-2.159662	0.000000	0.000000	0.000000	0.013012	0.181636	0.453294	0.000000	0.000000	3.000000	3.000000	0.000000
1123.983632	0.011929	0.561400	-0.041647	77.845795	47.229538	102.435722	-4.405781	0.000000	-2.159662	0.000000	0.000000	0.000000	0.013313	0.192038	0.463774	0.000000	0.000000	3.000000	3.000000	0.000000
1123.986965	0.011929	0.561400	-0.041647	77.845795	47.229538	102.435722	-4.405781	0.000000	-2.159662	0.000000	0.000000	0.000000	0.013313	0.192038	0.463774	0.000000	0.000000	3.000000	3.000000	0.000000
1123.990299	0.011929	0.561400	-0.041647	77.957527	48.407940	103.553658	-4.403563	0.000000	-2.082366	0.000000	0.000000	0.000000	0.013313	0.192038	0.463774	0.000000	0.000000	3.000000	3.000000	0.000000
1123.993632	0.011995	0.562069	-0.040043	77.957527	48.407940	103.553658	-4.403563	0.000000	-2.082366	0.000000	0.000000	0.000000	0.019761	0.200675	0.481272	0.000000	0.000000	3.000000	3.000000	0.000000
1123.996965	0.011995	0.562069	-0.040043	77.957527	48.407940	103.553658	-4.403563	0.000000	-2.082366	0.000000	0.000000	0.000000	0.019761	0.200675	0.481272	0.000000	0.000000	3.000000	3.000000	0.000000
1124.000299	0.011995	0.562069	-0.040043	78.045212	49.456318	104.538315	-4.400269	0.000000	-2.002155	0.000000	0.000000	0.000000	0.019761	0.200675	0.481272	0.000000	0.000000	3.000000	3.000000	0.000000
1124.003632	0.012040	0.562785	-0.038452	78.045212	49.456318	104.538315	-4.400269	0.000000	-2.002155	0.000000	0.000000	0.000000	0.013722	0.214885	0.477218	0.000000	0.000000	3.000000	3.000000	0.000000
1124.006965	0.012040	0.562785	-0.038452	78.045212	49.456318	104.538315	-4.400269	0.000000	-2.002155	0.000000	0.000000	0.000000	0.013722	0.214885	0.477218	0.000000	0.000000	3.000000	3.000000	0.000000
1124.010299	0.012040	0.562785	-0.038452	78.119087	50.430588	105.426598	-4.397982	0.000000	-1.922618	0.000000	0.000000	0.000000	0.013722	0.214885	0.477218	0.000000	0.000000	3.000000	3.000000	0.000000
1124.013632	0.012107	0.563497	-0.036841	78.119087	50.430588	105.426598	-4.397982	0.000000	-1.922618	0.000000	0.000000	0.000000	0.019894	0.213597	0.483496	0.000000	0.000000	3.000000	3.000000	0.000000
1124.016965	0.012107	0.563497	-0.036841	78.119087	50.430588	105.426598	-4.397982	0.000000	-1.922618	0.000000	0.000000	0.000000	0.019894	0.213597	0.483496	0.000000	0.000000	3.000000	3.000000	0.000000
1124.020299	0.012107	0.563497	-0.036841	78.182449	51.366009	106.233353	-4.394667	0.000000	-1.842035	0.000000	0.000000	0.000000	0.019894	0.213597	0.483496	0.000000	0.000000	3.000000	3.000000	0.000000
1124.023632	0.012153	0.564257	-0.035243	78.182449	51.366009	106.233353	-4.394667	0.000000	-1.842035	0.000000	0.000000	0.000000	0.013805	0.227970	0.479342	0.000000	0.000000	3.000000	3.000000	0.000000
1124.026965	0.012153	0.564257	-0.035243	78.182449	51.366009	106.233353	-4.394667	0.000000	-1.842035	0.000000	0.000000	0.000000	0.013805	0.227970	0.479342	0.000000	0.000000	3.000000	3.000000	0.000000
1124.030299	0.012153	0.564257	-0.035243	78.244995	52.322250	107.076920	-4.392366	0.000000	-1.762145	0.000000	0.000000	0.000000	0.013805	0.227970	0.479342	0.000000	0.000000	3.000000	3.000000	0.000000
1124.033632	0.012218	0.565002	-0.033667	78.244995	52.322250	107.076920	-4.392366	0.000000	-1.762145	0.000000	0.000000	0.000000	0.019654	0.223499	0.472803	0.000000	0.000000	3.000000	3.000000	0.000000
1124.036965	0.012218	0.565002	-0.033667	78.244995	52.322250	107.076920	-4.392366	0.000000	-1.762145	0.000000	0.000000	0.000000	0.019654	0.223499	0.472803	0.000000	0.000000	3.000000	3.000000	0.000000
1124.040299	0.012218	0.565002	-0.033667	78.308548	53.320103	108.017555	-4.389090	0.000000	-1.683344	0.000000	0.000000	0.000000	0.019654	0.223499	0.472803	0.000000	0.000000	3.000000	3.000000	0.000000
1124.043632	0.012281	0.565751	-0.032185	78.308548	53.320103	108.017555	-4.389090	0.000000	-1.683344	0.000000	0.000000	0.000000	0.018887	0.224541	0.444712	0.000000	0.000000	3.000000	3.000000	0.000000
1124.046965	0.012281	0.565751	-0.032185	78.308548	53.320103	108.017555	-4.389090	0.000000	-1.683344	0.000000	0.000000	0.000000	0.018887	0.224541	0.444712	0.000000	0.000000	3.000000	3.000000	0.000000
1124.050299	0.012281	0.565751	-0.032185	78.369713	54.321007	108.970154	-4.385942	0.000000	-1.609226	0.000000	0.000000	0.000000	0.018887	0.224541	0.444712	0.000000	0.000000	3.000000	3.000000	0.000000
1124.053632	0.012342	0.566473	-0.030765	78.369713	54.321007	108.970154	-4.385942	0.000000	-1.609226	0.000000	0.000000	0.000000	0.018380	0.216802	0.425725	0.000000	0.000000	3.000000	3.000000	0.000000
1124.056965	0.012342	0.566473	-0.030765	78.369713	54.321007	108.970154	-4.385942	0.000000	-1.609226	0.000000	0.000000	0.000000	0.018380	0.216802	0.425725	0.000000	0.000000	3.000000	3.000000	0.000000
1124.060299	0.012342	0.566473	-0.030765	78.420715	55.243393	109.844185	-4.382879	0.000000	-1.538272	0.000000	0.000000	0.000000	0.018380	0.216802	0.425725	0.000000	0.000000	3.000000	3.000000	0.000000
1124.063632	0.012422	0.567170	-0.029410	78.420715	55.243393	109.844185	-4.382879	0.000000	-1.538272	0.000000	0.000000	0.000000	0.023964	0.208968	0.406651	0.000000	0.000000	3.000000	3.000000	0.000000
1124.066965	0.012422	0.567170	-0.029410	78.420715	55.243393	109.844185	-4.382879	0.000000	-1.538272	0.000000	0.000000	0.000000	0.023964	0.208968	0.406651	0.000000	0.000000	3.000000	3.000000	0.000000
1124.070299	0.012422	0.567170	-0.029410	78.461548	56.076935	110.634315	-4.378885	0.000000	-1.470497	0.000000	0.000000	0.000000	0.023964	0.208968	0.406651	0.000000	0.000000	3.000000	3.000000	0.000000
1124.073632	0.012479	0.567853	-0.028165	78.461548	56.076935	110.634315	-4.378885	0.000000	-1.470497	0.000000	0.000000	0.000000	0.016961	0.204827	0.373513	0.000000	0.000000	3.000000	3.000000	0.000000
1124.076965	0.012479	0.567853	-0.028165	78.461548	56.076935	110.634315	-4.378885	0.000000	-1.470497	0.000000	0.000000	0.000000	0.016961	0.204827	0.373513	0.000000	0.000000	3.000000	3.000000	0.000000
1124.080299	0.012479	0.567853	-0.028165	78.491035	56.794216	111.308815	-4.376058	0.000000	-1.408244	0.000000	0.000000	0.000000	0.016961	0.204827	0.373513	0.000000	0.000000	3.000000	3.000000	0.000000
1124.083632	0.012555	0.568520	-0.026941	78.491035	56.794216	111.308815	-4.376058	0.000000	-1.408244	0.000000	0.000000	0.000000	0.022948	0.200167	0.367283	0.000000	0.000000	3.000000	3.000000	0.000000
1124.086965	0.012555	0.568520	-0.026941	78.491035	56.794216	111.308815	-4.376058	0.000000	-1.408244	0.000000	0.000000	0.000000	0.022948	0.200167	0.367283	0.000000	0.000000	3.000000	3.000000	0.000000
1124.090299	0.012555	0.568520	-0.026941	78.504723	57.334076	111.809914	-4.372233	0.000000	-1.347031	0.000000	0.000000	0.000000	0.022948	0.200167	0.367283	0.000000	0.000000	3.000000	3.000000	0.000000
1124.093632	0.012651	0.569184	-0.025785	78.504723	57.334076	111.809914	-4.372233	0.000000	-1.347031	0.000000	0.000000	0.000000	0.028561	0.199258	0.346593	0.000000	0.000000	3.000000	3.000000	0.000000
1124.096965	0.012651	0.569184	-0.025785	78.504723	57.334076	111.809914	-4.372233	0.000000	-1.347031	0.000000	0.000000	0.000000	0.028561	0.199258	0.346593	0.000000	0.000000	3.000000	3.000000	0.000000
1124.100299	0.012651	0.569184	-0.025785	78.506180	57.722969	112.158669	-4.367474	0.000000	-1.289265	0.000000	0.000000	0.000000	0.028561	0.199258	0.346593	0.000000	0.000000	3.000000	3.000000	0.000000
1124.103632	0.012764	0.569828	-0.024717	78.506180	57.722969	112.158669	-4.367474	0.000000	-1.289265	0.000000	0.000000	0.000000	0.034056	0.193164	0.320543	0.000000	0.000000	3.000000	3.000000	0.000000
1124.106965	0.012764	0.569828	-0.024717	78.506180	57.722969	112.158669	-4.367474	0.000000	-1.289265	0.000000	0.000000	0.000000	0.034056	0.193164	0.320543	0.000000	0.000000	3.000000	3.000000	0.000000
1124.110299	0.012764	0.569828	-0.024717	78.488968	57.908619	112.301781	-4.361797	0.000000	-1.235841	0.000000	0.000000	0.000000	0.034056	0.193164	0.320543	0.000000	0.000000	3.000000	3.000000	0.000000
1124.113632	0.012920	0.570508	-0.023615	78.488968	57.908619	112.301781	-4.361797	0.000000	-1.235841	0.000000	0.000000	0.000000	0.046832	0.204043	0.330427	0.000000	0.000000	3.000000	3.000000	0.000000
1124.116965	0.012920	0.570508	-0.023615	78.488968	57.908619	112.301781	-4.361797	0.000000	-1.235841	0.000000	0.000000	0.000000	0.046832	0.204043	0.330427	0.000000	0.000000	3.000000	3.000000	0.000000
1124.120299	0.012920	0.570508	-0.023615	78.456024	57.905899	112.254944	-4.353992	0.000000	-1.180770	0.000000	0.000000	0.000000	0.046832	0.204043	0.330427	0.000000	0.000000	3.000000	3.000000	0.000000
1124.123632	0.013118	0.571190	-0.022517	78.456024	57.905899	112.254944	-4.353992	0.000000	-1.180770	0.000000	0.000000	0.000000	0.059384	0.204527	0.329470	0.000000	0.000000	3.000000	3.000000	0.000000
1124.126965	0.013118	0.571190	-0.022517	78.456024	57.905899	112.254944	-4.353992	0.000000	-1.180770	0.000000	0.000000	0.000000	0.059384	0.204527	0.329470	0.000000	0.000000	3.000000	3.000000	0.000000
1124.130299	0.013118	0.571190	-0.022517	78.410446	57.752686	112.052429	-4.344095	0.000000	-1.125859	0.000000	0.000000	0.000000	0.059384	0.204527	0.329470	0.000000	0.000000	3.000000	3.000000	0.000000
1124.133632	0.013381	0.571902	-0.021363	78.410446	57.752686	112.052429	-4.344095	0.000000	-1.125859	0.000000	0.000000	0.000000	0.078787	0.213574	0.346269	0.000000	0.000000	3.000000	3.000000	0.000000
1124.136965	0.013381	0.571902	-0.021363	78.410446	57.752686	112.052429	-4.344095	0.000000	-1.125859	0.000000	0.000000	0.000000	0.078787	0.213574	0.346269	0.000000	0.000000	3.000000	3.000000	0.000000
1124.140299	0.013381	0.571902	-0.021363	78.362549	57.563812	111.805176	-4.330964	0.000000	-1.068147	0.000000	0.000000	0.000000	0.078787	0.213574	0.346269	0.000000	0.000000	3.000000	3.000000	0.000000
1124.143632	0.013667	0.572603	-0.020163	78.362549	57.563812	111.805176	-4.330964	0.000000	-1.068147	0.000000	0.000000	0.000000	0.085806	0.210277	0.359882	0.000000	0.000000	3.000000	3.000000	0.000000
1124.146965	0.013667	0.572603	-0.020163	78.362549	57.563812	111.805176	-4.330964	0.000000	-1.068147	0.000000	0.000000	0.000000	0.085806	0.210277	0.359882	0.000000	0.000000	3.000000	3.000000	0.000000
1124.150299	0.013667	0.572603	-0.020163	78.329292	57.494942	111.670044	-4.316663	0.000000	-1.008167	0.000000	0.000000	0.000000	0.085806	0.210277	0.359882	0.000000	0.000000	3.000000	3.000000	0.000000
1124.153632	0.013997	0.573293	-0.018919	78.329292	57.494942	111.670044	-4.316663	0.000000	-1.008167	0.000000	0.000000	0.000000	0.099141	0.206938	0.373270	0.000000	0.000000	3.000000	3.000000	0.000000
1124.156965	0.013997	0.573293	-0.018919	78.329292	57.494942	111.670044	-4.316663	0.000000	-1.008167	0.000000	0.000000	0.000000	0.099141	0.206938	0.373270	0.000000	0.000000	3.000000	3.000000	0.000000
1124.160299	0.013997	0.573293	-0.018919	78.338203	57.764885	111.852837	-4.300139	0.000000	-0.945955	0.000000	0.000000	0.000000	0.099141	0.206938	0.373270	0.000000	0.000000	3.000000	3.000000	0.000000
1124.163632	0.014288	0.573960	-0.017670	78.338203	57.764885	111.852837	-4.300139	0.000000	-0.945955	0.000000	0.000000	0.000000	0.087162	0.200222	0.374874	0.000000	0.000000	3.000000	3.000000	0.000000
1124.166965	0.014288	0.573960	-0.017670	78.338203	57.764885	111.852837	-4.300139	0.000000	-0.945955	0.000000	0.000000	0.000000	0.087162	0.200222	0.374874	0.000000	0.000000	3.000000	3.000000	0.000000
1124.170299	0.014288	0.573960	-0.017670	78.415421	58.591305	112.566490	-4.285612	0.000000	-0.883476	0.000000	0.000000	0.000000	0.087162	0.200222	0.374874	0.000000	0.000000	3.000000	3.000000	0.000000
1124.173632	0.014537	0.574587	-0.016432	78.415421	58.591305	112.566490	-4.285612	0.000000	-0.883476	0.000000	0.000000	0.000000	0.074904	0.188145	0.371225	0.000000	0.000000	3.000000	3.000000	0.000000
1124.176965	0.014537	0.574587	-0.016432	78.415421	58.591305	112.566490	-4.285612	0.000000	-0.883476	0.000000	0.000000	0.000000	0.074904	0.188145	0.371225	0.000000	0.000000	3.000000	3.000000	0.000000
1124.180299	0.014537	0.574587	-0.016432	78.526093	59.884258	113.745842	-4.273128	0.000000	-0.821605	0.000000	0.000000	0.000000	0.074904	0.188145	0.371225	0.000000	0.000000	3.000000	3.000000	0.000000
1124.183632	0.014745	0.575180	-0.015231	78.526093	59.884258	113.745842	-4.273128	0.000000	-0.821605	0.000000	0.000000	0.000000	0.062295	0.177939	0.360433	0.000000	0.000000	3.000000	3.000000	0.000000
1124.186965	0.014745	0.575180	-0.015231	78.526093	59.884258	113.745842	-4.273128	0.000000	-0.821605	0.000000	0.000000	0.000000	0.062295	0.177939	0.360433	0.000000	0.000000	3.000000	3.000000	0.000000
1124.190299	0.014745	0.575180	-0.015231	78.622375	61.361130	115.131950	-4.262746	0.000000	-0.761533	0.000000	0.000000	0.000000	0.062295	0.177939	0.360433	0.000000	0.000000	3.000000	3.000000	0.000000
1124.193632	0.014933	0.575726	-0.014017	78.622375	61.361130	115.131950	-4.262746	0.000000	-0.761533	0.000000	0.000000	0.000000	0.056372	0.163753	0.363972	0.000000	0.000000	3.000000	3.000000	0.000000
1124.196965	0.014933	0.575726	-0.014017	78.622375	61.361130	115.131950	-4.262746	0.000000	-0.761533	0.000000	0.000000	0.000000	0.056372	0.163753	0.363972	0.000000	0.000000	3.000000	3.000000	0.000000
1124.200299	0.014933	0.575726	-0.014017	78.694183	62.835373	116.536324	-4.253350	0.000000	-0.700871	0.000000	0.000000	0.000000	0.056372	0.163753	0.363972	0.000000	0.000000	3.000000	3.000000	0.000000
1124.203632	0.015162	0.576244	-0.012867	78.694183	62.835373	116.536324	-4.253350	0.000000	-0.700871	0.000000	0.000000	0.000000	0.068648	0.155305	0.345248	0.000000	0.000000	3.000000	3.000000	0.000000
1124.206965	0.015162	0.576244	-0.012867	78.694183	62.835373	116.536324	-4.253350	0.000000	-0.700871	0.000000	0.000000	0.000000	0.068648	0.155305	0.345248	0.000000	0.000000	3.000000	3.000000	0.000000
1124.210299	0.015162	0.576244	-0.012867	78.751358	64.180557	117.807365	-4.241909	0.000000	-0.643330	0.000000	0.000000	0.000000	0.068648	0.155305	0.345248	0.000000	0.000000	3.000000	3.000000	0.000000
1124.213632	0.015433	0.576727	-0.011754	78.751358	64.180557	117.807365	-4.241909	0.000000	-0.643330	0.000000	0.000000	0.000000	0.081252	0.144878	0.333799	0.000000	0.000000	3.000000	3.000000	0.000000
1124.216965	0.015433	0.576727	-0.011754	78.751358	64.180557	117.807365	-4.241909	0.000000	-0.643330	0.000000	0.000000	0.000000	0.081252	0.144878	0.333799	0.000000	0.000000	3.000000	3.000000	0.000000
1124.220299	0.015433	0.576727	-0.011754	78.794014	65.345306	118.905266	-4.228367	0.000000	-0.587696	0.000000	0.000000	0.000000	0.081252	0.144878	0.333799	0.000000	0.000000	3.000000	3.000000	0.000000
1124.223632	0.015680	0.577170	-0.010743	78.794014	65.345306	118.905266	-4.228367	0.000000	-0.587696	0.000000	0.000000	0.000000	0.074166	0.133029	0.303360	0.000000	0.000000	3.000000	3.000000	0.000000
1124.226965	0.015680	0.577170	-0.010743	78.794014	65.345306	118.905266	-4.228367	0.000000	-0.587696	0.000000	0.000000	0.000000	0.074166	0.133029	0.303360	0.000000	0.000000	3.000000	3.000000	0.000000
1124.230299	0.015680	0.577170	-0.010743	78.821609	66.294724	119.787163	-4.216006	0.000000	-0.537136	0.000000	0.000000	0.000000	0.074166	0.133029	0.303360	0.000000	0.000000	3.000000	3.000000	0.000000
1124.233632	0.015970	0.577621	-0.009758	78.821609	66.294724	119.787163	-4.216006	0.000000	-0.537136	0.000000	0.000000	0.000000	0.086930	0.135142	0.295309	0.000000	0.000000	3.000000	3.000000	0.000000
1124.236965	0.015970	0.577621	-0.009758	78.821609	66.294724	119.787163	-4.216006	0.000000	-0.537136	0.000000	0.000000	0.000000	0.086930	0.135142	0.295309	0.000000	0.000000	3.000000	3.000000	0.000000
1124.240299	0.015970	0.577621	-0.009758	78.836952	67.024155	120.451660	-4.201518	0.000000	-0.487918	0.000000	0.000000	0.000000	0.086930	0.135142	0.295309	0.000000	0.000000	3.000000	3.000000	0.000000
1124.243632	0.016280	0.578043	-0.008835	78.836952	67.024155	120.451660	-4.201518	0.000000	-0.487918	0.000000	0.000000	0.000000	0.093000	0.126611	0.276995	0.000000	0.000000	3.000000	3.000000	0.000000
1124.246965	0.016280	0.578043	-0.008835	78.836952	67.024155	120.451660	-4.201518	0.000000	-0.487918	0.000000	0.000000	0.000000	0.093000	0.126611	0.276995	0.000000	0.000000	3.000000	3.000000	0.000000
1124.250299	0.016280	0.578043	-0.008835	78.836517	67.464165	120.828934	-4.186018	0.000000	-0.441752	0.000000	0.000000	0.000000	0.093000	0.126611	0.276995	0.000000	0.000000	3.000000	3.000000	0.000000
1124.253632	0.016633	0.578490	-0.007921	78.836517	67.464165	120.828934	-4.186018	0.000000	-0.441752	0.000000	0.000000	0.000000	0.106055	0.134118	0.274177	0.000000	0.000000	3.000000	3.000000	0.000000
1124.256965	0.016633	0.578490	-0.007921	78.836517	67.464165	120.828934	-4.186018	0.000000	-0.441752	0.000000	0.000000	0.000000	0.106055	0.134118	0.274177	0.000000	0.000000	3.000000	3.000000	0.000000
1124.260299	0.016633	0.578490	-0.007921	78.823860	67.658997	120.954964	-4.168342	0.000000	-0.396056	0.000000	0.000000	0.000000	0.106055	0.134118	0.274177	0.000000	0.000000	3.000000	3.000000	0.000000
1124.263632	0.017053	0.578931	-0.006987	78.823860	67.658997	120.954964	-4.168342	0.000000	-0.396056	0.000000	0.000000	0.000000	0.125944	0.132283	0.280271	0.000000	0.000000	3.000000	3.000000	0.000000
1124.266965	0.017053	0.578931	-0.006987	78.823860	67.658997	120.954964	-4.168342	0.000000	-0.396056	0.000000	0.000000	0.000000	0.125944	0.132283	0.280271	0.000000	0.000000	3.000000	3.000000	0.000000
1124.270299	0.017053	0.578931	-0.006987	78.803741	67.646294	120.865349	-4.147351	0.000000	-0.349344	0.000000	0.000000	0.000000	0.125944	0.132283	0.280271	0.000000	0.000000	3.000000	3.000000	0.000000
1124.273632	0.017542	0.579370	-0.005967	78.803741	67.646294	120.865349	-4.147351	0.000000	-0.349344	0.000000	0.000000	0.000000	0.146731	0.131777	0.305935	0.000000	0.000000	3.000000	3.000000	0.000000
1124.276965	0.017542	0.579370	-0.005967	78.803741	67.646294	120.865349	-4.147351	0.000000	-0.349344	0.000000	0.000000	0.000000	0.146731	0.131777	0.305935	0.000000	0.000000	3.000000	3.000000	0.000000
1124.280299	0.017542	0.579370	-0.005967	78.782600	67.330162	120.456795	-4.122896	0.000000	-0.298355	0.000000	0.000000	0.000000	0.146731	0.131777	0.305935	0.000000	0.000000	3.000000	3.000000	0.000000
1124.283632	0.018100	0.579814	-0.004886	78.782600	67.330162	120.456795	-4.122896	0.000000	-0.298355	0.000000	0.000000	0.000000	0.167439	0.133237	0.324276	0.000000	0.000000	3.000000	3.000000	0.000000
1124.286965	0.018100	0.579814	-0.004886	78.782600	67.330162	120.456795	-4.122896	0.000000	-0.298355	0.000000	0.000000	0.000000	0.167439	0.133237	0.324276	0.000000	0.000000	3.000000	3.000000	0.000000
1124.290299	0.018100	0.579814	-0.004886	78.797249	66.868484	119.851761	-4.094989	0.000000	-0.244309	0.000000	0.000000	0.000000	0.167439	0.133237	0.324276	0.000000	0.000000	3.000000	3.000000	0.000000
1124.293632	0.018704	0.580234	-0.003802	78.797249	66.868484	119.851761	-4.094989	0.000000	-0.244309	0.000000	0.000000	0.000000	0.181166	0.125925	0.325178	0.000000	0.000000	3.000000	3.000000	0.000000
1124.296965	0.018704	0.580234	-0.003802	78.797249	66.868484	119.851761	-4.094989	0.000000	-0.244309	0.000000	0.000000	0.000000	0.181166	0.125925	0.325178	0.000000	0.000000	3.000000	3.000000	0.000000
1124.300299	0.018704	0.580234	-0.003802	78.875473	66.319214	119.081810	-4.064795	0.000000	-0.190113	0.000000	0.000000	0.000000	0.181166	0.125925	0.325178	0.000000	0.000000	3.000000	3.000000	0.000000
1124.303632	0.019355	0.580647	-0.002698	78.875473	66.319214	119.081810	-4.064795	0.000000	-0.190113	0.000000	0.000000	0.000000	0.195213	0.123966	0.331228	0.000000	0.000000	3.000000	3.000000	0.000000
1124.306965	0.019355	0.580647	-0.002698	78.875473	66.319214	119.081810	-4.064795	0.000000	-0.190113	0.000000	0.000000	0.000000	0.195213	0.123966	0.331228	0.000000	0.000000	3.000000	3.000000	0.000000
1124.310299	0.019355	0.580647	-0.002698	79.009895	65.766930	118.246780	-4.032259	0.000000	-0.134908	0.000000	0.000000	0.000000	0.195213	0.123966	0.331228	0.000000	0.000000	3.000000	3.000000	0.000000
1124.313632	0.020028	0.581049	-0.001638	79.009895	65.766930	118.246780	-4.032259	0.000000	-0.134908	0.000000	0.000000	0.000000	0.202030	0.120661	0.317927	0.000000	0.000000	3.000000	3.000000	0.000000
1124.316965	0.020028	0.581049	-0.001638	79.009895	65.766930	118.246780	-4.032259	0.000000	-0.134908	0.000000	0.000000	0.000000	0.202030	0.120661	0.317927	0.000000	0.000000	3.000000	3.000000	0.000000
1124.320299	0.020028	0.581049	-0.001638	79.186935	65.523834	117.685516	-3.998588	0.000000	-0.081920	0.000000	0.000000	0.000000	0.202030	0.120661	0.317927	0.000000	0.000000	3.000000	3.000000	0.000000
1124.323632	0.020745	0.581422	-0.000641	79.186935	65.523834	117.685516	-3.998588	0.000000	-0.081920	0.000000	0.000000	0.000000	0.215111	0.111930	0.299175	0.000000	0.000000	3.000000	3.000000	0.000000
1124.326965	0.020745	0.581422	-0.000641	79.186935	65.523834	117.685516	-3.998588	0.000000	-0.081920	0.000000	0.000000	0.000000	0.215111	0.111930	0.299175	0.000000	0.000000	3.000000	3.000000	0.000000
1124.330299	0.020745	0.581422	-0.000641	79.390282	65.920364	117.758240	-3.962736	0.000000	-0.032057	0.000000	0.000000	0.000000	0.215111	0.111930	0.299175	0.000000	0.000000	3.000000	3.000000	0.000000
1124.333632	0.021525	0.581780	0.000245	79.390282	65.920364	117.758240	-3.962736	0.000000	-0.032057	0.000000	0.000000	0.000000	0.234037	0.107311	0.265729	0.000000	0.000000	3.000000	3.000000	0.000000
1124.336965	0.021525	0.581780	0.000245	79.390282	65.920364	117.758240	-3.962736	0.000000	-0.032057	0.000000	0.000000	0.000000	0.234037	0.107311	0.265729	0.000000	0.000000	3.000000	3.000000	0.000000
1124.340299	0.021525	0.581780	0.000245	79.581360	66.696159	118.233772	-3.923730	0.000000	0.012231	0.000000	0.000000	0.000000	0.234037	0.107311	0.265729	0.000000	0.000000	3.000000	3.000000	0.000000
1124.343632	0.022350	0.582127	0.001085	79.581360	66.696159	118.233772	-3.923730	0.000000	0.012231	0.000000	0.000000	0.000000	0.247352	0.104045	0.252101	0.000000	0.000000	3.000000	3.000000	0.000000
1124.346965	0.022350	0.582127	0.001085	79.581360	66.696159	118.233772	-3.923730	0.000000	0.012231	0.000000	0.000000	0.000000	0.247352	0.104045	0.252101	0.000000	0.000000	3.000000	3.000000	0.000000
1124.350299	0.022350	0.582127	0.001085	79.735016	67.489738	118.764847	-3.882504	0.000000	0.054248	0.000000	0.000000	0.000000	0.247352	0.104045	0.252101	0.000000	0.000000	3.000000	3.000000	0.000000
1124.353632	0.023221	0.582474	0.001921	79.735016	67.489738	118.764847	-3.882504	0.000000	0.054248	0.000000	0.000000	0.000000	0.261296	0.104088	0.250757	0.000000	0.000000	3.000000	3.000000	0.000000
1124.356965	0.023221	0.582474	0.001921	79.735016	67.489738	118.764847	-3.882504	0.000000	0.054248	0.000000	0.000000	0.000000	0.261296	0.104088	0.250757	0.000000	0.000000	3.000000	3.000000	0.000000
1124.360299	0.023221	0.582474	0.001921	79.864532	68.144516	119.169617	-3.838955	0.000000	0.096041	0.000000	0.000000	0.000000	0.261296	0.104088	0.250757	0.000000	0.000000	3.000000	3.000000	0.000000
1124.363632	0.024141	0.582807	0.002800	79.864532	68.144516	119.169617	-3.838955	0.000000	0.096041	0.000000	0.000000	0.000000	0.276065	0.099958	0.263707	0.000000	0.000000	3.000000	3.000000	0.000000
1124.366965	0.024141	0.582807	0.002800	79.864532	68.144516	119.169617	-3.838955	0.000000	0.096041	0.000000	0.000000	0.000000	0.276065	0.099958	0.263707	0.000000	0.000000	3.000000	3.000000	0.000000
1124.370299	0.024141	0.582807	0.002800	79.992249	68.514389	119.280090	-3.792944	0.000000	0.139992	0.000000	0.000000	0.000000	0.276065	0.099958	0.263707	0.000000	0.000000	3.000000	3.000000	0.000000
1124.373632	0.025067	0.583126	0.003724	79.992249	68.514389	119.280090	-3.792944	0.000000	0.139992	0.000000	0.000000	0.000000	0.277859	0.095802	0.277271	0.000000	0.000000	3.000000	3.000000	0.000000
1124.376965	0.025067	0.583126	0.003724	79.992249	68.514389	119.280090	-3.792944	0.000000	0.139992	0.000000	0.000000	0.000000	0.277859	0.095802	0.277271	0.000000	0.000000	3.000000	3.000000	0.000000
1124.380299	0.025067	0.583126	0.003724	80.125900	68.624306	119.105850	-3.746634	0.000000	0.186203	0.000000	0.000000	0.000000	0.277859	0.095802	0.277271	0.000000	0.000000	3.000000	3.000000	0.000000
1124.383632	0.026087	0.583457	0.004682	80.125900	68.624306	119.105850	-3.746634	0.000000	0.186203	0.000000	0.000000	0.000000	0.305926	0.099163	0.287262	0.000000	0.000000	3.000000	3.000000	0.000000
1124.386965	0.026087	0.583457	0.004682	80.125900	68.624306	119.105850	-3.746634	0.000000	0.186203	0.000000	0.000000	0.000000	0.305926	0.099163	0.287262	0.000000	0.000000	3.000000	3.000000	0.000000
1124.390299	0.026087	0.583457	0.004682	80.276230	68.545380	118.713226	-3.695647	0.000000	0.234081	0.000000	0.000000	0.000000	0.305926	0.099163	0.287262	0.000000	0.000000	3.000000	3.000000	0.000000
1124.393632	0.027178	0.583780	0.005656	80.276230	68.545380	118.713226	-3.695647	0.000000	0.234081	0.000000	0.000000	0.000000	0.327337	0.097021	0.292323	0.000000	0.000000	3.000000	3.000000	0.000000
1124.396965	0.027178	0.583780	0.005656	80.276230	68.545380	118.713226	-3.695647	0.000000	0.234081	0.000000	0.000000	0.000000	0.327337	0.097021	0.292323	0.000000	0.000000	3.000000	3.000000	0.000000
1124.400299	0.027178	0.583780	0.005656	80.425621	68.332787	118.234619	-3.641091	0.000000	0.282801	0.000000	0.000000	0.000000	0.327337	0.097021	0.292323	0.000000	0.000000	3.000000	3.000000	0.000000
1124.403632	0.028339	0.584060	0.006613	80.425621	68.332787	118.234619	-3.641091	0.000000	0.282801	0.000000	0.000000	0.000000	0.348294	0.083914	0.287037	0.000000	0.000000	3.000000	3.000000	0.000000
1124.406965	0.028339	0.584060	0.006613	80.425621	68.332787	118.234619	-3.641091	0.000000	0.282801	0.000000	0.000000	0.000000	0.348294	0.083914	0.287037	0.000000	0.000000	3.000000	3.000000	0.000000
1124.410299	0.028339	0.584060	0.006613	80.577545	67.918091	117.731766	-3.583042	0.000000	0.330641	0.000000	0.000000	0.000000	0.348294	0.083914	0.287037	0.000000	0.000000	3.000000	3.000000	0.000000
1124.413632	0.029525	0.584347	0.007541	80.577545	67.918091	117.731766	-3.583042	0.000000	0.330641	0.000000	0.000000	0.000000	0.355850	0.085964	0.278318	0.000000	0.000000	3.000000	3.000000	0.000000
1124.416965	0.029525	0.584347	0.007541	80.577545	67.918091	117.731766	-3.583042	0.000000	0.330641	0.000000	0.000000	0.000000	0.355850	0.085964	0.278318	0.000000	0.000000	3.000000	3.000000	0.000000
1124.420299	0.029525	0.584347	0.007541	80.733971	67.404312	117.371063	-3.523734	0.000000	0.377027	0.000000	0.000000	0.000000	0.355850	0.085964	0.278318	0.000000	0.000000	3.000000	3.000000	0.000000
1124.423632	0.030715	0.584589	0.008454	80.733971	67.404312	117.371063	-3.523734	0.000000	0.377027	0.000000	0.000000	0.000000	0.357032	0.072793	0.274159	0.000000	0.000000	3.000000	3.000000	0.000000
1124.426965	0.030715	0.584589	0.008454	80.733971	67.404312	117.371063	-3.523734	0.000000	0.377027	0.000000	0.000000	0.000000	0.357032	0.072793	0.274159	0.000000	0.000000	3.000000	3.000000	0.000000
1124.430299	0.030715	0.584589	0.008454	80.893402	66.897972	116.974358	-3.464228	0.000000	0.422720	0.000000	0.000000	0.000000	0.357032	0.072793	0.274159	0.000000	0.000000	3.000000	3.000000	0.000000
1124.433632	0.031927	0.584809	0.009281	80.893402	66.897972	116.974358	-3.464228	0.000000	0.422720	0.000000	0.000000	0.000000	0.363366	0.065989	0.248098	0.000000	0.000000	3.000000	3.000000	0.000000
1124.436965	0.031927	0.584809	0.009281	80.893402	66.897972	116.974358	-3.464228	0.000000	0.422720	0.000000	0.000000	0.000000	0.363366	0.065989	0.248098	0.000000	0.000000	3.000000	3.000000	0.000000
1124.440299	0.031927	0.584809	0.009281	81.044807	66.634544	116.624718	-3.403667	0.000000	0.464070	0.000000	0.000000	0.000000	0.363366	0.065989	0.248098	0.000000	0.000000	3.000000	3.000000	0.000000
1124.443632	0.033206	0.584992	0.010066	81.044807	66.634544	116.624718	-3.403667	0.000000	0.464070	0.000000	0.000000	0.000000	0.383877	0.054883	0.235411	0.000000	0.000000	3.000000	3.000000	0.000000
1124.446965	0.033206	0.584992	0.010066	81.044807	66.634544	116.624718	-3.403667	0.000000	0.464070	0.000000	0.000000	0.000000	0.383877	0.054883	0.235411	0.000000	0.000000	3.000000	3.000000	0.000000
1124.450299	0.033206	0.584992	0.010066	81.181068	66.724388	116.551193	-3.339688	0.000000	0.503305	0.000000	0.000000	0.000000	0.383877	0.054883	0.235411	0.000000	0.000000	3.000000	3.000000	0.000000
1124.453632	0.034532	0.585138	0.010810	81.181068	66.724388	116.551193	-3.339688	0.000000	0.503305	0.000000	0.000000	0.000000	0.397742	0.043749	0.223086	0.000000	0.000000	3.000000	3.000000	0.000000
1124.456965	0.034532	0.585138	0.010810	81.181068	66.724388	116.551193	-3.339688	0.000000	0.503305	0.000000	0.000000	0.000000	0.397742	0.043749	0.223086	0.000000	0.000000	3.000000	3.000000	0.000000
1124.460299	0.034532	0.585138	0.010810	81.296509	67.034767	116.687584	-3.273397	0.000000	0.540486	0.000000	0.000000	0.000000	0.397742	0.043749	0.223086	0.000000	0.000000	3.000000	3.000000	0.000000
1124.463632	0.035904	0.585247	0.011512	81.296509	67.034767	116.687584	-3.273397	0.000000	0.540486	0.000000	0.000000	0.000000	0.411588	0.032586	0.210679	0.000000	0.000000	3.000000	3.000000	0.000000
1124.466965	0.035904	0.585247	0.011512	81.296509	67.034767	116.687584	-3.273397	0.000000	0.540486	0.000000	0.000000	0.000000	0.411588	0.032586	0.210679	0.000000	0.000000	3.000000	3.000000	0.000000
1124.470299	0.035904	0.585247	0.011512	81.398438	67.373787	116.982292	-3.204799	0.000000	0.575599	0.000000	0.000000	0.000000	0.411588	0.032586	0.210679	0.000000	0.000000	3.000000	3.000000	0.000000
1124.473632	0.037298	0.585325	0.012151	81.398438	67.373787	116.982292	-3.204799	0.000000	0.575599	0.000000	0.000000	0.000000	0.418154	0.023590	0.191572	0.000000	0.000000	3.000000	3.000000	0.000000
1124.476965	0.037298	0.585325	0.012151	81.398438	67.373787	116.982292	-3.204799	0.000000	0.575599	0.000000	0.000000	0.000000	0.418154	0.023590	0.191572	0.000000	0.000000	3.000000	3.000000	0.000000
1124.480299	0.037298	0.585325	0.012151	81.488899	67.709251	117.456360	-3.135107	0.000000	0.607528	0.000000	0.000000	0.000000	0.418154	0.023590	0.191572	0.000000	0.000000	3.000000	3.000000	0.000000
1124.483632	0.038741	0.585378	0.012788	81.488899	67.709251	117.456360	-3.135107	0.000000	0.607528	0.000000	0.000000	0.000000	0.432882	0.015715	0.191212	0.000000	0.000000	3.000000	3.000000	0.000000
1124.486965	0.038741	0.585378	0.012788	81.488899	67.709251	117.456360	-3.135107	0.000000	0.607528	0.000000	0.000000	0.000000	0.432882	0.015715	0.191212	0.000000	0.000000	3.000000	3.000000	0.000000
1124.490299	0.038741	0.585378	0.012788	81.576942	67.789963	117.724922	-3.062960	0.000000	0.639397	0.000000	0.000000	0.000000	0.432882	0.015715	0.191212	0.000000	0.000000	3.000000	3.000000	0.000000
1124.493632	0.040184	0.585418	0.013380	81.576942	67.789963	117.724922	-3.062960	0.000000	0.639397	0.000000	0.000000	0.000000	0.433055	0.012229	0.177602	0.000000	0.000000	3.000000	3.000000	0.000000
1124.496965	0.040184	0.585418	0.013380	81.576942	67.789963	117.724922	-3.062960	0.000000	0.639397	0.000000	0.000000	0.000000	0.433055	0.012229	0.177602	0.000000	0.000000	3.000000	3.000000	0.000000
1124.500299	0.040184	0.585418	0.013380	81.684242	67.657555	117.556190	-2.990784	0.000000	0.668997	0.000000	0.000000	0.000000	0.433055	0.012229	0.177602	0.000000	0.000000	3.000000	3.000000	0.000000
1124.503632	0.041692	0.585411	0.013887	81.684242	67.657555	117.556190	-2.990784	0.000000	0.668997	0.000000	0.000000	0.000000	0.452355	-0.002291	0.152163	0.000000	0.000000	3.000000	3.000000	0.000000
1124.506965	0.041692	0.585411	0.013887	81.684242	67.657555	117.556190	-2.990784	0.000000	0.668997	0.000000	0.000000	0.000000	0.452355	-0.002291	0.152163	0.000000	0.000000	3.000000	3.000000	0.000000
1124.510299	0.041692	0.585411	0.013887	81.799843	67.382469	117.218330	-2.915392	0.000000	0.694357	0.000000	0.000000	0.000000	0.452355	-0.002291	0.152163	0.000000	0.000000	3.000000	3.000000	0.000000
1124.513632	0.043243	0.585373	0.014328	81.799843	67.382469	117.218330	-2.915392	0.000000	0.694357	0.000000	0.000000	0.000000	0.465257	-0.011300	0.132220	0.000000	0.000000	3.000000	3.000000	0.000000
1124.516965	0.043243	0.585373	0.014328	81.799843	67.382469	117.218330	-2.915392	0.000000	0.694357	0.000000	0.000000	0.000000	0.465257	-0.011300	0.132220	0.000000	0.000000	3.000000	3.000000	0.000000
1124.520299	0.043243	0.585373	0.014328	81.925232	67.136559	116.933014	-2.837849	0.000000	0.716394	0.000000	0.000000	0.000000	0.465257	-0.011300	0.132220	0.000000	0.000000	3.000000	3.000000	0.000000
1124.523632	0.044814	0.585306	0.014704	81.925232	67.136559	116.933014	-2.837849	0.000000	0.716394	0.000000	0.000000	0.000000	0.471308	-0.020268	0.112812	0.000000	0.000000	3.000000	3.000000	0.000000
1124.526965	0.044814	0.585306	0.014704	81.925232	67.136559	116.933014	-2.837849	0.000000	0.716394	0.000000	0.000000	0.000000	0.471308	-0.020268	0.112812	0.000000	0.000000	3.000000	3.000000	0.000000
1124.530299	0.044814	0.585306	0.014704	82.041107	66.954002	116.503601	-2.759297	0.000000	0.735196	0.000000	0.000000	0.000000	0.471308	-0.020268	0.112812	0.000000	0.000000	3.000000	3.000000	0.000000
1124.533632	0.046427	0.585208	0.015013	82.041107	66.954002	116.503601	-2.759297	0.000000	0.735196	0.000000	0.000000	0.000000	0.483929	-0.029251	0.092701	0.000000	0.000000	3.000000	3.000000	0.000000
1124.536965	0.046427	0.585208	0.015013	82.041107	66.954002	116.503601	-2.759297	0.000000	0.735196	0.000000	0.000000	0.000000	0.483929	-0.029251	0.092701	0.000000	0.000000	3.000000	3.000000	0.000000
1124.540299	0.046427	0.585208	0.015013	82.126549	66.898613	116.282509	-2.678643	0.000000	0.750646	0.000000	0.000000	0.000000	0.483929	-0.029251	0.092701	0.000000	0.000000	3.000000	3.000000	0.000000
1124.543632	0.048087	0.585066	0.015302	82.126549	66.898613	116.282509	-2.678643	0.000000	0.750646	0.000000	0.000000	0.000000	0.497849	-0.042660	0.086696	0.000000	0.000000	3.000000	3.000000	0.000000
1124.546965	0.048087	0.585066	0.015302	82.126549	66.898613	116.282509	-2.678643	0.000000	0.750646	0.000000	0.000000	0.000000	0.497849	-0.042660	0.086696	0.000000	0.000000	3.000000	3.000000	0.000000
1124.550299	0.048087	0.585066	0.015302	82.174484	66.973831	116.449715	-2.595668	0.000000	0.765096	0.000000	0.000000	0.000000	0.497849	-0.042660	0.086696	0.000000	0.000000	3.000000	3.000000	0.000000
1124.553632	0.049720	0.584894	0.015530	82.174484	66.973831	116.449715	-2.595668	0.000000	0.765096	0.000000	0.000000	0.000000	0.490061	-0.051631	0.068456	0.000000	0.000000	3.000000	3.000000	0.000000
1124.556965	0.049720	0.584894	0.015530	82.174484	66.973831	116.449715	-2.595668	0.000000	0.765096	0.000000	0.000000	0.000000	0.490061	-0.051631	0.068456	0.000000	0.000000	3.000000	3.000000	0.000000
1124.560299	0.049720	0.584894	0.015530	82.203011	67.157738	116.763481	-2.513991	0.000000	0.776505	0.000000	0.000000	0.000000	0.490061	-0.051631	0.068456	0.000000	0.000000	3.000000	3.000000	0.000000
1124.563632	0.051378	0.584721	0.015750	82.203011	67.157738	116.763481	-2.513991	0.000000	0.776505	0.000000	0.000000	0.000000	0.497419	-0.051753	0.065989	0.000000	0.000000	3.000000	3.000000	0.000000
1124.566965	0.051378	0.584721	0.015750	82.203011	67.157738	116.763481	-2.513991	0.000000	0.776505	0.000000	0.000000	0.000000	0.497419	-0.051753	0.065989	0.000000	0.000000	3.000000	3.000000	0.000000
1124.570299	0.051378	0.584721	0.015750	82.216537	67.413780	116.925323	-2.431088	0.000000	0.787503	0.000000	0.000000	0.000000	0.497419	-0.051753	0.065989	0.000000	0.000000	3.000000	3.000000	0.000000
1124.573632	0.053057	0.584511	0.015928	82.216537	67.413780	116.925323	-2.431088	0.000000	0.787503	0.000000	0.000000	0.000000	0.503650	-0.062956	0.053403	0.000000	0.000000	3.000000	3.000000	0.000000
1124.576965	0.053057	0.584511	0.015928	82.216537	67.413780	116.925323	-2.431088	0.000000	0.787503	0.000000	0.000000	0.000000	0.503650	-0.062956	0.053403	0.000000	0.000000	3.000000	3.000000	0.000000
1124.580299	0.053057	0.584511	0.015928	82.222572	67.695251	117.070084	-2.347146	0.000000	0.796404	0.000000	0.000000	0.000000	0.503650	-0.062956	0.053403	0.000000	0.000000	3.000000	3.000000	0.000000
1124.583632	0.054760	0.584301	0.016097	82.222572	67.695251	117.070084	-2.347146	0.000000	0.796404	0.000000	0.000000	0.000000	0.510941	-0.063057	0.050790	0.000000	0.000000	3.000000	3.000000	0.000000
1124.586965	0.054760	0.584301	0.016097	82.222572	67.695251	117.070084	-2.347146	0.000000	0.796404	0.000000	0.000000	0.000000	0.510941	-0.063057	0.050790	0.000000	0.000000	3.000000	3.000000	0.000000
1124.590299	0.054760	0.584301	0.016097	82.228630	67.976898	117.422470	-2.261989	0.000000	0.804869	0.000000	0.000000	0.000000	0.510941	-0.063057	0.050790	0.000000	0.000000	3.000000	3.000000	0.000000
1124.593632	0.056460	0.584080	0.016220	82.228630	67.976898	117.422470	-2.261989	0.000000	0.804869	0.000000	0.000000	0.000000	0.510044	-0.066438	0.036798	0.000000	0.000000	3.000000	3.000000	0.000000
1124.596965	0.056460	0.584080	0.016220	82.228630	67.976898	117.422470	-2.261989	0.000000	0.804869	0.000000	0.000000	0.000000	0.510044	-0.066438	0.036798	0.000000	0.000000	3.000000	3.000000	0.000000
1124.600299	0.056460	0.584080	0.016220	82.234642	68.258606	118.173790	-2.176982	0.000000	0.811002	0.000000	0.000000	0.000000	0.510044	-0.066438	0.036798	0.000000	0.000000	3.000000	3.000000	0.000000
1124.603632	0.058187	0.583876	0.016350	82.234642	68.258606	118.173790	-2.176982	0.000000	0.811002	0.000000	0.000000	0.000000	0.517860	-0.061019	0.039115	0.000000	0.000000	3.000000	3.000000	0.000000
1124.606965	0.058187	0.583876	0.016350	82.234642	68.258606	118.173790	-2.176982	0.000000	0.811002	0.000000	0.000000	0.000000	0.517860	-0.061019	0.039115	0.000000	0.000000	3.000000	3.000000	0.000000
1124.610299	0.058187	0.583876	0.016350	82.240654	68.551331	118.749756	-2.090672	0.000000	0.817521	0.000000	0.000000	0.000000	0.517860	-0.061019	0.039115	0.000000	0.000000	3.000000	3.000000	0.000000
1124.613632	0.059958	0.583699	0.016462	82.240654	68.551331	118.749756	-2.090672	0.000000	0.817521	0.000000	0.000000	0.000000	0.531579	-0.053310	0.033421	0.000000	0.000000	3.000000	3.000000	0.000000
1124.616965	0.059958	0.583699	0.016462	82.240654	68.551331	118.749756	-2.090672	0.000000	0.817521	0.000000	0.000000	0.000000	0.531579	-0.053310	0.033421	0.000000	0.000000	3.000000	3.000000	0.000000
1124.620299	0.059958	0.583699	0.016462	82.245163	68.824020	118.946472	-2.002075	0.000000	0.823091	0.000000	0.000000	0.000000	0.531579	-0.053310	0.033421	0.000000	0.000000	3.000000	3.000000	0.000000
1124.623632	0.061774	0.583528	0.016537	82.245163	68.824020	118.946472	-2.002075	0.000000	0.823091	0.000000	0.000000	0.000000	0.544623	-0.051092	0.022569	0.000000	0.000000	3.000000	3.000000	0.000000
1124.626965	0.061774	0.583528	0.016537	82.245163	68.824020	118.946472	-2.002075	0.000000	0.823091	0.000000	0.000000	0.000000	0.544623	-0.051092	0.022569	0.000000	0.000000	3.000000	3.000000	0.000000
1124.630299	0.061774	0.583528	0.016537	82.249641	69.099426	119.047470	-1.911305	0.000000	0.826853	0.000000	0.000000	0.000000	0.544623	-0.051092	0.022569	0.000000	0.000000	3.000000	3.000000	0.000000
1124.633632	0.063588	0.583366	0.016582	82.249641	69.099426	119.047470	-1.911305	0.000000	0.826853	0.000000	0.000000	0.000000	0.544093	-0.048858	0.013385	0.000000	0.000000	3.000000	3.000000	0.000000
1124.636965	0.063588	0.583366	0.016582	82.249641	69.099426	119.047470	-1.911305	0.000000	0.826853	0.000000	0.000000	0.000000	0.544093	-0.048858	0.013385	0.000000	0.000000	3.000000	3.000000	0.000000
1124.640299	0.063588	0.583366	0.016582	82.251137	69.334473	119.251320	-1.820623	0.000000	0.829083	0.000000	0.000000	0.000000	0.544093	-0.048858	0.013385	0.000000	0.000000	3.000000	3.000000	0.000000
1124.643632	0.065381	0.583247	0.016632	82.251137	69.334473	119.251320	-1.820623	0.000000	0.829083	0.000000	0.000000	0.000000	0.538113	-0.035583	0.015174	0.000000	0.000000	3.000000	3.000000	0.000000
1124.646965	0.065381	0.583247	0.016632	82.251137	69.334473	119.251320	-1.820623	0.000000	0.829083	0.000000	0.000000	0.000000	0.538113	-0.035583	0.015174	0.000000	0.000000	3.000000	3.000000	0.000000
1124.650299	0.065381	0.583247	0.016632	82.251137	69.546623	119.809784	-1.730937	0.000000	0.831612	0.000000	0.000000	0.000000	0.538113	-0.035583	0.015174	0.000000	0.000000	3.000000	3.000000	0.000000
1124.653632	0.067194	0.583162	0.016642	82.251137	69.546623	119.809784	-1.730937	0.000000	0.831612	0.000000	0.000000	0.000000	0.543939	-0.025469	0.003059	0.000000	0.000000	3.000000	3.000000	0.000000
1124.656965	0.067194	0.583162	0.016642	82.251137	69.546623	119.809784	-1.730937	0.000000	0.831612	0.000000	0.000000	0.000000	0.543939	-0.025469	0.003059	0.000000	0.000000	3.000000	3.000000	0.000000
1124.660299	0.067194	0.583162	0.016642	82.251160	69.712227	120.570641	-1.640281	0.000000	0.832122	0.000000	0.000000	0.000000	0.543939	-0.025469	0.003059	0.000000	0.000000	3.000000	3.000000	0.000000
1124.663632	0.069013	0.583114	0.016679	82.251160	69.712227	120.570641	-1.640281	0.000000	0.832122	0.000000	0.000000	0.000000	0.545696	-0.014490	0.010979	0.000000	0.000000	3.000000	3.000000	0.000000
1124.666965	0.069013	0.583114	0.016679	82.251160	69.712227	120.570641	-1.640281	0.000000	0.832122	0.000000	0.000000	0.000000	0.545696	-0.014490	0.010979	0.000000	0.000000	3.000000	3.000000	0.000000
1124.670299	0.069013	0.583114	0.016679	82.266144	69.841347	121.374405	-1.549331	0.000000	0.833952	0.000000	0.000000	0.000000	0.545696	-0.014490	0.010979	0.000000	0.000000	3.000000	3.000000	0.000000
1124.673632	0.070898	0.583073	0.016675	82.266144	69.841347	121.374405	-1.549331	0.000000	0.833952	0.000000	0.000000	0.000000	0.565252	-0.012182	-0.001205	0.000000	0.000000	3.000000	3.000000	0.000000
1124.676965	0.070898	0.583073	0.016675	82.266144	69.841347	121.374405	-1.549331	0.000000	0.833952	0.000000	0.000000	0.000000	0.565252	-0.012182	-0.001205	0.000000	0.000000	3.000000	3.000000	0.000000
1124.680299	0.070898	0.583073	0.016675	82.324532	69.797279	121.555290	-1.455123	0.000000	0.833751	0.000000	0.000000	0.000000	0.565252	-0.012182	-0.001205	0.000000	0.000000	3.000000	3.000000	0.000000
1124.683632	0.072852	0.583077	0.016663	82.324532	69.797279	121.555290	-1.455123	0.000000	0.833751	0.000000	0.000000	0.000000	0.586254	0.001149	-0.003616	0.000000	0.000000	3.000000	3.000000	0.000000
1124.686965	0.072852	0.583077	0.016663	82.324532	69.797279	121.555290	-1.455123	0.000000	0.833751	0.000000	0.000000	0.000000	0.586254	0.001149	-0.003616	0.000000	0.000000	3.000000	3.000000	0.000000
1124.690299	0.072852	0.583077	0.016663	82.419952	69.638985	121.182457	-1.357414	0.000000	0.833148	0.000000	0.000000	0.000000	0.586254	0.001149	-0.003616	0.000000	0.000000	3.000000	3.000000	0.000000
1124.693632	0.074893	0.583089	0.016605	82.419952	69.638985	121.182457	-1.357414	0.000000	0.833148	0.000000	0.000000	0.000000	0.612448	0.003465	-0.017346	0.000000	0.000000	3.000000	3.000000	0.000000
1124.696965	0.074893	0.583089	0.016605	82.419952	69.638985	121.182457	-1.357414	0.000000	0.833148	0.000000	0.000000	0.000000	0.612448	0.003465	-0.017346	0.000000	0.000000	3.000000	3.000000	0.000000
1124.700299	0.074893	0.583089	0.016605	82.523781	69.442390	121.133896	-1.255339	0.000000	0.830257	0.000000	0.000000	0.000000	0.612448	0.003465	-0.017346	0.000000	0.000000	3.000000	3.000000	0.000000
1124.703632	0.076920	0.583111	0.016582	82.523781	69.442390	121.133896	-1.255339	0.000000	0.830257	0.000000	0.000000	0.000000	0.607891	0.006624	-0.006884	0.000000	0.000000	3.000000	3.000000	0.000000
1124.706965	0.076920	0.583111	0.016582	82.523781	69.442390	121.133896	-1.255339	0.000000	0.830257	0.000000	0.000000	0.000000	0.607891	0.006624	-0.006884	0.000000	0.000000	3.000000	3.000000	0.000000
1124.710299	0.076920	0.583111	0.016582	82.640251	69.131104	121.298286	-1.154024	0.000000	0.829110	0.000000	0.000000	0.000000	0.607891	0.006624	-0.006884	0.000000	0.000000	3.000000	3.000000	0.000000
1124.713632	0.078966	0.583141	0.016523	82.640251	69.131104	121.298286	-1.154024	0.000000	0.829110	0.000000	0.000000	0.000000	0.613801	0.008962	-0.017647	0.000000	0.000000	3.000000	3.000000	0.000000
1124.716965	0.078966	0.583141	0.016523	82.640251	69.131104	121.298286	-1.154024	0.000000	0.829110	0.000000	0.000000	0.000000	0.613801	0.008962	-0.017647	0.000000	0.000000	3.000000	3.000000	0.000000
1124.720299	0.078966	0.583141	0.016523	82.766052	68.770317	121.026787	-1.051723	0.000000	0.826169	0.000000	0.000000	0.000000	0.613801	0.008962	-0.017647	0.000000	0.000000	3.000000	3.000000	0.000000
1124.723632	0.081068	0.583173	0.016511	82.766052	68.770317	121.026787	-1.051723	0.000000	0.826169	0.000000	0.000000	0.000000	0.630805	0.009800	-0.003610	0.000000	0.000000	3.000000	3.000000	0.000000
1124.726965	0.081068	0.583173	0.016511	82.766052	68.770317	121.026787	-1.051723	0.000000	0.826169	0.000000	0.000000	0.000000	0.630805	0.009800	-0.003610	0.000000	0.000000	3.000000	3.000000	0.000000
1124.730299	0.081068	0.583173	0.016511	82.873741	68.511833	120.747559	-0.946589	0.000000	0.825567	0.000000	0.000000	0.000000	0.630805	0.009800	-0.003610	0.000000	0.000000	3.000000	3.000000	0.000000
1124.733632	0.083207	0.583177	0.016425	82.873741	68.511833	120.747559	-0.946589	0.000000	0.825567	0.000000	0.000000	0.000000	0.641722	0.001026	-0.025761	0.000000	0.000000	3.000000	3.000000	0.000000
1124.736965	0.083207	0.583177	0.016425	82.873741	68.511833	120.747559	-0.946589	0.000000	0.825567	0.000000	0.000000	0.000000	0.641722	0.001026	-0.025761	0.000000	0.000000	3.000000	3.000000	0.000000
1124.740299	0.083207	0.583177	0.016425	82.941307	68.363831	120.963760	-0.839635	0.000000	0.821274	0.000000	0.000000	0.000000	0.641722	0.001026	-0.025761	0.000000	0.000000	3.000000	3.000000	0.000000
1124.743632	0.085362	0.583201	0.016410	82.941307	68.363831	120.963760	-0.839635	0.000000	0.821274	0.000000	0.000000	0.000000	0.646281	0.007368	-0.004730	0.000000	0.000000	3.000000	3.000000	0.000000
1124.746965	0.085362	0.583201	0.016410	82.941307	68.363831	120.963760	-0.839635	0.000000	0.821274	0.000000	0.000000	0.000000	0.646281	0.007368	-0.004730	0.000000	0.000000	3.000000	3.000000	0.000000
1124.750299	0.085362	0.583201	0.016410	82.983566	68.279472	121.476746	-0.731922	0.000000	0.820485	0.000000	0.000000	0.000000	0.646281	0.007368	-0.004730	0.000000	0.000000	3.000000	3.000000	0.000000
1124.753632	0.087510	0.583215	0.016344	82.983566	68.279472	121.476746	-0.731922	0.000000	0.820485	0.000000	0.000000	0.000000	0.644511	0.004157	-0.019654	0.000000	0.000000	3.000000	3.000000	0.000000
1124.756965	0.087510	0.583215	0.016344	82.983566	68.279472	121.476746	-0.731922	0.000000	0.820485	0.000000	0.000000	0.000000	0.644511	0.004157	-0.019654	0.000000	0.000000	3.000000	3.000000	0.000000
1124.760299	0.087510	0.583215	0.016344	83.035957	68.181808	121.754082	-0.624503	0.000000	0.817210	0.000000	0.000000	0.000000	0.644511	0.004157	-0.019654	0.000000	0.000000	3.000000	3.000000	0.000000
1124.763632	0.089709	0.583221	0.016284	83.035957	68.181808	121.754082	-0.624503	0.000000	0.817210	0.000000	0.000000	0.000000	0.659645	0.001785	-0.018164	0.000000	0.000000	3.000000	3.000000	0.000000
1124.766965	0.089709	0.583221	0.016284	83.035957	68.181808	121.754082	-0.624503	0.000000	0.817210	0.000000	0.000000	0.000000	0.659645	0.001785	-0.018164	0.000000	0.000000	3.000000	3.000000	0.000000
1124.770299	0.089709	0.583221	0.016284	83.111290	68.005226	121.755623	-0.514563	0.000000	0.814182	0.000000	0.000000	0.000000	0.659645	0.001785	-0.018164	0.000000	0.000000	3.000000	3.000000	0.000000
1124.773632	0.091886	0.583227	0.016217	83.111290	68.005226	121.755623	-0.514563	0.000000	0.814182	0.000000	0.000000	0.000000	0.653266	0.001718	-0.019941	0.000000	0.000000	3.000000	3.000000	0.000000
1124.776965	0.091886	0.583227	0.016217	83.111290	68.005226	121.755623	-0.514563	0.000000	0.814182	0.000000	0.000000	0.000000	0.653266	0.001718	-0.019941	0.000000	0.000000	3.000000	3.000000	0.000000
1124.780299	0.091886	0.583227	0.016217	83.213287	67.697060	121.499191	-0.405685	0.000000	0.810859	0.000000	0.000000	0.000000	0.653266	0.001718	-0.019941	0.000000	0.000000	3.000000	3.000000	0.000000
1124.783632	0.094058	0.583195	0.016108	83.213287	67.697060	121.499191	-0.405685	0.000000	0.810859	0.000000	0.000000	0.000000	0.651652	-0.009410	-0.032862	0.000000	0.000000	3.000000	3.000000	0.000000
1124.786965	0.094058	0.583195	0.016108	83.213287	67.697060	121.499191	-0.405685	0.000000	0.810859	0.000000	0.000000	0.000000	0.651652	-0.009410	-0.032862	0.000000	0.000000	3.000000	3.000000	0.000000
1124.790299	0.094058	0.583195	0.016108	83.323738	67.382088	121.386871	-0.297077	0.000000	0.805382	0.000000	0.000000	0.000000	0.651652	-0.009410	-0.032862	0.000000	0.000000	3.000000	3.000000	0.000000
1124.793632	0.096187	0.583164	0.015997	83.323738	67.382088	121.386871	-0.297077	0.000000	0.805382	0.000000	0.000000	0.000000	0.638428	-0.009453	-0.033129	0.000000	0.000000	3.000000	3.000000	0.000000
1124.796965	0.096187	0.583164	0.015997	83.323738	67.382088	121.386871	-0.297077	0.000000	0.805382	0.000000	0.000000	0.000000	0.638428	-0.009453	-0.033129	0.000000	0.000000	3.000000	3.000000	0.000000
1124.800299	0.096187	0.583164	0.015997	83.427292	67.041588	121.368118	-0.190672	0.000000	0.799860	0.000000	0.000000	0.000000	0.638428	-0.009453	-0.033129	0.000000	0.000000	3.000000	3.000000	0.000000
1124.803632	0.098294	0.583106	0.015889	83.427292	67.041588	121.368118	-0.190672	0.000000	0.799860	0.000000	0.000000	0.000000	0.632354	-0.017389	-0.032596	0.000000	0.000000	3.000000	3.000000	0.000000
1124.806965	0.098294	0.583106	0.015889	83.427292	67.041588	121.368118	-0.190672	0.000000	0.799860	0.000000	0.000000	0.000000	0.632354	-0.017389	-0.032596	0.000000	0.000000	3.000000	3.000000	0.000000
1124.810299	0.098294	0.583106	0.015889	83.517830	66.771492	121.255356	-0.085280	0.000000	0.794428	0.000000	0.000000	0.000000	0.632354	-0.017389	-0.032596	0.000000	0.000000	3.000000	3.000000	0.000000
1124.813632	0.100358	0.583048	0.015780	83.517830	66.771492	121.255356	-0.085280	0.000000	0.794428	0.000000	0.000000	0.000000	0.619136	-0.017476	-0.032573	0.000000	0.000000	3.000000	3.000000	0.000000
1124.816965	0.100358	0.583048	0.015780	83.517830	66.771492	121.255356	-0.085280	0.000000	0.794428	0.000000	0.000000	0.000000	0.619136	-0.017476	-0.032573	0.000000	0.000000	3.000000	3.000000	0.000000
1124.820299	0.100358	0.583048	0.015780	83.577461	66.676491	121.099693	0.017910	0.000000	0.788999	0.000000	0.000000	0.000000	0.619136	-0.017476	-0.032573	0.000000	0.000000	3.000000	3.000000	0.000000
1124.823632	0.102455	0.582973	0.015704	83.577461	66.676491	121.099693	0.017910	0.000000	0.788999	0.000000	0.000000	0.000000	0.629122	-0.022309	-0.022867	0.000000	0.000000	3.000000	3.000000	0.000000
1124.826965	0.102455	0.582973	0.015704	83.577461	66.676491	121.099693	0.017910	0.000000	0.788999	0.000000	0.000000	0.000000	0.629122	-0.022309	-0.022867	0.000000	0.000000	3.000000	3.000000	0.000000
1124.830299	0.102455	0.582973	0.015704	83.582222	66.826820	121.160263	0.122763	0.000000	0.785188	0.000000	0.000000	0.000000	0.629122	-0.022309	-0.022867	0.000000	0.000000	3.000000	3.000000	0.000000
1124.833632	0.104527	0.582880	0.015607	83.582222	66.826820	121.160263	0.122763	0.000000	0.785188	0.000000	0.000000	0.000000	0.621651	-0.027898	-0.029114	0.000000	0.000000	3.000000	3.000000	0.000000
1124.836965	0.104527	0.582880	0.015607	83.582222	66.826820	121.160263	0.122763	0.000000	0.785188	0.000000	0.000000	0.000000	0.621651	-0.027898	-0.029114	0.000000	0.000000	3.000000	3.000000	0.000000
1124.840299	0.104527	0.582880	0.015607	83.580421	67.040848	121.432709	0.226372	0.000000	0.780335	0.000000	0.000000	0.000000	0.621651	-0.027898	-0.029114	0.000000	0.000000	3.000000	3.000000	0.000000
1124.843632	0.106544	0.582771	0.015562	83.580421	67.040848	121.432709	0.226372	0.000000	0.780335	0.000000	0.000000	0.000000	0.604873	-0.032779	-0.013458	0.000000	0.000000	3.000000	3.000000	0.000000
1124.846965	0.106544	0.582771	0.015562	83.580421	67.040848	121.432709	0.226372	0.000000	0.780335	0.000000	0.000000	0.000000	0.604873	-0.032779	-0.013458	0.000000	0.000000	3.000000	3.000000	0.000000
1124.850299	0.106544	0.582771	0.015562	83.582191	67.289146	121.965996	0.327184	0.000000	0.778092	0.000000	0.000000	0.000000	0.604873	-0.032779	-0.013458	0.000000	0.000000	3.000000	3.000000	0.000000
1124.853632	0.108492	0.582616	0.015514	83.582191	67.289146	121.965996	0.327184	0.000000	0.778092	0.000000	0.000000	0.000000	0.584416	-0.046383	-0.014341	0.000000	0.000000	3.000000	3.000000	0.000000
1124.856965	0.108492	0.582616	0.015514	83.582191	67.289146	121.965996	0.327184	0.000000	0.778092	0.000000	0.000000	0.000000	0.584416	-0.046383	-0.014341	0.000000	0.000000	3.000000	3.000000	0.000000
1124.860299	0.108492	0.582616	0.015514	83.584000	67.529343	122.371681	0.424586	0.000000	0.775702	0.000000	0.000000	0.000000	0.584416	-0.046383	-0.014341	0.000000	0.000000	3.000000	3.000000	0.000000
1124.863632	0.110379	0.582453	0.015497	83.584000	67.529343	122.371681	0.424586	0.000000	0.775702	0.000000	0.000000	0.000000	0.566209	-0.048888	-0.005157	0.000000	0.000000	3.000000	3.000000	0.000000
1124.866965	0.110379	0.582453	0.015497	83.584000	67.529343	122.371681	0.424586	0.000000	0.775702	0.000000	0.000000	0.000000	0.566209	-0.048888	-0.005157	0.000000	0.000000	3.000000	3.000000	0.000000
1124.870299	0.110379	0.582453	0.015497	83.586716	67.832260	122.561653	0.518955	0.000000	0.774843	0.000000	0.000000	0.000000	0.566209	-0.048888	-0.005157	0.000000	0.000000	3.000000	3.000000	0.000000
1124.873632	0.112266	0.582245	0.015462	83.586716	67.832260	122.561653	0.518955	0.000000	0.774843	0.000000	0.000000	0.000000	0.565935	-0.062530	-0.010367	0.000000	0.000000	3.000000	3.000000	0.000000
1124.876965	0.112266	0.582245	0.015462	83.586716	67.832260	122.561653	0.518955	0.000000	0.774843	0.000000	0.000000	0.000000	0.565935	-0.062530	-0.010367	0.000000	0.000000	3.000000	3.000000	0.000000
1124.880299	0.112266	0.582245	0.015462	83.586563	68.144257	122.745453	0.613277	0.000000	0.773115	0.000000	0.000000	0.000000	0.565935	-0.062530	-0.010367	0.000000	0.000000	3.000000	3.000000	0.000000
1124.883632	0.114131	0.582036	0.015425	83.586563	68.144257	122.745453	0.613277	0.000000	0.773115	0.000000	0.000000	0.000000	0.559593	-0.062676	-0.011046	0.000000	0.000000	3.000000	3.000000	0.000000
1124.886965	0.114131	0.582036	0.015425	83.586563	68.144257	122.745453	0.613277	0.000000	0.773115	0.000000	0.000000	0.000000	0.559593	-0.062676	-0.011046	0.000000	0.000000	3.000000	3.000000	0.000000
1124.890299	0.114131	0.582036	0.015425	83.571053	68.527718	123.194168	0.706543	0.000000	0.771274	0.000000	0.000000	0.000000	0.559593	-0.062676	-0.011046	0.000000	0.000000	3.000000	3.000000	0.000000
1124.893632	0.115932	0.581800	0.015404	83.571053	68.527718	123.194168	0.706543	0.000000	0.771274	0.000000	0.000000	0.000000	0.540266	-0.070772	-0.006362	0.000000	0.000000	3.000000	3.000000	0.000000
1124.896965	0.115932	0.581800	0.015404	83.571053	68.527718	123.194168	0.706543	0.000000	0.771274	0.000000	0.000000	0.000000	0.540266	-0.070772	-0.006362	0.000000	0.000000	3.000000	3.000000	0.000000
1124.900299	0.115932	0.581800	0.015404	83.532341	69.087921	123.925125	0.796587	0.000000	0.770213	0.000000	0.000000	0.000000	0.540266	-0.070772	-0.006362	0.000000	0.000000	3.000000	3.000000	0.000000
1124.903632	0.117717	0.581556	0.015405	83.532341	69.087921	123.925125	0.796587	0.000000	0.770213	0.000000	0.000000	0.000000	0.535636	-0.073368	0.000078	0.000000	0.000000	3.000000	3.000000	0.000000
1124.906965	0.117717	0.581556	0.015405	83.532341	69.087921	123.925125	0.796587	0.000000	0.770213	0.000000	0.000000	0.000000	0.535636	-0.073368	0.000078	0.000000	0.000000	3.000000	3.000000	0.000000
1124.910299	0.117717	0.581556	0.015405	83.458122	69.808014	124.665092	0.885860	0.000000	0.770227	0.000000	0.000000	0.000000	0.535636	-0.073368	0.000078	0.000000	0.000000	3.000000	3.000000	0.000000
1124.913632	0.119412	0.581265	0.015411	83.458122	69.808014	124.665092	0.885860	0.000000	0.770227	0.000000	0.000000	0.000000	0.508400	-0.087067	0.001880	0.000000	0.000000	3.000000	3.000000	0.000000
1124.916965	0.119412	0.581265	0.015411	83.458122	69.808014	124.665092	0.885860	0.000000	0.770227	0.000000	0.000000	0.000000	0.508400	-0.087067	0.001880	0.000000	0.000000	3.000000	3.000000	0.000000
1124.920299	0.119412	0.581265	0.015411	83.346214	70.676125	125.566132	0.970593	0.000000	0.770540	0.000000	0.000000	0.000000	0.508400	-0.087067	0.001880	0.000000	0.000000	3.000000	3.000000	0.000000
1124.923632	0.121051	0.580985	0.015467	83.346214	70.676125	125.566132	0.970593	0.000000	0.770540	0.000000	0.000000	0.000000	0.491614	-0.084176	0.016911	0.000000	0.000000	3.000000	3.000000	0.000000
1124.926965	0.121051	0.580985	0.015467	83.346214	70.676125	125.566132	0.970593	0.000000	0.770540	0.000000	0.000000	0.000000	0.491614	-0.084176	0.016911	0.000000	0.000000	3.000000	3.000000	0.000000
1124.930299	0.121051	0.580985	0.015467	83.193115	71.686127	126.742264	1.052528	0.000000	0.773358	0.000000	0.000000	0.000000	0.491614	-0.084176	0.016911	0.000000	0.000000	3.000000	3.000000	0.000000
1124.933632	0.122634	0.580714	0.015574	83.193115	71.686127	126.742264	1.052528	0.000000	0.773358	0.000000	0.000000	0.000000	0.474923	-0.081307	0.032113	0.000000	0.000000	3.000000	3.000000	0.000000
1124.936965	0.122634	0.580714	0.015574	83.193115	71.686127	126.742264	1.052528	0.000000	0.773358	0.000000	0.000000	0.000000	0.474923	-0.081307	0.032113	0.000000	0.000000	3.000000	3.000000	0.000000
1124.940299	0.122634	0.580714	0.015574	82.987144	72.806694	128.087372	1.131682	0.000000	0.778711	0.000000	0.000000	0.000000	0.474923	-0.081307	0.032113	0.000000	0.000000	3.000000	3.000000	0.000000
1124.943632	0.124245	0.580461	0.015686	82.987144	72.806694	128.087372	1.131682	0.000000	0.778711	0.000000	0.000000	0.000000	0.483463	-0.075971	0.033568	0.000000	0.000000	3.000000	3.000000	0.000000
1124.946965	0.124245	0.580461	0.015686	82.987144	72.806694	128.087372	1.131682	0.000000	0.778711	0.000000	0.000000	0.000000	0.483463	-0.075971	0.033568	0.000000	0.000000	3.000000	3.000000	0.000000
1124.950299	0.124245	0.580461	0.015686	82.745094	73.971535	129.416321	1.212259	0.000000	0.784305	0.000000	0.000000	0.000000	0.483463	-0.075971	0.033568	0.000000	0.000000	3.000000	3.000000	0.000000
1124.953632	0.125930	0.580225	0.015791	82.745094	73.971535	129.416321	1.212259	0.000000	0.784305	0.000000	0.000000	0.000000	0.505519	-0.070672	0.031355	0.000000	0.000000	3.000000	3.000000	0.000000
1124.956965	0.125930	0.580225	0.015791	82.745094	73.971535	129.416321	1.212259	0.000000	0.784305	0.000000	0.000000	0.000000	0.505519	-0.070672	0.031355	0.000000	0.000000	3.000000	3.000000	0.000000
1124.960299	0.125930	0.580225	0.015791	82.487068	75.060158	130.661453	1.296512	0.000000	0.789531	0.000000	0.000000	0.000000	0.505519	-0.070672	0.031355	0.000000	0.000000	3.000000	3.000000	0.000000
1124.963632	0.127671	0.580026	0.015909	82.487068	75.060158	130.661453	1.296512	0.000000	0.789531	0.000000	0.000000	0.000000	0.522213	-0.059825	0.035607	0.000000	0.000000	3.000000	3.000000	0.000000
1124.966965	0.127671	0.580026	0.015909	82.487068	75.060158	130.661453	1.296512	0.000000	0.789531	0.000000	0.000000	0.000000	0.522213	-0.059825	0.035607	0.000000	0.000000	3.000000	3.000000	0.000000
1124.970299	0.127671	0.580026	0.015909	82.249130	75.989059	131.726135	1.383548	0.000000	0.795466	0.000000	0.000000	0.000000	0.522213	-0.059825	0.035607	0.000000	0.000000	3.000000	3.000000	0.000000
[truncated: 10,036 more rows]
