# Supplementary material for: Haptic Guidance Needs to Be Intuitive Not Just Informative to Improve Human Motor Accuracy
Source: PLoS One. 2016 Mar 16;11(3):e0150912. doi: 10.1371/journal.pone.0150912 (PMC4794196; doi:10.1371/journal.pone.0150912)
Supplement: S2 Data — (ZIP) [file pone.0150912.s002.zip › Subject10/exp2_0004.txt]

Time	PosX	PosY	PosZ	RotX	RotY	RotZ	ForceX	ForceY	ForceZ	MomentX	MomentY	MomentZ	VelocityX	VelocityY	VelocityZ	CalibratedWeight	ButtonDown	Condition	Trial	Visual
1162.436965	0.000655	0.568500	0.248243	78.848885	92.859131	134.321747	0.000000	0.000000	0.000000	0.000000	0.000000	0.000000	0.010062	-0.026707	0.018421	0.000000	1.000000	3.000000	4.000000	0.000000
1162.440299	0.000890	0.568590	0.248686	78.850632	92.687759	134.127686	1.878781	0.000000	4.633593	0.000000	0.000000	0.000000	0.070490	0.026924	0.132993	0.000000	1.000000	3.000000	4.000000	0.000000
1162.443632	0.000890	0.568590	0.248686	78.850632	92.687759	134.127686	1.878781	0.000000	4.633593	0.000000	0.000000	0.000000	0.070490	0.026924	0.132993	0.000000	1.000000	3.000000	4.000000	0.000000
1162.446965	0.000890	0.568590	0.248686	78.850632	92.687759	134.127686	1.878781	0.000000	4.633593	0.000000	0.000000	0.000000	0.070490	0.026924	0.132993	0.000000	1.000000	3.000000	4.000000	0.000000
1162.450299	0.000890	0.568590	0.248686	78.852051	92.572617	133.965973	1.879665	0.000000	4.633235	0.000000	0.000000	0.000000	0.070490	0.026924	0.132993	0.000000	1.000000	3.000000	4.000000	0.000000
1162.453632	0.001460	0.568494	0.249079	78.852051	92.572617	133.965973	1.879665	0.000000	4.633235	0.000000	0.000000	0.000000	0.171135	-0.028826	0.117796	0.000000	1.000000	3.000000	4.000000	0.000000
1162.456965	0.001460	0.568494	0.249079	78.852051	92.572617	133.965973	1.879665	0.000000	4.633235	0.000000	0.000000	0.000000	0.171135	-0.028826	0.117796	0.000000	1.000000	3.000000	4.000000	0.000000
1162.460299	0.002133	0.568477	0.249851	78.894951	92.321472	133.634048	1.879665	0.000000	4.633235	0.000000	0.000000	0.000000	0.201861	-0.004963	0.231773	0.000000	1.000000	3.000000	4.000000	0.000000
1162.463632	0.002133	0.568477	0.249851	78.894951	92.321472	133.634048	1.879665	0.000000	4.633235	0.000000	0.000000	0.000000	0.201861	-0.004963	0.231773	0.000000	1.000000	3.000000	4.000000	0.000000
1162.466965	0.002133	0.568477	0.249851	78.894951	92.321472	133.634048	1.879665	0.000000	4.633235	0.000000	0.000000	0.000000	0.201861	-0.004963	0.231773	0.000000	1.000000	3.000000	4.000000	0.000000
1162.470299	0.002775	0.568487	0.250916	79.131210	92.099281	133.224915	1.891915	0.000000	4.628245	0.000000	0.000000	0.000000	0.192565	0.002828	0.319513	0.000000	1.000000	3.000000	4.000000	0.000000
1162.473632	0.002775	0.568487	0.250916	79.131210	92.099281	133.224915	1.891915	0.000000	4.628245	0.000000	0.000000	0.000000	0.192565	0.002828	0.319513	0.000000	1.000000	3.000000	4.000000	0.000000
1162.476965	0.002775	0.568487	0.250916	79.131210	92.099281	133.224915	1.891915	0.000000	4.628245	0.000000	0.000000	0.000000	0.192565	0.002828	0.319513	0.000000	1.000000	3.000000	4.000000	0.000000
1162.480299	0.003284	0.568655	0.251985	79.568626	92.371704	133.180191	1.895178	0.000000	4.626911	0.000000	0.000000	0.000000	0.152750	0.050503	0.320681	0.000000	1.000000	3.000000	4.000000	0.000000
1162.483632	0.003284	0.568655	0.251985	79.568626	92.371704	133.180191	1.895178	0.000000	4.626911	0.000000	0.000000	0.000000	0.152750	0.050503	0.320681	0.000000	1.000000	3.000000	4.000000	0.000000
1162.486965	0.003284	0.568655	0.251985	79.568626	92.371704	133.180191	1.895178	0.000000	4.626911	0.000000	0.000000	0.000000	0.152750	0.050503	0.320681	0.000000	1.000000	3.000000	4.000000	0.000000
1162.490299	0.003457	0.568787	0.252949	80.053627	94.564056	135.011642	1.896299	0.000000	4.626451	0.000000	0.000000	0.000000	0.051906	0.039538	0.289193	0.000000	1.000000	3.000000	4.000000	0.000000
1162.493632	0.003457	0.568787	0.252949	80.053627	94.564056	135.011642	1.896299	0.000000	4.626451	0.000000	0.000000	0.000000	0.051906	0.039538	0.289193	0.000000	1.000000	3.000000	4.000000	0.000000
1162.496965	0.003457	0.568787	0.252949	80.053627	94.564056	135.011642	1.896299	0.000000	4.626451	0.000000	0.000000	0.000000	0.051906	0.039538	0.289193	0.000000	1.000000	3.000000	4.000000	0.000000
1162.500299	0.003630	0.568955	0.253765	80.430328	98.853546	138.936096	1.892820	0.000000	4.627876	0.000000	0.000000	0.000000	0.051816	0.050430	0.244723	0.000000	1.000000	3.000000	4.000000	0.000000
1162.503632	0.003630	0.568955	0.253765	80.430328	98.853546	138.936096	1.892820	0.000000	4.627876	0.000000	0.000000	0.000000	0.051816	0.050430	0.244723	0.000000	1.000000	3.000000	4.000000	0.000000
1162.506965	0.003630	0.568955	0.253765	80.430328	98.853546	138.936096	1.892820	0.000000	4.627876	0.000000	0.000000	0.000000	0.051816	0.050430	0.244723	0.000000	1.000000	3.000000	4.000000	0.000000
1162.510299	0.003837	0.569123	0.254579	80.541756	103.320549	143.154602	1.890304	0.000000	4.628903	0.000000	0.000000	0.000000	0.062066	0.050395	0.244183	0.000000	1.000000	3.000000	4.000000	0.000000
1162.513632	0.003837	0.569123	0.254579	80.541756	103.320549	143.154602	1.890304	0.000000	4.628903	0.000000	0.000000	0.000000	0.062066	0.050395	0.244183	0.000000	1.000000	3.000000	4.000000	0.000000
1162.516965	0.003837	0.569123	0.254579	80.541756	103.320549	143.154602	1.890304	0.000000	4.628903	0.000000	0.000000	0.000000	0.062066	0.050395	0.244183	0.000000	1.000000	3.000000	4.000000	0.000000
1162.520299	0.004078	0.569342	0.255336	80.342461	106.925171	146.664536	1.888348	0.000000	4.629702	0.000000	0.000000	0.000000	0.072257	0.065722	0.227242	0.000000	1.000000	3.000000	4.000000	0.000000
1162.523632	0.004078	0.569342	0.255336	80.342461	106.925171	146.664536	1.888348	0.000000	4.629702	0.000000	0.000000	0.000000	0.072257	0.065722	0.227242	0.000000	1.000000	3.000000	4.000000	0.000000
1162.526965	0.004078	0.569342	0.255336	80.342461	106.925171	146.664536	1.888348	0.000000	4.629702	0.000000	0.000000	0.000000	0.072257	0.065722	0.227242	0.000000	1.000000	3.000000	4.000000	0.000000
1162.530299	0.004352	0.569564	0.255983	80.086105	110.047173	149.721680	1.887290	0.000000	4.630134	0.000000	0.000000	0.000000	0.082364	0.066548	0.194006	0.000000	1.000000	3.000000	4.000000	0.000000
1162.533632	0.004352	0.569564	0.255983	80.086105	110.047173	149.721680	1.887290	0.000000	4.630134	0.000000	0.000000	0.000000	0.082364	0.066548	0.194006	0.000000	1.000000	3.000000	4.000000	0.000000
1162.536965	0.004352	0.569564	0.255983	80.086105	110.047173	149.721680	1.887290	0.000000	4.630134	0.000000	0.000000	0.000000	0.082364	0.066548	0.194006	0.000000	1.000000	3.000000	4.000000	0.000000
1162.540299	0.004491	0.569737	0.256575	79.851189	112.812424	152.418640	1.887459	0.000000	4.630064	0.000000	0.000000	0.000000	0.041745	0.051996	0.177614	0.000000	1.000000	3.000000	4.000000	0.000000
1162.543632	0.004491	0.569737	0.256575	79.851189	112.812424	152.418640	1.887459	0.000000	4.630064	0.000000	0.000000	0.000000	0.041745	0.051996	0.177614	0.000000	1.000000	3.000000	4.000000	0.000000
1162.546965	0.004491	0.569737	0.256575	79.851189	112.812424	152.418640	1.887459	0.000000	4.630064	0.000000	0.000000	0.000000	0.041745	0.051996	0.177614	0.000000	1.000000	3.000000	4.000000	0.000000
1162.550299	0.004491	0.569737	0.256575	79.613556	115.242355	154.797791	1.885878	0.000000	4.630709	0.000000	0.000000	0.000000	0.041745	0.051996	0.177614	0.000000	1.000000	3.000000	4.000000	0.000000
1162.553632	0.004528	0.569909	0.257028	79.613556	115.242355	154.797791	1.885878	0.000000	4.630709	0.000000	0.000000	0.000000	0.011026	0.051412	0.135853	0.000000	1.000000	3.000000	4.000000	0.000000
1162.556965	0.004528	0.569909	0.257028	79.613556	115.242355	154.797791	1.885878	0.000000	4.630709	0.000000	0.000000	0.000000	0.011026	0.051412	0.135853	0.000000	1.000000	3.000000	4.000000	0.000000
1162.560299	0.004530	0.570017	0.257336	79.387985	117.312218	156.826355	1.885878	0.000000	4.630709	0.000000	0.000000	0.000000	0.000585	0.032578	0.092330	0.000000	1.000000	3.000000	4.000000	0.000000
1162.563632	0.004530	0.570017	0.257336	79.387985	117.312218	156.826355	1.885878	0.000000	4.630709	0.000000	0.000000	0.000000	0.000585	0.032578	0.092330	0.000000	1.000000	3.000000	4.000000	0.000000
1162.566965	0.004530	0.570017	0.257336	79.387985	117.312218	156.826355	1.885878	0.000000	4.630709	0.000000	0.000000	0.000000	0.000585	0.032578	0.092330	0.000000	1.000000	3.000000	4.000000	0.000000
1162.570299	0.004530	0.570017	0.257336	79.220604	118.717934	158.211563	1.881691	0.000000	4.632411	0.000000	0.000000	0.000000	0.000585	0.032578	0.092330	0.000000	1.000000	3.000000	4.000000	0.000000
1162.573632	0.004429	0.570141	0.257487	79.220604	118.717934	158.211563	1.881691	0.000000	4.632411	0.000000	0.000000	0.000000	-0.030247	0.037150	0.045355	0.000000	1.000000	3.000000	4.000000	0.000000
1162.576965	0.004429	0.570141	0.257487	79.220604	118.717934	158.211563	1.881691	0.000000	4.632411	0.000000	0.000000	0.000000	-0.030247	0.037150	0.045355	0.000000	1.000000	3.000000	4.000000	0.000000
1162.580299	0.004294	0.570290	0.257541	79.199249	118.805458	158.307327	1.881691	0.000000	4.632411	0.000000	0.000000	0.000000	-0.040614	0.044560	0.016386	0.000000	1.000000	3.000000	4.000000	0.000000
1162.583632	0.004294	0.570290	0.257541	79.199249	118.805458	158.307327	1.881691	0.000000	4.632411	0.000000	0.000000	0.000000	-0.040614	0.044560	0.016386	0.000000	1.000000	3.000000	4.000000	0.000000
1162.586965	0.004294	0.570290	0.257541	79.199249	118.805458	158.307327	1.881691	0.000000	4.632411	0.000000	0.000000	0.000000	-0.040614	0.044560	0.016386	0.000000	1.000000	3.000000	4.000000	0.000000
1162.590299	0.004294	0.570290	0.257541	79.276901	117.853729	157.391830	1.876751	0.000000	4.634416	0.000000	0.000000	0.000000	-0.040614	0.044560	0.016386	0.000000	0.000000	3.000000	4.000000	0.000000
1162.593632	0.004158	0.570490	0.257541	79.276901	117.853729	157.391830	1.876751	0.000000	4.634416	0.000000	0.000000	0.000000	-0.040716	0.060022	0.000016	0.000000	0.000000	3.000000	4.000000	0.000000
1162.596965	0.004158	0.570490	0.257541	79.276901	117.853729	157.391830	1.876751	0.000000	4.634416	0.000000	0.000000	0.000000	-0.040716	0.060022	0.000016	0.000000	0.000000	3.000000	4.000000	0.000000
1162.600299	0.004158	0.570490	0.257541	79.362885	116.144539	155.750534	1.876751	0.000000	4.634416	0.000000	0.000000	0.000000	-0.040716	0.060022	0.000016	0.000000	0.000000	3.000000	4.000000	0.000000
1162.603632	0.004158	0.570490	0.257541	79.362885	116.144539	155.750534	1.876751	0.000000	4.634416	0.000000	0.000000	0.000000	-0.040716	0.060022	0.000016	0.000000	0.000000	3.000000	4.000000	0.000000
1162.606965	0.004124	0.570729	0.257535	79.362885	116.144539	155.750534	1.876751	0.000000	4.634416	0.000000	0.000000	0.000000	-0.010191	0.071717	-0.002052	0.000000	0.000000	3.000000	4.000000	0.000000
1162.610299	0.004124	0.570729	0.257535	79.433014	113.904243	153.601196	1.874652	0.000000	4.635265	0.000000	0.000000	0.000000	-0.010191	0.071717	-0.002052	0.000000	0.000000	3.000000	4.000000	0.000000
1162.613632	0.004124	0.570729	0.257535	79.433014	113.904243	153.601196	1.874652	0.000000	4.635265	0.000000	0.000000	0.000000	-0.010191	0.071717	-0.002052	0.000000	0.000000	3.000000	4.000000	0.000000
1162.616965	0.004124	0.570729	0.257535	79.433014	113.904243	153.601196	1.874652	0.000000	4.635265	0.000000	0.000000	0.000000	-0.010191	0.071717	-0.002052	0.000000	0.000000	3.000000	4.000000	0.000000
1162.620299	0.004294	0.571263	0.257495	79.487831	111.453415	151.248779	1.874169	0.000000	4.635460	0.000000	0.000000	0.000000	0.050822	0.160285	-0.011907	0.000000	0.000000	3.000000	4.000000	0.000000
1162.623632	0.004294	0.571263	0.257495	79.487831	111.453415	151.248779	1.874169	0.000000	4.635460	0.000000	0.000000	0.000000	0.050822	0.160285	-0.011907	0.000000	0.000000	3.000000	4.000000	0.000000
1162.626965	0.004294	0.571263	0.257495	79.487831	111.453415	151.248779	1.874169	0.000000	4.635460	0.000000	0.000000	0.000000	0.050822	0.160285	-0.011907	0.000000	0.000000	3.000000	4.000000	0.000000
1162.630299	0.004497	0.571490	0.257535	79.579514	109.193604	149.046722	1.877037	0.000000	4.634300	0.000000	0.000000	0.000000	0.061145	0.068038	0.011950	0.000000	0.000000	3.000000	4.000000	0.000000
1162.633632	0.004497	0.571490	0.257535	79.579514	109.193604	149.046722	1.877037	0.000000	4.634300	0.000000	0.000000	0.000000	0.061145	0.068038	0.011950	0.000000	0.000000	3.000000	4.000000	0.000000
1162.636965	0.004497	0.571490	0.257535	79.579514	109.193604	149.046722	1.877037	0.000000	4.634300	0.000000	0.000000	0.000000	0.061145	0.068038	0.011950	0.000000	0.000000	3.000000	4.000000	0.000000
1162.640299	0.004497	0.571490	0.257535	79.726280	107.259048	147.127655	1.879938	0.000000	4.633123	0.000000	0.000000	0.000000	0.061145	0.068038	0.011950	0.000000	0.000000	3.000000	4.000000	0.000000
1162.643632	0.004667	0.571700	0.257593	79.726280	107.259048	147.127655	1.879938	0.000000	4.633123	0.000000	0.000000	0.000000	0.051008	0.062914	0.017418	0.000000	0.000000	3.000000	4.000000	0.000000
1162.646965	0.004667	0.571700	0.257593	79.726280	107.259048	147.127655	1.879938	0.000000	4.633123	0.000000	0.000000	0.000000	0.051008	0.062914	0.017418	0.000000	0.000000	3.000000	4.000000	0.000000
1162.650299	0.004667	0.571700	0.257593	79.845749	105.475128	145.353836	1.879938	0.000000	4.633123	0.000000	0.000000	0.000000	0.051008	0.062914	0.017418	0.000000	0.000000	3.000000	4.000000	0.000000
1162.653632	0.004667	0.571700	0.257593	79.845749	105.475128	145.353836	1.879938	0.000000	4.633123	0.000000	0.000000	0.000000	0.051008	0.062914	0.017418	0.000000	0.000000	3.000000	4.000000	0.000000
1162.656965	0.004804	0.571914	0.257681	79.845749	105.475128	145.353836	1.879938	0.000000	4.633123	0.000000	0.000000	0.000000	0.040897	0.064387	0.026497	0.000000	0.000000	3.000000	4.000000	0.000000
1162.660299	0.004804	0.571914	0.257681	79.941795	103.931610	143.807556	1.882199	0.000000	4.632205	0.000000	0.000000	0.000000	0.040897	0.064387	0.026497	0.000000	0.000000	3.000000	4.000000	0.000000
1162.663632	0.004804	0.571914	0.257681	79.941795	103.931610	143.807556	1.882199	0.000000	4.632205	0.000000	0.000000	0.000000	0.040897	0.064387	0.026497	0.000000	0.000000	3.000000	4.000000	0.000000
1162.666965	0.004804	0.571914	0.257681	79.941795	103.931610	143.807556	1.882199	0.000000	4.632205	0.000000	0.000000	0.000000	0.040897	0.064387	0.026497	0.000000	0.000000	3.000000	4.000000	0.000000
1162.670299	0.005450	0.572239	0.257825	80.025887	102.739357	142.594894	1.883748	0.000000	4.631576	0.000000	0.000000	0.000000	0.193769	0.097317	0.043210	0.000000	0.000000	3.000000	4.000000	0.000000
1162.673632	0.005450	0.572239	0.257825	80.025887	102.739357	142.594894	1.883748	0.000000	4.631576	0.000000	0.000000	0.000000	0.193769	0.097317	0.043210	0.000000	0.000000	3.000000	4.000000	0.000000
1162.676965	0.005450	0.572239	0.257825	80.025887	102.739357	142.594894	1.883748	0.000000	4.631576	0.000000	0.000000	0.000000	0.193769	0.097317	0.043210	0.000000	0.000000	3.000000	4.000000	0.000000
1162.680299	0.005450	0.572239	0.257825	80.119881	101.899780	141.718323	1.892790	0.000000	4.627888	0.000000	0.000000	0.000000	0.193769	0.097317	0.043210	0.000000	0.000000	3.000000	4.000000	0.000000
1162.683632	0.005755	0.572344	0.257852	80.119881	101.899780	141.718323	1.892790	0.000000	4.627888	0.000000	0.000000	0.000000	0.091714	0.031482	0.008120	0.000000	0.000000	3.000000	4.000000	0.000000
1162.686965	0.005755	0.572344	0.257852	80.119881	101.899780	141.718323	1.892790	0.000000	4.627888	0.000000	0.000000	0.000000	0.091714	0.031482	0.008120	0.000000	0.000000	3.000000	4.000000	0.000000
1162.690299	0.005755	0.572344	0.257852	80.236862	101.524742	141.278214	1.892790	0.000000	4.627888	0.000000	0.000000	0.000000	0.091714	0.031482	0.008120	0.000000	0.000000	3.000000	4.000000	0.000000
1162.693632	0.005755	0.572344	0.257852	80.236862	101.524742	141.278214	1.892790	0.000000	4.627888	0.000000	0.000000	0.000000	0.091714	0.031482	0.008120	0.000000	0.000000	3.000000	4.000000	0.000000
1162.696965	0.006061	0.572400	0.257825	80.236862	101.524742	141.278214	1.892790	0.000000	4.627888	0.000000	0.000000	0.000000	0.091584	0.016839	-0.008109	0.000000	0.000000	3.000000	4.000000	0.000000
1162.700299	0.006061	0.572400	0.257825	80.356308	101.536377	141.215195	1.897318	0.000000	4.626033	0.000000	0.000000	0.000000	0.091584	0.016839	-0.008109	0.000000	0.000000	3.000000	4.000000	0.000000
1162.703632	0.006061	0.572400	0.257825	80.356308	101.536377	141.215195	1.897318	0.000000	4.626033	0.000000	0.000000	0.000000	0.091584	0.016839	-0.008109	0.000000	0.000000	3.000000	4.000000	0.000000
1162.706965	0.006061	0.572400	0.257825	80.356308	101.536377	141.215195	1.897318	0.000000	4.626033	0.000000	0.000000	0.000000	0.091584	0.016839	-0.008109	0.000000	0.000000	3.000000	4.000000	0.000000
1162.710299	0.006432	0.572410	0.257635	80.444427	101.758858	141.376633	1.902174	0.000000	4.624039	0.000000	0.000000	0.000000	0.111503	0.002979	-0.057065	0.000000	0.000000	3.000000	4.000000	0.000000
1162.713632	0.006432	0.572410	0.257635	80.444427	101.758858	141.376633	1.902174	0.000000	4.624039	0.000000	0.000000	0.000000	0.111503	0.002979	-0.057065	0.000000	0.000000	3.000000	4.000000	0.000000
1162.716965	0.006432	0.572410	0.257635	80.444427	101.758858	141.376633	1.902174	0.000000	4.624039	0.000000	0.000000	0.000000	0.111503	0.002979	-0.057065	0.000000	0.000000	3.000000	4.000000	0.000000
1162.720299	0.006432	0.572410	0.257635	80.477890	101.907547	141.499359	1.909074	0.000000	4.621194	0.000000	0.000000	0.000000	0.111503	0.002979	-0.057065	0.000000	0.000000	3.000000	4.000000	0.000000
1162.723632	0.006567	0.572390	0.257513	80.477890	101.907547	141.499359	1.909074	0.000000	4.621194	0.000000	0.000000	0.000000	0.040387	-0.005830	-0.036508	0.000000	0.000000	3.000000	4.000000	0.000000
1162.726965	0.006567	0.572390	0.257513	80.477890	101.907547	141.499359	1.909074	0.000000	4.621194	0.000000	0.000000	0.000000	0.040387	-0.005830	-0.036508	0.000000	0.000000	3.000000	4.000000	0.000000
1162.730299	0.006567	0.572390	0.257513	80.472137	101.975403	141.565994	1.909074	0.000000	4.621194	0.000000	0.000000	0.000000	0.040387	-0.005830	-0.036508	0.000000	0.000000	3.000000	4.000000	0.000000
1162.733632	0.006567	0.572390	0.257513	80.472137	101.975403	141.565994	1.909074	0.000000	4.621194	0.000000	0.000000	0.000000	0.040387	-0.005830	-0.036508	0.000000	0.000000	3.000000	4.000000	0.000000
1162.736965	0.006600	0.572327	0.257369	80.472137	101.975403	141.565994	1.909074	0.000000	4.621194	0.000000	0.000000	0.000000	0.009778	-0.018988	-0.043408	0.000000	0.000000	3.000000	4.000000	0.000000
1162.740299	0.006600	0.572327	0.257369	80.474281	101.974449	141.563248	1.911907	0.000000	4.620023	0.000000	0.000000	0.000000	0.009778	-0.018988	-0.043408	0.000000	0.000000	3.000000	4.000000	0.000000
1162.743632	0.006600	0.572327	0.257369	80.474281	101.974449	141.563248	1.911907	0.000000	4.620023	0.000000	0.000000	0.000000	0.009778	-0.018988	-0.043408	0.000000	0.000000	3.000000	4.000000	0.000000
1162.746965	0.006600	0.572327	0.257369	80.474281	101.974449	141.563248	1.911907	0.000000	4.620023	0.000000	0.000000	0.000000	0.009778	-0.018988	-0.043408	0.000000	0.000000	3.000000	4.000000	0.000000
1162.750299	0.006731	0.572103	0.256970	80.482956	101.853523	141.443710	1.913324	0.000000	4.619436	0.000000	0.000000	0.000000	0.039582	-0.067235	-0.119477	0.000000	0.000000	3.000000	4.000000	0.000000
1162.753632	0.006731	0.572103	0.256970	80.482956	101.853523	141.443710	1.913324	0.000000	4.619436	0.000000	0.000000	0.000000	0.039582	-0.067235	-0.119477	0.000000	0.000000	3.000000	4.000000	0.000000
1162.756965	0.006731	0.572103	0.256970	80.482956	101.853523	141.443710	1.913324	0.000000	4.619436	0.000000	0.000000	0.000000	0.039582	-0.067235	-0.119477	0.000000	0.000000	3.000000	4.000000	0.000000
1162.760299	0.006797	0.571959	0.256699	80.505577	101.440361	141.036407	1.917877	0.000000	4.617548	0.000000	0.000000	0.000000	0.019567	-0.043085	-0.081503	0.000000	0.000000	3.000000	4.000000	0.000000
1162.763632	0.006797	0.571959	0.256699	80.505577	101.440361	141.036407	1.917877	0.000000	4.617548	0.000000	0.000000	0.000000	0.019567	-0.043085	-0.081503	0.000000	0.000000	3.000000	4.000000	0.000000
1162.766965	0.006797	0.571959	0.256699	80.505577	101.440361	141.036407	1.917877	0.000000	4.617548	0.000000	0.000000	0.000000	0.019567	-0.043085	-0.081503	0.000000	0.000000	3.000000	4.000000	0.000000
1162.770299	0.006797	0.571959	0.256699	80.541756	100.727150	140.334671	1.920608	0.000000	4.616413	0.000000	0.000000	0.000000	0.019567	-0.043085	-0.081503	0.000000	0.000000	3.000000	4.000000	0.000000
1162.773632	0.006861	0.571845	0.256360	80.541756	100.727150	140.334671	1.920608	0.000000	4.616413	0.000000	0.000000	0.000000	0.019358	-0.034287	-0.101559	0.000000	0.000000	3.000000	4.000000	0.000000
1162.776965	0.006861	0.571845	0.256360	80.541756	100.727150	140.334671	1.920608	0.000000	4.616413	0.000000	0.000000	0.000000	0.019358	-0.034287	-0.101559	0.000000	0.000000	3.000000	4.000000	0.000000
1162.780299	0.006861	0.571845	0.256360	80.590134	99.684074	139.307938	1.920608	0.000000	4.616413	0.000000	0.000000	0.000000	0.019358	-0.034287	-0.101559	0.000000	0.000000	3.000000	4.000000	0.000000
1162.783632	0.006861	0.571845	0.256360	80.590134	99.684074	139.307938	1.920608	0.000000	4.616413	0.000000	0.000000	0.000000	0.019358	-0.034287	-0.101559	0.000000	0.000000	3.000000	4.000000	0.000000
1162.786965	0.006925	0.571738	0.255943	80.590134	99.684074	139.307938	1.920608	0.000000	4.616413	0.000000	0.000000	0.000000	0.019109	-0.032088	-0.125282	0.000000	0.000000	3.000000	4.000000	0.000000
1162.790299	0.006954	0.571699	0.255452	80.652817	98.155487	137.804672	1.923759	0.000000	4.615100	0.000000	0.000000	0.000000	0.008720	-0.011637	-0.147218	0.000000	0.000000	3.000000	4.000000	0.000000
1162.793632	0.006954	0.571699	0.255452	80.652817	98.155487	137.804672	1.923759	0.000000	4.615100	0.000000	0.000000	0.000000	0.008720	-0.011637	-0.147218	0.000000	0.000000	3.000000	4.000000	0.000000
1162.796965	0.006954	0.571699	0.255452	80.652817	98.155487	137.804672	1.923759	0.000000	4.615100	0.000000	0.000000	0.000000	0.008720	-0.011637	-0.147218	0.000000	0.000000	3.000000	4.000000	0.000000
1162.800299	0.006983	0.571677	0.254942	80.726807	96.009911	135.691681	1.931008	0.000000	4.612072	0.000000	0.000000	0.000000	0.008651	-0.006588	-0.152875	0.000000	0.000000	3.000000	4.000000	0.000000
1162.803632	0.006983	0.571677	0.254942	80.726807	96.009911	135.691681	1.931008	0.000000	4.612072	0.000000	0.000000	0.000000	0.008651	-0.006588	-0.152875	0.000000	0.000000	3.000000	4.000000	0.000000
1162.806965	0.006983	0.571677	0.254942	80.726807	96.009911	135.691681	1.931008	0.000000	4.612072	0.000000	0.000000	0.000000	0.008651	-0.006588	-0.152875	0.000000	0.000000	3.000000	4.000000	0.000000
1162.810299	0.007046	0.571699	0.254456	80.797577	93.405884	133.123062	1.934734	0.000000	4.610510	0.000000	0.000000	0.000000	0.018840	0.006493	-0.145910	0.000000	0.000000	3.000000	4.000000	0.000000
1162.813632	0.007046	0.571699	0.254456	80.797577	93.405884	133.123062	1.934734	0.000000	4.610510	0.000000	0.000000	0.000000	0.018840	0.006493	-0.145910	0.000000	0.000000	3.000000	4.000000	0.000000
1162.816965	0.007046	0.571699	0.254456	80.797577	93.405884	133.123062	1.934734	0.000000	4.610510	0.000000	0.000000	0.000000	0.018840	0.006493	-0.145910	0.000000	0.000000	3.000000	4.000000	0.000000
1162.820299	0.007046	0.571699	0.254456	80.854347	90.567947	130.319260	1.938843	0.000000	4.608784	0.000000	0.000000	0.000000	0.018840	0.006493	-0.145910	0.000000	0.000000	3.000000	4.000000	0.000000
1162.823632	0.007176	0.571715	0.253938	80.854347	90.567947	130.319260	1.938843	0.000000	4.608784	0.000000	0.000000	0.000000	0.038975	0.004964	-0.155381	0.000000	0.000000	3.000000	4.000000	0.000000
1162.826965	0.007176	0.571715	0.253938	80.854347	90.567947	130.319260	1.938843	0.000000	4.608784	0.000000	0.000000	0.000000	0.038975	0.004964	-0.155381	0.000000	0.000000	3.000000	4.000000	0.000000
1162.830299	0.007305	0.571654	0.253432	80.889259	87.665543	127.449188	1.938843	0.000000	4.608784	0.000000	0.000000	0.000000	0.038952	-0.018427	-0.151809	0.000000	0.000000	3.000000	4.000000	0.000000
1162.833632	0.007305	0.571654	0.253432	80.889259	87.665543	127.449188	1.938843	0.000000	4.608784	0.000000	0.000000	0.000000	0.038952	-0.018427	-0.151809	0.000000	0.000000	3.000000	4.000000	0.000000
1162.836965	0.007305	0.571654	0.253432	80.889259	87.665543	127.449188	1.938843	0.000000	4.608784	0.000000	0.000000	0.000000	0.038952	-0.018427	-0.151809	0.000000	0.000000	3.000000	4.000000	0.000000
1162.840299	0.007305	0.571654	0.253432	80.899811	84.889946	124.706200	1.949497	0.000000	4.604287	0.000000	0.000000	0.000000	0.038952	-0.018427	-0.151809	0.000000	0.000000	3.000000	4.000000	0.000000
1162.843632	0.007401	0.571571	0.252914	80.899811	84.889946	124.706200	1.949497	0.000000	4.604287	0.000000	0.000000	0.000000	0.028742	-0.024985	-0.155508	0.000000	0.000000	3.000000	4.000000	0.000000
1162.846965	0.007401	0.571571	0.252914	80.899811	84.889946	124.706200	1.949497	0.000000	4.604287	0.000000	0.000000	0.000000	0.028742	-0.024985	-0.155508	0.000000	0.000000	3.000000	4.000000	0.000000
1162.850299	0.007463	0.571448	0.252401	80.892059	82.349297	122.204201	1.949497	0.000000	4.604287	0.000000	0.000000	0.000000	0.018611	-0.036663	-0.153724	0.000000	0.000000	3.000000	4.000000	0.000000
1162.853632	0.007463	0.571448	0.252401	80.892059	82.349297	122.204201	1.949497	0.000000	4.604287	0.000000	0.000000	0.000000	0.018611	-0.036663	-0.153724	0.000000	0.000000	3.000000	4.000000	0.000000
1162.856965	0.007463	0.571448	0.252401	80.892059	82.349297	122.204201	1.949497	0.000000	4.604287	0.000000	0.000000	0.000000	0.018611	-0.036663	-0.153724	0.000000	0.000000	3.000000	4.000000	0.000000
1162.860299	0.007458	0.571244	0.251871	80.871185	80.083817	119.974449	1.958678	0.000000	4.600389	0.000000	0.000000	0.000000	-0.001673	-0.061383	-0.159111	0.000000	0.000000	3.000000	4.000000	0.000000
1162.863632	0.007458	0.571244	0.251871	80.871185	80.083817	119.974449	1.958678	0.000000	4.600389	0.000000	0.000000	0.000000	-0.001673	-0.061383	-0.159111	0.000000	0.000000	3.000000	4.000000	0.000000
1162.866965	0.007458	0.571244	0.251871	80.871185	80.083817	119.974449	1.958678	0.000000	4.600389	0.000000	0.000000	0.000000	-0.001673	-0.061383	-0.159111	0.000000	0.000000	3.000000	4.000000	0.000000
1162.870299	0.007452	0.571039	0.251340	80.841133	78.138290	118.057060	1.962082	0.000000	4.598938	0.000000	0.000000	0.000000	-0.001676	-0.061373	-0.159337	0.000000	0.000000	3.000000	4.000000	0.000000
1162.873632	0.007452	0.571039	0.251340	80.841133	78.138290	118.057060	1.962082	0.000000	4.598938	0.000000	0.000000	0.000000	-0.001676	-0.061373	-0.159337	0.000000	0.000000	3.000000	4.000000	0.000000
1162.876965	0.007452	0.571039	0.251340	80.841133	78.138290	118.057060	1.962082	0.000000	4.598938	0.000000	0.000000	0.000000	-0.001676	-0.061373	-0.159337	0.000000	0.000000	3.000000	4.000000	0.000000
1162.880299	0.007452	0.571039	0.251340	80.809608	76.543892	116.492249	1.965501	0.000000	4.597478	0.000000	0.000000	0.000000	-0.001676	-0.061373	-0.159337	0.000000	0.000000	3.000000	4.000000	0.000000
1162.883632	0.007480	0.570818	0.250826	80.809608	76.543892	116.492249	1.965501	0.000000	4.597478	0.000000	0.000000	0.000000	0.008463	-0.066417	-0.154143	0.000000	0.000000	3.000000	4.000000	0.000000
1162.886965	0.007480	0.570818	0.250826	80.809608	76.543892	116.492249	1.965501	0.000000	4.597478	0.000000	0.000000	0.000000	0.008463	-0.066417	-0.154143	0.000000	0.000000	3.000000	4.000000	0.000000
1162.890299	0.007475	0.570640	0.250336	80.778252	75.229919	115.197632	1.965501	0.000000	4.597478	0.000000	0.000000	0.000000	-0.001552	-0.053307	-0.146906	0.000000	0.000000	3.000000	4.000000	0.000000
1162.893632	0.007475	0.570640	0.250336	80.778252	75.229919	115.197632	1.965501	0.000000	4.597478	0.000000	0.000000	0.000000	-0.001552	-0.053307	-0.146906	0.000000	0.000000	3.000000	4.000000	0.000000
1162.896965	0.007475	0.570640	0.250336	80.778252	75.229919	115.197632	1.965501	0.000000	4.597478	0.000000	0.000000	0.000000	-0.001552	-0.053307	-0.146906	0.000000	0.000000	3.000000	4.000000	0.000000
1162.900299	0.007475	0.570640	0.250336	80.750778	74.223297	114.212990	1.972513	0.000000	4.594474	0.000000	0.000000	0.000000	-0.001552	-0.053307	-0.146906	0.000000	0.000000	3.000000	4.000000	0.000000
1162.903632	0.007470	0.570489	0.249889	80.750778	74.223297	114.212990	1.972513	0.000000	4.594474	0.000000	0.000000	0.000000	-0.001418	-0.045303	-0.134222	0.000000	0.000000	3.000000	4.000000	0.000000
1162.906965	0.007470	0.570489	0.249889	80.750778	74.223297	114.212990	1.972513	0.000000	4.594474	0.000000	0.000000	0.000000	-0.001418	-0.045303	-0.134222	0.000000	0.000000	3.000000	4.000000	0.000000
1162.910299	0.007470	0.570489	0.249889	80.727882	73.514832	113.512283	1.972513	0.000000	4.594474	0.000000	0.000000	0.000000	-0.001418	-0.045303	-0.134222	0.000000	0.000000	3.000000	4.000000	0.000000
1162.913632	0.007470	0.570489	0.249889	80.727882	73.514832	113.512283	1.972513	0.000000	4.594474	0.000000	0.000000	0.000000	-0.001418	-0.045303	-0.134222	0.000000	0.000000	3.000000	4.000000	0.000000
1162.916965	0.007500	0.570375	0.249545	80.727882	73.514832	113.512283	1.972513	0.000000	4.594474	0.000000	0.000000	0.000000	0.008976	-0.034324	-0.103171	0.000000	0.000000	3.000000	4.000000	0.000000
1162.920299	0.007632	0.570292	0.249273	80.716507	73.101585	113.101204	1.975421	0.000000	4.593225	0.000000	0.000000	0.000000	0.039383	-0.024839	-0.081477	0.000000	0.000000	3.000000	4.000000	0.000000
1162.923632	0.007632	0.570292	0.249273	80.716507	73.101585	113.101204	1.975421	0.000000	4.593225	0.000000	0.000000	0.000000	0.039383	-0.024839	-0.081477	0.000000	0.000000	3.000000	4.000000	0.000000
1162.926965	0.007632	0.570292	0.249273	80.716507	73.101585	113.101204	1.975421	0.000000	4.593225	0.000000	0.000000	0.000000	0.039383	-0.024839	-0.081477	0.000000	0.000000	3.000000	4.000000	0.000000
1162.930299	0.007632	0.570292	0.249273	80.716675	73.099701	113.091476	1.982038	0.000000	4.590373	0.000000	0.000000	0.000000	0.039383	-0.024839	-0.081477	0.000000	0.000000	3.000000	4.000000	0.000000
1162.933632	0.007797	0.570219	0.249063	80.716675	73.099701	113.091476	1.982038	0.000000	4.590373	0.000000	0.000000	0.000000	0.049612	-0.021901	-0.063209	0.000000	0.000000	3.000000	4.000000	0.000000
1162.936965	0.007797	0.570219	0.249063	80.716675	73.099701	113.091476	1.982038	0.000000	4.590373	0.000000	0.000000	0.000000	0.049612	-0.021901	-0.063209	0.000000	0.000000	3.000000	4.000000	0.000000
1162.940299	0.007797	0.570219	0.249063	80.722313	73.222900	113.202530	1.982038	0.000000	4.590373	0.000000	0.000000	0.000000	0.049612	-0.021901	-0.063209	0.000000	0.000000	3.000000	4.000000	0.000000
1162.943632	0.007797	0.570219	0.249063	80.722313	73.222900	113.202530	1.982038	0.000000	4.590373	0.000000	0.000000	0.000000	0.049612	-0.021901	-0.063209	0.000000	0.000000	3.000000	4.000000	0.000000
1162.946965	0.007929	0.570117	0.248920	80.722313	73.222900	113.202530	1.982038	0.000000	4.590373	0.000000	0.000000	0.000000	0.039755	-0.030520	-0.042840	0.000000	0.000000	3.000000	4.000000	0.000000
1162.950299	0.007929	0.570117	0.248920	80.727928	73.343544	113.313751	1.986018	0.000000	4.588653	0.000000	0.000000	0.000000	0.039755	-0.030520	-0.042840	0.000000	0.000000	3.000000	4.000000	0.000000
1162.953632	0.007929	0.570117	0.248920	80.727928	73.343544	113.313751	1.986018	0.000000	4.588653	0.000000	0.000000	0.000000	0.039755	-0.030520	-0.042840	0.000000	0.000000	3.000000	4.000000	0.000000
1162.956965	0.007929	0.570117	0.248920	80.727928	73.343544	113.313751	1.986018	0.000000	4.588653	0.000000	0.000000	0.000000	0.039755	-0.030520	-0.042840	0.000000	0.000000	3.000000	4.000000	0.000000
1162.960299	0.008196	0.569938	0.248788	80.730705	73.409363	113.369423	1.989033	0.000000	4.587347	0.000000	0.000000	0.000000	0.079996	-0.053665	-0.039638	0.000000	0.000000	3.000000	4.000000	0.000000
1162.963632	0.008196	0.569938	0.248788	80.730705	73.409363	113.369423	1.989033	0.000000	4.587347	0.000000	0.000000	0.000000	0.079996	-0.053665	-0.039638	0.000000	0.000000	3.000000	4.000000	0.000000
1162.966965	0.008196	0.569938	0.248788	80.730705	73.409363	113.369423	1.989033	0.000000	4.587347	0.000000	0.000000	0.000000	0.079996	-0.053665	-0.039638	0.000000	0.000000	3.000000	4.000000	0.000000
1162.970299	0.008196	0.569938	0.248788	80.732567	73.451447	113.406540	1.994058	0.000000	4.585164	0.000000	0.000000	0.000000	0.079996	-0.053665	-0.039638	0.000000	0.000000	3.000000	4.000000	0.000000
1162.973632	0.008263	0.569900	0.248793	80.732567	73.451447	113.406540	1.994058	0.000000	4.585164	0.000000	0.000000	0.000000	0.020129	-0.011575	0.001611	0.000000	0.000000	3.000000	4.000000	0.000000
1162.976965	0.008263	0.569900	0.248793	80.732567	73.451447	113.406540	1.994058	0.000000	4.585164	0.000000	0.000000	0.000000	0.020129	-0.011575	0.001611	0.000000	0.000000	3.000000	4.000000	0.000000
1162.980299	0.008263	0.569900	0.248793	80.733482	73.472466	113.425095	1.994058	0.000000	4.585164	0.000000	0.000000	0.000000	0.020129	-0.011575	0.001611	0.000000	0.000000	3.000000	4.000000	0.000000
1162.983632	0.008263	0.569900	0.248793	80.733482	73.472466	113.425095	1.994058	0.000000	4.585164	0.000000	0.000000	0.000000	0.020129	-0.011575	0.001611	0.000000	0.000000	3.000000	4.000000	0.000000
1162.986965	0.008331	0.569827	0.248835	80.733482	73.472466	113.425095	1.994058	0.000000	4.585164	0.000000	0.000000	0.000000	0.020260	-0.021685	0.012682	0.000000	0.000000	3.000000	4.000000	0.000000
1162.990299	0.008331	0.569827	0.248835	80.733498	73.475204	113.425110	1.995061	0.000000	4.584728	0.000000	0.000000	0.000000	0.020260	-0.021685	0.012682	0.000000	0.000000	3.000000	4.000000	0.000000
1162.993632	0.008331	0.569827	0.248835	80.733498	73.475204	113.425110	1.995061	0.000000	4.584728	0.000000	0.000000	0.000000	0.020260	-0.021685	0.012682	0.000000	0.000000	3.000000	4.000000	0.000000
1162.996965	0.008331	0.569827	0.248835	80.733498	73.475204	113.425110	1.995061	0.000000	4.584728	0.000000	0.000000	0.000000	0.020260	-0.021685	0.012682	0.000000	0.000000	3.000000	4.000000	0.000000
1163.000299	0.008366	0.569753	0.248989	80.731659	73.441292	113.387985	1.995822	0.000000	4.584396	0.000000	0.000000	0.000000	0.010601	-0.022297	0.046000	0.000000	0.000000	3.000000	4.000000	0.000000
1163.003632	0.008366	0.569753	0.248989	80.731659	73.441292	113.387985	1.995822	0.000000	4.584396	0.000000	0.000000	0.000000	0.010601	-0.022297	0.046000	0.000000	0.000000	3.000000	4.000000	0.000000
1163.006965	0.008366	0.569753	0.248989	80.731659	73.441292	113.387985	1.995822	0.000000	4.584396	0.000000	0.000000	0.000000	0.010601	-0.022297	0.046000	0.000000	0.000000	3.000000	4.000000	0.000000
1163.010299	0.008366	0.569753	0.248989	80.729790	73.407341	113.350838	1.995336	0.000000	4.584608	0.000000	0.000000	0.000000	0.010601	-0.022297	0.046000	0.000000	0.000000	3.000000	4.000000	0.000000
1163.013632	0.008401	0.569734	0.249117	80.729790	73.407341	113.350838	1.995336	0.000000	4.584608	0.000000	0.000000	0.000000	0.010518	-0.005712	0.038608	0.000000	0.000000	3.000000	4.000000	0.000000
1163.016965	0.008401	0.569734	0.249117	80.729790	73.407341	113.350838	1.995336	0.000000	4.584608	0.000000	0.000000	0.000000	0.010518	-0.005712	0.038608	0.000000	0.000000	3.000000	4.000000	0.000000
1163.020299	0.008436	0.569698	0.249264	80.726059	73.336876	113.276680	1.995336	0.000000	4.584608	0.000000	0.000000	0.000000	0.010587	-0.010756	0.044122	0.000000	0.000000	3.000000	4.000000	0.000000
1163.023632	0.008436	0.569698	0.249264	80.726059	73.336876	113.276680	1.995336	0.000000	4.584608	0.000000	0.000000	0.000000	0.010587	-0.010756	0.044122	0.000000	0.000000	3.000000	4.000000	0.000000
1163.026965	0.008436	0.569698	0.249264	80.726059	73.336876	113.276680	1.995336	0.000000	4.584608	0.000000	0.000000	0.000000	0.010587	-0.010756	0.044122	0.000000	0.000000	3.000000	4.000000	0.000000
1163.030299	0.008436	0.569698	0.249264	80.724174	73.300293	113.239616	1.994568	0.000000	4.584943	0.000000	0.000000	0.000000	0.010587	-0.010756	0.044122	0.000000	0.000000	3.000000	4.000000	0.000000
1163.033632	0.008438	0.569641	0.249399	80.724174	73.300293	113.239616	1.994568	0.000000	4.584943	0.000000	0.000000	0.000000	0.000484	-0.017295	0.040548	0.000000	0.000000	3.000000	4.000000	0.000000
1163.036965	0.008438	0.569641	0.249399	80.724174	73.300293	113.239616	1.994568	0.000000	4.584943	0.000000	0.000000	0.000000	0.000484	-0.017295	0.040548	0.000000	0.000000	3.000000	4.000000	0.000000
1163.040299	0.008438	0.569641	0.249399	80.723244	73.284706	113.221069	1.994568	0.000000	4.584943	0.000000	0.000000	0.000000	0.000484	-0.017295	0.040548	0.000000	0.000000	3.000000	4.000000	0.000000
1163.043632	0.008438	0.569641	0.249399	80.723244	73.284706	113.221069	1.994568	0.000000	4.584943	0.000000	0.000000	0.000000	0.000484	-0.017295	0.040548	0.000000	0.000000	3.000000	4.000000	0.000000
1163.046965	0.008473	0.569527	0.249559	80.723244	73.284706	113.221069	1.994568	0.000000	4.584943	0.000000	0.000000	0.000000	0.010637	-0.033952	0.047788	0.000000	0.000000	3.000000	4.000000	0.000000
1163.050299	0.008473	0.569527	0.249559	80.723244	73.284706	113.221069	1.993684	0.000000	4.585327	0.000000	0.000000	0.000000	0.010637	-0.033952	0.047788	0.000000	0.000000	3.000000	4.000000	0.000000
1163.053632	0.008473	0.569527	0.249559	80.723244	73.284706	113.221069	1.993684	0.000000	4.585327	0.000000	0.000000	0.000000	0.010637	-0.033952	0.047788	0.000000	0.000000	3.000000	4.000000	0.000000
1163.056965	0.008473	0.569527	0.249559	80.723244	73.284706	113.221069	1.993684	0.000000	4.585327	0.000000	0.000000	0.000000	0.010637	-0.033952	0.047788	0.000000	0.000000	3.000000	4.000000	0.000000
1163.060299	0.008442	0.569243	0.249762	80.723198	73.321129	113.261887	1.993161	0.000000	4.585554	0.000000	0.000000	0.000000	-0.009339	-0.085359	0.060883	0.000000	0.000000	3.000000	4.000000	0.000000
1163.063632	0.008442	0.569243	0.249762	80.723198	73.321129	113.261887	1.993161	0.000000	4.585554	0.000000	0.000000	0.000000	-0.009339	-0.085359	0.060883	0.000000	0.000000	3.000000	4.000000	0.000000
1163.066965	0.008442	0.569243	0.249762	80.723198	73.321129	113.261887	1.993161	0.000000	4.585554	0.000000	0.000000	0.000000	-0.009339	-0.085359	0.060883	0.000000	0.000000	3.000000	4.000000	0.000000
1163.070299	0.008442	0.569243	0.249762	80.712509	73.391006	113.343529	1.991318	0.000000	4.586355	0.000000	0.000000	0.000000	-0.009339	-0.085359	0.060883	0.000000	0.000000	3.000000	4.000000	0.000000
1163.073632	0.008409	0.569093	0.249817	80.712509	73.391006	113.343529	1.991318	0.000000	4.586355	0.000000	0.000000	0.000000	-0.009871	-0.044890	0.016668	0.000000	0.000000	3.000000	4.000000	0.000000
1163.076965	0.008409	0.569093	0.249817	80.712509	73.391006	113.343529	1.991318	0.000000	4.586355	0.000000	0.000000	0.000000	-0.009871	-0.044890	0.016668	0.000000	0.000000	3.000000	4.000000	0.000000
1163.080299	0.008409	0.569093	0.249817	80.680565	73.529839	113.506165	1.991318	0.000000	4.586355	0.000000	0.000000	0.000000	-0.009871	-0.044890	0.016668	0.000000	0.000000	3.000000	4.000000	0.000000
1163.083632	0.008409	0.569093	0.249817	80.680565	73.529839	113.506165	1.991318	0.000000	4.586355	0.000000	0.000000	0.000000	-0.009871	-0.044890	0.016668	0.000000	0.000000	3.000000	4.000000	0.000000
1163.086965	0.008410	0.568939	0.249842	80.680565	73.529839	113.506165	1.991318	0.000000	4.586355	0.000000	0.000000	0.000000	0.000087	-0.046370	0.007332	0.000000	0.000000	3.000000	4.000000	0.000000
1163.090299	0.008409	0.568796	0.249817	80.618706	73.685936	113.703667	1.990437	0.000000	4.586738	0.000000	0.000000	0.000000	-0.000088	-0.042741	-0.007411	0.000000	0.000000	3.000000	4.000000	0.000000
1163.093632	0.008409	0.568796	0.249817	80.618706	73.685936	113.703667	1.990437	0.000000	4.586738	0.000000	0.000000	0.000000	-0.000088	-0.042741	-0.007411	0.000000	0.000000	3.000000	4.000000	0.000000
1163.096965	0.008409	0.568796	0.249817	80.618706	73.685936	113.703667	1.990437	0.000000	4.586738	0.000000	0.000000	0.000000	-0.000088	-0.042741	-0.007411	0.000000	0.000000	3.000000	4.000000	0.000000
1163.100299	0.008409	0.568796	0.249817	80.533546	73.909103	113.981491	1.990439	0.000000	4.586737	0.000000	0.000000	0.000000	-0.000088	-0.042741	-0.007411	0.000000	0.000000	3.000000	4.000000	0.000000
1163.103632	0.008442	0.568683	0.249724	80.533546	73.909103	113.981491	1.990439	0.000000	4.586737	0.000000	0.000000	0.000000	0.009738	-0.034062	-0.027790	0.000000	0.000000	3.000000	4.000000	0.000000
1163.106965	0.008442	0.568683	0.249724	80.533546	73.909103	113.981491	1.990439	0.000000	4.586737	0.000000	0.000000	0.000000	0.009738	-0.034062	-0.027790	0.000000	0.000000	3.000000	4.000000	0.000000
1163.110299	0.008442	0.568683	0.249724	80.468384	74.122833	114.238281	1.990439	0.000000	4.586737	0.000000	0.000000	0.000000	0.009738	-0.034062	-0.027790	0.000000	0.000000	3.000000	4.000000	0.000000
1163.113632	0.008442	0.568683	0.249724	80.468384	74.122833	114.238281	1.990439	0.000000	4.586737	0.000000	0.000000	0.000000	0.009738	-0.034062	-0.027790	0.000000	0.000000	3.000000	4.000000	0.000000
1163.116965	0.008474	0.568547	0.249619	80.468384	74.122833	114.238281	1.990439	0.000000	4.586737	0.000000	0.000000	0.000000	0.009691	-0.040556	-0.031497	0.000000	0.000000	3.000000	4.000000	0.000000
1163.120299	0.008474	0.568547	0.249619	80.449326	74.315147	114.449516	1.991562	0.000000	4.586249	0.000000	0.000000	0.000000	0.009691	-0.040556	-0.031497	0.000000	0.000000	3.000000	4.000000	0.000000
1163.123632	0.008474	0.568547	0.249619	80.449326	74.315147	114.449516	1.991562	0.000000	4.586249	0.000000	0.000000	0.000000	0.009691	-0.040556	-0.031497	0.000000	0.000000	3.000000	4.000000	0.000000
1163.126965	0.008474	0.568547	0.249619	80.449326	74.315147	114.449516	1.991562	0.000000	4.586249	0.000000	0.000000	0.000000	0.009691	-0.040556	-0.031497	0.000000	0.000000	3.000000	4.000000	0.000000
1163.130299	0.008470	0.568275	0.249269	80.457230	74.475945	114.612572	1.992766	0.000000	4.585726	0.000000	0.000000	0.000000	-0.001261	-0.081849	-0.105225	0.000000	0.000000	3.000000	4.000000	0.000000
1163.133632	0.008470	0.568275	0.249269	80.457230	74.475945	114.612572	1.992766	0.000000	4.585726	0.000000	0.000000	0.000000	-0.001261	-0.081849	-0.105225	0.000000	0.000000	3.000000	4.000000	0.000000
1163.136965	0.008470	0.568275	0.249269	80.457230	74.475945	114.612572	1.992766	0.000000	4.585726	0.000000	0.000000	0.000000	-0.001261	-0.081849	-0.105225	0.000000	0.000000	3.000000	4.000000	0.000000
1163.140299	0.008501	0.568103	0.249059	80.466774	74.675491	114.812149	1.995059	0.000000	4.584729	0.000000	0.000000	0.000000	0.009304	-0.051403	-0.062953	0.000000	0.000000	3.000000	4.000000	0.000000
1163.143632	0.008501	0.568103	0.249059	80.466774	74.675491	114.812149	1.995059	0.000000	4.584729	0.000000	0.000000	0.000000	0.009304	-0.051403	-0.062953	0.000000	0.000000	3.000000	4.000000	0.000000
1163.146965	0.008501	0.568103	0.249059	80.466774	74.675491	114.812149	1.995059	0.000000	4.584729	0.000000	0.000000	0.000000	0.009304	-0.051403	-0.062953	0.000000	0.000000	3.000000	4.000000	0.000000
1163.150299	0.008501	0.568103	0.249059	80.474258	74.877609	115.015495	1.996951	0.000000	4.583905	0.000000	0.000000	0.000000	0.009304	-0.051403	-0.062953	0.000000	0.000000	3.000000	4.000000	0.000000
1163.153632	0.008532	0.567894	0.248855	80.474258	74.877609	115.015495	1.996951	0.000000	4.583905	0.000000	0.000000	0.000000	0.009320	-0.062946	-0.061191	0.000000	0.000000	3.000000	4.000000	0.000000
1163.156965	0.008532	0.567894	0.248855	80.474258	74.877609	115.015495	1.996951	0.000000	4.583905	0.000000	0.000000	0.000000	0.009320	-0.062946	-0.061191	0.000000	0.000000	3.000000	4.000000	0.000000
1163.160299	0.008532	0.567894	0.248855	80.479485	75.117455	115.262192	1.996951	0.000000	4.583905	0.000000	0.000000	0.000000	0.009320	-0.062946	-0.061191	0.000000	0.000000	3.000000	4.000000	0.000000
1163.163632	0.008532	0.567894	0.248855	80.479485	75.117455	115.262192	1.996951	0.000000	4.583905	0.000000	0.000000	0.000000	0.009320	-0.062946	-0.061191	0.000000	0.000000	3.000000	4.000000	0.000000
1163.166965	0.008529	0.567701	0.248633	80.479485	75.117455	115.262192	1.996951	0.000000	4.583905	0.000000	0.000000	0.000000	-0.000805	-0.057865	-0.066647	0.000000	0.000000	3.000000	4.000000	0.000000
1163.170299	0.008529	0.567701	0.248633	80.472878	75.372345	115.528358	1.998807	0.000000	4.583096	0.000000	0.000000	0.000000	-0.000805	-0.057865	-0.066647	0.000000	0.000000	3.000000	4.000000	0.000000
1163.173632	0.008529	0.567701	0.248633	80.472878	75.372345	115.528358	1.998807	0.000000	4.583096	0.000000	0.000000	0.000000	-0.000805	-0.057865	-0.066647	0.000000	0.000000	3.000000	4.000000	0.000000
1163.176965	0.008529	0.567701	0.248633	80.472878	75.372345	115.528358	1.998807	0.000000	4.583096	0.000000	0.000000	0.000000	-0.000805	-0.057865	-0.066647	0.000000	0.000000	3.000000	4.000000	0.000000
1163.180299	0.008557	0.567255	0.248181	80.446671	75.643692	115.825684	2.000266	0.000000	4.582459	0.000000	0.000000	0.000000	0.008409	-0.133704	-0.135492	0.000000	0.000000	3.000000	4.000000	0.000000
1163.183632	0.008557	0.567255	0.248181	80.446671	75.643692	115.825684	2.000266	0.000000	4.582459	0.000000	0.000000	0.000000	0.008409	-0.133704	-0.135492	0.000000	0.000000	3.000000	4.000000	0.000000
1163.186965	0.008557	0.567255	0.248181	80.446671	75.643692	115.825684	2.000266	0.000000	4.582459	0.000000	0.000000	0.000000	0.008409	-0.133704	-0.135492	0.000000	0.000000	3.000000	4.000000	0.000000
1163.190299	0.008557	0.567255	0.248181	80.391106	75.941589	116.167519	2.003756	0.000000	4.580935	0.000000	0.000000	0.000000	0.008409	-0.133704	-0.135492	0.000000	0.000000	3.000000	4.000000	0.000000
1163.193632	0.008554	0.567019	0.247933	80.391106	75.941589	116.167519	2.003756	0.000000	4.580935	0.000000	0.000000	0.000000	-0.000901	-0.070794	-0.074277	0.000000	0.000000	3.000000	4.000000	0.000000
1163.196965	0.008554	0.567019	0.247933	80.391106	75.941589	116.167519	2.003756	0.000000	4.580935	0.000000	0.000000	0.000000	-0.000901	-0.070794	-0.074277	0.000000	0.000000	3.000000	4.000000	0.000000
1163.200299	0.008554	0.567019	0.247933	80.314667	76.270424	116.556458	2.003756	0.000000	4.580935	0.000000	0.000000	0.000000	-0.000901	-0.070794	-0.074277	0.000000	0.000000	3.000000	4.000000	0.000000
1163.203632	0.008554	0.567019	0.247933	80.314667	76.270424	116.556458	2.003756	0.000000	4.580935	0.000000	0.000000	0.000000	-0.000901	-0.070794	-0.074277	0.000000	0.000000	3.000000	4.000000	0.000000
1163.206965	0.008518	0.566805	0.247698	80.314667	76.270424	116.556458	2.003756	0.000000	4.580935	0.000000	0.000000	0.000000	-0.010895	-0.064253	-0.070497	0.000000	0.000000	3.000000	4.000000	0.000000
1163.210299	0.008518	0.566805	0.247698	80.239059	76.574112	116.918877	2.005389	0.000000	4.580220	0.000000	0.000000	0.000000	-0.010895	-0.064253	-0.070497	0.000000	0.000000	3.000000	4.000000	0.000000
1163.213632	0.008518	0.566805	0.247698	80.239059	76.574112	116.918877	2.005389	0.000000	4.580220	0.000000	0.000000	0.000000	-0.010895	-0.064253	-0.070497	0.000000	0.000000	3.000000	4.000000	0.000000
1163.216965	0.008518	0.566805	0.247698	80.239059	76.574112	116.918877	2.005389	0.000000	4.580220	0.000000	0.000000	0.000000	-0.010895	-0.064253	-0.070497	0.000000	0.000000	3.000000	4.000000	0.000000
1163.220299	0.008412	0.566394	0.247210	80.190475	76.850021	117.236809	2.006422	0.000000	4.579768	0.000000	0.000000	0.000000	-0.031870	-0.123345	-0.146594	0.000000	0.000000	3.000000	4.000000	0.000000
1163.223632	0.008412	0.566394	0.247210	80.190475	76.850021	117.236809	2.006422	0.000000	4.579768	0.000000	0.000000	0.000000	-0.031870	-0.123345	-0.146594	0.000000	0.000000	3.000000	4.000000	0.000000
1163.226965	0.008412	0.566394	0.247210	80.190475	76.850021	117.236809	2.006422	0.000000	4.579768	0.000000	0.000000	0.000000	-0.031870	-0.123345	-0.146594	0.000000	0.000000	3.000000	4.000000	0.000000
1163.230299	0.008412	0.566394	0.247210	80.170868	77.096855	117.510452	2.008098	0.000000	4.579033	0.000000	0.000000	0.000000	-0.031870	-0.123345	-0.146594	0.000000	0.000000	3.000000	4.000000	0.000000
1163.233632	0.008375	0.566197	0.246956	80.170868	77.096855	117.510452	2.008098	0.000000	4.579033	0.000000	0.000000	0.000000	-0.010939	-0.059105	-0.076220	0.000000	0.000000	3.000000	4.000000	0.000000
1163.236965	0.008375	0.566197	0.246956	80.170868	77.096855	117.510452	2.008098	0.000000	4.579033	0.000000	0.000000	0.000000	-0.010939	-0.059105	-0.076220	0.000000	0.000000	3.000000	4.000000	0.000000
1163.240299	0.008375	0.566197	0.246956	80.166687	77.330513	117.761345	2.008098	0.000000	4.579033	0.000000	0.000000	0.000000	-0.010939	-0.059105	-0.076220	0.000000	0.000000	3.000000	4.000000	0.000000
1163.243632	0.008375	0.566197	0.246956	80.166687	77.330513	117.761345	2.008098	0.000000	4.579033	0.000000	0.000000	0.000000	-0.010939	-0.059105	-0.076220	0.000000	0.000000	3.000000	4.000000	0.000000
1163.246965	0.008305	0.565995	0.246671	80.166687	77.330513	117.761345	2.008098	0.000000	4.579033	0.000000	0.000000	0.000000	-0.021067	-0.060524	-0.085461	0.000000	0.000000	3.000000	4.000000	0.000000
1163.250299	0.008301	0.565789	0.246354	80.175453	77.595825	118.031792	2.009263	0.000000	4.578522	0.000000	0.000000	0.000000	-0.001122	-0.061922	-0.095070	0.000000	0.000000	3.000000	4.000000	0.000000
1163.253632	0.008301	0.565789	0.246354	80.175453	77.595825	118.031792	2.009263	0.000000	4.578522	0.000000	0.000000	0.000000	-0.001122	-0.061922	-0.095070	0.000000	0.000000	3.000000	4.000000	0.000000
1163.256965	0.008301	0.565789	0.246354	80.175453	77.595825	118.031792	2.009263	0.000000	4.578522	0.000000	0.000000	0.000000	-0.001122	-0.061922	-0.095070	0.000000	0.000000	3.000000	4.000000	0.000000
1163.260299	0.008301	0.565789	0.246354	80.186684	77.877846	118.318001	2.012225	0.000000	4.577221	0.000000	0.000000	0.000000	-0.001122	-0.061922	-0.095070	0.000000	0.000000	3.000000	4.000000	0.000000
1163.263632	0.008297	0.565594	0.245987	80.186684	77.877846	118.318001	2.012225	0.000000	4.577221	0.000000	0.000000	0.000000	-0.001298	-0.058281	-0.110004	0.000000	0.000000	3.000000	4.000000	0.000000
1163.266965	0.008297	0.565594	0.245987	80.186684	77.877846	118.318001	2.012225	0.000000	4.577221	0.000000	0.000000	0.000000	-0.001298	-0.058281	-0.110004	0.000000	0.000000	3.000000	4.000000	0.000000
1163.270299	0.008297	0.565594	0.245987	80.199036	78.193214	118.632835	2.012225	0.000000	4.577221	0.000000	0.000000	0.000000	-0.001298	-0.058281	-0.110004	0.000000	0.000000	3.000000	4.000000	0.000000
1163.273632	0.008297	0.565594	0.245987	80.199036	78.193214	118.632835	2.012225	0.000000	4.577221	0.000000	0.000000	0.000000	-0.001298	-0.058281	-0.110004	0.000000	0.000000	3.000000	4.000000	0.000000
1163.276965	0.008259	0.565391	0.245559	80.199036	78.193214	118.632835	2.012225	0.000000	4.577221	0.000000	0.000000	0.000000	-0.011527	-0.061126	-0.128624	0.000000	0.000000	3.000000	4.000000	0.000000
1163.280299	0.008220	0.565199	0.245080	80.211700	78.529816	118.974396	2.014670	0.000000	4.576145	0.000000	0.000000	0.000000	-0.011690	-0.057484	-0.143636	0.000000	0.000000	3.000000	4.000000	0.000000
1163.283632	0.008220	0.565199	0.245080	80.211700	78.529816	118.974396	2.014670	0.000000	4.576145	0.000000	0.000000	0.000000	-0.011690	-0.057484	-0.143636	0.000000	0.000000	3.000000	4.000000	0.000000
1163.286965	0.008220	0.565199	0.245080	80.211700	78.529816	118.974396	2.014670	0.000000	4.576145	0.000000	0.000000	0.000000	-0.011690	-0.057484	-0.143636	0.000000	0.000000	3.000000	4.000000	0.000000
1163.290299	0.008220	0.565199	0.245080	80.225311	78.897354	119.352882	2.019705	0.000000	4.573925	0.000000	0.000000	0.000000	-0.011690	-0.057484	-0.143636	0.000000	0.000000	3.000000	4.000000	0.000000
1163.293632	0.008180	0.564993	0.244507	80.225311	78.897354	119.352882	2.019705	0.000000	4.573925	0.000000	0.000000	0.000000	-0.012005	-0.061757	-0.171807	0.000000	0.000000	3.000000	4.000000	0.000000
1163.296965	0.008180	0.564993	0.244507	80.225311	78.897354	119.352882	2.019705	0.000000	4.573925	0.000000	0.000000	0.000000	-0.012005	-0.061757	-0.171807	0.000000	0.000000	3.000000	4.000000	0.000000
1163.300299	0.008106	0.564821	0.243897	80.239120	79.286507	119.750526	2.019705	0.000000	4.573925	0.000000	0.000000	0.000000	-0.022105	-0.051667	-0.183044	0.000000	0.000000	3.000000	4.000000	0.000000
1163.303632	0.008106	0.564821	0.243897	80.239120	79.286507	119.750526	2.019705	0.000000	4.573925	0.000000	0.000000	0.000000	-0.022105	-0.051667	-0.183044	0.000000	0.000000	3.000000	4.000000	0.000000
1163.306965	0.008106	0.564821	0.243897	80.239120	79.286507	119.750526	2.019705	0.000000	4.573925	0.000000	0.000000	0.000000	-0.022105	-0.051667	-0.183044	0.000000	0.000000	3.000000	4.000000	0.000000
1163.310299	0.008106	0.564821	0.243897	80.251717	79.710861	120.187820	2.026112	0.000000	4.571091	0.000000	0.000000	0.000000	-0.022105	-0.051667	-0.183044	0.000000	0.000000	3.000000	4.000000	0.000000
1163.313632	0.008065	0.564677	0.243217	80.251717	79.710861	120.187820	2.026112	0.000000	4.571091	0.000000	0.000000	0.000000	-0.012333	-0.043074	-0.203908	0.000000	0.000000	3.000000	4.000000	0.000000
1163.316965	0.008065	0.564677	0.243217	80.251717	79.710861	120.187820	2.026112	0.000000	4.571091	0.000000	0.000000	0.000000	-0.012333	-0.043074	-0.203908	0.000000	0.000000	3.000000	4.000000	0.000000
1163.320299	0.008024	0.564512	0.242524	80.261200	80.122063	120.610176	2.026112	0.000000	4.571091	0.000000	0.000000	0.000000	-0.012361	-0.049546	-0.208023	0.000000	0.000000	3.000000	4.000000	0.000000
1163.323632	0.008024	0.564512	0.242524	80.261200	80.122063	120.610176	2.026112	0.000000	4.571091	0.000000	0.000000	0.000000	-0.012361	-0.049546	-0.208023	0.000000	0.000000	3.000000	4.000000	0.000000
1163.326965	0.008024	0.564512	0.242524	80.261200	80.122063	120.610176	2.026112	0.000000	4.571091	0.000000	0.000000	0.000000	-0.012361	-0.049546	-0.208023	0.000000	0.000000	3.000000	4.000000	0.000000
1163.330299	0.008024	0.564512	0.242524	80.268776	80.555550	121.053589	2.034393	0.000000	4.567411	0.000000	0.000000	0.000000	-0.012361	-0.049546	-0.208023	0.000000	0.000000	3.000000	4.000000	0.000000
1163.333632	0.008048	0.564380	0.241791	80.268776	80.555550	121.053589	2.034393	0.000000	4.567411	0.000000	0.000000	0.000000	0.007436	-0.039547	-0.219722	0.000000	0.000000	3.000000	4.000000	0.000000
1163.336965	0.008048	0.564380	0.241791	80.268776	80.555550	121.053589	2.034393	0.000000	4.567411	0.000000	0.000000	0.000000	0.007436	-0.039547	-0.219722	0.000000	0.000000	3.000000	4.000000	0.000000
1163.340299	0.008073	0.564248	0.241058	80.281654	80.992821	121.491714	2.034393	0.000000	4.567411	0.000000	0.000000	0.000000	0.007411	-0.039581	-0.220070	0.000000	0.000000	3.000000	4.000000	0.000000
1163.343632	0.008073	0.564248	0.241058	80.281654	80.992821	121.491714	2.034393	0.000000	4.567411	0.000000	0.000000	0.000000	0.007411	-0.039581	-0.220070	0.000000	0.000000	3.000000	4.000000	0.000000
1163.346965	0.008073	0.564248	0.241058	80.281654	80.992821	121.491714	2.034393	0.000000	4.567411	0.000000	0.000000	0.000000	0.007411	-0.039581	-0.220070	0.000000	0.000000	3.000000	4.000000	0.000000
1163.350299	0.008073	0.564248	0.241058	80.294510	81.452049	121.949341	2.045481	0.000000	4.562456	0.000000	0.000000	0.000000	0.007411	-0.039581	-0.220070	0.000000	0.000000	3.000000	4.000000	0.000000
1163.353632	0.008164	0.564150	0.240285	80.294510	81.452049	121.949341	2.045481	0.000000	4.562456	0.000000	0.000000	0.000000	0.027122	-0.029618	-0.231815	0.000000	0.000000	3.000000	4.000000	0.000000
1163.356965	0.008164	0.564150	0.240285	80.294510	81.452049	121.949341	2.045481	0.000000	4.562456	0.000000	0.000000	0.000000	0.027122	-0.029618	-0.231815	0.000000	0.000000	3.000000	4.000000	0.000000
1163.360299	0.008286	0.564046	0.239479	80.306732	81.912415	122.400131	2.045481	0.000000	4.562456	0.000000	0.000000	0.000000	0.036861	-0.031153	-0.241750	0.000000	0.000000	3.000000	4.000000	0.000000
1163.363632	0.008286	0.564046	0.239479	80.306732	81.912415	122.400131	2.045481	0.000000	4.562456	0.000000	0.000000	0.000000	0.036861	-0.031153	-0.241750	0.000000	0.000000	3.000000	4.000000	0.000000
1163.366965	0.008286	0.564046	0.239479	80.306732	81.912415	122.400131	2.045481	0.000000	4.562456	0.000000	0.000000	0.000000	0.036861	-0.031153	-0.241750	0.000000	0.000000	3.000000	4.000000	0.000000
1163.370299	0.008286	0.564046	0.239479	80.318794	82.394768	122.878426	2.060059	0.000000	4.555892	0.000000	0.000000	0.000000	0.036861	-0.031153	-0.241750	0.000000	0.000000	3.000000	4.000000	0.000000
1163.373632	0.008409	0.563937	0.238641	80.318794	82.394768	122.878426	2.060059	0.000000	4.555892	0.000000	0.000000	0.000000	0.036650	-0.032688	-0.251608	0.000000	0.000000	3.000000	4.000000	0.000000
1163.376965	0.008409	0.563937	0.238641	80.318794	82.394768	122.878426	2.060059	0.000000	4.555892	0.000000	0.000000	0.000000	0.036650	-0.032688	-0.251608	0.000000	0.000000	3.000000	4.000000	0.000000
1163.380299	0.008497	0.563818	0.237738	80.330658	82.896477	123.376328	2.060059	0.000000	4.555892	0.000000	0.000000	0.000000	0.026421	-0.035670	-0.270872	0.000000	0.000000	3.000000	4.000000	0.000000
1163.383632	0.008497	0.563818	0.237738	80.330658	82.896477	123.376328	2.060059	0.000000	4.555892	0.000000	0.000000	0.000000	0.026421	-0.035670	-0.270872	0.000000	0.000000	3.000000	4.000000	0.000000
1163.386965	0.008497	0.563818	0.237738	80.330658	82.896477	123.376328	2.060059	0.000000	4.555892	0.000000	0.000000	0.000000	0.026421	-0.035670	-0.270872	0.000000	0.000000	3.000000	4.000000	0.000000
1163.390299	0.008497	0.563818	0.237738	80.342194	83.417641	123.893967	2.075896	0.000000	4.548698	0.000000	0.000000	0.000000	0.026421	-0.035670	-0.270872	0.000000	0.000000	3.000000	4.000000	0.000000
1163.393632	0.008617	0.563715	0.236814	80.342194	83.417641	123.893967	2.075896	0.000000	4.548698	0.000000	0.000000	0.000000	0.036151	-0.030795	-0.277112	0.000000	0.000000	3.000000	4.000000	0.000000
1163.396965	0.008617	0.563715	0.236814	80.342194	83.417641	123.893967	2.075896	0.000000	4.548698	0.000000	0.000000	0.000000	0.036151	-0.030795	-0.277112	0.000000	0.000000	3.000000	4.000000	0.000000
1163.400299	0.008770	0.563591	0.235875	80.353271	83.958206	124.431267	2.075896	0.000000	4.548698	0.000000	0.000000	0.000000	0.045861	-0.037320	-0.281647	0.000000	0.000000	3.000000	4.000000	0.000000
1163.403632	0.008770	0.563591	0.235875	80.353271	83.958206	124.431267	2.075896	0.000000	4.548698	0.000000	0.000000	0.000000	0.045861	-0.037320	-0.281647	0.000000	0.000000	3.000000	4.000000	0.000000
1163.406965	0.008770	0.563591	0.235875	80.353271	83.958206	124.431267	2.075896	0.000000	4.548698	0.000000	0.000000	0.000000	0.045861	-0.037320	-0.281647	0.000000	0.000000	3.000000	4.000000	0.000000
1163.410299	0.008770	0.563591	0.235875	80.363838	84.479515	124.947426	2.093777	0.000000	4.540495	0.000000	0.000000	0.000000	0.045861	-0.037320	-0.281647	0.000000	0.000000	3.000000	4.000000	0.000000
1163.413632	0.008889	0.563483	0.234916	80.363838	84.479515	124.947426	2.093777	0.000000	4.540495	0.000000	0.000000	0.000000	0.035791	-0.032466	-0.287702	0.000000	0.000000	3.000000	4.000000	0.000000
1163.416965	0.008889	0.563483	0.234916	80.363838	84.479515	124.947426	2.093777	0.000000	4.540495	0.000000	0.000000	0.000000	0.035791	-0.032466	-0.287702	0.000000	0.000000	3.000000	4.000000	0.000000
1163.420299	0.009074	0.563336	0.233960	80.373383	84.775795	125.241219	2.093777	0.000000	4.540495	0.000000	0.000000	0.000000	0.055383	-0.043920	-0.286774	0.000000	0.000000	3.000000	4.000000	0.000000
1163.423632	0.009074	0.563336	0.233960	80.373383	84.775795	125.241219	2.093777	0.000000	4.540495	0.000000	0.000000	0.000000	0.055383	-0.043920	-0.286774	0.000000	0.000000	3.000000	4.000000	0.000000
1163.426965	0.009074	0.563336	0.233960	80.373383	84.775795	125.241219	2.093777	0.000000	4.540495	0.000000	0.000000	0.000000	0.055383	-0.043920	-0.286774	0.000000	0.000000	3.000000	4.000000	0.000000
1163.430299	0.009074	0.563336	0.233960	80.382454	84.710381	125.175209	2.112718	0.000000	4.531713	0.000000	0.000000	0.000000	0.055383	-0.043920	-0.286774	0.000000	0.000000	3.000000	4.000000	0.000000
1163.433632	0.009225	0.563249	0.233010	80.382454	84.710381	125.175209	2.112718	0.000000	4.531713	0.000000	0.000000	0.000000	0.045412	-0.026298	-0.285047	0.000000	0.000000	3.000000	4.000000	0.000000
1163.436965	0.009225	0.563249	0.233010	80.382454	84.710381	125.175209	2.112718	0.000000	4.531713	0.000000	0.000000	0.000000	0.045412	-0.026298	-0.285047	0.000000	0.000000	3.000000	4.000000	0.000000
1163.440299	0.009410	0.563149	0.232108	80.390778	84.249031	124.720947	2.112718	0.000000	4.531713	0.000000	0.000000	0.000000	0.055294	-0.029877	-0.270478	0.000000	0.000000	3.000000	4.000000	0.000000
1163.443632	0.009410	0.563149	0.232108	80.390778	84.249031	124.720947	2.112718	0.000000	4.531713	0.000000	0.000000	0.000000	0.055294	-0.029877	-0.270478	0.000000	0.000000	3.000000	4.000000	0.000000
1163.446965	0.009410	0.563149	0.232108	80.390778	84.249031	124.720947	2.112718	0.000000	4.531713	0.000000	0.000000	0.000000	0.055294	-0.029877	-0.270478	0.000000	0.000000	3.000000	4.000000	0.000000
1163.450299	0.009410	0.563149	0.232108	80.397987	83.530350	124.010773	2.131890	0.000000	4.522725	0.000000	0.000000	0.000000	0.055294	-0.029877	-0.270478	0.000000	0.000000	3.000000	4.000000	0.000000
1163.453632	0.009560	0.563044	0.231174	80.397987	83.530350	124.010773	2.131890	0.000000	4.522725	0.000000	0.000000	0.000000	0.045196	-0.031436	-0.280435	0.000000	0.000000	3.000000	4.000000	0.000000
1163.456965	0.009560	0.563044	0.231174	80.397987	83.530350	124.010773	2.131890	0.000000	4.522725	0.000000	0.000000	0.000000	0.045196	-0.031436	-0.280435	0.000000	0.000000	3.000000	4.000000	0.000000
1163.460299	0.009711	0.562981	0.230263	80.402306	82.620338	123.116745	2.131890	0.000000	4.522725	0.000000	0.000000	0.000000	0.045167	-0.018824	-0.273084	0.000000	0.000000	3.000000	4.000000	0.000000
1163.463632	0.009711	0.562981	0.230263	80.402306	82.620338	123.116745	2.131890	0.000000	4.522725	0.000000	0.000000	0.000000	0.045167	-0.018824	-0.273084	0.000000	0.000000	3.000000	4.000000	0.000000
1163.466965	0.009711	0.562981	0.230263	80.402306	82.620338	123.116745	2.131890	0.000000	4.522725	0.000000	0.000000	0.000000	0.045167	-0.018824	-0.273084	0.000000	0.000000	3.000000	4.000000	0.000000
1163.470299	0.009711	0.562981	0.230263	80.403122	81.584831	122.098938	2.150653	0.000000	4.513834	0.000000	0.000000	0.000000	0.045167	-0.018824	-0.273084	0.000000	0.000000	3.000000	4.000000	0.000000
1163.473632	0.009796	0.562897	0.229339	80.403122	81.584831	122.098938	2.150653	0.000000	4.513834	0.000000	0.000000	0.000000	0.025421	-0.025300	-0.277235	0.000000	0.000000	3.000000	4.000000	0.000000
1163.476965	0.009796	0.562897	0.229339	80.403122	81.584831	122.098938	2.150653	0.000000	4.513834	0.000000	0.000000	0.000000	0.025421	-0.025300	-0.277235	0.000000	0.000000	3.000000	4.000000	0.000000
1163.480299	0.009847	0.562828	0.228395	80.400497	80.539604	121.076347	2.150653	0.000000	4.513834	0.000000	0.000000	0.000000	0.015489	-0.020561	-0.283280	0.000000	0.000000	3.000000	4.000000	0.000000
1163.483632	0.009847	0.562828	0.228395	80.400497	80.539604	121.076347	2.150653	0.000000	4.513834	0.000000	0.000000	0.000000	0.015489	-0.020561	-0.283280	0.000000	0.000000	3.000000	4.000000	0.000000
1163.486965	0.009847	0.562828	0.228395	80.400497	80.539604	121.076347	2.150653	0.000000	4.513834	0.000000	0.000000	0.000000	0.015489	-0.020561	-0.283280	0.000000	0.000000	3.000000	4.000000	0.000000
1163.490299	0.009847	0.562828	0.228395	80.396080	79.575539	120.136444	2.167144	0.000000	4.505939	0.000000	0.000000	0.000000	0.015489	-0.020561	-0.283280	0.000000	0.000000	3.000000	4.000000	0.000000
1163.493632	0.009867	0.562764	0.227482	80.396080	79.575539	120.136444	2.167144	0.000000	4.505939	0.000000	0.000000	0.000000	0.005817	-0.019223	-0.273984	0.000000	0.000000	3.000000	4.000000	0.000000
1163.496965	0.009867	0.562764	0.227482	80.396080	79.575539	120.136444	2.167144	0.000000	4.505939	0.000000	0.000000	0.000000	0.005817	-0.019223	-0.273984	0.000000	0.000000	3.000000	4.000000	0.000000
1163.500299	0.009854	0.562721	0.226581	80.391335	78.757332	119.342506	2.167144	0.000000	4.505939	0.000000	0.000000	0.000000	-0.003896	-0.012983	-0.270342	0.000000	0.000000	3.000000	4.000000	0.000000
1163.503632	0.009854	0.562721	0.226581	80.391335	78.757332	119.342506	2.167144	0.000000	4.505939	0.000000	0.000000	0.000000	-0.003896	-0.012983	-0.270342	0.000000	0.000000	3.000000	4.000000	0.000000
1163.506965	0.009854	0.562721	0.226581	80.391335	78.757332	119.342506	2.167144	0.000000	4.505939	0.000000	0.000000	0.000000	-0.003896	-0.012983	-0.270342	0.000000	0.000000	3.000000	4.000000	0.000000
1163.510299	0.009854	0.562721	0.226581	80.388504	78.135666	118.739632	2.181309	0.000000	4.499099	0.000000	0.000000	0.000000	-0.003896	-0.012983	-0.270342	0.000000	0.000000	3.000000	4.000000	0.000000
1163.513632	0.009873	0.562677	0.225678	80.388504	78.135666	118.739632	2.181309	0.000000	4.499099	0.000000	0.000000	0.000000	0.005823	-0.013148	-0.270939	0.000000	0.000000	3.000000	4.000000	0.000000
1163.516965	0.009873	0.562677	0.225678	80.388504	78.135666	118.739632	2.181309	0.000000	4.499099	0.000000	0.000000	0.000000	0.005823	-0.013148	-0.270939	0.000000	0.000000	3.000000	4.000000	0.000000
1163.520299	0.009893	0.562654	0.224786	80.391029	77.831039	118.449333	2.181309	0.000000	4.499099	0.000000	0.000000	0.000000	0.005848	-0.006945	-0.267403	0.000000	0.000000	3.000000	4.000000	0.000000
1163.523632	0.009893	0.562654	0.224786	80.391029	77.831039	118.449333	2.181309	0.000000	4.499099	0.000000	0.000000	0.000000	0.005848	-0.006945	-0.267403	0.000000	0.000000	3.000000	4.000000	0.000000
1163.526965	0.009893	0.562654	0.224786	80.391029	77.831039	118.449333	2.181309	0.000000	4.499099	0.000000	0.000000	0.000000	0.005848	-0.006945	-0.267403	0.000000	0.000000	3.000000	4.000000	0.000000
1163.530299	0.009893	0.562654	0.224786	80.399292	77.818405	118.444237	2.196004	0.000000	4.491945	0.000000	0.000000	0.000000	0.005848	-0.006945	-0.267403	0.000000	0.000000	3.000000	4.000000	0.000000
1163.533632	0.009944	0.562642	0.223841	80.399292	77.818405	118.444237	2.196004	0.000000	4.491945	0.000000	0.000000	0.000000	0.015290	-0.003779	-0.283438	0.000000	0.000000	3.000000	4.000000	0.000000
1163.536965	0.009944	0.562642	0.223841	80.399292	77.818405	118.444237	2.196004	0.000000	4.491945	0.000000	0.000000	0.000000	0.015290	-0.003779	-0.283438	0.000000	0.000000	3.000000	4.000000	0.000000
1163.540299	0.009930	0.562649	0.222909	80.410973	77.989342	118.624992	2.196004	0.000000	4.491945	0.000000	0.000000	0.000000	-0.004083	0.002356	-0.279634	0.000000	0.000000	3.000000	4.000000	0.000000
1163.543632	0.009930	0.562649	0.222909	80.410973	77.989342	118.624992	2.196004	0.000000	4.491945	0.000000	0.000000	0.000000	-0.004083	0.002356	-0.279634	0.000000	0.000000	3.000000	4.000000	0.000000
1163.546965	0.009930	0.562649	0.222909	80.410973	77.989342	118.624992	2.196004	0.000000	4.491945	0.000000	0.000000	0.000000	-0.004083	0.002356	-0.279634	0.000000	0.000000	3.000000	4.000000	0.000000
1163.550299	0.009930	0.562649	0.222909	80.424164	78.267105	118.910561	2.211496	0.000000	4.484338	0.000000	0.000000	0.000000	-0.004083	0.002356	-0.279634	0.000000	0.000000	3.000000	4.000000	0.000000
1163.553632	0.009916	0.562726	0.221932	80.424164	78.267105	118.910561	2.211496	0.000000	4.484338	0.000000	0.000000	0.000000	-0.004283	0.022921	-0.293321	0.000000	0.000000	3.000000	4.000000	0.000000
1163.556965	0.009916	0.562726	0.221932	80.424164	78.267105	118.910561	2.211496	0.000000	4.484338	0.000000	0.000000	0.000000	-0.004283	0.022921	-0.293321	0.000000	0.000000	3.000000	4.000000	0.000000
1163.560299	0.009902	0.562822	0.220966	80.436241	78.513603	119.164810	2.211496	0.000000	4.484338	0.000000	0.000000	0.000000	-0.004231	0.028964	-0.289805	0.000000	0.000000	3.000000	4.000000	0.000000
1163.563632	0.009902	0.562822	0.220966	80.436241	78.513603	119.164810	2.211496	0.000000	4.484338	0.000000	0.000000	0.000000	-0.004231	0.028964	-0.289805	0.000000	0.000000	3.000000	4.000000	0.000000
1163.566965	0.009902	0.562822	0.220966	80.436241	78.513603	119.164810	2.211496	0.000000	4.484338	0.000000	0.000000	0.000000	-0.004231	0.028964	-0.289805	0.000000	0.000000	3.000000	4.000000	0.000000
1163.570299	0.009902	0.562822	0.220966	80.444962	78.636795	119.295952	2.226642	0.000000	4.476836	0.000000	0.000000	0.000000	-0.004231	0.028964	-0.289805	0.000000	0.000000	3.000000	4.000000	0.000000
1163.573632	0.009888	0.562981	0.220038	80.444962	78.636795	119.295952	2.226642	0.000000	4.476836	0.000000	0.000000	0.000000	-0.004062	0.047640	-0.278194	0.000000	0.000000	3.000000	4.000000	0.000000
1163.576965	0.009888	0.562981	0.220038	80.444962	78.636795	119.295952	2.226642	0.000000	4.476836	0.000000	0.000000	0.000000	-0.004062	0.047640	-0.278194	0.000000	0.000000	3.000000	4.000000	0.000000
1163.580299	0.009875	0.563160	0.219123	80.452744	78.728073	119.395111	2.226642	0.000000	4.476836	0.000000	0.000000	0.000000	-0.004009	0.053636	-0.274598	0.000000	0.000000	3.000000	4.000000	0.000000
1163.583632	0.009875	0.563160	0.219123	80.452744	78.728073	119.395111	2.226642	0.000000	4.476836	0.000000	0.000000	0.000000	-0.004009	0.053636	-0.274598	0.000000	0.000000	3.000000	4.000000	0.000000
1163.586965	0.009875	0.563160	0.219123	80.452744	78.728073	119.395111	2.226642	0.000000	4.476836	0.000000	0.000000	0.000000	-0.004009	0.053636	-0.274598	0.000000	0.000000	3.000000	4.000000	0.000000
1163.590299	0.009875	0.563160	0.219123	80.459000	78.769218	119.443779	2.241178	0.000000	4.469578	0.000000	0.000000	0.000000	-0.004009	0.053636	-0.274598	0.000000	0.000000	3.000000	4.000000	0.000000
1163.593632	0.009862	0.563380	0.218233	80.459000	78.769218	119.443779	2.241178	0.000000	4.469578	0.000000	0.000000	0.000000	-0.003898	0.065946	-0.266938	0.000000	0.000000	3.000000	4.000000	0.000000
1163.596965	0.009862	0.563380	0.218233	80.459000	78.769218	119.443779	2.241178	0.000000	4.469578	0.000000	0.000000	0.000000	-0.003898	0.065946	-0.266938	0.000000	0.000000	3.000000	4.000000	0.000000
1163.600299	0.009817	0.563620	0.217356	80.466156	78.863327	119.539421	2.241178	0.000000	4.469578	0.000000	0.000000	0.000000	-0.013450	0.071905	-0.263160	0.000000	0.000000	3.000000	4.000000	0.000000
1163.603632	0.009817	0.563620	0.217356	80.466156	78.863327	119.539421	2.241178	0.000000	4.469578	0.000000	0.000000	0.000000	-0.013450	0.071905	-0.263160	0.000000	0.000000	3.000000	4.000000	0.000000
1163.606965	0.009817	0.563620	0.217356	80.466156	78.863327	119.539421	2.241178	0.000000	4.469578	0.000000	0.000000	0.000000	-0.013450	0.071905	-0.263160	0.000000	0.000000	3.000000	4.000000	0.000000
1163.610299	0.009817	0.563620	0.217356	80.475105	79.092567	119.775780	2.254755	0.000000	4.462743	0.000000	0.000000	0.000000	-0.013450	0.071905	-0.263160	0.000000	0.000000	3.000000	4.000000	0.000000
1163.613632	0.009772	0.563874	0.216458	80.475105	79.092567	119.775780	2.254755	0.000000	4.462743	0.000000	0.000000	0.000000	-0.013515	0.076323	-0.269356	0.000000	0.000000	3.000000	4.000000	0.000000
1163.616965	0.009772	0.563874	0.216458	80.475105	79.092567	119.775780	2.254755	0.000000	4.462743	0.000000	0.000000	0.000000	-0.013515	0.076323	-0.269356	0.000000	0.000000	3.000000	4.000000	0.000000
1163.620299	0.009758	0.564117	0.215493	80.485779	79.403389	120.090958	2.254755	0.000000	4.462743	0.000000	0.000000	0.000000	-0.004202	0.072844	-0.289650	0.000000	0.000000	3.000000	4.000000	0.000000
1163.623632	0.009758	0.564117	0.215493	80.485779	79.403389	120.090958	2.254755	0.000000	4.462743	0.000000	0.000000	0.000000	-0.004202	0.072844	-0.289650	0.000000	0.000000	3.000000	4.000000	0.000000
1163.626965	0.009758	0.564117	0.215493	80.485779	79.403389	120.090958	2.254755	0.000000	4.462743	0.000000	0.000000	0.000000	-0.004202	0.072844	-0.289650	0.000000	0.000000	3.000000	4.000000	0.000000
1163.630299	0.009711	0.564327	0.214446	80.497398	79.748947	120.444077	2.269277	0.000000	4.455377	0.000000	0.000000	0.000000	-0.014119	0.062965	-0.313832	0.000000	0.000000	3.000000	4.000000	0.000000
1163.633632	0.009711	0.564327	0.214446	80.497398	79.748947	120.444077	2.269277	0.000000	4.455377	0.000000	0.000000	0.000000	-0.014119	0.062965	-0.313832	0.000000	0.000000	3.000000	4.000000	0.000000
1163.636965	0.009711	0.564327	0.214446	80.497398	79.748947	120.444077	2.269277	0.000000	4.455377	0.000000	0.000000	0.000000	-0.014119	0.062965	-0.313832	0.000000	0.000000	3.000000	4.000000	0.000000
1163.640299	0.009663	0.564488	0.213338	80.511009	80.168915	120.872643	2.277279	0.000000	4.451292	0.000000	0.000000	0.000000	-0.014357	0.048400	-0.332437	0.000000	0.000000	3.000000	4.000000	0.000000
1163.643632	0.009663	0.564488	0.213338	80.511009	80.168915	120.872643	2.277279	0.000000	4.451292	0.000000	0.000000	0.000000	-0.014357	0.048400	-0.332437	0.000000	0.000000	3.000000	4.000000	0.000000
1163.646965	0.009663	0.564488	0.213338	80.511009	80.168915	120.872643	2.277279	0.000000	4.451292	0.000000	0.000000	0.000000	-0.014357	0.048400	-0.332437	0.000000	0.000000	3.000000	4.000000	0.000000
1163.650299	0.009582	0.564616	0.212149	80.525681	80.642723	121.358528	2.285850	0.000000	4.446897	0.000000	0.000000	0.000000	-0.024211	0.038502	-0.356854	0.000000	0.000000	3.000000	4.000000	0.000000
1163.653632	0.009582	0.564616	0.212149	80.525681	80.642723	121.358528	2.285850	0.000000	4.446897	0.000000	0.000000	0.000000	-0.024211	0.038502	-0.356854	0.000000	0.000000	3.000000	4.000000	0.000000
1163.656965	0.009582	0.564616	0.212149	80.525681	80.642723	121.358528	2.285850	0.000000	4.446897	0.000000	0.000000	0.000000	-0.024211	0.038502	-0.356854	0.000000	0.000000	3.000000	4.000000	0.000000
1163.660299	0.009500	0.564748	0.210871	80.540260	81.136581	121.864716	2.294636	0.000000	4.442369	0.000000	0.000000	0.000000	-0.024519	0.039554	-0.383317	0.000000	0.000000	3.000000	4.000000	0.000000
1163.663632	0.009500	0.564748	0.210871	80.540260	81.136581	121.864716	2.294636	0.000000	4.442369	0.000000	0.000000	0.000000	-0.024519	0.039554	-0.383317	0.000000	0.000000	3.000000	4.000000	0.000000
1163.666965	0.009500	0.564748	0.210871	80.540260	81.136581	121.864716	2.294636	0.000000	4.442369	0.000000	0.000000	0.000000	-0.024519	0.039554	-0.383317	0.000000	0.000000	3.000000	4.000000	0.000000
1163.670299	0.009387	0.564894	0.209571	80.554626	81.647751	122.391182	2.304237	0.000000	4.437397	0.000000	0.000000	0.000000	-0.034036	0.043689	-0.389862	0.000000	0.000000	3.000000	4.000000	0.000000
1163.673632	0.009387	0.564894	0.209571	80.554626	81.647751	122.391182	2.304237	0.000000	4.437397	0.000000	0.000000	0.000000	-0.034036	0.043689	-0.389862	0.000000	0.000000	3.000000	4.000000	0.000000
1163.676965	0.009387	0.564894	0.209571	80.554626	81.647751	122.391182	2.304237	0.000000	4.437397	0.000000	0.000000	0.000000	-0.034036	0.043689	-0.389862	0.000000	0.000000	3.000000	4.000000	0.000000
1163.680299	0.009274	0.565017	0.208255	80.568436	82.150787	122.910172	2.313583	0.000000	4.432531	0.000000	0.000000	0.000000	-0.033994	0.036919	-0.394810	0.000000	0.000000	3.000000	4.000000	0.000000
1163.683632	0.009274	0.565017	0.208255	80.568436	82.150787	122.910172	2.313583	0.000000	4.432531	0.000000	0.000000	0.000000	-0.033994	0.036919	-0.394810	0.000000	0.000000	3.000000	4.000000	0.000000
1163.686965	0.009274	0.565017	0.208255	80.568436	82.150787	122.910172	2.313583	0.000000	4.432531	0.000000	0.000000	0.000000	-0.033994	0.036919	-0.394810	0.000000	0.000000	3.000000	4.000000	0.000000
1163.690299	0.009192	0.565174	0.206930	80.580696	82.568687	123.341988	2.323161	0.000000	4.427518	0.000000	0.000000	0.000000	-0.024459	0.047254	-0.397561	0.000000	0.000000	3.000000	4.000000	0.000000
1163.693632	0.009192	0.565174	0.206930	80.580696	82.568687	123.341988	2.323161	0.000000	4.427518	0.000000	0.000000	0.000000	-0.024459	0.047254	-0.397561	0.000000	0.000000	3.000000	4.000000	0.000000
1163.696965	0.009192	0.565174	0.206930	80.580696	82.568687	123.341988	2.323161	0.000000	4.427518	0.000000	0.000000	0.000000	-0.024459	0.047254	-0.397561	0.000000	0.000000	3.000000	4.000000	0.000000
1163.700299	0.009079	0.565294	0.205609	80.592155	82.847824	123.640129	2.333441	0.000000	4.422110	0.000000	0.000000	0.000000	-0.033811	0.035845	-0.396514	0.000000	0.000000	3.000000	4.000000	0.000000
1163.703632	0.009079	0.565294	0.205609	80.592155	82.847824	123.640129	2.333441	0.000000	4.422110	0.000000	0.000000	0.000000	-0.033811	0.035845	-0.396514	0.000000	0.000000	3.000000	4.000000	0.000000
1163.706965	0.009079	0.565294	0.205609	80.592155	82.847824	123.640129	2.333441	0.000000	4.422110	0.000000	0.000000	0.000000	-0.033811	0.035845	-0.396514	0.000000	0.000000	3.000000	4.000000	0.000000
1163.710299	0.008967	0.565412	0.204284	80.602280	82.860947	123.673134	2.343261	0.000000	4.416914	0.000000	0.000000	0.000000	-0.033708	0.035296	-0.397365	0.000000	0.000000	3.000000	4.000000	0.000000
1163.713632	0.008967	0.565412	0.204284	80.602280	82.860947	123.673134	2.343261	0.000000	4.416914	0.000000	0.000000	0.000000	-0.033708	0.035296	-0.397365	0.000000	0.000000	3.000000	4.000000	0.000000
1163.716965	0.008967	0.565412	0.204284	80.602280	82.860947	123.673134	2.343261	0.000000	4.416914	0.000000	0.000000	0.000000	-0.033708	0.035296	-0.397365	0.000000	0.000000	3.000000	4.000000	0.000000
1163.720299	0.008855	0.565528	0.202957	80.611168	82.613174	123.454071	2.353204	0.000000	4.411625	0.000000	0.000000	0.000000	-0.033607	0.034806	-0.398214	0.000000	0.000000	3.000000	4.000000	0.000000
1163.723632	0.008855	0.565528	0.202957	80.611168	82.613174	123.454071	2.353204	0.000000	4.411625	0.000000	0.000000	0.000000	-0.033607	0.034806	-0.398214	0.000000	0.000000	3.000000	4.000000	0.000000
1163.726965	0.008855	0.565528	0.202957	80.611168	82.613174	123.454071	2.353204	0.000000	4.411625	0.000000	0.000000	0.000000	-0.033607	0.034806	-0.398214	0.000000	0.000000	3.000000	4.000000	0.000000
1163.730299	0.008743	0.565600	0.201599	80.619858	82.237511	123.104462	2.363271	0.000000	4.406240	0.000000	0.000000	0.000000	-0.033615	0.021817	-0.407386	0.000000	0.000000	3.000000	4.000000	0.000000
1163.733632	0.008743	0.565600	0.201599	80.619858	82.237511	123.104462	2.363271	0.000000	4.406240	0.000000	0.000000	0.000000	-0.033615	0.021817	-0.407386	0.000000	0.000000	3.000000	4.000000	0.000000
1163.736965	0.008743	0.565600	0.201599	80.619858	82.237511	123.104462	2.363271	0.000000	4.406240	0.000000	0.000000	0.000000	-0.033615	0.021817	-0.407386	0.000000	0.000000	3.000000	4.000000	0.000000
1163.740299	0.008662	0.565630	0.200209	80.629738	81.981133	122.876198	2.373712	0.000000	4.400625	0.000000	0.000000	0.000000	-0.024258	0.008864	-0.416738	0.000000	0.000000	3.000000	4.000000	0.000000
1163.743632	0.008662	0.565630	0.200209	80.629738	81.981133	122.876198	2.373712	0.000000	4.400625	0.000000	0.000000	0.000000	-0.024258	0.008864	-0.416738	0.000000	0.000000	3.000000	4.000000	0.000000
1163.746965	0.008662	0.565630	0.200209	80.629738	81.981133	122.876198	2.373712	0.000000	4.400625	0.000000	0.000000	0.000000	-0.024258	0.008864	-0.416738	0.000000	0.000000	3.000000	4.000000	0.000000
1163.750299	0.008612	0.565616	0.198789	80.641235	81.866890	122.783768	2.385068	0.000000	4.394479	0.000000	0.000000	0.000000	-0.014959	-0.004052	-0.426154	0.000000	0.000000	3.000000	4.000000	0.000000
1163.753632	0.008612	0.565616	0.198789	80.641235	81.866890	122.783768	2.385068	0.000000	4.394479	0.000000	0.000000	0.000000	-0.014959	-0.004052	-0.426154	0.000000	0.000000	3.000000	4.000000	0.000000
1163.756965	0.008612	0.565616	0.198789	80.641235	81.866890	122.783768	2.385068	0.000000	4.394479	0.000000	0.000000	0.000000	-0.014959	-0.004052	-0.426154	0.000000	0.000000	3.000000	4.000000	0.000000
1163.760299	0.008593	0.565545	0.197357	80.653671	81.830902	122.766357	2.397354	0.000000	4.387789	0.000000	0.000000	0.000000	-0.005641	-0.021398	-0.429661	0.000000	0.000000	3.000000	4.000000	0.000000
1163.763632	0.008593	0.565545	0.197357	80.653671	81.830902	122.766357	2.397354	0.000000	4.387789	0.000000	0.000000	0.000000	-0.005641	-0.021398	-0.429661	0.000000	0.000000	3.000000	4.000000	0.000000
1163.766965	0.008593	0.565545	0.197357	80.653671	81.830902	122.766357	2.397354	0.000000	4.387789	0.000000	0.000000	0.000000	-0.005641	-0.021398	-0.429661	0.000000	0.000000	3.000000	4.000000	0.000000
1163.770299	0.008575	0.565493	0.195935	80.664619	81.852371	122.806953	2.410398	0.000000	4.380637	0.000000	0.000000	0.000000	-0.005599	-0.015576	-0.426437	0.000000	0.000000	3.000000	4.000000	0.000000
1163.773632	0.008575	0.565493	0.195935	80.664619	81.852371	122.806953	2.410398	0.000000	4.380637	0.000000	0.000000	0.000000	-0.005599	-0.015576	-0.426437	0.000000	0.000000	3.000000	4.000000	0.000000
1163.776965	0.008575	0.565493	0.195935	80.664619	81.852371	122.806953	2.410398	0.000000	4.380637	0.000000	0.000000	0.000000	-0.005599	-0.015576	-0.426437	0.000000	0.000000	3.000000	4.000000	0.000000
1163.780299	0.008557	0.565445	0.194545	80.676521	82.016708	122.988487	2.423468	0.000000	4.373420	0.000000	0.000000	0.000000	-0.005477	-0.014302	-0.417180	0.000000	0.000000	3.000000	4.000000	0.000000
1163.783632	0.008557	0.565445	0.194545	80.676521	82.016708	122.988487	2.423468	0.000000	4.373420	0.000000	0.000000	0.000000	-0.005477	-0.014302	-0.417180	0.000000	0.000000	3.000000	4.000000	0.000000
1163.786965	0.008557	0.565445	0.194545	80.676521	82.016708	122.988487	2.423468	0.000000	4.373420	0.000000	0.000000	0.000000	-0.005477	-0.014302	-0.417180	0.000000	0.000000	3.000000	4.000000	0.000000
1163.790299	0.008569	0.565417	0.193165	80.689323	82.145988	123.130417	2.436376	0.000000	4.366242	0.000000	0.000000	0.000000	0.003828	-0.008475	-0.413977	0.000000	0.000000	3.000000	4.000000	0.000000
1163.793632	0.008569	0.565417	0.193165	80.689323	82.145988	123.130417	2.436376	0.000000	4.366242	0.000000	0.000000	0.000000	0.003828	-0.008475	-0.413977	0.000000	0.000000	3.000000	4.000000	0.000000
1163.796965	0.008569	0.565417	0.193165	80.689323	82.145988	123.130417	2.436376	0.000000	4.366242	0.000000	0.000000	0.000000	0.003828	-0.008475	-0.413977	0.000000	0.000000	3.000000	4.000000	0.000000
1163.800299	0.008644	0.565429	0.191809	80.700554	82.125992	123.121323	2.449833	0.000000	4.358706	0.000000	0.000000	0.000000	0.022374	0.003462	-0.406623	0.000000	0.000000	3.000000	4.000000	0.000000
1163.803632	0.008644	0.565429	0.191809	80.700554	82.125992	123.121323	2.449833	0.000000	4.358706	0.000000	0.000000	0.000000	0.022374	0.003462	-0.406623	0.000000	0.000000	3.000000	4.000000	0.000000
1163.806965	0.008644	0.565429	0.191809	80.700554	82.125992	123.121323	2.449833	0.000000	4.358706	0.000000	0.000000	0.000000	0.022374	0.003462	-0.406623	0.000000	0.000000	3.000000	4.000000	0.000000
1163.810299	0.008719	0.565450	0.190520	80.709145	81.815506	122.819168	2.464236	0.000000	4.350579	0.000000	0.000000	0.000000	0.022525	0.006475	-0.386888	0.000000	0.000000	3.000000	4.000000	0.000000
1163.813632	0.008719	0.565450	0.190520	80.709145	81.815506	122.819168	2.464236	0.000000	4.350579	0.000000	0.000000	0.000000	0.022525	0.006475	-0.386888	0.000000	0.000000	3.000000	4.000000	0.000000
1163.816965	0.008719	0.565450	0.190520	80.709145	81.815506	122.819168	2.464236	0.000000	4.350579	0.000000	0.000000	0.000000	0.022525	0.006475	-0.386888	0.000000	0.000000	3.000000	4.000000	0.000000
1163.820299	0.008824	0.565450	0.189213	80.717545	81.465935	122.478912	2.478125	0.000000	4.342683	0.000000	0.000000	0.000000	0.031551	-0.000090	-0.392039	0.000000	0.000000	3.000000	4.000000	0.000000
1163.823632	0.008824	0.565450	0.189213	80.717545	81.465935	122.478912	2.478125	0.000000	4.342683	0.000000	0.000000	0.000000	0.031551	-0.000090	-0.392039	0.000000	0.000000	3.000000	4.000000	0.000000
1163.826965	0.008824	0.565450	0.189213	80.717545	81.465935	122.478912	2.478125	0.000000	4.342683	0.000000	0.000000	0.000000	0.031551	-0.000090	-0.392039	0.000000	0.000000	3.000000	4.000000	0.000000
1163.830299	0.008898	0.565413	0.187910	80.726967	81.218071	122.242149	2.492814	0.000000	4.334268	0.000000	0.000000	0.000000	0.022230	-0.011042	-0.390911	0.000000	0.000000	3.000000	4.000000	0.000000
1163.833632	0.008898	0.565413	0.187910	80.726967	81.218071	122.242149	2.492814	0.000000	4.334268	0.000000	0.000000	0.000000	0.022230	-0.011042	-0.390911	0.000000	0.000000	3.000000	4.000000	0.000000
1163.836965	0.008898	0.565413	0.187910	80.726967	81.218071	122.242149	2.492814	0.000000	4.334268	0.000000	0.000000	0.000000	0.022230	-0.011042	-0.390911	0.000000	0.000000	3.000000	4.000000	0.000000
1163.840299	0.008972	0.565320	0.186596	80.737511	81.072037	122.109055	2.507048	0.000000	4.326050	0.000000	0.000000	0.000000	0.022072	-0.028080	-0.394204	0.000000	0.000000	3.000000	4.000000	0.000000
1163.843632	0.008972	0.565320	0.186596	80.737511	81.072037	122.109055	2.507048	0.000000	4.326050	0.000000	0.000000	0.000000	0.022072	-0.028080	-0.394204	0.000000	0.000000	3.000000	4.000000	0.000000
1163.846965	0.008972	0.565320	0.186596	80.737511	81.072037	122.109055	2.507048	0.000000	4.326050	0.000000	0.000000	0.000000	0.022072	-0.028080	-0.394204	0.000000	0.000000	3.000000	4.000000	0.000000
1163.850299	0.008954	0.565190	0.185286	80.750168	81.075943	122.127609	2.521498	0.000000	4.317643	0.000000	0.000000	0.000000	-0.005474	-0.038897	-0.392839	0.000000	0.000000	3.000000	4.000000	0.000000
1163.853632	0.008954	0.565190	0.185286	80.750168	81.075943	122.127609	2.521498	0.000000	4.317643	0.000000	0.000000	0.000000	-0.005474	-0.038897	-0.392839	0.000000	0.000000	3.000000	4.000000	0.000000
1163.856965	0.008954	0.565190	0.185286	80.750168	81.075943	122.127609	2.521498	0.000000	4.317643	0.000000	0.000000	0.000000	-0.005474	-0.038897	-0.392839	0.000000	0.000000	3.000000	4.000000	0.000000
1163.860299	0.008935	0.565039	0.183960	80.764565	81.240173	122.307556	2.534435	0.000000	4.310062	0.000000	0.000000	0.000000	-0.005545	-0.045287	-0.397946	0.000000	0.000000	3.000000	4.000000	0.000000
1163.863632	0.008935	0.565039	0.183960	80.764565	81.240173	122.307556	2.534435	0.000000	4.310062	0.000000	0.000000	0.000000	-0.005545	-0.045287	-0.397946	0.000000	0.000000	3.000000	4.000000	0.000000
1163.866965	0.008935	0.565039	0.183960	80.764565	81.240173	122.307556	2.534435	0.000000	4.310062	0.000000	0.000000	0.000000	-0.005545	-0.045287	-0.397946	0.000000	0.000000	3.000000	4.000000	0.000000
1163.870299	0.008886	0.564887	0.182631	80.776291	81.494621	122.582443	2.547657	0.000000	4.302260	0.000000	0.000000	0.000000	-0.014669	-0.045495	-0.398634	0.000000	0.000000	3.000000	4.000000	0.000000
1163.873632	0.008886	0.564887	0.182631	80.776291	81.494621	122.582443	2.547657	0.000000	4.302260	0.000000	0.000000	0.000000	-0.014669	-0.045495	-0.398634	0.000000	0.000000	3.000000	4.000000	0.000000
1163.876965	0.008886	0.564887	0.182631	80.776291	81.494621	122.582443	2.547657	0.000000	4.302260	0.000000	0.000000	0.000000	-0.014669	-0.045495	-0.398634	0.000000	0.000000	3.000000	4.000000	0.000000
1163.880299	0.008867	0.564749	0.181279	80.782028	81.778152	122.886978	2.560494	0.000000	4.294633	0.000000	0.000000	0.000000	-0.005634	-0.041369	-0.405679	0.000000	0.000000	3.000000	4.000000	0.000000
1163.883632	0.008867	0.564749	0.181279	80.782028	81.778152	122.886978	2.560494	0.000000	4.294633	0.000000	0.000000	0.000000	-0.005634	-0.041369	-0.405679	0.000000	0.000000	3.000000	4.000000	0.000000
1163.886965	0.008867	0.564749	0.181279	80.782028	81.778152	122.886978	2.560494	0.000000	4.294633	0.000000	0.000000	0.000000	-0.005634	-0.041369	-0.405679	0.000000	0.000000	3.000000	4.000000	0.000000
1163.890299	0.008849	0.564651	0.179953	80.782600	81.981339	123.113983	2.574218	0.000000	4.286421	0.000000	0.000000	0.000000	-0.005525	-0.029416	-0.397815	0.000000	0.000000	3.000000	4.000000	0.000000
1163.893632	0.008849	0.564651	0.179953	80.782600	81.981339	123.113983	2.574218	0.000000	4.286421	0.000000	0.000000	0.000000	-0.005525	-0.029416	-0.397815	0.000000	0.000000	3.000000	4.000000	0.000000
1163.896965	0.008849	0.564651	0.179953	80.782600	81.981339	123.113983	2.574218	0.000000	4.286421	0.000000	0.000000	0.000000	-0.005525	-0.029416	-0.397815	0.000000	0.000000	3.000000	4.000000	0.000000
1163.900299	0.008831	0.564593	0.178653	80.768242	81.990456	123.158081	2.587798	0.000000	4.278236	0.000000	0.000000	0.000000	-0.005415	-0.017524	-0.389880	0.000000	0.000000	3.000000	4.000000	0.000000
1163.903632	0.008831	0.564593	0.178653	80.768242	81.990456	123.158081	2.587798	0.000000	4.278236	0.000000	0.000000	0.000000	-0.005415	-0.017524	-0.389880	0.000000	0.000000	3.000000	4.000000	0.000000
1163.906965	0.008831	0.564593	0.178653	80.768242	81.990456	123.158081	2.587798	0.000000	4.278236	0.000000	0.000000	0.000000	-0.005415	-0.017524	-0.389880	0.000000	0.000000	3.000000	4.000000	0.000000
1163.910299	0.008843	0.564609	0.177374	80.746323	81.845627	123.050270	2.601225	0.000000	4.270085	0.000000	0.000000	0.000000	0.003709	0.004742	-0.383770	0.000000	0.000000	3.000000	4.000000	0.000000
1163.913632	0.008843	0.564609	0.177374	80.746323	81.845627	123.050270	2.601225	0.000000	4.270085	0.000000	0.000000	0.000000	0.003709	0.004742	-0.383770	0.000000	0.000000	3.000000	4.000000	0.000000
1163.916965	0.008843	0.564609	0.177374	80.746323	81.845627	123.050270	2.601225	0.000000	4.270085	0.000000	0.000000	0.000000	0.003709	0.004742	-0.383770	0.000000	0.000000	3.000000	4.000000	0.000000
1163.920299	0.008826	0.564635	0.176163	80.726639	81.573616	122.815956	2.615083	0.000000	4.261612	0.000000	0.000000	0.000000	-0.005063	0.007932	-0.363317	0.000000	0.000000	3.000000	4.000000	0.000000
1163.923632	0.008826	0.564635	0.176163	80.726639	81.573616	122.815956	2.615083	0.000000	4.261612	0.000000	0.000000	0.000000	-0.005063	0.007932	-0.363317	0.000000	0.000000	3.000000	4.000000	0.000000
1163.926965	0.008826	0.564635	0.176163	80.726639	81.573616	122.815956	2.615083	0.000000	4.261612	0.000000	0.000000	0.000000	-0.005063	0.007932	-0.363317	0.000000	0.000000	3.000000	4.000000	0.000000
1163.930299	0.008780	0.564681	0.174965	80.719368	81.241425	122.512642	2.627812	0.000000	4.253776	0.000000	0.000000	0.000000	-0.014013	0.013634	-0.359421	0.000000	0.000000	3.000000	4.000000	0.000000
1163.933632	0.008780	0.564681	0.174965	80.719368	81.241425	122.512642	2.627812	0.000000	4.253776	0.000000	0.000000	0.000000	-0.014013	0.013634	-0.359421	0.000000	0.000000	3.000000	4.000000	0.000000
1163.936965	0.008780	0.564681	0.174965	80.719368	81.241425	122.512642	2.627812	0.000000	4.253776	0.000000	0.000000	0.000000	-0.014013	0.013634	-0.359421	0.000000	0.000000	3.000000	4.000000	0.000000
1163.940299	0.008733	0.564711	0.173785	80.726250	80.894753	122.188805	2.639981	0.000000	4.246234	0.000000	0.000000	0.000000	-0.013902	0.008998	-0.353865	0.000000	0.000000	3.000000	4.000000	0.000000
1163.943632	0.008733	0.564711	0.173785	80.726250	80.894753	122.188805	2.639981	0.000000	4.246234	0.000000	0.000000	0.000000	-0.013902	0.008998	-0.353865	0.000000	0.000000	3.000000	4.000000	0.000000
1163.946965	0.008733	0.564711	0.173785	80.726250	80.894753	122.188805	2.639981	0.000000	4.246234	0.000000	0.000000	0.000000	-0.013902	0.008998	-0.353865	0.000000	0.000000	3.000000	4.000000	0.000000
1163.950299	0.008687	0.564691	0.172630	80.734795	80.751457	122.062965	2.652055	0.000000	4.238703	0.000000	0.000000	0.000000	-0.013767	-0.005947	-0.346524	0.000000	0.000000	3.000000	4.000000	0.000000
1163.953632	0.008687	0.564691	0.172630	80.734795	80.751457	122.062965	2.652055	0.000000	4.238703	0.000000	0.000000	0.000000	-0.013767	-0.005947	-0.346524	0.000000	0.000000	3.000000	4.000000	0.000000
1163.956965	0.008687	0.564691	0.172630	80.734795	80.751457	122.062965	2.652055	0.000000	4.238703	0.000000	0.000000	0.000000	-0.013767	-0.005947	-0.346524	0.000000	0.000000	3.000000	4.000000	0.000000
1163.960299	0.008641	0.564684	0.171453	80.744026	80.857391	122.185013	2.663967	0.000000	4.231227	0.000000	0.000000	0.000000	-0.013827	-0.001970	-0.353252	0.000000	0.000000	3.000000	4.000000	0.000000
1163.963632	0.008641	0.564684	0.171453	80.744026	80.857391	122.185013	2.663967	0.000000	4.231227	0.000000	0.000000	0.000000	-0.013827	-0.001970	-0.353252	0.000000	0.000000	3.000000	4.000000	0.000000
1163.966965	0.008641	0.564684	0.171453	80.744026	80.857391	122.185013	2.663967	0.000000	4.231227	0.000000	0.000000	0.000000	-0.013827	-0.001970	-0.353252	0.000000	0.000000	3.000000	4.000000	0.000000
1163.970299	0.008566	0.564642	0.170280	80.757240	81.183617	122.523552	2.676220	0.000000	4.223487	0.000000	0.000000	0.000000	-0.022713	-0.012582	-0.351948	0.000000	0.000000	3.000000	4.000000	0.000000
1163.973632	0.008566	0.564642	0.170280	80.757240	81.183617	122.523552	2.676220	0.000000	4.223487	0.000000	0.000000	0.000000	-0.022713	-0.012582	-0.351948	0.000000	0.000000	3.000000	4.000000	0.000000
1163.976965	0.008566	0.564642	0.170280	80.757240	81.183617	122.523552	2.676220	0.000000	4.223487	0.000000	0.000000	0.000000	-0.022713	-0.012582	-0.351948	0.000000	0.000000	3.000000	4.000000	0.000000
1163.980299	0.008519	0.564593	0.169069	80.769928	81.700638	123.055023	2.688005	0.000000	4.215997	0.000000	0.000000	0.000000	-0.013879	-0.014679	-0.363269	0.000000	0.000000	3.000000	4.000000	0.000000
1163.983632	0.008519	0.564593	0.169069	80.769928	81.700638	123.055023	2.688005	0.000000	4.215997	0.000000	0.000000	0.000000	-0.013879	-0.014679	-0.363269	0.000000	0.000000	3.000000	4.000000	0.000000
1163.986965	0.008519	0.564593	0.169069	80.769928	81.700638	123.055023	2.688005	0.000000	4.215997	0.000000	0.000000	0.000000	-0.013879	-0.014679	-0.363269	0.000000	0.000000	3.000000	4.000000	0.000000
1163.990299	0.008443	0.564592	0.167830	80.783134	82.185204	123.552574	2.700835	0.000000	4.207789	0.000000	0.000000	0.000000	-0.022862	-0.000493	-0.371717	0.000000	0.000000	3.000000	4.000000	0.000000
1163.993632	0.008443	0.564592	0.167830	80.783134	82.185204	123.552574	2.700835	0.000000	4.207789	0.000000	0.000000	0.000000	-0.022862	-0.000493	-0.371717	0.000000	0.000000	3.000000	4.000000	0.000000
1163.996965	0.008443	0.564592	0.167830	80.783134	82.185204	123.552574	2.700835	0.000000	4.207789	0.000000	0.000000	0.000000	-0.022862	-0.000493	-0.371717	0.000000	0.000000	3.000000	4.000000	0.000000
1164.000299	0.008397	0.564589	0.166588	80.793541	82.587288	123.967430	2.713566	0.000000	4.199590	0.000000	0.000000	0.000000	-0.013916	-0.000852	-0.372463	0.000000	0.000000	3.000000	4.000000	0.000000
1164.003632	0.008397	0.564589	0.166588	80.793541	82.587288	123.967430	2.713566	0.000000	4.199590	0.000000	0.000000	0.000000	-0.013916	-0.000852	-0.372463	0.000000	0.000000	3.000000	4.000000	0.000000
1164.006965	0.008397	0.564589	0.166588	80.793541	82.587288	123.967430	2.713566	0.000000	4.199590	0.000000	0.000000	0.000000	-0.013916	-0.000852	-0.372463	0.000000	0.000000	3.000000	4.000000	0.000000
1164.010299	0.008351	0.564639	0.165353	80.800804	82.826401	124.222336	2.726967	0.000000	4.190901	0.000000	0.000000	0.000000	-0.013853	0.015021	-0.370393	0.000000	0.000000	3.000000	4.000000	0.000000
1164.013632	0.008351	0.564639	0.165353	80.800804	82.826401	124.222336	2.726967	0.000000	4.190901	0.000000	0.000000	0.000000	-0.013853	0.015021	-0.370393	0.000000	0.000000	3.000000	4.000000	0.000000
1164.016965	0.008351	0.564639	0.165353	80.800804	82.826401	124.222336	2.726967	0.000000	4.190901	0.000000	0.000000	0.000000	-0.013853	0.015021	-0.370393	0.000000	0.000000	3.000000	4.000000	0.000000
1164.020299	0.008335	0.564694	0.164152	80.797218	82.925072	124.341454	2.740407	0.000000	4.182125	0.000000	0.000000	0.000000	-0.004835	0.016461	-0.360427	0.000000	0.000000	3.000000	4.000000	0.000000
1164.023632	0.008335	0.564694	0.164152	80.797218	82.925072	124.341454	2.740407	0.000000	4.182125	0.000000	0.000000	0.000000	-0.004835	0.016461	-0.360427	0.000000	0.000000	3.000000	4.000000	0.000000
1164.026965	0.008335	0.564694	0.164152	80.797218	82.925072	124.341454	2.740407	0.000000	4.182125	0.000000	0.000000	0.000000	-0.004835	0.016461	-0.360427	0.000000	0.000000	3.000000	4.000000	0.000000
1164.030299	0.008377	0.564781	0.162942	80.775528	83.006401	124.452644	2.754108	0.000000	4.173115	0.000000	0.000000	0.000000	0.012797	0.026232	-0.362998	0.000000	0.000000	3.000000	4.000000	0.000000
1164.033632	0.008377	0.564781	0.162942	80.775528	83.006401	124.452644	2.754108	0.000000	4.173115	0.000000	0.000000	0.000000	0.012797	0.026232	-0.362998	0.000000	0.000000	3.000000	4.000000	0.000000
1164.036965	0.008377	0.564781	0.162942	80.775528	83.006401	124.452644	2.754108	0.000000	4.173115	0.000000	0.000000	0.000000	0.012797	0.026232	-0.362998	0.000000	0.000000	3.000000	4.000000	0.000000
1164.040299	0.008449	0.564853	0.161751	80.731445	83.084328	124.576927	2.769062	0.000000	4.163208	0.000000	0.000000	0.000000	0.021619	0.021661	-0.357442	0.000000	0.000000	3.000000	4.000000	0.000000
1164.043632	0.008449	0.564853	0.161751	80.731445	83.084328	124.576927	2.769062	0.000000	4.163208	0.000000	0.000000	0.000000	0.021619	0.021661	-0.357442	0.000000	0.000000	3.000000	4.000000	0.000000
1164.046965	0.008449	0.564853	0.161751	80.731445	83.084328	124.576927	2.769062	0.000000	4.163208	0.000000	0.000000	0.000000	0.021619	0.021661	-0.357442	0.000000	0.000000	3.000000	4.000000	0.000000
1164.050299	0.008491	0.564884	0.160528	80.673363	83.355202	124.900803	2.784432	0.000000	4.152943	0.000000	0.000000	0.000000	0.012589	0.009272	-0.366858	0.000000	0.000000	3.000000	4.000000	0.000000
1164.053632	0.008491	0.564884	0.160528	80.673363	83.355202	124.900803	2.784432	0.000000	4.152943	0.000000	0.000000	0.000000	0.012589	0.009272	-0.366858	0.000000	0.000000	3.000000	4.000000	0.000000
1164.056965	0.008491	0.564884	0.160528	80.673363	83.355202	124.900803	2.784432	0.000000	4.152943	0.000000	0.000000	0.000000	0.012589	0.009272	-0.366858	0.000000	0.000000	3.000000	4.000000	0.000000
1164.060299	0.008562	0.564874	0.159273	80.640182	83.863792	125.442505	2.799757	0.000000	4.142627	0.000000	0.000000	0.000000	0.021166	-0.003103	-0.376555	0.000000	0.000000	3.000000	4.000000	0.000000
1164.063632	0.008562	0.564874	0.159273	80.640182	83.863792	125.442505	2.799757	0.000000	4.142627	0.000000	0.000000	0.000000	0.021166	-0.003103	-0.376555	0.000000	0.000000	3.000000	4.000000	0.000000
1164.066965	0.008562	0.564874	0.159273	80.640182	83.863792	125.442505	2.799757	0.000000	4.142627	0.000000	0.000000	0.000000	0.021166	-0.003103	-0.376555	0.000000	0.000000	3.000000	4.000000	0.000000
1164.070299	0.008631	0.564850	0.157943	80.641846	84.437439	126.022690	2.816097	0.000000	4.131537	0.000000	0.000000	0.000000	0.020748	-0.007225	-0.398735	0.000000	0.000000	3.000000	4.000000	0.000000
1164.073632	0.008631	0.564850	0.157943	80.641846	84.437439	126.022690	2.816097	0.000000	4.131537	0.000000	0.000000	0.000000	0.020748	-0.007225	-0.398735	0.000000	0.000000	3.000000	4.000000	0.000000
1164.076965	0.008631	0.564850	0.157943	80.641846	84.437439	126.022690	2.816097	0.000000	4.131537	0.000000	0.000000	0.000000	0.020748	-0.007225	-0.398735	0.000000	0.000000	3.000000	4.000000	0.000000
1164.080299	0.008699	0.564778	0.156546	80.652855	85.038063	126.626640	2.833438	0.000000	4.119664	0.000000	0.000000	0.000000	0.020344	-0.021479	-0.419264	0.000000	0.000000	3.000000	4.000000	0.000000
1164.083632	0.008699	0.564778	0.156546	80.652855	85.038063	126.626640	2.833438	0.000000	4.119664	0.000000	0.000000	0.000000	0.020344	-0.021479	-0.419264	0.000000	0.000000	3.000000	4.000000	0.000000
1164.086965	0.008699	0.564778	0.156546	80.652855	85.038063	126.626640	2.833438	0.000000	4.119664	0.000000	0.000000	0.000000	0.020344	-0.021479	-0.419264	0.000000	0.000000	3.000000	4.000000	0.000000
1164.090299	0.008765	0.564673	0.155058	80.662407	85.523293	127.116501	2.851737	0.000000	4.107018	0.000000	0.000000	0.000000	0.019838	-0.031589	-0.446208	0.000000	0.000000	3.000000	4.000000	0.000000
1164.093632	0.008765	0.564673	0.155058	80.662407	85.523293	127.116501	2.851737	0.000000	4.107018	0.000000	0.000000	0.000000	0.019838	-0.031589	-0.446208	0.000000	0.000000	3.000000	4.000000	0.000000
1164.096965	0.008765	0.564673	0.155058	80.662407	85.523293	127.116501	2.851737	0.000000	4.107018	0.000000	0.000000	0.000000	0.019838	-0.031589	-0.446208	0.000000	0.000000	3.000000	4.000000	0.000000
1164.100299	0.008830	0.564600	0.153562	80.671631	85.666405	127.270180	2.871277	0.000000	4.093381	0.000000	0.000000	0.000000	0.019673	-0.021965	-0.448847	0.000000	0.000000	3.000000	4.000000	0.000000
1164.103632	0.008830	0.564600	0.153562	80.671631	85.666405	127.270180	2.871277	0.000000	4.093381	0.000000	0.000000	0.000000	0.019673	-0.021965	-0.448847	0.000000	0.000000	3.000000	4.000000	0.000000
1164.106965	0.008830	0.564600	0.153562	80.671631	85.666405	127.270180	2.871277	0.000000	4.093381	0.000000	0.000000	0.000000	0.019673	-0.021965	-0.448847	0.000000	0.000000	3.000000	4.000000	0.000000
1164.110299	0.008866	0.564592	0.152052	80.675697	85.317604	126.943604	2.891097	0.000000	4.079407	0.000000	0.000000	0.000000	0.010805	-0.002424	-0.453110	0.000000	0.000000	3.000000	4.000000	0.000000
1164.113632	0.008866	0.564592	0.152052	80.675697	85.317604	126.943604	2.891097	0.000000	4.079407	0.000000	0.000000	0.000000	0.010805	-0.002424	-0.453110	0.000000	0.000000	3.000000	4.000000	0.000000
1164.116965	0.008866	0.564592	0.152052	80.675697	85.317604	126.943604	2.891097	0.000000	4.079407	0.000000	0.000000	0.000000	0.010805	-0.002424	-0.453110	0.000000	0.000000	3.000000	4.000000	0.000000
1164.120299	0.008960	0.564568	0.150559	80.663918	84.604607	126.269943	2.910755	0.000000	4.065403	0.000000	0.000000	0.000000	0.028109	-0.006932	-0.447899	0.000000	0.000000	3.000000	4.000000	0.000000
1164.123632	0.008960	0.564568	0.150559	80.663918	84.604607	126.269943	2.910755	0.000000	4.065403	0.000000	0.000000	0.000000	0.028109	-0.006932	-0.447899	0.000000	0.000000	3.000000	4.000000	0.000000
1164.126965	0.008960	0.564568	0.150559	80.663918	84.604607	126.269943	2.910755	0.000000	4.065403	0.000000	0.000000	0.000000	0.028109	-0.006932	-0.447899	0.000000	0.000000	3.000000	4.000000	0.000000
1164.130299	0.009054	0.564603	0.149109	80.626228	83.710793	125.432434	2.931396	0.000000	4.050545	0.000000	0.000000	0.000000	0.028132	0.010352	-0.435018	0.000000	0.000000	3.000000	4.000000	0.000000
1164.133632	0.009054	0.564603	0.149109	80.626228	83.710793	125.432434	2.931396	0.000000	4.050545	0.000000	0.000000	0.000000	0.028132	0.010352	-0.435018	0.000000	0.000000	3.000000	4.000000	0.000000
1164.136965	0.009054	0.564603	0.149109	80.626228	83.710793	125.432434	2.931396	0.000000	4.050545	0.000000	0.000000	0.000000	0.028132	0.010352	-0.435018	0.000000	0.000000	3.000000	4.000000	0.000000
1164.140299	0.009204	0.564616	0.147640	80.572144	82.816299	124.600754	2.951665	0.000000	4.035799	0.000000	0.000000	0.000000	0.045112	0.003899	-0.440648	0.000000	0.000000	3.000000	4.000000	0.000000
1164.143632	0.009204	0.564616	0.147640	80.572144	82.816299	124.600754	2.951665	0.000000	4.035799	0.000000	0.000000	0.000000	0.045112	0.003899	-0.440648	0.000000	0.000000	3.000000	4.000000	0.000000
1164.146965	0.009204	0.564616	0.147640	80.572144	82.816299	124.600754	2.951665	0.000000	4.035799	0.000000	0.000000	0.000000	0.045112	0.003899	-0.440648	0.000000	0.000000	3.000000	4.000000	0.000000
1164.150299	0.009355	0.564620	0.146226	80.515602	82.107780	123.952225	2.973346	0.000000	4.019852	0.000000	0.000000	0.000000	0.045118	0.001337	-0.424146	0.000000	0.000000	3.000000	4.000000	0.000000
1164.153632	0.009355	0.564620	0.146226	80.515602	82.107780	123.952225	2.973346	0.000000	4.019852	0.000000	0.000000	0.000000	0.045118	0.001337	-0.424146	0.000000	0.000000	3.000000	4.000000	0.000000
1164.156965	0.009355	0.564620	0.146226	80.515602	82.107780	123.952225	2.973346	0.000000	4.019852	0.000000	0.000000	0.000000	0.045118	0.001337	-0.424146	0.000000	0.000000	3.000000	4.000000	0.000000
1164.160299	0.009504	0.564636	0.144789	80.483597	81.532120	123.419701	2.994476	0.000000	4.004137	0.000000	0.000000	0.000000	0.044764	0.004812	-0.431250	0.000000	0.000000	3.000000	4.000000	0.000000
1164.163632	0.009504	0.564636	0.144789	80.483597	81.532120	123.419701	2.994476	0.000000	4.004137	0.000000	0.000000	0.000000	0.044764	0.004812	-0.431250	0.000000	0.000000	3.000000	4.000000	0.000000
1164.166965	0.009504	0.564636	0.144789	80.483597	81.532120	123.419701	2.994476	0.000000	4.004137	0.000000	0.000000	0.000000	0.044764	0.004812	-0.431250	0.000000	0.000000	3.000000	4.000000	0.000000
1164.170299	0.009653	0.564638	0.143370	80.492233	81.219017	123.111565	3.016057	0.000000	3.987906	0.000000	0.000000	0.000000	0.044609	0.000368	-0.425633	0.000000	0.000000	3.000000	4.000000	0.000000
1164.173632	0.009653	0.564638	0.143370	80.492233	81.219017	123.111565	3.016057	0.000000	3.987906	0.000000	0.000000	0.000000	0.044609	0.000368	-0.425633	0.000000	0.000000	3.000000	4.000000	0.000000
1164.176965	0.009653	0.564638	0.143370	80.492233	81.219017	123.111565	3.016057	0.000000	3.987906	0.000000	0.000000	0.000000	0.044609	0.000368	-0.425633	0.000000	0.000000	3.000000	4.000000	0.000000
1164.180299	0.009800	0.564598	0.141918	80.505035	81.166191	123.059654	3.037542	0.000000	3.971566	0.000000	0.000000	0.000000	0.044204	-0.011891	-0.435619	0.000000	0.000000	3.000000	4.000000	0.000000
1164.183632	0.009800	0.564598	0.141918	80.505035	81.166191	123.059654	3.037542	0.000000	3.971566	0.000000	0.000000	0.000000	0.044204	-0.011891	-0.435619	0.000000	0.000000	3.000000	4.000000	0.000000
1164.186965	0.009800	0.564598	0.141918	80.505035	81.166191	123.059654	3.037542	0.000000	3.971566	0.000000	0.000000	0.000000	0.044204	-0.011891	-0.435619	0.000000	0.000000	3.000000	4.000000	0.000000
1164.190299	0.009946	0.564531	0.140411	80.520042	81.332825	123.225204	3.059611	0.000000	3.954590	0.000000	0.000000	0.000000	0.043682	-0.020233	-0.452057	0.000000	0.000000	3.000000	4.000000	0.000000
1164.193632	0.009946	0.564531	0.140411	80.520042	81.332825	123.225204	3.059611	0.000000	3.954590	0.000000	0.000000	0.000000	0.043682	-0.020233	-0.452057	0.000000	0.000000	3.000000	4.000000	0.000000
1164.196965	0.009946	0.564531	0.140411	80.520042	81.332825	123.225204	3.059611	0.000000	3.954590	0.000000	0.000000	0.000000	0.043682	-0.020233	-0.452057	0.000000	0.000000	3.000000	4.000000	0.000000
1164.200299	0.010090	0.564442	0.138886	80.534897	81.485786	123.377274	3.082560	0.000000	3.936728	0.000000	0.000000	0.000000	0.043333	-0.026523	-0.457532	0.000000	0.000000	3.000000	4.000000	0.000000
1164.203632	0.010090	0.564442	0.138886	80.534897	81.485786	123.377274	3.082560	0.000000	3.936728	0.000000	0.000000	0.000000	0.043333	-0.026523	-0.457532	0.000000	0.000000	3.000000	4.000000	0.000000
1164.206965	0.010090	0.564442	0.138886	80.534897	81.485786	123.377274	3.082560	0.000000	3.936728	0.000000	0.000000	0.000000	0.043333	-0.026523	-0.457532	0.000000	0.000000	3.000000	4.000000	0.000000
1164.210299	0.010206	0.564372	0.137374	80.549820	81.570488	123.465164	3.105917	0.000000	3.918326	0.000000	0.000000	0.000000	0.034670	-0.021117	-0.453581	0.000000	0.000000	3.000000	4.000000	0.000000
1164.213632	0.010206	0.564372	0.137374	80.549820	81.570488	123.465164	3.105917	0.000000	3.918326	0.000000	0.000000	0.000000	0.034670	-0.021117	-0.453581	0.000000	0.000000	3.000000	4.000000	0.000000
1164.216965	0.010206	0.564372	0.137374	80.549820	81.570488	123.465164	3.105917	0.000000	3.918326	0.000000	0.000000	0.000000	0.034670	-0.021117	-0.453581	0.000000	0.000000	3.000000	4.000000	0.000000
1164.220299	0.010293	0.564307	0.135897	80.562927	81.460297	123.362450	3.128774	0.000000	3.900098	0.000000	0.000000	0.000000	0.026188	-0.019537	-0.443176	0.000000	0.000000	3.000000	4.000000	0.000000
1164.223632	0.010293	0.564307	0.135897	80.562927	81.460297	123.362450	3.128774	0.000000	3.900098	0.000000	0.000000	0.000000	0.026188	-0.019537	-0.443176	0.000000	0.000000	3.000000	4.000000	0.000000
1164.226965	0.010293	0.564307	0.135897	80.562927	81.460297	123.362450	3.128774	0.000000	3.900098	0.000000	0.000000	0.000000	0.026188	-0.019537	-0.443176	0.000000	0.000000	3.000000	4.000000	0.000000
1164.230299	0.010352	0.564266	0.134470	80.573830	81.128746	123.040329	3.150841	0.000000	3.882293	0.000000	0.000000	0.000000	0.017857	-0.012114	-0.428017	0.000000	0.000000	3.000000	4.000000	0.000000
1164.233632	0.010352	0.564266	0.134470	80.573830	81.128746	123.040329	3.150841	0.000000	3.882293	0.000000	0.000000	0.000000	0.017857	-0.012114	-0.428017	0.000000	0.000000	3.000000	4.000000	0.000000
1164.236965	0.010352	0.564266	0.134470	80.573830	81.128746	123.040329	3.150841	0.000000	3.882293	0.000000	0.000000	0.000000	0.017857	-0.012114	-0.428017	0.000000	0.000000	3.000000	4.000000	0.000000
1164.240299	0.010412	0.564244	0.133057	80.577065	80.578789	122.509323	3.171891	0.000000	3.865114	0.000000	0.000000	0.000000	0.017806	-0.006710	-0.424049	0.000000	0.000000	3.000000	4.000000	0.000000
1164.243632	0.010412	0.564244	0.133057	80.577065	80.578789	122.509323	3.171891	0.000000	3.865114	0.000000	0.000000	0.000000	0.017806	-0.006710	-0.424049	0.000000	0.000000	3.000000	4.000000	0.000000
1164.246965	0.010412	0.564244	0.133057	80.577065	80.578789	122.509323	3.171891	0.000000	3.865114	0.000000	0.000000	0.000000	0.017806	-0.006710	-0.424049	0.000000	0.000000	3.000000	4.000000	0.000000
1164.250299	0.010499	0.564227	0.131677	80.573685	79.976547	121.928505	3.192915	0.000000	3.847765	0.000000	0.000000	0.000000	0.026257	-0.005131	-0.413746	0.000000	0.000000	3.000000	4.000000	0.000000
1164.253632	0.010499	0.564227	0.131677	80.573685	79.976547	121.928505	3.192915	0.000000	3.847765	0.000000	0.000000	0.000000	0.026257	-0.005131	-0.413746	0.000000	0.000000	3.000000	4.000000	0.000000
1164.256965	0.010499	0.564227	0.131677	80.573685	79.976547	121.928505	3.192915	0.000000	3.847765	0.000000	0.000000	0.000000	0.026257	-0.005131	-0.413746	0.000000	0.000000	3.000000	4.000000	0.000000
1164.260299	0.010587	0.564164	0.130323	80.565392	79.371895	121.347794	3.214087	0.000000	3.830097	0.000000	0.000000	0.000000	0.026236	-0.018987	-0.406193	0.000000	0.000000	3.000000	4.000000	0.000000
1164.263632	0.010587	0.564164	0.130323	80.565392	79.371895	121.347794	3.214087	0.000000	3.830097	0.000000	0.000000	0.000000	0.026236	-0.018987	-0.406193	0.000000	0.000000	3.000000	4.000000	0.000000
1164.266965	0.010587	0.564164	0.130323	80.565392	79.371895	121.347794	3.214087	0.000000	3.830097	0.000000	0.000000	0.000000	0.026236	-0.018987	-0.406193	0.000000	0.000000	3.000000	4.000000	0.000000
1164.270299	0.010702	0.564118	0.128983	80.560936	78.867836	120.860680	3.235044	0.000000	3.812413	0.000000	0.000000	0.000000	0.034504	-0.013529	-0.402269	0.000000	0.000000	3.000000	4.000000	0.000000
1164.273632	0.010702	0.564118	0.128983	80.560936	78.867836	120.860680	3.235044	0.000000	3.812413	0.000000	0.000000	0.000000	0.034504	-0.013529	-0.402269	0.000000	0.000000	3.000000	4.000000	0.000000
1164.276965	0.010702	0.564118	0.128983	80.560936	78.867836	120.860680	3.235044	0.000000	3.812413	0.000000	0.000000	0.000000	0.034504	-0.013529	-0.402269	0.000000	0.000000	3.000000	4.000000	0.000000
1164.280299	0.010843	0.564033	0.127608	80.566559	78.566269	120.568329	3.256419	0.000000	3.794171	0.000000	0.000000	0.000000	0.042455	-0.025536	-0.412491	0.000000	0.000000	3.000000	4.000000	0.000000
1164.283632	0.010843	0.564033	0.127608	80.566559	78.566269	120.568329	3.256419	0.000000	3.794171	0.000000	0.000000	0.000000	0.042455	-0.025536	-0.412491	0.000000	0.000000	3.000000	4.000000	0.000000
1164.286965	0.010843	0.564033	0.127608	80.566559	78.566269	120.568329	3.256419	0.000000	3.794171	0.000000	0.000000	0.000000	0.042455	-0.025536	-0.412491	0.000000	0.000000	3.000000	4.000000	0.000000
1164.290299	0.010983	0.563972	0.126187	80.577904	78.434319	120.437584	3.278873	0.000000	3.774783	0.000000	0.000000	0.000000	0.041964	-0.018385	-0.426119	0.000000	0.000000	3.000000	4.000000	0.000000
1164.293632	0.010983	0.563972	0.126187	80.577904	78.434319	120.437584	3.278873	0.000000	3.774783	0.000000	0.000000	0.000000	0.041964	-0.018385	-0.426119	0.000000	0.000000	3.000000	4.000000	0.000000
1164.296965	0.010983	0.563972	0.126187	80.577904	78.434319	120.437584	3.278873	0.000000	3.774783	0.000000	0.000000	0.000000	0.041964	-0.018385	-0.426119	0.000000	0.000000	3.000000	4.000000	0.000000
1164.300299	0.011149	0.563871	0.124732	80.592262	78.468597	120.469101	3.302106	0.000000	3.754477	0.000000	0.000000	0.000000	0.049814	-0.030380	-0.436460	0.000000	0.000000	3.000000	4.000000	0.000000
1164.303632	0.011149	0.563871	0.124732	80.592262	78.468597	120.469101	3.302106	0.000000	3.754477	0.000000	0.000000	0.000000	0.049814	-0.030380	-0.436460	0.000000	0.000000	3.000000	4.000000	0.000000
1164.306965	0.011149	0.563871	0.124732	80.592262	78.468597	120.469101	3.302106	0.000000	3.754477	0.000000	0.000000	0.000000	0.049814	-0.030380	-0.436460	0.000000	0.000000	3.000000	4.000000	0.000000
1164.310299	0.011341	0.563793	0.123231	80.607521	78.562294	120.556526	3.326430	0.000000	3.732943	0.000000	0.000000	0.000000	0.057523	-0.023309	-0.450359	0.000000	0.000000	3.000000	4.000000	0.000000
1164.313632	0.011341	0.563793	0.123231	80.607521	78.562294	120.556526	3.326430	0.000000	3.732943	0.000000	0.000000	0.000000	0.057523	-0.023309	-0.450359	0.000000	0.000000	3.000000	4.000000	0.000000
1164.316965	0.011341	0.563793	0.123231	80.607521	78.562294	120.556526	3.326430	0.000000	3.732943	0.000000	0.000000	0.000000	0.057523	-0.023309	-0.450359	0.000000	0.000000	3.000000	4.000000	0.000000
1164.320299	0.011531	0.563726	0.121706	80.621597	78.571159	120.560257	3.352018	0.000000	3.709984	0.000000	0.000000	0.000000	0.057036	-0.020023	-0.457646	0.000000	0.000000	3.000000	4.000000	0.000000
1164.323632	0.011531	0.563726	0.121706	80.621597	78.571159	120.560257	3.352018	0.000000	3.709984	0.000000	0.000000	0.000000	0.057036	-0.020023	-0.457646	0.000000	0.000000	3.000000	4.000000	0.000000
1164.326965	0.011531	0.563726	0.121706	80.621597	78.571159	120.560257	3.352018	0.000000	3.709984	0.000000	0.000000	0.000000	0.057036	-0.020023	-0.457646	0.000000	0.000000	3.000000	4.000000	0.000000
1164.330299	0.011720	0.563658	0.120178	80.631371	78.268036	120.256126	3.378088	0.000000	3.686261	0.000000	0.000000	0.000000	0.056674	-0.020504	-0.458437	0.000000	0.000000	3.000000	4.000000	0.000000
1164.333632	0.011720	0.563658	0.120178	80.631371	78.268036	120.256126	3.378088	0.000000	3.686261	0.000000	0.000000	0.000000	0.056674	-0.020504	-0.458437	0.000000	0.000000	3.000000	4.000000	0.000000
1164.336965	0.011720	0.563658	0.120178	80.631371	78.268036	120.256126	3.378088	0.000000	3.686261	0.000000	0.000000	0.000000	0.056674	-0.020504	-0.458437	0.000000	0.000000	3.000000	4.000000	0.000000
1164.340299	0.011881	0.563626	0.118679	80.632088	77.459709	119.452484	3.404325	0.000000	3.662045	0.000000	0.000000	0.000000	0.048307	-0.009442	-0.449483	0.000000	0.000000	3.000000	4.000000	0.000000
1164.343632	0.011881	0.563626	0.118679	80.632088	77.459709	119.452484	3.404325	0.000000	3.662045	0.000000	0.000000	0.000000	0.048307	-0.009442	-0.449483	0.000000	0.000000	3.000000	4.000000	0.000000
1164.346965	0.011881	0.563626	0.118679	80.632088	77.459709	119.452484	3.404325	0.000000	3.662045	0.000000	0.000000	0.000000	0.048307	-0.009442	-0.449483	0.000000	0.000000	3.000000	4.000000	0.000000
1164.350299	0.012096	0.563600	0.117215	80.624428	76.336487	118.337608	3.429794	0.000000	3.638201	0.000000	0.000000	0.000000	0.064592	-0.007856	-0.439237	0.000000	0.000000	3.000000	4.000000	0.000000
1164.353632	0.012096	0.563600	0.117215	80.624428	76.336487	118.337608	3.429794	0.000000	3.638201	0.000000	0.000000	0.000000	0.064592	-0.007856	-0.439237	0.000000	0.000000	3.000000	4.000000	0.000000
1164.356965	0.012096	0.563600	0.117215	80.624428	76.336487	118.337608	3.429794	0.000000	3.638201	0.000000	0.000000	0.000000	0.064592	-0.007856	-0.439237	0.000000	0.000000	3.000000	4.000000	0.000000
1164.360299	0.012338	0.563560	0.115770	80.609917	75.080292	117.086136	3.455750	0.000000	3.613557	0.000000	0.000000	0.000000	0.072502	-0.011981	-0.433573	0.000000	0.000000	3.000000	4.000000	0.000000
1164.363632	0.012338	0.563560	0.115770	80.609917	75.080292	117.086136	3.455750	0.000000	3.613557	0.000000	0.000000	0.000000	0.072502	-0.011981	-0.433573	0.000000	0.000000	3.000000	4.000000	0.000000
1164.366965	0.012338	0.563560	0.115770	80.609917	75.080292	117.086136	3.455750	0.000000	3.613557	0.000000	0.000000	0.000000	0.072502	-0.011981	-0.433573	0.000000	0.000000	3.000000	4.000000	0.000000
1164.370299	0.012632	0.563500	0.114305	80.594147	73.933205	115.940102	3.481947	0.000000	3.588321	0.000000	0.000000	0.000000	0.088248	-0.018183	-0.439447	0.000000	0.000000	3.000000	4.000000	0.000000
1164.373632	0.012632	0.563500	0.114305	80.594147	73.933205	115.940102	3.481947	0.000000	3.588321	0.000000	0.000000	0.000000	0.088248	-0.018183	-0.439447	0.000000	0.000000	3.000000	4.000000	0.000000
1164.376965	0.012632	0.563500	0.114305	80.594147	73.933205	115.940102	3.481947	0.000000	3.588321	0.000000	0.000000	0.000000	0.088248	-0.018183	-0.439447	0.000000	0.000000	3.000000	4.000000	0.000000
1164.380299	0.012897	0.563431	0.112800	80.580986	72.991905	114.994858	3.509375	0.000000	3.561501	0.000000	0.000000	0.000000	0.079358	-0.020744	-0.451379	0.000000	0.000000	3.000000	4.000000	0.000000
1164.383632	0.012897	0.563431	0.112800	80.580986	72.991905	114.994858	3.509375	0.000000	3.561501	0.000000	0.000000	0.000000	0.079358	-0.020744	-0.451379	0.000000	0.000000	3.000000	4.000000	0.000000
1164.386965	0.012897	0.563431	0.112800	80.580986	72.991905	114.994858	3.509375	0.000000	3.561501	0.000000	0.000000	0.000000	0.079358	-0.020744	-0.451379	0.000000	0.000000	3.000000	4.000000	0.000000
1164.390299	0.013186	0.563322	0.111261	80.572578	72.265472	114.262054	3.537040	0.000000	3.534028	0.000000	0.000000	0.000000	0.086743	-0.032649	-0.461990	0.000000	0.000000	3.000000	4.000000	0.000000
1164.393632	0.013186	0.563322	0.111261	80.572578	72.265472	114.262054	3.537040	0.000000	3.534028	0.000000	0.000000	0.000000	0.086743	-0.032649	-0.461990	0.000000	0.000000	3.000000	4.000000	0.000000
1164.396965	0.013186	0.563322	0.111261	80.572578	72.265472	114.262054	3.537040	0.000000	3.534028	0.000000	0.000000	0.000000	0.086743	-0.032649	-0.461990	0.000000	0.000000	3.000000	4.000000	0.000000
1164.400299	0.013445	0.563204	0.109680	80.572227	71.794655	113.785011	3.565730	0.000000	3.505078	0.000000	0.000000	0.000000	0.077855	-0.035190	-0.474025	0.000000	0.000000	3.000000	4.000000	0.000000
1164.403632	0.013445	0.563204	0.109680	80.572227	71.794655	113.785011	3.565730	0.000000	3.505078	0.000000	0.000000	0.000000	0.077855	-0.035190	-0.474025	0.000000	0.000000	3.000000	4.000000	0.000000
1164.406965	0.013445	0.563204	0.109680	80.572227	71.794655	113.785011	3.565730	0.000000	3.505078	0.000000	0.000000	0.000000	0.077855	-0.035190	-0.474025	0.000000	0.000000	3.000000	4.000000	0.000000
1164.410299	0.013703	0.563086	0.108098	80.577087	71.477226	113.462410	3.594678	0.000000	3.475384	0.000000	0.000000	0.000000	0.077341	-0.035650	-0.474857	0.000000	0.000000	3.000000	4.000000	0.000000
1164.413632	0.013703	0.563086	0.108098	80.577087	71.477226	113.462410	3.594678	0.000000	3.475384	0.000000	0.000000	0.000000	0.077341	-0.035650	-0.474857	0.000000	0.000000	3.000000	4.000000	0.000000
1164.416965	0.013703	0.563086	0.108098	80.577087	71.477226	113.462410	3.594678	0.000000	3.475384	0.000000	0.000000	0.000000	0.077341	-0.035650	-0.474857	0.000000	0.000000	3.000000	4.000000	0.000000
1164.420299	0.013959	0.562965	0.106512	80.582405	71.212509	113.185432	3.623729	0.000000	3.445081	0.000000	0.000000	0.000000	0.076827	-0.036067	-0.475684	0.000000	0.000000	3.000000	4.000000	0.000000
1164.423632	0.013959	0.562965	0.106512	80.582405	71.212509	113.185432	3.623729	0.000000	3.445081	0.000000	0.000000	0.000000	0.076827	-0.036067	-0.475684	0.000000	0.000000	3.000000	4.000000	0.000000
1164.426965	0.013959	0.562965	0.106512	80.582405	71.212509	113.185432	3.623729	0.000000	3.445081	0.000000	0.000000	0.000000	0.076827	-0.036067	-0.475684	0.000000	0.000000	3.000000	4.000000	0.000000
1164.430299	0.014242	0.562870	0.104977	80.589569	71.000046	112.962639	3.652876	0.000000	3.414161	0.000000	0.000000	0.000000	0.084731	-0.028674	-0.460351	0.000000	0.000000	3.000000	4.000000	0.000000
1164.433632	0.014242	0.562870	0.104977	80.589569	71.000046	112.962639	3.652876	0.000000	3.414161	0.000000	0.000000	0.000000	0.084731	-0.028674	-0.460351	0.000000	0.000000	3.000000	4.000000	0.000000
1164.436965	0.014242	0.562870	0.104977	80.589569	71.000046	112.962639	3.652876	0.000000	3.414161	0.000000	0.000000	0.000000	0.084731	-0.028674	-0.460351	0.000000	0.000000	3.000000	4.000000	0.000000
1164.440299	0.014551	0.562787	0.103516	80.588921	70.716415	112.665970	3.681659	0.000000	3.383103	0.000000	0.000000	0.000000	0.092770	-0.024785	-0.438321	0.000000	0.000000	3.000000	4.000000	0.000000
1164.443632	0.014551	0.562787	0.103516	80.588921	70.716415	112.665970	3.681659	0.000000	3.383103	0.000000	0.000000	0.000000	0.092770	-0.024785	-0.438321	0.000000	0.000000	3.000000	4.000000	0.000000
1164.446965	0.014551	0.562787	0.103516	80.588921	70.716415	112.665970	3.681659	0.000000	3.383103	0.000000	0.000000	0.000000	0.092770	-0.024785	-0.438321	0.000000	0.000000	3.000000	4.000000	0.000000
1164.450299	0.014886	0.562699	0.102113	80.585518	70.366470	112.301178	3.709690	0.000000	3.352343	0.000000	0.000000	0.000000	0.100661	-0.026515	-0.421089	0.000000	0.000000	3.000000	4.000000	0.000000
1164.453632	0.014886	0.562699	0.102113	80.585518	70.366470	112.301178	3.709690	0.000000	3.352343	0.000000	0.000000	0.000000	0.100661	-0.026515	-0.421089	0.000000	0.000000	3.000000	4.000000	0.000000
1164.456965	0.014886	0.562699	0.102113	80.585518	70.366470	112.301178	3.709690	0.000000	3.352343	0.000000	0.000000	0.000000	0.100661	-0.026515	-0.421089	0.000000	0.000000	3.000000	4.000000	0.000000
1164.460299	0.015221	0.562598	0.100729	80.578316	70.000404	111.918434	3.737184	0.000000	3.321665	0.000000	0.000000	0.000000	0.100267	-0.030356	-0.415116	0.000000	0.000000	3.000000	4.000000	0.000000
1164.463632	0.015221	0.562598	0.100729	80.578316	70.000404	111.918434	3.737184	0.000000	3.321665	0.000000	0.000000	0.000000	0.100267	-0.030356	-0.415116	0.000000	0.000000	3.000000	4.000000	0.000000
1164.466965	0.015221	0.562598	0.100729	80.578316	70.000404	111.918434	3.737184	0.000000	3.321665	0.000000	0.000000	0.000000	0.100267	-0.030356	-0.415116	0.000000	0.000000	3.000000	4.000000	0.000000
1164.470299	0.015554	0.562503	0.099382	80.577858	69.767265	111.667892	3.764324	0.000000	3.290876	0.000000	0.000000	0.000000	0.100024	-0.028521	-0.404207	0.000000	0.000000	3.000000	4.000000	0.000000
1164.473632	0.015554	0.562503	0.099382	80.577858	69.767265	111.667892	3.764324	0.000000	3.290876	0.000000	0.000000	0.000000	0.100024	-0.028521	-0.404207	0.000000	0.000000	3.000000	4.000000	0.000000
1164.476965	0.015554	0.562503	0.099382	80.577858	69.767265	111.667892	3.764324	0.000000	3.290876	0.000000	0.000000	0.000000	0.100024	-0.028521	-0.404207	0.000000	0.000000	3.000000	4.000000	0.000000
1164.480299	0.015886	0.562406	0.098032	80.583244	69.597862	111.476990	3.790841	0.000000	3.260295	0.000000	0.000000	0.000000	0.099473	-0.028839	-0.404815	0.000000	0.000000	3.000000	4.000000	0.000000
1164.483632	0.015886	0.562406	0.098032	80.583244	69.597862	111.476990	3.790841	0.000000	3.260295	0.000000	0.000000	0.000000	0.099473	-0.028839	-0.404815	0.000000	0.000000	3.000000	4.000000	0.000000
1164.486965	0.015886	0.562406	0.098032	80.583244	69.597862	111.476990	3.790841	0.000000	3.260295	0.000000	0.000000	0.000000	0.099473	-0.028839	-0.404815	0.000000	0.000000	3.000000	4.000000	0.000000
1164.490299	0.016214	0.562283	0.096626	80.592644	69.548195	111.414726	3.817334	0.000000	3.229236	0.000000	0.000000	0.000000	0.098438	-0.037021	-0.421935	0.000000	0.000000	3.000000	4.000000	0.000000
1164.493632	0.016214	0.562283	0.096626	80.592644	69.548195	111.414726	3.817334	0.000000	3.229236	0.000000	0.000000	0.000000	0.098438	-0.037021	-0.421935	0.000000	0.000000	3.000000	4.000000	0.000000
1164.496965	0.016214	0.562283	0.096626	80.592644	69.548195	111.414726	3.817334	0.000000	3.229236	0.000000	0.000000	0.000000	0.098438	-0.037021	-0.421935	0.000000	0.000000	3.000000	4.000000	0.000000
1164.500299	0.016513	0.562151	0.095179	80.610390	69.648430	111.493889	3.844666	0.000000	3.196646	0.000000	0.000000	0.000000	0.089647	-0.039539	-0.433956	0.000000	0.000000	3.000000	4.000000	0.000000
1164.503632	0.016513	0.562151	0.095179	80.610390	69.648430	111.493889	3.844666	0.000000	3.196646	0.000000	0.000000	0.000000	0.089647	-0.039539	-0.433956	0.000000	0.000000	3.000000	4.000000	0.000000
1164.506965	0.016513	0.562151	0.095179	80.610390	69.648430	111.493889	3.844666	0.000000	3.196646	0.000000	0.000000	0.000000	0.089647	-0.039539	-0.433956	0.000000	0.000000	3.000000	4.000000	0.000000
1164.510299	0.016783	0.561999	0.093715	80.631439	69.829102	111.663055	3.872214	0.000000	3.163219	0.000000	0.000000	0.000000	0.081098	-0.045505	-0.439345	0.000000	0.000000	3.000000	4.000000	0.000000
1164.513632	0.016783	0.561999	0.093715	80.631439	69.829102	111.663055	3.872214	0.000000	3.163219	0.000000	0.000000	0.000000	0.081098	-0.045505	-0.439345	0.000000	0.000000	3.000000	4.000000	0.000000
1164.516965	0.016783	0.561999	0.093715	80.631439	69.829102	111.663055	3.872214	0.000000	3.163219	0.000000	0.000000	0.000000	0.081098	-0.045505	-0.439345	0.000000	0.000000	3.000000	4.000000	0.000000
1164.520299	0.017052	0.561884	0.092281	80.647583	69.973633	111.791801	3.899640	0.000000	3.129347	0.000000	0.000000	0.000000	0.080887	-0.034585	-0.430107	0.000000	0.000000	3.000000	4.000000	0.000000
1164.523632	0.017052	0.561884	0.092281	80.647583	69.973633	111.791801	3.899640	0.000000	3.129347	0.000000	0.000000	0.000000	0.080887	-0.034585	-0.430107	0.000000	0.000000	3.000000	4.000000	0.000000
1164.526965	0.017052	0.561884	0.092281	80.647583	69.973633	111.791801	3.899640	0.000000	3.129347	0.000000	0.000000	0.000000	0.080887	-0.034585	-0.430107	0.000000	0.000000	3.000000	4.000000	0.000000
1164.530299	0.017321	0.561786	0.090862	80.644196	69.947159	111.762238	3.926513	0.000000	3.095561	0.000000	0.000000	0.000000	0.080537	-0.029336	-0.425781	0.000000	0.000000	3.000000	4.000000	0.000000
1164.533632	0.017321	0.561786	0.090862	80.644196	69.947159	111.762238	3.926513	0.000000	3.095561	0.000000	0.000000	0.000000	0.080537	-0.029336	-0.425781	0.000000	0.000000	3.000000	4.000000	0.000000
1164.536965	0.017321	0.561786	0.090862	80.644196	69.947159	111.762238	3.926513	0.000000	3.095561	0.000000	0.000000	0.000000	0.080537	-0.029336	-0.425781	0.000000	0.000000	3.000000	4.000000	0.000000
1164.540299	0.017536	0.561687	0.089442	80.608635	69.743690	111.587784	3.953084	0.000000	3.061556	0.000000	0.000000	0.000000	0.064465	-0.029692	-0.425906	0.000000	0.000000	3.000000	4.000000	0.000000
1164.543632	0.017536	0.561687	0.089442	80.608635	69.743690	111.587784	3.953084	0.000000	3.061556	0.000000	0.000000	0.000000	0.064465	-0.029692	-0.425906	0.000000	0.000000	3.000000	4.000000	0.000000
1164.546965	0.017536	0.561687	0.089442	80.608635	69.743690	111.587784	3.953084	0.000000	3.061556	0.000000	0.000000	0.000000	0.064465	-0.029692	-0.425906	0.000000	0.000000	3.000000	4.000000	0.000000
1164.550299	0.017725	0.561624	0.088055	80.547195	69.466576	111.363754	3.978936	0.000000	3.027883	0.000000	0.000000	0.000000	0.056603	-0.018888	-0.416286	0.000000	0.000000	3.000000	4.000000	0.000000
1164.553632	0.017725	0.561624	0.088055	80.547195	69.466576	111.363754	3.978936	0.000000	3.027883	0.000000	0.000000	0.000000	0.056603	-0.018888	-0.416286	0.000000	0.000000	3.000000	4.000000	0.000000
1164.556965	0.017725	0.561624	0.088055	80.547195	69.466576	111.363754	3.978936	0.000000	3.027883	0.000000	0.000000	0.000000	0.056603	-0.018888	-0.416286	0.000000	0.000000	3.000000	4.000000	0.000000
1164.560299	0.017860	0.561541	0.086650	80.466446	69.278603	111.256622	4.003895	0.000000	2.994799	0.000000	0.000000	0.000000	0.040576	-0.024889	-0.421338	0.000000	0.000000	3.000000	4.000000	0.000000
1164.563632	0.017860	0.561541	0.086650	80.466446	69.278603	111.256622	4.003895	0.000000	2.994799	0.000000	0.000000	0.000000	0.040576	-0.024889	-0.421338	0.000000	0.000000	3.000000	4.000000	0.000000
1164.566965	0.017860	0.561541	0.086650	80.466446	69.278603	111.256622	4.003895	0.000000	2.994799	0.000000	0.000000	0.000000	0.040576	-0.024889	-0.421338	0.000000	0.000000	3.000000	4.000000	0.000000
1164.570299	0.017943	0.561446	0.085268	80.350555	69.171417	111.269829	4.028442	0.000000	2.961698	0.000000	0.000000	0.000000	0.025050	-0.028581	-0.414687	0.000000	0.000000	3.000000	4.000000	0.000000
1164.573632	0.017943	0.561446	0.085268	80.350555	69.171417	111.269829	4.028442	0.000000	2.961698	0.000000	0.000000	0.000000	0.025050	-0.028581	-0.414687	0.000000	0.000000	3.000000	4.000000	0.000000
1164.576965	0.017943	0.561446	0.085268	80.350555	69.171417	111.269829	4.028442	0.000000	2.961698	0.000000	0.000000	0.000000	0.025050	-0.028581	-0.414687	0.000000	0.000000	3.000000	4.000000	0.000000
1164.580299	0.017998	0.561335	0.083806	80.223442	69.249298	111.491455	4.051984	0.000000	2.929407	0.000000	0.000000	0.000000	0.016348	-0.033478	-0.438445	0.000000	0.000000	3.000000	4.000000	0.000000
1164.583632	0.017998	0.561335	0.083806	80.223442	69.249298	111.491455	4.051984	0.000000	2.929407	0.000000	0.000000	0.000000	0.016348	-0.033478	-0.438445	0.000000	0.000000	3.000000	4.000000	0.000000
1164.586965	0.017998	0.561335	0.083806	80.223442	69.249298	111.491455	4.051984	0.000000	2.929407	0.000000	0.000000	0.000000	0.016348	-0.033478	-0.438445	0.000000	0.000000	3.000000	4.000000	0.000000
1164.590299	0.018025	0.561233	0.082321	80.079170	69.557526	111.974709	4.076459	0.000000	2.895251	0.000000	0.000000	0.000000	0.008254	-0.030546	-0.445528	0.000000	0.000000	3.000000	4.000000	0.000000
1164.593632	0.018025	0.561233	0.082321	80.079170	69.557526	111.974709	4.076459	0.000000	2.895251	0.000000	0.000000	0.000000	0.008254	-0.030546	-0.445528	0.000000	0.000000	3.000000	4.000000	0.000000
1164.596965	0.018025	0.561233	0.082321	80.079170	69.557526	111.974709	4.076459	0.000000	2.895251	0.000000	0.000000	0.000000	0.008254	-0.030546	-0.445528	0.000000	0.000000	3.000000	4.000000	0.000000
1164.600299	0.018025	0.561104	0.080779	79.922562	70.045952	112.655502	4.100993	0.000000	2.860395	0.000000	0.000000	0.000000	-0.000119	-0.038805	-0.462698	0.000000	0.000000	3.000000	4.000000	0.000000
1164.603632	0.018025	0.561104	0.080779	79.922562	70.045952	112.655502	4.100993	0.000000	2.860395	0.000000	0.000000	0.000000	-0.000119	-0.038805	-0.462698	0.000000	0.000000	3.000000	4.000000	0.000000
1164.606965	0.018025	0.561104	0.080779	79.922562	70.045952	112.655502	4.100993	0.000000	2.860395	0.000000	0.000000	0.000000	-0.000119	-0.038805	-0.462698	0.000000	0.000000	3.000000	4.000000	0.000000
1164.610299	0.017997	0.561024	0.079185	79.752625	70.663559	113.481750	4.126128	0.000000	2.824016	0.000000	0.000000	0.000000	-0.008378	-0.023897	-0.478307	0.000000	0.000000	3.000000	4.000000	0.000000
1164.613632	0.017997	0.561024	0.079185	79.752625	70.663559	113.481750	4.126128	0.000000	2.824016	0.000000	0.000000	0.000000	-0.008378	-0.023897	-0.478307	0.000000	0.000000	3.000000	4.000000	0.000000
1164.616965	0.017997	0.561024	0.079185	79.752625	70.663559	113.481750	4.126128	0.000000	2.824016	0.000000	0.000000	0.000000	-0.008378	-0.023897	-0.478307	0.000000	0.000000	3.000000	4.000000	0.000000
1164.620299	0.017995	0.560961	0.077604	79.569298	71.280067	114.322868	4.151788	0.000000	2.786153	0.000000	0.000000	0.000000	-0.000661	-0.018904	-0.474209	0.000000	0.000000	3.000000	4.000000	0.000000
1164.623632	0.017995	0.560961	0.077604	79.569298	71.280067	114.322868	4.151788	0.000000	2.786153	0.000000	0.000000	0.000000	-0.000661	-0.018904	-0.474209	0.000000	0.000000	3.000000	4.000000	0.000000
1164.626965	0.017995	0.560961	0.077604	79.569298	71.280067	114.322868	4.151788	0.000000	2.786153	0.000000	0.000000	0.000000	-0.000661	-0.018904	-0.474209	0.000000	0.000000	3.000000	4.000000	0.000000
1164.630299	0.017941	0.560954	0.076011	79.375511	71.739777	115.011642	4.177479	0.000000	2.747483	0.000000	0.000000	0.000000	-0.016076	-0.001963	-0.477776	0.000000	0.000000	3.000000	4.000000	0.000000
1164.633632	0.017941	0.560954	0.076011	79.375511	71.739777	115.011642	4.177479	0.000000	2.747483	0.000000	0.000000	0.000000	-0.016076	-0.001963	-0.477776	0.000000	0.000000	3.000000	4.000000	0.000000
1164.636965	0.017941	0.560954	0.076011	79.375511	71.739777	115.011642	4.177479	0.000000	2.747483	0.000000	0.000000	0.000000	-0.016076	-0.001963	-0.477776	0.000000	0.000000	3.000000	4.000000	0.000000
1164.640299	0.017914	0.560982	0.074449	79.184860	71.966400	115.459023	4.202778	0.000000	2.708627	0.000000	0.000000	0.000000	-0.008186	0.008409	-0.468565	0.000000	0.000000	3.000000	4.000000	0.000000
1164.643632	0.017914	0.560982	0.074449	79.184860	71.966400	115.459023	4.202778	0.000000	2.708627	0.000000	0.000000	0.000000	-0.008186	0.008409	-0.468565	0.000000	0.000000	3.000000	4.000000	0.000000
1164.646965	0.017914	0.560982	0.074449	79.184860	71.966400	115.459023	4.202778	0.000000	2.708627	0.000000	0.000000	0.000000	-0.008186	0.008409	-0.468565	0.000000	0.000000	3.000000	4.000000	0.000000
1164.650299	0.017888	0.561045	0.072919	79.015221	72.022896	115.712814	4.227809	0.000000	2.669388	0.000000	0.000000	0.000000	-0.007910	0.018754	-0.459049	0.000000	0.000000	3.000000	4.000000	0.000000
1164.653632	0.017888	0.561045	0.072919	79.015221	72.022896	115.712814	4.227809	0.000000	2.669388	0.000000	0.000000	0.000000	-0.007910	0.018754	-0.459049	0.000000	0.000000	3.000000	4.000000	0.000000
1164.656965	0.017888	0.561045	0.072919	79.015221	72.022896	115.712814	4.227809	0.000000	2.669388	0.000000	0.000000	0.000000	-0.007910	0.018754	-0.459049	0.000000	0.000000	3.000000	4.000000	0.000000
1164.660299	0.017886	0.561105	0.071386	78.879448	72.077103	115.926315	4.252274	0.000000	2.630241	0.000000	0.000000	0.000000	-0.000446	0.018033	-0.459906	0.000000	0.000000	3.000000	4.000000	0.000000
1164.663632	0.017886	0.561105	0.071386	78.879448	72.077103	115.926315	4.252274	0.000000	2.630241	0.000000	0.000000	0.000000	-0.000446	0.018033	-0.459906	0.000000	0.000000	3.000000	4.000000	0.000000
1164.666965	0.017886	0.561105	0.071386	78.879448	72.077103	115.926315	4.252274	0.000000	2.630241	0.000000	0.000000	0.000000	-0.000446	0.018033	-0.459906	0.000000	0.000000	3.000000	4.000000	0.000000
1164.670299	0.017934	0.561191	0.069844	78.798531	72.173111	116.126068	4.276951	0.000000	2.589921	0.000000	0.000000	0.000000	0.014400	0.025954	-0.462722	0.000000	0.000000	3.000000	4.000000	0.000000
1164.673632	0.017934	0.561191	0.069844	78.798531	72.173111	116.126068	4.276951	0.000000	2.589921	0.000000	0.000000	0.000000	0.014400	0.025954	-0.462722	0.000000	0.000000	3.000000	4.000000	0.000000
1164.676965	0.017934	0.561191	0.069844	78.798531	72.173111	116.126068	4.276951	0.000000	2.589921	0.000000	0.000000	0.000000	0.014400	0.025954	-0.462722	0.000000	0.000000	3.000000	4.000000	0.000000
1164.680299	0.018006	0.561275	0.068299	78.768372	72.290138	116.286674	4.302145	0.000000	2.547851	0.000000	0.000000	0.000000	0.021687	0.025204	-0.463580	0.000000	0.000000	3.000000	4.000000	0.000000
1164.683632	0.018006	0.561275	0.068299	78.768372	72.290138	116.286674	4.302145	0.000000	2.547851	0.000000	0.000000	0.000000	0.021687	0.025204	-0.463580	0.000000	0.000000	3.000000	4.000000	0.000000
1164.686965	0.018006	0.561275	0.068299	78.768372	72.290138	116.286674	4.302145	0.000000	2.547851	0.000000	0.000000	0.000000	0.021687	0.025204	-0.463580	0.000000	0.000000	3.000000	4.000000	0.000000
1164.690299	0.018176	0.561378	0.066702	78.777336	72.404526	116.399605	4.327464	0.000000	2.504608	0.000000	0.000000	0.000000	0.050820	0.030642	-0.478840	0.000000	0.000000	3.000000	4.000000	0.000000
1164.693632	0.018176	0.561378	0.066702	78.777336	72.404526	116.399605	4.327464	0.000000	2.504608	0.000000	0.000000	0.000000	0.050820	0.030642	-0.478840	0.000000	0.000000	3.000000	4.000000	0.000000
1164.696965	0.018176	0.561378	0.066702	78.777336	72.404526	116.399605	4.327464	0.000000	2.504608	0.000000	0.000000	0.000000	0.050820	0.030642	-0.478840	0.000000	0.000000	3.000000	4.000000	0.000000
1164.700299	0.018416	0.561498	0.065056	78.790024	72.402687	116.378983	4.354274	0.000000	2.457702	0.000000	0.000000	0.000000	0.072222	0.035974	-0.493916	0.000000	0.000000	3.000000	4.000000	0.000000
1164.703632	0.018416	0.561498	0.065056	78.790024	72.402687	116.378983	4.354274	0.000000	2.457702	0.000000	0.000000	0.000000	0.072222	0.035974	-0.493916	0.000000	0.000000	3.000000	4.000000	0.000000
1164.706965	0.018416	0.561498	0.065056	78.790024	72.402687	116.378983	4.354274	0.000000	2.457702	0.000000	0.000000	0.000000	0.072222	0.035974	-0.493916	0.000000	0.000000	3.000000	4.000000	0.000000
1164.710299	0.018730	0.561633	0.063422	78.795013	72.141243	116.096252	4.382220	0.000000	2.407520	0.000000	0.000000	0.000000	0.094063	0.040499	-0.490287	0.000000	0.000000	3.000000	4.000000	0.000000
1164.713632	0.018730	0.561633	0.063422	78.795013	72.141243	116.096252	4.382220	0.000000	2.407520	0.000000	0.000000	0.000000	0.094063	0.040499	-0.490287	0.000000	0.000000	3.000000	4.000000	0.000000
1164.716965	0.018730	0.561633	0.063422	78.795013	72.141243	116.096252	4.382220	0.000000	2.407520	0.000000	0.000000	0.000000	0.094063	0.040499	-0.490287	0.000000	0.000000	3.000000	4.000000	0.000000
1164.720299	0.019040	0.561756	0.061745	78.791382	71.641373	115.579018	4.410235	0.000000	2.355807	0.000000	0.000000	0.000000	0.092905	0.037168	-0.502955	0.000000	0.000000	3.000000	4.000000	0.000000
1164.723632	0.019040	0.561756	0.061745	78.791382	71.641373	115.579018	4.410235	0.000000	2.355807	0.000000	0.000000	0.000000	0.092905	0.037168	-0.502955	0.000000	0.000000	3.000000	4.000000	0.000000
1164.726965	0.019040	0.561756	0.061745	78.791382	71.641373	115.579018	4.410235	0.000000	2.355807	0.000000	0.000000	0.000000	0.092905	0.037168	-0.502955	0.000000	0.000000	3.000000	4.000000	0.000000
1164.730299	0.019323	0.561895	0.060084	78.780731	70.906342	114.832642	4.438453	0.000000	2.302202	0.000000	0.000000	0.000000	0.084992	0.041649	-0.498274	0.000000	0.000000	3.000000	4.000000	0.000000
1164.733632	0.019323	0.561895	0.060084	78.780731	70.906342	114.832642	4.438453	0.000000	2.302202	0.000000	0.000000	0.000000	0.084992	0.041649	-0.498274	0.000000	0.000000	3.000000	4.000000	0.000000
1164.736965	0.019323	0.561895	0.060084	78.780731	70.906342	114.832642	4.438453	0.000000	2.302202	0.000000	0.000000	0.000000	0.084992	0.041649	-0.498274	0.000000	0.000000	3.000000	4.000000	0.000000
1164.740299	0.019579	0.562013	0.058405	78.756836	69.935745	113.858986	4.465788	0.000000	2.248719	0.000000	0.000000	0.000000	0.076769	0.035215	-0.503838	0.000000	0.000000	3.000000	4.000000	0.000000
1164.743632	0.019579	0.562013	0.058405	78.756836	69.935745	113.858986	4.465788	0.000000	2.248719	0.000000	0.000000	0.000000	0.076769	0.035215	-0.503838	0.000000	0.000000	3.000000	4.000000	0.000000
1164.746965	0.019579	0.562013	0.058405	78.756836	69.935745	113.858986	4.465788	0.000000	2.248719	0.000000	0.000000	0.000000	0.076769	0.035215	-0.503838	0.000000	0.000000	3.000000	4.000000	0.000000
1164.750299	0.019833	0.562099	0.056729	78.726677	68.868301	112.794151	4.492751	0.000000	2.194355	0.000000	0.000000	0.000000	0.076190	0.025824	-0.502824	0.000000	0.000000	3.000000	4.000000	0.000000
1164.753632	0.019833	0.562099	0.056729	78.726677	68.868301	112.794151	4.492751	0.000000	2.194355	0.000000	0.000000	0.000000	0.076190	0.025824	-0.502824	0.000000	0.000000	3.000000	4.000000	0.000000
1164.756965	0.019833	0.562099	0.056729	78.726677	68.868301	112.794151	4.492751	0.000000	2.194355	0.000000	0.000000	0.000000	0.076190	0.025824	-0.502824	0.000000	0.000000	3.000000	4.000000	0.000000
1164.760299	0.020086	0.562172	0.055073	78.694466	67.838188	111.761208	4.519187	0.000000	2.139380	0.000000	0.000000	0.000000	0.075815	0.021921	-0.496645	0.000000	0.000000	3.000000	4.000000	0.000000
1164.763632	0.020086	0.562172	0.055073	78.694466	67.838188	111.761208	4.519187	0.000000	2.139380	0.000000	0.000000	0.000000	0.075815	0.021921	-0.496645	0.000000	0.000000	3.000000	4.000000	0.000000
1164.766965	0.020086	0.562172	0.055073	78.694466	67.838188	111.761208	4.519187	0.000000	2.139380	0.000000	0.000000	0.000000	0.075815	0.021921	-0.496645	0.000000	0.000000	3.000000	4.000000	0.000000
1164.770299	0.020385	0.562214	0.053419	78.661446	66.873985	110.790253	4.544835	0.000000	2.084340	0.000000	0.000000	0.000000	0.089791	0.012670	-0.496179	0.000000	0.000000	3.000000	4.000000	0.000000
1164.773632	0.020385	0.562214	0.053419	78.661446	66.873985	110.790253	4.544835	0.000000	2.084340	0.000000	0.000000	0.000000	0.089791	0.012670	-0.496179	0.000000	0.000000	3.000000	4.000000	0.000000
1164.776965	0.020385	0.562214	0.053419	78.661446	66.873985	110.790253	4.544835	0.000000	2.084340	0.000000	0.000000	0.000000	0.089791	0.012670	-0.496179	0.000000	0.000000	3.000000	4.000000	0.000000
1164.780299	0.020729	0.562235	0.051744	78.633110	66.065613	109.969444	4.570254	0.000000	2.027997	0.000000	0.000000	0.000000	0.103347	0.006419	-0.502627	0.000000	0.000000	3.000000	4.000000	0.000000
1164.783632	0.020729	0.562235	0.051744	78.633110	66.065613	109.969444	4.570254	0.000000	2.027997	0.000000	0.000000	0.000000	0.103347	0.006419	-0.502627	0.000000	0.000000	3.000000	4.000000	0.000000
1164.786965	0.020729	0.562235	0.051744	78.633110	66.065613	109.969444	4.570254	0.000000	2.027997	0.000000	0.000000	0.000000	0.103347	0.006419	-0.502627	0.000000	0.000000	3.000000	4.000000	0.000000
1164.790299	0.021094	0.562236	0.050048	78.616997	65.488869	109.372047	4.595686	0.000000	1.969687	0.000000	0.000000	0.000000	0.109521	0.000201	-0.508819	0.000000	0.000000	3.000000	4.000000	0.000000
1164.793632	0.021094	0.562236	0.050048	78.616997	65.488869	109.372047	4.595686	0.000000	1.969687	0.000000	0.000000	0.000000	0.109521	0.000201	-0.508819	0.000000	0.000000	3.000000	4.000000	0.000000
1164.796965	0.021094	0.562236	0.050048	78.616997	65.488869	109.372047	4.595686	0.000000	1.969687	0.000000	0.000000	0.000000	0.109521	0.000201	-0.508819	0.000000	0.000000	3.000000	4.000000	0.000000
1164.800299	0.021455	0.562198	0.048315	78.611420	65.116234	108.974701	4.620895	0.000000	1.909799	0.000000	0.000000	0.000000	0.108188	-0.011385	-0.519931	0.000000	0.000000	3.000000	4.000000	0.000000
1164.803632	0.021455	0.562198	0.048315	78.611420	65.116234	108.974701	4.620895	0.000000	1.909799	0.000000	0.000000	0.000000	0.108188	-0.011385	-0.519931	0.000000	0.000000	3.000000	4.000000	0.000000
1164.806965	0.021455	0.562198	0.048315	78.611420	65.116234	108.974701	4.620895	0.000000	1.909799	0.000000	0.000000	0.000000	0.108188	-0.011385	-0.519931	0.000000	0.000000	3.000000	4.000000	0.000000
1164.810299	0.021812	0.562112	0.046568	78.619591	64.953896	108.785118	4.645900	0.000000	1.848137	0.000000	0.000000	0.000000	0.107124	-0.025831	-0.524176	0.000000	0.000000	3.000000	4.000000	0.000000
1164.813632	0.021812	0.562112	0.046568	78.619591	64.953896	108.785118	4.645900	0.000000	1.848137	0.000000	0.000000	0.000000	0.107124	-0.025831	-0.524176	0.000000	0.000000	3.000000	4.000000	0.000000
1164.816965	0.021812	0.562112	0.046568	78.619591	64.953896	108.785118	4.645900	0.000000	1.848137	0.000000	0.000000	0.000000	0.107124	-0.025831	-0.524176	0.000000	0.000000	3.000000	4.000000	0.000000
1164.820299	0.022190	0.561996	0.044822	78.638397	64.965408	108.763802	4.670357	0.000000	1.785430	0.000000	0.000000	0.000000	0.113426	-0.034727	-0.523556	0.000000	0.000000	3.000000	4.000000	0.000000
1164.823632	0.022190	0.561996	0.044822	78.638397	64.965408	108.763802	4.670357	0.000000	1.785430	0.000000	0.000000	0.000000	0.113426	-0.034727	-0.523556	0.000000	0.000000	3.000000	4.000000	0.000000
1164.826965	0.022190	0.561996	0.044822	78.638397	64.965408	108.763802	4.670357	0.000000	1.785430	0.000000	0.000000	0.000000	0.113426	-0.034727	-0.523556	0.000000	0.000000	3.000000	4.000000	0.000000
1164.830299	0.022565	0.561833	0.043063	78.669304	65.162651	108.925644	4.694143	0.000000	1.721926	0.000000	0.000000	0.000000	0.112297	-0.048982	-0.527850	0.000000	0.000000	3.000000	4.000000	0.000000
1164.833632	0.022565	0.561833	0.043063	78.669304	65.162651	108.925644	4.694143	0.000000	1.721926	0.000000	0.000000	0.000000	0.112297	-0.048982	-0.527850	0.000000	0.000000	3.000000	4.000000	0.000000
1164.836965	0.022565	0.561833	0.043063	78.669304	65.162651	108.925644	4.694143	0.000000	1.721926	0.000000	0.000000	0.000000	0.112297	-0.048982	-0.527850	0.000000	0.000000	3.000000	4.000000	0.000000
1164.840299	0.022983	0.561641	0.041304	78.698639	65.365639	109.092171	4.717305	0.000000	1.657417	0.000000	0.000000	0.000000	0.125594	-0.057720	-0.527604	0.000000	0.000000	3.000000	4.000000	0.000000
1164.843632	0.022983	0.561641	0.041304	78.698639	65.365639	109.092171	4.717305	0.000000	1.657417	0.000000	0.000000	0.000000	0.125594	-0.057720	-0.527604	0.000000	0.000000	3.000000	4.000000	0.000000
1164.846965	0.022983	0.561641	0.041304	78.698639	65.365639	109.092171	4.717305	0.000000	1.657417	0.000000	0.000000	0.000000	0.125594	-0.057720	-0.527604	0.000000	0.000000	3.000000	4.000000	0.000000
1164.850299	0.023423	0.561464	0.039559	78.717865	65.367851	109.054726	4.739823	0.000000	1.591879	0.000000	0.000000	0.000000	0.131836	-0.052862	-0.523534	0.000000	0.000000	3.000000	4.000000	0.000000
1164.853632	0.023423	0.561464	0.039559	78.717865	65.367851	109.054726	4.739823	0.000000	1.591879	0.000000	0.000000	0.000000	0.131836	-0.052862	-0.523534	0.000000	0.000000	3.000000	4.000000	0.000000
1164.856965	0.023423	0.561464	0.039559	78.717865	65.367851	109.054726	4.739823	0.000000	1.591879	0.000000	0.000000	0.000000	0.131836	-0.052862	-0.523534	0.000000	0.000000	3.000000	4.000000	0.000000
1164.860299	0.023883	0.561304	0.037828	78.716743	65.020218	108.671478	4.761406	0.000000	1.526111	0.000000	0.000000	0.000000	0.138017	-0.048033	-0.519447	0.000000	0.000000	3.000000	4.000000	0.000000
1164.863632	0.023883	0.561304	0.037828	78.716743	65.020218	108.671478	4.761406	0.000000	1.526111	0.000000	0.000000	0.000000	0.138017	-0.048033	-0.519447	0.000000	0.000000	3.000000	4.000000	0.000000
1164.866965	0.023883	0.561304	0.037828	78.716743	65.020218	108.671478	4.761406	0.000000	1.526111	0.000000	0.000000	0.000000	0.138017	-0.048033	-0.519447	0.000000	0.000000	3.000000	4.000000	0.000000
1164.870299	0.024341	0.561151	0.036134	78.692375	64.320145	107.938797	4.782032	0.000000	1.460193	0.000000	0.000000	0.000000	0.137460	-0.046018	-0.508044	0.000000	0.000000	3.000000	4.000000	0.000000
1164.873632	0.024341	0.561151	0.036134	78.692375	64.320145	107.938797	4.782032	0.000000	1.460193	0.000000	0.000000	0.000000	0.137460	-0.046018	-0.508044	0.000000	0.000000	3.000000	4.000000	0.000000
1164.876965	0.024341	0.561151	0.036134	78.692375	64.320145	107.938797	4.782032	0.000000	1.460193	0.000000	0.000000	0.000000	0.137460	-0.046018	-0.508044	0.000000	0.000000	3.000000	4.000000	0.000000
1164.880299	0.024819	0.560996	0.034437	78.648689	63.363529	106.954033	4.801368	0.000000	1.395301	0.000000	0.000000	0.000000	0.143328	-0.046554	-0.509169	0.000000	0.000000	3.000000	4.000000	0.000000
1164.883632	0.024819	0.560996	0.034437	78.648689	63.363529	106.954033	4.801368	0.000000	1.395301	0.000000	0.000000	0.000000	0.143328	-0.046554	-0.509169	0.000000	0.000000	3.000000	4.000000	0.000000
1164.886965	0.024819	0.560996	0.034437	78.648689	63.363529	106.954033	4.801368	0.000000	1.395301	0.000000	0.000000	0.000000	0.143328	-0.046554	-0.509169	0.000000	0.000000	3.000000	4.000000	0.000000
1164.890299	0.025319	0.560865	0.032794	78.597855	62.362183	105.922798	4.819922	0.000000	1.329793	0.000000	0.000000	0.000000	0.150026	-0.039139	-0.492791	0.000000	0.000000	3.000000	4.000000	0.000000
1164.893632	0.025319	0.560865	0.032794	78.597855	62.362183	105.922798	4.819922	0.000000	1.329793	0.000000	0.000000	0.000000	0.150026	-0.039139	-0.492791	0.000000	0.000000	3.000000	4.000000	0.000000
1164.896965	0.025319	0.560865	0.032794	78.597855	62.362183	105.922798	4.819922	0.000000	1.329793	0.000000	0.000000	0.000000	0.150026	-0.039139	-0.492791	0.000000	0.000000	3.000000	4.000000	0.000000
1164.900299	0.025840	0.560697	0.031177	78.548103	61.444607	104.981201	4.837120	0.000000	1.265808	0.000000	0.000000	0.000000	0.156249	-0.050424	-0.485229	0.000000	0.000000	3.000000	4.000000	0.000000
1164.903632	0.025840	0.560697	0.031177	78.548103	61.444607	104.981201	4.837120	0.000000	1.265808	0.000000	0.000000	0.000000	0.156249	-0.050424	-0.485229	0.000000	0.000000	3.000000	4.000000	0.000000
1164.906965	0.025840	0.560697	0.031177	78.548103	61.444607	104.981201	4.837120	0.000000	1.265808	0.000000	0.000000	0.000000	0.156249	-0.050424	-0.485229	0.000000	0.000000	3.000000	4.000000	0.000000
1164.910299	0.026336	0.560554	0.029617	78.510330	60.733345	104.231216	4.853271	0.000000	1.202399	0.000000	0.000000	0.000000	0.149050	-0.042937	-0.468031	0.000000	0.000000	3.000000	4.000000	0.000000
1164.913632	0.026336	0.560554	0.029617	78.510330	60.733345	104.231216	4.853271	0.000000	1.202399	0.000000	0.000000	0.000000	0.149050	-0.042937	-0.468031	0.000000	0.000000	3.000000	4.000000	0.000000
1164.916965	0.026336	0.560554	0.029617	78.510330	60.733345	104.231216	4.853271	0.000000	1.202399	0.000000	0.000000	0.000000	0.149050	-0.042937	-0.468031	0.000000	0.000000	3.000000	4.000000	0.000000
1164.920299	0.026854	0.560400	0.028076	78.486794	60.237701	103.694664	4.868025	0.000000	1.141197	0.000000	0.000000	0.000000	0.155218	-0.046091	-0.462103	0.000000	0.000000	3.000000	4.000000	0.000000
1164.923632	0.026854	0.560400	0.028076	78.486794	60.237701	103.694664	4.868025	0.000000	1.141197	0.000000	0.000000	0.000000	0.155218	-0.046091	-0.462103	0.000000	0.000000	3.000000	4.000000	0.000000
1164.926965	0.026854	0.560400	0.028076	78.486794	60.237701	103.694664	4.868025	0.000000	1.141197	0.000000	0.000000	0.000000	0.155218	-0.046091	-0.462103	0.000000	0.000000	3.000000	4.000000	0.000000
1164.930299	0.027323	0.560237	0.026560	78.483147	60.002193	103.412979	4.881858	0.000000	1.080493	0.000000	0.000000	0.000000	0.140678	-0.049138	-0.455008	0.000000	0.000000	3.000000	4.000000	0.000000
1164.933632	0.027323	0.560237	0.026560	78.483147	60.002193	103.412979	4.881858	0.000000	1.080493	0.000000	0.000000	0.000000	0.140678	-0.049138	-0.455008	0.000000	0.000000	3.000000	4.000000	0.000000
1164.936965	0.027323	0.560237	0.026560	78.483147	60.002193	103.412979	4.881858	0.000000	1.080493	0.000000	0.000000	0.000000	0.140678	-0.049138	-0.455008	0.000000	0.000000	3.000000	4.000000	0.000000
1164.940299	0.027787	0.560080	0.025018	78.497490	59.989941	103.352676	4.894640	0.000000	1.021027	0.000000	0.000000	0.000000	0.139219	-0.046875	-0.462641	0.000000	0.000000	3.000000	4.000000	0.000000
1164.943632	0.027787	0.560080	0.025018	78.497490	59.989941	103.352676	4.894640	0.000000	1.021027	0.000000	0.000000	0.000000	0.139219	-0.046875	-0.462641	0.000000	0.000000	3.000000	4.000000	0.000000
1164.946965	0.027787	0.560080	0.025018	78.497490	59.989941	103.352676	4.894640	0.000000	1.021027	0.000000	0.000000	0.000000	0.139219	-0.046875	-0.462641	0.000000	0.000000	3.000000	4.000000	0.000000
1164.950299	0.028224	0.559923	0.023475	78.531319	60.198830	103.509926	4.906849	0.000000	0.960640	0.000000	0.000000	0.000000	0.131300	-0.047323	-0.462881	0.000000	0.000000	3.000000	4.000000	0.000000
1164.953632	0.028224	0.559923	0.023475	78.531319	60.198830	103.509926	4.906849	0.000000	0.960640	0.000000	0.000000	0.000000	0.131300	-0.047323	-0.462881	0.000000	0.000000	3.000000	4.000000	0.000000
1164.956965	0.028224	0.559923	0.023475	78.531319	60.198830	103.509926	4.906849	0.000000	0.960640	0.000000	0.000000	0.000000	0.131300	-0.047323	-0.462881	0.000000	0.000000	3.000000	4.000000	0.000000
1164.960299	0.028655	0.559737	0.021871	78.580734	60.608601	103.869583	4.918259	0.000000	0.900406	0.000000	0.000000	0.000000	0.129211	-0.055618	-0.481181	0.000000	0.000000	3.000000	4.000000	0.000000
1164.963632	0.028655	0.559737	0.021871	78.580734	60.608601	103.869583	4.918259	0.000000	0.900406	0.000000	0.000000	0.000000	0.129211	-0.055618	-0.481181	0.000000	0.000000	3.000000	4.000000	0.000000
1164.966965	0.028655	0.559737	0.021871	78.580734	60.608601	103.869583	4.918259	0.000000	0.900406	0.000000	0.000000	0.000000	0.129211	-0.055618	-0.481181	0.000000	0.000000	3.000000	4.000000	0.000000
1164.970299	0.029060	0.559551	0.020266	78.629723	61.032974	104.240410	4.929284	0.000000	0.837950	0.000000	0.000000	0.000000	0.121338	-0.056018	-0.481435	0.000000	0.000000	3.000000	4.000000	0.000000
1164.973632	0.029060	0.559551	0.020266	78.629723	61.032974	104.240410	4.929284	0.000000	0.837950	0.000000	0.000000	0.000000	0.121338	-0.056018	-0.481435	0.000000	0.000000	3.000000	4.000000	0.000000
1164.976965	0.029060	0.559551	0.020266	78.629723	61.032974	104.240410	4.929284	0.000000	0.837950	0.000000	0.000000	0.000000	0.121338	-0.056018	-0.481435	0.000000	0.000000	3.000000	4.000000	0.000000
1164.980299	0.029442	0.559389	0.018719	78.662300	61.220886	104.382988	4.939474	0.000000	0.775631	0.000000	0.000000	0.000000	0.114626	-0.048537	-0.463943	0.000000	0.000000	3.000000	4.000000	0.000000
1164.983632	0.029442	0.559389	0.018719	78.662300	61.220886	104.382988	4.939474	0.000000	0.775631	0.000000	0.000000	0.000000	0.114626	-0.048537	-0.463943	0.000000	0.000000	3.000000	4.000000	0.000000
1164.986965	0.029442	0.559389	0.018719	78.662300	61.220886	104.382988	4.939474	0.000000	0.775631	0.000000	0.000000	0.000000	0.114626	-0.048537	-0.463943	0.000000	0.000000	3.000000	4.000000	0.000000
1164.990299	0.029801	0.559234	0.017214	78.661118	60.997540	104.125725	4.948522	0.000000	0.715637	0.000000	0.000000	0.000000	0.107702	-0.046296	-0.451723	0.000000	0.000000	3.000000	4.000000	0.000000
1164.993632	0.029801	0.559234	0.017214	78.661118	60.997540	104.125725	4.948522	0.000000	0.715637	0.000000	0.000000	0.000000	0.107702	-0.046296	-0.451723	0.000000	0.000000	3.000000	4.000000	0.000000
1164.996965	0.029801	0.559234	0.017214	78.661118	60.997540	104.125725	4.948522	0.000000	0.715637	0.000000	0.000000	0.000000	0.107702	-0.046296	-0.451723	0.000000	0.000000	3.000000	4.000000	0.000000
1165.000299	0.030142	0.559106	0.015831	78.636215	60.507217	103.610100	4.956604	0.000000	0.657324	0.000000	0.000000	0.000000	0.102457	-0.038673	-0.414649	0.000000	0.000000	3.000000	4.000000	0.000000
1165.003632	0.030142	0.559106	0.015831	78.636215	60.507217	103.610100	4.956604	0.000000	0.657324	0.000000	0.000000	0.000000	0.102457	-0.038673	-0.414649	0.000000	0.000000	3.000000	4.000000	0.000000
1165.006965	0.030142	0.559106	0.015831	78.636215	60.507217	103.610100	4.956604	0.000000	0.657324	0.000000	0.000000	0.000000	0.102457	-0.038673	-0.414649	0.000000	0.000000	3.000000	4.000000	0.000000
1165.010299	0.030461	0.558984	0.014491	78.603043	59.922699	103.001968	4.963410	0.000000	0.603786	0.000000	0.000000	0.000000	0.095776	-0.036360	-0.402267	0.000000	0.000000	3.000000	4.000000	0.000000
1165.013632	0.030461	0.558984	0.014491	78.603043	59.922699	103.001968	4.963410	0.000000	0.603786	0.000000	0.000000	0.000000	0.095776	-0.036360	-0.402267	0.000000	0.000000	3.000000	4.000000	0.000000
1165.016965	0.030461	0.558984	0.014491	78.603043	59.922699	103.001968	4.963410	0.000000	0.603786	0.000000	0.000000	0.000000	0.095776	-0.036360	-0.402267	0.000000	0.000000	3.000000	4.000000	0.000000
1165.020299	0.030778	0.558862	0.013148	78.573112	59.404377	102.458206	4.969440	0.000000	0.551964	0.000000	0.000000	0.000000	0.095070	-0.036702	-0.402694	0.000000	0.000000	3.000000	4.000000	0.000000
1165.023632	0.030778	0.558862	0.013148	78.573112	59.404377	102.458206	4.969440	0.000000	0.551964	0.000000	0.000000	0.000000	0.095070	-0.036702	-0.402694	0.000000	0.000000	3.000000	4.000000	0.000000
1165.026965	0.030778	0.558862	0.013148	78.573112	59.404377	102.458206	4.969440	0.000000	0.551964	0.000000	0.000000	0.000000	0.095070	-0.036702	-0.402694	0.000000	0.000000	3.000000	4.000000	0.000000
1165.030299	0.031094	0.558756	0.011822	78.550926	59.009632	102.037415	4.974919	0.000000	0.500171	0.000000	0.000000	0.000000	0.094722	-0.031833	-0.397733	0.000000	0.000000	3.000000	4.000000	0.000000
1165.033632	0.031094	0.558756	0.011822	78.550926	59.009632	102.037415	4.974919	0.000000	0.500171	0.000000	0.000000	0.000000	0.094722	-0.031833	-0.397733	0.000000	0.000000	3.000000	4.000000	0.000000
1165.036965	0.031094	0.558756	0.011822	78.550926	59.009632	102.037415	4.974919	0.000000	0.500171	0.000000	0.000000	0.000000	0.094722	-0.031833	-0.397733	0.000000	0.000000	3.000000	4.000000	0.000000
1165.040299	0.031431	0.558640	0.010517	78.549782	58.842598	101.835793	4.979791	0.000000	0.449093	0.000000	0.000000	0.000000	0.101159	-0.034703	-0.391538	0.000000	0.000000	3.000000	4.000000	0.000000
1165.043632	0.031431	0.558640	0.010517	78.549782	58.842598	101.835793	4.979791	0.000000	0.449093	0.000000	0.000000	0.000000	0.101159	-0.034703	-0.391538	0.000000	0.000000	3.000000	4.000000	0.000000
1165.046965	0.031431	0.558640	0.010517	78.549782	58.842598	101.835793	4.979791	0.000000	0.449093	0.000000	0.000000	0.000000	0.101159	-0.034703	-0.391538	0.000000	0.000000	3.000000	4.000000	0.000000
1165.050299	0.031760	0.558505	0.009128	78.564201	58.848759	101.804413	4.984068	0.000000	0.398834	0.000000	0.000000	0.000000	0.098742	-0.040443	-0.416853	0.000000	0.000000	3.000000	4.000000	0.000000
1165.053632	0.031760	0.558505	0.009128	78.564201	58.848759	101.804413	4.984068	0.000000	0.398834	0.000000	0.000000	0.000000	0.098742	-0.040443	-0.416853	0.000000	0.000000	3.000000	4.000000	0.000000
1165.056965	0.031760	0.558505	0.009128	78.564201	58.848759	101.804413	4.984068	0.000000	0.398834	0.000000	0.000000	0.000000	0.098742	-0.040443	-0.416853	0.000000	0.000000	3.000000	4.000000	0.000000
1165.060299	0.032108	0.558352	0.007717	78.586929	58.954056	101.867500	4.988045	0.000000	0.345552	0.000000	0.000000	0.000000	0.104219	-0.045955	-0.423166	0.000000	0.000000	3.000000	4.000000	0.000000
1165.063632	0.032108	0.558352	0.007717	78.586929	58.954056	101.867500	4.988045	0.000000	0.345552	0.000000	0.000000	0.000000	0.104219	-0.045955	-0.423166	0.000000	0.000000	3.000000	4.000000	0.000000
1165.066965	0.032108	0.558352	0.007717	78.586929	58.954056	101.867500	4.988045	0.000000	0.345552	0.000000	0.000000	0.000000	0.104219	-0.045955	-0.423166	0.000000	0.000000	3.000000	4.000000	0.000000
1165.070299	0.032410	0.558215	0.006326	78.608673	59.037315	101.912155	4.991490	0.000000	0.291586	0.000000	0.000000	0.000000	0.090572	-0.041162	-0.417299	0.000000	0.000000	3.000000	4.000000	0.000000
1165.073632	0.032410	0.558215	0.006326	78.608673	59.037315	101.912155	4.991490	0.000000	0.291586	0.000000	0.000000	0.000000	0.090572	-0.041162	-0.417299	0.000000	0.000000	3.000000	4.000000	0.000000
1165.076965	0.032410	0.558215	0.006326	78.608673	59.037315	101.912155	4.991490	0.000000	0.291586	0.000000	0.000000	0.000000	0.090572	-0.041162	-0.417299	0.000000	0.000000	3.000000	4.000000	0.000000
1165.080299	0.032669	0.558060	0.004984	78.615746	58.946171	101.795967	4.994303	0.000000	0.238619	0.000000	0.000000	0.000000	0.077676	-0.046361	-0.402665	0.000000	0.000000	3.000000	4.000000	0.000000
1165.083632	0.032669	0.558060	0.004984	78.615746	58.946171	101.795967	4.994303	0.000000	0.238619	0.000000	0.000000	0.000000	0.077676	-0.046361	-0.402665	0.000000	0.000000	3.000000	4.000000	0.000000
1165.086965	0.032669	0.558060	0.004984	78.615746	58.946171	101.795967	4.994303	0.000000	0.238619	0.000000	0.000000	0.000000	0.077676	-0.046361	-0.402665	0.000000	0.000000	3.000000	4.000000	0.000000
1165.090299	0.032821	0.557906	0.003714	78.606171	58.670918	101.506248	4.996475	0.000000	0.187707	0.000000	0.000000	0.000000	0.045624	-0.046357	-0.381150	0.000000	0.000000	3.000000	4.000000	0.000000
1165.093632	0.032821	0.557906	0.003714	78.606171	58.670918	101.506248	4.996475	0.000000	0.187707	0.000000	0.000000	0.000000	0.045624	-0.046357	-0.381150	0.000000	0.000000	3.000000	4.000000	0.000000
1165.096965	0.032821	0.557906	0.003714	78.606171	58.670918	101.506248	4.996475	0.000000	0.187707	0.000000	0.000000	0.000000	0.045624	-0.046357	-0.381150	0.000000	0.000000	3.000000	4.000000	0.000000
1165.100299	0.032891	0.557786	0.002550	78.590668	58.329838	101.162148	4.998047	0.000000	0.139742	0.000000	0.000000	0.000000	0.021202	-0.036007	-0.349156	0.000000	0.000000	3.000000	4.000000	0.000000
1165.103632	0.032891	0.557786	0.002550	78.590668	58.329838	101.162148	4.998047	0.000000	0.139742	0.000000	0.000000	0.000000	0.021202	-0.036007	-0.349156	0.000000	0.000000	3.000000	4.000000	0.000000
1165.106965	0.032891	0.557786	0.002550	78.590668	58.329838	101.162148	4.998047	0.000000	0.139742	0.000000	0.000000	0.000000	0.021202	-0.036007	-0.349156	0.000000	0.000000	3.000000	4.000000	0.000000
1165.110299	0.032941	0.557657	0.001410	78.567230	57.965405	100.807648	4.999080	0.000000	0.095915	0.000000	0.000000	0.000000	0.014929	-0.038648	-0.341874	0.000000	0.000000	3.000000	4.000000	0.000000
1165.113632	0.032941	0.557657	0.001410	78.567230	57.965405	100.807648	4.999080	0.000000	0.095915	0.000000	0.000000	0.000000	0.014929	-0.038648	-0.341874	0.000000	0.000000	3.000000	4.000000	0.000000
1165.116965	0.032941	0.557657	0.001410	78.567230	57.965405	100.807648	4.999080	0.000000	0.095915	0.000000	0.000000	0.000000	0.014929	-0.038648	-0.341874	0.000000	0.000000	3.000000	4.000000	0.000000
1165.120299	0.032951	0.557554	0.000333	78.535538	57.736122	100.609558	4.999719	0.000000	0.053034	0.000000	0.000000	0.000000	0.002981	-0.031024	-0.323218	0.000000	0.000000	3.000000	4.000000	0.000000
1165.123632	0.032951	0.557554	0.000333	78.535538	57.736122	100.609558	4.999719	0.000000	0.053034	0.000000	0.000000	0.000000	0.002981	-0.031024	-0.323218	0.000000	0.000000	3.000000	4.000000	0.000000
1165.126965	0.032951	0.557554	0.000333	78.535538	57.736122	100.609558	4.999719	0.000000	0.053034	0.000000	0.000000	0.000000	0.002981	-0.031024	-0.323218	0.000000	0.000000	3.000000	4.000000	0.000000
1165.130299	0.032984	0.557467	-0.000729	78.500336	57.786633	100.720535	4.999984	0.000000	0.012514	0.000000	0.000000	0.000000	0.009736	-0.026092	-0.318462	0.000000	0.000000	3.000000	4.000000	0.000000
1165.133632	0.032984	0.557467	-0.000729	78.500336	57.786633	100.720535	4.999984	0.000000	0.012514	0.000000	0.000000	0.000000	0.009736	-0.026092	-0.318462	0.000000	0.000000	3.000000	4.000000	0.000000
1165.136965	0.032984	0.557467	-0.000729	78.500336	57.786633	100.720535	4.999984	0.000000	0.012514	0.000000	0.000000	0.000000	0.009736	-0.026092	-0.318462	0.000000	0.000000	3.000000	4.000000	0.000000
1165.140299	0.033040	0.557388	-0.001751	78.454346	58.103851	101.135605	4.999925	0.000000	-0.027401	0.000000	0.000000	0.000000	0.016966	-0.023587	-0.306599	0.000000	0.000000	3.000000	4.000000	0.000000
1165.143632	0.033040	0.557388	-0.001751	78.454346	58.103851	101.135605	4.999925	0.000000	-0.027401	0.000000	0.000000	0.000000	0.016966	-0.023587	-0.306599	0.000000	0.000000	3.000000	4.000000	0.000000
1165.146965	0.033040	0.557388	-0.001751	78.454346	58.103851	101.135605	4.999925	0.000000	-0.027401	0.000000	0.000000	0.000000	0.016966	-0.023587	-0.306599	0.000000	0.000000	3.000000	4.000000	0.000000
1165.150299	0.033114	0.557324	-0.002822	78.412956	58.510674	101.631546	4.999567	0.000000	-0.065793	0.000000	0.000000	0.000000	0.022214	-0.019118	-0.321460	0.000000	0.000000	3.000000	4.000000	0.000000
1165.153632	0.033114	0.557324	-0.002822	78.412956	58.510674	101.631546	4.999567	0.000000	-0.065793	0.000000	0.000000	0.000000	0.022214	-0.019118	-0.321460	0.000000	0.000000	3.000000	4.000000	0.000000
1165.156965	0.033114	0.557324	-0.002822	78.412956	58.510674	101.631546	4.999567	0.000000	-0.065793	0.000000	0.000000	0.000000	0.022214	-0.019118	-0.321460	0.000000	0.000000	3.000000	4.000000	0.000000
1165.160299	0.033189	0.557252	-0.003871	78.378693	58.897453	102.096825	4.998877	0.000000	-0.105987	0.000000	0.000000	0.000000	0.022505	-0.021737	-0.314573	0.000000	0.000000	3.000000	4.000000	0.000000
1165.163632	0.033189	0.557252	-0.003871	78.378693	58.897453	102.096825	4.998877	0.000000	-0.105987	0.000000	0.000000	0.000000	0.022505	-0.021737	-0.314573	0.000000	0.000000	3.000000	4.000000	0.000000
1165.166965	0.033189	0.557252	-0.003871	78.378693	58.897453	102.096825	4.998877	0.000000	-0.105987	0.000000	0.000000	0.000000	0.022505	-0.021737	-0.314573	0.000000	0.000000	3.000000	4.000000	0.000000
1165.170299	0.033261	0.557211	-0.004949	78.361130	59.233212	102.486351	4.997890	0.000000	-0.145254	0.000000	0.000000	0.000000	0.021640	-0.012225	-0.323516	0.000000	0.000000	3.000000	4.000000	0.000000
1165.173632	0.033261	0.557211	-0.004949	78.361130	59.233212	102.486351	4.997890	0.000000	-0.145254	0.000000	0.000000	0.000000	0.021640	-0.012225	-0.323516	0.000000	0.000000	3.000000	4.000000	0.000000
1165.176965	0.033261	0.557211	-0.004949	78.361130	59.233212	102.486351	4.997890	0.000000	-0.145254	0.000000	0.000000	0.000000	0.021640	-0.012225	-0.323516	0.000000	0.000000	3.000000	4.000000	0.000000
1165.180299	0.033356	0.557162	-0.006006	78.362892	59.460430	102.729050	4.996555	0.000000	-0.185570	0.000000	0.000000	0.000000	0.028362	-0.014844	-0.317092	0.000000	0.000000	3.000000	4.000000	0.000000
1165.183632	0.033356	0.557162	-0.006006	78.362892	59.460430	102.729050	4.996555	0.000000	-0.185570	0.000000	0.000000	0.000000	0.028362	-0.014844	-0.317092	0.000000	0.000000	3.000000	4.000000	0.000000
1165.186965	0.033356	0.557162	-0.006006	78.362892	59.460430	102.729050	4.996555	0.000000	-0.185570	0.000000	0.000000	0.000000	0.028362	-0.014844	-0.317092	0.000000	0.000000	3.000000	4.000000	0.000000
1165.190299	0.033497	0.557137	-0.007007	78.381630	59.576908	102.826942	4.994936	0.000000	-0.224968	0.000000	0.000000	0.000000	0.042272	-0.007235	-0.300182	0.000000	0.000000	3.000000	4.000000	0.000000
1165.193632	0.033497	0.557137	-0.007007	78.381630	59.576908	102.826942	4.994936	0.000000	-0.224968	0.000000	0.000000	0.000000	0.042272	-0.007235	-0.300182	0.000000	0.000000	3.000000	4.000000	0.000000
1165.196965	0.033497	0.557137	-0.007007	78.381630	59.576908	102.826942	4.994936	0.000000	-0.224968	0.000000	0.000000	0.000000	0.042272	-0.007235	-0.300182	0.000000	0.000000	3.000000	4.000000	0.000000
1165.200299	0.033701	0.557112	-0.008013	78.390656	59.587494	102.810448	4.993127	0.000000	-0.262075	0.000000	0.000000	0.000000	0.061166	-0.007519	-0.301805	0.000000	0.000000	3.000000	4.000000	0.000000
1165.203632	0.033701	0.557112	-0.008013	78.390656	59.587494	102.810448	4.993127	0.000000	-0.262075	0.000000	0.000000	0.000000	0.061166	-0.007519	-0.301805	0.000000	0.000000	3.000000	4.000000	0.000000
1165.206965	0.033701	0.557112	-0.008013	78.390656	59.587494	102.810448	4.993127	0.000000	-0.262075	0.000000	0.000000	0.000000	0.061166	-0.007519	-0.301805	0.000000	0.000000	3.000000	4.000000	0.000000
1165.210299	0.033948	0.557079	-0.008999	78.388977	59.478600	102.668922	4.991045	0.000000	-0.299120	0.000000	0.000000	0.000000	0.074090	-0.010116	-0.295852	0.000000	0.000000	3.000000	4.000000	0.000000
1165.213632	0.033948	0.557079	-0.008999	78.388977	59.478600	102.668922	4.991045	0.000000	-0.299120	0.000000	0.000000	0.000000	0.074090	-0.010116	-0.295852	0.000000	0.000000	3.000000	4.000000	0.000000
1165.216965	0.033948	0.557079	-0.008999	78.388977	59.478600	102.668922	4.991045	0.000000	-0.299120	0.000000	0.000000	0.000000	0.074090	-0.010116	-0.295852	0.000000	0.000000	3.000000	4.000000	0.000000
1165.220299	0.034255	0.557027	-0.010009	78.374657	59.215363	102.374054	4.988754	0.000000	-0.335161	0.000000	0.000000	0.000000	0.092345	-0.015431	-0.303008	0.000000	0.000000	3.000000	4.000000	0.000000
1165.223632	0.034255	0.557027	-0.010009	78.374657	59.215363	102.374054	4.988754	0.000000	-0.335161	0.000000	0.000000	0.000000	0.092345	-0.015431	-0.303008	0.000000	0.000000	3.000000	4.000000	0.000000
1165.226965	0.034255	0.557027	-0.010009	78.374657	59.215363	102.374054	4.988754	0.000000	-0.335161	0.000000	0.000000	0.000000	0.092345	-0.015431	-0.303008	0.000000	0.000000	3.000000	4.000000	0.000000
1165.230299	0.034622	0.556941	-0.011061	78.352127	58.835423	101.956055	4.986163	0.000000	-0.371730	0.000000	0.000000	0.000000	0.110031	-0.025835	-0.315708	0.000000	0.000000	3.000000	4.000000	0.000000
1165.233632	0.034622	0.556941	-0.011061	78.352127	58.835423	101.956055	4.986163	0.000000	-0.371730	0.000000	0.000000	0.000000	0.110031	-0.025835	-0.315708	0.000000	0.000000	3.000000	4.000000	0.000000
1165.236965	0.034622	0.556941	-0.011061	78.352127	58.835423	101.956055	4.986163	0.000000	-0.371730	0.000000	0.000000	0.000000	0.110031	-0.025835	-0.315708	0.000000	0.000000	3.000000	4.000000	0.000000
1165.240299	0.035004	0.556804	-0.012171	78.328590	58.458366	101.538437	4.983207	0.000000	-0.409452	0.000000	0.000000	0.000000	0.114437	-0.041287	-0.332982	0.000000	0.000000	3.000000	4.000000	0.000000
1165.243632	0.035004	0.556804	-0.012171	78.328590	58.458366	101.538437	4.983207	0.000000	-0.409452	0.000000	0.000000	0.000000	0.114437	-0.041287	-0.332982	0.000000	0.000000	3.000000	4.000000	0.000000
1165.246965	0.035004	0.556804	-0.012171	78.328590	58.458366	101.538437	4.983207	0.000000	-0.409452	0.000000	0.000000	0.000000	0.114437	-0.041287	-0.332982	0.000000	0.000000	3.000000	4.000000	0.000000
1165.250299	0.035382	0.556624	-0.013295	78.308083	58.089928	101.131294	4.979803	0.000000	-0.448958	0.000000	0.000000	0.000000	0.113426	-0.053832	-0.337180	0.000000	0.000000	3.000000	4.000000	0.000000
1165.253632	0.035382	0.556624	-0.013295	78.308083	58.089928	101.131294	4.979803	0.000000	-0.448958	0.000000	0.000000	0.000000	0.113426	-0.053832	-0.337180	0.000000	0.000000	3.000000	4.000000	0.000000
1165.256965	0.035382	0.556624	-0.013295	78.308083	58.089928	101.131294	4.979803	0.000000	-0.448958	0.000000	0.000000	0.000000	0.113426	-0.053832	-0.337180	0.000000	0.000000	3.000000	4.000000	0.000000
1165.260299	0.035732	0.556394	-0.014474	78.281158	57.652031	100.656647	4.976062	0.000000	-0.488679	0.000000	0.000000	0.000000	0.105074	-0.069168	-0.353539	0.000000	0.000000	3.000000	4.000000	0.000000
1165.263632	0.035732	0.556394	-0.014474	78.281158	57.652031	100.656647	4.976062	0.000000	-0.488679	0.000000	0.000000	0.000000	0.105074	-0.069168	-0.353539	0.000000	0.000000	3.000000	4.000000	0.000000
1165.266965	0.035732	0.556394	-0.014474	78.281158	57.652031	100.656647	4.976062	0.000000	-0.488679	0.000000	0.000000	0.000000	0.105074	-0.069168	-0.353539	0.000000	0.000000	3.000000	4.000000	0.000000
1165.270299	0.036124	0.556155	-0.015633	78.252396	57.200073	100.166061	4.971813	0.000000	-0.530168	0.000000	0.000000	0.000000	0.117516	-0.071469	-0.347789	0.000000	0.000000	3.000000	4.000000	0.000000
1165.273632	0.036124	0.556155	-0.015633	78.252396	57.200073	100.166061	4.971813	0.000000	-0.530168	0.000000	0.000000	0.000000	0.117516	-0.071469	-0.347789	0.000000	0.000000	3.000000	4.000000	0.000000
1165.276965	0.036124	0.556155	-0.015633	78.252396	57.200073	100.166061	4.971813	0.000000	-0.530168	0.000000	0.000000	0.000000	0.117516	-0.071469	-0.347789	0.000000	0.000000	3.000000	4.000000	0.000000
1165.280299	0.036559	0.555902	-0.016749	78.211502	56.653877	99.582428	4.967350	0.000000	-0.570473	0.000000	0.000000	0.000000	0.130474	-0.075968	-0.334926	0.000000	0.000000	3.000000	4.000000	0.000000
1165.283632	0.036559	0.555902	-0.016749	78.211502	56.653877	99.582428	4.967350	0.000000	-0.570473	0.000000	0.000000	0.000000	0.130474	-0.075968	-0.334926	0.000000	0.000000	3.000000	4.000000	0.000000
1165.286965	0.036559	0.555902	-0.016749	78.211502	56.653877	99.582428	4.967350	0.000000	-0.570473	0.000000	0.000000	0.000000	0.130474	-0.075968	-0.334926	0.000000	0.000000	3.000000	4.000000	0.000000
1165.290299	0.037060	0.555692	-0.017793	78.159332	56.038563	98.919533	4.962810	0.000000	-0.608709	0.000000	0.000000	0.000000	0.150445	-0.063106	-0.313156	0.000000	0.000000	3.000000	4.000000	0.000000
1165.293632	0.037060	0.555692	-0.017793	78.159332	56.038563	98.919533	4.962810	0.000000	-0.608709	0.000000	0.000000	0.000000	0.150445	-0.063106	-0.313156	0.000000	0.000000	3.000000	4.000000	0.000000
1165.296965	0.037060	0.555692	-0.017793	78.159332	56.038563	98.919533	4.962810	0.000000	-0.608709	0.000000	0.000000	0.000000	0.150445	-0.063106	-0.313156	0.000000	0.000000	3.000000	4.000000	0.000000
1165.300299	0.037650	0.555452	-0.018750	78.101746	55.404137	98.224503	4.958392	0.000000	-0.643705	0.000000	0.000000	0.000000	0.177036	-0.071908	-0.287112	0.000000	0.000000	3.000000	4.000000	0.000000
1165.303632	0.037650	0.555452	-0.018750	78.101746	55.404137	98.224503	4.958392	0.000000	-0.643705	0.000000	0.000000	0.000000	0.177036	-0.071908	-0.287112	0.000000	0.000000	3.000000	4.000000	0.000000
1165.306965	0.037650	0.555452	-0.018750	78.101746	55.404137	98.224503	4.958392	0.000000	-0.643705	0.000000	0.000000	0.000000	0.177036	-0.071908	-0.287112	0.000000	0.000000	3.000000	4.000000	0.000000
1165.310299	0.038347	0.555239	-0.019657	78.053162	54.886383	97.633034	4.954248	0.000000	-0.674855	0.000000	0.000000	0.000000	0.208921	-0.064039	-0.272038	0.000000	0.000000	3.000000	4.000000	0.000000
1165.313632	0.038347	0.555239	-0.019657	78.053162	54.886383	97.633034	4.954248	0.000000	-0.674855	0.000000	0.000000	0.000000	0.208921	-0.064039	-0.272038	0.000000	0.000000	3.000000	4.000000	0.000000
1165.316965	0.038347	0.555239	-0.019657	78.053162	54.886383	97.633034	4.954248	0.000000	-0.674855	0.000000	0.000000	0.000000	0.208921	-0.064039	-0.272038	0.000000	0.000000	3.000000	4.000000	0.000000
1165.320299	0.039089	0.555020	-0.020479	78.017822	54.526329	97.186935	4.950281	0.000000	-0.703367	0.000000	0.000000	0.000000	0.222837	-0.065539	-0.246665	0.000000	0.000000	3.000000	4.000000	0.000000
1165.323632	0.039089	0.555020	-0.020479	78.017822	54.526329	97.186935	4.950281	0.000000	-0.703367	0.000000	0.000000	0.000000	0.222837	-0.065539	-0.246665	0.000000	0.000000	3.000000	4.000000	0.000000
1165.326965	0.039089	0.555020	-0.020479	78.017822	54.526329	97.186935	4.950281	0.000000	-0.703367	0.000000	0.000000	0.000000	0.222837	-0.065539	-0.246665	0.000000	0.000000	3.000000	4.000000	0.000000
1165.330299	0.039873	0.554771	-0.021278	78.000420	54.332275	96.898376	4.946668	0.000000	-0.728342	0.000000	0.000000	0.000000	0.235163	-0.074875	-0.239578	0.000000	0.000000	3.000000	4.000000	0.000000
1165.333632	0.039873	0.554771	-0.021278	78.000420	54.332275	96.898376	4.946668	0.000000	-0.728342	0.000000	0.000000	0.000000	0.235163	-0.074875	-0.239578	0.000000	0.000000	3.000000	4.000000	0.000000
1165.336965	0.039873	0.554771	-0.021278	78.000420	54.332275	96.898376	4.946668	0.000000	-0.728342	0.000000	0.000000	0.000000	0.235163	-0.074875	-0.239578	0.000000	0.000000	3.000000	4.000000	0.000000
1165.340299	0.040678	0.554490	-0.022051	78.008041	54.358212	96.822823	4.943131	0.000000	-0.751965	0.000000	0.000000	0.000000	0.241276	-0.084125	-0.231987	0.000000	0.000000	3.000000	4.000000	0.000000
1165.343632	0.040678	0.554490	-0.022051	78.008041	54.358212	96.822823	4.943131	0.000000	-0.751965	0.000000	0.000000	0.000000	0.241276	-0.084125	-0.231987	0.000000	0.000000	3.000000	4.000000	0.000000
1165.346965	0.040678	0.554490	-0.022051	78.008041	54.358212	96.822823	4.943131	0.000000	-0.751965	0.000000	0.000000	0.000000	0.241276	-0.084125	-0.231987	0.000000	0.000000	3.000000	4.000000	0.000000
1165.350299	0.041498	0.554193	-0.022847	78.043022	54.623688	96.979408	4.939683	0.000000	-0.774297	0.000000	0.000000	0.000000	0.246038	-0.089037	-0.238728	0.000000	0.000000	3.000000	4.000000	0.000000
1165.353632	0.041498	0.554193	-0.022847	78.043022	54.623688	96.979408	4.939683	0.000000	-0.774297	0.000000	0.000000	0.000000	0.246038	-0.089037	-0.238728	0.000000	0.000000	3.000000	4.000000	0.000000
1165.356965	0.041498	0.554193	-0.022847	78.043022	54.623688	96.979408	4.939683	0.000000	-0.774297	0.000000	0.000000	0.000000	0.246038	-0.089037	-0.238728	0.000000	0.000000	3.000000	4.000000	0.000000
1165.360299	0.042379	0.553890	-0.023627	78.086456	55.013416	97.257950	4.936069	0.000000	-0.797006	0.000000	0.000000	0.000000	0.264320	-0.091082	-0.234014	0.000000	0.000000	3.000000	4.000000	0.000000
1165.363632	0.042379	0.553890	-0.023627	78.086456	55.013416	97.257950	4.936069	0.000000	-0.797006	0.000000	0.000000	0.000000	0.264320	-0.091082	-0.234014	0.000000	0.000000	3.000000	4.000000	0.000000
1165.366965	0.042379	0.553890	-0.023627	78.086456	55.013416	97.257950	4.936069	0.000000	-0.797006	0.000000	0.000000	0.000000	0.264320	-0.091082	-0.234014	0.000000	0.000000	3.000000	4.000000	0.000000
1165.370299	0.043300	0.553603	-0.024395	78.111259	55.431011	97.587982	4.932546	0.000000	-0.818532	0.000000	0.000000	0.000000	0.276226	-0.085981	-0.230366	0.000000	0.000000	3.000000	4.000000	0.000000
1165.373632	0.043300	0.553603	-0.024395	78.111259	55.431011	97.587982	4.932546	0.000000	-0.818532	0.000000	0.000000	0.000000	0.276226	-0.085981	-0.230366	0.000000	0.000000	3.000000	4.000000	0.000000
1165.376965	0.043300	0.553603	-0.024395	78.111259	55.431011	97.587982	4.932546	0.000000	-0.818532	0.000000	0.000000	0.000000	0.276226	-0.085981	-0.230366	0.000000	0.000000	3.000000	4.000000	0.000000
1165.380299	0.044308	0.553336	-0.025089	78.103554	55.893204	97.988426	4.929086	0.000000	-0.839115	0.000000	0.000000	0.000000	0.302445	-0.080225	-0.208179	0.000000	0.000000	3.000000	4.000000	0.000000
1165.383632	0.044308	0.553336	-0.025089	78.103554	55.893204	97.988426	4.929086	0.000000	-0.839115	0.000000	0.000000	0.000000	0.302445	-0.080225	-0.208179	0.000000	0.000000	3.000000	4.000000	0.000000
1165.386965	0.044308	0.553336	-0.025089	78.103554	55.893204	97.988426	4.929086	0.000000	-0.839115	0.000000	0.000000	0.000000	0.302445	-0.080225	-0.208179	0.000000	0.000000	3.000000	4.000000	0.000000
1165.390299	0.045378	0.553102	-0.025755	78.070030	56.386379	98.442276	4.926105	0.000000	-0.856437	0.000000	0.000000	0.000000	0.321088	-0.070194	-0.199777	0.000000	0.000000	3.000000	4.000000	0.000000
1165.393632	0.045378	0.553102	-0.025755	78.070030	56.386379	98.442276	4.926105	0.000000	-0.856437	0.000000	0.000000	0.000000	0.321088	-0.070194	-0.199777	0.000000	0.000000	3.000000	4.000000	0.000000
1165.396965	0.045378	0.553102	-0.025755	78.070030	56.386379	98.442276	4.926105	0.000000	-0.856437	0.000000	0.000000	0.000000	0.321088	-0.070194	-0.199777	0.000000	0.000000	3.000000	4.000000	0.000000
1165.400299	0.046514	0.552870	-0.026364	78.016266	56.837780	98.863388	4.923337	0.000000	-0.872206	0.000000	0.000000	0.000000	0.340673	-0.069425	-0.182790	0.000000	0.000000	3.000000	4.000000	0.000000
1165.403632	0.046514	0.552870	-0.026364	78.016266	56.837780	98.863388	4.923337	0.000000	-0.872206	0.000000	0.000000	0.000000	0.340673	-0.069425	-0.182790	0.000000	0.000000	3.000000	4.000000	0.000000
1165.406965	0.046514	0.552870	-0.026364	78.016266	56.837780	98.863388	4.923337	0.000000	-0.872206	0.000000	0.000000	0.000000	0.340673	-0.069425	-0.182790	0.000000	0.000000	3.000000	4.000000	0.000000
1165.410299	0.047671	0.552648	-0.026937	77.957672	57.208588	99.196884	4.920965	0.000000	-0.885494	0.000000	0.000000	0.000000	0.347297	-0.066551	-0.171724	0.000000	0.000000	3.000000	4.000000	0.000000
1165.413632	0.047671	0.552648	-0.026937	77.957672	57.208588	99.196884	4.920965	0.000000	-0.885494	0.000000	0.000000	0.000000	0.347297	-0.066551	-0.171724	0.000000	0.000000	3.000000	4.000000	0.000000
1165.416965	0.047671	0.552648	-0.026937	77.957672	57.208588	99.196884	4.920965	0.000000	-0.885494	0.000000	0.000000	0.000000	0.347297	-0.066551	-0.171724	0.000000	0.000000	3.000000	4.000000	0.000000
1165.420299	0.048869	0.552420	-0.027493	77.916878	57.454109	99.362686	4.918837	0.000000	-0.897239	0.000000	0.000000	0.000000	0.359487	-0.068624	-0.166981	0.000000	0.000000	3.000000	4.000000	0.000000
1165.423632	0.048869	0.552420	-0.027493	77.916878	57.454109	99.362686	4.918837	0.000000	-0.897239	0.000000	0.000000	0.000000	0.359487	-0.068624	-0.166981	0.000000	0.000000	3.000000	4.000000	0.000000
1165.426965	0.048869	0.552420	-0.027493	77.916878	57.454109	99.362686	4.918837	0.000000	-0.897239	0.000000	0.000000	0.000000	0.359487	-0.068624	-0.166981	0.000000	0.000000	3.000000	4.000000	0.000000
1165.430299	0.050068	0.552184	-0.028030	77.901703	57.602741	99.396156	4.916855	0.000000	-0.908042	0.000000	0.000000	0.000000	0.359464	-0.070674	-0.160916	0.000000	0.000000	3.000000	4.000000	0.000000
1165.433632	0.050068	0.552184	-0.028030	77.901703	57.602741	99.396156	4.916855	0.000000	-0.908042	0.000000	0.000000	0.000000	0.359464	-0.070674	-0.160916	0.000000	0.000000	3.000000	4.000000	0.000000
1165.436965	0.050068	0.552184	-0.028030	77.901703	57.602741	99.396156	4.916855	0.000000	-0.908042	0.000000	0.000000	0.000000	0.359464	-0.070674	-0.160916	0.000000	0.000000	3.000000	4.000000	0.000000
1165.440299	0.051167	0.551958	-0.028515	77.912025	57.736328	99.385483	4.915001	0.000000	-0.918020	0.000000	0.000000	0.000000	0.329643	-0.067811	-0.145616	0.000000	0.000000	3.000000	4.000000	0.000000
1165.443632	0.051167	0.551958	-0.028515	77.912025	57.736328	99.385483	4.915001	0.000000	-0.918020	0.000000	0.000000	0.000000	0.329643	-0.067811	-0.145616	0.000000	0.000000	3.000000	4.000000	0.000000
1165.446965	0.051167	0.551958	-0.028515	77.912025	57.736328	99.385483	4.915001	0.000000	-0.918020	0.000000	0.000000	0.000000	0.329643	-0.067811	-0.145616	0.000000	0.000000	3.000000	4.000000	0.000000
1165.450299	0.052441	0.551699	-0.029063	77.921120	57.888546	99.371506	4.913350	0.000000	-0.926817	0.000000	0.000000	0.000000	0.382479	-0.077623	-0.164416	0.000000	0.000000	3.000000	4.000000	0.000000
1165.453632	0.052441	0.551699	-0.029063	77.921120	57.888546	99.371506	4.913350	0.000000	-0.926817	0.000000	0.000000	0.000000	0.382479	-0.077623	-0.164416	0.000000	0.000000	3.000000	4.000000	0.000000
1165.456965	0.052441	0.551699	-0.029063	77.921120	57.888546	99.371506	4.913350	0.000000	-0.926817	0.000000	0.000000	0.000000	0.382479	-0.077623	-0.164416	0.000000	0.000000	3.000000	4.000000	0.000000
1165.460299	0.053777	0.551457	-0.029604	77.926849	58.041718	99.356934	4.911536	0.000000	-0.936384	0.000000	0.000000	0.000000	0.400571	-0.072583	-0.162330	0.000000	0.000000	3.000000	4.000000	0.000000
1165.463632	0.053777	0.551457	-0.029604	77.926849	58.041718	99.356934	4.911536	0.000000	-0.936384	0.000000	0.000000	0.000000	0.400571	-0.072583	-0.162330	0.000000	0.000000	3.000000	4.000000	0.000000
1165.466965	0.053777	0.551457	-0.029604	77.926849	58.041718	99.356934	4.911536	0.000000	-0.936384	0.000000	0.000000	0.000000	0.400571	-0.072583	-0.162330	0.000000	0.000000	3.000000	4.000000	0.000000
1165.470299	0.055169	0.551239	-0.030162	77.930222	58.211208	99.351501	4.909845	0.000000	-0.945210	0.000000	0.000000	0.000000	0.417725	-0.065462	-0.167530	0.000000	0.000000	3.000000	4.000000	0.000000
1165.473632	0.055169	0.551239	-0.030162	77.930222	58.211208	99.351501	4.909845	0.000000	-0.945210	0.000000	0.000000	0.000000	0.417725	-0.065462	-0.167530	0.000000	0.000000	3.000000	4.000000	0.000000
1165.476965	0.055169	0.551239	-0.030162	77.930222	58.211208	99.351501	4.909845	0.000000	-0.945210	0.000000	0.000000	0.000000	0.417725	-0.065462	-0.167530	0.000000	0.000000	3.000000	4.000000	0.000000
1165.480299	0.056607	0.551047	-0.030670	77.934280	58.373638	99.334572	4.908132	0.000000	-0.954065	0.000000	0.000000	0.000000	0.431348	-0.057677	-0.152241	0.000000	0.000000	3.000000	4.000000	0.000000
1165.483632	0.056607	0.551047	-0.030670	77.934280	58.373638	99.334572	4.908132	0.000000	-0.954065	0.000000	0.000000	0.000000	0.431348	-0.057677	-0.152241	0.000000	0.000000	3.000000	4.000000	0.000000
1165.486965	0.056607	0.551047	-0.030670	77.934280	58.373638	99.334572	4.908132	0.000000	-0.954065	0.000000	0.000000	0.000000	0.431348	-0.057677	-0.152241	0.000000	0.000000	3.000000	4.000000	0.000000
1165.490299	0.058070	0.550881	-0.031124	77.938766	58.530453	99.296684	4.906789	0.000000	-0.960947	0.000000	0.000000	0.000000	0.439049	-0.049906	-0.136247	0.000000	0.000000	3.000000	4.000000	0.000000
1165.493632	0.058070	0.550881	-0.031124	77.938766	58.530453	99.296684	4.906789	0.000000	-0.960947	0.000000	0.000000	0.000000	0.439049	-0.049906	-0.136247	0.000000	0.000000	3.000000	4.000000	0.000000
1165.496965	0.058070	0.550881	-0.031124	77.938766	58.530453	99.296684	4.906789	0.000000	-0.960947	0.000000	0.000000	0.000000	0.439049	-0.049906	-0.136247	0.000000	0.000000	3.000000	4.000000	0.000000
1165.500299	0.059552	0.550714	-0.031586	77.938179	58.637470	99.218071	4.905806	0.000000	-0.965955	0.000000	0.000000	0.000000	0.444359	-0.049877	-0.138633	0.000000	0.000000	3.000000	4.000000	0.000000
1165.503632	0.059552	0.550714	-0.031586	77.938179	58.637470	99.218071	4.905806	0.000000	-0.965955	0.000000	0.000000	0.000000	0.444359	-0.049877	-0.138633	0.000000	0.000000	3.000000	4.000000	0.000000
1165.506965	0.059552	0.550714	-0.031586	77.938179	58.637470	99.218071	4.905806	0.000000	-0.965955	0.000000	0.000000	0.000000	0.444359	-0.049877	-0.138633	0.000000	0.000000	3.000000	4.000000	0.000000
1165.510299	0.061063	0.550567	-0.031972	77.928459	58.677574	99.067680	4.904810	0.000000	-0.970999	0.000000	0.000000	0.000000	0.453293	-0.044262	-0.115654	0.000000	0.000000	3.000000	4.000000	0.000000
1165.513632	0.061063	0.550567	-0.031972	77.928459	58.677574	99.067680	4.904810	0.000000	-0.970999	0.000000	0.000000	0.000000	0.453293	-0.044262	-0.115654	0.000000	0.000000	3.000000	4.000000	0.000000
1165.516965	0.061063	0.550567	-0.031972	77.928459	58.677574	99.067680	4.904810	0.000000	-0.970999	0.000000	0.000000	0.000000	0.453293	-0.044262	-0.115654	0.000000	0.000000	3.000000	4.000000	0.000000
1165.520299	0.062592	0.550396	-0.032361	77.918549	58.712082	98.933594	4.904308	0.000000	-0.973530	0.000000	0.000000	0.000000	0.458960	-0.051257	-0.116664	0.000000	0.000000	3.000000	4.000000	0.000000
1165.523632	0.062592	0.550396	-0.032361	77.918549	58.712082	98.933594	4.904308	0.000000	-0.973530	0.000000	0.000000	0.000000	0.458960	-0.051257	-0.116664	0.000000	0.000000	3.000000	4.000000	0.000000
1165.526965	0.062592	0.550396	-0.032361	77.918549	58.712082	98.933594	4.904308	0.000000	-0.973530	0.000000	0.000000	0.000000	0.458960	-0.051257	-0.116664	0.000000	0.000000	3.000000	4.000000	0.000000
1165.530299	0.064141	0.550202	-0.032753	77.915756	58.810314	99.290459	4.903817	0.000000	-0.976002	0.000000	0.000000	0.000000	0.464621	-0.058274	-0.117749	0.000000	0.000000	3.000000	4.000000	0.000000
1165.533632	0.064141	0.550202	-0.032753	77.915756	58.810314	99.290459	4.903817	0.000000	-0.976002	0.000000	0.000000	0.000000	0.464621	-0.058274	-0.117749	0.000000	0.000000	3.000000	4.000000	0.000000
1165.536965	0.064141	0.550202	-0.032753	77.915756	58.810314	99.290459	4.903817	0.000000	-0.976002	0.000000	0.000000	0.000000	0.464621	-0.058274	-0.117749	0.000000	0.000000	3.000000	4.000000	0.000000
1165.540299	0.065742	0.549998	-0.033203	77.927734	59.008648	100.944626	4.903334	0.000000	-0.978423	0.000000	0.000000	0.000000	0.480150	-0.061009	-0.134977	0.000000	0.000000	3.000000	4.000000	0.000000
1165.543632	0.065742	0.549998	-0.033203	77.927734	59.008648	100.944626	4.903334	0.000000	-0.978423	0.000000	0.000000	0.000000	0.480150	-0.061009	-0.134977	0.000000	0.000000	3.000000	4.000000	0.000000
1165.546965	0.065742	0.549998	-0.033203	77.927734	59.008648	100.944626	4.903334	0.000000	-0.978423	0.000000	0.000000	0.000000	0.480150	-0.061009	-0.134977	0.000000	0.000000	3.000000	4.000000	0.000000
1165.550299	0.067540	0.549818	-0.033696	77.979782	59.215714	102.809181	4.902592	0.000000	-0.982136	0.000000	0.000000	0.000000	0.539462	-0.053941	-0.147928	0.000000	0.000000	3.000000	4.000000	0.000000
1165.553632	0.067540	0.549818	-0.033696	77.979782	59.215714	102.809181	4.902592	0.000000	-0.982136	0.000000	0.000000	0.000000	0.539462	-0.053941	-0.147928	0.000000	0.000000	3.000000	4.000000	0.000000
1165.556965	0.067540	0.549818	-0.033696	77.979782	59.215714	102.809181	4.902592	0.000000	-0.982136	0.000000	0.000000	0.000000	0.539462	-0.053941	-0.147928	0.000000	0.000000	3.000000	4.000000	0.000000
1165.560299	0.069552	0.549646	-0.034257	78.118423	59.316963	103.778748	4.901842	0.000000	-0.985873	0.000000	0.000000	0.000000	0.603642	-0.051775	-0.168214	0.000000	0.000000	3.000000	4.000000	0.000000
1165.563632	0.069552	0.549646	-0.034257	78.118423	59.316963	103.778748	4.901842	0.000000	-0.985873	0.000000	0.000000	0.000000	0.603642	-0.051775	-0.168214	0.000000	0.000000	3.000000	4.000000	0.000000
1165.566965	0.069552	0.549646	-0.034257	78.118423	59.316963	103.778748	4.901842	0.000000	-0.985873	0.000000	0.000000	0.000000	0.603642	-0.051775	-0.168214	0.000000	0.000000	3.000000	4.000000	0.000000
1165.570299	0.071644	0.549490	-0.034822	78.326965	59.246502	103.752853	4.900968	0.000000	-0.990207	0.000000	0.000000	0.000000	0.627493	-0.046846	-0.169599	0.000000	0.000000	3.000000	4.000000	0.000000
1165.573632	0.071644	0.549490	-0.034822	78.326965	59.246502	103.752853	4.900968	0.000000	-0.990207	0.000000	0.000000	0.000000	0.627493	-0.046846	-0.169599	0.000000	0.000000	3.000000	4.000000	0.000000
1165.576965	0.071644	0.549490	-0.034822	78.326965	59.246502	103.752853	4.900968	0.000000	-0.990207	0.000000	0.000000	0.000000	0.627493	-0.046846	-0.169599	0.000000	0.000000	3.000000	4.000000	0.000000
1165.580299	0.073827	0.549341	-0.035439	78.588753	58.923531	102.915825	4.900176	0.000000	-0.994122	0.000000	0.000000	0.000000	0.655102	-0.044693	-0.185056	0.000000	0.000000	3.000000	4.000000	0.000000
1165.583632	0.073827	0.549341	-0.035439	78.588753	58.923531	102.915825	4.900176	0.000000	-0.994122	0.000000	0.000000	0.000000	0.655102	-0.044693	-0.185056	0.000000	0.000000	3.000000	4.000000	0.000000
1165.586965	0.073827	0.549341	-0.035439	78.588753	58.923531	102.915825	4.900176	0.000000	-0.994122	0.000000	0.000000	0.000000	0.655102	-0.044693	-0.185056	0.000000	0.000000	3.000000	4.000000	0.000000
1165.590299	0.076174	0.549201	-0.036054	78.874771	58.293396	102.077072	4.899219	0.000000	-0.998827	0.000000	0.000000	0.000000	0.704010	-0.041902	-0.184477	0.000000	0.000000	3.000000	4.000000	0.000000
1165.593632	0.076174	0.549201	-0.036054	78.874771	58.293396	102.077072	4.899219	0.000000	-0.998827	0.000000	0.000000	0.000000	0.704010	-0.041902	-0.184477	0.000000	0.000000	3.000000	4.000000	0.000000
1165.596965	0.076174	0.549201	-0.036054	78.874771	58.293396	102.077072	4.899219	0.000000	-0.998827	0.000000	0.000000	0.000000	0.704010	-0.041902	-0.184477	0.000000	0.000000	3.000000	4.000000	0.000000
1165.600299	0.078552	0.549069	-0.036713	79.177307	57.365921	101.344330	4.898475	0.000000	-1.002471	0.000000	0.000000	0.000000	0.713289	-0.039758	-0.197713	0.000000	0.000000	3.000000	4.000000	0.000000
1165.603632	0.078552	0.549069	-0.036713	79.177307	57.365921	101.344330	4.898475	0.000000	-1.002471	0.000000	0.000000	0.000000	0.713289	-0.039758	-0.197713	0.000000	0.000000	3.000000	4.000000	0.000000
1165.606965	0.078552	0.549069	-0.036713	79.177307	57.365921	101.344330	4.898475	0.000000	-1.002471	0.000000	0.000000	0.000000	0.713289	-0.039758	-0.197713	0.000000	0.000000	3.000000	4.000000	0.000000
1165.610299	0.081072	0.548945	-0.037370	79.512184	56.062840	100.277588	4.897543	0.000000	-1.007010	0.000000	0.000000	0.000000	0.756055	-0.036977	-0.197197	0.000000	0.000000	3.000000	4.000000	0.000000
1165.613632	0.081072	0.548945	-0.037370	79.512184	56.062840	100.277588	4.897543	0.000000	-1.007010	0.000000	0.000000	0.000000	0.756055	-0.036977	-0.197197	0.000000	0.000000	3.000000	4.000000	0.000000
1165.616965	0.081072	0.548945	-0.037370	79.512184	56.062840	100.277588	4.897543	0.000000	-1.007010	0.000000	0.000000	0.000000	0.756055	-0.036977	-0.197197	0.000000	0.000000	3.000000	4.000000	0.000000
1165.620299	0.083703	0.548806	-0.038085	79.878479	54.273335	98.509819	4.896799	0.000000	-1.010620	0.000000	0.000000	0.000000	0.789228	-0.041819	-0.214463	0.000000	0.000000	3.000000	4.000000	0.000000
1165.623632	0.083703	0.548806	-0.038085	79.878479	54.273335	98.509819	4.896799	0.000000	-1.010620	0.000000	0.000000	0.000000	0.789228	-0.041819	-0.214463	0.000000	0.000000	3.000000	4.000000	0.000000
1165.626965	0.083703	0.548806	-0.038085	79.878479	54.273335	98.509819	4.896799	0.000000	-1.010620	0.000000	0.000000	0.000000	0.789228	-0.041819	-0.214463	0.000000	0.000000	3.000000	4.000000	0.000000
1165.630299	0.086388	0.548643	-0.038824	80.246010	51.865364	95.821541	4.895890	0.000000	-1.015015	0.000000	0.000000	0.000000	0.805654	-0.048792	-0.221648	0.000000	0.000000	3.000000	4.000000	0.000000
1165.633632	0.086388	0.548643	-0.038824	80.246010	51.865364	95.821541	4.895890	0.000000	-1.015015	0.000000	0.000000	0.000000	0.805654	-0.048792	-0.221648	0.000000	0.000000	3.000000	4.000000	0.000000
1165.636965	0.086388	0.548643	-0.038824	80.246010	51.865364	95.821541	4.895890	0.000000	-1.015015	0.000000	0.000000	0.000000	0.805654	-0.048792	-0.221648	0.000000	0.000000	3.000000	4.000000	0.000000
1165.640299	0.089153	0.548479	-0.039667	80.588875	48.854042	92.557167	4.894938	0.000000	-1.019599	0.000000	0.000000	0.000000	0.829376	-0.049396	-0.252800	0.000000	0.000000	3.000000	4.000000	0.000000
1165.643632	0.089153	0.548479	-0.039667	80.588875	48.854042	92.557167	4.894938	0.000000	-1.019599	0.000000	0.000000	0.000000	0.829376	-0.049396	-0.252800	0.000000	0.000000	3.000000	4.000000	0.000000
1165.646965	0.089153	0.548479	-0.039667	80.588875	48.854042	92.557167	4.894938	0.000000	-1.019599	0.000000	0.000000	0.000000	0.829376	-0.049396	-0.252800	0.000000	0.000000	3.000000	4.000000	0.000000
1165.650299	0.092018	0.548323	-0.040508	80.862144	45.426346	89.241516	4.893556	0.000000	-1.026214	0.000000	0.000000	0.000000	0.859585	-0.046626	-0.252277	0.000000	0.000000	3.000000	4.000000	0.000000
1165.653632	0.092018	0.548323	-0.040508	80.862144	45.426346	89.241516	4.893556	0.000000	-1.026214	0.000000	0.000000	0.000000	0.859585	-0.046626	-0.252277	0.000000	0.000000	3.000000	4.000000	0.000000
1165.656965	0.092018	0.548323	-0.040508	80.862144	45.426346	89.241516	4.893556	0.000000	-1.026214	0.000000	0.000000	0.000000	0.859585	-0.046626	-0.252277	0.000000	0.000000	3.000000	4.000000	0.000000
1165.660299	0.094953	0.548215	-0.041396	81.051460	41.856621	85.785042	4.892323	0.000000	-1.032071	0.000000	0.000000	0.000000	0.880382	-0.032584	-0.266512	0.000000	0.000000	3.000000	4.000000	0.000000
1165.663632	0.094953	0.548215	-0.041396	81.051460	41.856621	85.785042	4.892323	0.000000	-1.032071	0.000000	0.000000	0.000000	0.880382	-0.032584	-0.266512	0.000000	0.000000	3.000000	4.000000	0.000000
1165.666965	0.094953	0.548215	-0.041396	81.051460	41.856621	85.785042	4.892323	0.000000	-1.032071	0.000000	0.000000	0.000000	0.880382	-0.032584	-0.266512	0.000000	0.000000	3.000000	4.000000	0.000000
1165.670299	0.097977	0.548148	-0.042245	81.150780	38.442932	82.577293	4.890955	0.000000	-1.038539	0.000000	0.000000	0.000000	0.907190	-0.020109	-0.254673	0.000000	0.000000	3.000000	4.000000	0.000000
1165.673632	0.097977	0.548148	-0.042245	81.150780	38.442932	82.577293	4.890955	0.000000	-1.038539	0.000000	0.000000	0.000000	0.907190	-0.020109	-0.254673	0.000000	0.000000	3.000000	4.000000	0.000000
1165.676965	0.097977	0.548148	-0.042245	81.150780	38.442932	82.577293	4.890955	0.000000	-1.038539	0.000000	0.000000	0.000000	0.907190	-0.020109	-0.254673	0.000000	0.000000	3.000000	4.000000	0.000000
1165.680299	0.101017	0.548097	-0.043102	81.180222	35.445869	80.050911	4.889915	0.000000	-1.043426	0.000000	0.000000	0.000000	0.912231	-0.015227	-0.257177	0.000000	0.000000	3.000000	4.000000	0.000000
1165.683632	0.101017	0.548097	-0.043102	81.180222	35.445869	80.050911	4.889915	0.000000	-1.043426	0.000000	0.000000	0.000000	0.912231	-0.015227	-0.257177	0.000000	0.000000	3.000000	4.000000	0.000000
1165.686965	0.101017	0.548097	-0.043102	81.180222	35.445869	80.050911	4.889915	0.000000	-1.043426	0.000000	0.000000	0.000000	0.912231	-0.015227	-0.257177	0.000000	0.000000	3.000000	4.000000	0.000000
1165.690299	0.104125	0.548071	-0.043936	81.182800	32.808414	78.281166	4.888877	0.000000	-1.048273	0.000000	0.000000	0.000000	0.932227	-0.007609	-0.250289	0.000000	0.000000	3.000000	4.000000	0.000000
1165.693632	0.104125	0.548071	-0.043936	81.182800	32.808414	78.281166	4.888877	0.000000	-1.048273	0.000000	0.000000	0.000000	0.932227	-0.007609	-0.250289	0.000000	0.000000	3.000000	4.000000	0.000000
1165.696965	0.104125	0.548071	-0.043936	81.182800	32.808414	78.281166	4.888877	0.000000	-1.048273	0.000000	0.000000	0.000000	0.932227	-0.007609	-0.250289	0.000000	0.000000	3.000000	4.000000	0.000000
1165.700299	0.107300	0.548071	-0.044749	81.189270	30.311031	76.462585	4.888052	0.000000	-1.052119	0.000000	0.000000	0.000000	0.952474	0.000008	-0.243882	0.000000	0.000000	3.000000	4.000000	0.000000
1165.703632	0.107300	0.548071	-0.044749	81.189270	30.311031	76.462585	4.888052	0.000000	-1.052119	0.000000	0.000000	0.000000	0.952474	0.000008	-0.243882	0.000000	0.000000	3.000000	4.000000	0.000000
1165.706965	0.107300	0.548071	-0.044749	81.189270	30.311031	76.462585	4.888052	0.000000	-1.052119	0.000000	0.000000	0.000000	0.952474	0.000008	-0.243882	0.000000	0.000000	3.000000	4.000000	0.000000
1165.710299	0.110530	0.548090	-0.045514	81.216599	27.822348	74.412903	4.887422	0.000000	-1.055038	0.000000	0.000000	0.000000	0.968973	0.005501	-0.229455	0.000000	0.000000	3.000000	4.000000	0.000000
1165.713632	0.110530	0.548090	-0.045514	81.216599	27.822348	74.412903	4.887422	0.000000	-1.055038	0.000000	0.000000	0.000000	0.968973	0.005501	-0.229455	0.000000	0.000000	3.000000	4.000000	0.000000
1165.716965	0.110530	0.548090	-0.045514	81.216599	27.822348	74.412903	4.887422	0.000000	-1.055038	0.000000	0.000000	0.000000	0.968973	0.005501	-0.229455	0.000000	0.000000	3.000000	4.000000	0.000000
1165.720299	0.113752	0.548110	-0.046235	81.262993	25.200706	72.178284	4.887098	0.000000	-1.056538	0.000000	0.000000	0.000000	0.966854	0.006109	-0.216084	0.000000	0.000000	3.000000	4.000000	0.000000
1165.723632	0.113752	0.548110	-0.046235	81.262993	25.200706	72.178284	4.887098	0.000000	-1.056538	0.000000	0.000000	0.000000	0.966854	0.006109	-0.216084	0.000000	0.000000	3.000000	4.000000	0.000000
1165.726965	0.113752	0.548110	-0.046235	81.262993	25.200706	72.178284	4.887098	0.000000	-1.056538	0.000000	0.000000	0.000000	0.966854	0.006109	-0.216084	0.000000	0.000000	3.000000	4.000000	0.000000
1165.730299	0.116970	0.548133	-0.046910	81.329758	22.302553	69.607544	4.886987	0.000000	-1.057052	0.000000	0.000000	0.000000	0.965157	0.006732	-0.202694	0.000000	0.000000	3.000000	4.000000	0.000000
1165.733632	0.116970	0.548133	-0.046910	81.329758	22.302553	69.607544	4.886987	0.000000	-1.057052	0.000000	0.000000	0.000000	0.965157	0.006732	-0.202694	0.000000	0.000000	3.000000	4.000000	0.000000
1165.736965	0.116970	0.548133	-0.046910	81.329758	22.302553	69.607544	4.886987	0.000000	-1.057052	0.000000	0.000000	0.000000	0.965157	0.006732	-0.202694	0.000000	0.000000	3.000000	4.000000	0.000000
1165.740299	0.120130	0.548173	-0.047506	81.364510	19.182333	66.610771	4.887081	0.000000	-1.056617	0.000000	0.000000	0.000000	0.947966	0.012240	-0.178695	0.000000	0.000000	3.000000	4.000000	0.000000
1165.743632	0.120130	0.548173	-0.047506	81.364510	19.182333	66.610771	4.887081	0.000000	-1.056617	0.000000	0.000000	0.000000	0.947966	0.012240	-0.178695	0.000000	0.000000	3.000000	4.000000	0.000000
1165.746965	0.120130	0.548173	-0.047506	81.364510	19.182333	66.610771	4.887081	0.000000	-1.056617	0.000000	0.000000	0.000000	0.947966	0.012240	-0.178695	0.000000	0.000000	3.000000	4.000000	0.000000
1165.750299	0.123191	0.548193	-0.048022	81.358589	16.147596	63.564014	4.887482	0.000000	-1.054760	0.000000	0.000000	0.000000	0.918512	0.005796	-0.154845	0.000000	0.000000	3.000000	4.000000	0.000000
1165.753632	0.123191	0.548193	-0.048022	81.358589	16.147596	63.564014	4.887482	0.000000	-1.054760	0.000000	0.000000	0.000000	0.918512	0.005796	-0.154845	0.000000	0.000000	3.000000	4.000000	0.000000
1165.756965	0.123191	0.548193	-0.048022	81.358589	16.147596	63.564014	4.887482	0.000000	-1.054760	0.000000	0.000000	0.000000	0.918512	0.005796	-0.154845	0.000000	0.000000	3.000000	4.000000	0.000000
1165.760299	0.126122	0.548228	-0.048501	81.315018	13.414619	60.668186	4.888134	0.000000	-1.051734	0.000000	0.000000	0.000000	0.879087	0.010659	-0.143713	0.000000	0.000000	3.000000	4.000000	0.000000
1165.763632	0.126122	0.548228	-0.048501	81.315018	13.414619	60.668186	4.888134	0.000000	-1.051734	0.000000	0.000000	0.000000	0.879087	0.010659	-0.143713	0.000000	0.000000	3.000000	4.000000	0.000000
1165.766965	0.126122	0.548228	-0.048501	81.315018	13.414619	60.668186	4.888134	0.000000	-1.051734	0.000000	0.000000	0.000000	0.879087	0.010659	-0.143713	0.000000	0.000000	3.000000	4.000000	0.000000
1165.770299	0.128910	0.548249	-0.048906	81.255714	11.443896	58.693592	4.888806	0.000000	-1.048604	0.000000	0.000000	0.000000	0.836664	0.006356	-0.121640	0.000000	0.000000	3.000000	4.000000	0.000000
1165.773632	0.128910	0.548249	-0.048906	81.255714	11.443896	58.693592	4.888806	0.000000	-1.048604	0.000000	0.000000	0.000000	0.836664	0.006356	-0.121640	0.000000	0.000000	3.000000	4.000000	0.000000
1165.776965	0.128910	0.548249	-0.048906	81.255714	11.443896	58.693592	4.888806	0.000000	-1.048604	0.000000	0.000000	0.000000	0.836664	0.006356	-0.121640	0.000000	0.000000	3.000000	4.000000	0.000000
1165.780299	0.131591	0.548263	-0.049271	81.208603	10.658149	58.200985	4.889649	0.000000	-1.044668	0.000000	0.000000	0.000000	0.804023	0.004146	-0.109293	0.000000	0.000000	3.000000	4.000000	0.000000
1165.783632	0.131591	0.548263	-0.049271	81.208603	10.658149	58.200985	4.889649	0.000000	-1.044668	0.000000	0.000000	0.000000	0.804023	0.004146	-0.109293	0.000000	0.000000	3.000000	4.000000	0.000000
1165.786965	0.131591	0.548263	-0.049271	81.208603	10.658149	58.200985	4.889649	0.000000	-1.044668	0.000000	0.000000	0.000000	0.804023	0.004146	-0.109293	0.000000	0.000000	3.000000	4.000000	0.000000
1165.790299	0.134194	0.548277	-0.049627	81.183563	11.018584	58.754150	4.890546	0.000000	-1.040462	0.000000	0.000000	0.000000	0.780931	0.004081	-0.106948	0.000000	0.000000	3.000000	4.000000	0.000000
1165.793632	0.134194	0.548277	-0.049627	81.183563	11.018584	58.754150	4.890546	0.000000	-1.040462	0.000000	0.000000	0.000000	0.780931	0.004081	-0.106948	0.000000	0.000000	3.000000	4.000000	0.000000
1165.796965	0.134194	0.548277	-0.049627	81.183563	11.018584	58.754150	4.890546	0.000000	-1.040462	0.000000	0.000000	0.000000	0.780931	0.004081	-0.106948	0.000000	0.000000	3.000000	4.000000	0.000000
1165.800299	0.136677	0.548276	-0.049910	81.168976	11.672713	59.224194	4.891383	0.000000	-1.036519	0.000000	0.000000	0.000000	0.745035	-0.000289	-0.084720	0.000000	0.000000	3.000000	4.000000	0.000000
1165.803632	0.136677	0.548276	-0.049910	81.168976	11.672713	59.224194	4.891383	0.000000	-1.036519	0.000000	0.000000	0.000000	0.745035	-0.000289	-0.084720	0.000000	0.000000	3.000000	4.000000	0.000000
1165.806965	0.136677	0.548276	-0.049910	81.168976	11.672713	59.224194	4.891383	0.000000	-1.036519	0.000000	0.000000	0.000000	0.745035	-0.000289	-0.084720	0.000000	0.000000	3.000000	4.000000	0.000000
1165.810299	0.138951	0.548251	-0.050130	81.166176	12.567751	60.022598	4.892403	0.000000	-1.031694	0.000000	0.000000	0.000000	0.682084	-0.007437	-0.066089	0.000000	0.000000	3.000000	4.000000	0.000000
1165.813632	0.138951	0.548251	-0.050130	81.166176	12.567751	60.022598	4.892403	0.000000	-1.031694	0.000000	0.000000	0.000000	0.682084	-0.007437	-0.066089	0.000000	0.000000	3.000000	4.000000	0.000000
1165.816965	0.138951	0.548251	-0.050130	81.166176	12.567751	60.022598	4.892403	0.000000	-1.031694	0.000000	0.000000	0.000000	0.682084	-0.007437	-0.066089	0.000000	0.000000	3.000000	4.000000	0.000000
1165.820299	0.140995	0.548202	-0.050278	81.168427	13.770347	61.225681	4.893472	0.000000	-1.026612	0.000000	0.000000	0.000000	0.613438	-0.014574	-0.044399	0.000000	0.000000	3.000000	4.000000	0.000000
1165.823632	0.140995	0.548202	-0.050278	81.168427	13.770347	61.225681	4.893472	0.000000	-1.026612	0.000000	0.000000	0.000000	0.613438	-0.014574	-0.044399	0.000000	0.000000	3.000000	4.000000	0.000000
1165.826965	0.140995	0.548202	-0.050278	81.168427	13.770347	61.225681	4.893472	0.000000	-1.026612	0.000000	0.000000	0.000000	0.613438	-0.014574	-0.044399	0.000000	0.000000	3.000000	4.000000	0.000000
1165.830299	0.142792	0.548130	-0.050343	81.172745	15.295767	62.823254	4.894615	0.000000	-1.021145	0.000000	0.000000	0.000000	0.539075	-0.021772	-0.019640	0.000000	0.000000	3.000000	4.000000	0.000000
1165.833632	0.142792	0.548130	-0.050343	81.172745	15.295767	62.823254	4.894615	0.000000	-1.021145	0.000000	0.000000	0.000000	0.539075	-0.021772	-0.019640	0.000000	0.000000	3.000000	4.000000	0.000000
1165.836965	0.142792	0.548130	-0.050343	81.172745	15.295767	62.823254	4.894615	0.000000	-1.021145	0.000000	0.000000	0.000000	0.539075	-0.021772	-0.019640	0.000000	0.000000	3.000000	4.000000	0.000000
1165.840299	0.144350	0.548026	-0.050301	81.181244	17.199631	64.931908	4.895859	0.000000	-1.015165	0.000000	0.000000	0.000000	0.467152	-0.031175	0.012858	0.000000	0.000000	3.000000	4.000000	0.000000
1165.843632	0.144350	0.548026	-0.050301	81.181244	17.199631	64.931908	4.895859	0.000000	-1.015165	0.000000	0.000000	0.000000	0.467152	-0.031175	0.012858	0.000000	0.000000	3.000000	4.000000	0.000000
1165.846965	0.144350	0.548026	-0.050301	81.181244	17.199631	64.931908	4.895859	0.000000	-1.015165	0.000000	0.000000	0.000000	0.467152	-0.031175	0.012858	0.000000	0.000000	3.000000	4.000000	0.000000
1165.850299	0.145704	0.547914	-0.050165	81.180664	19.530907	67.604538	4.897312	0.000000	-1.008136	0.000000	0.000000	0.000000	0.406372	-0.033534	0.040627	0.000000	0.000000	3.000000	4.000000	0.000000
1165.853632	0.145704	0.547914	-0.050165	81.180664	19.530907	67.604538	4.897312	0.000000	-1.008136	0.000000	0.000000	0.000000	0.406372	-0.033534	0.040627	0.000000	0.000000	3.000000	4.000000	0.000000
1165.856965	0.145704	0.547914	-0.050165	81.180664	19.530907	67.604538	4.897312	0.000000	-1.008136	0.000000	0.000000	0.000000	0.406372	-0.033534	0.040627	0.000000	0.000000	3.000000	4.000000	0.000000
1165.860299	0.146900	0.547785	-0.049996	81.164551	22.267265	70.804970	4.898936	0.000000	-1.000211	0.000000	0.000000	0.000000	0.358616	-0.038624	0.050649	0.000000	0.000000	3.000000	4.000000	0.000000
1165.863632	0.146900	0.547785	-0.049996	81.164551	22.267265	70.804970	4.898936	0.000000	-1.000211	0.000000	0.000000	0.000000	0.358616	-0.038624	0.050649	0.000000	0.000000	3.000000	4.000000	0.000000
1165.866965	0.146900	0.547785	-0.049996	81.164551	22.267265	70.804970	4.898936	0.000000	-1.000211	0.000000	0.000000	0.000000	0.358616	-0.038624	0.050649	0.000000	0.000000	3.000000	4.000000	0.000000
1165.870299	0.148006	0.547623	-0.049839	81.127083	25.294668	74.382256	4.900537	0.000000	-0.992342	0.000000	0.000000	0.000000	0.332030	-0.048596	0.047328	0.000000	0.000000	3.000000	4.000000	0.000000
1165.873632	0.148006	0.547623	-0.049839	81.127083	25.294668	74.382256	4.900537	0.000000	-0.992342	0.000000	0.000000	0.000000	0.332030	-0.048596	0.047328	0.000000	0.000000	3.000000	4.000000	0.000000
1165.876965	0.148006	0.547623	-0.049839	81.127083	25.294668	74.382256	4.900537	0.000000	-0.992342	0.000000	0.000000	0.000000	0.332030	-0.048596	0.047328	0.000000	0.000000	3.000000	4.000000	0.000000
1165.880299	0.149018	0.547461	-0.049649	81.057915	28.416048	78.105423	4.901999	0.000000	-0.985090	0.000000	0.000000	0.000000	0.303432	-0.048755	0.057009	0.000000	0.000000	3.000000	4.000000	0.000000
1165.883632	0.149018	0.547461	-0.049649	81.057915	28.416048	78.105423	4.901999	0.000000	-0.985090	0.000000	0.000000	0.000000	0.303432	-0.048755	0.057009	0.000000	0.000000	3.000000	4.000000	0.000000
1165.886965	0.149018	0.547461	-0.049649	81.057915	28.416048	78.105423	4.901999	0.000000	-0.985090	0.000000	0.000000	0.000000	0.303432	-0.048755	0.057009	0.000000	0.000000	3.000000	4.000000	0.000000
1165.890299	0.149854	0.547273	-0.049462	80.970932	31.312042	81.584999	4.903489	0.000000	-0.977646	0.000000	0.000000	0.000000	0.250990	-0.056518	0.055935	0.000000	0.000000	3.000000	4.000000	0.000000
1165.893632	0.149854	0.547273	-0.049462	80.970932	31.312042	81.584999	4.903489	0.000000	-0.977646	0.000000	0.000000	0.000000	0.250990	-0.056518	0.055935	0.000000	0.000000	3.000000	4.000000	0.000000
1165.896965	0.149854	0.547273	-0.049462	80.970932	31.312042	81.584999	4.903489	0.000000	-0.977646	0.000000	0.000000	0.000000	0.250990	-0.056518	0.055935	0.000000	0.000000	3.000000	4.000000	0.000000
1165.900299	0.150488	0.547066	-0.049293	80.883713	33.646389	84.407768	4.904814	0.000000	-0.970975	0.000000	0.000000	0.000000	0.190112	-0.061976	0.050614	0.000000	0.000000	3.000000	4.000000	0.000000
1165.903632	0.150488	0.547066	-0.049293	80.883713	33.646389	84.407768	4.904814	0.000000	-0.970975	0.000000	0.000000	0.000000	0.190112	-0.061976	0.050614	0.000000	0.000000	3.000000	4.000000	0.000000
1165.906965	0.150488	0.547066	-0.049293	80.883713	33.646389	84.407768	4.904814	0.000000	-0.970975	0.000000	0.000000	0.000000	0.190112	-0.061976	0.050614	0.000000	0.000000	3.000000	4.000000	0.000000
1165.910299	0.150488	0.547066	-0.049293	80.823456	35.209335	86.312248	4.905910	0.000000	-0.965431	0.000000	0.000000	0.000000	0.190112	-0.061976	0.050614	0.000000	0.000000	3.000000	4.000000	0.000000
1165.913632	0.150873	0.546874	-0.049084	80.823456	35.209335	86.312248	4.905910	0.000000	-0.965431	0.000000	0.000000	0.000000	0.115587	-0.057640	0.062680	0.000000	0.000000	3.000000	4.000000	0.000000
1165.916965	0.150873	0.546874	-0.049084	80.823456	35.209335	86.312248	4.905910	0.000000	-0.965431	0.000000	0.000000	0.000000	0.115587	-0.057640	0.062680	0.000000	0.000000	3.000000	4.000000	0.000000
1165.920299	0.151050	0.546672	-0.048844	80.785011	36.155861	87.481438	4.905910	0.000000	-0.965431	0.000000	0.000000	0.000000	0.053074	-0.060397	0.072039	0.000000	0.000000	3.000000	4.000000	0.000000
1165.923632	0.151050	0.546672	-0.048844	80.785011	36.155861	87.481438	4.905910	0.000000	-0.965431	0.000000	0.000000	0.000000	0.053074	-0.060397	0.072039	0.000000	0.000000	3.000000	4.000000	0.000000
1165.926965	0.151050	0.546672	-0.048844	80.785011	36.155861	87.481438	4.905910	0.000000	-0.965431	0.000000	0.000000	0.000000	0.053074	-0.060397	0.072039	0.000000	0.000000	3.000000	4.000000	0.000000
1165.930299	0.151112	0.546510	-0.048618	80.763863	36.741432	88.217995	4.907971	0.000000	-0.954894	0.000000	0.000000	0.000000	0.018528	-0.048809	0.067975	0.000000	0.000000	3.000000	4.000000	0.000000
1165.933632	0.151112	0.546510	-0.048618	80.763863	36.741432	88.217995	4.907971	0.000000	-0.954894	0.000000	0.000000	0.000000	0.018528	-0.048809	0.067975	0.000000	0.000000	3.000000	4.000000	0.000000
1165.936965	0.151112	0.546510	-0.048618	80.763863	36.741432	88.217995	4.907971	0.000000	-0.954894	0.000000	0.000000	0.000000	0.018528	-0.048809	0.067975	0.000000	0.000000	3.000000	4.000000	0.000000
1165.940299	0.151112	0.546510	-0.048618	80.743813	37.224689	88.837875	4.908843	0.000000	-0.950400	0.000000	0.000000	0.000000	0.018528	-0.048809	0.067975	0.000000	0.000000	3.000000	4.000000	0.000000
1165.943632	0.151101	0.546387	-0.048349	80.743813	37.224689	88.837875	4.908843	0.000000	-0.950400	0.000000	0.000000	0.000000	-0.003311	-0.036852	0.080521	0.000000	0.000000	3.000000	4.000000	0.000000
1165.946965	0.151101	0.546387	-0.048349	80.743813	37.224689	88.837875	4.908843	0.000000	-0.950400	0.000000	0.000000	0.000000	-0.003311	-0.036852	0.080521	0.000000	0.000000	3.000000	4.000000	0.000000
1165.950299	0.151101	0.546387	-0.048349	80.712570	37.692993	89.464531	4.908843	0.000000	-0.950400	0.000000	0.000000	0.000000	-0.003311	-0.036852	0.080521	0.000000	0.000000	3.000000	4.000000	0.000000
1165.953632	0.151101	0.546387	-0.048349	80.712570	37.692993	89.464531	4.908843	0.000000	-0.950400	0.000000	0.000000	0.000000	-0.003311	-0.036852	0.080521	0.000000	0.000000	3.000000	4.000000	0.000000
1165.956965	0.150998	0.546304	-0.048032	80.712570	37.692993	89.464531	4.908843	0.000000	-0.950400	0.000000	0.000000	0.000000	-0.031021	-0.024883	0.095227	0.000000	0.000000	3.000000	4.000000	0.000000
1165.960299	0.150787	0.546252	-0.047706	80.682152	38.070755	89.992699	4.909812	0.000000	-0.945381	0.000000	0.000000	0.000000	-0.063241	-0.015501	0.097879	0.000000	0.000000	3.000000	4.000000	0.000000
1165.963632	0.150787	0.546252	-0.047706	80.682152	38.070755	89.992699	4.909812	0.000000	-0.945381	0.000000	0.000000	0.000000	-0.063241	-0.015501	0.097879	0.000000	0.000000	3.000000	4.000000	0.000000
1165.966965	0.150787	0.546252	-0.047706	80.682152	38.070755	89.992699	4.909812	0.000000	-0.945381	0.000000	0.000000	0.000000	-0.063241	-0.015501	0.097879	0.000000	0.000000	3.000000	4.000000	0.000000
1165.970299	0.150787	0.546252	-0.047706	80.661713	38.218513	90.255486	4.911921	0.000000	-0.934365	0.000000	0.000000	0.000000	-0.063241	-0.015501	0.097879	0.000000	0.000000	3.000000	4.000000	0.000000
1165.973632	0.150430	0.546232	-0.047356	80.661713	38.218513	90.255486	4.911921	0.000000	-0.934365	0.000000	0.000000	0.000000	-0.107176	-0.006095	0.104773	0.000000	0.000000	3.000000	4.000000	0.000000
1165.976965	0.150430	0.546232	-0.047356	80.661713	38.218513	90.255486	4.911921	0.000000	-0.934365	0.000000	0.000000	0.000000	-0.107176	-0.006095	0.104773	0.000000	0.000000	3.000000	4.000000	0.000000
1165.980299	0.149934	0.546235	-0.046962	80.655296	38.134823	90.252396	4.911921	0.000000	-0.934365	0.000000	0.000000	0.000000	-0.148745	0.001028	0.118259	0.000000	0.000000	3.000000	4.000000	0.000000
1165.983632	0.149934	0.546235	-0.046962	80.655296	38.134823	90.252396	4.911921	0.000000	-0.934365	0.000000	0.000000	0.000000	-0.148745	0.001028	0.118259	0.000000	0.000000	3.000000	4.000000	0.000000
1165.986965	0.149934	0.546235	-0.046962	80.655296	38.134823	90.252396	4.911921	0.000000	-0.934365	0.000000	0.000000	0.000000	-0.148745	0.001028	0.118259	0.000000	0.000000	3.000000	4.000000	0.000000
1165.990299	0.149934	0.546235	-0.046962	80.646362	38.021946	90.234467	4.914005	0.000000	-0.923335	0.000000	0.000000	0.000000	-0.148745	0.001028	0.118259	0.000000	0.000000	3.000000	4.000000	0.000000
1165.993632	0.149270	0.546245	-0.046604	80.646362	38.021946	90.234467	4.914005	0.000000	-0.923335	0.000000	0.000000	0.000000	-0.199176	0.002957	0.107496	0.000000	0.000000	3.000000	4.000000	0.000000
1165.996965	0.149270	0.546245	-0.046604	80.646362	38.021946	90.234467	4.914005	0.000000	-0.923335	0.000000	0.000000	0.000000	-0.199176	0.002957	0.107496	0.000000	0.000000	3.000000	4.000000	0.000000
1166.000299	0.148504	0.546254	-0.046281	80.642914	37.914276	90.237389	4.914005	0.000000	-0.923335	0.000000	0.000000	0.000000	-0.229614	0.002625	0.096865	0.000000	0.000000	3.000000	4.000000	0.000000
1166.003632	0.148504	0.546254	-0.046281	80.642914	37.914276	90.237389	4.914005	0.000000	-0.923335	0.000000	0.000000	0.000000	-0.229614	0.002625	0.096865	0.000000	0.000000	3.000000	4.000000	0.000000
1166.006965	0.148504	0.546254	-0.046281	80.642914	37.914276	90.237389	4.914005	0.000000	-0.923335	0.000000	0.000000	0.000000	-0.229614	0.002625	0.096865	0.000000	0.000000	3.000000	4.000000	0.000000
1166.010299	0.147609	0.546293	-0.046014	80.639977	37.788746	90.223488	4.915481	0.000000	-0.915450	0.000000	0.000000	0.000000	-0.268752	0.011696	0.080071	0.000000	0.000000	3.000000	4.000000	0.000000
1166.013632	0.147609	0.546293	-0.046014	80.639977	37.788746	90.223488	4.915481	0.000000	-0.915450	0.000000	0.000000	0.000000	-0.268752	0.011696	0.080071	0.000000	0.000000	3.000000	4.000000	0.000000
1166.016965	0.147609	0.546293	-0.046014	80.639977	37.788746	90.223488	4.915481	0.000000	-0.915450	0.000000	0.000000	0.000000	-0.268752	0.011696	0.080071	0.000000	0.000000	3.000000	4.000000	0.000000
1166.020299	0.146578	0.546322	-0.045817	80.642494	37.668301	90.222290	4.915838	0.000000	-0.913530	0.000000	0.000000	0.000000	-0.309191	0.008754	0.059047	0.000000	0.000000	3.000000	4.000000	0.000000
1166.023632	0.146578	0.546322	-0.045817	80.642494	37.668301	90.222290	4.915838	0.000000	-0.913530	0.000000	0.000000	0.000000	-0.309191	0.008754	0.059047	0.000000	0.000000	3.000000	4.000000	0.000000
1166.026965	0.146578	0.546322	-0.045817	80.642494	37.668301	90.222290	4.915838	0.000000	-0.913530	0.000000	0.000000	0.000000	-0.309191	0.008754	0.059047	0.000000	0.000000	3.000000	4.000000	0.000000
1166.030299	0.145465	0.546374	-0.045670	80.645462	37.527294	90.220261	4.915857	0.000000	-0.913428	0.000000	0.000000	0.000000	-0.333947	0.015520	0.044285	0.000000	0.000000	3.000000	4.000000	0.000000
1166.033632	0.145465	0.546374	-0.045670	80.645462	37.527294	90.220261	4.915857	0.000000	-0.913428	0.000000	0.000000	0.000000	-0.333947	0.015520	0.044285	0.000000	0.000000	3.000000	4.000000	0.000000
1166.036965	0.145465	0.546374	-0.045670	80.645462	37.527294	90.220261	4.915857	0.000000	-0.913428	0.000000	0.000000	0.000000	-0.333947	0.015520	0.044285	0.000000	0.000000	3.000000	4.000000	0.000000
1166.040299	0.144222	0.546393	-0.045520	80.654388	37.387245	90.222252	4.915644	0.000000	-0.914574	0.000000	0.000000	0.000000	-0.372833	0.005730	0.044984	0.000000	0.000000	3.000000	4.000000	0.000000
1166.043632	0.144222	0.546393	-0.045520	80.654388	37.387245	90.222252	4.915644	0.000000	-0.914574	0.000000	0.000000	0.000000	-0.372833	0.005730	0.044984	0.000000	0.000000	3.000000	4.000000	0.000000
1166.046965	0.144222	0.546393	-0.045520	80.654388	37.387245	90.222252	4.915644	0.000000	-0.914574	0.000000	0.000000	0.000000	-0.372833	0.005730	0.044984	0.000000	0.000000	3.000000	4.000000	0.000000
1166.050299	0.142872	0.546443	-0.045367	80.660324	37.227665	90.226189	4.915349	0.000000	-0.916156	0.000000	0.000000	0.000000	-0.404889	0.015114	0.045897	0.000000	0.000000	3.000000	4.000000	0.000000
1166.053632	0.142872	0.546443	-0.045367	80.660324	37.227665	90.226189	4.915349	0.000000	-0.916156	0.000000	0.000000	0.000000	-0.404889	0.015114	0.045897	0.000000	0.000000	3.000000	4.000000	0.000000
1166.056965	0.142872	0.546443	-0.045367	80.660324	37.227665	90.226189	4.915349	0.000000	-0.916156	0.000000	0.000000	0.000000	-0.404889	0.015114	0.045897	0.000000	0.000000	3.000000	4.000000	0.000000
1166.060299	0.141398	0.546501	-0.045200	80.666771	37.042130	90.205391	4.914990	0.000000	-0.918083	0.000000	0.000000	0.000000	-0.442301	0.017308	0.049892	0.000000	0.000000	3.000000	4.000000	0.000000
1166.063632	0.141398	0.546501	-0.045200	80.666771	37.042130	90.205391	4.914990	0.000000	-0.918083	0.000000	0.000000	0.000000	-0.442301	0.017308	0.049892	0.000000	0.000000	3.000000	4.000000	0.000000
1166.066965	0.141398	0.546501	-0.045200	80.666771	37.042130	90.205391	4.914990	0.000000	-0.918083	0.000000	0.000000	0.000000	-0.442301	0.017308	0.049892	0.000000	0.000000	3.000000	4.000000	0.000000
1166.070299	0.139814	0.546551	-0.044977	80.672722	36.850002	90.081802	4.914588	0.000000	-0.920229	0.000000	0.000000	0.000000	-0.475086	0.015013	0.067019	0.000000	0.000000	3.000000	4.000000	0.000000
1166.073632	0.139814	0.546551	-0.044977	80.672722	36.850002	90.081802	4.914588	0.000000	-0.920229	0.000000	0.000000	0.000000	-0.475086	0.015013	0.067019	0.000000	0.000000	3.000000	4.000000	0.000000
1166.076965	0.139814	0.546551	-0.044977	80.672722	36.850002	90.081802	4.914588	0.000000	-0.920229	0.000000	0.000000	0.000000	-0.475086	0.015013	0.067019	0.000000	0.000000	3.000000	4.000000	0.000000
1166.080299	0.138121	0.546593	-0.044698	80.678627	36.638775	89.559212	4.914318	0.000000	-0.921677	0.000000	0.000000	0.000000	-0.507994	0.012701	0.083771	0.000000	0.000000	3.000000	4.000000	0.000000
1166.083632	0.138121	0.546593	-0.044698	80.678627	36.638775	89.559212	4.914318	0.000000	-0.921677	0.000000	0.000000	0.000000	-0.507994	0.012701	0.083771	0.000000	0.000000	3.000000	4.000000	0.000000
1166.086965	0.138121	0.546593	-0.044698	80.678627	36.638775	89.559212	4.914318	0.000000	-0.921677	0.000000	0.000000	0.000000	-0.507994	0.012701	0.083771	0.000000	0.000000	3.000000	4.000000	0.000000
1166.090299	0.136278	0.546628	-0.044351	80.684593	36.411324	88.629883	4.914174	0.000000	-0.922441	0.000000	0.000000	0.000000	-0.552801	0.010442	0.104001	0.000000	0.000000	3.000000	4.000000	0.000000
1166.093632	0.136278	0.546628	-0.044351	80.684593	36.411324	88.629883	4.914174	0.000000	-0.922441	0.000000	0.000000	0.000000	-0.552801	0.010442	0.104001	0.000000	0.000000	3.000000	4.000000	0.000000
1166.096965	0.136278	0.546628	-0.044351	80.684593	36.411324	88.629883	4.914174	0.000000	-0.922441	0.000000	0.000000	0.000000	-0.552801	0.010442	0.104001	0.000000	0.000000	3.000000	4.000000	0.000000
1166.100299	0.134304	0.546654	-0.044015	80.687904	36.251934	88.020378	4.914176	0.000000	-0.922425	0.000000	0.000000	0.000000	-0.592211	0.007763	0.100803	0.000000	0.000000	3.000000	4.000000	0.000000
1166.103632	0.134304	0.546654	-0.044015	80.687904	36.251934	88.020378	4.914176	0.000000	-0.922425	0.000000	0.000000	0.000000	-0.592211	0.007763	0.100803	0.000000	0.000000	3.000000	4.000000	0.000000
1166.106965	0.134304	0.546654	-0.044015	80.687904	36.251934	88.020378	4.914176	0.000000	-0.922425	0.000000	0.000000	0.000000	-0.592211	0.007763	0.100803	0.000000	0.000000	3.000000	4.000000	0.000000
1166.110299	0.132271	0.546680	-0.043670	80.670601	36.383820	88.102020	4.914045	0.000000	-0.923125	0.000000	0.000000	0.000000	-0.609954	0.007729	0.103617	0.000000	0.000000	3.000000	4.000000	0.000000
1166.113632	0.132271	0.546680	-0.043670	80.670601	36.383820	88.102020	4.914045	0.000000	-0.923125	0.000000	0.000000	0.000000	-0.609954	0.007729	0.103617	0.000000	0.000000	3.000000	4.000000	0.000000
1166.116965	0.132271	0.546680	-0.043670	80.670601	36.383820	88.102020	4.914045	0.000000	-0.923125	0.000000	0.000000	0.000000	-0.609954	0.007729	0.103617	0.000000	0.000000	3.000000	4.000000	0.000000
1166.120299	0.130252	0.546689	-0.043359	80.631828	36.853428	88.616684	4.913905	0.000000	-0.923872	0.000000	0.000000	0.000000	-0.605856	0.002824	0.093330	0.000000	0.000000	3.000000	4.000000	0.000000
1166.123632	0.130252	0.546689	-0.043359	80.631828	36.853428	88.616684	4.913905	0.000000	-0.923872	0.000000	0.000000	0.000000	-0.605856	0.002824	0.093330	0.000000	0.000000	3.000000	4.000000	0.000000
1166.126965	0.130252	0.546689	-0.043359	80.631828	36.853428	88.616684	4.913905	0.000000	-0.923872	0.000000	0.000000	0.000000	-0.605856	0.002824	0.093330	0.000000	0.000000	3.000000	4.000000	0.000000
1166.130299	0.128220	0.546690	-0.043098	80.583244	37.464661	89.184860	4.913639	0.000000	-0.925286	0.000000	0.000000	0.000000	-0.609662	0.000109	0.078098	0.000000	0.000000	3.000000	4.000000	0.000000
1166.133632	0.128220	0.546690	-0.043098	80.583244	37.464661	89.184860	4.913639	0.000000	-0.925286	0.000000	0.000000	0.000000	-0.609662	0.000109	0.078098	0.000000	0.000000	3.000000	4.000000	0.000000
1166.136965	0.128220	0.546690	-0.043098	80.583244	37.464661	89.184860	4.913639	0.000000	-0.925286	0.000000	0.000000	0.000000	-0.609662	0.000109	0.078098	0.000000	0.000000	3.000000	4.000000	0.000000
1166.140299	0.126077	0.546681	-0.042859	80.531364	38.058121	89.591248	4.913159	0.000000	-0.927829	0.000000	0.000000	0.000000	-0.642799	-0.002562	0.071785	0.000000	0.000000	3.000000	4.000000	0.000000
1166.143632	0.126077	0.546681	-0.042859	80.531364	38.058121	89.591248	4.913159	0.000000	-0.927829	0.000000	0.000000	0.000000	-0.642799	-0.002562	0.071785	0.000000	0.000000	3.000000	4.000000	0.000000
1166.146965	0.126077	0.546681	-0.042859	80.531364	38.058121	89.591248	4.913159	0.000000	-0.927829	0.000000	0.000000	0.000000	-0.642799	-0.002562	0.071785	0.000000	0.000000	3.000000	4.000000	0.000000
1166.150299	0.123811	0.546656	-0.042614	80.489891	38.554962	89.770813	4.912503	0.000000	-0.931298	0.000000	0.000000	0.000000	-0.679638	-0.007494	0.073578	0.000000	0.000000	3.000000	4.000000	0.000000
1166.153632	0.123811	0.546656	-0.042614	80.489891	38.554962	89.770813	4.912503	0.000000	-0.931298	0.000000	0.000000	0.000000	-0.679638	-0.007494	0.073578	0.000000	0.000000	3.000000	4.000000	0.000000
1166.156965	0.123811	0.546656	-0.042614	80.489891	38.554962	89.770813	4.912503	0.000000	-0.931298	0.000000	0.000000	0.000000	-0.679638	-0.007494	0.073578	0.000000	0.000000	3.000000	4.000000	0.000000
1166.160299	0.121409	0.546609	-0.042266	80.453705	38.976761	89.962044	4.911762	0.000000	-0.935201	0.000000	0.000000	0.000000	-0.720626	-0.014174	0.104297	0.000000	0.000000	3.000000	4.000000	0.000000
1166.163632	0.121409	0.546609	-0.042266	80.453705	38.976761	89.962044	4.911762	0.000000	-0.935201	0.000000	0.000000	0.000000	-0.720626	-0.014174	0.104297	0.000000	0.000000	3.000000	4.000000	0.000000
1166.166965	0.121409	0.546609	-0.042266	80.453705	38.976761	89.962044	4.911762	0.000000	-0.935201	0.000000	0.000000	0.000000	-0.720626	-0.014174	0.104297	0.000000	0.000000	3.000000	4.000000	0.000000
1166.170299	0.118836	0.546554	-0.041859	80.407425	39.378021	90.204460	4.911314	0.000000	-0.937549	0.000000	0.000000	0.000000	-0.771903	-0.016382	0.122235	0.000000	0.000000	3.000000	4.000000	0.000000
1166.173632	0.118836	0.546554	-0.041859	80.407425	39.378021	90.204460	4.911314	0.000000	-0.937549	0.000000	0.000000	0.000000	-0.771903	-0.016382	0.122235	0.000000	0.000000	3.000000	4.000000	0.000000
1166.176965	0.118836	0.546554	-0.041859	80.407425	39.378021	90.204460	4.911314	0.000000	-0.937549	0.000000	0.000000	0.000000	-0.771903	-0.016382	0.122235	0.000000	0.000000	3.000000	4.000000	0.000000
1166.180299	0.116220	0.546503	-0.041317	80.341537	39.901089	90.316154	4.910967	0.000000	-0.939362	0.000000	0.000000	0.000000	-0.784974	-0.015512	0.162617	0.000000	0.000000	3.000000	4.000000	0.000000
1166.183632	0.116220	0.546503	-0.041317	80.341537	39.901089	90.316154	4.910967	0.000000	-0.939362	0.000000	0.000000	0.000000	-0.784974	-0.015512	0.162617	0.000000	0.000000	3.000000	4.000000	0.000000
1166.186965	0.116220	0.546503	-0.041317	80.341537	39.901089	90.316154	4.910967	0.000000	-0.939362	0.000000	0.000000	0.000000	-0.784974	-0.015512	0.162617	0.000000	0.000000	3.000000	4.000000	0.000000
1166.190299	0.113624	0.546469	-0.040708	80.235954	40.728550	90.640221	4.911141	0.000000	-0.938451	0.000000	0.000000	0.000000	-0.778856	-0.010189	0.182477	0.000000	0.000000	3.000000	4.000000	0.000000
1166.193632	0.113624	0.546469	-0.040708	80.235954	40.728550	90.640221	4.911141	0.000000	-0.938451	0.000000	0.000000	0.000000	-0.778856	-0.010189	0.182477	0.000000	0.000000	3.000000	4.000000	0.000000
1166.196965	0.113624	0.546469	-0.040708	80.235954	40.728550	90.640221	4.911141	0.000000	-0.938451	0.000000	0.000000	0.000000	-0.778856	-0.010189	0.182477	0.000000	0.000000	3.000000	4.000000	0.000000
1166.200299	0.111009	0.546451	-0.040093	80.078239	41.869194	91.570107	4.911616	0.000000	-0.935963	0.000000	0.000000	0.000000	-0.784255	-0.005325	0.184702	0.000000	0.000000	3.000000	4.000000	0.000000
1166.203632	0.111009	0.546451	-0.040093	80.078239	41.869194	91.570107	4.911616	0.000000	-0.935963	0.000000	0.000000	0.000000	-0.784255	-0.005325	0.184702	0.000000	0.000000	3.000000	4.000000	0.000000
1166.206965	0.111009	0.546451	-0.040093	80.078239	41.869194	91.570107	4.911616	0.000000	-0.935963	0.000000	0.000000	0.000000	-0.784255	-0.005325	0.184702	0.000000	0.000000	3.000000	4.000000	0.000000
1166.210299	0.108340	0.546402	-0.039450	79.890686	43.159599	92.930992	4.912118	0.000000	-0.933323	0.000000	0.000000	0.000000	-0.800912	-0.014590	0.192755	0.000000	0.000000	3.000000	4.000000	0.000000
1166.213632	0.108340	0.546402	-0.039450	79.890686	43.159599	92.930992	4.912118	0.000000	-0.933323	0.000000	0.000000	0.000000	-0.800912	-0.014590	0.192755	0.000000	0.000000	3.000000	4.000000	0.000000
1166.216965	0.108340	0.546402	-0.039450	79.890686	43.159599	92.930992	4.912118	0.000000	-0.933323	0.000000	0.000000	0.000000	-0.800912	-0.014590	0.192755	0.000000	0.000000	3.000000	4.000000	0.000000
1166.220299	0.105600	0.546384	-0.038838	79.711128	44.477604	94.281693	4.912703	0.000000	-0.930244	0.000000	0.000000	0.000000	-0.822004	-0.005309	0.183781	0.000000	0.000000	3.000000	4.000000	0.000000
1166.223632	0.105600	0.546384	-0.038838	79.711128	44.477604	94.281693	4.912703	0.000000	-0.930244	0.000000	0.000000	0.000000	-0.822004	-0.005309	0.183781	0.000000	0.000000	3.000000	4.000000	0.000000
1166.226965	0.105600	0.546384	-0.038838	79.711128	44.477604	94.281693	4.912703	0.000000	-0.930244	0.000000	0.000000	0.000000	-0.822004	-0.005309	0.183781	0.000000	0.000000	3.000000	4.000000	0.000000
1166.230299	0.102757	0.546325	-0.038302	79.590904	45.783337	95.549644	4.913112	0.000000	-0.928081	0.000000	0.000000	0.000000	-0.852668	-0.017704	0.160683	0.000000	0.000000	3.000000	4.000000	0.000000
1166.233632	0.102757	0.546325	-0.038302	79.590904	45.783337	95.549644	4.913112	0.000000	-0.928081	0.000000	0.000000	0.000000	-0.852668	-0.017704	0.160683	0.000000	0.000000	3.000000	4.000000	0.000000
1166.236965	0.102757	0.546325	-0.038302	79.590904	45.783337	95.549644	4.913112	0.000000	-0.928081	0.000000	0.000000	0.000000	-0.852668	-0.017704	0.160683	0.000000	0.000000	3.000000	4.000000	0.000000
1166.240299	0.099863	0.546258	-0.037818	79.525726	47.030209	96.832436	4.913106	0.000000	-0.928111	0.000000	0.000000	0.000000	-0.868323	-0.020363	0.145218	0.000000	0.000000	3.000000	4.000000	0.000000
1166.243632	0.099863	0.546258	-0.037818	79.525726	47.030209	96.832436	4.913106	0.000000	-0.928111	0.000000	0.000000	0.000000	-0.868323	-0.020363	0.145218	0.000000	0.000000	3.000000	4.000000	0.000000
1166.246965	0.099863	0.546258	-0.037818	79.525726	47.030209	96.832436	4.913106	0.000000	-0.928111	0.000000	0.000000	0.000000	-0.868323	-0.020363	0.145218	0.000000	0.000000	3.000000	4.000000	0.000000
1166.250299	0.096995	0.546222	-0.037321	79.495430	48.160816	97.586823	4.912824	0.000000	-0.929599	0.000000	0.000000	0.000000	-0.860333	-0.010616	0.148944	0.000000	0.000000	3.000000	4.000000	0.000000
1166.253632	0.096995	0.546222	-0.037321	79.495430	48.160816	97.586823	4.912824	0.000000	-0.929599	0.000000	0.000000	0.000000	-0.860333	-0.010616	0.148944	0.000000	0.000000	3.000000	4.000000	0.000000
1166.256965	0.096995	0.546222	-0.037321	79.495430	48.160816	97.586823	4.912824	0.000000	-0.929599	0.000000	0.000000	0.000000	-0.860333	-0.010616	0.148944	0.000000	0.000000	3.000000	4.000000	0.000000
1166.260299	0.094134	0.546219	-0.036807	79.467445	49.110092	98.009293	4.912614	0.000000	-0.930711	0.000000	0.000000	0.000000	-0.858486	-0.000910	0.154192	0.000000	0.000000	3.000000	4.000000	0.000000
1166.263632	0.094134	0.546219	-0.036807	79.467445	49.110092	98.009293	4.912614	0.000000	-0.930711	0.000000	0.000000	0.000000	-0.858486	-0.000910	0.154192	0.000000	0.000000	3.000000	4.000000	0.000000
1166.266965	0.094134	0.546219	-0.036807	79.467445	49.110092	98.009293	4.912614	0.000000	-0.930711	0.000000	0.000000	0.000000	-0.858486	-0.000910	0.154192	0.000000	0.000000	3.000000	4.000000	0.000000
1166.270299	0.091343	0.546241	-0.036265	79.427681	49.875175	98.457870	4.912484	0.000000	-0.931399	0.000000	0.000000	0.000000	-0.837324	0.006594	0.162588	0.000000	0.000000	3.000000	4.000000	0.000000
1166.273632	0.091343	0.546241	-0.036265	79.427681	49.875175	98.457870	4.912484	0.000000	-0.931399	0.000000	0.000000	0.000000	-0.837324	0.006594	0.162588	0.000000	0.000000	3.000000	4.000000	0.000000
1166.276965	0.091343	0.546241	-0.036265	79.427681	49.875175	98.457870	4.912484	0.000000	-0.931399	0.000000	0.000000	0.000000	-0.837324	0.006594	0.162588	0.000000	0.000000	3.000000	4.000000	0.000000
1166.280299	0.088655	0.546319	-0.035731	79.392097	50.440296	98.935165	4.912543	0.000000	-0.931082	0.000000	0.000000	0.000000	-0.806182	0.023378	0.160454	0.000000	0.000000	3.000000	4.000000	0.000000
1166.283632	0.088655	0.546319	-0.035731	79.392097	50.440296	98.935165	4.912543	0.000000	-0.931082	0.000000	0.000000	0.000000	-0.806182	0.023378	0.160454	0.000000	0.000000	3.000000	4.000000	0.000000
1166.286965	0.088655	0.546319	-0.035731	79.392097	50.440296	98.935165	4.912543	0.000000	-0.931082	0.000000	0.000000	0.000000	-0.806182	0.023378	0.160454	0.000000	0.000000	3.000000	4.000000	0.000000
1166.290299	0.086093	0.546429	-0.035200	79.388077	50.797924	99.152832	4.912665	0.000000	-0.930440	0.000000	0.000000	0.000000	-0.768781	0.033112	0.159126	0.000000	0.000000	3.000000	4.000000	0.000000
1166.293632	0.086093	0.546429	-0.035200	79.388077	50.797924	99.152832	4.912665	0.000000	-0.930440	0.000000	0.000000	0.000000	-0.768781	0.033112	0.159126	0.000000	0.000000	3.000000	4.000000	0.000000
1166.296965	0.086093	0.546429	-0.035200	79.388077	50.797924	99.152832	4.912665	0.000000	-0.930440	0.000000	0.000000	0.000000	-0.768781	0.033112	0.159126	0.000000	0.000000	3.000000	4.000000	0.000000
1166.300299	0.083660	0.546618	-0.034751	79.432373	50.886162	99.191711	4.912883	0.000000	-0.929292	0.000000	0.000000	0.000000	-0.729863	0.056466	0.134772	0.000000	0.000000	3.000000	4.000000	0.000000
1166.303632	0.083660	0.546618	-0.034751	79.432373	50.886162	99.191711	4.912883	0.000000	-0.929292	0.000000	0.000000	0.000000	-0.729863	0.056466	0.134772	0.000000	0.000000	3.000000	4.000000	0.000000
1166.306965	0.083660	0.546618	-0.034751	79.432373	50.886162	99.191711	4.912883	0.000000	-0.929292	0.000000	0.000000	0.000000	-0.729863	0.056466	0.134772	0.000000	0.000000	3.000000	4.000000	0.000000
1166.310299	0.081348	0.546811	-0.034432	79.509895	50.985920	99.531174	4.912829	0.000000	-0.929574	0.000000	0.000000	0.000000	-0.693547	0.058151	0.095730	0.000000	0.000000	3.000000	4.000000	0.000000
1166.313632	0.081348	0.546811	-0.034432	79.509895	50.985920	99.531174	4.912829	0.000000	-0.929574	0.000000	0.000000	0.000000	-0.693547	0.058151	0.095730	0.000000	0.000000	3.000000	4.000000	0.000000
1166.316965	0.081348	0.546811	-0.034432	79.509895	50.985920	99.531174	4.912829	0.000000	-0.929574	0.000000	0.000000	0.000000	-0.693547	0.058151	0.095730	0.000000	0.000000	3.000000	4.000000	0.000000
1166.320299	0.079129	0.547060	-0.034177	79.622597	50.993679	99.734108	4.912243	0.000000	-0.932669	0.000000	0.000000	0.000000	-0.665590	0.074433	0.076339	0.000000	0.000000	3.000000	4.000000	0.000000
1166.323632	0.079129	0.547060	-0.034177	79.622597	50.993679	99.734108	4.912243	0.000000	-0.932669	0.000000	0.000000	0.000000	-0.665590	0.074433	0.076339	0.000000	0.000000	3.000000	4.000000	0.000000
1166.326965	0.079129	0.547060	-0.034177	79.622597	50.993679	99.734108	4.912243	0.000000	-0.932669	0.000000	0.000000	0.000000	-0.665590	0.074433	0.076339	0.000000	0.000000	3.000000	4.000000	0.000000
1166.330299	0.077015	0.547289	-0.034041	79.773338	50.740131	99.581833	4.911403	0.000000	-0.937082	0.000000	0.000000	0.000000	-0.634174	0.068968	0.040916	0.000000	0.000000	3.000000	4.000000	0.000000
1166.333632	0.077015	0.547289	-0.034041	79.773338	50.740131	99.581833	4.911403	0.000000	-0.937082	0.000000	0.000000	0.000000	-0.634174	0.068968	0.040916	0.000000	0.000000	3.000000	4.000000	0.000000
1166.336965	0.077015	0.547289	-0.034041	79.773338	50.740131	99.581833	4.911403	0.000000	-0.937082	0.000000	0.000000	0.000000	-0.634174	0.068968	0.040916	0.000000	0.000000	3.000000	4.000000	0.000000
1166.340299	0.075002	0.547519	-0.033933	79.951057	50.138329	98.980759	4.910035	0.000000	-0.944225	0.000000	0.000000	0.000000	-0.603874	0.068902	0.032370	0.000000	0.000000	3.000000	4.000000	0.000000
1166.343632	0.075002	0.547519	-0.033933	79.951057	50.138329	98.980759	4.910035	0.000000	-0.944225	0.000000	0.000000	0.000000	-0.603874	0.068902	0.032370	0.000000	0.000000	3.000000	4.000000	0.000000
1166.346965	0.075002	0.547519	-0.033933	79.951057	50.138329	98.980759	4.910035	0.000000	-0.944225	0.000000	0.000000	0.000000	-0.603874	0.068902	0.032370	0.000000	0.000000	3.000000	4.000000	0.000000
1166.350299	0.073048	0.547709	-0.033859	80.143555	49.193829	97.963440	4.908576	0.000000	-0.951776	0.000000	0.000000	0.000000	-0.586312	0.056896	0.022194	0.000000	0.000000	3.000000	4.000000	0.000000
1166.353632	0.073048	0.547709	-0.033859	80.143555	49.193829	97.963440	4.908576	0.000000	-0.951776	0.000000	0.000000	0.000000	-0.586312	0.056896	0.022194	0.000000	0.000000	3.000000	4.000000	0.000000
1166.356965	0.073048	0.547709	-0.033859	80.143555	49.193829	97.963440	4.908576	0.000000	-0.951776	0.000000	0.000000	0.000000	-0.586312	0.056896	0.022194	0.000000	0.000000	3.000000	4.000000	0.000000
1166.360299	0.071156	0.547875	-0.033799	80.362625	47.815929	96.408234	4.906954	0.000000	-0.960109	0.000000	0.000000	0.000000	-0.567724	0.049784	0.017884	0.000000	0.000000	3.000000	4.000000	0.000000
1166.363632	0.071156	0.547875	-0.033799	80.362625	47.815929	96.408234	4.906954	0.000000	-0.960109	0.000000	0.000000	0.000000	-0.567724	0.049784	0.017884	0.000000	0.000000	3.000000	4.000000	0.000000
1166.366965	0.071156	0.547875	-0.033799	80.362625	47.815929	96.408234	4.906954	0.000000	-0.960109	0.000000	0.000000	0.000000	-0.567724	0.049784	0.017884	0.000000	0.000000	3.000000	4.000000	0.000000
1166.370299	0.069322	0.548001	-0.033772	80.597420	46.149521	94.498634	4.905268	0.000000	-0.968683	0.000000	0.000000	0.000000	-0.550055	0.037813	0.008217	0.000000	0.000000	3.000000	4.000000	0.000000
1166.373632	0.069322	0.548001	-0.033772	80.597420	46.149521	94.498634	4.905268	0.000000	-0.968683	0.000000	0.000000	0.000000	-0.550055	0.037813	0.008217	0.000000	0.000000	3.000000	4.000000	0.000000
1166.376965	0.069322	0.548001	-0.033772	80.597420	46.149521	94.498634	4.905268	0.000000	-0.968683	0.000000	0.000000	0.000000	-0.550055	0.037813	0.008217	0.000000	0.000000	3.000000	4.000000	0.000000
1166.380299	0.067572	0.548080	-0.033756	80.828407	44.438305	92.535683	4.903417	0.000000	-0.978009	0.000000	0.000000	0.000000	-0.525156	0.023670	0.004913	0.000000	0.000000	3.000000	4.000000	0.000000
1166.383632	0.067572	0.548080	-0.033756	80.828407	44.438305	92.535683	4.903417	0.000000	-0.978009	0.000000	0.000000	0.000000	-0.525156	0.023670	0.004913	0.000000	0.000000	3.000000	4.000000	0.000000
1166.386965	0.067572	0.548080	-0.033756	80.828407	44.438305	92.535683	4.903417	0.000000	-0.978009	0.000000	0.000000	0.000000	-0.525156	0.023670	0.004913	0.000000	0.000000	3.000000	4.000000	0.000000
1166.390299	0.065919	0.548166	-0.033786	81.028130	42.817654	90.702698	4.901541	0.000000	-0.987369	0.000000	0.000000	0.000000	-0.495813	0.025758	-0.009053	0.000000	0.000000	3.000000	4.000000	0.000000
1166.393632	0.065919	0.548166	-0.033786	81.028130	42.817654	90.702698	4.901541	0.000000	-0.987369	0.000000	0.000000	0.000000	-0.495813	0.025758	-0.009053	0.000000	0.000000	3.000000	4.000000	0.000000
1166.396965	0.065919	0.548166	-0.033786	81.028130	42.817654	90.702698	4.901541	0.000000	-0.987369	0.000000	0.000000	0.000000	-0.495813	0.025758	-0.009053	0.000000	0.000000	3.000000	4.000000	0.000000
1166.400299	0.064346	0.548212	-0.033849	81.185974	41.473396	89.226563	4.899454	0.000000	-0.997671	0.000000	0.000000	0.000000	-0.471968	0.013851	-0.018816	0.000000	0.000000	3.000000	4.000000	0.000000
1166.403632	0.064346	0.548212	-0.033849	81.185974	41.473396	89.226563	4.899454	0.000000	-0.997671	0.000000	0.000000	0.000000	-0.471968	0.013851	-0.018816	0.000000	0.000000	3.000000	4.000000	0.000000
1166.406965	0.064346	0.548212	-0.033849	81.185974	41.473396	89.226563	4.899454	0.000000	-0.997671	0.000000	0.000000	0.000000	-0.471968	0.013851	-0.018816	0.000000	0.000000	3.000000	4.000000	0.000000
1166.410299	0.062765	0.548232	-0.033978	81.298134	40.463364	88.181458	4.897210	0.000000	-1.008629	0.000000	0.000000	0.000000	-0.474301	0.006146	-0.038943	0.000000	0.000000	3.000000	4.000000	0.000000
1166.413632	0.062765	0.548232	-0.033978	81.298134	40.463364	88.181458	4.897210	0.000000	-1.008629	0.000000	0.000000	0.000000	-0.474301	0.006146	-0.038943	0.000000	0.000000	3.000000	4.000000	0.000000
1166.416965	0.062765	0.548232	-0.033978	81.298134	40.463364	88.181458	4.897210	0.000000	-1.008629	0.000000	0.000000	0.000000	-0.474301	0.006146	-0.038943	0.000000	0.000000	3.000000	4.000000	0.000000
1166.420299	0.061243	0.548236	-0.034142	81.377274	39.764084	87.530022	4.894486	0.000000	-1.021763	0.000000	0.000000	0.000000	-0.456510	0.001240	-0.048979	0.000000	0.000000	3.000000	4.000000	0.000000
1166.423632	0.061243	0.548236	-0.034142	81.377274	39.764084	87.530022	4.894486	0.000000	-1.021763	0.000000	0.000000	0.000000	-0.456510	0.001240	-0.048979	0.000000	0.000000	3.000000	4.000000	0.000000
1166.426965	0.061243	0.548236	-0.034142	81.377274	39.764084	87.530022	4.894486	0.000000	-1.021763	0.000000	0.000000	0.000000	-0.456510	0.001240	-0.048979	0.000000	0.000000	3.000000	4.000000	0.000000
1166.430299	0.059700	0.548224	-0.034326	81.445305	39.215092	87.063484	4.891548	0.000000	-1.035740	0.000000	0.000000	0.000000	-0.462767	-0.003675	-0.055427	0.000000	0.000000	3.000000	4.000000	0.000000
1166.433632	0.059700	0.548224	-0.034326	81.445305	39.215092	87.063484	4.891548	0.000000	-1.035740	0.000000	0.000000	0.000000	-0.462767	-0.003675	-0.055427	0.000000	0.000000	3.000000	4.000000	0.000000
1166.436965	0.059700	0.548224	-0.034326	81.445305	39.215092	87.063484	4.891548	0.000000	-1.035740	0.000000	0.000000	0.000000	-0.462767	-0.003675	-0.055427	0.000000	0.000000	3.000000	4.000000	0.000000
1166.440299	0.058118	0.548172	-0.034525	81.516769	38.617210	86.546928	4.888353	0.000000	-1.050716	0.000000	0.000000	0.000000	-0.474765	-0.015592	-0.059646	0.000000	0.000000	3.000000	4.000000	0.000000
1166.443632	0.058118	0.548172	-0.034525	81.516769	38.617210	86.546928	4.888353	0.000000	-1.050716	0.000000	0.000000	0.000000	-0.474765	-0.015592	-0.059646	0.000000	0.000000	3.000000	4.000000	0.000000
1166.446965	0.058118	0.548172	-0.034525	81.516769	38.617210	86.546928	4.888353	0.000000	-1.050716	0.000000	0.000000	0.000000	-0.474765	-0.015592	-0.059646	0.000000	0.000000	3.000000	4.000000	0.000000
1166.450299	0.056480	0.548136	-0.034703	81.611191	37.785519	85.747124	4.884906	0.000000	-1.066626	0.000000	0.000000	0.000000	-0.491400	-0.010747	-0.053388	0.000000	0.000000	3.000000	4.000000	0.000000
1166.453632	0.056480	0.548136	-0.034703	81.611191	37.785519	85.747124	4.884906	0.000000	-1.066626	0.000000	0.000000	0.000000	-0.491400	-0.010747	-0.053388	0.000000	0.000000	3.000000	4.000000	0.000000
1166.456965	0.056480	0.548136	-0.034703	81.611191	37.785519	85.747124	4.884906	0.000000	-1.066626	0.000000	0.000000	0.000000	-0.491400	-0.010747	-0.053388	0.000000	0.000000	3.000000	4.000000	0.000000
1166.460299	0.054930	0.548086	-0.034851	81.732330	36.671268	84.578079	4.881398	0.000000	-1.082569	0.000000	0.000000	0.000000	-0.464848	-0.015015	-0.044184	0.000000	0.000000	3.000000	4.000000	0.000000
1166.463632	0.054930	0.548086	-0.034851	81.732330	36.671268	84.578079	4.881398	0.000000	-1.082569	0.000000	0.000000	0.000000	-0.464848	-0.015015	-0.044184	0.000000	0.000000	3.000000	4.000000	0.000000
1166.466965	0.054930	0.548086	-0.034851	81.732330	36.671268	84.578079	4.881398	0.000000	-1.082569	0.000000	0.000000	0.000000	-0.464848	-0.015015	-0.044184	0.000000	0.000000	3.000000	4.000000	0.000000
1166.470299	0.053445	0.548052	-0.034992	81.862885	35.370430	83.180405	4.878109	0.000000	-1.097296	0.000000	0.000000	0.000000	-0.445568	-0.010157	-0.042536	0.000000	0.000000	3.000000	4.000000	0.000000
1166.473632	0.053445	0.548052	-0.034992	81.862885	35.370430	83.180405	4.878109	0.000000	-1.097296	0.000000	0.000000	0.000000	-0.445568	-0.010157	-0.042536	0.000000	0.000000	3.000000	4.000000	0.000000
1166.476965	0.053445	0.548052	-0.034992	81.862885	35.370430	83.180405	4.878109	0.000000	-1.097296	0.000000	0.000000	0.000000	-0.445568	-0.010157	-0.042536	0.000000	0.000000	3.000000	4.000000	0.000000
1166.480299	0.052004	0.548035	-0.035125	81.990036	33.986660	81.684944	4.874850	0.000000	-1.111682	0.000000	0.000000	0.000000	-0.432368	-0.005329	-0.039939	0.000000	0.000000	3.000000	4.000000	0.000000
1166.483632	0.052004	0.548035	-0.035125	81.990036	33.986660	81.684944	4.874850	0.000000	-1.111682	0.000000	0.000000	0.000000	-0.432368	-0.005329	-0.039939	0.000000	0.000000	3.000000	4.000000	0.000000
1166.486965	0.052004	0.548035	-0.035125	81.990036	33.986660	81.684944	4.874850	0.000000	-1.111682	0.000000	0.000000	0.000000	-0.432368	-0.005329	-0.039939	0.000000	0.000000	3.000000	4.000000	0.000000
1166.490299	0.050629	0.548026	-0.035228	82.115990	32.529037	80.098198	4.871622	0.000000	-1.125746	0.000000	0.000000	0.000000	-0.412367	-0.002582	-0.030788	0.000000	0.000000	3.000000	4.000000	0.000000
1166.493632	0.050629	0.548026	-0.035228	82.115990	32.529037	80.098198	4.871622	0.000000	-1.125746	0.000000	0.000000	0.000000	-0.412367	-0.002582	-0.030788	0.000000	0.000000	3.000000	4.000000	0.000000
1166.496965	0.050629	0.548026	-0.035228	82.115990	32.529037	80.098198	4.871622	0.000000	-1.125746	0.000000	0.000000	0.000000	-0.412367	-0.002582	-0.030788	0.000000	0.000000	3.000000	4.000000	0.000000
1166.500299	0.049216	0.548017	-0.035331	82.237122	30.970209	78.406281	4.868625	0.000000	-1.138637	0.000000	0.000000	0.000000	-0.424029	-0.002626	-0.030739	0.000000	0.000000	3.000000	4.000000	0.000000
1166.503632	0.049216	0.548017	-0.035331	82.237122	30.970209	78.406281	4.868625	0.000000	-1.138637	0.000000	0.000000	0.000000	-0.424029	-0.002626	-0.030739	0.000000	0.000000	3.000000	4.000000	0.000000
1166.506965	0.049216	0.548017	-0.035331	82.237122	30.970209	78.406281	4.868625	0.000000	-1.138637	0.000000	0.000000	0.000000	-0.424029	-0.002626	-0.030739	0.000000	0.000000	3.000000	4.000000	0.000000
1166.510299	0.047749	0.548018	-0.035388	82.349113	29.355946	76.668861	4.865475	0.000000	-1.152020	0.000000	0.000000	0.000000	-0.440232	0.000131	-0.017312	0.000000	0.000000	3.000000	4.000000	0.000000
1166.513632	0.047749	0.548018	-0.035388	82.349113	29.355946	76.668861	4.865475	0.000000	-1.152020	0.000000	0.000000	0.000000	-0.440232	0.000131	-0.017312	0.000000	0.000000	3.000000	4.000000	0.000000
1166.516965	0.047749	0.548018	-0.035388	82.349113	29.355946	76.668861	4.865475	0.000000	-1.152020	0.000000	0.000000	0.000000	-0.440232	0.000131	-0.017312	0.000000	0.000000	3.000000	4.000000	0.000000
1166.520299	0.046261	0.548041	-0.035454	82.441238	27.860573	75.090103	4.862470	0.000000	-1.164642	0.000000	0.000000	0.000000	-0.446113	0.007074	-0.019671	0.000000	0.000000	3.000000	4.000000	0.000000
1166.523632	0.046261	0.548041	-0.035454	82.441238	27.860573	75.090103	4.862470	0.000000	-1.164642	0.000000	0.000000	0.000000	-0.446113	0.007074	-0.019671	0.000000	0.000000	3.000000	4.000000	0.000000
1166.526965	0.046261	0.548041	-0.035454	82.441238	27.860573	75.090103	4.862470	0.000000	-1.164642	0.000000	0.000000	0.000000	-0.446113	0.007074	-0.019671	0.000000	0.000000	3.000000	4.000000	0.000000
1166.530299	0.044782	0.548090	-0.035463	82.502838	26.654367	73.862923	4.859277	0.000000	-1.177889	0.000000	0.000000	0.000000	-0.443840	0.014641	-0.002748	0.000000	0.000000	3.000000	4.000000	0.000000
1166.533632	0.044782	0.548090	-0.035463	82.502838	26.654367	73.862923	4.859277	0.000000	-1.177889	0.000000	0.000000	0.000000	-0.443840	0.014641	-0.002748	0.000000	0.000000	3.000000	4.000000	0.000000
1166.536965	0.044782	0.548090	-0.035463	82.502838	26.654367	73.862923	4.859277	0.000000	-1.177889	0.000000	0.000000	0.000000	-0.443840	0.014641	-0.002748	0.000000	0.000000	3.000000	4.000000	0.000000
1166.540299	0.043245	0.548155	-0.035452	82.532181	25.886576	73.168022	4.856439	0.000000	-1.189538	0.000000	0.000000	0.000000	-0.461089	0.019497	0.003215	0.000000	0.000000	3.000000	4.000000	0.000000
1166.543632	0.043245	0.548155	-0.035452	82.532181	25.886576	73.168022	4.856439	0.000000	-1.189538	0.000000	0.000000	0.000000	-0.461089	0.019497	0.003215	0.000000	0.000000	3.000000	4.000000	0.000000
1166.546965	0.043245	0.548155	-0.035452	82.532181	25.886576	73.168022	4.856439	0.000000	-1.189538	0.000000	0.000000	0.000000	-0.461089	0.019497	0.003215	0.000000	0.000000	3.000000	4.000000	0.000000
1166.550299	0.041717	0.548239	-0.035362	82.531578	25.511362	72.881874	4.853561	0.000000	-1.201225	0.000000	0.000000	0.000000	-0.458400	0.025037	0.027206	0.000000	0.000000	3.000000	4.000000	0.000000
1166.553632	0.041717	0.548239	-0.035362	82.531578	25.511362	72.881874	4.853561	0.000000	-1.201225	0.000000	0.000000	0.000000	-0.458400	0.025037	0.027206	0.000000	0.000000	3.000000	4.000000	0.000000
1166.556965	0.041717	0.548239	-0.035362	82.531578	25.511362	72.881874	4.853561	0.000000	-1.201225	0.000000	0.000000	0.000000	-0.458400	0.025037	0.027206	0.000000	0.000000	3.000000	4.000000	0.000000
1166.560299	0.040151	0.548338	-0.035254	82.522202	25.283951	72.453377	4.851257	0.000000	-1.210496	0.000000	0.000000	0.000000	-0.469904	0.029867	0.032362	0.000000	0.000000	3.000000	4.000000	0.000000
1166.563632	0.040151	0.548338	-0.035254	82.522202	25.283951	72.453377	4.851257	0.000000	-1.210496	0.000000	0.000000	0.000000	-0.469904	0.029867	0.032362	0.000000	0.000000	3.000000	4.000000	0.000000
1166.566965	0.040151	0.548338	-0.035254	82.522202	25.283951	72.453377	4.851257	0.000000	-1.210496	0.000000	0.000000	0.000000	-0.469904	0.029867	0.032362	0.000000	0.000000	3.000000	4.000000	0.000000
1166.570299	0.038605	0.548414	-0.035149	82.512863	25.056557	71.665947	4.848949	0.000000	-1.219711	0.000000	0.000000	0.000000	-0.463826	0.022930	0.031550	0.000000	0.000000	3.000000	4.000000	0.000000
1166.573632	0.038605	0.548414	-0.035149	82.512863	25.056557	71.665947	4.848949	0.000000	-1.219711	0.000000	0.000000	0.000000	-0.463826	0.022930	0.031550	0.000000	0.000000	3.000000	4.000000	0.000000
1166.576965	0.038605	0.548414	-0.035149	82.512863	25.056557	71.665947	4.848949	0.000000	-1.219711	0.000000	0.000000	0.000000	-0.463826	0.022930	0.031550	0.000000	0.000000	3.000000	4.000000	0.000000
1166.580299	0.037057	0.548452	-0.035063	82.506477	24.839991	71.014328	4.846593	0.000000	-1.229039	0.000000	0.000000	0.000000	-0.464264	0.011121	0.025655	0.000000	0.000000	3.000000	4.000000	0.000000
1166.583632	0.037057	0.548452	-0.035063	82.506477	24.839991	71.014328	4.846593	0.000000	-1.229039	0.000000	0.000000	0.000000	-0.464264	0.011121	0.025655	0.000000	0.000000	3.000000	4.000000	0.000000
1166.586965	0.037057	0.548452	-0.035063	82.506477	24.839991	71.014328	4.846593	0.000000	-1.229039	0.000000	0.000000	0.000000	-0.464264	0.011121	0.025655	0.000000	0.000000	3.000000	4.000000	0.000000
1166.590299	0.035470	0.548465	-0.034975	82.505951	24.636824	70.825699	4.843997	0.000000	-1.239229	0.000000	0.000000	0.000000	-0.476198	0.004173	0.026455	0.000000	0.000000	3.000000	4.000000	0.000000
1166.593632	0.035470	0.548465	-0.034975	82.505951	24.636824	70.825699	4.843997	0.000000	-1.239229	0.000000	0.000000	0.000000	-0.476198	0.004173	0.026455	0.000000	0.000000	3.000000	4.000000	0.000000
1166.596965	0.035470	0.548465	-0.034975	82.505951	24.636824	70.825699	4.843997	0.000000	-1.239229	0.000000	0.000000	0.000000	-0.476198	0.004173	0.026455	0.000000	0.000000	3.000000	4.000000	0.000000
1166.600299	0.033921	0.548463	-0.034915	82.508881	24.435413	70.738045	4.841258	0.000000	-1.249888	0.000000	0.000000	0.000000	-0.464668	-0.000689	0.018012	0.000000	0.000000	3.000000	4.000000	0.000000
1166.603632	0.033921	0.548463	-0.034915	82.508881	24.435413	70.738045	4.841258	0.000000	-1.249888	0.000000	0.000000	0.000000	-0.464668	-0.000689	0.018012	0.000000	0.000000	3.000000	4.000000	0.000000
1166.606965	0.033921	0.548463	-0.034915	82.508881	24.435413	70.738045	4.841258	0.000000	-1.249888	0.000000	0.000000	0.000000	-0.464668	-0.000689	0.018012	0.000000	0.000000	3.000000	4.000000	0.000000
1166.610299	0.032433	0.548438	-0.034860	82.510796	24.260235	70.353058	4.838272	0.000000	-1.261395	0.000000	0.000000	0.000000	-0.446501	-0.007627	0.016417	0.000000	0.000000	3.000000	4.000000	0.000000
1166.613632	0.032433	0.548438	-0.034860	82.510796	24.260235	70.353058	4.838272	0.000000	-1.261395	0.000000	0.000000	0.000000	-0.446501	-0.007627	0.016417	0.000000	0.000000	3.000000	4.000000	0.000000
1166.616965	0.032433	0.548438	-0.034860	82.510796	24.260235	70.353058	4.838272	0.000000	-1.261395	0.000000	0.000000	0.000000	-0.446501	-0.007627	0.016417	0.000000	0.000000	3.000000	4.000000	0.000000
1166.620299	0.031004	0.548412	-0.034815	82.516098	24.151670	69.695641	4.835288	0.000000	-1.272787	0.000000	0.000000	0.000000	-0.428444	-0.007627	0.013517	0.000000	0.000000	3.000000	4.000000	0.000000
1166.623632	0.031004	0.548412	-0.034815	82.516098	24.151670	69.695641	4.835288	0.000000	-1.272787	0.000000	0.000000	0.000000	-0.428444	-0.007627	0.013517	0.000000	0.000000	3.000000	4.000000	0.000000
1166.626965	0.031004	0.548412	-0.034815	82.516098	24.151670	69.695641	4.835288	0.000000	-1.272787	0.000000	0.000000	0.000000	-0.428444	-0.007627	0.013517	0.000000	0.000000	3.000000	4.000000	0.000000
1166.630299	0.029576	0.548387	-0.034775	82.512161	24.148142	69.311554	4.832271	0.000000	-1.284197	0.000000	0.000000	0.000000	-0.428424	-0.007646	0.012068	0.000000	0.000000	3.000000	4.000000	0.000000
1166.633632	0.029576	0.548387	-0.034775	82.512161	24.148142	69.311554	4.832271	0.000000	-1.284197	0.000000	0.000000	0.000000	-0.428424	-0.007646	0.012068	0.000000	0.000000	3.000000	4.000000	0.000000
1166.636965	0.029576	0.548387	-0.034775	82.512161	24.148142	69.311554	4.832271	0.000000	-1.284197	0.000000	0.000000	0.000000	-0.428424	-0.007646	0.012068	0.000000	0.000000	3.000000	4.000000	0.000000
1166.640299	0.028150	0.548378	-0.034720	82.500557	24.211168	69.359169	4.829118	0.000000	-1.296004	0.000000	0.000000	0.000000	-0.428022	-0.002757	0.016311	0.000000	0.000000	3.000000	4.000000	0.000000
1166.643632	0.028150	0.548378	-0.034720	82.500557	24.211168	69.359169	4.829118	0.000000	-1.296004	0.000000	0.000000	0.000000	-0.428022	-0.002757	0.016311	0.000000	0.000000	3.000000	4.000000	0.000000
1166.646965	0.028150	0.548378	-0.034720	82.500557	24.211168	69.359169	4.829118	0.000000	-1.296004	0.000000	0.000000	0.000000	-0.428022	-0.002757	0.016311	0.000000	0.000000	3.000000	4.000000	0.000000
1166.650299	0.026781	0.548375	-0.034699	82.486107	24.328585	69.451591	4.826006	0.000000	-1.307541	0.000000	0.000000	0.000000	-0.410434	-0.000699	0.006537	0.000000	0.000000	3.000000	4.000000	0.000000
1166.653632	0.026781	0.548375	-0.034699	82.486107	24.328585	69.451591	4.826006	0.000000	-1.307541	0.000000	0.000000	0.000000	-0.410434	-0.000699	0.006537	0.000000	0.000000	3.000000	4.000000	0.000000
1166.656965	0.026781	0.548375	-0.034699	82.486107	24.328585	69.451591	4.826006	0.000000	-1.307541	0.000000	0.000000	0.000000	-0.410434	-0.000699	0.006537	0.000000	0.000000	3.000000	4.000000	0.000000
1166.660299	0.025515	0.548412	-0.034673	82.460709	24.518181	69.454330	4.822641	0.000000	-1.319901	0.000000	0.000000	0.000000	-0.380050	0.011094	0.007597	0.000000	0.000000	3.000000	4.000000	0.000000
1166.663632	0.025515	0.548412	-0.034673	82.460709	24.518181	69.454330	4.822641	0.000000	-1.319901	0.000000	0.000000	0.000000	-0.380050	0.011094	0.007597	0.000000	0.000000	3.000000	4.000000	0.000000
1166.666965	0.025515	0.548412	-0.034673	82.460709	24.518181	69.454330	4.822641	0.000000	-1.319901	0.000000	0.000000	0.000000	-0.380050	0.011094	0.007597	0.000000	0.000000	3.000000	4.000000	0.000000
1166.670299	0.024327	0.548456	-0.034680	82.427803	24.832506	69.711990	4.819485	0.000000	-1.331378	0.000000	0.000000	0.000000	-0.356368	0.013173	-0.002115	0.000000	0.000000	3.000000	4.000000	0.000000
1166.673632	0.024327	0.548456	-0.034680	82.427803	24.832506	69.711990	4.819485	0.000000	-1.331378	0.000000	0.000000	0.000000	-0.356368	0.013173	-0.002115	0.000000	0.000000	3.000000	4.000000	0.000000
1166.676965	0.024327	0.548456	-0.034680	82.427803	24.832506	69.711990	4.819485	0.000000	-1.331378	0.000000	0.000000	0.000000	-0.356368	0.013173	-0.002115	0.000000	0.000000	3.000000	4.000000	0.000000
1166.680299	0.023197	0.548514	-0.034742	82.396561	25.115803	70.162399	4.816137	0.000000	-1.343438	0.000000	0.000000	0.000000	-0.339035	0.017298	-0.018486	0.000000	0.000000	3.000000	4.000000	0.000000
1166.683632	0.023197	0.548514	-0.034742	82.396561	25.115803	70.162399	4.816137	0.000000	-1.343438	0.000000	0.000000	0.000000	-0.339035	0.017298	-0.018486	0.000000	0.000000	3.000000	4.000000	0.000000
1166.686965	0.023197	0.548514	-0.034742	82.396561	25.115803	70.162399	4.816137	0.000000	-1.343438	0.000000	0.000000	0.000000	-0.339035	0.017298	-0.018486	0.000000	0.000000	3.000000	4.000000	0.000000
1166.690299	0.022087	0.548571	-0.034808	82.380653	25.156496	70.363373	4.812308	0.000000	-1.357090	0.000000	0.000000	0.000000	-0.332871	0.017310	-0.019714	0.000000	0.000000	3.000000	4.000000	0.000000
1166.693632	0.022087	0.548571	-0.034808	82.380653	25.156496	70.363373	4.812308	0.000000	-1.357090	0.000000	0.000000	0.000000	-0.332871	0.017310	-0.019714	0.000000	0.000000	3.000000	4.000000	0.000000
1166.696965	0.022087	0.548571	-0.034808	82.380653	25.156496	70.363373	4.812308	0.000000	-1.357090	0.000000	0.000000	0.000000	-0.332871	0.017310	-0.019714	0.000000	0.000000	3.000000	4.000000	0.000000
1166.700299	0.020996	0.548620	-0.034920	82.381760	24.989609	70.166840	4.808393	0.000000	-1.370898	0.000000	0.000000	0.000000	-0.327347	0.014503	-0.033778	0.000000	0.000000	3.000000	4.000000	0.000000
1166.703632	0.020996	0.548620	-0.034920	82.381760	24.989609	70.166840	4.808393	0.000000	-1.370898	0.000000	0.000000	0.000000	-0.327347	0.014503	-0.033778	0.000000	0.000000	3.000000	4.000000	0.000000
1166.706965	0.020996	0.548620	-0.034920	82.381760	24.989609	70.166840	4.808393	0.000000	-1.370898	0.000000	0.000000	0.000000	-0.327347	0.014503	-0.033778	0.000000	0.000000	3.000000	4.000000	0.000000
1166.710299	0.019886	0.548684	-0.035016	82.378876	24.833912	69.751060	4.803932	0.000000	-1.386448	0.000000	0.000000	0.000000	-0.332874	0.019337	-0.028651	0.000000	0.000000	3.000000	4.000000	0.000000
1166.713632	0.019886	0.548684	-0.035016	82.378876	24.833912	69.751060	4.803932	0.000000	-1.386448	0.000000	0.000000	0.000000	-0.332874	0.019337	-0.028651	0.000000	0.000000	3.000000	4.000000	0.000000
1166.716965	0.019886	0.548684	-0.035016	82.378876	24.833912	69.751060	4.803932	0.000000	-1.386448	0.000000	0.000000	0.000000	-0.332874	0.019337	-0.028651	0.000000	0.000000	3.000000	4.000000	0.000000
1166.720299	0.018739	0.548719	-0.035083	82.378876	24.678877	69.344193	4.799473	0.000000	-1.401805	0.000000	0.000000	0.000000	-0.344317	0.010334	-0.020300	0.000000	0.000000	3.000000	4.000000	0.000000
1166.723632	0.018739	0.548719	-0.035083	82.378876	24.678877	69.344193	4.799473	0.000000	-1.401805	0.000000	0.000000	0.000000	-0.344317	0.010334	-0.020300	0.000000	0.000000	3.000000	4.000000	0.000000
1166.726965	0.018739	0.548719	-0.035083	82.378876	24.678877	69.344193	4.799473	0.000000	-1.401805	0.000000	0.000000	0.000000	-0.344317	0.010334	-0.020300	0.000000	0.000000	3.000000	4.000000	0.000000
1166.730299	0.017552	0.548769	-0.035134	82.375999	24.509617	69.183754	4.795071	0.000000	-1.416789	0.000000	0.000000	0.000000	-0.355947	0.015178	-0.015041	0.000000	0.000000	3.000000	4.000000	0.000000
1166.733632	0.017552	0.548769	-0.035134	82.375999	24.509617	69.183754	4.795071	0.000000	-1.416789	0.000000	0.000000	0.000000	-0.355947	0.015178	-0.015041	0.000000	0.000000	3.000000	4.000000	0.000000
1166.736965	0.017552	0.548769	-0.035134	82.375999	24.509617	69.183754	4.795071	0.000000	-1.416789	0.000000	0.000000	0.000000	-0.355947	0.015178	-0.015041	0.000000	0.000000	3.000000	4.000000	0.000000
1166.740299	0.016429	0.548822	-0.035122	82.372490	24.354427	69.105576	4.790610	0.000000	-1.431801	0.000000	0.000000	0.000000	-0.337008	0.015909	0.003352	0.000000	0.000000	3.000000	4.000000	0.000000
1166.743632	0.016429	0.548822	-0.035122	82.372490	24.354427	69.105576	4.790610	0.000000	-1.431801	0.000000	0.000000	0.000000	-0.337008	0.015909	0.003352	0.000000	0.000000	3.000000	4.000000	0.000000
1166.746965	0.016429	0.548822	-0.035122	82.372490	24.354427	69.105576	4.790610	0.000000	-1.431801	0.000000	0.000000	0.000000	-0.337008	0.015909	0.003352	0.000000	0.000000	3.000000	4.000000	0.000000
1166.750299	0.015345	0.548882	-0.035140	82.363823	24.181221	68.855637	4.786933	0.000000	-1.444047	0.000000	0.000000	0.000000	-0.325228	0.017957	-0.005184	0.000000	0.000000	3.000000	4.000000	0.000000
1166.753632	0.015345	0.548882	-0.035140	82.363823	24.181221	68.855637	4.786933	0.000000	-1.444047	0.000000	0.000000	0.000000	-0.325228	0.017957	-0.005184	0.000000	0.000000	3.000000	4.000000	0.000000
1166.756965	0.015345	0.548882	-0.035140	82.363823	24.181221	68.855637	4.786933	0.000000	-1.444047	0.000000	0.000000	0.000000	-0.325228	0.017957	-0.005184	0.000000	0.000000	3.000000	4.000000	0.000000
1166.760299	0.015345	0.548882	-0.035140	82.355125	24.021614	68.446121	4.782967	0.000000	-1.457128	0.000000	0.000000	0.000000	-0.325228	0.017957	-0.005184	0.000000	0.000000	3.000000	4.000000	0.000000
1166.763632	0.014361	0.548965	-0.035168	82.355125	24.021614	68.446121	4.782967	0.000000	-1.457128	0.000000	0.000000	0.000000	-0.295170	0.024888	-0.008543	0.000000	0.000000	3.000000	4.000000	0.000000
1166.766965	0.014361	0.548965	-0.035168	82.355125	24.021614	68.446121	4.782967	0.000000	-1.457128	0.000000	0.000000	0.000000	-0.295170	0.024888	-0.008543	0.000000	0.000000	3.000000	4.000000	0.000000
1166.770299	0.013418	0.549064	-0.035181	82.346420	23.867559	68.108543	4.782967	0.000000	-1.457128	0.000000	0.000000	0.000000	-0.282905	0.029734	-0.003922	0.000000	0.000000	3.000000	4.000000	0.000000
1166.773632	0.013418	0.549064	-0.035181	82.346420	23.867559	68.108543	4.782967	0.000000	-1.457128	0.000000	0.000000	0.000000	-0.282905	0.029734	-0.003922	0.000000	0.000000	3.000000	4.000000	0.000000
1166.776965	0.013418	0.549064	-0.035181	82.346420	23.867559	68.108543	4.782967	0.000000	-1.457128	0.000000	0.000000	0.000000	-0.282905	0.029734	-0.003922	0.000000	0.000000	3.000000	4.000000	0.000000
1166.780299	0.013418	0.549064	-0.035181	82.334816	23.702072	67.961586	4.775528	0.000000	-1.481328	0.000000	0.000000	0.000000	-0.282905	0.029734	-0.003922	0.000000	0.000000	3.000000	4.000000	0.000000
1166.783632	0.012454	0.549147	-0.035215	82.334816	23.702072	67.961586	4.775528	0.000000	-1.481328	0.000000	0.000000	0.000000	-0.289044	0.024863	-0.010079	0.000000	0.000000	3.000000	4.000000	0.000000
1166.786965	0.012454	0.549147	-0.035215	82.334816	23.702072	67.961586	4.775528	0.000000	-1.481328	0.000000	0.000000	0.000000	-0.289044	0.024863	-0.010079	0.000000	0.000000	3.000000	4.000000	0.000000
1166.790299	0.011491	0.549246	-0.035232	82.326088	23.545425	67.895363	4.775528	0.000000	-1.481328	0.000000	0.000000	0.000000	-0.288822	0.029744	-0.005048	0.000000	0.000000	3.000000	4.000000	0.000000
1166.793632	0.011491	0.549246	-0.035232	82.326088	23.545425	67.895363	4.775528	0.000000	-1.481328	0.000000	0.000000	0.000000	-0.288822	0.029744	-0.005048	0.000000	0.000000	3.000000	4.000000	0.000000
1166.796965	0.011491	0.549246	-0.035232	82.326088	23.545425	67.895363	4.775528	0.000000	-1.481328	0.000000	0.000000	0.000000	-0.288822	0.029744	-0.005048	0.000000	0.000000	3.000000	4.000000	0.000000
1166.800299	0.011491	0.549246	-0.035232	82.314491	23.380175	67.660912	4.767621	0.000000	-1.506582	0.000000	0.000000	0.000000	-0.288822	0.029744	-0.005048	0.000000	0.000000	3.000000	4.000000	0.000000
1166.803632	0.010529	0.549322	-0.035246	82.314491	23.380175	67.660912	4.767621	0.000000	-1.506582	0.000000	0.000000	0.000000	-0.288743	0.022804	-0.004205	0.000000	0.000000	3.000000	4.000000	0.000000
1166.806965	0.010529	0.549322	-0.035246	82.314491	23.380175	67.660912	4.767621	0.000000	-1.506582	0.000000	0.000000	0.000000	-0.288743	0.022804	-0.004205	0.000000	0.000000	3.000000	4.000000	0.000000
1166.810299	0.009527	0.549415	-0.035242	82.302879	23.209583	67.227112	4.767621	0.000000	-1.506582	0.000000	0.000000	0.000000	-0.300594	0.027691	0.001099	0.000000	0.000000	3.000000	4.000000	0.000000
1166.813632	0.009527	0.549415	-0.035242	82.302879	23.209583	67.227112	4.767621	0.000000	-1.506582	0.000000	0.000000	0.000000	-0.300594	0.027691	0.001099	0.000000	0.000000	3.000000	4.000000	0.000000
1166.816965	0.009527	0.549415	-0.035242	82.302879	23.209583	67.227112	4.767621	0.000000	-1.506582	0.000000	0.000000	0.000000	-0.300594	0.027691	0.001099	0.000000	0.000000	3.000000	4.000000	0.000000
1166.820299	0.008565	0.549484	-0.035236	82.297066	23.061756	66.818756	4.759676	0.000000	-1.531498	0.000000	0.000000	0.000000	-0.288533	0.020738	0.001649	0.000000	0.000000	3.000000	4.000000	0.000000
1166.823632	0.008565	0.549484	-0.035236	82.297066	23.061756	66.818756	4.759676	0.000000	-1.531498	0.000000	0.000000	0.000000	-0.288533	0.020738	0.001649	0.000000	0.000000	3.000000	4.000000	0.000000
1166.826965	0.008565	0.549484	-0.035236	82.297066	23.061756	66.818756	4.759676	0.000000	-1.531498	0.000000	0.000000	0.000000	-0.288533	0.020738	0.001649	0.000000	0.000000	3.000000	4.000000	0.000000
1166.830299	0.007624	0.549530	-0.035229	82.288361	22.908087	66.680977	4.755778	0.000000	-1.543559	0.000000	0.000000	0.000000	-0.282490	0.013838	0.002392	0.000000	0.000000	3.000000	4.000000	0.000000
1166.833632	0.007624	0.549530	-0.035229	82.288361	22.908087	66.680977	4.755778	0.000000	-1.543559	0.000000	0.000000	0.000000	-0.282490	0.013838	0.002392	0.000000	0.000000	3.000000	4.000000	0.000000
1166.836965	0.007624	0.549530	-0.035229	82.288361	22.908087	66.680977	4.755778	0.000000	-1.543559	0.000000	0.000000	0.000000	-0.282490	0.013838	0.002392	0.000000	0.000000	3.000000	4.000000	0.000000
1166.840299	0.007624	0.549530	-0.035229	82.279655	22.759920	66.607117	4.751904	0.000000	-1.555444	0.000000	0.000000	0.000000	-0.282490	0.013838	0.002392	0.000000	0.000000	3.000000	4.000000	0.000000
1166.843632	0.006722	0.549592	-0.035204	82.279655	22.759920	66.607117	4.751904	0.000000	-1.555444	0.000000	0.000000	0.000000	-0.270378	0.018693	0.007264	0.000000	0.000000	3.000000	4.000000	0.000000
1166.846965	0.006722	0.549592	-0.035204	82.279655	22.759920	66.607117	4.751904	0.000000	-1.555444	0.000000	0.000000	0.000000	-0.270378	0.018693	0.007264	0.000000	0.000000	3.000000	4.000000	0.000000
1166.850299	0.005881	0.549638	-0.035202	82.273811	22.625759	66.462082	4.751904	0.000000	-1.555444	0.000000	0.000000	0.000000	-0.252448	0.013850	0.000740	0.000000	0.000000	3.000000	4.000000	0.000000
1166.853632	0.005881	0.549638	-0.035202	82.273811	22.625759	66.462082	4.751904	0.000000	-1.555444	0.000000	0.000000	0.000000	-0.252448	0.013850	0.000740	0.000000	0.000000	3.000000	4.000000	0.000000
1166.856965	0.005881	0.549638	-0.035202	82.273811	22.625759	66.462082	4.751904	0.000000	-1.555444	0.000000	0.000000	0.000000	-0.252448	0.013850	0.000740	0.000000	0.000000	3.000000	4.000000	0.000000
1166.860299	0.005881	0.549638	-0.035202	82.273834	22.511553	66.278633	4.744649	0.000000	-1.577437	0.000000	0.000000	0.000000	-0.252448	0.013850	0.000740	0.000000	0.000000	3.000000	4.000000	0.000000
1166.863632	0.005039	0.549659	-0.035263	82.273834	22.511553	66.278633	4.744649	0.000000	-1.577437	0.000000	0.000000	0.000000	-0.252665	0.006126	-0.018360	0.000000	0.000000	3.000000	4.000000	0.000000
1166.866965	0.005039	0.549659	-0.035263	82.273834	22.511553	66.278633	4.744649	0.000000	-1.577437	0.000000	0.000000	0.000000	-0.252665	0.006126	-0.018360	0.000000	0.000000	3.000000	4.000000	0.000000
1166.870299	0.004217	0.549679	-0.035326	82.273811	22.400049	66.206841	4.744649	0.000000	-1.577437	0.000000	0.000000	0.000000	-0.246577	0.006108	-0.018924	0.000000	0.000000	3.000000	4.000000	0.000000
1166.873632	0.004217	0.549679	-0.035326	82.273811	22.400049	66.206841	4.744649	0.000000	-1.577437	0.000000	0.000000	0.000000	-0.246577	0.006108	-0.018924	0.000000	0.000000	3.000000	4.000000	0.000000
1166.876965	0.004217	0.549679	-0.035326	82.273811	22.400049	66.206841	4.744649	0.000000	-1.577437	0.000000	0.000000	0.000000	-0.246577	0.006108	-0.018924	0.000000	0.000000	3.000000	4.000000	0.000000
1166.880299	0.004217	0.549679	-0.035326	82.273811	22.285828	66.158958	4.735352	0.000000	-1.605132	0.000000	0.000000	0.000000	-0.246577	0.006108	-0.018924	0.000000	0.000000	3.000000	4.000000	0.000000
1166.883632	0.003375	0.549693	-0.035367	82.273811	22.285828	66.158958	4.735352	0.000000	-1.605132	0.000000	0.000000	0.000000	-0.252447	0.004095	-0.012148	0.000000	0.000000	3.000000	4.000000	0.000000
1166.886965	0.003375	0.549693	-0.035367	82.273811	22.285828	66.158958	4.735352	0.000000	-1.605132	0.000000	0.000000	0.000000	-0.252447	0.004095	-0.012148	0.000000	0.000000	3.000000	4.000000	0.000000
1166.890299	0.002514	0.549697	-0.035452	82.276764	22.177431	66.032005	4.735352	0.000000	-1.605132	0.000000	0.000000	0.000000	-0.258477	0.001245	-0.025520	0.000000	0.000000	3.000000	4.000000	0.000000
1166.893632	0.002514	0.549697	-0.035452	82.276764	22.177431	66.032005	4.735352	0.000000	-1.605132	0.000000	0.000000	0.000000	-0.258477	0.001245	-0.025520	0.000000	0.000000	3.000000	4.000000	0.000000
1166.896965	0.002514	0.549697	-0.035452	82.276764	22.177431	66.032005	4.735352	0.000000	-1.605132	0.000000	0.000000	0.000000	-0.258477	0.001245	-0.025520	0.000000	0.000000	3.000000	4.000000	0.000000
1166.900299	0.002514	0.549697	-0.035452	82.279633	22.071791	65.769402	4.725412	0.000000	-1.634160	0.000000	0.000000	0.000000	-0.258477	0.001245	-0.025520	0.000000	0.000000	3.000000	4.000000	0.000000
1166.903632	0.001673	0.549694	-0.035515	82.279633	22.071791	65.769402	4.725412	0.000000	-1.634160	0.000000	0.000000	0.000000	-0.252335	-0.000794	-0.018862	0.000000	0.000000	3.000000	4.000000	0.000000
1166.906965	0.001673	0.549694	-0.035515	82.279633	22.071791	65.769402	4.725412	0.000000	-1.634160	0.000000	0.000000	0.000000	-0.252335	-0.000794	-0.018862	0.000000	0.000000	3.000000	4.000000	0.000000
1166.910299	0.000872	0.549698	-0.035603	82.282562	21.971586	65.490891	4.725412	0.000000	-1.634160	0.000000	0.000000	0.000000	-0.240263	0.001238	-0.026601	0.000000	0.000000	3.000000	4.000000	0.000000
1166.913632	0.000872	0.549698	-0.035603	82.282562	21.971586	65.490891	4.725412	0.000000	-1.634160	0.000000	0.000000	0.000000	-0.240263	0.001238	-0.026601	0.000000	0.000000	3.000000	4.000000	0.000000
1166.916965	0.000872	0.549698	-0.035603	82.282562	21.971586	65.490891	4.725412	0.000000	-1.634160	0.000000	0.000000	0.000000	-0.240263	0.001238	-0.026601	0.000000	0.000000	3.000000	4.000000	0.000000
1166.920299	0.000872	0.549698	-0.035603	82.288383	21.885458	65.396591	4.714931	0.000000	-1.664161	0.000000	0.000000	0.000000	-0.240263	0.001238	-0.026601	0.000000	0.000000	3.000000	4.000000	0.000000
1166.923632	0.000111	0.549686	-0.035712	82.288383	21.885458	65.396591	4.714931	0.000000	-1.664161	0.000000	0.000000	0.000000	-0.228157	-0.003622	-0.032755	0.000000	0.000000	3.000000	4.000000	0.000000
1166.926965	0.000111	0.549686	-0.035712	82.288383	21.885458	65.396591	4.714931	0.000000	-1.664161	0.000000	0.000000	0.000000	-0.228157	-0.003622	-0.032755	0.000000	0.000000	3.000000	4.000000	0.000000
1166.930299	-0.000649	0.549697	-0.035828	82.291260	21.787966	65.389267	4.714931	0.000000	-1.664161	0.000000	0.000000	0.000000	-0.228036	0.003286	-0.034685	0.000000	0.000000	3.000000	4.000000	0.000000
1166.933632	-0.000649	0.549697	-0.035828	82.291260	21.787966	65.389267	4.714931	0.000000	-1.664161	0.000000	0.000000	0.000000	-0.228036	0.003286	-0.034685	0.000000	0.000000	3.000000	4.000000	0.000000
1166.936965	-0.000649	0.549697	-0.035828	82.291260	21.787966	65.389267	4.714931	0.000000	-1.664161	0.000000	0.000000	0.000000	-0.228036	0.003286	-0.034685	0.000000	0.000000	3.000000	4.000000	0.000000
1166.940299	-0.000649	0.549697	-0.035828	82.294167	21.695950	65.382019	4.703506	0.000000	-1.696181	0.000000	0.000000	0.000000	-0.228036	0.003286	-0.034685	0.000000	0.000000	3.000000	4.000000	0.000000
1166.943632	-0.001409	0.549715	-0.035969	82.294167	21.695950	65.382019	4.703506	0.000000	-1.696181	0.000000	0.000000	0.000000	-0.227886	0.005306	-0.042310	0.000000	0.000000	3.000000	4.000000	0.000000
1166.946965	-0.001409	0.549715	-0.035969	82.294167	21.695950	65.382019	4.703506	0.000000	-1.696181	0.000000	0.000000	0.000000	-0.227886	0.005306	-0.042310	0.000000	0.000000	3.000000	4.000000	0.000000
1166.950299	-0.002148	0.549733	-0.036111	82.297653	21.595394	65.364372	4.703506	0.000000	-1.696181	0.000000	0.000000	0.000000	-0.221738	0.005305	-0.042692	0.000000	0.000000	3.000000	4.000000	0.000000
1166.953632	-0.002148	0.549733	-0.036111	82.297653	21.595394	65.364372	4.703506	0.000000	-1.696181	0.000000	0.000000	0.000000	-0.221738	0.005305	-0.042692	0.000000	0.000000	3.000000	4.000000	0.000000
1166.956965	-0.002148	0.549733	-0.036111	82.297653	21.595394	65.364372	4.703506	0.000000	-1.696181	0.000000	0.000000	0.000000	-0.221738	0.005305	-0.042692	0.000000	0.000000	3.000000	4.000000	0.000000
1166.960299	-0.002148	0.549733	-0.036111	82.300507	21.503382	65.365089	4.690773	0.000000	-1.731081	0.000000	0.000000	0.000000	-0.221738	0.005305	-0.042692	0.000000	0.000000	3.000000	4.000000	0.000000
1166.963632	-0.002866	0.549757	-0.036279	82.300507	21.503382	65.365089	4.690773	0.000000	-1.731081	0.000000	0.000000	0.000000	-0.215545	0.007300	-0.050257	0.000000	0.000000	3.000000	4.000000	0.000000
1166.966965	-0.002866	0.549757	-0.036279	82.300507	21.503382	65.365089	4.690773	0.000000	-1.731081	0.000000	0.000000	0.000000	-0.215545	0.007300	-0.050257	0.000000	0.000000	3.000000	4.000000	0.000000
1166.970299	-0.003585	0.549807	-0.036386	82.298187	21.390978	65.298080	4.690773	0.000000	-1.731081	0.000000	0.000000	0.000000	-0.215534	0.015019	-0.032023	0.000000	0.000000	3.000000	4.000000	0.000000
1166.973632	-0.003585	0.549807	-0.036386	82.298187	21.390978	65.298080	4.690773	0.000000	-1.731081	0.000000	0.000000	0.000000	-0.215534	0.015019	-0.032023	0.000000	0.000000	3.000000	4.000000	0.000000
1166.976965	-0.003585	0.549807	-0.036386	82.298187	21.390978	65.298080	4.690773	0.000000	-1.731081	0.000000	0.000000	0.000000	-0.215534	0.015019	-0.032023	0.000000	0.000000	3.000000	4.000000	0.000000
1166.980299	-0.003585	0.549807	-0.036386	82.295227	21.284441	65.209587	4.677969	0.000000	-1.765392	0.000000	0.000000	0.000000	-0.215534	0.015019	-0.032023	0.000000	0.000000	3.000000	4.000000	0.000000
1166.983632	-0.004283	0.549864	-0.036517	82.295227	21.284441	65.209587	4.677969	0.000000	-1.765392	0.000000	0.000000	0.000000	-0.209362	0.017028	-0.039547	0.000000	0.000000	3.000000	4.000000	0.000000
1166.986965	-0.004283	0.549864	-0.036517	82.295227	21.284441	65.209587	4.677969	0.000000	-1.765392	0.000000	0.000000	0.000000	-0.209362	0.017028	-0.039547	0.000000	0.000000	3.000000	4.000000	0.000000
1166.990299	-0.005000	0.549930	-0.036608	82.289474	21.169359	65.152374	4.677969	0.000000	-1.765392	0.000000	0.000000	0.000000	-0.215376	0.019872	-0.027059	0.000000	0.000000	3.000000	4.000000	0.000000
1166.993632	-0.005000	0.549930	-0.036608	82.289474	21.169359	65.152374	4.677969	0.000000	-1.765392	0.000000	0.000000	0.000000	-0.215376	0.019872	-0.027059	0.000000	0.000000	3.000000	4.000000	0.000000
1166.996965	-0.005000	0.549930	-0.036608	82.289474	21.169359	65.152374	4.677969	0.000000	-1.765392	0.000000	0.000000	0.000000	-0.215376	0.019872	-0.027059	0.000000	0.000000	3.000000	4.000000	0.000000
1167.000299	-0.005000	0.549930	-0.036608	82.284187	21.048380	65.100624	4.665586	0.000000	-1.797862	0.000000	0.000000	0.000000	-0.215376	0.019872	-0.027059	0.000000	0.000000	3.000000	4.000000	0.000000
1167.003632	-0.005698	0.550003	-0.036723	82.284187	21.048380	65.100624	4.665586	0.000000	-1.797862	0.000000	0.000000	0.000000	-0.209201	0.021886	-0.034565	0.000000	0.000000	3.000000	4.000000	0.000000
1167.006965	-0.005698	0.550003	-0.036723	82.284187	21.048380	65.100624	4.665586	0.000000	-1.797862	0.000000	0.000000	0.000000	-0.209201	0.021886	-0.034565	0.000000	0.000000	3.000000	4.000000	0.000000
1167.010299	-0.006395	0.550069	-0.036815	82.278389	20.936035	65.003548	4.665586	0.000000	-1.797862	0.000000	0.000000	0.000000	-0.209200	0.019848	-0.027702	0.000000	0.000000	3.000000	4.000000	0.000000
1167.013632	-0.006395	0.550069	-0.036815	82.278389	20.936035	65.003548	4.665586	0.000000	-1.797862	0.000000	0.000000	0.000000	-0.209200	0.019848	-0.027702	0.000000	0.000000	3.000000	4.000000	0.000000
1167.016965	-0.006395	0.550069	-0.036815	82.278389	20.936035	65.003548	4.665586	0.000000	-1.797862	0.000000	0.000000	0.000000	-0.209200	0.019848	-0.027702	0.000000	0.000000	3.000000	4.000000	0.000000
1167.020299	-0.006395	0.550069	-0.036815	82.278442	20.840876	64.828087	4.653049	0.000000	-1.830064	0.000000	0.000000	0.000000	-0.209200	0.019848	-0.027702	0.000000	0.000000	3.000000	4.000000	0.000000
1167.023632	-0.007092	0.550103	-0.036947	82.278442	20.840876	64.828087	4.653049	0.000000	-1.830064	0.000000	0.000000	0.000000	-0.208921	0.010089	-0.039439	0.000000	0.000000	3.000000	4.000000	0.000000
1167.026965	-0.007092	0.550103	-0.036947	82.278442	20.840876	64.828087	4.653049	0.000000	-1.830064	0.000000	0.000000	0.000000	-0.208921	0.010089	-0.039439	0.000000	0.000000	3.000000	4.000000	0.000000
1167.030299	-0.007808	0.550146	-0.037037	82.275536	20.737082	64.588051	4.653049	0.000000	-1.830064	0.000000	0.000000	0.000000	-0.215018	0.012949	-0.026989	0.000000	0.000000	3.000000	4.000000	0.000000
1167.033632	-0.007808	0.550146	-0.037037	82.275536	20.737082	64.588051	4.653049	0.000000	-1.830064	0.000000	0.000000	0.000000	-0.215018	0.012949	-0.026989	0.000000	0.000000	3.000000	4.000000	0.000000
1167.036965	-0.007808	0.550146	-0.037037	82.275536	20.737082	64.588051	4.653049	0.000000	-1.830064	0.000000	0.000000	0.000000	-0.215018	0.012949	-0.026989	0.000000	0.000000	3.000000	4.000000	0.000000
1167.040299	-0.007808	0.550146	-0.037037	82.275520	20.636457	64.468391	4.609587	0.000000	-1.851831	0.000000	0.000000	0.000000	-0.215018	0.012949	-0.026989	0.000000	0.000000	3.000000	4.000000	0.000000
1167.043632	-0.008544	0.550179	-0.037171	82.275520	20.636457	64.468391	4.609587	0.000000	-1.851831	0.000000	0.000000	0.000000	-0.220651	0.010074	-0.040388	0.000000	0.000000	3.000000	4.000000	0.000000
1167.046965	-0.008544	0.550179	-0.037171	82.275520	20.636457	64.468391	4.609587	0.000000	-1.851831	0.000000	0.000000	0.000000	-0.220651	0.010074	-0.040388	0.000000	0.000000	3.000000	4.000000	0.000000
1167.050299	-0.009319	0.550213	-0.037308	82.275490	20.530396	64.452438	4.609587	0.000000	-1.851831	0.000000	0.000000	0.000000	-0.232476	0.010059	-0.041042	0.000000	0.000000	3.000000	4.000000	0.000000
1167.053632	-0.009319	0.550213	-0.037308	82.275490	20.530396	64.452438	4.609587	0.000000	-1.851831	0.000000	0.000000	0.000000	-0.232476	0.010059	-0.041042	0.000000	0.000000	3.000000	4.000000	0.000000
1167.056965	-0.009319	0.550213	-0.037308	82.275490	20.530396	64.452438	4.609587	0.000000	-1.851831	0.000000	0.000000	0.000000	-0.232476	0.010059	-0.041042	0.000000	0.000000	3.000000	4.000000	0.000000
1167.060299	-0.009319	0.550213	-0.037308	82.275459	20.424301	64.428467	4.534066	0.000000	-1.865403	0.000000	0.000000	0.000000	-0.232476	0.010059	-0.041042	0.000000	0.000000	3.000000	4.000000	0.000000
1167.063632	-0.010073	0.550247	-0.037446	82.275459	20.424301	64.428467	4.534066	0.000000	-1.865403	0.000000	0.000000	0.000000	-0.226355	0.010063	-0.041329	0.000000	0.000000	3.000000	4.000000	0.000000
1167.066965	-0.010073	0.550247	-0.037446	82.275459	20.424301	64.428467	4.534066	0.000000	-1.865403	0.000000	0.000000	0.000000	-0.226355	0.010063	-0.041329	0.000000	0.000000	3.000000	4.000000	0.000000
1167.070299	-0.010807	0.550280	-0.037584	82.275490	20.323650	64.300797	4.534066	0.000000	-1.865403	0.000000	0.000000	0.000000	-0.220239	0.010030	-0.041584	0.000000	0.000000	3.000000	4.000000	0.000000
1167.073632	-0.010807	0.550280	-0.037584	82.275490	20.323650	64.300797	4.534066	0.000000	-1.865403	0.000000	0.000000	0.000000	-0.220239	0.010030	-0.041584	0.000000	0.000000	3.000000	4.000000	0.000000
1167.076965	-0.010807	0.550280	-0.037584	82.275490	20.323650	64.300797	4.534066	0.000000	-1.865403	0.000000	0.000000	0.000000	-0.220239	0.010030	-0.041584	0.000000	0.000000	3.000000	4.000000	0.000000
1167.080299	-0.010807	0.550280	-0.037584	82.275520	20.225727	64.173172	4.459634	0.000000	-1.879222	0.000000	0.000000	0.000000	-0.220239	0.010030	-0.041584	0.000000	0.000000	3.000000	4.000000	0.000000
1167.083632	-0.011542	0.550307	-0.037700	82.275520	20.225727	64.173172	4.459634	0.000000	-1.879222	0.000000	0.000000	0.000000	-0.220301	0.008037	-0.034755	0.000000	0.000000	3.000000	4.000000	0.000000
1167.086965	-0.011542	0.550307	-0.037700	82.275520	20.225727	64.173172	4.459634	0.000000	-1.879222	0.000000	0.000000	0.000000	-0.220301	0.008037	-0.034755	0.000000	0.000000	3.000000	4.000000	0.000000
1167.090299	-0.012237	0.550327	-0.037792	82.275490	20.127838	64.165207	4.459634	0.000000	-1.879222	0.000000	0.000000	0.000000	-0.208455	0.006014	-0.027575	0.000000	0.000000	3.000000	4.000000	0.000000
1167.093632	-0.012237	0.550327	-0.037792	82.275490	20.127838	64.165207	4.459634	0.000000	-1.879222	0.000000	0.000000	0.000000	-0.208455	0.006014	-0.027575	0.000000	0.000000	3.000000	4.000000	0.000000
1167.096965	-0.012237	0.550327	-0.037792	82.275490	20.127838	64.165207	4.459634	0.000000	-1.879222	0.000000	0.000000	0.000000	-0.208455	0.006014	-0.027575	0.000000	0.000000	3.000000	4.000000	0.000000
1167.100299	-0.012237	0.550327	-0.037792	82.275490	20.035345	64.157211	4.388175	0.000000	-1.889610	0.000000	0.000000	0.000000	-0.208455	0.006014	-0.027575	0.000000	0.000000	3.000000	4.000000	0.000000
1167.103632	-0.012931	0.550347	-0.037885	82.275490	20.035345	64.157211	4.388175	0.000000	-1.889610	0.000000	0.000000	0.000000	-0.208372	0.006030	-0.027924	0.000000	0.000000	3.000000	4.000000	0.000000
1167.106965	-0.012931	0.550347	-0.037885	82.275490	20.035345	64.157211	4.388175	0.000000	-1.889610	0.000000	0.000000	0.000000	-0.208372	0.006030	-0.027924	0.000000	0.000000	3.000000	4.000000	0.000000
1167.110299	-0.013606	0.550360	-0.037955	82.275490	19.942900	64.141266	4.388175	0.000000	-1.889610	0.000000	0.000000	0.000000	-0.202554	0.004014	-0.020858	0.000000	0.000000	3.000000	4.000000	0.000000
1167.113632	-0.013606	0.550360	-0.037955	82.275490	19.942900	64.141266	4.388175	0.000000	-1.889610	0.000000	0.000000	0.000000	-0.202554	0.004014	-0.020858	0.000000	0.000000	3.000000	4.000000	0.000000
1167.116965	-0.013606	0.550360	-0.037955	82.275490	19.942900	64.141266	4.388175	0.000000	-1.889610	0.000000	0.000000	0.000000	-0.202554	0.004014	-0.020858	0.000000	0.000000	3.000000	4.000000	0.000000
1167.120299	-0.013606	0.550360	-0.037955	82.275490	19.850428	64.125328	4.319687	0.000000	-1.897740	0.000000	0.000000	0.000000	-0.202554	0.004014	-0.020858	0.000000	0.000000	3.000000	4.000000	0.000000
1167.123632	-0.014282	0.550367	-0.038001	82.275490	19.850428	64.125328	4.319687	0.000000	-1.897740	0.000000	0.000000	0.000000	-0.202742	0.002004	-0.013968	0.000000	0.000000	3.000000	4.000000	0.000000
1167.126965	-0.014282	0.550367	-0.038001	82.275490	19.850428	64.125328	4.319687	0.000000	-1.897740	0.000000	0.000000	0.000000	-0.202742	0.002004	-0.013968	0.000000	0.000000	3.000000	4.000000	0.000000
1167.130299	-0.014937	0.550380	-0.038072	82.275459	19.757936	64.101372	4.319687	0.000000	-1.897740	0.000000	0.000000	0.000000	-0.196482	0.004012	-0.021299	0.000000	0.000000	3.000000	4.000000	0.000000
1167.133632	-0.014937	0.550380	-0.038072	82.275459	19.757936	64.101372	4.319687	0.000000	-1.897740	0.000000	0.000000	0.000000	-0.196482	0.004012	-0.021299	0.000000	0.000000	3.000000	4.000000	0.000000
1167.136965	-0.014937	0.550380	-0.038072	82.275459	19.757936	64.101372	4.319687	0.000000	-1.897740	0.000000	0.000000	0.000000	-0.196482	0.004012	-0.021299	0.000000	0.000000	3.000000	4.000000	0.000000
1167.140299	-0.014937	0.550380	-0.038072	82.275490	19.668198	64.045547	4.253150	0.000000	-1.903618	0.000000	0.000000	0.000000	-0.196482	0.004012	-0.021299	0.000000	0.000000	3.000000	4.000000	0.000000
1167.143632	-0.015593	0.550387	-0.038120	82.275490	19.668198	64.045547	4.253150	0.000000	-1.903618	0.000000	0.000000	0.000000	-0.196694	0.002002	-0.014389	0.000000	0.000000	3.000000	4.000000	0.000000
1167.146965	-0.015593	0.550387	-0.038120	82.275490	19.668198	64.045547	4.253150	0.000000	-1.903618	0.000000	0.000000	0.000000	-0.196694	0.002002	-0.014389	0.000000	0.000000	3.000000	4.000000	0.000000
1167.150299	-0.016229	0.550410	-0.038150	82.272591	19.572586	63.933182	4.253150	0.000000	-1.903618	0.000000	0.000000	0.000000	-0.190913	0.006866	-0.008778	0.000000	0.000000	3.000000	4.000000	0.000000
1167.153632	-0.016229	0.550410	-0.038150	82.272591	19.572586	63.933182	4.253150	0.000000	-1.903618	0.000000	0.000000	0.000000	-0.190913	0.006866	-0.008778	0.000000	0.000000	3.000000	4.000000	0.000000
1167.156965	-0.016229	0.550410	-0.038150	82.272591	19.572586	63.933182	4.253150	0.000000	-1.903618	0.000000	0.000000	0.000000	-0.190913	0.006866	-0.008778	0.000000	0.000000	3.000000	4.000000	0.000000
1167.160299	-0.016229	0.550410	-0.038150	82.272591	19.488293	63.661953	4.188548	0.000000	-1.907479	0.000000	0.000000	0.000000	-0.190913	0.006866	-0.008778	0.000000	0.000000	3.000000	4.000000	0.000000
1167.163632	-0.016845	0.550417	-0.038198	82.272591	19.488293	63.661953	4.188548	0.000000	-1.907479	0.000000	0.000000	0.000000	-0.184701	0.002013	-0.014516	0.000000	0.000000	3.000000	4.000000	0.000000
1167.166965	-0.016845	0.550417	-0.038198	82.272591	19.488293	63.661953	4.188548	0.000000	-1.907479	0.000000	0.000000	0.000000	-0.184701	0.002013	-0.014516	0.000000	0.000000	3.000000	4.000000	0.000000
1167.170299	-0.017442	0.550410	-0.038198	82.272591	19.406694	63.119453	4.188548	0.000000	-1.907479	0.000000	0.000000	0.000000	-0.179303	-0.002021	-0.000109	0.000000	0.000000	3.000000	4.000000	0.000000
1167.173632	-0.017442	0.550410	-0.038198	82.272591	19.406694	63.119453	4.188548	0.000000	-1.907479	0.000000	0.000000	0.000000	-0.179303	-0.002021	-0.000109	0.000000	0.000000	3.000000	4.000000	0.000000
1167.176965	-0.017442	0.550410	-0.038198	82.272591	19.406694	63.119453	4.188548	0.000000	-1.907479	0.000000	0.000000	0.000000	-0.179303	-0.002021	-0.000109	0.000000	0.000000	3.000000	4.000000	0.000000
1167.180299	-0.017442	0.550410	-0.038198	82.272591	19.319633	62.513107	4.127881	0.000000	-1.909917	0.000000	0.000000	0.000000	-0.179303	-0.002021	-0.000109	0.000000	0.000000	3.000000	4.000000	0.000000
1167.183632	-0.018080	0.550403	-0.038201	82.272591	19.319633	62.513107	4.127881	0.000000	-1.909917	0.000000	0.000000	0.000000	-0.191247	-0.001997	-0.000880	0.000000	0.000000	3.000000	4.000000	0.000000
1167.186965	-0.018080	0.550403	-0.038201	82.272591	19.319633	62.513107	4.127881	0.000000	-1.909917	0.000000	0.000000	0.000000	-0.191247	-0.001997	-0.000880	0.000000	0.000000	3.000000	4.000000	0.000000
1167.190299	-0.018777	0.550397	-0.038208	82.272034	19.235716	62.092716	4.127881	0.000000	-1.909917	0.000000	0.000000	0.000000	-0.209158	-0.001990	-0.001970	0.000000	0.000000	3.000000	4.000000	0.000000
1167.193632	-0.018777	0.550397	-0.038208	82.272034	19.235716	62.092716	4.127881	0.000000	-1.909917	0.000000	0.000000	0.000000	-0.209158	-0.001990	-0.001970	0.000000	0.000000	3.000000	4.000000	0.000000
1167.196965	-0.018777	0.550397	-0.038208	82.272034	19.235716	62.092716	4.127881	0.000000	-1.909917	0.000000	0.000000	0.000000	-0.209158	-0.001990	-0.001970	0.000000	0.000000	3.000000	4.000000	0.000000
1167.200299	-0.018777	0.550397	-0.038208	82.271477	19.143637	61.935604	4.061147	0.000000	-1.910392	0.000000	0.000000	0.000000	-0.209158	-0.001990	-0.001970	0.000000	0.000000	3.000000	4.000000	0.000000
1167.203632	-0.019515	0.550383	-0.038193	82.271477	19.143637	61.935604	4.061147	0.000000	-1.910392	0.000000	0.000000	0.000000	-0.221435	-0.004015	0.004337	0.000000	0.000000	3.000000	4.000000	0.000000
1167.206965	-0.019515	0.550383	-0.038193	82.271477	19.143637	61.935604	4.061147	0.000000	-1.910392	0.000000	0.000000	0.000000	-0.221435	-0.004015	0.004337	0.000000	0.000000	3.000000	4.000000	0.000000
1167.210299	-0.020272	0.550377	-0.038205	82.270897	19.048830	61.898117	4.061147	0.000000	-1.910392	0.000000	0.000000	0.000000	-0.227086	-0.001987	-0.003552	0.000000	0.000000	3.000000	4.000000	0.000000
1167.213632	-0.020272	0.550377	-0.038205	82.270897	19.048830	61.898117	4.061147	0.000000	-1.910392	0.000000	0.000000	0.000000	-0.227086	-0.001987	-0.003552	0.000000	0.000000	3.000000	4.000000	0.000000
1167.216965	-0.020272	0.550377	-0.038205	82.270897	19.048830	61.898117	4.061147	0.000000	-1.910392	0.000000	0.000000	0.000000	-0.227086	-0.001987	-0.003552	0.000000	0.000000	3.000000	4.000000	0.000000
1167.220299	-0.020272	0.550377	-0.038205	82.269798	18.968012	61.823212	3.986393	0.000000	-1.910261	0.000000	0.000000	0.000000	-0.227086	-0.001987	-0.003552	0.000000	0.000000	3.000000	4.000000	0.000000
1167.223632	-0.020989	0.550370	-0.038216	82.269798	18.968012	61.823212	3.986393	0.000000	-1.910261	0.000000	0.000000	0.000000	-0.215158	-0.002017	-0.003366	0.000000	0.000000	3.000000	4.000000	0.000000
1167.226965	-0.020989	0.550370	-0.038216	82.269798	18.968012	61.823212	3.986393	0.000000	-1.910261	0.000000	0.000000	0.000000	-0.215158	-0.002017	-0.003366	0.000000	0.000000	3.000000	4.000000	0.000000
1167.230299	-0.021627	0.550363	-0.038225	82.263054	18.980627	61.724426	3.986393	0.000000	-1.910261	0.000000	0.000000	0.000000	-0.191299	-0.001992	-0.002499	0.000000	0.000000	3.000000	4.000000	0.000000
1167.233632	-0.021627	0.550363	-0.038225	82.263054	18.980627	61.724426	3.986393	0.000000	-1.910261	0.000000	0.000000	0.000000	-0.191299	-0.001992	-0.002499	0.000000	0.000000	3.000000	4.000000	0.000000
1167.236965	-0.021627	0.550363	-0.038225	82.263054	18.980627	61.724426	3.986393	0.000000	-1.910261	0.000000	0.000000	0.000000	-0.191299	-0.001992	-0.002499	0.000000	0.000000	3.000000	4.000000	0.000000
1167.240299	-0.021627	0.550363	-0.038225	82.246025	19.100275	61.799175	3.918650	0.000000	-1.911238	0.000000	0.000000	0.000000	-0.191299	-0.001992	-0.002499	0.000000	0.000000	3.000000	4.000000	0.000000
1167.243632	-0.022247	0.550366	-0.038190	82.246025	19.100275	61.799175	3.918650	0.000000	-1.911238	0.000000	0.000000	0.000000	-0.186023	0.000853	0.010422	0.000000	0.000000	3.000000	4.000000	0.000000
1167.246965	-0.022247	0.550366	-0.038190	82.246025	19.100275	61.799175	3.918650	0.000000	-1.911238	0.000000	0.000000	0.000000	-0.186023	0.000853	0.010422	0.000000	0.000000	3.000000	4.000000	0.000000
1167.250299	-0.022845	0.550382	-0.038203	82.223732	19.297646	62.085251	3.918650	0.000000	-1.911238	0.000000	0.000000	0.000000	-0.179315	0.004866	-0.003947	0.000000	0.000000	3.000000	4.000000	0.000000
1167.253632	-0.022845	0.550382	-0.038203	82.223732	19.297646	62.085251	3.918650	0.000000	-1.911238	0.000000	0.000000	0.000000	-0.179315	0.004866	-0.003947	0.000000	0.000000	3.000000	4.000000	0.000000
1167.256965	-0.022845	0.550382	-0.038203	82.223732	19.297646	62.085251	3.918650	0.000000	-1.911238	0.000000	0.000000	0.000000	-0.179315	0.004866	-0.003947	0.000000	0.000000	3.000000	4.000000	0.000000
1167.260299	-0.022845	0.550382	-0.038203	82.208725	19.437658	62.296509	3.857761	0.000000	-1.910159	0.000000	0.000000	0.000000	-0.179315	0.004866	-0.003947	0.000000	0.000000	3.000000	4.000000	0.000000
1167.263632	-0.023424	0.550392	-0.038192	82.208725	19.437658	62.296509	3.857761	0.000000	-1.910159	0.000000	0.000000	0.000000	-0.173753	0.002877	0.003339	0.000000	0.000000	3.000000	4.000000	0.000000
1167.266965	-0.023424	0.550392	-0.038192	82.208725	19.437658	62.296509	3.857761	0.000000	-1.910159	0.000000	0.000000	0.000000	-0.173753	0.002877	0.003339	0.000000	0.000000	3.000000	4.000000	0.000000
1167.270299	-0.024041	0.550392	-0.038227	82.204094	19.369722	62.134853	3.857761	0.000000	-1.910159	0.000000	0.000000	0.000000	-0.184970	-0.000002	-0.010477	0.000000	0.000000	3.000000	4.000000	0.000000
1167.273632	-0.024041	0.550392	-0.038227	82.204094	19.369722	62.134853	3.857761	0.000000	-1.910159	0.000000	0.000000	0.000000	-0.184970	-0.000002	-0.010477	0.000000	0.000000	3.000000	4.000000	0.000000
1167.276965	-0.024041	0.550392	-0.038227	82.204094	19.369722	62.134853	3.857761	0.000000	-1.910159	0.000000	0.000000	0.000000	-0.184970	-0.000002	-0.010477	0.000000	0.000000	3.000000	4.000000	0.000000
1167.280299	-0.024041	0.550392	-0.038227	82.204117	19.282686	61.831722	3.797974	0.000000	-1.911349	0.000000	0.000000	0.000000	-0.184970	-0.000002	-0.010477	0.000000	0.000000	3.000000	4.000000	0.000000
1167.283632	-0.024676	0.550398	-0.038288	82.204117	19.282686	61.831722	3.797974	0.000000	-1.911349	0.000000	0.000000	0.000000	-0.190496	0.001994	-0.018308	0.000000	0.000000	3.000000	4.000000	0.000000
1167.286965	-0.024676	0.550398	-0.038288	82.204117	19.282686	61.831722	3.797974	0.000000	-1.911349	0.000000	0.000000	0.000000	-0.190496	0.001994	-0.018308	0.000000	0.000000	3.000000	4.000000	0.000000
1167.290299	-0.025313	0.550438	-0.038312	82.201248	19.186865	61.487789	3.797974	0.000000	-1.911349	0.000000	0.000000	0.000000	-0.191144	0.011764	-0.007234	0.000000	0.000000	3.000000	4.000000	0.000000
1167.293632	-0.025313	0.550438	-0.038312	82.201248	19.186865	61.487789	3.797974	0.000000	-1.911349	0.000000	0.000000	0.000000	-0.191144	0.011764	-0.007234	0.000000	0.000000	3.000000	4.000000	0.000000
1167.296965	-0.025313	0.550438	-0.038312	82.201248	19.186865	61.487789	3.797974	0.000000	-1.911349	0.000000	0.000000	0.000000	-0.191144	0.011764	-0.007234	0.000000	0.000000	3.000000	4.000000	0.000000
1167.300299	-0.025313	0.550438	-0.038312	82.194862	19.087879	61.248867	3.734367	0.000000	-1.915606	0.000000	0.000000	0.000000	-0.191144	0.011764	-0.007234	0.000000	0.000000	3.000000	4.000000	0.000000
1167.303632	-0.025970	0.550454	-0.038333	82.194862	19.087879	61.248867	3.734367	0.000000	-1.915606	0.000000	0.000000	0.000000	-0.197198	0.004869	-0.006369	0.000000	0.000000	3.000000	4.000000	0.000000
1167.306965	-0.025970	0.550454	-0.038333	82.194862	19.087879	61.248867	3.734367	0.000000	-1.915606	0.000000	0.000000	0.000000	-0.197198	0.004869	-0.006369	0.000000	0.000000	3.000000	4.000000	0.000000
1167.310299	-0.026607	0.550493	-0.038359	82.187920	19.000086	61.195812	3.734367	0.000000	-1.915606	0.000000	0.000000	0.000000	-0.191135	0.011761	-0.007824	0.000000	0.000000	3.000000	4.000000	0.000000
1167.313632	-0.026607	0.550493	-0.038359	82.187920	19.000086	61.195812	3.734367	0.000000	-1.915606	0.000000	0.000000	0.000000	-0.191135	0.011761	-0.007824	0.000000	0.000000	3.000000	4.000000	0.000000
1167.316965	-0.026607	0.550493	-0.038359	82.187920	19.000086	61.195812	3.734367	0.000000	-1.915606	0.000000	0.000000	0.000000	-0.191135	0.011761	-0.007824	0.000000	0.000000	3.000000	4.000000	0.000000
1167.320299	-0.026607	0.550493	-0.038359	82.179283	18.889488	61.145351	3.669645	0.000000	-1.917971	0.000000	0.000000	0.000000	-0.191135	0.011761	-0.007824	0.000000	0.000000	3.000000	4.000000	0.000000
1167.323632	-0.027227	0.550542	-0.038342	82.179283	18.889488	61.145351	3.669645	0.000000	-1.917971	0.000000	0.000000	0.000000	-0.186002	0.014625	0.005155	0.000000	0.000000	3.000000	4.000000	0.000000
1167.326965	-0.027227	0.550542	-0.038342	82.179283	18.889488	61.145351	3.669645	0.000000	-1.917971	0.000000	0.000000	0.000000	-0.186002	0.014625	0.005155	0.000000	0.000000	3.000000	4.000000	0.000000
1167.330299	-0.027869	0.550584	-0.038303	82.173462	18.787647	61.031921	3.669645	0.000000	-1.917971	0.000000	0.000000	0.000000	-0.192480	0.012614	0.011685	0.000000	0.000000	3.000000	4.000000	0.000000
1167.333632	-0.027869	0.550584	-0.038303	82.173462	18.787647	61.031921	3.669645	0.000000	-1.917971	0.000000	0.000000	0.000000	-0.192480	0.012614	0.011685	0.000000	0.000000	3.000000	4.000000	0.000000
1167.336965	-0.027869	0.550584	-0.038303	82.173462	18.787647	61.031921	3.669645	0.000000	-1.917971	0.000000	0.000000	0.000000	-0.192480	0.012614	0.011685	0.000000	0.000000	3.000000	4.000000	0.000000
1167.340299	-0.027869	0.550584	-0.038303	82.164810	18.674404	60.750175	3.606564	0.000000	-1.915165	0.000000	0.000000	0.000000	-0.192480	0.012614	0.011685	0.000000	0.000000	3.000000	4.000000	0.000000
1167.343632	-0.028509	0.550610	-0.038284	82.164810	18.674404	60.750175	3.606564	0.000000	-1.915165	0.000000	0.000000	0.000000	-0.192147	0.007753	0.005711	0.000000	0.000000	3.000000	4.000000	0.000000
1167.346965	-0.028509	0.550610	-0.038284	82.164810	18.674404	60.750175	3.606564	0.000000	-1.915165	0.000000	0.000000	0.000000	-0.192147	0.007753	0.005711	0.000000	0.000000	3.000000	4.000000	0.000000
1167.350299	-0.029170	0.550636	-0.038268	82.159027	18.564507	60.461346	3.606564	0.000000	-1.915165	0.000000	0.000000	0.000000	-0.198149	0.007737	0.005001	0.000000	0.000000	3.000000	4.000000	0.000000
1167.353632	-0.029170	0.550636	-0.038268	82.159027	18.564507	60.461346	3.606564	0.000000	-1.915165	0.000000	0.000000	0.000000	-0.198149	0.007737	0.005001	0.000000	0.000000	3.000000	4.000000	0.000000
1167.356965	-0.029170	0.550636	-0.038268	82.159027	18.564507	60.461346	3.606564	0.000000	-1.915165	0.000000	0.000000	0.000000	-0.198149	0.007737	0.005001	0.000000	0.000000	3.000000	4.000000	0.000000
1167.360299	-0.029170	0.550636	-0.038268	82.150917	18.485271	60.404774	3.541515	0.000000	-1.913380	0.000000	0.000000	0.000000	-0.198149	0.007737	0.005001	0.000000	0.000000	3.000000	4.000000	0.000000
1167.363632	-0.029890	0.550661	-0.038256	82.150917	18.485271	60.404774	3.541515	0.000000	-1.913380	0.000000	0.000000	0.000000	-0.216085	0.007759	0.003412	0.000000	0.000000	3.000000	4.000000	0.000000
1167.366965	-0.029890	0.550661	-0.038256	82.150917	18.485271	60.404774	3.541515	0.000000	-1.913380	0.000000	0.000000	0.000000	-0.216085	0.007759	0.003412	0.000000	0.000000	3.000000	4.000000	0.000000
1167.370299	-0.030612	0.550703	-0.038227	82.135880	18.452869	60.434608	3.541515	0.000000	-1.913380	0.000000	0.000000	0.000000	-0.216536	0.012614	0.008711	0.000000	0.000000	3.000000	4.000000	0.000000
1167.373632	-0.030612	0.550703	-0.038227	82.135880	18.452869	60.434608	3.541515	0.000000	-1.913380	0.000000	0.000000	0.000000	-0.216536	0.012614	0.008711	0.000000	0.000000	3.000000	4.000000	0.000000
1167.376965	-0.030612	0.550703	-0.038227	82.135880	18.452869	60.434608	3.541515	0.000000	-1.913380	0.000000	0.000000	0.000000	-0.216536	0.012614	0.008711	0.000000	0.000000	3.000000	4.000000	0.000000
1167.380299	-0.030612	0.550703	-0.038227	82.113823	18.519693	60.458206	3.469411	0.000000	-1.911359	0.000000	0.000000	0.000000	-0.216536	0.012614	0.008711	0.000000	0.000000	3.000000	4.000000	0.000000
1167.383632	-0.031314	0.550746	-0.038198	82.113823	18.519693	60.458206	3.469411	0.000000	-1.911359	0.000000	0.000000	0.000000	-0.210625	0.012642	0.008781	0.000000	0.000000	3.000000	4.000000	0.000000
1167.386965	-0.031314	0.550746	-0.038198	82.113823	18.519693	60.458206	3.469411	0.000000	-1.911359	0.000000	0.000000	0.000000	-0.210625	0.012642	0.008781	0.000000	0.000000	3.000000	4.000000	0.000000
1167.390299	-0.032012	0.550801	-0.038218	82.085129	18.728823	60.435776	3.469411	0.000000	-1.911359	0.000000	0.000000	0.000000	-0.209580	0.016644	-0.005972	0.000000	0.000000	3.000000	4.000000	0.000000
1167.393632	-0.032012	0.550801	-0.038218	82.085129	18.728823	60.435776	3.469411	0.000000	-1.911359	0.000000	0.000000	0.000000	-0.209580	0.016644	-0.005972	0.000000	0.000000	3.000000	4.000000	0.000000
1167.396965	-0.032012	0.550801	-0.038218	82.085129	18.728823	60.435776	3.469411	0.000000	-1.911359	0.000000	0.000000	0.000000	-0.209580	0.016644	-0.005972	0.000000	0.000000	3.000000	4.000000	0.000000
1167.400299	-0.032711	0.550834	-0.038234	82.046951	19.048651	60.509903	3.399377	0.000000	-1.910891	0.000000	0.000000	0.000000	-0.209704	0.009756	-0.004792	0.000000	0.000000	3.000000	4.000000	0.000000
1167.403632	-0.032711	0.550834	-0.038234	82.046951	19.048651	60.509903	3.399377	0.000000	-1.910891	0.000000	0.000000	0.000000	-0.209704	0.009756	-0.004792	0.000000	0.000000	3.000000	4.000000	0.000000
1167.406965	-0.032711	0.550834	-0.038234	82.046951	19.048651	60.509903	3.399377	0.000000	-1.910891	0.000000	0.000000	0.000000	-0.209704	0.009756	-0.004792	0.000000	0.000000	3.000000	4.000000	0.000000
1167.410299	-0.033450	0.550889	-0.038259	82.006203	19.353497	60.859077	3.364427	0.000000	-1.911690	0.000000	0.000000	0.000000	-0.221525	0.016655	-0.007627	0.000000	0.000000	3.000000	4.000000	0.000000
1167.413632	-0.033450	0.550889	-0.038259	82.006203	19.353497	60.859077	3.364427	0.000000	-1.911690	0.000000	0.000000	0.000000	-0.221525	0.016655	-0.007627	0.000000	0.000000	3.000000	4.000000	0.000000
1167.416965	-0.033450	0.550889	-0.038259	82.006203	19.353497	60.859077	3.364427	0.000000	-1.911690	0.000000	0.000000	0.000000	-0.221525	0.016655	-0.007627	0.000000	0.000000	3.000000	4.000000	0.000000
1167.420299	-0.033450	0.550889	-0.038259	81.971069	19.649580	61.336834	3.327506	0.000000	-1.912961	0.000000	0.000000	0.000000	-0.221525	0.016655	-0.007627	0.000000	0.000000	3.000000	4.000000	0.000000
1167.423632	-0.034207	0.550928	-0.038306	81.971069	19.649580	61.336834	3.327506	0.000000	-1.912961	0.000000	0.000000	0.000000	-0.227033	0.011781	-0.014173	0.000000	0.000000	3.000000	4.000000	0.000000
1167.426965	-0.034207	0.550928	-0.038306	81.971069	19.649580	61.336834	3.327506	0.000000	-1.912961	0.000000	0.000000	0.000000	-0.227033	0.011781	-0.014173	0.000000	0.000000	3.000000	4.000000	0.000000
1167.430299	-0.034963	0.550968	-0.038355	81.945656	19.846888	61.579941	3.327506	0.000000	-1.912961	0.000000	0.000000	0.000000	-0.227013	0.011771	-0.014582	0.000000	0.000000	3.000000	4.000000	0.000000
1167.433632	-0.034963	0.550968	-0.038355	81.945656	19.846888	61.579941	3.327506	0.000000	-1.912961	0.000000	0.000000	0.000000	-0.227013	0.011771	-0.014582	0.000000	0.000000	3.000000	4.000000	0.000000
1167.436965	-0.034963	0.550968	-0.038355	81.945656	19.846888	61.579941	3.327506	0.000000	-1.912961	0.000000	0.000000	0.000000	-0.227013	0.011771	-0.014582	0.000000	0.000000	3.000000	4.000000	0.000000
1167.440299	-0.034963	0.550968	-0.038355	81.923676	19.960199	61.541672	3.251831	0.000000	-1.917753	0.000000	0.000000	0.000000	-0.227013	0.011771	-0.014582	0.000000	0.000000	3.000000	4.000000	0.000000
1167.443632	-0.035742	0.551000	-0.038383	81.923676	19.960199	61.541672	3.251831	0.000000	-1.917753	0.000000	0.000000	0.000000	-0.233571	0.009765	-0.008310	0.000000	0.000000	3.000000	4.000000	0.000000
1167.446965	-0.035742	0.551000	-0.038383	81.923676	19.960199	61.541672	3.251831	0.000000	-1.917753	0.000000	0.000000	0.000000	-0.233571	0.009765	-0.008310	0.000000	0.000000	3.000000	4.000000	0.000000
1167.450299	-0.036543	0.551026	-0.038390	81.904251	20.101667	61.569710	3.251831	0.000000	-1.917753	0.000000	0.000000	0.000000	-0.240168	0.007765	-0.002072	0.000000	0.000000	3.000000	4.000000	0.000000
1167.453632	-0.036543	0.551026	-0.038390	81.904251	20.101667	61.569710	3.251831	0.000000	-1.917753	0.000000	0.000000	0.000000	-0.240168	0.007765	-0.002072	0.000000	0.000000	3.000000	4.000000	0.000000
1167.456965	-0.036543	0.551026	-0.038390	81.904251	20.101667	61.569710	3.251831	0.000000	-1.917753	0.000000	0.000000	0.000000	-0.240168	0.007765	-0.002072	0.000000	0.000000	3.000000	4.000000	0.000000
1167.460299	-0.036543	0.551026	-0.038390	81.879501	20.304430	61.873318	3.172875	0.000000	-1.919483	0.000000	0.000000	0.000000	-0.240168	0.007765	-0.002072	0.000000	0.000000	3.000000	4.000000	0.000000
1167.463632	-0.037345	0.551068	-0.038379	81.879501	20.304430	61.873318	3.172875	0.000000	-1.919483	0.000000	0.000000	0.000000	-0.240703	0.012657	0.003128	0.000000	0.000000	3.000000	4.000000	0.000000
1167.466965	-0.037345	0.551068	-0.038379	81.879501	20.304430	61.873318	3.172875	0.000000	-1.919483	0.000000	0.000000	0.000000	-0.240703	0.012657	0.003128	0.000000	0.000000	3.000000	4.000000	0.000000
1167.470299	-0.038169	0.551104	-0.038348	81.848183	20.554377	62.279331	3.172875	0.000000	-1.919483	0.000000	0.000000	0.000000	-0.247375	0.010636	0.009309	0.000000	0.000000	3.000000	4.000000	0.000000
1167.473632	-0.038169	0.551104	-0.038348	81.848183	20.554377	62.279331	3.172875	0.000000	-1.919483	0.000000	0.000000	0.000000	-0.247375	0.010636	0.009309	0.000000	0.000000	3.000000	4.000000	0.000000
1167.476965	-0.038169	0.551104	-0.038348	81.848183	20.554377	62.279331	3.172875	0.000000	-1.919483	0.000000	0.000000	0.000000	-0.247375	0.010636	0.009309	0.000000	0.000000	3.000000	4.000000	0.000000
1167.480299	-0.038169	0.551104	-0.038348	81.842888	20.812025	62.567196	3.091529	0.000000	-1.917410	0.000000	0.000000	0.000000	-0.247375	0.010636	0.009309	0.000000	0.000000	3.000000	4.000000	0.000000
1167.483632	-0.038976	0.551156	-0.038298	81.842888	20.812025	62.567196	3.091529	0.000000	-1.917410	0.000000	0.000000	0.000000	-0.242014	0.015542	0.015031	0.000000	0.000000	3.000000	4.000000	0.000000
1167.486965	-0.038976	0.551156	-0.038298	81.842888	20.812025	62.567196	3.091529	0.000000	-1.917410	0.000000	0.000000	0.000000	-0.242014	0.015542	0.015031	0.000000	0.000000	3.000000	4.000000	0.000000
1167.490299	-0.039801	0.551214	-0.038275	81.859657	21.090221	62.569378	3.091529	0.000000	-1.917410	0.000000	0.000000	0.000000	-0.247395	0.017545	0.006806	0.000000	0.000000	3.000000	4.000000	0.000000
1167.493632	-0.039801	0.551214	-0.038275	81.859657	21.090221	62.569378	3.091529	0.000000	-1.917410	0.000000	0.000000	0.000000	-0.247395	0.017545	0.006806	0.000000	0.000000	3.000000	4.000000	0.000000
1167.496965	-0.039801	0.551214	-0.038275	81.859657	21.090221	62.569378	3.091529	0.000000	-1.917410	0.000000	0.000000	0.000000	-0.247395	0.017545	0.006806	0.000000	0.000000	3.000000	4.000000	0.000000
1167.500299	-0.039801	0.551214	-0.038275	81.892082	21.496557	62.444717	3.009960	0.000000	-1.913771	0.000000	0.000000	0.000000	-0.247395	0.017545	0.006806	0.000000	0.000000	3.000000	4.000000	0.000000
1167.503632	-0.040628	0.551289	-0.038236	81.892082	21.496557	62.444717	3.009960	0.000000	-1.913771	0.000000	0.000000	0.000000	-0.248014	0.022452	0.011965	0.000000	0.000000	3.000000	4.000000	0.000000
1167.506965	-0.040628	0.551289	-0.038236	81.892082	21.496557	62.444717	3.009960	0.000000	-1.913771	0.000000	0.000000	0.000000	-0.248014	0.022452	0.011965	0.000000	0.000000	3.000000	4.000000	0.000000
1167.510299	-0.041492	0.551347	-0.038220	81.906357	22.062296	62.764973	3.009960	0.000000	-1.913771	0.000000	0.000000	0.000000	-0.259479	0.017552	0.004639	0.000000	0.000000	3.000000	4.000000	0.000000
1167.513632	-0.041492	0.551347	-0.038220	81.906357	22.062296	62.764973	3.009960	0.000000	-1.913771	0.000000	0.000000	0.000000	-0.259479	0.017552	0.004639	0.000000	0.000000	3.000000	4.000000	0.000000
1167.516965	-0.041492	0.551347	-0.038220	81.906357	22.062296	62.764973	3.009960	0.000000	-1.913771	0.000000	0.000000	0.000000	-0.259479	0.017552	0.004639	0.000000	0.000000	3.000000	4.000000	0.000000
1167.520299	-0.041492	0.551347	-0.038220	81.891457	22.849272	63.705948	2.925378	0.000000	-1.911004	0.000000	0.000000	0.000000	-0.259479	0.017552	0.004639	0.000000	0.000000	3.000000	4.000000	0.000000
1167.523632	-0.042419	0.551422	-0.038194	81.891457	22.849272	63.705948	2.925378	0.000000	-1.911004	0.000000	0.000000	0.000000	-0.278020	0.022442	0.007935	0.000000	0.000000	3.000000	4.000000	0.000000
1167.526965	-0.042419	0.551422	-0.038194	81.891457	22.849272	63.705948	2.925378	0.000000	-1.911004	0.000000	0.000000	0.000000	-0.278020	0.022442	0.007935	0.000000	0.000000	3.000000	4.000000	0.000000
1167.530299	-0.043366	0.551497	-0.038171	81.866241	23.734896	64.766785	2.925378	0.000000	-1.911004	0.000000	0.000000	0.000000	-0.284082	0.022467	0.006694	0.000000	0.000000	3.000000	4.000000	0.000000
1167.533632	-0.043366	0.551497	-0.038171	81.866241	23.734896	64.766785	2.925378	0.000000	-1.911004	0.000000	0.000000	0.000000	-0.284082	0.022467	0.006694	0.000000	0.000000	3.000000	4.000000	0.000000
1167.536965	-0.043366	0.551497	-0.038171	81.866241	23.734896	64.766785	2.925378	0.000000	-1.911004	0.000000	0.000000	0.000000	-0.284082	0.022467	0.006694	0.000000	0.000000	3.000000	4.000000	0.000000
1167.540299	-0.043366	0.551497	-0.038171	81.840096	24.718163	65.638641	2.831695	0.000000	-1.908565	0.000000	0.000000	0.000000	-0.284082	0.022467	0.006694	0.000000	0.000000	3.000000	4.000000	0.000000
1167.543632	-0.044333	0.551572	-0.038153	81.840096	24.718163	65.638641	2.831695	0.000000	-1.908565	0.000000	0.000000	0.000000	-0.290141	0.022475	0.005415	0.000000	0.000000	3.000000	4.000000	0.000000
1167.546965	-0.044333	0.551572	-0.038153	81.840096	24.718163	65.638641	2.831695	0.000000	-1.908565	0.000000	0.000000	0.000000	-0.290141	0.022475	0.005415	0.000000	0.000000	3.000000	4.000000	0.000000
1167.550299	-0.045345	0.551656	-0.038099	81.823174	25.793243	66.341187	2.831695	0.000000	-1.908565	0.000000	0.000000	0.000000	-0.303553	0.025359	0.016263	0.000000	0.000000	3.000000	4.000000	0.000000
1167.553632	-0.045345	0.551656	-0.038099	81.823174	25.793243	66.341187	2.831695	0.000000	-1.908565	0.000000	0.000000	0.000000	-0.303553	0.025359	0.016263	0.000000	0.000000	3.000000	4.000000	0.000000
1167.556965	-0.045345	0.551656	-0.038099	81.823174	25.793243	66.341187	2.831695	0.000000	-1.908565	0.000000	0.000000	0.000000	-0.303553	0.025359	0.016263	0.000000	0.000000	3.000000	4.000000	0.000000
1167.560299	-0.046417	0.551741	-0.038054	81.795914	26.897289	67.179077	2.732745	0.000000	-1.904952	0.000000	0.000000	0.000000	-0.321613	0.025381	0.013538	0.000000	0.000000	3.000000	4.000000	0.000000
1167.563632	-0.046417	0.551741	-0.038054	81.795914	26.897289	67.179077	2.732745	0.000000	-1.904952	0.000000	0.000000	0.000000	-0.321613	0.025381	0.013538	0.000000	0.000000	3.000000	4.000000	0.000000
1167.566965	-0.046417	0.551741	-0.038054	81.795914	26.897289	67.179077	2.732745	0.000000	-1.904952	0.000000	0.000000	0.000000	-0.321613	0.025381	0.013538	0.000000	0.000000	3.000000	4.000000	0.000000
1167.570299	-0.047534	0.551835	-0.037973	81.750877	27.937485	68.257507	2.679143	0.000000	-1.902696	0.000000	0.000000	0.000000	-0.335157	0.028279	0.024154	0.000000	0.000000	3.000000	4.000000	0.000000
1167.573632	-0.047534	0.551835	-0.037973	81.750877	27.937485	68.257507	2.679143	0.000000	-1.902696	0.000000	0.000000	0.000000	-0.335157	0.028279	0.024154	0.000000	0.000000	3.000000	4.000000	0.000000
1167.576965	-0.047534	0.551835	-0.037973	81.750877	27.937485	68.257507	2.679143	0.000000	-1.902696	0.000000	0.000000	0.000000	-0.335157	0.028279	0.024154	0.000000	0.000000	3.000000	4.000000	0.000000
1167.580299	-0.048672	0.551930	-0.037898	81.703033	28.952003	69.306206	2.623284	0.000000	-1.898670	0.000000	0.000000	0.000000	-0.341346	0.028298	0.022555	0.000000	0.000000	3.000000	4.000000	0.000000
1167.583632	-0.048672	0.551930	-0.037898	81.703033	28.952003	69.306206	2.623284	0.000000	-1.898670	0.000000	0.000000	0.000000	-0.341346	0.028298	0.022555	0.000000	0.000000	3.000000	4.000000	0.000000
1167.586965	-0.048672	0.551930	-0.037898	81.703033	28.952003	69.306206	2.623284	0.000000	-1.898670	0.000000	0.000000	0.000000	-0.341346	0.028298	0.022555	0.000000	0.000000	3.000000	4.000000	0.000000
1167.590299	-0.049773	0.552040	-0.037803	81.666336	30.012470	70.168350	2.566393	0.000000	-1.894911	0.000000	0.000000	0.000000	-0.330289	0.033189	0.028655	0.000000	0.000000	3.000000	4.000000	0.000000
1167.593632	-0.049773	0.552040	-0.037803	81.666336	30.012470	70.168350	2.566393	0.000000	-1.894911	0.000000	0.000000	0.000000	-0.330289	0.033189	0.028655	0.000000	0.000000	3.000000	4.000000	0.000000
1167.596965	-0.049773	0.552040	-0.037803	81.666336	30.012470	70.168350	2.566393	0.000000	-1.894911	0.000000	0.000000	0.000000	-0.330289	0.033189	0.028655	0.000000	0.000000	3.000000	4.000000	0.000000
1167.600299	-0.050874	0.552174	-0.037715	81.644951	31.161928	71.141823	2.511345	0.000000	-1.890135	0.000000	0.000000	0.000000	-0.330342	0.040156	0.026226	0.000000	0.000000	3.000000	4.000000	0.000000
1167.603632	-0.050874	0.552174	-0.037715	81.644951	31.161928	71.141823	2.511345	0.000000	-1.890135	0.000000	0.000000	0.000000	-0.330342	0.040156	0.026226	0.000000	0.000000	3.000000	4.000000	0.000000
1167.606965	-0.050874	0.552174	-0.037715	81.644951	31.161928	71.141823	2.511345	0.000000	-1.890135	0.000000	0.000000	0.000000	-0.330342	0.040156	0.026226	0.000000	0.000000	3.000000	4.000000	0.000000
1167.610299	-0.051996	0.552308	-0.037633	81.613586	32.197834	72.222076	2.456288	0.000000	-1.885764	0.000000	0.000000	0.000000	-0.336548	0.040168	0.024596	0.000000	0.000000	3.000000	4.000000	0.000000
1167.613632	-0.051996	0.552308	-0.037633	81.613586	32.197834	72.222076	2.456288	0.000000	-1.885764	0.000000	0.000000	0.000000	-0.336548	0.040168	0.024596	0.000000	0.000000	3.000000	4.000000	0.000000
1167.616965	-0.051996	0.552308	-0.037633	81.613586	32.197834	72.222076	2.456288	0.000000	-1.885764	0.000000	0.000000	0.000000	-0.336548	0.040168	0.024596	0.000000	0.000000	3.000000	4.000000	0.000000
1167.620299	-0.053073	0.552455	-0.037597	81.584641	32.927441	73.021271	2.400197	0.000000	-1.881665	0.000000	0.000000	0.000000	-0.323013	0.044226	0.010866	0.000000	0.000000	3.000000	4.000000	0.000000
1167.623632	-0.053073	0.552455	-0.037597	81.584641	32.927441	73.021271	2.400197	0.000000	-1.881665	0.000000	0.000000	0.000000	-0.323013	0.044226	0.010866	0.000000	0.000000	3.000000	4.000000	0.000000
1167.626965	-0.053073	0.552455	-0.037597	81.584641	32.927441	73.021271	2.400197	0.000000	-1.881665	0.000000	0.000000	0.000000	-0.323013	0.044226	0.010866	0.000000	0.000000	3.000000	4.000000	0.000000
1167.630299	-0.054171	0.552580	-0.037561	81.570282	33.263027	73.236252	2.346361	0.000000	-1.879854	0.000000	0.000000	0.000000	-0.329339	0.037323	0.010795	0.000000	0.000000	3.000000	4.000000	0.000000
1167.633632	-0.054171	0.552580	-0.037561	81.570282	33.263027	73.236252	2.346361	0.000000	-1.879854	0.000000	0.000000	0.000000	-0.329339	0.037323	0.010795	0.000000	0.000000	3.000000	4.000000	0.000000
1167.636965	-0.054171	0.552580	-0.037561	81.570282	33.263027	73.236252	2.346361	0.000000	-1.879854	0.000000	0.000000	0.000000	-0.329339	0.037323	0.010795	0.000000	0.000000	3.000000	4.000000	0.000000
1167.640299	-0.055248	0.552727	-0.037531	81.565292	33.297302	73.059753	2.291471	0.000000	-1.878055	0.000000	0.000000	0.000000	-0.323316	0.044279	0.009152	0.000000	0.000000	3.000000	4.000000	0.000000
1167.643632	-0.055248	0.552727	-0.037531	81.565292	33.297302	73.059753	2.291471	0.000000	-1.878055	0.000000	0.000000	0.000000	-0.323316	0.044279	0.009152	0.000000	0.000000	3.000000	4.000000	0.000000
1167.646965	-0.055248	0.552727	-0.037531	81.565292	33.297302	73.059753	2.291471	0.000000	-1.878055	0.000000	0.000000	0.000000	-0.323316	0.044279	0.009152	0.000000	0.000000	3.000000	4.000000	0.000000
1167.650299	-0.056312	0.552885	-0.037458	81.558525	33.145126	72.801506	2.237585	0.000000	-1.876529	0.000000	0.000000	0.000000	-0.319197	0.047209	0.021852	0.000000	0.000000	3.000000	4.000000	0.000000
1167.653632	-0.056312	0.552885	-0.037458	81.558525	33.145126	72.801506	2.237585	0.000000	-1.876529	0.000000	0.000000	0.000000	-0.319197	0.047209	0.021852	0.000000	0.000000	3.000000	4.000000	0.000000
1167.656965	-0.056312	0.552885	-0.037458	81.558525	33.145126	72.801506	2.237585	0.000000	-1.876529	0.000000	0.000000	0.000000	-0.319197	0.047209	0.021852	0.000000	0.000000	3.000000	4.000000	0.000000
1167.660299	-0.057376	0.553065	-0.037393	81.540695	32.929100	72.606659	2.184386	0.000000	-1.872887	0.000000	0.000000	0.000000	-0.319190	0.054183	0.019461	0.000000	0.000000	3.000000	4.000000	0.000000
1167.663632	-0.057376	0.553065	-0.037393	81.540695	32.929100	72.606659	2.184386	0.000000	-1.872887	0.000000	0.000000	0.000000	-0.319190	0.054183	0.019461	0.000000	0.000000	3.000000	4.000000	0.000000
1167.666965	-0.057376	0.553065	-0.037393	81.540695	32.929100	72.606659	2.184386	0.000000	-1.872887	0.000000	0.000000	0.000000	-0.319190	0.054183	0.019461	0.000000	0.000000	3.000000	4.000000	0.000000
1167.670299	-0.058386	0.553279	-0.037285	81.512909	32.641460	72.242645	2.131187	0.000000	-1.869644	0.000000	0.000000	0.000000	-0.302999	0.064090	0.032292	0.000000	0.000000	3.000000	4.000000	0.000000
1167.673632	-0.058386	0.553279	-0.037285	81.512909	32.641460	72.242645	2.131187	0.000000	-1.869644	0.000000	0.000000	0.000000	-0.302999	0.064090	0.032292	0.000000	0.000000	3.000000	4.000000	0.000000
1167.676965	-0.058386	0.553279	-0.037285	81.512909	32.641460	72.242645	2.131187	0.000000	-1.869644	0.000000	0.000000	0.000000	-0.302999	0.064090	0.032292	0.000000	0.000000	3.000000	4.000000	0.000000
1167.680299	-0.059399	0.553532	-0.037167	81.488808	32.387749	71.927841	2.080688	0.000000	-1.864262	0.000000	0.000000	0.000000	-0.303806	0.076028	0.035537	0.000000	0.000000	3.000000	4.000000	0.000000
1167.683632	-0.059399	0.553532	-0.037167	81.488808	32.387749	71.927841	2.080688	0.000000	-1.864262	0.000000	0.000000	0.000000	-0.303806	0.076028	0.035537	0.000000	0.000000	3.000000	4.000000	0.000000
1167.686965	-0.059399	0.553532	-0.037167	81.488808	32.387749	71.927841	2.080688	0.000000	-1.864262	0.000000	0.000000	0.000000	-0.303806	0.076028	0.035537	0.000000	0.000000	3.000000	4.000000	0.000000
1167.690299	-0.060386	0.553776	-0.037090	81.477898	32.239838	71.842346	2.030053	0.000000	-1.858339	0.000000	0.000000	0.000000	-0.296244	0.073147	0.022885	0.000000	0.000000	3.000000	4.000000	0.000000
1167.693632	-0.060386	0.553776	-0.037090	81.477898	32.239838	71.842346	2.030053	0.000000	-1.858339	0.000000	0.000000	0.000000	-0.296244	0.073147	0.022885	0.000000	0.000000	3.000000	4.000000	0.000000
1167.696965	-0.060386	0.553776	-0.037090	81.477898	32.239838	71.842346	2.030053	0.000000	-1.858339	0.000000	0.000000	0.000000	-0.296244	0.073147	0.022885	0.000000	0.000000	3.000000	4.000000	0.000000
1167.700299	-0.061357	0.554037	-0.036995	81.484795	32.224430	71.917397	1.980680	0.000000	-1.854525	0.000000	0.000000	0.000000	-0.291264	0.078162	0.028581	0.000000	0.000000	3.000000	4.000000	0.000000
1167.703632	-0.061357	0.554037	-0.036995	81.484795	32.224430	71.917397	1.980680	0.000000	-1.854525	0.000000	0.000000	0.000000	-0.291264	0.078162	0.028581	0.000000	0.000000	3.000000	4.000000	0.000000
1167.706965	-0.061357	0.554037	-0.036995	81.484795	32.224430	71.917397	1.980680	0.000000	-1.854525	0.000000	0.000000	0.000000	-0.291264	0.078162	0.028581	0.000000	0.000000	3.000000	4.000000	0.000000
1167.710299	-0.061357	0.554037	-0.036995	81.501694	32.291759	72.039383	1.932136	0.000000	-1.849761	0.000000	0.000000	0.000000	-0.291264	0.078162	0.028581	0.000000	0.000000	3.000000	4.000000	0.000000
1167.713632	-0.062303	0.554288	-0.036942	81.501694	32.291759	72.039383	1.932136	0.000000	-1.849761	0.000000	0.000000	0.000000	-0.283603	0.075314	0.016031	0.000000	0.000000	3.000000	4.000000	0.000000
1167.716965	-0.062303	0.554288	-0.036942	81.501694	32.291759	72.039383	1.932136	0.000000	-1.849761	0.000000	0.000000	0.000000	-0.283603	0.075314	0.016031	0.000000	0.000000	3.000000	4.000000	0.000000
1167.720299	-0.063222	0.554529	-0.036930	81.541069	32.513630	72.286308	1.932136	0.000000	-1.849761	0.000000	0.000000	0.000000	-0.275857	0.072415	0.003543	0.000000	0.000000	3.000000	4.000000	0.000000
1167.723632	-0.063222	0.554529	-0.036930	81.541069	32.513630	72.286308	1.932136	0.000000	-1.849761	0.000000	0.000000	0.000000	-0.275857	0.072415	0.003543	0.000000	0.000000	3.000000	4.000000	0.000000
1167.726965	-0.063222	0.554529	-0.036930	81.541069	32.513630	72.286308	1.932136	0.000000	-1.849761	0.000000	0.000000	0.000000	-0.275857	0.072415	0.003543	0.000000	0.000000	3.000000	4.000000	0.000000
1167.730299	-0.063222	0.554529	-0.036930	81.589073	32.818409	72.585541	1.838892	0.000000	-1.846499	0.000000	0.000000	0.000000	-0.275857	0.072415	0.003543	0.000000	0.000000	3.000000	4.000000	0.000000
1167.733632	-0.064123	0.554748	-0.036912	81.589073	32.818409	72.585541	1.838892	0.000000	-1.846499	0.000000	0.000000	0.000000	-0.270206	0.065493	0.005385	0.000000	0.000000	3.000000	4.000000	0.000000
1167.736965	-0.064123	0.554748	-0.036912	81.589073	32.818409	72.585541	1.838892	0.000000	-1.846499	0.000000	0.000000	0.000000	-0.270206	0.065493	0.005385	0.000000	0.000000	3.000000	4.000000	0.000000
1167.740299	-0.065004	0.554966	-0.036893	81.638161	33.145489	72.909492	1.838892	0.000000	-1.846499	0.000000	0.000000	0.000000	-0.264320	0.065527	0.005693	0.000000	0.000000	3.000000	4.000000	0.000000
1167.743632	-0.065004	0.554966	-0.036893	81.638161	33.145489	72.909492	1.838892	0.000000	-1.846499	0.000000	0.000000	0.000000	-0.264320	0.065527	0.005693	0.000000	0.000000	3.000000	4.000000	0.000000
1167.746965	-0.065004	0.554966	-0.036893	81.638161	33.145489	72.909492	1.838892	0.000000	-1.846499	0.000000	0.000000	0.000000	-0.264320	0.065527	0.005693	0.000000	0.000000	3.000000	4.000000	0.000000
1167.750299	-0.065004	0.554966	-0.036893	81.677109	33.396908	73.164207	1.749804	0.000000	-1.844653	0.000000	0.000000	0.000000	-0.264320	0.065527	0.005693	0.000000	0.000000	3.000000	4.000000	0.000000
1167.753632	-0.065886	0.555161	-0.036871	81.677109	33.396908	73.164207	1.749804	0.000000	-1.844653	0.000000	0.000000	0.000000	-0.264664	0.058585	0.006687	0.000000	0.000000	3.000000	4.000000	0.000000
1167.756965	-0.065886	0.555161	-0.036871	81.677109	33.396908	73.164207	1.749804	0.000000	-1.844653	0.000000	0.000000	0.000000	-0.264664	0.058585	0.006687	0.000000	0.000000	3.000000	4.000000	0.000000
1167.760299	-0.066773	0.555327	-0.036821	81.697281	33.491035	73.258347	1.749804	0.000000	-1.844653	0.000000	0.000000	0.000000	-0.266153	0.049664	0.014817	0.000000	0.000000	3.000000	4.000000	0.000000
1167.763632	-0.066773	0.555327	-0.036821	81.697281	33.491035	73.258347	1.749804	0.000000	-1.844653	0.000000	0.000000	0.000000	-0.266153	0.049664	0.014817	0.000000	0.000000	3.000000	4.000000	0.000000
1167.766965	-0.066773	0.555327	-0.036821	81.697281	33.491035	73.258347	1.749804	0.000000	-1.844653	0.000000	0.000000	0.000000	-0.266153	0.049664	0.014817	0.000000	0.000000	3.000000	4.000000	0.000000
1167.770299	-0.066773	0.555327	-0.036821	81.706436	33.478664	73.255859	1.661335	0.000000	-1.841069	0.000000	0.000000	0.000000	-0.266153	0.049664	0.014817	0.000000	0.000000	3.000000	4.000000	0.000000
1167.773632	-0.067661	0.555493	-0.036774	81.706436	33.478664	73.255859	1.661335	0.000000	-1.841069	0.000000	0.000000	0.000000	-0.266292	0.049702	0.014228	0.000000	0.000000	3.000000	4.000000	0.000000
1167.776965	-0.067661	0.555493	-0.036774	81.706436	33.478664	73.255859	1.661335	0.000000	-1.841069	0.000000	0.000000	0.000000	-0.266292	0.049702	0.014228	0.000000	0.000000	3.000000	4.000000	0.000000
1167.780299	-0.068590	0.555635	-0.036730	81.709496	33.425377	73.215111	1.661335	0.000000	-1.841069	0.000000	0.000000	0.000000	-0.278663	0.042710	0.013279	0.000000	0.000000	3.000000	4.000000	0.000000
1167.783632	-0.068590	0.555635	-0.036730	81.709496	33.425377	73.215111	1.661335	0.000000	-1.841069	0.000000	0.000000	0.000000	-0.278663	0.042710	0.013279	0.000000	0.000000	3.000000	4.000000	0.000000
1167.786965	-0.068590	0.555635	-0.036730	81.709496	33.425377	73.215111	1.661335	0.000000	-1.841069	0.000000	0.000000	0.000000	-0.278663	0.042710	0.013279	0.000000	0.000000	3.000000	4.000000	0.000000
1167.790299	-0.068590	0.555635	-0.036730	81.710991	33.354286	73.193985	1.570509	0.000000	-1.836484	0.000000	0.000000	0.000000	-0.278663	0.042710	0.013279	0.000000	0.000000	3.000000	4.000000	0.000000
1167.793632	-0.069543	0.555771	-0.036667	81.710991	33.354286	73.193985	1.570509	0.000000	-1.836484	0.000000	0.000000	0.000000	-0.285976	0.040751	0.018774	0.000000	0.000000	3.000000	4.000000	0.000000
1167.796965	-0.069543	0.555771	-0.036667	81.710991	33.354286	73.193985	1.570509	0.000000	-1.836484	0.000000	0.000000	0.000000	-0.285976	0.040751	0.018774	0.000000	0.000000	3.000000	4.000000	0.000000
1167.800299	-0.070470	0.555897	-0.036646	81.720711	33.347351	73.284546	1.570509	0.000000	-1.836484	0.000000	0.000000	0.000000	-0.278045	0.037792	0.006464	0.000000	0.000000	3.000000	4.000000	0.000000
1167.803632	-0.070470	0.555897	-0.036646	81.720711	33.347351	73.284546	1.570509	0.000000	-1.836484	0.000000	0.000000	0.000000	-0.278045	0.037792	0.006464	0.000000	0.000000	3.000000	4.000000	0.000000
1167.806965	-0.070470	0.555897	-0.036646	81.720711	33.347351	73.284546	1.570509	0.000000	-1.836484	0.000000	0.000000	0.000000	-0.278045	0.037792	0.006464	0.000000	0.000000	3.000000	4.000000	0.000000
1167.810299	-0.070470	0.555897	-0.036646	81.745163	33.470531	73.450645	1.476505	0.000000	-1.832278	0.000000	0.000000	0.000000	-0.278045	0.037792	0.006464	0.000000	0.000000	3.000000	4.000000	0.000000
1167.813632	-0.071381	0.556016	-0.036599	81.745163	33.470531	73.450645	1.476505	0.000000	-1.832278	0.000000	0.000000	0.000000	-0.273384	0.035824	0.013969	0.000000	0.000000	3.000000	4.000000	0.000000
1167.816965	-0.071381	0.556016	-0.036599	81.745163	33.470531	73.450645	1.476505	0.000000	-1.832278	0.000000	0.000000	0.000000	-0.273384	0.035824	0.013969	0.000000	0.000000	3.000000	4.000000	0.000000
1167.820299	-0.072250	0.556119	-0.036566	81.776741	33.663380	73.696228	1.476505	0.000000	-1.832278	0.000000	0.000000	0.000000	-0.260602	0.030861	0.009901	0.000000	0.000000	3.000000	4.000000	0.000000
1167.823632	-0.072250	0.556119	-0.036566	81.776741	33.663380	73.696228	1.476505	0.000000	-1.832278	0.000000	0.000000	0.000000	-0.260602	0.030861	0.009901	0.000000	0.000000	3.000000	4.000000	0.000000
1167.826965	-0.072250	0.556119	-0.036566	81.776741	33.663380	73.696228	1.476505	0.000000	-1.832278	0.000000	0.000000	0.000000	-0.260602	0.030861	0.009901	0.000000	0.000000	3.000000	4.000000	0.000000
1167.830299	-0.072250	0.556119	-0.036566	81.805229	33.841366	73.927071	1.387508	0.000000	-1.828299	0.000000	0.000000	0.000000	-0.260602	0.030861	0.009901	0.000000	0.000000	3.000000	4.000000	0.000000
1167.833632	-0.073058	0.556245	-0.036530	81.805229	33.841366	73.927071	1.387508	0.000000	-1.828299	0.000000	0.000000	0.000000	-0.242474	0.037846	0.010873	0.000000	0.000000	3.000000	4.000000	0.000000
1167.836965	-0.073058	0.556245	-0.036530	81.805229	33.841366	73.927071	1.387508	0.000000	-1.828299	0.000000	0.000000	0.000000	-0.242474	0.037846	0.010873	0.000000	0.000000	3.000000	4.000000	0.000000
1167.840299	-0.073831	0.556365	-0.036464	81.827690	33.975723	74.117302	1.387508	0.000000	-1.828299	0.000000	0.000000	0.000000	-0.231852	0.035879	0.019602	0.000000	0.000000	3.000000	4.000000	0.000000
1167.843632	-0.073831	0.556365	-0.036464	81.827690	33.975723	74.117302	1.387508	0.000000	-1.828299	0.000000	0.000000	0.000000	-0.231852	0.035879	0.019602	0.000000	0.000000	3.000000	4.000000	0.000000
1167.846965	-0.073831	0.556365	-0.036464	81.827690	33.975723	74.117302	1.387508	0.000000	-1.828299	0.000000	0.000000	0.000000	-0.231852	0.035879	0.019602	0.000000	0.000000	3.000000	4.000000	0.000000
1167.850299	-0.073831	0.556365	-0.036464	81.842239	34.039730	74.227547	1.308453	0.000000	-1.823220	0.000000	0.000000	0.000000	-0.231852	0.035879	0.019602	0.000000	0.000000	3.000000	4.000000	0.000000
1167.853632	-0.074584	0.556484	-0.036397	81.842239	34.039730	74.227547	1.308453	0.000000	-1.823220	0.000000	0.000000	0.000000	-0.225991	0.035879	0.020223	0.000000	0.000000	3.000000	4.000000	0.000000
1167.856965	-0.074584	0.556484	-0.036397	81.842239	34.039730	74.227547	1.308453	0.000000	-1.823220	0.000000	0.000000	0.000000	-0.225991	0.035879	0.020223	0.000000	0.000000	3.000000	4.000000	0.000000
1167.860299	-0.075287	0.556577	-0.036384	81.851410	34.039238	74.285660	1.308453	0.000000	-1.823220	0.000000	0.000000	0.000000	-0.210896	0.027933	0.003839	0.000000	0.000000	3.000000	4.000000	0.000000
1167.863632	-0.075287	0.556577	-0.036384	81.851410	34.039238	74.285660	1.308453	0.000000	-1.823220	0.000000	0.000000	0.000000	-0.210896	0.027933	0.003839	0.000000	0.000000	3.000000	4.000000	0.000000
1167.866965	-0.075287	0.556577	-0.036384	81.851410	34.039238	74.285660	1.308453	0.000000	-1.823220	0.000000	0.000000	0.000000	-0.210896	0.027933	0.003839	0.000000	0.000000	3.000000	4.000000	0.000000
1167.870299	-0.075287	0.556577	-0.036384	81.851646	33.973156	74.278313	1.235639	0.000000	-1.819210	0.000000	0.000000	0.000000	-0.210896	0.027933	0.003839	0.000000	0.000000	3.000000	4.000000	0.000000
1167.873632	-0.076008	0.556630	-0.036389	81.851646	33.973156	74.278313	1.235639	0.000000	-1.819210	0.000000	0.000000	0.000000	-0.216255	0.015933	-0.001499	0.000000	0.000000	3.000000	4.000000	0.000000
1167.876965	-0.076008	0.556630	-0.036389	81.851646	33.973156	74.278313	1.235639	0.000000	-1.819210	0.000000	0.000000	0.000000	-0.216255	0.015933	-0.001499	0.000000	0.000000	3.000000	4.000000	0.000000
1167.880299	-0.076740	0.556697	-0.036446	81.848083	33.846748	74.239052	1.235639	0.000000	-1.819210	0.000000	0.000000	0.000000	-0.219712	0.019977	-0.017166	0.000000	0.000000	3.000000	4.000000	0.000000
1167.883632	-0.076740	0.556697	-0.036446	81.848083	33.846748	74.239052	1.235639	0.000000	-1.819210	0.000000	0.000000	0.000000	-0.219712	0.019977	-0.017166	0.000000	0.000000	3.000000	4.000000	0.000000
1167.886965	-0.076740	0.556697	-0.036446	81.848083	33.846748	74.239052	1.235639	0.000000	-1.819210	0.000000	0.000000	0.000000	-0.219712	0.019977	-0.017166	0.000000	0.000000	3.000000	4.000000	0.000000
1167.890299	-0.076740	0.556697	-0.036446	81.841339	33.703175	74.184929	1.162977	0.000000	-1.822321	0.000000	0.000000	0.000000	-0.219712	0.019977	-0.017166	0.000000	0.000000	3.000000	4.000000	0.000000
1167.893632	-0.077474	0.556740	-0.036500	81.841339	33.703175	74.184929	1.162977	0.000000	-1.822321	0.000000	0.000000	0.000000	-0.220016	0.012967	-0.015948	0.000000	0.000000	3.000000	4.000000	0.000000
1167.896965	-0.077474	0.556740	-0.036500	81.841339	33.703175	74.184929	1.162977	0.000000	-1.822321	0.000000	0.000000	0.000000	-0.220016	0.012967	-0.015948	0.000000	0.000000	3.000000	4.000000	0.000000
1167.900299	-0.078179	0.556774	-0.036592	81.836845	33.577602	74.138275	1.162977	0.000000	-1.822321	0.000000	0.000000	0.000000	-0.211697	0.010001	-0.027807	0.000000	0.000000	3.000000	4.000000	0.000000
1167.903632	-0.078179	0.556774	-0.036592	81.836845	33.577602	74.138275	1.162977	0.000000	-1.822321	0.000000	0.000000	0.000000	-0.211697	0.010001	-0.027807	0.000000	0.000000	3.000000	4.000000	0.000000
1167.906965	-0.078179	0.556774	-0.036592	81.836845	33.577602	74.138275	1.162977	0.000000	-1.822321	0.000000	0.000000	0.000000	-0.211697	0.010001	-0.027807	0.000000	0.000000	3.000000	4.000000	0.000000
1167.910299	-0.078179	0.556774	-0.036592	81.833435	33.448784	74.091858	1.091025	0.000000	-1.829613	0.000000	0.000000	0.000000	-0.211697	0.010001	-0.027807	0.000000	0.000000	3.000000	4.000000	0.000000
1167.913632	-0.078845	0.556807	-0.036679	81.833435	33.448784	74.091858	1.091025	0.000000	-1.829613	0.000000	0.000000	0.000000	-0.199696	0.009985	-0.025916	0.000000	0.000000	3.000000	4.000000	0.000000
1167.916965	-0.078845	0.556807	-0.036679	81.833435	33.448784	74.091858	1.091025	0.000000	-1.829613	0.000000	0.000000	0.000000	-0.199696	0.009985	-0.025916	0.000000	0.000000	3.000000	4.000000	0.000000
1167.920299	-0.079491	0.556840	-0.036762	81.828941	33.331429	74.053230	1.091025	0.000000	-1.829613	0.000000	0.000000	0.000000	-0.193683	0.010004	-0.025102	0.000000	0.000000	3.000000	4.000000	0.000000
1167.923632	-0.079491	0.556840	-0.036762	81.828941	33.331429	74.053230	1.091025	0.000000	-1.829613	0.000000	0.000000	0.000000	-0.193683	0.010004	-0.025102	0.000000	0.000000	3.000000	4.000000	0.000000
1167.926965	-0.079491	0.556840	-0.036762	81.828941	33.331429	74.053230	1.091025	0.000000	-1.829613	0.000000	0.000000	0.000000	-0.193683	0.010004	-0.025102	0.000000	0.000000	3.000000	4.000000	0.000000
1167.930299	-0.079491	0.556840	-0.036762	81.827644	33.201500	73.991196	1.025462	0.000000	-1.838116	0.000000	0.000000	0.000000	-0.193683	0.010004	-0.025102	0.000000	0.000000	3.000000	4.000000	0.000000
1167.933632	-0.080096	0.556874	-0.036839	81.827644	33.201500	73.991196	1.025462	0.000000	-1.838116	0.000000	0.000000	0.000000	-0.181687	0.010006	-0.023118	0.000000	0.000000	3.000000	4.000000	0.000000
1167.936965	-0.080096	0.556874	-0.036839	81.827644	33.201500	73.991196	1.025462	0.000000	-1.838116	0.000000	0.000000	0.000000	-0.181687	0.010006	-0.023118	0.000000	0.000000	3.000000	4.000000	0.000000
1167.940299	-0.080687	0.556900	-0.036890	81.834946	33.026127	73.866554	1.025462	0.000000	-1.838116	0.000000	0.000000	0.000000	-0.177046	0.007976	-0.015146	0.000000	0.000000	3.000000	4.000000	0.000000
1167.943632	-0.080687	0.556900	-0.036890	81.834946	33.026127	73.866554	1.025462	0.000000	-1.838116	0.000000	0.000000	0.000000	-0.177046	0.007976	-0.015146	0.000000	0.000000	3.000000	4.000000	0.000000
1167.946965	-0.080687	0.556900	-0.036890	81.834946	33.026127	73.866554	1.025462	0.000000	-1.838116	0.000000	0.000000	0.000000	-0.177046	0.007976	-0.015146	0.000000	0.000000	3.000000	4.000000	0.000000
1167.950299	-0.080687	0.556900	-0.036890	81.850685	32.804684	73.670685	0.965674	0.000000	-1.844493	0.000000	0.000000	0.000000	-0.177046	0.007976	-0.015146	0.000000	0.000000	3.000000	4.000000	0.000000
1167.953632	-0.081261	0.556920	-0.036914	81.850685	32.804684	73.670685	0.965674	0.000000	-1.844493	0.000000	0.000000	0.000000	-0.172435	0.005952	-0.007151	0.000000	0.000000	3.000000	4.000000	0.000000
1167.956965	-0.081261	0.556920	-0.036914	81.850685	32.804684	73.670685	0.965674	0.000000	-1.844493	0.000000	0.000000	0.000000	-0.172435	0.005952	-0.007151	0.000000	0.000000	3.000000	4.000000	0.000000
1167.960299	-0.081857	0.556916	-0.036937	81.881508	32.521645	73.378510	0.965674	0.000000	-1.844493	0.000000	0.000000	0.000000	-0.178754	-0.001046	-0.006950	0.000000	0.000000	3.000000	4.000000	0.000000
1167.963632	-0.081857	0.556916	-0.036937	81.881508	32.521645	73.378510	0.965674	0.000000	-1.844493	0.000000	0.000000	0.000000	-0.178754	-0.001046	-0.006950	0.000000	0.000000	3.000000	4.000000	0.000000
1167.966965	-0.081857	0.556916	-0.036937	81.881508	32.521645	73.378510	0.965674	0.000000	-1.844493	0.000000	0.000000	0.000000	-0.178754	-0.001046	-0.006950	0.000000	0.000000	3.000000	4.000000	0.000000
1167.970299	-0.081857	0.556916	-0.036937	81.920830	32.214783	73.027893	0.907142	0.000000	-1.846844	0.000000	0.000000	0.000000	-0.178754	-0.001046	-0.006950	0.000000	0.000000	3.000000	4.000000	0.000000
1167.973632	-0.082454	0.556890	-0.036956	81.920830	32.214783	73.027893	0.907142	0.000000	-1.846844	0.000000	0.000000	0.000000	-0.179096	-0.008066	-0.005600	0.000000	0.000000	3.000000	4.000000	0.000000
1167.976965	-0.082454	0.556890	-0.036956	81.920830	32.214783	73.027893	0.907142	0.000000	-1.846844	0.000000	0.000000	0.000000	-0.179096	-0.008066	-0.005600	0.000000	0.000000	3.000000	4.000000	0.000000
1167.980299	-0.083075	0.556879	-0.036961	81.962952	31.856190	72.579231	0.907142	0.000000	-1.846844	0.000000	0.000000	0.000000	-0.186196	-0.003096	-0.001563	0.000000	0.000000	3.000000	4.000000	0.000000
1167.983632	-0.083075	0.556879	-0.036961	81.962952	31.856190	72.579231	0.907142	0.000000	-1.846844	0.000000	0.000000	0.000000	-0.186196	-0.003096	-0.001563	0.000000	0.000000	3.000000	4.000000	0.000000
1167.986965	-0.083075	0.556879	-0.036961	81.962952	31.856190	72.579231	0.907142	0.000000	-1.846844	0.000000	0.000000	0.000000	-0.186196	-0.003096	-0.001563	0.000000	0.000000	3.000000	4.000000	0.000000
1167.990299	-0.083075	0.556879	-0.036961	82.007278	31.537241	72.190025	0.846260	0.000000	-1.848037	0.000000	0.000000	0.000000	-0.186196	-0.003096	-0.001563	0.000000	0.000000	3.000000	4.000000	0.000000
1167.993632	-0.083708	0.556836	-0.037007	82.007278	31.537241	72.190025	0.846260	0.000000	-1.848037	0.000000	0.000000	0.000000	-0.190040	-0.013077	-0.013981	0.000000	0.000000	3.000000	4.000000	0.000000
1167.996965	-0.083708	0.556836	-0.037007	82.007278	31.537241	72.190025	0.846260	0.000000	-1.848037	0.000000	0.000000	0.000000	-0.190040	-0.013077	-0.013981	0.000000	0.000000	3.000000	4.000000	0.000000
1168.000299	-0.084345	0.556809	-0.037037	82.025139	31.341967	71.971344	0.846260	0.000000	-1.848037	0.000000	0.000000	0.000000	-0.191156	-0.008117	-0.008796	0.000000	0.000000	3.000000	4.000000	0.000000
1168.003632	-0.084345	0.556809	-0.037037	82.025139	31.341967	71.971344	0.846260	0.000000	-1.848037	0.000000	0.000000	0.000000	-0.191156	-0.008117	-0.008796	0.000000	0.000000	3.000000	4.000000	0.000000
1168.006965	-0.084345	0.556809	-0.037037	82.025139	31.341967	71.971344	0.846260	0.000000	-1.848037	0.000000	0.000000	0.000000	-0.191156	-0.008117	-0.008796	0.000000	0.000000	3.000000	4.000000	0.000000
1168.010299	-0.084345	0.556809	-0.037037	82.025162	31.252232	71.875633	0.782728	0.000000	-1.851834	0.000000	0.000000	0.000000	-0.191156	-0.008117	-0.008796	0.000000	0.000000	3.000000	4.000000	0.000000
1168.013632	-0.085043	0.556782	-0.037079	82.025162	31.252232	71.875633	0.782728	0.000000	-1.851834	0.000000	0.000000	0.000000	-0.209129	-0.008092	-0.012719	0.000000	0.000000	3.000000	4.000000	0.000000
1168.016965	-0.085043	0.556782	-0.037079	82.025162	31.252232	71.875633	0.782728	0.000000	-1.851834	0.000000	0.000000	0.000000	-0.209129	-0.008092	-0.012719	0.000000	0.000000	3.000000	4.000000	0.000000
1168.020299	-0.085734	0.556785	-0.037152	82.022820	31.141872	71.692772	0.782728	0.000000	-1.851834	0.000000	0.000000	0.000000	-0.207387	0.000960	-0.021735	0.000000	0.000000	3.000000	4.000000	0.000000
1168.023632	-0.085734	0.556785	-0.037152	82.022820	31.141872	71.692772	0.782728	0.000000	-1.851834	0.000000	0.000000	0.000000	-0.207387	0.000960	-0.021735	0.000000	0.000000	3.000000	4.000000	0.000000
1168.026965	-0.085734	0.556785	-0.037152	82.022820	31.141872	71.692772	0.782728	0.000000	-1.851834	0.000000	0.000000	0.000000	-0.207387	0.000960	-0.021735	0.000000	0.000000	3.000000	4.000000	0.000000
1168.030299	-0.085734	0.556785	-0.037152	82.018272	31.016426	71.390999	0.713308	0.000000	-1.857576	0.000000	0.000000	0.000000	-0.207387	0.000960	-0.021735	0.000000	0.000000	3.000000	4.000000	0.000000
1168.033632	-0.086474	0.556798	-0.037192	82.018272	31.016426	71.390999	0.713308	0.000000	-1.857576	0.000000	0.000000	0.000000	-0.221925	0.003913	-0.012007	0.000000	0.000000	3.000000	4.000000	0.000000
1168.036965	-0.086474	0.556798	-0.037192	82.018272	31.016426	71.390999	0.713308	0.000000	-1.857576	0.000000	0.000000	0.000000	-0.221925	0.003913	-0.012007	0.000000	0.000000	3.000000	4.000000	0.000000
1168.040299	-0.087196	0.556851	-0.037216	82.011314	30.875895	71.018089	0.713308	0.000000	-1.857576	0.000000	0.000000	0.000000	-0.216779	0.015927	-0.007293	0.000000	0.000000	3.000000	4.000000	0.000000
1168.043632	-0.087196	0.556851	-0.037216	82.011314	30.875895	71.018089	0.713308	0.000000	-1.857576	0.000000	0.000000	0.000000	-0.216779	0.015927	-0.007293	0.000000	0.000000	3.000000	4.000000	0.000000
1168.046965	-0.087196	0.556851	-0.037216	82.011314	30.875895	71.018089	0.713308	0.000000	-1.857576	0.000000	0.000000	0.000000	-0.216779	0.015927	-0.007293	0.000000	0.000000	3.000000	4.000000	0.000000
1168.050299	-0.087196	0.556851	-0.037216	81.998741	30.711735	70.726837	0.640191	0.000000	-1.860793	0.000000	0.000000	0.000000	-0.216779	0.015927	-0.007293	0.000000	0.000000	3.000000	4.000000	0.000000
1168.053632	-0.087899	0.556904	-0.037237	81.998741	30.711735	70.726837	0.640191	0.000000	-1.860793	0.000000	0.000000	0.000000	-0.210845	0.015944	-0.006418	0.000000	0.000000	3.000000	4.000000	0.000000
1168.056965	-0.087899	0.556904	-0.037237	81.998741	30.711735	70.726837	0.640191	0.000000	-1.860793	0.000000	0.000000	0.000000	-0.210845	0.015944	-0.006418	0.000000	0.000000	3.000000	4.000000	0.000000
1168.060299	-0.088594	0.557007	-0.037201	81.984863	30.531803	70.627762	0.640191	0.000000	-1.860793	0.000000	0.000000	0.000000	-0.208366	0.030957	0.010860	0.000000	0.000000	3.000000	4.000000	0.000000
1168.063632	-0.088594	0.557007	-0.037201	81.984863	30.531803	70.627762	0.640191	0.000000	-1.860793	0.000000	0.000000	0.000000	-0.208366	0.030957	0.010860	0.000000	0.000000	3.000000	4.000000	0.000000
1168.066965	-0.088594	0.557007	-0.037201	81.984863	30.531803	70.627762	0.640191	0.000000	-1.860793	0.000000	0.000000	0.000000	-0.208366	0.030957	0.010860	0.000000	0.000000	3.000000	4.000000	0.000000
1168.070299	-0.088594	0.557007	-0.037201	81.968689	30.342699	70.513962	0.570323	0.000000	-1.860053	0.000000	0.000000	0.000000	-0.208366	0.030957	0.010860	0.000000	0.000000	3.000000	4.000000	0.000000
1168.073632	-0.089249	0.557111	-0.037158	81.968689	30.342699	70.513962	0.570323	0.000000	-1.860053	0.000000	0.000000	0.000000	-0.196498	0.030985	0.013044	0.000000	0.000000	3.000000	4.000000	0.000000
1168.076965	-0.089249	0.557111	-0.037158	81.968689	30.342699	70.513962	0.570323	0.000000	-1.860053	0.000000	0.000000	0.000000	-0.196498	0.030985	0.013044	0.000000	0.000000	3.000000	4.000000	0.000000
1168.080299	-0.089879	0.557221	-0.037134	81.950211	30.141884	70.377617	0.570323	0.000000	-1.860053	0.000000	0.000000	0.000000	-0.189099	0.033029	0.006952	0.000000	0.000000	3.000000	4.000000	0.000000
1168.083632	-0.089879	0.557221	-0.037134	81.950211	30.141884	70.377617	0.570323	0.000000	-1.860053	0.000000	0.000000	0.000000	-0.189099	0.033029	0.006952	0.000000	0.000000	3.000000	4.000000	0.000000
1168.086965	-0.089879	0.557221	-0.037134	81.950211	30.141884	70.377617	0.570323	0.000000	-1.860053	0.000000	0.000000	0.000000	-0.189099	0.033029	0.006952	0.000000	0.000000	3.000000	4.000000	0.000000
1168.090299	-0.089879	0.557221	-0.037134	81.932671	29.935226	70.217659	0.506057	0.000000	-1.856720	0.000000	0.000000	0.000000	-0.189099	0.033029	0.006952	0.000000	0.000000	3.000000	4.000000	0.000000
1168.093632	-0.090522	0.557357	-0.037052	81.932671	29.935226	70.217659	0.506057	0.000000	-1.856720	0.000000	0.000000	0.000000	-0.193035	0.041018	0.024597	0.000000	0.000000	3.000000	4.000000	0.000000
1168.096965	-0.090522	0.557357	-0.037052	81.932671	29.935226	70.217659	0.506057	0.000000	-1.856720	0.000000	0.000000	0.000000	-0.193035	0.041018	0.024597	0.000000	0.000000	3.000000	4.000000	0.000000
1168.100299	-0.091167	0.557471	-0.036966	81.914032	29.735472	69.986618	0.506057	0.000000	-1.856720	0.000000	0.000000	0.000000	-0.193503	0.034001	0.025889	0.000000	0.000000	3.000000	4.000000	0.000000
1168.103632	-0.091167	0.557471	-0.036966	81.914032	29.735472	69.986618	0.506057	0.000000	-1.856720	0.000000	0.000000	0.000000	-0.193503	0.034001	0.025889	0.000000	0.000000	3.000000	4.000000	0.000000
1168.106965	-0.091167	0.557471	-0.036966	81.914032	29.735472	69.986618	0.506057	0.000000	-1.856720	0.000000	0.000000	0.000000	-0.193503	0.034001	0.025889	0.000000	0.000000	3.000000	4.000000	0.000000
1168.110299	-0.091167	0.557471	-0.036966	81.894119	29.509798	69.549675	0.441634	0.000000	-1.848305	0.000000	0.000000	0.000000	-0.193503	0.034001	0.025889	0.000000	0.000000	3.000000	4.000000	0.000000
1168.113632	-0.091877	0.557601	-0.036876	81.894119	29.509798	69.549675	0.441634	0.000000	-1.848305	0.000000	0.000000	0.000000	-0.212775	0.039046	0.027089	0.000000	0.000000	3.000000	4.000000	0.000000
1168.116965	-0.091877	0.557601	-0.036876	81.894119	29.509798	69.549675	0.441634	0.000000	-1.848305	0.000000	0.000000	0.000000	-0.212775	0.039046	0.027089	0.000000	0.000000	3.000000	4.000000	0.000000
1168.120299	-0.092633	0.557701	-0.036767	81.876968	29.309950	69.076736	0.441634	0.000000	-1.848305	0.000000	0.000000	0.000000	-0.226801	0.029949	0.032724	0.000000	0.000000	3.000000	4.000000	0.000000
1168.123632	-0.092633	0.557701	-0.036767	81.876968	29.309950	69.076736	0.441634	0.000000	-1.848305	0.000000	0.000000	0.000000	-0.226801	0.029949	0.032724	0.000000	0.000000	3.000000	4.000000	0.000000
1168.126965	-0.092633	0.557701	-0.036767	81.876968	29.309950	69.076736	0.441634	0.000000	-1.848305	0.000000	0.000000	0.000000	-0.226801	0.029949	0.032724	0.000000	0.000000	3.000000	4.000000	0.000000
1168.130299	-0.092633	0.557701	-0.036767	81.864380	29.139336	68.784409	0.368371	0.000000	-1.838337	0.000000	0.000000	0.000000	-0.226801	0.029949	0.032724	0.000000	0.000000	3.000000	4.000000	0.000000
1168.133632	-0.093445	0.557784	-0.036690	81.864380	29.139336	68.784409	0.368371	0.000000	-1.838337	0.000000	0.000000	0.000000	-0.243741	0.024955	0.022875	0.000000	0.000000	3.000000	4.000000	0.000000
1168.136965	-0.093445	0.557784	-0.036690	81.864380	29.139336	68.784409	0.368371	0.000000	-1.838337	0.000000	0.000000	0.000000	-0.243741	0.024955	0.022875	0.000000	0.000000	3.000000	4.000000	0.000000
1168.140299	-0.094333	0.557870	-0.036564	81.867859	29.085907	68.760071	0.368371	0.000000	-1.838337	0.000000	0.000000	0.000000	-0.266251	0.025902	0.037859	0.000000	0.000000	3.000000	4.000000	0.000000
1168.143632	-0.094333	0.557870	-0.036564	81.867859	29.085907	68.760071	0.368371	0.000000	-1.838337	0.000000	0.000000	0.000000	-0.266251	0.025902	0.037859	0.000000	0.000000	3.000000	4.000000	0.000000
1168.146965	-0.094333	0.557870	-0.036564	81.867859	29.085907	68.760071	0.368371	0.000000	-1.838337	0.000000	0.000000	0.000000	-0.266251	0.025902	0.037859	0.000000	0.000000	3.000000	4.000000	0.000000
1168.150299	-0.094333	0.557870	-0.036564	81.882721	29.129158	68.751358	0.283372	0.000000	-1.828215	0.000000	0.000000	0.000000	-0.266251	0.025902	0.037859	0.000000	0.000000	3.000000	4.000000	0.000000
1168.153632	-0.095221	0.557957	-0.036440	81.882721	29.129158	68.751358	0.283372	0.000000	-1.828215	0.000000	0.000000	0.000000	-0.266500	0.025883	0.037278	0.000000	0.000000	3.000000	4.000000	0.000000
1168.156965	-0.095221	0.557957	-0.036440	81.882721	29.129158	68.751358	0.283372	0.000000	-1.828215	0.000000	0.000000	0.000000	-0.266500	0.025883	0.037278	0.000000	0.000000	3.000000	4.000000	0.000000
1168.160299	-0.096117	0.558013	-0.036289	81.922485	29.377310	68.783554	0.283372	0.000000	-1.828215	0.000000	0.000000	0.000000	-0.268719	0.016781	0.045333	0.000000	0.000000	3.000000	4.000000	0.000000
1168.163632	-0.096117	0.558013	-0.036289	81.922485	29.377310	68.783554	0.283372	0.000000	-1.828215	0.000000	0.000000	0.000000	-0.268719	0.016781	0.045333	0.000000	0.000000	3.000000	4.000000	0.000000
1168.166965	-0.096117	0.558013	-0.036289	81.922485	29.377310	68.783554	0.283372	0.000000	-1.828215	0.000000	0.000000	0.000000	-0.268719	0.016781	0.045333	0.000000	0.000000	3.000000	4.000000	0.000000
1168.170299	-0.096117	0.558013	-0.036289	81.973999	29.727436	68.999252	0.194169	0.000000	-1.814446	0.000000	0.000000	0.000000	-0.268719	0.016781	0.045333	0.000000	0.000000	3.000000	4.000000	0.000000
1168.173632	-0.096993	0.558068	-0.036135	81.973999	29.727436	68.999252	0.194169	0.000000	-1.814446	0.000000	0.000000	0.000000	-0.263001	0.016763	0.046125	0.000000	0.000000	3.000000	4.000000	0.000000
1168.176965	-0.096993	0.558068	-0.036135	81.973999	29.727436	68.999252	0.194169	0.000000	-1.814446	0.000000	0.000000	0.000000	-0.263001	0.016763	0.046125	0.000000	0.000000	3.000000	4.000000	0.000000
1168.180299	-0.097922	0.558111	-0.035946	82.016060	30.003778	69.375954	0.194169	0.000000	-1.814446	0.000000	0.000000	0.000000	-0.278539	0.012642	0.056808	0.000000	0.000000	3.000000	4.000000	0.000000
1168.183632	-0.097922	0.558111	-0.035946	82.016060	30.003778	69.375954	0.194169	0.000000	-1.814446	0.000000	0.000000	0.000000	-0.278539	0.012642	0.056808	0.000000	0.000000	3.000000	4.000000	0.000000
1168.186965	-0.097922	0.558111	-0.035946	82.016060	30.003778	69.375954	0.194169	0.000000	-1.814446	0.000000	0.000000	0.000000	-0.278539	0.012642	0.056808	0.000000	0.000000	3.000000	4.000000	0.000000
1168.190299	-0.097922	0.558111	-0.035946	82.048897	30.203924	69.663979	0.103913	0.000000	-1.797291	0.000000	0.000000	0.000000	-0.278539	0.012642	0.056808	0.000000	0.000000	3.000000	4.000000	0.000000
1168.193632	-0.098867	0.558136	-0.035781	82.048897	30.203924	69.663979	0.103913	0.000000	-1.797291	0.000000	0.000000	0.000000	-0.283606	0.007562	0.049361	0.000000	0.000000	3.000000	4.000000	0.000000
1168.196965	-0.098867	0.558136	-0.035781	82.048897	30.203924	69.663979	0.103913	0.000000	-1.797291	0.000000	0.000000	0.000000	-0.283606	0.007562	0.049361	0.000000	0.000000	3.000000	4.000000	0.000000
1168.200299	-0.099863	0.558171	-0.035587	82.073524	30.325657	69.736458	0.103913	0.000000	-1.797291	0.000000	0.000000	0.000000	-0.298869	0.010490	0.058272	0.000000	0.000000	3.000000	4.000000	0.000000
1168.203632	-0.099863	0.558171	-0.035587	82.073524	30.325657	69.736458	0.103913	0.000000	-1.797291	0.000000	0.000000	0.000000	-0.298869	0.010490	0.058272	0.000000	0.000000	3.000000	4.000000	0.000000
1168.206965	-0.099863	0.558171	-0.035587	82.073524	30.325657	69.736458	0.103913	0.000000	-1.797291	0.000000	0.000000	0.000000	-0.298869	0.010490	0.058272	0.000000	0.000000	3.000000	4.000000	0.000000
1168.210299	-0.100881	0.558206	-0.035400	82.099022	30.476110	69.514519	0.006834	0.000000	-1.779352	0.000000	0.000000	0.000000	-0.305255	0.010467	0.056106	0.000000	0.000000	3.000000	4.000000	0.000000
1168.213632	-0.100881	0.558206	-0.035400	82.099022	30.476110	69.514519	0.006834	0.000000	-1.779352	0.000000	0.000000	0.000000	-0.305255	0.010467	0.056106	0.000000	0.000000	3.000000	4.000000	0.000000
1168.216965	-0.100881	0.558206	-0.035400	82.099022	30.476110	69.514519	0.006834	0.000000	-1.779352	0.000000	0.000000	0.000000	-0.305255	0.010467	0.056106	0.000000	0.000000	3.000000	4.000000	0.000000
1168.220299	-0.101924	0.558257	-0.035202	82.139526	30.771082	69.451424	-0.044042	0.000000	-1.770001	0.000000	0.000000	0.000000	-0.312947	0.015461	0.059284	0.000000	0.000000	3.000000	4.000000	0.000000
1168.223632	-0.101924	0.558257	-0.035202	82.139526	30.771082	69.451424	-0.044042	0.000000	-1.770001	0.000000	0.000000	0.000000	-0.312947	0.015461	0.059284	0.000000	0.000000	3.000000	4.000000	0.000000
1168.226965	-0.101924	0.558257	-0.035202	82.139526	30.771082	69.451424	-0.044042	0.000000	-1.770001	0.000000	0.000000	0.000000	-0.312947	0.015461	0.059284	0.000000	0.000000	3.000000	4.000000	0.000000
1168.230299	-0.102989	0.558309	-0.035012	82.188171	31.145226	69.879059	-0.096200	0.000000	-1.760120	0.000000	0.000000	0.000000	-0.319366	0.015411	0.057018	0.000000	0.000000	3.000000	4.000000	0.000000
1168.233632	-0.102989	0.558309	-0.035012	82.188171	31.145226	69.879059	-0.096200	0.000000	-1.760120	0.000000	0.000000	0.000000	-0.319366	0.015411	0.057018	0.000000	0.000000	3.000000	4.000000	0.000000
1168.236965	-0.102989	0.558309	-0.035012	82.188171	31.145226	69.879059	-0.096200	0.000000	-1.760120	0.000000	0.000000	0.000000	-0.319366	0.015411	0.057018	0.000000	0.000000	3.000000	4.000000	0.000000
1168.240299	-0.104098	0.558400	-0.034822	82.239944	31.549126	70.403000	-0.149428	0.000000	-1.750617	0.000000	0.000000	0.000000	-0.332735	0.027555	0.056991	0.000000	0.000000	3.000000	4.000000	0.000000
1168.243632	-0.104098	0.558400	-0.034822	82.239944	31.549126	70.403000	-0.149428	0.000000	-1.750617	0.000000	0.000000	0.000000	-0.332735	0.027555	0.056991	0.000000	0.000000	3.000000	4.000000	0.000000
1168.246965	-0.104098	0.558400	-0.034822	82.239944	31.549126	70.403000	-0.149428	0.000000	-1.750617	0.000000	0.000000	0.000000	-0.332735	0.027555	0.056991	0.000000	0.000000	3.000000	4.000000	0.000000
1168.250299	-0.105178	0.558502	-0.034584	82.297295	32.031780	70.975403	-0.204884	0.000000	-1.741119	0.000000	0.000000	0.000000	-0.324209	0.030486	0.071435	0.000000	0.000000	3.000000	4.000000	0.000000
1168.253632	-0.105178	0.558502	-0.034584	82.297295	32.031780	70.975403	-0.204884	0.000000	-1.741119	0.000000	0.000000	0.000000	-0.324209	0.030486	0.071435	0.000000	0.000000	3.000000	4.000000	0.000000
1168.256965	-0.105178	0.558502	-0.034584	82.297295	32.031780	70.975403	-0.204884	0.000000	-1.741119	0.000000	0.000000	0.000000	-0.324209	0.030486	0.071435	0.000000	0.000000	3.000000	4.000000	0.000000
1168.260299	-0.106230	0.558594	-0.034385	82.364082	32.624550	71.625397	-0.258919	0.000000	-1.729213	0.000000	0.000000	0.000000	-0.315558	0.027519	0.059734	0.000000	0.000000	3.000000	4.000000	0.000000
1168.263632	-0.106230	0.558594	-0.034385	82.364082	32.624550	71.625397	-0.258919	0.000000	-1.729213	0.000000	0.000000	0.000000	-0.315558	0.027519	0.059734	0.000000	0.000000	3.000000	4.000000	0.000000
1168.266965	-0.106230	0.558594	-0.034385	82.364082	32.624550	71.625397	-0.258919	0.000000	-1.729213	0.000000	0.000000	0.000000	-0.315558	0.027519	0.059734	0.000000	0.000000	3.000000	4.000000	0.000000
1168.270299	-0.107288	0.558702	-0.034171	82.422180	33.160778	72.070152	-0.311511	0.000000	-1.719257	0.000000	0.000000	0.000000	-0.317336	0.032556	0.064278	0.000000	0.000000	3.000000	4.000000	0.000000
1168.273632	-0.107288	0.558702	-0.034171	82.422180	33.160778	72.070152	-0.311511	0.000000	-1.719257	0.000000	0.000000	0.000000	-0.317336	0.032556	0.064278	0.000000	0.000000	3.000000	4.000000	0.000000
1168.276965	-0.107288	0.558702	-0.034171	82.422180	33.160778	72.070152	-0.311511	0.000000	-1.719257	0.000000	0.000000	0.000000	-0.317336	0.032556	0.064278	0.000000	0.000000	3.000000	4.000000	0.000000
1168.280299	-0.108366	0.558835	-0.033970	82.469978	33.600197	72.256882	-0.364401	0.000000	-1.708544	0.000000	0.000000	0.000000	-0.323380	0.039710	0.060291	0.000000	0.000000	3.000000	4.000000	0.000000
1168.283632	-0.108366	0.558835	-0.033970	82.469978	33.600197	72.256882	-0.364401	0.000000	-1.708544	0.000000	0.000000	0.000000	-0.323380	0.039710	0.060291	0.000000	0.000000	3.000000	4.000000	0.000000
1168.286965	-0.108366	0.558835	-0.033970	82.469978	33.600197	72.256882	-0.364401	0.000000	-1.708544	0.000000	0.000000	0.000000	-0.323380	0.039710	0.060291	0.000000	0.000000	3.000000	4.000000	0.000000
1168.290299	-0.109462	0.558926	-0.033789	82.505241	33.912273	72.383911	-0.418298	0.000000	-1.698495	0.000000	0.000000	0.000000	-0.328875	0.027479	0.054133	0.000000	0.000000	3.000000	4.000000	0.000000
1168.293632	-0.109462	0.558926	-0.033789	82.505241	33.912273	72.383911	-0.418298	0.000000	-1.698495	0.000000	0.000000	0.000000	-0.328875	0.027479	0.054133	0.000000	0.000000	3.000000	4.000000	0.000000
1168.296965	-0.109462	0.558926	-0.033789	82.505241	33.912273	72.383911	-0.418298	0.000000	-1.698495	0.000000	0.000000	0.000000	-0.328875	0.027479	0.054133	0.000000	0.000000	3.000000	4.000000	0.000000
1168.300299	-0.110583	0.559059	-0.033605	82.532234	34.137268	72.594864	-0.473110	0.000000	-1.689473	0.000000	0.000000	0.000000	-0.336297	0.039693	0.055401	0.000000	0.000000	3.000000	4.000000	0.000000
1168.303632	-0.110583	0.559059	-0.033605	82.532234	34.137268	72.594864	-0.473110	0.000000	-1.689473	0.000000	0.000000	0.000000	-0.336297	0.039693	0.055401	0.000000	0.000000	3.000000	4.000000	0.000000
1168.306965	-0.110583	0.559059	-0.033605	82.532234	34.137268	72.594864	-0.473110	0.000000	-1.689473	0.000000	0.000000	0.000000	-0.336297	0.039693	0.055401	0.000000	0.000000	3.000000	4.000000	0.000000
1168.310299	-0.111741	0.559174	-0.033452	82.534836	34.089706	72.564598	-0.529160	0.000000	-1.680240	0.000000	0.000000	0.000000	-0.347394	0.034640	0.045952	0.000000	0.000000	3.000000	4.000000	0.000000
1168.313632	-0.111741	0.559174	-0.033452	82.534836	34.089706	72.564598	-0.529160	0.000000	-1.680240	0.000000	0.000000	0.000000	-0.347394	0.034640	0.045952	0.000000	0.000000	3.000000	4.000000	0.000000
1168.316965	-0.111741	0.559174	-0.033452	82.534836	34.089706	72.564598	-0.529160	0.000000	-1.680240	0.000000	0.000000	0.000000	-0.347394	0.034640	0.045952	0.000000	0.000000	3.000000	4.000000	0.000000
1168.320299	-0.112905	0.559306	-0.033284	82.523094	33.880074	72.222046	-0.587059	0.000000	-1.672581	0.000000	0.000000	0.000000	-0.349231	0.039719	0.050296	0.000000	0.000000	3.000000	4.000000	0.000000
1168.323632	-0.112905	0.559306	-0.033284	82.523094	33.880074	72.222046	-0.587059	0.000000	-1.672581	0.000000	0.000000	0.000000	-0.349231	0.039719	0.050296	0.000000	0.000000	3.000000	4.000000	0.000000
1168.326965	-0.112905	0.559306	-0.033284	82.523094	33.880074	72.222046	-0.587059	0.000000	-1.672581	0.000000	0.000000	0.000000	-0.349231	0.039719	0.050296	0.000000	0.000000	3.000000	4.000000	0.000000
1168.330299	-0.114082	0.559449	-0.033079	82.500328	33.570980	71.678711	-0.645264	0.000000	-1.664198	0.000000	0.000000	0.000000	-0.352971	0.042668	0.061559	0.000000	0.000000	3.000000	4.000000	0.000000
1168.333632	-0.114082	0.559449	-0.033079	82.500328	33.570980	71.678711	-0.645264	0.000000	-1.664198	0.000000	0.000000	0.000000	-0.352971	0.042668	0.061559	0.000000	0.000000	3.000000	4.000000	0.000000
1168.336965	-0.114082	0.559449	-0.033079	82.500328	33.570980	71.678711	-0.645264	0.000000	-1.664198	0.000000	0.000000	0.000000	-0.352971	0.042668	0.061559	0.000000	0.000000	3.000000	4.000000	0.000000
1168.340299	-0.115265	0.559608	-0.032859	82.487907	33.379581	71.347771	-0.704092	0.000000	-1.653939	0.000000	0.000000	0.000000	-0.354905	0.047757	0.065846	0.000000	0.000000	3.000000	4.000000	0.000000
1168.343632	-0.115265	0.559608	-0.032859	82.487907	33.379581	71.347771	-0.704092	0.000000	-1.653939	0.000000	0.000000	0.000000	-0.354905	0.047757	0.065846	0.000000	0.000000	3.000000	4.000000	0.000000
1168.346965	-0.115265	0.559608	-0.032859	82.487907	33.379581	71.347771	-0.704092	0.000000	-1.653939	0.000000	0.000000	0.000000	-0.354905	0.047757	0.065846	0.000000	0.000000	3.000000	4.000000	0.000000
1168.350299	-0.116470	0.559767	-0.032649	82.493004	33.366226	71.321564	-0.763243	0.000000	-1.642964	0.000000	0.000000	0.000000	-0.361468	0.047768	0.063144	0.000000	0.000000	3.000000	4.000000	0.000000
1168.353632	-0.116470	0.559767	-0.032649	82.493004	33.366226	71.321564	-0.763243	0.000000	-1.642964	0.000000	0.000000	0.000000	-0.361468	0.047768	0.063144	0.000000	0.000000	3.000000	4.000000	0.000000
1168.356965	-0.116470	0.559767	-0.032649	82.493004	33.366226	71.321564	-0.763243	0.000000	-1.642964	0.000000	0.000000	0.000000	-0.361468	0.047768	0.063144	0.000000	0.000000	3.000000	4.000000	0.000000
1168.360299	-0.117683	0.559919	-0.032419	82.521339	33.620636	71.598030	-0.823487	0.000000	-1.632440	0.000000	0.000000	0.000000	-0.363904	0.045655	0.068987	0.000000	0.000000	3.000000	4.000000	0.000000
1168.363632	-0.117683	0.559919	-0.032419	82.521339	33.620636	71.598030	-0.823487	0.000000	-1.632440	0.000000	0.000000	0.000000	-0.363904	0.045655	0.068987	0.000000	0.000000	3.000000	4.000000	0.000000
1168.366965	-0.117683	0.559919	-0.032419	82.521339	33.620636	71.598030	-0.823487	0.000000	-1.632440	0.000000	0.000000	0.000000	-0.363904	0.045655	0.068987	0.000000	0.000000	3.000000	4.000000	0.000000
1168.370299	-0.118877	0.560071	-0.032187	82.566002	34.071991	72.133621	-0.884138	0.000000	-1.620943	0.000000	0.000000	0.000000	-0.358399	0.045652	0.069585	0.000000	0.000000	3.000000	4.000000	0.000000
1168.373632	-0.118877	0.560071	-0.032187	82.566002	34.071991	72.133621	-0.884138	0.000000	-1.620943	0.000000	0.000000	0.000000	-0.358399	0.045652	0.069585	0.000000	0.000000	3.000000	4.000000	0.000000
1168.376965	-0.118877	0.560071	-0.032187	82.566002	34.071991	72.133621	-0.884138	0.000000	-1.620943	0.000000	0.000000	0.000000	-0.358399	0.045652	0.069585	0.000000	0.000000	3.000000	4.000000	0.000000
1168.380299	-0.120049	0.560207	-0.031970	82.616852	34.609455	72.651237	-0.943871	0.000000	-1.609345	0.000000	0.000000	0.000000	-0.351391	0.040540	0.064946	0.000000	0.000000	3.000000	4.000000	0.000000
1168.383632	-0.120049	0.560207	-0.031970	82.616852	34.609455	72.651237	-0.943871	0.000000	-1.609345	0.000000	0.000000	0.000000	-0.351391	0.040540	0.064946	0.000000	0.000000	3.000000	4.000000	0.000000
1168.386965	-0.120049	0.560207	-0.031970	82.616852	34.609455	72.651237	-0.943871	0.000000	-1.609345	0.000000	0.000000	0.000000	-0.351391	0.040540	0.064946	0.000000	0.000000	3.000000	4.000000	0.000000
1168.390299	-0.121228	0.560335	-0.031734	82.654900	35.017078	72.829735	-1.002437	0.000000	-1.598521	0.000000	0.000000	0.000000	-0.353862	0.038400	0.070834	0.000000	0.000000	3.000000	4.000000	0.000000
1168.393632	-0.121228	0.560335	-0.031734	82.654900	35.017078	72.829735	-1.002437	0.000000	-1.598521	0.000000	0.000000	0.000000	-0.353862	0.038400	0.070834	0.000000	0.000000	3.000000	4.000000	0.000000
1168.396965	-0.121228	0.560335	-0.031734	82.654900	35.017078	72.829735	-1.002437	0.000000	-1.598521	0.000000	0.000000	0.000000	-0.353862	0.038400	0.070834	0.000000	0.000000	3.000000	4.000000	0.000000
1168.400299	-0.122428	0.560487	-0.031513	82.684448	35.346836	72.885262	-1.061414	0.000000	-1.586715	0.000000	0.000000	0.000000	-0.359993	0.045639	0.066434	0.000000	0.000000	3.000000	4.000000	0.000000
1168.403632	-0.122428	0.560487	-0.031513	82.684448	35.346836	72.885262	-1.061414	0.000000	-1.586715	0.000000	0.000000	0.000000	-0.359993	0.045639	0.066434	0.000000	0.000000	3.000000	4.000000	0.000000
1168.406965	-0.122428	0.560487	-0.031513	82.684448	35.346836	72.885262	-1.061414	0.000000	-1.586715	0.000000	0.000000	0.000000	-0.359993	0.045639	0.066434	0.000000	0.000000	3.000000	4.000000	0.000000
1168.410299	-0.123637	0.560632	-0.031272	82.708008	35.608852	73.006363	-1.121412	0.000000	-1.575643	0.000000	0.000000	0.000000	-0.362524	0.043494	0.072255	0.000000	0.000000	3.000000	4.000000	0.000000
1168.413632	-0.123637	0.560632	-0.031272	82.708008	35.608852	73.006363	-1.121412	0.000000	-1.575643	0.000000	0.000000	0.000000	-0.362524	0.043494	0.072255	0.000000	0.000000	3.000000	4.000000	0.000000
1168.416965	-0.123637	0.560632	-0.031272	82.708008	35.608852	73.006363	-1.121412	0.000000	-1.575643	0.000000	0.000000	0.000000	-0.362524	0.043494	0.072255	0.000000	0.000000	3.000000	4.000000	0.000000
1168.420299	-0.124867	0.560777	-0.031041	82.727966	35.881573	73.133385	-1.181833	0.000000	-1.563600	0.000000	0.000000	0.000000	-0.369150	0.043475	0.069392	0.000000	0.000000	3.000000	4.000000	0.000000
1168.423632	-0.124867	0.560777	-0.031041	82.727966	35.881573	73.133385	-1.181833	0.000000	-1.563600	0.000000	0.000000	0.000000	-0.369150	0.043475	0.069392	0.000000	0.000000	3.000000	4.000000	0.000000
1168.426965	-0.124867	0.560777	-0.031041	82.727966	35.881573	73.133385	-1.181833	0.000000	-1.563600	0.000000	0.000000	0.000000	-0.369150	0.043475	0.069392	0.000000	0.000000	3.000000	4.000000	0.000000
1168.430299	-0.126096	0.560948	-0.030749	82.726837	36.085659	73.141998	-1.243358	0.000000	-1.552035	0.000000	0.000000	0.000000	-0.368779	0.051550	0.087441	0.000000	0.000000	3.000000	4.000000	0.000000
1168.433632	-0.126096	0.560948	-0.030749	82.726837	36.085659	73.141998	-1.243358	0.000000	-1.552035	0.000000	0.000000	0.000000	-0.368779	0.051550	0.087441	0.000000	0.000000	3.000000	4.000000	0.000000
1168.436965	-0.126096	0.560948	-0.030749	82.726837	36.085659	73.141998	-1.243358	0.000000	-1.552035	0.000000	0.000000	0.000000	-0.368779	0.051550	0.087441	0.000000	0.000000	3.000000	4.000000	0.000000
1168.440299	-0.127282	0.561103	-0.030467	82.710541	36.299911	73.235260	-1.304821	0.000000	-1.537461	0.000000	0.000000	0.000000	-0.355692	0.046397	0.084693	0.000000	0.000000	3.000000	4.000000	0.000000
1168.443632	-0.127282	0.561103	-0.030467	82.710541	36.299911	73.235260	-1.304821	0.000000	-1.537461	0.000000	0.000000	0.000000	-0.355692	0.046397	0.084693	0.000000	0.000000	3.000000	4.000000	0.000000
1168.446965	-0.127282	0.561103	-0.030467	82.710541	36.299911	73.235260	-1.304821	0.000000	-1.537461	0.000000	0.000000	0.000000	-0.355692	0.046397	0.084693	0.000000	0.000000	3.000000	4.000000	0.000000
1168.450299	-0.128458	0.561226	-0.030154	82.712341	36.537560	73.362892	-1.364103	0.000000	-1.523346	0.000000	0.000000	0.000000	-0.352759	0.036908	0.093969	0.000000	0.000000	3.000000	4.000000	0.000000
1168.453632	-0.128458	0.561226	-0.030154	82.712341	36.537560	73.362892	-1.364103	0.000000	-1.523346	0.000000	0.000000	0.000000	-0.352759	0.036908	0.093969	0.000000	0.000000	3.000000	4.000000	0.000000
1168.456965	-0.128458	0.561226	-0.030154	82.712341	36.537560	73.362892	-1.364103	0.000000	-1.523346	0.000000	0.000000	0.000000	-0.352759	0.036908	0.093969	0.000000	0.000000	3.000000	4.000000	0.000000
1168.460299	-0.129651	0.561332	-0.029867	82.740631	36.877609	73.639488	-1.422897	0.000000	-1.507684	0.000000	0.000000	0.000000	-0.357874	0.031752	0.085867	0.000000	0.000000	3.000000	4.000000	0.000000
1168.463632	-0.129651	0.561332	-0.029867	82.740631	36.877609	73.639488	-1.422897	0.000000	-1.507684	0.000000	0.000000	0.000000	-0.357874	0.031752	0.085867	0.000000	0.000000	3.000000	4.000000	0.000000
1168.466965	-0.129651	0.561332	-0.029867	82.740631	36.877609	73.639488	-1.422897	0.000000	-1.507684	0.000000	0.000000	0.000000	-0.357874	0.031752	0.085867	0.000000	0.000000	3.000000	4.000000	0.000000
1168.470299	-0.130832	0.561430	-0.029556	82.784035	37.450214	74.199966	-1.482542	0.000000	-1.493373	0.000000	0.000000	0.000000	-0.354488	0.029493	0.093529	0.000000	0.000000	3.000000	4.000000	0.000000
1168.473632	-0.130832	0.561430	-0.029556	82.784035	37.450214	74.199966	-1.482542	0.000000	-1.493373	0.000000	0.000000	0.000000	-0.354488	0.029493	0.093529	0.000000	0.000000	3.000000	4.000000	0.000000
1168.476965	-0.130832	0.561430	-0.029556	82.784035	37.450214	74.199966	-1.482542	0.000000	-1.493373	0.000000	0.000000	0.000000	-0.354488	0.029493	0.093529	0.000000	0.000000	3.000000	4.000000	0.000000
1168.480299	-0.132012	0.561487	-0.029259	82.830948	38.088413	74.754410	-1.541624	0.000000	-1.477785	0.000000	0.000000	0.000000	-0.354001	0.016962	0.088917	0.000000	0.000000	3.000000	4.000000	0.000000
1168.483632	-0.132012	0.561487	-0.029259	82.830948	38.088413	74.754410	-1.541624	0.000000	-1.477785	0.000000	0.000000	0.000000	-0.354001	0.016962	0.088917	0.000000	0.000000	3.000000	4.000000	0.000000
1168.486965	-0.132012	0.561487	-0.029259	82.830948	38.088413	74.754410	-1.541624	0.000000	-1.477785	0.000000	0.000000	0.000000	-0.354001	0.016962	0.088917	0.000000	0.000000	3.000000	4.000000	0.000000
1168.490299	-0.133174	0.561543	-0.028960	82.878777	38.772511	75.279984	-1.600624	0.000000	-1.462965	0.000000	0.000000	0.000000	-0.348508	0.016856	0.089790	0.000000	0.000000	3.000000	4.000000	0.000000
1168.493632	-0.133174	0.561543	-0.028960	82.878777	38.772511	75.279984	-1.600624	0.000000	-1.462965	0.000000	0.000000	0.000000	-0.348508	0.016856	0.089790	0.000000	0.000000	3.000000	4.000000	0.000000
1168.496965	-0.133174	0.561543	-0.028960	82.878777	38.772511	75.279984	-1.600624	0.000000	-1.462965	0.000000	0.000000	0.000000	-0.348508	0.016856	0.089790	0.000000	0.000000	3.000000	4.000000	0.000000
1168.500299	-0.134319	0.561574	-0.028652	82.919220	39.581573	75.976089	-1.658709	0.000000	-1.448000	0.000000	0.000000	0.000000	-0.343510	0.009406	0.092343	0.000000	0.000000	3.000000	4.000000	0.000000
1168.503632	-0.134319	0.561574	-0.028652	82.919220	39.581573	75.976089	-1.658709	0.000000	-1.448000	0.000000	0.000000	0.000000	-0.343510	0.009406	0.092343	0.000000	0.000000	3.000000	4.000000	0.000000
1168.506965	-0.134319	0.561574	-0.028652	82.919220	39.581573	75.976089	-1.658709	0.000000	-1.448000	0.000000	0.000000	0.000000	-0.343510	0.009406	0.092343	0.000000	0.000000	3.000000	4.000000	0.000000
1168.510299	-0.135426	0.561605	-0.028335	82.937477	40.486553	76.961441	-1.715961	0.000000	-1.432610	0.000000	0.000000	0.000000	-0.331887	0.009302	0.095238	0.000000	0.000000	3.000000	4.000000	0.000000
1168.513632	-0.135426	0.561605	-0.028335	82.937477	40.486553	76.961441	-1.715961	0.000000	-1.432610	0.000000	0.000000	0.000000	-0.331887	0.009302	0.095238	0.000000	0.000000	3.000000	4.000000	0.000000
1168.516965	-0.135426	0.561605	-0.028335	82.937477	40.486553	76.961441	-1.715961	0.000000	-1.432610	0.000000	0.000000	0.000000	-0.331887	0.009302	0.095238	0.000000	0.000000	3.000000	4.000000	0.000000
1168.520299	-0.136460	0.561626	-0.028041	82.947098	41.434299	78.054070	-1.771275	0.000000	-1.416737	0.000000	0.000000	0.000000	-0.310299	0.006266	0.088166	0.000000	0.000000	3.000000	4.000000	0.000000
1168.523632	-0.136460	0.561626	-0.028041	82.947098	41.434299	78.054070	-1.771275	0.000000	-1.416737	0.000000	0.000000	0.000000	-0.310299	0.006266	0.088166	0.000000	0.000000	3.000000	4.000000	0.000000
1168.526965	-0.136460	0.561626	-0.028041	82.947098	41.434299	78.054070	-1.771275	0.000000	-1.416737	0.000000	0.000000	0.000000	-0.310299	0.006266	0.088166	0.000000	0.000000	3.000000	4.000000	0.000000
1168.530299	-0.137424	0.561612	-0.027765	82.980072	42.502571	79.229568	-1.822992	0.000000	-1.402043	0.000000	0.000000	0.000000	-0.289132	-0.004131	0.082890	0.000000	0.000000	3.000000	4.000000	0.000000
1168.533632	-0.137424	0.561612	-0.027765	82.980072	42.502571	79.229568	-1.822992	0.000000	-1.402043	0.000000	0.000000	0.000000	-0.289132	-0.004131	0.082890	0.000000	0.000000	3.000000	4.000000	0.000000
1168.536965	-0.137424	0.561612	-0.027765	82.980072	42.502571	79.229568	-1.822992	0.000000	-1.402043	0.000000	0.000000	0.000000	-0.289132	-0.004131	0.082890	0.000000	0.000000	3.000000	4.000000	0.000000
1168.540299	-0.137424	0.561612	-0.027765	83.034691	43.554623	80.331802	-1.871181	0.000000	-1.388227	0.000000	0.000000	0.000000	-0.289132	-0.004131	0.082890	0.000000	0.000000	3.000000	4.000000	0.000000
1168.543632	-0.138330	0.561571	-0.027535	83.034691	43.554623	80.331802	-1.871181	0.000000	-1.388227	0.000000	0.000000	0.000000	-0.271796	-0.012305	0.068991	0.000000	0.000000	3.000000	4.000000	0.000000
1168.546965	-0.138330	0.561571	-0.027535	83.034691	43.554623	80.331802	-1.871181	0.000000	-1.388227	0.000000	0.000000	0.000000	-0.271796	-0.012305	0.068991	0.000000	0.000000	3.000000	4.000000	0.000000
1168.550299	-0.139155	0.561528	-0.027349	83.088341	44.647060	81.427246	-1.871181	0.000000	-1.388227	0.000000	0.000000	0.000000	-0.247708	-0.013094	0.055567	0.000000	0.000000	3.000000	4.000000	0.000000
1168.553632	-0.139155	0.561528	-0.027349	83.088341	44.647060	81.427246	-1.871181	0.000000	-1.388227	0.000000	0.000000	0.000000	-0.247708	-0.013094	0.055567	0.000000	0.000000	3.000000	4.000000	0.000000
1168.556965	-0.139155	0.561528	-0.027349	83.088341	44.647060	81.427246	-1.871181	0.000000	-1.388227	0.000000	0.000000	0.000000	-0.247708	-0.013094	0.055567	0.000000	0.000000	3.000000	4.000000	0.000000
1168.560299	-0.139923	0.561457	-0.027210	83.133759	45.634846	82.333748	-1.957765	0.000000	-1.367468	0.000000	0.000000	0.000000	-0.230165	-0.021209	0.041923	0.000000	0.000000	3.000000	4.000000	0.000000
1168.563632	-0.139923	0.561457	-0.027210	83.133759	45.634846	82.333748	-1.957765	0.000000	-1.367468	0.000000	0.000000	0.000000	-0.230165	-0.021209	0.041923	0.000000	0.000000	3.000000	4.000000	0.000000
1168.566965	-0.139923	0.561457	-0.027210	83.133759	45.634846	82.333748	-1.957765	0.000000	-1.367468	0.000000	0.000000	0.000000	-0.230165	-0.021209	0.041923	0.000000	0.000000	3.000000	4.000000	0.000000
1168.570299	-0.140664	0.561367	-0.027151	83.171219	46.466843	83.022842	-1.996126	0.000000	-1.360481	0.000000	0.000000	0.000000	-0.222556	-0.027101	0.017581	0.000000	0.000000	3.000000	4.000000	0.000000
1168.573632	-0.140664	0.561367	-0.027151	83.171219	46.466843	83.022842	-1.996126	0.000000	-1.360481	0.000000	0.000000	0.000000	-0.222556	-0.027101	0.017581	0.000000	0.000000	3.000000	4.000000	0.000000
1168.576965	-0.140664	0.561367	-0.027151	83.171219	46.466843	83.022842	-1.996126	0.000000	-1.360481	0.000000	0.000000	0.000000	-0.222556	-0.027101	0.017581	0.000000	0.000000	3.000000	4.000000	0.000000
1168.580299	-0.140664	0.561367	-0.027151	83.195137	47.005264	83.531853	-2.033218	0.000000	-1.357550	0.000000	0.000000	0.000000	-0.222556	-0.027101	0.017581	0.000000	0.000000	3.000000	4.000000	0.000000
1168.583632	-0.141349	0.561316	-0.027131	83.195137	47.005264	83.531853	-2.033218	0.000000	-1.357550	0.000000	0.000000	0.000000	-0.205458	-0.015191	0.006020	0.000000	0.000000	3.000000	4.000000	0.000000
1168.586965	-0.141349	0.561316	-0.027131	83.195137	47.005264	83.531853	-2.033218	0.000000	-1.357550	0.000000	0.000000	0.000000	-0.205458	-0.015191	0.006020	0.000000	0.000000	3.000000	4.000000	0.000000
1168.590299	-0.142021	0.561256	-0.027152	83.207825	47.262070	83.857208	-2.033218	0.000000	-1.357550	0.000000	0.000000	0.000000	-0.201613	-0.018101	-0.006258	0.000000	0.000000	3.000000	4.000000	0.000000
1168.593632	-0.142021	0.561256	-0.027152	83.207825	47.262070	83.857208	-2.033218	0.000000	-1.357550	0.000000	0.000000	0.000000	-0.201613	-0.018101	-0.006258	0.000000	0.000000	3.000000	4.000000	0.000000
1168.596965	-0.142021	0.561256	-0.027152	83.207825	47.262070	83.857208	-2.033218	0.000000	-1.357550	0.000000	0.000000	0.000000	-0.201613	-0.018101	-0.006258	0.000000	0.000000	3.000000	4.000000	0.000000
1168.600299	-0.142021	0.561256	-0.027152	83.208572	47.220745	83.880783	-2.101063	0.000000	-1.357590	0.000000	0.000000	0.000000	-0.201613	-0.018101	-0.006258	0.000000	0.000000	3.000000	4.000000	0.000000
1168.603632	-0.142623	0.561228	-0.027181	83.208572	47.220745	83.880783	-2.101063	0.000000	-1.357590	0.000000	0.000000	0.000000	-0.180524	-0.008446	-0.008879	0.000000	0.000000	3.000000	4.000000	0.000000
1168.606965	-0.142623	0.561228	-0.027181	83.208572	47.220745	83.880783	-2.101063	0.000000	-1.357590	0.000000	0.000000	0.000000	-0.180524	-0.008446	-0.008879	0.000000	0.000000	3.000000	4.000000	0.000000
1168.610299	-0.143100	0.561222	-0.027246	83.207275	47.134228	83.856636	-2.101063	0.000000	-1.357590	0.000000	0.000000	0.000000	-0.143182	-0.001672	-0.019268	0.000000	0.000000	3.000000	4.000000	0.000000
1168.613632	-0.143100	0.561222	-0.027246	83.207275	47.134228	83.856636	-2.101063	0.000000	-1.357590	0.000000	0.000000	0.000000	-0.143182	-0.001672	-0.019268	0.000000	0.000000	3.000000	4.000000	0.000000
1168.616965	-0.143100	0.561222	-0.027246	83.207275	47.134228	83.856636	-2.101063	0.000000	-1.357590	0.000000	0.000000	0.000000	-0.143182	-0.001672	-0.019268	0.000000	0.000000	3.000000	4.000000	0.000000
1168.620299	-0.143100	0.561222	-0.027246	83.205978	47.061375	83.824600	-2.155015	0.000000	-1.362281	0.000000	0.000000	0.000000	-0.143182	-0.001672	-0.019268	0.000000	0.000000	3.000000	4.000000	0.000000
1168.623632	-0.143488	0.561224	-0.027306	83.205978	47.061375	83.824600	-2.155015	0.000000	-1.362281	0.000000	0.000000	0.000000	-0.116438	0.000631	-0.018025	0.000000	0.000000	3.000000	4.000000	0.000000
1168.626965	-0.143488	0.561224	-0.027306	83.205978	47.061375	83.824600	-2.155015	0.000000	-1.362281	0.000000	0.000000	0.000000	-0.116438	0.000631	-0.018025	0.000000	0.000000	3.000000	4.000000	0.000000
1168.630299	-0.143488	0.561224	-0.027306	83.204681	46.991222	83.800514	-2.155015	0.000000	-1.362281	0.000000	0.000000	0.000000	-0.116438	0.000631	-0.018025	0.000000	0.000000	3.000000	4.000000	0.000000
1168.633632	-0.143488	0.561224	-0.027306	83.204681	46.991222	83.800514	-2.155015	0.000000	-1.362281	0.000000	0.000000	0.000000	-0.116438	0.000631	-0.018025	0.000000	0.000000	3.000000	4.000000	0.000000
1168.636965	-0.143836	0.561226	-0.027352	83.204681	46.991222	83.800514	-2.155015	0.000000	-1.362281	0.000000	0.000000	0.000000	-0.104200	0.000628	-0.014033	0.000000	0.000000	3.000000	4.000000	0.000000
1168.640299	-0.144127	0.561243	-0.027431	83.203415	46.929253	83.768471	-2.174421	0.000000	-1.365285	0.000000	0.000000	0.000000	-0.087415	0.005147	-0.023551	0.000000	0.000000	3.000000	4.000000	0.000000
1168.643632	-0.144127	0.561243	-0.027431	83.203415	46.929253	83.768471	-2.174421	0.000000	-1.365285	0.000000	0.000000	0.000000	-0.087415	0.005147	-0.023551	0.000000	0.000000	3.000000	4.000000	0.000000
1168.646965	-0.144127	0.561243	-0.027431	83.203415	46.929253	83.768471	-2.174421	0.000000	-1.365285	0.000000	0.000000	0.000000	-0.087415	0.005147	-0.023551	0.000000	0.000000	3.000000	4.000000	0.000000
1168.650299	-0.144127	0.561243	-0.027431	83.202080	46.872715	83.744408	-2.206357	0.000000	-1.371549	0.000000	0.000000	0.000000	-0.087415	0.005147	-0.023551	0.000000	0.000000	3.000000	4.000000	0.000000
1168.653632	-0.144391	0.561270	-0.027456	83.202080	46.872715	83.744408	-2.206357	0.000000	-1.371549	0.000000	0.000000	0.000000	-0.079177	0.008054	-0.007578	0.000000	0.000000	3.000000	4.000000	0.000000
1168.656965	-0.144391	0.561270	-0.027456	83.202080	46.872715	83.744408	-2.206357	0.000000	-1.371549	0.000000	0.000000	0.000000	-0.079177	0.008054	-0.007578	0.000000	0.000000	3.000000	4.000000	0.000000
1168.660299	-0.144391	0.561270	-0.027456	83.199486	46.792320	83.696312	-2.206357	0.000000	-1.371549	0.000000	0.000000	0.000000	-0.079177	0.008054	-0.007578	0.000000	0.000000	3.000000	4.000000	0.000000
1168.663632	-0.144391	0.561270	-0.027456	83.199486	46.792320	83.696312	-2.206357	0.000000	-1.371549	0.000000	0.000000	0.000000	-0.079177	0.008054	-0.007578	0.000000	0.000000	3.000000	4.000000	0.000000
1168.666965	-0.144642	0.561287	-0.027521	83.199486	46.792320	83.696312	-2.206357	0.000000	-1.371549	0.000000	0.000000	0.000000	-0.075167	0.005171	-0.019545	0.000000	0.000000	3.000000	4.000000	0.000000
1168.670299	-0.144642	0.561287	-0.027521	83.196861	46.720108	83.648232	-2.219552	0.000000	-1.372813	0.000000	0.000000	0.000000	-0.075167	0.005171	-0.019545	0.000000	0.000000	3.000000	4.000000	0.000000
1168.673632	-0.144642	0.561287	-0.027521	83.196861	46.720108	83.648232	-2.219552	0.000000	-1.372813	0.000000	0.000000	0.000000	-0.075167	0.005171	-0.019545	0.000000	0.000000	3.000000	4.000000	0.000000
1168.676965	-0.144642	0.561287	-0.027521	83.196861	46.720108	83.648232	-2.219552	0.000000	-1.372813	0.000000	0.000000	0.000000	-0.075167	0.005171	-0.019545	0.000000	0.000000	3.000000	4.000000	0.000000
1168.680299	-0.145017	0.561373	-0.027552	83.194267	46.650734	83.600288	-2.232080	0.000000	-1.376070	0.000000	0.000000	0.000000	-0.112695	0.025785	-0.009316	0.000000	0.000000	3.000000	4.000000	0.000000
1168.683632	-0.145017	0.561373	-0.027552	83.194267	46.650734	83.600288	-2.232080	0.000000	-1.376070	0.000000	0.000000	0.000000	-0.112695	0.025785	-0.009316	0.000000	0.000000	3.000000	4.000000	0.000000
1168.686965	-0.145017	0.561373	-0.027552	83.194267	46.650734	83.600288	-2.232080	0.000000	-1.376070	0.000000	0.000000	0.000000	-0.112695	0.025785	-0.009316	0.000000	0.000000	3.000000	4.000000	0.000000
1168.690299	-0.145145	0.561391	-0.027577	83.191650	46.584042	83.552292	-2.250863	0.000000	-1.377623	0.000000	0.000000	0.000000	-0.038449	0.005163	-0.007249	0.000000	0.000000	3.000000	4.000000	0.000000
1168.693632	-0.145145	0.561391	-0.027577	83.191650	46.584042	83.552292	-2.250863	0.000000	-1.377623	0.000000	0.000000	0.000000	-0.038449	0.005163	-0.007249	0.000000	0.000000	3.000000	4.000000	0.000000
1168.696965	-0.145145	0.561391	-0.027577	83.191650	46.584042	83.552292	-2.250863	0.000000	-1.377623	0.000000	0.000000	0.000000	-0.038449	0.005163	-0.007249	0.000000	0.000000	3.000000	4.000000	0.000000
1168.700299	-0.145145	0.561391	-0.027577	83.189003	46.525543	83.504326	-2.257271	0.000000	-1.378831	0.000000	0.000000	0.000000	-0.038449	0.005163	-0.007249	0.000000	0.000000	3.000000	4.000000	0.000000
1168.703632	-0.145239	0.561425	-0.027570	83.189003	46.525543	83.504326	-2.257271	0.000000	-1.378831	0.000000	0.000000	0.000000	-0.027956	0.010323	0.002023	0.000000	0.000000	3.000000	4.000000	0.000000
1168.706965	-0.145239	0.561425	-0.027570	83.189003	46.525543	83.504326	-2.257271	0.000000	-1.378831	0.000000	0.000000	0.000000	-0.027956	0.010323	0.002023	0.000000	0.000000	3.000000	4.000000	0.000000
1168.710299	-0.145239	0.561425	-0.027570	83.187637	46.499016	83.480347	-2.257271	0.000000	-1.378831	0.000000	0.000000	0.000000	-0.027956	0.010323	0.002023	0.000000	0.000000	3.000000	4.000000	0.000000
1168.713632	-0.145239	0.561425	-0.027570	83.187637	46.499016	83.480347	-2.257271	0.000000	-1.378831	0.000000	0.000000	0.000000	-0.027956	0.010323	0.002023	0.000000	0.000000	3.000000	4.000000	0.000000
1168.716965	-0.145265	0.561442	-0.027560	83.187637	46.499016	83.480347	-2.257271	0.000000	-1.378831	0.000000	0.000000	0.000000	-0.007853	0.005169	0.003078	0.000000	0.000000	3.000000	4.000000	0.000000
1168.720299	-0.145265	0.561442	-0.027560	83.187637	46.499016	83.480347	-2.261930	0.000000	-1.378494	0.000000	0.000000	0.000000	-0.007853	0.005169	0.003078	0.000000	0.000000	3.000000	4.000000	0.000000
1168.723632	-0.145265	0.561442	-0.027560	83.187637	46.499016	83.480347	-2.261930	0.000000	-1.378494	0.000000	0.000000	0.000000	-0.007853	0.005169	0.003078	0.000000	0.000000	3.000000	4.000000	0.000000
1168.726965	-0.145265	0.561442	-0.027560	83.187637	46.499016	83.480347	-2.261930	0.000000	-1.378494	0.000000	0.000000	0.000000	-0.007853	0.005169	0.003078	0.000000	0.000000	3.000000	4.000000	0.000000
1168.730299	-0.145216	0.561450	-0.027568	83.187706	46.504490	83.480385	-2.263239	0.000000	-1.377981	0.000000	0.000000	0.000000	0.014526	0.002272	-0.002628	0.000000	0.000000	3.000000	4.000000	0.000000
1168.733632	-0.145216	0.561450	-0.027568	83.187706	46.504490	83.480385	-2.263239	0.000000	-1.377981	0.000000	0.000000	0.000000	0.014526	0.002272	-0.002628	0.000000	0.000000	3.000000	4.000000	0.000000
1168.736965	-0.145216	0.561450	-0.027568	83.187706	46.504490	83.480385	-2.263239	0.000000	-1.377981	0.000000	0.000000	0.000000	0.014526	0.002272	-0.002628	0.000000	0.000000	3.000000	4.000000	0.000000
1168.740299	-0.145216	0.561450	-0.027568	83.187706	46.512638	83.480370	-2.260819	0.000000	-1.378419	0.000000	0.000000	0.000000	0.014526	0.002272	-0.002628	0.000000	0.000000	3.000000	4.000000	0.000000
1168.743632	-0.145148	0.561457	-0.027570	83.187706	46.512638	83.480370	-2.260819	0.000000	-1.378419	0.000000	0.000000	0.000000	0.020642	0.002271	-0.000563	0.000000	0.000000	3.000000	4.000000	0.000000
1168.746965	-0.145148	0.561457	-0.027570	83.187706	46.512638	83.480370	-2.260819	0.000000	-1.378419	0.000000	0.000000	0.000000	0.020642	0.002271	-0.000563	0.000000	0.000000	3.000000	4.000000	0.000000
1168.750299	-0.145148	0.561457	-0.027570	83.187706	46.523514	83.480370	-2.260819	0.000000	-1.378419	0.000000	0.000000	0.000000	0.020642	0.002271	-0.000563	0.000000	0.000000	3.000000	4.000000	0.000000
1168.753632	-0.145148	0.561457	-0.027570	83.187706	46.523514	83.480370	-2.260819	0.000000	-1.378419	0.000000	0.000000	0.000000	0.020642	0.002271	-0.000563	0.000000	0.000000	3.000000	4.000000	0.000000
1168.756965	-0.145066	0.561457	-0.027543	83.187706	46.523514	83.480370	-2.260819	0.000000	-1.378419	0.000000	0.000000	0.000000	0.024470	0.000000	0.008265	0.000000	0.000000	3.000000	4.000000	0.000000
1168.760299	-0.145066	0.561457	-0.027543	83.187675	46.539825	83.480362	-2.257378	0.000000	-1.378512	0.000000	0.000000	0.000000	0.024470	0.000000	0.008265	0.000000	0.000000	3.000000	4.000000	0.000000
1168.763632	-0.145066	0.561457	-0.027543	83.187675	46.539825	83.480362	-2.257378	0.000000	-1.378512	0.000000	0.000000	0.000000	0.024470	0.000000	0.008265	0.000000	0.000000	3.000000	4.000000	0.000000
1168.766965	-0.145066	0.561457	-0.027543	83.187675	46.539825	83.480362	-2.257378	0.000000	-1.378512	0.000000	0.000000	0.000000	0.024470	0.000000	0.008265	0.000000	0.000000	3.000000	4.000000	0.000000
1168.770299	-0.144786	0.561472	-0.027498	83.187675	46.556122	83.480331	-2.253300	0.000000	-1.377135	0.000000	0.000000	0.000000	0.084109	0.004541	0.013297	0.000000	0.000000	3.000000	4.000000	0.000000
1168.773632	-0.144786	0.561472	-0.027498	83.187675	46.556122	83.480331	-2.253300	0.000000	-1.377135	0.000000	0.000000	0.000000	0.084109	0.004541	0.013297	0.000000	0.000000	3.000000	4.000000	0.000000
1168.776965	-0.144786	0.561472	-0.027498	83.187675	46.556122	83.480331	-2.253300	0.000000	-1.377135	0.000000	0.000000	0.000000	0.084109	0.004541	0.013297	0.000000	0.000000	3.000000	4.000000	0.000000
1168.780299	-0.144786	0.561472	-0.027498	83.187706	46.577938	83.480400	-2.239281	0.000000	-1.374919	0.000000	0.000000	0.000000	0.084109	0.004541	0.013297	0.000000	0.000000	3.000000	4.000000	0.000000
1168.783632	-0.144607	0.561488	-0.027489	83.187706	46.577938	83.480400	-2.239281	0.000000	-1.374919	0.000000	0.000000	0.000000	0.053517	0.004540	0.002949	0.000000	0.000000	3.000000	4.000000	0.000000
1168.786965	-0.144607	0.561488	-0.027489	83.187706	46.577938	83.480400	-2.239281	0.000000	-1.374919	0.000000	0.000000	0.000000	0.053517	0.004540	0.002949	0.000000	0.000000	3.000000	4.000000	0.000000
1168.790299	-0.144607	0.561488	-0.027489	83.187675	46.602352	83.480331	-2.239281	0.000000	-1.374919	0.000000	0.000000	0.000000	0.053517	0.004540	0.002949	0.000000	0.000000	3.000000	4.000000	0.000000
1168.793632	-0.144607	0.561488	-0.027489	83.187675	46.602352	83.480331	-2.239281	0.000000	-1.374919	0.000000	0.000000	0.000000	0.053517	0.004540	0.002949	0.000000	0.000000	3.000000	4.000000	0.000000
1168.796965	-0.144401	0.561510	-0.027494	83.187675	46.602352	83.480331	-2.239281	0.000000	-1.374919	0.000000	0.000000	0.000000	0.061906	0.006810	-0.001786	0.000000	0.000000	3.000000	4.000000	0.000000
1168.800299	-0.144401	0.561510	-0.027494	83.189026	46.650696	83.504372	-2.230362	0.000000	-1.374427	0.000000	0.000000	0.000000	0.061906	0.006810	-0.001786	0.000000	0.000000	3.000000	4.000000	0.000000
1168.803632	-0.144401	0.561510	-0.027494	83.189026	46.650696	83.504372	-2.230362	0.000000	-1.374427	0.000000	0.000000	0.000000	0.061906	0.006810	-0.001786	0.000000	0.000000	3.000000	4.000000	0.000000
1168.806965	-0.144401	0.561510	-0.027494	83.189026	46.650696	83.504372	-2.230362	0.000000	-1.374427	0.000000	0.000000	0.000000	0.061906	0.006810	-0.001786	0.000000	0.000000	3.000000	4.000000	0.000000
1168.810299	-0.143871	0.561569	-0.027587	83.187584	46.687225	83.509987	-2.220045	0.000000	-1.374725	0.000000	0.000000	0.000000	0.159055	0.017484	-0.027708	0.000000	0.000000	3.000000	4.000000	0.000000
1168.813632	-0.143871	0.561569	-0.027587	83.187584	46.687225	83.509987	-2.220045	0.000000	-1.374725	0.000000	0.000000	0.000000	0.159055	0.017484	-0.027708	0.000000	0.000000	3.000000	4.000000	0.000000
1168.816965	-0.143871	0.561569	-0.027587	83.187584	46.687225	83.509987	-2.220045	0.000000	-1.374725	0.000000	0.000000	0.000000	0.159055	0.017484	-0.027708	0.000000	0.000000	3.000000	4.000000	0.000000
1168.820299	-0.143871	0.561569	-0.027587	83.181656	46.771400	83.562134	-2.193536	0.000000	-1.379343	0.000000	0.000000	0.000000	0.159055	0.017484	-0.027708	0.000000	0.000000	3.000000	4.000000	0.000000
1168.823632	-0.143521	0.561589	-0.027615	83.181656	46.771400	83.562134	-2.193536	0.000000	-1.379343	0.000000	0.000000	0.000000	0.104818	0.006166	-0.008328	0.000000	0.000000	3.000000	4.000000	0.000000
1168.826965	-0.143521	0.561589	-0.027615	83.181656	46.771400	83.562134	-2.193536	0.000000	-1.379343	0.000000	0.000000	0.000000	0.104818	0.006166	-0.008328	0.000000	0.000000	3.000000	4.000000	0.000000
1168.830299	-0.143521	0.561589	-0.027615	83.175850	46.833229	83.584587	-2.193536	0.000000	-1.379343	0.000000	0.000000	0.000000	0.104818	0.006166	-0.008328	0.000000	0.000000	3.000000	4.000000	0.000000
1168.833632	-0.143521	0.561589	-0.027615	83.175850	46.833229	83.584587	-2.193536	0.000000	-1.379343	0.000000	0.000000	0.000000	0.104818	0.006166	-0.008328	0.000000	0.000000	3.000000	4.000000	0.000000
1168.836965	-0.143150	0.561634	-0.027641	83.175850	46.833229	83.584587	-2.193536	0.000000	-1.379343	0.000000	0.000000	0.000000	0.111449	0.013547	-0.008001	0.000000	0.000000	3.000000	4.000000	0.000000
1168.840299	-0.142732	0.561662	-0.027672	83.175735	46.907131	83.614151	-2.176066	0.000000	-1.380731	0.000000	0.000000	0.000000	0.125358	0.008398	-0.009190	0.000000	0.000000	3.000000	4.000000	0.000000
1168.843632	-0.142732	0.561662	-0.027672	83.175735	46.907131	83.614151	-2.176066	0.000000	-1.380731	0.000000	0.000000	0.000000	0.125358	0.008398	-0.009190	0.000000	0.000000	3.000000	4.000000	0.000000
1168.846965	-0.142732	0.561662	-0.027672	83.175735	46.907131	83.614151	-2.176066	0.000000	-1.380731	0.000000	0.000000	0.000000	0.125358	0.008398	-0.009190	0.000000	0.000000	3.000000	4.000000	0.000000
1168.850299	-0.142732	0.561662	-0.027672	83.175735	46.956100	83.614174	-2.136598	0.000000	-1.383596	0.000000	0.000000	0.000000	0.125358	0.008398	-0.009190	0.000000	0.000000	3.000000	4.000000	0.000000
1168.853632	-0.142320	0.561707	-0.027686	83.175735	46.956100	83.614174	-2.136598	0.000000	-1.383596	0.000000	0.000000	0.000000	0.123605	0.013525	-0.004157	0.000000	0.000000	3.000000	4.000000	0.000000
1168.856965	-0.142320	0.561707	-0.027686	83.175735	46.956100	83.614174	-2.136598	0.000000	-1.383596	0.000000	0.000000	0.000000	0.123605	0.013525	-0.004157	0.000000	0.000000	3.000000	4.000000	0.000000
1168.860299	-0.142320	0.561707	-0.027686	83.175735	47.005047	83.614166	-2.136598	0.000000	-1.383596	0.000000	0.000000	0.000000	0.123605	0.013525	-0.004157	0.000000	0.000000	3.000000	4.000000	0.000000
1168.863632	-0.142320	0.561707	-0.027686	83.175735	47.005047	83.614166	-2.136598	0.000000	-1.383596	0.000000	0.000000	0.000000	0.123605	0.013525	-0.004157	0.000000	0.000000	3.000000	4.000000	0.000000
1168.866965	-0.141908	0.561753	-0.027700	83.175735	47.005047	83.614166	-2.136598	0.000000	-1.383596	0.000000	0.000000	0.000000	0.123565	0.013538	-0.004278	0.000000	0.000000	3.000000	4.000000	0.000000
1168.870299	-0.141509	0.561807	-0.027675	83.172974	47.034149	83.595848	-2.115997	0.000000	-1.384289	0.000000	0.000000	0.000000	0.119595	0.016426	0.007549	0.000000	0.000000	3.000000	4.000000	0.000000
1168.873632	-0.141509	0.561807	-0.027675	83.172974	47.034149	83.595848	-2.115997	0.000000	-1.384289	0.000000	0.000000	0.000000	0.119595	0.016426	0.007549	0.000000	0.000000	3.000000	4.000000	0.000000
1168.876965	-0.141509	0.561807	-0.027675	83.172974	47.034149	83.595848	-2.115997	0.000000	-1.384289	0.000000	0.000000	0.000000	0.119595	0.016426	0.007549	0.000000	0.000000	3.000000	4.000000	0.000000
1168.880299	-0.141509	0.561807	-0.027675	83.165886	47.080406	83.594406	-2.075471	0.000000	-1.383743	0.000000	0.000000	0.000000	0.119595	0.016426	0.007549	0.000000	0.000000	3.000000	4.000000	0.000000
1168.883632	-0.141063	0.561870	-0.027659	83.165886	47.080406	83.594406	-2.075471	0.000000	-1.383743	0.000000	0.000000	0.000000	0.134037	0.018652	0.004663	0.000000	0.000000	3.000000	4.000000	0.000000
1168.886965	-0.141063	0.561870	-0.027659	83.165886	47.080406	83.594406	-2.075471	0.000000	-1.383743	0.000000	0.000000	0.000000	0.134037	0.018652	0.004663	0.000000	0.000000	3.000000	4.000000	0.000000
1168.890299	-0.141063	0.561870	-0.027659	83.148453	47.184036	83.661560	-2.075471	0.000000	-1.383743	0.000000	0.000000	0.000000	0.134037	0.018652	0.004663	0.000000	0.000000	3.000000	4.000000	0.000000
1168.893632	-0.141063	0.561870	-0.027659	83.148453	47.184036	83.661560	-2.075471	0.000000	-1.383743	0.000000	0.000000	0.000000	0.134037	0.018652	0.004663	0.000000	0.000000	3.000000	4.000000	0.000000
1168.896965	-0.140603	0.561924	-0.027615	83.148453	47.184036	83.661560	-2.075471	0.000000	-1.383743	0.000000	0.000000	0.000000	0.137904	0.016389	0.013317	0.000000	0.000000	3.000000	4.000000	0.000000
1168.900299	-0.140082	0.561977	-0.027620	83.123940	47.281826	83.726852	-2.053131	0.000000	-1.382966	0.000000	0.000000	0.000000	0.156247	0.015721	-0.001601	0.000000	0.000000	3.000000	4.000000	0.000000
1168.903632	-0.140082	0.561977	-0.027620	83.123940	47.281826	83.726852	-2.053131	0.000000	-1.382966	0.000000	0.000000	0.000000	0.156247	0.015721	-0.001601	0.000000	0.000000	3.000000	4.000000	0.000000
1168.906965	-0.140082	0.561977	-0.027620	83.123940	47.281826	83.726852	-2.053131	0.000000	-1.382966	0.000000	0.000000	0.000000	0.156247	0.015721	-0.001601	0.000000	0.000000	3.000000	4.000000	0.000000
1168.910299	-0.140082	0.561977	-0.027620	83.104965	47.424232	83.828209	-2.004105	0.000000	-1.381014	0.000000	0.000000	0.000000	0.156247	0.015721	-0.001601	0.000000	0.000000	3.000000	4.000000	0.000000
1168.913632	-0.139556	0.562012	-0.027643	83.104965	47.424232	83.828209	-2.004105	0.000000	-1.381014	0.000000	0.000000	0.000000	0.157868	0.010532	-0.006961	0.000000	0.000000	3.000000	4.000000	0.000000
1168.916965	-0.139556	0.562012	-0.027643	83.104965	47.424232	83.828209	-2.004105	0.000000	-1.381014	0.000000	0.000000	0.000000	0.157868	0.010532	-0.006961	0.000000	0.000000	3.000000	4.000000	0.000000
1168.920299	-0.139022	0.562054	-0.027690	83.090279	47.552021	83.912544	-2.004105	0.000000	-1.381014	0.000000	0.000000	0.000000	0.160009	0.012762	-0.013961	0.000000	0.000000	3.000000	4.000000	0.000000
1168.923632	-0.139022	0.562054	-0.027690	83.090279	47.552021	83.912544	-2.004105	0.000000	-1.381014	0.000000	0.000000	0.000000	0.160009	0.012762	-0.013961	0.000000	0.000000	3.000000	4.000000	0.000000
1168.926965	-0.139022	0.562054	-0.027690	83.090279	47.552021	83.912544	-2.004105	0.000000	-1.381014	0.000000	0.000000	0.000000	0.160009	0.012762	-0.013961	0.000000	0.000000	3.000000	4.000000	0.000000
1168.930299	-0.139022	0.562054	-0.027690	83.084312	47.659657	83.963661	-1.951125	0.000000	-1.384501	0.000000	0.000000	0.000000	0.160009	0.012762	-0.013961	0.000000	0.000000	3.000000	4.000000	0.000000
1168.933632	-0.138456	0.562087	-0.027771	83.084312	47.659657	83.963661	-1.951125	0.000000	-1.384501	0.000000	0.000000	0.000000	0.169911	0.009791	-0.024171	0.000000	0.000000	3.000000	4.000000	0.000000
1168.936965	-0.138456	0.562087	-0.027771	83.084312	47.659657	83.963661	-1.951125	0.000000	-1.384501	0.000000	0.000000	0.000000	0.169911	0.009791	-0.024171	0.000000	0.000000	3.000000	4.000000	0.000000
1168.940299	-0.137910	0.562119	-0.027858	83.082359	47.807720	84.056557	-1.951125	0.000000	-1.384501	0.000000	0.000000	0.000000	0.163693	0.009770	-0.026365	0.000000	0.000000	3.000000	4.000000	0.000000
1168.943632	-0.137910	0.562119	-0.027858	83.082359	47.807720	84.056557	-1.951125	0.000000	-1.384501	0.000000	0.000000	0.000000	0.163693	0.009770	-0.026365	0.000000	0.000000	3.000000	4.000000	0.000000
1168.946965	-0.137910	0.562119	-0.027858	83.082359	47.807720	84.056557	-1.951125	0.000000	-1.384501	0.000000	0.000000	0.000000	0.163693	0.009770	-0.026365	0.000000	0.000000	3.000000	4.000000	0.000000
1168.950299	-0.137910	0.562119	-0.027858	83.077713	47.938675	84.131187	-1.895524	0.000000	-1.392923	0.000000	0.000000	0.000000	0.163693	0.009770	-0.026365	0.000000	0.000000	3.000000	4.000000	0.000000
1168.953632	-0.137317	0.562159	-0.027957	83.077713	47.938675	84.131187	-1.895524	0.000000	-1.392923	0.000000	0.000000	0.000000	0.177990	0.011982	-0.029481	0.000000	0.000000	3.000000	4.000000	0.000000
1168.956965	-0.137317	0.562159	-0.027957	83.077713	47.938675	84.131187	-1.895524	0.000000	-1.392923	0.000000	0.000000	0.000000	0.177990	0.011982	-0.029481	0.000000	0.000000	3.000000	4.000000	0.000000
1168.960299	-0.136312	0.562438	-0.027728	83.040352	47.838966	83.930077	-1.895524	0.000000	-1.392923	0.000000	0.000000	0.000000	0.301418	0.083479	0.068650	0.000000	0.000000	3.000000	4.000000	0.000000
1168.963632	-0.136312	0.562438	-0.027728	83.040352	47.838966	83.930077	-1.895524	0.000000	-1.392923	0.000000	0.000000	0.000000	0.301418	0.083479	0.068650	0.000000	0.000000	3.000000	4.000000	0.000000
1168.966965	-0.136312	0.562438	-0.027728	83.040352	47.838966	83.930077	-1.895524	0.000000	-1.392923	0.000000	0.000000	0.000000	0.301418	0.083479	0.068650	0.000000	0.000000	3.000000	4.000000	0.000000
1168.970299	-0.135299	0.562376	-0.027741	83.014076	48.297207	84.311371	-1.815623	0.000000	-1.386395	0.000000	0.000000	0.000000	0.303942	-0.018357	-0.003815	0.000000	0.000000	3.000000	4.000000	0.000000
1168.973632	-0.135299	0.562376	-0.027741	83.014076	48.297207	84.311371	-1.815623	0.000000	-1.386395	0.000000	0.000000	0.000000	0.303942	-0.018357	-0.003815	0.000000	0.000000	3.000000	4.000000	0.000000
1168.976965	-0.135299	0.562376	-0.027741	83.014076	48.297207	84.311371	-1.815623	0.000000	-1.386395	0.000000	0.000000	0.000000	0.303942	-0.018357	-0.003815	0.000000	0.000000	3.000000	4.000000	0.000000
1168.980299	-0.135299	0.562376	-0.027741	83.009308	48.231819	84.159912	-1.764966	0.000000	-1.387031	0.000000	0.000000	0.000000	0.303942	-0.018357	-0.003815	0.000000	0.000000	3.000000	4.000000	0.000000
1168.983632	-0.134686	0.562509	-0.027766	83.009308	48.231819	84.159912	-1.764966	0.000000	-1.387031	0.000000	0.000000	0.000000	0.183845	0.039869	-0.007658	0.000000	0.000000	3.000000	4.000000	0.000000
1168.986965	-0.134686	0.562509	-0.027766	83.009308	48.231819	84.159912	-1.764966	0.000000	-1.387031	0.000000	0.000000	0.000000	0.183845	0.039869	-0.007658	0.000000	0.000000	3.000000	4.000000	0.000000
1168.990299	-0.133943	0.562745	-0.027638	83.022057	48.223782	84.047989	-1.764966	0.000000	-1.387031	0.000000	0.000000	0.000000	0.222992	0.070801	0.038439	0.000000	0.000000	3.000000	4.000000	0.000000
1168.993632	-0.133943	0.562745	-0.027638	83.022057	48.223782	84.047989	-1.764966	0.000000	-1.387031	0.000000	0.000000	0.000000	0.222992	0.070801	0.038439	0.000000	0.000000	3.000000	4.000000	0.000000
1168.996965	-0.133943	0.562745	-0.027638	83.022057	48.223782	84.047989	-1.764966	0.000000	-1.387031	0.000000	0.000000	0.000000	0.222992	0.070801	0.038439	0.000000	0.000000	3.000000	4.000000	0.000000
1169.000299	-0.133943	0.562745	-0.027638	83.012169	48.304630	84.028297	-1.697159	0.000000	-1.381901	0.000000	0.000000	0.000000	0.222992	0.070801	0.038439	0.000000	0.000000	3.000000	4.000000	0.000000
1169.003632	-0.133025	0.562735	-0.027860	83.012169	48.304630	84.028297	-1.697159	0.000000	-1.381901	0.000000	0.000000	0.000000	0.275563	-0.003013	-0.066637	0.000000	0.000000	3.000000	4.000000	0.000000
1169.006965	-0.133025	0.562735	-0.027860	83.012169	48.304630	84.028297	-1.697159	0.000000	-1.381901	0.000000	0.000000	0.000000	0.275563	-0.003013	-0.066637	0.000000	0.000000	3.000000	4.000000	0.000000
1169.010299	-0.132491	0.563008	-0.027924	83.018234	48.565578	84.232353	-1.697159	0.000000	-1.381901	0.000000	0.000000	0.000000	0.160031	0.081711	-0.019307	0.000000	0.000000	3.000000	4.000000	0.000000
1169.013632	-0.132491	0.563008	-0.027924	83.018234	48.565578	84.232353	-1.697159	0.000000	-1.381901	0.000000	0.000000	0.000000	0.160031	0.081711	-0.019307	0.000000	0.000000	3.000000	4.000000	0.000000
1169.016965	-0.132491	0.563008	-0.027924	83.018234	48.565578	84.232353	-1.697159	0.000000	-1.381901	0.000000	0.000000	0.000000	0.160031	0.081711	-0.019307	0.000000	0.000000	3.000000	4.000000	0.000000
1169.020299	-0.131679	0.563041	-0.028100	83.018257	48.710220	84.274216	-1.624561	0.000000	-1.396225	0.000000	0.000000	0.000000	0.243701	0.010082	-0.052668	0.000000	0.000000	3.000000	4.000000	0.000000
1169.023632	-0.131679	0.563041	-0.028100	83.018257	48.710220	84.274216	-1.624561	0.000000	-1.396225	0.000000	0.000000	0.000000	0.243701	0.010082	-0.052668	0.000000	0.000000	3.000000	4.000000	0.000000
1169.026965	-0.131679	0.563041	-0.028100	83.018257	48.710220	84.274216	-1.624561	0.000000	-1.396225	0.000000	0.000000	0.000000	0.243701	0.010082	-0.052668	0.000000	0.000000	3.000000	4.000000	0.000000
1169.030299	-0.130742	0.563214	-0.028250	83.036041	49.329929	84.792412	-1.583944	0.000000	-1.405003	0.000000	0.000000	0.000000	0.281035	0.051925	-0.045079	0.000000	0.000000	3.000000	4.000000	0.000000
1169.033632	-0.130742	0.563214	-0.028250	83.036041	49.329929	84.792412	-1.583944	0.000000	-1.405003	0.000000	0.000000	0.000000	0.281035	0.051925	-0.045079	0.000000	0.000000	3.000000	4.000000	0.000000
1169.036965	-0.130742	0.563214	-0.028250	83.036041	49.329929	84.792412	-1.583944	0.000000	-1.405003	0.000000	0.000000	0.000000	0.281035	0.051925	-0.045079	0.000000	0.000000	3.000000	4.000000	0.000000
1169.040299	-0.130742	0.563214	-0.028250	83.041229	49.610435	84.979935	-1.537105	0.000000	-1.412516	0.000000	0.000000	0.000000	0.281035	0.051925	-0.045079	0.000000	0.000000	3.000000	4.000000	0.000000
1169.043632	-0.130032	0.563341	-0.028390	83.041229	49.610435	84.979935	-1.537105	0.000000	-1.412516	0.000000	0.000000	0.000000	0.212926	0.037901	-0.041976	0.000000	0.000000	3.000000	4.000000	0.000000
1169.046965	-0.130032	0.563341	-0.028390	83.041229	49.610435	84.979935	-1.537105	0.000000	-1.412516	0.000000	0.000000	0.000000	0.212926	0.037901	-0.041976	0.000000	0.000000	3.000000	4.000000	0.000000
1169.050299	-0.128801	0.563641	-0.028348	83.045959	49.930412	85.158478	-1.537105	0.000000	-1.412516	0.000000	0.000000	0.000000	0.369305	0.089988	0.012688	0.000000	0.000000	3.000000	4.000000	0.000000
1169.053632	-0.128801	0.563641	-0.028348	83.045959	49.930412	85.158478	-1.537105	0.000000	-1.412516	0.000000	0.000000	0.000000	0.369305	0.089988	0.012688	0.000000	0.000000	3.000000	4.000000	0.000000
1169.056965	-0.128801	0.563641	-0.028348	83.045959	49.930412	85.158478	-1.537105	0.000000	-1.412516	0.000000	0.000000	0.000000	0.369305	0.089988	0.012688	0.000000	0.000000	3.000000	4.000000	0.000000
1169.060299	-0.127686	0.563766	-0.028370	83.049347	50.221973	85.300728	-1.440067	0.000000	-1.417397	0.000000	0.000000	0.000000	0.334623	0.037693	-0.006562	0.000000	0.000000	3.000000	4.000000	0.000000
1169.063632	-0.127686	0.563766	-0.028370	83.049347	50.221973	85.300728	-1.440067	0.000000	-1.417397	0.000000	0.000000	0.000000	0.334623	0.037693	-0.006562	0.000000	0.000000	3.000000	4.000000	0.000000
1169.066965	-0.127686	0.563766	-0.028370	83.049347	50.221973	85.300728	-1.440067	0.000000	-1.417397	0.000000	0.000000	0.000000	0.334623	0.037693	-0.006562	0.000000	0.000000	3.000000	4.000000	0.000000
[truncated: 4,601 more rows]
