# Supplementary material for: Haptic Guidance Needs to Be Intuitive Not Just Informative to Improve Human Motor Accuracy
Source: PLoS One. 2016 Mar 16;11(3):e0150912. doi: 10.1371/journal.pone.0150912 (PMC4794196; doi:10.1371/journal.pone.0150912)
Supplement: S2 Data — (ZIP) [file pone.0150912.s002.zip › Subject10/exp2_0005.txt]

Time	PosX	PosY	PosZ	RotX	RotY	RotZ	ForceX	ForceY	ForceZ	MomentX	MomentY	MomentZ	VelocityX	VelocityY	VelocityZ	CalibratedWeight	ButtonDown	Condition	Trial	Visual
1189.586965	0.000518	0.558150	0.244792	82.609947	81.442055	122.411827	-1.882333	0.000000	4.632151	0.000000	0.000000	0.000000	-0.000004	0.005088	-0.005512	0.000000	1.000000	3.000000	5.000000	0.000000
1189.590299	0.000518	0.558150	0.244792	82.609947	81.442055	122.411827	-1.882333	0.000000	4.632151	0.000000	0.000000	0.000000	-0.000004	0.005088	-0.005512	0.000000	1.000000	3.000000	5.000000	0.000000
1189.593632	0.000518	0.558150	0.244792	82.609947	81.442055	122.411827	-1.882333	0.000000	4.632151	0.000000	0.000000	0.000000	-0.000004	0.005088	-0.005512	0.000000	1.000000	3.000000	5.000000	0.000000
1189.596965	-0.000248	0.558351	0.245511	82.599808	80.790863	121.808846	-1.882454	0.000000	4.632102	0.000000	0.000000	0.000000	-0.230006	0.060398	0.215772	0.000000	1.000000	3.000000	5.000000	0.000000
1189.600299	-0.000248	0.558351	0.245511	82.599808	80.790863	121.808846	-1.882454	0.000000	4.632102	0.000000	0.000000	0.000000	-0.230006	0.060398	0.215772	0.000000	1.000000	3.000000	5.000000	0.000000
1189.603632	-0.000248	0.558351	0.245511	82.599808	80.790863	121.808846	-1.882454	0.000000	4.632102	0.000000	0.000000	0.000000	-0.230006	0.060398	0.215772	0.000000	1.000000	3.000000	5.000000	0.000000
1189.606965	-0.000248	0.558351	0.245511	82.590080	80.282295	121.353584	-1.890129	0.000000	4.628976	0.000000	0.000000	0.000000	-0.230006	0.060398	0.215772	0.000000	1.000000	3.000000	5.000000	0.000000
1189.610299	-0.000916	0.558335	0.246212	82.590080	80.282295	121.353584	-1.890129	0.000000	4.628976	0.000000	0.000000	0.000000	-0.200418	-0.005004	0.210326	0.000000	1.000000	3.000000	5.000000	0.000000
1189.613632	-0.000916	0.558335	0.246212	82.590080	80.282295	121.353584	-1.890129	0.000000	4.628976	0.000000	0.000000	0.000000	-0.200418	-0.005004	0.210326	0.000000	1.000000	3.000000	5.000000	0.000000
1189.616965	-0.000916	0.558335	0.246212	82.530975	79.671661	120.795418	-1.896276	0.000000	4.626461	0.000000	0.000000	0.000000	-0.200418	-0.005004	0.210326	0.000000	1.000000	3.000000	5.000000	0.000000
1189.620299	-0.001419	0.558294	0.247296	82.530975	79.671661	120.795418	-1.896276	0.000000	4.626461	0.000000	0.000000	0.000000	-0.150913	-0.012156	0.325063	0.000000	1.000000	3.000000	5.000000	0.000000
1189.623632	-0.001419	0.558294	0.247296	82.530975	79.671661	120.795418	-1.896276	0.000000	4.626461	0.000000	0.000000	0.000000	-0.150913	-0.012156	0.325063	0.000000	1.000000	3.000000	5.000000	0.000000
1189.626965	-0.001419	0.558294	0.247296	82.331100	79.030029	120.327652	-1.897220	0.000000	4.626074	0.000000	0.000000	0.000000	-0.150913	-0.012156	0.325063	0.000000	1.000000	3.000000	5.000000	0.000000
1189.630299	-0.002259	0.558215	0.248523	82.331100	79.030029	120.327652	-1.897220	0.000000	4.626074	0.000000	0.000000	0.000000	-0.251996	-0.023782	0.368236	0.000000	1.000000	3.000000	5.000000	0.000000
1189.633632	-0.002259	0.558215	0.248523	82.331100	79.030029	120.327652	-1.897220	0.000000	4.626074	0.000000	0.000000	0.000000	-0.251996	-0.023782	0.368236	0.000000	1.000000	3.000000	5.000000	0.000000
1189.636965	-0.002259	0.558215	0.248523	82.027649	78.683495	120.221413	-1.902579	0.000000	4.623872	0.000000	0.000000	0.000000	-0.251996	-0.023782	0.368236	0.000000	1.000000	3.000000	5.000000	0.000000
1189.640299	-0.003103	0.558109	0.249986	82.027649	78.683495	120.221413	-1.902579	0.000000	4.623872	0.000000	0.000000	0.000000	-0.253182	-0.031658	0.438963	0.000000	1.000000	3.000000	5.000000	0.000000
1189.643632	-0.003103	0.558109	0.249986	82.027649	78.683495	120.221413	-1.902579	0.000000	4.623872	0.000000	0.000000	0.000000	-0.253182	-0.031658	0.438963	0.000000	1.000000	3.000000	5.000000	0.000000
1189.646965	-0.003103	0.558109	0.249986	81.637589	81.308327	123.138092	-1.906403	0.000000	4.622296	0.000000	0.000000	0.000000	-0.253182	-0.031658	0.438963	0.000000	1.000000	3.000000	5.000000	0.000000
1189.650299	-0.004220	0.557963	0.251448	81.637589	81.308327	123.138092	-1.906403	0.000000	4.622296	0.000000	0.000000	0.000000	-0.334961	-0.043844	0.438521	0.000000	1.000000	3.000000	5.000000	0.000000
1189.653632	-0.004220	0.557963	0.251448	81.637589	81.308327	123.138092	-1.906403	0.000000	4.622296	0.000000	0.000000	0.000000	-0.334961	-0.043844	0.438521	0.000000	1.000000	3.000000	5.000000	0.000000
1189.656965	-0.004220	0.557963	0.251448	81.105141	87.429901	129.596237	-1.914464	0.000000	4.618964	0.000000	0.000000	0.000000	-0.334961	-0.043844	0.438521	0.000000	1.000000	3.000000	5.000000	0.000000
1189.660299	-0.005644	0.557763	0.252815	81.105141	87.429901	129.596237	-1.914464	0.000000	4.618964	0.000000	0.000000	0.000000	-0.427132	-0.059984	0.409980	0.000000	1.000000	3.000000	5.000000	0.000000
1189.663632	-0.005644	0.557763	0.252815	81.105141	87.429901	129.596237	-1.914464	0.000000	4.618964	0.000000	0.000000	0.000000	-0.427132	-0.059984	0.409980	0.000000	1.000000	3.000000	5.000000	0.000000
1189.666965	-0.005644	0.557763	0.252815	80.359871	93.741776	136.273514	-1.927808	0.000000	4.613411	0.000000	0.000000	0.000000	-0.427132	-0.059984	0.409980	0.000000	1.000000	3.000000	5.000000	0.000000
1189.670299	-0.007141	0.557583	0.254186	80.359871	93.741776	136.273514	-1.927808	0.000000	4.613411	0.000000	0.000000	0.000000	-0.449060	-0.054136	0.411515	0.000000	1.000000	3.000000	5.000000	0.000000
1189.673632	-0.007141	0.557583	0.254186	80.359871	93.741776	136.273514	-1.927808	0.000000	4.613411	0.000000	0.000000	0.000000	-0.449060	-0.054136	0.411515	0.000000	1.000000	3.000000	5.000000	0.000000
1189.676965	-0.007141	0.557583	0.254186	79.465706	98.828110	141.752991	-1.942052	0.000000	4.607432	0.000000	0.000000	0.000000	-0.449060	-0.054136	0.411515	0.000000	1.000000	3.000000	5.000000	0.000000
1189.680299	-0.008746	0.557331	0.255622	79.465706	98.828110	141.752991	-1.942052	0.000000	4.607432	0.000000	0.000000	0.000000	-0.481487	-0.075504	0.430575	0.000000	1.000000	3.000000	5.000000	0.000000
1189.683632	-0.008746	0.557331	0.255622	79.465706	98.828110	141.752991	-1.942052	0.000000	4.607432	0.000000	0.000000	0.000000	-0.481487	-0.075504	0.430575	0.000000	1.000000	3.000000	5.000000	0.000000
1189.686965	-0.008746	0.557331	0.255622	78.504143	102.802872	146.015671	-1.957325	0.000000	4.600965	0.000000	0.000000	0.000000	-0.481487	-0.075504	0.430575	0.000000	1.000000	3.000000	5.000000	0.000000
1189.690299	-0.010561	0.557042	0.257082	78.504143	102.802872	146.015671	-1.957325	0.000000	4.600965	0.000000	0.000000	0.000000	-0.544587	-0.086673	0.438015	0.000000	1.000000	3.000000	5.000000	0.000000
1189.693632	-0.010561	0.557042	0.257082	78.504143	102.802872	146.015671	-1.957325	0.000000	4.600965	0.000000	0.000000	0.000000	-0.544587	-0.086673	0.438015	0.000000	1.000000	3.000000	5.000000	0.000000
1189.696965	-0.010561	0.557042	0.257082	77.543900	106.002228	149.062042	-1.975376	0.000000	4.593244	0.000000	0.000000	0.000000	-0.544587	-0.086673	0.438015	0.000000	1.000000	3.000000	5.000000	0.000000
1189.700299	-0.012349	0.556686	0.258496	77.543900	106.002228	149.062042	-1.975376	0.000000	4.593244	0.000000	0.000000	0.000000	-0.536398	-0.106953	0.424211	0.000000	1.000000	3.000000	5.000000	0.000000
1189.703632	-0.012349	0.556686	0.258496	77.543900	106.002228	149.062042	-1.975376	0.000000	4.593244	0.000000	0.000000	0.000000	-0.536398	-0.106953	0.424211	0.000000	1.000000	3.000000	5.000000	0.000000
1189.706965	-0.012349	0.556686	0.258496	76.639008	108.674080	151.187622	-1.993025	0.000000	4.585614	0.000000	0.000000	0.000000	-0.536398	-0.106953	0.424211	0.000000	1.000000	3.000000	5.000000	0.000000
1189.710299	-0.014107	0.556345	0.259745	76.639008	108.674080	151.187622	-1.993025	0.000000	4.585614	0.000000	0.000000	0.000000	-0.527349	-0.102287	0.374773	0.000000	1.000000	3.000000	5.000000	0.000000
1189.713632	-0.014107	0.556345	0.259745	76.639008	108.674080	151.187622	-1.993025	0.000000	4.585614	0.000000	0.000000	0.000000	-0.527349	-0.102287	0.374773	0.000000	1.000000	3.000000	5.000000	0.000000
1189.716965	-0.014107	0.556345	0.259745	75.837067	110.850838	153.120590	-2.011019	0.000000	4.577751	0.000000	0.000000	0.000000	-0.527349	-0.102287	0.374773	0.000000	1.000000	3.000000	5.000000	0.000000
1189.720299	-0.015800	0.556168	0.260888	75.837067	110.850838	153.120590	-2.011019	0.000000	4.577751	0.000000	0.000000	0.000000	-0.508048	-0.053106	0.342963	0.000000	1.000000	3.000000	5.000000	0.000000
1189.723632	-0.015800	0.556168	0.260888	75.837067	110.850838	153.120590	-2.011019	0.000000	4.577751	0.000000	0.000000	0.000000	-0.508048	-0.053106	0.342963	0.000000	1.000000	3.000000	5.000000	0.000000
1189.726965	-0.015800	0.556168	0.260888	75.320656	112.289864	154.686157	-2.028497	0.000000	4.570033	0.000000	0.000000	0.000000	-0.508048	-0.053106	0.342963	0.000000	1.000000	3.000000	5.000000	0.000000
1189.730299	-0.017290	0.556087	0.261863	75.320656	112.289864	154.686157	-2.028497	0.000000	4.570033	0.000000	0.000000	0.000000	-0.446989	-0.024370	0.292371	0.000000	1.000000	3.000000	5.000000	0.000000
1189.733632	-0.017290	0.556087	0.261863	75.320656	112.289864	154.686157	-2.028497	0.000000	4.570033	0.000000	0.000000	0.000000	-0.446989	-0.024370	0.292371	0.000000	1.000000	3.000000	5.000000	0.000000
1189.736965	-0.017290	0.556087	0.261863	75.299683	112.357841	154.820618	-2.043878	0.000000	4.563175	0.000000	0.000000	0.000000	-0.446989	-0.024370	0.292371	0.000000	1.000000	3.000000	5.000000	0.000000
1189.740299	-0.018473	0.556128	0.262716	75.299683	112.357841	154.820618	-2.043878	0.000000	4.563175	0.000000	0.000000	0.000000	-0.354945	0.012344	0.255974	0.000000	1.000000	3.000000	5.000000	0.000000
1189.743632	-0.018473	0.556128	0.262716	75.299683	112.357841	154.820618	-2.043878	0.000000	4.563175	0.000000	0.000000	0.000000	-0.354945	0.012344	0.255974	0.000000	1.000000	3.000000	5.000000	0.000000
1189.746965	-0.018473	0.556128	0.262716	75.496559	111.534401	154.031448	-2.055446	0.000000	4.557976	0.000000	0.000000	0.000000	-0.354945	0.012344	0.255974	0.000000	1.000000	3.000000	5.000000	0.000000
1189.750299	-0.018473	0.556128	0.262716	75.496559	111.534401	154.031448	-2.055446	0.000000	4.557976	0.000000	0.000000	0.000000	-0.354945	0.012344	0.255974	0.000000	1.000000	3.000000	5.000000	0.000000
1189.753632	-0.019203	0.556229	0.263142	75.496559	111.534401	154.031448	-2.055446	0.000000	4.557976	0.000000	0.000000	0.000000	-0.218849	0.030364	0.127736	0.000000	1.000000	3.000000	5.000000	0.000000
1189.756965	-0.019203	0.556229	0.263142	75.824303	110.234108	152.684479	-2.055446	0.000000	4.557976	0.000000	0.000000	0.000000	-0.218849	0.030364	0.127736	0.000000	1.000000	3.000000	5.000000	0.000000
1189.760299	-0.019560	0.556408	0.263703	75.824303	110.234108	152.684479	-2.055446	0.000000	4.557976	0.000000	0.000000	0.000000	-0.107227	0.053652	0.168439	0.000000	1.000000	3.000000	5.000000	0.000000
1189.763632	-0.019560	0.556408	0.263703	75.824303	110.234108	152.684479	-2.055446	0.000000	4.557976	0.000000	0.000000	0.000000	-0.107227	0.053652	0.168439	0.000000	1.000000	3.000000	5.000000	0.000000
1189.766965	-0.019560	0.556408	0.263703	76.345879	108.616501	150.923676	-2.064650	0.000000	4.553813	0.000000	0.000000	0.000000	-0.107227	0.053652	0.168439	0.000000	1.000000	3.000000	5.000000	0.000000
1189.770299	-0.020179	0.556521	0.263777	76.345879	108.616501	150.923676	-2.064650	0.000000	4.553813	0.000000	0.000000	0.000000	-0.185557	0.033882	0.022271	0.000000	0.000000	3.000000	5.000000	0.000000
1189.773632	-0.020179	0.556521	0.263777	76.345879	108.616501	150.923676	-2.064650	0.000000	4.553813	0.000000	0.000000	0.000000	-0.185557	0.033882	0.022271	0.000000	0.000000	3.000000	5.000000	0.000000
1189.776965	-0.020179	0.556521	0.263777	77.171463	106.837593	148.707535	-2.073015	0.000000	4.550012	0.000000	0.000000	0.000000	-0.185557	0.033882	0.022271	0.000000	0.000000	3.000000	5.000000	0.000000
1189.780299	-0.020179	0.556521	0.263777	77.171463	106.837593	148.707535	-2.073015	0.000000	4.550012	0.000000	0.000000	0.000000	-0.185557	0.033882	0.022271	0.000000	0.000000	3.000000	5.000000	0.000000
1189.783632	-0.020259	0.556780	0.264197	77.171463	106.837593	148.707535	-2.073015	0.000000	4.550012	0.000000	0.000000	0.000000	-0.024086	0.077670	0.125876	0.000000	0.000000	3.000000	5.000000	0.000000
1189.786965	-0.020259	0.556780	0.264197	78.108871	104.790886	145.929428	-2.073015	0.000000	4.550012	0.000000	0.000000	0.000000	-0.024086	0.077670	0.125876	0.000000	0.000000	3.000000	5.000000	0.000000
1189.790299	-0.020492	0.556825	0.263940	78.108871	104.790886	145.929428	-2.073015	0.000000	4.550012	0.000000	0.000000	0.000000	-0.069780	0.013744	-0.077060	0.000000	0.000000	3.000000	5.000000	0.000000
1189.793632	-0.020492	0.556825	0.263940	78.108871	104.790886	145.929428	-2.073015	0.000000	4.550012	0.000000	0.000000	0.000000	-0.069780	0.013744	-0.077060	0.000000	0.000000	3.000000	5.000000	0.000000
1189.796965	-0.020492	0.556825	0.263940	79.055130	102.075966	142.862106	-2.076422	0.000000	4.548458	0.000000	0.000000	0.000000	-0.069780	0.013744	-0.077060	0.000000	0.000000	3.000000	5.000000	0.000000
1189.800299	-0.020528	0.556995	0.264007	79.055130	102.075966	142.862106	-2.076422	0.000000	4.548458	0.000000	0.000000	0.000000	-0.010850	0.051007	0.020086	0.000000	0.000000	3.000000	5.000000	0.000000
1189.803632	-0.020528	0.556995	0.264007	79.055130	102.075966	142.862106	-2.076422	0.000000	4.548458	0.000000	0.000000	0.000000	-0.010850	0.051007	0.020086	0.000000	0.000000	3.000000	5.000000	0.000000
1189.806965	-0.020528	0.556995	0.264007	79.887398	98.787575	139.336334	-2.076502	0.000000	4.548422	0.000000	0.000000	0.000000	-0.010850	0.051007	0.020086	0.000000	0.000000	3.000000	5.000000	0.000000
1189.810299	-0.020528	0.556995	0.264007	79.887398	98.787575	139.336334	-2.076502	0.000000	4.548422	0.000000	0.000000	0.000000	-0.010850	0.051007	0.020086	0.000000	0.000000	3.000000	5.000000	0.000000
1189.813632	-0.020870	0.556917	0.264008	79.887398	98.787575	139.336334	-2.076502	0.000000	4.548422	0.000000	0.000000	0.000000	-0.102800	-0.023648	0.000317	0.000000	0.000000	3.000000	5.000000	0.000000
1189.816965	-0.020870	0.556917	0.264008	80.569077	94.900528	135.257553	-2.076502	0.000000	4.548422	0.000000	0.000000	0.000000	-0.102800	-0.023648	0.000317	0.000000	0.000000	3.000000	5.000000	0.000000
1189.820299	-0.021076	0.556995	0.263991	80.569077	94.900528	135.257553	-2.076502	0.000000	4.548422	0.000000	0.000000	0.000000	-0.061527	0.023630	-0.005050	0.000000	0.000000	3.000000	5.000000	0.000000
1189.823632	-0.021076	0.556995	0.263991	80.569077	94.900528	135.257553	-2.076502	0.000000	4.548422	0.000000	0.000000	0.000000	-0.061527	0.023630	-0.005050	0.000000	0.000000	3.000000	5.000000	0.000000
1189.826965	-0.021076	0.556995	0.263991	81.008308	90.533417	130.776337	-2.084405	0.000000	4.544806	0.000000	0.000000	0.000000	-0.061527	0.023630	-0.005050	0.000000	0.000000	3.000000	5.000000	0.000000
1189.830299	-0.021076	0.556995	0.263991	81.008308	90.533417	130.776337	-2.084405	0.000000	4.544806	0.000000	0.000000	0.000000	-0.061527	0.023630	-0.005050	0.000000	0.000000	3.000000	5.000000	0.000000
1189.833632	-0.021042	0.556877	0.264009	81.008308	90.533417	130.776337	-2.084405	0.000000	4.544806	0.000000	0.000000	0.000000	0.010127	-0.035476	0.005202	0.000000	0.000000	3.000000	5.000000	0.000000
1189.836965	-0.021042	0.556877	0.264009	81.155647	85.907913	126.178032	-2.084405	0.000000	4.544806	0.000000	0.000000	0.000000	0.010127	-0.035476	0.005202	0.000000	0.000000	3.000000	5.000000	0.000000
1189.840299	-0.021253	0.556805	0.264211	81.155647	85.907913	126.178032	-2.084405	0.000000	4.544806	0.000000	0.000000	0.000000	-0.063461	-0.021514	0.060570	0.000000	0.000000	3.000000	5.000000	0.000000
1189.843632	-0.021253	0.556805	0.264211	81.155647	85.907913	126.178032	-2.084405	0.000000	4.544806	0.000000	0.000000	0.000000	-0.063461	-0.021514	0.060570	0.000000	0.000000	3.000000	5.000000	0.000000
1189.846965	-0.021253	0.556805	0.264211	81.154427	81.486984	121.824707	-2.085502	0.000000	4.544302	0.000000	0.000000	0.000000	-0.063461	-0.021514	0.060570	0.000000	0.000000	3.000000	5.000000	0.000000
1189.850299	-0.021501	0.556764	0.264483	81.154427	81.486984	121.824707	-2.085502	0.000000	4.544302	0.000000	0.000000	0.000000	-0.074415	-0.012528	0.081808	0.000000	0.000000	3.000000	5.000000	0.000000
1189.853632	-0.021501	0.556764	0.264483	81.154427	81.486984	121.824707	-2.085502	0.000000	4.544302	0.000000	0.000000	0.000000	-0.074415	-0.012528	0.081808	0.000000	0.000000	3.000000	5.000000	0.000000
1189.856965	-0.021501	0.556764	0.264483	81.117104	77.604904	117.997108	-2.087246	0.000000	4.543501	0.000000	0.000000	0.000000	-0.074415	-0.012528	0.081808	0.000000	0.000000	3.000000	5.000000	0.000000
1189.860299	-0.021715	0.556639	0.264738	81.117104	77.604904	117.997108	-2.087246	0.000000	4.543501	0.000000	0.000000	0.000000	-0.064016	-0.037456	0.076346	0.000000	0.000000	3.000000	5.000000	0.000000
1189.863632	-0.021715	0.556639	0.264738	81.117104	77.604904	117.997108	-2.087246	0.000000	4.543501	0.000000	0.000000	0.000000	-0.064016	-0.037456	0.076346	0.000000	0.000000	3.000000	5.000000	0.000000
1189.866965	-0.021715	0.556639	0.264738	81.061584	74.615997	115.066284	-2.088613	0.000000	4.542873	0.000000	0.000000	0.000000	-0.064016	-0.037456	0.076346	0.000000	0.000000	3.000000	5.000000	0.000000
1189.870299	-0.021715	0.556639	0.264738	81.061584	74.615997	115.066284	-2.088613	0.000000	4.542873	0.000000	0.000000	0.000000	-0.064016	-0.037456	0.076346	0.000000	0.000000	3.000000	5.000000	0.000000
1189.873632	-0.021994	0.556541	0.264895	81.061584	74.615997	115.066284	-2.088613	0.000000	4.542873	0.000000	0.000000	0.000000	-0.083760	-0.029346	0.047170	0.000000	0.000000	3.000000	5.000000	0.000000
1189.876965	-0.021994	0.556541	0.264895	81.049652	73.706787	114.178276	-2.088613	0.000000	4.542873	0.000000	0.000000	0.000000	-0.083760	-0.029346	0.047170	0.000000	0.000000	3.000000	5.000000	0.000000
1189.880299	-0.021994	0.556541	0.264895	81.049652	73.706787	114.178276	-2.088613	0.000000	4.542873	0.000000	0.000000	0.000000	-0.083760	-0.029346	0.047170	0.000000	0.000000	3.000000	5.000000	0.000000
1189.883632	-0.021994	0.556541	0.264895	81.049652	73.706787	114.178276	-2.088613	0.000000	4.542873	0.000000	0.000000	0.000000	-0.083760	-0.029346	0.047170	0.000000	0.000000	3.000000	5.000000	0.000000
1189.886965	-0.022339	0.556269	0.264952	81.088127	73.975014	114.440620	-2.091541	0.000000	4.541526	0.000000	0.000000	0.000000	-0.103460	-0.081668	0.017174	0.000000	0.000000	3.000000	5.000000	0.000000
1189.890299	-0.022339	0.556269	0.264952	81.088127	73.975014	114.440620	-2.091541	0.000000	4.541526	0.000000	0.000000	0.000000	-0.000000	-0.000004	-0.000001	0.000000	0.000000	3.000000	5.000000	0.000000
1189.893632	-0.022339	0.556269	0.264952	81.088127	73.975014	114.440620	-2.091541	0.000000	4.541526	0.000000	0.000000	0.000000	-0.000000	-0.000004	-0.000001	0.000000	0.000000	3.000000	5.000000	0.000000
1189.896965	-0.022339	0.556269	0.264952	81.166466	74.176537	114.613281	-2.096042	0.000000	4.539450	0.000000	0.000000	0.000000	-0.000000	-0.000004	-0.000001	0.000000	0.000000	3.000000	5.000000	0.000000
1189.900299	-0.022339	0.556269	0.264952	81.166466	74.176537	114.613281	-2.096042	0.000000	4.539450	0.000000	0.000000	0.000000	-0.000000	-0.000004	-0.000001	0.000000	0.000000	3.000000	5.000000	0.000000
1189.903632	-0.022471	0.556086	0.264790	81.166466	74.176537	114.613281	-2.096042	0.000000	4.539450	0.000000	0.000000	0.000000	-0.039666	-0.054734	-0.048524	0.000000	0.000000	3.000000	5.000000	0.000000
1189.906965	-0.022471	0.556086	0.264790	81.310020	74.247490	114.611328	-2.096042	0.000000	4.539450	0.000000	0.000000	0.000000	-0.039666	-0.054734	-0.048524	0.000000	0.000000	3.000000	5.000000	0.000000
1189.910299	-0.022471	0.556086	0.264790	81.310020	74.247490	114.611328	-2.096042	0.000000	4.539450	0.000000	0.000000	0.000000	-0.039666	-0.054734	-0.048524	0.000000	0.000000	3.000000	5.000000	0.000000
1189.913632	-0.022471	0.556086	0.264790	81.310020	74.247490	114.611328	-2.096042	0.000000	4.539450	0.000000	0.000000	0.000000	-0.039666	-0.054734	-0.048524	0.000000	0.000000	3.000000	5.000000	0.000000
1189.916965	-0.022624	0.555764	0.264190	81.519180	74.331192	114.588150	-2.098964	0.000000	4.538099	0.000000	0.000000	0.000000	-0.045809	-0.096752	-0.180151	0.000000	0.000000	3.000000	5.000000	0.000000
1189.920299	-0.022624	0.555764	0.264190	81.519180	74.331192	114.588150	-2.098964	0.000000	4.538099	0.000000	0.000000	0.000000	-0.045809	-0.096752	-0.180151	0.000000	0.000000	3.000000	5.000000	0.000000
1189.923632	-0.022624	0.555764	0.264190	81.519180	74.331192	114.588150	-2.098964	0.000000	4.538099	0.000000	0.000000	0.000000	-0.045809	-0.096752	-0.180151	0.000000	0.000000	3.000000	5.000000	0.000000
1189.926965	-0.022624	0.555764	0.264190	81.741982	74.404495	114.543488	-2.105050	0.000000	4.535280	0.000000	0.000000	0.000000	-0.045809	-0.096752	-0.180151	0.000000	0.000000	3.000000	5.000000	0.000000
1189.930299	-0.022681	0.555654	0.263822	81.741982	74.404495	114.543488	-2.105050	0.000000	4.535280	0.000000	0.000000	0.000000	-0.017094	-0.033046	-0.110409	0.000000	0.000000	3.000000	5.000000	0.000000
1189.933632	-0.022681	0.555654	0.263822	81.741982	74.404495	114.543488	-2.105050	0.000000	4.535280	0.000000	0.000000	0.000000	-0.017094	-0.033046	-0.110409	0.000000	0.000000	3.000000	5.000000	0.000000
1189.936965	-0.022681	0.555654	0.263822	81.922020	74.485695	114.528099	-2.108270	0.000000	4.533784	0.000000	0.000000	0.000000	-0.017094	-0.033046	-0.110409	0.000000	0.000000	3.000000	5.000000	0.000000
1189.940299	-0.022681	0.555654	0.263822	81.922020	74.485695	114.528099	-2.108270	0.000000	4.533784	0.000000	0.000000	0.000000	-0.017094	-0.033046	-0.110409	0.000000	0.000000	3.000000	5.000000	0.000000
1189.943632	-0.022704	0.555548	0.263485	81.922020	74.485695	114.528099	-2.108270	0.000000	4.533784	0.000000	0.000000	0.000000	-0.007090	-0.031843	-0.101212	0.000000	0.000000	3.000000	5.000000	0.000000
1189.946965	-0.022704	0.555548	0.263485	82.008514	74.636505	114.631561	-2.108270	0.000000	4.533784	0.000000	0.000000	0.000000	-0.007090	-0.031843	-0.101212	0.000000	0.000000	3.000000	5.000000	0.000000
1189.950299	-0.022704	0.555548	0.263485	82.008514	74.636505	114.631561	-2.108270	0.000000	4.533784	0.000000	0.000000	0.000000	-0.007090	-0.031843	-0.101212	0.000000	0.000000	3.000000	5.000000	0.000000
1189.953632	-0.022704	0.555548	0.263485	82.008514	74.636505	114.631561	-2.108270	0.000000	4.533784	0.000000	0.000000	0.000000	-0.007090	-0.031843	-0.101212	0.000000	0.000000	3.000000	5.000000	0.000000
1189.956965	-0.022620	0.555456	0.262965	82.015594	74.788834	114.781479	-2.110823	0.000000	4.532596	0.000000	0.000000	0.000000	0.025444	-0.027371	-0.155917	0.000000	0.000000	3.000000	5.000000	0.000000
1189.960299	-0.022620	0.555456	0.262965	82.015594	74.788834	114.781479	-2.110823	0.000000	4.532596	0.000000	0.000000	0.000000	0.025444	-0.027371	-0.155917	0.000000	0.000000	3.000000	5.000000	0.000000
1189.963632	-0.022620	0.555456	0.262965	82.015594	74.788834	114.781479	-2.110823	0.000000	4.532596	0.000000	0.000000	0.000000	0.025444	-0.027371	-0.155917	0.000000	0.000000	3.000000	5.000000	0.000000
1189.966965	-0.022620	0.555456	0.262965	82.019180	74.900131	114.891136	-2.113049	0.000000	4.531559	0.000000	0.000000	0.000000	0.025444	-0.027371	-0.155917	0.000000	0.000000	3.000000	5.000000	0.000000
1189.970299	-0.022580	0.555453	0.262798	82.019180	74.900131	114.891136	-2.113049	0.000000	4.531559	0.000000	0.000000	0.000000	0.011833	-0.000855	-0.049979	0.000000	0.000000	3.000000	5.000000	0.000000
1189.973632	-0.022580	0.555453	0.262798	82.019180	74.900131	114.891136	-2.113049	0.000000	4.531559	0.000000	0.000000	0.000000	0.011833	-0.000855	-0.049979	0.000000	0.000000	3.000000	5.000000	0.000000
1189.976965	-0.022580	0.555453	0.262798	82.019348	74.967438	114.960251	-2.113590	0.000000	4.531306	0.000000	0.000000	0.000000	0.011833	-0.000855	-0.049979	0.000000	0.000000	3.000000	5.000000	0.000000
1189.980299	-0.022580	0.555453	0.262798	82.019348	74.967438	114.960251	-2.113590	0.000000	4.531306	0.000000	0.000000	0.000000	0.011833	-0.000855	-0.049979	0.000000	0.000000	3.000000	5.000000	0.000000
1189.983632	-0.022578	0.555463	0.262721	82.019348	74.967438	114.960251	-2.113590	0.000000	4.531306	0.000000	0.000000	0.000000	0.000731	0.002841	-0.023310	0.000000	0.000000	3.000000	5.000000	0.000000
1189.986965	-0.022578	0.555463	0.262721	82.020828	75.013680	115.004196	-2.113590	0.000000	4.531306	0.000000	0.000000	0.000000	0.000731	0.002841	-0.023310	0.000000	0.000000	3.000000	5.000000	0.000000
1189.990299	-0.022578	0.555463	0.262721	82.020828	75.013680	115.004196	-2.113590	0.000000	4.531306	0.000000	0.000000	0.000000	0.000731	0.002841	-0.023310	0.000000	0.000000	3.000000	5.000000	0.000000
1189.993632	-0.022578	0.555463	0.262721	82.020828	75.013680	115.004196	-2.113590	0.000000	4.531306	0.000000	0.000000	0.000000	0.000731	0.002841	-0.023310	0.000000	0.000000	3.000000	5.000000	0.000000
1189.996965	-0.022505	0.555464	0.262585	82.018295	75.064125	115.054703	-2.114069	0.000000	4.531083	0.000000	0.000000	0.000000	0.021796	0.000364	-0.040688	0.000000	0.000000	3.000000	5.000000	0.000000
1190.000299	-0.022505	0.555464	0.262585	82.018295	75.064125	115.054703	-2.114069	0.000000	4.531083	0.000000	0.000000	0.000000	0.021796	0.000364	-0.040688	0.000000	0.000000	3.000000	5.000000	0.000000
1190.003632	-0.022505	0.555464	0.262585	82.018295	75.064125	115.054703	-2.114069	0.000000	4.531083	0.000000	0.000000	0.000000	0.021796	0.000364	-0.040688	0.000000	0.000000	3.000000	5.000000	0.000000
1190.006965	-0.022505	0.555464	0.262585	82.004044	75.127174	115.124863	-2.113936	0.000000	4.531145	0.000000	0.000000	0.000000	0.021796	0.000364	-0.040688	0.000000	0.000000	3.000000	5.000000	0.000000
1190.010299	-0.022434	0.555491	0.262492	82.004044	75.127174	115.124863	-2.113936	0.000000	4.531145	0.000000	0.000000	0.000000	0.021393	0.008118	-0.027995	0.000000	0.000000	3.000000	5.000000	0.000000
1190.013632	-0.022434	0.555491	0.262492	82.004044	75.127174	115.124863	-2.113936	0.000000	4.531145	0.000000	0.000000	0.000000	0.021393	0.008118	-0.027995	0.000000	0.000000	3.000000	5.000000	0.000000
1190.016965	-0.022434	0.555491	0.262492	81.957825	75.273849	115.293625	-2.113543	0.000000	4.531328	0.000000	0.000000	0.000000	0.021393	0.008118	-0.027995	0.000000	0.000000	3.000000	5.000000	0.000000
1190.020299	-0.022434	0.555491	0.262492	81.957825	75.273849	115.293625	-2.113543	0.000000	4.531328	0.000000	0.000000	0.000000	0.021393	0.008118	-0.027995	0.000000	0.000000	3.000000	5.000000	0.000000
1190.023632	-0.022326	0.555488	0.262327	81.957825	75.273849	115.293625	-2.113543	0.000000	4.531328	0.000000	0.000000	0.000000	0.032310	-0.000860	-0.049404	0.000000	0.000000	3.000000	5.000000	0.000000
1190.026965	-0.022326	0.555488	0.262327	81.876289	75.523270	115.585434	-2.113543	0.000000	4.531328	0.000000	0.000000	0.000000	0.032310	-0.000860	-0.049404	0.000000	0.000000	3.000000	5.000000	0.000000
1190.030299	-0.022326	0.555488	0.262327	81.876289	75.523270	115.585434	-2.113543	0.000000	4.531328	0.000000	0.000000	0.000000	0.032310	-0.000860	-0.049404	0.000000	0.000000	3.000000	5.000000	0.000000
1190.033632	-0.022326	0.555488	0.262327	81.876289	75.523270	115.585434	-2.113543	0.000000	4.531328	0.000000	0.000000	0.000000	0.032310	-0.000860	-0.049404	0.000000	0.000000	3.000000	5.000000	0.000000
1190.036965	-0.022000	0.555546	0.261731	81.811676	75.797623	115.890511	-2.113104	0.000000	4.531533	0.000000	0.000000	0.000000	0.097774	0.017228	-0.178635	0.000000	0.000000	3.000000	5.000000	0.000000
1190.040299	-0.022000	0.555546	0.261731	81.811676	75.797623	115.890511	-2.113104	0.000000	4.531533	0.000000	0.000000	0.000000	0.000000	0.000008	-0.000000	0.000000	0.000000	3.000000	5.000000	0.000000
1190.043632	-0.022000	0.555546	0.261731	81.811676	75.797623	115.890511	-2.113104	0.000000	4.531533	0.000000	0.000000	0.000000	0.000000	0.000008	-0.000000	0.000000	0.000000	3.000000	5.000000	0.000000
1190.046965	-0.022000	0.555546	0.261731	81.796135	76.085281	116.184059	-2.112418	0.000000	4.531853	0.000000	0.000000	0.000000	0.000000	0.000008	-0.000000	0.000000	0.000000	3.000000	5.000000	0.000000
1190.050299	-0.022000	0.555546	0.261731	81.796135	76.085281	116.184059	-2.112418	0.000000	4.531853	0.000000	0.000000	0.000000	0.000000	0.000008	-0.000000	0.000000	0.000000	3.000000	5.000000	0.000000
1190.053632	-0.021851	0.555549	0.261321	81.796135	76.085281	116.184059	-2.112418	0.000000	4.531853	0.000000	0.000000	0.000000	0.044733	0.001015	-0.123047	0.000000	0.000000	3.000000	5.000000	0.000000
1190.056965	-0.021851	0.555549	0.261321	81.804611	76.375031	116.463074	-2.112418	0.000000	4.531853	0.000000	0.000000	0.000000	0.044733	0.001015	-0.123047	0.000000	0.000000	3.000000	5.000000	0.000000
1190.060299	-0.021851	0.555549	0.261321	81.804611	76.375031	116.463074	-2.112418	0.000000	4.531853	0.000000	0.000000	0.000000	0.044733	0.001015	-0.123047	0.000000	0.000000	3.000000	5.000000	0.000000
1190.063632	-0.021851	0.555549	0.261321	81.804611	76.375031	116.463074	-2.112418	0.000000	4.531853	0.000000	0.000000	0.000000	0.044733	0.001015	-0.123047	0.000000	0.000000	3.000000	5.000000	0.000000
1190.066965	-0.021448	0.555500	0.260387	81.814102	76.710747	116.785759	-2.113018	0.000000	4.531573	0.000000	0.000000	0.000000	0.121031	-0.014835	-0.280148	0.000000	0.000000	3.000000	5.000000	0.000000
1190.070299	-0.021448	0.555500	0.260387	81.814102	76.710747	116.785759	-2.113018	0.000000	4.531573	0.000000	0.000000	0.000000	-0.000000	0.000006	0.000000	0.000000	0.000000	3.000000	5.000000	0.000000
1190.073632	-0.021448	0.555500	0.260387	81.814102	76.710747	116.785759	-2.113018	0.000000	4.531573	0.000000	0.000000	0.000000	-0.000000	0.000006	0.000000	0.000000	0.000000	3.000000	5.000000	0.000000
1190.076965	-0.021448	0.555500	0.260387	81.824036	77.068581	117.130775	-2.113475	0.000000	4.531360	0.000000	0.000000	0.000000	-0.000000	0.000006	0.000000	0.000000	0.000000	3.000000	5.000000	0.000000
1190.080299	-0.021448	0.555500	0.260387	81.824036	77.068581	117.130775	-2.113475	0.000000	4.531360	0.000000	0.000000	0.000000	-0.000000	0.000006	0.000000	0.000000	0.000000	3.000000	5.000000	0.000000
1190.083632	-0.021228	0.555451	0.259893	81.824036	77.068581	117.130775	-2.113475	0.000000	4.531360	0.000000	0.000000	0.000000	0.065763	-0.014587	-0.148434	0.000000	0.000000	3.000000	5.000000	0.000000
1190.086965	-0.021228	0.555451	0.259893	81.826363	77.454575	117.508896	-2.113475	0.000000	4.531360	0.000000	0.000000	0.000000	0.065763	-0.014587	-0.148434	0.000000	0.000000	3.000000	5.000000	0.000000
1190.090299	-0.021010	0.555367	0.259433	81.826363	77.454575	117.508896	-2.113475	0.000000	4.531360	0.000000	0.000000	0.000000	0.065370	-0.025137	-0.137952	0.000000	0.000000	3.000000	5.000000	0.000000
1190.093632	-0.021010	0.555367	0.259433	81.826363	77.454575	117.508896	-2.113475	0.000000	4.531360	0.000000	0.000000	0.000000	0.065370	-0.025137	-0.137952	0.000000	0.000000	3.000000	5.000000	0.000000
1190.096965	-0.021010	0.555367	0.259433	81.803513	77.820061	117.874832	-2.113592	0.000000	4.531305	0.000000	0.000000	0.000000	0.065370	-0.025137	-0.137952	0.000000	0.000000	3.000000	5.000000	0.000000
1190.100299	-0.021010	0.555367	0.259433	81.803513	77.820061	117.874832	-2.113592	0.000000	4.531305	0.000000	0.000000	0.000000	0.065370	-0.025137	-0.137952	0.000000	0.000000	3.000000	5.000000	0.000000
1190.103632	-0.020759	0.555283	0.258973	81.803513	77.820061	117.874832	-2.113592	0.000000	4.531305	0.000000	0.000000	0.000000	0.075494	-0.025136	-0.137821	0.000000	0.000000	3.000000	5.000000	0.000000
1190.106965	-0.020759	0.555283	0.258973	81.742836	78.205254	118.285706	-2.113592	0.000000	4.531305	0.000000	0.000000	0.000000	0.075494	-0.025136	-0.137821	0.000000	0.000000	3.000000	5.000000	0.000000
1190.110299	-0.020476	0.555190	0.258593	81.742836	78.205254	118.285706	-2.113592	0.000000	4.531305	0.000000	0.000000	0.000000	0.084925	-0.027918	-0.114185	0.000000	0.000000	3.000000	5.000000	0.000000
1190.113632	-0.020476	0.555190	0.258593	81.742836	78.205254	118.285706	-2.113592	0.000000	4.531305	0.000000	0.000000	0.000000	0.084925	-0.027918	-0.114185	0.000000	0.000000	3.000000	5.000000	0.000000
1190.116965	-0.020476	0.555190	0.258593	81.656487	78.541061	118.655342	-2.111534	0.000000	4.532265	0.000000	0.000000	0.000000	0.084925	-0.027918	-0.114185	0.000000	0.000000	3.000000	5.000000	0.000000
1190.120299	-0.020476	0.555190	0.258593	81.656487	78.541061	118.655342	-2.111534	0.000000	4.532265	0.000000	0.000000	0.000000	0.084925	-0.027918	-0.114185	0.000000	0.000000	3.000000	5.000000	0.000000
1190.123632	-0.020194	0.555101	0.258242	81.656487	78.541061	118.655342	-2.111534	0.000000	4.532265	0.000000	0.000000	0.000000	0.084584	-0.026665	-0.105234	0.000000	0.000000	3.000000	5.000000	0.000000
1190.126965	-0.020194	0.555101	0.258242	81.550148	78.877846	119.040581	-2.111534	0.000000	4.532265	0.000000	0.000000	0.000000	0.084584	-0.026665	-0.105234	0.000000	0.000000	3.000000	5.000000	0.000000
1190.130299	-0.020194	0.555101	0.258242	81.550148	78.877846	119.040581	-2.111534	0.000000	4.532265	0.000000	0.000000	0.000000	0.084584	-0.026665	-0.105234	0.000000	0.000000	3.000000	5.000000	0.000000
1190.133632	-0.020194	0.555101	0.258242	81.550148	78.877846	119.040581	-2.111534	0.000000	4.532265	0.000000	0.000000	0.000000	0.084584	-0.026665	-0.105234	0.000000	0.000000	3.000000	5.000000	0.000000
1190.136965	-0.019635	0.554983	0.257686	81.430145	79.147346	119.367760	-2.109825	0.000000	4.533061	0.000000	0.000000	0.000000	0.167726	-0.035417	-0.166866	0.000000	0.000000	3.000000	5.000000	0.000000
1190.140299	-0.019635	0.554983	0.257686	81.430145	79.147346	119.367760	-2.109825	0.000000	4.533061	0.000000	0.000000	0.000000	0.000000	0.000006	0.000003	0.000000	0.000000	3.000000	5.000000	0.000000
1190.143632	-0.019635	0.554983	0.257686	81.430145	79.147346	119.367760	-2.109825	0.000000	4.533061	0.000000	0.000000	0.000000	0.000000	0.000006	0.000003	0.000000	0.000000	3.000000	5.000000	0.000000
1190.146965	-0.019635	0.554983	0.257686	81.308006	79.412460	119.689079	-2.105481	0.000000	4.535080	0.000000	0.000000	0.000000	0.000000	0.000006	0.000003	0.000000	0.000000	3.000000	5.000000	0.000000
1190.150299	-0.019635	0.554983	0.257686	81.308006	79.412460	119.689079	-2.105481	0.000000	4.535080	0.000000	0.000000	0.000000	0.000000	0.000006	0.000003	0.000000	0.000000	3.000000	5.000000	0.000000
1190.153632	-0.019357	0.554911	0.257455	81.308006	79.412460	119.689079	-2.105481	0.000000	4.535080	0.000000	0.000000	0.000000	0.083377	-0.021673	-0.069091	0.000000	0.000000	3.000000	5.000000	0.000000
1190.156965	-0.019357	0.554911	0.257455	81.176842	79.632980	119.970184	-2.105481	0.000000	4.535080	0.000000	0.000000	0.000000	0.083377	-0.021673	-0.069091	0.000000	0.000000	3.000000	5.000000	0.000000
1190.160299	-0.019357	0.554911	0.257455	81.176842	79.632980	119.970184	-2.105481	0.000000	4.535080	0.000000	0.000000	0.000000	0.083377	-0.021673	-0.069091	0.000000	0.000000	3.000000	5.000000	0.000000
1190.163632	-0.019357	0.554911	0.257455	81.176842	79.632980	119.970184	-2.105481	0.000000	4.535080	0.000000	0.000000	0.000000	0.083377	-0.021673	-0.069091	0.000000	0.000000	3.000000	5.000000	0.000000
1190.166965	-0.018839	0.554883	0.257117	81.052513	79.801476	120.196785	-2.103002	0.000000	4.536229	0.000000	0.000000	0.000000	0.155449	-0.008497	-0.101612	0.000000	0.000000	3.000000	5.000000	0.000000
1190.170299	-0.018839	0.554883	0.257117	81.052513	79.801476	120.196785	-2.103002	0.000000	4.536229	0.000000	0.000000	0.000000	0.155449	-0.008497	-0.101612	0.000000	0.000000	3.000000	5.000000	0.000000
1190.173632	-0.018839	0.554883	0.257117	81.052513	79.801476	120.196785	-2.103002	0.000000	4.536229	0.000000	0.000000	0.000000	0.155449	-0.008497	-0.101612	0.000000	0.000000	3.000000	5.000000	0.000000
1190.176965	-0.018839	0.554883	0.257117	80.945465	79.944374	120.381485	-2.097754	0.000000	4.538660	0.000000	0.000000	0.000000	0.155449	-0.008497	-0.101612	0.000000	0.000000	3.000000	5.000000	0.000000
1190.180299	-0.018529	0.554901	0.256967	80.945465	79.944374	120.381485	-2.097754	0.000000	4.538660	0.000000	0.000000	0.000000	0.092778	0.005471	-0.044844	0.000000	0.000000	3.000000	5.000000	0.000000
1190.183632	-0.018529	0.554901	0.256967	80.945465	79.944374	120.381485	-2.097754	0.000000	4.538660	0.000000	0.000000	0.000000	0.092778	0.005471	-0.044844	0.000000	0.000000	3.000000	5.000000	0.000000
1190.186965	-0.018529	0.554901	0.256967	80.865669	80.057915	120.517242	-2.094256	0.000000	4.540274	0.000000	0.000000	0.000000	0.092778	0.005471	-0.044844	0.000000	0.000000	3.000000	5.000000	0.000000
1190.190299	-0.018529	0.554901	0.256967	80.865669	80.057915	120.517242	-2.094256	0.000000	4.540274	0.000000	0.000000	0.000000	0.092778	0.005471	-0.044844	0.000000	0.000000	3.000000	5.000000	0.000000
1190.193632	-0.018187	0.554941	0.256831	80.865669	80.057915	120.517242	-2.094256	0.000000	4.540274	0.000000	0.000000	0.000000	0.102811	0.011938	-0.040866	0.000000	0.000000	3.000000	5.000000	0.000000
1190.196965	-0.018187	0.554941	0.256831	80.813591	80.160507	120.625458	-2.094256	0.000000	4.540274	0.000000	0.000000	0.000000	0.102811	0.011938	-0.040866	0.000000	0.000000	3.000000	5.000000	0.000000
1190.200299	-0.018187	0.554941	0.256831	80.813591	80.160507	120.625458	-2.094256	0.000000	4.540274	0.000000	0.000000	0.000000	0.102811	0.011938	-0.040866	0.000000	0.000000	3.000000	5.000000	0.000000
1190.203632	-0.018187	0.554941	0.256831	80.813591	80.160507	120.625458	-2.094256	0.000000	4.540274	0.000000	0.000000	0.000000	0.102811	0.011938	-0.040866	0.000000	0.000000	3.000000	5.000000	0.000000
1190.206965	-0.017466	0.555073	0.256505	80.795151	80.254128	120.701790	-2.090175	0.000000	4.542155	0.000000	0.000000	0.000000	0.216063	0.039526	-0.097786	0.000000	0.000000	3.000000	5.000000	0.000000
1190.210299	-0.017466	0.555073	0.256505	80.795151	80.254128	120.701790	-2.090175	0.000000	4.542155	0.000000	0.000000	0.000000	0.000000	0.000008	-0.000001	0.000000	0.000000	3.000000	5.000000	0.000000
1190.213632	-0.017466	0.555073	0.256505	80.795151	80.254128	120.701790	-2.090175	0.000000	4.542155	0.000000	0.000000	0.000000	0.000000	0.000008	-0.000001	0.000000	0.000000	3.000000	5.000000	0.000000
1190.216965	-0.017466	0.555073	0.256505	80.796516	80.344139	120.759918	-2.081831	0.000000	4.545985	0.000000	0.000000	0.000000	0.000000	0.000008	-0.000001	0.000000	0.000000	3.000000	5.000000	0.000000
1190.220299	-0.017466	0.555073	0.256505	80.796516	80.344139	120.759918	-2.081831	0.000000	4.545985	0.000000	0.000000	0.000000	0.000000	0.000008	-0.000001	0.000000	0.000000	3.000000	5.000000	0.000000
1190.223632	-0.017055	0.555126	0.256321	80.796516	80.344139	120.759918	-2.081831	0.000000	4.545985	0.000000	0.000000	0.000000	0.123354	0.015883	-0.055098	0.000000	0.000000	3.000000	5.000000	0.000000
1190.226965	-0.017055	0.555126	0.256321	80.797859	80.436829	120.817986	-2.081831	0.000000	4.545985	0.000000	0.000000	0.000000	0.123354	0.015883	-0.055098	0.000000	0.000000	3.000000	5.000000	0.000000
1190.230299	-0.017055	0.555126	0.256321	80.797859	80.436829	120.817986	-2.081831	0.000000	4.545985	0.000000	0.000000	0.000000	0.123354	0.015883	-0.055098	0.000000	0.000000	3.000000	5.000000	0.000000
1190.233632	-0.017055	0.555126	0.256321	80.797859	80.436829	120.817986	-2.081831	0.000000	4.545985	0.000000	0.000000	0.000000	0.123354	0.015883	-0.055098	0.000000	0.000000	3.000000	5.000000	0.000000
1190.236965	-0.016165	0.555327	0.255926	80.799629	80.546013	120.895538	-2.077033	0.000000	4.548180	0.000000	0.000000	0.000000	0.267022	0.060301	-0.118603	0.000000	0.000000	3.000000	5.000000	0.000000
1190.240299	-0.016165	0.555327	0.255926	80.799629	80.546013	120.895538	-2.077033	0.000000	4.548180	0.000000	0.000000	0.000000	-0.000000	0.000005	0.000004	0.000000	0.000000	3.000000	5.000000	0.000000
1190.243632	-0.016165	0.555327	0.255926	80.799629	80.546013	120.895538	-2.077033	0.000000	4.548180	0.000000	0.000000	0.000000	-0.000000	0.000005	0.000004	0.000000	0.000000	3.000000	5.000000	0.000000
1190.246965	-0.016165	0.555327	0.255926	80.800934	80.641441	120.953636	-2.066583	0.000000	4.552937	0.000000	0.000000	0.000000	-0.000000	0.000005	0.000004	0.000000	0.000000	3.000000	5.000000	0.000000
1190.250299	-0.016165	0.555327	0.255926	80.800934	80.641441	120.953636	-2.066583	0.000000	4.552937	0.000000	0.000000	0.000000	-0.000000	0.000005	0.000004	0.000000	0.000000	3.000000	5.000000	0.000000
1190.253632	-0.015720	0.555414	0.255706	80.800934	80.641441	120.953636	-2.066583	0.000000	4.552937	0.000000	0.000000	0.000000	0.133541	0.026244	-0.065932	0.000000	0.000000	3.000000	5.000000	0.000000
1190.256965	-0.015720	0.555414	0.255706	80.802727	80.756126	121.031242	-2.066583	0.000000	4.552937	0.000000	0.000000	0.000000	0.133541	0.026244	-0.065932	0.000000	0.000000	3.000000	5.000000	0.000000
1190.260299	-0.015241	0.555558	0.255464	80.802727	80.756126	121.031242	-2.066583	0.000000	4.552937	0.000000	0.000000	0.000000	0.143758	0.043115	-0.072833	0.000000	0.000000	3.000000	5.000000	0.000000
1190.263632	-0.015241	0.555558	0.255464	80.802727	80.756126	121.031242	-2.066583	0.000000	4.552937	0.000000	0.000000	0.000000	0.143758	0.043115	-0.072833	0.000000	0.000000	3.000000	5.000000	0.000000
1190.266965	-0.015241	0.555558	0.255464	80.804436	80.873474	121.108780	-2.056009	0.000000	4.557722	0.000000	0.000000	0.000000	0.143758	0.043115	-0.072833	0.000000	0.000000	3.000000	5.000000	0.000000
1190.270299	-0.015241	0.555558	0.255464	80.804436	80.873474	121.108780	-2.056009	0.000000	4.557722	0.000000	0.000000	0.000000	0.143758	0.043115	-0.072833	0.000000	0.000000	3.000000	5.000000	0.000000
1190.273632	-0.014694	0.555658	0.255197	80.804436	80.873474	121.108780	-2.056009	0.000000	4.557722	0.000000	0.000000	0.000000	0.164107	0.030124	-0.080102	0.000000	0.000000	3.000000	5.000000	0.000000
1190.276965	-0.014694	0.555658	0.255197	80.806595	81.015480	121.205803	-2.056009	0.000000	4.557722	0.000000	0.000000	0.000000	0.164107	0.030124	-0.080102	0.000000	0.000000	3.000000	5.000000	0.000000
1190.280299	-0.014113	0.555776	0.254912	80.806595	81.015480	121.205803	-2.056009	0.000000	4.557722	0.000000	0.000000	0.000000	0.174231	0.035297	-0.085471	0.000000	0.000000	3.000000	5.000000	0.000000
1190.283632	-0.014113	0.555776	0.254912	80.806595	81.015480	121.205803	-2.056009	0.000000	4.557722	0.000000	0.000000	0.000000	0.174231	0.035297	-0.085471	0.000000	0.000000	3.000000	5.000000	0.000000
1190.286965	-0.014113	0.555776	0.254912	80.809135	81.179436	121.322304	-2.042928	0.000000	4.563600	0.000000	0.000000	0.000000	0.174231	0.035297	-0.085471	0.000000	0.000000	3.000000	5.000000	0.000000
1190.290299	-0.014113	0.555776	0.254912	80.809135	81.179436	121.322304	-2.042928	0.000000	4.563600	0.000000	0.000000	0.000000	0.174231	0.035297	-0.085471	0.000000	0.000000	3.000000	5.000000	0.000000
1190.293632	-0.013498	0.555928	0.254591	80.809135	81.179436	121.322304	-2.042928	0.000000	4.563600	0.000000	0.000000	0.000000	0.184433	0.045647	-0.096261	0.000000	0.000000	3.000000	5.000000	0.000000
1190.296965	-0.013498	0.555928	0.254591	80.811646	81.343445	121.438835	-2.042928	0.000000	4.563600	0.000000	0.000000	0.000000	0.184433	0.045647	-0.096261	0.000000	0.000000	3.000000	5.000000	0.000000
1190.300299	-0.012883	0.556054	0.254226	80.811646	81.343445	121.438835	-2.042928	0.000000	4.563600	0.000000	0.000000	0.000000	0.184502	0.037826	-0.109462	0.000000	0.000000	3.000000	5.000000	0.000000
1190.303632	-0.012883	0.556054	0.254226	80.811646	81.343445	121.438835	-2.042928	0.000000	4.563600	0.000000	0.000000	0.000000	0.184502	0.037826	-0.109462	0.000000	0.000000	3.000000	5.000000	0.000000
1190.306965	-0.012883	0.556054	0.254226	80.815346	81.565132	121.613815	-2.029100	0.000000	4.569765	0.000000	0.000000	0.000000	0.184502	0.037826	-0.109462	0.000000	0.000000	3.000000	5.000000	0.000000
1190.310299	-0.012883	0.556054	0.254226	80.815346	81.565132	121.613815	-2.029100	0.000000	4.569765	0.000000	0.000000	0.000000	0.184502	0.037826	-0.109462	0.000000	0.000000	3.000000	5.000000	0.000000
1190.313632	-0.012268	0.556176	0.253830	80.815346	81.565132	121.613815	-2.029100	0.000000	4.569765	0.000000	0.000000	0.000000	0.184472	0.036499	-0.118901	0.000000	0.000000	3.000000	5.000000	0.000000
1190.316965	-0.012268	0.556176	0.253830	80.818939	81.789627	121.788887	-2.029100	0.000000	4.569765	0.000000	0.000000	0.000000	0.184472	0.036499	-0.118901	0.000000	0.000000	3.000000	5.000000	0.000000
1190.320299	-0.011620	0.556271	0.253390	80.818939	81.789627	121.788887	-2.029100	0.000000	4.569765	0.000000	0.000000	0.000000	0.194600	0.028678	-0.131981	0.000000	0.000000	3.000000	5.000000	0.000000
1190.323632	-0.011620	0.556271	0.253390	80.818939	81.789627	121.788887	-2.029100	0.000000	4.569765	0.000000	0.000000	0.000000	0.194600	0.028678	-0.131981	0.000000	0.000000	3.000000	5.000000	0.000000
1190.326965	-0.011620	0.556271	0.253390	80.823242	82.052681	122.003014	-2.015633	0.000000	4.575721	0.000000	0.000000	0.000000	0.194600	0.028678	-0.131981	0.000000	0.000000	3.000000	5.000000	0.000000
1190.330299	-0.011620	0.556271	0.253390	80.823242	82.052681	122.003014	-2.015633	0.000000	4.575721	0.000000	0.000000	0.000000	0.194600	0.028678	-0.131981	0.000000	0.000000	3.000000	5.000000	0.000000
1190.333632	-0.010971	0.556358	0.252887	80.823242	82.052681	122.003014	-2.015633	0.000000	4.575721	0.000000	0.000000	0.000000	0.194645	0.026015	-0.150703	0.000000	0.000000	3.000000	5.000000	0.000000
1190.336965	-0.010971	0.556358	0.252887	80.828125	82.354485	122.256386	-2.015633	0.000000	4.575721	0.000000	0.000000	0.000000	0.194645	0.026015	-0.150703	0.000000	0.000000	3.000000	5.000000	0.000000
1190.340299	-0.010323	0.556445	0.252384	80.828125	82.354485	122.256386	-2.015633	0.000000	4.575721	0.000000	0.000000	0.000000	0.194373	0.025944	-0.151047	0.000000	0.000000	3.000000	5.000000	0.000000
1190.343632	-0.010323	0.556445	0.252384	80.828125	82.354485	122.256386	-2.015633	0.000000	4.575721	0.000000	0.000000	0.000000	0.194373	0.025944	-0.151047	0.000000	0.000000	3.000000	5.000000	0.000000
1190.346965	-0.010323	0.556445	0.252384	80.833244	82.675850	122.537529	-2.002646	0.000000	4.581419	0.000000	0.000000	0.000000	0.194373	0.025944	-0.151047	0.000000	0.000000	3.000000	5.000000	0.000000
1190.350299	-0.010323	0.556445	0.252384	80.833244	82.675850	122.537529	-2.002646	0.000000	4.581419	0.000000	0.000000	0.000000	0.194373	0.025944	-0.151047	0.000000	0.000000	3.000000	5.000000	0.000000
1190.353632	-0.009675	0.556501	0.251805	80.833244	82.675850	122.537529	-2.002646	0.000000	4.581419	0.000000	0.000000	0.000000	0.194404	0.016807	-0.173651	0.000000	0.000000	3.000000	5.000000	0.000000
1190.356965	-0.009675	0.556501	0.251805	80.838821	83.033325	122.858017	-2.002646	0.000000	4.581419	0.000000	0.000000	0.000000	0.194404	0.016807	-0.173651	0.000000	0.000000	3.000000	5.000000	0.000000
1190.360299	-0.009061	0.556535	0.251212	80.838821	83.033325	122.858017	-2.002646	0.000000	4.581419	0.000000	0.000000	0.000000	0.184051	0.010252	-0.177974	0.000000	0.000000	3.000000	5.000000	0.000000
1190.363632	-0.009061	0.556535	0.251212	80.838821	83.033325	122.858017	-2.002646	0.000000	4.581419	0.000000	0.000000	0.000000	0.184051	0.010252	-0.177974	0.000000	0.000000	3.000000	5.000000	0.000000
1190.366965	-0.009061	0.556535	0.251212	80.844742	83.427078	123.210014	-1.991157	0.000000	4.586425	0.000000	0.000000	0.000000	0.184051	0.010252	-0.177974	0.000000	0.000000	3.000000	5.000000	0.000000
1190.370299	-0.009061	0.556535	0.251212	80.844742	83.427078	123.210014	-1.991157	0.000000	4.586425	0.000000	0.000000	0.000000	0.184051	0.010252	-0.177974	0.000000	0.000000	3.000000	5.000000	0.000000
1190.373632	-0.008482	0.556526	0.250591	80.844742	83.427078	123.210014	-1.991157	0.000000	4.586425	0.000000	0.000000	0.000000	0.173759	-0.002740	-0.186114	0.000000	0.000000	3.000000	5.000000	0.000000
1190.376965	-0.008482	0.556526	0.250591	80.850349	83.818604	123.562523	-1.991157	0.000000	4.586425	0.000000	0.000000	0.000000	0.173759	-0.002740	-0.186114	0.000000	0.000000	3.000000	5.000000	0.000000
1190.380299	-0.007938	0.556516	0.249969	80.850349	83.818604	123.562523	-1.991157	0.000000	4.586425	0.000000	0.000000	0.000000	0.163389	-0.002806	-0.186621	0.000000	0.000000	3.000000	5.000000	0.000000
1190.383632	-0.007938	0.556516	0.249969	80.850349	83.818604	123.562523	-1.991157	0.000000	4.586425	0.000000	0.000000	0.000000	0.163389	-0.002806	-0.186621	0.000000	0.000000	3.000000	5.000000	0.000000
1190.386965	-0.007938	0.556516	0.249969	80.855911	84.227165	123.935013	-1.982123	0.000000	4.590336	0.000000	0.000000	0.000000	0.163389	-0.002806	-0.186621	0.000000	0.000000	3.000000	5.000000	0.000000
1190.390299	-0.007938	0.556516	0.249969	80.855911	84.227165	123.935013	-1.982123	0.000000	4.590336	0.000000	0.000000	0.000000	0.163389	-0.002806	-0.186621	0.000000	0.000000	3.000000	5.000000	0.000000
1190.393632	-0.007461	0.556451	0.249369	80.855911	84.227165	123.935013	-1.982123	0.000000	4.590336	0.000000	0.000000	0.000000	0.142909	-0.019609	-0.180127	0.000000	0.000000	3.000000	5.000000	0.000000
1190.396965	-0.007461	0.556451	0.249369	80.860794	84.614006	124.288269	-1.982123	0.000000	4.590336	0.000000	0.000000	0.000000	0.142909	-0.019609	-0.180127	0.000000	0.000000	3.000000	5.000000	0.000000
1190.400299	-0.006986	0.556390	0.248798	80.860794	84.614006	124.288269	-1.982123	0.000000	4.590336	0.000000	0.000000	0.000000	0.142578	-0.018340	-0.171166	0.000000	0.000000	3.000000	5.000000	0.000000
1190.403632	-0.006986	0.556390	0.248798	80.860794	84.614006	124.288269	-1.982123	0.000000	4.590336	0.000000	0.000000	0.000000	0.142578	-0.018340	-0.171166	0.000000	0.000000	3.000000	5.000000	0.000000
1190.406965	-0.006986	0.556390	0.248798	80.865372	84.998550	124.641937	-1.975181	0.000000	4.593328	0.000000	0.000000	0.000000	0.142578	-0.018340	-0.171166	0.000000	0.000000	3.000000	5.000000	0.000000
1190.410299	-0.006986	0.556390	0.248798	80.865372	84.998550	124.641937	-1.975181	0.000000	4.593328	0.000000	0.000000	0.000000	0.142578	-0.018340	-0.171166	0.000000	0.000000	3.000000	5.000000	0.000000
1190.413632	-0.006512	0.556277	0.248281	80.865372	84.998550	124.641937	-1.975181	0.000000	4.593328	0.000000	0.000000	0.000000	0.142201	-0.033759	-0.155086	0.000000	0.000000	3.000000	5.000000	0.000000
1190.416965	-0.006512	0.556277	0.248281	80.869331	85.366676	124.976234	-1.975181	0.000000	4.593328	0.000000	0.000000	0.000000	0.142201	-0.033759	-0.155086	0.000000	0.000000	3.000000	5.000000	0.000000
1190.420299	-0.006073	0.556139	0.247862	80.869331	85.366676	124.976234	-1.975181	0.000000	4.593328	0.000000	0.000000	0.000000	0.131701	-0.041417	-0.125891	0.000000	0.000000	3.000000	5.000000	0.000000
1190.423632	-0.006073	0.556139	0.247862	80.869331	85.366676	124.976234	-1.975181	0.000000	4.593328	0.000000	0.000000	0.000000	0.131701	-0.041417	-0.125891	0.000000	0.000000	3.000000	5.000000	0.000000
1190.426965	-0.006073	0.556139	0.247862	80.872604	85.696259	125.271477	-1.967191	0.000000	4.596756	0.000000	0.000000	0.000000	0.131701	-0.041417	-0.125891	0.000000	0.000000	3.000000	5.000000	0.000000
1190.430299	-0.006073	0.556139	0.247862	80.872604	85.696259	125.271477	-1.967191	0.000000	4.596756	0.000000	0.000000	0.000000	0.131701	-0.041417	-0.125891	0.000000	0.000000	3.000000	5.000000	0.000000
1190.433632	-0.005601	0.555967	0.247478	80.872604	85.696259	125.271477	-1.967191	0.000000	4.596756	0.000000	0.000000	0.000000	0.141494	-0.051639	-0.115087	0.000000	0.000000	3.000000	5.000000	0.000000
1190.436965	-0.005601	0.555967	0.247478	80.875641	86.026039	125.566910	-1.967191	0.000000	4.596756	0.000000	0.000000	0.000000	0.141494	-0.051639	-0.115087	0.000000	0.000000	3.000000	5.000000	0.000000
1190.440299	-0.005131	0.555782	0.247143	80.875641	86.026039	125.566910	-1.967191	0.000000	4.596756	0.000000	0.000000	0.000000	0.141233	-0.055442	-0.100496	0.000000	0.000000	3.000000	5.000000	0.000000
1190.443632	-0.005131	0.555782	0.247143	80.875641	86.026039	125.566910	-1.967191	0.000000	4.596756	0.000000	0.000000	0.000000	0.141233	-0.055442	-0.100496	0.000000	0.000000	3.000000	5.000000	0.000000
1190.446965	-0.005131	0.555782	0.247143	80.876633	86.374931	125.882912	-1.957197	0.000000	4.601020	0.000000	0.000000	0.000000	0.141233	-0.055442	-0.100496	0.000000	0.000000	3.000000	5.000000	0.000000
1190.450299	-0.005131	0.555782	0.247143	80.876633	86.374931	125.882912	-1.957197	0.000000	4.601020	0.000000	0.000000	0.000000	0.141233	-0.055442	-0.100496	0.000000	0.000000	3.000000	5.000000	0.000000
1190.453632	-0.004627	0.555580	0.246826	80.876633	86.374931	125.882912	-1.957197	0.000000	4.601020	0.000000	0.000000	0.000000	0.151089	-0.060508	-0.095149	0.000000	0.000000	3.000000	5.000000	0.000000
1190.456965	-0.004627	0.555580	0.246826	80.879326	86.721718	126.198349	-1.957197	0.000000	4.601020	0.000000	0.000000	0.000000	0.151089	-0.060508	-0.095149	0.000000	0.000000	3.000000	5.000000	0.000000
1190.460299	-0.004190	0.555353	0.246464	80.879326	86.721718	126.198349	-1.957197	0.000000	4.601020	0.000000	0.000000	0.000000	0.130989	-0.068205	-0.108679	0.000000	0.000000	3.000000	5.000000	0.000000
1190.463632	-0.004190	0.555353	0.246464	80.879326	86.721718	126.198349	-1.957197	0.000000	4.601020	0.000000	0.000000	0.000000	0.130989	-0.068205	-0.108679	0.000000	0.000000	3.000000	5.000000	0.000000
1190.466965	-0.004190	0.555353	0.246464	80.881882	87.088219	126.533722	-1.946887	0.000000	4.605392	0.000000	0.000000	0.000000	0.130989	-0.068205	-0.108679	0.000000	0.000000	3.000000	5.000000	0.000000
1190.470299	-0.004190	0.555353	0.246464	80.881882	87.088219	126.533722	-1.946887	0.000000	4.605392	0.000000	0.000000	0.000000	0.130989	-0.068205	-0.108679	0.000000	0.000000	3.000000	5.000000	0.000000
1190.473632	-0.003788	0.555147	0.246113	80.881882	87.088219	126.533722	-1.946887	0.000000	4.605392	0.000000	0.000000	0.000000	0.120819	-0.061766	-0.105058	0.000000	0.000000	3.000000	5.000000	0.000000
1190.476965	-0.003788	0.555147	0.246113	80.882187	87.448753	126.869781	-1.946887	0.000000	4.605392	0.000000	0.000000	0.000000	0.120819	-0.061766	-0.105058	0.000000	0.000000	3.000000	5.000000	0.000000
1190.480299	-0.003418	0.554933	0.245700	80.882187	87.448753	126.869781	-1.946887	0.000000	4.605392	0.000000	0.000000	0.000000	0.110779	-0.064311	-0.124003	0.000000	0.000000	3.000000	5.000000	0.000000
1190.483632	-0.003418	0.554933	0.245700	80.882187	87.448753	126.869781	-1.946887	0.000000	4.605392	0.000000	0.000000	0.000000	0.110779	-0.064311	-0.124003	0.000000	0.000000	3.000000	5.000000	0.000000
1190.486965	-0.003418	0.554933	0.245700	80.870453	87.838005	127.247734	-1.939736	0.000000	4.608407	0.000000	0.000000	0.000000	0.110779	-0.064311	-0.124003	0.000000	0.000000	3.000000	5.000000	0.000000
1190.490299	-0.003418	0.554933	0.245700	80.870453	87.838005	127.247734	-1.939736	0.000000	4.608407	0.000000	0.000000	0.000000	0.110779	-0.064311	-0.124003	0.000000	0.000000	3.000000	5.000000	0.000000
1190.493632	-0.003116	0.554736	0.245268	80.870453	87.838005	127.247734	-1.939736	0.000000	4.608407	0.000000	0.000000	0.000000	0.090667	-0.059171	-0.129776	0.000000	0.000000	3.000000	5.000000	0.000000
1190.496965	-0.003116	0.554736	0.245268	80.834602	88.196495	127.609192	-1.939736	0.000000	4.608407	0.000000	0.000000	0.000000	0.090667	-0.059171	-0.129776	0.000000	0.000000	3.000000	5.000000	0.000000
1190.500299	-0.002814	0.554534	0.244803	80.834602	88.196495	127.609192	-1.939736	0.000000	4.608407	0.000000	0.000000	0.000000	0.090594	-0.060445	-0.139341	0.000000	0.000000	3.000000	5.000000	0.000000
1190.503632	-0.002814	0.554534	0.244803	80.834602	88.196495	127.609192	-1.939736	0.000000	4.608407	0.000000	0.000000	0.000000	0.090594	-0.060445	-0.139341	0.000000	0.000000	3.000000	5.000000	0.000000
1190.506965	-0.002814	0.554534	0.244803	80.760902	88.550873	127.992485	-1.936111	0.000000	4.609932	0.000000	0.000000	0.000000	0.090594	-0.060445	-0.139341	0.000000	0.000000	3.000000	5.000000	0.000000
1190.510299	-0.002814	0.554534	0.244803	80.760902	88.550873	127.992485	-1.936111	0.000000	4.609932	0.000000	0.000000	0.000000	0.090594	-0.060445	-0.139341	0.000000	0.000000	3.000000	5.000000	0.000000
1190.513632	-0.002546	0.554350	0.244319	80.760902	88.550873	127.992485	-1.936111	0.000000	4.609932	0.000000	0.000000	0.000000	0.080505	-0.055322	-0.145070	0.000000	0.000000	3.000000	5.000000	0.000000
1190.516965	-0.002546	0.554350	0.244319	80.661186	88.889023	128.372650	-1.936111	0.000000	4.609932	0.000000	0.000000	0.000000	0.080505	-0.055322	-0.145070	0.000000	0.000000	3.000000	5.000000	0.000000
1190.520299	-0.002278	0.554165	0.243835	80.661186	88.889023	128.372650	-1.936111	0.000000	4.609932	0.000000	0.000000	0.000000	0.080395	-0.055276	-0.145279	0.000000	0.000000	3.000000	5.000000	0.000000
1190.523632	-0.002278	0.554165	0.243835	80.661186	88.889023	128.372650	-1.936111	0.000000	4.609932	0.000000	0.000000	0.000000	0.080395	-0.055276	-0.145279	0.000000	0.000000	3.000000	5.000000	0.000000
1190.526965	-0.002278	0.554165	0.243835	80.557457	89.219627	128.750977	-1.934023	0.000000	4.610808	0.000000	0.000000	0.000000	0.080395	-0.055276	-0.145279	0.000000	0.000000	3.000000	5.000000	0.000000
1190.530299	-0.002278	0.554165	0.243835	80.557457	89.219627	128.750977	-1.934023	0.000000	4.610808	0.000000	0.000000	0.000000	0.080395	-0.055276	-0.145279	0.000000	0.000000	3.000000	5.000000	0.000000
1190.533632	-0.001977	0.553994	0.243301	80.557457	89.219627	128.750977	-1.934023	0.000000	4.610808	0.000000	0.000000	0.000000	0.090303	-0.051476	-0.160361	0.000000	0.000000	3.000000	5.000000	0.000000
1190.536965	-0.001977	0.553994	0.243301	80.483780	89.499367	129.060699	-1.934023	0.000000	4.610808	0.000000	0.000000	0.000000	0.090303	-0.051476	-0.160361	0.000000	0.000000	3.000000	5.000000	0.000000
1190.540299	-0.001709	0.553861	0.242760	80.483780	89.499367	129.060699	-1.934023	0.000000	4.610808	0.000000	0.000000	0.000000	0.080202	-0.039986	-0.162213	0.000000	0.000000	3.000000	5.000000	0.000000
1190.543632	-0.001709	0.553861	0.242760	80.483780	89.499367	129.060699	-1.934023	0.000000	4.610808	0.000000	0.000000	0.000000	0.080202	-0.039986	-0.162213	0.000000	0.000000	3.000000	5.000000	0.000000
1190.546965	-0.001709	0.553861	0.242760	80.476677	89.753967	129.307175	-1.932128	0.000000	4.611603	0.000000	0.000000	0.000000	0.080202	-0.039986	-0.162213	0.000000	0.000000	3.000000	5.000000	0.000000
1190.550299	-0.001709	0.553861	0.242760	80.476677	89.753967	129.307175	-1.932128	0.000000	4.611603	0.000000	0.000000	0.000000	0.080202	-0.039986	-0.162213	0.000000	0.000000	3.000000	5.000000	0.000000
1190.553632	-0.001442	0.553702	0.242174	80.476677	89.753967	129.307175	-1.932128	0.000000	4.611603	0.000000	0.000000	0.000000	0.080107	-0.047665	-0.175798	0.000000	0.000000	3.000000	5.000000	0.000000
1190.556965	-0.001442	0.553702	0.242174	80.482315	89.833252	129.374802	-1.932128	0.000000	4.611603	0.000000	0.000000	0.000000	0.080107	-0.047665	-0.175798	0.000000	0.000000	3.000000	5.000000	0.000000
1190.560299	-0.001176	0.553539	0.241556	80.482315	89.833252	129.374802	-1.932128	0.000000	4.611603	0.000000	0.000000	0.000000	0.079990	-0.048956	-0.185510	0.000000	0.000000	3.000000	5.000000	0.000000
1190.563632	-0.001176	0.553539	0.241556	80.482315	89.833252	129.374802	-1.932128	0.000000	4.611603	0.000000	0.000000	0.000000	0.079990	-0.048956	-0.185510	0.000000	0.000000	3.000000	5.000000	0.000000
1190.566965	-0.001176	0.553539	0.241556	80.490997	89.765961	129.301544	-1.931656	0.000000	4.611801	0.000000	0.000000	0.000000	0.079990	-0.048956	-0.185510	0.000000	0.000000	3.000000	5.000000	0.000000
1190.570299	-0.001176	0.553539	0.241556	80.490997	89.765961	129.301544	-1.931656	0.000000	4.611801	0.000000	0.000000	0.000000	0.079990	-0.048956	-0.185510	0.000000	0.000000	3.000000	5.000000	0.000000
1190.573632	-0.000943	0.553426	0.240881	80.490997	89.765961	129.301544	-1.931656	0.000000	4.611801	0.000000	0.000000	0.000000	0.069930	-0.033724	-0.202367	0.000000	0.000000	3.000000	5.000000	0.000000
1190.576965	-0.000943	0.553426	0.240881	80.500366	89.656578	129.186783	-1.931656	0.000000	4.611801	0.000000	0.000000	0.000000	0.069930	-0.033724	-0.202367	0.000000	0.000000	3.000000	5.000000	0.000000
1190.580299	-0.000710	0.553292	0.240192	80.500366	89.656578	129.186783	-1.931656	0.000000	4.611801	0.000000	0.000000	0.000000	0.069799	-0.040155	-0.206634	0.000000	0.000000	3.000000	5.000000	0.000000
1190.583632	-0.000710	0.553292	0.240192	80.500366	89.656578	129.186783	-1.931656	0.000000	4.611801	0.000000	0.000000	0.000000	0.069799	-0.040155	-0.206634	0.000000	0.000000	3.000000	5.000000	0.000000
1190.586965	-0.000710	0.553292	0.240192	80.510567	89.488342	129.016632	-1.933375	0.000000	4.611080	0.000000	0.000000	0.000000	0.069799	-0.040155	-0.206634	0.000000	0.000000	3.000000	5.000000	0.000000
1190.590299	-0.000710	0.553292	0.240192	80.510567	89.488342	129.016632	-1.933375	0.000000	4.611080	0.000000	0.000000	0.000000	0.069799	-0.040155	-0.206634	0.000000	0.000000	3.000000	5.000000	0.000000
1190.593632	-0.000511	0.553171	0.239452	80.510567	89.488342	129.016632	-1.933375	0.000000	4.611080	0.000000	0.000000	0.000000	0.059752	-0.036395	-0.221989	0.000000	0.000000	3.000000	5.000000	0.000000
1190.596965	-0.000511	0.553171	0.239452	80.518768	89.334663	128.865234	-1.933375	0.000000	4.611080	0.000000	0.000000	0.000000	0.059752	-0.036395	-0.221989	0.000000	0.000000	3.000000	5.000000	0.000000
1190.600299	-0.000345	0.553066	0.238693	80.518768	89.334663	128.865234	-1.933375	0.000000	4.611080	0.000000	0.000000	0.000000	0.049718	-0.031409	-0.227893	0.000000	0.000000	3.000000	5.000000	0.000000
1190.603632	-0.000345	0.553066	0.238693	80.518768	89.334663	128.865234	-1.933375	0.000000	4.611080	0.000000	0.000000	0.000000	0.049718	-0.031409	-0.227893	0.000000	0.000000	3.000000	5.000000	0.000000
1190.606965	-0.000345	0.553066	0.238693	80.521530	89.171013	128.705460	-1.937708	0.000000	4.609262	0.000000	0.000000	0.000000	0.049718	-0.031409	-0.227893	0.000000	0.000000	3.000000	5.000000	0.000000
1190.610299	-0.000345	0.553066	0.238693	80.521530	89.171013	128.705460	-1.937708	0.000000	4.609262	0.000000	0.000000	0.000000	0.049718	-0.031409	-0.227893	0.000000	0.000000	3.000000	5.000000	0.000000
1190.613632	-0.000180	0.552978	0.237913	80.521530	89.171013	128.705460	-1.937708	0.000000	4.609262	0.000000	0.000000	0.000000	0.049611	-0.026395	-0.233807	0.000000	0.000000	3.000000	5.000000	0.000000
1190.616965	-0.000180	0.552978	0.237913	80.503983	89.038910	128.589020	-1.937708	0.000000	4.609262	0.000000	0.000000	0.000000	0.049611	-0.026395	-0.233807	0.000000	0.000000	3.000000	5.000000	0.000000
1190.620299	0.000018	0.552886	0.237101	80.503983	89.038910	128.589020	-1.937708	0.000000	4.609262	0.000000	0.000000	0.000000	0.059388	-0.027798	-0.243730	0.000000	0.000000	3.000000	5.000000	0.000000
1190.623632	0.000018	0.552886	0.237101	80.503983	89.038910	128.589020	-1.937708	0.000000	4.609262	0.000000	0.000000	0.000000	0.059388	-0.027798	-0.243730	0.000000	0.000000	3.000000	5.000000	0.000000
1190.626965	0.000018	0.552886	0.237101	80.453178	88.892975	128.477127	-1.942757	0.000000	4.607135	0.000000	0.000000	0.000000	0.059388	-0.027798	-0.243730	0.000000	0.000000	3.000000	5.000000	0.000000
1190.630299	0.000018	0.552886	0.237101	80.453178	88.892975	128.477127	-1.942757	0.000000	4.607135	0.000000	0.000000	0.000000	0.059388	-0.027798	-0.243730	0.000000	0.000000	3.000000	5.000000	0.000000
1190.633632	0.000282	0.552826	0.236250	80.453178	88.892975	128.477127	-1.942757	0.000000	4.607135	0.000000	0.000000	0.000000	0.078996	-0.017790	-0.255270	0.000000	0.000000	3.000000	5.000000	0.000000
1190.636965	0.000282	0.552826	0.236250	80.387512	88.687988	128.314331	-1.942757	0.000000	4.607135	0.000000	0.000000	0.000000	0.078996	-0.017790	-0.255270	0.000000	0.000000	3.000000	5.000000	0.000000
1190.640299	0.000544	0.552762	0.235366	80.387512	88.687988	128.314331	-1.942757	0.000000	4.607135	0.000000	0.000000	0.000000	0.078794	-0.019224	-0.265301	0.000000	0.000000	3.000000	5.000000	0.000000
1190.643632	0.000544	0.552762	0.235366	80.387512	88.687988	128.314331	-1.942757	0.000000	4.607135	0.000000	0.000000	0.000000	0.078794	-0.019224	-0.265301	0.000000	0.000000	3.000000	5.000000	0.000000
1190.646965	0.000544	0.552762	0.235366	80.350761	88.438919	128.092178	-1.946175	0.000000	4.605693	0.000000	0.000000	0.000000	0.078794	-0.019224	-0.265301	0.000000	0.000000	3.000000	5.000000	0.000000
1190.650299	0.000544	0.552762	0.235366	80.350761	88.438919	128.092178	-1.946175	0.000000	4.605693	0.000000	0.000000	0.000000	0.078794	-0.019224	-0.265301	0.000000	0.000000	3.000000	5.000000	0.000000
1190.653632	0.000806	0.552714	0.234461	80.350761	88.438919	128.092178	-1.946175	0.000000	4.605693	0.000000	0.000000	0.000000	0.078585	-0.014339	-0.271371	0.000000	0.000000	3.000000	5.000000	0.000000
1190.656965	0.000806	0.552714	0.234461	80.354530	88.069275	127.723434	-1.946175	0.000000	4.605693	0.000000	0.000000	0.000000	0.078585	-0.014339	-0.271371	0.000000	0.000000	3.000000	5.000000	0.000000
1190.660299	0.001067	0.552678	0.233504	80.354530	88.069275	127.723434	-1.946175	0.000000	4.605693	0.000000	0.000000	0.000000	0.078355	-0.010783	-0.287071	0.000000	0.000000	3.000000	5.000000	0.000000
1190.663632	0.001067	0.552678	0.233504	80.354530	88.069275	127.723434	-1.946175	0.000000	4.605693	0.000000	0.000000	0.000000	0.078355	-0.010783	-0.287071	0.000000	0.000000	3.000000	5.000000	0.000000
1190.666965	0.001067	0.552678	0.233504	80.368813	87.622116	127.275291	-1.950581	0.000000	4.603828	0.000000	0.000000	0.000000	0.078355	-0.010783	-0.287071	0.000000	0.000000	3.000000	5.000000	0.000000
1190.670299	0.001361	0.552642	0.232545	80.368813	87.622116	127.275291	-1.950581	0.000000	4.603828	0.000000	0.000000	0.000000	0.087959	-0.010950	-0.287648	0.000000	0.000000	3.000000	5.000000	0.000000
1190.673632	0.001361	0.552642	0.232545	80.368813	87.622116	127.275291	-1.950581	0.000000	4.603828	0.000000	0.000000	0.000000	0.087959	-0.010950	-0.287648	0.000000	0.000000	3.000000	5.000000	0.000000
1190.676965	0.001361	0.552642	0.232545	80.383911	87.021324	126.675613	-1.952478	0.000000	4.603024	0.000000	0.000000	0.000000	0.087959	-0.010950	-0.287648	0.000000	0.000000	3.000000	5.000000	0.000000
1190.680299	0.001361	0.552642	0.232545	80.383911	87.021324	126.675613	-1.952478	0.000000	4.603024	0.000000	0.000000	0.000000	0.087959	-0.010950	-0.287648	0.000000	0.000000	3.000000	5.000000	0.000000
1190.683632	0.001588	0.552605	0.231585	80.383911	87.021324	126.675613	-1.952478	0.000000	4.603024	0.000000	0.000000	0.000000	0.068094	-0.011084	-0.288171	0.000000	0.000000	3.000000	5.000000	0.000000
1190.686965	0.001588	0.552605	0.231585	80.398643	86.272644	125.932213	-1.952478	0.000000	4.603024	0.000000	0.000000	0.000000	0.068094	-0.011084	-0.288171	0.000000	0.000000	3.000000	5.000000	0.000000
1190.690299	0.001847	0.552626	0.230631	80.398643	86.272644	125.932213	-1.952478	0.000000	4.603024	0.000000	0.000000	0.000000	0.077703	0.006338	-0.286266	0.000000	0.000000	3.000000	5.000000	0.000000
1190.693632	0.001847	0.552626	0.230631	80.398643	86.272644	125.932213	-1.952478	0.000000	4.603024	0.000000	0.000000	0.000000	0.077703	0.006338	-0.286266	0.000000	0.000000	3.000000	5.000000	0.000000
1190.696965	0.001847	0.552626	0.230631	80.411545	85.418121	125.080666	-1.957992	0.000000	4.600681	0.000000	0.000000	0.000000	0.077703	0.006338	-0.286266	0.000000	0.000000	3.000000	5.000000	0.000000
1190.700299	0.001847	0.552626	0.230631	80.411545	85.418121	125.080666	-1.957992	0.000000	4.600681	0.000000	0.000000	0.000000	0.077703	0.006338	-0.286266	0.000000	0.000000	3.000000	5.000000	0.000000
1190.703632	0.002105	0.552651	0.229707	80.411545	85.418121	125.080666	-1.957992	0.000000	4.600681	0.000000	0.000000	0.000000	0.077514	0.007478	-0.277128	0.000000	0.000000	3.000000	5.000000	0.000000
1190.706965	0.002105	0.552651	0.229707	80.422089	84.501198	124.167023	-1.957992	0.000000	4.600681	0.000000	0.000000	0.000000	0.077514	0.007478	-0.277128	0.000000	0.000000	3.000000	5.000000	0.000000
1190.710299	0.002363	0.552696	0.228795	80.422089	84.501198	124.167023	-1.957992	0.000000	4.600681	0.000000	0.000000	0.000000	0.077316	0.013609	-0.273575	0.000000	0.000000	3.000000	5.000000	0.000000
1190.713632	0.002363	0.552696	0.228795	80.422089	84.501198	124.167023	-1.957992	0.000000	4.600681	0.000000	0.000000	0.000000	0.077316	0.013609	-0.273575	0.000000	0.000000	3.000000	5.000000	0.000000
1190.716965	0.002363	0.552696	0.228795	80.426094	83.717461	123.386696	-1.962503	0.000000	4.598759	0.000000	0.000000	0.000000	0.077316	0.013609	-0.273575	0.000000	0.000000	3.000000	5.000000	0.000000
1190.720299	0.002363	0.552696	0.228795	80.426094	83.717461	123.386696	-1.962503	0.000000	4.598759	0.000000	0.000000	0.000000	0.077316	0.013609	-0.273575	0.000000	0.000000	3.000000	5.000000	0.000000
1190.723632	0.002587	0.552745	0.227914	80.426094	83.717461	123.386696	-1.962503	0.000000	4.598759	0.000000	0.000000	0.000000	0.067387	0.014741	-0.264316	0.000000	0.000000	3.000000	5.000000	0.000000
1190.726965	0.002587	0.552745	0.227914	80.426422	83.079247	122.753296	-1.962503	0.000000	4.598759	0.000000	0.000000	0.000000	0.067387	0.014741	-0.264316	0.000000	0.000000	3.000000	5.000000	0.000000
1190.730299	0.002844	0.552799	0.227064	80.426422	83.079247	122.753296	-1.962503	0.000000	4.598759	0.000000	0.000000	0.000000	0.076994	0.015937	-0.255078	0.000000	0.000000	3.000000	5.000000	0.000000
1190.733632	0.002844	0.552799	0.227064	80.426422	83.079247	122.753296	-1.962503	0.000000	4.598759	0.000000	0.000000	0.000000	0.076994	0.015937	-0.255078	0.000000	0.000000	3.000000	5.000000	0.000000
1190.736965	0.002844	0.552799	0.227064	80.415298	82.748917	122.431213	-1.966913	0.000000	4.596874	0.000000	0.000000	0.000000	0.076994	0.015937	-0.255078	0.000000	0.000000	3.000000	5.000000	0.000000
1190.740299	0.002844	0.552799	0.227064	80.415298	82.748917	122.431213	-1.966913	0.000000	4.596874	0.000000	0.000000	0.000000	0.076994	0.015937	-0.255078	0.000000	0.000000	3.000000	5.000000	0.000000
1190.743632	0.003068	0.552835	0.226231	80.415298	82.748917	122.431213	-1.966913	0.000000	4.596874	0.000000	0.000000	0.000000	0.067091	0.010826	-0.249811	0.000000	0.000000	3.000000	5.000000	0.000000
1190.746965	0.003068	0.552835	0.226231	80.391747	82.768227	122.462959	-1.966913	0.000000	4.596874	0.000000	0.000000	0.000000	0.067091	0.010826	-0.249811	0.000000	0.000000	3.000000	5.000000	0.000000
1190.750299	0.003258	0.552854	0.225416	80.391747	82.768227	122.462959	-1.966913	0.000000	4.596874	0.000000	0.000000	0.000000	0.057230	0.005757	-0.244499	0.000000	0.000000	3.000000	5.000000	0.000000
1190.753632	0.003258	0.552854	0.225416	80.391747	82.768227	122.462959	-1.966913	0.000000	4.596874	0.000000	0.000000	0.000000	0.057230	0.005757	-0.244499	0.000000	0.000000	3.000000	5.000000	0.000000
1190.756965	0.003258	0.552854	0.225416	80.345306	83.146103	122.869286	-1.971919	0.000000	4.594729	0.000000	0.000000	0.000000	0.057230	0.005757	-0.244499	0.000000	0.000000	3.000000	5.000000	0.000000
1190.760299	0.003258	0.552854	0.225416	80.345306	83.146103	122.869286	-1.971919	0.000000	4.594729	0.000000	0.000000	0.000000	0.057230	0.005757	-0.244499	0.000000	0.000000	3.000000	5.000000	0.000000
1190.763632	0.003481	0.552826	0.224540	80.345306	83.146103	122.869286	-1.971919	0.000000	4.594729	0.000000	0.000000	0.000000	0.066707	-0.008314	-0.262892	0.000000	0.000000	3.000000	5.000000	0.000000
1190.766965	0.003481	0.552826	0.224540	80.275490	83.606010	123.369293	-1.971919	0.000000	4.594729	0.000000	0.000000	0.000000	0.066707	-0.008314	-0.262892	0.000000	0.000000	3.000000	5.000000	0.000000
1190.770299	0.003670	0.552777	0.223648	80.275490	83.606010	123.369293	-1.971919	0.000000	4.594729	0.000000	0.000000	0.000000	0.056812	-0.014702	-0.267393	0.000000	0.000000	3.000000	5.000000	0.000000
1190.773632	0.003670	0.552777	0.223648	80.275490	83.606010	123.369293	-1.971919	0.000000	4.594729	0.000000	0.000000	0.000000	0.056812	-0.014702	-0.267393	0.000000	0.000000	3.000000	5.000000	0.000000
1190.776965	0.003670	0.552777	0.223648	80.211586	84.076210	123.881996	-1.977932	0.000000	4.592143	0.000000	0.000000	0.000000	0.056812	-0.014702	-0.267393	0.000000	0.000000	3.000000	5.000000	0.000000
1190.780299	0.003670	0.552777	0.223648	80.211586	84.076210	123.881996	-1.977932	0.000000	4.592143	0.000000	0.000000	0.000000	0.056812	-0.014702	-0.267393	0.000000	0.000000	3.000000	5.000000	0.000000
1190.783632	0.003859	0.552760	0.222717	80.211586	84.076210	123.881996	-1.977932	0.000000	4.592143	0.000000	0.000000	0.000000	0.056592	-0.005076	-0.279217	0.000000	0.000000	3.000000	5.000000	0.000000
1190.786965	0.003859	0.552760	0.222717	80.180977	84.520180	124.344604	-1.977932	0.000000	4.592143	0.000000	0.000000	0.000000	0.056592	-0.005076	-0.279217	0.000000	0.000000	3.000000	5.000000	0.000000
1190.790299	0.003982	0.552759	0.221767	80.180977	84.520180	124.344604	-1.977932	0.000000	4.592143	0.000000	0.000000	0.000000	0.037059	-0.000327	-0.285277	0.000000	0.000000	3.000000	5.000000	0.000000
1190.793632	0.003982	0.552759	0.221767	80.180977	84.520180	124.344604	-1.977932	0.000000	4.592143	0.000000	0.000000	0.000000	0.037059	-0.000327	-0.285277	0.000000	0.000000	3.000000	5.000000	0.000000
1190.796965	0.003982	0.552759	0.221767	80.182816	84.881020	124.706062	-1.986625	0.000000	4.588390	0.000000	0.000000	0.000000	0.037059	-0.000327	-0.285277	0.000000	0.000000	3.000000	5.000000	0.000000
1190.800299	0.003982	0.552759	0.221767	80.182816	84.881020	124.706062	-1.986625	0.000000	4.588390	0.000000	0.000000	0.000000	0.037059	-0.000327	-0.285277	0.000000	0.000000	3.000000	5.000000	0.000000
1190.803632	0.004106	0.552799	0.220842	80.182816	84.881020	124.706062	-1.986625	0.000000	4.588390	0.000000	0.000000	0.000000	0.036997	0.011970	-0.277507	0.000000	0.000000	3.000000	5.000000	0.000000
1190.806965	0.004106	0.552799	0.220842	80.187508	85.037308	124.858582	-1.986625	0.000000	4.588390	0.000000	0.000000	0.000000	0.036997	0.011970	-0.277507	0.000000	0.000000	3.000000	5.000000	0.000000
1190.810299	0.004261	0.552901	0.219956	80.187508	85.037308	124.858582	-1.986625	0.000000	4.588390	0.000000	0.000000	0.000000	0.046610	0.030513	-0.265600	0.000000	0.000000	3.000000	5.000000	0.000000
1190.813632	0.004261	0.552901	0.219956	80.187508	85.037308	124.858582	-1.986625	0.000000	4.588390	0.000000	0.000000	0.000000	0.046610	0.030513	-0.265600	0.000000	0.000000	3.000000	5.000000	0.000000
1190.816965	0.004261	0.552901	0.219956	80.190071	84.962708	124.783279	-1.995488	0.000000	4.584542	0.000000	0.000000	0.000000	0.046610	0.030513	-0.265600	0.000000	0.000000	3.000000	5.000000	0.000000
1190.820299	0.004261	0.552901	0.219956	80.190071	84.962708	124.783279	-1.995488	0.000000	4.584542	0.000000	0.000000	0.000000	0.046610	0.030513	-0.265600	0.000000	0.000000	3.000000	5.000000	0.000000
1190.823632	0.004448	0.553032	0.219149	80.190071	84.962708	124.783279	-1.995488	0.000000	4.584542	0.000000	0.000000	0.000000	0.056269	0.039320	-0.242206	0.000000	0.000000	3.000000	5.000000	0.000000
1190.826965	0.004448	0.553032	0.219149	80.194443	84.678123	124.496033	-1.995488	0.000000	4.584542	0.000000	0.000000	0.000000	0.056269	0.039320	-0.242206	0.000000	0.000000	3.000000	5.000000	0.000000
1190.830299	0.004636	0.553192	0.218420	80.194443	84.678123	124.496033	-1.995488	0.000000	4.584542	0.000000	0.000000	0.000000	0.056293	0.048155	-0.218649	0.000000	0.000000	3.000000	5.000000	0.000000
1190.833632	0.004636	0.553192	0.218420	80.194443	84.678123	124.496033	-1.995488	0.000000	4.584542	0.000000	0.000000	0.000000	0.056293	0.048155	-0.218649	0.000000	0.000000	3.000000	5.000000	0.000000
1190.836965	0.004636	0.553192	0.218420	80.188171	84.421928	124.244873	-2.000662	0.000000	4.582287	0.000000	0.000000	0.000000	0.056293	0.048155	-0.218649	0.000000	0.000000	3.000000	5.000000	0.000000
1190.840299	0.004636	0.553192	0.218420	80.188171	84.421928	124.244873	-2.000662	0.000000	4.582287	0.000000	0.000000	0.000000	0.056293	0.048155	-0.218649	0.000000	0.000000	3.000000	5.000000	0.000000
1190.843632	0.004792	0.553341	0.217742	80.188171	84.421928	124.244873	-2.000662	0.000000	4.582287	0.000000	0.000000	0.000000	0.046666	0.044532	-0.203256	0.000000	0.000000	3.000000	5.000000	0.000000
1190.846965	0.004792	0.553341	0.217742	80.167664	84.405396	124.238449	-2.000662	0.000000	4.582287	0.000000	0.000000	0.000000	0.046666	0.044532	-0.203256	0.000000	0.000000	3.000000	5.000000	0.000000
1190.850299	0.004947	0.553509	0.217078	80.167664	84.405396	124.238449	-2.000662	0.000000	4.582287	0.000000	0.000000	0.000000	0.046599	0.050581	-0.199341	0.000000	0.000000	3.000000	5.000000	0.000000
1190.853632	0.004947	0.553509	0.217078	80.167664	84.405396	124.238449	-2.000662	0.000000	4.582287	0.000000	0.000000	0.000000	0.046599	0.050581	-0.199341	0.000000	0.000000	3.000000	5.000000	0.000000
1190.856965	0.004947	0.553509	0.217078	80.125641	84.603592	124.457947	-2.005535	0.000000	4.580156	0.000000	0.000000	0.000000	0.046599	0.050581	-0.199341	0.000000	0.000000	3.000000	5.000000	0.000000
1190.860299	0.004947	0.553509	0.217078	80.125641	84.603592	124.457947	-2.005535	0.000000	4.580156	0.000000	0.000000	0.000000	0.046599	0.050581	-0.199341	0.000000	0.000000	3.000000	5.000000	0.000000
1190.863632	0.005070	0.553673	0.216380	80.125641	84.603592	124.457947	-2.005535	0.000000	4.580156	0.000000	0.000000	0.000000	0.036835	0.048994	-0.209417	0.000000	0.000000	3.000000	5.000000	0.000000
1190.866965	0.005070	0.553673	0.216380	80.070572	84.858299	124.746002	-2.005535	0.000000	4.580156	0.000000	0.000000	0.000000	0.036835	0.048994	-0.209417	0.000000	0.000000	3.000000	5.000000	0.000000
1190.870299	0.005224	0.553867	0.215642	80.070572	84.858299	124.746002	-2.005535	0.000000	4.580156	0.000000	0.000000	0.000000	0.046247	0.058391	-0.221250	0.000000	0.000000	3.000000	5.000000	0.000000
1190.873632	0.005224	0.553867	0.215642	80.070572	84.858299	124.746002	-2.005535	0.000000	4.580156	0.000000	0.000000	0.000000	0.046247	0.058391	-0.221250	0.000000	0.000000	3.000000	5.000000	0.000000
1190.876965	0.005224	0.553867	0.215642	80.023323	85.131592	125.044998	-2.011797	0.000000	4.577409	0.000000	0.000000	0.000000	0.046247	0.058391	-0.221250	0.000000	0.000000	3.000000	5.000000	0.000000
1190.880299	0.005224	0.553867	0.215642	80.023323	85.131592	125.044998	-2.011797	0.000000	4.577409	0.000000	0.000000	0.000000	0.046247	0.058391	-0.221250	0.000000	0.000000	3.000000	5.000000	0.000000
1190.883632	0.005377	0.554068	0.214819	80.023323	85.131592	125.044998	-2.011797	0.000000	4.577409	0.000000	0.000000	0.000000	0.045934	0.060122	-0.247168	0.000000	0.000000	3.000000	5.000000	0.000000
1190.886965	0.005377	0.554068	0.214819	80.012825	85.446594	125.358765	-2.011797	0.000000	4.577409	0.000000	0.000000	0.000000	0.045934	0.060122	-0.247168	0.000000	0.000000	3.000000	5.000000	0.000000
1190.890299	0.005561	0.554237	0.213913	80.012825	85.446594	125.358765	-2.011797	0.000000	4.577409	0.000000	0.000000	0.000000	0.055173	0.050743	-0.271681	0.000000	0.000000	3.000000	5.000000	0.000000
1190.893632	0.005561	0.554237	0.213913	80.012825	85.446594	125.358765	-2.011797	0.000000	4.577409	0.000000	0.000000	0.000000	0.055173	0.050743	-0.271681	0.000000	0.000000	3.000000	5.000000	0.000000
1190.896965	0.005561	0.554237	0.213913	80.017906	85.788849	125.687355	-2.019377	0.000000	4.574070	0.000000	0.000000	0.000000	0.055173	0.050743	-0.271681	0.000000	0.000000	3.000000	5.000000	0.000000
1190.900299	0.005776	0.554432	0.212934	80.017906	85.788849	125.687355	-2.019377	0.000000	4.574070	0.000000	0.000000	0.000000	0.064374	0.058535	-0.293715	0.000000	0.000000	3.000000	5.000000	0.000000
1190.903632	0.005776	0.554432	0.212934	80.017906	85.788849	125.687355	-2.019377	0.000000	4.574070	0.000000	0.000000	0.000000	0.064374	0.058535	-0.293715	0.000000	0.000000	3.000000	5.000000	0.000000
1190.906965	0.005776	0.554432	0.212934	80.023521	86.071762	125.955368	-2.023287	0.000000	4.572342	0.000000	0.000000	0.000000	0.064374	0.058535	-0.293715	0.000000	0.000000	3.000000	5.000000	0.000000
1190.910299	0.005989	0.554621	0.211920	80.023521	86.071762	125.955368	-2.023287	0.000000	4.572342	0.000000	0.000000	0.000000	0.064085	0.056735	-0.304197	0.000000	0.000000	3.000000	5.000000	0.000000
1190.913632	0.005989	0.554621	0.211920	80.023521	86.071762	125.955368	-2.023287	0.000000	4.572342	0.000000	0.000000	0.000000	0.064085	0.056735	-0.304197	0.000000	0.000000	3.000000	5.000000	0.000000
1190.916965	0.005989	0.554621	0.211920	80.031326	86.031525	125.907806	-2.027526	0.000000	4.570464	0.000000	0.000000	0.000000	0.064085	0.056735	-0.304197	0.000000	0.000000	3.000000	5.000000	0.000000
1190.920299	0.006234	0.554809	0.210904	80.031326	86.031525	125.907806	-2.027526	0.000000	4.570464	0.000000	0.000000	0.000000	0.073393	0.056375	-0.304815	0.000000	0.000000	3.000000	5.000000	0.000000
1190.923632	0.006234	0.554809	0.210904	80.031326	86.031525	125.907806	-2.027526	0.000000	4.570464	0.000000	0.000000	0.000000	0.073393	0.056375	-0.304815	0.000000	0.000000	3.000000	5.000000	0.000000
1190.926965	0.006234	0.554809	0.210904	80.043770	85.536385	125.410866	-2.031256	0.000000	4.568808	0.000000	0.000000	0.000000	0.073393	0.056375	-0.304815	0.000000	0.000000	3.000000	5.000000	0.000000
1190.930299	0.006234	0.554809	0.210904	80.043770	85.536385	125.410866	-2.031256	0.000000	4.568808	0.000000	0.000000	0.000000	0.073393	0.056375	-0.304815	0.000000	0.000000	3.000000	5.000000	0.000000
1190.933632	0.006415	0.554985	0.209939	80.043770	85.536385	125.410866	-2.031256	0.000000	4.568808	0.000000	0.000000	0.000000	0.054309	0.052730	-0.289343	0.000000	0.000000	3.000000	5.000000	0.000000
1190.936965	0.006415	0.554985	0.209939	80.054443	84.668022	124.552406	-2.031256	0.000000	4.568808	0.000000	0.000000	0.000000	0.054309	0.052730	-0.289343	0.000000	0.000000	3.000000	5.000000	0.000000
1190.940299	0.006595	0.555123	0.208979	80.054443	84.668022	124.552406	-2.031256	0.000000	4.568808	0.000000	0.000000	0.000000	0.054156	0.041489	-0.288212	0.000000	0.000000	3.000000	5.000000	0.000000
1190.943632	0.006595	0.555123	0.208979	80.054443	84.668022	124.552406	-2.031256	0.000000	4.568808	0.000000	0.000000	0.000000	0.054156	0.041489	-0.288212	0.000000	0.000000	3.000000	5.000000	0.000000
1190.946965	0.006595	0.555123	0.208979	80.063225	83.802277	123.697006	-2.040268	0.000000	4.564790	0.000000	0.000000	0.000000	0.054156	0.041489	-0.288212	0.000000	0.000000	3.000000	5.000000	0.000000
1190.950299	0.006595	0.555123	0.208979	80.063225	83.802277	123.697006	-2.040268	0.000000	4.564790	0.000000	0.000000	0.000000	0.054156	0.041489	-0.288212	0.000000	0.000000	3.000000	5.000000	0.000000
1190.953632	0.006712	0.555260	0.208017	80.063225	83.802277	123.697006	-2.040268	0.000000	4.564790	0.000000	0.000000	0.000000	0.035041	0.041203	-0.288487	0.000000	0.000000	3.000000	5.000000	0.000000
1190.956965	0.006712	0.555260	0.208017	80.069916	82.986237	122.893188	-2.040268	0.000000	4.564790	0.000000	0.000000	0.000000	0.035041	0.041203	-0.288487	0.000000	0.000000	3.000000	5.000000	0.000000
1190.960299	0.006829	0.555397	0.207054	80.069916	82.986237	122.893188	-2.040268	0.000000	4.564790	0.000000	0.000000	0.000000	0.034926	0.040910	-0.288943	0.000000	0.000000	3.000000	5.000000	0.000000
1190.963632	0.006829	0.555397	0.207054	80.069916	82.986237	122.893188	-2.040268	0.000000	4.564790	0.000000	0.000000	0.000000	0.034926	0.040910	-0.288943	0.000000	0.000000	3.000000	5.000000	0.000000
1190.966965	0.006829	0.555397	0.207054	80.076416	82.406189	122.322853	-2.051772	0.000000	4.559631	0.000000	0.000000	0.000000	0.034926	0.040910	-0.288943	0.000000	0.000000	3.000000	5.000000	0.000000
1190.970299	0.006976	0.555491	0.206061	80.076416	82.406189	122.322853	-2.051772	0.000000	4.559631	0.000000	0.000000	0.000000	0.044169	0.028232	-0.297965	0.000000	0.000000	3.000000	5.000000	0.000000
1190.973632	0.006976	0.555491	0.206061	80.076416	82.406189	122.322853	-2.051772	0.000000	4.559631	0.000000	0.000000	0.000000	0.044169	0.028232	-0.297965	0.000000	0.000000	3.000000	5.000000	0.000000
1190.976965	0.006976	0.555491	0.206061	80.083076	82.059364	121.976891	-2.057282	0.000000	4.557148	0.000000	0.000000	0.000000	0.044169	0.028232	-0.297965	0.000000	0.000000	3.000000	5.000000	0.000000
1190.980299	0.007154	0.555600	0.205046	80.083076	82.059364	121.976891	-2.057282	0.000000	4.557148	0.000000	0.000000	0.000000	0.053390	0.032627	-0.304406	0.000000	0.000000	3.000000	5.000000	0.000000
1190.983632	0.007154	0.555600	0.205046	80.083076	82.059364	121.976891	-2.057282	0.000000	4.557148	0.000000	0.000000	0.000000	0.053390	0.032627	-0.304406	0.000000	0.000000	3.000000	5.000000	0.000000
1190.986965	0.007154	0.555600	0.205046	80.090927	81.907379	121.820671	-2.062449	0.000000	4.554811	0.000000	0.000000	0.000000	0.053390	0.032627	-0.304406	0.000000	0.000000	3.000000	5.000000	0.000000
1190.990299	0.007362	0.555682	0.203981	80.090927	81.907379	121.820671	-2.062449	0.000000	4.554811	0.000000	0.000000	0.000000	0.062468	0.024639	-0.319380	0.000000	0.000000	3.000000	5.000000	0.000000
1190.993632	0.007362	0.555682	0.203981	80.090927	81.907379	121.820671	-2.062449	0.000000	4.554811	0.000000	0.000000	0.000000	0.062468	0.024639	-0.319380	0.000000	0.000000	3.000000	5.000000	0.000000
1190.996965	0.007362	0.555682	0.203981	80.100418	81.925240	121.832817	-2.067520	0.000000	4.552512	0.000000	0.000000	0.000000	0.062468	0.024639	-0.319380	0.000000	0.000000	3.000000	5.000000	0.000000
1191.000299	0.007569	0.555742	0.202901	80.100418	81.925240	121.832817	-2.067520	0.000000	4.552512	0.000000	0.000000	0.000000	0.062201	0.018181	-0.324202	0.000000	0.000000	3.000000	5.000000	0.000000
1191.003632	0.007569	0.555742	0.202901	80.100418	81.925240	121.832817	-2.067520	0.000000	4.552512	0.000000	0.000000	0.000000	0.062201	0.018181	-0.324202	0.000000	0.000000	3.000000	5.000000	0.000000
1191.006965	0.007569	0.555742	0.202901	80.110695	82.091393	121.991043	-2.072788	0.000000	4.550116	0.000000	0.000000	0.000000	0.062201	0.018181	-0.324202	0.000000	0.000000	3.000000	5.000000	0.000000
1191.010299	0.007776	0.555817	0.201799	80.110695	82.091393	121.991043	-2.072788	0.000000	4.550116	0.000000	0.000000	0.000000	0.061910	0.022536	-0.330660	0.000000	0.000000	3.000000	5.000000	0.000000
1191.013632	0.007776	0.555817	0.201799	80.110695	82.091393	121.991043	-2.072788	0.000000	4.550116	0.000000	0.000000	0.000000	0.061910	0.022536	-0.330660	0.000000	0.000000	3.000000	5.000000	0.000000
1191.016965	0.007776	0.555817	0.201799	80.121056	82.298355	122.189461	-2.078305	0.000000	4.547598	0.000000	0.000000	0.000000	0.061910	0.022536	-0.330660	0.000000	0.000000	3.000000	5.000000	0.000000
1191.020299	0.007950	0.555907	0.200675	80.121056	82.298355	122.189461	-2.078305	0.000000	4.547598	0.000000	0.000000	0.000000	0.052243	0.026831	-0.337039	0.000000	0.000000	3.000000	5.000000	0.000000
1191.023632	0.007950	0.555907	0.200675	80.121056	82.298355	122.189461	-2.078305	0.000000	4.547598	0.000000	0.000000	0.000000	0.052243	0.026831	-0.337039	0.000000	0.000000	3.000000	5.000000	0.000000
1191.026965	0.007950	0.555907	0.200675	80.130554	82.401314	122.290253	-2.084660	0.000000	4.544688	0.000000	0.000000	0.000000	0.052243	0.026831	-0.337039	0.000000	0.000000	3.000000	5.000000	0.000000
1191.030299	0.008093	0.555985	0.199604	80.130554	82.401314	122.290253	-2.084660	0.000000	4.544688	0.000000	0.000000	0.000000	0.042890	0.023428	-0.321443	0.000000	0.000000	3.000000	5.000000	0.000000
1191.033632	0.008093	0.555985	0.199604	80.130554	82.401314	122.290253	-2.084660	0.000000	4.544688	0.000000	0.000000	0.000000	0.042890	0.023428	-0.321443	0.000000	0.000000	3.000000	5.000000	0.000000
1191.036965	0.008093	0.555985	0.199604	80.138809	82.283943	122.173409	-2.091209	0.000000	4.541679	0.000000	0.000000	0.000000	0.042890	0.023428	-0.321443	0.000000	0.000000	3.000000	5.000000	0.000000
1191.040299	0.008235	0.556082	0.198545	80.138809	82.283943	122.173409	-2.091209	0.000000	4.541679	0.000000	0.000000	0.000000	0.042785	0.029245	-0.317700	0.000000	0.000000	3.000000	5.000000	0.000000
1191.043632	0.008235	0.556082	0.198545	80.138809	82.283943	122.173409	-2.091209	0.000000	4.541679	0.000000	0.000000	0.000000	0.042785	0.029245	-0.317700	0.000000	0.000000	3.000000	5.000000	0.000000
1191.046965	0.008235	0.556082	0.198545	80.146172	81.990410	121.882996	-2.097714	0.000000	4.538678	0.000000	0.000000	0.000000	0.042785	0.029245	-0.317700	0.000000	0.000000	3.000000	5.000000	0.000000
1191.050299	0.008409	0.556169	0.197537	80.146172	81.990410	121.882996	-2.097714	0.000000	4.538678	0.000000	0.000000	0.000000	0.052158	0.025900	-0.302213	0.000000	0.000000	3.000000	5.000000	0.000000
1191.053632	0.008409	0.556169	0.197537	80.146172	81.990410	121.882996	-2.097714	0.000000	4.538678	0.000000	0.000000	0.000000	0.052158	0.025900	-0.302213	0.000000	0.000000	3.000000	5.000000	0.000000
1191.056965	0.008409	0.556169	0.197537	80.151642	81.508110	121.400688	-2.103233	0.000000	4.536123	0.000000	0.000000	0.000000	0.052158	0.025900	-0.302213	0.000000	0.000000	3.000000	5.000000	0.000000
1191.060299	0.008583	0.556254	0.196528	80.151642	81.508110	121.400688	-2.103233	0.000000	4.536123	0.000000	0.000000	0.000000	0.051979	0.025606	-0.302695	0.000000	0.000000	3.000000	5.000000	0.000000
1191.063632	0.008583	0.556254	0.196528	80.151642	81.508110	121.400688	-2.103233	0.000000	4.536123	0.000000	0.000000	0.000000	0.051979	0.025606	-0.302695	0.000000	0.000000	3.000000	5.000000	0.000000
1191.066965	0.008583	0.556254	0.196528	80.155235	80.923622	120.819817	-2.108824	0.000000	4.533526	0.000000	0.000000	0.000000	0.051979	0.025606	-0.302695	0.000000	0.000000	3.000000	5.000000	0.000000
1191.070299	0.008786	0.556338	0.195517	80.155235	80.923622	120.819817	-2.108824	0.000000	4.533526	0.000000	0.000000	0.000000	0.061096	0.025305	-0.303304	0.000000	0.000000	3.000000	5.000000	0.000000
1191.073632	0.008786	0.556338	0.195517	80.155235	80.923622	120.819817	-2.108824	0.000000	4.533526	0.000000	0.000000	0.000000	0.061096	0.025305	-0.303304	0.000000	0.000000	3.000000	5.000000	0.000000
1191.076965	0.008786	0.556338	0.195517	80.158012	80.282295	120.181290	-2.113902	0.000000	4.531160	0.000000	0.000000	0.000000	0.061096	0.025305	-0.303304	0.000000	0.000000	3.000000	5.000000	0.000000
1191.080299	0.008989	0.556437	0.194485	80.158012	80.282295	120.181290	-2.113902	0.000000	4.531160	0.000000	0.000000	0.000000	0.060807	0.029593	-0.309737	0.000000	0.000000	3.000000	5.000000	0.000000
1191.083632	0.008989	0.556437	0.194485	80.158012	80.282295	120.181290	-2.113902	0.000000	4.531160	0.000000	0.000000	0.000000	0.060807	0.029593	-0.309737	0.000000	0.000000	3.000000	5.000000	0.000000
1191.086965	0.008989	0.556437	0.194485	80.161072	79.615517	119.513603	-2.119236	0.000000	4.528668	0.000000	0.000000	0.000000	0.060807	0.029593	-0.309737	0.000000	0.000000	3.000000	5.000000	0.000000
1191.090299	0.009191	0.556479	0.193442	80.161072	79.615517	119.513603	-2.119236	0.000000	4.528668	0.000000	0.000000	0.000000	0.060556	0.012505	-0.312941	0.000000	0.000000	3.000000	5.000000	0.000000
1191.093632	0.009191	0.556479	0.193442	80.161072	79.615517	119.513603	-2.119236	0.000000	4.528668	0.000000	0.000000	0.000000	0.060556	0.012505	-0.312941	0.000000	0.000000	3.000000	5.000000	0.000000
1191.096965	0.009191	0.556479	0.193442	80.162247	78.979271	118.883720	-2.124730	0.000000	4.526093	0.000000	0.000000	0.000000	0.060556	0.012505	-0.312941	0.000000	0.000000	3.000000	5.000000	0.000000
1191.100299	0.009392	0.556535	0.192377	80.162247	78.979271	118.883720	-2.124730	0.000000	4.526093	0.000000	0.000000	0.000000	0.060255	0.016797	-0.319417	0.000000	0.000000	3.000000	5.000000	0.000000
1191.103632	0.009392	0.556535	0.192377	80.162247	78.979271	118.883720	-2.124730	0.000000	4.526093	0.000000	0.000000	0.000000	0.060255	0.016797	-0.319417	0.000000	0.000000	3.000000	5.000000	0.000000
1191.106965	0.009392	0.556535	0.192377	80.161568	78.322563	118.235825	-2.130488	0.000000	4.523386	0.000000	0.000000	0.000000	0.060255	0.016797	-0.319417	0.000000	0.000000	3.000000	5.000000	0.000000
1191.110299	0.009530	0.556575	0.191331	80.161568	78.322563	118.235825	-2.130488	0.000000	4.523386	0.000000	0.000000	0.000000	0.041653	0.011963	-0.313707	0.000000	0.000000	3.000000	5.000000	0.000000
1191.113632	0.009530	0.556575	0.191331	80.161568	78.322563	118.235825	-2.130488	0.000000	4.523386	0.000000	0.000000	0.000000	0.041653	0.011963	-0.313707	0.000000	0.000000	3.000000	5.000000	0.000000
1191.116965	0.009530	0.556575	0.191331	80.160614	77.740036	117.663139	-2.137325	0.000000	4.520160	0.000000	0.000000	0.000000	0.041653	0.011963	-0.313707	0.000000	0.000000	3.000000	5.000000	0.000000
1191.120299	0.009608	0.556598	0.190305	80.160614	77.740036	117.663139	-2.137325	0.000000	4.520160	0.000000	0.000000	0.000000	0.023144	0.007196	-0.307956	0.000000	0.000000	3.000000	5.000000	0.000000
1191.123632	0.009608	0.556598	0.190305	80.160614	77.740036	117.663139	-2.137325	0.000000	4.520160	0.000000	0.000000	0.000000	0.023144	0.007196	-0.307956	0.000000	0.000000	3.000000	5.000000	0.000000
1191.126965	0.009608	0.556598	0.190305	80.160728	77.262657	117.196716	-2.145239	0.000000	4.516409	0.000000	0.000000	0.000000	0.023144	0.007196	-0.307956	0.000000	0.000000	3.000000	5.000000	0.000000
1191.130299	0.009608	0.556598	0.190305	80.160728	77.262657	117.196716	-2.145239	0.000000	4.516409	0.000000	0.000000	0.000000	0.023144	0.007196	-0.307956	0.000000	0.000000	3.000000	5.000000	0.000000
1191.133632	0.009685	0.556647	0.189326	80.160728	77.262657	117.196716	-2.145239	0.000000	4.516409	0.000000	0.000000	0.000000	0.023269	0.014638	-0.293727	0.000000	0.000000	3.000000	5.000000	0.000000
1191.136965	0.009685	0.556647	0.189326	80.160591	76.821671	116.765594	-2.145239	0.000000	4.516409	0.000000	0.000000	0.000000	0.023269	0.014638	-0.293727	0.000000	0.000000	3.000000	5.000000	0.000000
1191.140299	0.009763	0.556680	0.188365	80.160591	76.821671	116.765594	-2.145239	0.000000	4.516409	0.000000	0.000000	0.000000	0.023270	0.009899	-0.288160	0.000000	0.000000	3.000000	5.000000	0.000000
1191.143632	0.009763	0.556680	0.188365	80.160591	76.821671	116.765594	-2.145239	0.000000	4.516409	0.000000	0.000000	0.000000	0.023270	0.009899	-0.288160	0.000000	0.000000	3.000000	5.000000	0.000000
1191.146965	0.009763	0.556680	0.188365	80.164253	76.582428	116.533234	-2.160192	0.000000	4.509276	0.000000	0.000000	0.000000	0.023270	0.009899	-0.288160	0.000000	0.000000	3.000000	5.000000	0.000000
1191.150299	0.009763	0.556680	0.188365	80.164253	76.582428	116.533234	-2.160192	0.000000	4.509276	0.000000	0.000000	0.000000	0.023270	0.009899	-0.288160	0.000000	0.000000	3.000000	5.000000	0.000000
1191.153632	0.009840	0.556698	0.187423	80.164253	76.582428	116.533234	-2.160192	0.000000	4.509276	0.000000	0.000000	0.000000	0.023273	0.005193	-0.282570	0.000000	0.000000	3.000000	5.000000	0.000000
1191.156965	0.009840	0.556698	0.187423	80.169868	76.462700	116.415428	-2.160192	0.000000	4.509276	0.000000	0.000000	0.000000	0.023273	0.005193	-0.282570	0.000000	0.000000	3.000000	5.000000	0.000000
1191.160299	0.009949	0.556720	0.186514	80.169868	76.462700	116.415428	-2.160192	0.000000	4.509276	0.000000	0.000000	0.000000	0.032514	0.006618	-0.272721	0.000000	0.000000	3.000000	5.000000	0.000000
1191.163632	0.009949	0.556720	0.186514	80.169868	76.462700	116.415428	-2.160192	0.000000	4.509276	0.000000	0.000000	0.000000	0.032514	0.006618	-0.272721	0.000000	0.000000	3.000000	5.000000	0.000000
1191.166965	0.009949	0.556720	0.186514	80.178291	76.451958	116.408188	-2.173942	0.000000	4.502663	0.000000	0.000000	0.000000	0.032514	0.006618	-0.272721	0.000000	0.000000	3.000000	5.000000	0.000000
1191.170299	0.009949	0.556720	0.186514	80.178291	76.451958	116.408188	-2.173942	0.000000	4.502663	0.000000	0.000000	0.000000	0.032514	0.006618	-0.272721	0.000000	0.000000	3.000000	5.000000	0.000000
1191.173632	0.010056	0.556715	0.185554	80.178291	76.451958	116.408188	-2.173942	0.000000	4.502663	0.000000	0.000000	0.000000	0.032173	-0.001280	-0.287886	0.000000	0.000000	3.000000	5.000000	0.000000
1191.176965	0.010056	0.556715	0.185554	80.188713	76.512650	116.471832	-2.173942	0.000000	4.502663	0.000000	0.000000	0.000000	0.032173	-0.001280	-0.287886	0.000000	0.000000	3.000000	5.000000	0.000000
1191.180299	0.010132	0.556725	0.184574	80.188713	76.512650	116.471832	-2.173942	0.000000	4.502663	0.000000	0.000000	0.000000	0.022823	0.003010	-0.294182	0.000000	0.000000	3.000000	5.000000	0.000000
1191.183632	0.010132	0.556725	0.184574	80.188713	76.512650	116.471832	-2.173942	0.000000	4.502663	0.000000	0.000000	0.000000	0.022823	0.003010	-0.294182	0.000000	0.000000	3.000000	5.000000	0.000000
1191.186965	0.010132	0.556725	0.184574	80.200195	76.601837	116.566757	-2.188812	0.000000	4.495453	0.000000	0.000000	0.000000	0.022823	0.003010	-0.294182	0.000000	0.000000	3.000000	5.000000	0.000000
1191.190299	0.010132	0.556725	0.184574	80.200195	76.601837	116.566757	-2.188812	0.000000	4.495453	0.000000	0.000000	0.000000	0.022823	0.003010	-0.294182	0.000000	0.000000	3.000000	5.000000	0.000000
1191.193632	0.010147	0.556700	0.183598	80.200195	76.601837	116.566757	-2.188812	0.000000	4.495453	0.000000	0.000000	0.000000	0.004507	-0.007721	-0.292691	0.000000	0.000000	3.000000	5.000000	0.000000
1191.196965	0.010147	0.556700	0.183598	80.211266	76.651901	116.626312	-2.188812	0.000000	4.495453	0.000000	0.000000	0.000000	0.004507	-0.007721	-0.292691	0.000000	0.000000	3.000000	5.000000	0.000000
1191.200299	0.010162	0.556673	0.182621	80.211266	76.651901	116.626312	-2.188812	0.000000	4.495453	0.000000	0.000000	0.000000	0.004472	-0.007888	-0.293115	0.000000	0.000000	3.000000	5.000000	0.000000
1191.203632	0.010162	0.556673	0.182621	80.211266	76.651901	116.626312	-2.188812	0.000000	4.495453	0.000000	0.000000	0.000000	0.004472	-0.007888	-0.293115	0.000000	0.000000	3.000000	5.000000	0.000000
1191.206965	0.010162	0.556673	0.182621	80.223198	76.742798	116.726105	-2.207081	0.000000	4.486513	0.000000	0.000000	0.000000	0.004472	-0.007888	-0.293115	0.000000	0.000000	3.000000	5.000000	0.000000
1191.210299	0.010162	0.556673	0.182621	80.223198	76.742798	116.726105	-2.207081	0.000000	4.486513	0.000000	0.000000	0.000000	0.004472	-0.007888	-0.293115	0.000000	0.000000	3.000000	5.000000	0.000000
1191.213632	0.010146	0.556626	0.181628	80.223198	76.742798	116.726105	-2.207081	0.000000	4.486513	0.000000	0.000000	0.000000	-0.004730	-0.014138	-0.297811	0.000000	0.000000	3.000000	5.000000	0.000000
1191.216965	0.010146	0.556626	0.181628	80.236481	76.896225	116.892853	-2.207081	0.000000	4.486513	0.000000	0.000000	0.000000	-0.004730	-0.014138	-0.297811	0.000000	0.000000	3.000000	5.000000	0.000000
1191.220299	0.010131	0.556564	0.180654	80.236481	76.896225	116.892853	-2.207081	0.000000	4.486513	0.000000	0.000000	0.000000	-0.004640	-0.018689	-0.292196	0.000000	0.000000	3.000000	5.000000	0.000000
1191.223632	0.010131	0.556564	0.180654	80.236481	76.896225	116.892853	-2.207081	0.000000	4.486513	0.000000	0.000000	0.000000	-0.004640	-0.018689	-0.292196	0.000000	0.000000	3.000000	5.000000	0.000000
1191.226965	0.010131	0.556564	0.180654	80.249237	77.048721	117.055511	-2.226985	0.000000	4.476665	0.000000	0.000000	0.000000	-0.004640	-0.018689	-0.292196	0.000000	0.000000	3.000000	5.000000	0.000000
1191.230299	0.010131	0.556564	0.180654	80.249237	77.048721	117.055511	-2.226985	0.000000	4.476665	0.000000	0.000000	0.000000	-0.004640	-0.018689	-0.292196	0.000000	0.000000	3.000000	5.000000	0.000000
1191.233632	0.010115	0.556501	0.179679	80.249237	77.048721	117.055511	-2.226985	0.000000	4.476665	0.000000	0.000000	0.000000	-0.004647	-0.018863	-0.292617	0.000000	0.000000	3.000000	5.000000	0.000000
1191.236965	0.010115	0.556501	0.179679	80.261848	77.178520	117.196297	-2.226985	0.000000	4.476665	0.000000	0.000000	0.000000	-0.004647	-0.018863	-0.292617	0.000000	0.000000	3.000000	5.000000	0.000000
1191.240299	0.010130	0.556458	0.178717	80.261848	77.178520	117.196297	-2.226985	0.000000	4.476665	0.000000	0.000000	0.000000	0.004472	-0.012962	-0.288740	0.000000	0.000000	3.000000	5.000000	0.000000
1191.243632	0.010130	0.556458	0.178717	80.261848	77.178520	117.196297	-2.226985	0.000000	4.476665	0.000000	0.000000	0.000000	0.004472	-0.012962	-0.288740	0.000000	0.000000	3.000000	5.000000	0.000000
1191.246965	0.010130	0.556458	0.178717	80.271660	77.187286	117.211906	-2.246292	0.000000	4.467010	0.000000	0.000000	0.000000	0.004472	-0.012962	-0.288740	0.000000	0.000000	3.000000	5.000000	0.000000
1191.250299	0.010144	0.556423	0.177697	80.271660	77.187286	117.211906	-2.246292	0.000000	4.467010	0.000000	0.000000	0.000000	0.004173	-0.010380	-0.305754	0.000000	0.000000	3.000000	5.000000	0.000000
1191.253632	0.010144	0.556423	0.177697	80.271660	77.187286	117.211906	-2.246292	0.000000	4.467010	0.000000	0.000000	0.000000	0.004173	-0.010380	-0.305754	0.000000	0.000000	3.000000	5.000000	0.000000
1191.256965	0.010144	0.556423	0.177697	80.277748	76.961754	116.994926	-2.256279	0.000000	4.461974	0.000000	0.000000	0.000000	0.004173	-0.010380	-0.305754	0.000000	0.000000	3.000000	5.000000	0.000000
1191.260299	0.010217	0.556382	0.176641	80.277748	76.961754	116.994926	-2.256279	0.000000	4.461974	0.000000	0.000000	0.000000	0.022021	-0.012240	-0.317043	0.000000	0.000000	3.000000	5.000000	0.000000
1191.263632	0.010217	0.556382	0.176641	80.277748	76.961754	116.994926	-2.256279	0.000000	4.461974	0.000000	0.000000	0.000000	0.022021	-0.012240	-0.317043	0.000000	0.000000	3.000000	5.000000	0.000000
1191.266965	0.010217	0.556382	0.176641	80.281029	76.410500	116.454498	-2.265538	0.000000	4.457279	0.000000	0.000000	0.000000	0.022021	-0.012240	-0.317043	0.000000	0.000000	3.000000	5.000000	0.000000
1191.270299	0.010320	0.556350	0.175526	80.281029	76.410500	116.454498	-2.265538	0.000000	4.457279	0.000000	0.000000	0.000000	0.030662	-0.009714	-0.334334	0.000000	0.000000	3.000000	5.000000	0.000000
1191.273632	0.010320	0.556350	0.175526	80.281029	76.410500	116.454498	-2.265538	0.000000	4.457279	0.000000	0.000000	0.000000	0.030662	-0.009714	-0.334334	0.000000	0.000000	3.000000	5.000000	0.000000
1191.276965	0.010320	0.556350	0.175526	80.297020	75.533760	115.573441	-2.274891	0.000000	4.452513	0.000000	0.000000	0.000000	0.030662	-0.009714	-0.334334	0.000000	0.000000	3.000000	5.000000	0.000000
1191.280299	0.010420	0.556271	0.174345	80.297020	75.533760	115.573441	-2.274891	0.000000	4.452513	0.000000	0.000000	0.000000	0.030204	-0.023625	-0.354410	0.000000	0.000000	3.000000	5.000000	0.000000
1191.283632	0.010420	0.556271	0.174345	80.297020	75.533760	115.573441	-2.274891	0.000000	4.452513	0.000000	0.000000	0.000000	0.030204	-0.023625	-0.354410	0.000000	0.000000	3.000000	5.000000	0.000000
1191.286965	0.010420	0.556271	0.174345	80.328949	74.347641	114.373161	-2.285058	0.000000	4.447304	0.000000	0.000000	0.000000	0.030204	-0.023625	-0.354410	0.000000	0.000000	3.000000	5.000000	0.000000
1191.290299	0.010520	0.556166	0.173111	80.328949	74.347641	114.373161	-2.285058	0.000000	4.447304	0.000000	0.000000	0.000000	0.029808	-0.031498	-0.370112	0.000000	0.000000	3.000000	5.000000	0.000000
1191.293632	0.010520	0.556166	0.173111	80.328949	74.347641	114.373161	-2.285058	0.000000	4.447304	0.000000	0.000000	0.000000	0.029808	-0.031498	-0.370112	0.000000	0.000000	3.000000	5.000000	0.000000
1191.296965	0.010520	0.556166	0.173111	80.362022	73.073021	113.080276	-2.295902	0.000000	4.441715	0.000000	0.000000	0.000000	0.029808	-0.031498	-0.370112	0.000000	0.000000	3.000000	5.000000	0.000000
1191.300299	0.010558	0.556021	0.171846	80.362022	73.073021	113.080276	-2.295902	0.000000	4.441715	0.000000	0.000000	0.000000	0.011588	-0.043680	-0.379476	0.000000	0.000000	3.000000	5.000000	0.000000
1191.303632	0.010558	0.556021	0.171846	80.362022	73.073021	113.080276	-2.295902	0.000000	4.441715	0.000000	0.000000	0.000000	0.011588	-0.043680	-0.379476	0.000000	0.000000	3.000000	5.000000	0.000000
1191.306965	0.010558	0.556021	0.171846	80.353416	71.824020	111.846237	-2.308423	0.000000	4.435221	0.000000	0.000000	0.000000	0.011588	-0.043680	-0.379476	0.000000	0.000000	3.000000	5.000000	0.000000
1191.310299	0.010596	0.555855	0.170564	80.353416	71.824020	111.846237	-2.308423	0.000000	4.435221	0.000000	0.000000	0.000000	0.011428	-0.049837	-0.384692	0.000000	0.000000	3.000000	5.000000	0.000000
1191.313632	0.010596	0.555855	0.170564	80.353416	71.824020	111.846237	-2.308423	0.000000	4.435221	0.000000	0.000000	0.000000	0.011428	-0.049837	-0.384692	0.000000	0.000000	3.000000	5.000000	0.000000
1191.316965	0.010596	0.555855	0.170564	80.324013	70.638237	110.688705	-2.321270	0.000000	4.428510	0.000000	0.000000	0.000000	0.011428	-0.049837	-0.384692	0.000000	0.000000	3.000000	5.000000	0.000000
1191.320299	0.010634	0.555702	0.169259	80.324013	70.638237	110.688705	-2.321270	0.000000	4.428510	0.000000	0.000000	0.000000	0.011239	-0.045705	-0.391554	0.000000	0.000000	3.000000	5.000000	0.000000
1191.323632	0.010634	0.555702	0.169259	80.324013	70.638237	110.688705	-2.321270	0.000000	4.428510	0.000000	0.000000	0.000000	0.011239	-0.045705	-0.391554	0.000000	0.000000	3.000000	5.000000	0.000000
1191.326965	0.010634	0.555702	0.169259	80.293358	69.545769	109.622231	-2.334512	0.000000	4.421545	0.000000	0.000000	0.000000	0.011239	-0.045705	-0.391554	0.000000	0.000000	3.000000	5.000000	0.000000
1191.330299	0.010672	0.555629	0.168012	80.293358	69.545769	109.622231	-2.334512	0.000000	4.421545	0.000000	0.000000	0.000000	0.011461	-0.022028	-0.374149	0.000000	0.000000	3.000000	5.000000	0.000000
1191.333632	0.010672	0.555629	0.168012	80.293358	69.545769	109.622231	-2.334512	0.000000	4.421545	0.000000	0.000000	0.000000	0.011461	-0.022028	-0.374149	0.000000	0.000000	3.000000	5.000000	0.000000
1191.336965	0.010672	0.555629	0.168012	80.261162	68.521873	108.619705	-2.347247	0.000000	4.414796	0.000000	0.000000	0.000000	0.011461	-0.022028	-0.374149	0.000000	0.000000	3.000000	5.000000	0.000000
1191.340299	0.010740	0.555594	0.166792	80.261162	68.521873	108.619705	-2.347247	0.000000	4.414796	0.000000	0.000000	0.000000	0.020421	-0.010361	-0.365862	0.000000	0.000000	3.000000	5.000000	0.000000
1191.343632	0.010740	0.555594	0.166792	80.261162	68.521873	108.619705	-2.347247	0.000000	4.414796	0.000000	0.000000	0.000000	0.020421	-0.010361	-0.365862	0.000000	0.000000	3.000000	5.000000	0.000000
1191.346965	0.010740	0.555594	0.166792	80.227448	67.579002	107.694641	-2.359197	0.000000	4.408422	0.000000	0.000000	0.000000	0.020421	-0.010361	-0.365862	0.000000	0.000000	3.000000	5.000000	0.000000
1191.350299	0.010809	0.555604	0.165637	80.227448	67.579002	107.694641	-2.359197	0.000000	4.408422	0.000000	0.000000	0.000000	0.020651	0.002958	-0.346655	0.000000	0.000000	3.000000	5.000000	0.000000
1191.353632	0.010809	0.555604	0.165637	80.227448	67.579002	107.694641	-2.359197	0.000000	4.408422	0.000000	0.000000	0.000000	0.020651	0.002958	-0.346655	0.000000	0.000000	3.000000	5.000000	0.000000
1191.356965	0.010809	0.555604	0.165637	80.198593	66.795471	106.926155	-2.370544	0.000000	4.402332	0.000000	0.000000	0.000000	0.020651	0.002958	-0.346655	0.000000	0.000000	3.000000	5.000000	0.000000
1191.360299	0.010879	0.555658	0.164545	80.198593	66.795471	106.926155	-2.370544	0.000000	4.402332	0.000000	0.000000	0.000000	0.020890	0.016267	-0.327344	0.000000	0.000000	3.000000	5.000000	0.000000
1191.363632	0.010879	0.555658	0.164545	80.198593	66.795471	106.926155	-2.370544	0.000000	4.402332	0.000000	0.000000	0.000000	0.020890	0.016267	-0.327344	0.000000	0.000000	3.000000	5.000000	0.000000
1191.366965	0.010879	0.555658	0.164545	80.173088	66.139847	106.287148	-2.381264	0.000000	4.396543	0.000000	0.000000	0.000000	0.020890	0.016267	-0.327344	0.000000	0.000000	3.000000	5.000000	0.000000
1191.370299	0.010920	0.555743	0.163540	80.173088	66.139847	106.287148	-2.381264	0.000000	4.396543	0.000000	0.000000	0.000000	0.012408	0.025301	-0.301595	0.000000	0.000000	3.000000	5.000000	0.000000
1191.373632	0.010920	0.555743	0.163540	80.173088	66.139847	106.287148	-2.381264	0.000000	4.396543	0.000000	0.000000	0.000000	0.012408	0.025301	-0.301595	0.000000	0.000000	3.000000	5.000000	0.000000
1191.376965	0.010920	0.555743	0.163540	80.151520	65.594086	105.758125	-2.391703	0.000000	4.390872	0.000000	0.000000	0.000000	0.012408	0.025301	-0.301595	0.000000	0.000000	3.000000	5.000000	0.000000
1191.380299	0.010920	0.555743	0.163540	80.151520	65.594086	105.758125	-2.391703	0.000000	4.390872	0.000000	0.000000	0.000000	0.012408	0.025301	-0.301595	0.000000	0.000000	3.000000	5.000000	0.000000
1191.383632	0.010874	0.555871	0.162601	80.151520	65.594086	105.758125	-2.391703	0.000000	4.390872	0.000000	0.000000	0.000000	-0.013783	0.038597	-0.281620	0.000000	0.000000	3.000000	5.000000	0.000000
1191.386965	0.010874	0.555871	0.162601	80.140282	65.271591	105.447647	-2.391703	0.000000	4.390872	0.000000	0.000000	0.000000	-0.013783	0.038597	-0.281620	0.000000	0.000000	3.000000	5.000000	0.000000
1191.390299	0.010859	0.555977	0.161738	80.140282	65.271591	105.447647	-2.391703	0.000000	4.390872	0.000000	0.000000	0.000000	-0.004543	0.031595	-0.258958	0.000000	0.000000	3.000000	5.000000	0.000000
1191.393632	0.010859	0.555977	0.161738	80.140282	65.271591	105.447647	-2.391703	0.000000	4.390872	0.000000	0.000000	0.000000	-0.004543	0.031595	-0.258958	0.000000	0.000000	3.000000	5.000000	0.000000
1191.396965	0.010859	0.555977	0.161738	80.143295	65.206436	105.390694	-2.413442	0.000000	4.378961	0.000000	0.000000	0.000000	-0.004543	0.031595	-0.258958	0.000000	0.000000	3.000000	5.000000	0.000000
1191.400299	0.010859	0.555977	0.161738	80.143295	65.206436	105.390694	-2.413442	0.000000	4.378961	0.000000	0.000000	0.000000	-0.004543	0.031595	-0.258958	0.000000	0.000000	3.000000	5.000000	0.000000
1191.403632	0.010844	0.556121	0.160905	80.143295	65.206436	105.390694	-2.413442	0.000000	4.378961	0.000000	0.000000	0.000000	-0.004388	0.043212	-0.250081	0.000000	0.000000	3.000000	5.000000	0.000000
1191.406965	0.010844	0.556121	0.160905	80.158051	65.368828	105.554268	-2.413442	0.000000	4.378961	0.000000	0.000000	0.000000	-0.004388	0.043212	-0.250081	0.000000	0.000000	3.000000	5.000000	0.000000
1191.410299	0.010859	0.556264	0.160069	80.158051	65.368828	105.554268	-2.413442	0.000000	4.378961	0.000000	0.000000	0.000000	0.004398	0.042949	-0.250512	0.000000	0.000000	3.000000	5.000000	0.000000
1191.413632	0.010859	0.556264	0.160069	80.158051	65.368828	105.554268	-2.413442	0.000000	4.378961	0.000000	0.000000	0.000000	0.004398	0.042949	-0.250512	0.000000	0.000000	3.000000	5.000000	0.000000
1191.416965	0.010859	0.556264	0.160069	80.176971	65.599762	105.785889	-2.432668	0.000000	4.368309	0.000000	0.000000	0.000000	0.004398	0.042949	-0.250512	0.000000	0.000000	3.000000	5.000000	0.000000
1191.420299	0.010859	0.556264	0.160069	80.176971	65.599762	105.785889	-2.432668	0.000000	4.368309	0.000000	0.000000	0.000000	0.004398	0.042949	-0.250512	0.000000	0.000000	3.000000	5.000000	0.000000
1191.423632	0.010903	0.556426	0.159248	80.176971	65.599762	105.785889	-2.432668	0.000000	4.368309	0.000000	0.000000	0.000000	0.013229	0.048612	-0.246343	0.000000	0.000000	3.000000	5.000000	0.000000
1191.426965	0.010903	0.556426	0.159248	80.195702	65.836960	106.018333	-2.432668	0.000000	4.368309	0.000000	0.000000	0.000000	0.013229	0.048612	-0.246343	0.000000	0.000000	3.000000	5.000000	0.000000
1191.430299	0.010946	0.556562	0.158375	80.195702	65.836960	106.018333	-2.432668	0.000000	4.368309	0.000000	0.000000	0.000000	0.012904	0.040697	-0.262015	0.000000	0.000000	3.000000	5.000000	0.000000
1191.433632	0.010946	0.556562	0.158375	80.195702	65.836960	106.018333	-2.432668	0.000000	4.368309	0.000000	0.000000	0.000000	0.012904	0.040697	-0.262015	0.000000	0.000000	3.000000	5.000000	0.000000
1191.436965	0.010946	0.556562	0.158375	80.217224	66.085732	106.263809	-2.450639	0.000000	4.358253	0.000000	0.000000	0.000000	0.012904	0.040697	-0.262015	0.000000	0.000000	3.000000	5.000000	0.000000
1191.440299	0.010946	0.556562	0.158375	80.217224	66.085732	106.263809	-2.450639	0.000000	4.358253	0.000000	0.000000	0.000000	0.012904	0.040697	-0.262015	0.000000	0.000000	3.000000	5.000000	0.000000
1191.443632	0.010989	0.556696	0.157501	80.217224	66.085732	106.263809	-2.450639	0.000000	4.358253	0.000000	0.000000	0.000000	0.012849	0.040429	-0.262307	0.000000	0.000000	3.000000	5.000000	0.000000
1191.446965	0.010989	0.556696	0.157501	80.236282	66.322838	106.502045	-2.450639	0.000000	4.358253	0.000000	0.000000	0.000000	0.012849	0.040429	-0.262307	0.000000	0.000000	3.000000	5.000000	0.000000
1191.450299	0.011002	0.556858	0.156584	80.236282	66.322838	106.502045	-2.450639	0.000000	4.358253	0.000000	0.000000	0.000000	0.003829	0.048449	-0.274919	0.000000	0.000000	3.000000	5.000000	0.000000
1191.453632	0.011002	0.556858	0.156584	80.236282	66.322838	106.502045	-2.450639	0.000000	4.358253	0.000000	0.000000	0.000000	0.003829	0.048449	-0.274919	0.000000	0.000000	3.000000	5.000000	0.000000
1191.456965	0.011002	0.556858	0.156584	80.252419	66.508446	106.689522	-2.470679	0.000000	4.346924	0.000000	0.000000	0.000000	0.003829	0.048449	-0.274919	0.000000	0.000000	3.000000	5.000000	0.000000
1191.460299	0.011002	0.556858	0.156584	80.252419	66.508446	106.689522	-2.470679	0.000000	4.346924	0.000000	0.000000	0.000000	0.003829	0.048449	-0.274919	0.000000	0.000000	3.000000	5.000000	0.000000
1191.463632	0.010986	0.557010	0.155724	80.252419	66.508446	106.689522	-2.470679	0.000000	4.346924	0.000000	0.000000	0.000000	-0.004624	0.045784	-0.257983	0.000000	0.000000	3.000000	5.000000	0.000000
1191.466965	0.010986	0.557010	0.155724	80.262589	66.590469	106.779305	-2.470679	0.000000	4.346924	0.000000	0.000000	0.000000	-0.004624	0.045784	-0.257983	0.000000	0.000000	3.000000	5.000000	0.000000
1191.470299	0.010971	0.557182	0.154879	80.262589	66.590469	106.779305	-2.470679	0.000000	4.346924	0.000000	0.000000	0.000000	-0.004546	0.051406	-0.253651	0.000000	0.000000	3.000000	5.000000	0.000000
1191.473632	0.010971	0.557182	0.154879	80.262589	66.590469	106.779305	-2.470679	0.000000	4.346924	0.000000	0.000000	0.000000	-0.004546	0.051406	-0.253651	0.000000	0.000000	3.000000	5.000000	0.000000
1191.476965	0.010971	0.557182	0.154879	80.266769	66.583405	106.779846	-2.491802	0.000000	4.334850	0.000000	0.000000	0.000000	-0.004546	0.051406	-0.253651	0.000000	0.000000	3.000000	5.000000	0.000000
1191.480299	0.010971	0.557182	0.154879	80.266769	66.583405	106.779846	-2.491802	0.000000	4.334850	0.000000	0.000000	0.000000	-0.004546	0.051406	-0.253651	0.000000	0.000000	3.000000	5.000000	0.000000
1191.483632	0.010929	0.557370	0.154142	80.266769	66.583405	106.779846	-2.491802	0.000000	4.334850	0.000000	0.000000	0.000000	-0.012672	0.056448	-0.221136	0.000000	0.000000	3.000000	5.000000	0.000000
1191.486965	0.010929	0.557370	0.154142	80.272392	66.612183	106.815216	-2.491802	0.000000	4.334850	0.000000	0.000000	0.000000	-0.012672	0.056448	-0.221136	0.000000	0.000000	3.000000	5.000000	0.000000
1191.490299	0.010887	0.557563	0.153440	80.272392	66.612183	106.815216	-2.491802	0.000000	4.334850	0.000000	0.000000	0.000000	-0.012461	0.058004	-0.210462	0.000000	0.000000	3.000000	5.000000	0.000000
1191.493632	0.010887	0.557563	0.153440	80.272392	66.612183	106.815216	-2.491802	0.000000	4.334850	0.000000	0.000000	0.000000	-0.012461	0.058004	-0.210462	0.000000	0.000000	3.000000	5.000000	0.000000
1191.496965	0.010887	0.557563	0.153440	80.280098	66.702408	106.907524	-2.511067	0.000000	4.323718	0.000000	0.000000	0.000000	-0.012461	0.058004	-0.210462	0.000000	0.000000	3.000000	5.000000	0.000000
1191.500299	0.010887	0.557563	0.153440	80.280098	66.702408	106.907524	-2.511067	0.000000	4.323718	0.000000	0.000000	0.000000	-0.012461	0.058004	-0.210462	0.000000	0.000000	3.000000	5.000000	0.000000
1191.503632	0.010875	0.557795	0.152768	80.280098	66.702408	106.907524	-2.511067	0.000000	4.323718	0.000000	0.000000	0.000000	-0.003594	0.069559	-0.201561	0.000000	0.000000	3.000000	5.000000	0.000000
1191.506965	0.010875	0.557795	0.152768	80.289101	66.821770	107.025871	-2.511067	0.000000	4.323718	0.000000	0.000000	0.000000	-0.003594	0.069559	-0.201561	0.000000	0.000000	3.000000	5.000000	0.000000
1191.510299	0.010921	0.558046	0.152110	80.289101	66.821770	107.025871	-2.511067	0.000000	4.323718	0.000000	0.000000	0.000000	0.013840	0.075220	-0.197431	0.000000	0.000000	3.000000	5.000000	0.000000
1191.513632	0.010921	0.558046	0.152110	80.289101	66.821770	107.025871	-2.511067	0.000000	4.323718	0.000000	0.000000	0.000000	0.013840	0.075220	-0.197431	0.000000	0.000000	3.000000	5.000000	0.000000
1191.516965	0.010921	0.558046	0.152110	80.298073	66.944138	107.144485	-2.526710	0.000000	4.314596	0.000000	0.000000	0.000000	0.013840	0.075220	-0.197431	0.000000	0.000000	3.000000	5.000000	0.000000
1191.520299	0.010921	0.558046	0.152110	80.298073	66.944138	107.144485	-2.526710	0.000000	4.314596	0.000000	0.000000	0.000000	0.013840	0.075220	-0.197431	0.000000	0.000000	3.000000	5.000000	0.000000
1191.523632	0.010937	0.558284	0.151379	80.298073	66.944138	107.144485	-2.526710	0.000000	4.314596	0.000000	0.000000	0.000000	0.004739	0.071349	-0.219266	0.000000	0.000000	3.000000	5.000000	0.000000
1191.526965	0.010937	0.558284	0.151379	80.308250	67.080696	107.280258	-2.526710	0.000000	4.314596	0.000000	0.000000	0.000000	0.004739	0.071349	-0.219266	0.000000	0.000000	3.000000	5.000000	0.000000
1191.530299	0.010981	0.558534	0.150626	80.308250	67.080696	107.280258	-2.526710	0.000000	4.314596	0.000000	0.000000	0.000000	0.013257	0.075167	-0.225920	0.000000	0.000000	3.000000	5.000000	0.000000
1191.533632	0.010981	0.558534	0.150626	80.308250	67.080696	107.280258	-2.526710	0.000000	4.314596	0.000000	0.000000	0.000000	0.013257	0.075167	-0.225920	0.000000	0.000000	3.000000	5.000000	0.000000
1191.536965	0.010981	0.558534	0.150626	80.320900	67.256569	107.450401	-2.543906	0.000000	4.304480	0.000000	0.000000	0.000000	0.013257	0.075167	-0.225920	0.000000	0.000000	3.000000	5.000000	0.000000
1191.540299	0.010981	0.558534	0.150626	80.320900	67.256569	107.450401	-2.543906	0.000000	4.304480	0.000000	0.000000	0.000000	0.013257	0.075167	-0.225920	0.000000	0.000000	3.000000	5.000000	0.000000
1191.543632	0.011024	0.558752	0.149784	80.320900	67.256569	107.450401	-2.543906	0.000000	4.304480	0.000000	0.000000	0.000000	0.012729	0.065326	-0.252628	0.000000	0.000000	3.000000	5.000000	0.000000
1191.546965	0.011024	0.558752	0.149784	80.334717	67.437340	107.629021	-2.543906	0.000000	4.304480	0.000000	0.000000	0.000000	0.012729	0.065326	-0.252628	0.000000	0.000000	3.000000	5.000000	0.000000
1191.550299	0.011066	0.558936	0.148947	80.334717	67.437340	107.629021	-2.543906	0.000000	4.304480	0.000000	0.000000	0.000000	0.012707	0.055065	-0.251225	0.000000	0.000000	3.000000	5.000000	0.000000
1191.553632	0.011066	0.558936	0.148947	80.334717	67.437340	107.629021	-2.543906	0.000000	4.304480	0.000000	0.000000	0.000000	0.012707	0.055065	-0.251225	0.000000	0.000000	3.000000	5.000000	0.000000
1191.556965	0.011066	0.558936	0.148947	80.349701	67.625809	107.816200	-2.563272	0.000000	4.292975	0.000000	0.000000	0.000000	0.012707	0.055065	-0.251225	0.000000	0.000000	3.000000	5.000000	0.000000
1191.560299	0.011066	0.558936	0.148947	80.349701	67.625809	107.816200	-2.563272	0.000000	4.292975	0.000000	0.000000	0.000000	0.012707	0.055065	-0.251225	0.000000	0.000000	3.000000	5.000000	0.000000
1191.563632	0.011136	0.559112	0.148071	80.349701	67.625809	107.816200	-2.563272	0.000000	4.292975	0.000000	0.000000	0.000000	0.021073	0.052925	-0.262601	0.000000	0.000000	3.000000	5.000000	0.000000
1191.566965	0.011136	0.559112	0.148071	80.362671	67.777580	107.964516	-2.563272	0.000000	4.292975	0.000000	0.000000	0.000000	0.021073	0.052925	-0.262601	0.000000	0.000000	3.000000	5.000000	0.000000
1191.570299	0.011207	0.559254	0.147201	80.362671	67.777580	107.964516	-2.563272	0.000000	4.292975	0.000000	0.000000	0.000000	0.021024	0.042715	-0.261204	0.000000	0.000000	3.000000	5.000000	0.000000
1191.573632	0.011207	0.559254	0.147201	80.362671	67.777580	107.964516	-2.563272	0.000000	4.292975	0.000000	0.000000	0.000000	0.021024	0.042715	-0.261204	0.000000	0.000000	3.000000	5.000000	0.000000
1191.576965	0.011207	0.559254	0.147201	80.376183	67.936073	108.117271	-2.582590	0.000000	4.281382	0.000000	0.000000	0.000000	0.021024	0.042715	-0.261204	0.000000	0.000000	3.000000	5.000000	0.000000
1191.580299	0.011207	0.559254	0.147201	80.376183	67.936073	108.117271	-2.582590	0.000000	4.281382	0.000000	0.000000	0.000000	0.021024	0.042715	-0.261204	0.000000	0.000000	3.000000	5.000000	0.000000
1191.583632	0.011304	0.559357	0.146297	80.376183	67.936073	108.117271	-2.582590	0.000000	4.281382	0.000000	0.000000	0.000000	0.029366	0.030667	-0.270948	0.000000	0.000000	3.000000	5.000000	0.000000
1191.586965	0.011304	0.559357	0.146297	80.389015	68.074547	108.248100	-2.582590	0.000000	4.281382	0.000000	0.000000	0.000000	0.029366	0.030667	-0.270948	0.000000	0.000000	3.000000	5.000000	0.000000
1191.590299	0.011431	0.559458	0.145393	80.389015	68.074547	108.248100	-2.582590	0.000000	4.281382	0.000000	0.000000	0.000000	0.037839	0.030396	-0.271403	0.000000	0.000000	3.000000	5.000000	0.000000
1191.593632	0.011431	0.559458	0.145393	80.389015	68.074547	108.248100	-2.582590	0.000000	4.281382	0.000000	0.000000	0.000000	0.037839	0.030396	-0.271403	0.000000	0.000000	3.000000	5.000000	0.000000
1191.596965	0.011431	0.559458	0.145393	80.402428	68.212769	108.374252	-2.601224	0.000000	4.270086	0.000000	0.000000	0.000000	0.037839	0.030396	-0.271403	0.000000	0.000000	3.000000	5.000000	0.000000
1191.600299	0.011431	0.559458	0.145393	80.402428	68.212769	108.374252	-2.601224	0.000000	4.270086	0.000000	0.000000	0.000000	0.037839	0.030396	-0.271403	0.000000	0.000000	3.000000	5.000000	0.000000
1191.603632	0.011584	0.559533	0.144434	80.402428	68.212769	108.374252	-2.601224	0.000000	4.270086	0.000000	0.000000	0.000000	0.045972	0.022409	-0.287530	0.000000	0.000000	3.000000	5.000000	0.000000
1191.606965	0.011584	0.559533	0.144434	80.411583	68.247543	108.398918	-2.601224	0.000000	4.270086	0.000000	0.000000	0.000000	0.045972	0.022409	-0.287530	0.000000	0.000000	3.000000	5.000000	0.000000
1191.610299	0.011793	0.559600	0.143437	80.411583	68.247543	108.398918	-2.601224	0.000000	4.270086	0.000000	0.000000	0.000000	0.062693	0.020255	-0.299214	0.000000	0.000000	3.000000	5.000000	0.000000
1191.613632	0.011793	0.559600	0.143437	80.411583	68.247543	108.398918	-2.601224	0.000000	4.270086	0.000000	0.000000	0.000000	0.062693	0.020255	-0.299214	0.000000	0.000000	3.000000	5.000000	0.000000
1191.616965	0.011793	0.559600	0.143437	80.421761	68.252068	108.387764	-2.619159	0.000000	4.259109	0.000000	0.000000	0.000000	0.062693	0.020255	-0.299214	0.000000	0.000000	3.000000	5.000000	0.000000
1191.620299	0.012028	0.559667	0.142343	80.421761	68.252068	108.387764	-2.619159	0.000000	4.259109	0.000000	0.000000	0.000000	0.070429	0.020174	-0.328167	0.000000	0.000000	3.000000	5.000000	0.000000
1191.623632	0.012028	0.559667	0.142343	80.421761	68.252068	108.387764	-2.619159	0.000000	4.259109	0.000000	0.000000	0.000000	0.070429	0.020174	-0.328167	0.000000	0.000000	3.000000	5.000000	0.000000
1191.626965	0.012028	0.559667	0.142343	80.432068	68.121231	108.239479	-2.628647	0.000000	4.253259	0.000000	0.000000	0.000000	0.070429	0.020174	-0.328167	0.000000	0.000000	3.000000	5.000000	0.000000
1191.630299	0.012261	0.559695	0.141217	80.432068	68.121231	108.239479	-2.628647	0.000000	4.253259	0.000000	0.000000	0.000000	0.069949	0.008134	-0.337970	0.000000	0.000000	3.000000	5.000000	0.000000
1191.633632	0.012261	0.559695	0.141217	80.432068	68.121231	108.239479	-2.628647	0.000000	4.253259	0.000000	0.000000	0.000000	0.069949	0.008134	-0.337970	0.000000	0.000000	3.000000	5.000000	0.000000
1191.636965	0.012261	0.559695	0.141217	80.432358	67.874161	107.979431	-2.638718	0.000000	4.247019	0.000000	0.000000	0.000000	0.069949	0.008134	-0.337970	0.000000	0.000000	3.000000	5.000000	0.000000
1191.640299	0.012521	0.559682	0.140057	80.432358	67.874161	107.979431	-2.638718	0.000000	4.247019	0.000000	0.000000	0.000000	0.077961	-0.003884	-0.348008	0.000000	0.000000	3.000000	5.000000	0.000000
1191.643632	0.012521	0.559682	0.140057	80.432358	67.874161	107.979431	-2.638718	0.000000	4.247019	0.000000	0.000000	0.000000	0.077961	-0.003884	-0.348008	0.000000	0.000000	3.000000	5.000000	0.000000
1191.646965	0.012521	0.559682	0.140057	80.426033	67.483345	107.578079	-2.648778	0.000000	4.240752	0.000000	0.000000	0.000000	0.077961	-0.003884	-0.348008	0.000000	0.000000	3.000000	5.000000	0.000000
1191.650299	0.012750	0.559629	0.138864	80.426033	67.483345	107.578079	-2.648778	0.000000	4.240752	0.000000	0.000000	0.000000	0.068931	-0.015843	-0.357729	0.000000	0.000000	3.000000	5.000000	0.000000
1191.653632	0.012750	0.559629	0.138864	80.426033	67.483345	107.578079	-2.648778	0.000000	4.240752	0.000000	0.000000	0.000000	0.068931	-0.015843	-0.357729	0.000000	0.000000	3.000000	5.000000	0.000000
1191.656965	0.012750	0.559629	0.138864	80.416595	67.017387	107.106270	-2.660064	0.000000	4.233681	0.000000	0.000000	0.000000	0.068931	-0.015843	-0.357729	0.000000	0.000000	3.000000	5.000000	0.000000
1191.660299	0.013007	0.559556	0.137654	80.416595	67.017387	107.106270	-2.660064	0.000000	4.233681	0.000000	0.000000	0.000000	0.076983	-0.021917	-0.363161	0.000000	0.000000	3.000000	5.000000	0.000000
1191.663632	0.013007	0.559556	0.137654	80.416595	67.017387	107.106270	-2.660064	0.000000	4.233681	0.000000	0.000000	0.000000	0.076983	-0.021917	-0.363161	0.000000	0.000000	3.000000	5.000000	0.000000
1191.666965	0.013007	0.559556	0.137654	80.406830	66.582771	106.670021	-2.671151	0.000000	4.226696	0.000000	0.000000	0.000000	0.076983	-0.021917	-0.363161	0.000000	0.000000	3.000000	5.000000	0.000000
1191.670299	0.013206	0.559449	0.136448	80.406830	66.582771	106.670021	-2.671151	0.000000	4.226696	0.000000	0.000000	0.000000	0.059757	-0.031910	-0.361664	0.000000	0.000000	3.000000	5.000000	0.000000
1191.673632	0.013206	0.559449	0.136448	80.406830	66.582771	106.670021	-2.671151	0.000000	4.226696	0.000000	0.000000	0.000000	0.059757	-0.031910	-0.361664	0.000000	0.000000	3.000000	5.000000	0.000000
1191.676965	0.013206	0.559449	0.136448	80.403946	66.268242	106.350906	-2.683571	0.000000	4.218821	0.000000	0.000000	0.000000	0.059757	-0.031910	-0.361664	0.000000	0.000000	3.000000	5.000000	0.000000
1191.680299	0.013431	0.559284	0.135193	80.403946	66.268242	106.350906	-2.683571	0.000000	4.218821	0.000000	0.000000	0.000000	0.067586	-0.049558	-0.376583	0.000000	0.000000	3.000000	5.000000	0.000000
1191.683632	0.013431	0.559284	0.135193	80.403946	66.268242	106.350906	-2.683571	0.000000	4.218821	0.000000	0.000000	0.000000	0.067586	-0.049558	-0.376583	0.000000	0.000000	3.000000	5.000000	0.000000
1191.686965	0.013431	0.559284	0.135193	80.407715	66.079391	106.153465	-2.696269	0.000000	4.210717	0.000000	0.000000	0.000000	0.067586	-0.049558	-0.376583	0.000000	0.000000	3.000000	5.000000	0.000000
1191.690299	0.013682	0.559093	0.133882	80.407715	66.079391	106.153465	-2.696269	0.000000	4.210717	0.000000	0.000000	0.000000	0.075302	-0.057468	-0.393266	0.000000	0.000000	3.000000	5.000000	0.000000
1191.693632	0.013682	0.559093	0.133882	80.407715	66.079391	106.153465	-2.696269	0.000000	4.210717	0.000000	0.000000	0.000000	0.075302	-0.057468	-0.393266	0.000000	0.000000	3.000000	5.000000	0.000000
1191.696965	0.013682	0.559093	0.133882	80.420471	66.052887	106.116547	-2.709354	0.000000	4.202309	0.000000	0.000000	0.000000	0.075302	-0.057468	-0.393266	0.000000	0.000000	3.000000	5.000000	0.000000
1191.700299	0.013931	0.558926	0.132526	80.420471	66.052887	106.116547	-2.709354	0.000000	4.202309	0.000000	0.000000	0.000000	0.074612	-0.049857	-0.406765	0.000000	0.000000	3.000000	5.000000	0.000000
1191.703632	0.013931	0.558926	0.132526	80.420471	66.052887	106.116547	-2.709354	0.000000	4.202309	0.000000	0.000000	0.000000	0.074612	-0.049857	-0.406765	0.000000	0.000000	3.000000	5.000000	0.000000
1191.706965	0.013931	0.558926	0.132526	80.435280	66.068840	106.118767	-2.723318	0.000000	4.193273	0.000000	0.000000	0.000000	0.074612	-0.049857	-0.406765	0.000000	0.000000	3.000000	5.000000	0.000000
1191.710299	0.014234	0.558805	0.131139	80.435280	66.068840	106.118767	-2.723318	0.000000	4.193273	0.000000	0.000000	0.000000	0.090772	-0.036570	-0.415959	0.000000	0.000000	3.000000	5.000000	0.000000
1191.713632	0.014234	0.558805	0.131139	80.435280	66.068840	106.118767	-2.723318	0.000000	4.193273	0.000000	0.000000	0.000000	0.090772	-0.036570	-0.415959	0.000000	0.000000	3.000000	5.000000	0.000000
1191.716965	0.014234	0.558805	0.131139	80.442551	65.948189	105.985794	-2.736723	0.000000	4.184536	0.000000	0.000000	0.000000	0.090772	-0.036570	-0.415959	0.000000	0.000000	3.000000	5.000000	0.000000
1191.720299	0.014479	0.558682	0.129752	80.442551	65.948189	105.985794	-2.736723	0.000000	4.184536	0.000000	0.000000	0.000000	0.073566	-0.036861	-0.416275	0.000000	0.000000	3.000000	5.000000	0.000000
1191.723632	0.014479	0.558682	0.129752	80.442551	65.948189	105.985794	-2.736723	0.000000	4.184536	0.000000	0.000000	0.000000	0.073566	-0.036861	-0.416275	0.000000	0.000000	3.000000	5.000000	0.000000
1191.726965	0.014479	0.558682	0.129752	80.437004	65.595322	105.625999	-2.751631	0.000000	4.174749	0.000000	0.000000	0.000000	0.073566	-0.036861	-0.416275	0.000000	0.000000	3.000000	5.000000	0.000000
1191.730299	0.014725	0.558571	0.128437	80.437004	65.595322	105.625999	-2.751631	0.000000	4.174749	0.000000	0.000000	0.000000	0.073718	-0.033260	-0.394547	0.000000	0.000000	3.000000	5.000000	0.000000
1191.733632	0.014725	0.558571	0.128437	80.437004	65.595322	105.625999	-2.751631	0.000000	4.174749	0.000000	0.000000	0.000000	0.073718	-0.033260	-0.394547	0.000000	0.000000	3.000000	5.000000	0.000000
1191.736965	0.014725	0.558571	0.128437	80.414459	64.960304	104.994614	-2.765658	0.000000	4.165470	0.000000	0.000000	0.000000	0.073718	-0.033260	-0.394547	0.000000	0.000000	3.000000	5.000000	0.000000
1191.740299	0.014886	0.558478	0.127137	80.414459	64.960304	104.994614	-2.765658	0.000000	4.165470	0.000000	0.000000	0.000000	0.048488	-0.027741	-0.389759	0.000000	0.000000	3.000000	5.000000	0.000000
1191.743632	0.014886	0.558478	0.127137	80.414459	64.960304	104.994614	-2.765658	0.000000	4.165470	0.000000	0.000000	0.000000	0.048488	-0.027741	-0.389759	0.000000	0.000000	3.000000	5.000000	0.000000
1191.746965	0.014886	0.558478	0.127137	80.376289	64.086823	104.130318	-2.781538	0.000000	4.154882	0.000000	0.000000	0.000000	0.048488	-0.027741	-0.389759	0.000000	0.000000	3.000000	5.000000	0.000000
1191.750299	0.014995	0.558405	0.125950	80.376289	64.086823	104.130318	-2.781538	0.000000	4.154882	0.000000	0.000000	0.000000	0.032476	-0.022163	-0.356179	0.000000	0.000000	3.000000	5.000000	0.000000
1191.753632	0.014995	0.558405	0.125950	80.376289	64.086823	104.130318	-2.781538	0.000000	4.154882	0.000000	0.000000	0.000000	0.032476	-0.022163	-0.356179	0.000000	0.000000	3.000000	5.000000	0.000000
1191.756965	0.014995	0.558405	0.125950	80.336143	63.234219	103.291084	-2.797118	0.000000	4.144409	0.000000	0.000000	0.000000	0.032476	-0.022163	-0.356179	0.000000	0.000000	3.000000	5.000000	0.000000
1191.760299	0.015075	0.558317	0.124784	80.336143	63.234219	103.291084	-2.797118	0.000000	4.144409	0.000000	0.000000	0.000000	0.024175	-0.026192	-0.349992	0.000000	0.000000	3.000000	5.000000	0.000000
1191.763632	0.015075	0.558317	0.124784	80.336143	63.234219	103.291084	-2.797118	0.000000	4.144409	0.000000	0.000000	0.000000	0.024175	-0.026192	-0.349992	0.000000	0.000000	3.000000	5.000000	0.000000
1191.766965	0.015075	0.558317	0.124784	80.303978	62.542664	102.610672	-2.813183	0.000000	4.133522	0.000000	0.000000	0.000000	0.024175	-0.026192	-0.349992	0.000000	0.000000	3.000000	5.000000	0.000000
1191.770299	0.015157	0.558255	0.123669	80.303978	62.542664	102.610672	-2.813183	0.000000	4.133522	0.000000	0.000000	0.000000	0.024449	-0.018709	-0.334371	0.000000	0.000000	3.000000	5.000000	0.000000
1191.773632	0.015157	0.558255	0.123669	80.303978	62.542664	102.610672	-2.813183	0.000000	4.133522	0.000000	0.000000	0.000000	0.024449	-0.018709	-0.334371	0.000000	0.000000	3.000000	5.000000	0.000000
1191.776965	0.015157	0.558255	0.123669	80.286812	62.107677	102.182701	-2.828590	0.000000	4.122993	0.000000	0.000000	0.000000	0.024449	-0.018709	-0.334371	0.000000	0.000000	3.000000	5.000000	0.000000
1191.780299	0.015265	0.558192	0.122552	80.286812	62.107677	102.182701	-2.828590	0.000000	4.122993	0.000000	0.000000	0.000000	0.032568	-0.018920	-0.335014	0.000000	0.000000	3.000000	5.000000	0.000000
1191.783632	0.015265	0.558192	0.122552	80.286812	62.107677	102.182701	-2.828590	0.000000	4.122993	0.000000	0.000000	0.000000	0.032568	-0.018920	-0.335014	0.000000	0.000000	3.000000	5.000000	0.000000
1191.786965	0.015265	0.558192	0.122552	80.284851	61.944981	102.021591	-2.843576	0.000000	4.112672	0.000000	0.000000	0.000000	0.032568	-0.018920	-0.335014	0.000000	0.000000	3.000000	5.000000	0.000000
1191.790299	0.015373	0.558141	0.121413	80.284851	61.944981	102.021591	-2.843576	0.000000	4.112672	0.000000	0.000000	0.000000	0.032225	-0.015382	-0.341920	0.000000	0.000000	3.000000	5.000000	0.000000
1191.793632	0.015373	0.558141	0.121413	80.284851	61.944981	102.021591	-2.843576	0.000000	4.112672	0.000000	0.000000	0.000000	0.032225	-0.015382	-0.341920	0.000000	0.000000	3.000000	5.000000	0.000000
1191.796965	0.015373	0.558141	0.121413	80.303040	62.052727	102.123184	-2.859113	0.000000	4.101887	0.000000	0.000000	0.000000	0.032225	-0.015382	-0.341920	0.000000	0.000000	3.000000	5.000000	0.000000
1191.800299	0.015479	0.558132	0.120244	80.303040	62.052727	102.123184	-2.859113	0.000000	4.101887	0.000000	0.000000	0.000000	0.031834	-0.002421	-0.350501	0.000000	0.000000	3.000000	5.000000	0.000000
1191.803632	0.015479	0.558132	0.120244	80.303040	62.052727	102.123184	-2.859113	0.000000	4.101887	0.000000	0.000000	0.000000	0.031834	-0.002421	-0.350501	0.000000	0.000000	3.000000	5.000000	0.000000
1191.806965	0.015479	0.558132	0.120244	80.331383	62.321774	102.386002	-2.875306	0.000000	4.090552	0.000000	0.000000	0.000000	0.031834	-0.002421	-0.350501	0.000000	0.000000	3.000000	5.000000	0.000000
1191.810299	0.015612	0.558092	0.119079	80.331383	62.321774	102.386002	-2.875306	0.000000	4.090552	0.000000	0.000000	0.000000	0.039907	-0.012184	-0.349520	0.000000	0.000000	3.000000	5.000000	0.000000
1191.813632	0.015612	0.558092	0.119079	80.331383	62.321774	102.386002	-2.875306	0.000000	4.090552	0.000000	0.000000	0.000000	0.039907	-0.012184	-0.349520	0.000000	0.000000	3.000000	5.000000	0.000000
1191.816965	0.015612	0.558092	0.119079	80.362915	62.646832	102.701385	-2.891012	0.000000	4.079467	0.000000	0.000000	0.000000	0.039907	-0.012184	-0.349520	0.000000	0.000000	3.000000	5.000000	0.000000
1191.820299	0.015717	0.558101	0.117924	80.362915	62.646832	102.701385	-2.891012	0.000000	4.079467	0.000000	0.000000	0.000000	0.031594	0.002685	-0.346553	0.000000	0.000000	3.000000	5.000000	0.000000
1191.823632	0.015717	0.558101	0.117924	80.362915	62.646832	102.701385	-2.891012	0.000000	4.079467	0.000000	0.000000	0.000000	0.031594	0.002685	-0.346553	0.000000	0.000000	3.000000	5.000000	0.000000
1191.826965	0.015717	0.558101	0.117924	80.387756	62.877022	102.925468	-2.907369	0.000000	4.067825	0.000000	0.000000	0.000000	0.031594	0.002685	-0.346553	0.000000	0.000000	3.000000	5.000000	0.000000
1191.830299	0.015823	0.558084	0.116811	80.387756	62.877022	102.925468	-2.907369	0.000000	4.067825	0.000000	0.000000	0.000000	0.031776	-0.005032	-0.333964	0.000000	0.000000	3.000000	5.000000	0.000000
1191.833632	0.015823	0.558084	0.116811	80.387756	62.877022	102.925468	-2.907369	0.000000	4.067825	0.000000	0.000000	0.000000	0.031776	-0.005032	-0.333964	0.000000	0.000000	3.000000	5.000000	0.000000
1191.836965	0.015823	0.558084	0.116811	80.401138	62.933174	102.980186	-2.923200	0.000000	4.056464	0.000000	0.000000	0.000000	0.031776	-0.005032	-0.333964	0.000000	0.000000	3.000000	5.000000	0.000000
1191.840299	0.015929	0.558073	0.115734	80.401138	62.933174	102.980186	-2.923200	0.000000	4.056464	0.000000	0.000000	0.000000	0.031923	-0.003322	-0.322989	0.000000	0.000000	3.000000	5.000000	0.000000
1191.843632	0.015929	0.558073	0.115734	80.401138	62.933174	102.980186	-2.923200	0.000000	4.056464	0.000000	0.000000	0.000000	0.031923	-0.003322	-0.322989	0.000000	0.000000	3.000000	5.000000	0.000000
1191.846965	0.015929	0.558073	0.115734	80.407509	62.891869	102.937897	-2.938581	0.000000	4.045336	0.000000	0.000000	0.000000	0.031923	-0.003322	-0.322989	0.000000	0.000000	3.000000	5.000000	0.000000
1191.850299	0.016010	0.558075	0.114733	80.407509	62.891869	102.937897	-2.938581	0.000000	4.045336	0.000000	0.000000	0.000000	0.024254	0.000462	-0.300350	0.000000	0.000000	3.000000	5.000000	0.000000
1191.853632	0.016010	0.558075	0.114733	80.407509	62.891869	102.937897	-2.938581	0.000000	4.045336	0.000000	0.000000	0.000000	0.024254	0.000462	-0.300350	0.000000	0.000000	3.000000	5.000000	0.000000
1191.856965	0.016010	0.558075	0.114733	80.411789	62.860527	102.906128	-2.953440	0.000000	4.034500	0.000000	0.000000	0.000000	0.024254	0.000462	-0.300350	0.000000	0.000000	3.000000	5.000000	0.000000
1191.860299	0.016010	0.558075	0.114733	80.411789	62.860527	102.906128	-2.953440	0.000000	4.034500	0.000000	0.000000	0.000000	0.024254	0.000462	-0.300350	0.000000	0.000000	3.000000	5.000000	0.000000
1191.863632	0.016064	0.558125	0.113742	80.411789	62.860527	102.906128	-2.953440	0.000000	4.034500	0.000000	0.000000	0.000000	0.016091	0.015268	-0.297220	0.000000	0.000000	3.000000	5.000000	0.000000
1191.866965	0.016064	0.558125	0.113742	80.423317	62.916718	102.959030	-2.953440	0.000000	4.034500	0.000000	0.000000	0.000000	0.016091	0.015268	-0.297220	0.000000	0.000000	3.000000	5.000000	0.000000
1191.870299	0.016146	0.558170	0.112810	80.423317	62.916718	102.959030	-2.953440	0.000000	4.034500	0.000000	0.000000	0.000000	0.024623	0.013346	-0.279806	0.000000	0.000000	3.000000	5.000000	0.000000
1191.873632	0.016146	0.558170	0.112810	80.423317	62.916718	102.959030	-2.953440	0.000000	4.034500	0.000000	0.000000	0.000000	0.024623	0.013346	-0.279806	0.000000	0.000000	3.000000	5.000000	0.000000
1191.876965	0.016146	0.558170	0.112810	80.434349	63.009144	103.048378	-2.982828	0.000000	4.012821	0.000000	0.000000	0.000000	0.024623	0.013346	-0.279806	0.000000	0.000000	3.000000	5.000000	0.000000
1191.880299	0.016146	0.558170	0.112810	80.434349	63.009144	103.048378	-2.982828	0.000000	4.012821	0.000000	0.000000	0.000000	0.024623	0.013346	-0.279806	0.000000	0.000000	3.000000	5.000000	0.000000
1191.883632	0.016253	0.558238	0.111832	80.434349	63.009144	103.048378	-2.982828	0.000000	4.012821	0.000000	0.000000	0.000000	0.032239	0.020422	-0.293390	0.000000	0.000000	3.000000	5.000000	0.000000
1191.886965	0.016253	0.558238	0.111832	80.446960	63.103737	103.132858	-2.982828	0.000000	4.012821	0.000000	0.000000	0.000000	0.032239	0.020422	-0.293390	0.000000	0.000000	3.000000	5.000000	0.000000
1191.890299	0.016389	0.558331	0.110906	80.446960	63.103737	103.132858	-2.982828	0.000000	4.012821	0.000000	0.000000	0.000000	0.040653	0.027816	-0.277595	0.000000	0.000000	3.000000	5.000000	0.000000
1191.893632	0.016389	0.558331	0.110906	80.446960	63.103737	103.132858	-2.982828	0.000000	4.012821	0.000000	0.000000	0.000000	0.040653	0.027816	-0.277595	0.000000	0.000000	3.000000	5.000000	0.000000
1191.896965	0.016389	0.558331	0.110906	80.455505	63.133091	103.153023	-3.009931	0.000000	3.992532	0.000000	0.000000	0.000000	0.040653	0.027816	-0.277595	0.000000	0.000000	3.000000	5.000000	0.000000
1191.900299	0.016389	0.558331	0.110906	80.455505	63.133091	103.153023	-3.009931	0.000000	3.992532	0.000000	0.000000	0.000000	0.040653	0.027816	-0.277595	0.000000	0.000000	3.000000	5.000000	0.000000
1191.903632	0.016523	0.558385	0.109947	80.455505	63.133091	103.153023	-3.009931	0.000000	3.992532	0.000000	0.000000	0.000000	0.040202	0.016197	-0.287657	0.000000	0.000000	3.000000	5.000000	0.000000
1191.906965	0.016523	0.558385	0.109947	80.454987	63.008617	103.021919	-3.009931	0.000000	3.992532	0.000000	0.000000	0.000000	0.040202	0.016197	-0.287657	0.000000	0.000000	3.000000	5.000000	0.000000
1191.910299	0.016631	0.558445	0.109027	80.454987	63.008617	103.021919	-3.009931	0.000000	3.992532	0.000000	0.000000	0.000000	0.032304	0.017996	-0.276248	0.000000	0.000000	3.000000	5.000000	0.000000
1191.913632	0.016631	0.558445	0.109027	80.454987	63.008617	103.021919	-3.009931	0.000000	3.992532	0.000000	0.000000	0.000000	0.032304	0.017996	-0.276248	0.000000	0.000000	3.000000	5.000000	0.000000
1191.916965	0.016631	0.558445	0.109027	80.441246	62.670033	102.685036	-3.037162	0.000000	3.971857	0.000000	0.000000	0.000000	0.032304	0.017996	-0.276248	0.000000	0.000000	3.000000	5.000000	0.000000
1191.920299	0.016631	0.558445	0.109027	80.441246	62.670033	102.685036	-3.037162	0.000000	3.971857	0.000000	0.000000	0.000000	0.032304	0.017996	-0.276248	0.000000	0.000000	3.000000	5.000000	0.000000
1191.923632	0.016737	0.558485	0.108089	80.441246	62.670033	102.685036	-3.037162	0.000000	3.971857	0.000000	0.000000	0.000000	0.032021	0.012074	-0.281415	0.000000	0.000000	3.000000	5.000000	0.000000
1191.926965	0.016737	0.558485	0.108089	80.418068	62.196796	102.217598	-3.037162	0.000000	3.971857	0.000000	0.000000	0.000000	0.032021	0.012074	-0.281415	0.000000	0.000000	3.000000	5.000000	0.000000
1191.930299	0.016790	0.558524	0.107151	80.418068	62.196796	102.217598	-3.037162	0.000000	3.971857	0.000000	0.000000	0.000000	0.015806	0.011832	-0.281209	0.000000	0.000000	3.000000	5.000000	0.000000
1191.933632	0.016790	0.558524	0.107151	80.418068	62.196796	102.217598	-3.037162	0.000000	3.971857	0.000000	0.000000	0.000000	0.015806	0.011832	-0.281209	0.000000	0.000000	3.000000	5.000000	0.000000
1191.936965	0.016790	0.558524	0.107151	80.390327	61.720242	101.750206	-3.066722	0.000000	3.949078	0.000000	0.000000	0.000000	0.015806	0.011832	-0.281209	0.000000	0.000000	3.000000	5.000000	0.000000
1191.940299	0.016790	0.558524	0.107151	80.390327	61.720242	101.750206	-3.066722	0.000000	3.949078	0.000000	0.000000	0.000000	0.015806	0.011832	-0.281209	0.000000	0.000000	3.000000	5.000000	0.000000
1191.943632	0.016817	0.558589	0.106268	80.390327	61.720242	101.750206	-3.066722	0.000000	3.949078	0.000000	0.000000	0.000000	0.008184	0.019294	-0.264827	0.000000	0.000000	3.000000	5.000000	0.000000
1191.946965	0.016817	0.558589	0.106268	80.359894	61.251198	101.296341	-3.066722	0.000000	3.949078	0.000000	0.000000	0.000000	0.008184	0.019294	-0.264827	0.000000	0.000000	3.000000	5.000000	0.000000
1191.950299	0.016818	0.558640	0.105408	80.359894	61.251198	101.296341	-3.066722	0.000000	3.949078	0.000000	0.000000	0.000000	0.000312	0.015473	-0.258237	0.000000	0.000000	3.000000	5.000000	0.000000
1191.953632	0.016818	0.558640	0.105408	80.359894	61.251198	101.296341	-3.066722	0.000000	3.949078	0.000000	0.000000	0.000000	0.000312	0.015473	-0.258237	0.000000	0.000000	3.000000	5.000000	0.000000
1191.956965	0.016818	0.558640	0.105408	80.328537	60.813957	100.872414	-3.097422	0.000000	3.925045	0.000000	0.000000	0.000000	0.000312	0.015473	-0.258237	0.000000	0.000000	3.000000	5.000000	0.000000
1191.960299	0.016818	0.558640	0.105408	80.328537	60.813957	100.872414	-3.097422	0.000000	3.925045	0.000000	0.000000	0.000000	0.000312	0.015473	-0.258237	0.000000	0.000000	3.000000	5.000000	0.000000
1191.963632	0.016874	0.558717	0.104599	80.328537	60.813957	100.872414	-3.097422	0.000000	3.925045	0.000000	0.000000	0.000000	0.016774	0.023003	-0.242506	0.000000	0.000000	3.000000	5.000000	0.000000
1191.966965	0.016874	0.558717	0.104599	80.304665	60.479168	100.542046	-3.097422	0.000000	3.925045	0.000000	0.000000	0.000000	0.016774	0.023003	-0.242506	0.000000	0.000000	3.000000	5.000000	0.000000
1191.970299	0.016931	0.558830	0.103823	80.304665	60.479168	100.542046	-3.097422	0.000000	3.925045	0.000000	0.000000	0.000000	0.016996	0.034047	-0.232842	0.000000	0.000000	3.000000	5.000000	0.000000
1191.973632	0.016931	0.558830	0.103823	80.304665	60.479168	100.542046	-3.097422	0.000000	3.925045	0.000000	0.000000	0.000000	0.016996	0.034047	-0.232842	0.000000	0.000000	3.000000	5.000000	0.000000
1191.976965	0.016931	0.558830	0.103823	80.295975	60.285961	100.346275	-3.123719	0.000000	3.904149	0.000000	0.000000	0.000000	0.016996	0.034047	-0.232842	0.000000	0.000000	3.000000	5.000000	0.000000
1191.980299	0.016931	0.558830	0.103823	80.295975	60.285961	100.346275	-3.123719	0.000000	3.904149	0.000000	0.000000	0.000000	0.016996	0.034047	-0.232842	0.000000	0.000000	3.000000	5.000000	0.000000
1191.983632	0.017013	0.558924	0.103029	80.295975	60.285961	100.346275	-3.123719	0.000000	3.904149	0.000000	0.000000	0.000000	0.024753	0.028199	-0.238197	0.000000	0.000000	3.000000	5.000000	0.000000
1191.986965	0.017013	0.558924	0.103029	80.297241	60.231705	100.287468	-3.123719	0.000000	3.904149	0.000000	0.000000	0.000000	0.024753	0.028199	-0.238197	0.000000	0.000000	3.000000	5.000000	0.000000
1191.990299	0.017123	0.559006	0.102256	80.297241	60.231705	100.287468	-3.123719	0.000000	3.904149	0.000000	0.000000	0.000000	0.032826	0.024426	-0.232028	0.000000	0.000000	3.000000	5.000000	0.000000
1191.993632	0.017123	0.559006	0.102256	80.297241	60.231705	100.287468	-3.123719	0.000000	3.904149	0.000000	0.000000	0.000000	0.032826	0.024426	-0.232028	0.000000	0.000000	3.000000	5.000000	0.000000
1191.996965	0.017123	0.559006	0.102256	80.302559	60.256989	100.308723	-3.148257	0.000000	3.884389	0.000000	0.000000	0.000000	0.032826	0.024426	-0.232028	0.000000	0.000000	3.000000	5.000000	0.000000
1192.000299	0.017123	0.559006	0.102256	80.302559	60.256989	100.308723	-3.148257	0.000000	3.884389	0.000000	0.000000	0.000000	0.032826	0.024426	-0.232028	0.000000	0.000000	3.000000	5.000000	0.000000
1192.003632	0.017179	0.559087	0.101483	80.302559	60.256989	100.308723	-3.148257	0.000000	3.884389	0.000000	0.000000	0.000000	0.016799	0.024207	-0.231716	0.000000	0.000000	3.000000	5.000000	0.000000
1192.006965	0.017179	0.559087	0.101483	80.316612	60.384003	100.436508	-3.148257	0.000000	3.884389	0.000000	0.000000	0.000000	0.016799	0.024207	-0.231716	0.000000	0.000000	3.000000	5.000000	0.000000
1192.010299	0.017208	0.559117	0.100700	80.316612	60.384003	100.436508	-3.148257	0.000000	3.884389	0.000000	0.000000	0.000000	0.008682	0.009242	-0.234922	0.000000	0.000000	3.000000	5.000000	0.000000
1192.013632	0.017208	0.559117	0.100700	80.316612	60.384003	100.436508	-3.148257	0.000000	3.884389	0.000000	0.000000	0.000000	0.008682	0.009242	-0.234922	0.000000	0.000000	3.000000	5.000000	0.000000
1192.016965	0.017208	0.559117	0.100700	80.318298	60.577385	100.646790	-3.175396	0.000000	3.862235	0.000000	0.000000	0.000000	0.008682	0.009242	-0.234922	0.000000	0.000000	3.000000	5.000000	0.000000
1192.020299	0.017208	0.559117	0.100700	80.318298	60.577385	100.646790	-3.175396	0.000000	3.862235	0.000000	0.000000	0.000000	0.008682	0.009242	-0.234922	0.000000	0.000000	3.000000	5.000000	0.000000
1192.023632	0.017236	0.559129	0.099900	80.318298	60.577385	100.646790	-3.175396	0.000000	3.862235	0.000000	0.000000	0.000000	0.008478	0.003422	-0.240050	0.000000	0.000000	3.000000	5.000000	0.000000
1192.026965	0.017236	0.559129	0.099900	80.298012	60.787811	100.897682	-3.175396	0.000000	3.862235	0.000000	0.000000	0.000000	0.008478	0.003422	-0.240050	0.000000	0.000000	3.000000	5.000000	0.000000
1192.030299	0.017264	0.559140	0.099099	80.298012	60.787811	100.897682	-3.175396	0.000000	3.862235	0.000000	0.000000	0.000000	0.008427	0.003284	-0.240236	0.000000	0.000000	3.000000	5.000000	0.000000
1192.033632	0.017264	0.559140	0.099099	80.298012	60.787811	100.897682	-3.175396	0.000000	3.862235	0.000000	0.000000	0.000000	0.008427	0.003284	-0.240236	0.000000	0.000000	3.000000	5.000000	0.000000
1192.036965	0.017264	0.559140	0.099099	80.263443	60.965096	101.125343	-3.204422	0.000000	3.838187	0.000000	0.000000	0.000000	0.008427	0.003284	-0.240236	0.000000	0.000000	3.000000	5.000000	0.000000
1192.040299	0.017264	0.559140	0.099099	80.263443	60.965096	101.125343	-3.204422	0.000000	3.838187	0.000000	0.000000	0.000000	0.008427	0.003284	-0.240236	0.000000	0.000000	3.000000	5.000000	0.000000
1192.043632	0.017292	0.559150	0.098298	80.263443	60.965096	101.125343	-3.204422	0.000000	3.838187	0.000000	0.000000	0.000000	0.008375	0.003107	-0.240426	0.000000	0.000000	3.000000	5.000000	0.000000
1192.046965	0.017292	0.559150	0.098298	80.236839	61.013199	101.208664	-3.204422	0.000000	3.838187	0.000000	0.000000	0.000000	0.008375	0.003107	-0.240426	0.000000	0.000000	3.000000	5.000000	0.000000
1192.050299	0.017320	0.559179	0.097512	80.236839	61.013199	101.208664	-3.204422	0.000000	3.838187	0.000000	0.000000	0.000000	0.008479	0.008546	-0.235651	0.000000	0.000000	3.000000	5.000000	0.000000
1192.053632	0.017320	0.559179	0.097512	80.236839	61.013199	101.208664	-3.204422	0.000000	3.838187	0.000000	0.000000	0.000000	0.008479	0.008546	-0.235651	0.000000	0.000000	3.000000	5.000000	0.000000
1192.056965	0.017320	0.559179	0.097512	80.234085	60.922161	101.121071	-3.233567	0.000000	3.813665	0.000000	0.000000	0.000000	0.008479	0.008546	-0.235651	0.000000	0.000000	3.000000	5.000000	0.000000
1192.060299	0.017320	0.559179	0.097512	80.234085	60.922161	101.121071	-3.233567	0.000000	3.813665	0.000000	0.000000	0.000000	0.008479	0.008546	-0.235651	0.000000	0.000000	3.000000	5.000000	0.000000
1192.063632	0.017348	0.559206	0.096726	80.234085	60.922161	101.121071	-3.233567	0.000000	3.813665	0.000000	0.000000	0.000000	0.008429	0.008385	-0.235832	0.000000	0.000000	3.000000	5.000000	0.000000
1192.066965	0.017348	0.559206	0.096726	80.231728	60.795624	100.994705	-3.233567	0.000000	3.813665	0.000000	0.000000	0.000000	0.008429	0.008385	-0.235832	0.000000	0.000000	3.000000	5.000000	0.000000
1192.070299	0.017403	0.559234	0.095939	80.231728	60.795624	100.994705	-3.233567	0.000000	3.813665	0.000000	0.000000	0.000000	0.016256	0.008202	-0.236258	0.000000	0.000000	3.000000	5.000000	0.000000
1192.073632	0.017403	0.559234	0.095939	80.231728	60.795624	100.994705	-3.233567	0.000000	3.813665	0.000000	0.000000	0.000000	0.016256	0.008202	-0.236258	0.000000	0.000000	3.000000	5.000000	0.000000
1192.076965	0.017403	0.559234	0.095939	80.235558	60.757294	100.955254	-3.262242	0.000000	3.789165	0.000000	0.000000	0.000000	0.016256	0.008202	-0.236258	0.000000	0.000000	3.000000	5.000000	0.000000
1192.080299	0.017403	0.559234	0.095939	80.235558	60.757294	100.955254	-3.262242	0.000000	3.789165	0.000000	0.000000	0.000000	0.016256	0.008202	-0.236258	0.000000	0.000000	3.000000	5.000000	0.000000
1192.083632	0.017456	0.559242	0.095134	80.235558	60.757294	100.955254	-3.262242	0.000000	3.789165	0.000000	0.000000	0.000000	0.016025	0.002430	-0.241411	0.000000	0.000000	3.000000	5.000000	0.000000
1192.086965	0.017456	0.559242	0.095134	80.242844	60.757000	100.956421	-3.262242	0.000000	3.789165	0.000000	0.000000	0.000000	0.016025	0.002430	-0.241411	0.000000	0.000000	3.000000	5.000000	0.000000
1192.090299	0.017509	0.559250	0.094329	80.242844	60.757000	100.956421	-3.262242	0.000000	3.789165	0.000000	0.000000	0.000000	0.015951	0.002268	-0.241601	0.000000	0.000000	3.000000	5.000000	0.000000
1192.093632	0.017509	0.559250	0.094329	80.242844	60.757000	100.956421	-3.262242	0.000000	3.789165	0.000000	0.000000	0.000000	0.015951	0.002268	-0.241601	0.000000	0.000000	3.000000	5.000000	0.000000
1192.096965	0.017509	0.559250	0.094329	80.252441	60.775269	100.976791	-3.291466	0.000000	3.763808	0.000000	0.000000	0.000000	0.015951	0.002268	-0.241601	0.000000	0.000000	3.000000	5.000000	0.000000
1192.100299	0.017509	0.559250	0.094329	80.252441	60.775269	100.976791	-3.291466	0.000000	3.763808	0.000000	0.000000	0.000000	0.015951	0.002268	-0.241601	0.000000	0.000000	3.000000	5.000000	0.000000
1192.103632	0.017510	0.559196	0.093536	80.252441	60.775269	100.976791	-3.291466	0.000000	3.763808	0.000000	0.000000	0.000000	0.000297	-0.015969	-0.237945	0.000000	0.000000	3.000000	5.000000	0.000000
1192.106965	0.017510	0.559196	0.093536	80.262032	60.788124	100.997169	-3.291466	0.000000	3.763808	0.000000	0.000000	0.000000	0.000297	-0.015969	-0.237945	0.000000	0.000000	3.000000	5.000000	0.000000
1192.110299	0.017485	0.559173	0.092737	80.262032	60.788124	100.997169	-3.291466	0.000000	3.763808	0.000000	0.000000	0.000000	-0.007616	-0.007069	-0.239554	0.000000	0.000000	3.000000	5.000000	0.000000
1192.113632	0.017485	0.559173	0.092737	80.262032	60.788124	100.997169	-3.291466	0.000000	3.763808	0.000000	0.000000	0.000000	-0.007616	-0.007069	-0.239554	0.000000	0.000000	3.000000	5.000000	0.000000
1192.116965	0.017485	0.559173	0.092737	80.271950	60.829987	101.047813	-3.323672	0.000000	3.735399	0.000000	0.000000	0.000000	-0.007616	-0.007069	-0.239554	0.000000	0.000000	3.000000	5.000000	0.000000
1192.120299	0.017485	0.559173	0.092737	80.271950	60.829987	101.047813	-3.323672	0.000000	3.735399	0.000000	0.000000	0.000000	-0.007616	-0.007069	-0.239554	0.000000	0.000000	3.000000	5.000000	0.000000
1192.123632	0.017460	0.559119	0.091943	80.271950	60.829987	101.047813	-3.323672	0.000000	3.735399	0.000000	0.000000	0.000000	-0.007569	-0.016193	-0.238068	0.000000	0.000000	3.000000	5.000000	0.000000
1192.126965	0.017460	0.559119	0.091943	80.279213	60.836586	101.061012	-3.323672	0.000000	3.735399	0.000000	0.000000	0.000000	-0.007569	-0.016193	-0.238068	0.000000	0.000000	3.000000	5.000000	0.000000
1192.130299	0.017485	0.559087	0.091103	80.279213	60.836586	101.061012	-3.323672	0.000000	3.735399	0.000000	0.000000	0.000000	0.007617	-0.009495	-0.252090	0.000000	0.000000	3.000000	5.000000	0.000000
1192.133632	0.017485	0.559087	0.091103	80.279213	60.836586	101.061012	-3.323672	0.000000	3.735399	0.000000	0.000000	0.000000	0.007617	-0.009495	-0.252090	0.000000	0.000000	3.000000	5.000000	0.000000
1192.136965	0.017485	0.559087	0.091103	80.281715	60.756283	100.981529	-3.356544	0.000000	3.705888	0.000000	0.000000	0.000000	0.007617	-0.009495	-0.252090	0.000000	0.000000	3.000000	5.000000	0.000000
1192.140299	0.017485	0.559087	0.091103	80.281715	60.756283	100.981529	-3.356544	0.000000	3.705888	0.000000	0.000000	0.000000	0.007617	-0.009495	-0.252090	0.000000	0.000000	3.000000	5.000000	0.000000
1192.143632	0.017536	0.559036	0.090245	80.281715	60.756283	100.981529	-3.356544	0.000000	3.705888	0.000000	0.000000	0.000000	0.015199	-0.015216	-0.257550	0.000000	0.000000	3.000000	5.000000	0.000000
1192.146965	0.017536	0.559036	0.090245	80.276016	60.557884	100.780716	-3.356544	0.000000	3.705888	0.000000	0.000000	0.000000	0.015199	-0.015216	-0.257550	0.000000	0.000000	3.000000	5.000000	0.000000
1192.150299	0.017637	0.558996	0.089362	80.276016	60.557884	100.780716	-3.356544	0.000000	3.705888	0.000000	0.000000	0.000000	0.030471	-0.011956	-0.264942	0.000000	0.000000	3.000000	5.000000	0.000000
1192.153632	0.017637	0.558996	0.089362	80.276016	60.557884	100.780716	-3.356544	0.000000	3.705888	0.000000	0.000000	0.000000	0.030471	-0.011956	-0.264942	0.000000	0.000000	3.000000	5.000000	0.000000
1192.156965	0.017637	0.558996	0.089362	80.261765	60.236588	100.459206	-3.388630	0.000000	3.676573	0.000000	0.000000	0.000000	0.030471	-0.011956	-0.264942	0.000000	0.000000	3.000000	5.000000	0.000000
1192.160299	0.017637	0.558996	0.089362	80.261765	60.236588	100.459206	-3.388630	0.000000	3.676573	0.000000	0.000000	0.000000	0.030471	-0.011956	-0.264942	0.000000	0.000000	3.000000	5.000000	0.000000
1192.163632	0.017712	0.558938	0.088462	80.261765	60.236588	100.459206	-3.388630	0.000000	3.676573	0.000000	0.000000	0.000000	0.022404	-0.017681	-0.269936	0.000000	0.000000	3.000000	5.000000	0.000000
1192.166965	0.017712	0.558938	0.088462	80.239464	59.793976	100.021729	-3.388630	0.000000	3.676573	0.000000	0.000000	0.000000	0.022404	-0.017681	-0.269936	0.000000	0.000000	3.000000	5.000000	0.000000
1192.170299	0.017811	0.558841	0.087527	80.239464	59.793976	100.021729	-3.388630	0.000000	3.676573	0.000000	0.000000	0.000000	0.029724	-0.028946	-0.280473	0.000000	0.000000	3.000000	5.000000	0.000000
1192.173632	0.017811	0.558841	0.087527	80.239464	59.793976	100.021729	-3.388630	0.000000	3.676573	0.000000	0.000000	0.000000	0.029724	-0.028946	-0.280473	0.000000	0.000000	3.000000	5.000000	0.000000
1192.176965	0.017811	0.558841	0.087527	80.203194	59.167068	99.405754	-3.422646	0.000000	3.644928	0.000000	0.000000	0.000000	0.029724	-0.028946	-0.280473	0.000000	0.000000	3.000000	5.000000	0.000000
1192.180299	0.017811	0.558841	0.087527	80.203194	59.167068	99.405754	-3.422646	0.000000	3.644928	0.000000	0.000000	0.000000	0.029724	-0.028946	-0.280473	0.000000	0.000000	3.000000	5.000000	0.000000
1192.183632	0.017831	0.558707	0.086560	80.203194	59.167068	99.405754	-3.422646	0.000000	3.644928	0.000000	0.000000	0.000000	0.006021	-0.040169	-0.290029	0.000000	0.000000	3.000000	5.000000	0.000000
1192.186965	0.017831	0.558707	0.086560	80.165031	58.510666	98.767464	-3.422646	0.000000	3.644928	0.000000	0.000000	0.000000	0.006021	-0.040169	-0.290029	0.000000	0.000000	3.000000	5.000000	0.000000
1192.190299	0.017825	0.558525	0.085582	80.165031	58.510666	98.767464	-3.422646	0.000000	3.644928	0.000000	0.000000	0.000000	-0.001885	-0.054738	-0.293432	0.000000	0.000000	3.000000	5.000000	0.000000
1192.193632	0.017825	0.558525	0.085582	80.165031	58.510666	98.767464	-3.422646	0.000000	3.644928	0.000000	0.000000	0.000000	-0.001885	-0.054738	-0.293432	0.000000	0.000000	3.000000	5.000000	0.000000
1192.196965	0.017825	0.558525	0.085582	80.127472	57.871490	98.149315	-3.463024	0.000000	3.606586	0.000000	0.000000	0.000000	-0.001885	-0.054738	-0.293432	0.000000	0.000000	3.000000	5.000000	0.000000
1192.200299	0.017792	0.558324	0.084587	80.127472	57.871490	98.149315	-3.463024	0.000000	3.606586	0.000000	0.000000	0.000000	-0.009804	-0.060336	-0.298532	0.000000	0.000000	3.000000	5.000000	0.000000
1192.203632	0.017792	0.558324	0.084587	80.127472	57.871490	98.149315	-3.463024	0.000000	3.606586	0.000000	0.000000	0.000000	-0.009804	-0.060336	-0.298532	0.000000	0.000000	3.000000	5.000000	0.000000
1192.206965	0.017792	0.558324	0.084587	80.088097	57.243633	97.544472	-3.484755	0.000000	3.585594	0.000000	0.000000	0.000000	-0.009804	-0.060336	-0.298532	0.000000	0.000000	3.000000	5.000000	0.000000
1192.210299	0.017759	0.558104	0.083574	80.088097	57.243633	97.544472	-3.484755	0.000000	3.585594	0.000000	0.000000	0.000000	-0.009980	-0.065904	-0.303900	0.000000	0.000000	3.000000	5.000000	0.000000
1192.213632	0.017759	0.558104	0.083574	80.088097	57.243633	97.544472	-3.484755	0.000000	3.585594	0.000000	0.000000	0.000000	-0.009980	-0.065904	-0.303900	0.000000	0.000000	3.000000	5.000000	0.000000
1192.216965	0.017759	0.558104	0.083574	80.047600	56.683376	97.008728	-3.507007	0.000000	3.563833	0.000000	0.000000	0.000000	-0.009980	-0.065904	-0.303900	0.000000	0.000000	3.000000	5.000000	0.000000
1192.220299	0.017750	0.557895	0.082537	80.047600	56.683376	97.008728	-3.507007	0.000000	3.563833	0.000000	0.000000	0.000000	-0.002525	-0.062578	-0.311198	0.000000	0.000000	3.000000	5.000000	0.000000
1192.223632	0.017750	0.557895	0.082537	80.047600	56.683376	97.008728	-3.507007	0.000000	3.563833	0.000000	0.000000	0.000000	-0.002525	-0.062578	-0.311198	0.000000	0.000000	3.000000	5.000000	0.000000
1192.226965	0.017750	0.557895	0.082537	80.001747	56.098629	96.447952	-3.529374	0.000000	3.541683	0.000000	0.000000	0.000000	-0.002525	-0.062578	-0.311198	0.000000	0.000000	3.000000	5.000000	0.000000
1192.230299	0.017794	0.557675	0.081519	80.001747	56.098629	96.447952	-3.529374	0.000000	3.541683	0.000000	0.000000	0.000000	0.012999	-0.065966	-0.305327	0.000000	0.000000	3.000000	5.000000	0.000000
1192.233632	0.017794	0.557675	0.081519	80.001747	56.098629	96.447952	-3.529374	0.000000	3.541683	0.000000	0.000000	0.000000	0.012999	-0.065966	-0.305327	0.000000	0.000000	3.000000	5.000000	0.000000
1192.236965	0.017794	0.557675	0.081519	79.971970	55.653225	96.013939	-3.550350	0.000000	3.520655	0.000000	0.000000	0.000000	0.012999	-0.065966	-0.305327	0.000000	0.000000	3.000000	5.000000	0.000000
1192.240299	0.017837	0.557455	0.080500	79.971970	55.653225	96.013939	-3.550350	0.000000	3.520655	0.000000	0.000000	0.000000	0.012902	-0.065993	-0.305665	0.000000	0.000000	3.000000	5.000000	0.000000
1192.243632	0.017837	0.557455	0.080500	79.971970	55.653225	96.013939	-3.550350	0.000000	3.520655	0.000000	0.000000	0.000000	0.012902	-0.065993	-0.305665	0.000000	0.000000	3.000000	5.000000	0.000000
1192.246965	0.017837	0.557455	0.080500	79.954132	55.307491	95.674644	-3.571503	0.000000	3.499195	0.000000	0.000000	0.000000	0.012902	-0.065993	-0.305665	0.000000	0.000000	3.000000	5.000000	0.000000
1192.250299	0.017906	0.557213	0.079524	79.954132	55.307491	95.674644	-3.571503	0.000000	3.499195	0.000000	0.000000	0.000000	0.020895	-0.072612	-0.292802	0.000000	0.000000	3.000000	5.000000	0.000000
1192.253632	0.017906	0.557213	0.079524	79.954132	55.307491	95.674644	-3.571503	0.000000	3.499195	0.000000	0.000000	0.000000	0.020895	-0.072612	-0.292802	0.000000	0.000000	3.000000	5.000000	0.000000
1192.256965	0.017906	0.557213	0.079524	79.947777	55.101902	95.480408	-3.591297	0.000000	3.478877	0.000000	0.000000	0.000000	0.020895	-0.072612	-0.292802	0.000000	0.000000	3.000000	5.000000	0.000000
1192.260299	0.017925	0.556971	0.078549	79.947777	55.101902	95.480408	-3.591297	0.000000	3.478877	0.000000	0.000000	0.000000	0.005514	-0.072597	-0.292608	0.000000	0.000000	3.000000	5.000000	0.000000
1192.263632	0.017925	0.556971	0.078549	79.947777	55.101902	95.480408	-3.591297	0.000000	3.478877	0.000000	0.000000	0.000000	0.005514	-0.072597	-0.292608	0.000000	0.000000	3.000000	5.000000	0.000000
1192.266965	0.017925	0.556971	0.078549	79.946014	55.052490	95.450745	-3.612293	0.000000	3.457072	0.000000	0.000000	0.000000	0.005514	-0.072597	-0.292608	0.000000	0.000000	3.000000	5.000000	0.000000
1192.270299	0.017925	0.556971	0.078549	79.946014	55.052490	95.450745	-3.612293	0.000000	3.457072	0.000000	0.000000	0.000000	0.005514	-0.072597	-0.292608	0.000000	0.000000	3.000000	5.000000	0.000000
1192.273632	0.017945	0.556678	0.077622	79.946014	55.052490	95.450745	-3.612293	0.000000	3.457072	0.000000	0.000000	0.000000	0.005954	-0.087945	-0.277828	0.000000	0.000000	3.000000	5.000000	0.000000
1192.276965	0.017945	0.556678	0.077622	79.941635	55.283661	95.729935	-3.612293	0.000000	3.457072	0.000000	0.000000	0.000000	0.005954	-0.087945	-0.277828	0.000000	0.000000	3.000000	5.000000	0.000000
1192.280299	0.017939	0.556356	0.076702	79.941635	55.283661	95.729935	-3.612293	0.000000	3.457072	0.000000	0.000000	0.000000	-0.001657	-0.096629	-0.276256	0.000000	0.000000	3.000000	5.000000	0.000000
1192.283632	0.017939	0.556356	0.076702	79.941635	55.283661	95.729935	-3.612293	0.000000	3.457072	0.000000	0.000000	0.000000	-0.001657	-0.096629	-0.276256	0.000000	0.000000	3.000000	5.000000	0.000000
1192.286965	0.017939	0.556356	0.076702	79.924850	55.734673	96.259056	-3.652804	0.000000	3.414238	0.000000	0.000000	0.000000	-0.001657	-0.096629	-0.276256	0.000000	0.000000	3.000000	5.000000	0.000000
1192.290299	0.017939	0.556356	0.076702	79.924850	55.734673	96.259056	-3.652804	0.000000	3.414238	0.000000	0.000000	0.000000	-0.001657	-0.096629	-0.276256	0.000000	0.000000	3.000000	5.000000	0.000000
1192.293632	0.017933	0.556016	0.075763	79.924850	55.734673	96.259056	-3.652804	0.000000	3.414238	0.000000	0.000000	0.000000	-0.001867	-0.101987	-0.281689	0.000000	0.000000	3.000000	5.000000	0.000000
1192.296965	0.017933	0.556016	0.075763	79.878708	56.266270	96.904037	-3.652804	0.000000	3.414238	0.000000	0.000000	0.000000	-0.001867	-0.101987	-0.281689	0.000000	0.000000	3.000000	5.000000	0.000000
1192.300299	0.017927	0.555666	0.074845	79.878708	56.266270	96.904037	-3.652804	0.000000	3.414238	0.000000	0.000000	0.000000	-0.001677	-0.105131	-0.275284	0.000000	0.000000	3.000000	5.000000	0.000000
1192.303632	0.017927	0.555666	0.074845	79.878708	56.266270	96.904037	-3.652804	0.000000	3.414238	0.000000	0.000000	0.000000	-0.001677	-0.105131	-0.275284	0.000000	0.000000	3.000000	5.000000	0.000000
1192.306965	0.017927	0.555666	0.074845	79.791168	56.724304	97.510986	-3.694468	0.000000	3.369111	0.000000	0.000000	0.000000	-0.001677	-0.105131	-0.275284	0.000000	0.000000	3.000000	5.000000	0.000000
1192.310299	0.017927	0.555666	0.074845	79.791168	56.724304	97.510986	-3.694468	0.000000	3.369111	0.000000	0.000000	0.000000	-0.001677	-0.105131	-0.275284	0.000000	0.000000	3.000000	5.000000	0.000000
1192.313632	0.017921	0.555345	0.073921	79.791168	56.724304	97.510986	-3.694468	0.000000	3.369111	0.000000	0.000000	0.000000	-0.001768	-0.096301	-0.277213	0.000000	0.000000	3.000000	5.000000	0.000000
1192.316965	0.017921	0.555345	0.073921	79.679665	56.921677	97.860725	-3.694468	0.000000	3.369111	0.000000	0.000000	0.000000	-0.001768	-0.096301	-0.277213	0.000000	0.000000	3.000000	5.000000	0.000000
1192.320299	0.017941	0.555013	0.073017	79.679665	56.921677	97.860725	-3.694468	0.000000	3.369111	0.000000	0.000000	0.000000	0.005974	-0.099419	-0.271037	0.000000	0.000000	3.000000	5.000000	0.000000
1192.323632	0.017941	0.555013	0.073017	79.679665	56.921677	97.860725	-3.694468	0.000000	3.369111	0.000000	0.000000	0.000000	0.005974	-0.099419	-0.271037	0.000000	0.000000	3.000000	5.000000	0.000000
1192.326965	0.017941	0.555013	0.073017	79.559425	56.849136	97.934105	-3.735320	0.000000	3.323760	0.000000	0.000000	0.000000	0.005974	-0.099419	-0.271037	0.000000	0.000000	3.000000	5.000000	0.000000
1192.330299	0.017941	0.555013	0.073017	79.559425	56.849136	97.934105	-3.735320	0.000000	3.323760	0.000000	0.000000	0.000000	0.005974	-0.099419	-0.271037	0.000000	0.000000	3.000000	5.000000	0.000000
1192.333632	0.017937	0.554671	0.072136	79.559425	56.849136	97.934105	-3.735320	0.000000	3.323760	0.000000	0.000000	0.000000	-0.001398	-0.102574	-0.264335	0.000000	0.000000	3.000000	5.000000	0.000000
1192.336965	0.017937	0.554671	0.072136	79.448799	56.575493	97.784531	-3.735320	0.000000	3.323760	0.000000	0.000000	0.000000	-0.001398	-0.102574	-0.264335	0.000000	0.000000	3.000000	5.000000	0.000000
1192.340299	0.017907	0.554348	0.071272	79.448799	56.575493	97.784531	-3.735320	0.000000	3.323760	0.000000	0.000000	0.000000	-0.008784	-0.097015	-0.259219	0.000000	0.000000	3.000000	5.000000	0.000000
1192.343632	0.017907	0.554348	0.071272	79.448799	56.575493	97.784531	-3.735320	0.000000	3.323760	0.000000	0.000000	0.000000	-0.008784	-0.097015	-0.259219	0.000000	0.000000	3.000000	5.000000	0.000000
1192.346965	0.017907	0.554348	0.071272	79.370918	56.153313	97.442604	-3.775592	0.000000	3.277942	0.000000	0.000000	0.000000	-0.008784	-0.097015	-0.259219	0.000000	0.000000	3.000000	5.000000	0.000000
1192.350299	0.017879	0.553985	0.070435	79.370918	56.153313	97.442604	-3.775592	0.000000	3.277942	0.000000	0.000000	0.000000	-0.008511	-0.108792	-0.251161	0.000000	0.000000	3.000000	5.000000	0.000000
1192.353632	0.017879	0.553985	0.070435	79.370918	56.153313	97.442604	-3.775592	0.000000	3.277942	0.000000	0.000000	0.000000	-0.008511	-0.108792	-0.251161	0.000000	0.000000	3.000000	5.000000	0.000000
1192.356965	0.017879	0.553985	0.070435	79.327988	55.641087	96.966812	-3.795241	0.000000	3.255172	0.000000	0.000000	0.000000	-0.008511	-0.108792	-0.251161	0.000000	0.000000	3.000000	5.000000	0.000000
1192.360299	0.017851	0.553613	0.069619	79.327988	55.641087	96.966812	-3.795241	0.000000	3.255172	0.000000	0.000000	0.000000	-0.008291	-0.111842	-0.244689	0.000000	0.000000	3.000000	5.000000	0.000000
1192.363632	0.017851	0.553613	0.069619	79.327988	55.641087	96.966812	-3.795241	0.000000	3.255172	0.000000	0.000000	0.000000	-0.008291	-0.111842	-0.244689	0.000000	0.000000	3.000000	5.000000	0.000000
1192.366965	0.017851	0.553613	0.069619	79.303734	55.200802	96.547203	-3.814434	0.000000	3.232660	0.000000	0.000000	0.000000	-0.008291	-0.111842	-0.244689	0.000000	0.000000	3.000000	5.000000	0.000000
1192.370299	0.017851	0.553613	0.069619	79.303734	55.200802	96.547203	-3.814434	0.000000	3.232660	0.000000	0.000000	0.000000	-0.008291	-0.111842	-0.244689	0.000000	0.000000	3.000000	5.000000	0.000000
1192.373632	0.017825	0.553248	0.068843	79.303734	55.200802	96.547203	-3.814434	0.000000	3.232660	0.000000	0.000000	0.000000	-0.007896	-0.109509	-0.233025	0.000000	0.000000	3.000000	5.000000	0.000000
1192.376965	0.017825	0.553248	0.068843	79.286377	54.842411	96.205391	-3.814434	0.000000	3.232660	0.000000	0.000000	0.000000	-0.007896	-0.109509	-0.233025	0.000000	0.000000	3.000000	5.000000	0.000000
1192.380299	0.017824	0.552883	0.068064	79.286377	54.842411	96.205391	-3.814434	0.000000	3.232660	0.000000	0.000000	0.000000	-0.000425	-0.109336	-0.233538	0.000000	0.000000	3.000000	5.000000	0.000000
1192.383632	0.017824	0.552883	0.068064	79.286377	54.842411	96.205391	-3.814434	0.000000	3.232660	0.000000	0.000000	0.000000	-0.000425	-0.109336	-0.233538	0.000000	0.000000	3.000000	5.000000	0.000000
1192.386965	0.017824	0.552883	0.068064	79.281654	54.614727	95.994659	-3.850679	0.000000	3.189400	0.000000	0.000000	0.000000	-0.000425	-0.109336	-0.233538	0.000000	0.000000	3.000000	5.000000	0.000000
1192.390299	0.017824	0.552883	0.068064	79.281654	54.614727	95.994659	-3.850679	0.000000	3.189400	0.000000	0.000000	0.000000	-0.000425	-0.109336	-0.233538	0.000000	0.000000	3.000000	5.000000	0.000000
1192.393632	0.017796	0.552530	0.067263	79.281654	54.614727	95.994659	-3.850679	0.000000	3.189400	0.000000	0.000000	0.000000	-0.008154	-0.105973	-0.240311	0.000000	0.000000	3.000000	5.000000	0.000000
1192.396965	0.017796	0.552530	0.067263	79.290970	54.542034	95.933044	-3.850679	0.000000	3.189400	0.000000	0.000000	0.000000	-0.008154	-0.105973	-0.240311	0.000000	0.000000	3.000000	5.000000	0.000000
1192.400299	0.017795	0.552184	0.066500	79.290970	54.542034	95.933044	-3.850679	0.000000	3.189400	0.000000	0.000000	0.000000	-0.000299	-0.103645	-0.228850	0.000000	0.000000	3.000000	5.000000	0.000000
1192.403632	0.017795	0.552184	0.066500	79.290970	54.542034	95.933044	-3.850679	0.000000	3.189400	0.000000	0.000000	0.000000	-0.000299	-0.103645	-0.228850	0.000000	0.000000	3.000000	5.000000	0.000000
1192.406965	0.017795	0.552184	0.066500	79.312187	54.588020	95.990700	-3.887293	0.000000	3.144670	0.000000	0.000000	0.000000	-0.000299	-0.103645	-0.228850	0.000000	0.000000	3.000000	5.000000	0.000000
1192.410299	0.017795	0.552184	0.066500	79.312187	54.588020	95.990700	-3.887293	0.000000	3.144670	0.000000	0.000000	0.000000	-0.000299	-0.103645	-0.228850	0.000000	0.000000	3.000000	5.000000	0.000000
1192.413632	0.017769	0.551839	0.065738	79.312187	54.588020	95.990700	-3.887293	0.000000	3.144670	0.000000	0.000000	0.000000	-0.007775	-0.103514	-0.228838	0.000000	0.000000	3.000000	5.000000	0.000000
1192.416965	0.017769	0.551839	0.065738	79.340057	54.709816	96.122391	-3.887293	0.000000	3.144670	0.000000	0.000000	0.000000	-0.007775	-0.103514	-0.228838	0.000000	0.000000	3.000000	5.000000	0.000000
1192.420299	0.017745	0.551520	0.065031	79.340057	54.709816	96.122391	-3.887293	0.000000	3.144670	0.000000	0.000000	0.000000	-0.007199	-0.095818	-0.211856	0.000000	0.000000	3.000000	5.000000	0.000000
1192.423632	0.017745	0.551520	0.065031	79.340057	54.709816	96.122391	-3.887293	0.000000	3.144670	0.000000	0.000000	0.000000	-0.007199	-0.095818	-0.211856	0.000000	0.000000	3.000000	5.000000	0.000000
1192.426965	0.017745	0.551520	0.065031	79.365181	54.816776	96.238556	-3.922242	0.000000	3.100971	0.000000	0.000000	0.000000	-0.007199	-0.095818	-0.211856	0.000000	0.000000	3.000000	5.000000	0.000000
1192.430299	0.017745	0.551520	0.065031	79.365181	54.816776	96.238556	-3.922242	0.000000	3.100971	0.000000	0.000000	0.000000	-0.007199	-0.095818	-0.211856	0.000000	0.000000	3.000000	5.000000	0.000000
1192.433632	0.017722	0.551219	0.064342	79.365181	54.816776	96.238556	-3.922242	0.000000	3.100971	0.000000	0.000000	0.000000	-0.007028	-0.090336	-0.206826	0.000000	0.000000	3.000000	5.000000	0.000000
1192.436965	0.017722	0.551219	0.064342	79.389450	54.922050	96.352615	-3.922242	0.000000	3.100971	0.000000	0.000000	0.000000	-0.007028	-0.090336	-0.206826	0.000000	0.000000	3.000000	5.000000	0.000000
1192.440299	0.017699	0.550907	0.063675	79.389450	54.922050	96.352615	-3.922242	0.000000	3.100971	0.000000	0.000000	0.000000	-0.006805	-0.093419	-0.200244	0.000000	0.000000	3.000000	5.000000	0.000000
1192.443632	0.017699	0.550907	0.063675	79.389450	54.922050	96.352615	-3.922242	0.000000	3.100971	0.000000	0.000000	0.000000	-0.006805	-0.093419	-0.200244	0.000000	0.000000	3.000000	5.000000	0.000000
1192.446965	0.017699	0.550907	0.063675	79.410522	54.994244	96.434166	-3.954598	0.000000	3.059600	0.000000	0.000000	0.000000	-0.006805	-0.093419	-0.200244	0.000000	0.000000	3.000000	5.000000	0.000000
1192.450299	0.017699	0.550907	0.063675	79.410522	54.994244	96.434166	-3.954598	0.000000	3.059600	0.000000	0.000000	0.000000	-0.006805	-0.093419	-0.200244	0.000000	0.000000	3.000000	5.000000	0.000000
1192.453632	0.017678	0.550632	0.063041	79.410522	54.994244	96.434166	-3.954598	0.000000	3.059600	0.000000	0.000000	0.000000	-0.006454	-0.082606	-0.189937	0.000000	0.000000	3.000000	5.000000	0.000000
1192.456965	0.017678	0.550632	0.063041	79.424637	55.006126	96.455490	-3.954598	0.000000	3.059600	0.000000	0.000000	0.000000	-0.006454	-0.082606	-0.189937	0.000000	0.000000	3.000000	5.000000	0.000000
1192.460299	0.017656	0.550357	0.062408	79.424637	55.006126	96.455490	-3.954598	0.000000	3.059600	0.000000	0.000000	0.000000	-0.006460	-0.082519	-0.190100	0.000000	0.000000	3.000000	5.000000	0.000000
1192.463632	0.017656	0.550357	0.062408	79.424637	55.006126	96.455490	-3.954598	0.000000	3.059600	0.000000	0.000000	0.000000	-0.006460	-0.082519	-0.190100	0.000000	0.000000	3.000000	5.000000	0.000000
1192.466965	0.017656	0.550357	0.062408	79.443840	55.065250	96.523712	-3.984852	0.000000	3.020092	0.000000	0.000000	0.000000	-0.006460	-0.082519	-0.190100	0.000000	0.000000	3.000000	5.000000	0.000000
1192.470299	0.017656	0.550357	0.062408	79.443840	55.065250	96.523712	-3.984852	0.000000	3.020092	0.000000	0.000000	0.000000	-0.006460	-0.082519	-0.190100	0.000000	0.000000	3.000000	5.000000	0.000000
1192.473632	0.017635	0.550100	0.061791	79.443840	55.065250	96.523712	-3.984852	0.000000	3.020092	0.000000	0.000000	0.000000	-0.006286	-0.077084	-0.185001	0.000000	0.000000	3.000000	5.000000	0.000000
1192.476965	0.017635	0.550100	0.061791	79.465309	55.156208	96.622749	-3.984852	0.000000	3.020092	0.000000	0.000000	0.000000	-0.006286	-0.077084	-0.185001	0.000000	0.000000	3.000000	5.000000	0.000000
1192.480299	0.017614	0.549854	0.061151	79.465309	55.156208	96.622749	-3.984852	0.000000	3.020092	0.000000	0.000000	0.000000	-0.006522	-0.073826	-0.191935	0.000000	0.000000	3.000000	5.000000	0.000000
1192.483632	0.017614	0.549854	0.061151	79.465309	55.156208	96.622749	-3.984852	0.000000	3.020092	0.000000	0.000000	0.000000	-0.006522	-0.073826	-0.191935	0.000000	0.000000	3.000000	5.000000	0.000000
1192.486965	0.017614	0.549854	0.061151	79.483658	55.213623	96.688828	-4.014886	0.000000	2.980048	0.000000	0.000000	0.000000	-0.006522	-0.073826	-0.191935	0.000000	0.000000	3.000000	5.000000	0.000000
1192.490299	0.017614	0.549854	0.061151	79.483658	55.213623	96.688828	-4.014886	0.000000	2.980048	0.000000	0.000000	0.000000	-0.006522	-0.073826	-0.191935	0.000000	0.000000	3.000000	5.000000	0.000000
1192.493632	0.017591	0.549619	0.060488	79.483658	55.213623	96.688828	-4.014886	0.000000	2.980048	0.000000	0.000000	0.000000	-0.006758	-0.070581	-0.198876	0.000000	0.000000	3.000000	5.000000	0.000000
1192.496965	0.017591	0.549619	0.060488	79.492790	55.178383	96.663322	-4.014886	0.000000	2.980048	0.000000	0.000000	0.000000	-0.006758	-0.070581	-0.198876	0.000000	0.000000	3.000000	5.000000	0.000000
1192.500299	0.017569	0.549401	0.059843	79.492790	55.178383	96.663322	-4.014886	0.000000	2.980048	0.000000	0.000000	0.000000	-0.006584	-0.065207	-0.193753	0.000000	0.000000	3.000000	5.000000	0.000000
1192.503632	0.017569	0.549401	0.059843	79.492790	55.178383	96.663322	-4.014886	0.000000	2.980048	0.000000	0.000000	0.000000	-0.006584	-0.065207	-0.193753	0.000000	0.000000	3.000000	5.000000	0.000000
1192.506965	0.017569	0.549401	0.059843	79.490562	55.024925	96.523796	-4.046183	0.000000	2.937415	0.000000	0.000000	0.000000	-0.006584	-0.065207	-0.193753	0.000000	0.000000	3.000000	5.000000	0.000000
1192.510299	0.017569	0.549401	0.059843	79.490562	55.024925	96.523796	-4.046183	0.000000	2.937415	0.000000	0.000000	0.000000	-0.006584	-0.065207	-0.193753	0.000000	0.000000	3.000000	5.000000	0.000000
1192.513632	0.017524	0.549191	0.059237	79.490562	55.024925	96.523796	-4.046183	0.000000	2.937415	0.000000	0.000000	0.000000	-0.013533	-0.063000	-0.181573	0.000000	0.000000	3.000000	5.000000	0.000000
1192.516965	0.017524	0.549191	0.059237	79.480606	54.807579	96.323227	-4.046183	0.000000	2.937415	0.000000	0.000000	0.000000	-0.013533	-0.063000	-0.181573	0.000000	0.000000	3.000000	5.000000	0.000000
1192.520299	0.017479	0.549010	0.058627	79.480606	54.807579	96.323227	-4.046183	0.000000	2.937415	0.000000	0.000000	0.000000	-0.013571	-0.054496	-0.183209	0.000000	0.000000	3.000000	5.000000	0.000000
1192.523632	0.017479	0.549010	0.058627	79.480606	54.807579	96.323227	-4.046183	0.000000	2.937415	0.000000	0.000000	0.000000	-0.013571	-0.054496	-0.183209	0.000000	0.000000	3.000000	5.000000	0.000000
1192.526965	0.017479	0.549010	0.058627	79.461594	54.495396	96.024033	-4.076064	0.000000	2.895808	0.000000	0.000000	0.000000	-0.013571	-0.054496	-0.183209	0.000000	0.000000	3.000000	5.000000	0.000000
1192.530299	0.017479	0.549010	0.058627	79.461594	54.495396	96.024033	-4.076064	0.000000	2.895808	0.000000	0.000000	0.000000	-0.013571	-0.054496	-0.183209	0.000000	0.000000	3.000000	5.000000	0.000000
1192.533632	0.017458	0.548828	0.058015	79.461594	54.495396	96.024033	-4.076064	0.000000	2.895808	0.000000	0.000000	0.000000	-0.006221	-0.054467	-0.183579	0.000000	0.000000	3.000000	5.000000	0.000000
1192.536965	0.017458	0.548828	0.058015	79.444229	54.200291	95.739418	-4.076064	0.000000	2.895808	0.000000	0.000000	0.000000	-0.006221	-0.054467	-0.183579	0.000000	0.000000	3.000000	5.000000	0.000000
1192.540299	0.017462	0.548675	0.057396	79.444229	54.200291	95.739418	-4.076064	0.000000	2.895808	0.000000	0.000000	0.000000	0.001053	-0.045997	-0.185451	0.000000	0.000000	3.000000	5.000000	0.000000
1192.543632	0.017462	0.548675	0.057396	79.444229	54.200291	95.739418	-4.076064	0.000000	2.895808	0.000000	0.000000	0.000000	0.001053	-0.045997	-0.185451	0.000000	0.000000	3.000000	5.000000	0.000000
1192.546965	0.017462	0.548675	0.057396	79.426872	53.912392	95.464104	-4.105029	0.000000	2.854599	0.000000	0.000000	0.000000	0.001053	-0.045997	-0.185451	0.000000	0.000000	3.000000	5.000000	0.000000
1192.550299	0.017462	0.548675	0.057396	79.426872	53.912392	95.464104	-4.105029	0.000000	2.854599	0.000000	0.000000	0.000000	0.001053	-0.045997	-0.185451	0.000000	0.000000	3.000000	5.000000	0.000000
1192.553632	0.017440	0.548532	0.056756	79.426872	53.912392	95.464104	-4.105029	0.000000	2.854599	0.000000	0.000000	0.000000	-0.006519	-0.042852	-0.192117	0.000000	0.000000	3.000000	5.000000	0.000000
1192.556965	0.017440	0.548532	0.056756	79.405098	53.592873	95.154572	-4.105029	0.000000	2.854599	0.000000	0.000000	0.000000	-0.006519	-0.042852	-0.192117	0.000000	0.000000	3.000000	5.000000	0.000000
1192.560299	0.017441	0.548410	0.056069	79.405098	53.592873	95.154572	-4.105029	0.000000	2.854599	0.000000	0.000000	0.000000	0.000324	-0.036575	-0.206094	0.000000	0.000000	3.000000	5.000000	0.000000
1192.563632	0.017441	0.548410	0.056069	79.405098	53.592873	95.154572	-4.105029	0.000000	2.854599	0.000000	0.000000	0.000000	0.000324	-0.036575	-0.206094	0.000000	0.000000	3.000000	5.000000	0.000000
1192.566965	0.017441	0.548410	0.056069	79.375237	53.194813	94.770531	-4.127955	0.000000	2.803455	0.000000	0.000000	0.000000	0.000324	-0.036575	-0.206094	0.000000	0.000000	3.000000	5.000000	0.000000
1192.570299	0.017441	0.548410	0.056069	79.375237	53.194813	94.770531	-4.127955	0.000000	2.803455	0.000000	0.000000	0.000000	0.000324	-0.036575	-0.206094	0.000000	0.000000	3.000000	5.000000	0.000000
1192.573632	0.017419	0.548323	0.055418	79.375237	53.194813	94.770531	-4.127955	0.000000	2.803455	0.000000	0.000000	0.000000	-0.006637	-0.026063	-0.195352	0.000000	0.000000	3.000000	5.000000	0.000000
1192.576965	0.017419	0.548323	0.055418	79.339455	52.753189	94.343239	-4.127955	0.000000	2.803455	0.000000	0.000000	0.000000	-0.006637	-0.026063	-0.195352	0.000000	0.000000	3.000000	5.000000	0.000000
1192.580299	0.017397	0.548236	0.054766	79.339455	52.753189	94.343239	-4.127955	0.000000	2.803455	0.000000	0.000000	0.000000	-0.006642	-0.026066	-0.195465	0.000000	0.000000	3.000000	5.000000	0.000000
1192.583632	0.017397	0.548236	0.054766	79.339455	52.753189	94.343239	-4.127955	0.000000	2.803455	0.000000	0.000000	0.000000	-0.006642	-0.026066	-0.195465	0.000000	0.000000	3.000000	5.000000	0.000000
1192.586965	0.017397	0.548236	0.054766	79.295731	52.256481	93.860970	-4.130168	0.000000	2.738319	0.000000	0.000000	0.000000	-0.006642	-0.026066	-0.195465	0.000000	0.000000	3.000000	5.000000	0.000000
1192.590299	0.017397	0.548236	0.054766	79.295731	52.256481	93.860970	-4.130168	0.000000	2.738319	0.000000	0.000000	0.000000	-0.006642	-0.026066	-0.195465	0.000000	0.000000	3.000000	5.000000	0.000000
1192.593632	0.017375	0.548167	0.054132	79.295731	52.256481	93.860970	-4.130168	0.000000	2.738319	0.000000	0.000000	0.000000	-0.006465	-0.020851	-0.190257	0.000000	0.000000	3.000000	5.000000	0.000000
1192.596965	0.017375	0.548167	0.054132	79.252388	51.774475	93.393196	-4.130168	0.000000	2.738319	0.000000	0.000000	0.000000	-0.006465	-0.020851	-0.190257	0.000000	0.000000	3.000000	5.000000	0.000000
1192.600299	0.017356	0.548122	0.053556	79.252388	51.774475	93.393196	-4.130168	0.000000	2.738319	0.000000	0.000000	0.000000	-0.005875	-0.013478	-0.172897	0.000000	0.000000	3.000000	5.000000	0.000000
1192.603632	0.017356	0.548122	0.053556	79.252388	51.774475	93.393196	-4.130168	0.000000	2.738319	0.000000	0.000000	0.000000	-0.005875	-0.013478	-0.172897	0.000000	0.000000	3.000000	5.000000	0.000000
1192.606965	0.017356	0.548122	0.053556	79.216576	51.370789	93.002403	-4.132225	0.000000	2.677793	0.000000	0.000000	0.000000	-0.005875	-0.013478	-0.172897	0.000000	0.000000	3.000000	5.000000	0.000000
1192.610299	0.017356	0.548122	0.053556	79.216576	51.370789	93.002403	-4.132225	0.000000	2.677793	0.000000	0.000000	0.000000	-0.005875	-0.013478	-0.172897	0.000000	0.000000	3.000000	5.000000	0.000000
1192.613632	0.017335	0.548059	0.052961	79.216576	51.370789	93.002403	-4.132225	0.000000	2.677793	0.000000	0.000000	0.000000	-0.006059	-0.018800	-0.178310	0.000000	0.000000	3.000000	5.000000	0.000000
1192.616965	0.017335	0.548059	0.052961	79.197281	51.126785	92.768044	-4.132225	0.000000	2.677793	0.000000	0.000000	0.000000	-0.006059	-0.018800	-0.178310	0.000000	0.000000	3.000000	5.000000	0.000000
1192.620299	0.017315	0.547996	0.052367	79.197281	51.126785	92.768044	-4.132225	0.000000	2.677793	0.000000	0.000000	0.000000	-0.006062	-0.018848	-0.178403	0.000000	0.000000	3.000000	5.000000	0.000000
1192.623632	0.017315	0.547996	0.052367	79.197281	51.126785	92.768044	-4.132225	0.000000	2.677793	0.000000	0.000000	0.000000	-0.006062	-0.018848	-0.178403	0.000000	0.000000	3.000000	5.000000	0.000000
1192.626965	0.017315	0.547996	0.052367	79.197372	51.045929	92.694824	-4.134245	0.000000	2.618341	0.000000	0.000000	0.000000	-0.006062	-0.018848	-0.178403	0.000000	0.000000	3.000000	5.000000	0.000000
1192.630299	0.017315	0.547996	0.052367	79.197372	51.045929	92.694824	-4.134245	0.000000	2.618341	0.000000	0.000000	0.000000	-0.006062	-0.018848	-0.178403	0.000000	0.000000	3.000000	5.000000	0.000000
1192.633632	0.017294	0.547944	0.051749	79.197372	51.045929	92.694824	-4.134245	0.000000	2.618341	0.000000	0.000000	0.000000	-0.006297	-0.015803	-0.185317	0.000000	0.000000	3.000000	5.000000	0.000000
1192.636965	0.017294	0.547944	0.051749	79.213348	51.114563	92.765343	-4.134245	0.000000	2.618341	0.000000	0.000000	0.000000	-0.006297	-0.015803	-0.185317	0.000000	0.000000	3.000000	5.000000	0.000000
1192.640299	0.017295	0.547894	0.051067	79.213348	51.114563	92.765343	-4.134245	0.000000	2.618341	0.000000	0.000000	0.000000	0.000293	-0.014938	-0.204653	0.000000	0.000000	3.000000	5.000000	0.000000
1192.643632	0.017295	0.547894	0.051067	79.213348	51.114563	92.765343	-4.134245	0.000000	2.618341	0.000000	0.000000	0.000000	0.000293	-0.014938	-0.204653	0.000000	0.000000	3.000000	5.000000	0.000000
1192.646965	0.017295	0.547894	0.051067	79.240417	51.272255	92.924225	-4.135246	0.000000	2.553346	0.000000	0.000000	0.000000	0.000293	-0.014938	-0.204653	0.000000	0.000000	3.000000	5.000000	0.000000
1192.650299	0.017295	0.547894	0.051067	79.240417	51.272255	92.924225	-4.135246	0.000000	2.553346	0.000000	0.000000	0.000000	0.000293	-0.014938	-0.204653	0.000000	0.000000	3.000000	5.000000	0.000000
1192.653632	0.017295	0.547854	0.050362	79.240417	51.272255	92.924225	-4.135246	0.000000	2.553346	0.000000	0.000000	0.000000	0.000036	-0.011945	-0.211599	0.000000	0.000000	3.000000	5.000000	0.000000
1192.656965	0.017295	0.547854	0.050362	79.258598	51.380154	93.032478	-4.135246	0.000000	2.553346	0.000000	0.000000	0.000000	0.000036	-0.011945	-0.211599	0.000000	0.000000	3.000000	5.000000	0.000000
1192.660299	0.017319	0.547824	0.049632	79.258598	51.380154	93.032478	-4.135246	0.000000	2.553346	0.000000	0.000000	0.000000	0.006997	-0.008972	-0.218802	0.000000	0.000000	3.000000	5.000000	0.000000
1192.663632	0.017319	0.547824	0.049632	79.258598	51.380154	93.032478	-4.135246	0.000000	2.553346	0.000000	0.000000	0.000000	0.006997	-0.008972	-0.218802	0.000000	0.000000	3.000000	5.000000	0.000000
1192.666965	0.017319	0.547824	0.049632	79.267380	51.390720	93.040588	-4.134074	0.000000	2.481612	0.000000	0.000000	0.000000	0.006997	-0.008972	-0.218802	0.000000	0.000000	3.000000	5.000000	0.000000
1192.670299	0.017319	0.547824	0.049632	79.267380	51.390720	93.040588	-4.134074	0.000000	2.481612	0.000000	0.000000	0.000000	0.006997	-0.008972	-0.218802	0.000000	0.000000	3.000000	5.000000	0.000000
1192.673632	0.017366	0.547811	0.048919	79.267380	51.390720	93.040588	-4.134074	0.000000	2.481612	0.000000	0.000000	0.000000	0.014341	-0.003841	-0.213826	0.000000	0.000000	3.000000	5.000000	0.000000
1192.676965	0.017366	0.547811	0.048919	79.263199	51.283607	92.933090	-4.134074	0.000000	2.481612	0.000000	0.000000	0.000000	0.014341	-0.003841	-0.213826	0.000000	0.000000	3.000000	5.000000	0.000000
1192.680299	0.017439	0.547816	0.048223	79.263199	51.283607	92.933090	-4.134074	0.000000	2.481612	0.000000	0.000000	0.000000	0.021659	0.001285	-0.208841	0.000000	0.000000	3.000000	5.000000	0.000000
1192.683632	0.017439	0.547816	0.048223	79.263199	51.283607	92.933090	-4.134074	0.000000	2.481612	0.000000	0.000000	0.000000	0.021659	0.001285	-0.208841	0.000000	0.000000	3.000000	5.000000	0.000000
1192.686965	0.017439	0.547816	0.048223	79.239449	51.013031	92.664108	-4.128074	0.000000	2.411168	0.000000	0.000000	0.000000	0.021659	0.001285	-0.208841	0.000000	0.000000	3.000000	5.000000	0.000000
1192.690299	0.017439	0.547816	0.048223	79.239449	51.013031	92.664108	-4.128074	0.000000	2.411168	0.000000	0.000000	0.000000	0.021659	0.001285	-0.208841	0.000000	0.000000	3.000000	5.000000	0.000000
1192.693632	0.017463	0.547819	0.047528	79.239449	51.013031	92.664108	-4.128074	0.000000	2.411168	0.000000	0.000000	0.000000	0.007200	0.001151	-0.208461	0.000000	0.000000	3.000000	5.000000	0.000000
1192.696965	0.017463	0.547819	0.047528	79.213875	50.724251	92.377686	-4.128074	0.000000	2.411168	0.000000	0.000000	0.000000	0.007200	0.001151	-0.208461	0.000000	0.000000	3.000000	5.000000	0.000000
1192.700299	0.017511	0.547840	0.046850	79.213875	50.724251	92.377686	-4.128074	0.000000	2.411168	0.000000	0.000000	0.000000	0.014521	0.006287	-0.203462	0.000000	0.000000	3.000000	5.000000	0.000000
1192.703632	0.017511	0.547840	0.046850	79.213875	50.724251	92.377686	-4.128074	0.000000	2.411168	0.000000	0.000000	0.000000	0.014521	0.006287	-0.203462	0.000000	0.000000	3.000000	5.000000	0.000000
1192.706965	0.017511	0.547840	0.046850	79.201355	50.550037	92.206490	-4.124454	0.000000	2.342514	0.000000	0.000000	0.000000	0.014521	0.006287	-0.203462	0.000000	0.000000	3.000000	5.000000	0.000000
1192.710299	0.017511	0.547840	0.046850	79.201355	50.550037	92.206490	-4.124454	0.000000	2.342514	0.000000	0.000000	0.000000	0.014521	0.006287	-0.203462	0.000000	0.000000	3.000000	5.000000	0.000000
1192.713632	0.017559	0.547843	0.046154	79.201355	50.550037	92.206490	-4.124454	0.000000	2.342514	0.000000	0.000000	0.000000	0.014272	0.000890	-0.208935	0.000000	0.000000	3.000000	5.000000	0.000000
1192.716965	0.017559	0.547843	0.046154	79.202087	50.494804	92.157486	-4.124454	0.000000	2.342514	0.000000	0.000000	0.000000	0.014272	0.000890	-0.208935	0.000000	0.000000	3.000000	5.000000	0.000000
1192.720299	0.017582	0.547846	0.045458	79.202087	50.494804	92.157486	-4.124454	0.000000	2.342514	0.000000	0.000000	0.000000	0.007051	0.000783	-0.208801	0.000000	0.000000	3.000000	5.000000	0.000000
1192.723632	0.017582	0.547846	0.045458	79.202087	50.494804	92.157486	-4.124454	0.000000	2.342514	0.000000	0.000000	0.000000	0.007051	0.000783	-0.208801	0.000000	0.000000	3.000000	5.000000	0.000000
1192.726965	0.017582	0.547846	0.045458	79.219002	50.584187	92.245239	-4.120900	0.000000	2.272891	0.000000	0.000000	0.000000	0.007051	0.000783	-0.208801	0.000000	0.000000	3.000000	5.000000	0.000000
1192.730299	0.017582	0.547846	0.045458	79.219002	50.584187	92.245239	-4.120900	0.000000	2.272891	0.000000	0.000000	0.000000	0.007051	0.000783	-0.208801	0.000000	0.000000	3.000000	5.000000	0.000000
1192.733632	0.017626	0.547834	0.044679	79.219002	50.584187	92.245239	-4.120900	0.000000	2.272891	0.000000	0.000000	0.000000	0.013296	-0.003757	-0.233626	0.000000	0.000000	3.000000	5.000000	0.000000
1192.736965	0.017626	0.547834	0.044679	79.239540	50.717468	92.380638	-4.120900	0.000000	2.272891	0.000000	0.000000	0.000000	0.013296	-0.003757	-0.233626	0.000000	0.000000	3.000000	5.000000	0.000000
1192.740299	0.017671	0.547793	0.043905	79.239540	50.717468	92.380638	-4.120900	0.000000	2.272891	0.000000	0.000000	0.000000	0.013277	-0.012105	-0.232285	0.000000	0.000000	3.000000	5.000000	0.000000
1192.743632	0.017671	0.547793	0.043905	79.239540	50.717468	92.380638	-4.120900	0.000000	2.272891	0.000000	0.000000	0.000000	0.013277	-0.012105	-0.232285	0.000000	0.000000	3.000000	5.000000	0.000000
1192.746965	0.017671	0.547793	0.043905	79.254860	50.831650	92.498726	-4.116471	0.000000	2.195239	0.000000	0.000000	0.000000	0.013277	-0.012105	-0.232285	0.000000	0.000000	3.000000	5.000000	0.000000
1192.750299	0.017671	0.547793	0.043905	79.254860	50.831650	92.498726	-4.116471	0.000000	2.195239	0.000000	0.000000	0.000000	0.013277	-0.012105	-0.232285	0.000000	0.000000	3.000000	5.000000	0.000000
1192.753632	0.017691	0.547752	0.043131	79.254860	50.831650	92.498726	-4.116471	0.000000	2.195239	0.000000	0.000000	0.000000	0.006081	-0.012231	-0.232177	0.000000	0.000000	3.000000	5.000000	0.000000
1192.756965	0.017691	0.547752	0.043131	79.254494	50.889614	92.577919	-4.116471	0.000000	2.195239	0.000000	0.000000	0.000000	0.006081	-0.012231	-0.232177	0.000000	0.000000	3.000000	5.000000	0.000000
1192.760299	0.017710	0.547721	0.042334	79.254494	50.889614	92.577919	-4.116471	0.000000	2.195239	0.000000	0.000000	0.000000	0.005788	-0.009357	-0.239188	0.000000	0.000000	3.000000	5.000000	0.000000
1192.763632	0.017710	0.547721	0.042334	79.254494	50.889614	92.577919	-4.116471	0.000000	2.195239	0.000000	0.000000	0.000000	0.005788	-0.009357	-0.239188	0.000000	0.000000	3.000000	5.000000	0.000000
1192.766965	0.017710	0.547721	0.042334	79.221321	50.901192	92.640541	-4.114492	0.000000	2.116678	0.000000	0.000000	0.000000	0.005788	-0.009357	-0.239188	0.000000	0.000000	3.000000	5.000000	0.000000
1192.770299	0.017710	0.547721	0.042334	79.221321	50.901192	92.640541	-4.114492	0.000000	2.116678	0.000000	0.000000	0.000000	0.005788	-0.009357	-0.239188	0.000000	0.000000	3.000000	5.000000	0.000000
1192.773632	0.017731	0.547670	0.041582	79.221321	50.901192	92.640541	-4.114492	0.000000	2.116678	0.000000	0.000000	0.000000	0.006226	-0.015441	-0.225594	0.000000	0.000000	3.000000	5.000000	0.000000
1192.776965	0.017731	0.547670	0.041582	79.146835	50.834049	92.659912	-4.114492	0.000000	2.116678	0.000000	0.000000	0.000000	0.006226	-0.015441	-0.225594	0.000000	0.000000	3.000000	5.000000	0.000000
1192.780299	0.017751	0.547645	0.040824	79.146835	50.834049	92.659912	-4.114492	0.000000	2.116678	0.000000	0.000000	0.000000	0.006126	-0.007388	-0.227211	0.000000	0.000000	3.000000	5.000000	0.000000
1192.783632	0.017751	0.547645	0.040824	79.146835	50.834049	92.659912	-4.114492	0.000000	2.116678	0.000000	0.000000	0.000000	0.006126	-0.007388	-0.227211	0.000000	0.000000	3.000000	5.000000	0.000000
1192.786965	0.017751	0.547645	0.040824	79.055634	50.779816	92.709694	-4.112434	0.000000	2.041211	0.000000	0.000000	0.000000	0.006126	-0.007388	-0.227211	0.000000	0.000000	3.000000	5.000000	0.000000
1192.790299	0.017772	0.547620	0.040066	79.055634	50.779816	92.709694	-4.112434	0.000000	2.041211	0.000000	0.000000	0.000000	0.006078	-0.007510	-0.227345	0.000000	0.000000	3.000000	5.000000	0.000000
1192.793632	0.017772	0.547620	0.040066	79.055634	50.779816	92.709694	-4.112434	0.000000	2.041211	0.000000	0.000000	0.000000	0.006078	-0.007510	-0.227345	0.000000	0.000000	3.000000	5.000000	0.000000
1192.796965	0.017772	0.547620	0.040066	78.975807	50.753666	92.780266	-4.111421	0.000000	2.003320	0.000000	0.000000	0.000000	0.006078	-0.007510	-0.227345	0.000000	0.000000	3.000000	5.000000	0.000000
1192.800299	0.017792	0.547595	0.039308	78.975807	50.753666	92.780266	-4.111421	0.000000	2.003320	0.000000	0.000000	0.000000	0.006030	-0.007617	-0.227478	0.000000	0.000000	3.000000	5.000000	0.000000
1192.803632	0.017792	0.547595	0.039308	78.975807	50.753666	92.780266	-4.111421	0.000000	2.003320	0.000000	0.000000	0.000000	0.006030	-0.007617	-0.227478	0.000000	0.000000	3.000000	5.000000	0.000000
1192.806965	0.017792	0.547595	0.039308	78.925720	50.779457	92.876595	-4.110416	0.000000	1.965407	0.000000	0.000000	0.000000	0.006030	-0.007617	-0.227478	0.000000	0.000000	3.000000	5.000000	0.000000
1192.810299	0.017792	0.547595	0.039308	78.925720	50.779457	92.876595	-4.110416	0.000000	1.965407	0.000000	0.000000	0.000000	0.006030	-0.007617	-0.227478	0.000000	0.000000	3.000000	5.000000	0.000000
1192.813632	0.017811	0.547596	0.038545	78.925720	50.779457	92.876595	-4.110416	0.000000	1.965407	0.000000	0.000000	0.000000	0.005929	0.000385	-0.229092	0.000000	0.000000	3.000000	5.000000	0.000000
1192.816965	0.017811	0.547596	0.038545	78.896439	50.789406	92.933830	-4.110416	0.000000	1.965407	0.000000	0.000000	0.000000	0.005929	0.000385	-0.229092	0.000000	0.000000	3.000000	5.000000	0.000000
1192.820299	0.017832	0.547587	0.037803	78.896439	50.789406	92.933830	-4.110416	0.000000	1.965407	0.000000	0.000000	0.000000	0.006129	-0.002719	-0.222335	0.000000	0.000000	3.000000	5.000000	0.000000
1192.823632	0.017832	0.547587	0.037803	78.896439	50.789406	92.933830	-4.110416	0.000000	1.965407	0.000000	0.000000	0.000000	0.006129	-0.002719	-0.222335	0.000000	0.000000	3.000000	5.000000	0.000000
1192.826965	0.017832	0.547587	0.037803	78.880363	50.805798	92.977333	-4.108407	0.000000	1.890169	0.000000	0.000000	0.000000	0.006129	-0.002719	-0.222335	0.000000	0.000000	3.000000	5.000000	0.000000
1192.830299	0.017832	0.547587	0.037803	78.880363	50.805798	92.977333	-4.108407	0.000000	1.890169	0.000000	0.000000	0.000000	0.006129	-0.002719	-0.222335	0.000000	0.000000	3.000000	5.000000	0.000000
1192.833632	0.017851	0.547587	0.037039	78.880363	50.805798	92.977333	-4.108407	0.000000	1.890169	0.000000	0.000000	0.000000	0.005832	0.000091	-0.229354	0.000000	0.000000	3.000000	5.000000	0.000000
1192.836965	0.017851	0.547587	0.037039	78.874252	50.826504	93.016228	-4.108407	0.000000	1.890169	0.000000	0.000000	0.000000	0.005832	0.000091	-0.229354	0.000000	0.000000	3.000000	5.000000	0.000000
1192.840299	0.017896	0.547595	0.036314	78.874252	50.826504	93.016228	-4.108407	0.000000	1.890169	0.000000	0.000000	0.000000	0.013259	0.002217	-0.217426	0.000000	0.000000	3.000000	5.000000	0.000000
1192.843632	0.017896	0.547595	0.036314	78.874252	50.826504	93.016228	-4.108407	0.000000	1.890169	0.000000	0.000000	0.000000	0.013259	0.002217	-0.217426	0.000000	0.000000	3.000000	5.000000	0.000000
1192.846965	0.017896	0.547595	0.036314	78.857338	50.854836	93.072891	-4.105225	0.000000	1.815706	0.000000	0.000000	0.000000	0.013259	0.002217	-0.217426	0.000000	0.000000	3.000000	5.000000	0.000000
1192.850299	0.017896	0.547595	0.036314	78.857338	50.854836	93.072891	-4.105225	0.000000	1.815706	0.000000	0.000000	0.000000	0.013259	0.002217	-0.217426	0.000000	0.000000	3.000000	5.000000	0.000000
1192.853632	0.017916	0.547602	0.035590	78.857338	50.854836	93.072891	-4.105225	0.000000	1.815706	0.000000	0.000000	0.000000	0.006174	0.002050	-0.217290	0.000000	0.000000	3.000000	5.000000	0.000000
1192.856965	0.017916	0.547602	0.035590	78.833679	50.841030	93.092300	-4.105225	0.000000	1.815706	0.000000	0.000000	0.000000	0.006174	0.002050	-0.217290	0.000000	0.000000	3.000000	5.000000	0.000000
1192.860299	0.017938	0.547615	0.034906	78.833679	50.841030	93.092300	-4.105225	0.000000	1.815706	0.000000	0.000000	0.000000	0.006578	0.004187	-0.205082	0.000000	0.000000	3.000000	5.000000	0.000000
1192.863632	0.017938	0.547615	0.034906	78.833679	50.841030	93.092300	-4.105225	0.000000	1.815706	0.000000	0.000000	0.000000	0.006578	0.004187	-0.205082	0.000000	0.000000	3.000000	5.000000	0.000000
1192.866965	0.017938	0.547615	0.034906	78.814835	50.812447	93.089836	-4.103099	0.000000	1.745311	0.000000	0.000000	0.000000	0.006578	0.004187	-0.205082	0.000000	0.000000	3.000000	5.000000	0.000000
1192.870299	0.017938	0.547615	0.034906	78.814835	50.812447	93.089836	-4.103099	0.000000	1.745311	0.000000	0.000000	0.000000	0.006578	0.004187	-0.205082	0.000000	0.000000	3.000000	5.000000	0.000000
1192.873632	0.017982	0.547639	0.034198	78.814835	50.812447	93.089836	-4.103099	0.000000	1.745311	0.000000	0.000000	0.000000	0.013282	0.006943	-0.212349	0.000000	0.000000	3.000000	5.000000	0.000000
1192.876965	0.017982	0.547639	0.034198	78.806198	50.816521	93.106590	-4.103099	0.000000	1.745311	0.000000	0.000000	0.000000	0.013282	0.006943	-0.212349	0.000000	0.000000	3.000000	5.000000	0.000000
1192.880299	0.018006	0.547703	0.033568	78.806198	50.816521	93.106590	-4.103099	0.000000	1.745311	0.000000	0.000000	0.000000	0.007080	0.019396	-0.189008	0.000000	0.000000	3.000000	5.000000	0.000000
1192.883632	0.018006	0.547703	0.033568	78.806198	50.816521	93.106590	-4.103099	0.000000	1.745311	0.000000	0.000000	0.000000	0.007080	0.019396	-0.189008	0.000000	0.000000	3.000000	5.000000	0.000000
1192.886965	0.018006	0.547703	0.033568	78.813461	50.913128	93.208488	-4.099706	0.000000	1.678418	0.000000	0.000000	0.000000	0.007080	0.019396	-0.189008	0.000000	0.000000	3.000000	5.000000	0.000000
1192.890299	0.018006	0.547703	0.033568	78.813461	50.913128	93.208488	-4.099706	0.000000	1.678418	0.000000	0.000000	0.000000	0.007080	0.019396	-0.189008	0.000000	0.000000	3.000000	5.000000	0.000000
1192.893632	0.018053	0.547767	0.032937	78.813461	50.913128	93.208488	-4.099706	0.000000	1.678418	0.000000	0.000000	0.000000	0.014020	0.019257	-0.189353	0.000000	0.000000	3.000000	5.000000	0.000000
1192.896965	0.018053	0.547767	0.032937	78.825500	51.012047	93.304428	-4.099706	0.000000	1.678418	0.000000	0.000000	0.000000	0.014020	0.019257	-0.189353	0.000000	0.000000	3.000000	5.000000	0.000000
1192.900299	0.018100	0.547875	0.032319	78.825500	51.012047	93.304428	-4.099706	0.000000	1.678418	0.000000	0.000000	0.000000	0.014110	0.032280	-0.185493	0.000000	0.000000	3.000000	5.000000	0.000000
1192.903632	0.018100	0.547875	0.032319	78.825500	51.012047	93.304428	-4.099706	0.000000	1.678418	0.000000	0.000000	0.000000	0.014110	0.032280	-0.185493	0.000000	0.000000	3.000000	5.000000	0.000000
1192.906965	0.018100	0.547875	0.032319	78.836617	51.095543	93.382927	-4.095017	0.000000	1.615944	0.000000	0.000000	0.000000	0.014110	0.032280	-0.185493	0.000000	0.000000	3.000000	5.000000	0.000000
1192.910299	0.018100	0.547875	0.032319	78.836617	51.095543	93.382927	-4.095017	0.000000	1.615944	0.000000	0.000000	0.000000	0.014110	0.032280	-0.185493	0.000000	0.000000	3.000000	5.000000	0.000000
1192.913632	0.018123	0.547955	0.031706	78.836617	51.095543	93.382927	-4.095017	0.000000	1.615944	0.000000	0.000000	0.000000	0.007147	0.024101	-0.183836	0.000000	0.000000	3.000000	5.000000	0.000000
1192.916965	0.018123	0.547955	0.031706	78.847725	51.179176	93.461571	-4.095017	0.000000	1.615944	0.000000	0.000000	0.000000	0.007147	0.024101	-0.183836	0.000000	0.000000	3.000000	5.000000	0.000000
1192.920299	0.018172	0.548070	0.031128	78.847725	51.179176	93.461571	-4.095017	0.000000	1.615944	0.000000	0.000000	0.000000	0.014467	0.034256	-0.173305	0.000000	0.000000	3.000000	5.000000	0.000000
1192.923632	0.018172	0.548070	0.031128	78.847725	51.179176	93.461571	-4.095017	0.000000	1.615944	0.000000	0.000000	0.000000	0.014467	0.034256	-0.173305	0.000000	0.000000	3.000000	5.000000	0.000000
1192.926965	0.018172	0.548070	0.031128	78.854012	51.274700	93.561958	-4.091415	0.000000	1.556420	0.000000	0.000000	0.000000	0.014467	0.034256	-0.173305	0.000000	0.000000	3.000000	5.000000	0.000000
1192.930299	0.018172	0.548070	0.031128	78.854012	51.274700	93.561958	-4.091415	0.000000	1.556420	0.000000	0.000000	0.000000	0.014467	0.034256	-0.173305	0.000000	0.000000	3.000000	5.000000	0.000000
1192.933632	0.018194	0.548168	0.030469	78.854012	51.274700	93.561958	-4.091415	0.000000	1.556420	0.000000	0.000000	0.000000	0.006547	0.029475	-0.197851	0.000000	0.000000	3.000000	5.000000	0.000000
1192.936965	0.018194	0.548168	0.030469	78.855110	51.403934	93.706993	-4.091415	0.000000	1.556420	0.000000	0.000000	0.000000	0.006547	0.029475	-0.197851	0.000000	0.000000	3.000000	5.000000	0.000000
1192.940299	0.018216	0.548283	0.029827	78.855110	51.403934	93.706993	-4.091415	0.000000	1.556420	0.000000	0.000000	0.000000	0.006708	0.034467	-0.192508	0.000000	0.000000	3.000000	5.000000	0.000000
1192.943632	0.018216	0.548283	0.029827	78.855110	51.403934	93.706993	-4.091415	0.000000	1.556420	0.000000	0.000000	0.000000	0.006708	0.034467	-0.192508	0.000000	0.000000	3.000000	5.000000	0.000000
1192.946965	0.018216	0.548283	0.029827	78.848007	51.541672	93.866501	-4.089206	0.000000	1.491360	0.000000	0.000000	0.000000	0.006708	0.034467	-0.192508	0.000000	0.000000	3.000000	5.000000	0.000000
1192.950299	0.018216	0.548283	0.029827	78.848007	51.541672	93.866501	-4.089206	0.000000	1.491360	0.000000	0.000000	0.000000	0.006708	0.034467	-0.192508	0.000000	0.000000	3.000000	5.000000	0.000000
1192.953632	0.018259	0.548399	0.029120	78.848007	51.541672	93.866501	-4.089206	0.000000	1.491360	0.000000	0.000000	0.000000	0.012871	0.034745	-0.212168	0.000000	0.000000	3.000000	5.000000	0.000000
1192.956965	0.018259	0.548399	0.029120	78.838570	51.658363	94.005363	-4.089206	0.000000	1.491360	0.000000	0.000000	0.000000	0.012871	0.034745	-0.212168	0.000000	0.000000	3.000000	5.000000	0.000000
1192.960299	0.018303	0.548548	0.028449	78.838570	51.658363	94.005363	-4.089206	0.000000	1.491360	0.000000	0.000000	0.000000	0.013216	0.044844	-0.201395	0.000000	0.000000	3.000000	5.000000	0.000000
1192.963632	0.018303	0.548548	0.028449	78.838570	51.658363	94.005363	-4.089206	0.000000	1.491360	0.000000	0.000000	0.000000	0.013216	0.044844	-0.201395	0.000000	0.000000	3.000000	5.000000	0.000000
1192.966965	0.018303	0.548548	0.028449	78.836884	51.709274	94.058052	-4.084858	0.000000	1.422433	0.000000	0.000000	0.000000	0.013216	0.044844	-0.201395	0.000000	0.000000	3.000000	5.000000	0.000000
1192.970299	0.018303	0.548548	0.028449	78.836884	51.709274	94.058052	-4.084858	0.000000	1.422433	0.000000	0.000000	0.000000	0.013216	0.044844	-0.201395	0.000000	0.000000	3.000000	5.000000	0.000000
1192.973632	0.018393	0.548697	0.027775	78.836884	51.709274	94.058052	-4.084858	0.000000	1.422433	0.000000	0.000000	0.000000	0.026968	0.044602	-0.202022	0.000000	0.000000	3.000000	5.000000	0.000000
1192.976965	0.018393	0.548697	0.027775	78.836128	51.696651	94.033707	-4.084858	0.000000	1.422433	0.000000	0.000000	0.000000	0.026968	0.044602	-0.202022	0.000000	0.000000	3.000000	5.000000	0.000000
1192.980299	0.018485	0.548843	0.027166	78.836128	51.696651	94.033707	-4.084858	0.000000	1.422433	0.000000	0.000000	0.000000	0.027606	0.043933	-0.182793	0.000000	0.000000	3.000000	5.000000	0.000000
1192.983632	0.018485	0.548843	0.027166	78.836128	51.696651	94.033707	-4.084858	0.000000	1.422433	0.000000	0.000000	0.000000	0.027606	0.043933	-0.182793	0.000000	0.000000	3.000000	5.000000	0.000000
1192.986965	0.018485	0.548843	0.027166	78.837646	51.704815	94.029762	-4.075762	0.000000	1.358297	0.000000	0.000000	0.000000	0.027606	0.043933	-0.182793	0.000000	0.000000	3.000000	5.000000	0.000000
1192.990299	0.018485	0.548843	0.027166	78.837646	51.704815	94.029762	-4.075762	0.000000	1.358297	0.000000	0.000000	0.000000	0.027606	0.043933	-0.182793	0.000000	0.000000	3.000000	5.000000	0.000000
1192.993632	0.018577	0.549006	0.026574	78.837646	51.704815	94.029762	-4.075762	0.000000	1.358297	0.000000	0.000000	0.000000	0.027726	0.048869	-0.177438	0.000000	0.000000	3.000000	5.000000	0.000000
1192.996965	0.018577	0.549006	0.026574	78.843750	51.751934	94.066696	-4.075762	0.000000	1.358297	0.000000	0.000000	0.000000	0.027726	0.048869	-0.177438	0.000000	0.000000	3.000000	5.000000	0.000000
1193.000299	0.018646	0.549168	0.025984	78.843750	51.751934	94.066696	-4.075762	0.000000	1.358297	0.000000	0.000000	0.000000	0.020758	0.048669	-0.177261	0.000000	0.000000	3.000000	5.000000	0.000000
1193.003632	0.018646	0.549168	0.025984	78.843750	51.751934	94.066696	-4.075762	0.000000	1.358297	0.000000	0.000000	0.000000	0.020758	0.048669	-0.177261	0.000000	0.000000	3.000000	5.000000	0.000000
1193.006965	0.018646	0.549168	0.025984	78.851868	51.811150	94.115967	-4.067681	0.000000	1.299181	0.000000	0.000000	0.000000	0.020758	0.048669	-0.177261	0.000000	0.000000	3.000000	5.000000	0.000000
1193.010299	0.018646	0.549168	0.025984	78.851868	51.811150	94.115967	-4.067681	0.000000	1.299181	0.000000	0.000000	0.000000	0.020758	0.048669	-0.177261	0.000000	0.000000	3.000000	5.000000	0.000000
1193.013632	0.018693	0.549303	0.025398	78.851868	51.811150	94.115967	-4.067681	0.000000	1.299181	0.000000	0.000000	0.000000	0.013873	0.040553	-0.175571	0.000000	0.000000	3.000000	5.000000	0.000000
1193.016965	0.018693	0.549303	0.025398	78.860802	51.883385	94.182991	-4.067681	0.000000	1.299181	0.000000	0.000000	0.000000	0.013873	0.040553	-0.175571	0.000000	0.000000	3.000000	5.000000	0.000000
1193.020299	0.018737	0.549456	0.024766	78.860802	51.883385	94.182991	-4.067681	0.000000	1.299181	0.000000	0.000000	0.000000	0.013279	0.045903	-0.189568	0.000000	0.000000	3.000000	5.000000	0.000000
1193.023632	0.018737	0.549456	0.024766	78.860802	51.883385	94.182991	-4.067681	0.000000	1.299181	0.000000	0.000000	0.000000	0.013279	0.045903	-0.189568	0.000000	0.000000	3.000000	5.000000	0.000000
1193.026965	0.018737	0.549456	0.024766	78.870537	51.971390	94.267799	-4.063156	0.000000	1.238324	0.000000	0.000000	0.000000	0.013279	0.045903	-0.189568	0.000000	0.000000	3.000000	5.000000	0.000000
1193.030299	0.018737	0.549456	0.024766	78.870537	51.971390	94.267799	-4.063156	0.000000	1.238324	0.000000	0.000000	0.000000	0.013279	0.045903	-0.189568	0.000000	0.000000	3.000000	5.000000	0.000000
1193.033632	0.018802	0.549557	0.024079	78.870537	51.971390	94.267799	-4.063156	0.000000	1.238324	0.000000	0.000000	0.000000	0.019438	0.030287	-0.206278	0.000000	0.000000	3.000000	5.000000	0.000000
1193.036965	0.018802	0.549557	0.024079	78.872536	52.105301	94.407608	-4.063156	0.000000	1.238324	0.000000	0.000000	0.000000	0.019438	0.030287	-0.206278	0.000000	0.000000	3.000000	5.000000	0.000000
1193.040299	0.018888	0.549667	0.023367	78.872536	52.105301	94.407608	-4.063156	0.000000	1.238324	0.000000	0.000000	0.000000	0.025926	0.032808	-0.213616	0.000000	0.000000	3.000000	5.000000	0.000000
1193.043632	0.018888	0.549667	0.023367	78.872536	52.105301	94.407608	-4.063156	0.000000	1.238324	0.000000	0.000000	0.000000	0.025926	0.032808	-0.213616	0.000000	0.000000	3.000000	5.000000	0.000000
1193.046965	0.018888	0.549667	0.023367	78.861130	52.283150	94.605576	-4.055595	0.000000	1.168342	0.000000	0.000000	0.000000	0.025926	0.032808	-0.213616	0.000000	0.000000	3.000000	5.000000	0.000000
1193.050299	0.018888	0.549667	0.023367	78.861130	52.283150	94.605576	-4.055595	0.000000	1.168342	0.000000	0.000000	0.000000	0.025926	0.032808	-0.213616	0.000000	0.000000	3.000000	5.000000	0.000000
1193.053632	0.019018	0.549794	0.022606	78.861130	52.283150	94.605576	-4.055595	0.000000	1.168342	0.000000	0.000000	0.000000	0.038935	0.038064	-0.228208	0.000000	0.000000	3.000000	5.000000	0.000000
1193.056965	0.019018	0.549794	0.022606	78.841209	52.479012	94.824318	-4.055595	0.000000	1.168342	0.000000	0.000000	0.000000	0.038935	0.038064	-0.228208	0.000000	0.000000	3.000000	5.000000	0.000000
1193.060299	0.019217	0.549928	0.021884	78.841209	52.479012	94.824318	-4.055595	0.000000	1.168342	0.000000	0.000000	0.000000	0.059743	0.040223	-0.216730	0.000000	0.000000	3.000000	5.000000	0.000000
1193.063632	0.019217	0.549928	0.021884	78.841209	52.479012	94.824318	-4.055595	0.000000	1.168342	0.000000	0.000000	0.000000	0.059743	0.040223	-0.216730	0.000000	0.000000	3.000000	5.000000	0.000000
1193.066965	0.019217	0.549928	0.021884	78.817833	52.679279	95.050621	-4.039149	0.000000	1.094186	0.000000	0.000000	0.000000	0.059743	0.040223	-0.216730	0.000000	0.000000	3.000000	5.000000	0.000000
1193.070299	0.019217	0.549928	0.021884	78.817833	52.679279	95.050621	-4.039149	0.000000	1.094186	0.000000	0.000000	0.000000	0.059743	0.040223	-0.216730	0.000000	0.000000	3.000000	5.000000	0.000000
1193.073632	0.019415	0.550061	0.021161	78.817833	52.679279	95.050621	-4.039149	0.000000	1.094186	0.000000	0.000000	0.000000	0.059534	0.039961	-0.216866	0.000000	0.000000	3.000000	5.000000	0.000000
1193.076965	0.019415	0.550061	0.021161	78.796898	52.860672	95.250183	-4.039149	0.000000	1.094186	0.000000	0.000000	0.000000	0.059534	0.039961	-0.216866	0.000000	0.000000	3.000000	5.000000	0.000000
1193.080299	0.019638	0.550175	0.020483	78.796898	52.860672	95.250183	-4.039149	0.000000	1.094186	0.000000	0.000000	0.000000	0.066702	0.034310	-0.203316	0.000000	0.000000	3.000000	5.000000	0.000000
1193.083632	0.019638	0.550175	0.020483	78.796898	52.860672	95.250183	-4.039149	0.000000	1.094186	0.000000	0.000000	0.000000	0.066702	0.034310	-0.203316	0.000000	0.000000	3.000000	5.000000	0.000000
1193.086965	0.019638	0.550175	0.020483	78.794159	53.004589	95.387062	-4.018110	0.000000	1.024155	0.000000	0.000000	0.000000	0.066702	0.034310	-0.203316	0.000000	0.000000	3.000000	5.000000	0.000000
1193.090299	0.019638	0.550175	0.020483	78.794159	53.004589	95.387062	-4.018110	0.000000	1.024155	0.000000	0.000000	0.000000	0.066702	0.034310	-0.203316	0.000000	0.000000	3.000000	5.000000	0.000000
1193.093632	0.019858	0.550281	0.019763	78.794159	53.004589	95.387062	-4.018110	0.000000	1.024155	0.000000	0.000000	0.000000	0.065968	0.031654	-0.215887	0.000000	0.000000	3.000000	5.000000	0.000000
1193.096965	0.019858	0.550281	0.019763	78.808807	53.132992	95.491951	-4.018110	0.000000	1.024155	0.000000	0.000000	0.000000	0.065968	0.031654	-0.215887	0.000000	0.000000	3.000000	5.000000	0.000000
1193.100299	0.020054	0.550360	0.019049	78.808807	53.132992	95.491951	-4.018110	0.000000	1.024155	0.000000	0.000000	0.000000	0.059022	0.023643	-0.214212	0.000000	0.000000	3.000000	5.000000	0.000000
1193.103632	0.020054	0.550360	0.019049	78.808807	53.132992	95.491951	-4.018110	0.000000	1.024155	0.000000	0.000000	0.000000	0.059022	0.023643	-0.214212	0.000000	0.000000	3.000000	5.000000	0.000000
1193.106965	0.020054	0.550360	0.019049	78.825378	53.273949	95.609642	-3.997278	0.000000	0.952472	0.000000	0.000000	0.000000	0.059022	0.023643	-0.214212	0.000000	0.000000	3.000000	5.000000	0.000000
1193.110299	0.020054	0.550360	0.019049	78.825378	53.273949	95.609642	-3.997278	0.000000	0.952472	0.000000	0.000000	0.000000	0.059022	0.023643	-0.214212	0.000000	0.000000	3.000000	5.000000	0.000000
1193.113632	0.020250	0.550421	0.018317	78.825378	53.273949	95.609642	-3.997278	0.000000	0.952472	0.000000	0.000000	0.000000	0.058584	0.018315	-0.219802	0.000000	0.000000	3.000000	5.000000	0.000000
1193.116965	0.020250	0.550421	0.018317	78.836639	53.439240	95.755600	-3.997278	0.000000	0.952472	0.000000	0.000000	0.000000	0.058584	0.018315	-0.219802	0.000000	0.000000	3.000000	5.000000	0.000000
1193.120299	0.020486	0.550465	0.017499	78.836639	53.439240	95.755600	-3.997278	0.000000	0.952472	0.000000	0.000000	0.000000	0.070819	0.013224	-0.245441	0.000000	0.000000	3.000000	5.000000	0.000000
1193.123632	0.020486	0.550465	0.017499	78.836639	53.439240	95.755600	-3.997278	0.000000	0.952472	0.000000	0.000000	0.000000	0.070819	0.013224	-0.245441	0.000000	0.000000	3.000000	5.000000	0.000000
1193.126965	0.020486	0.550465	0.017499	78.837631	53.613819	95.926453	-3.975711	0.000000	0.874932	0.000000	0.000000	0.000000	0.070819	0.013224	-0.245441	0.000000	0.000000	3.000000	5.000000	0.000000
1193.130299	0.020486	0.550465	0.017499	78.837631	53.613819	95.926453	-3.975711	0.000000	0.874932	0.000000	0.000000	0.000000	0.070819	0.013224	-0.245441	0.000000	0.000000	3.000000	5.000000	0.000000
1193.133632	0.020719	0.550500	0.016638	78.837631	53.613819	95.926453	-3.975711	0.000000	0.874932	0.000000	0.000000	0.000000	0.069990	0.010521	-0.258078	0.000000	0.000000	3.000000	5.000000	0.000000
1193.136965	0.020719	0.550500	0.016638	78.812782	53.624863	95.943138	-3.975711	0.000000	0.874932	0.000000	0.000000	0.000000	0.069990	0.010521	-0.258078	0.000000	0.000000	3.000000	5.000000	0.000000
1193.140299	0.020996	0.550534	0.015776	78.812782	53.624863	95.943138	-3.975711	0.000000	0.874932	0.000000	0.000000	0.000000	0.083163	0.010315	-0.258855	0.000000	0.000000	3.000000	5.000000	0.000000
1193.143632	0.020996	0.550534	0.015776	78.812782	53.624863	95.943138	-3.975711	0.000000	0.874932	0.000000	0.000000	0.000000	0.083163	0.010315	-0.258855	0.000000	0.000000	3.000000	5.000000	0.000000
1193.146965	0.020996	0.550534	0.015776	78.753654	53.294067	95.630219	-3.950186	0.000000	0.788776	0.000000	0.000000	0.000000	0.083163	0.010315	-0.258855	0.000000	0.000000	3.000000	5.000000	0.000000
1193.150299	0.020996	0.550534	0.015776	78.753654	53.294067	95.630219	-3.950186	0.000000	0.788776	0.000000	0.000000	0.000000	0.083163	0.010315	-0.258855	0.000000	0.000000	3.000000	5.000000	0.000000
1193.153632	0.021294	0.550577	0.014888	78.753654	53.294067	95.630219	-3.950186	0.000000	0.788776	0.000000	0.000000	0.000000	0.089222	0.012687	-0.266357	0.000000	0.000000	3.000000	5.000000	0.000000
1193.156965	0.021294	0.550577	0.014888	78.673126	52.674446	95.010078	-3.950186	0.000000	0.788776	0.000000	0.000000	0.000000	0.089222	0.012687	-0.266357	0.000000	0.000000	3.000000	5.000000	0.000000
1193.160299	0.021592	0.550626	0.014041	78.673126	52.674446	95.010078	-3.950186	0.000000	0.788776	0.000000	0.000000	0.000000	0.089411	0.014914	-0.254074	0.000000	0.000000	3.000000	5.000000	0.000000
1193.163632	0.021592	0.550626	0.014041	78.673126	52.674446	95.010078	-3.950186	0.000000	0.788776	0.000000	0.000000	0.000000	0.089411	0.014914	-0.254074	0.000000	0.000000	3.000000	5.000000	0.000000
1193.166965	0.021592	0.550626	0.014041	78.587212	51.864502	94.183540	-3.920413	0.000000	0.702038	0.000000	0.000000	0.000000	0.089411	0.014914	-0.254074	0.000000	0.000000	3.000000	5.000000	0.000000
1193.170299	0.021592	0.550626	0.014041	78.587212	51.864502	94.183540	-3.920413	0.000000	0.702038	0.000000	0.000000	0.000000	0.089411	0.014914	-0.254074	0.000000	0.000000	3.000000	5.000000	0.000000
1193.173632	0.021866	0.550650	0.013199	78.587212	51.864502	94.183540	-3.920413	0.000000	0.702038	0.000000	0.000000	0.000000	0.082418	0.006977	-0.252427	0.000000	0.000000	3.000000	5.000000	0.000000
1193.176965	0.021866	0.550650	0.013199	78.495667	51.026726	93.332954	-3.920413	0.000000	0.702038	0.000000	0.000000	0.000000	0.082418	0.006977	-0.252427	0.000000	0.000000	3.000000	5.000000	0.000000
1193.180299	0.022142	0.550680	0.012399	78.495667	51.026726	93.332954	-3.920413	0.000000	0.702038	0.000000	0.000000	0.000000	0.082669	0.009232	-0.240106	0.000000	0.000000	3.000000	5.000000	0.000000
1193.183632	0.022142	0.550680	0.012399	78.495667	51.026726	93.332954	-3.920413	0.000000	0.702038	0.000000	0.000000	0.000000	0.082669	0.009232	-0.240106	0.000000	0.000000	3.000000	5.000000	0.000000
1193.186965	0.022142	0.550680	0.012399	78.409996	50.285034	92.578613	-3.892899	0.000000	0.619949	0.000000	0.000000	0.000000	0.082669	0.009232	-0.240106	0.000000	0.000000	3.000000	5.000000	0.000000
1193.190299	0.022142	0.550680	0.012399	78.409996	50.285034	92.578613	-3.892899	0.000000	0.619949	0.000000	0.000000	0.000000	0.082669	0.009232	-0.240106	0.000000	0.000000	3.000000	5.000000	0.000000
1193.193632	0.022373	0.550702	0.011624	78.409996	50.285034	92.578613	-3.892899	0.000000	0.619949	0.000000	0.000000	0.000000	0.069330	0.006432	-0.232618	0.000000	0.000000	3.000000	5.000000	0.000000
1193.196965	0.022373	0.550702	0.011624	78.338364	49.715572	92.004135	-3.892899	0.000000	0.619949	0.000000	0.000000	0.000000	0.069330	0.006432	-0.232618	0.000000	0.000000	3.000000	5.000000	0.000000
1193.200299	0.022581	0.550723	0.010849	78.338364	49.715572	92.004135	-3.892899	0.000000	0.619949	0.000000	0.000000	0.000000	0.062395	0.006257	-0.232445	0.000000	0.000000	3.000000	5.000000	0.000000
1193.203632	0.022581	0.550723	0.010849	78.338364	49.715572	92.004135	-3.892899	0.000000	0.619949	0.000000	0.000000	0.000000	0.062395	0.006257	-0.232445	0.000000	0.000000	3.000000	5.000000	0.000000
1193.206965	0.022581	0.550723	0.010849	78.275223	49.368374	91.673508	-3.870945	0.000000	0.542438	0.000000	0.000000	0.000000	0.062395	0.006257	-0.232445	0.000000	0.000000	3.000000	5.000000	0.000000
1193.210299	0.022581	0.550723	0.010849	78.275223	49.368374	91.673508	-3.870945	0.000000	0.542438	0.000000	0.000000	0.000000	0.062395	0.006257	-0.232445	0.000000	0.000000	3.000000	5.000000	0.000000
1193.213632	0.022811	0.550717	0.010077	78.275223	49.368374	91.673508	-3.870945	0.000000	0.542438	0.000000	0.000000	0.000000	0.068878	-0.001612	-0.231381	0.000000	0.000000	3.000000	5.000000	0.000000
1193.216965	0.022811	0.550717	0.010077	78.222870	49.285019	91.619720	-3.870945	0.000000	0.542438	0.000000	0.000000	0.000000	0.068878	-0.001612	-0.231381	0.000000	0.000000	3.000000	5.000000	0.000000
1193.220299	0.023040	0.550754	0.009319	78.222870	49.285019	91.619720	-3.870945	0.000000	0.542438	0.000000	0.000000	0.000000	0.068807	0.010965	-0.227560	0.000000	0.000000	3.000000	5.000000	0.000000
1193.223632	0.023040	0.550754	0.009319	78.222870	49.285019	91.619720	-3.870945	0.000000	0.542438	0.000000	0.000000	0.000000	0.068807	0.010965	-0.227560	0.000000	0.000000	3.000000	5.000000	0.000000
1193.226965	0.023040	0.550754	0.009319	78.182762	49.458126	91.841583	-3.847997	0.000000	0.465948	0.000000	0.000000	0.000000	0.068807	0.010965	-0.227560	0.000000	0.000000	3.000000	5.000000	0.000000
1193.230299	0.023040	0.550754	0.009319	78.182762	49.458126	91.841583	-3.847997	0.000000	0.465948	0.000000	0.000000	0.000000	0.068807	0.010965	-0.227560	0.000000	0.000000	3.000000	5.000000	0.000000
1193.233632	0.023291	0.550764	0.008564	78.182762	49.458126	91.841583	-3.847997	0.000000	0.465948	0.000000	0.000000	0.000000	0.075254	0.003153	-0.226501	0.000000	0.000000	3.000000	5.000000	0.000000
1193.236965	0.023291	0.550764	0.008564	78.159576	49.720528	92.142860	-3.847997	0.000000	0.465948	0.000000	0.000000	0.000000	0.075254	0.003153	-0.226501	0.000000	0.000000	3.000000	5.000000	0.000000
1193.240299	0.023498	0.550791	0.007829	78.159576	49.720528	92.142860	-3.847997	0.000000	0.465948	0.000000	0.000000	0.000000	0.062006	0.008044	-0.220475	0.000000	0.000000	3.000000	5.000000	0.000000
1193.243632	0.023498	0.550791	0.007829	78.159576	49.720528	92.142860	-3.847997	0.000000	0.465948	0.000000	0.000000	0.000000	0.062006	0.008044	-0.220475	0.000000	0.000000	3.000000	5.000000	0.000000
1193.246965	0.023498	0.550791	0.007829	78.163559	49.907185	92.339615	-3.825121	0.000000	0.391452	0.000000	0.000000	0.000000	0.062006	0.008044	-0.220475	0.000000	0.000000	3.000000	5.000000	0.000000
1193.250299	0.023498	0.550791	0.007829	78.163559	49.907185	92.339615	-3.825121	0.000000	0.391452	0.000000	0.000000	0.000000	0.062006	0.008044	-0.220475	0.000000	0.000000	3.000000	5.000000	0.000000
1193.253632	0.023638	0.550792	0.007102	78.163559	49.907185	92.339615	-3.825121	0.000000	0.391452	0.000000	0.000000	0.000000	0.042014	0.000254	-0.218059	0.000000	0.000000	3.000000	5.000000	0.000000
1193.256965	0.023638	0.550792	0.007102	78.181053	50.008564	92.437889	-3.825121	0.000000	0.391452	0.000000	0.000000	0.000000	0.042014	0.000254	-0.218059	0.000000	0.000000	3.000000	5.000000	0.000000
1193.260299	0.023712	0.550784	0.006402	78.181053	50.008564	92.437889	-3.825121	0.000000	0.391452	0.000000	0.000000	0.000000	0.022399	-0.002413	-0.210116	0.000000	0.000000	3.000000	5.000000	0.000000
1193.263632	0.023712	0.550784	0.006402	78.181053	50.008564	92.437889	-3.825121	0.000000	0.391452	0.000000	0.000000	0.000000	0.022399	-0.002413	-0.210116	0.000000	0.000000	3.000000	5.000000	0.000000
1193.266965	0.023712	0.550784	0.006402	78.192490	50.097530	92.532074	-3.814385	0.000000	0.320090	0.000000	0.000000	0.000000	0.022399	-0.002413	-0.210116	0.000000	0.000000	3.000000	5.000000	0.000000
1193.270299	0.023712	0.550784	0.006402	78.192490	50.097530	92.532074	-3.814385	0.000000	0.320090	0.000000	0.000000	0.000000	0.022399	-0.002413	-0.210116	0.000000	0.000000	3.000000	5.000000	0.000000
1193.273632	0.023742	0.550758	0.005685	78.192490	50.097530	92.532074	-3.814385	0.000000	0.320090	0.000000	0.000000	0.000000	0.008828	-0.007635	-0.215049	0.000000	0.000000	3.000000	5.000000	0.000000
1193.276965	0.023742	0.550758	0.005685	78.175346	50.180538	92.654251	-3.814385	0.000000	0.320090	0.000000	0.000000	0.000000	0.008828	-0.007635	-0.215049	0.000000	0.000000	3.000000	5.000000	0.000000
1193.280299	0.023753	0.550750	0.005053	78.175346	50.180538	92.654251	-3.814385	0.000000	0.320090	0.000000	0.000000	0.000000	0.003471	-0.002673	-0.189685	0.000000	0.000000	3.000000	5.000000	0.000000
1193.283632	0.023753	0.550750	0.005053	78.175346	50.180538	92.654251	-3.814385	0.000000	0.320090	0.000000	0.000000	0.000000	0.003471	-0.002673	-0.189685	0.000000	0.000000	3.000000	5.000000	0.000000
1193.286965	0.023753	0.550750	0.005053	78.133026	50.404377	92.962608	-3.812335	0.000000	0.252634	0.000000	0.000000	0.000000	0.003471	-0.002673	-0.189685	0.000000	0.000000	3.000000	5.000000	0.000000
1193.290299	0.023753	0.550750	0.005053	78.133026	50.404377	92.962608	-3.812335	0.000000	0.252634	0.000000	0.000000	0.000000	0.003471	-0.002673	-0.189685	0.000000	0.000000	3.000000	5.000000	0.000000
1193.293632	0.023787	0.550740	0.004419	78.133026	50.404377	92.962608	-3.812335	0.000000	0.252634	0.000000	0.000000	0.000000	0.010005	-0.002792	-0.190101	0.000000	0.000000	3.000000	5.000000	0.000000
1193.296965	0.023787	0.550740	0.004419	78.068794	50.725334	93.410530	-3.812335	0.000000	0.252634	0.000000	0.000000	0.000000	0.010005	-0.002792	-0.190101	0.000000	0.000000	3.000000	5.000000	0.000000
1193.300299	0.023866	0.550739	0.003825	78.068794	50.725334	93.410530	-3.812335	0.000000	0.252634	0.000000	0.000000	0.000000	0.023728	-0.000350	-0.178284	0.000000	0.000000	3.000000	5.000000	0.000000
1193.303632	0.023866	0.550739	0.003825	78.068794	50.725334	93.410530	-3.812335	0.000000	0.252634	0.000000	0.000000	0.000000	0.023728	-0.000350	-0.178284	0.000000	0.000000	3.000000	5.000000	0.000000
1193.306965	0.023866	0.550739	0.003825	77.998299	51.089245	93.900360	-3.806713	0.000000	0.191236	0.000000	0.000000	0.000000	0.023728	-0.000350	-0.178284	0.000000	0.000000	3.000000	5.000000	0.000000
1193.310299	0.023866	0.550739	0.003825	77.998299	51.089245	93.900360	-3.806713	0.000000	0.191236	0.000000	0.000000	0.000000	0.023728	-0.000350	-0.178284	0.000000	0.000000	3.000000	5.000000	0.000000
1193.313632	0.023942	0.550754	0.003183	77.998299	51.089245	93.900360	-3.806713	0.000000	0.191236	0.000000	0.000000	0.000000	0.022907	0.004585	-0.192463	0.000000	0.000000	3.000000	5.000000	0.000000
1193.316965	0.023942	0.550754	0.003183	77.928696	51.414818	94.344627	-3.806713	0.000000	0.191236	0.000000	0.000000	0.000000	0.022907	0.004585	-0.192463	0.000000	0.000000	3.000000	5.000000	0.000000
1193.320299	0.024040	0.550794	0.002535	77.928696	51.414818	94.344627	-3.806713	0.000000	0.191236	0.000000	0.000000	0.000000	0.029278	0.011983	-0.194417	0.000000	0.000000	3.000000	5.000000	0.000000
1193.323632	0.024040	0.550794	0.002535	77.928696	51.414818	94.344627	-3.806713	0.000000	0.191236	0.000000	0.000000	0.000000	0.029278	0.011983	-0.194417	0.000000	0.000000	3.000000	5.000000	0.000000
1193.326965	0.024040	0.550794	0.002535	77.868019	51.721237	94.759567	-3.798016	0.000000	0.126757	0.000000	0.000000	0.000000	0.029278	0.011983	-0.194417	0.000000	0.000000	3.000000	5.000000	0.000000
1193.330299	0.024040	0.550794	0.002535	77.868019	51.721237	94.759567	-3.798016	0.000000	0.126757	0.000000	0.000000	0.000000	0.029278	0.011983	-0.194417	0.000000	0.000000	3.000000	5.000000	0.000000
1193.333632	0.024136	0.550842	0.001863	77.868019	51.721237	94.759567	-3.798016	0.000000	0.126757	0.000000	0.000000	0.000000	0.028793	0.014303	-0.201560	0.000000	0.000000	3.000000	5.000000	0.000000
1193.336965	0.024136	0.550842	0.001863	77.820045	51.955204	95.074539	-3.798016	0.000000	0.126757	0.000000	0.000000	0.000000	0.028793	0.014303	-0.201560	0.000000	0.000000	3.000000	5.000000	0.000000
1193.340299	0.024209	0.550889	0.001192	77.820045	51.955204	95.074539	-3.798016	0.000000	0.126757	0.000000	0.000000	0.000000	0.022147	0.014133	-0.201303	0.000000	0.000000	3.000000	5.000000	0.000000
1193.343632	0.024209	0.550889	0.001192	77.820045	51.955204	95.074539	-3.798016	0.000000	0.126757	0.000000	0.000000	0.000000	0.022147	0.014133	-0.201303	0.000000	0.000000	3.000000	5.000000	0.000000
1193.346965	0.024209	0.550889	0.001192	77.788719	52.091667	95.262871	-3.789526	0.000000	0.059613	0.000000	0.000000	0.000000	0.022147	0.014133	-0.201303	0.000000	0.000000	3.000000	5.000000	0.000000
1193.350299	0.024209	0.550889	0.001192	77.788719	52.091667	95.262871	-3.789526	0.000000	0.059613	0.000000	0.000000	0.000000	0.022147	0.014133	-0.201303	0.000000	0.000000	3.000000	5.000000	0.000000
1193.353632	0.024280	0.550952	0.000474	77.788719	52.091667	95.262871	-3.789526	0.000000	0.059613	0.000000	0.000000	0.000000	0.021297	0.018922	-0.215521	0.000000	0.000000	3.000000	5.000000	0.000000
1193.356965	0.024280	0.550952	0.000474	77.760559	52.115990	95.320335	-3.789526	0.000000	0.059613	0.000000	0.000000	0.000000	0.021297	0.018922	-0.215521	0.000000	0.000000	3.000000	5.000000	0.000000
1193.360299	0.024353	0.551048	-0.000208	77.760559	52.115990	95.320335	-3.789526	0.000000	0.059613	0.000000	0.000000	0.000000	0.021780	0.028787	-0.204551	0.000000	0.000000	3.000000	5.000000	0.000000
1193.363632	0.024353	0.551048	-0.000208	77.760559	52.115990	95.320335	-3.789526	0.000000	0.059613	0.000000	0.000000	0.000000	0.021780	0.028787	-0.204551	0.000000	0.000000	3.000000	5.000000	0.000000
1193.366965	0.024353	0.551048	-0.000208	77.731964	52.063274	95.290680	-3.782346	0.000000	-0.010399	0.000000	0.000000	0.000000	0.021780	0.028787	-0.204551	0.000000	0.000000	3.000000	5.000000	0.000000
1193.370299	0.024353	0.551048	-0.000208	77.731964	52.063274	95.290680	-3.782346	0.000000	-0.010399	0.000000	0.000000	0.000000	0.021780	0.028787	-0.204551	0.000000	0.000000	3.000000	5.000000	0.000000
1193.373632	0.024424	0.551126	-0.000909	77.731964	52.063274	95.290680	-3.782346	0.000000	-0.010399	0.000000	0.000000	0.000000	0.021382	0.023527	-0.210176	0.000000	0.000000	3.000000	5.000000	0.000000
1193.376965	0.024424	0.551126	-0.000909	77.703743	51.942497	95.190414	-3.782346	0.000000	-0.010399	0.000000	0.000000	0.000000	0.021382	0.023527	-0.210176	0.000000	0.000000	3.000000	5.000000	0.000000
1193.380299	0.024473	0.551229	-0.001613	77.703743	51.942497	95.190414	-3.782346	0.000000	-0.010399	0.000000	0.000000	0.000000	0.014708	0.030812	-0.211459	0.000000	0.000000	3.000000	5.000000	0.000000
1193.383632	0.024473	0.551229	-0.001613	77.703743	51.942497	95.190414	-3.782346	0.000000	-0.010399	0.000000	0.000000	0.000000	0.014708	0.030812	-0.211459	0.000000	0.000000	3.000000	5.000000	0.000000
1193.386965	0.024473	0.551229	-0.001613	77.677216	51.749653	95.008667	-3.776331	0.000000	-0.080672	0.000000	0.000000	0.000000	0.014708	0.030812	-0.211459	0.000000	0.000000	3.000000	5.000000	0.000000
1193.390299	0.024473	0.551229	-0.001613	77.677216	51.749653	95.008667	-3.776331	0.000000	-0.080672	0.000000	0.000000	0.000000	0.014708	0.030812	-0.211459	0.000000	0.000000	3.000000	5.000000	0.000000
1193.393632	0.024481	0.551340	-0.002274	77.677216	51.749653	95.008667	-3.776331	0.000000	-0.080672	0.000000	0.000000	0.000000	0.002346	0.033181	-0.198237	0.000000	0.000000	3.000000	5.000000	0.000000
1193.396965	0.024481	0.551340	-0.002274	77.649643	51.480198	94.747932	-3.776331	0.000000	-0.080672	0.000000	0.000000	0.000000	0.002346	0.033181	-0.198237	0.000000	0.000000	3.000000	5.000000	0.000000
1193.400299	0.024424	0.551475	-0.002937	77.649643	51.480198	94.747932	-3.776331	0.000000	-0.080672	0.000000	0.000000	0.000000	-0.017187	0.040423	-0.198817	0.000000	0.000000	3.000000	5.000000	0.000000
1193.403632	0.024424	0.551475	-0.002937	77.649643	51.480198	94.747932	-3.776331	0.000000	-0.080672	0.000000	0.000000	0.000000	-0.017187	0.040423	-0.198817	0.000000	0.000000	3.000000	5.000000	0.000000
1193.406965	0.024424	0.551475	-0.002937	77.623276	51.247597	94.526787	-3.778805	0.000000	-0.146847	0.000000	0.000000	0.000000	-0.017187	0.040423	-0.198817	0.000000	0.000000	3.000000	5.000000	0.000000
1193.410299	0.024424	0.551475	-0.002937	77.623276	51.247597	94.526787	-3.778805	0.000000	-0.146847	0.000000	0.000000	0.000000	-0.017187	0.040423	-0.198817	0.000000	0.000000	3.000000	5.000000	0.000000
1193.413632	0.024368	0.551625	-0.003581	77.623276	51.247597	94.526787	-3.778805	0.000000	-0.146847	0.000000	0.000000	0.000000	-0.016875	0.045220	-0.193365	0.000000	0.000000	3.000000	5.000000	0.000000
1193.416965	0.024368	0.551625	-0.003581	77.607086	51.108860	94.396828	-3.778805	0.000000	-0.146847	0.000000	0.000000	0.000000	-0.016875	0.045220	-0.193365	0.000000	0.000000	3.000000	5.000000	0.000000
1193.420299	0.024314	0.551784	-0.004184	77.607086	51.108860	94.396828	-3.778805	0.000000	-0.146847	0.000000	0.000000	0.000000	-0.016184	0.047606	-0.180822	0.000000	0.000000	3.000000	5.000000	0.000000
1193.423632	0.024314	0.551784	-0.004184	77.607086	51.108860	94.396828	-3.778805	0.000000	-0.146847	0.000000	0.000000	0.000000	-0.016184	0.047606	-0.180822	0.000000	0.000000	3.000000	5.000000	0.000000
1193.426965	0.024314	0.551784	-0.004184	77.602310	51.094830	94.394630	-3.784315	0.000000	-0.209212	0.000000	0.000000	0.000000	-0.016184	0.047606	-0.180822	0.000000	0.000000	3.000000	5.000000	0.000000
1193.430299	0.024314	0.551784	-0.004184	77.602310	51.094830	94.394630	-3.784315	0.000000	-0.209212	0.000000	0.000000	0.000000	-0.016184	0.047606	-0.180822	0.000000	0.000000	3.000000	5.000000	0.000000
1193.433632	0.024217	0.551967	-0.004790	77.602310	51.094830	94.394630	-3.784315	0.000000	-0.209212	0.000000	0.000000	0.000000	-0.029139	0.054845	-0.181760	0.000000	0.000000	3.000000	5.000000	0.000000
1193.436965	0.024217	0.551967	-0.004790	77.597687	51.098751	94.414024	-3.784315	0.000000	-0.209212	0.000000	0.000000	0.000000	-0.029139	0.054845	-0.181760	0.000000	0.000000	3.000000	5.000000	0.000000
1193.440299	0.024122	0.552158	-0.005354	77.597687	51.098751	94.414024	-3.784315	0.000000	-0.209212	0.000000	0.000000	0.000000	-0.028417	0.057242	-0.169211	0.000000	0.000000	3.000000	5.000000	0.000000
1193.443632	0.024122	0.552158	-0.005354	77.597687	51.098751	94.414024	-3.784315	0.000000	-0.209212	0.000000	0.000000	0.000000	-0.028417	0.057242	-0.169211	0.000000	0.000000	3.000000	5.000000	0.000000
1193.446965	0.024122	0.552158	-0.005354	77.585175	51.104431	94.446800	-3.793907	0.000000	-0.267707	0.000000	0.000000	0.000000	-0.028417	0.057242	-0.169211	0.000000	0.000000	3.000000	5.000000	0.000000
1193.450299	0.024122	0.552158	-0.005354	77.585175	51.104431	94.446800	-3.793907	0.000000	-0.267707	0.000000	0.000000	0.000000	-0.028417	0.057242	-0.169211	0.000000	0.000000	3.000000	5.000000	0.000000
1193.453632	0.024027	0.552372	-0.005924	77.585175	51.104431	94.446800	-3.793907	0.000000	-0.267707	0.000000	0.000000	0.000000	-0.028455	0.064420	-0.170849	0.000000	0.000000	3.000000	5.000000	0.000000
1193.456965	0.024027	0.552372	-0.005924	77.573822	51.109741	94.474640	-3.793907	0.000000	-0.267707	0.000000	0.000000	0.000000	-0.028455	0.064420	-0.170849	0.000000	0.000000	3.000000	5.000000	0.000000
1193.460299	0.023932	0.552586	-0.006493	77.573822	51.109741	94.474640	-3.793907	0.000000	-0.267707	0.000000	0.000000	0.000000	-0.028411	0.064172	-0.170935	0.000000	0.000000	3.000000	5.000000	0.000000
1193.463632	0.023932	0.552586	-0.006493	77.573822	51.109741	94.474640	-3.793907	0.000000	-0.267707	0.000000	0.000000	0.000000	-0.028411	0.064172	-0.170935	0.000000	0.000000	3.000000	5.000000	0.000000
1193.466965	0.023932	0.552586	-0.006493	77.570351	51.107883	94.489143	-3.803385	0.000000	-0.324671	0.000000	0.000000	0.000000	-0.028411	0.064172	-0.170935	0.000000	0.000000	3.000000	5.000000	0.000000
1193.470299	0.023932	0.552586	-0.006493	77.570351	51.107883	94.489143	-3.803385	0.000000	-0.324671	0.000000	0.000000	0.000000	-0.028411	0.064172	-0.170935	0.000000	0.000000	3.000000	5.000000	0.000000
1193.473632	0.023815	0.552783	-0.007081	77.570351	51.107883	94.489143	-3.803385	0.000000	-0.324671	0.000000	0.000000	0.000000	-0.035070	0.058901	-0.176222	0.000000	0.000000	3.000000	5.000000	0.000000
1193.476965	0.023815	0.552783	-0.007081	77.568253	51.089176	94.478340	-3.803385	0.000000	-0.324671	0.000000	0.000000	0.000000	-0.035070	0.058901	-0.176222	0.000000	0.000000	3.000000	5.000000	0.000000
1193.480299	0.023721	0.552995	-0.007651	77.568253	51.089176	94.478340	-3.803385	0.000000	-0.324671	0.000000	0.000000	0.000000	-0.028313	0.063683	-0.171108	0.000000	0.000000	3.000000	5.000000	0.000000
1193.483632	0.023721	0.552995	-0.007651	77.568253	51.089176	94.478340	-3.803385	0.000000	-0.324671	0.000000	0.000000	0.000000	-0.028313	0.063683	-0.171108	0.000000	0.000000	3.000000	5.000000	0.000000
1193.486965	0.023721	0.552995	-0.007651	77.570328	51.091579	94.489159	-3.813949	0.000000	-0.382560	0.000000	0.000000	0.000000	-0.028313	0.063683	-0.171108	0.000000	0.000000	3.000000	5.000000	0.000000
1193.490299	0.023721	0.552995	-0.007651	77.570328	51.091579	94.489159	-3.813949	0.000000	-0.382560	0.000000	0.000000	0.000000	-0.028313	0.063683	-0.171108	0.000000	0.000000	3.000000	5.000000	0.000000
1193.493632	0.023601	0.553188	-0.008305	77.570328	51.091579	94.489159	-3.813949	0.000000	-0.382560	0.000000	0.000000	0.000000	-0.035992	0.058052	-0.196161	0.000000	0.000000	3.000000	5.000000	0.000000
1193.496965	0.023601	0.553188	-0.008305	77.572441	51.093994	94.499992	-3.813949	0.000000	-0.382560	0.000000	0.000000	0.000000	-0.035992	0.058052	-0.196161	0.000000	0.000000	3.000000	5.000000	0.000000
1193.500299	0.023503	0.553381	-0.008960	77.572441	51.093994	94.499992	-3.813949	0.000000	-0.382560	0.000000	0.000000	0.000000	-0.029539	0.057743	-0.196597	0.000000	0.000000	3.000000	5.000000	0.000000
1193.503632	0.023503	0.553381	-0.008960	77.572441	51.093994	94.499992	-3.813949	0.000000	-0.382560	0.000000	0.000000	0.000000	-0.029539	0.057743	-0.196597	0.000000	0.000000	3.000000	5.000000	0.000000
1193.506965	0.023503	0.553381	-0.008960	77.571312	51.076443	94.490822	-3.824871	0.000000	-0.448019	0.000000	0.000000	0.000000	-0.029539	0.057743	-0.196597	0.000000	0.000000	3.000000	5.000000	0.000000
1193.510299	0.023503	0.553381	-0.008960	77.571312	51.076443	94.490822	-3.824871	0.000000	-0.448019	0.000000	0.000000	0.000000	-0.029539	0.057743	-0.196597	0.000000	0.000000	3.000000	5.000000	0.000000
1193.513632	0.023404	0.553597	-0.009621	77.571312	51.076443	94.490822	-3.824871	0.000000	-0.448019	0.000000	0.000000	0.000000	-0.029570	0.064823	-0.198274	0.000000	0.000000	3.000000	5.000000	0.000000
1193.516965	0.023404	0.553597	-0.009621	77.571167	51.044930	94.469269	-3.824871	0.000000	-0.448019	0.000000	0.000000	0.000000	-0.029570	0.064823	-0.198274	0.000000	0.000000	3.000000	5.000000	0.000000
1193.520299	0.023306	0.553788	-0.010277	77.571167	51.044930	94.469269	-3.824871	0.000000	-0.448019	0.000000	0.000000	0.000000	-0.029437	0.057187	-0.196797	0.000000	0.000000	3.000000	5.000000	0.000000
1193.523632	0.023306	0.553788	-0.010277	77.571167	51.044930	94.469269	-3.824871	0.000000	-0.448019	0.000000	0.000000	0.000000	-0.029437	0.057187	-0.196797	0.000000	0.000000	3.000000	5.000000	0.000000
1193.526965	0.023306	0.553788	-0.010277	77.569885	51.006748	94.438545	-3.834705	0.000000	-0.513864	0.000000	0.000000	0.000000	-0.029437	0.057187	-0.196797	0.000000	0.000000	3.000000	5.000000	0.000000
1193.530299	0.023306	0.553788	-0.010277	77.569885	51.006748	94.438545	-3.834705	0.000000	-0.513864	0.000000	0.000000	0.000000	-0.029437	0.057187	-0.196797	0.000000	0.000000	3.000000	5.000000	0.000000
1193.533632	0.023187	0.553977	-0.010932	77.569885	51.006748	94.438545	-3.834705	0.000000	-0.513864	0.000000	0.000000	0.000000	-0.035740	0.056893	-0.196564	0.000000	0.000000	3.000000	5.000000	0.000000
1193.536965	0.023187	0.553977	-0.010932	77.569740	50.972507	94.416985	-3.834705	0.000000	-0.513864	0.000000	0.000000	0.000000	-0.035740	0.056893	-0.196564	0.000000	0.000000	3.000000	5.000000	0.000000
1193.540299	0.023069	0.554158	-0.011564	77.569740	50.972507	94.416985	-3.834705	0.000000	-0.513864	0.000000	0.000000	0.000000	-0.035301	0.054322	-0.189535	0.000000	0.000000	3.000000	5.000000	0.000000
1193.543632	0.023069	0.554158	-0.011564	77.569740	50.972507	94.416985	-3.834705	0.000000	-0.513864	0.000000	0.000000	0.000000	-0.035301	0.054322	-0.189535	0.000000	0.000000	3.000000	5.000000	0.000000
1193.546965	0.023069	0.554158	-0.011564	77.569794	50.946533	94.403008	-3.846545	0.000000	-0.578214	0.000000	0.000000	0.000000	-0.035301	0.054322	-0.189535	0.000000	0.000000	3.000000	5.000000	0.000000
1193.550299	0.023069	0.554158	-0.011564	77.569794	50.946533	94.403008	-3.846545	0.000000	-0.578214	0.000000	0.000000	0.000000	-0.035301	0.054322	-0.189535	0.000000	0.000000	3.000000	5.000000	0.000000
1193.553632	0.022910	0.554355	-0.012176	77.569794	50.946533	94.403008	-3.846545	0.000000	-0.578214	0.000000	0.000000	0.000000	-0.047622	0.059105	-0.183432	0.000000	0.000000	3.000000	5.000000	0.000000
1193.556965	0.022910	0.554355	-0.012176	77.579033	50.906113	94.364265	-3.846545	0.000000	-0.578214	0.000000	0.000000	0.000000	-0.047622	0.059105	-0.183432	0.000000	0.000000	3.000000	5.000000	0.000000
1193.560299	0.022754	0.554561	-0.012745	77.579033	50.906113	94.364265	-3.846545	0.000000	-0.578214	0.000000	0.000000	0.000000	-0.046872	0.061622	-0.170855	0.000000	0.000000	3.000000	5.000000	0.000000
1193.563632	0.022754	0.554561	-0.012745	77.579033	50.906113	94.364265	-3.846545	0.000000	-0.578214	0.000000	0.000000	0.000000	-0.046872	0.061622	-0.170855	0.000000	0.000000	3.000000	5.000000	0.000000
1193.566965	0.022754	0.554561	-0.012745	77.604652	50.801189	94.236969	-3.862294	0.000000	-0.637262	0.000000	0.000000	0.000000	-0.046872	0.061622	-0.170855	0.000000	0.000000	3.000000	5.000000	0.000000
1193.570299	0.022754	0.554561	-0.012745	77.604652	50.801189	94.236969	-3.862294	0.000000	-0.637262	0.000000	0.000000	0.000000	-0.046872	0.061622	-0.170855	0.000000	0.000000	3.000000	5.000000	0.000000
1193.573632	0.022577	0.554741	-0.013309	77.604652	50.801189	94.236969	-3.862294	0.000000	-0.637262	0.000000	0.000000	0.000000	-0.053019	0.054092	-0.169029	0.000000	0.000000	3.000000	5.000000	0.000000
1193.576965	0.022577	0.554741	-0.013309	77.654465	50.634312	94.006592	-3.862294	0.000000	-0.637262	0.000000	0.000000	0.000000	-0.053019	0.054092	-0.169029	0.000000	0.000000	3.000000	5.000000	0.000000
1193.580299	0.022403	0.554930	-0.013830	77.654465	50.634312	94.006592	-3.862294	0.000000	-0.637262	0.000000	0.000000	0.000000	-0.052268	0.056672	-0.156437	0.000000	0.000000	3.000000	5.000000	0.000000
1193.583632	0.022403	0.554930	-0.013830	77.654465	50.634312	94.006592	-3.862294	0.000000	-0.637262	0.000000	0.000000	0.000000	-0.052268	0.056672	-0.156437	0.000000	0.000000	3.000000	5.000000	0.000000
1193.586965	0.022403	0.554930	-0.013830	77.723450	50.429848	93.711472	-3.879842	0.000000	-0.691506	0.000000	0.000000	0.000000	-0.052268	0.056672	-0.156437	0.000000	0.000000	3.000000	5.000000	0.000000
1193.590299	0.022403	0.554930	-0.013830	77.723450	50.429848	93.711472	-3.879842	0.000000	-0.691506	0.000000	0.000000	0.000000	-0.052268	0.056672	-0.156437	0.000000	0.000000	3.000000	5.000000	0.000000
1193.593632	0.022230	0.555094	-0.014347	77.723450	50.429848	93.711472	-3.879842	0.000000	-0.691506	0.000000	0.000000	0.000000	-0.052086	0.049188	-0.154919	0.000000	0.000000	3.000000	5.000000	0.000000
1193.596965	0.022230	0.555094	-0.014347	77.804871	50.190659	93.358803	-3.879842	0.000000	-0.691506	0.000000	0.000000	0.000000	-0.052086	0.049188	-0.154919	0.000000	0.000000	3.000000	5.000000	0.000000
1193.600299	0.022059	0.555242	-0.014816	77.804871	50.190659	93.358803	-3.879842	0.000000	-0.691506	0.000000	0.000000	0.000000	-0.051272	0.044545	-0.140704	0.000000	0.000000	3.000000	5.000000	0.000000
1193.603632	0.022059	0.555242	-0.014816	77.804871	50.190659	93.358803	-3.879842	0.000000	-0.691506	0.000000	0.000000	0.000000	-0.051272	0.044545	-0.140704	0.000000	0.000000	3.000000	5.000000	0.000000
1193.606965	0.022059	0.555242	-0.014816	77.892693	49.942661	92.993011	-3.897068	0.000000	-0.740777	0.000000	0.000000	0.000000	-0.051272	0.044545	-0.140704	0.000000	0.000000	3.000000	5.000000	0.000000
1193.610299	0.022059	0.555242	-0.014816	77.892693	49.942661	92.993011	-3.897068	0.000000	-0.740777	0.000000	0.000000	0.000000	-0.051272	0.044545	-0.140704	0.000000	0.000000	3.000000	5.000000	0.000000
1193.613632	0.021909	0.555366	-0.015280	77.892693	49.942661	92.993011	-3.897068	0.000000	-0.740777	0.000000	0.000000	0.000000	-0.044808	0.037155	-0.139477	0.000000	0.000000	3.000000	5.000000	0.000000
1193.616965	0.021909	0.555366	-0.015280	77.973358	49.710056	92.653572	-3.897068	0.000000	-0.740777	0.000000	0.000000	0.000000	-0.044808	0.037155	-0.139477	0.000000	0.000000	3.000000	5.000000	0.000000
1193.620299	0.021739	0.555489	-0.015745	77.973358	49.710056	92.653572	-3.897068	0.000000	-0.740777	0.000000	0.000000	0.000000	-0.051016	0.037003	-0.139226	0.000000	0.000000	3.000000	5.000000	0.000000
1193.623632	0.021739	0.555489	-0.015745	77.973358	49.710056	92.653572	-3.897068	0.000000	-0.740777	0.000000	0.000000	0.000000	-0.051016	0.037003	-0.139226	0.000000	0.000000	3.000000	5.000000	0.000000
1193.626965	0.021739	0.555489	-0.015745	78.046997	49.493748	92.341423	-3.913039	0.000000	-0.787227	0.000000	0.000000	0.000000	-0.051016	0.037003	-0.139226	0.000000	0.000000	3.000000	5.000000	0.000000
1193.630299	0.021739	0.555489	-0.015745	78.046997	49.493748	92.341423	-3.913039	0.000000	-0.787227	0.000000	0.000000	0.000000	-0.051016	0.037003	-0.139226	0.000000	0.000000	3.000000	5.000000	0.000000
1193.633632	0.021569	0.555612	-0.016209	78.046997	49.493748	92.341423	-3.913039	0.000000	-0.787227	0.000000	0.000000	0.000000	-0.050926	0.036866	-0.139288	0.000000	0.000000	3.000000	5.000000	0.000000
1193.636965	0.021569	0.555612	-0.016209	78.114838	49.273636	92.030731	-3.913039	0.000000	-0.787227	0.000000	0.000000	0.000000	-0.050926	0.036866	-0.139288	0.000000	0.000000	3.000000	5.000000	0.000000
1193.640299	0.021569	0.555612	-0.016209	78.114838	49.273636	92.030731	-3.913039	0.000000	-0.787227	0.000000	0.000000	0.000000	-0.050926	0.036866	-0.139288	0.000000	0.000000	3.000000	5.000000	0.000000
1193.643632	0.021569	0.555612	-0.016209	78.114838	49.273636	92.030731	-3.913039	0.000000	-0.787227	0.000000	0.000000	0.000000	-0.050926	0.036866	-0.139288	0.000000	0.000000	3.000000	5.000000	0.000000
1193.646965	0.021194	0.555868	-0.017028	78.186951	49.034142	91.696068	-3.921527	0.000000	-0.810442	0.000000	0.000000	0.000000	-0.112544	0.076807	-0.245599	0.000000	0.000000	3.000000	5.000000	0.000000
1193.650299	0.021194	0.555868	-0.017028	78.186951	49.034142	91.696068	-3.921527	0.000000	-0.810442	0.000000	0.000000	0.000000	0.000000	0.000006	0.000000	0.000000	0.000000	3.000000	5.000000	0.000000
1193.653632	0.021194	0.555868	-0.017028	78.186951	49.034142	91.696068	-3.921527	0.000000	-0.810442	0.000000	0.000000	0.000000	0.000000	0.000006	0.000000	0.000000	0.000000	3.000000	5.000000	0.000000
1193.656965	0.021194	0.555868	-0.017028	78.258865	48.773521	91.336418	-3.940284	0.000000	-0.851375	0.000000	0.000000	0.000000	0.000000	0.000006	0.000000	0.000000	0.000000	3.000000	5.000000	0.000000
1193.660299	0.021194	0.555868	-0.017028	78.258865	48.773521	91.336418	-3.940284	0.000000	-0.851375	0.000000	0.000000	0.000000	0.000000	0.000006	0.000000	0.000000	0.000000	3.000000	5.000000	0.000000
1193.663632	0.021010	0.556002	-0.017383	78.258865	48.773521	91.336418	-3.940284	0.000000	-0.851375	0.000000	0.000000	0.000000	-0.055355	0.039978	-0.106605	0.000000	0.000000	3.000000	5.000000	0.000000
1193.666965	0.021010	0.556002	-0.017383	78.320435	48.540962	91.021278	-3.940284	0.000000	-0.851375	0.000000	0.000000	0.000000	-0.055355	0.039978	-0.106605	0.000000	0.000000	3.000000	5.000000	0.000000
1193.670299	0.021010	0.556002	-0.017383	78.320435	48.540962	91.021278	-3.940284	0.000000	-0.851375	0.000000	0.000000	0.000000	-0.055355	0.039978	-0.106605	0.000000	0.000000	3.000000	5.000000	0.000000
1193.673632	0.021010	0.556002	-0.017383	78.320435	48.540962	91.021278	-3.940284	0.000000	-0.851375	0.000000	0.000000	0.000000	-0.055355	0.039978	-0.106605	0.000000	0.000000	3.000000	5.000000	0.000000
1193.676965	0.020647	0.556231	-0.017975	78.368423	48.348541	90.768219	-3.949510	0.000000	-0.869143	0.000000	0.000000	0.000000	-0.108785	0.068825	-0.177550	0.000000	0.000000	3.000000	5.000000	0.000000
1193.680299	0.020647	0.556231	-0.017975	78.368423	48.348541	90.768219	-3.949510	0.000000	-0.869143	0.000000	0.000000	0.000000	-0.000000	-0.000001	0.000000	0.000000	0.000000	3.000000	5.000000	0.000000
1193.683632	0.020647	0.556231	-0.017975	78.368423	48.348541	90.768219	-3.949510	0.000000	-0.869143	0.000000	0.000000	0.000000	-0.000000	-0.000001	0.000000	0.000000	0.000000	3.000000	5.000000	0.000000
1193.686965	0.020647	0.556231	-0.017975	78.407326	48.203976	90.578781	-3.967641	0.000000	-0.898734	0.000000	0.000000	0.000000	-0.000000	-0.000001	0.000000	0.000000	0.000000	3.000000	5.000000	0.000000
1193.690299	0.020647	0.556231	-0.017975	78.407326	48.203976	90.578781	-3.967641	0.000000	-0.898734	0.000000	0.000000	0.000000	-0.000000	-0.000001	0.000000	0.000000	0.000000	3.000000	5.000000	0.000000
1193.693632	0.020488	0.556318	-0.018254	78.407326	48.203976	90.578781	-3.967641	0.000000	-0.898734	0.000000	0.000000	0.000000	-0.047798	0.026019	-0.083927	0.000000	0.000000	3.000000	5.000000	0.000000
1193.696965	0.020488	0.556318	-0.018254	78.445030	48.077473	90.415833	-3.967641	0.000000	-0.898734	0.000000	0.000000	0.000000	-0.047798	0.026019	-0.083927	0.000000	0.000000	3.000000	5.000000	0.000000
1193.700299	0.020488	0.556318	-0.018254	78.445030	48.077473	90.415833	-3.967641	0.000000	-0.898734	0.000000	0.000000	0.000000	-0.047798	0.026019	-0.083927	0.000000	0.000000	3.000000	5.000000	0.000000
1193.703632	0.020488	0.556318	-0.018254	78.445030	48.077473	90.415833	-3.967641	0.000000	-0.898734	0.000000	0.000000	0.000000	-0.047798	0.026019	-0.083927	0.000000	0.000000	3.000000	5.000000	0.000000
1193.706965	0.020082	0.556455	-0.018914	78.485992	47.951942	90.257698	-3.975607	0.000000	-0.912722	0.000000	0.000000	0.000000	-0.121820	0.041090	-0.197779	0.000000	0.000000	3.000000	5.000000	0.000000
1193.710299	0.020082	0.556455	-0.018914	78.485992	47.951942	90.257698	-3.975607	0.000000	-0.912722	0.000000	0.000000	0.000000	0.000000	-0.000001	0.000000	0.000000	0.000000	3.000000	5.000000	0.000000
1193.713632	0.020082	0.556455	-0.018914	78.485992	47.951942	90.257698	-3.975607	0.000000	-0.912722	0.000000	0.000000	0.000000	0.000000	-0.000001	0.000000	0.000000	0.000000	3.000000	5.000000	0.000000
1193.716965	0.020082	0.556455	-0.018914	78.523582	47.857563	90.137344	-3.995910	0.000000	-0.945685	0.000000	0.000000	0.000000	0.000000	-0.000001	0.000000	0.000000	0.000000	3.000000	5.000000	0.000000
1193.720299	0.020082	0.556455	-0.018914	78.523582	47.857563	90.137344	-3.995910	0.000000	-0.945685	0.000000	0.000000	0.000000	0.000000	-0.000001	0.000000	0.000000	0.000000	3.000000	5.000000	0.000000
1193.723632	0.019898	0.556505	-0.019296	78.523582	47.857563	90.137344	-3.995910	0.000000	-0.945685	0.000000	0.000000	0.000000	-0.055250	0.015032	-0.114732	0.000000	0.000000	3.000000	5.000000	0.000000
1193.726965	0.019898	0.556505	-0.019296	78.556709	47.780155	90.046532	-3.995910	0.000000	-0.945685	0.000000	0.000000	0.000000	-0.055250	0.015032	-0.114732	0.000000	0.000000	3.000000	5.000000	0.000000
1193.730299	0.019898	0.556505	-0.019296	78.556709	47.780155	90.046532	-3.995910	0.000000	-0.945685	0.000000	0.000000	0.000000	-0.055250	0.015032	-0.114732	0.000000	0.000000	3.000000	5.000000	0.000000
1193.733632	0.019898	0.556505	-0.019296	78.556709	47.780155	90.046532	-3.995910	0.000000	-0.945685	0.000000	0.000000	0.000000	-0.055250	0.015032	-0.114732	0.000000	0.000000	3.000000	5.000000	0.000000
1193.736965	0.019529	0.556612	-0.020085	78.595314	47.686420	89.919540	-4.005119	0.000000	-0.964808	0.000000	0.000000	0.000000	-0.110560	0.032000	-0.236785	0.000000	0.000000	3.000000	5.000000	0.000000
1193.740299	0.019529	0.556612	-0.020085	78.595314	47.686420	89.919540	-4.005119	0.000000	-0.964808	0.000000	0.000000	0.000000	-0.000000	-0.000008	-0.000000	0.000000	0.000000	3.000000	5.000000	0.000000
1193.743632	0.019529	0.556612	-0.020085	78.595314	47.686420	89.919540	-4.005119	0.000000	-0.964808	0.000000	0.000000	0.000000	-0.000000	-0.000008	-0.000000	0.000000	0.000000	3.000000	5.000000	0.000000
1193.746965	0.019529	0.556612	-0.020085	78.652573	47.509586	89.674553	-4.023545	0.000000	-1.004272	0.000000	0.000000	0.000000	-0.000000	-0.000008	-0.000000	0.000000	0.000000	3.000000	5.000000	0.000000
1193.750299	0.019529	0.556612	-0.020085	78.652573	47.509586	89.674553	-4.023545	0.000000	-1.004272	0.000000	0.000000	0.000000	-0.000000	-0.000008	-0.000000	0.000000	0.000000	3.000000	5.000000	0.000000
1193.753632	0.019387	0.556685	-0.020476	78.652573	47.509586	89.674553	-4.023545	0.000000	-1.004272	0.000000	0.000000	0.000000	-0.042620	0.021965	-0.117060	0.000000	0.000000	3.000000	5.000000	0.000000
1193.756965	0.019387	0.556685	-0.020476	78.734879	47.245655	89.297760	-4.023545	0.000000	-1.004272	0.000000	0.000000	0.000000	-0.042620	0.021965	-0.117060	0.000000	0.000000	3.000000	5.000000	0.000000
1193.760299	0.019226	0.556751	-0.020841	78.734879	47.245655	89.297760	-4.023545	0.000000	-1.004272	0.000000	0.000000	0.000000	-0.048451	0.019782	-0.109649	0.000000	0.000000	3.000000	5.000000	0.000000
1193.763632	0.019226	0.556751	-0.020841	78.734879	47.245655	89.297760	-4.023545	0.000000	-1.004272	0.000000	0.000000	0.000000	-0.048451	0.019782	-0.109649	0.000000	0.000000	3.000000	5.000000	0.000000
1193.766965	0.019226	0.556751	-0.020841	78.824409	46.928238	88.853554	-4.038724	0.000000	-1.042056	0.000000	0.000000	0.000000	-0.048451	0.019782	-0.109649	0.000000	0.000000	3.000000	5.000000	0.000000
1193.770299	0.019087	0.556826	-0.021165	78.824409	46.928238	88.853554	-4.038724	0.000000	-1.042056	0.000000	0.000000	0.000000	-0.041613	0.022601	-0.097235	0.000000	0.000000	3.000000	5.000000	0.000000
1193.773632	0.019087	0.556826	-0.021165	78.824409	46.928238	88.853554	-4.038724	0.000000	-1.042056	0.000000	0.000000	0.000000	-0.041613	0.022601	-0.097235	0.000000	0.000000	3.000000	5.000000	0.000000
1193.776965	0.019087	0.556826	-0.021165	78.898293	46.665970	88.484627	-4.045659	0.000000	-1.058262	0.000000	0.000000	0.000000	-0.041613	0.022601	-0.097235	0.000000	0.000000	3.000000	5.000000	0.000000
1193.780299	0.019087	0.556826	-0.021165	78.898293	46.665970	88.484627	-4.045659	0.000000	-1.058262	0.000000	0.000000	0.000000	-0.041613	0.022601	-0.097235	0.000000	0.000000	3.000000	5.000000	0.000000
1193.783632	0.018947	0.556908	-0.021513	78.898293	46.665970	88.484627	-4.045659	0.000000	-1.058262	0.000000	0.000000	0.000000	-0.041871	0.024644	-0.104448	0.000000	0.000000	3.000000	5.000000	0.000000
1193.786965	0.018947	0.556908	-0.021513	78.952477	46.469288	88.216881	-4.045659	0.000000	-1.058262	0.000000	0.000000	0.000000	-0.041871	0.024644	-0.104448	0.000000	0.000000	3.000000	5.000000	0.000000
1193.790299	0.018947	0.556908	-0.021513	78.952477	46.469288	88.216881	-4.045659	0.000000	-1.058262	0.000000	0.000000	0.000000	-0.041871	0.024644	-0.104448	0.000000	0.000000	3.000000	5.000000	0.000000
1193.793632	0.018947	0.556908	-0.021513	78.952477	46.469288	88.216881	-4.045659	0.000000	-1.058262	0.000000	0.000000	0.000000	-0.041871	0.024644	-0.104448	0.000000	0.000000	3.000000	5.000000	0.000000
1193.796965	0.018687	0.557045	-0.022272	78.984077	46.393867	88.116432	-4.052638	0.000000	-1.075670	0.000000	0.000000	0.000000	-0.078154	0.041111	-0.227555	0.000000	0.000000	3.000000	5.000000	0.000000
1193.800299	0.018687	0.557045	-0.022272	78.984077	46.393867	88.116432	-4.052638	0.000000	-1.075670	0.000000	0.000000	0.000000	-0.000000	0.000002	0.000000	0.000000	0.000000	3.000000	5.000000	0.000000
1193.803632	0.018687	0.557045	-0.022272	78.984077	46.393867	88.116432	-4.052638	0.000000	-1.075670	0.000000	0.000000	0.000000	-0.000000	0.000002	0.000000	0.000000	0.000000	3.000000	5.000000	0.000000
1193.806965	0.018687	0.557045	-0.022272	78.999550	46.400719	88.126755	-4.065663	0.000000	-1.113596	0.000000	0.000000	0.000000	-0.000000	0.000002	0.000000	0.000000	0.000000	3.000000	5.000000	0.000000
1193.810299	0.018687	0.557045	-0.022272	78.999550	46.400719	88.126755	-4.065663	0.000000	-1.113596	0.000000	0.000000	0.000000	-0.000000	0.000002	0.000000	0.000000	0.000000	3.000000	5.000000	0.000000
1193.813632	0.018563	0.557097	-0.022749	78.999550	46.400719	88.126755	-4.065663	0.000000	-1.113596	0.000000	0.000000	0.000000	-0.037137	0.015621	-0.143032	0.000000	0.000000	3.000000	5.000000	0.000000
1193.816965	0.018563	0.557097	-0.022749	79.010811	46.443069	88.183762	-4.065663	0.000000	-1.113596	0.000000	0.000000	0.000000	-0.037137	0.015621	-0.143032	0.000000	0.000000	3.000000	5.000000	0.000000
1193.820299	0.018416	0.557146	-0.023291	79.010811	46.443069	88.183762	-4.065663	0.000000	-1.113596	0.000000	0.000000	0.000000	-0.044096	0.014677	-0.162748	0.000000	0.000000	3.000000	5.000000	0.000000
1193.823632	0.018416	0.557146	-0.023291	79.010811	46.443069	88.183762	-4.065663	0.000000	-1.113596	0.000000	0.000000	0.000000	-0.044096	0.014677	-0.162748	0.000000	0.000000	3.000000	5.000000	0.000000
1193.826965	0.018416	0.557146	-0.023291	79.025330	46.470695	88.223282	-4.079202	0.000000	-1.164559	0.000000	0.000000	0.000000	-0.044096	0.014677	-0.162748	0.000000	0.000000	3.000000	5.000000	0.000000
1193.830299	0.018416	0.557146	-0.023291	79.025330	46.470695	88.223282	-4.079202	0.000000	-1.164559	0.000000	0.000000	0.000000	-0.044096	0.014677	-0.162748	0.000000	0.000000	3.000000	5.000000	0.000000
1193.833632	0.018268	0.557178	-0.023852	79.025330	46.470695	88.223282	-4.079202	0.000000	-1.164559	0.000000	0.000000	0.000000	-0.044239	0.009518	-0.168364	0.000000	0.000000	3.000000	5.000000	0.000000
1193.836965	0.018268	0.557178	-0.023852	79.047348	46.470139	88.221825	-4.079202	0.000000	-1.164559	0.000000	0.000000	0.000000	-0.044239	0.009518	-0.168364	0.000000	0.000000	3.000000	5.000000	0.000000
1193.840299	0.018142	0.557250	-0.024402	79.047348	46.470139	88.221825	-4.079202	0.000000	-1.164559	0.000000	0.000000	0.000000	-0.037818	0.021502	-0.164771	0.000000	0.000000	3.000000	5.000000	0.000000
1193.843632	0.018142	0.557250	-0.024402	79.047348	46.470139	88.221825	-4.079202	0.000000	-1.164559	0.000000	0.000000	0.000000	-0.037818	0.021502	-0.164771	0.000000	0.000000	3.000000	5.000000	0.000000
1193.846965	0.018142	0.557250	-0.024402	79.088730	46.379776	88.091118	-4.092878	0.000000	-1.220082	0.000000	0.000000	0.000000	-0.037818	0.021502	-0.164771	0.000000	0.000000	3.000000	5.000000	0.000000
1193.850299	0.018142	0.557250	-0.024402	79.088730	46.379776	88.091118	-4.092878	0.000000	-1.220082	0.000000	0.000000	0.000000	-0.037818	0.021502	-0.164771	0.000000	0.000000	3.000000	5.000000	0.000000
1193.853632	0.018017	0.557321	-0.024951	79.088730	46.379776	88.091118	-4.092878	0.000000	-1.220082	0.000000	0.000000	0.000000	-0.037742	0.021359	-0.164831	0.000000	0.000000	3.000000	5.000000	0.000000
1193.856965	0.018017	0.557321	-0.024951	79.157806	46.142525	87.758347	-4.092878	0.000000	-1.220082	0.000000	0.000000	0.000000	-0.037742	0.021359	-0.164831	0.000000	0.000000	3.000000	5.000000	0.000000
1193.860299	0.017895	0.557411	-0.025416	79.157806	46.142525	87.758347	-4.092878	0.000000	-1.220082	0.000000	0.000000	0.000000	-0.036608	0.027144	-0.139380	0.000000	0.000000	3.000000	5.000000	0.000000
1193.863632	0.017895	0.557411	-0.025416	79.157806	46.142525	87.758347	-4.092878	0.000000	-1.220082	0.000000	0.000000	0.000000	-0.036608	0.027144	-0.139380	0.000000	0.000000	3.000000	5.000000	0.000000
1193.866965	0.017895	0.557411	-0.025416	79.252388	45.823345	87.300957	-4.105270	0.000000	-1.270784	0.000000	0.000000	0.000000	-0.036608	0.027144	-0.139380	0.000000	0.000000	3.000000	5.000000	0.000000
1193.870299	0.017895	0.557411	-0.025416	79.252388	45.823345	87.300957	-4.105270	0.000000	-1.270784	0.000000	0.000000	0.000000	-0.036608	0.027144	-0.139380	0.000000	0.000000	3.000000	5.000000	0.000000
1193.873632	0.017773	0.557478	-0.025875	79.252388	45.823345	87.300957	-4.105270	0.000000	-1.270784	0.000000	0.000000	0.000000	-0.036474	0.019922	-0.137786	0.000000	0.000000	3.000000	5.000000	0.000000
1193.876965	0.017773	0.557478	-0.025875	79.347404	45.473217	86.806961	-4.105270	0.000000	-1.270784	0.000000	0.000000	0.000000	-0.036474	0.019922	-0.137786	0.000000	0.000000	3.000000	5.000000	0.000000
1193.880299	0.017773	0.557478	-0.025875	79.347404	45.473217	86.806961	-4.105270	0.000000	-1.270784	0.000000	0.000000	0.000000	-0.036474	0.019922	-0.137786	0.000000	0.000000	3.000000	5.000000	0.000000
1193.883632	0.017773	0.557478	-0.025875	79.347404	45.473217	86.806961	-4.105270	0.000000	-1.270784	0.000000	0.000000	0.000000	-0.036474	0.019922	-0.137786	0.000000	0.000000	3.000000	5.000000	0.000000
1193.886965	0.017592	0.557609	-0.026796	79.427467	45.217392	86.440529	-4.111349	0.000000	-1.293748	0.000000	0.000000	0.000000	-0.054369	0.039498	-0.276456	0.000000	0.000000	3.000000	5.000000	0.000000
1193.890299	0.017592	0.557609	-0.026796	79.427467	45.217392	86.440529	-4.111349	0.000000	-1.293748	0.000000	0.000000	0.000000	-0.000000	-0.000002	0.000000	0.000000	0.000000	3.000000	5.000000	0.000000
1193.893632	0.017592	0.557609	-0.026796	79.427467	45.217392	86.440529	-4.111349	0.000000	-1.293748	0.000000	0.000000	0.000000	-0.000000	-0.000002	0.000000	0.000000	0.000000	3.000000	5.000000	0.000000
1193.896965	0.017592	0.557609	-0.026796	79.484085	45.057213	86.207161	-4.120410	0.000000	-1.339824	0.000000	0.000000	0.000000	-0.000000	-0.000002	0.000000	0.000000	0.000000	3.000000	5.000000	0.000000
1193.900299	0.017592	0.557609	-0.026796	79.484085	45.057213	86.207161	-4.120410	0.000000	-1.339824	0.000000	0.000000	0.000000	-0.000000	-0.000002	0.000000	0.000000	0.000000	3.000000	5.000000	0.000000
1193.903632	0.017488	0.557671	-0.027324	79.484085	45.057213	86.207161	-4.120410	0.000000	-1.339824	0.000000	0.000000	0.000000	-0.030991	0.018638	-0.158136	0.000000	0.000000	3.000000	5.000000	0.000000
1193.906965	0.017488	0.557671	-0.027324	79.515373	44.999138	86.122406	-4.120410	0.000000	-1.339824	0.000000	0.000000	0.000000	-0.030991	0.018638	-0.158136	0.000000	0.000000	3.000000	5.000000	0.000000
1193.910299	0.017404	0.557747	-0.027900	79.515373	44.999138	86.122406	-4.120410	0.000000	-1.339824	0.000000	0.000000	0.000000	-0.025403	0.022565	-0.172852	0.000000	0.000000	3.000000	5.000000	0.000000
1193.913632	0.017404	0.557747	-0.027900	79.515373	44.999138	86.122406	-4.120410	0.000000	-1.339824	0.000000	0.000000	0.000000	-0.025403	0.022565	-0.172852	0.000000	0.000000	3.000000	5.000000	0.000000
1193.916965	0.017404	0.557747	-0.027900	79.534241	45.017269	86.136894	-4.129809	0.000000	-1.394989	0.000000	0.000000	0.000000	-0.025403	0.022565	-0.172852	0.000000	0.000000	3.000000	5.000000	0.000000
1193.920299	0.017404	0.557747	-0.027900	79.534241	45.017269	86.136894	-4.129809	0.000000	-1.394989	0.000000	0.000000	0.000000	-0.025403	0.022565	-0.172852	0.000000	0.000000	3.000000	5.000000	0.000000
1193.923632	0.017318	0.557811	-0.028519	79.534241	45.017269	86.136894	-4.129809	0.000000	-1.394989	0.000000	0.000000	0.000000	-0.025872	0.019389	-0.185684	0.000000	0.000000	3.000000	5.000000	0.000000
1193.926965	0.017318	0.557811	-0.028519	79.551819	44.971310	86.078476	-4.129809	0.000000	-1.394989	0.000000	0.000000	0.000000	-0.025872	0.019389	-0.185684	0.000000	0.000000	3.000000	5.000000	0.000000
1193.930299	0.017211	0.557875	-0.029137	79.551819	44.971310	86.078476	-4.129809	0.000000	-1.394989	0.000000	0.000000	0.000000	-0.031917	0.019213	-0.185503	0.000000	0.000000	3.000000	5.000000	0.000000
1193.933632	0.017211	0.557875	-0.029137	79.551819	44.971310	86.078476	-4.129809	0.000000	-1.394989	0.000000	0.000000	0.000000	-0.031917	0.019213	-0.185503	0.000000	0.000000	3.000000	5.000000	0.000000
1193.936965	0.017211	0.557875	-0.029137	79.587143	44.798019	85.857590	-4.139441	0.000000	-1.456853	0.000000	0.000000	0.000000	-0.031917	0.019213	-0.185503	0.000000	0.000000	3.000000	5.000000	0.000000
1193.940299	0.017211	0.557875	-0.029137	79.587143	44.798019	85.857590	-4.139441	0.000000	-1.456853	0.000000	0.000000	0.000000	-0.031917	0.019213	-0.185503	0.000000	0.000000	3.000000	5.000000	0.000000
1193.943632	0.017126	0.557955	-0.029738	79.587143	44.798019	85.857590	-4.139441	0.000000	-1.456853	0.000000	0.000000	0.000000	-0.025539	0.024032	-0.180249	0.000000	0.000000	3.000000	5.000000	0.000000
1193.946965	0.017126	0.557955	-0.029738	79.639671	44.477150	85.447418	-4.139441	0.000000	-1.456853	0.000000	0.000000	0.000000	-0.025539	0.024032	-0.180249	0.000000	0.000000	3.000000	5.000000	0.000000
1193.950299	0.017004	0.558055	-0.030252	79.639671	44.477150	85.447418	-4.139441	0.000000	-1.456853	0.000000	0.000000	0.000000	-0.036629	0.029883	-0.154256	0.000000	0.000000	3.000000	5.000000	0.000000
1193.953632	0.017004	0.558055	-0.030252	79.639671	44.477150	85.447418	-4.139441	0.000000	-1.456853	0.000000	0.000000	0.000000	-0.036629	0.029883	-0.154256	0.000000	0.000000	3.000000	5.000000	0.000000
1193.956965	0.017004	0.558055	-0.030252	79.712006	44.068207	84.927338	-4.149803	0.000000	-1.512604	0.000000	0.000000	0.000000	-0.036629	0.029883	-0.154256	0.000000	0.000000	3.000000	5.000000	0.000000
1193.960299	0.017004	0.558055	-0.030252	79.712006	44.068207	84.927338	-4.149803	0.000000	-1.512604	0.000000	0.000000	0.000000	-0.036629	0.029883	-0.154256	0.000000	0.000000	3.000000	5.000000	0.000000
1193.963632	0.016882	0.558154	-0.030766	79.712006	44.068207	84.927338	-4.149803	0.000000	-1.512604	0.000000	0.000000	0.000000	-0.036557	0.029739	-0.154311	0.000000	0.000000	3.000000	5.000000	0.000000
1193.966965	0.016882	0.558154	-0.030766	79.790474	43.717030	84.457535	-4.149803	0.000000	-1.512604	0.000000	0.000000	0.000000	-0.036557	0.029739	-0.154311	0.000000	0.000000	3.000000	5.000000	0.000000
1193.970299	0.016742	0.558240	-0.031232	79.790474	43.717030	84.457535	-4.149803	0.000000	-1.512604	0.000000	0.000000	0.000000	-0.041983	0.025619	-0.139681	0.000000	0.000000	3.000000	5.000000	0.000000
1193.973632	0.016742	0.558240	-0.031232	79.790474	43.717030	84.457535	-4.149803	0.000000	-1.512604	0.000000	0.000000	0.000000	-0.041983	0.025619	-0.139681	0.000000	0.000000	3.000000	5.000000	0.000000
1193.976965	0.016742	0.558240	-0.031232	79.846306	43.486244	84.152130	-4.162893	0.000000	-1.561603	0.000000	0.000000	0.000000	-0.041983	0.025619	-0.139681	0.000000	0.000000	3.000000	5.000000	0.000000
1193.980299	0.016742	0.558240	-0.031232	79.846306	43.486244	84.152130	-4.162893	0.000000	-1.561603	0.000000	0.000000	0.000000	-0.041983	0.025619	-0.139681	0.000000	0.000000	3.000000	5.000000	0.000000
1193.983632	0.016601	0.558354	-0.031727	79.846306	43.486244	84.152130	-4.162893	0.000000	-1.561603	0.000000	0.000000	0.000000	-0.042252	0.034437	-0.148613	0.000000	0.000000	3.000000	5.000000	0.000000
1193.986965	0.016601	0.558354	-0.031727	79.873169	43.366405	84.004990	-4.162893	0.000000	-1.561603	0.000000	0.000000	0.000000	-0.042252	0.034437	-0.148613	0.000000	0.000000	3.000000	5.000000	0.000000
1193.990299	0.016461	0.558445	-0.032217	79.873169	43.366405	84.004990	-4.162893	0.000000	-1.561603	0.000000	0.000000	0.000000	-0.042103	0.027298	-0.147011	0.000000	0.000000	3.000000	5.000000	0.000000
1193.993632	0.016461	0.558445	-0.032217	79.873169	43.366405	84.004990	-4.162893	0.000000	-1.561603	0.000000	0.000000	0.000000	-0.042103	0.027298	-0.147011	0.000000	0.000000	3.000000	5.000000	0.000000
1193.996965	0.016461	0.558445	-0.032217	79.883316	43.367611	84.028282	-4.176952	0.000000	-1.610873	0.000000	0.000000	0.000000	-0.042103	0.027298	-0.147011	0.000000	0.000000	3.000000	5.000000	0.000000
1194.000299	0.016461	0.558445	-0.032217	79.883316	43.367611	84.028282	-4.176952	0.000000	-1.610873	0.000000	0.000000	0.000000	-0.042103	0.027298	-0.147011	0.000000	0.000000	3.000000	5.000000	0.000000
1194.003632	0.016278	0.558532	-0.032773	79.883316	43.367611	84.028282	-4.176952	0.000000	-1.610873	0.000000	0.000000	0.000000	-0.054880	0.026068	-0.166627	0.000000	0.000000	3.000000	5.000000	0.000000
1194.006965	0.016278	0.558532	-0.032773	79.892708	43.389320	84.075188	-4.176952	0.000000	-1.610873	0.000000	0.000000	0.000000	-0.054880	0.026068	-0.166627	0.000000	0.000000	3.000000	5.000000	0.000000
1194.010299	0.016074	0.558632	-0.033376	79.892708	43.389320	84.075188	-4.176952	0.000000	-1.610873	0.000000	0.000000	0.000000	-0.061339	0.029788	-0.180935	0.000000	0.000000	3.000000	5.000000	0.000000
1194.013632	0.016074	0.558632	-0.033376	79.892708	43.389320	84.075188	-4.176952	0.000000	-1.610873	0.000000	0.000000	0.000000	-0.061339	0.029788	-0.180935	0.000000	0.000000	3.000000	5.000000	0.000000
1194.016965	0.016074	0.558632	-0.033376	79.902115	43.403019	84.122253	-4.196321	0.000000	-1.668800	0.000000	0.000000	0.000000	-0.061339	0.029788	-0.180935	0.000000	0.000000	3.000000	5.000000	0.000000
1194.020299	0.016074	0.558632	-0.033376	79.902115	43.403019	84.122253	-4.196321	0.000000	-1.668800	0.000000	0.000000	0.000000	-0.061339	0.029788	-0.180935	0.000000	0.000000	3.000000	5.000000	0.000000
1194.023632	0.015808	0.558720	-0.034020	79.902115	43.403019	84.122253	-4.196321	0.000000	-1.668800	0.000000	0.000000	0.000000	-0.079745	0.026511	-0.193150	0.000000	0.000000	3.000000	5.000000	0.000000
1194.026965	0.015808	0.558720	-0.034020	79.910065	43.406574	84.159355	-4.196321	0.000000	-1.668800	0.000000	0.000000	0.000000	-0.079745	0.026511	-0.193150	0.000000	0.000000	3.000000	5.000000	0.000000
1194.030299	0.015543	0.558807	-0.034664	79.910065	43.406574	84.159355	-4.196321	0.000000	-1.668800	0.000000	0.000000	0.000000	-0.079526	0.026269	-0.193266	0.000000	0.000000	3.000000	5.000000	0.000000
1194.033632	0.015543	0.558807	-0.034664	79.910065	43.406574	84.159355	-4.196321	0.000000	-1.668800	0.000000	0.000000	0.000000	-0.079526	0.026269	-0.193266	0.000000	0.000000	3.000000	5.000000	0.000000
1194.036965	0.015543	0.558807	-0.034664	79.915070	43.392548	84.176437	-4.222867	0.000000	-1.733203	0.000000	0.000000	0.000000	-0.079526	0.026269	-0.193266	0.000000	0.000000	3.000000	5.000000	0.000000
1194.040299	0.015543	0.558807	-0.034664	79.915070	43.392548	84.176437	-4.222867	0.000000	-1.733203	0.000000	0.000000	0.000000	-0.079526	0.026269	-0.193266	0.000000	0.000000	3.000000	5.000000	0.000000
1194.043632	0.015298	0.558894	-0.035309	79.915070	43.392548	84.176437	-4.222867	0.000000	-1.733203	0.000000	0.000000	0.000000	-0.073299	0.026057	-0.193598	0.000000	0.000000	3.000000	5.000000	0.000000
1194.046965	0.015298	0.558894	-0.035309	79.910919	43.324615	84.139725	-4.222867	0.000000	-1.733203	0.000000	0.000000	0.000000	-0.073299	0.026057	-0.193598	0.000000	0.000000	3.000000	5.000000	0.000000
1194.050299	0.015057	0.559008	-0.035894	79.910919	43.324615	84.139725	-4.222867	0.000000	-1.733203	0.000000	0.000000	0.000000	-0.072440	0.033951	-0.175311	0.000000	0.000000	3.000000	5.000000	0.000000
1194.053632	0.015057	0.559008	-0.035894	79.910919	43.324615	84.139725	-4.222867	0.000000	-1.733203	0.000000	0.000000	0.000000	-0.072440	0.033951	-0.175311	0.000000	0.000000	3.000000	5.000000	0.000000
1194.056965	0.015057	0.559008	-0.035894	79.899696	43.221996	84.067802	-4.247156	0.000000	-1.794688	0.000000	0.000000	0.000000	-0.072440	0.033951	-0.175311	0.000000	0.000000	3.000000	5.000000	0.000000
1194.060299	0.015057	0.559008	-0.035894	79.899696	43.221996	84.067802	-4.247156	0.000000	-1.794688	0.000000	0.000000	0.000000	-0.072440	0.033951	-0.175311	0.000000	0.000000	3.000000	5.000000	0.000000
1194.063632	0.014798	0.559170	-0.036422	79.899696	43.221996	84.067802	-4.247156	0.000000	-1.794688	0.000000	0.000000	0.000000	-0.077661	0.048737	-0.158474	0.000000	0.000000	3.000000	5.000000	0.000000
1194.066965	0.014798	0.559170	-0.036422	79.893486	43.156067	84.034294	-4.247156	0.000000	-1.794688	0.000000	0.000000	0.000000	-0.077661	0.048737	-0.158474	0.000000	0.000000	3.000000	5.000000	0.000000
1194.070299	0.014562	0.559336	-0.036884	79.893486	43.156067	84.034294	-4.247156	0.000000	-1.794688	0.000000	0.000000	0.000000	-0.070801	0.049742	-0.138714	0.000000	0.000000	3.000000	5.000000	0.000000
1194.073632	0.014562	0.559336	-0.036884	79.893486	43.156067	84.034294	-4.247156	0.000000	-1.794688	0.000000	0.000000	0.000000	-0.070801	0.049742	-0.138714	0.000000	0.000000	3.000000	5.000000	0.000000
1194.076965	0.014562	0.559336	-0.036884	79.888802	43.103039	84.010818	-4.271900	0.000000	-1.844219	0.000000	0.000000	0.000000	-0.070801	0.049742	-0.138714	0.000000	0.000000	3.000000	5.000000	0.000000
1194.080299	0.014562	0.559336	-0.036884	79.888802	43.103039	84.010818	-4.271900	0.000000	-1.844219	0.000000	0.000000	0.000000	-0.070801	0.049742	-0.138714	0.000000	0.000000	3.000000	5.000000	0.000000
1194.083632	0.014326	0.559507	-0.037371	79.888802	43.103039	84.010818	-4.271900	0.000000	-1.844219	0.000000	0.000000	0.000000	-0.070904	0.051467	-0.146051	0.000000	0.000000	3.000000	5.000000	0.000000
1194.086965	0.014326	0.559507	-0.037371	79.882751	43.028236	83.969002	-4.271900	0.000000	-1.844219	0.000000	0.000000	0.000000	-0.070904	0.051467	-0.146051	0.000000	0.000000	3.000000	5.000000	0.000000
1194.090299	0.014032	0.559689	-0.037814	79.882751	43.028236	83.969002	-4.271900	0.000000	-1.844219	0.000000	0.000000	0.000000	-0.088238	0.054405	-0.132715	0.000000	0.000000	3.000000	5.000000	0.000000
1194.093632	0.014032	0.559689	-0.037814	79.882751	43.028236	83.969002	-4.271900	0.000000	-1.844219	0.000000	0.000000	0.000000	-0.088238	0.054405	-0.132715	0.000000	0.000000	3.000000	5.000000	0.000000
1194.096965	0.014032	0.559689	-0.037814	79.875656	42.955601	83.933891	-4.298424	0.000000	-1.890680	0.000000	0.000000	0.000000	-0.088238	0.054405	-0.132715	0.000000	0.000000	3.000000	5.000000	0.000000
1194.100299	0.014032	0.559689	-0.037814	79.875656	42.955601	83.933891	-4.298424	0.000000	-1.890680	0.000000	0.000000	0.000000	-0.088238	0.054405	-0.132715	0.000000	0.000000	3.000000	5.000000	0.000000
1194.103632	0.013737	0.559876	-0.038281	79.875656	42.955601	83.933891	-4.298424	0.000000	-1.890680	0.000000	0.000000	0.000000	-0.088299	0.056096	-0.140078	0.000000	0.000000	3.000000	5.000000	0.000000
1194.106965	0.013737	0.559876	-0.038281	79.873306	42.903275	83.930168	-4.298424	0.000000	-1.890680	0.000000	0.000000	0.000000	-0.088299	0.056096	-0.140078	0.000000	0.000000	3.000000	5.000000	0.000000
1194.110299	0.013443	0.560045	-0.038766	79.873306	42.903275	83.930168	-4.298424	0.000000	-1.890680	0.000000	0.000000	0.000000	-0.088291	0.050905	-0.145764	0.000000	0.000000	3.000000	5.000000	0.000000
1194.113632	0.013443	0.560045	-0.038766	79.873306	42.903275	83.930168	-4.298424	0.000000	-1.890680	0.000000	0.000000	0.000000	-0.088291	0.050905	-0.145764	0.000000	0.000000	3.000000	5.000000	0.000000
1194.116965	0.013443	0.560045	-0.038766	79.870628	42.829849	83.893509	-4.327855	0.000000	-1.938320	0.000000	0.000000	0.000000	-0.088291	0.050905	-0.145764	0.000000	0.000000	3.000000	5.000000	0.000000
1194.120299	0.013443	0.560045	-0.038766	79.870628	42.829849	83.893509	-4.327855	0.000000	-1.938320	0.000000	0.000000	0.000000	-0.088291	0.050905	-0.145764	0.000000	0.000000	3.000000	5.000000	0.000000
1194.123632	0.013107	0.560210	-0.039318	79.870628	42.829849	83.893509	-4.327855	0.000000	-1.938320	0.000000	0.000000	0.000000	-0.100632	0.049399	-0.165590	0.000000	0.000000	3.000000	5.000000	0.000000
1194.126965	0.013107	0.560210	-0.039318	79.872292	42.755535	83.855225	-4.327855	0.000000	-1.938320	0.000000	0.000000	0.000000	-0.100632	0.049399	-0.165590	0.000000	0.000000	3.000000	5.000000	0.000000
1194.130299	0.012772	0.560380	-0.039895	79.872292	42.755535	83.855225	-4.327855	0.000000	-1.938320	0.000000	0.000000	0.000000	-0.100602	0.050987	-0.172991	0.000000	0.000000	3.000000	5.000000	0.000000
1194.133632	0.012772	0.560380	-0.039895	79.872292	42.755535	83.855225	-4.327855	0.000000	-1.938320	0.000000	0.000000	0.000000	-0.100602	0.050987	-0.172991	0.000000	0.000000	3.000000	5.000000	0.000000
1194.136965	0.012772	0.560380	-0.039895	79.884834	42.604282	83.718796	-4.361394	0.000000	-1.994750	0.000000	0.000000	0.000000	-0.100602	0.050987	-0.172991	0.000000	0.000000	3.000000	5.000000	0.000000
1194.140299	0.012772	0.560380	-0.039895	79.884834	42.604282	83.718796	-4.361394	0.000000	-1.994750	0.000000	0.000000	0.000000	-0.100602	0.050987	-0.172991	0.000000	0.000000	3.000000	5.000000	0.000000
1194.143632	0.012418	0.560589	-0.040459	79.884834	42.604282	83.718796	-4.361394	0.000000	-1.994750	0.000000	0.000000	0.000000	-0.106158	0.062593	-0.169079	0.000000	0.000000	3.000000	5.000000	0.000000
1194.146965	0.012418	0.560589	-0.040459	79.919350	42.283203	83.361198	-4.361394	0.000000	-1.994750	0.000000	0.000000	0.000000	-0.106158	0.062593	-0.169079	0.000000	0.000000	3.000000	5.000000	0.000000
1194.150299	0.012086	0.560813	-0.041005	79.919350	42.283203	83.361198	-4.361394	0.000000	-1.994750	0.000000	0.000000	0.000000	-0.099796	0.067354	-0.163841	0.000000	0.000000	3.000000	5.000000	0.000000
1194.153632	0.012086	0.560813	-0.041005	79.919350	42.283203	83.361198	-4.361394	0.000000	-1.994750	0.000000	0.000000	0.000000	-0.099796	0.067354	-0.163841	0.000000	0.000000	3.000000	5.000000	0.000000
1194.156965	0.012086	0.560813	-0.041005	79.991165	41.749809	82.718102	-4.395720	0.000000	-2.050237	0.000000	0.000000	0.000000	-0.099796	0.067354	-0.163841	0.000000	0.000000	3.000000	5.000000	0.000000
1194.160299	0.012086	0.560813	-0.041005	79.991165	41.749809	82.718102	-4.395720	0.000000	-2.050237	0.000000	0.000000	0.000000	-0.099796	0.067354	-0.163841	0.000000	0.000000	3.000000	5.000000	0.000000
1194.163632	0.011735	0.561053	-0.041532	79.991165	41.749809	82.718102	-4.395720	0.000000	-2.050237	0.000000	0.000000	0.000000	-0.105308	0.072083	-0.158255	0.000000	0.000000	3.000000	5.000000	0.000000
1194.166965	0.011735	0.561053	-0.041532	80.098076	40.913513	81.686134	-4.395720	0.000000	-2.050237	0.000000	0.000000	0.000000	-0.105308	0.072083	-0.158255	0.000000	0.000000	3.000000	5.000000	0.000000
1194.170299	0.011367	0.561337	-0.041980	80.098076	40.913513	81.686134	-4.395720	0.000000	-2.050237	0.000000	0.000000	0.000000	-0.110309	0.085074	-0.134283	0.000000	0.000000	3.000000	5.000000	0.000000
1194.173632	0.011367	0.561337	-0.041980	80.098076	40.913513	81.686134	-4.395720	0.000000	-2.050237	0.000000	0.000000	0.000000	-0.110309	0.085074	-0.134283	0.000000	0.000000	3.000000	5.000000	0.000000
1194.176965	0.011367	0.561337	-0.041980	80.235535	39.903870	80.432213	-4.431656	0.000000	-2.098994	0.000000	0.000000	0.000000	-0.110309	0.085074	-0.134283	0.000000	0.000000	3.000000	5.000000	0.000000
1194.180299	0.010961	0.561614	-0.042403	80.235535	39.903870	80.432213	-4.431656	0.000000	-2.098994	0.000000	0.000000	0.000000	-0.121700	0.083051	-0.126870	0.000000	0.000000	3.000000	5.000000	0.000000
1194.183632	0.010961	0.561614	-0.042403	80.235535	39.903870	80.432213	-4.431656	0.000000	-2.098994	0.000000	0.000000	0.000000	-0.121700	0.083051	-0.126870	0.000000	0.000000	3.000000	5.000000	0.000000
1194.186965	0.010961	0.561614	-0.042403	80.378349	38.777843	79.037910	-4.451939	0.000000	-2.120139	0.000000	0.000000	0.000000	-0.121700	0.083051	-0.126870	0.000000	0.000000	3.000000	5.000000	0.000000
1194.190299	0.010557	0.561924	-0.042789	80.378349	38.777843	79.037910	-4.451939	0.000000	-2.120139	0.000000	0.000000	0.000000	-0.121174	0.092882	-0.115939	0.000000	0.000000	3.000000	5.000000	0.000000
1194.193632	0.010557	0.561924	-0.042789	80.378349	38.777843	79.037910	-4.451939	0.000000	-2.120139	0.000000	0.000000	0.000000	-0.121174	0.092882	-0.115939	0.000000	0.000000	3.000000	5.000000	0.000000
1194.196965	0.010557	0.561924	-0.042789	80.490311	37.750385	77.792328	-4.472135	0.000000	-2.139462	0.000000	0.000000	0.000000	-0.121174	0.092882	-0.115939	0.000000	0.000000	3.000000	5.000000	0.000000
1194.200299	0.010557	0.561924	-0.042789	80.490311	37.750385	77.792328	-4.472135	0.000000	-2.139462	0.000000	0.000000	0.000000	-0.121174	0.092882	-0.115939	0.000000	0.000000	3.000000	5.000000	0.000000
1194.203632	0.010136	0.562243	-0.043133	80.490311	37.750385	77.792328	-4.472135	0.000000	-2.139462	0.000000	0.000000	0.000000	-0.126535	0.095953	-0.103154	0.000000	0.000000	3.000000	5.000000	0.000000
1194.206965	0.010136	0.562243	-0.043133	80.555557	36.976791	76.890991	-4.472135	0.000000	-2.139462	0.000000	0.000000	0.000000	-0.126535	0.095953	-0.103154	0.000000	0.000000	3.000000	5.000000	0.000000
1194.210299	0.009694	0.562568	-0.043501	80.555557	36.976791	76.890991	-4.472135	0.000000	-2.139462	0.000000	0.000000	0.000000	-0.132391	0.097523	-0.110513	0.000000	0.000000	3.000000	5.000000	0.000000
1194.213632	0.009694	0.562568	-0.043501	80.555557	36.976791	76.890991	-4.472135	0.000000	-2.139462	0.000000	0.000000	0.000000	-0.132391	0.097523	-0.110513	0.000000	0.000000	3.000000	5.000000	0.000000
1194.216965	0.009694	0.562568	-0.043501	80.568039	36.528648	76.421761	-4.504601	0.000000	-2.169924	0.000000	0.000000	0.000000	-0.132391	0.097523	-0.110513	0.000000	0.000000	3.000000	5.000000	0.000000
1194.220299	0.009694	0.562568	-0.043501	80.568039	36.528648	76.421761	-4.504601	0.000000	-2.169924	0.000000	0.000000	0.000000	-0.132391	0.097523	-0.110513	0.000000	0.000000	3.000000	5.000000	0.000000
1194.223632	0.009214	0.562899	-0.043894	80.568039	36.528648	76.421761	-4.504601	0.000000	-2.169924	0.000000	0.000000	0.000000	-0.144093	0.099095	-0.117764	0.000000	0.000000	3.000000	5.000000	0.000000
1194.226965	0.009214	0.562899	-0.043894	80.543350	36.343616	76.304131	-4.504601	0.000000	-2.169924	0.000000	0.000000	0.000000	-0.144093	0.099095	-0.117764	0.000000	0.000000	3.000000	5.000000	0.000000
1194.230299	0.008694	0.563217	-0.044329	80.543350	36.343616	76.304131	-4.504601	0.000000	-2.169924	0.000000	0.000000	0.000000	-0.155854	0.095559	-0.130615	0.000000	0.000000	3.000000	5.000000	0.000000
1194.233632	0.008694	0.563217	-0.044329	80.543350	36.343616	76.304131	-4.504601	0.000000	-2.169924	0.000000	0.000000	0.000000	-0.155854	0.095559	-0.130615	0.000000	0.000000	3.000000	5.000000	0.000000
1194.236965	0.008694	0.563217	-0.044329	80.520332	36.170399	76.213699	-4.497909	0.000000	-2.183761	0.000000	0.000000	0.000000	-0.155854	0.095559	-0.130615	0.000000	0.000000	3.000000	5.000000	0.000000
1194.240299	0.008694	0.563217	-0.044329	80.520332	36.170399	76.213699	-4.497909	0.000000	-2.183761	0.000000	0.000000	0.000000	-0.155854	0.095559	-0.130615	0.000000	0.000000	3.000000	5.000000	0.000000
1194.243632	0.008136	0.563524	-0.044808	80.520332	36.170399	76.213699	-4.497909	0.000000	-2.183761	0.000000	0.000000	0.000000	-0.167529	0.092030	-0.143508	0.000000	0.000000	3.000000	5.000000	0.000000
1194.246965	0.008136	0.563524	-0.044808	80.494652	35.981438	76.104851	-4.497909	0.000000	-2.183761	0.000000	0.000000	0.000000	-0.167529	0.092030	-0.143508	0.000000	0.000000	3.000000	5.000000	0.000000
1194.250299	0.007559	0.563852	-0.045293	80.494652	35.981438	76.104851	-4.497909	0.000000	-2.183761	0.000000	0.000000	0.000000	-0.173043	0.098505	-0.145466	0.000000	0.000000	3.000000	5.000000	0.000000
1194.253632	0.007559	0.563852	-0.045293	80.494652	35.981438	76.104851	-4.497909	0.000000	-2.183761	0.000000	0.000000	0.000000	-0.173043	0.098505	-0.145466	0.000000	0.000000	3.000000	5.000000	0.000000
1194.256965	0.007559	0.563852	-0.045293	80.471542	35.809196	76.007423	-4.490016	0.000000	-2.199944	0.000000	0.000000	0.000000	-0.173043	0.098505	-0.145466	0.000000	0.000000	3.000000	5.000000	0.000000
1194.260299	0.007559	0.563852	-0.045293	80.471542	35.809196	76.007423	-4.490016	0.000000	-2.199944	0.000000	0.000000	0.000000	-0.173043	0.098505	-0.145466	0.000000	0.000000	3.000000	5.000000	0.000000
1194.263632	0.006983	0.564163	-0.045797	80.471542	35.809196	76.007423	-4.490016	0.000000	-2.199944	0.000000	0.000000	0.000000	-0.172733	0.093197	-0.151350	0.000000	0.000000	3.000000	5.000000	0.000000
1194.266965	0.006983	0.564163	-0.045797	80.444138	35.610348	75.881264	-4.490016	0.000000	-2.199944	0.000000	0.000000	0.000000	-0.172733	0.093197	-0.151350	0.000000	0.000000	3.000000	5.000000	0.000000
1194.270299	0.006429	0.564506	-0.046266	80.444138	35.610348	75.881264	-4.490016	0.000000	-2.199944	0.000000	0.000000	0.000000	-0.166289	0.102978	-0.140697	0.000000	0.000000	3.000000	5.000000	0.000000
1194.273632	0.006429	0.564506	-0.046266	80.444138	35.610348	75.881264	-4.490016	0.000000	-2.199944	0.000000	0.000000	0.000000	-0.166289	0.102978	-0.140697	0.000000	0.000000	3.000000	5.000000	0.000000
1194.276965	0.006429	0.564506	-0.046266	80.414154	35.404419	75.745163	-4.482042	0.000000	-2.216145	0.000000	0.000000	0.000000	-0.166289	0.102978	-0.140697	0.000000	0.000000	3.000000	5.000000	0.000000
1194.280299	0.006429	0.564506	-0.046266	80.414154	35.404419	75.745163	-4.482042	0.000000	-2.216145	0.000000	0.000000	0.000000	-0.166289	0.102978	-0.140697	0.000000	0.000000	3.000000	5.000000	0.000000
1194.283632	0.005896	0.564860	-0.046694	80.414154	35.404419	75.745163	-4.482042	0.000000	-2.216145	0.000000	0.000000	0.000000	-0.159883	0.106072	-0.128271	0.000000	0.000000	3.000000	5.000000	0.000000
1194.286965	0.005896	0.564860	-0.046694	80.384155	35.171173	75.576149	-4.482042	0.000000	-2.216145	0.000000	0.000000	0.000000	-0.159883	0.106072	-0.128271	0.000000	0.000000	3.000000	5.000000	0.000000
1194.290299	0.005365	0.565224	-0.047080	80.384155	35.171173	75.576149	-4.482042	0.000000	-2.216145	0.000000	0.000000	0.000000	-0.159385	0.109222	-0.115748	0.000000	0.000000	3.000000	5.000000	0.000000
1194.293632	0.005365	0.565224	-0.047080	80.384155	35.171173	75.576149	-4.482042	0.000000	-2.216145	0.000000	0.000000	0.000000	-0.159385	0.109222	-0.115748	0.000000	0.000000	3.000000	5.000000	0.000000
1194.296965	0.005365	0.565224	-0.047080	80.354965	34.902248	75.366730	-4.476631	0.000000	-2.227055	0.000000	0.000000	0.000000	-0.159385	0.109222	-0.115748	0.000000	0.000000	3.000000	5.000000	0.000000
1194.300299	0.005365	0.565224	-0.047080	80.354965	34.902248	75.366730	-4.476631	0.000000	-2.227055	0.000000	0.000000	0.000000	-0.159385	0.109222	-0.115748	0.000000	0.000000	3.000000	5.000000	0.000000
1194.303632	0.004816	0.565599	-0.047423	80.354965	34.902248	75.366730	-4.476631	0.000000	-2.227055	0.000000	0.000000	0.000000	-0.164770	0.112392	-0.103156	0.000000	0.000000	3.000000	5.000000	0.000000
1194.306965	0.004816	0.565599	-0.047423	80.331833	34.587746	75.104469	-4.476631	0.000000	-2.227055	0.000000	0.000000	0.000000	-0.164770	0.112392	-0.103156	0.000000	0.000000	3.000000	5.000000	0.000000
1194.310299	0.004229	0.565962	-0.047719	80.331833	34.587746	75.104469	-4.476631	0.000000	-2.227055	0.000000	0.000000	0.000000	-0.176005	0.108901	-0.088749	0.000000	0.000000	3.000000	5.000000	0.000000
1194.313632	0.004229	0.565962	-0.047719	80.331833	34.587746	75.104469	-4.476631	0.000000	-2.227055	0.000000	0.000000	0.000000	-0.176005	0.108901	-0.088749	0.000000	0.000000	3.000000	5.000000	0.000000
1194.316965	0.004229	0.565962	-0.047719	80.324173	34.192917	74.737511	-4.475240	0.000000	-2.229848	0.000000	0.000000	0.000000	-0.176005	0.108901	-0.088749	0.000000	0.000000	3.000000	5.000000	0.000000
1194.320299	0.004229	0.565962	-0.047719	80.324173	34.192917	74.737511	-4.475240	0.000000	-2.229848	0.000000	0.000000	0.000000	-0.176005	0.108901	-0.088749	0.000000	0.000000	3.000000	5.000000	0.000000
1194.323632	0.003643	0.566319	-0.047992	80.324173	34.192917	74.737511	-4.475240	0.000000	-2.229848	0.000000	0.000000	0.000000	-0.175685	0.107120	-0.081792	0.000000	0.000000	3.000000	5.000000	0.000000
1194.326965	0.003643	0.566319	-0.047992	80.335167	33.693424	74.224022	-4.475240	0.000000	-2.229848	0.000000	0.000000	0.000000	-0.175685	0.107120	-0.081792	0.000000	0.000000	3.000000	5.000000	0.000000
1194.330299	0.003058	0.566641	-0.048302	80.335167	33.693424	74.224022	-4.475240	0.000000	-2.229848	0.000000	0.000000	0.000000	-0.175533	0.096818	-0.093177	0.000000	0.000000	3.000000	5.000000	0.000000
1194.333632	0.003058	0.566641	-0.048302	80.335167	33.693424	74.224022	-4.475240	0.000000	-2.229848	0.000000	0.000000	0.000000	-0.175533	0.096818	-0.093177	0.000000	0.000000	3.000000	5.000000	0.000000
1194.336965	0.003058	0.566641	-0.048302	80.367630	33.036823	73.513748	-4.475242	0.000000	-2.229845	0.000000	0.000000	0.000000	-0.175533	0.096818	-0.093177	0.000000	0.000000	3.000000	5.000000	0.000000
1194.340299	0.002455	0.566958	-0.048590	80.367630	33.036823	73.513748	-4.475242	0.000000	-2.229845	0.000000	0.000000	0.000000	-0.181040	0.095058	-0.086162	0.000000	0.000000	3.000000	5.000000	0.000000
1194.343632	0.002455	0.566958	-0.048590	80.367630	33.036823	73.513748	-4.475242	0.000000	-2.229845	0.000000	0.000000	0.000000	-0.181040	0.095058	-0.086162	0.000000	0.000000	3.000000	5.000000	0.000000
1194.346965	0.002455	0.566958	-0.048590	80.400726	32.394154	72.816727	-4.475489	0.000000	-2.229349	0.000000	0.000000	0.000000	-0.181040	0.095058	-0.086162	0.000000	0.000000	3.000000	5.000000	0.000000
1194.350299	0.001871	0.567263	-0.048921	80.400726	32.394154	72.816727	-4.475489	0.000000	-2.229349	0.000000	0.000000	0.000000	-0.175029	0.091480	-0.099364	0.000000	0.000000	3.000000	5.000000	0.000000
1194.353632	0.001871	0.567263	-0.048921	80.400726	32.394154	72.816727	-4.475489	0.000000	-2.229349	0.000000	0.000000	0.000000	-0.175029	0.091480	-0.099364	0.000000	0.000000	3.000000	5.000000	0.000000
1194.356965	0.001871	0.567263	-0.048921	80.421227	31.836645	72.227646	-4.474750	0.000000	-2.230832	0.000000	0.000000	0.000000	-0.175029	0.091480	-0.099364	0.000000	0.000000	3.000000	5.000000	0.000000
1194.360299	0.001871	0.567263	-0.048921	80.421227	31.836645	72.227646	-4.474750	0.000000	-2.230832	0.000000	0.000000	0.000000	-0.175029	0.091480	-0.099364	0.000000	0.000000	3.000000	5.000000	0.000000
1194.363632	0.001308	0.567579	-0.049210	80.421227	31.836645	72.227646	-4.474750	0.000000	-2.230832	0.000000	0.000000	0.000000	-0.168894	0.094775	-0.086881	0.000000	0.000000	3.000000	5.000000	0.000000
1194.366965	0.001308	0.567579	-0.049210	80.427063	31.385769	71.773361	-4.474750	0.000000	-2.230832	0.000000	0.000000	0.000000	-0.168894	0.094775	-0.086881	0.000000	0.000000	3.000000	5.000000	0.000000
1194.370299	0.000765	0.567883	-0.049544	80.427063	31.385769	71.773361	-4.474750	0.000000	-2.230832	0.000000	0.000000	0.000000	-0.162872	0.091172	-0.100030	0.000000	0.000000	3.000000	5.000000	0.000000
1194.373632	0.000765	0.567883	-0.049544	80.427063	31.385769	71.773361	-4.474750	0.000000	-2.230832	0.000000	0.000000	0.000000	-0.162872	0.091172	-0.100030	0.000000	0.000000	3.000000	5.000000	0.000000
1194.376965	0.000765	0.567883	-0.049544	80.410667	31.103863	71.537102	-4.473458	0.000000	-2.233421	0.000000	0.000000	0.000000	-0.162872	0.091172	-0.100030	0.000000	0.000000	3.000000	5.000000	0.000000
1194.380299	0.000765	0.567883	-0.049544	80.410667	31.103863	71.537102	-4.473458	0.000000	-2.233421	0.000000	0.000000	0.000000	-0.162872	0.091172	-0.100030	0.000000	0.000000	3.000000	5.000000	0.000000
1194.383632	0.000223	0.568169	-0.049897	80.410667	31.103863	71.537102	-4.473458	0.000000	-2.233421	0.000000	0.000000	0.000000	-0.162609	0.085907	-0.105826	0.000000	0.000000	3.000000	5.000000	0.000000
1194.386965	0.000223	0.568169	-0.049897	80.384628	30.928808	71.432304	-4.473458	0.000000	-2.233421	0.000000	0.000000	0.000000	-0.162609	0.085907	-0.105826	0.000000	0.000000	3.000000	5.000000	0.000000
1194.390299	-0.000298	0.568433	-0.050244	80.384628	30.928808	71.432304	-4.473458	0.000000	-2.233421	0.000000	0.000000	0.000000	-0.156533	0.079107	-0.104284	0.000000	0.000000	3.000000	5.000000	0.000000
1194.393632	-0.000298	0.568433	-0.050244	80.384628	30.928808	71.432304	-4.473458	0.000000	-2.233421	0.000000	0.000000	0.000000	-0.156533	0.079107	-0.104284	0.000000	0.000000	3.000000	5.000000	0.000000
1194.396965	-0.000298	0.568433	-0.050244	80.367439	30.773756	71.348839	-4.470439	0.000000	-2.239457	0.000000	0.000000	0.000000	-0.156533	0.079107	-0.104284	0.000000	0.000000	3.000000	5.000000	0.000000
1194.400299	-0.000298	0.568433	-0.050244	80.367439	30.773756	71.348839	-4.470439	0.000000	-2.239457	0.000000	0.000000	0.000000	-0.156533	0.079107	-0.104284	0.000000	0.000000	3.000000	5.000000	0.000000
1194.403632	-0.000839	0.568674	-0.050587	80.367439	30.773756	71.348839	-4.470439	0.000000	-2.239457	0.000000	0.000000	0.000000	-0.162059	0.072271	-0.102729	0.000000	0.000000	3.000000	5.000000	0.000000
1194.406965	-0.000839	0.568674	-0.050587	80.355324	30.604176	71.250961	-4.470439	0.000000	-2.239457	0.000000	0.000000	0.000000	-0.162059	0.072271	-0.102729	0.000000	0.000000	3.000000	5.000000	0.000000
1194.410299	-0.001416	0.568880	-0.050967	80.355324	30.604176	71.250961	-4.470439	0.000000	-2.239457	0.000000	0.000000	0.000000	-0.173319	0.061939	-0.114031	0.000000	0.000000	3.000000	5.000000	0.000000
1194.413632	-0.001416	0.568880	-0.050967	80.355324	30.604176	71.250961	-4.470439	0.000000	-2.239457	0.000000	0.000000	0.000000	-0.173319	0.061939	-0.114031	0.000000	0.000000	3.000000	5.000000	0.000000
1194.416965	-0.001416	0.568880	-0.050967	80.346733	30.437956	71.154778	-4.467569	0.000000	-2.245178	0.000000	0.000000	0.000000	-0.173319	0.061939	-0.114031	0.000000	0.000000	3.000000	5.000000	0.000000
1194.420299	-0.001416	0.568880	-0.050967	80.346733	30.437956	71.154778	-4.467569	0.000000	-2.245178	0.000000	0.000000	0.000000	-0.173319	0.061939	-0.114031	0.000000	0.000000	3.000000	5.000000	0.000000
1194.423632	-0.001993	0.569047	-0.051360	80.346733	30.437956	71.154778	-4.467569	0.000000	-2.245178	0.000000	0.000000	0.000000	-0.172977	0.050059	-0.117983	0.000000	0.000000	3.000000	5.000000	0.000000
1194.426965	-0.001993	0.569047	-0.051360	80.338623	30.330914	71.126213	-4.467569	0.000000	-2.245178	0.000000	0.000000	0.000000	-0.172977	0.050059	-0.117983	0.000000	0.000000	3.000000	5.000000	0.000000
1194.430299	-0.002549	0.569214	-0.051754	80.338623	30.330914	71.126213	-4.467569	0.000000	-2.245178	0.000000	0.000000	0.000000	-0.166868	0.049887	-0.118227	0.000000	0.000000	3.000000	5.000000	0.000000
1194.433632	-0.002549	0.569214	-0.051754	80.338623	30.330914	71.126213	-4.467569	0.000000	-2.245178	0.000000	0.000000	0.000000	-0.166868	0.049887	-0.118227	0.000000	0.000000	3.000000	5.000000	0.000000
1194.436965	-0.002549	0.569214	-0.051754	80.330551	30.226637	71.097679	-4.463755	0.000000	-2.252754	0.000000	0.000000	0.000000	-0.166868	0.049887	-0.118227	0.000000	0.000000	3.000000	5.000000	0.000000
1194.440299	-0.002549	0.569214	-0.051754	80.330551	30.226637	71.097679	-4.463755	0.000000	-2.252754	0.000000	0.000000	0.000000	-0.166868	0.049887	-0.118227	0.000000	0.000000	3.000000	5.000000	0.000000
1194.443632	-0.003066	0.569363	-0.052167	80.330551	30.226637	71.097679	-4.463755	0.000000	-2.252754	0.000000	0.000000	0.000000	-0.154965	0.044694	-0.123897	0.000000	0.000000	3.000000	5.000000	0.000000
1194.446965	-0.003066	0.569363	-0.052167	80.323318	30.121609	71.061165	-4.463755	0.000000	-2.252754	0.000000	0.000000	0.000000	-0.154965	0.044694	-0.123897	0.000000	0.000000	3.000000	5.000000	0.000000
1194.450299	-0.003581	0.569506	-0.052556	80.323318	30.121609	71.061165	-4.463755	0.000000	-2.252754	0.000000	0.000000	0.000000	-0.154713	0.043002	-0.116793	0.000000	0.000000	3.000000	5.000000	0.000000
1194.453632	-0.003581	0.569506	-0.052556	80.323318	30.121609	71.061165	-4.463755	0.000000	-2.252754	0.000000	0.000000	0.000000	-0.154713	0.043002	-0.116793	0.000000	0.000000	3.000000	5.000000	0.000000
1194.456965	-0.003581	0.569506	-0.052556	80.317627	30.006851	71.008545	-4.458872	0.000000	-2.262401	0.000000	0.000000	0.000000	-0.154713	0.043002	-0.116793	0.000000	0.000000	3.000000	5.000000	0.000000
1194.460299	-0.003581	0.569506	-0.052556	80.317627	30.006851	71.008545	-4.458872	0.000000	-2.262401	0.000000	0.000000	0.000000	-0.154713	0.043002	-0.116793	0.000000	0.000000	3.000000	5.000000	0.000000
1194.463632	-0.004039	0.569622	-0.052915	80.317627	30.006851	71.008545	-4.458872	0.000000	-2.262401	0.000000	0.000000	0.000000	-0.137236	0.034714	-0.107668	0.000000	0.000000	3.000000	5.000000	0.000000
1194.466965	-0.004039	0.569622	-0.052915	80.324211	29.831743	70.868530	-4.458872	0.000000	-2.262401	0.000000	0.000000	0.000000	-0.137236	0.034714	-0.107668	0.000000	0.000000	3.000000	5.000000	0.000000
1194.470299	-0.004496	0.569732	-0.053250	80.324211	29.831743	70.868530	-4.458872	0.000000	-2.262401	0.000000	0.000000	0.000000	-0.137073	0.033093	-0.100510	0.000000	0.000000	3.000000	5.000000	0.000000
1194.473632	-0.004496	0.569732	-0.053250	80.324211	29.831743	70.868530	-4.458872	0.000000	-2.262401	0.000000	0.000000	0.000000	-0.137073	0.033093	-0.100510	0.000000	0.000000	3.000000	5.000000	0.000000
1194.476965	-0.004496	0.569732	-0.053250	80.351318	29.555384	70.593109	-4.454909	0.000000	-2.270195	0.000000	0.000000	0.000000	-0.137073	0.033093	-0.100510	0.000000	0.000000	3.000000	5.000000	0.000000
1194.480299	-0.004496	0.569732	-0.053250	80.351318	29.555384	70.593109	-4.454909	0.000000	-2.270195	0.000000	0.000000	0.000000	-0.137073	0.033093	-0.100510	0.000000	0.000000	3.000000	5.000000	0.000000
1194.483632	-0.004933	0.569803	-0.053598	80.351318	29.555384	70.593109	-4.454909	0.000000	-2.270195	0.000000	0.000000	0.000000	-0.131053	0.021290	-0.104259	0.000000	0.000000	3.000000	5.000000	0.000000
1194.486965	-0.004933	0.569803	-0.053598	80.389221	29.185942	70.201927	-4.454909	0.000000	-2.270195	0.000000	0.000000	0.000000	-0.131053	0.021290	-0.104259	0.000000	0.000000	3.000000	5.000000	0.000000
1194.490299	-0.005369	0.569863	-0.053897	80.389221	29.185942	70.201927	-4.454909	0.000000	-2.270195	0.000000	0.000000	0.000000	-0.131022	0.018176	-0.089741	0.000000	0.000000	3.000000	5.000000	0.000000
1194.493632	-0.005369	0.569863	-0.053897	80.389221	29.185942	70.201927	-4.454909	0.000000	-2.270195	0.000000	0.000000	0.000000	-0.131022	0.018176	-0.089741	0.000000	0.000000	3.000000	5.000000	0.000000
1194.496965	-0.005369	0.569863	-0.053897	80.436897	28.796272	69.777199	-4.451460	0.000000	-2.276950	0.000000	0.000000	0.000000	-0.131022	0.018176	-0.089741	0.000000	0.000000	3.000000	5.000000	0.000000
1194.500299	-0.005369	0.569863	-0.053897	80.436897	28.796272	69.777199	-4.451460	0.000000	-2.276950	0.000000	0.000000	0.000000	-0.131022	0.018176	-0.089741	0.000000	0.000000	3.000000	5.000000	0.000000
1194.503632	-0.005805	0.569895	-0.054258	80.436897	28.796272	69.777199	-4.451460	0.000000	-2.276950	0.000000	0.000000	0.000000	-0.130564	0.009456	-0.108218	0.000000	0.000000	3.000000	5.000000	0.000000
1194.506965	-0.005805	0.569895	-0.054258	80.479980	28.475929	69.432793	-4.451460	0.000000	-2.276950	0.000000	0.000000	0.000000	-0.130564	0.009456	-0.108218	0.000000	0.000000	3.000000	5.000000	0.000000
1194.510299	-0.006220	0.569909	-0.054637	80.479980	28.475929	69.432793	-4.451460	0.000000	-2.276950	0.000000	0.000000	0.000000	-0.124511	0.004282	-0.113779	0.000000	0.000000	3.000000	5.000000	0.000000
1194.513632	-0.006220	0.569909	-0.054637	80.479980	28.475929	69.432793	-4.451460	0.000000	-2.276950	0.000000	0.000000	0.000000	-0.124511	0.004282	-0.113779	0.000000	0.000000	3.000000	5.000000	0.000000
1194.516965	-0.006220	0.569909	-0.054637	80.500511	28.342264	69.327621	-4.446271	0.000000	-2.287066	0.000000	0.000000	0.000000	-0.124511	0.004282	-0.113779	0.000000	0.000000	3.000000	5.000000	0.000000
1194.520299	-0.006220	0.569909	-0.054637	80.500511	28.342264	69.327621	-4.446271	0.000000	-2.287066	0.000000	0.000000	0.000000	-0.124511	0.004282	-0.113779	0.000000	0.000000	3.000000	5.000000	0.000000
1194.523632	-0.006595	0.569928	-0.055041	80.500511	28.342264	69.327621	-4.446271	0.000000	-2.287066	0.000000	0.000000	0.000000	-0.112700	0.005721	-0.121075	0.000000	0.000000	3.000000	5.000000	0.000000
1194.526965	-0.006595	0.569928	-0.055041	80.508682	28.315334	69.355476	-4.446271	0.000000	-2.287066	0.000000	0.000000	0.000000	-0.112700	0.005721	-0.121075	0.000000	0.000000	3.000000	5.000000	0.000000
1194.530299	-0.006969	0.569962	-0.055518	80.508682	28.315334	69.355476	-4.446271	0.000000	-2.287066	0.000000	0.000000	0.000000	-0.112090	0.010106	-0.143226	0.000000	0.000000	3.000000	5.000000	0.000000
1194.533632	-0.006969	0.569962	-0.055518	80.508682	28.315334	69.355476	-4.446271	0.000000	-2.287066	0.000000	0.000000	0.000000	-0.112090	0.010106	-0.143226	0.000000	0.000000	3.000000	5.000000	0.000000
1194.536965	-0.006969	0.569962	-0.055518	80.514198	28.282022	69.374092	-4.437879	0.000000	-2.303309	0.000000	0.000000	0.000000	-0.112090	0.010106	-0.143226	0.000000	0.000000	3.000000	5.000000	0.000000
1194.540299	-0.006969	0.569962	-0.055518	80.514198	28.282022	69.374092	-4.437879	0.000000	-2.303309	0.000000	0.000000	0.000000	-0.112090	0.010106	-0.143226	0.000000	0.000000	3.000000	5.000000	0.000000
1194.543632	-0.007322	0.570017	-0.056002	80.514198	28.282022	69.374092	-4.437879	0.000000	-2.303309	0.000000	0.000000	0.000000	-0.106072	0.016574	-0.145100	0.000000	0.000000	3.000000	5.000000	0.000000
1194.546965	-0.007322	0.570017	-0.056002	80.516869	28.239500	69.383362	-4.437879	0.000000	-2.303309	0.000000	0.000000	0.000000	-0.106072	0.016574	-0.145100	0.000000	0.000000	3.000000	5.000000	0.000000
1194.550299	-0.007675	0.570094	-0.056492	80.516869	28.239500	69.383362	-4.437879	0.000000	-2.303309	0.000000	0.000000	0.000000	-0.105776	0.023015	-0.147071	0.000000	0.000000	3.000000	5.000000	0.000000
1194.553632	-0.007675	0.570094	-0.056492	80.516869	28.239500	69.383362	-4.437879	0.000000	-2.303309	0.000000	0.000000	0.000000	-0.105776	0.023015	-0.147071	0.000000	0.000000	3.000000	5.000000	0.000000
1194.556965	-0.007675	0.570094	-0.056492	80.520393	28.190527	69.384392	-4.427623	0.000000	-2.322963	0.000000	0.000000	0.000000	-0.105776	0.023015	-0.147071	0.000000	0.000000	3.000000	5.000000	0.000000
1194.560299	-0.007675	0.570094	-0.056492	80.520393	28.190527	69.384392	-4.427623	0.000000	-2.322963	0.000000	0.000000	0.000000	-0.105776	0.023015	-0.147071	0.000000	0.000000	3.000000	5.000000	0.000000
1194.563632	-0.008007	0.570180	-0.057031	80.520393	28.190527	69.384392	-4.427623	0.000000	-2.322963	0.000000	0.000000	0.000000	-0.099518	0.025801	-0.161771	0.000000	0.000000	3.000000	5.000000	0.000000
1194.566965	-0.008007	0.570180	-0.057031	80.521187	28.135031	69.376045	-4.427623	0.000000	-2.322963	0.000000	0.000000	0.000000	-0.099518	0.025801	-0.161771	0.000000	0.000000	3.000000	5.000000	0.000000
1194.570299	-0.008357	0.570282	-0.057553	80.521187	28.135031	69.376045	-4.427623	0.000000	-2.322963	0.000000	0.000000	0.000000	-0.105048	0.030723	-0.156513	0.000000	0.000000	3.000000	5.000000	0.000000
1194.573632	-0.008357	0.570282	-0.057553	80.521187	28.135031	69.376045	-4.427623	0.000000	-2.322963	0.000000	0.000000	0.000000	-0.105048	0.030723	-0.156513	0.000000	0.000000	3.000000	5.000000	0.000000
1194.576965	-0.008357	0.570282	-0.057553	80.522713	28.073021	69.359360	-4.415776	0.000000	-2.345404	0.000000	0.000000	0.000000	-0.105048	0.030723	-0.156513	0.000000	0.000000	3.000000	5.000000	0.000000
1194.580299	-0.008357	0.570282	-0.057553	80.522713	28.073021	69.359360	-4.415776	0.000000	-2.345404	0.000000	0.000000	0.000000	-0.105048	0.030723	-0.156513	0.000000	0.000000	3.000000	5.000000	0.000000
1194.583632	-0.008687	0.570389	-0.058099	80.522713	28.073021	69.359360	-4.415776	0.000000	-2.345404	0.000000	0.000000	0.000000	-0.098924	0.031992	-0.163865	0.000000	0.000000	3.000000	5.000000	0.000000
1194.586965	-0.008687	0.570389	-0.058099	80.518768	27.992649	69.324074	-4.415776	0.000000	-2.345404	0.000000	0.000000	0.000000	-0.098924	0.031992	-0.163865	0.000000	0.000000	3.000000	5.000000	0.000000
1194.590299	-0.009016	0.570529	-0.058609	80.518768	27.992649	69.324074	-4.415776	0.000000	-2.345404	0.000000	0.000000	0.000000	-0.098893	0.041988	-0.152995	0.000000	0.000000	3.000000	5.000000	0.000000
1194.593632	-0.009016	0.570529	-0.058609	80.518768	27.992649	69.324074	-4.415776	0.000000	-2.345404	0.000000	0.000000	0.000000	-0.098893	0.041988	-0.152995	0.000000	0.000000	3.000000	5.000000	0.000000
1194.596965	-0.009016	0.570529	-0.058609	80.517921	27.886253	69.255486	-4.403906	0.000000	-2.367618	0.000000	0.000000	0.000000	-0.098893	0.041988	-0.152995	0.000000	0.000000	3.000000	5.000000	0.000000
1194.600299	-0.009016	0.570529	-0.058609	80.517921	27.886253	69.255486	-4.403906	0.000000	-2.367618	0.000000	0.000000	0.000000	-0.098893	0.041988	-0.152995	0.000000	0.000000	3.000000	5.000000	0.000000
1194.603632	-0.009346	0.570664	-0.059095	80.517921	27.886253	69.255486	-4.403906	0.000000	-2.367618	0.000000	0.000000	0.000000	-0.098805	0.040359	-0.145763	0.000000	0.000000	3.000000	5.000000	0.000000
1194.606965	-0.009346	0.570664	-0.059095	80.518150	27.746138	69.135841	-4.403906	0.000000	-2.367618	0.000000	0.000000	0.000000	-0.098805	0.040359	-0.145763	0.000000	0.000000	3.000000	5.000000	0.000000
1194.610299	-0.009617	0.570819	-0.059586	80.518150	27.746138	69.135841	-4.403906	0.000000	-2.367618	0.000000	0.000000	0.000000	-0.081525	0.046711	-0.147331	0.000000	0.000000	3.000000	5.000000	0.000000
1194.613632	-0.009617	0.570819	-0.059586	80.518150	27.746138	69.135841	-4.403906	0.000000	-2.367618	0.000000	0.000000	0.000000	-0.081525	0.046711	-0.147331	0.000000	0.000000	3.000000	5.000000	0.000000
1194.616965	-0.009617	0.570819	-0.059586	80.525269	27.549789	68.940956	-4.392931	0.000000	-2.387919	0.000000	0.000000	0.000000	-0.081525	0.046711	-0.147331	0.000000	0.000000	3.000000	5.000000	0.000000
1194.620299	-0.009617	0.570819	-0.059586	80.525269	27.549789	68.940956	-4.392931	0.000000	-2.387919	0.000000	0.000000	0.000000	-0.081525	0.046711	-0.147331	0.000000	0.000000	3.000000	5.000000	0.000000
1194.623632	-0.009871	0.570987	-0.060034	80.525269	27.549789	68.940956	-4.392931	0.000000	-2.387919	0.000000	0.000000	0.000000	-0.075979	0.050194	-0.134436	0.000000	0.000000	3.000000	5.000000	0.000000
1194.626965	-0.009871	0.570987	-0.060034	80.534088	27.307310	68.686218	-4.392931	0.000000	-2.387919	0.000000	0.000000	0.000000	-0.075979	0.050194	-0.134436	0.000000	0.000000	3.000000	5.000000	0.000000
1194.630299	-0.010086	0.571132	-0.060475	80.534088	27.307310	68.686218	-4.392931	0.000000	-2.387919	0.000000	0.000000	0.000000	-0.064550	0.043506	-0.132368	0.000000	0.000000	3.000000	5.000000	0.000000
1194.633632	-0.010086	0.571132	-0.060475	80.534088	27.307310	68.686218	-4.392931	0.000000	-2.387919	0.000000	0.000000	0.000000	-0.064550	0.043506	-0.132368	0.000000	0.000000	3.000000	5.000000	0.000000
1194.636965	-0.010086	0.571132	-0.060475	80.552734	27.048021	68.398605	-4.382286	0.000000	-2.407399	0.000000	0.000000	0.000000	-0.064550	0.043506	-0.132368	0.000000	0.000000	3.000000	5.000000	0.000000
1194.640299	-0.010086	0.571132	-0.060475	80.552734	27.048021	68.398605	-4.382286	0.000000	-2.407399	0.000000	0.000000	0.000000	-0.064550	0.043506	-0.132368	0.000000	0.000000	3.000000	5.000000	0.000000
1194.643632	-0.010282	0.571254	-0.060910	80.552734	27.048021	68.398605	-4.382286	0.000000	-2.407399	0.000000	0.000000	0.000000	-0.058804	0.036860	-0.130421	0.000000	0.000000	3.000000	5.000000	0.000000
1194.646965	-0.010282	0.571254	-0.060910	80.580948	26.703781	67.999779	-4.382286	0.000000	-2.407399	0.000000	0.000000	0.000000	-0.058804	0.036860	-0.130421	0.000000	0.000000	3.000000	5.000000	0.000000
1194.650299	-0.010282	0.571254	-0.060910	80.580948	26.703781	67.999779	-4.382286	0.000000	-2.407399	0.000000	0.000000	0.000000	-0.058804	0.036860	-0.130421	0.000000	0.000000	3.000000	5.000000	0.000000
1194.653632	-0.010282	0.571254	-0.060910	80.580948	26.703781	67.999779	-4.382286	0.000000	-2.407399	0.000000	0.000000	0.000000	-0.058804	0.036860	-0.130421	0.000000	0.000000	3.000000	5.000000	0.000000
1194.656965	-0.010655	0.571472	-0.061749	80.615990	26.323090	67.556480	-4.376797	0.000000	-2.417364	0.000000	0.000000	0.000000	-0.111817	0.065430	-0.251629	0.000000	0.000000	3.000000	5.000000	0.000000
1194.660299	-0.010655	0.571472	-0.061749	80.615990	26.323090	67.556480	-4.376797	0.000000	-2.417364	0.000000	0.000000	0.000000	-0.000000	0.000002	0.000000	0.000000	0.000000	3.000000	5.000000	0.000000
1194.663632	-0.010655	0.571472	-0.061749	80.615990	26.323090	67.556480	-4.376797	0.000000	-2.417364	0.000000	0.000000	0.000000	-0.000000	0.000002	0.000000	0.000000	0.000000	3.000000	5.000000	0.000000
1194.666965	-0.010655	0.571472	-0.061749	80.648209	25.993006	67.179314	-4.366186	0.000000	-2.436477	0.000000	0.000000	0.000000	-0.000000	0.000002	0.000000	0.000000	0.000000	3.000000	5.000000	0.000000
1194.670299	-0.010655	0.571472	-0.061749	80.648209	25.993006	67.179314	-4.366186	0.000000	-2.436477	0.000000	0.000000	0.000000	-0.000000	0.000002	0.000000	0.000000	0.000000	3.000000	5.000000	0.000000
1194.673632	-0.010868	0.571555	-0.062197	80.648209	25.993006	67.179314	-4.366186	0.000000	-2.436477	0.000000	0.000000	0.000000	-0.063932	0.024868	-0.134357	0.000000	0.000000	3.000000	5.000000	0.000000
1194.676965	-0.010868	0.571555	-0.062197	80.666847	25.855604	67.042160	-4.366186	0.000000	-2.436477	0.000000	0.000000	0.000000	-0.063932	0.024868	-0.134357	0.000000	0.000000	3.000000	5.000000	0.000000
1194.680299	-0.011078	0.571613	-0.062731	80.666847	25.855604	67.042160	-4.366186	0.000000	-2.436477	0.000000	0.000000	0.000000	-0.063058	0.017280	-0.160123	0.000000	0.000000	3.000000	5.000000	0.000000
1194.683632	-0.011078	0.571613	-0.062731	80.666847	25.855604	67.042160	-4.366186	0.000000	-2.436477	0.000000	0.000000	0.000000	-0.063058	0.017280	-0.160123	0.000000	0.000000	3.000000	5.000000	0.000000
1194.686965	-0.011078	0.571613	-0.062731	80.671692	25.847357	67.068611	-4.353698	0.000000	-2.458723	0.000000	0.000000	0.000000	-0.063058	0.017280	-0.160123	0.000000	0.000000	3.000000	5.000000	0.000000
1194.690299	-0.011078	0.571613	-0.062731	80.671692	25.847357	67.068611	-4.353698	0.000000	-2.458723	0.000000	0.000000	0.000000	-0.063058	0.017280	-0.160123	0.000000	0.000000	3.000000	5.000000	0.000000
1194.693632	-0.011286	0.571679	-0.063314	80.671692	25.847357	67.068611	-4.353698	0.000000	-2.458723	0.000000	0.000000	0.000000	-0.062453	0.019837	-0.174918	0.000000	0.000000	3.000000	5.000000	0.000000
1194.696965	-0.011286	0.571679	-0.063314	80.677238	25.832315	67.086441	-4.353698	0.000000	-2.458723	0.000000	0.000000	0.000000	-0.062453	0.019837	-0.174918	0.000000	0.000000	3.000000	5.000000	0.000000
1194.700299	-0.011494	0.571745	-0.063897	80.677238	25.832315	67.086441	-4.353698	0.000000	-2.458723	0.000000	0.000000	0.000000	-0.062254	0.019654	-0.174988	0.000000	0.000000	3.000000	5.000000	0.000000
1194.703632	-0.011494	0.571745	-0.063897	80.677238	25.832315	67.086441	-4.353698	0.000000	-2.458723	0.000000	0.000000	0.000000	-0.062254	0.019654	-0.174988	0.000000	0.000000	3.000000	5.000000	0.000000
1194.706965	-0.011494	0.571745	-0.063897	80.680038	25.816637	67.095367	-4.338090	0.000000	-2.486156	0.000000	0.000000	0.000000	-0.062254	0.019654	-0.174988	0.000000	0.000000	3.000000	5.000000	0.000000
1194.710299	-0.011494	0.571745	-0.063897	80.680038	25.816637	67.095367	-4.338090	0.000000	-2.486156	0.000000	0.000000	0.000000	-0.062254	0.019654	-0.174988	0.000000	0.000000	3.000000	5.000000	0.000000
1194.713632	-0.011644	0.571835	-0.064510	80.680038	25.816637	67.095367	-4.338090	0.000000	-2.486156	0.000000	0.000000	0.000000	-0.045002	0.027248	-0.183806	0.000000	0.000000	3.000000	5.000000	0.000000
1194.716965	-0.011644	0.571835	-0.064510	80.682808	25.803715	67.104317	-4.338090	0.000000	-2.486156	0.000000	0.000000	0.000000	-0.045002	0.027248	-0.183806	0.000000	0.000000	3.000000	5.000000	0.000000
1194.720299	-0.011757	0.571921	-0.065097	80.682808	25.803715	67.104317	-4.338090	0.000000	-2.486156	0.000000	0.000000	0.000000	-0.033899	0.025668	-0.176158	0.000000	0.000000	3.000000	5.000000	0.000000
1194.723632	-0.011757	0.571921	-0.065097	80.682808	25.803715	67.104317	-4.338090	0.000000	-2.486156	0.000000	0.000000	0.000000	-0.033899	0.025668	-0.176158	0.000000	0.000000	3.000000	5.000000	0.000000
1194.726965	-0.011757	0.571921	-0.065097	80.685562	25.796238	67.113281	-4.320485	0.000000	-2.516627	0.000000	0.000000	0.000000	-0.033899	0.025668	-0.176158	0.000000	0.000000	3.000000	5.000000	0.000000
1194.730299	-0.011757	0.571921	-0.065097	80.685562	25.796238	67.113281	-4.320485	0.000000	-2.516627	0.000000	0.000000	0.000000	-0.033899	0.025668	-0.176158	0.000000	0.000000	3.000000	5.000000	0.000000
1194.733632	-0.011850	0.572010	-0.065708	80.685562	25.796238	67.113281	-4.320485	0.000000	-2.516627	0.000000	0.000000	0.000000	-0.027982	0.026797	-0.183409	0.000000	0.000000	3.000000	5.000000	0.000000
1194.736965	-0.011850	0.572010	-0.065708	80.688354	25.788702	67.122185	-4.320485	0.000000	-2.516627	0.000000	0.000000	0.000000	-0.027982	0.026797	-0.183409	0.000000	0.000000	3.000000	5.000000	0.000000
1194.740299	-0.011944	0.572094	-0.066295	80.688354	25.788702	67.122185	-4.320485	0.000000	-2.516627	0.000000	0.000000	0.000000	-0.028102	0.025224	-0.176083	0.000000	0.000000	3.000000	5.000000	0.000000
1194.743632	-0.011944	0.572094	-0.066295	80.688354	25.788702	67.122185	-4.320485	0.000000	-2.516627	0.000000	0.000000	0.000000	-0.028102	0.025224	-0.176083	0.000000	0.000000	3.000000	5.000000	0.000000
1194.746965	-0.011944	0.572094	-0.066295	80.691162	25.781237	67.131157	-4.302163	0.000000	-2.547822	0.000000	0.000000	0.000000	-0.028102	0.025224	-0.176083	0.000000	0.000000	3.000000	5.000000	0.000000
1194.750299	-0.011944	0.572094	-0.066295	80.691162	25.781237	67.131157	-4.302163	0.000000	-2.547822	0.000000	0.000000	0.000000	-0.028102	0.025224	-0.176083	0.000000	0.000000	3.000000	5.000000	0.000000
1194.753632	-0.012055	0.572182	-0.066907	80.691162	25.781237	67.131157	-4.302163	0.000000	-2.547822	0.000000	0.000000	0.000000	-0.033331	0.026324	-0.183676	0.000000	0.000000	3.000000	5.000000	0.000000
1194.756965	-0.012055	0.572182	-0.066907	80.691139	25.759474	67.131142	-4.302163	0.000000	-2.547822	0.000000	0.000000	0.000000	-0.033331	0.026324	-0.183676	0.000000	0.000000	3.000000	5.000000	0.000000
1194.760299	-0.012183	0.572273	-0.067545	80.691139	25.759474	67.131142	-4.302163	0.000000	-2.547822	0.000000	0.000000	0.000000	-0.038527	0.027396	-0.191279	0.000000	0.000000	3.000000	5.000000	0.000000
1194.763632	-0.012183	0.572273	-0.067545	80.691139	25.759474	67.131142	-4.302163	0.000000	-2.547822	0.000000	0.000000	0.000000	-0.038527	0.027396	-0.191279	0.000000	0.000000	3.000000	5.000000	0.000000
1194.766965	-0.012183	0.572273	-0.067545	80.693886	25.746534	67.140076	-4.283499	0.000000	-2.579076	0.000000	0.000000	0.000000	-0.038527	0.027396	-0.191279	0.000000	0.000000	3.000000	5.000000	0.000000
1194.770299	-0.012183	0.572273	-0.067545	80.693886	25.746534	67.140076	-4.283499	0.000000	-2.579076	0.000000	0.000000	0.000000	-0.038527	0.027396	-0.191279	0.000000	0.000000	3.000000	5.000000	0.000000
1194.773632	-0.012292	0.572385	-0.068188	80.693886	25.746534	67.140076	-4.283499	0.000000	-2.579076	0.000000	0.000000	0.000000	-0.032781	0.033528	-0.193043	0.000000	0.000000	3.000000	5.000000	0.000000
1194.776965	-0.012292	0.572385	-0.068188	80.695953	25.745865	67.157654	-4.283499	0.000000	-2.579076	0.000000	0.000000	0.000000	-0.032781	0.033528	-0.193043	0.000000	0.000000	3.000000	5.000000	0.000000
1194.780299	-0.012399	0.572487	-0.068900	80.695953	25.745865	67.157654	-4.283499	0.000000	-2.579076	0.000000	0.000000	0.000000	-0.032005	0.030689	-0.213357	0.000000	0.000000	3.000000	5.000000	0.000000
1194.783632	-0.012399	0.572487	-0.068900	80.695953	25.745865	67.157654	-4.283499	0.000000	-2.579076	0.000000	0.000000	0.000000	-0.032005	0.030689	-0.213357	0.000000	0.000000	3.000000	5.000000	0.000000
1194.786965	-0.012399	0.572487	-0.068900	80.698738	25.738413	67.166656	-4.262839	0.000000	-2.613082	0.000000	0.000000	0.000000	-0.032005	0.030689	-0.213357	0.000000	0.000000	3.000000	5.000000	0.000000
1194.790299	-0.012399	0.572487	-0.068900	80.698738	25.738413	67.166656	-4.262839	0.000000	-2.613082	0.000000	0.000000	0.000000	-0.032005	0.030689	-0.213357	0.000000	0.000000	3.000000	5.000000	0.000000
1194.793632	-0.012487	0.572589	-0.069610	80.698738	25.738413	67.166656	-4.262839	0.000000	-2.613082	0.000000	0.000000	0.000000	-0.026343	0.030381	-0.213239	0.000000	0.000000	3.000000	5.000000	0.000000
1194.796965	-0.012487	0.572589	-0.069610	80.698021	25.734375	67.175316	-4.262839	0.000000	-2.613082	0.000000	0.000000	0.000000	-0.026343	0.030381	-0.213239	0.000000	0.000000	3.000000	5.000000	0.000000
1194.800299	-0.012519	0.572710	-0.070326	80.698021	25.734375	67.175316	-4.262839	0.000000	-2.613082	0.000000	0.000000	0.000000	-0.009630	0.036421	-0.214658	0.000000	0.000000	3.000000	5.000000	0.000000
1194.803632	-0.012519	0.572710	-0.070326	80.698021	25.734375	67.175316	-4.262839	0.000000	-2.613082	0.000000	0.000000	0.000000	-0.009630	0.036421	-0.214658	0.000000	0.000000	3.000000	5.000000	0.000000
1194.806965	-0.012519	0.572710	-0.070326	80.695213	25.720074	67.166328	-4.239964	0.000000	-2.650037	0.000000	0.000000	0.000000	-0.009630	0.036421	-0.214658	0.000000	0.000000	3.000000	5.000000	0.000000
1194.810299	-0.012519	0.572710	-0.070326	80.695213	25.720074	67.166328	-4.239964	0.000000	-2.650037	0.000000	0.000000	0.000000	-0.009630	0.036421	-0.214658	0.000000	0.000000	3.000000	5.000000	0.000000
1194.813632	-0.012533	0.572847	-0.071023	80.695213	25.720074	67.166328	-4.239964	0.000000	-2.650037	0.000000	0.000000	0.000000	-0.004246	0.041158	-0.209043	0.000000	0.000000	3.000000	5.000000	0.000000
1194.816965	-0.012533	0.572847	-0.071023	80.688965	25.709204	67.157036	-4.239964	0.000000	-2.650037	0.000000	0.000000	0.000000	-0.004246	0.041158	-0.209043	0.000000	0.000000	3.000000	5.000000	0.000000
1194.820299	-0.012510	0.573005	-0.071725	80.688965	25.709204	67.157036	-4.239964	0.000000	-2.650037	0.000000	0.000000	0.000000	0.006836	0.047145	-0.210640	0.000000	0.000000	3.000000	5.000000	0.000000
1194.823632	-0.012510	0.573005	-0.071725	80.688965	25.709204	67.157036	-4.239964	0.000000	-2.650037	0.000000	0.000000	0.000000	0.006836	0.047145	-0.210640	0.000000	0.000000	3.000000	5.000000	0.000000
1194.826965	-0.012510	0.573005	-0.071725	80.683395	25.694241	67.139122	-4.216144	0.000000	-2.687774	0.000000	0.000000	0.000000	0.006836	0.047145	-0.210640	0.000000	0.000000	3.000000	5.000000	0.000000
1194.830299	-0.012510	0.573005	-0.071725	80.683395	25.694241	67.139122	-4.216144	0.000000	-2.687774	0.000000	0.000000	0.000000	0.006836	0.047145	-0.210640	0.000000	0.000000	3.000000	5.000000	0.000000
1194.833632	-0.012471	0.573152	-0.072377	80.683395	25.694241	67.139122	-4.216144	0.000000	-2.687774	0.000000	0.000000	0.000000	0.011839	0.044340	-0.195742	0.000000	0.000000	3.000000	5.000000	0.000000
1194.836965	-0.012471	0.573152	-0.072377	80.677849	25.679342	67.121254	-4.216144	0.000000	-2.687774	0.000000	0.000000	0.000000	0.011839	0.044340	-0.195742	0.000000	0.000000	3.000000	5.000000	0.000000
1194.840299	-0.012413	0.573299	-0.073029	80.677849	25.679342	67.121254	-4.216144	0.000000	-2.687774	0.000000	0.000000	0.000000	0.017293	0.044031	-0.195619	0.000000	0.000000	3.000000	5.000000	0.000000
1194.843632	-0.012413	0.573299	-0.073029	80.677849	25.679342	67.121254	-4.216144	0.000000	-2.687774	0.000000	0.000000	0.000000	0.017293	0.044031	-0.195619	0.000000	0.000000	3.000000	5.000000	0.000000
1194.846965	-0.012413	0.573299	-0.073029	80.675087	25.675987	67.112358	-4.192886	0.000000	-2.723914	0.000000	0.000000	0.000000	0.017293	0.044031	-0.195619	0.000000	0.000000	3.000000	5.000000	0.000000
1194.850299	-0.012413	0.573299	-0.073029	80.675087	25.675987	67.112358	-4.192886	0.000000	-2.723914	0.000000	0.000000	0.000000	0.017293	0.044031	-0.195619	0.000000	0.000000	3.000000	5.000000	0.000000
1194.853632	-0.012374	0.573424	-0.073676	80.675087	25.675987	67.112358	-4.192886	0.000000	-2.723914	0.000000	0.000000	0.000000	0.011734	0.037452	-0.193947	0.000000	0.000000	3.000000	5.000000	0.000000
1194.856965	-0.012374	0.573424	-0.073676	80.672287	25.667162	67.103409	-4.192886	0.000000	-2.723914	0.000000	0.000000	0.000000	0.011734	0.037452	-0.193947	0.000000	0.000000	3.000000	5.000000	0.000000
1194.860299	-0.012355	0.573540	-0.074274	80.672287	25.667162	67.103409	-4.192886	0.000000	-2.723914	0.000000	0.000000	0.000000	0.005788	0.034780	-0.179380	0.000000	0.000000	3.000000	5.000000	0.000000
1194.863632	-0.012355	0.573540	-0.074274	80.672287	25.667162	67.103409	-4.192886	0.000000	-2.723914	0.000000	0.000000	0.000000	0.005788	0.034780	-0.179380	0.000000	0.000000	3.000000	5.000000	0.000000
1194.866965	-0.012355	0.573540	-0.074274	80.675064	25.673254	67.112335	-4.171004	0.000000	-2.757304	0.000000	0.000000	0.000000	0.005788	0.034780	-0.179380	0.000000	0.000000	3.000000	5.000000	0.000000
1194.870299	-0.012355	0.573540	-0.074274	80.675064	25.673254	67.112335	-4.171004	0.000000	-2.757304	0.000000	0.000000	0.000000	0.005788	0.034780	-0.179380	0.000000	0.000000	3.000000	5.000000	0.000000
1194.873632	-0.012352	0.573604	-0.074927	80.675064	25.673254	67.112335	-4.171004	0.000000	-2.757304	0.000000	0.000000	0.000000	0.000876	0.019245	-0.196065	0.000000	0.000000	3.000000	5.000000	0.000000
1194.876965	-0.012352	0.573604	-0.074927	80.680611	25.690886	67.130196	-4.171004	0.000000	-2.757304	0.000000	0.000000	0.000000	0.000876	0.019245	-0.196065	0.000000	0.000000	3.000000	5.000000	0.000000
1194.880299	-0.012332	0.573680	-0.075537	80.680611	25.690886	67.130196	-4.171004	0.000000	-2.757304	0.000000	0.000000	0.000000	0.005914	0.022911	-0.183042	0.000000	0.000000	3.000000	5.000000	0.000000
1194.883632	-0.012332	0.573680	-0.075537	80.680611	25.690886	67.130196	-4.171004	0.000000	-2.757304	0.000000	0.000000	0.000000	0.005914	0.022911	-0.183042	0.000000	0.000000	3.000000	5.000000	0.000000
1194.886965	-0.012332	0.573680	-0.075537	80.686180	25.708551	67.148102	-4.149148	0.000000	-2.790085	0.000000	0.000000	0.000000	0.005914	0.022911	-0.183042	0.000000	0.000000	3.000000	5.000000	0.000000
1194.890299	-0.012332	0.573680	-0.075537	80.686180	25.708551	67.148102	-4.149148	0.000000	-2.790085	0.000000	0.000000	0.000000	0.005914	0.022911	-0.183042	0.000000	0.000000	3.000000	5.000000	0.000000
1194.893632	-0.012311	0.573722	-0.076184	80.686180	25.708551	67.148102	-4.149148	0.000000	-2.790085	0.000000	0.000000	0.000000	0.006270	0.012511	-0.194063	0.000000	0.000000	3.000000	5.000000	0.000000
1194.896965	-0.012311	0.573722	-0.076184	80.691734	25.726208	67.166008	-4.149148	0.000000	-2.790085	0.000000	0.000000	0.000000	0.006270	0.012511	-0.194063	0.000000	0.000000	3.000000	5.000000	0.000000
1194.900299	-0.012292	0.573797	-0.076795	80.691734	25.726208	67.166008	-4.149148	0.000000	-2.790085	0.000000	0.000000	0.000000	0.005916	0.022443	-0.183115	0.000000	0.000000	3.000000	5.000000	0.000000
1194.903632	-0.012292	0.573797	-0.076795	80.691734	25.726208	67.166008	-4.149148	0.000000	-2.790085	0.000000	0.000000	0.000000	0.005916	0.022443	-0.183115	0.000000	0.000000	3.000000	5.000000	0.000000
1194.906965	-0.012292	0.573797	-0.076795	80.691734	25.728907	67.165977	-4.127158	0.000000	-2.822511	0.000000	0.000000	0.000000	0.005916	0.022443	-0.183115	0.000000	0.000000	3.000000	5.000000	0.000000
1194.910299	-0.012292	0.573797	-0.076795	80.691734	25.728907	67.165977	-4.127158	0.000000	-2.822511	0.000000	0.000000	0.000000	0.005916	0.022443	-0.183115	0.000000	0.000000	3.000000	5.000000	0.000000
1194.913632	-0.012254	0.573888	-0.077386	80.691734	25.728907	67.165977	-4.127158	0.000000	-2.822511	0.000000	0.000000	0.000000	0.011149	0.027321	-0.177485	0.000000	0.000000	3.000000	5.000000	0.000000
1194.916965	-0.012254	0.573888	-0.077386	80.691711	25.734358	67.165993	-4.127158	0.000000	-2.822511	0.000000	0.000000	0.000000	0.011149	0.027321	-0.177485	0.000000	0.000000	3.000000	5.000000	0.000000
1194.920299	-0.012202	0.573967	-0.077903	80.691711	25.734358	67.165993	-4.127158	0.000000	-2.822511	0.000000	0.000000	0.000000	0.015819	0.023711	-0.155135	0.000000	0.000000	3.000000	5.000000	0.000000
1194.923632	-0.012202	0.573967	-0.077903	80.691711	25.734358	67.165993	-4.127158	0.000000	-2.822511	0.000000	0.000000	0.000000	0.015819	0.023711	-0.155135	0.000000	0.000000	3.000000	5.000000	0.000000
1194.926965	-0.012202	0.573967	-0.077903	80.691711	25.739822	67.166000	-4.107095	0.000000	-2.851625	0.000000	0.000000	0.000000	0.015819	0.023711	-0.155135	0.000000	0.000000	3.000000	5.000000	0.000000
1194.930299	-0.012202	0.573967	-0.077903	80.691711	25.739822	67.166000	-4.107095	0.000000	-2.851625	0.000000	0.000000	0.000000	0.015819	0.023711	-0.155135	0.000000	0.000000	3.000000	5.000000	0.000000
1194.933632	-0.012149	0.574045	-0.078421	80.691711	25.739822	67.166000	-4.107095	0.000000	-2.851625	0.000000	0.000000	0.000000	0.015791	0.023529	-0.155164	0.000000	0.000000	3.000000	5.000000	0.000000
1194.936965	-0.012149	0.574045	-0.078421	80.694496	25.751369	67.174950	-4.107095	0.000000	-2.851625	0.000000	0.000000	0.000000	0.015791	0.023529	-0.155164	0.000000	0.000000	3.000000	5.000000	0.000000
1194.940299	-0.012149	0.574045	-0.078421	80.694496	25.751369	67.174950	-4.107095	0.000000	-2.851625	0.000000	0.000000	0.000000	0.015791	0.023529	-0.155164	0.000000	0.000000	3.000000	5.000000	0.000000
1194.943632	-0.012149	0.574045	-0.078421	80.694496	25.751369	67.174950	-4.107095	0.000000	-2.851625	0.000000	0.000000	0.000000	0.015791	0.023529	-0.155164	0.000000	0.000000	3.000000	5.000000	0.000000
1194.946965	-0.012065	0.574127	-0.079363	80.700035	25.771799	67.192886	-4.097594	0.000000	-2.865261	0.000000	0.000000	0.000000	0.025223	0.024625	-0.282610	0.000000	0.000000	3.000000	5.000000	0.000000
1194.950299	-0.012065	0.574127	-0.079363	80.700035	25.771799	67.192886	-4.097594	0.000000	-2.865261	0.000000	0.000000	0.000000	-0.000000	0.000002	0.000001	0.000000	0.000000	3.000000	5.000000	0.000000
1194.953632	-0.012065	0.574127	-0.079363	80.700035	25.771799	67.192886	-4.097594	0.000000	-2.865261	0.000000	0.000000	0.000000	-0.000000	0.000002	0.000001	0.000000	0.000000	3.000000	5.000000	0.000000
1194.956965	-0.012065	0.574127	-0.079363	80.711128	25.809982	67.228828	-4.080407	0.000000	-2.889684	0.000000	0.000000	0.000000	-0.000000	0.000002	0.000001	0.000000	0.000000	3.000000	5.000000	0.000000
1194.960299	-0.012065	0.574127	-0.079363	80.711128	25.809982	67.228828	-4.080407	0.000000	-2.889684	0.000000	0.000000	0.000000	-0.000000	0.000002	0.000001	0.000000	0.000000	3.000000	5.000000	0.000000
1194.963632	-0.012049	0.574122	-0.079856	80.711128	25.809982	67.228828	-4.080407	0.000000	-2.889684	0.000000	0.000000	0.000000	0.004723	-0.001701	-0.147918	0.000000	0.000000	3.000000	5.000000	0.000000
1194.966965	-0.012049	0.574122	-0.079856	80.718735	25.840767	67.264511	-4.080407	0.000000	-2.889684	0.000000	0.000000	0.000000	0.004723	-0.001701	-0.147918	0.000000	0.000000	3.000000	5.000000	0.000000
1194.970299	-0.012049	0.574122	-0.079856	80.718735	25.840767	67.264511	-4.080407	0.000000	-2.889684	0.000000	0.000000	0.000000	0.004723	-0.001701	-0.147918	0.000000	0.000000	3.000000	5.000000	0.000000
1194.973632	-0.012049	0.574122	-0.079856	80.718735	25.840767	67.264511	-4.080407	0.000000	-2.889684	0.000000	0.000000	0.000000	0.004723	-0.001701	-0.147918	0.000000	0.000000	3.000000	5.000000	0.000000
1194.976965	-0.012054	0.574126	-0.080825	80.725449	25.914663	67.352486	-4.071747	0.000000	-2.901874	0.000000	0.000000	0.000000	-0.001447	0.001353	-0.290748	0.000000	0.000000	3.000000	5.000000	0.000000
1194.980299	-0.012054	0.574126	-0.080825	80.725449	25.914663	67.352486	-4.071747	0.000000	-2.901874	0.000000	0.000000	0.000000	-0.000000	-0.000006	-0.000001	0.000000	0.000000	3.000000	5.000000	0.000000
1194.983632	-0.012054	0.574126	-0.080825	80.725449	25.914663	67.352486	-4.071747	0.000000	-2.901874	0.000000	0.000000	0.000000	-0.000000	-0.000006	-0.000001	0.000000	0.000000	3.000000	5.000000	0.000000
1194.986965	-0.012054	0.574126	-0.080825	80.724159	26.027424	67.491867	-4.055163	0.000000	-2.925004	0.000000	0.000000	0.000000	-0.000000	-0.000006	-0.000001	0.000000	0.000000	3.000000	5.000000	0.000000
1194.990299	-0.012054	0.574126	-0.080825	80.724159	26.027424	67.491867	-4.055163	0.000000	-2.925004	0.000000	0.000000	0.000000	-0.000000	-0.000006	-0.000001	0.000000	0.000000	3.000000	5.000000	0.000000
1194.993632	-0.012055	0.574123	-0.081344	80.724159	26.027424	67.491867	-4.055163	0.000000	-2.925004	0.000000	0.000000	0.000000	-0.000376	-0.000976	-0.155567	0.000000	0.000000	3.000000	5.000000	0.000000
1194.996965	-0.012055	0.574123	-0.081344	80.716789	26.236197	67.743713	-4.055163	0.000000	-2.925004	0.000000	0.000000	0.000000	-0.000376	-0.000976	-0.155567	0.000000	0.000000	3.000000	5.000000	0.000000
1195.000299	-0.012021	0.574140	-0.081867	80.716789	26.236197	67.743713	-4.055163	0.000000	-2.925004	0.000000	0.000000	0.000000	0.010392	0.005079	-0.157161	0.000000	0.000000	3.000000	5.000000	0.000000
1195.003632	-0.012021	0.574140	-0.081867	80.716789	26.236197	67.743713	-4.055163	0.000000	-2.925004	0.000000	0.000000	0.000000	0.010392	0.005079	-0.157161	0.000000	0.000000	3.000000	5.000000	0.000000
1195.006965	-0.012021	0.574140	-0.081867	80.703522	26.462505	68.020241	-4.036850	0.000000	-2.950228	0.000000	0.000000	0.000000	0.010392	0.005079	-0.157161	0.000000	0.000000	3.000000	5.000000	0.000000
1195.010299	-0.012021	0.574140	-0.081867	80.703522	26.462505	68.020241	-4.036850	0.000000	-2.950228	0.000000	0.000000	0.000000	0.010392	0.005079	-0.157161	0.000000	0.000000	3.000000	5.000000	0.000000
1195.013632	-0.011986	0.574156	-0.082391	80.703522	26.462505	68.020241	-4.036850	0.000000	-2.950228	0.000000	0.000000	0.000000	0.010377	0.004908	-0.157186	0.000000	0.000000	3.000000	5.000000	0.000000
1195.016965	-0.011986	0.574156	-0.082391	80.694618	26.650381	68.244766	-4.036850	0.000000	-2.950228	0.000000	0.000000	0.000000	0.010377	0.004908	-0.157186	0.000000	0.000000	3.000000	5.000000	0.000000
1195.020299	-0.011934	0.574172	-0.082915	80.694618	26.650381	68.244766	-4.036850	0.000000	-2.950228	0.000000	0.000000	0.000000	0.015693	0.004787	-0.157040	0.000000	0.000000	3.000000	5.000000	0.000000
1195.023632	-0.011934	0.574172	-0.082915	80.694618	26.650381	68.244766	-4.036850	0.000000	-2.950228	0.000000	0.000000	0.000000	0.015693	0.004787	-0.157040	0.000000	0.000000	3.000000	5.000000	0.000000
1195.026965	-0.011934	0.574172	-0.082915	80.695854	26.777075	68.392784	-4.017770	0.000000	-2.976159	0.000000	0.000000	0.000000	0.015693	0.004787	-0.157040	0.000000	0.000000	3.000000	5.000000	0.000000
1195.030299	-0.011934	0.574172	-0.082915	80.695854	26.777075	68.392784	-4.017770	0.000000	-2.976159	0.000000	0.000000	0.000000	0.015693	0.004787	-0.157040	0.000000	0.000000	3.000000	5.000000	0.000000
1195.033632	-0.011899	0.574167	-0.083433	80.695854	26.777075	68.392784	-4.017770	0.000000	-2.976159	0.000000	0.000000	0.000000	0.010280	-0.001506	-0.155320	0.000000	0.000000	3.000000	5.000000	0.000000
1195.036965	-0.011899	0.574167	-0.083433	80.704086	26.807268	68.420616	-4.017770	0.000000	-2.976159	0.000000	0.000000	0.000000	0.010280	-0.001506	-0.155320	0.000000	0.000000	3.000000	5.000000	0.000000
1195.040299	-0.011864	0.574165	-0.083975	80.704086	26.807268	68.420616	-4.017770	0.000000	-2.976159	0.000000	0.000000	0.000000	0.010502	-0.000590	-0.162758	0.000000	0.000000	3.000000	5.000000	0.000000
1195.043632	-0.011864	0.574165	-0.083975	80.704086	26.807268	68.420616	-4.017770	0.000000	-2.976159	0.000000	0.000000	0.000000	0.010502	-0.000590	-0.162758	0.000000	0.000000	3.000000	5.000000	0.000000
1195.046965	-0.011864	0.574165	-0.083975	80.715073	26.849394	68.457802	-3.998683	0.000000	-3.001755	0.000000	0.000000	0.000000	0.010502	-0.000590	-0.162758	0.000000	0.000000	3.000000	5.000000	0.000000
1195.050299	-0.011864	0.574165	-0.083975	80.715073	26.849394	68.457802	-3.998683	0.000000	-3.001755	0.000000	0.000000	0.000000	0.010502	-0.000590	-0.162758	0.000000	0.000000	3.000000	5.000000	0.000000
1195.053632	-0.011812	0.574180	-0.084499	80.715073	26.849394	68.457802	-3.998683	0.000000	-3.001755	0.000000	0.000000	0.000000	0.015620	0.004340	-0.157113	0.000000	0.000000	3.000000	5.000000	0.000000
1195.056965	-0.011812	0.574180	-0.084499	80.723312	26.882389	68.485710	-3.998683	0.000000	-3.001755	0.000000	0.000000	0.000000	0.015620	0.004340	-0.157113	0.000000	0.000000	3.000000	5.000000	0.000000
1195.060299	-0.011762	0.574187	-0.084973	80.723312	26.882389	68.485710	-3.998683	0.000000	-3.001755	0.000000	0.000000	0.000000	0.015122	0.002173	-0.142301	0.000000	0.000000	3.000000	5.000000	0.000000
1195.063632	-0.011762	0.574187	-0.084973	80.723312	26.882389	68.485710	-3.998683	0.000000	-3.001755	0.000000	0.000000	0.000000	0.015122	0.002173	-0.142301	0.000000	0.000000	3.000000	5.000000	0.000000
1195.066965	-0.011762	0.574187	-0.084973	80.731529	26.912748	68.513718	-3.980227	0.000000	-3.026184	0.000000	0.000000	0.000000	0.015122	0.002173	-0.142301	0.000000	0.000000	3.000000	5.000000	0.000000
1195.070299	-0.011762	0.574187	-0.084973	80.731529	26.912748	68.513718	-3.980227	0.000000	-3.026184	0.000000	0.000000	0.000000	0.015122	0.002173	-0.142301	0.000000	0.000000	3.000000	5.000000	0.000000
1195.073632	-0.011728	0.574197	-0.085473	80.731529	26.912748	68.513718	-3.980227	0.000000	-3.026184	0.000000	0.000000	0.000000	0.010036	0.003050	-0.149907	0.000000	0.000000	3.000000	5.000000	0.000000
1195.076965	-0.011728	0.574197	-0.085473	80.739807	26.943161	68.541779	-3.980227	0.000000	-3.026184	0.000000	0.000000	0.000000	0.010036	0.003050	-0.149907	0.000000	0.000000	3.000000	5.000000	0.000000
1195.080299	-0.011695	0.574207	-0.085973	80.739807	26.943161	68.541779	-3.980227	0.000000	-3.026184	0.000000	0.000000	0.000000	0.010022	0.002940	-0.149929	0.000000	0.000000	3.000000	5.000000	0.000000
1195.083632	-0.011695	0.574207	-0.085973	80.739807	26.943161	68.541779	-3.980227	0.000000	-3.026184	0.000000	0.000000	0.000000	0.010022	0.002940	-0.149929	0.000000	0.000000	3.000000	5.000000	0.000000
1195.086965	-0.011695	0.574207	-0.085973	80.747253	26.980333	68.578415	-3.962207	0.000000	-3.049740	0.000000	0.000000	0.000000	0.010022	0.002940	-0.149929	0.000000	0.000000	3.000000	5.000000	0.000000
1195.090299	-0.011695	0.574207	-0.085973	80.747253	26.980333	68.578415	-3.962207	0.000000	-3.049740	0.000000	0.000000	0.000000	0.010022	0.002940	-0.149929	0.000000	0.000000	3.000000	5.000000	0.000000
1195.093632	-0.011663	0.574213	-0.086448	80.747253	26.980333	68.578415	-3.962207	0.000000	-3.049740	0.000000	0.000000	0.000000	0.009775	0.001820	-0.142528	0.000000	0.000000	3.000000	5.000000	0.000000
1195.096965	-0.011663	0.574213	-0.086448	80.755455	27.008108	68.606537	-3.962207	0.000000	-3.049740	0.000000	0.000000	0.000000	0.009775	0.001820	-0.142528	0.000000	0.000000	3.000000	5.000000	0.000000
1195.100299	-0.011663	0.574213	-0.086448	80.755455	27.008108	68.606537	-3.962207	0.000000	-3.049740	0.000000	0.000000	0.000000	0.009775	0.001820	-0.142528	0.000000	0.000000	3.000000	5.000000	0.000000
1195.103632	-0.011663	0.574213	-0.086448	80.755455	27.008108	68.606537	-3.962207	0.000000	-3.049740	0.000000	0.000000	0.000000	0.009775	0.001820	-0.142528	0.000000	0.000000	3.000000	5.000000	0.000000
1195.106965	-0.011614	0.574227	-0.087423	80.762947	27.045416	68.643318	-3.953631	0.000000	-3.060849	0.000000	0.000000	0.000000	0.014479	0.004244	-0.292700	0.000000	0.000000	3.000000	5.000000	0.000000
1195.110299	-0.011614	0.574227	-0.087423	80.762947	27.045416	68.643318	-3.953631	0.000000	-3.060849	0.000000	0.000000	0.000000	-0.000000	0.000006	0.000000	0.000000	0.000000	3.000000	5.000000	0.000000
1195.113632	-0.011614	0.574227	-0.087423	80.762947	27.045416	68.643318	-3.953631	0.000000	-3.060849	0.000000	0.000000	0.000000	-0.000000	0.000006	0.000000	0.000000	0.000000	3.000000	5.000000	0.000000
1195.116965	-0.011614	0.574227	-0.087423	80.771164	27.076021	68.671577	-3.936275	0.000000	-3.083138	0.000000	0.000000	0.000000	-0.000000	0.000006	0.000000	0.000000	0.000000	3.000000	5.000000	0.000000
1195.120299	-0.011614	0.574227	-0.087423	80.771164	27.076021	68.671577	-3.936275	0.000000	-3.083138	0.000000	0.000000	0.000000	-0.000000	0.000006	0.000000	0.000000	0.000000	3.000000	5.000000	0.000000
1195.123632	-0.011582	0.574232	-0.087899	80.771164	27.076021	68.671577	-3.936275	0.000000	-3.083138	0.000000	0.000000	0.000000	0.009743	0.001471	-0.142582	0.000000	0.000000	3.000000	5.000000	0.000000
1195.126965	-0.011582	0.574232	-0.087899	80.779404	27.106663	68.699867	-3.936275	0.000000	-3.083138	0.000000	0.000000	0.000000	0.009743	0.001471	-0.142582	0.000000	0.000000	3.000000	5.000000	0.000000
1195.130299	-0.011582	0.574232	-0.087899	80.779404	27.106663	68.699867	-3.936275	0.000000	-3.083138	0.000000	0.000000	0.000000	0.009743	0.001471	-0.142582	0.000000	0.000000	3.000000	5.000000	0.000000
1195.133632	-0.011582	0.574232	-0.087899	80.779404	27.106663	68.699867	-3.936275	0.000000	-3.083138	0.000000	0.000000	0.000000	0.009743	0.001471	-0.142582	0.000000	0.000000	3.000000	5.000000	0.000000
1195.136965	-0.011534	0.574204	-0.088862	80.790367	27.143997	68.737679	-3.927703	0.000000	-3.094050	0.000000	0.000000	0.000000	0.014313	-0.008528	-0.288982	0.000000	0.000000	3.000000	5.000000	0.000000
1195.140299	-0.011534	0.574204	-0.088862	80.790367	27.143997	68.737679	-3.927703	0.000000	-3.094050	0.000000	0.000000	0.000000	-0.000000	0.000002	-0.000000	0.000000	0.000000	3.000000	5.000000	0.000000
1195.143632	-0.011534	0.574204	-0.088862	80.790367	27.143997	68.737679	-3.927703	0.000000	-3.094050	0.000000	0.000000	0.000000	-0.000000	0.000002	-0.000000	0.000000	0.000000	3.000000	5.000000	0.000000
1195.146965	-0.011534	0.574204	-0.088862	80.804031	27.190758	68.785057	-3.910586	0.000000	-3.115657	0.000000	0.000000	0.000000	-0.000000	0.000002	-0.000000	0.000000	0.000000	3.000000	5.000000	0.000000
1195.150299	-0.011534	0.574204	-0.088862	80.804031	27.190758	68.785057	-3.910586	0.000000	-3.115657	0.000000	0.000000	0.000000	-0.000000	0.000002	-0.000000	0.000000	0.000000	3.000000	5.000000	0.000000
1195.153632	-0.011535	0.574174	-0.089375	80.804031	27.190758	68.785057	-3.910586	0.000000	-3.115657	0.000000	0.000000	0.000000	-0.000421	-0.009025	-0.153992	0.000000	0.000000	3.000000	5.000000	0.000000
1195.156965	-0.011535	0.574174	-0.089375	80.820480	27.244389	68.842140	-3.910586	0.000000	-3.115657	0.000000	0.000000	0.000000	-0.000421	-0.009025	-0.153992	0.000000	0.000000	3.000000	5.000000	0.000000
1195.160299	-0.011519	0.574126	-0.089906	80.820480	27.244389	68.842140	-3.910586	0.000000	-3.115657	0.000000	0.000000	0.000000	0.004998	-0.014204	-0.159361	0.000000	0.000000	3.000000	5.000000	0.000000
1195.163632	-0.011519	0.574126	-0.089906	80.820480	27.244389	68.842140	-3.910586	0.000000	-3.115657	0.000000	0.000000	0.000000	0.004998	-0.014204	-0.159361	0.000000	0.000000	3.000000	5.000000	0.000000
1195.166965	-0.011519	0.574126	-0.089906	80.841591	27.323849	68.927116	-3.892545	0.000000	-3.138166	0.000000	0.000000	0.000000	0.004998	-0.014204	-0.159361	0.000000	0.000000	3.000000	5.000000	0.000000
1195.170299	-0.011519	0.574126	-0.089906	80.841591	27.323849	68.927116	-3.892545	0.000000	-3.138166	0.000000	0.000000	0.000000	0.004998	-0.014204	-0.159361	0.000000	0.000000	3.000000	5.000000	0.000000
1195.173632	-0.011518	0.574045	-0.090475	80.841591	27.323849	68.927116	-3.892545	0.000000	-3.138166	0.000000	0.000000	0.000000	0.000122	-0.024451	-0.170581	0.000000	0.000000	3.000000	5.000000	0.000000
1195.176965	-0.011518	0.574045	-0.090475	80.865440	27.415913	69.022087	-3.892545	0.000000	-3.138166	0.000000	0.000000	0.000000	0.000122	-0.024451	-0.170581	0.000000	0.000000	3.000000	5.000000	0.000000
1195.180299	-0.011498	0.573955	-0.091136	80.865440	27.415913	69.022087	-3.892545	0.000000	-3.138166	0.000000	0.000000	0.000000	0.006227	-0.026814	-0.198261	0.000000	0.000000	3.000000	5.000000	0.000000
1195.183632	-0.011498	0.573955	-0.091136	80.865440	27.415913	69.022087	-3.892545	0.000000	-3.138166	0.000000	0.000000	0.000000	0.006227	-0.026814	-0.198261	0.000000	0.000000	3.000000	5.000000	0.000000
1195.186965	-0.011498	0.573955	-0.091136	80.889259	27.505747	69.117569	-3.871309	0.000000	-3.164327	0.000000	0.000000	0.000000	0.006227	-0.026814	-0.198261	0.000000	0.000000	3.000000	5.000000	0.000000
1195.190299	-0.011498	0.573955	-0.091136	80.889259	27.505747	69.117569	-3.871309	0.000000	-3.164327	0.000000	0.000000	0.000000	0.006227	-0.026814	-0.198261	0.000000	0.000000	3.000000	5.000000	0.000000
1195.193632	-0.011493	0.573869	-0.091822	80.889259	27.505747	69.117569	-3.871309	0.000000	-3.164327	0.000000	0.000000	0.000000	0.001259	-0.026011	-0.205899	0.000000	0.000000	3.000000	5.000000	0.000000
1195.196965	-0.011493	0.573869	-0.091822	80.914986	27.612455	69.231850	-3.871309	0.000000	-3.164327	0.000000	0.000000	0.000000	0.001259	-0.026011	-0.205899	0.000000	0.000000	3.000000	5.000000	0.000000
1195.200299	-0.011487	0.573771	-0.092577	80.914986	27.612455	69.231850	-3.871309	0.000000	-3.164327	0.000000	0.000000	0.000000	0.001922	-0.029382	-0.226331	0.000000	0.000000	3.000000	5.000000	0.000000
1195.203632	-0.011487	0.573771	-0.092577	80.914986	27.612455	69.231850	-3.871309	0.000000	-3.164327	0.000000	0.000000	0.000000	0.001922	-0.029382	-0.226331	0.000000	0.000000	3.000000	5.000000	0.000000
1195.206965	-0.011487	0.573771	-0.092577	80.940697	27.722588	69.346832	-3.846688	0.000000	-3.194213	0.000000	0.000000	0.000000	0.001922	-0.029382	-0.226331	0.000000	0.000000	3.000000	5.000000	0.000000
1195.210299	-0.011487	0.573771	-0.092577	80.940697	27.722588	69.346832	-3.846688	0.000000	-3.194213	0.000000	0.000000	0.000000	0.001922	-0.029382	-0.226331	0.000000	0.000000	3.000000	5.000000	0.000000
1195.213632	-0.011463	0.573672	-0.093331	80.940697	27.722588	69.346832	-3.846688	0.000000	-3.194213	0.000000	0.000000	0.000000	0.007127	-0.029574	-0.226224	0.000000	0.000000	3.000000	5.000000	0.000000
1195.216965	-0.011463	0.573672	-0.093331	80.964432	27.819401	69.443840	-3.846688	0.000000	-3.194213	0.000000	0.000000	0.000000	0.007127	-0.029574	-0.226224	0.000000	0.000000	3.000000	5.000000	0.000000
1195.220299	-0.011424	0.573587	-0.094041	80.964432	27.819401	69.443840	-3.846688	0.000000	-3.194213	0.000000	0.000000	0.000000	0.011892	-0.025615	-0.213148	0.000000	0.000000	3.000000	5.000000	0.000000
1195.223632	-0.011424	0.573587	-0.094041	80.964432	27.819401	69.443840	-3.846688	0.000000	-3.194213	0.000000	0.000000	0.000000	0.011892	-0.025615	-0.213148	0.000000	0.000000	3.000000	5.000000	0.000000
1195.226965	-0.011424	0.573587	-0.094041	80.986267	27.910873	69.540878	-3.820993	0.000000	-3.224905	0.000000	0.000000	0.000000	0.011892	-0.025615	-0.213148	0.000000	0.000000	3.000000	5.000000	0.000000
1195.230299	-0.011424	0.573587	-0.094041	80.986267	27.910873	69.540878	-3.820993	0.000000	-3.224905	0.000000	0.000000	0.000000	0.011892	-0.025615	-0.213148	0.000000	0.000000	3.000000	5.000000	0.000000
1195.233632	-0.011367	0.573501	-0.094751	80.986267	27.910873	69.540878	-3.820993	0.000000	-3.224905	0.000000	0.000000	0.000000	0.017034	-0.025772	-0.213036	0.000000	0.000000	3.000000	5.000000	0.000000
1195.236965	-0.011367	0.573501	-0.094751	80.998596	27.951258	69.577316	-3.820993	0.000000	-3.224905	0.000000	0.000000	0.000000	0.017034	-0.025772	-0.213036	0.000000	0.000000	3.000000	5.000000	0.000000
1195.240299	-0.011314	0.573436	-0.095326	80.998596	27.951258	69.577316	-3.820993	0.000000	-3.224905	0.000000	0.000000	0.000000	0.015719	-0.019396	-0.172268	0.000000	0.000000	3.000000	5.000000	0.000000
1195.243632	-0.011314	0.573436	-0.095326	80.998596	27.951258	69.577316	-3.820993	0.000000	-3.224905	0.000000	0.000000	0.000000	0.015719	-0.019396	-0.172268	0.000000	0.000000	3.000000	5.000000	0.000000
1195.246965	-0.011314	0.573436	-0.095326	80.984871	27.871437	69.499931	-3.797747	0.000000	-3.252248	0.000000	0.000000	0.000000	0.015719	-0.019396	-0.172268	0.000000	0.000000	3.000000	5.000000	0.000000
1195.250299	-0.011314	0.573436	-0.095326	80.984871	27.871437	69.499931	-3.797747	0.000000	-3.252248	0.000000	0.000000	0.000000	0.015719	-0.019396	-0.172268	0.000000	0.000000	3.000000	5.000000	0.000000
1195.253632	-0.011298	0.573365	-0.095851	80.984871	27.871437	69.499931	-3.797747	0.000000	-3.252248	0.000000	0.000000	0.000000	0.004932	-0.021253	-0.157743	0.000000	0.000000	3.000000	5.000000	0.000000
1195.256965	-0.011298	0.573365	-0.095851	80.946655	27.682802	69.312408	-3.797747	0.000000	-3.252248	0.000000	0.000000	0.000000	0.004932	-0.021253	-0.157743	0.000000	0.000000	3.000000	5.000000	0.000000
1195.260299	-0.011298	0.573365	-0.095851	80.946655	27.682802	69.312408	-3.797747	0.000000	-3.252248	0.000000	0.000000	0.000000	0.004932	-0.021253	-0.157743	0.000000	0.000000	3.000000	5.000000	0.000000
1195.263632	-0.011298	0.573365	-0.095851	80.946655	27.682802	69.312408	-3.797747	0.000000	-3.252248	0.000000	0.000000	0.000000	0.004932	-0.021253	-0.157743	0.000000	0.000000	3.000000	5.000000	0.000000
1195.266965	-0.011275	0.573244	-0.096600	80.893250	27.422501	69.059517	-3.788652	0.000000	-3.262838	0.000000	0.000000	0.000000	0.007021	-0.036302	-0.224552	0.000000	0.000000	3.000000	5.000000	0.000000
1195.270299	-0.011275	0.573244	-0.096600	80.893250	27.422501	69.059517	-3.788652	0.000000	-3.262838	0.000000	0.000000	0.000000	-0.000000	-0.000002	0.000000	0.000000	0.000000	3.000000	5.000000	0.000000
1195.273632	-0.011275	0.573244	-0.096600	80.893250	27.422501	69.059517	-3.788652	0.000000	-3.262838	0.000000	0.000000	0.000000	-0.000000	-0.000002	0.000000	0.000000	0.000000	3.000000	5.000000	0.000000
1195.276965	-0.011275	0.573244	-0.096600	80.836914	27.158442	68.800018	-3.775726	0.000000	-3.277788	0.000000	0.000000	0.000000	-0.000000	-0.000002	0.000000	0.000000	0.000000	3.000000	5.000000	0.000000
1195.280299	-0.011275	0.573244	-0.096600	80.836914	27.158442	68.800018	-3.775726	0.000000	-3.277788	0.000000	0.000000	0.000000	-0.000000	-0.000002	0.000000	0.000000	0.000000	3.000000	5.000000	0.000000
1195.283632	-0.011266	0.573164	-0.096884	80.836914	27.158442	68.800018	-3.775726	0.000000	-3.277788	0.000000	0.000000	0.000000	0.002667	-0.024191	-0.085311	0.000000	0.000000	3.000000	5.000000	0.000000
1195.286965	-0.011266	0.573164	-0.096884	80.786118	26.919674	68.568207	-3.775726	0.000000	-3.277788	0.000000	0.000000	0.000000	0.002667	-0.024191	-0.085311	0.000000	0.000000	3.000000	5.000000	0.000000
1195.290299	-0.011266	0.573164	-0.096884	80.786118	26.919674	68.568207	-3.775726	0.000000	-3.277788	0.000000	0.000000	0.000000	0.002667	-0.024191	-0.085311	0.000000	0.000000	3.000000	5.000000	0.000000
1195.293632	-0.011266	0.573164	-0.096884	80.786118	26.919674	68.568207	-3.775726	0.000000	-3.277788	0.000000	0.000000	0.000000	0.002667	-0.024191	-0.085311	0.000000	0.000000	3.000000	5.000000	0.000000
1195.296965	-0.011326	0.573041	-0.097133	80.734306	26.677021	68.337723	-3.770822	0.000000	-3.283429	0.000000	0.000000	0.000000	-0.018194	-0.036875	-0.074729	0.000000	0.000000	3.000000	5.000000	0.000000
1195.300299	-0.011326	0.573041	-0.097133	80.734306	26.677021	68.337723	-3.770822	0.000000	-3.283429	0.000000	0.000000	0.000000	-0.018194	-0.036875	-0.074729	0.000000	0.000000	3.000000	5.000000	0.000000
1195.303632	-0.011326	0.573041	-0.097133	80.734306	26.677021	68.337723	-3.770822	0.000000	-3.283429	0.000000	0.000000	0.000000	-0.018194	-0.036875	-0.074729	0.000000	0.000000	3.000000	5.000000	0.000000
1195.306965	-0.011326	0.573041	-0.097133	80.686348	26.462032	68.131393	-3.767530	0.000000	-3.287206	0.000000	0.000000	0.000000	-0.018194	-0.036875	-0.074729	0.000000	0.000000	3.000000	5.000000	0.000000
1195.310299	-0.011379	0.572979	-0.097091	80.686348	26.462032	68.131393	-3.767530	0.000000	-3.287206	0.000000	0.000000	0.000000	-0.015798	-0.018570	0.012646	0.000000	0.000000	3.000000	5.000000	0.000000
1195.313632	-0.011379	0.572979	-0.097091	80.686348	26.462032	68.131393	-3.767530	0.000000	-3.287206	0.000000	0.000000	0.000000	-0.015798	-0.018570	0.012646	0.000000	0.000000	3.000000	5.000000	0.000000
1195.316965	-0.011379	0.572979	-0.097091	80.655548	26.318655	67.998451	-3.769006	0.000000	-3.285512	0.000000	0.000000	0.000000	-0.015798	-0.018570	0.012646	0.000000	0.000000	3.000000	5.000000	0.000000
1195.320299	-0.011379	0.572979	-0.097091	80.655548	26.318655	67.998451	-3.769006	0.000000	-3.285512	0.000000	0.000000	0.000000	-0.015798	-0.018570	0.012646	0.000000	0.000000	3.000000	5.000000	0.000000
1195.323632	-0.011418	0.572942	-0.096937	80.655548	26.318655	67.998451	-3.769006	0.000000	-3.285512	0.000000	0.000000	0.000000	-0.011731	-0.011106	0.046206	0.000000	0.000000	3.000000	5.000000	0.000000
1195.326965	-0.011418	0.572942	-0.096937	80.638313	26.243734	67.927208	-3.769006	0.000000	-3.285512	0.000000	0.000000	0.000000	-0.011731	-0.011106	0.046206	0.000000	0.000000	3.000000	5.000000	0.000000
1195.330299	-0.011418	0.572942	-0.096937	80.638313	26.243734	67.927208	-3.769006	0.000000	-3.285512	0.000000	0.000000	0.000000	-0.011731	-0.011106	0.046206	0.000000	0.000000	3.000000	5.000000	0.000000
1195.333632	-0.011418	0.572942	-0.096937	80.638313	26.243734	67.927208	-3.769006	0.000000	-3.285512	0.000000	0.000000	0.000000	-0.011731	-0.011106	0.046206	0.000000	0.000000	3.000000	5.000000	0.000000
1195.336965	-0.011452	0.572901	-0.096423	80.635567	26.234831	67.918182	-3.772159	0.000000	-3.281892	0.000000	0.000000	0.000000	-0.010028	-0.012416	0.154152	0.000000	0.000000	3.000000	5.000000	0.000000
1195.340299	-0.011452	0.572901	-0.096423	80.635567	26.234831	67.918182	-3.772159	0.000000	-3.281892	0.000000	0.000000	0.000000	-0.010028	-0.012416	0.154152	0.000000	0.000000	3.000000	5.000000	0.000000
1195.343632	-0.011452	0.572901	-0.096423	80.635567	26.234831	67.918182	-3.772159	0.000000	-3.281892	0.000000	0.000000	0.000000	-0.010028	-0.012416	0.154152	0.000000	0.000000	3.000000	5.000000	0.000000
1195.346965	-0.011452	0.572901	-0.096423	80.630028	26.216974	67.900078	-3.781266	0.000000	-3.271395	0.000000	0.000000	0.000000	-0.010028	-0.012416	0.154152	0.000000	0.000000	3.000000	5.000000	0.000000
1195.350299	-0.011462	0.572899	-0.096089	80.630028	26.216974	67.900078	-3.781266	0.000000	-3.271395	0.000000	0.000000	0.000000	-0.003185	-0.000464	0.100338	0.000000	0.000000	3.000000	5.000000	0.000000
1195.353632	-0.011462	0.572899	-0.096089	80.630028	26.216974	67.900078	-3.781266	0.000000	-3.271395	0.000000	0.000000	0.000000	-0.003185	-0.000464	0.100338	0.000000	0.000000	3.000000	5.000000	0.000000
1195.356965	-0.011462	0.572899	-0.096089	80.621742	26.190258	67.873001	-3.787037	0.000000	-3.264713	0.000000	0.000000	0.000000	-0.003185	-0.000464	0.100338	0.000000	0.000000	3.000000	5.000000	0.000000
1195.360299	-0.011462	0.572899	-0.096089	80.621742	26.190258	67.873001	-3.787037	0.000000	-3.264713	0.000000	0.000000	0.000000	-0.003185	-0.000464	0.100338	0.000000	0.000000	3.000000	5.000000	0.000000
1195.363632	-0.011474	0.572911	-0.095711	80.621742	26.190258	67.873001	-3.787037	0.000000	-3.264713	0.000000	0.000000	0.000000	-0.003597	0.003626	0.113307	0.000000	0.000000	3.000000	5.000000	0.000000
1195.366965	-0.011474	0.572911	-0.095711	80.610703	26.154684	67.836945	-3.787037	0.000000	-3.264713	0.000000	0.000000	0.000000	-0.003597	0.003626	0.113307	0.000000	0.000000	3.000000	5.000000	0.000000
1195.370299	-0.011487	0.572957	-0.095297	80.610703	26.154684	67.836945	-3.787037	0.000000	-3.264713	0.000000	0.000000	0.000000	-0.003948	0.013638	0.124379	0.000000	0.000000	3.000000	5.000000	0.000000
1195.373632	-0.011487	0.572957	-0.095297	80.610703	26.154684	67.836945	-3.787037	0.000000	-3.264713	0.000000	0.000000	0.000000	-0.003948	0.013638	0.124379	0.000000	0.000000	3.000000	5.000000	0.000000
1195.376965	-0.011487	0.572957	-0.095297	80.588539	26.086544	67.765129	-3.800727	0.000000	-3.248765	0.000000	0.000000	0.000000	-0.003948	0.013638	0.124379	0.000000	0.000000	3.000000	5.000000	0.000000
1195.380299	-0.011487	0.572957	-0.095297	80.588539	26.086544	67.765129	-3.800727	0.000000	-3.248765	0.000000	0.000000	0.000000	-0.003948	0.013638	0.124379	0.000000	0.000000	3.000000	5.000000	0.000000
1195.383632	-0.011467	0.573035	-0.094844	80.588539	26.086544	67.765129	-3.800727	0.000000	-3.248765	0.000000	0.000000	0.000000	0.006022	0.023670	0.135768	0.000000	0.000000	3.000000	5.000000	0.000000
1195.386965	-0.011467	0.573035	-0.094844	80.566437	26.024179	67.693626	-3.800727	0.000000	-3.248765	0.000000	0.000000	0.000000	0.006022	0.023670	0.135768	0.000000	0.000000	3.000000	5.000000	0.000000
1195.390299	-0.011433	0.573159	-0.094286	80.566437	26.024179	67.693626	-3.800727	0.000000	-3.248765	0.000000	0.000000	0.000000	0.010223	0.036964	0.167385	0.000000	0.000000	3.000000	5.000000	0.000000
1195.393632	-0.011433	0.573159	-0.094286	80.566437	26.024179	67.693626	-3.800727	0.000000	-3.248765	0.000000	0.000000	0.000000	0.010223	0.036964	0.167385	0.000000	0.000000	3.000000	5.000000	0.000000
1195.396965	-0.011433	0.573159	-0.094286	80.533195	25.932594	67.587006	-3.816992	0.000000	-3.229640	0.000000	0.000000	0.000000	0.010223	0.036964	0.167385	0.000000	0.000000	3.000000	5.000000	0.000000
1195.400299	-0.011433	0.573159	-0.094286	80.533195	25.932594	67.587006	-3.816992	0.000000	-3.229640	0.000000	0.000000	0.000000	0.010223	0.036964	0.167385	0.000000	0.000000	3.000000	5.000000	0.000000
1195.403632	-0.011367	0.573292	-0.093659	80.533195	25.932594	67.587006	-3.816992	0.000000	-3.229640	0.000000	0.000000	0.000000	0.019986	0.040121	0.188072	0.000000	0.000000	3.000000	5.000000	0.000000
1195.406965	-0.011367	0.573292	-0.093659	80.499947	25.844477	67.481133	-3.816992	0.000000	-3.229640	0.000000	0.000000	0.000000	0.019986	0.040121	0.188072	0.000000	0.000000	3.000000	5.000000	0.000000
1195.410299	-0.011303	0.573434	-0.092940	80.499947	25.844477	67.481133	-3.816992	0.000000	-3.229640	0.000000	0.000000	0.000000	0.019213	0.042348	0.215849	0.000000	0.000000	3.000000	5.000000	0.000000
1195.413632	-0.011303	0.573434	-0.092940	80.499947	25.844477	67.481133	-3.816992	0.000000	-3.229640	0.000000	0.000000	0.000000	0.019213	0.042348	0.215849	0.000000	0.000000	3.000000	5.000000	0.000000
1195.416965	-0.011303	0.573434	-0.092940	80.461082	25.734447	67.358528	-3.837924	0.000000	-3.204737	0.000000	0.000000	0.000000	0.019213	0.042348	0.215849	0.000000	0.000000	3.000000	5.000000	0.000000
1195.420299	-0.011303	0.573434	-0.092940	80.461082	25.734447	67.358528	-3.837924	0.000000	-3.204737	0.000000	0.000000	0.000000	0.019213	0.042348	0.215849	0.000000	0.000000	3.000000	5.000000	0.000000
1195.423632	-0.011258	0.573602	-0.092134	80.461082	25.734447	67.358528	-3.837924	0.000000	-3.204737	0.000000	0.000000	0.000000	0.013321	0.050487	0.241544	0.000000	0.000000	3.000000	5.000000	0.000000
1195.426965	-0.011258	0.573602	-0.092134	80.424942	25.631191	67.253517	-3.837924	0.000000	-3.204737	0.000000	0.000000	0.000000	0.013321	0.050487	0.241544	0.000000	0.000000	3.000000	5.000000	0.000000
1195.430299	-0.011234	0.573757	-0.091231	80.424942	25.631191	67.253517	-3.837924	0.000000	-3.204737	0.000000	0.000000	0.000000	0.007292	0.046626	0.271026	0.000000	0.000000	3.000000	5.000000	0.000000
1195.433632	-0.011234	0.573757	-0.091231	80.424942	25.631191	67.253517	-3.837924	0.000000	-3.204737	0.000000	0.000000	0.000000	0.007292	0.046626	0.271026	0.000000	0.000000	3.000000	5.000000	0.000000
1195.436965	-0.011234	0.573757	-0.091231	80.386032	25.517607	67.132797	-3.866009	0.000000	-3.170800	0.000000	0.000000	0.000000	0.007292	0.046626	0.271026	0.000000	0.000000	3.000000	5.000000	0.000000
1195.440299	-0.011234	0.573757	-0.091231	80.386032	25.517607	67.132797	-3.866009	0.000000	-3.170800	0.000000	0.000000	0.000000	0.007292	0.046626	0.271026	0.000000	0.000000	3.000000	5.000000	0.000000
1195.443632	-0.011211	0.573886	-0.090272	80.386032	25.517607	67.132797	-3.866009	0.000000	-3.170800	0.000000	0.000000	0.000000	0.006859	0.038462	0.287709	0.000000	0.000000	3.000000	5.000000	0.000000
1195.446965	-0.011211	0.573886	-0.090272	80.346992	25.442083	67.054840	-3.866009	0.000000	-3.170800	0.000000	0.000000	0.000000	0.006859	0.038462	0.287709	0.000000	0.000000	3.000000	5.000000	0.000000
1195.450299	-0.011207	0.574006	-0.089264	80.346992	25.442083	67.054840	-3.866009	0.000000	-3.170800	0.000000	0.000000	0.000000	0.001253	0.036254	0.302313	0.000000	0.000000	3.000000	5.000000	0.000000
1195.453632	-0.011207	0.574006	-0.089264	80.346992	25.442083	67.054840	-3.866009	0.000000	-3.170800	0.000000	0.000000	0.000000	0.001253	0.036254	0.302313	0.000000	0.000000	3.000000	5.000000	0.000000
1195.456965	-0.011207	0.574006	-0.089264	80.291534	25.484371	67.126495	-3.899227	0.000000	-3.129861	0.000000	0.000000	0.000000	0.001253	0.036254	0.302313	0.000000	0.000000	3.000000	5.000000	0.000000
1195.460299	-0.011169	0.574140	-0.088213	80.291534	25.484371	67.126495	-3.899227	0.000000	-3.129861	0.000000	0.000000	0.000000	0.011429	0.040035	0.315474	0.000000	0.000000	3.000000	5.000000	0.000000
1195.463632	-0.011169	0.574140	-0.088213	80.291534	25.484371	67.126495	-3.899227	0.000000	-3.129861	0.000000	0.000000	0.000000	0.011429	0.040035	0.315474	0.000000	0.000000	3.000000	5.000000	0.000000
1195.466965	-0.011169	0.574140	-0.088213	80.212845	25.764585	67.501755	-3.916726	0.000000	-3.107935	0.000000	0.000000	0.000000	0.011429	0.040035	0.315474	0.000000	0.000000	3.000000	5.000000	0.000000
1195.470299	-0.011114	0.574265	-0.087111	80.212845	25.764585	67.501755	-3.916726	0.000000	-3.107935	0.000000	0.000000	0.000000	0.016376	0.037700	0.330370	0.000000	0.000000	3.000000	5.000000	0.000000
1195.473632	-0.011114	0.574265	-0.087111	80.212845	25.764585	67.501755	-3.916726	0.000000	-3.107935	0.000000	0.000000	0.000000	0.016376	0.037700	0.330370	0.000000	0.000000	3.000000	5.000000	0.000000
1195.476965	-0.011114	0.574265	-0.087111	80.101112	26.260796	68.154678	-3.934900	0.000000	-3.084893	0.000000	0.000000	0.000000	0.016376	0.037700	0.330370	0.000000	0.000000	3.000000	5.000000	0.000000
1195.480299	-0.011060	0.574403	-0.085968	80.101112	26.260796	68.154678	-3.934900	0.000000	-3.084893	0.000000	0.000000	0.000000	0.016151	0.041352	0.343178	0.000000	0.000000	3.000000	5.000000	0.000000
1195.483632	-0.011060	0.574403	-0.085968	80.101112	26.260796	68.154678	-3.934900	0.000000	-3.084893	0.000000	0.000000	0.000000	0.016151	0.041352	0.343178	0.000000	0.000000	3.000000	5.000000	0.000000
1195.486965	-0.011060	0.574403	-0.085968	79.964676	26.905260	69.009407	-3.953869	0.000000	-3.060542	0.000000	0.000000	0.000000	0.016151	0.041352	0.343178	0.000000	0.000000	3.000000	5.000000	0.000000
1195.490299	-0.010989	0.574553	-0.084780	79.964676	26.905260	69.009407	-3.953869	0.000000	-3.060542	0.000000	0.000000	0.000000	0.021239	0.044999	0.356125	0.000000	0.000000	3.000000	5.000000	0.000000
1195.493632	-0.010989	0.574553	-0.084780	79.964676	26.905260	69.009407	-3.953869	0.000000	-3.060542	0.000000	0.000000	0.000000	0.021239	0.044999	0.356125	0.000000	0.000000	3.000000	5.000000	0.000000
1195.496965	-0.010989	0.574553	-0.084780	79.810265	27.597019	69.936516	-3.973409	0.000000	-3.035131	0.000000	0.000000	0.000000	0.021239	0.044999	0.356125	0.000000	0.000000	3.000000	5.000000	0.000000
1195.500299	-0.010937	0.574715	-0.083551	79.810265	27.597019	69.936516	-3.973409	0.000000	-3.035131	0.000000	0.000000	0.000000	0.015748	0.048606	0.368732	0.000000	0.000000	3.000000	5.000000	0.000000
1195.503632	-0.010937	0.574715	-0.083551	79.810265	27.597019	69.936516	-3.973409	0.000000	-3.035131	0.000000	0.000000	0.000000	0.015748	0.048606	0.368732	0.000000	0.000000	3.000000	5.000000	0.000000
1195.506965	-0.010937	0.574715	-0.083551	79.652077	28.324814	70.909302	-3.993967	0.000000	-3.008028	0.000000	0.000000	0.000000	0.015748	0.048606	0.368732	0.000000	0.000000	3.000000	5.000000	0.000000
1195.510299	-0.010886	0.574906	-0.082261	79.652077	28.324814	70.909302	-3.993967	0.000000	-3.008028	0.000000	0.000000	0.000000	0.015393	0.057298	0.386968	0.000000	0.000000	3.000000	5.000000	0.000000
1195.513632	-0.010886	0.574906	-0.082261	79.652077	28.324814	70.909302	-3.993967	0.000000	-3.008028	0.000000	0.000000	0.000000	0.015393	0.057298	0.386968	0.000000	0.000000	3.000000	5.000000	0.000000
1195.516965	-0.010886	0.574906	-0.082261	79.510818	29.033014	71.852303	-4.015638	0.000000	-2.979036	0.000000	0.000000	0.000000	0.015393	0.057298	0.386968	0.000000	0.000000	3.000000	5.000000	0.000000
1195.520299	-0.010851	0.575079	-0.080991	79.510818	29.033014	71.852303	-4.015638	0.000000	-2.979036	0.000000	0.000000	0.000000	0.010382	0.051715	0.381145	0.000000	0.000000	3.000000	5.000000	0.000000
1195.523632	-0.010851	0.575079	-0.080991	79.510818	29.033014	71.852303	-4.015638	0.000000	-2.979036	0.000000	0.000000	0.000000	0.010382	0.051715	0.381145	0.000000	0.000000	3.000000	5.000000	0.000000
1195.526965	-0.010851	0.575079	-0.080991	79.453346	29.844709	72.842896	-4.037225	0.000000	-2.949714	0.000000	0.000000	0.000000	0.010382	0.051715	0.381145	0.000000	0.000000	3.000000	5.000000	0.000000
1195.530299	-0.010817	0.575246	-0.079696	79.453346	29.844709	72.842896	-4.037225	0.000000	-2.949714	0.000000	0.000000	0.000000	0.010319	0.050155	0.388384	0.000000	0.000000	3.000000	5.000000	0.000000
1195.533632	-0.010817	0.575246	-0.079696	79.453346	29.844709	72.842896	-4.037225	0.000000	-2.949714	0.000000	0.000000	0.000000	0.010319	0.050155	0.388384	0.000000	0.000000	3.000000	5.000000	0.000000
1195.536965	-0.010817	0.575246	-0.079696	79.513031	30.912254	74.025307	-4.059262	0.000000	-2.919314	0.000000	0.000000	0.000000	0.010319	0.050155	0.388384	0.000000	0.000000	3.000000	5.000000	0.000000
1195.540299	-0.010764	0.575411	-0.078402	79.513031	30.912254	74.025307	-4.059262	0.000000	-2.919314	0.000000	0.000000	0.000000	0.015866	0.049619	0.388357	0.000000	0.000000	3.000000	5.000000	0.000000
1195.543632	-0.010764	0.575411	-0.078402	79.513031	30.912254	74.025307	-4.059262	0.000000	-2.919314	0.000000	0.000000	0.000000	0.015866	0.049619	0.388357	0.000000	0.000000	3.000000	5.000000	0.000000
1195.546965	-0.010764	0.575411	-0.078402	79.658546	32.279152	75.466522	-4.081092	0.000000	-2.888717	0.000000	0.000000	0.000000	0.015866	0.049619	0.388357	0.000000	0.000000	3.000000	5.000000	0.000000
1195.550299	-0.010711	0.575588	-0.077065	79.658546	32.279152	75.466522	-4.081092	0.000000	-2.888717	0.000000	0.000000	0.000000	0.015693	0.053117	0.401051	0.000000	0.000000	3.000000	5.000000	0.000000
1195.553632	-0.010711	0.575588	-0.077065	79.658546	32.279152	75.466522	-4.081092	0.000000	-2.888717	0.000000	0.000000	0.000000	0.015693	0.053117	0.401051	0.000000	0.000000	3.000000	5.000000	0.000000
1195.556965	-0.010711	0.575588	-0.077065	79.820068	33.808865	77.062775	-4.103685	0.000000	-2.856530	0.000000	0.000000	0.000000	0.015693	0.053117	0.401051	0.000000	0.000000	3.000000	5.000000	0.000000
1195.560299	-0.010643	0.575811	-0.075649	79.820068	33.808865	77.062775	-4.103685	0.000000	-2.856530	0.000000	0.000000	0.000000	0.020657	0.066825	0.424796	0.000000	0.000000	3.000000	5.000000	0.000000
1195.563632	-0.010643	0.575811	-0.075649	79.820068	33.808865	77.062775	-4.103685	0.000000	-2.856530	0.000000	0.000000	0.000000	0.020657	0.066825	0.424796	0.000000	0.000000	3.000000	5.000000	0.000000
1195.566965	-0.010643	0.575811	-0.075649	79.961739	35.409252	78.730957	-4.127471	0.000000	-2.822053	0.000000	0.000000	0.000000	0.020657	0.066825	0.424796	0.000000	0.000000	3.000000	5.000000	0.000000
1195.570299	-0.010521	0.576038	-0.074140	79.961739	35.409252	78.730957	-4.127471	0.000000	-2.822053	0.000000	0.000000	0.000000	0.036507	0.068008	0.452666	0.000000	0.000000	3.000000	5.000000	0.000000
1195.573632	-0.010521	0.576038	-0.074140	79.961739	35.409252	78.730957	-4.127471	0.000000	-2.822053	0.000000	0.000000	0.000000	0.036507	0.068008	0.452666	0.000000	0.000000	3.000000	5.000000	0.000000
1195.576965	-0.010521	0.576038	-0.074140	80.079521	37.154827	80.561424	-4.152266	0.000000	-2.785442	0.000000	0.000000	0.000000	0.036507	0.068008	0.452666	0.000000	0.000000	3.000000	5.000000	0.000000
1195.580299	-0.010346	0.576327	-0.072533	80.079521	37.154827	80.561424	-4.152266	0.000000	-2.785442	0.000000	0.000000	0.000000	0.052545	0.086779	0.482023	0.000000	0.000000	3.000000	5.000000	0.000000
1195.583632	-0.010346	0.576327	-0.072533	80.079521	37.154827	80.561424	-4.152266	0.000000	-2.785442	0.000000	0.000000	0.000000	0.052545	0.086779	0.482023	0.000000	0.000000	3.000000	5.000000	0.000000
1195.586965	-0.010346	0.576327	-0.072533	80.169411	38.969147	82.471519	-4.178172	0.000000	-2.746432	0.000000	0.000000	0.000000	0.052545	0.086779	0.482023	0.000000	0.000000	3.000000	5.000000	0.000000
1195.590299	-0.010134	0.576645	-0.070866	80.169411	38.969147	82.471519	-4.178172	0.000000	-2.746432	0.000000	0.000000	0.000000	0.063624	0.095288	0.500232	0.000000	0.000000	3.000000	5.000000	0.000000
1195.593632	-0.010134	0.576645	-0.070866	80.169411	38.969147	82.471519	-4.178172	0.000000	-2.746432	0.000000	0.000000	0.000000	0.063624	0.095288	0.500232	0.000000	0.000000	3.000000	5.000000	0.000000
1195.596965	-0.010134	0.576645	-0.070866	80.247864	40.771252	84.355873	-4.204750	0.000000	-2.705564	0.000000	0.000000	0.000000	0.063624	0.095288	0.500232	0.000000	0.000000	3.000000	5.000000	0.000000
1195.600299	-0.009885	0.577008	-0.069120	80.247864	40.771252	84.355873	-4.204750	0.000000	-2.705564	0.000000	0.000000	0.000000	0.074745	0.108964	0.523796	0.000000	0.000000	3.000000	5.000000	0.000000
1195.603632	-0.009885	0.577008	-0.069120	80.247864	40.771252	84.355873	-4.204750	0.000000	-2.705564	0.000000	0.000000	0.000000	0.074745	0.108964	0.523796	0.000000	0.000000	3.000000	5.000000	0.000000
1195.606965	-0.009885	0.577008	-0.069120	80.339203	42.475811	86.085632	-4.232320	0.000000	-2.662230	0.000000	0.000000	0.000000	0.074745	0.108964	0.523796	0.000000	0.000000	3.000000	5.000000	0.000000
1195.610299	-0.009558	0.577373	-0.067398	80.339203	42.475811	86.085632	-4.232320	0.000000	-2.662230	0.000000	0.000000	0.000000	0.097937	0.109602	0.516473	0.000000	0.000000	3.000000	5.000000	0.000000
1195.613632	-0.009558	0.577373	-0.067398	80.339203	42.475811	86.085632	-4.232320	0.000000	-2.662230	0.000000	0.000000	0.000000	0.097937	0.109602	0.516473	0.000000	0.000000	3.000000	5.000000	0.000000
1195.616965	-0.009558	0.577373	-0.067398	80.473129	43.969612	87.510468	-4.258672	0.000000	-2.619869	0.000000	0.000000	0.000000	0.097937	0.109602	0.516473	0.000000	0.000000	3.000000	5.000000	0.000000
1195.620299	-0.009134	0.577728	-0.065744	80.473129	43.969612	87.510468	-4.258672	0.000000	-2.619869	0.000000	0.000000	0.000000	0.127274	0.106336	0.496424	0.000000	0.000000	3.000000	5.000000	0.000000
1195.623632	-0.009134	0.577728	-0.065744	80.473129	43.969612	87.510468	-4.258672	0.000000	-2.619869	0.000000	0.000000	0.000000	0.127274	0.106336	0.496424	0.000000	0.000000	3.000000	5.000000	0.000000
1195.626965	-0.009134	0.577728	-0.065744	80.616554	45.375294	88.810600	-4.282898	0.000000	-2.580075	0.000000	0.000000	0.000000	0.127274	0.106336	0.496424	0.000000	0.000000	3.000000	5.000000	0.000000
1195.630299	-0.008667	0.578033	-0.064169	80.616554	45.375294	88.810600	-4.282898	0.000000	-2.580075	0.000000	0.000000	0.000000	0.140174	0.091548	0.472530	0.000000	0.000000	3.000000	5.000000	0.000000
1195.633632	-0.008667	0.578033	-0.064169	80.616554	45.375294	88.810600	-4.282898	0.000000	-2.580075	0.000000	0.000000	0.000000	0.140174	0.091548	0.472530	0.000000	0.000000	3.000000	5.000000	0.000000
1195.636965	-0.008667	0.578033	-0.064169	80.738724	46.671501	90.008400	-4.305387	0.000000	-2.542369	0.000000	0.000000	0.000000	0.140174	0.091548	0.472530	0.000000	0.000000	3.000000	5.000000	0.000000
1195.640299	-0.008212	0.578314	-0.062705	80.738724	46.671501	90.008400	-4.305387	0.000000	-2.542369	0.000000	0.000000	0.000000	0.136454	0.084444	0.438951	0.000000	0.000000	3.000000	5.000000	0.000000
1195.643632	-0.008212	0.578314	-0.062705	80.738724	46.671501	90.008400	-4.305387	0.000000	-2.542369	0.000000	0.000000	0.000000	0.136454	0.084444	0.438951	0.000000	0.000000	3.000000	5.000000	0.000000
1195.646965	-0.008212	0.578314	-0.062705	80.843262	47.782757	91.022835	-4.326152	0.000000	-2.506873	0.000000	0.000000	0.000000	0.136454	0.084444	0.438951	0.000000	0.000000	3.000000	5.000000	0.000000
1195.650299	-0.007808	0.578551	-0.061348	80.843262	47.782757	91.022835	-4.326152	0.000000	-2.506873	0.000000	0.000000	0.000000	0.121234	0.070961	0.407223	0.000000	0.000000	3.000000	5.000000	0.000000
1195.653632	-0.007808	0.578551	-0.061348	80.843262	47.782757	91.022835	-4.326152	0.000000	-2.506873	0.000000	0.000000	0.000000	0.121234	0.070961	0.407223	0.000000	0.000000	3.000000	5.000000	0.000000
1195.656965	-0.007808	0.578551	-0.061348	80.918785	48.651157	91.810654	-4.345660	0.000000	-2.472901	0.000000	0.000000	0.000000	0.121234	0.070961	0.407223	0.000000	0.000000	3.000000	5.000000	0.000000
1195.660299	-0.007456	0.578799	-0.060067	80.918785	48.651157	91.810654	-4.345660	0.000000	-2.472901	0.000000	0.000000	0.000000	0.105571	0.074459	0.384393	0.000000	0.000000	3.000000	5.000000	0.000000
1195.663632	-0.007456	0.578799	-0.060067	80.918785	48.651157	91.810654	-4.345660	0.000000	-2.472901	0.000000	0.000000	0.000000	0.105571	0.074459	0.384393	0.000000	0.000000	3.000000	5.000000	0.000000
1195.666965	-0.007456	0.578799	-0.060067	80.967628	49.318535	92.418808	-4.364408	0.000000	-2.439661	0.000000	0.000000	0.000000	0.105571	0.074459	0.384393	0.000000	0.000000	3.000000	5.000000	0.000000
1195.670299	-0.007195	0.579016	-0.058849	80.967628	49.318535	92.418808	-4.364408	0.000000	-2.439661	0.000000	0.000000	0.000000	0.078261	0.065003	0.365420	0.000000	0.000000	3.000000	5.000000	0.000000
1195.673632	-0.007195	0.579016	-0.058849	80.967628	49.318535	92.418808	-4.364408	0.000000	-2.439661	0.000000	0.000000	0.000000	0.078261	0.065003	0.365420	0.000000	0.000000	3.000000	5.000000	0.000000
1195.676965	-0.007195	0.579016	-0.058849	80.991196	49.760254	92.807846	-4.382953	0.000000	-2.406186	0.000000	0.000000	0.000000	0.078261	0.065003	0.365420	0.000000	0.000000	3.000000	5.000000	0.000000
1195.680299	-0.006913	0.579279	-0.057669	80.991196	49.760254	92.807846	-4.382953	0.000000	-2.406186	0.000000	0.000000	0.000000	0.084671	0.079087	0.353883	0.000000	0.000000	3.000000	5.000000	0.000000
1195.683632	-0.006913	0.579279	-0.057669	80.991196	49.760254	92.807846	-4.382953	0.000000	-2.406186	0.000000	0.000000	0.000000	0.084671	0.079087	0.353883	0.000000	0.000000	3.000000	5.000000	0.000000
1195.686965	-0.006913	0.579279	-0.057669	80.991127	49.987553	92.975777	-4.400625	0.000000	-2.373711	0.000000	0.000000	0.000000	0.084671	0.079087	0.353883	0.000000	0.000000	3.000000	5.000000	0.000000
1195.690299	-0.006572	0.579560	-0.056471	80.991127	49.987553	92.975777	-4.400625	0.000000	-2.373711	0.000000	0.000000	0.000000	0.102242	0.084062	0.359253	0.000000	0.000000	3.000000	5.000000	0.000000
1195.693632	-0.006572	0.579560	-0.056471	80.991127	49.987553	92.975777	-4.400625	0.000000	-2.373711	0.000000	0.000000	0.000000	0.102242	0.084062	0.359253	0.000000	0.000000	3.000000	5.000000	0.000000
1195.696965	-0.006572	0.579560	-0.056471	80.975983	50.067802	92.990005	-4.418063	0.000000	-2.341094	0.000000	0.000000	0.000000	0.102242	0.084062	0.359253	0.000000	0.000000	3.000000	5.000000	0.000000
1195.700299	-0.006152	0.579883	-0.055287	80.975983	50.067802	92.990005	-4.418063	0.000000	-2.341094	0.000000	0.000000	0.000000	0.125849	0.097047	0.355262	0.000000	0.000000	3.000000	5.000000	0.000000
1195.703632	-0.006152	0.579883	-0.055287	80.975983	50.067802	92.990005	-4.418063	0.000000	-2.341094	0.000000	0.000000	0.000000	0.125849	0.097047	0.355262	0.000000	0.000000	3.000000	5.000000	0.000000
1195.706965	-0.006152	0.579883	-0.055287	80.953888	50.079109	92.907227	-4.434577	0.000000	-2.309660	0.000000	0.000000	0.000000	0.125849	0.097047	0.355262	0.000000	0.000000	3.000000	5.000000	0.000000
1195.710299	-0.005578	0.580241	-0.054067	80.953888	50.079109	92.907227	-4.434577	0.000000	-2.309660	0.000000	0.000000	0.000000	0.172402	0.107396	0.366222	0.000000	0.000000	3.000000	5.000000	0.000000
1195.713632	-0.005578	0.580241	-0.054067	80.953888	50.079109	92.907227	-4.434577	0.000000	-2.309660	0.000000	0.000000	0.000000	0.172402	0.107396	0.366222	0.000000	0.000000	3.000000	5.000000	0.000000
1195.716965	-0.005578	0.580241	-0.054067	80.941711	50.220867	92.934067	-4.450385	0.000000	-2.279052	0.000000	0.000000	0.000000	0.172402	0.107396	0.366222	0.000000	0.000000	3.000000	5.000000	0.000000
1195.720299	-0.004846	0.580621	-0.052852	80.941711	50.220867	92.934067	-4.450385	0.000000	-2.279052	0.000000	0.000000	0.000000	0.219570	0.113892	0.364225	0.000000	0.000000	3.000000	5.000000	0.000000
1195.723632	-0.004846	0.580621	-0.052852	80.941711	50.220867	92.934067	-4.450385	0.000000	-2.279052	0.000000	0.000000	0.000000	0.219570	0.113892	0.364225	0.000000	0.000000	3.000000	5.000000	0.000000
1195.726965	-0.004846	0.580621	-0.052852	80.963081	50.703331	93.282646	-4.464794	0.000000	-2.250691	0.000000	0.000000	0.000000	0.219570	0.113892	0.364225	0.000000	0.000000	3.000000	5.000000	0.000000
1195.730299	-0.004051	0.581031	-0.051696	80.963081	50.703331	93.282646	-4.464794	0.000000	-2.250691	0.000000	0.000000	0.000000	0.238410	0.123254	0.346945	0.000000	0.000000	3.000000	5.000000	0.000000
1195.733632	-0.004051	0.581031	-0.051696	80.963081	50.703331	93.282646	-4.464794	0.000000	-2.250691	0.000000	0.000000	0.000000	0.238410	0.123254	0.346945	0.000000	0.000000	3.000000	5.000000	0.000000
1195.736965	-0.004051	0.581031	-0.051696	81.013092	51.516308	93.949608	-4.477795	0.000000	-2.224716	0.000000	0.000000	0.000000	0.238410	0.123254	0.346945	0.000000	0.000000	3.000000	5.000000	0.000000
1195.740299	-0.003193	0.581434	-0.050608	81.013092	51.516308	93.949608	-4.477795	0.000000	-2.224716	0.000000	0.000000	0.000000	0.257321	0.120774	0.326255	0.000000	0.000000	3.000000	5.000000	0.000000
1195.743632	-0.003193	0.581434	-0.050608	81.013092	51.516308	93.949608	-4.477795	0.000000	-2.224716	0.000000	0.000000	0.000000	0.257321	0.120774	0.326255	0.000000	0.000000	3.000000	5.000000	0.000000
1195.746965	-0.003193	0.581434	-0.050608	81.106293	52.570148	94.825104	-4.489200	0.000000	-2.201611	0.000000	0.000000	0.000000	0.257321	0.120774	0.326255	0.000000	0.000000	3.000000	5.000000	0.000000
1195.750299	-0.002272	0.581851	-0.049597	81.106293	52.570148	94.825104	-4.489200	0.000000	-2.201611	0.000000	0.000000	0.000000	0.276251	0.125027	0.303443	0.000000	0.000000	3.000000	5.000000	0.000000
1195.753632	-0.002272	0.581851	-0.049597	81.106293	52.570148	94.825104	-4.489200	0.000000	-2.201611	0.000000	0.000000	0.000000	0.276251	0.125027	0.303443	0.000000	0.000000	3.000000	5.000000	0.000000
1195.756965	-0.002272	0.581851	-0.049597	81.252953	53.536503	95.544487	-4.498892	0.000000	-2.181736	0.000000	0.000000	0.000000	0.276251	0.125027	0.303443	0.000000	0.000000	3.000000	5.000000	0.000000
1195.760299	-0.001366	0.582247	-0.048698	81.252953	53.536503	95.544487	-4.498892	0.000000	-2.181736	0.000000	0.000000	0.000000	0.271920	0.118744	0.269824	0.000000	0.000000	3.000000	5.000000	0.000000
1195.763632	-0.001366	0.582247	-0.048698	81.252953	53.536503	95.544487	-4.498892	0.000000	-2.181736	0.000000	0.000000	0.000000	0.271920	0.118744	0.269824	0.000000	0.000000	3.000000	5.000000	0.000000
1195.766965	-0.001366	0.582247	-0.048698	81.456177	54.340157	96.041092	-4.506889	0.000000	-2.165168	0.000000	0.000000	0.000000	0.271920	0.118744	0.269824	0.000000	0.000000	3.000000	5.000000	0.000000
1195.770299	-0.000475	0.582595	-0.047879	81.456177	54.340157	96.041092	-4.506889	0.000000	-2.165168	0.000000	0.000000	0.000000	0.267318	0.104383	0.245713	0.000000	0.000000	3.000000	5.000000	0.000000
1195.773632	-0.000475	0.582595	-0.047879	81.456177	54.340157	96.041092	-4.506889	0.000000	-2.165168	0.000000	0.000000	0.000000	0.267318	0.104383	0.245713	0.000000	0.000000	3.000000	5.000000	0.000000
1195.776965	-0.000475	0.582595	-0.047879	81.680244	54.892967	96.246521	-4.513722	0.000000	-2.150887	0.000000	0.000000	0.000000	0.267318	0.104383	0.245713	0.000000	0.000000	3.000000	5.000000	0.000000
1195.780299	0.000420	0.582912	-0.047122	81.680244	54.892967	96.246521	-4.513722	0.000000	-2.150887	0.000000	0.000000	0.000000	0.268370	0.095279	0.226991	0.000000	0.000000	3.000000	5.000000	0.000000
1195.783632	0.000420	0.582912	-0.047122	81.680244	54.892967	96.246521	-4.513722	0.000000	-2.150887	0.000000	0.000000	0.000000	0.268370	0.095279	0.226991	0.000000	0.000000	3.000000	5.000000	0.000000
1195.786965	0.000420	0.582912	-0.047122	81.901413	55.345581	96.348763	-4.519528	0.000000	-2.138660	0.000000	0.000000	0.000000	0.268370	0.095279	0.226991	0.000000	0.000000	3.000000	5.000000	0.000000
1195.790299	0.001337	0.583191	-0.046494	81.901413	55.345581	96.348763	-4.519528	0.000000	-2.138660	0.000000	0.000000	0.000000	0.275087	0.083686	0.188285	0.000000	0.000000	3.000000	5.000000	0.000000
1195.793632	0.001337	0.583191	-0.046494	81.901413	55.345581	96.348763	-4.519528	0.000000	-2.138660	0.000000	0.000000	0.000000	0.275087	0.083686	0.188285	0.000000	0.000000	3.000000	5.000000	0.000000
1195.796965	0.001337	0.583191	-0.046494	82.063873	55.750443	96.458015	-4.522955	0.000000	-2.131402	0.000000	0.000000	0.000000	0.275087	0.083686	0.188285	0.000000	0.000000	3.000000	5.000000	0.000000
1195.800299	0.002295	0.583431	-0.045996	82.063873	55.750443	96.458015	-4.522955	0.000000	-2.131402	0.000000	0.000000	0.000000	0.287431	0.072071	0.149563	0.000000	0.000000	3.000000	5.000000	0.000000
1195.803632	0.002295	0.583431	-0.045996	82.063873	55.750443	96.458015	-4.522955	0.000000	-2.131402	0.000000	0.000000	0.000000	0.287431	0.072071	0.149563	0.000000	0.000000	3.000000	5.000000	0.000000
1195.806965	0.002295	0.583431	-0.045996	82.123238	56.195587	96.713509	-4.523795	0.000000	-2.129620	0.000000	0.000000	0.000000	0.287431	0.072071	0.149563	0.000000	0.000000	3.000000	5.000000	0.000000
1195.810299	0.003293	0.583646	-0.045584	82.123238	56.195587	96.713509	-4.523795	0.000000	-2.129620	0.000000	0.000000	0.000000	0.299652	0.064353	0.123443	0.000000	0.000000	3.000000	5.000000	0.000000
1195.813632	0.003293	0.583646	-0.045584	82.123238	56.195587	96.713509	-4.523795	0.000000	-2.129620	0.000000	0.000000	0.000000	0.299652	0.064353	0.123443	0.000000	0.000000	3.000000	5.000000	0.000000
1195.816965	0.003293	0.583646	-0.045584	82.130173	56.568321	96.944199	-4.522736	0.000000	-2.131868	0.000000	0.000000	0.000000	0.299652	0.064353	0.123443	0.000000	0.000000	3.000000	5.000000	0.000000
1195.820299	0.004274	0.583852	-0.045242	82.130173	56.568321	96.944199	-4.522736	0.000000	-2.131868	0.000000	0.000000	0.000000	0.294178	0.061942	0.102728	0.000000	0.000000	3.000000	5.000000	0.000000
1195.823632	0.004274	0.583852	-0.045242	82.130173	56.568321	96.944199	-4.522736	0.000000	-2.131868	0.000000	0.000000	0.000000	0.294178	0.061942	0.102728	0.000000	0.000000	3.000000	5.000000	0.000000
1195.826965	0.004274	0.583852	-0.045242	82.127953	56.748222	96.986130	-4.520552	0.000000	-2.136496	0.000000	0.000000	0.000000	0.294178	0.061942	0.102728	0.000000	0.000000	3.000000	5.000000	0.000000
1195.830299	0.005236	0.584033	-0.044986	82.127953	56.748222	96.986130	-4.520552	0.000000	-2.136496	0.000000	0.000000	0.000000	0.288479	0.054200	0.076792	0.000000	0.000000	3.000000	5.000000	0.000000
1195.833632	0.005236	0.584033	-0.044986	82.127953	56.748222	96.986130	-4.520552	0.000000	-2.136496	0.000000	0.000000	0.000000	0.288479	0.054200	0.076792	0.000000	0.000000	3.000000	5.000000	0.000000
1195.836965	0.005236	0.584033	-0.044986	82.114273	56.745644	96.861626	-4.516890	0.000000	-2.144226	0.000000	0.000000	0.000000	0.288479	0.054200	0.076792	0.000000	0.000000	3.000000	5.000000	0.000000
1195.840299	0.005236	0.584033	-0.044986	82.114273	56.745644	96.861626	-4.516890	0.000000	-2.144226	0.000000	0.000000	0.000000	0.288479	0.054200	0.076792	0.000000	0.000000	3.000000	5.000000	0.000000
1195.843632	0.006198	0.584201	-0.044774	82.114273	56.745644	96.861626	-4.516890	0.000000	-2.144226	0.000000	0.000000	0.000000	0.288652	0.050356	0.063457	0.000000	0.000000	3.000000	5.000000	0.000000
1195.846965	0.006198	0.584201	-0.044774	82.097389	56.701248	96.716942	-4.516890	0.000000	-2.144226	0.000000	0.000000	0.000000	0.288652	0.050356	0.063457	0.000000	0.000000	3.000000	5.000000	0.000000
1195.850299	0.007219	0.584338	-0.044626	82.097389	56.701248	96.716942	-4.516890	0.000000	-2.144226	0.000000	0.000000	0.000000	0.306271	0.041182	0.044554	0.000000	0.000000	3.000000	5.000000	0.000000
1195.853632	0.007219	0.584338	-0.044626	82.097389	56.701248	96.716942	-4.516890	0.000000	-2.144226	0.000000	0.000000	0.000000	0.306271	0.041182	0.044554	0.000000	0.000000	3.000000	5.000000	0.000000
1195.856965	0.007219	0.584338	-0.044626	82.086784	56.736523	96.859566	-4.505893	0.000000	-2.167239	0.000000	0.000000	0.000000	0.306271	0.041182	0.044554	0.000000	0.000000	3.000000	5.000000	0.000000
1195.860299	0.008279	0.584462	-0.044523	82.086784	56.736523	96.859566	-4.505893	0.000000	-2.167239	0.000000	0.000000	0.000000	0.318004	0.037282	0.030920	0.000000	0.000000	3.000000	5.000000	0.000000
1195.863632	0.008279	0.584462	-0.044523	82.086784	56.736523	96.859566	-4.505893	0.000000	-2.167239	0.000000	0.000000	0.000000	0.318004	0.037282	0.030920	0.000000	0.000000	3.000000	5.000000	0.000000
1195.866965	0.008279	0.584462	-0.044523	82.077545	56.772408	97.402534	-4.498072	0.000000	-2.183426	0.000000	0.000000	0.000000	0.318004	0.037282	0.030920	0.000000	0.000000	3.000000	5.000000	0.000000
1195.870299	0.009397	0.584551	-0.044459	82.077545	56.772408	97.402534	-4.498072	0.000000	-2.183426	0.000000	0.000000	0.000000	0.335572	0.026641	0.019160	0.000000	0.000000	3.000000	5.000000	0.000000
1195.873632	0.009397	0.584551	-0.044459	82.077545	56.772408	97.402534	-4.498072	0.000000	-2.183426	0.000000	0.000000	0.000000	0.335572	0.026641	0.019160	0.000000	0.000000	3.000000	5.000000	0.000000
1195.876965	0.009397	0.584551	-0.044459	82.071770	56.856434	97.943237	-4.488706	0.000000	-2.202616	0.000000	0.000000	0.000000	0.335572	0.026641	0.019160	0.000000	0.000000	3.000000	5.000000	0.000000
1195.880299	0.010573	0.584632	-0.044466	82.071770	56.856434	97.943237	-4.488706	0.000000	-2.202616	0.000000	0.000000	0.000000	0.352818	0.024204	-0.002177	0.000000	0.000000	3.000000	5.000000	0.000000
1195.883632	0.010573	0.584632	-0.044466	82.071770	56.856434	97.943237	-4.488706	0.000000	-2.202616	0.000000	0.000000	0.000000	0.352818	0.024204	-0.002177	0.000000	0.000000	3.000000	5.000000	0.000000
1195.886965	0.010573	0.584632	-0.044466	82.068207	56.990807	97.921860	-4.471330	0.000000	-2.223307	0.000000	0.000000	0.000000	0.352818	0.024204	-0.002177	0.000000	0.000000	3.000000	5.000000	0.000000
1195.890299	0.011826	0.584682	-0.044539	82.068207	56.990807	97.921860	-4.471330	0.000000	-2.223307	0.000000	0.000000	0.000000	0.375826	0.014952	-0.021736	0.000000	0.000000	3.000000	5.000000	0.000000
1195.893632	0.011826	0.584682	-0.044539	82.068207	56.990807	97.921860	-4.471330	0.000000	-2.223307	0.000000	0.000000	0.000000	0.375826	0.014952	-0.021736	0.000000	0.000000	3.000000	5.000000	0.000000
1195.896965	0.011826	0.584682	-0.044539	82.068230	57.170284	97.929817	-4.408693	0.000000	-2.226930	0.000000	0.000000	0.000000	0.375826	0.014952	-0.021736	0.000000	0.000000	3.000000	5.000000	0.000000
1195.900299	0.013117	0.584696	-0.044651	82.068230	57.170284	97.929817	-4.408693	0.000000	-2.226930	0.000000	0.000000	0.000000	0.387139	0.004307	-0.033776	0.000000	0.000000	3.000000	5.000000	0.000000
1195.903632	0.013117	0.584696	-0.044651	82.068230	57.170284	97.929817	-4.408693	0.000000	-2.226930	0.000000	0.000000	0.000000	0.387139	0.004307	-0.033776	0.000000	0.000000	3.000000	5.000000	0.000000
1195.906965	0.013117	0.584696	-0.044651	82.068230	57.349808	97.929832	-4.344170	0.000000	-2.232559	0.000000	0.000000	0.000000	0.387139	0.004307	-0.033776	0.000000	0.000000	3.000000	5.000000	0.000000
1195.910299	0.014386	0.584715	-0.044792	82.068230	57.349808	97.929832	-4.344170	0.000000	-2.232559	0.000000	0.000000	0.000000	0.380833	0.005728	-0.042134	0.000000	0.000000	3.000000	5.000000	0.000000
1195.913632	0.014386	0.584715	-0.044792	82.068230	57.349808	97.929832	-4.344170	0.000000	-2.232559	0.000000	0.000000	0.000000	0.380833	0.005728	-0.042134	0.000000	0.000000	3.000000	5.000000	0.000000
1195.916965	0.014386	0.584715	-0.044792	82.070435	57.568722	97.981987	-4.280697	0.000000	-2.239581	0.000000	0.000000	0.000000	0.380833	0.005728	-0.042134	0.000000	0.000000	3.000000	5.000000	0.000000
1195.920299	0.015673	0.584699	-0.044972	82.070435	57.568722	97.981987	-4.280697	0.000000	-2.239581	0.000000	0.000000	0.000000	0.386081	-0.004938	-0.054052	0.000000	0.000000	3.000000	5.000000	0.000000
1195.923632	0.015673	0.584699	-0.044972	82.070435	57.568722	97.981987	-4.280697	0.000000	-2.239581	0.000000	0.000000	0.000000	0.386081	-0.004938	-0.054052	0.000000	0.000000	3.000000	5.000000	0.000000
1195.926965	0.015673	0.584699	-0.044972	82.073975	57.790668	98.027313	-4.216351	0.000000	-2.248590	0.000000	0.000000	0.000000	0.386081	-0.004938	-0.054052	0.000000	0.000000	3.000000	5.000000	0.000000
1195.930299	0.016997	0.584687	-0.045182	82.073975	57.790668	98.027313	-4.216351	0.000000	-2.248590	0.000000	0.000000	0.000000	0.397217	-0.003518	-0.063093	0.000000	0.000000	3.000000	5.000000	0.000000
1195.933632	0.016997	0.584687	-0.045182	82.073975	57.790668	98.027313	-4.216351	0.000000	-2.248590	0.000000	0.000000	0.000000	0.397217	-0.003518	-0.063093	0.000000	0.000000	3.000000	5.000000	0.000000
1195.936965	0.016997	0.584687	-0.045182	82.074371	58.001907	98.068703	-4.150147	0.000000	-2.259105	0.000000	0.000000	0.000000	0.397217	-0.003518	-0.063093	0.000000	0.000000	3.000000	5.000000	0.000000
1195.940299	0.018339	0.584675	-0.045398	82.074371	58.001907	98.068703	-4.150147	0.000000	-2.259105	0.000000	0.000000	0.000000	0.402724	-0.003511	-0.064632	0.000000	0.000000	3.000000	5.000000	0.000000
1195.943632	0.018339	0.584675	-0.045398	82.074371	58.001907	98.068703	-4.150147	0.000000	-2.259105	0.000000	0.000000	0.000000	0.402724	-0.003511	-0.064632	0.000000	0.000000	3.000000	5.000000	0.000000
1195.946965	0.018339	0.584675	-0.045398	82.077942	58.232075	98.265694	-4.083027	0.000000	-2.269877	0.000000	0.000000	0.000000	0.402724	-0.003511	-0.064632	0.000000	0.000000	3.000000	5.000000	0.000000
1195.950299	0.019741	0.584676	-0.045578	82.077942	58.232075	98.265694	-4.083027	0.000000	-2.269877	0.000000	0.000000	0.000000	0.420542	0.000360	-0.054178	0.000000	0.000000	3.000000	5.000000	0.000000
1195.953632	0.019741	0.584676	-0.045578	82.077942	58.232075	98.265694	-4.083027	0.000000	-2.269877	0.000000	0.000000	0.000000	0.420542	0.000360	-0.054178	0.000000	0.000000	3.000000	5.000000	0.000000
1195.956965	0.019741	0.584676	-0.045578	82.077957	58.436073	99.286865	-4.012937	0.000000	-2.278907	0.000000	0.000000	0.000000	0.420542	0.000360	-0.054178	0.000000	0.000000	3.000000	5.000000	0.000000
1195.960299	0.021181	0.584700	-0.045772	82.077957	58.436073	99.286865	-4.012937	0.000000	-2.278907	0.000000	0.000000	0.000000	0.431848	0.007125	-0.058302	0.000000	0.000000	3.000000	5.000000	0.000000
1195.963632	0.021181	0.584700	-0.045772	82.077957	58.436073	99.286865	-4.012937	0.000000	-2.278907	0.000000	0.000000	0.000000	0.431848	0.007125	-0.058302	0.000000	0.000000	3.000000	5.000000	0.000000
1195.966965	0.021181	0.584700	-0.045772	82.083389	58.622448	100.855339	-3.940962	0.000000	-2.288624	0.000000	0.000000	0.000000	0.431848	0.007125	-0.058302	0.000000	0.000000	3.000000	5.000000	0.000000
1195.970299	0.022679	0.584719	-0.045951	82.083389	58.622448	100.855339	-3.940962	0.000000	-2.288624	0.000000	0.000000	0.000000	0.449484	0.005685	-0.053433	0.000000	0.000000	3.000000	5.000000	0.000000
1195.973632	0.022679	0.584719	-0.045951	82.083389	58.622448	100.855339	-3.940962	0.000000	-2.288624	0.000000	0.000000	0.000000	0.449484	0.005685	-0.053433	0.000000	0.000000	3.000000	5.000000	0.000000
1195.976965	0.022679	0.584719	-0.045951	82.108322	58.703804	101.983406	-3.866048	0.000000	-2.297530	0.000000	0.000000	0.000000	0.449484	0.005685	-0.053433	0.000000	0.000000	3.000000	5.000000	0.000000
1195.980299	0.024316	0.584769	-0.046083	82.108322	58.703804	101.983406	-3.866048	0.000000	-2.297530	0.000000	0.000000	0.000000	0.491213	0.014922	-0.039629	0.000000	0.000000	3.000000	5.000000	0.000000
1195.983632	0.024316	0.584769	-0.046083	82.108322	58.703804	101.983406	-3.866048	0.000000	-2.297530	0.000000	0.000000	0.000000	0.491213	0.014922	-0.039629	0.000000	0.000000	3.000000	5.000000	0.000000
1195.986965	0.024316	0.584769	-0.046083	82.189026	58.615761	101.927383	-3.784179	0.000000	-2.304135	0.000000	0.000000	0.000000	0.491213	0.014922	-0.039629	0.000000	0.000000	3.000000	5.000000	0.000000
1195.990299	0.026090	0.584796	-0.046223	82.189026	58.615761	101.927383	-3.784179	0.000000	-2.304135	0.000000	0.000000	0.000000	0.532106	0.008175	-0.042093	0.000000	0.000000	3.000000	5.000000	0.000000
1195.993632	0.026090	0.584796	-0.046223	82.189026	58.615761	101.927383	-3.784179	0.000000	-2.304135	0.000000	0.000000	0.000000	0.532106	0.008175	-0.042093	0.000000	0.000000	3.000000	5.000000	0.000000
1195.996965	0.026090	0.584796	-0.046223	82.312363	58.351345	101.356186	-3.695495	0.000000	-2.311150	0.000000	0.000000	0.000000	0.532106	0.008175	-0.042093	0.000000	0.000000	3.000000	5.000000	0.000000
1196.000299	0.027905	0.584814	-0.046325	82.312363	58.351345	101.356186	-3.695495	0.000000	-2.311150	0.000000	0.000000	0.000000	0.544576	0.005350	-0.030501	0.000000	0.000000	3.000000	5.000000	0.000000
1196.003632	0.027905	0.584814	-0.046325	82.312363	58.351345	101.356186	-3.695495	0.000000	-2.311150	0.000000	0.000000	0.000000	0.544576	0.005350	-0.030501	0.000000	0.000000	3.000000	5.000000	0.000000
1196.006965	0.027905	0.584814	-0.046325	82.445557	58.022156	101.209297	-3.604732	0.000000	-2.316234	0.000000	0.000000	0.000000	0.544576	0.005350	-0.030501	0.000000	0.000000	3.000000	5.000000	0.000000
1196.010299	0.029720	0.584832	-0.046434	82.445557	58.022156	101.209297	-3.604732	0.000000	-2.316234	0.000000	0.000000	0.000000	0.544459	0.005332	-0.032906	0.000000	0.000000	3.000000	5.000000	0.000000
1196.013632	0.029720	0.584832	-0.046434	82.445557	58.022156	101.209297	-3.604732	0.000000	-2.316234	0.000000	0.000000	0.000000	0.544459	0.005332	-0.032906	0.000000	0.000000	3.000000	5.000000	0.000000
1196.016965	0.029720	0.584832	-0.046434	82.586876	57.630089	101.248283	-3.513989	0.000000	-2.321718	0.000000	0.000000	0.000000	0.544459	0.005332	-0.032906	0.000000	0.000000	3.000000	5.000000	0.000000
1196.020299	0.031574	0.584849	-0.046555	82.586876	57.630089	101.248283	-3.513989	0.000000	-2.321718	0.000000	0.000000	0.000000	0.556027	0.005331	-0.036210	0.000000	0.000000	3.000000	5.000000	0.000000
1196.023632	0.031574	0.584849	-0.046555	82.586876	57.630089	101.248283	-3.513989	0.000000	-2.321718	0.000000	0.000000	0.000000	0.556027	0.005331	-0.036210	0.000000	0.000000	3.000000	5.000000	0.000000
1196.026965	0.031574	0.584849	-0.046555	82.723038	57.244431	101.130898	-3.421318	0.000000	-2.327753	0.000000	0.000000	0.000000	0.556027	0.005331	-0.036210	0.000000	0.000000	3.000000	5.000000	0.000000
1196.030299	0.033524	0.584867	-0.046692	82.723038	57.244431	101.130898	-3.421318	0.000000	-2.327753	0.000000	0.000000	0.000000	0.585113	0.005331	-0.041104	0.000000	0.000000	3.000000	5.000000	0.000000
1196.033632	0.033524	0.584867	-0.046692	82.723038	57.244431	101.130898	-3.421318	0.000000	-2.327753	0.000000	0.000000	0.000000	0.585113	0.005331	-0.041104	0.000000	0.000000	3.000000	5.000000	0.000000
1196.036965	0.033524	0.584867	-0.046692	82.855347	56.915699	100.906082	-3.323799	0.000000	-2.334604	0.000000	0.000000	0.000000	0.585113	0.005331	-0.041104	0.000000	0.000000	3.000000	5.000000	0.000000
1196.040299	0.035586	0.584854	-0.046908	82.855347	56.915699	100.906082	-3.323799	0.000000	-2.334604	0.000000	0.000000	0.000000	0.618453	-0.003916	-0.064740	0.000000	0.000000	3.000000	5.000000	0.000000
1196.043632	0.035586	0.584854	-0.046908	82.855347	56.915699	100.906082	-3.323799	0.000000	-2.334604	0.000000	0.000000	0.000000	0.618453	-0.003916	-0.064740	0.000000	0.000000	3.000000	5.000000	0.000000
1196.046965	0.035586	0.584854	-0.046908	82.982117	56.625286	100.637535	-3.220723	0.000000	-2.345394	0.000000	0.000000	0.000000	0.618453	-0.003916	-0.064740	0.000000	0.000000	3.000000	5.000000	0.000000
1196.050299	0.037703	0.584823	-0.047157	82.982117	56.625286	100.637535	-3.220723	0.000000	-2.345394	0.000000	0.000000	0.000000	0.635092	-0.009247	-0.074699	0.000000	0.000000	3.000000	5.000000	0.000000
1196.053632	0.037703	0.584823	-0.047157	82.982117	56.625286	100.637535	-3.220723	0.000000	-2.345394	0.000000	0.000000	0.000000	0.635092	-0.009247	-0.074699	0.000000	0.000000	3.000000	5.000000	0.000000
1196.056965	0.037703	0.584823	-0.047157	83.115501	56.271172	100.579651	-3.114875	0.000000	-2.357843	0.000000	0.000000	0.000000	0.635092	-0.009247	-0.074699	0.000000	0.000000	3.000000	5.000000	0.000000
1196.060299	0.039836	0.584775	-0.047436	83.115501	56.271172	100.579651	-3.114875	0.000000	-2.357843	0.000000	0.000000	0.000000	0.639931	-0.014559	-0.083787	0.000000	0.000000	3.000000	5.000000	0.000000
1196.063632	0.039836	0.584775	-0.047436	83.115501	56.271172	100.579651	-3.114875	0.000000	-2.357843	0.000000	0.000000	0.000000	0.639931	-0.014559	-0.083787	0.000000	0.000000	3.000000	5.000000	0.000000
1196.066965	0.039836	0.584775	-0.047436	83.268158	55.833595	100.624016	-3.008219	0.000000	-2.371808	0.000000	0.000000	0.000000	0.639931	-0.014559	-0.083787	0.000000	0.000000	3.000000	5.000000	0.000000
1196.070299	0.041947	0.584726	-0.047725	83.268158	55.833595	100.624016	-3.008219	0.000000	-2.371808	0.000000	0.000000	0.000000	0.633533	-0.014579	-0.086520	0.000000	0.000000	3.000000	5.000000	0.000000
1196.073632	0.041947	0.584726	-0.047725	83.268158	55.833595	100.624016	-3.008219	0.000000	-2.371808	0.000000	0.000000	0.000000	0.633533	-0.014579	-0.086520	0.000000	0.000000	3.000000	5.000000	0.000000
1196.076965	0.041947	0.584726	-0.047725	83.445518	55.192863	100.113342	-2.902631	0.000000	-2.386228	0.000000	0.000000	0.000000	0.633533	-0.014579	-0.086520	0.000000	0.000000	3.000000	5.000000	0.000000
1196.080299	0.044077	0.584655	-0.048019	83.445518	55.192863	100.113342	-2.902631	0.000000	-2.386228	0.000000	0.000000	0.000000	0.639009	-0.021319	-0.088338	0.000000	0.000000	3.000000	5.000000	0.000000
1196.083632	0.044077	0.584655	-0.048019	83.445518	55.192863	100.113342	-2.902631	0.000000	-2.386228	0.000000	0.000000	0.000000	0.639009	-0.021319	-0.088338	0.000000	0.000000	3.000000	5.000000	0.000000
1196.086965	0.044077	0.584655	-0.048019	83.626648	54.464294	99.296043	-2.796129	0.000000	-2.400951	0.000000	0.000000	0.000000	0.639009	-0.021319	-0.088338	0.000000	0.000000	3.000000	5.000000	0.000000
1196.090299	0.046264	0.584584	-0.048331	83.626648	54.464294	99.296043	-2.796129	0.000000	-2.400951	0.000000	0.000000	0.000000	0.655898	-0.021318	-0.093640	0.000000	0.000000	3.000000	5.000000	0.000000
1196.093632	0.046264	0.584584	-0.048331	83.626648	54.464294	99.296043	-2.796129	0.000000	-2.400951	0.000000	0.000000	0.000000	0.655898	-0.021318	-0.093640	0.000000	0.000000	3.000000	5.000000	0.000000
1196.096965	0.046264	0.584584	-0.048331	83.761559	53.983540	98.728813	-2.686813	0.000000	-2.416558	0.000000	0.000000	0.000000	0.655898	-0.021318	-0.093640	0.000000	0.000000	3.000000	5.000000	0.000000
1196.100299	0.048488	0.584491	-0.048653	83.761559	53.983540	98.728813	-2.686813	0.000000	-2.416558	0.000000	0.000000	0.000000	0.667154	-0.028055	-0.096458	0.000000	0.000000	3.000000	5.000000	0.000000
1196.103632	0.048488	0.584491	-0.048653	83.761559	53.983540	98.728813	-2.686813	0.000000	-2.416558	0.000000	0.000000	0.000000	0.667154	-0.028055	-0.096458	0.000000	0.000000	3.000000	5.000000	0.000000
1196.106965	0.048488	0.584491	-0.048653	83.841202	53.870125	98.775085	-2.575621	0.000000	-2.432634	0.000000	0.000000	0.000000	0.667154	-0.028055	-0.096458	0.000000	0.000000	3.000000	5.000000	0.000000
1196.110299	0.050734	0.584410	-0.048947	83.841202	53.870125	98.775085	-2.575621	0.000000	-2.432634	0.000000	0.000000	0.000000	0.673884	-0.024132	-0.088282	0.000000	0.000000	3.000000	5.000000	0.000000
1196.113632	0.050734	0.584410	-0.048947	83.841202	53.870125	98.775085	-2.575621	0.000000	-2.432634	0.000000	0.000000	0.000000	0.673884	-0.024132	-0.088282	0.000000	0.000000	3.000000	5.000000	0.000000
1196.116965	0.050734	0.584410	-0.048947	83.881821	54.073025	99.344086	-2.463307	0.000000	-2.447348	0.000000	0.000000	0.000000	0.673884	-0.024132	-0.088282	0.000000	0.000000	3.000000	5.000000	0.000000
1196.120299	0.052992	0.584317	-0.049298	83.881821	54.073025	99.344086	-2.463307	0.000000	-2.447348	0.000000	0.000000	0.000000	0.677535	-0.028026	-0.105271	0.000000	0.000000	3.000000	5.000000	0.000000
1196.123632	0.052992	0.584317	-0.049298	83.881821	54.073025	99.344086	-2.463307	0.000000	-2.447348	0.000000	0.000000	0.000000	0.677535	-0.028026	-0.105271	0.000000	0.000000	3.000000	5.000000	0.000000
1196.126965	0.052992	0.584317	-0.049298	83.914139	54.334358	99.746750	-2.350384	0.000000	-2.464893	0.000000	0.000000	0.000000	0.677535	-0.028026	-0.105271	0.000000	0.000000	3.000000	5.000000	0.000000
1196.130299	0.055232	0.584219	-0.049634	83.914139	54.334358	99.746750	-2.350384	0.000000	-2.464893	0.000000	0.000000	0.000000	0.672019	-0.029449	-0.100950	0.000000	0.000000	3.000000	5.000000	0.000000
1196.133632	0.055232	0.584219	-0.049634	83.914139	54.334358	99.746750	-2.350384	0.000000	-2.464893	0.000000	0.000000	0.000000	0.672019	-0.029449	-0.100950	0.000000	0.000000	3.000000	5.000000	0.000000
1196.136965	0.055232	0.584219	-0.049634	83.954765	54.528954	99.666672	-2.238381	0.000000	-2.481718	0.000000	0.000000	0.000000	0.672019	-0.029449	-0.100950	0.000000	0.000000	3.000000	5.000000	0.000000
1196.140299	0.057428	0.584125	-0.050002	83.954765	54.528954	99.666672	-2.238381	0.000000	-2.481718	0.000000	0.000000	0.000000	0.658762	-0.028032	-0.110296	0.000000	0.000000	3.000000	5.000000	0.000000
1196.143632	0.057428	0.584125	-0.050002	83.954765	54.528954	99.666672	-2.238381	0.000000	-2.481718	0.000000	0.000000	0.000000	0.658762	-0.028032	-0.110296	0.000000	0.000000	3.000000	5.000000	0.000000
1196.146965	0.057428	0.584125	-0.050002	83.999878	54.716908	99.680588	-2.128587	0.000000	-2.500100	0.000000	0.000000	0.000000	0.658762	-0.028032	-0.110296	0.000000	0.000000	3.000000	5.000000	0.000000
1196.150299	0.059587	0.584027	-0.050352	83.999878	54.716908	99.680588	-2.128587	0.000000	-2.500100	0.000000	0.000000	0.000000	0.647532	-0.029419	-0.104874	0.000000	0.000000	3.000000	5.000000	0.000000
1196.153632	0.059587	0.584027	-0.050352	83.999878	54.716908	99.680588	-2.128587	0.000000	-2.500100	0.000000	0.000000	0.000000	0.647532	-0.029419	-0.104874	0.000000	0.000000	3.000000	5.000000	0.000000
1196.156965	0.059587	0.584027	-0.050352	84.032120	54.950706	100.128029	-2.020665	0.000000	-2.517579	0.000000	0.000000	0.000000	0.647532	-0.029419	-0.104874	0.000000	0.000000	3.000000	5.000000	0.000000
1196.160299	0.061647	0.583929	-0.050698	84.032120	54.950706	100.128029	-2.020665	0.000000	-2.517579	0.000000	0.000000	0.000000	0.617958	-0.029429	-0.103921	0.000000	0.000000	3.000000	5.000000	0.000000
1196.163632	0.061647	0.583929	-0.050698	84.032120	54.950706	100.128029	-2.020665	0.000000	-2.517579	0.000000	0.000000	0.000000	0.617958	-0.029429	-0.103921	0.000000	0.000000	3.000000	5.000000	0.000000
1196.166965	0.061647	0.583929	-0.050698	84.046684	55.279655	100.703194	-1.917672	0.000000	-2.534899	0.000000	0.000000	0.000000	0.617958	-0.029429	-0.103921	0.000000	0.000000	3.000000	5.000000	0.000000
1196.170299	0.063666	0.583831	-0.051049	84.046684	55.279655	100.703194	-1.917672	0.000000	-2.534899	0.000000	0.000000	0.000000	0.605795	-0.029421	-0.105242	0.000000	0.000000	3.000000	5.000000	0.000000
1196.173632	0.063666	0.583831	-0.051049	84.046684	55.279655	100.703194	-1.917672	0.000000	-2.534899	0.000000	0.000000	0.000000	0.605795	-0.029421	-0.105242	0.000000	0.000000	3.000000	5.000000	0.000000
1196.176965	0.063666	0.583831	-0.051049	84.055321	55.649570	101.149727	-1.816706	0.000000	-2.552440	0.000000	0.000000	0.000000	0.605795	-0.029421	-0.105242	0.000000	0.000000	3.000000	5.000000	0.000000
1196.180299	0.065674	0.583763	-0.051348	84.055321	55.649570	101.149727	-1.816706	0.000000	-2.552440	0.000000	0.000000	0.000000	0.602288	-0.020221	-0.089633	0.000000	0.000000	3.000000	5.000000	0.000000
1196.183632	0.065674	0.583763	-0.051348	84.055321	55.649570	101.149727	-1.816706	0.000000	-2.552440	0.000000	0.000000	0.000000	0.602288	-0.020221	-0.089633	0.000000	0.000000	3.000000	5.000000	0.000000
1196.186965	0.065674	0.583763	-0.051348	84.061783	55.995255	101.287415	-1.716325	0.000000	-2.567379	0.000000	0.000000	0.000000	0.602288	-0.020221	-0.089633	0.000000	0.000000	3.000000	5.000000	0.000000
1196.190299	0.067681	0.583674	-0.051649	84.061783	55.995255	101.287415	-1.716325	0.000000	-2.567379	0.000000	0.000000	0.000000	0.602209	-0.026951	-0.090567	0.000000	0.000000	3.000000	5.000000	0.000000
1196.193632	0.067681	0.583674	-0.051649	84.061783	55.995255	101.287415	-1.716325	0.000000	-2.567379	0.000000	0.000000	0.000000	0.602209	-0.026951	-0.090567	0.000000	0.000000	3.000000	5.000000	0.000000
1196.196965	0.067681	0.583674	-0.051649	84.067032	56.347469	101.603600	-1.615957	0.000000	-2.582473	0.000000	0.000000	0.000000	0.602209	-0.026951	-0.090567	0.000000	0.000000	3.000000	5.000000	0.000000
1196.200299	0.069631	0.583624	-0.051941	84.067032	56.347469	101.603600	-1.615957	0.000000	-2.582473	0.000000	0.000000	0.000000	0.585026	-0.014908	-0.087410	0.000000	0.000000	3.000000	5.000000	0.000000
1196.203632	0.069631	0.583624	-0.051941	84.067032	56.347469	101.603600	-1.615957	0.000000	-2.582473	0.000000	0.000000	0.000000	0.585026	-0.014908	-0.087410	0.000000	0.000000	3.000000	5.000000	0.000000
[truncated: 14,291 more rows]
