# Supplementary material for: Haptic Guidance Needs to Be Intuitive Not Just Informative to Improve Human Motor Accuracy
Source: PLoS One. 2016 Mar 16;11(3):e0150912. doi: 10.1371/journal.pone.0150912 (PMC4794196; doi:10.1371/journal.pone.0150912)
Supplement: S2 Data — (ZIP) [file pone.0150912.s002.zip › Subject10/exp2_0006.txt]

Time	PosX	PosY	PosZ	RotX	RotY	RotZ	ForceX	ForceY	ForceZ	MomentX	MomentY	MomentZ	VelocityX	VelocityY	VelocityZ	CalibratedWeight	ButtonDown	Condition	Trial	Visual
1248.543934	0.006932	0.550094	0.249765	81.478683	94.501236	147.393738	0.000000	0.000000	0.000000	0.000000	0.000000	0.000000	-0.000053	0.005179	-0.005410	0.000000	1.000000	3.000000	6.000000	0.000000
1248.547267	0.007238	0.550417	0.250129	81.500587	94.184853	147.039200	1.967883	0.000000	4.596459	0.000000	0.000000	0.000000	0.091737	0.097021	0.109272	0.000000	1.000000	3.000000	6.000000	0.000000
1248.550601	0.007238	0.550417	0.250129	81.500587	94.184853	147.039200	1.967883	0.000000	4.596459	0.000000	0.000000	0.000000	0.091737	0.097021	0.109272	0.000000	1.000000	3.000000	6.000000	0.000000
1248.553934	0.007238	0.550417	0.250129	81.500587	94.184853	147.039200	1.967883	0.000000	4.596459	0.000000	0.000000	0.000000	0.091737	0.097021	0.109272	0.000000	1.000000	3.000000	6.000000	0.000000
1248.557267	0.007981	0.550509	0.250519	81.563339	93.852287	146.615143	1.970209	0.000000	4.595463	0.000000	0.000000	0.000000	0.222949	0.027517	0.116838	0.000000	1.000000	3.000000	6.000000	0.000000
1248.560601	0.007981	0.550509	0.250519	81.563339	93.852287	146.615143	1.970209	0.000000	4.595463	0.000000	0.000000	0.000000	0.222949	0.027517	0.116838	0.000000	1.000000	3.000000	6.000000	0.000000
1248.563934	0.007981	0.550509	0.250519	81.563339	93.852287	146.615143	1.970209	0.000000	4.595463	0.000000	0.000000	0.000000	0.222949	0.027517	0.116838	0.000000	1.000000	3.000000	6.000000	0.000000
1248.567267	0.008797	0.550705	0.251254	81.715958	93.523376	146.131454	1.979126	0.000000	4.591629	0.000000	0.000000	0.000000	0.244657	0.058994	0.220565	0.000000	1.000000	3.000000	6.000000	0.000000
1248.570601	0.008797	0.550705	0.251254	81.715958	93.523376	146.131454	1.979126	0.000000	4.591629	0.000000	0.000000	0.000000	0.244657	0.058994	0.220565	0.000000	1.000000	3.000000	6.000000	0.000000
1248.573934	0.008797	0.550705	0.251254	81.715958	93.523376	146.131454	1.979126	0.000000	4.591629	0.000000	0.000000	0.000000	0.244657	0.058994	0.220565	0.000000	1.000000	3.000000	6.000000	0.000000
1248.577267	0.009483	0.550883	0.252290	82.083893	93.120720	145.449066	1.986803	0.000000	4.588313	0.000000	0.000000	0.000000	0.205965	0.053177	0.310609	0.000000	1.000000	3.000000	6.000000	0.000000
1248.580601	0.009483	0.550883	0.252290	82.083893	93.120720	145.449066	1.986803	0.000000	4.588313	0.000000	0.000000	0.000000	0.205965	0.053177	0.310609	0.000000	1.000000	3.000000	6.000000	0.000000
1248.583934	0.009483	0.550883	0.252290	82.083893	93.120720	145.449066	1.986803	0.000000	4.588313	0.000000	0.000000	0.000000	0.205965	0.053177	0.310609	0.000000	1.000000	3.000000	6.000000	0.000000
1248.587267	0.010138	0.551279	0.253340	82.674477	92.731400	144.647232	1.990449	0.000000	4.586732	0.000000	0.000000	0.000000	0.196504	0.118980	0.315180	0.000000	1.000000	3.000000	6.000000	0.000000
1248.590601	0.010138	0.551279	0.253340	82.674477	92.731400	144.647232	1.990449	0.000000	4.586732	0.000000	0.000000	0.000000	0.196504	0.118980	0.315180	0.000000	1.000000	3.000000	6.000000	0.000000
1248.593934	0.010138	0.551279	0.253340	82.674477	92.731400	144.647232	1.990449	0.000000	4.586732	0.000000	0.000000	0.000000	0.196504	0.118980	0.315180	0.000000	1.000000	3.000000	6.000000	0.000000
1248.597267	0.010456	0.551569	0.254329	83.348282	92.381630	143.862106	1.993481	0.000000	4.585415	0.000000	0.000000	0.000000	0.095445	0.086917	0.296523	0.000000	1.000000	3.000000	6.000000	0.000000
1248.600601	0.010456	0.551569	0.254329	83.348282	92.381630	143.862106	1.993481	0.000000	4.585415	0.000000	0.000000	0.000000	0.095445	0.086917	0.296523	0.000000	1.000000	3.000000	6.000000	0.000000
1248.603934	0.010456	0.551569	0.254329	83.348282	92.381630	143.862106	1.993481	0.000000	4.585415	0.000000	0.000000	0.000000	0.095445	0.086917	0.296523	0.000000	1.000000	3.000000	6.000000	0.000000
1248.607267	0.010843	0.551958	0.255316	83.944305	91.771225	142.866028	1.991789	0.000000	4.586151	0.000000	0.000000	0.000000	0.115992	0.116744	0.296151	0.000000	0.000000	3.000000	6.000000	0.000000
1248.610601	0.010843	0.551958	0.255316	83.944305	91.771225	142.866028	1.991789	0.000000	4.586151	0.000000	0.000000	0.000000	0.115992	0.116744	0.296151	0.000000	0.000000	3.000000	6.000000	0.000000
1248.613934	0.010843	0.551958	0.255316	83.944305	91.771225	142.866028	1.991789	0.000000	4.586151	0.000000	0.000000	0.000000	0.115992	0.116744	0.296151	0.000000	0.000000	3.000000	6.000000	0.000000
1248.617267	0.011263	0.552301	0.256244	84.243706	90.995705	141.877548	1.991153	0.000000	4.586427	0.000000	0.000000	0.000000	0.126187	0.102737	0.278398	0.000000	0.000000	3.000000	6.000000	0.000000
1248.620601	0.011263	0.552301	0.256244	84.243706	90.995705	141.877548	1.991153	0.000000	4.586427	0.000000	0.000000	0.000000	0.126187	0.102737	0.278398	0.000000	0.000000	3.000000	6.000000	0.000000
1248.623934	0.011263	0.552301	0.256244	84.243706	90.995705	141.877548	1.991153	0.000000	4.586427	0.000000	0.000000	0.000000	0.126187	0.102737	0.278398	0.000000	0.000000	3.000000	6.000000	0.000000
1248.627267	0.011263	0.552301	0.256244	84.226372	90.802879	141.648926	1.991420	0.000000	4.586310	0.000000	0.000000	0.000000	0.126187	0.102737	0.278398	0.000000	0.000000	3.000000	6.000000	0.000000
1248.630601	0.011650	0.552653	0.257091	84.226372	90.802879	141.648926	1.991420	0.000000	4.586310	0.000000	0.000000	0.000000	0.115935	0.105623	0.254189	0.000000	0.000000	3.000000	6.000000	0.000000
1248.633934	0.011650	0.552653	0.257091	84.226372	90.802879	141.648926	1.991420	0.000000	4.586310	0.000000	0.000000	0.000000	0.115935	0.105623	0.254189	0.000000	0.000000	3.000000	6.000000	0.000000
1248.637267	0.012035	0.553028	0.257809	84.204346	91.794975	142.602234	1.991420	0.000000	4.586310	0.000000	0.000000	0.000000	0.115551	0.112553	0.215475	0.000000	0.000000	3.000000	6.000000	0.000000
1248.640601	0.012035	0.553028	0.257809	84.204346	91.794975	142.602234	1.991420	0.000000	4.586310	0.000000	0.000000	0.000000	0.115551	0.112553	0.215475	0.000000	0.000000	3.000000	6.000000	0.000000
1248.643934	0.012035	0.553028	0.257809	84.204346	91.794975	142.602234	1.991420	0.000000	4.586310	0.000000	0.000000	0.000000	0.115551	0.112553	0.215475	0.000000	0.000000	3.000000	6.000000	0.000000
1248.647267	0.012035	0.553028	0.257809	84.184929	93.586815	144.352615	1.992795	0.000000	4.585714	0.000000	0.000000	0.000000	0.115551	0.112553	0.215475	0.000000	0.000000	3.000000	6.000000	0.000000
1248.650601	0.012283	0.553370	0.258424	84.184929	93.586815	144.352615	1.992795	0.000000	4.585714	0.000000	0.000000	0.000000	0.074465	0.102528	0.184583	0.000000	0.000000	3.000000	6.000000	0.000000
1248.653934	0.012283	0.553370	0.258424	84.184929	93.586815	144.352615	1.992795	0.000000	4.585714	0.000000	0.000000	0.000000	0.074465	0.102528	0.184583	0.000000	0.000000	3.000000	6.000000	0.000000
1248.657267	0.012497	0.553708	0.259009	84.155045	95.634438	146.367859	1.992795	0.000000	4.585714	0.000000	0.000000	0.000000	0.064224	0.101382	0.175290	0.000000	0.000000	3.000000	6.000000	0.000000
1248.660601	0.012497	0.553708	0.259009	84.155045	95.634438	146.367859	1.992795	0.000000	4.585714	0.000000	0.000000	0.000000	0.064224	0.101382	0.175290	0.000000	0.000000	3.000000	6.000000	0.000000
1248.663934	0.012497	0.553708	0.259009	84.155045	95.634438	146.367859	1.992795	0.000000	4.585714	0.000000	0.000000	0.000000	0.064224	0.101382	0.175290	0.000000	0.000000	3.000000	6.000000	0.000000
1248.667267	0.012643	0.553959	0.259543	84.121567	97.474442	148.177078	1.991916	0.000000	4.586095	0.000000	0.000000	0.000000	0.043638	0.075525	0.160316	0.000000	0.000000	3.000000	6.000000	0.000000
1248.670601	0.012643	0.553959	0.259543	84.121567	97.474442	148.177078	1.991916	0.000000	4.586095	0.000000	0.000000	0.000000	0.043638	0.075525	0.160316	0.000000	0.000000	3.000000	6.000000	0.000000
1248.673934	0.012643	0.553959	0.259543	84.121567	97.474442	148.177078	1.991916	0.000000	4.586095	0.000000	0.000000	0.000000	0.043638	0.075525	0.160316	0.000000	0.000000	3.000000	6.000000	0.000000
1248.677267	0.012754	0.554190	0.260065	84.086990	99.082222	149.761215	1.990628	0.000000	4.586655	0.000000	0.000000	0.000000	0.033414	0.069098	0.156510	0.000000	0.000000	3.000000	6.000000	0.000000
1248.680601	0.012754	0.554190	0.260065	84.086990	99.082222	149.761215	1.990628	0.000000	4.586655	0.000000	0.000000	0.000000	0.033414	0.069098	0.156510	0.000000	0.000000	3.000000	6.000000	0.000000
1248.683934	0.012754	0.554190	0.260065	84.086990	99.082222	149.761215	1.990628	0.000000	4.586655	0.000000	0.000000	0.000000	0.033414	0.069098	0.156510	0.000000	0.000000	3.000000	6.000000	0.000000
1248.687267	0.012754	0.554190	0.260065	84.049881	100.593697	151.247070	1.988920	0.000000	4.587396	0.000000	0.000000	0.000000	0.033414	0.069098	0.156510	0.000000	0.000000	3.000000	6.000000	0.000000
1248.690601	0.012900	0.554381	0.260591	84.049881	100.593697	151.247070	1.988920	0.000000	4.587396	0.000000	0.000000	0.000000	0.043705	0.057353	0.157694	0.000000	0.000000	3.000000	6.000000	0.000000
1248.693934	0.012900	0.554381	0.260591	84.049881	100.593697	151.247070	1.988920	0.000000	4.587396	0.000000	0.000000	0.000000	0.043705	0.057353	0.157694	0.000000	0.000000	3.000000	6.000000	0.000000
1248.697267	0.013148	0.554590	0.261096	84.004913	102.241791	152.863251	1.988920	0.000000	4.587396	0.000000	0.000000	0.000000	0.074351	0.062685	0.151572	0.000000	0.000000	3.000000	6.000000	0.000000
1248.700601	0.013148	0.554590	0.261096	84.004913	102.241791	152.863251	1.988920	0.000000	4.587396	0.000000	0.000000	0.000000	0.074351	0.062685	0.151572	0.000000	0.000000	3.000000	6.000000	0.000000
1248.703934	0.013148	0.554590	0.261096	84.004913	102.241791	152.863251	1.988920	0.000000	4.587396	0.000000	0.000000	0.000000	0.074351	0.062685	0.151572	0.000000	0.000000	3.000000	6.000000	0.000000
1248.707267	0.013148	0.554590	0.261096	83.937508	104.452042	155.027817	1.988130	0.000000	4.587738	0.000000	0.000000	0.000000	0.074351	0.062685	0.151572	0.000000	0.000000	3.000000	6.000000	0.000000
1248.710601	0.013497	0.554773	0.261556	83.937508	104.452042	155.027817	1.988130	0.000000	4.587738	0.000000	0.000000	0.000000	0.104918	0.054961	0.138007	0.000000	0.000000	3.000000	6.000000	0.000000
1248.713934	0.013497	0.554773	0.261556	83.937508	104.452042	155.027817	1.988130	0.000000	4.587738	0.000000	0.000000	0.000000	0.104918	0.054961	0.138007	0.000000	0.000000	3.000000	6.000000	0.000000
1248.717267	0.013881	0.554948	0.261954	83.839325	107.237152	157.762207	1.988130	0.000000	4.587738	0.000000	0.000000	0.000000	0.114940	0.052526	0.119521	0.000000	0.000000	3.000000	6.000000	0.000000
1248.720601	0.013881	0.554948	0.261954	83.839325	107.237152	157.762207	1.988130	0.000000	4.587738	0.000000	0.000000	0.000000	0.114940	0.052526	0.119521	0.000000	0.000000	3.000000	6.000000	0.000000
1248.723934	0.013881	0.554948	0.261954	83.839325	107.237152	157.762207	1.988130	0.000000	4.587738	0.000000	0.000000	0.000000	0.114940	0.052526	0.119521	0.000000	0.000000	3.000000	6.000000	0.000000
1248.727267	0.014228	0.555150	0.262257	83.731178	109.895569	160.371689	1.993446	0.000000	4.585430	0.000000	0.000000	0.000000	0.104250	0.060671	0.090858	0.000000	0.000000	3.000000	6.000000	0.000000
1248.730601	0.014228	0.555150	0.262257	83.731178	109.895569	160.371689	1.993446	0.000000	4.585430	0.000000	0.000000	0.000000	0.104250	0.060671	0.090858	0.000000	0.000000	3.000000	6.000000	0.000000
1248.733934	0.014228	0.555150	0.262257	83.731178	109.895569	160.371689	1.993446	0.000000	4.585430	0.000000	0.000000	0.000000	0.104250	0.060671	0.090858	0.000000	0.000000	3.000000	6.000000	0.000000
1248.737267	0.014228	0.555150	0.262257	83.626862	112.275734	162.710358	1.996619	0.000000	4.584050	0.000000	0.000000	0.000000	0.104250	0.060671	0.090858	0.000000	0.000000	3.000000	6.000000	0.000000
1248.740601	0.014472	0.555362	0.262484	83.626862	112.275734	162.710358	1.996619	0.000000	4.584050	0.000000	0.000000	0.000000	0.073115	0.063537	0.067999	0.000000	0.000000	3.000000	6.000000	0.000000
1248.743934	0.014472	0.555362	0.262484	83.626862	112.275734	162.710358	1.996619	0.000000	4.584050	0.000000	0.000000	0.000000	0.073115	0.063537	0.067999	0.000000	0.000000	3.000000	6.000000	0.000000
1248.747267	0.014713	0.555553	0.262560	83.535011	114.219406	164.614761	1.996619	0.000000	4.584050	0.000000	0.000000	0.000000	0.072239	0.057390	0.022848	0.000000	0.000000	3.000000	6.000000	0.000000
1248.750601	0.014713	0.555553	0.262560	83.535011	114.219406	164.614761	1.996619	0.000000	4.584050	0.000000	0.000000	0.000000	0.072239	0.057390	0.022848	0.000000	0.000000	3.000000	6.000000	0.000000
1248.753934	0.014713	0.555553	0.262560	83.535011	114.219406	164.614761	1.996619	0.000000	4.584050	0.000000	0.000000	0.000000	0.072239	0.057390	0.022848	0.000000	0.000000	3.000000	6.000000	0.000000
1248.757267	0.014713	0.555553	0.262560	83.454018	115.820679	166.182358	2.001790	0.000000	4.581794	0.000000	0.000000	0.000000	0.072239	0.057390	0.022848	0.000000	0.000000	3.000000	6.000000	0.000000
1248.760601	0.014918	0.555715	0.262564	83.454018	115.820679	166.182358	2.001790	0.000000	4.581794	0.000000	0.000000	0.000000	0.061553	0.048440	0.001295	0.000000	0.000000	3.000000	6.000000	0.000000
1248.763934	0.014918	0.555715	0.262564	83.454018	115.820679	166.182358	2.001790	0.000000	4.581794	0.000000	0.000000	0.000000	0.061553	0.048440	0.001295	0.000000	0.000000	3.000000	6.000000	0.000000
1248.767267	0.014918	0.555715	0.262564	83.390068	117.128555	167.457504	2.001790	0.000000	4.581794	0.000000	0.000000	0.000000	0.061553	0.048440	0.001295	0.000000	0.000000	3.000000	6.000000	0.000000
1248.770601	0.014918	0.555715	0.262564	83.390068	117.128555	167.457504	2.001790	0.000000	4.581794	0.000000	0.000000	0.000000	0.061553	0.048440	0.001295	0.000000	0.000000	3.000000	6.000000	0.000000
1248.773934	0.015121	0.555921	0.262455	83.390068	117.128555	167.457504	2.001790	0.000000	4.581794	0.000000	0.000000	0.000000	0.060840	0.061798	-0.032704	0.000000	0.000000	3.000000	6.000000	0.000000
1248.777267	0.015121	0.555921	0.262455	83.348839	118.210808	168.503891	2.004767	0.000000	4.580492	0.000000	0.000000	0.000000	0.060840	0.061798	-0.032704	0.000000	0.000000	3.000000	6.000000	0.000000
1248.780601	0.015121	0.555921	0.262455	83.348839	118.210808	168.503891	2.004767	0.000000	4.580492	0.000000	0.000000	0.000000	0.060840	0.061798	-0.032704	0.000000	0.000000	3.000000	6.000000	0.000000
1248.783934	0.015121	0.555921	0.262455	83.348839	118.210808	168.503891	2.004767	0.000000	4.580492	0.000000	0.000000	0.000000	0.060840	0.061798	-0.032704	0.000000	0.000000	3.000000	6.000000	0.000000
1248.787267	0.015488	0.556147	0.262049	83.339149	119.010513	169.267151	2.008435	0.000000	4.578886	0.000000	0.000000	0.000000	0.110159	0.067694	-0.121929	0.000000	0.000000	3.000000	6.000000	0.000000
1248.790601	0.015488	0.556147	0.262049	83.339149	119.010513	169.267151	2.008435	0.000000	4.578886	0.000000	0.000000	0.000000	0.110159	0.067694	-0.121929	0.000000	0.000000	3.000000	6.000000	0.000000
1248.793934	0.015488	0.556147	0.262049	83.339149	119.010513	169.267151	2.008435	0.000000	4.578886	0.000000	0.000000	0.000000	0.110159	0.067694	-0.121929	0.000000	0.000000	3.000000	6.000000	0.000000
1248.797267	0.015653	0.556170	0.261781	83.356064	119.427650	169.649017	2.016418	0.000000	4.575375	0.000000	0.000000	0.000000	0.049491	0.007136	-0.080241	0.000000	0.000000	3.000000	6.000000	0.000000
1248.800601	0.015653	0.556170	0.261781	83.356064	119.427650	169.649017	2.016418	0.000000	4.575375	0.000000	0.000000	0.000000	0.049491	0.007136	-0.080241	0.000000	0.000000	3.000000	6.000000	0.000000
1248.803934	0.015653	0.556170	0.261781	83.356064	119.427650	169.649017	2.016418	0.000000	4.575375	0.000000	0.000000	0.000000	0.049491	0.007136	-0.080241	0.000000	0.000000	3.000000	6.000000	0.000000
1248.807267	0.015653	0.556170	0.261781	83.361732	119.660599	169.861542	2.020556	0.000000	4.573550	0.000000	0.000000	0.000000	0.049491	0.007136	-0.080241	0.000000	0.000000	3.000000	6.000000	0.000000
1248.810601	0.015852	0.556133	0.261506	83.361732	119.660599	169.861542	2.020556	0.000000	4.573550	0.000000	0.000000	0.000000	0.059641	-0.011187	-0.082597	0.000000	0.000000	3.000000	6.000000	0.000000
1248.813934	0.015852	0.556133	0.261506	83.361732	119.660599	169.861542	2.020556	0.000000	4.573550	0.000000	0.000000	0.000000	0.059641	-0.011187	-0.082597	0.000000	0.000000	3.000000	6.000000	0.000000
1248.817267	0.015852	0.556133	0.261506	83.363182	119.684654	169.875748	2.020556	0.000000	4.573550	0.000000	0.000000	0.000000	0.059641	-0.011187	-0.082597	0.000000	0.000000	3.000000	6.000000	0.000000
1248.820601	0.015852	0.556133	0.261506	83.363182	119.684654	169.875748	2.020556	0.000000	4.573550	0.000000	0.000000	0.000000	0.059641	-0.011187	-0.082597	0.000000	0.000000	3.000000	6.000000	0.000000
1248.823934	0.015981	0.556031	0.261195	83.363182	119.684654	169.875748	2.020556	0.000000	4.573550	0.000000	0.000000	0.000000	0.038884	-0.030718	-0.093350	0.000000	0.000000	3.000000	6.000000	0.000000
1248.827267	0.016145	0.555889	0.260888	83.391525	119.293999	169.479355	2.025242	0.000000	4.571476	0.000000	0.000000	0.000000	0.049109	-0.042497	-0.092029	0.000000	0.000000	3.000000	6.000000	0.000000
1248.830601	0.016145	0.555889	0.260888	83.391525	119.293999	169.479355	2.025242	0.000000	4.571476	0.000000	0.000000	0.000000	0.049109	-0.042497	-0.092029	0.000000	0.000000	3.000000	6.000000	0.000000
1248.833934	0.016145	0.555889	0.260888	83.391525	119.293999	169.479355	2.025242	0.000000	4.571476	0.000000	0.000000	0.000000	0.049109	-0.042497	-0.092029	0.000000	0.000000	3.000000	6.000000	0.000000
1248.837267	0.016145	0.555889	0.260888	83.453239	118.399940	168.583176	2.033538	0.000000	4.567792	0.000000	0.000000	0.000000	0.049109	-0.042497	-0.092029	0.000000	0.000000	3.000000	6.000000	0.000000
1248.840601	0.016308	0.555704	0.260556	83.453239	118.399940	168.583176	2.033538	0.000000	4.567792	0.000000	0.000000	0.000000	0.048895	-0.055474	-0.099566	0.000000	0.000000	3.000000	6.000000	0.000000
1248.843934	0.016308	0.555704	0.260556	83.453239	118.399940	168.583176	2.033538	0.000000	4.567792	0.000000	0.000000	0.000000	0.048895	-0.055474	-0.099566	0.000000	0.000000	3.000000	6.000000	0.000000
1248.847267	0.016308	0.555704	0.260556	83.536926	117.112007	167.295547	2.033538	0.000000	4.567792	0.000000	0.000000	0.000000	0.048895	-0.055474	-0.099566	0.000000	0.000000	3.000000	6.000000	0.000000
1248.850601	0.016308	0.555704	0.260556	83.536926	117.112007	167.295547	2.033538	0.000000	4.567792	0.000000	0.000000	0.000000	0.048895	-0.055474	-0.099566	0.000000	0.000000	3.000000	6.000000	0.000000
1248.853934	0.016505	0.555523	0.260253	83.536926	117.112007	167.295547	2.033538	0.000000	4.567792	0.000000	0.000000	0.000000	0.059271	-0.054223	-0.090850	0.000000	0.000000	3.000000	6.000000	0.000000
1248.857267	0.016702	0.555339	0.259920	83.633949	115.550163	165.731979	2.038081	0.000000	4.565767	0.000000	0.000000	0.000000	0.059007	-0.055433	-0.100016	0.000000	0.000000	3.000000	6.000000	0.000000
1248.860601	0.016702	0.555339	0.259920	83.633949	115.550163	165.731979	2.038081	0.000000	4.565767	0.000000	0.000000	0.000000	0.059007	-0.055433	-0.100016	0.000000	0.000000	3.000000	6.000000	0.000000
1248.863934	0.016702	0.555339	0.259920	83.633949	115.550163	165.731979	2.038081	0.000000	4.565767	0.000000	0.000000	0.000000	0.059007	-0.055433	-0.100016	0.000000	0.000000	3.000000	6.000000	0.000000
1248.867267	0.016702	0.555339	0.259920	83.735657	113.772385	163.945999	2.048001	0.000000	4.561326	0.000000	0.000000	0.000000	0.059007	-0.055433	-0.100016	0.000000	0.000000	3.000000	6.000000	0.000000
1248.870601	0.016999	0.555146	0.259523	83.735657	113.772385	163.945999	2.048001	0.000000	4.561326	0.000000	0.000000	0.000000	0.089140	-0.057880	-0.118997	0.000000	0.000000	3.000000	6.000000	0.000000
1248.873934	0.016999	0.555146	0.259523	83.735657	113.772385	163.945999	2.048001	0.000000	4.561326	0.000000	0.000000	0.000000	0.089140	-0.057880	-0.118997	0.000000	0.000000	3.000000	6.000000	0.000000
1248.877267	0.017295	0.554905	0.259071	83.836929	111.823967	161.988327	2.048001	0.000000	4.561326	0.000000	0.000000	0.000000	0.088636	-0.072068	-0.135742	0.000000	0.000000	3.000000	6.000000	0.000000
1248.880601	0.017295	0.554905	0.259071	83.836929	111.823967	161.988327	2.048001	0.000000	4.561326	0.000000	0.000000	0.000000	0.088636	-0.072068	-0.135742	0.000000	0.000000	3.000000	6.000000	0.000000
1248.883934	0.017295	0.554905	0.259071	83.836929	111.823967	161.988327	2.048001	0.000000	4.561326	0.000000	0.000000	0.000000	0.088636	-0.072068	-0.135742	0.000000	0.000000	3.000000	6.000000	0.000000
1248.887267	0.017622	0.554657	0.258556	83.936539	109.682121	159.841248	2.062240	0.000000	4.554905	0.000000	0.000000	0.000000	0.098262	-0.074512	-0.154398	0.000000	0.000000	3.000000	6.000000	0.000000
1248.890601	0.017622	0.554657	0.258556	83.936539	109.682121	159.841248	2.062240	0.000000	4.554905	0.000000	0.000000	0.000000	0.098262	-0.074512	-0.154398	0.000000	0.000000	3.000000	6.000000	0.000000
1248.893934	0.017622	0.554657	0.258556	83.936539	109.682121	159.841248	2.062240	0.000000	4.554905	0.000000	0.000000	0.000000	0.098262	-0.074512	-0.154398	0.000000	0.000000	3.000000	6.000000	0.000000
1248.897267	0.017880	0.554361	0.257987	84.033958	107.295151	157.453262	2.070426	0.000000	4.551191	0.000000	0.000000	0.000000	0.077324	-0.088660	-0.170784	0.000000	0.000000	3.000000	6.000000	0.000000
1248.900601	0.017880	0.554361	0.257987	84.033958	107.295151	157.453262	2.070426	0.000000	4.551191	0.000000	0.000000	0.000000	0.077324	-0.088660	-0.170784	0.000000	0.000000	3.000000	6.000000	0.000000
1248.903934	0.017880	0.554361	0.257987	84.033958	107.295151	157.453262	2.070426	0.000000	4.551191	0.000000	0.000000	0.000000	0.077324	-0.088660	-0.170784	0.000000	0.000000	3.000000	6.000000	0.000000
1248.907267	0.017880	0.554361	0.257987	84.125740	104.680687	154.842255	2.077970	0.000000	4.547751	0.000000	0.000000	0.000000	0.077324	-0.088660	-0.170784	0.000000	0.000000	3.000000	6.000000	0.000000
1248.910601	0.018102	0.554058	0.257357	84.125740	104.680687	154.842255	2.077970	0.000000	4.547751	0.000000	0.000000	0.000000	0.066550	-0.091080	-0.189073	0.000000	0.000000	3.000000	6.000000	0.000000
1248.913934	0.018102	0.554058	0.257357	84.125740	104.680687	154.842255	2.077970	0.000000	4.547751	0.000000	0.000000	0.000000	0.066550	-0.091080	-0.189073	0.000000	0.000000	3.000000	6.000000	0.000000
1248.917267	0.018254	0.553768	0.256679	84.203972	101.945137	152.114471	2.077970	0.000000	4.547751	0.000000	0.000000	0.000000	0.045711	-0.086968	-0.203398	0.000000	0.000000	3.000000	6.000000	0.000000
1248.920601	0.018254	0.553768	0.256679	84.203972	101.945137	152.114471	2.077970	0.000000	4.547751	0.000000	0.000000	0.000000	0.045711	-0.086968	-0.203398	0.000000	0.000000	3.000000	6.000000	0.000000
1248.923934	0.018254	0.553768	0.256679	84.203972	101.945137	152.114471	2.077970	0.000000	4.547751	0.000000	0.000000	0.000000	0.045711	-0.086968	-0.203398	0.000000	0.000000	3.000000	6.000000	0.000000
1248.927267	0.018254	0.553768	0.256679	84.255531	99.200058	149.387024	2.092186	0.000000	4.541229	0.000000	0.000000	0.000000	0.045711	-0.086968	-0.203398	0.000000	0.000000	3.000000	6.000000	0.000000
1248.930601	0.018439	0.553435	0.255973	84.255531	99.200058	149.387024	2.092186	0.000000	4.541229	0.000000	0.000000	0.000000	0.055566	-0.099840	-0.211617	0.000000	0.000000	3.000000	6.000000	0.000000
1248.933934	0.018439	0.553435	0.255973	84.255531	99.200058	149.387024	2.092186	0.000000	4.541229	0.000000	0.000000	0.000000	0.055566	-0.099840	-0.211617	0.000000	0.000000	3.000000	6.000000	0.000000
1248.937267	0.018590	0.553103	0.255267	84.251099	96.563210	146.787445	2.092186	0.000000	4.541229	0.000000	0.000000	0.000000	0.045289	-0.099764	-0.211780	0.000000	0.000000	3.000000	6.000000	0.000000
1248.940601	0.018590	0.553103	0.255267	84.251099	96.563210	146.787445	2.092186	0.000000	4.541229	0.000000	0.000000	0.000000	0.045289	-0.099764	-0.211780	0.000000	0.000000	3.000000	6.000000	0.000000
1248.943934	0.018590	0.553103	0.255267	84.251099	96.563210	146.787445	2.092186	0.000000	4.541229	0.000000	0.000000	0.000000	0.045289	-0.099764	-0.211780	0.000000	0.000000	3.000000	6.000000	0.000000
1248.947267	0.018590	0.553103	0.255267	84.189346	94.219635	144.503845	2.106629	0.000000	4.534546	0.000000	0.000000	0.000000	0.045289	-0.099764	-0.211780	0.000000	0.000000	3.000000	6.000000	0.000000
1248.950601	0.018775	0.552813	0.254584	84.189346	94.219635	144.503845	2.106629	0.000000	4.534546	0.000000	0.000000	0.000000	0.055515	-0.086777	-0.204850	0.000000	0.000000	3.000000	6.000000	0.000000
1248.953934	0.018775	0.552813	0.254584	84.189346	94.219635	144.503845	2.106629	0.000000	4.534546	0.000000	0.000000	0.000000	0.055515	-0.086777	-0.204850	0.000000	0.000000	3.000000	6.000000	0.000000
1248.957267	0.018995	0.552550	0.253943	84.092529	92.196800	142.553986	2.106629	0.000000	4.534546	0.000000	0.000000	0.000000	0.065863	-0.079009	-0.192486	0.000000	0.000000	3.000000	6.000000	0.000000
1248.960601	0.018995	0.552550	0.253943	84.092529	92.196800	142.553986	2.106629	0.000000	4.534546	0.000000	0.000000	0.000000	0.065863	-0.079009	-0.192486	0.000000	0.000000	3.000000	6.000000	0.000000
1248.963934	0.018995	0.552550	0.253943	84.092529	92.196800	142.553986	2.106629	0.000000	4.534546	0.000000	0.000000	0.000000	0.065863	-0.079009	-0.192486	0.000000	0.000000	3.000000	6.000000	0.000000
1248.967267	0.018995	0.552550	0.253943	83.976891	90.690109	141.118378	2.121574	0.000000	4.527574	0.000000	0.000000	0.000000	0.065863	-0.079009	-0.192486	0.000000	0.000000	3.000000	6.000000	0.000000
1248.970601	0.019249	0.552291	0.253330	83.976891	90.690109	141.118378	2.121574	0.000000	4.527574	0.000000	0.000000	0.000000	0.076095	-0.077719	-0.183886	0.000000	0.000000	3.000000	6.000000	0.000000
1248.973934	0.019249	0.552291	0.253330	83.976891	90.690109	141.118378	2.121574	0.000000	4.527574	0.000000	0.000000	0.000000	0.076095	-0.077719	-0.183886	0.000000	0.000000	3.000000	6.000000	0.000000
1248.977267	0.019537	0.552040	0.252776	83.876221	89.644592	140.127075	2.121574	0.000000	4.527574	0.000000	0.000000	0.000000	0.086566	-0.075208	-0.166029	0.000000	0.000000	3.000000	6.000000	0.000000
1248.980601	0.019537	0.552040	0.252776	83.876221	89.644592	140.127075	2.121574	0.000000	4.527574	0.000000	0.000000	0.000000	0.086566	-0.075208	-0.166029	0.000000	0.000000	3.000000	6.000000	0.000000
1248.983934	0.019537	0.552040	0.252776	83.876221	89.644592	140.127075	2.121574	0.000000	4.527574	0.000000	0.000000	0.000000	0.086566	-0.075208	-0.166029	0.000000	0.000000	3.000000	6.000000	0.000000
1248.987267	0.019537	0.552040	0.252776	83.798378	89.231407	139.746521	2.137524	0.000000	4.520065	0.000000	0.000000	0.000000	0.086566	-0.075208	-0.166029	0.000000	0.000000	3.000000	6.000000	0.000000
1248.990601	0.019859	0.551772	0.252239	83.798378	89.231407	139.746521	2.137524	0.000000	4.520065	0.000000	0.000000	0.000000	0.096672	-0.080364	-0.161197	0.000000	0.000000	3.000000	6.000000	0.000000
1248.993934	0.019859	0.551772	0.252239	83.798378	89.231407	139.746521	2.137524	0.000000	4.520065	0.000000	0.000000	0.000000	0.096672	-0.080364	-0.161197	0.000000	0.000000	3.000000	6.000000	0.000000
1248.997267	0.020249	0.551509	0.251730	83.740952	89.439156	139.965332	2.137524	0.000000	4.520065	0.000000	0.000000	0.000000	0.116969	-0.079052	-0.152802	0.000000	0.000000	3.000000	6.000000	0.000000
1249.000601	0.020249	0.551509	0.251730	83.740952	89.439156	139.965332	2.137524	0.000000	4.520065	0.000000	0.000000	0.000000	0.116969	-0.079052	-0.152802	0.000000	0.000000	3.000000	6.000000	0.000000
1249.003934	0.020249	0.551509	0.251730	83.740952	89.439156	139.965332	2.137524	0.000000	4.520065	0.000000	0.000000	0.000000	0.116969	-0.079052	-0.152802	0.000000	0.000000	3.000000	6.000000	0.000000
1249.007267	0.020249	0.551509	0.251730	83.721581	90.052216	140.560181	2.155189	0.000000	4.511670	0.000000	0.000000	0.000000	0.116969	-0.079052	-0.152802	0.000000	0.000000	3.000000	6.000000	0.000000
1249.010601	0.020672	0.551207	0.251224	83.721581	90.052216	140.560181	2.155189	0.000000	4.511670	0.000000	0.000000	0.000000	0.126924	-0.090617	-0.151828	0.000000	0.000000	3.000000	6.000000	0.000000
1249.013934	0.020672	0.551207	0.251224	83.721581	90.052216	140.560181	2.155189	0.000000	4.511670	0.000000	0.000000	0.000000	0.126924	-0.090617	-0.151828	0.000000	0.000000	3.000000	6.000000	0.000000
1249.017267	0.021162	0.550922	0.250697	83.723213	90.772980	141.247009	2.155189	0.000000	4.511670	0.000000	0.000000	0.000000	0.146733	-0.085358	-0.158127	0.000000	0.000000	3.000000	6.000000	0.000000
1249.020601	0.021162	0.550922	0.250697	83.723213	90.772980	141.247009	2.155189	0.000000	4.511670	0.000000	0.000000	0.000000	0.146733	-0.085358	-0.158127	0.000000	0.000000	3.000000	6.000000	0.000000
1249.023934	0.021162	0.550922	0.250697	83.723213	90.772980	141.247009	2.155189	0.000000	4.511670	0.000000	0.000000	0.000000	0.146733	-0.085358	-0.158127	0.000000	0.000000	3.000000	6.000000	0.000000
1249.027267	0.021162	0.550922	0.250697	83.723961	91.468376	141.905548	2.175719	0.000000	4.501805	0.000000	0.000000	0.000000	0.146733	-0.085358	-0.158127	0.000000	0.000000	3.000000	6.000000	0.000000
1249.030601	0.021649	0.550655	0.250150	83.723961	91.468376	141.905548	2.175719	0.000000	4.501805	0.000000	0.000000	0.000000	0.146339	-0.080082	-0.163867	0.000000	0.000000	3.000000	6.000000	0.000000
1249.033934	0.021649	0.550655	0.250150	83.723961	91.468376	141.905548	2.175719	0.000000	4.501805	0.000000	0.000000	0.000000	0.146339	-0.080082	-0.163867	0.000000	0.000000	3.000000	6.000000	0.000000
1249.037267	0.022102	0.550406	0.249586	83.723961	92.135384	142.535538	2.175719	0.000000	4.501805	0.000000	0.000000	0.000000	0.135867	-0.074845	-0.169292	0.000000	0.000000	3.000000	6.000000	0.000000
1249.040601	0.022102	0.550406	0.249586	83.723961	92.135384	142.535538	2.175719	0.000000	4.501805	0.000000	0.000000	0.000000	0.135867	-0.074845	-0.169292	0.000000	0.000000	3.000000	6.000000	0.000000
1249.043934	0.022102	0.550406	0.249586	83.723961	92.135384	142.535538	2.175719	0.000000	4.501805	0.000000	0.000000	0.000000	0.135867	-0.074845	-0.169292	0.000000	0.000000	3.000000	6.000000	0.000000
1249.047267	0.022102	0.550406	0.249586	83.723053	92.853661	143.230560	2.197246	0.000000	4.491337	0.000000	0.000000	0.000000	0.135867	-0.074845	-0.169292	0.000000	0.000000	3.000000	6.000000	0.000000
1249.050601	0.022520	0.550191	0.248986	83.723053	92.853661	143.230560	2.197246	0.000000	4.491337	0.000000	0.000000	0.000000	0.125234	-0.064429	-0.180126	0.000000	0.000000	3.000000	6.000000	0.000000
1249.053934	0.022520	0.550191	0.248986	83.723053	92.853661	143.230560	2.197246	0.000000	4.491337	0.000000	0.000000	0.000000	0.125234	-0.064429	-0.180126	0.000000	0.000000	3.000000	6.000000	0.000000
1249.057267	0.022867	0.549968	0.248324	83.721268	93.566299	143.917374	2.197246	0.000000	4.491337	0.000000	0.000000	0.000000	0.104306	-0.066854	-0.198447	0.000000	0.000000	3.000000	6.000000	0.000000
1249.060601	0.022867	0.549968	0.248324	83.721268	93.566299	143.917374	2.197246	0.000000	4.491337	0.000000	0.000000	0.000000	0.104306	-0.066854	-0.198447	0.000000	0.000000	3.000000	6.000000	0.000000
1249.063934	0.022867	0.549968	0.248324	83.721268	93.566299	143.917374	2.197246	0.000000	4.491337	0.000000	0.000000	0.000000	0.104306	-0.066854	-0.198447	0.000000	0.000000	3.000000	6.000000	0.000000
1249.067267	0.022867	0.549968	0.248324	83.716469	94.302139	144.639496	2.217355	0.000000	4.481443	0.000000	0.000000	0.000000	0.104306	-0.066854	-0.198447	0.000000	0.000000	3.000000	6.000000	0.000000
1249.070601	0.023180	0.549763	0.247645	83.716469	94.302139	144.639496	2.217355	0.000000	4.481443	0.000000	0.000000	0.000000	0.093874	-0.061665	-0.203896	0.000000	0.000000	3.000000	6.000000	0.000000
1249.073934	0.023180	0.549763	0.247645	83.716469	94.302139	144.639496	2.217355	0.000000	4.481443	0.000000	0.000000	0.000000	0.093874	-0.061665	-0.203896	0.000000	0.000000	3.000000	6.000000	0.000000
1249.077267	0.023425	0.549574	0.246948	83.702812	95.022568	145.348495	2.217355	0.000000	4.481443	0.000000	0.000000	0.000000	0.073435	-0.056444	-0.209019	0.000000	0.000000	3.000000	6.000000	0.000000
1249.080601	0.023425	0.549574	0.246948	83.702812	95.022568	145.348495	2.217355	0.000000	4.481443	0.000000	0.000000	0.000000	0.073435	-0.056444	-0.209019	0.000000	0.000000	3.000000	6.000000	0.000000
1249.083934	0.023425	0.549574	0.246948	83.702812	95.022568	145.348495	2.217355	0.000000	4.481443	0.000000	0.000000	0.000000	0.073435	-0.056444	-0.209019	0.000000	0.000000	3.000000	6.000000	0.000000
1249.087267	0.023425	0.549574	0.246948	83.660454	95.734482	146.066040	2.235360	0.000000	4.472490	0.000000	0.000000	0.000000	0.073435	-0.056444	-0.209019	0.000000	0.000000	3.000000	6.000000	0.000000
1249.090601	0.023668	0.549399	0.246201	83.660454	95.734482	146.066040	2.235360	0.000000	4.472490	0.000000	0.000000	0.000000	0.072768	-0.052525	-0.224175	0.000000	0.000000	3.000000	6.000000	0.000000
1249.093934	0.023668	0.549399	0.246201	83.660454	95.734482	146.066040	2.235360	0.000000	4.472490	0.000000	0.000000	0.000000	0.072768	-0.052525	-0.224175	0.000000	0.000000	3.000000	6.000000	0.000000
1249.097267	0.023908	0.549199	0.245408	83.597031	96.466721	146.816406	2.235360	0.000000	4.472490	0.000000	0.000000	0.000000	0.072133	-0.060121	-0.237886	0.000000	0.000000	3.000000	6.000000	0.000000
1249.100601	0.023908	0.549199	0.245408	83.597031	96.466721	146.816406	2.235360	0.000000	4.472490	0.000000	0.000000	0.000000	0.072133	-0.060121	-0.237886	0.000000	0.000000	3.000000	6.000000	0.000000
1249.103934	0.023908	0.549199	0.245408	83.597031	96.466721	146.816406	2.235360	0.000000	4.472490	0.000000	0.000000	0.000000	0.072133	-0.060121	-0.237886	0.000000	0.000000	3.000000	6.000000	0.000000
1249.107267	0.023908	0.549199	0.245408	83.524887	97.170479	147.545929	2.253572	0.000000	4.463341	0.000000	0.000000	0.000000	0.072133	-0.060121	-0.237886	0.000000	0.000000	3.000000	6.000000	0.000000
1249.110601	0.024080	0.549033	0.244579	83.524887	97.170479	147.545929	2.253572	0.000000	4.463341	0.000000	0.000000	0.000000	0.051576	-0.049845	-0.248544	0.000000	0.000000	3.000000	6.000000	0.000000
1249.113934	0.024080	0.549033	0.244579	83.524887	97.170479	147.545929	2.253572	0.000000	4.463341	0.000000	0.000000	0.000000	0.051576	-0.049845	-0.248544	0.000000	0.000000	3.000000	6.000000	0.000000
1249.117267	0.024250	0.548880	0.243700	83.455338	97.888916	148.290726	2.253572	0.000000	4.463341	0.000000	0.000000	0.000000	0.050906	-0.045933	-0.263870	0.000000	0.000000	3.000000	6.000000	0.000000
1249.120601	0.024250	0.548880	0.243700	83.455338	97.888916	148.290726	2.253572	0.000000	4.463341	0.000000	0.000000	0.000000	0.050906	-0.045933	-0.263870	0.000000	0.000000	3.000000	6.000000	0.000000
1249.123934	0.024250	0.548880	0.243700	83.455338	97.888916	148.290726	2.253572	0.000000	4.463341	0.000000	0.000000	0.000000	0.050906	-0.045933	-0.263870	0.000000	0.000000	3.000000	6.000000	0.000000
1249.127267	0.024250	0.548880	0.243700	83.388794	98.595680	149.024231	2.271092	0.000000	4.454452	0.000000	0.000000	0.000000	0.050906	-0.045933	-0.263870	0.000000	0.000000	3.000000	6.000000	0.000000
1249.130601	0.024384	0.548760	0.242783	83.388794	98.595680	149.024231	2.271092	0.000000	4.454452	0.000000	0.000000	0.000000	0.040388	-0.035738	-0.274964	0.000000	0.000000	3.000000	6.000000	0.000000
1249.133934	0.024384	0.548760	0.242783	83.388794	98.595680	149.024231	2.271092	0.000000	4.454452	0.000000	0.000000	0.000000	0.040388	-0.035738	-0.274964	0.000000	0.000000	3.000000	6.000000	0.000000
1249.137267	0.024452	0.548662	0.241880	83.313873	99.242729	149.708252	2.271092	0.000000	4.454452	0.000000	0.000000	0.000000	0.020468	-0.029454	-0.270824	0.000000	0.000000	3.000000	6.000000	0.000000
1249.140601	0.024452	0.548662	0.241880	83.313873	99.242729	149.708252	2.271092	0.000000	4.454452	0.000000	0.000000	0.000000	0.020468	-0.029454	-0.270824	0.000000	0.000000	3.000000	6.000000	0.000000
1249.143934	0.024452	0.548662	0.241880	83.313873	99.242729	149.708252	2.271092	0.000000	4.454452	0.000000	0.000000	0.000000	0.020468	-0.029454	-0.270824	0.000000	0.000000	3.000000	6.000000	0.000000
1249.147267	0.024452	0.548662	0.241880	83.212936	99.827087	150.348175	2.287568	0.000000	4.446013	0.000000	0.000000	0.000000	0.020468	-0.029454	-0.270824	0.000000	0.000000	3.000000	6.000000	0.000000
1249.150601	0.024487	0.548581	0.240959	83.212936	99.827087	150.348175	2.287568	0.000000	4.446013	0.000000	0.000000	0.000000	0.010239	-0.024448	-0.276468	0.000000	0.000000	3.000000	6.000000	0.000000
1249.153934	0.024487	0.548581	0.240959	83.212936	99.827087	150.348175	2.287568	0.000000	4.446013	0.000000	0.000000	0.000000	0.010239	-0.024448	-0.276468	0.000000	0.000000	3.000000	6.000000	0.000000
1249.157267	0.024521	0.548520	0.240049	83.086525	100.318481	150.913696	2.287568	0.000000	4.446013	0.000000	0.000000	0.000000	0.010309	-0.018187	-0.272991	0.000000	0.000000	3.000000	6.000000	0.000000
1249.160601	0.024521	0.548520	0.240049	83.086525	100.318481	150.913696	2.287568	0.000000	4.446013	0.000000	0.000000	0.000000	0.010309	-0.018187	-0.272991	0.000000	0.000000	3.000000	6.000000	0.000000
1249.163934	0.024521	0.548520	0.240049	83.086525	100.318481	150.913696	2.287568	0.000000	4.446013	0.000000	0.000000	0.000000	0.010309	-0.018187	-0.272991	0.000000	0.000000	3.000000	6.000000	0.000000
1249.167267	0.024521	0.548520	0.240049	82.913712	100.681473	151.377350	2.302333	0.000000	4.438385	0.000000	0.000000	0.000000	0.010309	-0.018187	-0.272991	0.000000	0.000000	3.000000	6.000000	0.000000
1249.170601	0.024523	0.548463	0.239170	82.913712	100.681473	151.377350	2.302333	0.000000	4.438385	0.000000	0.000000	0.000000	0.000657	-0.017067	-0.263644	0.000000	0.000000	3.000000	6.000000	0.000000
1249.173934	0.024523	0.548463	0.239170	82.913712	100.681473	151.377350	2.302333	0.000000	4.438385	0.000000	0.000000	0.000000	0.000657	-0.017067	-0.263644	0.000000	0.000000	3.000000	6.000000	0.000000
1249.177267	0.024558	0.548385	0.238275	82.686134	100.947556	151.778717	2.302333	0.000000	4.438385	0.000000	0.000000	0.000000	0.010379	-0.023500	-0.268475	0.000000	0.000000	3.000000	6.000000	0.000000
1249.180601	0.024558	0.548385	0.238275	82.686134	100.947556	151.778717	2.302333	0.000000	4.438385	0.000000	0.000000	0.000000	0.010379	-0.023500	-0.268475	0.000000	0.000000	3.000000	6.000000	0.000000
1249.183934	0.024558	0.548385	0.238275	82.686134	100.947556	151.778717	2.302333	0.000000	4.438385	0.000000	0.000000	0.000000	0.010379	-0.023500	-0.268475	0.000000	0.000000	3.000000	6.000000	0.000000
1249.187267	0.024558	0.548385	0.238275	82.430084	101.113907	152.101593	2.316343	0.000000	4.431089	0.000000	0.000000	0.000000	0.010379	-0.023500	-0.268475	0.000000	0.000000	3.000000	6.000000	0.000000
1249.190601	0.024561	0.548294	0.237430	82.430084	101.113907	152.101593	2.316343	0.000000	4.431089	0.000000	0.000000	0.000000	0.000951	-0.027415	-0.253559	0.000000	0.000000	3.000000	6.000000	0.000000
1249.193934	0.024561	0.548294	0.237430	82.430084	101.113907	152.101593	2.316343	0.000000	4.431089	0.000000	0.000000	0.000000	0.000951	-0.027415	-0.253559	0.000000	0.000000	3.000000	6.000000	0.000000
1249.197267	0.024563	0.548160	0.236556	82.171257	101.305664	152.451904	2.316343	0.000000	4.431089	0.000000	0.000000	0.000000	0.000626	-0.040103	-0.262057	0.000000	0.000000	3.000000	6.000000	0.000000
1249.200601	0.024563	0.548160	0.236556	82.171257	101.305664	152.451904	2.316343	0.000000	4.431089	0.000000	0.000000	0.000000	0.000626	-0.040103	-0.262057	0.000000	0.000000	3.000000	6.000000	0.000000
1249.203934	0.024563	0.548160	0.236556	82.171257	101.305664	152.451904	2.316343	0.000000	4.431089	0.000000	0.000000	0.000000	0.000626	-0.040103	-0.262057	0.000000	0.000000	3.000000	6.000000	0.000000
1249.207267	0.024532	0.548026	0.235682	81.929802	101.508942	152.805847	2.329607	0.000000	4.424130	0.000000	0.000000	0.000000	-0.009282	-0.040150	-0.262180	0.000000	0.000000	3.000000	6.000000	0.000000
1249.210601	0.024532	0.548026	0.235682	81.929802	101.508942	152.805847	2.329607	0.000000	4.424130	0.000000	0.000000	0.000000	-0.009282	-0.040150	-0.262180	0.000000	0.000000	3.000000	6.000000	0.000000
1249.213934	0.024532	0.548026	0.235682	81.929802	101.508942	152.805847	2.329607	0.000000	4.424130	0.000000	0.000000	0.000000	-0.009282	-0.040150	-0.262180	0.000000	0.000000	3.000000	6.000000	0.000000
1249.217267	0.024501	0.547854	0.234812	81.720520	101.776688	153.203979	2.335908	0.000000	4.420807	0.000000	0.000000	0.000000	-0.009247	-0.051551	-0.261162	0.000000	0.000000	3.000000	6.000000	0.000000
1249.220601	0.024501	0.547854	0.234812	81.720520	101.776688	153.203979	2.335908	0.000000	4.420807	0.000000	0.000000	0.000000	-0.009247	-0.051551	-0.261162	0.000000	0.000000	3.000000	6.000000	0.000000
1249.223934	0.024501	0.547854	0.234812	81.720520	101.776688	153.203979	2.335908	0.000000	4.420807	0.000000	0.000000	0.000000	-0.009247	-0.051551	-0.261162	0.000000	0.000000	3.000000	6.000000	0.000000
1249.227267	0.024501	0.547854	0.234812	81.542389	102.060989	153.601852	2.342217	0.000000	4.417468	0.000000	0.000000	0.000000	-0.009247	-0.051551	-0.261162	0.000000	0.000000	3.000000	6.000000	0.000000
1249.230601	0.024437	0.547720	0.233936	81.542389	102.060989	153.601852	2.342217	0.000000	4.417468	0.000000	0.000000	0.000000	-0.019158	-0.040245	-0.262775	0.000000	0.000000	3.000000	6.000000	0.000000
1249.233934	0.024437	0.547720	0.233936	81.542389	102.060989	153.601852	2.342217	0.000000	4.417468	0.000000	0.000000	0.000000	-0.019158	-0.040245	-0.262775	0.000000	0.000000	3.000000	6.000000	0.000000
1249.237267	0.024374	0.547569	0.233077	81.362213	102.330246	153.983459	2.342217	0.000000	4.417468	0.000000	0.000000	0.000000	-0.018954	-0.045294	-0.257692	0.000000	0.000000	3.000000	6.000000	0.000000
1249.240601	0.024374	0.547569	0.233077	81.362213	102.330246	153.983459	2.342217	0.000000	4.417468	0.000000	0.000000	0.000000	-0.018954	-0.045294	-0.257692	0.000000	0.000000	3.000000	6.000000	0.000000
1249.243934	0.024374	0.547569	0.233077	81.362213	102.330246	153.983459	2.342217	0.000000	4.417468	0.000000	0.000000	0.000000	-0.018954	-0.045294	-0.257692	0.000000	0.000000	3.000000	6.000000	0.000000
1249.247267	0.024374	0.547569	0.233077	81.155823	102.516769	154.299652	2.353921	0.000000	4.411242	0.000000	0.000000	0.000000	-0.018954	-0.045294	-0.257692	0.000000	0.000000	3.000000	6.000000	0.000000
1249.250601	0.024378	0.547422	0.232246	81.155823	102.516769	154.299652	2.353921	0.000000	4.411242	0.000000	0.000000	0.000000	0.001030	-0.044074	-0.249205	0.000000	0.000000	3.000000	6.000000	0.000000
1249.253934	0.024378	0.547422	0.232246	81.155823	102.516769	154.299652	2.353921	0.000000	4.411242	0.000000	0.000000	0.000000	0.001030	-0.044074	-0.249205	0.000000	0.000000	3.000000	6.000000	0.000000
1249.257267	0.024382	0.547317	0.231441	80.919502	102.619019	154.548706	2.353921	0.000000	4.411242	0.000000	0.000000	0.000000	0.001282	-0.031564	-0.241453	0.000000	0.000000	3.000000	6.000000	0.000000
1249.260601	0.024382	0.547317	0.231441	80.919502	102.619019	154.548706	2.353921	0.000000	4.411242	0.000000	0.000000	0.000000	0.001282	-0.031564	-0.241453	0.000000	0.000000	3.000000	6.000000	0.000000
1249.263934	0.024382	0.547317	0.231441	80.919502	102.619019	154.548706	2.353921	0.000000	4.411242	0.000000	0.000000	0.000000	0.001282	-0.031564	-0.241453	0.000000	0.000000	3.000000	6.000000	0.000000
1249.267267	0.024382	0.547317	0.231441	80.674934	102.657623	154.740173	2.366952	0.000000	4.404263	0.000000	0.000000	0.000000	0.001282	-0.031564	-0.241453	0.000000	0.000000	3.000000	6.000000	0.000000
1249.270601	0.024385	0.547228	0.230617	80.674934	102.657623	154.740173	2.366952	0.000000	4.404263	0.000000	0.000000	0.000000	0.001047	-0.026590	-0.247408	0.000000	0.000000	3.000000	6.000000	0.000000
1249.273934	0.024385	0.547228	0.230617	80.674934	102.657623	154.740173	2.366952	0.000000	4.404263	0.000000	0.000000	0.000000	0.001047	-0.026590	-0.247408	0.000000	0.000000	3.000000	6.000000	0.000000
1249.277267	0.024389	0.547123	0.229809	80.466118	102.773293	154.985809	2.366952	0.000000	4.404263	0.000000	0.000000	0.000000	0.001208	-0.031660	-0.242227	0.000000	0.000000	3.000000	6.000000	0.000000
1249.280601	0.024389	0.547123	0.229809	80.466118	102.773293	154.985809	2.366952	0.000000	4.404263	0.000000	0.000000	0.000000	0.001208	-0.031660	-0.242227	0.000000	0.000000	3.000000	6.000000	0.000000
1249.283934	0.024389	0.547123	0.229809	80.466118	102.773293	154.985809	2.366952	0.000000	4.404263	0.000000	0.000000	0.000000	0.001208	-0.031660	-0.242227	0.000000	0.000000	3.000000	6.000000	0.000000
1249.287267	0.024389	0.547123	0.229809	80.325905	103.009605	155.302231	2.380076	0.000000	4.397185	0.000000	0.000000	0.000000	0.001208	-0.031660	-0.242227	0.000000	0.000000	3.000000	6.000000	0.000000
1249.290601	0.024458	0.547017	0.228998	80.325905	103.009605	155.302231	2.380076	0.000000	4.397185	0.000000	0.000000	0.000000	0.020716	-0.031706	-0.243312	0.000000	0.000000	3.000000	6.000000	0.000000
1249.293934	0.024458	0.547017	0.228998	80.325905	103.009605	155.302231	2.380076	0.000000	4.397185	0.000000	0.000000	0.000000	0.020716	-0.031706	-0.243312	0.000000	0.000000	3.000000	6.000000	0.000000
1249.297267	0.024559	0.546965	0.228161	80.267670	103.369194	155.688492	2.380076	0.000000	4.397185	0.000000	0.000000	0.000000	0.030140	-0.015529	-0.251106	0.000000	0.000000	3.000000	6.000000	0.000000
1249.300601	0.024559	0.546965	0.228161	80.267670	103.369194	155.688492	2.380076	0.000000	4.397185	0.000000	0.000000	0.000000	0.030140	-0.015529	-0.251106	0.000000	0.000000	3.000000	6.000000	0.000000
1249.303934	0.024559	0.546965	0.228161	80.267670	103.369194	155.688492	2.380076	0.000000	4.397185	0.000000	0.000000	0.000000	0.030140	-0.015529	-0.251106	0.000000	0.000000	3.000000	6.000000	0.000000
1249.307267	0.024559	0.546965	0.228161	80.252670	103.811661	156.123611	2.395853	0.000000	4.388609	0.000000	0.000000	0.000000	0.030140	-0.015529	-0.251106	0.000000	0.000000	3.000000	6.000000	0.000000
1249.310601	0.024659	0.546951	0.227318	80.252670	103.811661	156.123611	2.395853	0.000000	4.388609	0.000000	0.000000	0.000000	0.029978	-0.004421	-0.252971	0.000000	0.000000	3.000000	6.000000	0.000000
1249.313934	0.024659	0.546951	0.227318	80.252670	103.811661	156.123611	2.395853	0.000000	4.388609	0.000000	0.000000	0.000000	0.029978	-0.004421	-0.252971	0.000000	0.000000	3.000000	6.000000	0.000000
1249.317267	0.024855	0.546952	0.226451	80.238411	104.222580	156.521255	2.395853	0.000000	4.388609	0.000000	0.000000	0.000000	0.058872	0.000435	-0.260041	0.000000	0.000000	3.000000	6.000000	0.000000
1249.320601	0.024855	0.546952	0.226451	80.238411	104.222580	156.521255	2.395853	0.000000	4.388609	0.000000	0.000000	0.000000	0.058872	0.000435	-0.260041	0.000000	0.000000	3.000000	6.000000	0.000000
1249.323934	0.024855	0.546952	0.226451	80.238411	104.222580	156.521255	2.395853	0.000000	4.388609	0.000000	0.000000	0.000000	0.058872	0.000435	-0.260041	0.000000	0.000000	3.000000	6.000000	0.000000
1249.327267	0.024855	0.546952	0.226451	80.224930	104.653809	156.938202	2.414150	0.000000	4.378571	0.000000	0.000000	0.000000	0.058872	0.000435	-0.260041	0.000000	0.000000	3.000000	6.000000	0.000000
1249.330601	0.025082	0.546970	0.225563	80.224930	104.653809	156.938202	2.414150	0.000000	4.378571	0.000000	0.000000	0.000000	0.068202	0.005279	-0.266433	0.000000	0.000000	3.000000	6.000000	0.000000
1249.333934	0.025082	0.546970	0.225563	80.224930	104.653809	156.938202	2.414150	0.000000	4.378571	0.000000	0.000000	0.000000	0.068202	0.005279	-0.266433	0.000000	0.000000	3.000000	6.000000	0.000000
1249.337267	0.025280	0.547016	0.224754	80.210419	105.044724	157.315567	2.414150	0.000000	4.378571	0.000000	0.000000	0.000000	0.059153	0.013920	-0.242821	0.000000	0.000000	3.000000	6.000000	0.000000
1249.340601	0.025280	0.547016	0.224754	80.210419	105.044724	157.315567	2.414150	0.000000	4.378571	0.000000	0.000000	0.000000	0.059153	0.013920	-0.242821	0.000000	0.000000	3.000000	6.000000	0.000000
1249.343934	0.025280	0.547016	0.224754	80.210419	105.044724	157.315567	2.414150	0.000000	4.378571	0.000000	0.000000	0.000000	0.059153	0.013920	-0.242821	0.000000	0.000000	3.000000	6.000000	0.000000
1249.347267	0.025500	0.547032	0.223713	80.193802	105.536690	157.789063	2.434397	0.000000	4.367346	0.000000	0.000000	0.000000	0.066113	0.004733	-0.312081	0.000000	0.000000	3.000000	6.000000	0.000000
1249.350601	0.025500	0.547032	0.223713	80.193802	105.536690	157.789063	2.434397	0.000000	4.367346	0.000000	0.000000	0.000000	0.066113	0.004733	-0.312081	0.000000	0.000000	3.000000	6.000000	0.000000
1249.353934	0.025500	0.547032	0.223713	80.193802	105.536690	157.789063	2.434397	0.000000	4.367346	0.000000	0.000000	0.000000	0.066113	0.004733	-0.312081	0.000000	0.000000	3.000000	6.000000	0.000000
1249.357267	0.025500	0.547032	0.223713	80.180878	105.905922	158.147110	2.446289	0.000000	4.360696	0.000000	0.000000	0.000000	0.066113	0.004733	-0.312081	0.000000	0.000000	3.000000	6.000000	0.000000
1249.360601	0.025722	0.547018	0.222741	80.180878	105.905922	158.147110	2.446289	0.000000	4.360696	0.000000	0.000000	0.000000	0.066653	-0.004052	-0.291592	0.000000	0.000000	3.000000	6.000000	0.000000
1249.363934	0.025722	0.547018	0.222741	80.180878	105.905922	158.147110	2.446289	0.000000	4.360696	0.000000	0.000000	0.000000	0.066653	-0.004052	-0.291592	0.000000	0.000000	3.000000	6.000000	0.000000
1249.367267	0.025846	0.546984	0.221757	80.170853	106.230057	158.464386	2.446289	0.000000	4.360696	0.000000	0.000000	0.000000	0.037248	-0.010430	-0.295184	0.000000	0.000000	3.000000	6.000000	0.000000
1249.370601	0.025846	0.546984	0.221757	80.170853	106.230057	158.464386	2.446289	0.000000	4.360696	0.000000	0.000000	0.000000	0.037248	-0.010430	-0.295184	0.000000	0.000000	3.000000	6.000000	0.000000
1249.373934	0.025846	0.546984	0.221757	80.170853	106.230057	158.464386	2.446289	0.000000	4.360696	0.000000	0.000000	0.000000	0.037248	-0.010430	-0.295184	0.000000	0.000000	3.000000	6.000000	0.000000
1249.377267	0.025846	0.546984	0.221757	80.164566	106.489388	158.723679	2.467790	0.000000	4.348564	0.000000	0.000000	0.000000	0.037248	-0.010430	-0.295184	0.000000	0.000000	3.000000	6.000000	0.000000
1249.380601	0.025970	0.546911	0.220777	80.164566	106.489388	158.723679	2.467790	0.000000	4.348564	0.000000	0.000000	0.000000	0.037143	-0.021685	-0.294244	0.000000	0.000000	3.000000	6.000000	0.000000
1249.383934	0.025970	0.546911	0.220777	80.164566	106.489388	158.723679	2.467790	0.000000	4.348564	0.000000	0.000000	0.000000	0.037143	-0.021685	-0.294244	0.000000	0.000000	3.000000	6.000000	0.000000
1249.387267	0.025997	0.546818	0.219784	80.155655	106.788452	159.025360	2.467790	0.000000	4.348564	0.000000	0.000000	0.000000	0.007901	-0.028028	-0.297864	0.000000	0.000000	3.000000	6.000000	0.000000
1249.390601	0.025997	0.546818	0.219784	80.155655	106.788452	159.025360	2.467790	0.000000	4.348564	0.000000	0.000000	0.000000	0.007901	-0.028028	-0.297864	0.000000	0.000000	3.000000	6.000000	0.000000
1249.393934	0.025997	0.546818	0.219784	80.155655	106.788452	159.025360	2.467790	0.000000	4.348564	0.000000	0.000000	0.000000	0.007901	-0.028028	-0.297864	0.000000	0.000000	3.000000	6.000000	0.000000
1249.397267	0.025997	0.546818	0.219784	80.147346	107.071655	159.314056	2.486729	0.000000	4.337761	0.000000	0.000000	0.000000	0.007901	-0.028028	-0.297864	0.000000	0.000000	3.000000	6.000000	0.000000
1249.400601	0.026023	0.546724	0.218789	80.147346	107.071655	159.314056	2.486729	0.000000	4.337761	0.000000	0.000000	0.000000	0.007823	-0.028115	-0.298402	0.000000	0.000000	3.000000	6.000000	0.000000
1249.403934	0.026023	0.546724	0.218789	80.147346	107.071655	159.314056	2.486729	0.000000	4.337761	0.000000	0.000000	0.000000	0.007823	-0.028115	-0.298402	0.000000	0.000000	3.000000	6.000000	0.000000
1249.407267	0.026016	0.546609	0.217780	80.138832	107.356461	159.607498	2.486729	0.000000	4.337761	0.000000	0.000000	0.000000	-0.002030	-0.034429	-0.302795	0.000000	0.000000	3.000000	6.000000	0.000000
1249.410601	0.026016	0.546609	0.217780	80.138832	107.356461	159.607498	2.486729	0.000000	4.337761	0.000000	0.000000	0.000000	-0.002030	-0.034429	-0.302795	0.000000	0.000000	3.000000	6.000000	0.000000
1249.413934	0.026016	0.546609	0.217780	80.138832	107.356461	159.607498	2.486729	0.000000	4.337761	0.000000	0.000000	0.000000	-0.002030	-0.034429	-0.302795	0.000000	0.000000	3.000000	6.000000	0.000000
1249.417267	0.026008	0.546511	0.216750	80.129082	107.623955	159.885071	2.504181	0.000000	4.327711	0.000000	0.000000	0.000000	-0.002300	-0.029652	-0.309041	0.000000	0.000000	3.000000	6.000000	0.000000
1249.420601	0.026008	0.546511	0.216750	80.129082	107.623955	159.885071	2.504181	0.000000	4.327711	0.000000	0.000000	0.000000	-0.002300	-0.029652	-0.309041	0.000000	0.000000	3.000000	6.000000	0.000000
1249.423934	0.026008	0.546511	0.216750	80.129082	107.623955	159.885071	2.504181	0.000000	4.327711	0.000000	0.000000	0.000000	-0.002300	-0.029652	-0.309041	0.000000	0.000000	3.000000	6.000000	0.000000
1249.427267	0.026001	0.546432	0.215732	80.117416	107.911285	160.181671	2.512967	0.000000	4.322615	0.000000	0.000000	0.000000	-0.002187	-0.023571	-0.305380	0.000000	0.000000	3.000000	6.000000	0.000000
1249.430601	0.026001	0.546432	0.215732	80.117416	107.911285	160.181671	2.512967	0.000000	4.322615	0.000000	0.000000	0.000000	-0.002187	-0.023571	-0.305380	0.000000	0.000000	3.000000	6.000000	0.000000
1249.433934	0.026001	0.546432	0.215732	80.117416	107.911285	160.181671	2.512967	0.000000	4.322615	0.000000	0.000000	0.000000	-0.002187	-0.023571	-0.305380	0.000000	0.000000	3.000000	6.000000	0.000000
1249.437267	0.026025	0.546333	0.214697	80.106377	108.190193	160.470459	2.521704	0.000000	4.317523	0.000000	0.000000	0.000000	0.007166	-0.029868	-0.310553	0.000000	0.000000	3.000000	6.000000	0.000000
1249.440601	0.026025	0.546333	0.214697	80.106377	108.190193	160.470459	2.521704	0.000000	4.317523	0.000000	0.000000	0.000000	0.007166	-0.029868	-0.310553	0.000000	0.000000	3.000000	6.000000	0.000000
1249.443934	0.026025	0.546333	0.214697	80.106377	108.190193	160.470459	2.521704	0.000000	4.317523	0.000000	0.000000	0.000000	0.007166	-0.029868	-0.310553	0.000000	0.000000	3.000000	6.000000	0.000000
1249.447267	0.026017	0.546216	0.213680	80.099525	108.408928	160.697296	2.531111	0.000000	4.312016	0.000000	0.000000	0.000000	-0.002246	-0.034832	-0.305033	0.000000	0.000000	3.000000	6.000000	0.000000
1249.450601	0.026017	0.546216	0.213680	80.099525	108.408928	160.697296	2.531111	0.000000	4.312016	0.000000	0.000000	0.000000	-0.002246	-0.034832	-0.305033	0.000000	0.000000	3.000000	6.000000	0.000000
1249.453934	0.026017	0.546216	0.213680	80.099525	108.408928	160.697296	2.531111	0.000000	4.312016	0.000000	0.000000	0.000000	-0.002246	-0.034832	-0.305033	0.000000	0.000000	3.000000	6.000000	0.000000
1249.457267	0.026041	0.546080	0.212646	80.095154	108.594810	160.892273	2.539940	0.000000	4.306820	0.000000	0.000000	0.000000	0.007076	-0.041070	-0.310235	0.000000	0.000000	3.000000	6.000000	0.000000
1249.460601	0.026041	0.546080	0.212646	80.095154	108.594810	160.892273	2.539940	0.000000	4.306820	0.000000	0.000000	0.000000	0.007076	-0.041070	-0.310235	0.000000	0.000000	3.000000	6.000000	0.000000
1249.463934	0.026041	0.546080	0.212646	80.095154	108.594810	160.892273	2.539940	0.000000	4.306820	0.000000	0.000000	0.000000	0.007076	-0.041070	-0.310235	0.000000	0.000000	3.000000	6.000000	0.000000
1249.467267	0.026064	0.545906	0.211614	80.089874	108.797783	161.104584	2.549440	0.000000	4.301204	0.000000	0.000000	0.000000	0.007051	-0.052108	-0.309353	0.000000	0.000000	3.000000	6.000000	0.000000
1249.470601	0.026064	0.545906	0.211614	80.089874	108.797783	161.104584	2.549440	0.000000	4.301204	0.000000	0.000000	0.000000	0.007051	-0.052108	-0.309353	0.000000	0.000000	3.000000	6.000000	0.000000
1249.473934	0.026064	0.545906	0.211614	80.089874	108.797783	161.104584	2.549440	0.000000	4.301204	0.000000	0.000000	0.000000	0.007051	-0.052108	-0.309353	0.000000	0.000000	3.000000	6.000000	0.000000
1249.477267	0.026055	0.545728	0.210549	80.073563	109.092674	161.413086	2.558968	0.000000	4.295542	0.000000	0.000000	0.000000	-0.002931	-0.053487	-0.319598	0.000000	0.000000	3.000000	6.000000	0.000000
1249.480601	0.026055	0.545728	0.210549	80.073563	109.092674	161.413086	2.558968	0.000000	4.295542	0.000000	0.000000	0.000000	-0.002931	-0.053487	-0.319598	0.000000	0.000000	3.000000	6.000000	0.000000
1249.483934	0.026055	0.545728	0.210549	80.073563	109.092674	161.413086	2.558968	0.000000	4.295542	0.000000	0.000000	0.000000	-0.002931	-0.053487	-0.319598	0.000000	0.000000	3.000000	6.000000	0.000000
1249.487267	0.026013	0.545549	0.209483	80.037117	109.329521	161.679901	2.568359	0.000000	4.289934	0.000000	0.000000	0.000000	-0.012480	-0.053525	-0.319839	0.000000	0.000000	3.000000	6.000000	0.000000
1249.490601	0.026013	0.545549	0.209483	80.037117	109.329521	161.679901	2.568359	0.000000	4.289934	0.000000	0.000000	0.000000	-0.012480	-0.053525	-0.319839	0.000000	0.000000	3.000000	6.000000	0.000000
1249.493934	0.026013	0.545549	0.209483	80.037117	109.329521	161.679901	2.568359	0.000000	4.289934	0.000000	0.000000	0.000000	-0.012480	-0.053525	-0.319839	0.000000	0.000000	3.000000	6.000000	0.000000
1249.497267	0.025939	0.545443	0.208406	79.962555	109.438133	161.849899	2.577337	0.000000	4.284546	0.000000	0.000000	0.000000	-0.022095	-0.031757	-0.322978	0.000000	0.000000	3.000000	6.000000	0.000000
1249.500601	0.025939	0.545443	0.208406	79.962555	109.438133	161.849899	2.577337	0.000000	4.284546	0.000000	0.000000	0.000000	-0.022095	-0.031757	-0.322978	0.000000	0.000000	3.000000	6.000000	0.000000
1249.503934	0.025939	0.545443	0.208406	79.962555	109.438133	161.849899	2.577337	0.000000	4.284546	0.000000	0.000000	0.000000	-0.022095	-0.031757	-0.322978	0.000000	0.000000	3.000000	6.000000	0.000000
1249.507267	0.025898	0.545378	0.207355	79.862068	109.397102	161.889145	2.585986	0.000000	4.279331	0.000000	0.000000	0.000000	-0.012288	-0.019610	-0.315308	0.000000	0.000000	3.000000	6.000000	0.000000
1249.510601	0.025898	0.545378	0.207355	79.862068	109.397102	161.889145	2.585986	0.000000	4.279331	0.000000	0.000000	0.000000	-0.012288	-0.019610	-0.315308	0.000000	0.000000	3.000000	6.000000	0.000000
1249.513934	0.025898	0.545378	0.207355	79.862068	109.397102	161.889145	2.585986	0.000000	4.279331	0.000000	0.000000	0.000000	-0.012288	-0.019610	-0.315308	0.000000	0.000000	3.000000	6.000000	0.000000
1249.517267	0.025856	0.545364	0.206278	79.751839	109.256554	161.839996	2.594951	0.000000	4.273901	0.000000	0.000000	0.000000	-0.012591	-0.004114	-0.323095	0.000000	0.000000	3.000000	6.000000	0.000000
1249.520601	0.025856	0.545364	0.206278	79.751839	109.256554	161.839996	2.594951	0.000000	4.273901	0.000000	0.000000	0.000000	-0.012591	-0.004114	-0.323095	0.000000	0.000000	3.000000	6.000000	0.000000
1249.523934	0.025856	0.545364	0.206278	79.751839	109.256554	161.839996	2.594951	0.000000	4.273901	0.000000	0.000000	0.000000	-0.012591	-0.004114	-0.323095	0.000000	0.000000	3.000000	6.000000	0.000000
1249.527267	0.025815	0.545391	0.205228	79.650978	109.018875	161.693298	2.604197	0.000000	4.268274	0.000000	0.000000	0.000000	-0.012276	0.007909	-0.314997	0.000000	0.000000	3.000000	6.000000	0.000000
1249.530601	0.025815	0.545391	0.205228	79.650978	109.018875	161.693298	2.604197	0.000000	4.268274	0.000000	0.000000	0.000000	-0.012276	0.007909	-0.314997	0.000000	0.000000	3.000000	6.000000	0.000000
1249.533934	0.025815	0.545391	0.205228	79.650978	109.018875	161.693298	2.604197	0.000000	4.268274	0.000000	0.000000	0.000000	-0.012276	0.007909	-0.314997	0.000000	0.000000	3.000000	6.000000	0.000000
1249.537267	0.025805	0.545468	0.204151	79.601776	108.751839	161.486755	2.613268	0.000000	4.262725	0.000000	0.000000	0.000000	-0.003160	0.023278	-0.323138	0.000000	0.000000	3.000000	6.000000	0.000000
1249.540601	0.025805	0.545468	0.204151	79.601776	108.751839	161.486755	2.613268	0.000000	4.262725	0.000000	0.000000	0.000000	-0.003160	0.023278	-0.323138	0.000000	0.000000	3.000000	6.000000	0.000000
1249.543934	0.025805	0.545468	0.204151	79.601776	108.751839	161.486755	2.613268	0.000000	4.262725	0.000000	0.000000	0.000000	-0.003160	0.023278	-0.323138	0.000000	0.000000	3.000000	6.000000	0.000000
1249.547267	0.025795	0.545529	0.203092	79.608597	108.534584	161.294968	2.623109	0.000000	4.256677	0.000000	0.000000	0.000000	-0.002987	0.018234	-0.317902	0.000000	0.000000	3.000000	6.000000	0.000000
1249.550601	0.025795	0.545529	0.203092	79.608597	108.534584	161.294968	2.623109	0.000000	4.256677	0.000000	0.000000	0.000000	-0.002987	0.018234	-0.317902	0.000000	0.000000	3.000000	6.000000	0.000000
1249.553934	0.025795	0.545529	0.203092	79.608597	108.534584	161.294968	2.623109	0.000000	4.256677	0.000000	0.000000	0.000000	-0.002987	0.018234	-0.317902	0.000000	0.000000	3.000000	6.000000	0.000000
1249.557267	0.025815	0.545641	0.202005	79.636971	108.286369	161.059021	2.632856	0.000000	4.250655	0.000000	0.000000	0.000000	0.006066	0.033521	-0.326076	0.000000	0.000000	3.000000	6.000000	0.000000
1249.560601	0.025815	0.545641	0.202005	79.636971	108.286369	161.059021	2.632856	0.000000	4.250655	0.000000	0.000000	0.000000	0.006066	0.033521	-0.326076	0.000000	0.000000	3.000000	6.000000	0.000000
1249.563934	0.025815	0.545641	0.202005	79.636971	108.286369	161.059021	2.632856	0.000000	4.250655	0.000000	0.000000	0.000000	0.006066	0.033521	-0.326076	0.000000	0.000000	3.000000	6.000000	0.000000
1249.567267	0.025897	0.545731	0.200899	79.663399	108.058952	160.840240	2.643378	0.000000	4.244120	0.000000	0.000000	0.000000	0.024554	0.027112	-0.331742	0.000000	0.000000	3.000000	6.000000	0.000000
1249.570601	0.025897	0.545731	0.200899	79.663399	108.058952	160.840240	2.643378	0.000000	4.244120	0.000000	0.000000	0.000000	0.024554	0.027112	-0.331742	0.000000	0.000000	3.000000	6.000000	0.000000
1249.573934	0.025897	0.545731	0.200899	79.663399	108.058952	160.840240	2.643378	0.000000	4.244120	0.000000	0.000000	0.000000	0.024554	0.027112	-0.331742	0.000000	0.000000	3.000000	6.000000	0.000000
1249.577267	0.025947	0.545856	0.199788	79.689812	107.865852	160.651810	2.655077	0.000000	4.236811	0.000000	0.000000	0.000000	0.014992	0.037577	-0.333409	0.000000	0.000000	3.000000	6.000000	0.000000
1249.580601	0.025947	0.545856	0.199788	79.689812	107.865852	160.651810	2.655077	0.000000	4.236811	0.000000	0.000000	0.000000	0.014992	0.037577	-0.333409	0.000000	0.000000	3.000000	6.000000	0.000000
1249.583934	0.025947	0.545856	0.199788	79.689812	107.865852	160.651810	2.655077	0.000000	4.236811	0.000000	0.000000	0.000000	0.014992	0.037577	-0.333409	0.000000	0.000000	3.000000	6.000000	0.000000
1249.587267	0.025997	0.545980	0.198674	79.716866	107.624275	160.419037	2.666414	0.000000	4.229685	0.000000	0.000000	0.000000	0.014874	0.037252	-0.333991	0.000000	0.000000	3.000000	6.000000	0.000000
1249.590601	0.025997	0.545980	0.198674	79.716866	107.624275	160.419037	2.666414	0.000000	4.229685	0.000000	0.000000	0.000000	0.014874	0.037252	-0.333991	0.000000	0.000000	3.000000	6.000000	0.000000
1249.593934	0.025997	0.545980	0.198674	79.716866	107.624275	160.419037	2.666414	0.000000	4.229685	0.000000	0.000000	0.000000	0.014874	0.037252	-0.333991	0.000000	0.000000	3.000000	6.000000	0.000000
1249.597267	0.026013	0.546099	0.197526	79.744606	107.366676	160.173141	2.677832	0.000000	4.222465	0.000000	0.000000	0.000000	0.005024	0.035490	-0.344451	0.000000	0.000000	3.000000	6.000000	0.000000
1249.600601	0.026013	0.546099	0.197526	79.744606	107.366676	160.173141	2.677832	0.000000	4.222465	0.000000	0.000000	0.000000	0.005024	0.035490	-0.344451	0.000000	0.000000	3.000000	6.000000	0.000000
1249.603934	0.026013	0.546099	0.197526	79.744606	107.366676	160.173141	2.677832	0.000000	4.222465	0.000000	0.000000	0.000000	0.005024	0.035490	-0.344451	0.000000	0.000000	3.000000	6.000000	0.000000
1249.607267	0.026030	0.546236	0.196391	79.765381	107.209427	160.034470	2.689159	0.000000	4.215261	0.000000	0.000000	0.000000	0.005110	0.041195	-0.340655	0.000000	0.000000	3.000000	6.000000	0.000000
1249.610601	0.026030	0.546236	0.196391	79.765381	107.209427	160.034470	2.689159	0.000000	4.215261	0.000000	0.000000	0.000000	0.005110	0.041195	-0.340655	0.000000	0.000000	3.000000	6.000000	0.000000
1249.613934	0.026030	0.546236	0.196391	79.765381	107.209427	160.034470	2.689159	0.000000	4.215261	0.000000	0.000000	0.000000	0.005110	0.041195	-0.340655	0.000000	0.000000	3.000000	6.000000	0.000000
1249.617267	0.026016	0.546372	0.195254	79.787811	107.017181	159.858170	2.700441	0.000000	4.208042	0.000000	0.000000	0.000000	-0.004270	0.040810	-0.340884	0.000000	0.000000	3.000000	6.000000	0.000000
1249.620601	0.026016	0.546372	0.195254	79.787811	107.017181	159.858170	2.700441	0.000000	4.208042	0.000000	0.000000	0.000000	-0.004270	0.040810	-0.340884	0.000000	0.000000	3.000000	6.000000	0.000000
1249.623934	0.026016	0.546372	0.195254	79.787811	107.017181	159.858170	2.700441	0.000000	4.208042	0.000000	0.000000	0.000000	-0.004270	0.040810	-0.340884	0.000000	0.000000	3.000000	6.000000	0.000000
1249.627267	0.025941	0.546547	0.194148	79.811691	106.790482	159.646866	2.711328	0.000000	4.201036	0.000000	0.000000	0.000000	-0.022525	0.052556	-0.331899	0.000000	0.000000	3.000000	6.000000	0.000000
1249.630601	0.025941	0.546547	0.194148	79.811691	106.790482	159.646866	2.711328	0.000000	4.201036	0.000000	0.000000	0.000000	-0.022525	0.052556	-0.331899	0.000000	0.000000	3.000000	6.000000	0.000000
1249.633934	0.025941	0.546547	0.194148	79.811691	106.790482	159.646866	2.711328	0.000000	4.201036	0.000000	0.000000	0.000000	-0.022525	0.052556	-0.331899	0.000000	0.000000	3.000000	6.000000	0.000000
1249.637267	0.025898	0.546726	0.193073	79.836197	106.545906	159.417389	2.721066	0.000000	4.194735	0.000000	0.000000	0.000000	-0.012844	0.053561	-0.322511	0.000000	0.000000	3.000000	6.000000	0.000000
1249.640601	0.025898	0.546726	0.193073	79.836197	106.545906	159.417389	2.721066	0.000000	4.194735	0.000000	0.000000	0.000000	-0.012844	0.053561	-0.322511	0.000000	0.000000	3.000000	6.000000	0.000000
1249.643934	0.025898	0.546726	0.193073	79.836197	106.545906	159.417389	2.721066	0.000000	4.194735	0.000000	0.000000	0.000000	-0.012844	0.053561	-0.322511	0.000000	0.000000	3.000000	6.000000	0.000000
1249.647267	0.025857	0.546943	0.192026	79.856384	106.352333	159.237015	2.731052	0.000000	4.188240	0.000000	0.000000	0.000000	-0.012513	0.065265	-0.314175	0.000000	0.000000	3.000000	6.000000	0.000000
1249.650601	0.025857	0.546943	0.192026	79.856384	106.352333	159.237015	2.731052	0.000000	4.188240	0.000000	0.000000	0.000000	-0.012513	0.065265	-0.314175	0.000000	0.000000	3.000000	6.000000	0.000000
1249.653934	0.025857	0.546943	0.192026	79.856384	106.352333	159.237015	2.731052	0.000000	4.188240	0.000000	0.000000	0.000000	-0.012513	0.065265	-0.314175	0.000000	0.000000	3.000000	6.000000	0.000000
1249.657267	0.025816	0.547200	0.191006	79.867310	106.284271	159.179108	2.740842	0.000000	4.181840	0.000000	0.000000	0.000000	-0.012179	0.076920	-0.305799	0.000000	0.000000	3.000000	6.000000	0.000000
1249.660601	0.025816	0.547200	0.191006	79.867310	106.284271	159.179108	2.740842	0.000000	4.181840	0.000000	0.000000	0.000000	-0.012179	0.076920	-0.305799	0.000000	0.000000	3.000000	6.000000	0.000000
1249.663934	0.025816	0.547200	0.191006	79.867310	106.284271	159.179108	2.740842	0.000000	4.181840	0.000000	0.000000	0.000000	-0.012179	0.076920	-0.305799	0.000000	0.000000	3.000000	6.000000	0.000000
1249.667267	0.025776	0.547495	0.190015	79.868301	106.359169	159.261383	2.750430	0.000000	4.175540	0.000000	0.000000	0.000000	-0.011844	0.088563	-0.297391	0.000000	0.000000	3.000000	6.000000	0.000000
1249.670601	0.025776	0.547495	0.190015	79.868301	106.359169	159.261383	2.750430	0.000000	4.175540	0.000000	0.000000	0.000000	-0.011844	0.088563	-0.297391	0.000000	0.000000	3.000000	6.000000	0.000000
1249.673934	0.025776	0.547495	0.190015	79.868301	106.359169	159.261383	2.750430	0.000000	4.175540	0.000000	0.000000	0.000000	-0.011844	0.088563	-0.297391	0.000000	0.000000	3.000000	6.000000	0.000000
1249.677267	0.025768	0.547789	0.189021	79.859299	106.579659	159.483765	2.759811	0.000000	4.169345	0.000000	0.000000	0.000000	-0.002660	0.088125	-0.298211	0.000000	0.000000	3.000000	6.000000	0.000000
1249.680601	0.025768	0.547789	0.189021	79.859299	106.579659	159.483765	2.759811	0.000000	4.169345	0.000000	0.000000	0.000000	-0.002660	0.088125	-0.298211	0.000000	0.000000	3.000000	6.000000	0.000000
1249.683934	0.025768	0.547789	0.189021	79.859299	106.579659	159.483765	2.759811	0.000000	4.169345	0.000000	0.000000	0.000000	-0.002660	0.088125	-0.298211	0.000000	0.000000	3.000000	6.000000	0.000000
1249.687267	0.025757	0.548076	0.187991	79.847580	106.836441	159.741852	2.769743	0.000000	4.162754	0.000000	0.000000	0.000000	-0.003121	0.086230	-0.309058	0.000000	0.000000	3.000000	6.000000	0.000000
1249.690601	0.025757	0.548076	0.187991	79.847580	106.836441	159.741852	2.769743	0.000000	4.162754	0.000000	0.000000	0.000000	-0.003121	0.086230	-0.309058	0.000000	0.000000	3.000000	6.000000	0.000000
1249.693934	0.025757	0.548076	0.187991	79.847580	106.836441	159.741852	2.769743	0.000000	4.162754	0.000000	0.000000	0.000000	-0.003121	0.086230	-0.309058	0.000000	0.000000	3.000000	6.000000	0.000000
1249.697267	0.025746	0.548397	0.186954	79.835678	107.092659	159.999390	2.780079	0.000000	4.155859	0.000000	0.000000	0.000000	-0.003229	0.096338	-0.311037	0.000000	0.000000	3.000000	6.000000	0.000000
1249.700601	0.025746	0.548397	0.186954	79.835678	107.092659	159.999390	2.780079	0.000000	4.155859	0.000000	0.000000	0.000000	-0.003229	0.096338	-0.311037	0.000000	0.000000	3.000000	6.000000	0.000000
1249.703934	0.025746	0.548397	0.186954	79.835678	107.092659	159.999390	2.780079	0.000000	4.155859	0.000000	0.000000	0.000000	-0.003229	0.096338	-0.311037	0.000000	0.000000	3.000000	6.000000	0.000000
1249.707267	0.025706	0.548722	0.185952	79.823586	107.345573	160.264313	2.790538	0.000000	4.148843	0.000000	0.000000	0.000000	-0.012020	0.097313	-0.300731	0.000000	0.000000	3.000000	6.000000	0.000000
1249.710601	0.025706	0.548722	0.185952	79.823586	107.345573	160.264313	2.790538	0.000000	4.148843	0.000000	0.000000	0.000000	-0.012020	0.097313	-0.300731	0.000000	0.000000	3.000000	6.000000	0.000000
1249.713934	0.025706	0.548722	0.185952	79.823586	107.345573	160.264313	2.790538	0.000000	4.148843	0.000000	0.000000	0.000000	-0.012020	0.097313	-0.300731	0.000000	0.000000	3.000000	6.000000	0.000000
1249.717267	0.025666	0.549024	0.184933	79.812157	107.581085	160.503571	2.800257	0.000000	4.142290	0.000000	0.000000	0.000000	-0.012217	0.090841	-0.305665	0.000000	0.000000	3.000000	6.000000	0.000000
1249.720601	0.025666	0.549024	0.184933	79.812157	107.581085	160.503571	2.800257	0.000000	4.142290	0.000000	0.000000	0.000000	-0.012217	0.090841	-0.305665	0.000000	0.000000	3.000000	6.000000	0.000000
1249.723934	0.025666	0.549024	0.184933	79.812157	107.581085	160.503571	2.800257	0.000000	4.142290	0.000000	0.000000	0.000000	-0.012217	0.090841	-0.305665	0.000000	0.000000	3.000000	6.000000	0.000000
1249.727267	0.025627	0.549351	0.183962	79.801331	107.799248	160.725250	2.810195	0.000000	4.135553	0.000000	0.000000	0.000000	-0.011639	0.097892	-0.291202	0.000000	0.000000	3.000000	6.000000	0.000000
1249.730601	0.025627	0.549351	0.183962	79.801331	107.799248	160.725250	2.810195	0.000000	4.135553	0.000000	0.000000	0.000000	-0.011639	0.097892	-0.291202	0.000000	0.000000	3.000000	6.000000	0.000000
1249.733934	0.025627	0.549351	0.183962	79.801331	107.799248	160.725250	2.810195	0.000000	4.135553	0.000000	0.000000	0.000000	-0.011639	0.097892	-0.291202	0.000000	0.000000	3.000000	6.000000	0.000000
1249.737267	0.025588	0.549711	0.182985	79.790359	108.016960	160.946472	2.819720	0.000000	4.129065	0.000000	0.000000	0.000000	-0.011717	0.107914	-0.293146	0.000000	0.000000	3.000000	6.000000	0.000000
1249.740601	0.025588	0.549711	0.182985	79.790359	108.016960	160.946472	2.819720	0.000000	4.129065	0.000000	0.000000	0.000000	-0.011717	0.107914	-0.293146	0.000000	0.000000	3.000000	6.000000	0.000000
1249.743934	0.025588	0.549711	0.182985	79.790359	108.016960	160.946472	2.819720	0.000000	4.129065	0.000000	0.000000	0.000000	-0.011717	0.107914	-0.293146	0.000000	0.000000	3.000000	6.000000	0.000000
1249.747267	0.025550	0.550074	0.182041	79.780975	108.200790	161.133255	2.829365	0.000000	4.122462	0.000000	0.000000	0.000000	-0.011315	0.108947	-0.283103	0.000000	0.000000	3.000000	6.000000	0.000000
1249.750601	0.025550	0.550074	0.182041	79.780975	108.200790	161.133255	2.829365	0.000000	4.122462	0.000000	0.000000	0.000000	-0.011315	0.108947	-0.283103	0.000000	0.000000	3.000000	6.000000	0.000000
1249.753934	0.025550	0.550074	0.182041	79.780975	108.200790	161.133255	2.829365	0.000000	4.122462	0.000000	0.000000	0.000000	-0.011315	0.108947	-0.283103	0.000000	0.000000	3.000000	6.000000	0.000000
1249.757267	0.025513	0.550455	0.181111	79.772354	108.367638	161.302795	2.838733	0.000000	4.116017	0.000000	0.000000	0.000000	-0.011153	0.114492	-0.279034	0.000000	0.000000	3.000000	6.000000	0.000000
1249.760601	0.025513	0.550455	0.181111	79.772354	108.367638	161.302795	2.838733	0.000000	4.116017	0.000000	0.000000	0.000000	-0.011153	0.114492	-0.279034	0.000000	0.000000	3.000000	6.000000	0.000000
1249.763934	0.025513	0.550455	0.181111	79.772354	108.367638	161.302795	2.838733	0.000000	4.116017	0.000000	0.000000	0.000000	-0.011153	0.114492	-0.279034	0.000000	0.000000	3.000000	6.000000	0.000000
1249.767267	0.025476	0.550855	0.180195	79.764511	108.517540	161.455109	2.848018	0.000000	4.109598	0.000000	0.000000	0.000000	-0.010990	0.120023	-0.274951	0.000000	0.000000	3.000000	6.000000	0.000000
1249.770601	0.025476	0.550855	0.180195	79.764511	108.517540	161.455109	2.848018	0.000000	4.109598	0.000000	0.000000	0.000000	-0.010990	0.120023	-0.274951	0.000000	0.000000	3.000000	6.000000	0.000000
1249.773934	0.025476	0.550855	0.180195	79.764511	108.517540	161.455109	2.848018	0.000000	4.109598	0.000000	0.000000	0.000000	-0.010990	0.120023	-0.274951	0.000000	0.000000	3.000000	6.000000	0.000000
1249.777267	0.025439	0.551269	0.179257	79.756599	108.667229	161.607224	2.857218	0.000000	4.103207	0.000000	0.000000	0.000000	-0.011246	0.123965	-0.281380	0.000000	0.000000	3.000000	6.000000	0.000000
1249.780601	0.025439	0.551269	0.179257	79.756599	108.667229	161.607224	2.857218	0.000000	4.103207	0.000000	0.000000	0.000000	-0.011246	0.123965	-0.281380	0.000000	0.000000	3.000000	6.000000	0.000000
1249.783934	0.025439	0.551269	0.179257	79.756599	108.667229	161.607224	2.857218	0.000000	4.103207	0.000000	0.000000	0.000000	-0.011246	0.123965	-0.281380	0.000000	0.000000	3.000000	6.000000	0.000000
1249.787267	0.025429	0.551690	0.178261	79.747749	108.836014	161.783966	2.866685	0.000000	4.096598	0.000000	0.000000	0.000000	-0.002876	0.126336	-0.298726	0.000000	0.000000	3.000000	6.000000	0.000000
1249.790601	0.025429	0.551690	0.178261	79.747749	108.836014	161.783966	2.866685	0.000000	4.096598	0.000000	0.000000	0.000000	-0.002876	0.126336	-0.298726	0.000000	0.000000	3.000000	6.000000	0.000000
1249.793934	0.025429	0.551690	0.178261	79.747749	108.836014	161.783966	2.866685	0.000000	4.096598	0.000000	0.000000	0.000000	-0.002876	0.126336	-0.298726	0.000000	0.000000	3.000000	6.000000	0.000000
1249.797267	0.025419	0.552089	0.177249	79.737892	109.021049	161.969254	2.877258	0.000000	4.089179	0.000000	0.000000	0.000000	-0.003103	0.119792	-0.303680	0.000000	0.000000	3.000000	6.000000	0.000000
1249.800601	0.025419	0.552089	0.177249	79.737892	109.021049	161.969254	2.877258	0.000000	4.089179	0.000000	0.000000	0.000000	-0.003103	0.119792	-0.303680	0.000000	0.000000	3.000000	6.000000	0.000000
1249.803934	0.025419	0.552089	0.177249	79.737892	109.021049	161.969254	2.877258	0.000000	4.089179	0.000000	0.000000	0.000000	-0.003103	0.119792	-0.303680	0.000000	0.000000	3.000000	6.000000	0.000000
1249.807267	0.025406	0.552476	0.176164	79.726089	109.238731	162.195679	2.888059	0.000000	4.081558	0.000000	0.000000	0.000000	-0.003997	0.116057	-0.325264	0.000000	0.000000	3.000000	6.000000	0.000000
1249.810601	0.025406	0.552476	0.176164	79.726089	109.238731	162.195679	2.888059	0.000000	4.081558	0.000000	0.000000	0.000000	-0.003997	0.116057	-0.325264	0.000000	0.000000	3.000000	6.000000	0.000000
1249.813934	0.025406	0.552476	0.176164	79.726089	109.238731	162.195679	2.888059	0.000000	4.081558	0.000000	0.000000	0.000000	-0.003997	0.116057	-0.325264	0.000000	0.000000	3.000000	6.000000	0.000000
1249.817267	0.025360	0.552890	0.175039	79.714149	109.453255	162.437653	2.899662	0.000000	4.073323	0.000000	0.000000	0.000000	-0.013540	0.124225	-0.337566	0.000000	0.000000	3.000000	6.000000	0.000000
1249.820601	0.025360	0.552890	0.175039	79.714149	109.453255	162.437653	2.899662	0.000000	4.073323	0.000000	0.000000	0.000000	-0.013540	0.124225	-0.337566	0.000000	0.000000	3.000000	6.000000	0.000000
1249.823934	0.025360	0.552890	0.175039	79.714149	109.453255	162.437653	2.899662	0.000000	4.073323	0.000000	0.000000	0.000000	-0.013540	0.124225	-0.337566	0.000000	0.000000	3.000000	6.000000	0.000000
1249.827267	0.025344	0.553316	0.173891	79.702065	109.669945	162.679077	2.911300	0.000000	4.065013	0.000000	0.000000	0.000000	-0.004820	0.127921	-0.344569	0.000000	0.000000	3.000000	6.000000	0.000000
1249.830601	0.025344	0.553316	0.173891	79.702065	109.669945	162.679077	2.911300	0.000000	4.065013	0.000000	0.000000	0.000000	-0.004820	0.127921	-0.344569	0.000000	0.000000	3.000000	6.000000	0.000000
1249.833934	0.025344	0.553316	0.173891	79.702065	109.669945	162.679077	2.911300	0.000000	4.065013	0.000000	0.000000	0.000000	-0.004820	0.127921	-0.344569	0.000000	0.000000	3.000000	6.000000	0.000000
1249.837267	0.025299	0.553780	0.172771	79.691719	109.850639	162.878662	2.923721	0.000000	4.056088	0.000000	0.000000	0.000000	-0.013484	0.139194	-0.335764	0.000000	0.000000	3.000000	6.000000	0.000000
1249.840601	0.025299	0.553780	0.172771	79.691719	109.850639	162.878662	2.923721	0.000000	4.056088	0.000000	0.000000	0.000000	-0.013484	0.139194	-0.335764	0.000000	0.000000	3.000000	6.000000	0.000000
1249.843934	0.025299	0.553780	0.172771	79.691719	109.850639	162.878662	2.923721	0.000000	4.056088	0.000000	0.000000	0.000000	-0.013484	0.139194	-0.335764	0.000000	0.000000	3.000000	6.000000	0.000000
1249.847267	0.025315	0.554262	0.171663	79.682259	110.017303	163.069244	2.935453	0.000000	4.047606	0.000000	0.000000	0.000000	0.004586	0.144475	-0.332534	0.000000	0.000000	3.000000	6.000000	0.000000
1249.850601	0.025315	0.554262	0.171663	79.682259	110.017303	163.069244	2.935453	0.000000	4.047606	0.000000	0.000000	0.000000	0.004586	0.144475	-0.332534	0.000000	0.000000	3.000000	6.000000	0.000000
1249.853934	0.025315	0.554262	0.171663	79.682259	110.017303	163.069244	2.935453	0.000000	4.047606	0.000000	0.000000	0.000000	0.004586	0.144475	-0.332534	0.000000	0.000000	3.000000	6.000000	0.000000
1249.857267	0.025300	0.554795	0.170564	79.673698	110.170052	163.250854	2.948068	0.000000	4.038427	0.000000	0.000000	0.000000	-0.004322	0.160028	-0.329807	0.000000	0.000000	3.000000	6.000000	0.000000
1249.860601	0.025300	0.554795	0.170564	79.673698	110.170052	163.250854	2.948068	0.000000	4.038427	0.000000	0.000000	0.000000	-0.004322	0.160028	-0.329807	0.000000	0.000000	3.000000	6.000000	0.000000
1249.863934	0.025300	0.554795	0.170564	79.673698	110.170052	163.250854	2.948068	0.000000	4.038427	0.000000	0.000000	0.000000	-0.004322	0.160028	-0.329807	0.000000	0.000000	3.000000	6.000000	0.000000
1249.867267	0.025347	0.555332	0.169495	79.667877	110.273514	163.374451	2.960202	0.000000	4.029541	0.000000	0.000000	0.000000	0.013903	0.160939	-0.320442	0.000000	0.000000	3.000000	6.000000	0.000000
1249.870601	0.025347	0.555332	0.169495	79.667877	110.273514	163.374451	2.960202	0.000000	4.029541	0.000000	0.000000	0.000000	0.013903	0.160939	-0.320442	0.000000	0.000000	3.000000	6.000000	0.000000
1249.873934	0.025347	0.555332	0.169495	79.667877	110.273514	163.374451	2.960202	0.000000	4.029541	0.000000	0.000000	0.000000	0.013903	0.160939	-0.320442	0.000000	0.000000	3.000000	6.000000	0.000000
1249.877267	0.025365	0.555857	0.168483	79.664810	110.372421	163.481598	2.972989	0.000000	4.020117	0.000000	0.000000	0.000000	0.005561	0.157623	-0.303816	0.000000	0.000000	3.000000	6.000000	0.000000
1249.880601	0.025365	0.555857	0.168483	79.664810	110.372421	163.481598	2.972989	0.000000	4.020117	0.000000	0.000000	0.000000	0.005561	0.157623	-0.303816	0.000000	0.000000	3.000000	6.000000	0.000000
1249.883934	0.025365	0.555857	0.168483	79.664810	110.372421	163.481598	2.972989	0.000000	4.020117	0.000000	0.000000	0.000000	0.005561	0.157623	-0.303816	0.000000	0.000000	3.000000	6.000000	0.000000
1249.887267	0.025413	0.556380	0.167467	79.660919	110.455070	163.566086	2.984788	0.000000	4.011364	0.000000	0.000000	0.000000	0.014381	0.156920	-0.304663	0.000000	0.000000	3.000000	6.000000	0.000000
1249.890601	0.025413	0.556380	0.167467	79.660919	110.455070	163.566086	2.984788	0.000000	4.011364	0.000000	0.000000	0.000000	0.014381	0.156920	-0.304663	0.000000	0.000000	3.000000	6.000000	0.000000
1249.893934	0.025413	0.556380	0.167467	79.660919	110.455070	163.566086	2.984788	0.000000	4.011364	0.000000	0.000000	0.000000	0.014381	0.156920	-0.304663	0.000000	0.000000	3.000000	6.000000	0.000000
1249.897267	0.025403	0.556873	0.166493	79.657043	110.532227	163.650467	2.997135	0.000000	4.002148	0.000000	0.000000	0.000000	-0.002988	0.147723	-0.292112	0.000000	0.000000	3.000000	6.000000	0.000000
1249.900601	0.025403	0.556873	0.166493	79.657043	110.532227	163.650467	2.997135	0.000000	4.002148	0.000000	0.000000	0.000000	-0.002988	0.147723	-0.292112	0.000000	0.000000	3.000000	6.000000	0.000000
1249.903934	0.025403	0.556873	0.166493	79.657043	110.532227	163.650467	2.997135	0.000000	4.002148	0.000000	0.000000	0.000000	-0.002988	0.147723	-0.292112	0.000000	0.000000	3.000000	6.000000	0.000000
1249.907267	0.025392	0.557343	0.165503	79.652916	110.641823	163.758057	3.008177	0.000000	3.993855	0.000000	0.000000	0.000000	-0.003217	0.141160	-0.297081	0.000000	0.000000	3.000000	6.000000	0.000000
1249.910601	0.025392	0.557343	0.165503	79.652916	110.641823	163.758057	3.008177	0.000000	3.993855	0.000000	0.000000	0.000000	-0.003217	0.141160	-0.297081	0.000000	0.000000	3.000000	6.000000	0.000000
1249.913934	0.025392	0.557343	0.165503	79.652916	110.641823	163.758057	3.008177	0.000000	3.993855	0.000000	0.000000	0.000000	-0.003217	0.141160	-0.297081	0.000000	0.000000	3.000000	6.000000	0.000000
1249.917267	0.025351	0.557792	0.164498	79.645004	110.771881	163.898270	3.019460	0.000000	3.985331	0.000000	0.000000	0.000000	-0.012302	0.134587	-0.301689	0.000000	0.000000	3.000000	6.000000	0.000000
1249.920601	0.025351	0.557792	0.164498	79.645004	110.771881	163.898270	3.019460	0.000000	3.985331	0.000000	0.000000	0.000000	-0.012302	0.134587	-0.301689	0.000000	0.000000	3.000000	6.000000	0.000000
1249.923934	0.025351	0.557792	0.164498	79.645004	110.771881	163.898270	3.019460	0.000000	3.985331	0.000000	0.000000	0.000000	-0.012302	0.134587	-0.301689	0.000000	0.000000	3.000000	6.000000	0.000000
1249.927267	0.025310	0.558218	0.163475	79.636047	110.918015	164.054825	3.030521	0.000000	3.976927	0.000000	0.000000	0.000000	-0.012505	0.128003	-0.306673	0.000000	0.000000	3.000000	6.000000	0.000000
1249.930601	0.025310	0.558218	0.163475	79.636047	110.918015	164.054825	3.030521	0.000000	3.976927	0.000000	0.000000	0.000000	-0.012505	0.128003	-0.306673	0.000000	0.000000	3.000000	6.000000	0.000000
1249.933934	0.025310	0.558218	0.163475	79.636047	110.918015	164.054825	3.030521	0.000000	3.976927	0.000000	0.000000	0.000000	-0.012505	0.128003	-0.306673	0.000000	0.000000	3.000000	6.000000	0.000000
1249.937267	0.025268	0.558643	0.162452	79.627052	111.063889	164.211075	3.041831	0.000000	3.968282	0.000000	0.000000	0.000000	-0.012525	0.127413	-0.307125	0.000000	0.000000	3.000000	6.000000	0.000000
1249.940601	0.025268	0.558643	0.162452	79.627052	111.063889	164.211075	3.041831	0.000000	3.968282	0.000000	0.000000	0.000000	-0.012525	0.127413	-0.307125	0.000000	0.000000	3.000000	6.000000	0.000000
1249.943934	0.025268	0.558643	0.162452	79.627052	111.063889	164.211075	3.041831	0.000000	3.968282	0.000000	0.000000	0.000000	-0.012525	0.127413	-0.307125	0.000000	0.000000	3.000000	6.000000	0.000000
1249.947267	0.025254	0.559060	0.161389	79.616951	111.228424	164.383560	3.053225	0.000000	3.959522	0.000000	0.000000	0.000000	-0.004171	0.125032	-0.318685	0.000000	0.000000	3.000000	6.000000	0.000000
1249.950601	0.025254	0.559060	0.161389	79.616951	111.228424	164.383560	3.053225	0.000000	3.959522	0.000000	0.000000	0.000000	-0.004171	0.125032	-0.318685	0.000000	0.000000	3.000000	6.000000	0.000000
1249.953934	0.025254	0.559060	0.161389	79.616951	111.228424	164.383560	3.053225	0.000000	3.959522	0.000000	0.000000	0.000000	-0.004171	0.125032	-0.318685	0.000000	0.000000	3.000000	6.000000	0.000000
1249.957267	0.025240	0.559475	0.160325	79.606789	111.392624	164.563690	3.065570	0.000000	3.949973	0.000000	0.000000	0.000000	-0.004221	0.124407	-0.319156	0.000000	0.000000	3.000000	6.000000	0.000000
1249.960601	0.025240	0.559475	0.160325	79.606789	111.392624	164.563690	3.065570	0.000000	3.949973	0.000000	0.000000	0.000000	-0.004221	0.124407	-0.319156	0.000000	0.000000	3.000000	6.000000	0.000000
1249.963934	0.025240	0.559475	0.160325	79.606789	111.392624	164.563690	3.065570	0.000000	3.949973	0.000000	0.000000	0.000000	-0.004221	0.124407	-0.319156	0.000000	0.000000	3.000000	6.000000	0.000000
1249.967267	0.025254	0.559867	0.159244	79.595512	111.575325	164.751877	3.078002	0.000000	3.940292	0.000000	0.000000	0.000000	0.004322	0.117798	-0.324536	0.000000	0.000000	3.000000	6.000000	0.000000
1249.970601	0.025254	0.559867	0.159244	79.595512	111.575325	164.751877	3.078002	0.000000	3.940292	0.000000	0.000000	0.000000	0.004322	0.117798	-0.324536	0.000000	0.000000	3.000000	6.000000	0.000000
1249.973934	0.025254	0.559867	0.159244	79.595512	111.575325	164.751877	3.078002	0.000000	3.940292	0.000000	0.000000	0.000000	0.004322	0.117798	-0.324536	0.000000	0.000000	3.000000	6.000000	0.000000
1249.977267	0.025239	0.560238	0.158146	79.584084	111.759499	164.936768	3.091158	0.000000	3.929980	0.000000	0.000000	0.000000	-0.004709	0.111232	-0.329212	0.000000	0.000000	3.000000	6.000000	0.000000
1249.980601	0.025239	0.560238	0.158146	79.584084	111.759499	164.936768	3.091158	0.000000	3.929980	0.000000	0.000000	0.000000	-0.004709	0.111232	-0.329212	0.000000	0.000000	3.000000	6.000000	0.000000
1249.983934	0.025239	0.560238	0.158146	79.584084	111.759499	164.936768	3.091158	0.000000	3.929980	0.000000	0.000000	0.000000	-0.004709	0.111232	-0.329212	0.000000	0.000000	3.000000	6.000000	0.000000
1249.987267	0.025222	0.560587	0.157032	79.573601	111.931755	165.117889	3.104117	0.000000	3.919752	0.000000	0.000000	0.000000	-0.004947	0.104637	-0.334247	0.000000	0.000000	3.000000	6.000000	0.000000
1249.990601	0.025222	0.560587	0.157032	79.573601	111.931755	165.117889	3.104117	0.000000	3.919752	0.000000	0.000000	0.000000	-0.004947	0.104637	-0.334247	0.000000	0.000000	3.000000	6.000000	0.000000
1249.993934	0.025222	0.560587	0.157032	79.573601	111.931755	165.117889	3.104117	0.000000	3.919752	0.000000	0.000000	0.000000	-0.004947	0.104637	-0.334247	0.000000	0.000000	3.000000	6.000000	0.000000
1249.997267	0.025177	0.560920	0.155938	79.561989	112.116989	165.306992	3.117347	0.000000	3.909239	0.000000	0.000000	0.000000	-0.013474	0.099916	-0.328120	0.000000	0.000000	3.000000	6.000000	0.000000
1250.000601	0.025177	0.560920	0.155938	79.561989	112.116989	165.306992	3.117347	0.000000	3.909239	0.000000	0.000000	0.000000	-0.013474	0.099916	-0.328120	0.000000	0.000000	3.000000	6.000000	0.000000
1250.003934	0.025177	0.560920	0.155938	79.561989	112.116989	165.306992	3.117347	0.000000	3.909239	0.000000	0.000000	0.000000	-0.013474	0.099916	-0.328120	0.000000	0.000000	3.000000	6.000000	0.000000
1250.007267	0.025132	0.561251	0.154843	79.552338	112.278999	165.473251	3.129975	0.000000	3.899136	0.000000	0.000000	0.000000	-0.013493	0.099329	-0.328588	0.000000	0.000000	3.000000	6.000000	0.000000
1250.010601	0.025132	0.561251	0.154843	79.552338	112.278999	165.473251	3.129975	0.000000	3.899136	0.000000	0.000000	0.000000	-0.013493	0.099329	-0.328588	0.000000	0.000000	3.000000	6.000000	0.000000
1250.013934	0.025132	0.561251	0.154843	79.552338	112.278999	165.473251	3.129975	0.000000	3.899136	0.000000	0.000000	0.000000	-0.013493	0.099329	-0.328588	0.000000	0.000000	3.000000	6.000000	0.000000
1250.017267	0.025089	0.561553	0.153788	79.545753	112.406555	165.605637	3.142700	0.000000	3.888886	0.000000	0.000000	0.000000	-0.012997	0.090580	-0.316502	0.000000	0.000000	3.000000	6.000000	0.000000
1250.020601	0.025089	0.561553	0.153788	79.545753	112.406555	165.605637	3.142700	0.000000	3.888886	0.000000	0.000000	0.000000	-0.012997	0.090580	-0.316502	0.000000	0.000000	3.000000	6.000000	0.000000
1250.023934	0.025089	0.561553	0.153788	79.545753	112.406555	165.605637	3.142700	0.000000	3.888886	0.000000	0.000000	0.000000	-0.012997	0.090580	-0.316502	0.000000	0.000000	3.000000	6.000000	0.000000
1250.027267	0.025047	0.561859	0.152768	79.547142	112.470589	165.674240	3.155031	0.000000	3.878889	0.000000	0.000000	0.000000	-0.012569	0.091894	-0.306080	0.000000	0.000000	3.000000	6.000000	0.000000
1250.030601	0.025047	0.561859	0.152768	79.547142	112.470589	165.674240	3.155031	0.000000	3.878889	0.000000	0.000000	0.000000	-0.012569	0.091894	-0.306080	0.000000	0.000000	3.000000	6.000000	0.000000
1250.033934	0.025047	0.561859	0.152768	79.547142	112.470589	165.674240	3.155031	0.000000	3.878889	0.000000	0.000000	0.000000	-0.012569	0.091894	-0.306080	0.000000	0.000000	3.000000	6.000000	0.000000
1250.037267	0.024977	0.562150	0.151768	79.553131	112.454277	165.667297	3.167027	0.000000	3.869101	0.000000	0.000000	0.000000	-0.020999	0.087324	-0.299826	0.000000	0.000000	3.000000	6.000000	0.000000
1250.040601	0.024977	0.562150	0.151768	79.553131	112.454277	165.667297	3.167027	0.000000	3.869101	0.000000	0.000000	0.000000	-0.020999	0.087324	-0.299826	0.000000	0.000000	3.000000	6.000000	0.000000
1250.043934	0.024977	0.562150	0.151768	79.553131	112.454277	165.667297	3.167027	0.000000	3.869101	0.000000	0.000000	0.000000	-0.020999	0.087324	-0.299826	0.000000	0.000000	3.000000	6.000000	0.000000
1250.047267	0.024908	0.562426	0.150789	79.566490	112.360878	165.581818	3.178406	0.000000	3.859759	0.000000	0.000000	0.000000	-0.020728	0.082792	-0.293911	0.000000	0.000000	3.000000	6.000000	0.000000
1250.050601	0.024908	0.562426	0.150789	79.566490	112.360878	165.581818	3.178406	0.000000	3.859759	0.000000	0.000000	0.000000	-0.020728	0.082792	-0.293911	0.000000	0.000000	3.000000	6.000000	0.000000
1250.053934	0.024908	0.562426	0.150789	79.566490	112.360878	165.581818	3.178406	0.000000	3.859759	0.000000	0.000000	0.000000	-0.020728	0.082792	-0.293911	0.000000	0.000000	3.000000	6.000000	0.000000
1250.057267	0.024908	0.562426	0.150789	79.578773	112.275963	165.507370	3.189617	0.000000	3.850499	0.000000	0.000000	0.000000	-0.020728	0.082792	-0.293911	0.000000	0.000000	3.000000	6.000000	0.000000
1250.060601	0.024841	0.562674	0.149850	79.578773	112.275963	165.507370	3.189617	0.000000	3.850499	0.000000	0.000000	0.000000	-0.020198	0.074269	-0.281657	0.000000	0.000000	3.000000	6.000000	0.000000
1250.063934	0.024841	0.562674	0.149850	79.578773	112.275963	165.507370	3.189617	0.000000	3.850499	0.000000	0.000000	0.000000	-0.020198	0.074269	-0.281657	0.000000	0.000000	3.000000	6.000000	0.000000
1250.067267	0.024775	0.562926	0.148946	79.579193	112.337059	165.577377	3.189617	0.000000	3.850499	0.000000	0.000000	0.000000	-0.019739	0.075758	-0.271081	0.000000	0.000000	3.000000	6.000000	0.000000
1250.070601	0.024775	0.562926	0.148946	79.579193	112.337059	165.577377	3.189617	0.000000	3.850499	0.000000	0.000000	0.000000	-0.019739	0.075758	-0.271081	0.000000	0.000000	3.000000	6.000000	0.000000
1250.073934	0.024775	0.562926	0.148946	79.579193	112.337059	165.577377	3.189617	0.000000	3.850499	0.000000	0.000000	0.000000	-0.019739	0.075758	-0.271081	0.000000	0.000000	3.000000	6.000000	0.000000
1250.077267	0.024775	0.562926	0.148946	79.567383	112.510094	165.756088	3.210829	0.000000	3.832829	0.000000	0.000000	0.000000	-0.019739	0.075758	-0.271081	0.000000	0.000000	3.000000	6.000000	0.000000
1250.080601	0.024710	0.563164	0.148063	79.567383	112.510094	165.756088	3.210829	0.000000	3.832829	0.000000	0.000000	0.000000	-0.019468	0.071351	-0.265067	0.000000	0.000000	3.000000	6.000000	0.000000
1250.083934	0.024710	0.563164	0.148063	79.567383	112.510094	165.756088	3.210829	0.000000	3.832829	0.000000	0.000000	0.000000	-0.019468	0.071351	-0.265067	0.000000	0.000000	3.000000	6.000000	0.000000
1250.087267	0.024674	0.563401	0.147177	79.557167	112.690262	165.937851	3.210829	0.000000	3.832829	0.000000	0.000000	0.000000	-0.010848	0.070994	-0.265712	0.000000	0.000000	3.000000	6.000000	0.000000
1250.090601	0.024674	0.563401	0.147177	79.557167	112.690262	165.937851	3.210829	0.000000	3.832829	0.000000	0.000000	0.000000	-0.010848	0.070994	-0.265712	0.000000	0.000000	3.000000	6.000000	0.000000
1250.093934	0.024674	0.563401	0.147177	79.557167	112.690262	165.937851	3.210829	0.000000	3.832829	0.000000	0.000000	0.000000	-0.010848	0.070994	-0.265712	0.000000	0.000000	3.000000	6.000000	0.000000
1250.097267	0.024674	0.563401	0.147177	79.547462	112.893608	166.138992	3.231818	0.000000	3.815148	0.000000	0.000000	0.000000	-0.010848	0.070994	-0.265712	0.000000	0.000000	3.000000	6.000000	0.000000
1250.100601	0.024664	0.563610	0.146237	79.547462	112.893608	166.138992	3.231818	0.000000	3.815148	0.000000	0.000000	0.000000	-0.002901	0.062792	-0.281889	0.000000	0.000000	3.000000	6.000000	0.000000
1250.103934	0.024664	0.563610	0.146237	79.547462	112.893608	166.138992	3.231818	0.000000	3.815148	0.000000	0.000000	0.000000	-0.002901	0.062792	-0.281889	0.000000	0.000000	3.000000	6.000000	0.000000
1250.107267	0.024655	0.563838	0.145312	79.536530	113.112473	166.355850	3.231818	0.000000	3.815148	0.000000	0.000000	0.000000	-0.002752	0.068290	-0.277609	0.000000	0.000000	3.000000	6.000000	0.000000
1250.110601	0.024655	0.563838	0.145312	79.536530	113.112473	166.355850	3.231818	0.000000	3.815148	0.000000	0.000000	0.000000	-0.002752	0.068290	-0.277609	0.000000	0.000000	3.000000	6.000000	0.000000
1250.113934	0.024655	0.563838	0.145312	79.536530	113.112473	166.355850	3.231818	0.000000	3.815148	0.000000	0.000000	0.000000	-0.002752	0.068290	-0.277609	0.000000	0.000000	3.000000	6.000000	0.000000
1250.117267	0.024655	0.563838	0.145312	79.523117	113.309654	166.554001	3.255491	0.000000	3.794968	0.000000	0.000000	0.000000	-0.002752	0.068290	-0.277609	0.000000	0.000000	3.000000	6.000000	0.000000
1250.120601	0.024644	0.564058	0.144349	79.523117	113.309654	166.554001	3.255491	0.000000	3.794968	0.000000	0.000000	0.000000	-0.003241	0.065974	-0.288881	0.000000	0.000000	3.000000	6.000000	0.000000
1250.123934	0.024644	0.564058	0.144349	79.523117	113.309654	166.554001	3.255491	0.000000	3.794968	0.000000	0.000000	0.000000	-0.003241	0.065974	-0.288881	0.000000	0.000000	3.000000	6.000000	0.000000
1250.127267	0.024633	0.564276	0.143385	79.512398	113.500130	166.744247	3.255491	0.000000	3.794968	0.000000	0.000000	0.000000	-0.003282	0.065562	-0.289218	0.000000	0.000000	3.000000	6.000000	0.000000
1250.130601	0.024633	0.564276	0.143385	79.512398	113.500130	166.744247	3.255491	0.000000	3.794968	0.000000	0.000000	0.000000	-0.003282	0.065562	-0.289218	0.000000	0.000000	3.000000	6.000000	0.000000
1250.133934	0.024633	0.564276	0.143385	79.512398	113.500130	166.744247	3.255491	0.000000	3.794968	0.000000	0.000000	0.000000	-0.003282	0.065562	-0.289218	0.000000	0.000000	3.000000	6.000000	0.000000
1250.137267	0.024593	0.564526	0.142415	79.505310	113.621864	166.870346	3.280154	0.000000	3.773670	0.000000	0.000000	0.000000	-0.011933	0.074991	-0.290954	0.000000	0.000000	3.000000	6.000000	0.000000
1250.140601	0.024593	0.564526	0.142415	79.505310	113.621864	166.870346	3.280154	0.000000	3.773670	0.000000	0.000000	0.000000	-0.011933	0.074991	-0.290954	0.000000	0.000000	3.000000	6.000000	0.000000
1250.143934	0.024593	0.564526	0.142415	79.505310	113.621864	166.870346	3.280154	0.000000	3.773670	0.000000	0.000000	0.000000	-0.011933	0.074991	-0.290954	0.000000	0.000000	3.000000	6.000000	0.000000
1250.147267	0.024593	0.564526	0.142415	79.505966	113.660591	166.914246	3.292228	0.000000	3.763142	0.000000	0.000000	0.000000	-0.011933	0.074991	-0.290954	0.000000	0.000000	3.000000	6.000000	0.000000
1250.150601	0.024556	0.564768	0.141502	79.505966	113.660591	166.914246	3.292228	0.000000	3.763142	0.000000	0.000000	0.000000	-0.011235	0.072597	-0.273923	0.000000	0.000000	3.000000	6.000000	0.000000
1250.153934	0.024556	0.564768	0.141502	79.505966	113.660591	166.914246	3.292228	0.000000	3.763142	0.000000	0.000000	0.000000	-0.011235	0.072597	-0.273923	0.000000	0.000000	3.000000	6.000000	0.000000
1250.157267	0.024519	0.565029	0.140603	79.513206	113.627495	166.887024	3.292228	0.000000	3.763142	0.000000	0.000000	0.000000	-0.011058	0.078093	-0.269598	0.000000	0.000000	3.000000	6.000000	0.000000
1250.160601	0.024519	0.565029	0.140603	79.513206	113.627495	166.887024	3.292228	0.000000	3.763142	0.000000	0.000000	0.000000	-0.011058	0.078093	-0.269598	0.000000	0.000000	3.000000	6.000000	0.000000
1250.163934	0.024519	0.565029	0.140603	79.513206	113.627495	166.887024	3.292228	0.000000	3.763142	0.000000	0.000000	0.000000	-0.011058	0.078093	-0.269598	0.000000	0.000000	3.000000	6.000000	0.000000
1250.167267	0.024519	0.565029	0.140603	79.529221	113.502686	166.766403	3.314949	0.000000	3.743143	0.000000	0.000000	0.000000	-0.011058	0.078093	-0.269598	0.000000	0.000000	3.000000	6.000000	0.000000
1250.170601	0.024514	0.565301	0.139776	79.529221	113.502686	166.766403	3.314949	0.000000	3.743143	0.000000	0.000000	0.000000	-0.001664	0.081707	-0.248209	0.000000	0.000000	3.000000	6.000000	0.000000
1250.173934	0.024514	0.565301	0.139776	79.529221	113.502686	166.766403	3.314949	0.000000	3.743143	0.000000	0.000000	0.000000	-0.001664	0.081707	-0.248209	0.000000	0.000000	3.000000	6.000000	0.000000
1250.177267	0.024507	0.565552	0.138932	79.544151	113.384232	166.651474	3.314949	0.000000	3.743143	0.000000	0.000000	0.000000	-0.001888	0.075428	-0.253085	0.000000	0.000000	3.000000	6.000000	0.000000
1250.180601	0.024507	0.565552	0.138932	79.544151	113.384232	166.651474	3.314949	0.000000	3.743143	0.000000	0.000000	0.000000	-0.001888	0.075428	-0.253085	0.000000	0.000000	3.000000	6.000000	0.000000
1250.183934	0.024507	0.565552	0.138932	79.544151	113.384232	166.651474	3.314949	0.000000	3.743143	0.000000	0.000000	0.000000	-0.001888	0.075428	-0.253085	0.000000	0.000000	3.000000	6.000000	0.000000
1250.187267	0.024507	0.565552	0.138932	79.547089	113.399597	166.663345	3.336941	0.000000	3.723550	0.000000	0.000000	0.000000	-0.001888	0.075428	-0.253085	0.000000	0.000000	3.000000	6.000000	0.000000
1250.190601	0.024557	0.565803	0.138086	79.547089	113.399597	166.663345	3.336941	0.000000	3.723550	0.000000	0.000000	0.000000	0.015031	0.075078	-0.254042	0.000000	0.000000	3.000000	6.000000	0.000000
1250.193934	0.024557	0.565803	0.138086	79.547089	113.399597	166.663345	3.336941	0.000000	3.723550	0.000000	0.000000	0.000000	0.015031	0.075078	-0.254042	0.000000	0.000000	3.000000	6.000000	0.000000
1250.197267	0.024664	0.566052	0.137236	79.540199	113.519096	166.774933	3.336941	0.000000	3.723550	0.000000	0.000000	0.000000	0.031879	0.074701	-0.254998	0.000000	0.000000	3.000000	6.000000	0.000000
1250.200601	0.024664	0.566052	0.137236	79.540199	113.519096	166.774933	3.336941	0.000000	3.723550	0.000000	0.000000	0.000000	0.031879	0.074701	-0.254998	0.000000	0.000000	3.000000	6.000000	0.000000
1250.203934	0.024664	0.566052	0.137236	79.540199	113.519096	166.774933	3.336941	0.000000	3.723550	0.000000	0.000000	0.000000	0.031879	0.074701	-0.254998	0.000000	0.000000	3.000000	6.000000	0.000000
1250.207267	0.024664	0.566052	0.137236	79.528862	113.693352	166.935532	3.361947	0.000000	3.700988	0.000000	0.000000	0.000000	0.031879	0.074701	-0.254998	0.000000	0.000000	3.000000	6.000000	0.000000
1250.210601	0.024796	0.566293	0.136347	79.528862	113.693352	166.935532	3.361947	0.000000	3.700988	0.000000	0.000000	0.000000	0.039739	0.072319	-0.266671	0.000000	0.000000	3.000000	6.000000	0.000000
1250.213934	0.024796	0.566293	0.136347	79.528862	113.693352	166.935532	3.361947	0.000000	3.700988	0.000000	0.000000	0.000000	0.039739	0.072319	-0.266671	0.000000	0.000000	3.000000	6.000000	0.000000
1250.217267	0.024956	0.566513	0.135440	79.522415	113.846016	167.071472	3.361947	0.000000	3.700988	0.000000	0.000000	0.000000	0.047821	0.066053	-0.271949	0.000000	0.000000	3.000000	6.000000	0.000000
1250.220601	0.024956	0.566513	0.135440	79.522415	113.846016	167.071472	3.361947	0.000000	3.700988	0.000000	0.000000	0.000000	0.047821	0.066053	-0.271949	0.000000	0.000000	3.000000	6.000000	0.000000
1250.223934	0.024956	0.566513	0.135440	79.522415	113.846016	167.071472	3.361947	0.000000	3.700988	0.000000	0.000000	0.000000	0.047821	0.066053	-0.271949	0.000000	0.000000	3.000000	6.000000	0.000000
1250.227267	0.024956	0.566513	0.135440	79.528618	113.891541	167.100754	3.390431	0.000000	3.674912	0.000000	0.000000	0.000000	0.047821	0.066053	-0.271949	0.000000	0.000000	3.000000	6.000000	0.000000
1250.230601	0.025113	0.566745	0.134511	79.528618	113.891541	167.100754	3.390431	0.000000	3.674912	0.000000	0.000000	0.000000	0.047356	0.069506	-0.278673	0.000000	0.000000	3.000000	6.000000	0.000000
1250.233934	0.025113	0.566745	0.134511	79.528618	113.891541	167.100754	3.390431	0.000000	3.674912	0.000000	0.000000	0.000000	0.047356	0.069506	-0.278673	0.000000	0.000000	3.000000	6.000000	0.000000
1250.237267	0.025271	0.566975	0.133581	79.548569	113.774872	166.971832	3.390431	0.000000	3.674912	0.000000	0.000000	0.000000	0.047159	0.069123	-0.278984	0.000000	0.000000	3.000000	6.000000	0.000000
1250.240601	0.025271	0.566975	0.133581	79.548569	113.774872	166.971832	3.390431	0.000000	3.674912	0.000000	0.000000	0.000000	0.047159	0.069123	-0.278984	0.000000	0.000000	3.000000	6.000000	0.000000
1250.243934	0.025271	0.566975	0.133581	79.548569	113.774872	166.971832	3.390431	0.000000	3.674912	0.000000	0.000000	0.000000	0.047159	0.069123	-0.278984	0.000000	0.000000	3.000000	6.000000	0.000000
1250.247267	0.025271	0.566975	0.133581	79.586311	113.453964	166.643829	3.420259	0.000000	3.647167	0.000000	0.000000	0.000000	0.047159	0.069123	-0.278984	0.000000	0.000000	3.000000	6.000000	0.000000
1250.250601	0.025398	0.567184	0.132636	79.586311	113.453964	166.643829	3.420259	0.000000	3.647167	0.000000	0.000000	0.000000	0.038361	0.062817	-0.283574	0.000000	0.000000	3.000000	6.000000	0.000000
1250.253934	0.025398	0.567184	0.132636	79.586311	113.453964	166.643829	3.420259	0.000000	3.647167	0.000000	0.000000	0.000000	0.038361	0.062817	-0.283574	0.000000	0.000000	3.000000	6.000000	0.000000
1250.257267	0.025554	0.567360	0.131695	79.629082	113.075500	166.262390	3.420259	0.000000	3.647167	0.000000	0.000000	0.000000	0.046652	0.052789	-0.282447	0.000000	0.000000	3.000000	6.000000	0.000000
1250.260601	0.025554	0.567360	0.131695	79.629082	113.075500	166.262390	3.420259	0.000000	3.647167	0.000000	0.000000	0.000000	0.046652	0.052789	-0.282447	0.000000	0.000000	3.000000	6.000000	0.000000
1250.263934	0.025554	0.567360	0.131695	79.629082	113.075500	166.262390	3.420259	0.000000	3.647167	0.000000	0.000000	0.000000	0.046652	0.052789	-0.282447	0.000000	0.000000	3.000000	6.000000	0.000000
1250.267267	0.025554	0.567360	0.131695	79.664925	112.774765	165.955765	3.450156	0.000000	3.618897	0.000000	0.000000	0.000000	0.046652	0.052789	-0.282447	0.000000	0.000000	3.000000	6.000000	0.000000
1250.270601	0.025681	0.567471	0.130765	79.664925	112.774765	165.955765	3.450156	0.000000	3.618897	0.000000	0.000000	0.000000	0.038237	0.033108	-0.278770	0.000000	0.000000	3.000000	6.000000	0.000000
1250.273934	0.025681	0.567471	0.130765	79.664925	112.774765	165.955765	3.450156	0.000000	3.618897	0.000000	0.000000	0.000000	0.038237	0.033108	-0.278770	0.000000	0.000000	3.000000	6.000000	0.000000
1250.277267	0.025807	0.567541	0.129804	79.695251	112.528847	165.708832	3.450156	0.000000	3.618897	0.000000	0.000000	0.000000	0.037657	0.021086	-0.288386	0.000000	0.000000	3.000000	6.000000	0.000000
1250.280601	0.025807	0.567541	0.129804	79.695251	112.528847	165.708832	3.450156	0.000000	3.618897	0.000000	0.000000	0.000000	0.037657	0.021086	-0.288386	0.000000	0.000000	3.000000	6.000000	0.000000
1250.283934	0.025807	0.567541	0.129804	79.695251	112.528847	165.708832	3.450156	0.000000	3.618897	0.000000	0.000000	0.000000	0.037657	0.021086	-0.288386	0.000000	0.000000	3.000000	6.000000	0.000000
1250.287267	0.025807	0.567541	0.129804	79.715866	112.399635	165.578339	3.479821	0.000000	3.590382	0.000000	0.000000	0.000000	0.037657	0.021086	-0.288386	0.000000	0.000000	3.000000	6.000000	0.000000
1250.290601	0.025903	0.567571	0.128812	79.715866	112.399635	165.578339	3.479821	0.000000	3.590382	0.000000	0.000000	0.000000	0.028721	0.009104	-0.297665	0.000000	0.000000	3.000000	6.000000	0.000000
1250.293934	0.025903	0.567571	0.128812	79.715866	112.399635	165.578339	3.479821	0.000000	3.590382	0.000000	0.000000	0.000000	0.028721	0.009104	-0.297665	0.000000	0.000000	3.000000	6.000000	0.000000
1250.297267	0.025972	0.567608	0.127857	79.734444	112.285820	165.465088	3.479821	0.000000	3.590382	0.000000	0.000000	0.000000	0.020730	0.010916	-0.286470	0.000000	0.000000	3.000000	6.000000	0.000000
1250.300601	0.025972	0.567608	0.127857	79.734444	112.285820	165.465088	3.479821	0.000000	3.590382	0.000000	0.000000	0.000000	0.020730	0.010916	-0.286470	0.000000	0.000000	3.000000	6.000000	0.000000
1250.303934	0.025972	0.567608	0.127857	79.734444	112.285820	165.465088	3.479821	0.000000	3.590382	0.000000	0.000000	0.000000	0.020730	0.010916	-0.286470	0.000000	0.000000	3.000000	6.000000	0.000000
1250.307267	0.025972	0.567608	0.127857	79.740425	112.320343	165.498856	3.509179	0.000000	3.561694	0.000000	0.000000	0.000000	0.020730	0.010916	-0.286470	0.000000	0.000000	3.000000	6.000000	0.000000
1250.310601	0.026040	0.567592	0.126892	79.740425	112.320343	165.498856	3.509179	0.000000	3.561694	0.000000	0.000000	0.000000	0.020480	-0.004753	-0.289642	0.000000	0.000000	3.000000	6.000000	0.000000
1250.313934	0.026040	0.567592	0.126892	79.740425	112.320343	165.498856	3.509179	0.000000	3.561694	0.000000	0.000000	0.000000	0.020480	-0.004753	-0.289642	0.000000	0.000000	3.000000	6.000000	0.000000
1250.317267	0.026109	0.567595	0.125941	79.738060	112.443123	165.618927	3.509179	0.000000	3.561694	0.000000	0.000000	0.000000	0.020566	0.000864	-0.285266	0.000000	0.000000	3.000000	6.000000	0.000000
1250.320601	0.026109	0.567595	0.125941	79.738060	112.443123	165.618927	3.509179	0.000000	3.561694	0.000000	0.000000	0.000000	0.020566	0.000864	-0.285266	0.000000	0.000000	3.000000	6.000000	0.000000
1250.323934	0.026109	0.567595	0.125941	79.738060	112.443123	165.618927	3.509179	0.000000	3.561694	0.000000	0.000000	0.000000	0.020566	0.000864	-0.285266	0.000000	0.000000	3.000000	6.000000	0.000000
1250.327267	0.026109	0.567595	0.125941	79.731415	112.612129	165.784500	3.537889	0.000000	3.533176	0.000000	0.000000	0.000000	0.020566	0.000864	-0.285266	0.000000	0.000000	3.000000	6.000000	0.000000
1250.330601	0.026178	0.567584	0.125010	79.731415	112.612129	165.784500	3.537889	0.000000	3.533176	0.000000	0.000000	0.000000	0.020737	-0.003070	-0.279067	0.000000	0.000000	3.000000	6.000000	0.000000
1250.333934	0.026178	0.567584	0.125010	79.731415	112.612129	165.784500	3.537889	0.000000	3.533176	0.000000	0.000000	0.000000	0.020737	-0.003070	-0.279067	0.000000	0.000000	3.000000	6.000000	0.000000
1250.337267	0.026225	0.567551	0.124220	79.719429	112.829285	165.996368	3.537889	0.000000	3.533176	0.000000	0.000000	0.000000	0.014232	-0.010139	-0.237047	0.000000	0.000000	3.000000	6.000000	0.000000
1250.340601	0.026225	0.567551	0.124220	79.719429	112.829285	165.996368	3.537889	0.000000	3.533176	0.000000	0.000000	0.000000	0.014232	-0.010139	-0.237047	0.000000	0.000000	3.000000	6.000000	0.000000
1250.343934	0.026225	0.567551	0.124220	79.719429	112.829285	165.996368	3.537889	0.000000	3.533176	0.000000	0.000000	0.000000	0.014232	-0.010139	-0.237047	0.000000	0.000000	3.000000	6.000000	0.000000
1250.347267	0.026225	0.567551	0.124220	79.702988	113.105919	166.268341	3.563723	0.000000	3.507118	0.000000	0.000000	0.000000	0.014232	-0.010139	-0.237047	0.000000	0.000000	3.000000	6.000000	0.000000
1250.350601	0.026320	0.567520	0.123271	79.702988	113.105919	166.268341	3.563723	0.000000	3.507118	0.000000	0.000000	0.000000	0.028577	-0.009265	-0.284676	0.000000	0.000000	3.000000	6.000000	0.000000
1250.353934	0.026320	0.567520	0.123271	79.702988	113.105919	166.268341	3.563723	0.000000	3.507118	0.000000	0.000000	0.000000	0.028577	-0.009265	-0.284676	0.000000	0.000000	3.000000	6.000000	0.000000
1250.357267	0.026365	0.567458	0.122427	79.689583	113.342728	166.500565	3.563723	0.000000	3.507118	0.000000	0.000000	0.000000	0.013322	-0.018405	-0.253445	0.000000	0.000000	3.000000	6.000000	0.000000
1250.360601	0.026365	0.567458	0.122427	79.689583	113.342728	166.500565	3.563723	0.000000	3.507118	0.000000	0.000000	0.000000	0.013322	-0.018405	-0.253445	0.000000	0.000000	3.000000	6.000000	0.000000
1250.363934	0.026365	0.567458	0.122427	79.689583	113.342728	166.500565	3.563723	0.000000	3.507118	0.000000	0.000000	0.000000	0.013322	-0.018405	-0.253445	0.000000	0.000000	3.000000	6.000000	0.000000
1250.367267	0.026365	0.567458	0.122427	79.683632	113.491592	166.648453	3.591051	0.000000	3.479131	0.000000	0.000000	0.000000	0.013322	-0.018405	-0.253445	0.000000	0.000000	3.000000	6.000000	0.000000
1250.370601	0.026438	0.567404	0.121617	79.683632	113.491592	166.648453	3.591051	0.000000	3.479131	0.000000	0.000000	0.000000	0.021995	-0.016393	-0.242824	0.000000	0.000000	3.000000	6.000000	0.000000
1250.373934	0.026438	0.567404	0.121617	79.683632	113.491592	166.648453	3.591051	0.000000	3.479131	0.000000	0.000000	0.000000	0.021995	-0.016393	-0.242824	0.000000	0.000000	3.000000	6.000000	0.000000
1250.377267	0.026485	0.567305	0.120836	79.684166	113.579323	166.733978	3.591051	0.000000	3.479131	0.000000	0.000000	0.000000	0.014043	-0.029659	-0.234335	0.000000	0.000000	3.000000	6.000000	0.000000
1250.380601	0.026485	0.567305	0.120836	79.684166	113.579323	166.733978	3.591051	0.000000	3.479131	0.000000	0.000000	0.000000	0.014043	-0.029659	-0.234335	0.000000	0.000000	3.000000	6.000000	0.000000
1250.383934	0.026485	0.567305	0.120836	79.684166	113.579323	166.733978	3.591051	0.000000	3.479131	0.000000	0.000000	0.000000	0.014043	-0.029659	-0.234335	0.000000	0.000000	3.000000	6.000000	0.000000
1250.387267	0.026485	0.567305	0.120836	79.690689	113.572830	166.727112	3.615345	0.000000	3.453879	0.000000	0.000000	0.000000	0.014043	-0.029659	-0.234335	0.000000	0.000000	3.000000	6.000000	0.000000
1250.390601	0.026560	0.567245	0.120084	79.690689	113.572830	166.727112	3.615345	0.000000	3.453879	0.000000	0.000000	0.000000	0.022623	-0.018121	-0.225469	0.000000	0.000000	3.000000	6.000000	0.000000
1250.393934	0.026560	0.567245	0.120084	79.690689	113.572830	166.727112	3.615345	0.000000	3.453879	0.000000	0.000000	0.000000	0.022623	-0.018121	-0.225469	0.000000	0.000000	3.000000	6.000000	0.000000
1250.397267	0.026690	0.567184	0.119330	79.699982	113.562607	166.712570	3.615345	0.000000	3.453879	0.000000	0.000000	0.000000	0.038949	-0.018226	-0.226419	0.000000	0.000000	3.000000	6.000000	0.000000
1250.400601	0.026690	0.567184	0.119330	79.699982	113.562607	166.712570	3.615345	0.000000	3.453879	0.000000	0.000000	0.000000	0.038949	-0.018226	-0.226419	0.000000	0.000000	3.000000	6.000000	0.000000
1250.403934	0.026690	0.567184	0.119330	79.699982	113.562607	166.712570	3.615345	0.000000	3.453879	0.000000	0.000000	0.000000	0.038949	-0.018226	-0.226419	0.000000	0.000000	3.000000	6.000000	0.000000
1250.407267	0.026690	0.567184	0.119330	79.710396	113.539017	166.681656	3.639683	0.000000	3.428222	0.000000	0.000000	0.000000	0.038949	-0.018226	-0.226419	0.000000	0.000000	3.000000	6.000000	0.000000
1250.410601	0.026821	0.567130	0.118612	79.710396	113.539017	166.681656	3.639683	0.000000	3.428222	0.000000	0.000000	0.000000	0.039337	-0.016173	-0.215340	0.000000	0.000000	3.000000	6.000000	0.000000
1250.413934	0.026821	0.567130	0.118612	79.710396	113.539017	166.681656	3.639683	0.000000	3.428222	0.000000	0.000000	0.000000	0.039337	-0.016173	-0.215340	0.000000	0.000000	3.000000	6.000000	0.000000
1250.417267	0.026979	0.567107	0.117886	79.718681	113.539055	166.668137	3.639683	0.000000	3.428222	0.000000	0.000000	0.000000	0.047314	-0.006820	-0.217699	0.000000	0.000000	3.000000	6.000000	0.000000
1250.420601	0.026979	0.567107	0.117886	79.718681	113.539055	166.668137	3.639683	0.000000	3.428222	0.000000	0.000000	0.000000	0.047314	-0.006820	-0.217699	0.000000	0.000000	3.000000	6.000000	0.000000
1250.423934	0.026979	0.567107	0.117886	79.718681	113.539055	166.668137	3.639683	0.000000	3.428222	0.000000	0.000000	0.000000	0.047314	-0.006820	-0.217699	0.000000	0.000000	3.000000	6.000000	0.000000
1250.427267	0.026979	0.567107	0.117886	79.712807	113.685326	166.801147	3.664297	0.000000	3.401901	0.000000	0.000000	0.000000	0.047314	-0.006820	-0.217699	0.000000	0.000000	3.000000	6.000000	0.000000
1250.430601	0.027165	0.567072	0.117180	79.712807	113.685326	166.801147	3.664297	0.000000	3.401901	0.000000	0.000000	0.000000	0.055650	-0.010590	-0.211716	0.000000	0.000000	3.000000	6.000000	0.000000
1250.433934	0.027165	0.567072	0.117180	79.712807	113.685326	166.801147	3.664297	0.000000	3.401901	0.000000	0.000000	0.000000	0.055650	-0.010590	-0.211716	0.000000	0.000000	3.000000	6.000000	0.000000
1250.437267	0.027349	0.567036	0.116474	79.698631	113.946533	167.043747	3.664297	0.000000	3.401901	0.000000	0.000000	0.000000	0.055483	-0.010661	-0.211894	0.000000	0.000000	3.000000	6.000000	0.000000
1250.440601	0.027349	0.567036	0.116474	79.698631	113.946533	167.043747	3.664297	0.000000	3.401901	0.000000	0.000000	0.000000	0.055483	-0.010661	-0.211894	0.000000	0.000000	3.000000	6.000000	0.000000
1250.443934	0.027349	0.567036	0.116474	79.698631	113.946533	167.043747	3.664297	0.000000	3.401901	0.000000	0.000000	0.000000	0.055483	-0.010661	-0.211894	0.000000	0.000000	3.000000	6.000000	0.000000
1250.447267	0.027349	0.567036	0.116474	79.682655	114.194588	167.276901	3.689561	0.000000	3.374483	0.000000	0.000000	0.000000	0.055483	-0.010661	-0.211894	0.000000	0.000000	3.000000	6.000000	0.000000
1250.450601	0.027507	0.567001	0.115769	79.682655	114.194588	167.276901	3.689561	0.000000	3.374483	0.000000	0.000000	0.000000	0.047156	-0.010771	-0.211677	0.000000	0.000000	3.000000	6.000000	0.000000
1250.453934	0.027507	0.567001	0.115769	79.682655	114.194588	167.276901	3.689561	0.000000	3.374483	0.000000	0.000000	0.000000	0.047156	-0.010771	-0.211677	0.000000	0.000000	3.000000	6.000000	0.000000
1250.457267	0.027636	0.566933	0.115070	79.668724	114.419365	167.487137	3.689561	0.000000	3.374483	0.000000	0.000000	0.000000	0.038946	-0.020276	-0.209659	0.000000	0.000000	3.000000	6.000000	0.000000
1250.460601	0.027636	0.566933	0.115070	79.668724	114.419365	167.487137	3.689561	0.000000	3.374483	0.000000	0.000000	0.000000	0.038946	-0.020276	-0.209659	0.000000	0.000000	3.000000	6.000000	0.000000
1250.463934	0.027636	0.566933	0.115070	79.668724	114.419365	167.487137	3.689561	0.000000	3.374483	0.000000	0.000000	0.000000	0.038946	-0.020276	-0.209659	0.000000	0.000000	3.000000	6.000000	0.000000
1250.467267	0.027636	0.566933	0.115070	79.652359	114.672638	167.729141	3.713621	0.000000	3.347987	0.000000	0.000000	0.000000	0.038946	-0.020276	-0.209659	0.000000	0.000000	3.000000	6.000000	0.000000
1250.470601	0.027793	0.566834	0.114375	79.652359	114.672638	167.729141	3.713621	0.000000	3.347987	0.000000	0.000000	0.000000	0.047046	-0.029698	-0.208424	0.000000	0.000000	3.000000	6.000000	0.000000
1250.473934	0.027793	0.566834	0.114375	79.652359	114.672638	167.729141	3.713621	0.000000	3.347987	0.000000	0.000000	0.000000	0.047046	-0.029698	-0.208424	0.000000	0.000000	3.000000	6.000000	0.000000
1250.477267	0.027895	0.566735	0.113682	79.633560	114.947647	167.992447	3.713621	0.000000	3.347987	0.000000	0.000000	0.000000	0.030641	-0.029770	-0.207805	0.000000	0.000000	3.000000	6.000000	0.000000
1250.480601	0.027895	0.566735	0.113682	79.633560	114.947647	167.992447	3.713621	0.000000	3.347987	0.000000	0.000000	0.000000	0.030641	-0.029770	-0.207805	0.000000	0.000000	3.000000	6.000000	0.000000
1250.483934	0.027895	0.566735	0.113682	79.633560	114.947647	167.992447	3.713621	0.000000	3.347987	0.000000	0.000000	0.000000	0.030641	-0.029770	-0.207805	0.000000	0.000000	3.000000	6.000000	0.000000
1250.487267	0.027895	0.566735	0.113682	79.614502	115.221672	168.254807	3.737083	0.000000	3.321778	0.000000	0.000000	0.000000	0.030641	-0.029770	-0.207805	0.000000	0.000000	3.000000	6.000000	0.000000
1250.490601	0.028024	0.566635	0.112988	79.614502	115.221672	168.254807	3.737083	0.000000	3.321778	0.000000	0.000000	0.000000	0.038655	-0.029825	-0.208370	0.000000	0.000000	3.000000	6.000000	0.000000
1250.493934	0.028024	0.566635	0.112988	79.614502	115.221672	168.254807	3.737083	0.000000	3.321778	0.000000	0.000000	0.000000	0.038655	-0.029825	-0.208370	0.000000	0.000000	3.000000	6.000000	0.000000
1250.497267	0.028179	0.566516	0.112275	79.595215	115.499374	168.521286	3.737083	0.000000	3.321778	0.000000	0.000000	0.000000	0.046403	-0.035631	-0.213726	0.000000	0.000000	3.000000	6.000000	0.000000
1250.500601	0.028179	0.566516	0.112275	79.595215	115.499374	168.521286	3.737083	0.000000	3.321778	0.000000	0.000000	0.000000	0.046403	-0.035631	-0.213726	0.000000	0.000000	3.000000	6.000000	0.000000
1250.503934	0.028179	0.566516	0.112275	79.595215	115.499374	168.521286	3.737083	0.000000	3.321778	0.000000	0.000000	0.000000	0.046403	-0.035631	-0.213726	0.000000	0.000000	3.000000	6.000000	0.000000
1250.507267	0.028179	0.566516	0.112275	79.579155	115.745590	168.754135	3.761157	0.000000	3.294496	0.000000	0.000000	0.000000	0.046403	-0.035631	-0.213726	0.000000	0.000000	3.000000	6.000000	0.000000
1250.510601	0.028333	0.566429	0.111556	79.579155	115.745590	168.754135	3.761157	0.000000	3.294496	0.000000	0.000000	0.000000	0.046163	-0.026343	-0.215697	0.000000	0.000000	3.000000	6.000000	0.000000
1250.513934	0.028333	0.566429	0.111556	79.579155	115.745590	168.754135	3.761157	0.000000	3.294496	0.000000	0.000000	0.000000	0.046163	-0.026343	-0.215697	0.000000	0.000000	3.000000	6.000000	0.000000
1250.517267	0.028487	0.566310	0.110843	79.571190	115.909134	168.905106	3.761157	0.000000	3.294496	0.000000	0.000000	0.000000	0.046102	-0.035746	-0.214092	0.000000	0.000000	3.000000	6.000000	0.000000
1250.520601	0.028487	0.566310	0.110843	79.571190	115.909134	168.905106	3.761157	0.000000	3.294496	0.000000	0.000000	0.000000	0.046102	-0.035746	-0.214092	0.000000	0.000000	3.000000	6.000000	0.000000
1250.523934	0.028487	0.566310	0.110843	79.571190	115.909134	168.905106	3.761157	0.000000	3.294496	0.000000	0.000000	0.000000	0.046102	-0.035746	-0.214092	0.000000	0.000000	3.000000	6.000000	0.000000
1250.527267	0.028487	0.566310	0.110843	79.575966	115.955574	168.941437	3.785906	0.000000	3.266024	0.000000	0.000000	0.000000	0.046102	-0.035746	-0.214092	0.000000	0.000000	3.000000	6.000000	0.000000
1250.530601	0.028639	0.566202	0.110106	79.575966	115.955574	168.941437	3.785906	0.000000	3.266024	0.000000	0.000000	0.000000	0.045620	-0.032227	-0.220860	0.000000	0.000000	3.000000	6.000000	0.000000
1250.533934	0.028639	0.566202	0.110106	79.575966	115.955574	168.941437	3.785906	0.000000	3.266024	0.000000	0.000000	0.000000	0.045620	-0.032227	-0.220860	0.000000	0.000000	3.000000	6.000000	0.000000
1250.537267	0.028736	0.566075	0.109356	79.598129	115.837784	168.819443	3.785906	0.000000	3.266024	0.000000	0.000000	0.000000	0.029084	-0.038036	-0.225036	0.000000	0.000000	3.000000	6.000000	0.000000
1250.540601	0.028736	0.566075	0.109356	79.598129	115.837784	168.819443	3.785906	0.000000	3.266024	0.000000	0.000000	0.000000	0.029084	-0.038036	-0.225036	0.000000	0.000000	3.000000	6.000000	0.000000
1250.543934	0.028736	0.566075	0.109356	79.598129	115.837784	168.819443	3.785906	0.000000	3.266024	0.000000	0.000000	0.000000	0.029084	-0.038036	-0.225036	0.000000	0.000000	3.000000	6.000000	0.000000
1250.547267	0.028736	0.566075	0.109356	79.641113	115.513298	168.499451	3.810702	0.000000	3.237059	0.000000	0.000000	0.000000	0.029084	-0.038036	-0.225036	0.000000	0.000000	3.000000	6.000000	0.000000
1250.550601	0.028833	0.565937	0.108628	79.641113	115.513298	168.499451	3.810702	0.000000	3.237059	0.000000	0.000000	0.000000	0.029304	-0.041622	-0.218638	0.000000	0.000000	3.000000	6.000000	0.000000
1250.553934	0.028833	0.565937	0.108628	79.641113	115.513298	168.499451	3.810702	0.000000	3.237059	0.000000	0.000000	0.000000	0.029304	-0.041622	-0.218638	0.000000	0.000000	3.000000	6.000000	0.000000
1250.557267	0.028902	0.565790	0.107861	79.699585	115.035675	168.026566	3.810702	0.000000	3.237059	0.000000	0.000000	0.000000	0.020560	-0.043848	-0.229830	0.000000	0.000000	3.000000	6.000000	0.000000
1250.560601	0.028902	0.565790	0.107861	79.699585	115.035675	168.026566	3.810702	0.000000	3.237059	0.000000	0.000000	0.000000	0.020560	-0.043848	-0.229830	0.000000	0.000000	3.000000	6.000000	0.000000
1250.563934	0.028902	0.565790	0.107861	79.699585	115.035675	168.026566	3.810702	0.000000	3.237059	0.000000	0.000000	0.000000	0.020560	-0.043848	-0.229830	0.000000	0.000000	3.000000	6.000000	0.000000
1250.567267	0.028902	0.565790	0.107861	79.757401	114.552666	167.548279	3.834612	0.000000	3.208699	0.000000	0.000000	0.000000	0.020560	-0.043848	-0.229830	0.000000	0.000000	3.000000	6.000000	0.000000
1250.570601	0.028996	0.565625	0.107077	79.757401	114.552666	167.548279	3.834612	0.000000	3.208699	0.000000	0.000000	0.000000	0.028251	-0.049606	-0.235272	0.000000	0.000000	3.000000	6.000000	0.000000
1250.573934	0.028996	0.565625	0.107077	79.757401	114.552666	167.548279	3.834612	0.000000	3.208699	0.000000	0.000000	0.000000	0.028251	-0.049606	-0.235272	0.000000	0.000000	3.000000	6.000000	0.000000
1250.577267	0.029115	0.565471	0.106269	79.806709	114.154327	167.154236	3.834612	0.000000	3.208699	0.000000	0.000000	0.000000	0.035812	-0.046127	-0.242507	0.000000	0.000000	3.000000	6.000000	0.000000
1250.580601	0.029115	0.565471	0.106269	79.806709	114.154327	167.154236	3.834612	0.000000	3.208699	0.000000	0.000000	0.000000	0.035812	-0.046127	-0.242507	0.000000	0.000000	3.000000	6.000000	0.000000
1250.583934	0.029115	0.565471	0.106269	79.806709	114.154327	167.154236	3.834612	0.000000	3.208699	0.000000	0.000000	0.000000	0.035812	-0.046127	-0.242507	0.000000	0.000000	3.000000	6.000000	0.000000
1250.587267	0.029115	0.565471	0.106269	79.853340	113.780807	166.779205	3.860551	0.000000	3.177443	0.000000	0.000000	0.000000	0.035812	-0.046127	-0.242507	0.000000	0.000000	3.000000	6.000000	0.000000
1250.590601	0.029259	0.565310	0.105420	79.853340	113.780807	166.779205	3.860551	0.000000	3.177443	0.000000	0.000000	0.000000	0.043081	-0.048352	-0.254599	0.000000	0.000000	3.000000	6.000000	0.000000
1250.593934	0.029259	0.565310	0.105420	79.853340	113.780807	166.779205	3.860551	0.000000	3.177443	0.000000	0.000000	0.000000	0.043081	-0.048352	-0.254599	0.000000	0.000000	3.000000	6.000000	0.000000
1250.597267	0.029376	0.565168	0.104588	79.900650	113.387390	166.383987	3.860551	0.000000	3.177443	0.000000	0.000000	0.000000	0.035153	-0.042700	-0.249588	0.000000	0.000000	3.000000	6.000000	0.000000
1250.600601	0.029376	0.565168	0.104588	79.900650	113.387390	166.383987	3.860551	0.000000	3.177443	0.000000	0.000000	0.000000	0.035153	-0.042700	-0.249588	0.000000	0.000000	3.000000	6.000000	0.000000
1250.603934	0.029376	0.565168	0.104588	79.900650	113.387390	166.383987	3.860551	0.000000	3.177443	0.000000	0.000000	0.000000	0.035153	-0.042700	-0.249588	0.000000	0.000000	3.000000	6.000000	0.000000
1250.607267	0.029376	0.565168	0.104588	79.950653	112.959702	165.955444	3.888351	0.000000	3.143362	0.000000	0.000000	0.000000	0.035153	-0.042700	-0.249588	0.000000	0.000000	3.000000	6.000000	0.000000
1250.610601	0.029543	0.565030	0.103692	79.950653	112.959702	165.955444	3.888351	0.000000	3.143362	0.000000	0.000000	0.000000	0.050023	-0.041473	-0.268750	0.000000	0.000000	3.000000	6.000000	0.000000
1250.613934	0.029543	0.565030	0.103692	79.950653	112.959702	165.955444	3.888351	0.000000	3.143362	0.000000	0.000000	0.000000	0.050023	-0.041473	-0.268750	0.000000	0.000000	3.000000	6.000000	0.000000
1250.617267	0.029682	0.564891	0.102797	80.014679	112.355995	165.352966	3.888351	0.000000	3.143362	0.000000	0.000000	0.000000	0.041832	-0.041534	-0.268599	0.000000	0.000000	3.000000	6.000000	0.000000
1250.620601	0.029682	0.564891	0.102797	80.014679	112.355995	165.352966	3.888351	0.000000	3.143362	0.000000	0.000000	0.000000	0.041832	-0.041534	-0.268599	0.000000	0.000000	3.000000	6.000000	0.000000
1250.623934	0.029682	0.564891	0.102797	80.014679	112.355995	165.352966	3.888351	0.000000	3.143362	0.000000	0.000000	0.000000	0.041832	-0.041534	-0.268599	0.000000	0.000000	3.000000	6.000000	0.000000
1250.627267	0.029682	0.564891	0.102797	80.086784	111.648285	164.646240	3.918288	0.000000	3.105965	0.000000	0.000000	0.000000	0.041832	-0.041534	-0.268599	0.000000	0.000000	3.000000	6.000000	0.000000
1250.630601	0.029822	0.564741	0.101923	80.086784	111.648285	164.646240	3.918288	0.000000	3.105965	0.000000	0.000000	0.000000	0.041994	-0.045113	-0.262247	0.000000	0.000000	3.000000	6.000000	0.000000
1250.633934	0.029822	0.564741	0.101923	80.086784	111.648285	164.646240	3.918288	0.000000	3.105965	0.000000	0.000000	0.000000	0.041994	-0.045113	-0.262247	0.000000	0.000000	3.000000	6.000000	0.000000
1250.637267	0.029959	0.564564	0.100993	80.170166	110.770279	163.777374	3.918288	0.000000	3.105965	0.000000	0.000000	0.000000	0.040928	-0.053062	-0.278879	0.000000	0.000000	3.000000	6.000000	0.000000
1250.640601	0.029959	0.564564	0.100993	80.170166	110.770279	163.777374	3.918288	0.000000	3.105965	0.000000	0.000000	0.000000	0.040928	-0.053062	-0.278879	0.000000	0.000000	3.000000	6.000000	0.000000
1250.643934	0.029959	0.564564	0.100993	80.170166	110.770279	163.777374	3.918288	0.000000	3.105965	0.000000	0.000000	0.000000	0.040928	-0.053062	-0.278879	0.000000	0.000000	3.000000	6.000000	0.000000
1250.647267	0.029959	0.564564	0.100993	80.254097	109.840126	162.856888	3.948021	0.000000	3.068082	0.000000	0.000000	0.000000	0.040928	-0.053062	-0.278879	0.000000	0.000000	3.000000	6.000000	0.000000
1250.650601	0.030067	0.564368	0.100048	80.254097	109.840126	162.856888	3.948021	0.000000	3.068082	0.000000	0.000000	0.000000	0.032529	-0.058803	-0.283629	0.000000	0.000000	3.000000	6.000000	0.000000
1250.653934	0.030067	0.564368	0.100048	80.254097	109.840126	162.856888	3.948021	0.000000	3.068082	0.000000	0.000000	0.000000	0.032529	-0.058803	-0.283629	0.000000	0.000000	3.000000	6.000000	0.000000
1250.657267	0.030175	0.564172	0.099101	80.337372	108.876518	161.900955	3.948021	0.000000	3.068082	0.000000	0.000000	0.000000	0.032352	-0.058842	-0.283936	0.000000	0.000000	3.000000	6.000000	0.000000
1250.660601	0.030175	0.564172	0.099101	80.337372	108.876518	161.900955	3.948021	0.000000	3.068082	0.000000	0.000000	0.000000	0.032352	-0.058842	-0.283936	0.000000	0.000000	3.000000	6.000000	0.000000
1250.663934	0.030175	0.564172	0.099101	80.337372	108.876518	161.900955	3.948021	0.000000	3.068082	0.000000	0.000000	0.000000	0.032352	-0.058842	-0.283936	0.000000	0.000000	3.000000	6.000000	0.000000
1250.667267	0.030175	0.564172	0.099101	80.416222	107.924637	160.959503	3.978329	0.000000	3.028679	0.000000	0.000000	0.000000	0.032352	-0.058842	-0.283936	0.000000	0.000000	3.000000	6.000000	0.000000
1250.670601	0.030310	0.563964	0.098175	80.416222	107.924637	160.959503	3.978329	0.000000	3.028679	0.000000	0.000000	0.000000	0.040446	-0.062323	-0.278029	0.000000	0.000000	3.000000	6.000000	0.000000
1250.673934	0.030310	0.563964	0.098175	80.416222	107.924637	160.959503	3.978329	0.000000	3.028679	0.000000	0.000000	0.000000	0.040446	-0.062323	-0.278029	0.000000	0.000000	3.000000	6.000000	0.000000
1250.677267	0.030418	0.563756	0.097248	80.489731	106.961273	160.007401	3.978329	0.000000	3.028679	0.000000	0.000000	0.000000	0.032351	-0.062372	-0.277897	0.000000	0.000000	3.000000	6.000000	0.000000
1250.680601	0.030418	0.563756	0.097248	80.489731	106.961273	160.007401	3.978329	0.000000	3.028679	0.000000	0.000000	0.000000	0.032351	-0.062372	-0.277897	0.000000	0.000000	3.000000	6.000000	0.000000
1250.683934	0.030418	0.563756	0.097248	80.489731	106.961273	160.007401	3.978329	0.000000	3.028679	0.000000	0.000000	0.000000	0.032351	-0.062372	-0.277897	0.000000	0.000000	3.000000	6.000000	0.000000
1250.687267	0.030550	0.563560	0.096297	80.557396	106.064209	159.115829	4.008317	0.000000	2.988878	0.000000	0.000000	0.000000	0.039692	-0.058944	-0.285281	0.000000	0.000000	3.000000	6.000000	0.000000
1250.690601	0.030550	0.563560	0.096297	80.557396	106.064209	159.115829	4.008317	0.000000	2.988878	0.000000	0.000000	0.000000	0.039692	-0.058944	-0.285281	0.000000	0.000000	3.000000	6.000000	0.000000
1250.693934	0.030550	0.563560	0.096297	80.557396	106.064209	159.115829	4.008317	0.000000	2.988878	0.000000	0.000000	0.000000	0.039692	-0.058944	-0.285281	0.000000	0.000000	3.000000	6.000000	0.000000
1250.697267	0.030711	0.563359	0.095405	80.617264	105.250916	158.304016	4.023766	0.000000	2.968048	0.000000	0.000000	0.000000	0.048368	-0.060212	-0.267800	0.000000	0.000000	3.000000	6.000000	0.000000
1250.700601	0.030711	0.563359	0.095405	80.617264	105.250916	158.304016	4.023766	0.000000	2.968048	0.000000	0.000000	0.000000	0.048368	-0.060212	-0.267800	0.000000	0.000000	3.000000	6.000000	0.000000
1250.703934	0.030711	0.563359	0.095405	80.617264	105.250916	158.304016	4.023766	0.000000	2.968048	0.000000	0.000000	0.000000	0.048368	-0.060212	-0.267800	0.000000	0.000000	3.000000	6.000000	0.000000
1250.707267	0.030711	0.563359	0.095405	80.666992	104.573387	157.628677	4.038646	0.000000	2.947768	0.000000	0.000000	0.000000	0.048368	-0.060212	-0.267800	0.000000	0.000000	3.000000	6.000000	0.000000
1250.710601	0.030844	0.563170	0.094490	80.666992	104.573387	157.628677	4.038646	0.000000	2.947768	0.000000	0.000000	0.000000	0.039923	-0.056804	-0.274298	0.000000	0.000000	3.000000	6.000000	0.000000
1250.713934	0.030844	0.563170	0.094490	80.666992	104.573387	157.628677	4.038646	0.000000	2.947768	0.000000	0.000000	0.000000	0.039923	-0.056804	-0.274298	0.000000	0.000000	3.000000	6.000000	0.000000
1250.717267	0.030979	0.562988	0.093614	80.707390	104.038490	157.093964	4.038646	0.000000	2.947768	0.000000	0.000000	0.000000	0.040378	-0.054597	-0.262987	0.000000	0.000000	3.000000	6.000000	0.000000
1250.720601	0.030979	0.562988	0.093614	80.707390	104.038490	157.093964	4.038646	0.000000	2.947768	0.000000	0.000000	0.000000	0.040378	-0.054597	-0.262987	0.000000	0.000000	3.000000	6.000000	0.000000
1250.723934	0.030979	0.562988	0.093614	80.707390	104.038490	157.093964	4.038646	0.000000	2.947768	0.000000	0.000000	0.000000	0.040378	-0.054597	-0.262987	0.000000	0.000000	3.000000	6.000000	0.000000
1250.727267	0.030979	0.562988	0.093614	80.737022	103.690742	156.743896	4.067822	0.000000	2.907374	0.000000	0.000000	0.000000	0.040378	-0.054597	-0.262987	0.000000	0.000000	3.000000	6.000000	0.000000
1250.730601	0.031111	0.562768	0.092703	80.737022	103.690742	156.743896	4.067822	0.000000	2.907374	0.000000	0.000000	0.000000	0.039631	-0.065905	-0.273128	0.000000	0.000000	3.000000	6.000000	0.000000
1250.733934	0.031111	0.562768	0.092703	80.737022	103.690742	156.743896	4.067822	0.000000	2.907374	0.000000	0.000000	0.000000	0.039631	-0.065905	-0.273128	0.000000	0.000000	3.000000	6.000000	0.000000
1250.737267	0.031218	0.562537	0.091816	80.757240	103.521851	156.573486	4.067822	0.000000	2.907374	0.000000	0.000000	0.000000	0.031995	-0.069299	-0.266300	0.000000	0.000000	3.000000	6.000000	0.000000
1250.740601	0.031218	0.562537	0.091816	80.757240	103.521851	156.573486	4.067822	0.000000	2.907374	0.000000	0.000000	0.000000	0.031995	-0.069299	-0.266300	0.000000	0.000000	3.000000	6.000000	0.000000
1250.743934	0.031218	0.562537	0.091816	80.757240	103.521851	156.573486	4.067822	0.000000	2.907374	0.000000	0.000000	0.000000	0.031995	-0.069299	-0.266300	0.000000	0.000000	3.000000	6.000000	0.000000
1250.747267	0.031218	0.562537	0.091816	80.771225	103.481285	156.530167	4.096696	0.000000	2.866546	0.000000	0.000000	0.000000	0.031995	-0.069299	-0.266300	0.000000	0.000000	3.000000	6.000000	0.000000
1250.750601	0.031295	0.562298	0.090890	80.771225	103.481285	156.530167	4.096696	0.000000	2.866546	0.000000	0.000000	0.000000	0.023359	-0.071512	-0.277761	0.000000	0.000000	3.000000	6.000000	0.000000
1250.753934	0.031295	0.562298	0.090890	80.771225	103.481285	156.530167	4.096696	0.000000	2.866546	0.000000	0.000000	0.000000	0.023359	-0.071512	-0.277761	0.000000	0.000000	3.000000	6.000000	0.000000
1250.757267	0.031401	0.562097	0.089995	80.783302	103.429207	156.479126	4.096696	0.000000	2.866546	0.000000	0.000000	0.000000	0.031572	-0.060301	-0.268584	0.000000	0.000000	3.000000	6.000000	0.000000
1250.760601	0.031401	0.562097	0.089995	80.783302	103.429207	156.479126	4.096696	0.000000	2.866546	0.000000	0.000000	0.000000	0.031572	-0.060301	-0.268584	0.000000	0.000000	3.000000	6.000000	0.000000
1250.763934	0.031401	0.562097	0.089995	80.783302	103.429207	156.479126	4.096696	0.000000	2.866546	0.000000	0.000000	0.000000	0.031572	-0.060301	-0.268584	0.000000	0.000000	3.000000	6.000000	0.000000
1250.767267	0.031401	0.562097	0.089995	80.794121	103.430367	156.478714	4.125236	0.000000	2.825320	0.000000	0.000000	0.000000	0.031572	-0.060301	-0.268584	0.000000	0.000000	3.000000	6.000000	0.000000
1250.770601	0.031453	0.561896	0.089101	80.794121	103.430367	156.478714	4.125236	0.000000	2.825320	0.000000	0.000000	0.000000	0.015846	-0.060338	-0.267953	0.000000	0.000000	3.000000	6.000000	0.000000
1250.773934	0.031453	0.561896	0.089101	80.794121	103.430367	156.478714	4.125236	0.000000	2.825320	0.000000	0.000000	0.000000	0.015846	-0.060338	-0.267953	0.000000	0.000000	3.000000	6.000000	0.000000
1250.777267	0.031535	0.561721	0.088261	80.807198	103.332108	156.383286	4.125236	0.000000	2.825320	0.000000	0.000000	0.000000	0.024457	-0.052521	-0.252029	0.000000	0.000000	3.000000	6.000000	0.000000
1250.780601	0.031535	0.561721	0.088261	80.807198	103.332108	156.383286	4.125236	0.000000	2.825320	0.000000	0.000000	0.000000	0.024457	-0.052521	-0.252029	0.000000	0.000000	3.000000	6.000000	0.000000
1250.783934	0.031535	0.561721	0.088261	80.807198	103.332108	156.383286	4.125236	0.000000	2.825320	0.000000	0.000000	0.000000	0.024457	-0.052521	-0.252029	0.000000	0.000000	3.000000	6.000000	0.000000
1250.787267	0.031535	0.561721	0.088261	80.824829	103.128922	156.180588	4.151910	0.000000	2.785973	0.000000	0.000000	0.000000	0.024457	-0.052521	-0.252029	0.000000	0.000000	3.000000	6.000000	0.000000
1250.790601	0.031617	0.561595	0.087431	80.824829	103.128922	156.180588	4.151910	0.000000	2.785973	0.000000	0.000000	0.000000	0.024516	-0.037998	-0.248987	0.000000	0.000000	3.000000	6.000000	0.000000
1250.793934	0.031617	0.561595	0.087431	80.824829	103.128922	156.180588	4.151910	0.000000	2.785973	0.000000	0.000000	0.000000	0.024516	-0.037998	-0.248987	0.000000	0.000000	3.000000	6.000000	0.000000
1250.797267	0.031728	0.561483	0.086677	80.847794	102.837013	155.885132	4.151910	0.000000	2.785973	0.000000	0.000000	0.000000	0.033493	-0.033600	-0.226283	0.000000	0.000000	3.000000	6.000000	0.000000
1250.800601	0.031728	0.561483	0.086677	80.847794	102.837013	155.885132	4.151910	0.000000	2.785973	0.000000	0.000000	0.000000	0.033493	-0.033600	-0.226283	0.000000	0.000000	3.000000	6.000000	0.000000
1250.803934	0.031728	0.561483	0.086677	80.847794	102.837013	155.885132	4.151910	0.000000	2.785973	0.000000	0.000000	0.000000	0.033493	-0.033600	-0.226283	0.000000	0.000000	3.000000	6.000000	0.000000
1250.807267	0.031728	0.561483	0.086677	80.871399	102.482048	155.525711	4.176887	0.000000	2.748385	0.000000	0.000000	0.000000	0.033493	-0.033600	-0.226283	0.000000	0.000000	3.000000	6.000000	0.000000
1250.810601	0.031866	0.561389	0.085937	80.871399	102.482048	155.525711	4.176887	0.000000	2.748385	0.000000	0.000000	0.000000	0.041382	-0.028089	-0.221920	0.000000	0.000000	3.000000	6.000000	0.000000
1250.813934	0.031866	0.561389	0.085937	80.871399	102.482048	155.525711	4.176887	0.000000	2.748385	0.000000	0.000000	0.000000	0.041382	-0.028089	-0.221920	0.000000	0.000000	3.000000	6.000000	0.000000
1250.817267	0.032031	0.561332	0.085229	80.891541	102.224022	155.257309	4.176887	0.000000	2.748385	0.000000	0.000000	0.000000	0.049541	-0.016989	-0.212552	0.000000	0.000000	3.000000	6.000000	0.000000
1250.820601	0.032031	0.561332	0.085229	80.891541	102.224022	155.257309	4.176887	0.000000	2.748385	0.000000	0.000000	0.000000	0.049541	-0.016989	-0.212552	0.000000	0.000000	3.000000	6.000000	0.000000
1250.823934	0.032031	0.561332	0.085229	80.891541	102.224022	155.257309	4.176887	0.000000	2.748385	0.000000	0.000000	0.000000	0.049541	-0.016989	-0.212552	0.000000	0.000000	3.000000	6.000000	0.000000
1250.827267	0.032031	0.561332	0.085229	80.905426	102.088875	155.107025	4.200798	0.000000	2.711696	0.000000	0.000000	0.000000	0.049541	-0.016989	-0.212552	0.000000	0.000000	3.000000	6.000000	0.000000
1250.830601	0.032196	0.561246	0.084525	80.905426	102.088875	155.107025	4.200798	0.000000	2.711696	0.000000	0.000000	0.000000	0.049473	-0.025985	-0.211007	0.000000	0.000000	3.000000	6.000000	0.000000
1250.833934	0.032196	0.561246	0.084525	80.905426	102.088875	155.107025	4.200798	0.000000	2.711696	0.000000	0.000000	0.000000	0.049473	-0.025985	-0.211007	0.000000	0.000000	3.000000	6.000000	0.000000
1250.837267	0.032387	0.561207	0.083831	80.912735	102.091309	155.095291	4.200798	0.000000	2.711696	0.000000	0.000000	0.000000	0.057209	-0.011575	-0.208319	0.000000	0.000000	3.000000	6.000000	0.000000
1250.840601	0.032387	0.561207	0.083831	80.912735	102.091309	155.095291	4.200798	0.000000	2.711696	0.000000	0.000000	0.000000	0.057209	-0.011575	-0.208319	0.000000	0.000000	3.000000	6.000000	0.000000
1250.843934	0.032387	0.561207	0.083831	80.912735	102.091309	155.095291	4.200798	0.000000	2.711696	0.000000	0.000000	0.000000	0.057209	-0.011575	-0.208319	0.000000	0.000000	3.000000	6.000000	0.000000
1250.847267	0.032387	0.561207	0.083831	80.914139	102.223083	155.208572	4.224298	0.000000	2.674941	0.000000	0.000000	0.000000	0.057209	-0.011575	-0.208319	0.000000	0.000000	3.000000	6.000000	0.000000
1250.850601	0.032575	0.561131	0.083103	80.914139	102.223083	155.208572	4.224298	0.000000	2.674941	0.000000	0.000000	0.000000	0.056419	-0.022821	-0.218491	0.000000	0.000000	3.000000	6.000000	0.000000
1250.853934	0.032575	0.561131	0.083103	80.914139	102.223083	155.208572	4.224298	0.000000	2.674941	0.000000	0.000000	0.000000	0.056419	-0.022821	-0.218491	0.000000	0.000000	3.000000	6.000000	0.000000
1250.857267	0.032738	0.561073	0.082392	80.911179	102.405251	155.375778	4.224298	0.000000	2.674941	0.000000	0.000000	0.000000	0.048847	-0.017326	-0.213179	0.000000	0.000000	3.000000	6.000000	0.000000
1250.860601	0.032738	0.561073	0.082392	80.911179	102.405251	155.375778	4.224298	0.000000	2.674941	0.000000	0.000000	0.000000	0.048847	-0.017326	-0.213179	0.000000	0.000000	3.000000	6.000000	0.000000
1250.863934	0.032738	0.561073	0.082392	80.911179	102.405251	155.375778	4.224298	0.000000	2.674941	0.000000	0.000000	0.000000	0.048847	-0.017326	-0.213179	0.000000	0.000000	3.000000	6.000000	0.000000
1250.867267	0.032738	0.561073	0.082392	80.908157	102.589958	155.542801	4.248157	0.000000	2.636886	0.000000	0.000000	0.000000	0.048847	-0.017326	-0.213179	0.000000	0.000000	3.000000	6.000000	0.000000
1250.870601	0.032927	0.561034	0.081696	80.908157	102.589958	155.542801	4.248157	0.000000	2.636886	0.000000	0.000000	0.000000	0.056658	-0.011846	-0.208781	0.000000	0.000000	3.000000	6.000000	0.000000
1250.873934	0.032927	0.561034	0.081696	80.908157	102.589958	155.542801	4.248157	0.000000	2.636886	0.000000	0.000000	0.000000	0.056658	-0.011846	-0.208781	0.000000	0.000000	3.000000	6.000000	0.000000
1250.877267	0.033089	0.560994	0.081001	80.901802	102.714752	155.657349	4.248157	0.000000	2.636886	0.000000	0.000000	0.000000	0.048810	-0.011965	-0.208458	0.000000	0.000000	3.000000	6.000000	0.000000
1250.880601	0.033089	0.560994	0.081001	80.901802	102.714752	155.657349	4.248157	0.000000	2.636886	0.000000	0.000000	0.000000	0.048810	-0.011965	-0.208458	0.000000	0.000000	3.000000	6.000000	0.000000
1250.883934	0.033089	0.560994	0.081001	80.901802	102.714752	155.657349	4.248157	0.000000	2.636886	0.000000	0.000000	0.000000	0.048810	-0.011965	-0.208458	0.000000	0.000000	3.000000	6.000000	0.000000
1250.887267	0.033089	0.560994	0.081001	80.895149	102.737007	155.669769	4.271130	0.000000	2.599509	0.000000	0.000000	0.000000	0.048810	-0.011965	-0.208458	0.000000	0.000000	3.000000	6.000000	0.000000
1250.890601	0.033303	0.560954	0.080303	80.895149	102.737007	155.669769	4.271130	0.000000	2.599509	0.000000	0.000000	0.000000	0.063953	-0.012033	-0.209552	0.000000	0.000000	3.000000	6.000000	0.000000
1250.893934	0.033303	0.560954	0.080303	80.895149	102.737007	155.669769	4.271130	0.000000	2.599509	0.000000	0.000000	0.000000	0.063953	-0.012033	-0.209552	0.000000	0.000000	3.000000	6.000000	0.000000
1250.897267	0.033516	0.560932	0.079621	80.887947	102.646317	155.574677	4.271130	0.000000	2.599509	0.000000	0.000000	0.000000	0.064062	-0.006590	-0.204675	0.000000	0.000000	3.000000	6.000000	0.000000
1250.900601	0.033516	0.560932	0.079621	80.887947	102.646317	155.574677	4.271130	0.000000	2.599509	0.000000	0.000000	0.000000	0.064062	-0.006590	-0.204675	0.000000	0.000000	3.000000	6.000000	0.000000
1250.903934	0.033516	0.560932	0.079621	80.887947	102.646317	155.574677	4.271130	0.000000	2.599509	0.000000	0.000000	0.000000	0.064062	-0.006590	-0.204675	0.000000	0.000000	3.000000	6.000000	0.000000
1250.907267	0.033516	0.560932	0.079621	80.885635	102.560219	155.479156	4.294390	0.000000	2.560902	0.000000	0.000000	0.000000	0.064062	-0.006590	-0.204675	0.000000	0.000000	3.000000	6.000000	0.000000
1250.910601	0.033730	0.560928	0.078955	80.885635	102.560219	155.479156	4.294390	0.000000	2.560902	0.000000	0.000000	0.000000	0.064179	-0.001146	-0.199787	0.000000	0.000000	3.000000	6.000000	0.000000
1250.913934	0.033730	0.560928	0.078955	80.885635	102.560219	155.479156	4.294390	0.000000	2.560902	0.000000	0.000000	0.000000	0.064179	-0.001146	-0.199787	0.000000	0.000000	3.000000	6.000000	0.000000
1250.917267	0.033970	0.560942	0.078303	80.886887	102.585670	155.483154	4.294390	0.000000	2.560902	0.000000	0.000000	0.000000	0.071929	0.004265	-0.195372	0.000000	0.000000	3.000000	6.000000	0.000000
1250.920601	0.033970	0.560942	0.078303	80.886887	102.585670	155.483154	4.294390	0.000000	2.560902	0.000000	0.000000	0.000000	0.071929	0.004265	-0.195372	0.000000	0.000000	3.000000	6.000000	0.000000
1250.923934	0.033970	0.560942	0.078303	80.886887	102.585670	155.483154	4.294390	0.000000	2.560902	0.000000	0.000000	0.000000	0.071929	0.004265	-0.195372	0.000000	0.000000	3.000000	6.000000	0.000000
1250.927267	0.033970	0.560942	0.078303	80.887383	102.696381	155.567810	4.316729	0.000000	2.523064	0.000000	0.000000	0.000000	0.071929	0.004265	-0.195372	0.000000	0.000000	3.000000	6.000000	0.000000
1250.930601	0.034210	0.560975	0.077669	80.887383	102.696381	155.567810	4.316729	0.000000	2.523064	0.000000	0.000000	0.000000	0.072045	0.009696	-0.190468	0.000000	0.000000	3.000000	6.000000	0.000000
1250.933934	0.034210	0.560975	0.077669	80.887383	102.696381	155.567810	4.316729	0.000000	2.523064	0.000000	0.000000	0.000000	0.072045	0.009696	-0.190468	0.000000	0.000000	3.000000	6.000000	0.000000
1250.937267	0.034451	0.561025	0.077050	80.882942	102.899651	155.743378	4.316729	0.000000	2.523064	0.000000	0.000000	0.000000	0.072166	0.015110	-0.185559	0.000000	0.000000	3.000000	6.000000	0.000000
1250.940601	0.034451	0.561025	0.077050	80.882942	102.899651	155.743378	4.316729	0.000000	2.523064	0.000000	0.000000	0.000000	0.072166	0.015110	-0.185559	0.000000	0.000000	3.000000	6.000000	0.000000
1250.943934	0.034451	0.561025	0.077050	80.882942	102.899651	155.743378	4.316729	0.000000	2.523064	0.000000	0.000000	0.000000	0.072166	0.015110	-0.185559	0.000000	0.000000	3.000000	6.000000	0.000000
1250.947267	0.034451	0.561025	0.077050	80.879044	103.088821	155.905014	4.338140	0.000000	2.486070	0.000000	0.000000	0.000000	0.072166	0.015110	-0.185559	0.000000	0.000000	3.000000	6.000000	0.000000
1250.950601	0.034692	0.561094	0.076448	80.879044	103.088821	155.905014	4.338140	0.000000	2.486070	0.000000	0.000000	0.000000	0.072299	0.020527	-0.180637	0.000000	0.000000	3.000000	6.000000	0.000000
1250.953934	0.034692	0.561094	0.076448	80.879044	103.088821	155.905014	4.338140	0.000000	2.486070	0.000000	0.000000	0.000000	0.072299	0.020527	-0.180637	0.000000	0.000000	3.000000	6.000000	0.000000
1250.957267	0.034930	0.561172	0.075823	80.875465	103.250633	156.041351	4.338140	0.000000	2.486070	0.000000	0.000000	0.000000	0.071663	0.023620	-0.187509	0.000000	0.000000	3.000000	6.000000	0.000000
1250.960601	0.034930	0.561172	0.075823	80.875465	103.250633	156.041351	4.338140	0.000000	2.486070	0.000000	0.000000	0.000000	0.071663	0.023620	-0.187509	0.000000	0.000000	3.000000	6.000000	0.000000
1250.963934	0.034930	0.561172	0.075823	80.875465	103.250633	156.041351	4.338140	0.000000	2.486070	0.000000	0.000000	0.000000	0.071663	0.023620	-0.187509	0.000000	0.000000	3.000000	6.000000	0.000000
1250.967267	0.034930	0.561172	0.075823	80.871979	103.420303	156.183273	4.358921	0.000000	2.449452	0.000000	0.000000	0.000000	0.071663	0.023620	-0.187509	0.000000	0.000000	3.000000	6.000000	0.000000
1250.970601	0.035143	0.561250	0.075199	80.871979	103.420303	156.183273	4.358921	0.000000	2.449452	0.000000	0.000000	0.000000	0.063883	0.023454	-0.187136	0.000000	0.000000	3.000000	6.000000	0.000000
1250.973934	0.035143	0.561250	0.075199	80.871979	103.420303	156.183273	4.358921	0.000000	2.449452	0.000000	0.000000	0.000000	0.063883	0.023454	-0.187136	0.000000	0.000000	3.000000	6.000000	0.000000
1250.977267	0.035332	0.561347	0.074593	80.871124	103.523552	156.264450	4.358921	0.000000	2.449452	0.000000	0.000000	0.000000	0.056463	0.028851	-0.181703	0.000000	0.000000	3.000000	6.000000	0.000000
1250.980601	0.035332	0.561347	0.074593	80.871124	103.523552	156.264450	4.358921	0.000000	2.449452	0.000000	0.000000	0.000000	0.056463	0.028851	-0.181703	0.000000	0.000000	3.000000	6.000000	0.000000
1250.983934	0.035332	0.561347	0.074593	80.871124	103.523552	156.264450	4.358921	0.000000	2.449452	0.000000	0.000000	0.000000	0.056463	0.028851	-0.181703	0.000000	0.000000	3.000000	6.000000	0.000000
1250.987267	0.035332	0.561347	0.074593	80.872864	103.545158	156.267044	4.378879	0.000000	2.413592	0.000000	0.000000	0.000000	0.056463	0.028851	-0.181703	0.000000	0.000000	3.000000	6.000000	0.000000
1250.990601	0.035493	0.561453	0.073966	80.872864	103.545158	156.267044	4.378879	0.000000	2.413592	0.000000	0.000000	0.000000	0.048289	0.031905	-0.188064	0.000000	0.000000	3.000000	6.000000	0.000000
1250.993934	0.035493	0.561453	0.073966	80.872864	103.545158	156.267044	4.378879	0.000000	2.413592	0.000000	0.000000	0.000000	0.048289	0.031905	-0.188064	0.000000	0.000000	3.000000	6.000000	0.000000
1250.997267	0.035679	0.561530	0.073343	80.883934	103.332382	156.041901	4.378879	0.000000	2.413592	0.000000	0.000000	0.000000	0.055809	0.023021	-0.186979	0.000000	0.000000	3.000000	6.000000	0.000000
1251.000601	0.035679	0.561530	0.073343	80.883934	103.332382	156.041901	4.378879	0.000000	2.413592	0.000000	0.000000	0.000000	0.055809	0.023021	-0.186979	0.000000	0.000000	3.000000	6.000000	0.000000
1251.003934	0.035679	0.561530	0.073343	80.883934	103.332382	156.041901	4.378879	0.000000	2.413592	0.000000	0.000000	0.000000	0.055809	0.023021	-0.186979	0.000000	0.000000	3.000000	6.000000	0.000000
1251.007267	0.035679	0.561530	0.073343	80.898628	102.927383	155.631470	4.398486	0.000000	2.377671	0.000000	0.000000	0.000000	0.055809	0.023021	-0.186979	0.000000	0.000000	3.000000	6.000000	0.000000
1251.010601	0.035839	0.561635	0.072716	80.898628	102.927383	155.631470	4.398486	0.000000	2.377671	0.000000	0.000000	0.000000	0.047984	0.031594	-0.188292	0.000000	0.000000	3.000000	6.000000	0.000000
1251.013934	0.035839	0.561635	0.072716	80.898628	102.927383	155.631470	4.398486	0.000000	2.377671	0.000000	0.000000	0.000000	0.047984	0.031594	-0.188292	0.000000	0.000000	3.000000	6.000000	0.000000
1251.017267	0.035998	0.561740	0.072088	80.910706	102.409973	155.116043	4.398486	0.000000	2.377671	0.000000	0.000000	0.000000	0.047835	0.031400	-0.188403	0.000000	0.000000	3.000000	6.000000	0.000000
1251.020601	0.035998	0.561740	0.072088	80.910706	102.409973	155.116043	4.398486	0.000000	2.377671	0.000000	0.000000	0.000000	0.047835	0.031400	-0.188403	0.000000	0.000000	3.000000	6.000000	0.000000
1251.023934	0.035998	0.561740	0.072088	80.910706	102.409973	155.116043	4.398486	0.000000	2.377671	0.000000	0.000000	0.000000	0.047835	0.031400	-0.188403	0.000000	0.000000	3.000000	6.000000	0.000000
1251.027267	0.035998	0.561740	0.072088	80.915070	101.855812	154.569733	4.417748	0.000000	2.341687	0.000000	0.000000	0.000000	0.047835	0.031400	-0.188403	0.000000	0.000000	3.000000	6.000000	0.000000
1251.030601	0.036157	0.561844	0.071459	80.915070	101.855812	154.569733	4.417748	0.000000	2.341687	0.000000	0.000000	0.000000	0.047687	0.031256	-0.188516	0.000000	0.000000	3.000000	6.000000	0.000000
1251.033934	0.036157	0.561844	0.071459	80.915070	101.855812	154.569733	4.417748	0.000000	2.341687	0.000000	0.000000	0.000000	0.047687	0.031256	-0.188516	0.000000	0.000000	3.000000	6.000000	0.000000
1251.037267	0.036314	0.561929	0.070814	80.918709	101.367210	154.090042	4.417748	0.000000	2.341687	0.000000	0.000000	0.000000	0.047191	0.025561	-0.193691	0.000000	0.000000	3.000000	6.000000	0.000000
1251.040601	0.036314	0.561929	0.070814	80.918709	101.367210	154.090042	4.417748	0.000000	2.341687	0.000000	0.000000	0.000000	0.047191	0.025561	-0.193691	0.000000	0.000000	3.000000	6.000000	0.000000
1251.043934	0.036314	0.561929	0.070814	80.918709	101.367210	154.090042	4.417748	0.000000	2.341687	0.000000	0.000000	0.000000	0.047191	0.025561	-0.193691	0.000000	0.000000	3.000000	6.000000	0.000000
1251.047267	0.036314	0.561929	0.070814	80.923943	101.011230	153.733078	4.437015	0.000000	2.304973	0.000000	0.000000	0.000000	0.047191	0.025561	-0.193691	0.000000	0.000000	3.000000	6.000000	0.000000
1251.050601	0.036471	0.562014	0.070168	80.923943	101.011230	153.733078	4.437015	0.000000	2.304973	0.000000	0.000000	0.000000	0.047037	0.025424	-0.193808	0.000000	0.000000	3.000000	6.000000	0.000000
1251.053934	0.036471	0.562014	0.070168	80.923943	101.011230	153.733078	4.437015	0.000000	2.304973	0.000000	0.000000	0.000000	0.047037	0.025424	-0.193808	0.000000	0.000000	3.000000	6.000000	0.000000
1251.057267	0.036626	0.562080	0.069504	80.931648	100.770805	153.484680	4.437015	0.000000	2.304973	0.000000	0.000000	0.000000	0.046533	0.019735	-0.198995	0.000000	0.000000	3.000000	6.000000	0.000000
1251.060601	0.036626	0.562080	0.069504	80.931648	100.770805	153.484680	4.437015	0.000000	2.304973	0.000000	0.000000	0.000000	0.046533	0.019735	-0.198995	0.000000	0.000000	3.000000	6.000000	0.000000
1251.063934	0.036626	0.562080	0.069504	80.931648	100.770805	153.484680	4.437015	0.000000	2.304973	0.000000	0.000000	0.000000	0.046533	0.019735	-0.198995	0.000000	0.000000	3.000000	6.000000	0.000000
1251.067267	0.036626	0.562080	0.069504	80.939346	100.626328	153.328445	4.456487	0.000000	2.267095	0.000000	0.000000	0.000000	0.046533	0.019735	-0.198995	0.000000	0.000000	3.000000	6.000000	0.000000
1251.070601	0.036781	0.562116	0.068846	80.939346	100.626328	153.328445	4.456487	0.000000	2.267095	0.000000	0.000000	0.000000	0.046495	0.010925	-0.197396	0.000000	0.000000	3.000000	6.000000	0.000000
1251.073934	0.036781	0.562116	0.068846	80.939346	100.626328	153.328445	4.456487	0.000000	2.267095	0.000000	0.000000	0.000000	0.046495	0.010925	-0.197396	0.000000	0.000000	3.000000	6.000000	0.000000
1251.077267	0.036961	0.562123	0.068192	80.947182	100.489487	153.177567	4.456487	0.000000	2.267095	0.000000	0.000000	0.000000	0.053943	0.002179	-0.196322	0.000000	0.000000	3.000000	6.000000	0.000000
1251.080601	0.036961	0.562123	0.068192	80.947182	100.489487	153.177567	4.456487	0.000000	2.267095	0.000000	0.000000	0.000000	0.053943	0.002179	-0.196322	0.000000	0.000000	3.000000	6.000000	0.000000
1251.083934	0.036961	0.562123	0.068192	80.947182	100.489487	153.177567	4.456487	0.000000	2.267095	0.000000	0.000000	0.000000	0.053943	0.002179	-0.196322	0.000000	0.000000	3.000000	6.000000	0.000000
1251.087267	0.036961	0.562123	0.068192	80.953865	100.289902	152.967758	4.475903	0.000000	2.228517	0.000000	0.000000	0.000000	0.053943	0.002179	-0.196322	0.000000	0.000000	3.000000	6.000000	0.000000
1251.090601	0.037140	0.562130	0.067537	80.953865	100.289902	152.967758	4.475903	0.000000	2.228517	0.000000	0.000000	0.000000	0.053769	0.002048	-0.196447	0.000000	0.000000	3.000000	6.000000	0.000000
1251.093934	0.037140	0.562130	0.067537	80.953865	100.289902	152.967758	4.475903	0.000000	2.228517	0.000000	0.000000	0.000000	0.053769	0.002048	-0.196447	0.000000	0.000000	3.000000	6.000000	0.000000
1251.097267	0.037318	0.562090	0.066871	80.954170	100.180847	152.851410	4.475903	0.000000	2.228517	0.000000	0.000000	0.000000	0.053356	-0.012167	-0.199938	0.000000	0.000000	3.000000	6.000000	0.000000
1251.100601	0.037318	0.562090	0.066871	80.954170	100.180847	152.851410	4.475903	0.000000	2.228517	0.000000	0.000000	0.000000	0.053356	-0.012167	-0.199938	0.000000	0.000000	3.000000	6.000000	0.000000
1251.103934	0.037318	0.562090	0.066871	80.954170	100.180847	152.851410	4.475903	0.000000	2.228517	0.000000	0.000000	0.000000	0.053356	-0.012167	-0.199938	0.000000	0.000000	3.000000	6.000000	0.000000
1251.107267	0.037318	0.562090	0.066871	80.942818	100.194817	152.863174	4.495310	0.000000	2.189106	0.000000	0.000000	0.000000	0.053356	-0.012167	-0.199938	0.000000	0.000000	3.000000	6.000000	0.000000
1251.110601	0.037492	0.562041	0.066164	80.942818	100.194817	152.863174	4.495310	0.000000	2.189106	0.000000	0.000000	0.000000	0.052328	-0.014656	-0.211948	0.000000	0.000000	3.000000	6.000000	0.000000
1251.113934	0.037492	0.562041	0.066164	80.942818	100.194817	152.863174	4.495310	0.000000	2.189106	0.000000	0.000000	0.000000	0.052328	-0.014656	-0.211948	0.000000	0.000000	3.000000	6.000000	0.000000
1251.117267	0.037642	0.561963	0.065465	80.928703	100.189133	152.858597	4.495310	0.000000	2.189106	0.000000	0.000000	0.000000	0.044820	-0.023302	-0.209846	0.000000	0.000000	3.000000	6.000000	0.000000
1251.120601	0.037642	0.561963	0.065465	80.928703	100.189133	152.858597	4.495310	0.000000	2.189106	0.000000	0.000000	0.000000	0.044820	-0.023302	-0.209846	0.000000	0.000000	3.000000	6.000000	0.000000
1251.123934	0.037642	0.561963	0.065465	80.928703	100.189133	152.858597	4.495310	0.000000	2.189106	0.000000	0.000000	0.000000	0.044820	-0.023302	-0.209846	0.000000	0.000000	3.000000	6.000000	0.000000
1251.127267	0.037642	0.561963	0.065465	80.916214	100.117477	152.794113	4.515311	0.000000	2.147549	0.000000	0.000000	0.000000	0.044820	-0.023302	-0.209846	0.000000	0.000000	3.000000	6.000000	0.000000
1251.130601	0.037813	0.561877	0.064723	80.916214	100.117477	152.794113	4.515311	0.000000	2.147549	0.000000	0.000000	0.000000	0.051224	-0.025784	-0.222424	0.000000	0.000000	3.000000	6.000000	0.000000
1251.133934	0.037813	0.561877	0.064723	80.916214	100.117477	152.794113	4.515311	0.000000	2.147549	0.000000	0.000000	0.000000	0.051224	-0.025784	-0.222424	0.000000	0.000000	3.000000	6.000000	0.000000
1251.137267	0.037932	0.561773	0.063968	80.901756	99.924240	152.618927	4.515311	0.000000	2.147549	0.000000	0.000000	0.000000	0.035811	-0.031328	-0.226601	0.000000	0.000000	3.000000	6.000000	0.000000
1251.140601	0.037932	0.561773	0.063968	80.901756	99.924240	152.618927	4.515311	0.000000	2.147549	0.000000	0.000000	0.000000	0.035811	-0.031328	-0.226601	0.000000	0.000000	3.000000	6.000000	0.000000
1251.143934	0.037932	0.561773	0.063968	80.901756	99.924240	152.618927	4.515311	0.000000	2.147549	0.000000	0.000000	0.000000	0.035811	-0.031328	-0.226601	0.000000	0.000000	3.000000	6.000000	0.000000
1251.147267	0.038074	0.561678	0.063187	80.878464	99.605309	152.329773	4.535950	0.000000	2.103606	0.000000	0.000000	0.000000	0.042561	-0.028308	-0.234117	0.000000	0.000000	3.000000	6.000000	0.000000
1251.150601	0.038074	0.561678	0.063187	80.878464	99.605309	152.329773	4.535950	0.000000	2.103606	0.000000	0.000000	0.000000	0.042561	-0.028308	-0.234117	0.000000	0.000000	3.000000	6.000000	0.000000
1251.153934	0.038074	0.561678	0.063187	80.878464	99.605309	152.329773	4.535950	0.000000	2.103606	0.000000	0.000000	0.000000	0.042561	-0.028308	-0.234117	0.000000	0.000000	3.000000	6.000000	0.000000
1251.157267	0.038191	0.561555	0.062414	80.838570	99.049522	151.828018	4.546526	0.000000	2.080648	0.000000	0.000000	0.000000	0.035100	-0.036953	-0.232037	0.000000	0.000000	3.000000	6.000000	0.000000
1251.160601	0.038191	0.561555	0.062414	80.838570	99.049522	151.828018	4.546526	0.000000	2.080648	0.000000	0.000000	0.000000	0.035100	-0.036953	-0.232037	0.000000	0.000000	3.000000	6.000000	0.000000
1251.163934	0.038191	0.561555	0.062414	80.838570	99.049522	151.828018	4.546526	0.000000	2.080648	0.000000	0.000000	0.000000	0.035100	-0.036953	-0.232037	0.000000	0.000000	3.000000	6.000000	0.000000
1251.167267	0.038191	0.561555	0.062414	80.773781	98.414871	151.274368	4.556789	0.000000	2.058075	0.000000	0.000000	0.000000	0.035100	-0.036953	-0.232037	0.000000	0.000000	3.000000	6.000000	0.000000
1251.170601	0.038327	0.561434	0.061576	80.773781	98.414871	151.274368	4.556789	0.000000	2.058075	0.000000	0.000000	0.000000	0.040938	-0.036320	-0.251507	0.000000	0.000000	3.000000	6.000000	0.000000
1251.173934	0.038327	0.561434	0.061576	80.773781	98.414871	151.274368	4.556789	0.000000	2.058075	0.000000	0.000000	0.000000	0.040938	-0.036320	-0.251507	0.000000	0.000000	3.000000	6.000000	0.000000
1251.177267	0.038491	0.561321	0.060775	80.680084	97.673950	150.643692	4.556789	0.000000	2.058075	0.000000	0.000000	0.000000	0.048998	-0.034024	-0.240308	0.000000	0.000000	3.000000	6.000000	0.000000
1251.180601	0.038491	0.561321	0.060775	80.680084	97.673950	150.643692	4.556789	0.000000	2.058075	0.000000	0.000000	0.000000	0.048998	-0.034024	-0.240308	0.000000	0.000000	3.000000	6.000000	0.000000
1251.183934	0.038491	0.561321	0.060775	80.680084	97.673950	150.643692	4.556789	0.000000	2.058075	0.000000	0.000000	0.000000	0.048998	-0.034024	-0.240308	0.000000	0.000000	3.000000	6.000000	0.000000
1251.187267	0.038491	0.561321	0.060775	80.592094	97.010437	150.084930	4.578539	0.000000	2.009223	0.000000	0.000000	0.000000	0.048998	-0.034024	-0.240308	0.000000	0.000000	3.000000	6.000000	0.000000
1251.190601	0.038606	0.561197	0.059999	80.592094	97.010437	150.084930	4.578539	0.000000	2.009223	0.000000	0.000000	0.000000	0.034561	-0.037129	-0.232564	0.000000	0.000000	3.000000	6.000000	0.000000
1251.193934	0.038606	0.561197	0.059999	80.592094	97.010437	150.084930	4.578539	0.000000	2.009223	0.000000	0.000000	0.000000	0.034561	-0.037129	-0.232564	0.000000	0.000000	3.000000	6.000000	0.000000
1251.197267	0.038733	0.561069	0.059057	80.512123	96.184906	149.364227	4.578539	0.000000	2.009223	0.000000	0.000000	0.000000	0.038033	-0.038332	-0.282828	0.000000	0.000000	3.000000	6.000000	0.000000
1251.200601	0.038733	0.561069	0.059057	80.512123	96.184906	149.364227	4.578539	0.000000	2.009223	0.000000	0.000000	0.000000	0.038033	-0.038332	-0.282828	0.000000	0.000000	3.000000	6.000000	0.000000
1251.203934	0.038733	0.561069	0.059057	80.512123	96.184906	149.364227	4.578539	0.000000	2.009223	0.000000	0.000000	0.000000	0.038033	-0.038332	-0.282828	0.000000	0.000000	3.000000	6.000000	0.000000
1251.207267	0.038733	0.561069	0.059057	80.459641	95.438667	148.696396	4.600517	0.000000	1.958377	0.000000	0.000000	0.000000	0.038033	-0.038332	-0.282828	0.000000	0.000000	3.000000	6.000000	0.000000
1251.210601	0.038841	0.560929	0.058200	80.459641	95.438667	148.696396	4.600517	0.000000	1.958377	0.000000	0.000000	0.000000	0.032396	-0.042090	-0.256878	0.000000	0.000000	3.000000	6.000000	0.000000
1251.213934	0.038841	0.560929	0.058200	80.459641	95.438667	148.696396	4.600517	0.000000	1.958377	0.000000	0.000000	0.000000	0.032396	-0.042090	-0.256878	0.000000	0.000000	3.000000	6.000000	0.000000
1251.217267	0.038925	0.560778	0.057368	80.431267	94.595642	147.915787	4.600517	0.000000	1.958377	0.000000	0.000000	0.000000	0.025401	-0.045187	-0.249687	0.000000	0.000000	3.000000	6.000000	0.000000
1251.220601	0.038925	0.560778	0.057368	80.431267	94.595642	147.915787	4.600517	0.000000	1.958377	0.000000	0.000000	0.000000	0.025401	-0.045187	-0.249687	0.000000	0.000000	3.000000	6.000000	0.000000
1251.223934	0.038925	0.560778	0.057368	80.431267	94.595642	147.915787	4.600517	0.000000	1.958377	0.000000	0.000000	0.000000	0.025401	-0.045187	-0.249687	0.000000	0.000000	3.000000	6.000000	0.000000
1251.227267	0.039009	0.560627	0.056535	80.440193	93.707901	147.056763	4.621473	0.000000	1.908399	0.000000	0.000000	0.000000	0.025245	-0.045228	-0.249881	0.000000	0.000000	3.000000	6.000000	0.000000
1251.230601	0.039009	0.560627	0.056535	80.440193	93.707901	147.056763	4.621473	0.000000	1.908399	0.000000	0.000000	0.000000	0.025245	-0.045228	-0.249881	0.000000	0.000000	3.000000	6.000000	0.000000
1251.233934	0.039009	0.560627	0.056535	80.440193	93.707901	147.056763	4.621473	0.000000	1.908399	0.000000	0.000000	0.000000	0.025245	-0.045228	-0.249881	0.000000	0.000000	3.000000	6.000000	0.000000
1251.237267	0.039122	0.560474	0.055762	80.470818	92.723129	146.078278	4.631607	0.000000	1.883673	0.000000	0.000000	0.000000	0.033831	-0.045892	-0.231787	0.000000	0.000000	3.000000	6.000000	0.000000
1251.240601	0.039122	0.560474	0.055762	80.470818	92.723129	146.078278	4.631607	0.000000	1.883673	0.000000	0.000000	0.000000	0.033831	-0.045892	-0.231787	0.000000	0.000000	3.000000	6.000000	0.000000
1251.243934	0.039122	0.560474	0.055762	80.470818	92.723129	146.078278	4.631607	0.000000	1.883673	0.000000	0.000000	0.000000	0.033831	-0.045892	-0.231787	0.000000	0.000000	3.000000	6.000000	0.000000
1251.247267	0.039122	0.560474	0.055762	80.495377	91.814781	145.176651	4.641076	0.000000	1.860219	0.000000	0.000000	0.000000	0.033831	-0.045892	-0.231787	0.000000	0.000000	3.000000	6.000000	0.000000
1251.250601	0.039234	0.560321	0.054989	80.495377	91.814781	145.176651	4.641076	0.000000	1.860219	0.000000	0.000000	0.000000	0.033666	-0.045932	-0.231959	0.000000	0.000000	3.000000	6.000000	0.000000
1251.253934	0.039234	0.560321	0.054989	80.495377	91.814781	145.176651	4.641076	0.000000	1.860219	0.000000	0.000000	0.000000	0.033666	-0.045932	-0.231959	0.000000	0.000000	3.000000	6.000000	0.000000
1251.257267	0.039373	0.560176	0.054254	80.517464	90.984932	144.347595	4.641076	0.000000	1.860219	0.000000	0.000000	0.000000	0.041707	-0.043518	-0.220677	0.000000	0.000000	3.000000	6.000000	0.000000
1251.260601	0.039373	0.560176	0.054254	80.517464	90.984932	144.347595	4.641076	0.000000	1.860219	0.000000	0.000000	0.000000	0.041707	-0.043518	-0.220677	0.000000	0.000000	3.000000	6.000000	0.000000
1251.263934	0.039373	0.560176	0.054254	80.517464	90.984932	144.347595	4.641076	0.000000	1.860219	0.000000	0.000000	0.000000	0.041707	-0.043518	-0.220677	0.000000	0.000000	3.000000	6.000000	0.000000
1251.267267	0.039373	0.560176	0.054254	80.537285	90.325386	143.685333	4.659426	0.000000	1.813767	0.000000	0.000000	0.000000	0.041707	-0.043518	-0.220677	0.000000	0.000000	3.000000	6.000000	0.000000
1251.270601	0.039512	0.560003	0.053523	80.537285	90.325386	143.685333	4.659426	0.000000	1.813767	0.000000	0.000000	0.000000	0.041662	-0.051942	-0.219154	0.000000	0.000000	3.000000	6.000000	0.000000
1251.273934	0.039512	0.560003	0.053523	80.537285	90.325386	143.685333	4.659426	0.000000	1.813767	0.000000	0.000000	0.000000	0.041662	-0.051942	-0.219154	0.000000	0.000000	3.000000	6.000000	0.000000
1251.277267	0.039649	0.559840	0.052769	80.553482	89.846077	143.200821	4.659426	0.000000	1.813767	0.000000	0.000000	0.000000	0.040951	-0.048977	-0.226170	0.000000	0.000000	3.000000	6.000000	0.000000
1251.280601	0.039649	0.559840	0.052769	80.553482	89.846077	143.200821	4.659426	0.000000	1.813767	0.000000	0.000000	0.000000	0.040951	-0.048977	-0.226170	0.000000	0.000000	3.000000	6.000000	0.000000
1251.283934	0.039649	0.559840	0.052769	80.553482	89.846077	143.200821	4.659426	0.000000	1.813767	0.000000	0.000000	0.000000	0.040951	-0.048977	-0.226170	0.000000	0.000000	3.000000	6.000000	0.000000
1251.287267	0.039649	0.559840	0.052769	80.567726	89.475197	142.825897	4.677216	0.000000	1.767385	0.000000	0.000000	0.000000	0.040951	-0.048977	-0.226170	0.000000	0.000000	3.000000	6.000000	0.000000
1251.290601	0.039738	0.559667	0.052041	80.567726	89.475197	142.825897	4.677216	0.000000	1.767385	0.000000	0.000000	0.000000	0.026800	-0.051984	-0.218349	0.000000	0.000000	3.000000	6.000000	0.000000
1251.293934	0.039738	0.559667	0.052041	80.567726	89.475197	142.825897	4.677216	0.000000	1.767385	0.000000	0.000000	0.000000	0.026800	-0.051984	-0.218349	0.000000	0.000000	3.000000	6.000000	0.000000
1251.297267	0.039827	0.559493	0.051313	80.580757	89.171013	142.519440	4.677216	0.000000	1.767385	0.000000	0.000000	0.000000	0.026665	-0.051968	-0.218505	0.000000	0.000000	3.000000	6.000000	0.000000
1251.300601	0.039827	0.559493	0.051313	80.580757	89.171013	142.519440	4.677216	0.000000	1.767385	0.000000	0.000000	0.000000	0.026665	-0.051968	-0.218505	0.000000	0.000000	3.000000	6.000000	0.000000
1251.303934	0.039827	0.559493	0.051313	80.580757	89.171013	142.519440	4.677216	0.000000	1.767385	0.000000	0.000000	0.000000	0.026665	-0.051968	-0.218505	0.000000	0.000000	3.000000	6.000000	0.000000
1251.307267	0.039827	0.559493	0.051313	80.592842	88.978455	142.328934	4.693913	0.000000	1.722551	0.000000	0.000000	0.000000	0.026665	-0.051968	-0.218505	0.000000	0.000000	3.000000	6.000000	0.000000
1251.310601	0.039865	0.559284	0.050553	80.592842	88.978455	142.328934	4.693913	0.000000	1.722551	0.000000	0.000000	0.000000	0.011252	-0.062773	-0.227911	0.000000	0.000000	3.000000	6.000000	0.000000
1251.313934	0.039865	0.559284	0.050553	80.592842	88.978455	142.328934	4.693913	0.000000	1.722551	0.000000	0.000000	0.000000	0.011252	-0.062773	-0.227911	0.000000	0.000000	3.000000	6.000000	0.000000
1251.317267	0.039881	0.559083	0.049835	80.603386	88.814987	142.171890	4.693913	0.000000	1.722551	0.000000	0.000000	0.000000	0.004880	-0.060307	-0.215453	0.000000	0.000000	3.000000	6.000000	0.000000
1251.320601	0.039881	0.559083	0.049835	80.603386	88.814987	142.171890	4.693913	0.000000	1.722551	0.000000	0.000000	0.000000	0.004880	-0.060307	-0.215453	0.000000	0.000000	3.000000	6.000000	0.000000
1251.323934	0.039881	0.559083	0.049835	80.603386	88.814987	142.171890	4.693913	0.000000	1.722551	0.000000	0.000000	0.000000	0.004880	-0.060307	-0.215453	0.000000	0.000000	3.000000	6.000000	0.000000
1251.327267	0.039881	0.559083	0.049835	80.611038	88.587868	141.960678	4.710012	0.000000	1.678032	0.000000	0.000000	0.000000	0.004880	-0.060307	-0.215453	0.000000	0.000000	3.000000	6.000000	0.000000
1251.330601	0.039873	0.558854	0.049124	80.611038	88.587868	141.960678	4.710012	0.000000	1.678032	0.000000	0.000000	0.000000	-0.002272	-0.068602	-0.213381	0.000000	0.000000	3.000000	6.000000	0.000000
1251.333934	0.039873	0.558854	0.049124	80.611038	88.587868	141.960678	4.710012	0.000000	1.678032	0.000000	0.000000	0.000000	-0.002272	-0.068602	-0.213381	0.000000	0.000000	3.000000	6.000000	0.000000
1251.337267	0.039825	0.558660	0.048514	80.611748	88.216675	141.612274	4.710012	0.000000	1.678032	0.000000	0.000000	0.000000	-0.014415	-0.058365	-0.183037	0.000000	0.000000	3.000000	6.000000	0.000000
1251.340601	0.039825	0.558660	0.048514	80.611748	88.216675	141.612274	4.710012	0.000000	1.678032	0.000000	0.000000	0.000000	-0.014415	-0.058365	-0.183037	0.000000	0.000000	3.000000	6.000000	0.000000
1251.343934	0.039825	0.558660	0.048514	80.611748	88.216675	141.612274	4.710012	0.000000	1.678032	0.000000	0.000000	0.000000	-0.014415	-0.058365	-0.183037	0.000000	0.000000	3.000000	6.000000	0.000000
1251.347267	0.039825	0.558660	0.048514	80.604370	87.588669	141.026627	4.723752	0.000000	1.638955	0.000000	0.000000	0.000000	-0.014415	-0.058365	-0.183037	0.000000	0.000000	3.000000	6.000000	0.000000
1251.350601	0.039770	0.558404	0.047811	80.604370	87.588669	141.026627	4.723752	0.000000	1.638955	0.000000	0.000000	0.000000	-0.016607	-0.076850	-0.210898	0.000000	0.000000	3.000000	6.000000	0.000000
1251.353934	0.039770	0.558404	0.047811	80.604370	87.588669	141.026627	4.723752	0.000000	1.638955	0.000000	0.000000	0.000000	-0.016607	-0.076850	-0.210898	0.000000	0.000000	3.000000	6.000000	0.000000
1251.357267	0.039720	0.558191	0.047182	80.586540	86.918137	140.405716	4.723752	0.000000	1.638955	0.000000	0.000000	0.000000	-0.014846	-0.063643	-0.188527	0.000000	0.000000	3.000000	6.000000	0.000000
1251.360601	0.039720	0.558191	0.047182	80.586540	86.918137	140.405716	4.723752	0.000000	1.638955	0.000000	0.000000	0.000000	-0.014846	-0.063643	-0.188527	0.000000	0.000000	3.000000	6.000000	0.000000
1251.363934	0.039720	0.558191	0.047182	80.586540	86.918137	140.405716	4.723752	0.000000	1.638955	0.000000	0.000000	0.000000	-0.014846	-0.063643	-0.188527	0.000000	0.000000	3.000000	6.000000	0.000000
1251.367267	0.039672	0.557997	0.046571	80.557480	86.202065	139.749359	4.737186	0.000000	1.599709	0.000000	0.000000	0.000000	-0.014446	-0.058267	-0.183429	0.000000	0.000000	3.000000	6.000000	0.000000
1251.370601	0.039672	0.557997	0.046571	80.557480	86.202065	139.749359	4.737186	0.000000	1.599709	0.000000	0.000000	0.000000	-0.014446	-0.058267	-0.183429	0.000000	0.000000	3.000000	6.000000	0.000000
1251.373934	0.039672	0.557997	0.046571	80.557480	86.202065	139.749359	4.737186	0.000000	1.599709	0.000000	0.000000	0.000000	-0.014446	-0.058267	-0.183429	0.000000	0.000000	3.000000	6.000000	0.000000
1251.377267	0.039581	0.557829	0.046021	80.521828	85.522270	139.138748	4.743278	0.000000	1.581554	0.000000	0.000000	0.000000	-0.027421	-0.050438	-0.165080	0.000000	0.000000	3.000000	6.000000	0.000000
1251.380601	0.039581	0.557829	0.046021	80.521828	85.522270	139.138748	4.743278	0.000000	1.581554	0.000000	0.000000	0.000000	-0.027421	-0.050438	-0.165080	0.000000	0.000000	3.000000	6.000000	0.000000
1251.383934	0.039581	0.557829	0.046021	80.521828	85.522270	139.138748	4.743278	0.000000	1.581554	0.000000	0.000000	0.000000	-0.027421	-0.050438	-0.165080	0.000000	0.000000	3.000000	6.000000	0.000000
1251.387267	0.039581	0.557829	0.046021	80.484169	84.894577	138.578720	4.748558	0.000000	1.565631	0.000000	0.000000	0.000000	-0.027421	-0.050438	-0.165080	0.000000	0.000000	3.000000	6.000000	0.000000
1251.390601	0.039487	0.557698	0.045442	80.484169	84.894577	138.578720	4.748558	0.000000	1.565631	0.000000	0.000000	0.000000	-0.028067	-0.039252	-0.173702	0.000000	0.000000	3.000000	6.000000	0.000000
1251.393934	0.039487	0.557698	0.045442	80.484169	84.894577	138.578720	4.748558	0.000000	1.565631	0.000000	0.000000	0.000000	-0.028067	-0.039252	-0.173702	0.000000	0.000000	3.000000	6.000000	0.000000
1251.397267	0.039349	0.557575	0.044907	80.453423	84.303055	138.051178	4.748558	0.000000	1.565631	0.000000	0.000000	0.000000	-0.041391	-0.036843	-0.160557	0.000000	0.000000	3.000000	6.000000	0.000000
1251.400601	0.039349	0.557575	0.044907	80.453423	84.303055	138.051178	4.748558	0.000000	1.565631	0.000000	0.000000	0.000000	-0.041391	-0.036843	-0.160557	0.000000	0.000000	3.000000	6.000000	0.000000
1251.403934	0.039349	0.557575	0.044907	80.453423	84.303055	138.051178	4.748558	0.000000	1.565631	0.000000	0.000000	0.000000	-0.041391	-0.036843	-0.160557	0.000000	0.000000	3.000000	6.000000	0.000000
1251.407267	0.039349	0.557575	0.044907	80.432915	83.792854	137.591873	4.758990	0.000000	1.533626	0.000000	0.000000	0.000000	-0.041391	-0.036843	-0.160557	0.000000	0.000000	3.000000	6.000000	0.000000
1251.410601	0.039210	0.557462	0.044348	80.432915	83.792854	137.591873	4.758990	0.000000	1.533626	0.000000	0.000000	0.000000	-0.041875	-0.033955	-0.167535	0.000000	0.000000	3.000000	6.000000	0.000000
1251.413934	0.039210	0.557462	0.044348	80.432915	83.792854	137.591873	4.758990	0.000000	1.533626	0.000000	0.000000	0.000000	-0.041875	-0.033955	-0.167535	0.000000	0.000000	3.000000	6.000000	0.000000
1251.417267	0.039050	0.557357	0.043832	80.434021	83.408272	137.238174	4.758990	0.000000	1.533626	0.000000	0.000000	0.000000	-0.048006	-0.031529	-0.154943	0.000000	0.000000	3.000000	6.000000	0.000000
1251.420601	0.039050	0.557357	0.043832	80.434021	83.408272	137.238174	4.758990	0.000000	1.533626	0.000000	0.000000	0.000000	-0.048006	-0.031529	-0.154943	0.000000	0.000000	3.000000	6.000000	0.000000
1251.423934	0.039050	0.557357	0.043832	80.434021	83.408272	137.238174	4.758990	0.000000	1.533626	0.000000	0.000000	0.000000	-0.048006	-0.031529	-0.154943	0.000000	0.000000	3.000000	6.000000	0.000000
1251.427267	0.039050	0.557357	0.043832	80.438751	83.055923	136.910248	4.768689	0.000000	1.503198	0.000000	0.000000	0.000000	-0.048006	-0.031529	-0.154943	0.000000	0.000000	3.000000	6.000000	0.000000
1251.430601	0.038890	0.557252	0.043315	80.438751	83.055923	136.910248	4.768689	0.000000	1.503198	0.000000	0.000000	0.000000	-0.047937	-0.031553	-0.155031	0.000000	0.000000	3.000000	6.000000	0.000000
1251.433934	0.038890	0.557252	0.043315	80.438751	83.055923	136.910248	4.768689	0.000000	1.503198	0.000000	0.000000	0.000000	-0.047937	-0.031553	-0.155031	0.000000	0.000000	3.000000	6.000000	0.000000
1251.437267	0.038755	0.557165	0.042813	80.443855	82.738129	136.614212	4.768689	0.000000	1.503198	0.000000	0.000000	0.000000	-0.040342	-0.026213	-0.150415	0.000000	0.000000	3.000000	6.000000	0.000000
1251.440601	0.038755	0.557165	0.042813	80.443855	82.738129	136.614212	4.768689	0.000000	1.503198	0.000000	0.000000	0.000000	-0.040342	-0.026213	-0.150415	0.000000	0.000000	3.000000	6.000000	0.000000
1251.443934	0.038755	0.557165	0.042813	80.443855	82.738129	136.614212	4.768689	0.000000	1.503198	0.000000	0.000000	0.000000	-0.040342	-0.026213	-0.150415	0.000000	0.000000	3.000000	6.000000	0.000000
1251.447267	0.038755	0.557165	0.042813	80.448135	82.415756	136.313126	4.777738	0.000000	1.474186	0.000000	0.000000	0.000000	-0.040342	-0.026213	-0.150415	0.000000	0.000000	3.000000	6.000000	0.000000
1251.450601	0.038619	0.557087	0.042289	80.448135	82.415756	136.313126	4.777738	0.000000	1.474186	0.000000	0.000000	0.000000	-0.040822	-0.023382	-0.157389	0.000000	0.000000	3.000000	6.000000	0.000000
1251.453934	0.038619	0.557087	0.042289	80.448135	82.415756	136.313126	4.777738	0.000000	1.474186	0.000000	0.000000	0.000000	-0.040822	-0.023382	-0.157389	0.000000	0.000000	3.000000	6.000000	0.000000
1251.457267	0.038434	0.557018	0.041745	80.453110	82.215935	136.135590	4.777738	0.000000	1.474186	0.000000	0.000000	0.000000	-0.055510	-0.020501	-0.163269	0.000000	0.000000	3.000000	6.000000	0.000000
1251.460601	0.038434	0.557018	0.041745	80.453110	82.215935	136.135590	4.777738	0.000000	1.474186	0.000000	0.000000	0.000000	-0.055510	-0.020501	-0.163269	0.000000	0.000000	3.000000	6.000000	0.000000
1251.463934	0.038434	0.557018	0.041745	80.453110	82.215935	136.135590	4.777738	0.000000	1.474186	0.000000	0.000000	0.000000	-0.055510	-0.020501	-0.163269	0.000000	0.000000	3.000000	6.000000	0.000000
1251.467267	0.038434	0.557018	0.041745	80.458122	82.090019	136.035767	4.787087	0.000000	1.443536	0.000000	0.000000	0.000000	-0.055510	-0.020501	-0.163269	0.000000	0.000000	3.000000	6.000000	0.000000
1251.470601	0.038226	0.556950	0.041202	80.458122	82.090019	136.035767	4.787087	0.000000	1.443536	0.000000	0.000000	0.000000	-0.062521	-0.020571	-0.162822	0.000000	0.000000	3.000000	6.000000	0.000000
1251.473934	0.038226	0.556950	0.041202	80.458122	82.090019	136.035767	4.787087	0.000000	1.443536	0.000000	0.000000	0.000000	-0.062521	-0.020571	-0.162822	0.000000	0.000000	3.000000	6.000000	0.000000
1251.477267	0.038019	0.556899	0.040676	80.463371	81.937523	135.912933	4.787087	0.000000	1.443536	0.000000	0.000000	0.000000	-0.062014	-0.015297	-0.157652	0.000000	0.000000	3.000000	6.000000	0.000000
1251.480601	0.038019	0.556899	0.040676	80.463371	81.937523	135.912933	4.787087	0.000000	1.443536	0.000000	0.000000	0.000000	-0.062014	-0.015297	-0.157652	0.000000	0.000000	3.000000	6.000000	0.000000
1251.483934	0.038019	0.556899	0.040676	80.463371	81.937523	135.912933	4.787087	0.000000	1.443536	0.000000	0.000000	0.000000	-0.062014	-0.015297	-0.157652	0.000000	0.000000	3.000000	6.000000	0.000000
1251.487267	0.038019	0.556899	0.040676	80.467163	81.737305	135.739319	4.796052	0.000000	1.413468	0.000000	0.000000	0.000000	-0.062014	-0.015297	-0.157652	0.000000	0.000000	3.000000	6.000000	0.000000
1251.490601	0.037792	0.556856	0.040193	80.467163	81.737305	135.739319	4.796052	0.000000	1.413468	0.000000	0.000000	0.000000	-0.068069	-0.012918	-0.145032	0.000000	0.000000	3.000000	6.000000	0.000000
1251.493934	0.037792	0.556856	0.040193	80.467163	81.737305	135.739319	4.796052	0.000000	1.413468	0.000000	0.000000	0.000000	-0.068069	-0.012918	-0.145032	0.000000	0.000000	3.000000	6.000000	0.000000
1251.497267	0.037537	0.556841	0.039642	80.469582	81.391853	135.427811	4.796052	0.000000	1.413468	0.000000	0.000000	0.000000	-0.076605	-0.004365	-0.165304	0.000000	0.000000	3.000000	6.000000	0.000000
1251.500601	0.037537	0.556841	0.039642	80.469582	81.391853	135.427811	4.796052	0.000000	1.413468	0.000000	0.000000	0.000000	-0.076605	-0.004365	-0.165304	0.000000	0.000000	3.000000	6.000000	0.000000
1251.503934	0.037537	0.556841	0.039642	80.469582	81.391853	135.427811	4.796052	0.000000	1.413468	0.000000	0.000000	0.000000	-0.076605	-0.004365	-0.165304	0.000000	0.000000	3.000000	6.000000	0.000000
1251.507267	0.037537	0.556841	0.039642	80.470551	81.043259	135.106857	4.804418	0.000000	1.384763	0.000000	0.000000	0.000000	-0.076605	-0.004365	-0.165304	0.000000	0.000000	3.000000	6.000000	0.000000
1251.510601	0.037339	0.556824	0.039214	80.470551	81.043259	135.106857	4.804418	0.000000	1.384763	0.000000	0.000000	0.000000	-0.059459	-0.005275	-0.128285	0.000000	0.000000	3.000000	6.000000	0.000000
1251.513934	0.037339	0.556824	0.039214	80.470551	81.043259	135.106857	4.804418	0.000000	1.384763	0.000000	0.000000	0.000000	-0.059459	-0.005275	-0.128285	0.000000	0.000000	3.000000	6.000000	0.000000
1251.517267	0.037109	0.556826	0.038678	80.471001	80.626297	134.721634	4.804418	0.000000	1.384763	0.000000	0.000000	0.000000	-0.068903	0.000805	-0.160749	0.000000	0.000000	3.000000	6.000000	0.000000
1251.520601	0.037109	0.556826	0.038678	80.471001	80.626297	134.721634	4.804418	0.000000	1.384763	0.000000	0.000000	0.000000	-0.068903	0.000805	-0.160749	0.000000	0.000000	3.000000	6.000000	0.000000
1251.523934	0.037109	0.556826	0.038678	80.471001	80.626297	134.721634	4.804418	0.000000	1.384763	0.000000	0.000000	0.000000	-0.068903	0.000805	-0.160749	0.000000	0.000000	3.000000	6.000000	0.000000
1251.527267	0.037109	0.556826	0.038678	80.472511	80.375298	134.496887	4.812188	0.000000	1.357517	0.000000	0.000000	0.000000	-0.068903	0.000805	-0.160749	0.000000	0.000000	3.000000	6.000000	0.000000
1251.530601	0.036932	0.556827	0.038202	80.472511	80.375298	134.496887	4.812188	0.000000	1.357517	0.000000	0.000000	0.000000	-0.053252	0.000312	-0.142787	0.000000	0.000000	3.000000	6.000000	0.000000
1251.533934	0.036932	0.556827	0.038202	80.472511	80.375298	134.496887	4.812188	0.000000	1.357517	0.000000	0.000000	0.000000	-0.053252	0.000312	-0.142787	0.000000	0.000000	3.000000	6.000000	0.000000
1251.537267	0.036932	0.556827	0.038202	80.474533	80.220528	134.363876	4.812188	0.000000	1.357517	0.000000	0.000000	0.000000	-0.053252	0.000312	-0.142787	0.000000	0.000000	3.000000	6.000000	0.000000
1251.540601	0.036932	0.556827	0.038202	80.474533	80.220528	134.363876	4.812188	0.000000	1.357517	0.000000	0.000000	0.000000	-0.053252	0.000312	-0.142787	0.000000	0.000000	3.000000	6.000000	0.000000
1251.543934	0.036737	0.556845	0.037809	80.474533	80.220528	134.363876	4.812188	0.000000	1.357517	0.000000	0.000000	0.000000	-0.058410	0.005171	-0.117929	0.000000	0.000000	3.000000	6.000000	0.000000
1251.547267	0.036484	0.556874	0.037269	80.477234	80.113350	134.285828	4.816082	0.000000	1.343636	0.000000	0.000000	0.000000	-0.075753	0.008701	-0.162117	0.000000	0.000000	3.000000	6.000000	0.000000
1251.550601	0.036484	0.556874	0.037269	80.477234	80.113350	134.285828	4.816082	0.000000	1.343636	0.000000	0.000000	0.000000	-0.075753	0.008701	-0.162117	0.000000	0.000000	3.000000	6.000000	0.000000
1251.553934	0.036484	0.556874	0.037269	80.477234	80.113350	134.285828	4.816082	0.000000	1.343636	0.000000	0.000000	0.000000	-0.075753	0.008701	-0.162117	0.000000	0.000000	3.000000	6.000000	0.000000
1251.557267	0.036260	0.556901	0.036790	80.480087	80.022820	134.221527	4.823407	0.000000	1.317099	0.000000	0.000000	0.000000	-0.067179	0.008233	-0.143604	0.000000	0.000000	3.000000	6.000000	0.000000
1251.560601	0.036260	0.556901	0.036790	80.480087	80.022820	134.221527	4.823407	0.000000	1.317099	0.000000	0.000000	0.000000	-0.067179	0.008233	-0.143604	0.000000	0.000000	3.000000	6.000000	0.000000
1251.563934	0.036260	0.556901	0.036790	80.480087	80.022820	134.221527	4.823407	0.000000	1.317099	0.000000	0.000000	0.000000	-0.067179	0.008233	-0.143604	0.000000	0.000000	3.000000	6.000000	0.000000
1251.567267	0.035993	0.556936	0.036355	80.482315	79.922630	134.152573	4.827146	0.000000	1.303329	0.000000	0.000000	0.000000	-0.080238	0.010609	-0.130446	0.000000	0.000000	3.000000	6.000000	0.000000
1251.570601	0.035993	0.556936	0.036355	80.482315	79.922630	134.152573	4.827146	0.000000	1.303329	0.000000	0.000000	0.000000	-0.080238	0.010609	-0.130446	0.000000	0.000000	3.000000	6.000000	0.000000
1251.573934	0.035993	0.556936	0.036355	80.482315	79.922630	134.152573	4.827146	0.000000	1.303329	0.000000	0.000000	0.000000	-0.080238	0.010609	-0.130446	0.000000	0.000000	3.000000	6.000000	0.000000
1251.577267	0.035993	0.556936	0.036355	80.483620	79.749931	134.014740	4.830372	0.000000	1.291320	0.000000	0.000000	0.000000	-0.080238	0.010609	-0.130446	0.000000	0.000000	3.000000	6.000000	0.000000
1251.580601	0.035702	0.556999	0.035917	80.483620	79.749931	134.014740	4.830372	0.000000	1.291320	0.000000	0.000000	0.000000	-0.087255	0.018646	-0.131655	0.000000	0.000000	3.000000	6.000000	0.000000
1251.583934	0.035702	0.556999	0.035917	80.483620	79.749931	134.014740	4.830372	0.000000	1.291320	0.000000	0.000000	0.000000	-0.087255	0.018646	-0.131655	0.000000	0.000000	3.000000	6.000000	0.000000
1251.587267	0.035390	0.557051	0.035502	80.483078	79.524345	133.826447	4.830372	0.000000	1.291320	0.000000	0.000000	0.000000	-0.093636	0.015742	-0.124320	0.000000	0.000000	3.000000	6.000000	0.000000
1251.590601	0.035390	0.557051	0.035502	80.483078	79.524345	133.826447	4.830372	0.000000	1.291320	0.000000	0.000000	0.000000	-0.093636	0.015742	-0.124320	0.000000	0.000000	3.000000	6.000000	0.000000
1251.593934	0.035390	0.557051	0.035502	80.483078	79.524345	133.826447	4.830372	0.000000	1.291320	0.000000	0.000000	0.000000	-0.093636	0.015742	-0.124320	0.000000	0.000000	3.000000	6.000000	0.000000
1251.597267	0.035390	0.557051	0.035502	80.482269	79.287590	133.624451	4.836484	0.000000	1.268233	0.000000	0.000000	0.000000	-0.093636	0.015742	-0.124320	0.000000	0.000000	3.000000	6.000000	0.000000
1251.600601	0.035104	0.557139	0.035121	80.482269	79.287590	133.624451	4.836484	0.000000	1.268233	0.000000	0.000000	0.000000	-0.085728	0.026246	-0.114323	0.000000	0.000000	3.000000	6.000000	0.000000
1251.603934	0.035104	0.557139	0.035121	80.482269	79.287590	133.624451	4.836484	0.000000	1.268233	0.000000	0.000000	0.000000	-0.085728	0.026246	-0.114323	0.000000	0.000000	3.000000	6.000000	0.000000
1251.607267	0.035104	0.557139	0.035121	80.481140	79.077286	133.445389	4.836484	0.000000	1.268233	0.000000	0.000000	0.000000	-0.085728	0.026246	-0.114323	0.000000	0.000000	3.000000	6.000000	0.000000
1251.610601	0.035104	0.557139	0.035121	80.481140	79.077286	133.445389	4.836484	0.000000	1.268233	0.000000	0.000000	0.000000	-0.085728	0.026246	-0.114323	0.000000	0.000000	3.000000	6.000000	0.000000
1251.613934	0.034842	0.557226	0.034738	80.481140	79.077286	133.445389	4.836484	0.000000	1.268233	0.000000	0.000000	0.000000	-0.078604	0.026143	-0.114905	0.000000	0.000000	3.000000	6.000000	0.000000
1251.617267	0.034581	0.557313	0.034355	80.479523	78.876991	133.275681	4.839164	0.000000	1.257970	0.000000	0.000000	0.000000	-0.078494	0.026075	-0.114983	0.000000	0.000000	3.000000	6.000000	0.000000
1251.620601	0.034581	0.557313	0.034355	80.479523	78.876991	133.275681	4.839164	0.000000	1.257970	0.000000	0.000000	0.000000	-0.078494	0.026075	-0.114983	0.000000	0.000000	3.000000	6.000000	0.000000
1251.623934	0.034581	0.557313	0.034355	80.479523	78.876991	133.275681	4.839164	0.000000	1.257970	0.000000	0.000000	0.000000	-0.078494	0.026075	-0.114983	0.000000	0.000000	3.000000	6.000000	0.000000
1251.627267	0.034581	0.557313	0.034355	80.480293	78.830025	133.257187	4.844641	0.000000	1.236709	0.000000	0.000000	0.000000	-0.078494	0.026075	-0.114983	0.000000	0.000000	3.000000	6.000000	0.000000
1251.630601	0.034322	0.557434	0.034007	80.480293	78.830025	133.257187	4.844641	0.000000	1.236709	0.000000	0.000000	0.000000	-0.077645	0.036552	-0.104460	0.000000	0.000000	3.000000	6.000000	0.000000
1251.633934	0.034322	0.557434	0.034007	80.480293	78.830025	133.257187	4.844641	0.000000	1.236709	0.000000	0.000000	0.000000	-0.077645	0.036552	-0.104460	0.000000	0.000000	3.000000	6.000000	0.000000
1251.637267	0.034322	0.557434	0.034007	80.481140	78.820892	133.275482	4.844641	0.000000	1.236709	0.000000	0.000000	0.000000	-0.077645	0.036552	-0.104460	0.000000	0.000000	3.000000	6.000000	0.000000
1251.640601	0.034322	0.557434	0.034007	80.481140	78.820892	133.275482	4.844641	0.000000	1.236709	0.000000	0.000000	0.000000	-0.077645	0.036552	-0.104460	0.000000	0.000000	3.000000	6.000000	0.000000
1251.643934	0.034087	0.557556	0.033657	80.481140	78.820892	133.275482	4.844641	0.000000	1.236709	0.000000	0.000000	0.000000	-0.070555	0.036477	-0.105021	0.000000	0.000000	3.000000	6.000000	0.000000
1251.647267	0.033855	0.557659	0.033353	80.481903	78.817101	133.293716	4.847072	0.000000	1.227148	0.000000	0.000000	0.000000	-0.069507	0.030834	-0.091201	0.000000	0.000000	3.000000	6.000000	0.000000
1251.650601	0.033855	0.557659	0.033353	80.481903	78.817101	133.293716	4.847072	0.000000	1.227148	0.000000	0.000000	0.000000	-0.069507	0.030834	-0.091201	0.000000	0.000000	3.000000	6.000000	0.000000
1251.653934	0.033855	0.557659	0.033353	80.481903	78.817101	133.293716	4.847072	0.000000	1.227148	0.000000	0.000000	0.000000	-0.069507	0.030834	-0.091201	0.000000	0.000000	3.000000	6.000000	0.000000
1251.657267	0.033855	0.557659	0.033353	80.482750	78.802567	133.312057	4.851659	0.000000	1.208886	0.000000	0.000000	0.000000	-0.069507	0.030834	-0.091201	0.000000	0.000000	3.000000	6.000000	0.000000
1251.660601	0.033549	0.557789	0.032984	80.482750	78.802567	133.312057	4.851659	0.000000	1.208886	0.000000	0.000000	0.000000	-0.091801	0.039081	-0.110662	0.000000	0.000000	3.000000	6.000000	0.000000
1251.663934	0.033549	0.557789	0.032984	80.482750	78.802567	133.312057	4.851659	0.000000	1.208886	0.000000	0.000000	0.000000	-0.091801	0.039081	-0.110662	0.000000	0.000000	3.000000	6.000000	0.000000
1251.667267	0.033549	0.557789	0.032984	80.482750	78.775368	133.312057	4.851659	0.000000	1.208886	0.000000	0.000000	0.000000	-0.091801	0.039081	-0.110662	0.000000	0.000000	3.000000	6.000000	0.000000
1251.670601	0.033549	0.557789	0.032984	80.482750	78.775368	133.312057	4.851659	0.000000	1.208886	0.000000	0.000000	0.000000	-0.091801	0.039081	-0.110662	0.000000	0.000000	3.000000	6.000000	0.000000
1251.673934	0.033269	0.557927	0.032654	80.482750	78.775368	133.312057	4.851659	0.000000	1.208886	0.000000	0.000000	0.000000	-0.083865	0.041502	-0.098982	0.000000	0.000000	3.000000	6.000000	0.000000
1251.677267	0.033015	0.558056	0.032345	80.484322	78.744514	133.309433	4.854144	0.000000	1.198869	0.000000	0.000000	0.000000	-0.076322	0.038653	-0.092582	0.000000	0.000000	3.000000	6.000000	0.000000
1251.680601	0.033015	0.558056	0.032345	80.484322	78.744514	133.309433	4.854144	0.000000	1.198869	0.000000	0.000000	0.000000	-0.076322	0.038653	-0.092582	0.000000	0.000000	3.000000	6.000000	0.000000
1251.683934	0.033015	0.558056	0.032345	80.484322	78.744514	133.309433	4.854144	0.000000	1.198869	0.000000	0.000000	0.000000	-0.076322	0.038653	-0.092582	0.000000	0.000000	3.000000	6.000000	0.000000
1251.687267	0.033015	0.558056	0.032345	80.484344	78.717308	133.309448	4.858420	0.000000	1.181419	0.000000	0.000000	0.000000	-0.076322	0.038653	-0.092582	0.000000	0.000000	3.000000	6.000000	0.000000
1251.690601	0.032759	0.558194	0.032013	80.484344	78.717308	133.309448	4.858420	0.000000	1.181419	0.000000	0.000000	0.000000	-0.076700	0.041320	-0.099603	0.000000	0.000000	3.000000	6.000000	0.000000
1251.693934	0.032759	0.558194	0.032013	80.484344	78.717308	133.309448	4.858420	0.000000	1.181419	0.000000	0.000000	0.000000	-0.076700	0.041320	-0.099603	0.000000	0.000000	3.000000	6.000000	0.000000
1251.697267	0.032759	0.558194	0.032013	80.484344	78.692863	133.309494	4.858420	0.000000	1.181419	0.000000	0.000000	0.000000	-0.076700	0.041320	-0.099603	0.000000	0.000000	3.000000	6.000000	0.000000
1251.700601	0.032759	0.558194	0.032013	80.484344	78.692863	133.309494	4.858420	0.000000	1.181419	0.000000	0.000000	0.000000	-0.076700	0.041320	-0.099603	0.000000	0.000000	3.000000	6.000000	0.000000
1251.703934	0.032529	0.558322	0.031703	80.484344	78.692863	133.309494	4.858420	0.000000	1.181419	0.000000	0.000000	0.000000	-0.069180	0.038504	-0.093183	0.000000	0.000000	3.000000	6.000000	0.000000
1251.707267	0.032249	0.558469	0.031348	80.484322	78.662910	133.309448	4.860680	0.000000	1.172089	0.000000	0.000000	0.000000	-0.083936	0.043914	-0.106243	0.000000	0.000000	3.000000	6.000000	0.000000
1251.710601	0.032249	0.558469	0.031348	80.484322	78.662910	133.309448	4.860680	0.000000	1.172089	0.000000	0.000000	0.000000	-0.083936	0.043914	-0.106243	0.000000	0.000000	3.000000	6.000000	0.000000
1251.713934	0.032249	0.558469	0.031348	80.484322	78.662910	133.309448	4.860680	0.000000	1.172089	0.000000	0.000000	0.000000	-0.083936	0.043914	-0.106243	0.000000	0.000000	3.000000	6.000000	0.000000
1251.717267	0.032249	0.558469	0.031348	80.485146	78.656494	133.327759	4.865184	0.000000	1.153248	0.000000	0.000000	0.000000	-0.083936	0.043914	-0.106243	0.000000	0.000000	3.000000	6.000000	0.000000
1251.720601	0.032015	0.558597	0.030973	80.485146	78.656494	133.327759	4.865184	0.000000	1.153248	0.000000	0.000000	0.000000	-0.070268	0.038541	-0.112543	0.000000	0.000000	3.000000	6.000000	0.000000
1251.723934	0.032015	0.558597	0.030973	80.485146	78.656494	133.327759	4.865184	0.000000	1.153248	0.000000	0.000000	0.000000	-0.070268	0.038541	-0.112543	0.000000	0.000000	3.000000	6.000000	0.000000
1251.727267	0.032015	0.558597	0.030973	80.485954	78.650002	133.346008	4.865184	0.000000	1.153248	0.000000	0.000000	0.000000	-0.070268	0.038541	-0.112543	0.000000	0.000000	3.000000	6.000000	0.000000
1251.730601	0.032015	0.558597	0.030973	80.485954	78.650002	133.346008	4.865184	0.000000	1.153248	0.000000	0.000000	0.000000	-0.070268	0.038541	-0.112543	0.000000	0.000000	3.000000	6.000000	0.000000
1251.733934	0.031784	0.558707	0.030644	80.485954	78.650002	133.346008	4.865184	0.000000	1.153248	0.000000	0.000000	0.000000	-0.069266	0.032983	-0.098688	0.000000	0.000000	3.000000	6.000000	0.000000
1251.737267	0.031482	0.558852	0.030291	80.487518	78.616486	133.343430	4.867817	0.000000	1.142086	0.000000	0.000000	0.000000	-0.090566	0.043608	-0.106031	0.000000	0.000000	3.000000	6.000000	0.000000
1251.740601	0.031482	0.558852	0.030291	80.487518	78.616486	133.343430	4.867817	0.000000	1.142086	0.000000	0.000000	0.000000	-0.090566	0.043608	-0.106031	0.000000	0.000000	3.000000	6.000000	0.000000
1251.743934	0.031482	0.558852	0.030291	80.487518	78.616486	133.343430	4.867817	0.000000	1.142086	0.000000	0.000000	0.000000	-0.090566	0.043608	-0.106031	0.000000	0.000000	3.000000	6.000000	0.000000
1251.747267	0.031482	0.558852	0.030291	80.487541	78.586586	133.343445	4.872371	0.000000	1.122499	0.000000	0.000000	0.000000	-0.090566	0.043608	-0.106031	0.000000	0.000000	3.000000	6.000000	0.000000
1251.750601	0.031206	0.558980	0.029982	80.487541	78.586586	133.343445	4.872371	0.000000	1.122499	0.000000	0.000000	0.000000	-0.082615	0.038100	-0.092632	0.000000	0.000000	3.000000	6.000000	0.000000
1251.753934	0.031206	0.558980	0.029982	80.487541	78.586586	133.343445	4.872371	0.000000	1.122499	0.000000	0.000000	0.000000	-0.082615	0.038100	-0.092632	0.000000	0.000000	3.000000	6.000000	0.000000
1251.757267	0.031206	0.558980	0.029982	80.487541	78.551216	133.343445	4.872371	0.000000	1.122499	0.000000	0.000000	0.000000	-0.082615	0.038100	-0.092632	0.000000	0.000000	3.000000	6.000000	0.000000
1251.760601	0.031206	0.558980	0.029982	80.487541	78.551216	133.343445	4.872371	0.000000	1.122499	0.000000	0.000000	0.000000	-0.082615	0.038100	-0.092632	0.000000	0.000000	3.000000	6.000000	0.000000
1251.763934	0.030885	0.559106	0.029676	80.487541	78.551216	133.343445	4.872371	0.000000	1.122499	0.000000	0.000000	0.000000	-0.096384	0.038025	-0.091827	0.000000	0.000000	3.000000	6.000000	0.000000
1251.767267	0.030540	0.559242	0.029348	80.487541	78.515854	133.343430	4.874357	0.000000	1.113842	0.000000	0.000000	0.000000	-0.103636	0.040641	-0.098457	0.000000	0.000000	3.000000	6.000000	0.000000
1251.770601	0.030540	0.559242	0.029348	80.487541	78.515854	133.343430	4.874357	0.000000	1.113842	0.000000	0.000000	0.000000	-0.103636	0.040641	-0.098457	0.000000	0.000000	3.000000	6.000000	0.000000
1251.773934	0.030540	0.559242	0.029348	80.487541	78.515854	133.343430	4.874357	0.000000	1.113842	0.000000	0.000000	0.000000	-0.103636	0.040641	-0.098457	0.000000	0.000000	3.000000	6.000000	0.000000
1251.777267	0.030540	0.559242	0.029348	80.487541	78.480537	133.343475	4.878238	0.000000	1.096720	0.000000	0.000000	0.000000	-0.103636	0.040641	-0.098457	0.000000	0.000000	3.000000	6.000000	0.000000
1251.780601	0.030243	0.559341	0.029045	80.487541	78.480537	133.343475	4.878238	0.000000	1.096720	0.000000	0.000000	0.000000	-0.089117	0.029879	-0.090778	0.000000	0.000000	3.000000	6.000000	0.000000
1251.783934	0.030243	0.559341	0.029045	80.487541	78.480537	133.343475	4.878238	0.000000	1.096720	0.000000	0.000000	0.000000	-0.089117	0.029879	-0.090778	0.000000	0.000000	3.000000	6.000000	0.000000
1251.787267	0.030243	0.559341	0.029045	80.488373	78.463203	133.361740	4.878238	0.000000	1.096720	0.000000	0.000000	0.000000	-0.089117	0.029879	-0.090778	0.000000	0.000000	3.000000	6.000000	0.000000
1251.790601	0.030243	0.559341	0.029045	80.488373	78.463203	133.361740	4.878238	0.000000	1.096720	0.000000	0.000000	0.000000	-0.089117	0.029879	-0.090778	0.000000	0.000000	3.000000	6.000000	0.000000
1251.793934	0.029920	0.559485	0.028692	80.488373	78.463203	133.361740	4.878238	0.000000	1.096720	0.000000	0.000000	0.000000	-0.096894	0.043194	-0.106059	0.000000	0.000000	3.000000	6.000000	0.000000
1251.797267	0.029668	0.559567	0.028368	80.489937	78.472038	133.398300	4.880122	0.000000	1.088308	0.000000	0.000000	0.000000	-0.075388	0.024456	-0.097097	0.000000	0.000000	3.000000	6.000000	0.000000
1251.800601	0.029668	0.559567	0.028368	80.489937	78.472038	133.398300	4.880122	0.000000	1.088308	0.000000	0.000000	0.000000	-0.075388	0.024456	-0.097097	0.000000	0.000000	3.000000	6.000000	0.000000
1251.803934	0.029668	0.559567	0.028368	80.489937	78.472038	133.398300	4.880122	0.000000	1.088308	0.000000	0.000000	0.000000	-0.075388	0.024456	-0.097097	0.000000	0.000000	3.000000	6.000000	0.000000
1251.807267	0.029668	0.559567	0.028368	80.491592	78.480972	133.434921	4.884476	0.000000	1.068594	0.000000	0.000000	0.000000	-0.075388	0.024456	-0.097097	0.000000	0.000000	3.000000	6.000000	0.000000
1251.810601	0.029415	0.559666	0.027998	80.491592	78.480972	133.434921	4.884476	0.000000	1.068594	0.000000	0.000000	0.000000	-0.076142	0.029748	-0.111125	0.000000	0.000000	3.000000	6.000000	0.000000
1251.813934	0.029415	0.559666	0.027998	80.491592	78.480972	133.434921	4.884476	0.000000	1.068594	0.000000	0.000000	0.000000	-0.076142	0.029748	-0.111125	0.000000	0.000000	3.000000	6.000000	0.000000
1251.817267	0.029415	0.559666	0.027998	80.493210	78.489868	133.471527	4.884476	0.000000	1.068594	0.000000	0.000000	0.000000	-0.076142	0.029748	-0.111125	0.000000	0.000000	3.000000	6.000000	0.000000
1251.820601	0.029415	0.559666	0.027998	80.493210	78.489868	133.471527	4.884476	0.000000	1.068594	0.000000	0.000000	0.000000	-0.076142	0.029748	-0.111125	0.000000	0.000000	3.000000	6.000000	0.000000
1251.823934	0.029138	0.559739	0.027634	80.493210	78.489868	133.471527	4.884476	0.000000	1.068594	0.000000	0.000000	0.000000	-0.082840	0.021728	-0.109107	0.000000	0.000000	3.000000	6.000000	0.000000
1251.827267	0.028839	0.559837	0.027266	80.495644	78.508728	133.526489	4.886946	0.000000	1.057244	0.000000	0.000000	0.000000	-0.089725	0.029592	-0.110453	0.000000	0.000000	3.000000	6.000000	0.000000
1251.830601	0.028839	0.559837	0.027266	80.495644	78.508728	133.526489	4.886946	0.000000	1.057244	0.000000	0.000000	0.000000	-0.089725	0.029592	-0.110453	0.000000	0.000000	3.000000	6.000000	0.000000
1251.833934	0.028839	0.559837	0.027266	80.495644	78.508728	133.526489	4.886946	0.000000	1.057244	0.000000	0.000000	0.000000	-0.089725	0.029592	-0.110453	0.000000	0.000000	3.000000	6.000000	0.000000
1251.837267	0.028839	0.559837	0.027266	80.497841	78.508171	133.567673	4.891662	0.000000	1.035202	0.000000	0.000000	0.000000	-0.089725	0.029592	-0.110453	0.000000	0.000000	3.000000	6.000000	0.000000
1251.840601	0.028471	0.559918	0.026884	80.497841	78.508171	133.567673	4.891662	0.000000	1.035202	0.000000	0.000000	0.000000	-0.110593	0.024242	-0.114633	0.000000	0.000000	3.000000	6.000000	0.000000
1251.843934	0.028471	0.559918	0.026884	80.497841	78.508171	133.567673	4.891662	0.000000	1.035202	0.000000	0.000000	0.000000	-0.110593	0.024242	-0.114633	0.000000	0.000000	3.000000	6.000000	0.000000
1251.847267	0.028471	0.559918	0.026884	80.499405	78.508942	133.604324	4.891662	0.000000	1.035202	0.000000	0.000000	0.000000	-0.110593	0.024242	-0.114633	0.000000	0.000000	3.000000	6.000000	0.000000
1251.850601	0.028471	0.559918	0.026884	80.499405	78.508942	133.604324	4.891662	0.000000	1.035202	0.000000	0.000000	0.000000	-0.110593	0.024242	-0.114633	0.000000	0.000000	3.000000	6.000000	0.000000
1251.853934	0.028154	0.559989	0.026586	80.499405	78.508942	133.604324	4.891662	0.000000	1.035202	0.000000	0.000000	0.000000	-0.095120	0.021436	-0.089267	0.000000	0.000000	3.000000	6.000000	0.000000
1251.857267	0.027789	0.560052	0.026250	80.501854	78.522438	133.659348	4.893996	0.000000	1.024111	0.000000	0.000000	0.000000	-0.109486	0.018765	-0.100864	0.000000	0.000000	3.000000	6.000000	0.000000
1251.860601	0.027789	0.560052	0.026250	80.501854	78.522438	133.659348	4.893996	0.000000	1.024111	0.000000	0.000000	0.000000	-0.109486	0.018765	-0.100864	0.000000	0.000000	3.000000	6.000000	0.000000
1251.863934	0.027789	0.560052	0.026250	80.501854	78.522438	133.659348	4.893996	0.000000	1.024111	0.000000	0.000000	0.000000	-0.109486	0.018765	-0.100864	0.000000	0.000000	3.000000	6.000000	0.000000
1251.867267	0.027789	0.560052	0.026250	80.503448	78.517830	133.696045	4.897736	0.000000	1.006073	0.000000	0.000000	0.000000	-0.109486	0.018765	-0.100864	0.000000	0.000000	3.000000	6.000000	0.000000
1251.870601	0.027426	0.560106	0.025937	80.503448	78.517830	133.696045	4.897736	0.000000	1.006073	0.000000	0.000000	0.000000	-0.108943	0.016066	-0.093977	0.000000	0.000000	3.000000	6.000000	0.000000
1251.873934	0.027426	0.560106	0.025937	80.503448	78.517830	133.696045	4.897736	0.000000	1.006073	0.000000	0.000000	0.000000	-0.108943	0.016066	-0.093977	0.000000	0.000000	3.000000	6.000000	0.000000
1251.877267	0.027426	0.560106	0.025937	80.506638	78.549484	133.769501	4.897736	0.000000	1.006073	0.000000	0.000000	0.000000	-0.108943	0.016066	-0.093977	0.000000	0.000000	3.000000	6.000000	0.000000
1251.880601	0.027426	0.560106	0.025937	80.506638	78.549484	133.769501	4.897736	0.000000	1.006073	0.000000	0.000000	0.000000	-0.108943	0.016066	-0.093977	0.000000	0.000000	3.000000	6.000000	0.000000
1251.883934	0.027039	0.560168	0.025601	80.506638	78.549484	133.769501	4.897736	0.000000	1.006073	0.000000	0.000000	0.000000	-0.116074	0.018667	-0.100695	0.000000	0.000000	3.000000	6.000000	0.000000
1251.887267	0.026696	0.560221	0.025221	80.508804	78.549004	133.810760	4.899536	0.000000	0.997267	0.000000	0.000000	0.000000	-0.102857	0.015947	-0.113890	0.000000	0.000000	3.000000	6.000000	0.000000
1251.890601	0.026696	0.560221	0.025221	80.508804	78.549004	133.810760	4.899536	0.000000	0.997267	0.000000	0.000000	0.000000	-0.102857	0.015947	-0.113890	0.000000	0.000000	3.000000	6.000000	0.000000
1251.893934	0.026696	0.560221	0.025221	80.508804	78.549004	133.810760	4.899536	0.000000	0.997267	0.000000	0.000000	0.000000	-0.102857	0.015947	-0.113890	0.000000	0.000000	3.000000	6.000000	0.000000
1251.897267	0.026696	0.560221	0.025221	80.510361	78.584229	133.886765	4.903779	0.000000	0.976195	0.000000	0.000000	0.000000	-0.102857	0.015947	-0.113890	0.000000	0.000000	3.000000	6.000000	0.000000
1251.900601	0.026331	0.560274	0.024843	80.510361	78.584229	133.886765	4.903779	0.000000	0.976195	0.000000	0.000000	0.000000	-0.109569	0.015890	-0.113620	0.000000	0.000000	3.000000	6.000000	0.000000
1251.903934	0.026331	0.560274	0.024843	80.510361	78.584229	133.886765	4.903779	0.000000	0.976195	0.000000	0.000000	0.000000	-0.109569	0.015890	-0.113620	0.000000	0.000000	3.000000	6.000000	0.000000
1251.907267	0.025985	0.560353	0.024392	80.514297	78.636803	133.978653	4.903779	0.000000	0.976195	0.000000	0.000000	0.000000	-0.103679	0.023724	-0.135120	0.000000	0.000000	3.000000	6.000000	0.000000
1251.910601	0.025985	0.560353	0.024392	80.514297	78.636803	133.978653	4.903779	0.000000	0.976195	0.000000	0.000000	0.000000	-0.103679	0.023724	-0.135120	0.000000	0.000000	3.000000	6.000000	0.000000
1251.913934	0.025985	0.560353	0.024392	80.514297	78.636803	133.978653	4.903779	0.000000	0.976195	0.000000	0.000000	0.000000	-0.103679	0.023724	-0.135120	0.000000	0.000000	3.000000	6.000000	0.000000
1251.917267	0.025985	0.560353	0.024392	80.518173	78.689445	134.070648	4.908841	0.000000	0.950410	0.000000	0.000000	0.000000	-0.103679	0.023724	-0.135120	0.000000	0.000000	3.000000	6.000000	0.000000
1251.920601	0.025662	0.560414	0.023922	80.518173	78.689445	134.070648	4.908841	0.000000	0.950410	0.000000	0.000000	0.000000	-0.096931	0.018324	-0.140924	0.000000	0.000000	3.000000	6.000000	0.000000
1251.923934	0.025662	0.560414	0.023922	80.518173	78.689445	134.070648	4.908841	0.000000	0.950410	0.000000	0.000000	0.000000	-0.096931	0.018324	-0.140924	0.000000	0.000000	3.000000	6.000000	0.000000
1251.927267	0.025339	0.560501	0.023447	80.521286	78.729424	134.144257	4.908841	0.000000	0.950410	0.000000	0.000000	0.000000	-0.096845	0.026125	-0.142728	0.000000	0.000000	3.000000	6.000000	0.000000
1251.930601	0.025339	0.560501	0.023447	80.521286	78.729424	134.144257	4.908841	0.000000	0.950410	0.000000	0.000000	0.000000	-0.096845	0.026125	-0.142728	0.000000	0.000000	3.000000	6.000000	0.000000
1251.933934	0.025339	0.560501	0.023447	80.521286	78.729424	134.144257	4.908841	0.000000	0.950410	0.000000	0.000000	0.000000	-0.096845	0.026125	-0.142728	0.000000	0.000000	3.000000	6.000000	0.000000
1251.937267	0.025339	0.560501	0.023447	80.523605	78.748619	134.199554	4.914747	0.000000	0.919382	0.000000	0.000000	0.000000	-0.096845	0.026125	-0.142728	0.000000	0.000000	3.000000	6.000000	0.000000
1251.940601	0.025016	0.560597	0.022947	80.523605	78.748619	134.199554	4.914747	0.000000	0.919382	0.000000	0.000000	0.000000	-0.097034	0.028620	-0.149857	0.000000	0.000000	3.000000	6.000000	0.000000
1251.943934	0.025016	0.560597	0.022947	80.523605	78.748619	134.199554	4.914747	0.000000	0.919382	0.000000	0.000000	0.000000	-0.097034	0.028620	-0.149857	0.000000	0.000000	3.000000	6.000000	0.000000
1251.947267	0.024718	0.560700	0.022487	80.525536	78.739738	134.227173	4.914747	0.000000	0.919382	0.000000	0.000000	0.000000	-0.089383	0.031138	-0.137991	0.000000	0.000000	3.000000	6.000000	0.000000
1251.950601	0.024718	0.560700	0.022487	80.525536	78.739738	134.227173	4.914747	0.000000	0.919382	0.000000	0.000000	0.000000	-0.089383	0.031138	-0.137991	0.000000	0.000000	3.000000	6.000000	0.000000
1251.953934	0.024718	0.560700	0.022487	80.525536	78.739738	134.227173	4.914747	0.000000	0.919382	0.000000	0.000000	0.000000	-0.089383	0.031138	-0.137991	0.000000	0.000000	3.000000	6.000000	0.000000
1251.957267	0.024718	0.560700	0.022487	80.526573	78.660759	134.185638	4.920655	0.000000	0.887217	0.000000	0.000000	0.000000	-0.089383	0.031138	-0.137991	0.000000	0.000000	3.000000	6.000000	0.000000
1251.960601	0.024400	0.560813	0.022069	80.526573	78.660759	134.185638	4.920655	0.000000	0.887217	0.000000	0.000000	0.000000	-0.095422	0.033698	-0.125404	0.000000	0.000000	3.000000	6.000000	0.000000
1251.963934	0.024400	0.560813	0.022069	80.526573	78.660759	134.185638	4.920655	0.000000	0.887217	0.000000	0.000000	0.000000	-0.095422	0.033698	-0.125404	0.000000	0.000000	3.000000	6.000000	0.000000
1251.967267	0.024106	0.560916	0.021673	80.524956	78.426003	133.987289	4.920655	0.000000	0.887217	0.000000	0.000000	0.000000	-0.088094	0.030991	-0.118830	0.000000	0.000000	3.000000	6.000000	0.000000
1251.970601	0.024106	0.560916	0.021673	80.524956	78.426003	133.987289	4.920655	0.000000	0.887217	0.000000	0.000000	0.000000	-0.088094	0.030991	-0.118830	0.000000	0.000000	3.000000	6.000000	0.000000
1251.973934	0.024106	0.560916	0.021673	80.524956	78.426003	133.987289	4.920655	0.000000	0.887217	0.000000	0.000000	0.000000	-0.088094	0.030991	-0.118830	0.000000	0.000000	3.000000	6.000000	0.000000
1251.977267	0.024106	0.560916	0.021673	80.522049	78.107246	133.706070	4.925458	0.000000	0.860150	0.000000	0.000000	0.000000	-0.088094	0.030991	-0.118830	0.000000	0.000000	3.000000	6.000000	0.000000
1251.980601	0.023812	0.561001	0.021259	80.522049	78.107246	133.706070	4.925458	0.000000	0.860150	0.000000	0.000000	0.000000	-0.088223	0.025637	-0.124246	0.000000	0.000000	3.000000	6.000000	0.000000
1251.983934	0.023812	0.561001	0.021259	80.522049	78.107246	133.706070	4.925458	0.000000	0.860150	0.000000	0.000000	0.000000	-0.088223	0.025637	-0.124246	0.000000	0.000000	3.000000	6.000000	0.000000
1251.987267	0.023496	0.561087	0.020846	80.519356	77.679817	133.316467	4.925458	0.000000	0.860150	0.000000	0.000000	0.000000	-0.094889	0.025520	-0.124004	0.000000	0.000000	3.000000	6.000000	0.000000
1251.990601	0.023496	0.561087	0.020846	80.519356	77.679817	133.316467	4.925458	0.000000	0.860150	0.000000	0.000000	0.000000	-0.094889	0.025520	-0.124004	0.000000	0.000000	3.000000	6.000000	0.000000
1251.993934	0.023496	0.561087	0.020846	80.519356	77.679817	133.316467	4.925458	0.000000	0.860150	0.000000	0.000000	0.000000	-0.094889	0.025520	-0.124004	0.000000	0.000000	3.000000	6.000000	0.000000
1251.997267	0.023496	0.561087	0.020846	80.517097	77.372360	133.044708	4.930257	0.000000	0.832208	0.000000	0.000000	0.000000	-0.094889	0.025520	-0.124004	0.000000	0.000000	3.000000	6.000000	0.000000
1252.000601	0.023252	0.561137	0.020522	80.517097	77.372360	133.044708	4.930257	0.000000	0.832208	0.000000	0.000000	0.000000	-0.072961	0.015147	-0.096982	0.000000	0.000000	3.000000	6.000000	0.000000
1252.003934	0.023252	0.561137	0.020522	80.517097	77.372360	133.044708	4.930257	0.000000	0.832208	0.000000	0.000000	0.000000	-0.072961	0.015147	-0.096982	0.000000	0.000000	3.000000	6.000000	0.000000
1252.007267	0.023252	0.561137	0.020522	80.515457	77.083023	132.791321	4.930257	0.000000	0.832208	0.000000	0.000000	0.000000	-0.072961	0.015147	-0.096982	0.000000	0.000000	3.000000	6.000000	0.000000
1252.010601	0.023252	0.561137	0.020522	80.515457	77.083023	132.791321	4.930257	0.000000	0.832208	0.000000	0.000000	0.000000	-0.072961	0.015147	-0.096982	0.000000	0.000000	3.000000	6.000000	0.000000
1252.013934	0.022982	0.561178	0.020094	80.515457	77.083023	132.791321	4.930257	0.000000	0.832208	0.000000	0.000000	0.000000	-0.081196	0.012269	-0.128462	0.000000	0.000000	3.000000	6.000000	0.000000
1252.017267	0.022668	0.561201	0.019715	80.514671	76.844269	132.593185	4.932098	0.000000	0.821225	0.000000	0.000000	0.000000	-0.093975	0.007070	-0.113835	0.000000	0.000000	3.000000	6.000000	0.000000
1252.020601	0.022668	0.561201	0.019715	80.514671	76.844269	132.593185	4.932098	0.000000	0.821225	0.000000	0.000000	0.000000	-0.093975	0.007070	-0.113835	0.000000	0.000000	3.000000	6.000000	0.000000
1252.023934	0.022668	0.561201	0.019715	80.514671	76.844269	132.593185	4.932098	0.000000	0.821225	0.000000	0.000000	0.000000	-0.093975	0.007070	-0.113835	0.000000	0.000000	3.000000	6.000000	0.000000
1252.027267	0.022668	0.561201	0.019715	80.514938	76.675346	132.463943	4.936652	0.000000	0.793393	0.000000	0.000000	0.000000	-0.093975	0.007070	-0.113835	0.000000	0.000000	3.000000	6.000000	0.000000
1252.030601	0.022332	0.561207	0.019318	80.514938	76.675346	132.463943	4.936652	0.000000	0.793393	0.000000	0.000000	0.000000	-0.100869	0.001765	-0.118940	0.000000	0.000000	3.000000	6.000000	0.000000
1252.033934	0.022332	0.561207	0.019318	80.514938	76.675346	132.463943	4.936652	0.000000	0.793393	0.000000	0.000000	0.000000	-0.100869	0.001765	-0.118940	0.000000	0.000000	3.000000	6.000000	0.000000
1252.037267	0.021998	0.561204	0.018945	80.517365	76.591614	132.421875	4.936652	0.000000	0.793393	0.000000	0.000000	0.000000	-0.100385	-0.000866	-0.112009	0.000000	0.000000	3.000000	6.000000	0.000000
1252.040601	0.021998	0.561204	0.018945	80.517365	76.591614	132.421875	4.936652	0.000000	0.793393	0.000000	0.000000	0.000000	-0.100385	-0.000866	-0.112009	0.000000	0.000000	3.000000	6.000000	0.000000
1252.043934	0.021998	0.561204	0.018945	80.517365	76.591614	132.421875	4.936652	0.000000	0.793393	0.000000	0.000000	0.000000	-0.100385	-0.000866	-0.112009	0.000000	0.000000	3.000000	6.000000	0.000000
1252.047267	0.021998	0.561204	0.018945	80.520790	76.558357	132.434967	4.940783	0.000000	0.767246	0.000000	0.000000	0.000000	-0.100385	-0.000866	-0.112009	0.000000	0.000000	3.000000	6.000000	0.000000
1252.050601	0.021620	0.561210	0.018614	80.520790	76.558357	132.434967	4.940783	0.000000	0.767246	0.000000	0.000000	0.000000	-0.113223	0.001787	-0.099119	0.000000	0.000000	3.000000	6.000000	0.000000
1252.053934	0.021620	0.561210	0.018614	80.520790	76.558357	132.434967	4.940783	0.000000	0.767246	0.000000	0.000000	0.000000	-0.113223	0.001787	-0.099119	0.000000	0.000000	3.000000	6.000000	0.000000
1252.057267	0.021243	0.561199	0.018266	80.523651	76.579277	132.505890	4.940783	0.000000	0.767246	0.000000	0.000000	0.000000	-0.113308	-0.003499	-0.104570	0.000000	0.000000	3.000000	6.000000	0.000000
1252.060601	0.021243	0.561199	0.018266	80.523651	76.579277	132.505890	4.940783	0.000000	0.767246	0.000000	0.000000	0.000000	-0.113308	-0.003499	-0.104570	0.000000	0.000000	3.000000	6.000000	0.000000
1252.063934	0.021243	0.561199	0.018266	80.523651	76.579277	132.505890	4.940783	0.000000	0.767246	0.000000	0.000000	0.000000	-0.113308	-0.003499	-0.104570	0.000000	0.000000	3.000000	6.000000	0.000000
1252.067267	0.021243	0.561199	0.018266	80.526390	76.626953	132.600021	4.944205	0.000000	0.744872	0.000000	0.000000	0.000000	-0.113308	-0.003499	-0.104570	0.000000	0.000000	3.000000	6.000000	0.000000
1252.070601	0.020865	0.561187	0.017917	80.526390	76.626953	132.600021	4.944205	0.000000	0.744872	0.000000	0.000000	0.000000	-0.113147	-0.003509	-0.104687	0.000000	0.000000	3.000000	6.000000	0.000000
1252.073934	0.020865	0.561187	0.017917	80.526390	76.626953	132.600021	4.944205	0.000000	0.744872	0.000000	0.000000	0.000000	-0.113147	-0.003509	-0.104687	0.000000	0.000000	3.000000	6.000000	0.000000
1252.077267	0.020865	0.561187	0.017917	80.529976	76.698212	132.712524	4.944205	0.000000	0.744872	0.000000	0.000000	0.000000	-0.113147	-0.003509	-0.104687	0.000000	0.000000	3.000000	6.000000	0.000000
1252.080601	0.020865	0.561187	0.017917	80.529976	76.698212	132.712524	4.944205	0.000000	0.744872	0.000000	0.000000	0.000000	-0.113147	-0.003509	-0.104687	0.000000	0.000000	3.000000	6.000000	0.000000
1252.083934	0.020536	0.561184	0.017607	80.529976	76.698212	132.712524	4.944205	0.000000	0.744872	0.000000	0.000000	0.000000	-0.098927	-0.000865	-0.093002	0.000000	0.000000	3.000000	6.000000	0.000000
1252.087267	0.020227	0.561172	0.017254	80.534218	76.753166	132.804092	4.945952	0.000000	0.733180	0.000000	0.000000	0.000000	-0.092573	-0.003614	-0.105767	0.000000	0.000000	3.000000	6.000000	0.000000
1252.090601	0.020227	0.561172	0.017254	80.534218	76.753166	132.804092	4.945952	0.000000	0.733180	0.000000	0.000000	0.000000	-0.092573	-0.003614	-0.105767	0.000000	0.000000	3.000000	6.000000	0.000000
1252.093934	0.020227	0.561172	0.017254	80.534218	76.753166	132.804092	4.945952	0.000000	0.733180	0.000000	0.000000	0.000000	-0.092573	-0.003614	-0.105767	0.000000	0.000000	3.000000	6.000000	0.000000
1252.097267	0.020227	0.561172	0.017254	80.538429	76.813683	132.895767	4.949291	0.000000	0.710295	0.000000	0.000000	0.000000	-0.092573	-0.003614	-0.105767	0.000000	0.000000	3.000000	6.000000	0.000000
1252.100601	0.019965	0.561178	0.016917	80.538429	76.813683	132.895767	4.949291	0.000000	0.710295	0.000000	0.000000	0.000000	-0.078713	0.001609	-0.101078	0.000000	0.000000	3.000000	6.000000	0.000000
1252.103934	0.019965	0.561178	0.016917	80.538429	76.813683	132.895767	4.949291	0.000000	0.710295	0.000000	0.000000	0.000000	-0.078713	0.001609	-0.101078	0.000000	0.000000	3.000000	6.000000	0.000000
1252.107267	0.019965	0.561178	0.016917	80.542625	76.876945	132.987488	4.949291	0.000000	0.710295	0.000000	0.000000	0.000000	-0.078713	0.001609	-0.101078	0.000000	0.000000	3.000000	6.000000	0.000000
1252.110601	0.019965	0.561178	0.016917	80.542625	76.876945	132.987488	4.949291	0.000000	0.710295	0.000000	0.000000	0.000000	-0.078713	0.001609	-0.101078	0.000000	0.000000	3.000000	6.000000	0.000000
1252.113934	0.019724	0.561191	0.016556	80.542625	76.876945	132.987488	4.949291	0.000000	0.710295	0.000000	0.000000	0.000000	-0.072153	0.004101	-0.108475	0.000000	0.000000	3.000000	6.000000	0.000000
1252.117267	0.019440	0.561222	0.016214	80.546783	76.934891	133.079330	4.951013	0.000000	0.698191	0.000000	0.000000	0.000000	-0.085313	0.009308	-0.102636	0.000000	0.000000	3.000000	6.000000	0.000000
1252.120601	0.019440	0.561222	0.016214	80.546783	76.934891	133.079330	4.951013	0.000000	0.698191	0.000000	0.000000	0.000000	-0.085313	0.009308	-0.102636	0.000000	0.000000	3.000000	6.000000	0.000000
1252.123934	0.019440	0.561222	0.016214	80.546783	76.934891	133.079330	4.951013	0.000000	0.698191	0.000000	0.000000	0.000000	-0.085313	0.009308	-0.102636	0.000000	0.000000	3.000000	6.000000	0.000000
1252.127267	0.019440	0.561222	0.016214	80.551460	76.959808	133.136368	4.954558	0.000000	0.672571	0.000000	0.000000	0.000000	-0.085313	0.009308	-0.102636	0.000000	0.000000	3.000000	6.000000	0.000000
1252.130601	0.019132	0.561261	0.015849	80.551460	76.959808	133.136368	4.954558	0.000000	0.672571	0.000000	0.000000	0.000000	-0.092218	0.011748	-0.109492	0.000000	0.000000	3.000000	6.000000	0.000000
1252.133934	0.019132	0.561261	0.015849	80.551460	76.959808	133.136368	4.954558	0.000000	0.672571	0.000000	0.000000	0.000000	-0.092218	0.011748	-0.109492	0.000000	0.000000	3.000000	6.000000	0.000000
1252.137267	0.019132	0.561261	0.015849	80.554337	76.966248	133.182251	4.954558	0.000000	0.672571	0.000000	0.000000	0.000000	-0.092218	0.011748	-0.109492	0.000000	0.000000	3.000000	6.000000	0.000000
1252.140601	0.019132	0.561261	0.015849	80.554337	76.966248	133.182251	4.954558	0.000000	0.672571	0.000000	0.000000	0.000000	-0.092218	0.011748	-0.109492	0.000000	0.000000	3.000000	6.000000	0.000000
1252.143934	0.018825	0.561300	0.015483	80.554337	76.966248	133.182251	4.954558	0.000000	0.672571	0.000000	0.000000	0.000000	-0.092081	0.011700	-0.109579	0.000000	0.000000	3.000000	6.000000	0.000000
1252.147267	0.018474	0.561313	0.015125	80.556290	76.916397	133.172638	4.956333	0.000000	0.659364	0.000000	0.000000	0.000000	-0.105330	0.003887	-0.107435	0.000000	0.000000	3.000000	6.000000	0.000000
1252.150601	0.018474	0.561313	0.015125	80.556290	76.916397	133.172638	4.956333	0.000000	0.659364	0.000000	0.000000	0.000000	-0.105330	0.003887	-0.107435	0.000000	0.000000	3.000000	6.000000	0.000000
1252.153934	0.018474	0.561313	0.015125	80.556290	76.916397	133.172638	4.956333	0.000000	0.659364	0.000000	0.000000	0.000000	-0.105330	0.003887	-0.107435	0.000000	0.000000	3.000000	6.000000	0.000000
1252.157267	0.018474	0.561313	0.015125	80.558937	76.868050	133.167648	4.959743	0.000000	0.633199	0.000000	0.000000	0.000000	-0.105330	0.003887	-0.107435	0.000000	0.000000	3.000000	6.000000	0.000000
1252.160601	0.018124	0.561344	0.014785	80.558937	76.868050	133.167648	4.959743	0.000000	0.633199	0.000000	0.000000	0.000000	-0.104970	0.009089	-0.102187	0.000000	0.000000	3.000000	6.000000	0.000000
1252.163934	0.018124	0.561344	0.014785	80.558937	76.868050	133.167648	4.959743	0.000000	0.633199	0.000000	0.000000	0.000000	-0.104970	0.009089	-0.102187	0.000000	0.000000	3.000000	6.000000	0.000000
1252.167267	0.018124	0.561344	0.014785	80.561539	76.857674	133.199646	4.959743	0.000000	0.633199	0.000000	0.000000	0.000000	-0.104970	0.009089	-0.102187	0.000000	0.000000	3.000000	6.000000	0.000000
1252.170601	0.018124	0.561344	0.014785	80.561539	76.857674	133.199646	4.959743	0.000000	0.633199	0.000000	0.000000	0.000000	-0.104970	0.009089	-0.102187	0.000000	0.000000	3.000000	6.000000	0.000000
1252.173934	0.017798	0.561365	0.014466	80.561539	76.857674	133.199646	4.959743	0.000000	0.633199	0.000000	0.000000	0.000000	-0.097839	0.006542	-0.095482	0.000000	0.000000	3.000000	6.000000	0.000000
1252.177267	0.017472	0.561370	0.014130	80.565430	76.896385	133.277878	4.961290	0.000000	0.620966	0.000000	0.000000	0.000000	-0.097910	0.001261	-0.100926	0.000000	0.000000	3.000000	6.000000	0.000000
1252.180601	0.017472	0.561370	0.014130	80.565430	76.896385	133.277878	4.961290	0.000000	0.620966	0.000000	0.000000	0.000000	-0.097910	0.001261	-0.100926	0.000000	0.000000	3.000000	6.000000	0.000000
1252.183934	0.017472	0.561370	0.014130	80.565430	76.896385	133.277878	4.961290	0.000000	0.620966	0.000000	0.000000	0.000000	-0.097910	0.001261	-0.100926	0.000000	0.000000	3.000000	6.000000	0.000000
1252.187267	0.017472	0.561370	0.014130	80.569305	76.935165	133.356155	4.964217	0.000000	0.597117	0.000000	0.000000	0.000000	-0.097910	0.001261	-0.100926	0.000000	0.000000	3.000000	6.000000	0.000000
1252.190601	0.017124	0.561348	0.013800	80.569305	76.935165	133.356155	4.964217	0.000000	0.597117	0.000000	0.000000	0.000000	-0.104419	-0.006509	-0.099067	0.000000	0.000000	3.000000	6.000000	0.000000
1252.193934	0.017124	0.561348	0.013800	80.569305	76.935165	133.356155	4.964217	0.000000	0.597117	0.000000	0.000000	0.000000	-0.104419	-0.006509	-0.099067	0.000000	0.000000	3.000000	6.000000	0.000000
1252.197267	0.017124	0.561348	0.013800	80.573563	76.958580	133.425156	4.964217	0.000000	0.597117	0.000000	0.000000	0.000000	-0.104419	-0.006509	-0.099067	0.000000	0.000000	3.000000	6.000000	0.000000
1252.200601	0.017124	0.561348	0.013800	80.573563	76.958580	133.425156	4.964217	0.000000	0.597117	0.000000	0.000000	0.000000	-0.104419	-0.006509	-0.099067	0.000000	0.000000	3.000000	6.000000	0.000000
1252.203934	0.016778	0.561335	0.013511	80.573563	76.958580	133.425156	4.964217	0.000000	0.597117	0.000000	0.000000	0.000000	-0.103834	-0.003790	-0.086744	0.000000	0.000000	3.000000	6.000000	0.000000
1252.207267	0.016388	0.561297	0.013228	80.577194	76.939789	133.452530	4.965652	0.000000	0.585064	0.000000	0.000000	0.000000	-0.117047	-0.011535	-0.084666	0.000000	0.000000	3.000000	6.000000	0.000000
1252.210601	0.016388	0.561297	0.013228	80.577194	76.939789	133.452530	4.965652	0.000000	0.585064	0.000000	0.000000	0.000000	-0.117047	-0.011535	-0.084666	0.000000	0.000000	3.000000	6.000000	0.000000
1252.213934	0.016388	0.561297	0.013228	80.577194	76.939789	133.452530	4.965652	0.000000	0.585064	0.000000	0.000000	0.000000	-0.117047	-0.011535	-0.084666	0.000000	0.000000	3.000000	6.000000	0.000000
1252.217267	0.016388	0.561297	0.013228	80.579735	76.847862	133.410416	4.968014	0.000000	0.564657	0.000000	0.000000	0.000000	-0.117047	-0.011535	-0.084666	0.000000	0.000000	3.000000	6.000000	0.000000
1252.220601	0.015997	0.561241	0.012928	80.579735	76.847862	133.410416	4.968014	0.000000	0.564657	0.000000	0.000000	0.000000	-0.117091	-0.016774	-0.090145	0.000000	0.000000	3.000000	6.000000	0.000000
1252.223934	0.015997	0.561241	0.012928	80.579735	76.847862	133.410416	4.968014	0.000000	0.564657	0.000000	0.000000	0.000000	-0.117091	-0.016774	-0.090145	0.000000	0.000000	3.000000	6.000000	0.000000
1252.227267	0.015997	0.561241	0.012928	80.582031	76.700905	133.317200	4.968014	0.000000	0.564657	0.000000	0.000000	0.000000	-0.117091	-0.016774	-0.090145	0.000000	0.000000	3.000000	6.000000	0.000000
1252.230601	0.015997	0.561241	0.012928	80.582031	76.700905	133.317200	4.968014	0.000000	0.564657	0.000000	0.000000	0.000000	-0.117091	-0.016774	-0.090145	0.000000	0.000000	3.000000	6.000000	0.000000
1252.233934	0.015587	0.561168	0.012675	80.582031	76.700905	133.317200	4.968014	0.000000	0.564657	0.000000	0.000000	0.000000	-0.123164	-0.021736	-0.075906	0.000000	0.000000	3.000000	6.000000	0.000000
1252.237267	0.015176	0.561079	0.012404	80.585121	76.572105	133.242386	4.969233	0.000000	0.553823	0.000000	0.000000	0.000000	-0.123205	-0.026945	-0.081399	0.000000	0.000000	3.000000	6.000000	0.000000
1252.240601	0.015176	0.561079	0.012404	80.585121	76.572105	133.242386	4.969233	0.000000	0.553823	0.000000	0.000000	0.000000	-0.123205	-0.026945	-0.081399	0.000000	0.000000	3.000000	6.000000	0.000000
1252.243934	0.015176	0.561079	0.012404	80.585121	76.572105	133.242386	4.969233	0.000000	0.553823	0.000000	0.000000	0.000000	-0.123205	-0.026945	-0.081399	0.000000	0.000000	3.000000	6.000000	0.000000
1252.247267	0.015176	0.561079	0.012404	80.587753	76.415077	133.139725	4.971255	0.000000	0.535367	0.000000	0.000000	0.000000	-0.123205	-0.026945	-0.081399	0.000000	0.000000	3.000000	6.000000	0.000000
1252.250601	0.014767	0.560981	0.012155	80.587753	76.415077	133.139725	4.971255	0.000000	0.535367	0.000000	0.000000	0.000000	-0.122841	-0.029423	-0.074460	0.000000	0.000000	3.000000	6.000000	0.000000
1252.253934	0.014767	0.560981	0.012155	80.587753	76.415077	133.139725	4.971255	0.000000	0.535367	0.000000	0.000000	0.000000	-0.122841	-0.029423	-0.074460	0.000000	0.000000	3.000000	6.000000	0.000000
1252.257267	0.014767	0.560981	0.012155	80.590775	76.286194	133.064819	4.971255	0.000000	0.535367	0.000000	0.000000	0.000000	-0.122841	-0.029423	-0.074460	0.000000	0.000000	3.000000	6.000000	0.000000
1252.260601	0.014767	0.560981	0.012155	80.590775	76.286194	133.064819	4.971255	0.000000	0.535367	0.000000	0.000000	0.000000	-0.122841	-0.029423	-0.074460	0.000000	0.000000	3.000000	6.000000	0.000000
1252.263934	0.014381	0.560874	0.011930	80.590775	76.286194	133.064819	4.971255	0.000000	0.535367	0.000000	0.000000	0.000000	-0.115814	-0.031905	-0.067722	0.000000	0.000000	3.000000	6.000000	0.000000
1252.267267	0.013971	0.560759	0.011663	80.595146	76.203651	133.036118	4.972189	0.000000	0.526625	0.000000	0.000000	0.000000	-0.122751	-0.034630	-0.080085	0.000000	0.000000	3.000000	6.000000	0.000000
1252.270601	0.013971	0.560759	0.011663	80.595146	76.203651	133.036118	4.972189	0.000000	0.526625	0.000000	0.000000	0.000000	-0.122751	-0.034630	-0.080085	0.000000	0.000000	3.000000	6.000000	0.000000
1252.273934	0.013971	0.560759	0.011663	80.595146	76.203651	133.036118	4.972189	0.000000	0.526625	0.000000	0.000000	0.000000	-0.122751	-0.034630	-0.080085	0.000000	0.000000	3.000000	6.000000	0.000000
1252.277267	0.013971	0.560759	0.011663	80.600372	76.180260	133.063095	4.974025	0.000000	0.508993	0.000000	0.000000	0.000000	-0.122751	-0.034630	-0.080085	0.000000	0.000000	3.000000	6.000000	0.000000
1252.280601	0.013563	0.560643	0.011395	80.600372	76.180260	133.063095	4.974025	0.000000	0.508993	0.000000	0.000000	0.000000	-0.122612	-0.034601	-0.080219	0.000000	0.000000	3.000000	6.000000	0.000000
1252.283934	0.013563	0.560643	0.011395	80.600372	76.180260	133.063095	4.974025	0.000000	0.508993	0.000000	0.000000	0.000000	-0.122612	-0.034601	-0.080219	0.000000	0.000000	3.000000	6.000000	0.000000
1252.287267	0.013563	0.560643	0.011395	80.605850	76.171043	133.104034	4.974025	0.000000	0.508993	0.000000	0.000000	0.000000	-0.122612	-0.034601	-0.080219	0.000000	0.000000	3.000000	6.000000	0.000000
1252.290601	0.013563	0.560643	0.011395	80.605850	76.171043	133.104034	4.974025	0.000000	0.508993	0.000000	0.000000	0.000000	-0.122612	-0.034601	-0.080219	0.000000	0.000000	3.000000	6.000000	0.000000
1252.293934	0.013199	0.560554	0.011121	80.605850	76.171043	133.104034	4.974025	0.000000	0.508993	0.000000	0.000000	0.000000	-0.109181	-0.026917	-0.082420	0.000000	0.000000	3.000000	6.000000	0.000000
1252.297267	0.012835	0.560464	0.010845	80.610252	76.132141	133.112534	4.975017	0.000000	0.499212	0.000000	0.000000	0.000000	-0.109054	-0.026922	-0.082528	0.000000	0.000000	3.000000	6.000000	0.000000
1252.300601	0.012835	0.560464	0.010845	80.610252	76.132141	133.112534	4.975017	0.000000	0.499212	0.000000	0.000000	0.000000	-0.109054	-0.026922	-0.082528	0.000000	0.000000	3.000000	6.000000	0.000000
1252.303934	0.012835	0.560464	0.010845	80.610252	76.132141	133.112534	4.975017	0.000000	0.499212	0.000000	0.000000	0.000000	-0.109054	-0.026922	-0.082528	0.000000	0.000000	3.000000	6.000000	0.000000
1252.307267	0.012835	0.560464	0.010845	80.613434	76.052269	133.074738	4.977062	0.000000	0.478385	0.000000	0.000000	0.000000	-0.109054	-0.026922	-0.082528	0.000000	0.000000	3.000000	6.000000	0.000000
1252.310601	0.012517	0.560374	0.010569	80.613434	76.052269	133.074738	4.977062	0.000000	0.478385	0.000000	0.000000	0.000000	-0.095604	-0.026909	-0.082991	0.000000	0.000000	3.000000	6.000000	0.000000
1252.313934	0.012517	0.560374	0.010569	80.613434	76.052269	133.074738	4.977062	0.000000	0.478385	0.000000	0.000000	0.000000	-0.095604	-0.026909	-0.082991	0.000000	0.000000	3.000000	6.000000	0.000000
1252.317267	0.012517	0.560374	0.010569	80.615631	75.918472	132.981064	4.977062	0.000000	0.478385	0.000000	0.000000	0.000000	-0.095604	-0.026909	-0.082991	0.000000	0.000000	3.000000	6.000000	0.000000
1252.320601	0.012517	0.560374	0.010569	80.615631	75.918472	132.981064	4.977062	0.000000	0.478385	0.000000	0.000000	0.000000	-0.095604	-0.026909	-0.082991	0.000000	0.000000	3.000000	6.000000	0.000000
1252.323934	0.012221	0.560319	0.010327	80.615631	75.918472	132.981064	4.977062	0.000000	0.478385	0.000000	0.000000	0.000000	-0.088554	-0.016495	-0.072479	0.000000	0.000000	3.000000	6.000000	0.000000
1252.327267	0.011903	0.560255	0.010044	80.616486	75.738121	132.840973	4.978087	0.000000	0.467599	0.000000	0.000000	0.000000	-0.095435	-0.019253	-0.084846	0.000000	0.000000	3.000000	6.000000	0.000000
1252.330601	0.011903	0.560255	0.010044	80.616486	75.738121	132.840973	4.978087	0.000000	0.467599	0.000000	0.000000	0.000000	-0.095435	-0.019253	-0.084846	0.000000	0.000000	3.000000	6.000000	0.000000
1252.333934	0.011903	0.560255	0.010044	80.616486	75.738121	132.840973	4.978087	0.000000	0.467599	0.000000	0.000000	0.000000	-0.095435	-0.019253	-0.084846	0.000000	0.000000	3.000000	6.000000	0.000000
1252.337267	0.011903	0.560255	0.010044	80.617424	75.530846	132.677460	4.979979	0.000000	0.447003	0.000000	0.000000	0.000000	-0.095435	-0.019253	-0.084846	0.000000	0.000000	3.000000	6.000000	0.000000
1252.340601	0.011608	0.560217	0.009755	80.617424	75.530846	132.677460	4.979979	0.000000	0.447003	0.000000	0.000000	0.000000	-0.088713	-0.011585	-0.086785	0.000000	0.000000	3.000000	6.000000	0.000000
1252.343934	0.011608	0.560217	0.009755	80.617424	75.530846	132.677460	4.979979	0.000000	0.447003	0.000000	0.000000	0.000000	-0.088713	-0.011585	-0.086785	0.000000	0.000000	3.000000	6.000000	0.000000
1252.347267	0.011608	0.560217	0.009755	80.620010	75.487679	132.672226	4.979979	0.000000	0.447003	0.000000	0.000000	0.000000	-0.088713	-0.011585	-0.086785	0.000000	0.000000	3.000000	6.000000	0.000000
1252.350601	0.011608	0.560217	0.009755	80.620010	75.487679	132.672226	4.979979	0.000000	0.447003	0.000000	0.000000	0.000000	-0.088713	-0.011585	-0.086785	0.000000	0.000000	3.000000	6.000000	0.000000
1252.353934	0.011313	0.560170	0.009489	80.620010	75.487679	132.672226	4.979979	0.000000	0.447003	0.000000	0.000000	0.000000	-0.088434	-0.014060	-0.079780	0.000000	0.000000	3.000000	6.000000	0.000000
1252.357267	0.011018	0.560131	0.009199	80.624954	75.547623	132.769180	4.981009	0.000000	0.435369	0.000000	0.000000	0.000000	-0.088502	-0.011615	-0.086933	0.000000	0.000000	3.000000	6.000000	0.000000
1252.360601	0.011018	0.560131	0.009199	80.624954	75.547623	132.769180	4.981009	0.000000	0.435369	0.000000	0.000000	0.000000	-0.088502	-0.011615	-0.086933	0.000000	0.000000	3.000000	6.000000	0.000000
1252.363934	0.011018	0.560131	0.009199	80.624954	75.547623	132.769180	4.981009	0.000000	0.435369	0.000000	0.000000	0.000000	-0.088502	-0.011615	-0.086933	0.000000	0.000000	3.000000	6.000000	0.000000
1252.367267	0.011018	0.560131	0.009199	80.629166	75.606232	132.861679	4.982921	0.000000	0.412908	0.000000	0.000000	0.000000	-0.088502	-0.011615	-0.086933	0.000000	0.000000	3.000000	6.000000	0.000000
1252.370601	0.010724	0.560110	0.008927	80.629166	75.606232	132.861679	4.982921	0.000000	0.412908	0.000000	0.000000	0.000000	-0.088269	-0.006419	-0.081612	0.000000	0.000000	3.000000	6.000000	0.000000
1252.373934	0.010724	0.560110	0.008927	80.629166	75.606232	132.861679	4.982921	0.000000	0.412908	0.000000	0.000000	0.000000	-0.088269	-0.006419	-0.081612	0.000000	0.000000	3.000000	6.000000	0.000000
1252.377267	0.010724	0.560110	0.008927	80.633148	75.648010	132.940231	4.982921	0.000000	0.412908	0.000000	0.000000	0.000000	-0.088269	-0.006419	-0.081612	0.000000	0.000000	3.000000	6.000000	0.000000
1252.380601	0.010724	0.560110	0.008927	80.633148	75.648010	132.940231	4.982921	0.000000	0.412908	0.000000	0.000000	0.000000	-0.088269	-0.006419	-0.081612	0.000000	0.000000	3.000000	6.000000	0.000000
1252.383934	0.010453	0.560097	0.008696	80.633148	75.648010	132.940231	4.982921	0.000000	0.412908	0.000000	0.000000	0.000000	-0.081254	-0.003698	-0.069352	0.000000	0.000000	3.000000	6.000000	0.000000
1252.387267	0.010161	0.560077	0.008489	80.636276	75.671600	133.000351	4.983827	0.000000	0.401835	0.000000	0.000000	0.000000	-0.087650	-0.006149	-0.062182	0.000000	0.000000	3.000000	6.000000	0.000000
1252.390601	0.010161	0.560077	0.008489	80.636276	75.671600	133.000351	4.983827	0.000000	0.401835	0.000000	0.000000	0.000000	-0.087650	-0.006149	-0.062182	0.000000	0.000000	3.000000	6.000000	0.000000
1252.393934	0.010161	0.560077	0.008489	80.636276	75.671600	133.000351	4.983827	0.000000	0.401835	0.000000	0.000000	0.000000	-0.087650	-0.006149	-0.062182	0.000000	0.000000	3.000000	6.000000	0.000000
1252.397267	0.010161	0.560077	0.008489	80.638840	75.693871	133.056000	4.985220	0.000000	0.384161	0.000000	0.000000	0.000000	-0.087650	-0.006149	-0.062182	0.000000	0.000000	3.000000	6.000000	0.000000
1252.400601	0.009891	0.560056	0.008281	80.638840	75.693871	133.056000	4.985220	0.000000	0.384161	0.000000	0.000000	0.000000	-0.080944	-0.006150	-0.062387	0.000000	0.000000	3.000000	6.000000	0.000000
1252.403934	0.009891	0.560056	0.008281	80.638840	75.693871	133.056000	4.985220	0.000000	0.384161	0.000000	0.000000	0.000000	-0.080944	-0.006150	-0.062387	0.000000	0.000000	3.000000	6.000000	0.000000
1252.407267	0.009891	0.560056	0.008281	80.642159	75.734428	133.130173	4.985220	0.000000	0.384161	0.000000	0.000000	0.000000	-0.080944	-0.006150	-0.062387	0.000000	0.000000	3.000000	6.000000	0.000000
1252.410601	0.009891	0.560056	0.008281	80.642159	75.734428	133.130173	4.985220	0.000000	0.384161	0.000000	0.000000	0.000000	-0.080944	-0.006150	-0.062387	0.000000	0.000000	3.000000	6.000000	0.000000
1252.413934	0.009622	0.560045	0.008114	80.642159	75.734428	133.130173	4.985220	0.000000	0.384161	0.000000	0.000000	0.000000	-0.080614	-0.003405	-0.049957	0.000000	0.000000	3.000000	6.000000	0.000000
1252.417267	0.009622	0.560045	0.008114	80.645477	75.775017	133.204407	4.985864	0.000000	0.375718	0.000000	0.000000	0.000000	-0.080614	-0.003405	-0.049957	0.000000	0.000000	3.000000	6.000000	0.000000
1252.420601	0.009622	0.560045	0.008114	80.645477	75.775017	133.204407	4.985864	0.000000	0.375718	0.000000	0.000000	0.000000	-0.080614	-0.003405	-0.049957	0.000000	0.000000	3.000000	6.000000	0.000000
1252.423934	0.009622	0.560045	0.008114	80.645477	75.775017	133.204407	4.985864	0.000000	0.375718	0.000000	0.000000	0.000000	-0.080614	-0.003405	-0.049957	0.000000	0.000000	3.000000	6.000000	0.000000
1252.427267	0.009084	0.559996	0.007721	80.648796	75.815712	133.278717	4.986357	0.000000	0.369102	0.000000	0.000000	0.000000	-0.161404	-0.014802	-0.117963	0.000000	0.000000	3.000000	6.000000	0.000000
1252.430601	0.009084	0.559996	0.007721	80.648796	75.815712	133.278717	4.986357	0.000000	0.369102	0.000000	0.000000	0.000000	-0.161404	-0.014802	-0.117963	0.000000	0.000000	3.000000	6.000000	0.000000
1252.433934	0.009084	0.559996	0.007721	80.648796	75.815712	133.278717	4.986357	0.000000	0.369102	0.000000	0.000000	0.000000	-0.161404	-0.014802	-0.117963	0.000000	0.000000	3.000000	6.000000	0.000000
1252.437267	0.009084	0.559996	0.007721	80.652916	75.874779	133.371674	4.987522	0.000000	0.353031	0.000000	0.000000	0.000000	-0.161404	-0.014802	-0.117963	0.000000	0.000000	3.000000	6.000000	0.000000
1252.440601	0.008815	0.559950	0.007518	80.652916	75.874779	133.371674	4.987522	0.000000	0.353031	0.000000	0.000000	0.000000	-0.080636	-0.013802	-0.060924	0.000000	0.000000	3.000000	6.000000	0.000000
1252.443934	0.008815	0.559950	0.007518	80.652916	75.874779	133.371674	4.987522	0.000000	0.353031	0.000000	0.000000	0.000000	-0.080636	-0.013802	-0.060924	0.000000	0.000000	3.000000	6.000000	0.000000
1252.447267	0.008815	0.559950	0.007518	80.656219	75.915588	133.446091	4.987522	0.000000	0.353031	0.000000	0.000000	0.000000	-0.080636	-0.013802	-0.060924	0.000000	0.000000	3.000000	6.000000	0.000000
1252.450601	0.008815	0.559950	0.007518	80.656219	75.915588	133.446091	4.987522	0.000000	0.353031	0.000000	0.000000	0.000000	-0.080636	-0.013802	-0.060924	0.000000	0.000000	3.000000	6.000000	0.000000
1252.453934	0.008546	0.559912	0.007291	80.656219	75.915588	133.446091	4.987522	0.000000	0.353031	0.000000	0.000000	0.000000	-0.080696	-0.011387	-0.068069	0.000000	0.000000	3.000000	6.000000	0.000000
1252.457267	0.008300	0.559874	0.007064	80.661102	75.995918	133.557816	4.988109	0.000000	0.344635	0.000000	0.000000	0.000000	-0.074006	-0.011386	-0.068246	0.000000	0.000000	3.000000	6.000000	0.000000
1252.460601	0.008300	0.559874	0.007064	80.661102	75.995918	133.557816	4.988109	0.000000	0.344635	0.000000	0.000000	0.000000	-0.074006	-0.011386	-0.068246	0.000000	0.000000	3.000000	6.000000	0.000000
1252.463934	0.008300	0.559874	0.007064	80.661102	75.995918	133.557816	4.988109	0.000000	0.344635	0.000000	0.000000	0.000000	-0.074006	-0.011386	-0.068246	0.000000	0.000000	3.000000	6.000000	0.000000
1252.467267	0.008300	0.559874	0.007064	80.665123	76.057915	133.650970	4.989398	0.000000	0.325432	0.000000	0.000000	0.000000	-0.074006	-0.011386	-0.068246	0.000000	0.000000	3.000000	6.000000	0.000000
1252.470601	0.008053	0.559836	0.006836	80.665123	76.057915	133.650970	4.989398	0.000000	0.325432	0.000000	0.000000	0.000000	-0.073934	-0.011403	-0.068297	0.000000	0.000000	3.000000	6.000000	0.000000
1252.473934	0.008053	0.559836	0.006836	80.665123	76.057915	133.650970	4.989398	0.000000	0.325432	0.000000	0.000000	0.000000	-0.073934	-0.011403	-0.068297	0.000000	0.000000	3.000000	6.000000	0.000000
1252.477267	0.008053	0.559836	0.006836	80.668953	76.105820	133.730209	4.989398	0.000000	0.325432	0.000000	0.000000	0.000000	-0.073934	-0.011403	-0.068297	0.000000	0.000000	3.000000	6.000000	0.000000
1252.480601	0.008053	0.559836	0.006836	80.668953	76.105820	133.730209	4.989398	0.000000	0.325432	0.000000	0.000000	0.000000	-0.073934	-0.011403	-0.068297	0.000000	0.000000	3.000000	6.000000	0.000000
1252.483934	0.007807	0.559780	0.006590	80.668953	76.105820	133.730209	4.989398	0.000000	0.325432	0.000000	0.000000	0.000000	-0.073954	-0.016566	-0.073758	0.000000	0.000000	3.000000	6.000000	0.000000
1252.487267	0.007538	0.559750	0.006339	80.673553	76.169479	133.828186	4.990024	0.000000	0.315702	0.000000	0.000000	0.000000	-0.080505	-0.009016	-0.075385	0.000000	0.000000	3.000000	6.000000	0.000000
1252.490601	0.007538	0.559750	0.006339	80.673553	76.169479	133.828186	4.990024	0.000000	0.315702	0.000000	0.000000	0.000000	-0.080505	-0.009016	-0.075385	0.000000	0.000000	3.000000	6.000000	0.000000
1252.493934	0.007538	0.559750	0.006339	80.673553	76.169479	133.828186	4.990024	0.000000	0.315702	0.000000	0.000000	0.000000	-0.080505	-0.009016	-0.075385	0.000000	0.000000	3.000000	6.000000	0.000000
1252.497267	0.007538	0.559750	0.006339	80.677933	76.218956	133.912170	4.991336	0.000000	0.294222	0.000000	0.000000	0.000000	-0.080505	-0.009016	-0.075385	0.000000	0.000000	3.000000	6.000000	0.000000
1252.500601	0.007270	0.559678	0.006075	80.677933	76.218956	133.912170	4.991336	0.000000	0.294222	0.000000	0.000000	0.000000	-0.080477	-0.021775	-0.079179	0.000000	0.000000	3.000000	6.000000	0.000000
1252.503934	0.007270	0.559678	0.006075	80.677933	76.218956	133.912170	4.991336	0.000000	0.294222	0.000000	0.000000	0.000000	-0.080477	-0.021775	-0.079179	0.000000	0.000000	3.000000	6.000000	0.000000
1252.507267	0.007270	0.559678	0.006075	80.682503	76.280106	134.010330	4.991336	0.000000	0.294222	0.000000	0.000000	0.000000	-0.080477	-0.021775	-0.079179	0.000000	0.000000	3.000000	6.000000	0.000000
1252.510601	0.007270	0.559678	0.006075	80.682503	76.280106	134.010330	4.991336	0.000000	0.294222	0.000000	0.000000	0.000000	-0.080477	-0.021775	-0.079179	0.000000	0.000000	3.000000	6.000000	0.000000
1252.513934	0.006958	0.559622	0.005830	80.682503	76.280106	134.010330	4.991336	0.000000	0.294222	0.000000	0.000000	0.000000	-0.093492	-0.016603	-0.073630	0.000000	0.000000	3.000000	6.000000	0.000000
1252.517267	0.006669	0.559575	0.005560	80.687027	76.341270	134.108536	4.992001	0.000000	0.282715	0.000000	0.000000	0.000000	-0.086906	-0.014182	-0.080897	0.000000	0.000000	3.000000	6.000000	0.000000
1252.520601	0.006669	0.559575	0.005560	80.687027	76.341270	134.108536	4.992001	0.000000	0.282715	0.000000	0.000000	0.000000	-0.086906	-0.014182	-0.080897	0.000000	0.000000	3.000000	6.000000	0.000000
1252.523934	0.006669	0.559575	0.005560	80.687027	76.341270	134.108536	4.992001	0.000000	0.282715	0.000000	0.000000	0.000000	-0.086906	-0.014182	-0.080897	0.000000	0.000000	3.000000	6.000000	0.000000
1252.527267	0.006669	0.559575	0.005560	80.692322	76.421089	134.225601	4.993222	0.000000	0.260266	0.000000	0.000000	0.000000	-0.086906	-0.014182	-0.080897	0.000000	0.000000	3.000000	6.000000	0.000000
1252.530601	0.006401	0.559536	0.005266	80.692322	76.421089	134.225601	4.993222	0.000000	0.260266	0.000000	0.000000	0.000000	-0.080317	-0.011794	-0.088155	0.000000	0.000000	3.000000	6.000000	0.000000
1252.533934	0.006401	0.559536	0.005266	80.692322	76.421089	134.225601	4.993222	0.000000	0.260266	0.000000	0.000000	0.000000	-0.080317	-0.011794	-0.088155	0.000000	0.000000	3.000000	6.000000	0.000000
1252.537267	0.006401	0.559536	0.005266	80.695976	76.466675	134.305267	4.993222	0.000000	0.260266	0.000000	0.000000	0.000000	-0.080317	-0.011794	-0.088155	0.000000	0.000000	3.000000	6.000000	0.000000
1252.540601	0.006401	0.559536	0.005266	80.695976	76.466675	134.305267	4.993222	0.000000	0.260266	0.000000	0.000000	0.000000	-0.080317	-0.011794	-0.088155	0.000000	0.000000	3.000000	6.000000	0.000000
1252.543934	0.006134	0.559496	0.004972	80.695976	76.466675	134.305267	4.993222	0.000000	0.260266	0.000000	0.000000	0.000000	-0.080216	-0.011803	-0.088220	0.000000	0.000000	3.000000	6.000000	0.000000
1252.547267	0.005911	0.559474	0.004695	80.699699	76.517815	134.385025	4.993887	0.000000	0.247164	0.000000	0.000000	0.000000	-0.066891	-0.006666	-0.083031	0.000000	0.000000	3.000000	6.000000	0.000000
1252.550601	0.005911	0.559474	0.004695	80.699699	76.517815	134.385025	4.993887	0.000000	0.247164	0.000000	0.000000	0.000000	-0.066891	-0.006666	-0.083031	0.000000	0.000000	3.000000	6.000000	0.000000
1252.553934	0.005911	0.559474	0.004695	80.699699	76.517815	134.385025	4.993887	0.000000	0.247164	0.000000	0.000000	0.000000	-0.066891	-0.006666	-0.083031	0.000000	0.000000	3.000000	6.000000	0.000000
1252.557267	0.005911	0.559474	0.004695	80.703178	76.554718	134.450729	4.995094	0.000000	0.221446	0.000000	0.000000	0.000000	-0.066891	-0.006666	-0.083031	0.000000	0.000000	3.000000	6.000000	0.000000
1252.560601	0.005710	0.559477	0.004413	80.703178	76.554718	134.450729	4.995094	0.000000	0.221446	0.000000	0.000000	0.000000	-0.060259	0.000901	-0.084835	0.000000	0.000000	3.000000	6.000000	0.000000
1252.563934	0.005710	0.559477	0.004413	80.703178	76.554718	134.450729	4.995094	0.000000	0.221446	0.000000	0.000000	0.000000	-0.060259	0.000901	-0.084835	0.000000	0.000000	3.000000	6.000000	0.000000
1252.567267	0.005710	0.559477	0.004413	80.706482	76.580101	134.502380	4.995094	0.000000	0.221446	0.000000	0.000000	0.000000	-0.060259	0.000901	-0.084835	0.000000	0.000000	3.000000	6.000000	0.000000
1252.570601	0.005710	0.559477	0.004413	80.706482	76.580101	134.502380	4.995094	0.000000	0.221446	0.000000	0.000000	0.000000	-0.060259	0.000901	-0.084835	0.000000	0.000000	3.000000	6.000000	0.000000
1252.573934	0.005487	0.559471	0.004088	80.706482	76.580101	134.502380	4.995094	0.000000	0.221446	0.000000	0.000000	0.000000	-0.066905	-0.001898	-0.097324	0.000000	0.000000	3.000000	6.000000	0.000000
1252.577267	0.005220	0.559464	0.003764	80.708679	76.552803	134.506943	4.995650	0.000000	0.208528	0.000000	0.000000	0.000000	-0.079941	-0.001943	-0.097227	0.000000	0.000000	3.000000	6.000000	0.000000
1252.580601	0.005220	0.559464	0.003764	80.708679	76.552803	134.506943	4.995650	0.000000	0.208528	0.000000	0.000000	0.000000	-0.079941	-0.001943	-0.097227	0.000000	0.000000	3.000000	6.000000	0.000000
1252.583934	0.005220	0.559464	0.003764	80.708679	76.552803	134.506943	4.995650	0.000000	0.208528	0.000000	0.000000	0.000000	-0.079941	-0.001943	-0.097227	0.000000	0.000000	3.000000	6.000000	0.000000
1252.587267	0.005220	0.559464	0.003764	80.710754	76.505852	134.497452	4.996804	0.000000	0.178749	0.000000	0.000000	0.000000	-0.079941	-0.001943	-0.097227	0.000000	0.000000	3.000000	6.000000	0.000000
1252.590601	0.004954	0.559483	0.003434	80.710754	76.505852	134.497452	4.996804	0.000000	0.178749	0.000000	0.000000	0.000000	-0.079848	0.005572	-0.098969	0.000000	0.000000	3.000000	6.000000	0.000000
1252.593934	0.004954	0.559483	0.003434	80.710754	76.505852	134.497452	4.996804	0.000000	0.178749	0.000000	0.000000	0.000000	-0.079848	0.005572	-0.098969	0.000000	0.000000	3.000000	6.000000	0.000000
1252.597267	0.004954	0.559483	0.003434	80.713226	76.446129	134.478531	4.996804	0.000000	0.178749	0.000000	0.000000	0.000000	-0.079848	0.005572	-0.098969	0.000000	0.000000	3.000000	6.000000	0.000000
1252.600601	0.004954	0.559483	0.003434	80.713226	76.446129	134.478531	4.996804	0.000000	0.178749	0.000000	0.000000	0.000000	-0.079848	0.005572	-0.098969	0.000000	0.000000	3.000000	6.000000	0.000000
1252.603934	0.004645	0.559501	0.003104	80.713226	76.446129	134.478531	4.996804	0.000000	0.178749	0.000000	0.000000	0.000000	-0.092845	0.005542	-0.098902	0.000000	0.000000	3.000000	6.000000	0.000000
1252.607267	0.004335	0.559528	0.002751	80.714180	76.310524	134.384232	4.997325	0.000000	0.163513	0.000000	0.000000	0.000000	-0.092780	0.007854	-0.106092	0.000000	0.000000	3.000000	6.000000	0.000000
1252.610601	0.004335	0.559528	0.002751	80.714180	76.310524	134.384232	4.997325	0.000000	0.163513	0.000000	0.000000	0.000000	-0.092780	0.007854	-0.106092	0.000000	0.000000	3.000000	6.000000	0.000000
1252.613934	0.004335	0.559528	0.002751	80.714180	76.310524	134.384232	4.997325	0.000000	0.163513	0.000000	0.000000	0.000000	-0.092780	0.007854	-0.106092	0.000000	0.000000	3.000000	6.000000	0.000000
1252.617267	0.004335	0.559528	0.002751	80.714050	76.124969	134.250824	4.998263	0.000000	0.131779	0.000000	0.000000	0.000000	-0.092780	0.007854	-0.106092	0.000000	0.000000	3.000000	6.000000	0.000000
1252.620601	0.003983	0.559579	0.002392	80.714050	76.124969	134.250824	4.998263	0.000000	0.131779	0.000000	0.000000	0.000000	-0.105744	0.015366	-0.107741	0.000000	0.000000	3.000000	6.000000	0.000000
1252.623934	0.003983	0.559579	0.002392	80.714050	76.124969	134.250824	4.998263	0.000000	0.131779	0.000000	0.000000	0.000000	-0.105744	0.015366	-0.107741	0.000000	0.000000	3.000000	6.000000	0.000000
1252.627267	0.003674	0.559638	0.002008	80.714035	75.953758	134.123596	4.998263	0.000000	0.131779	0.000000	0.000000	0.000000	-0.092557	0.017657	-0.115060	0.000000	0.000000	3.000000	6.000000	0.000000
1252.630601	0.003674	0.559638	0.002008	80.714035	75.953758	134.123596	4.998263	0.000000	0.131779	0.000000	0.000000	0.000000	-0.092557	0.017657	-0.115060	0.000000	0.000000	3.000000	6.000000	0.000000
1252.633934	0.003674	0.559638	0.002008	80.714035	75.953758	134.123596	4.998263	0.000000	0.131779	0.000000	0.000000	0.000000	-0.092557	0.017657	-0.115060	0.000000	0.000000	3.000000	6.000000	0.000000
1252.637267	0.003674	0.559638	0.002008	80.713921	75.785233	133.996338	4.999062	0.000000	0.096830	0.000000	0.000000	0.000000	-0.092557	0.017657	-0.115060	0.000000	0.000000	3.000000	6.000000	0.000000
1252.640601	0.003344	0.559704	0.001601	80.713921	75.785233	133.996338	4.999062	0.000000	0.096830	0.000000	0.000000	0.000000	-0.098989	0.019930	-0.122215	0.000000	0.000000	3.000000	6.000000	0.000000
1252.643934	0.003344	0.559704	0.001601	80.713921	75.785233	133.996338	4.999062	0.000000	0.096830	0.000000	0.000000	0.000000	-0.098989	0.019930	-0.122215	0.000000	0.000000	3.000000	6.000000	0.000000
1252.647267	0.003037	0.559770	0.001193	80.713799	75.655457	133.906815	4.999062	0.000000	0.096830	0.000000	0.000000	0.000000	-0.092287	0.019860	-0.122360	0.000000	0.000000	3.000000	6.000000	0.000000
1252.650601	0.003037	0.559770	0.001193	80.713799	75.655457	133.906815	4.999062	0.000000	0.096830	0.000000	0.000000	0.000000	-0.092287	0.019860	-0.122360	0.000000	0.000000	3.000000	6.000000	0.000000
1252.653934	0.003037	0.559770	0.001193	80.713799	75.655457	133.906815	4.999062	0.000000	0.096830	0.000000	0.000000	0.000000	-0.092287	0.019860	-0.122360	0.000000	0.000000	3.000000	6.000000	0.000000
1252.657267	0.003037	0.559770	0.001193	80.714455	75.541481	133.836060	4.999665	0.000000	0.057882	0.000000	0.000000	0.000000	-0.092287	0.019860	-0.122360	0.000000	0.000000	3.000000	6.000000	0.000000
1252.660601	0.002708	0.559836	0.000785	80.714455	75.541481	133.836060	4.999665	0.000000	0.057882	0.000000	0.000000	0.000000	-0.098646	0.019750	-0.122415	0.000000	0.000000	3.000000	6.000000	0.000000
1252.663934	0.002708	0.559836	0.000785	80.714455	75.541481	133.836060	4.999665	0.000000	0.057882	0.000000	0.000000	0.000000	-0.098646	0.019750	-0.122415	0.000000	0.000000	3.000000	6.000000	0.000000
1252.667267	0.002358	0.559919	0.000395	80.716614	75.423912	133.762695	4.999665	0.000000	0.057882	0.000000	0.000000	0.000000	-0.104960	0.024839	-0.117049	0.000000	0.000000	3.000000	6.000000	0.000000
1252.670601	0.002358	0.559919	0.000395	80.716614	75.423912	133.762695	4.999665	0.000000	0.057882	0.000000	0.000000	0.000000	-0.104960	0.024839	-0.117049	0.000000	0.000000	3.000000	6.000000	0.000000
1252.673934	0.002358	0.559919	0.000395	80.716614	75.423912	133.762695	4.999665	0.000000	0.057882	0.000000	0.000000	0.000000	-0.104960	0.024839	-0.117049	0.000000	0.000000	3.000000	6.000000	0.000000
1252.677267	0.002358	0.559919	0.000395	80.717636	75.333107	133.720184	4.999963	0.000000	0.019279	0.000000	0.000000	0.000000	-0.104960	0.024839	-0.117049	0.000000	0.000000	3.000000	6.000000	0.000000
1252.680601	0.001987	0.559992	-0.000038	80.717636	75.333107	133.720184	4.999963	0.000000	0.019279	0.000000	0.000000	0.000000	-0.111347	0.021938	-0.129686	0.000000	0.000000	3.000000	6.000000	0.000000
1252.683934	0.001987	0.559992	-0.000038	80.717636	75.333107	133.720184	4.999963	0.000000	0.019279	0.000000	0.000000	0.000000	-0.111347	0.021938	-0.129686	0.000000	0.000000	3.000000	6.000000	0.000000
1252.687267	0.001573	0.560065	-0.000470	80.718033	75.232590	133.672958	4.999963	0.000000	0.019279	0.000000	0.000000	0.000000	-0.124146	0.021823	-0.129766	0.000000	0.000000	3.000000	6.000000	0.000000
1252.690601	0.001573	0.560065	-0.000470	80.718033	75.232590	133.672958	4.999963	0.000000	0.019279	0.000000	0.000000	0.000000	-0.124146	0.021823	-0.129766	0.000000	0.000000	3.000000	6.000000	0.000000
1252.693934	0.001573	0.560065	-0.000470	80.718033	75.232590	133.672958	4.999963	0.000000	0.019279	0.000000	0.000000	0.000000	-0.124146	0.021823	-0.129766	0.000000	0.000000	3.000000	6.000000	0.000000
1252.697267	0.001573	0.560065	-0.000470	80.719429	75.164825	133.658554	4.999947	0.000000	-0.023144	0.000000	0.000000	0.000000	-0.124146	0.021823	-0.129766	0.000000	0.000000	3.000000	6.000000	0.000000
1252.700601	0.001160	0.560154	-0.000885	80.719429	75.164825	133.658554	4.999947	0.000000	-0.023144	0.000000	0.000000	0.000000	-0.123898	0.026906	-0.124476	0.000000	0.000000	3.000000	6.000000	0.000000
1252.703934	0.001160	0.560154	-0.000885	80.719429	75.164825	133.658554	4.999947	0.000000	-0.023144	0.000000	0.000000	0.000000	-0.123898	0.026906	-0.124476	0.000000	0.000000	3.000000	6.000000	0.000000
1252.707267	0.000748	0.560269	-0.001306	80.719833	75.103050	133.649078	4.999947	0.000000	-0.023144	0.000000	0.000000	0.000000	-0.123676	0.034254	-0.126310	0.000000	0.000000	3.000000	6.000000	0.000000
1252.710601	0.000748	0.560269	-0.001306	80.719833	75.103050	133.649078	4.999947	0.000000	-0.023144	0.000000	0.000000	0.000000	-0.123676	0.034254	-0.126310	0.000000	0.000000	3.000000	6.000000	0.000000
1252.713934	0.000748	0.560269	-0.001306	80.719833	75.103050	133.649078	4.999947	0.000000	-0.023144	0.000000	0.000000	0.000000	-0.123676	0.034254	-0.126310	0.000000	0.000000	3.000000	6.000000	0.000000
1252.717267	0.000748	0.560269	-0.001306	80.721466	75.091171	133.686646	4.999580	0.000000	-0.064816	0.000000	0.000000	0.000000	-0.123676	0.034254	-0.126310	0.000000	0.000000	3.000000	6.000000	0.000000
1252.720601	0.000358	0.560373	-0.001770	80.721466	75.091171	133.686646	4.999580	0.000000	-0.064816	0.000000	0.000000	0.000000	-0.116971	0.031304	-0.139030	0.000000	0.000000	3.000000	6.000000	0.000000
1252.723934	0.000358	0.560373	-0.001770	80.721466	75.091171	133.686646	4.999580	0.000000	-0.064816	0.000000	0.000000	0.000000	-0.116971	0.031304	-0.139030	0.000000	0.000000	3.000000	6.000000	0.000000
1252.727267	-0.000010	0.560502	-0.002239	80.723816	75.062584	133.702820	4.999580	0.000000	-0.064816	0.000000	0.000000	0.000000	-0.110254	0.038629	-0.140865	0.000000	0.000000	3.000000	6.000000	0.000000
1252.730601	-0.000010	0.560502	-0.002239	80.723816	75.062584	133.702820	4.999580	0.000000	-0.064816	0.000000	0.000000	0.000000	-0.110254	0.038629	-0.140865	0.000000	0.000000	3.000000	6.000000	0.000000
1252.733934	-0.000010	0.560502	-0.002239	80.723816	75.062584	133.702820	4.999580	0.000000	-0.064816	0.000000	0.000000	0.000000	-0.110254	0.038629	-0.140865	0.000000	0.000000	3.000000	6.000000	0.000000
1252.737267	-0.000010	0.560502	-0.002239	80.728500	75.054459	133.735291	4.998746	0.000000	-0.111938	0.000000	0.000000	0.000000	-0.110254	0.038629	-0.140865	0.000000	0.000000	3.000000	6.000000	0.000000
1252.740601	-0.000333	0.560603	-0.002769	80.728500	75.054459	133.735291	4.998746	0.000000	-0.111938	0.000000	0.000000	0.000000	-0.097069	0.030492	-0.159000	0.000000	0.000000	3.000000	6.000000	0.000000
1252.743934	-0.000333	0.560603	-0.002769	80.728500	75.054459	133.735291	4.998746	0.000000	-0.111938	0.000000	0.000000	0.000000	-0.097069	0.030492	-0.159000	0.000000	0.000000	3.000000	6.000000	0.000000
1252.747267	-0.000656	0.560712	-0.003323	80.743835	75.066864	133.775925	4.998746	0.000000	-0.111938	0.000000	0.000000	0.000000	-0.096832	0.032634	-0.166258	0.000000	0.000000	3.000000	6.000000	0.000000
1252.750601	-0.000656	0.560712	-0.003323	80.743835	75.066864	133.775925	4.998746	0.000000	-0.111938	0.000000	0.000000	0.000000	-0.096832	0.032634	-0.166258	0.000000	0.000000	3.000000	6.000000	0.000000
1252.753934	-0.000656	0.560712	-0.003323	80.743835	75.066864	133.775925	4.998746	0.000000	-0.111938	0.000000	0.000000	0.000000	-0.096832	0.032634	-0.166258	0.000000	0.000000	3.000000	6.000000	0.000000
1252.757267	-0.000656	0.560712	-0.003323	80.773163	74.967842	133.692032	4.967202	0.000000	-0.166165	0.000000	0.000000	0.000000	-0.096832	0.032634	-0.166258	0.000000	0.000000	3.000000	6.000000	0.000000
1252.760601	-0.001021	0.560794	-0.003938	80.773163	74.967842	133.692032	4.967202	0.000000	-0.166165	0.000000	0.000000	0.000000	-0.109466	0.024408	-0.184433	0.000000	0.000000	3.000000	6.000000	0.000000
1252.763934	-0.001021	0.560794	-0.003938	80.773163	74.967842	133.692032	4.967202	0.000000	-0.166165	0.000000	0.000000	0.000000	-0.109466	0.024408	-0.184433	0.000000	0.000000	3.000000	6.000000	0.000000
1252.767267	-0.001428	0.560899	-0.004559	80.819473	74.607422	133.336136	4.967202	0.000000	-0.166165	0.000000	0.000000	0.000000	-0.122055	0.031659	-0.186328	0.000000	0.000000	3.000000	6.000000	0.000000
1252.770601	-0.001428	0.560899	-0.004559	80.819473	74.607422	133.336136	4.967202	0.000000	-0.166165	0.000000	0.000000	0.000000	-0.122055	0.031659	-0.186328	0.000000	0.000000	3.000000	6.000000	0.000000
1252.773934	-0.001428	0.560899	-0.004559	80.819473	74.607422	133.336136	4.967202	0.000000	-0.166165	0.000000	0.000000	0.000000	-0.122055	0.031659	-0.186328	0.000000	0.000000	3.000000	6.000000	0.000000
1252.777267	-0.001428	0.560899	-0.004559	80.872040	73.918449	132.649521	4.928615	0.000000	-0.227958	0.000000	0.000000	0.000000	-0.122055	0.031659	-0.186328	0.000000	0.000000	3.000000	6.000000	0.000000
1252.780601	-0.001898	0.560979	-0.005175	80.872040	73.918449	132.649521	4.928615	0.000000	-0.227958	0.000000	0.000000	0.000000	-0.141037	0.024033	-0.184886	0.000000	0.000000	3.000000	6.000000	0.000000
1252.783934	-0.001898	0.560979	-0.005175	80.872040	73.918449	132.649521	4.928615	0.000000	-0.227958	0.000000	0.000000	0.000000	-0.141037	0.024033	-0.184886	0.000000	0.000000	3.000000	6.000000	0.000000
1252.787267	-0.002388	0.561110	-0.005738	80.915329	73.075615	131.815475	4.928615	0.000000	-0.227958	0.000000	0.000000	0.000000	-0.147166	0.039313	-0.168799	0.000000	0.000000	3.000000	6.000000	0.000000
1252.790601	-0.002388	0.561110	-0.005738	80.915329	73.075615	131.815475	4.928615	0.000000	-0.227958	0.000000	0.000000	0.000000	-0.147166	0.039313	-0.168799	0.000000	0.000000	3.000000	6.000000	0.000000
1252.793934	-0.002388	0.561110	-0.005738	80.915329	73.075615	131.815475	4.928615	0.000000	-0.227958	0.000000	0.000000	0.000000	-0.147166	0.039313	-0.168799	0.000000	0.000000	3.000000	6.000000	0.000000
1252.797267	-0.002388	0.561110	-0.005738	80.924072	72.097801	130.883118	4.880581	0.000000	-0.286906	0.000000	0.000000	0.000000	-0.147166	0.039313	-0.168799	0.000000	0.000000	3.000000	6.000000	0.000000
1252.800601	-0.002856	0.561216	-0.006296	80.924072	72.097801	130.883118	4.880581	0.000000	-0.286906	0.000000	0.000000	0.000000	-0.140387	0.031724	-0.167273	0.000000	0.000000	3.000000	6.000000	0.000000
1252.803934	-0.002856	0.561216	-0.006296	80.924072	72.097801	130.883118	4.880581	0.000000	-0.286906	0.000000	0.000000	0.000000	-0.140387	0.031724	-0.167273	0.000000	0.000000	3.000000	6.000000	0.000000
1252.807267	-0.003366	0.561365	-0.006776	80.899857	70.962914	129.827393	4.880581	0.000000	-0.286906	0.000000	0.000000	0.000000	-0.153041	0.044772	-0.144082	0.000000	0.000000	3.000000	6.000000	0.000000
1252.810601	-0.003366	0.561365	-0.006776	80.899857	70.962914	129.827393	4.880581	0.000000	-0.286906	0.000000	0.000000	0.000000	-0.153041	0.044772	-0.144082	0.000000	0.000000	3.000000	6.000000	0.000000
1252.813934	-0.003366	0.561365	-0.006776	80.899857	70.962914	129.827393	4.880581	0.000000	-0.286906	0.000000	0.000000	0.000000	-0.153041	0.044772	-0.144082	0.000000	0.000000	3.000000	6.000000	0.000000
1252.817267	-0.003366	0.561365	-0.006776	80.874115	69.894295	128.834518	4.831676	0.000000	-0.338798	0.000000	0.000000	0.000000	-0.153041	0.044772	-0.144082	0.000000	0.000000	3.000000	6.000000	0.000000
1252.820601	-0.003854	0.561482	-0.007227	80.874115	69.894295	128.834518	4.831676	0.000000	-0.338798	0.000000	0.000000	0.000000	-0.146381	0.035006	-0.135385	0.000000	0.000000	3.000000	6.000000	0.000000
1252.823934	-0.003854	0.561482	-0.007227	80.874115	69.894295	128.834518	4.831676	0.000000	-0.338798	0.000000	0.000000	0.000000	-0.146381	0.035006	-0.135385	0.000000	0.000000	3.000000	6.000000	0.000000
1252.827267	-0.004384	0.561615	-0.007661	80.849297	68.965294	127.984413	4.831676	0.000000	-0.338798	0.000000	0.000000	0.000000	-0.158943	0.040040	-0.130262	0.000000	0.000000	3.000000	6.000000	0.000000
1252.830601	-0.004384	0.561615	-0.007661	80.849297	68.965294	127.984413	4.831676	0.000000	-0.338798	0.000000	0.000000	0.000000	-0.158943	0.040040	-0.130262	0.000000	0.000000	3.000000	6.000000	0.000000
1252.833934	-0.004384	0.561615	-0.007661	80.849297	68.965294	127.984413	4.831676	0.000000	-0.338798	0.000000	0.000000	0.000000	-0.158943	0.040040	-0.130262	0.000000	0.000000	3.000000	6.000000	0.000000
1252.837267	-0.004384	0.561615	-0.007661	80.832626	68.271980	127.368942	4.780789	0.000000	-0.383073	0.000000	0.000000	0.000000	-0.158943	0.040040	-0.130262	0.000000	0.000000	3.000000	6.000000	0.000000
1252.840601	-0.004956	0.561699	-0.008085	80.832626	68.271980	127.368942	4.780789	0.000000	-0.383073	0.000000	0.000000	0.000000	-0.171464	0.025180	-0.127203	0.000000	0.000000	3.000000	6.000000	0.000000
1252.843934	-0.004956	0.561699	-0.008085	80.832626	68.271980	127.368942	4.780789	0.000000	-0.383073	0.000000	0.000000	0.000000	-0.171464	0.025180	-0.127203	0.000000	0.000000	3.000000	6.000000	0.000000
1252.847267	-0.005526	0.561766	-0.008528	80.820091	67.779182	126.955872	4.780789	0.000000	-0.383073	0.000000	0.000000	0.000000	-0.171072	0.019944	-0.132899	0.000000	0.000000	3.000000	6.000000	0.000000
1252.850601	-0.005526	0.561766	-0.008528	80.820091	67.779182	126.955872	4.780789	0.000000	-0.383073	0.000000	0.000000	0.000000	-0.171072	0.019944	-0.132899	0.000000	0.000000	3.000000	6.000000	0.000000
1252.853934	-0.005526	0.561766	-0.008528	80.819283	67.637299	126.884331	4.723700	0.000000	-0.426423	0.000000	0.000000	0.000000	-0.171072	0.019944	-0.132899	0.000000	0.000000	3.000000	6.000000	0.000000
1252.857267	-0.005526	0.561766	-0.008528	80.819283	67.637299	126.884331	4.723700	0.000000	-0.426423	0.000000	0.000000	0.000000	-0.171072	0.019944	-0.132899	0.000000	0.000000	3.000000	6.000000	0.000000
1252.860601	-0.006053	0.561817	-0.008924	80.819283	67.637299	126.884331	4.723700	0.000000	-0.426423	0.000000	0.000000	0.000000	-0.158161	0.015442	-0.118653	0.000000	0.000000	3.000000	6.000000	0.000000
1252.863934	-0.006053	0.561817	-0.008924	80.823860	67.633171	126.957291	4.723700	0.000000	-0.426423	0.000000	0.000000	0.000000	-0.158161	0.015442	-0.118653	0.000000	0.000000	3.000000	6.000000	0.000000
1252.867267	-0.006643	0.561869	-0.009321	80.823860	67.633171	126.957291	4.723700	0.000000	-0.426423	0.000000	0.000000	0.000000	-0.177016	0.015355	-0.119147	0.000000	0.000000	3.000000	6.000000	0.000000
1252.870601	-0.006643	0.561869	-0.009321	80.823860	67.633171	126.957291	4.723700	0.000000	-0.426423	0.000000	0.000000	0.000000	-0.177016	0.015355	-0.119147	0.000000	0.000000	3.000000	6.000000	0.000000
1252.873934	-0.006643	0.561869	-0.009321	80.826180	67.590363	126.985840	4.667837	0.000000	-0.466057	0.000000	0.000000	0.000000	-0.177016	0.015355	-0.119147	0.000000	0.000000	3.000000	6.000000	0.000000
1252.877267	-0.006643	0.561869	-0.009321	80.826180	67.590363	126.985840	4.667837	0.000000	-0.466057	0.000000	0.000000	0.000000	-0.177016	0.015355	-0.119147	0.000000	0.000000	3.000000	6.000000	0.000000
1252.880601	-0.007254	0.561920	-0.009719	80.826180	67.590363	126.985840	4.667837	0.000000	-0.466057	0.000000	0.000000	0.000000	-0.183074	0.015284	-0.119509	0.000000	0.000000	3.000000	6.000000	0.000000
1252.883934	-0.007254	0.561920	-0.009719	80.829597	67.565620	127.040672	4.667837	0.000000	-0.466057	0.000000	0.000000	0.000000	-0.183074	0.015284	-0.119509	0.000000	0.000000	3.000000	6.000000	0.000000
1252.887267	-0.007842	0.561980	-0.010076	80.829597	67.565620	127.040672	4.667837	0.000000	-0.466057	0.000000	0.000000	0.000000	-0.176603	0.018178	-0.107057	0.000000	0.000000	3.000000	6.000000	0.000000
1252.890601	-0.007842	0.561980	-0.010076	80.829597	67.565620	127.040672	4.667837	0.000000	-0.466057	0.000000	0.000000	0.000000	-0.176603	0.018178	-0.107057	0.000000	0.000000	3.000000	6.000000	0.000000
1252.893934	-0.007842	0.561980	-0.010076	80.830780	67.510292	127.043053	4.607891	0.000000	-0.503818	0.000000	0.000000	0.000000	-0.176603	0.018178	-0.107057	0.000000	0.000000	3.000000	6.000000	0.000000
1252.897267	-0.007842	0.561980	-0.010076	80.830780	67.510292	127.043053	4.607891	0.000000	-0.503818	0.000000	0.000000	0.000000	-0.176603	0.018178	-0.107057	0.000000	0.000000	3.000000	6.000000	0.000000
1252.900601	-0.008431	0.562050	-0.010392	80.830780	67.510292	127.043053	4.607891	0.000000	-0.503818	0.000000	0.000000	0.000000	-0.176560	0.021049	-0.094694	0.000000	0.000000	3.000000	6.000000	0.000000
1252.903934	-0.008431	0.562050	-0.010392	80.833038	67.470200	127.047668	4.607891	0.000000	-0.503818	0.000000	0.000000	0.000000	-0.176560	0.021049	-0.094694	0.000000	0.000000	3.000000	6.000000	0.000000
1252.907267	-0.008997	0.562103	-0.010726	80.833038	67.470200	127.047668	4.607891	0.000000	-0.503818	0.000000	0.000000	0.000000	-0.169844	0.015878	-0.100265	0.000000	0.000000	3.000000	6.000000	0.000000
1252.910601	-0.008997	0.562103	-0.010726	80.833038	67.470200	127.047668	4.607891	0.000000	-0.503818	0.000000	0.000000	0.000000	-0.169844	0.015878	-0.100265	0.000000	0.000000	3.000000	6.000000	0.000000
1252.913934	-0.008997	0.562103	-0.010726	80.832710	67.419472	127.037712	4.550157	0.000000	-0.536311	0.000000	0.000000	0.000000	-0.169844	0.015878	-0.100265	0.000000	0.000000	3.000000	6.000000	0.000000
1252.917267	-0.008997	0.562103	-0.010726	80.832710	67.419472	127.037712	4.550157	0.000000	-0.536311	0.000000	0.000000	0.000000	-0.169844	0.015878	-0.100265	0.000000	0.000000	3.000000	6.000000	0.000000
1252.920601	-0.009562	0.562180	-0.011067	80.832710	67.419472	127.037712	4.550157	0.000000	-0.536311	0.000000	0.000000	0.000000	-0.169554	0.023126	-0.102218	0.000000	0.000000	3.000000	6.000000	0.000000
1252.923934	-0.009562	0.562180	-0.011067	80.834984	67.387581	127.058334	4.550157	0.000000	-0.536311	0.000000	0.000000	0.000000	-0.169554	0.023126	-0.102218	0.000000	0.000000	3.000000	6.000000	0.000000
1252.927267	-0.010063	0.562233	-0.011401	80.834984	67.387581	127.058334	4.550157	0.000000	-0.536311	0.000000	0.000000	0.000000	-0.150289	0.015752	-0.100301	0.000000	0.000000	3.000000	6.000000	0.000000
1252.930601	-0.010063	0.562233	-0.011401	80.834984	67.387581	127.058334	4.550157	0.000000	-0.536311	0.000000	0.000000	0.000000	-0.150289	0.015752	-0.100301	0.000000	0.000000	3.000000	6.000000	0.000000
1252.933934	-0.010063	0.562233	-0.011401	80.837257	67.361191	127.086998	4.496850	0.000000	-0.570064	0.000000	0.000000	0.000000	-0.150289	0.015752	-0.100301	0.000000	0.000000	3.000000	6.000000	0.000000
1252.937267	-0.010063	0.562233	-0.011401	80.837257	67.361191	127.086998	4.496850	0.000000	-0.570064	0.000000	0.000000	0.000000	-0.150289	0.015752	-0.100301	0.000000	0.000000	3.000000	6.000000	0.000000
1252.940601	-0.010563	0.562292	-0.011760	80.837257	67.361191	127.086998	4.496850	0.000000	-0.570064	0.000000	0.000000	0.000000	-0.149894	0.017870	-0.107659	0.000000	0.000000	3.000000	6.000000	0.000000
1252.943934	-0.010563	0.562292	-0.011760	80.839508	67.334824	127.115669	4.496850	0.000000	-0.570064	0.000000	0.000000	0.000000	-0.149894	0.017870	-0.107659	0.000000	0.000000	3.000000	6.000000	0.000000
1252.947267	-0.011019	0.562352	-0.012119	80.839508	67.334824	127.115669	4.496850	0.000000	-0.570064	0.000000	0.000000	0.000000	-0.136975	0.017786	-0.107534	0.000000	0.000000	3.000000	6.000000	0.000000
1252.950601	-0.011019	0.562352	-0.012119	80.839508	67.334824	127.115669	4.496850	0.000000	-0.570064	0.000000	0.000000	0.000000	-0.136975	0.017786	-0.107534	0.000000	0.000000	3.000000	6.000000	0.000000
1252.953934	-0.011019	0.562352	-0.012119	80.841805	67.311188	127.144356	4.449038	0.000000	-0.605930	0.000000	0.000000	0.000000	-0.136975	0.017786	-0.107534	0.000000	0.000000	3.000000	6.000000	0.000000
1252.957267	-0.011019	0.562352	-0.012119	80.841805	67.311188	127.144356	4.449038	0.000000	-0.605930	0.000000	0.000000	0.000000	-0.136975	0.017786	-0.107534	0.000000	0.000000	3.000000	6.000000	0.000000
1252.960601	-0.011474	0.562425	-0.012525	80.841805	67.311188	127.144356	4.449038	0.000000	-0.605930	0.000000	0.000000	0.000000	-0.136383	0.022040	-0.122046	0.000000	0.000000	3.000000	6.000000	0.000000
1252.963934	-0.011474	0.562425	-0.012525	80.844078	67.287582	127.173073	4.449038	0.000000	-0.605930	0.000000	0.000000	0.000000	-0.136383	0.022040	-0.122046	0.000000	0.000000	3.000000	6.000000	0.000000
1252.967267	-0.011949	0.562491	-0.012909	80.844078	67.287582	127.173073	4.449038	0.000000	-0.605930	0.000000	0.000000	0.000000	-0.142651	0.019786	-0.115206	0.000000	0.000000	3.000000	6.000000	0.000000
1252.970601	-0.011949	0.562491	-0.012909	80.844078	67.287582	127.173073	4.449038	0.000000	-0.605930	0.000000	0.000000	0.000000	-0.142651	0.019786	-0.115206	0.000000	0.000000	3.000000	6.000000	0.000000
1252.973934	-0.011949	0.562491	-0.012909	80.846313	67.261223	127.201759	4.402532	0.000000	-0.645472	0.000000	0.000000	0.000000	-0.142651	0.019786	-0.115206	0.000000	0.000000	3.000000	6.000000	0.000000
1252.977267	-0.011949	0.562491	-0.012909	80.846313	67.261223	127.201759	4.402532	0.000000	-0.645472	0.000000	0.000000	0.000000	-0.142651	0.019786	-0.115206	0.000000	0.000000	3.000000	6.000000	0.000000
1252.980601	-0.012423	0.562564	-0.013318	80.846313	67.261223	127.201759	4.402532	0.000000	-0.645472	0.000000	0.000000	0.000000	-0.142202	0.021872	-0.122561	0.000000	0.000000	3.000000	6.000000	0.000000
1252.983934	-0.012423	0.562564	-0.013318	80.848564	67.234871	127.206520	4.402532	0.000000	-0.645472	0.000000	0.000000	0.000000	-0.142202	0.021872	-0.122561	0.000000	0.000000	3.000000	6.000000	0.000000
1252.987267	-0.012875	0.562619	-0.013745	80.848564	67.234871	127.206520	4.402532	0.000000	-0.645472	0.000000	0.000000	0.000000	-0.135464	0.016647	-0.128008	0.000000	0.000000	3.000000	6.000000	0.000000
1252.990601	-0.012875	0.562619	-0.013745	80.848564	67.234871	127.206520	4.402532	0.000000	-0.645472	0.000000	0.000000	0.000000	-0.135464	0.016647	-0.128008	0.000000	0.000000	3.000000	6.000000	0.000000
1252.993934	-0.012875	0.562619	-0.013745	80.851959	67.229515	127.213829	4.356255	0.000000	-0.687233	0.000000	0.000000	0.000000	-0.135464	0.016647	-0.128008	0.000000	0.000000	3.000000	6.000000	0.000000
1252.997267	-0.012875	0.562619	-0.013745	80.851959	67.229515	127.213829	4.356255	0.000000	-0.687233	0.000000	0.000000	0.000000	-0.135464	0.016647	-0.128008	0.000000	0.000000	3.000000	6.000000	0.000000
1253.000601	-0.013326	0.562675	-0.014172	80.851959	67.229515	127.213829	4.356255	0.000000	-0.687233	0.000000	0.000000	0.000000	-0.135200	0.016552	-0.128175	0.000000	0.000000	3.000000	6.000000	0.000000
1253.003934	-0.013326	0.562675	-0.014172	80.855331	67.226814	127.173203	4.356255	0.000000	-0.687233	0.000000	0.000000	0.000000	-0.135200	0.016552	-0.128175	0.000000	0.000000	3.000000	6.000000	0.000000
1253.007267	-0.013756	0.562740	-0.014557	80.855331	67.226814	127.173203	4.356255	0.000000	-0.687233	0.000000	0.000000	0.000000	-0.129025	0.019476	-0.115508	0.000000	0.000000	3.000000	6.000000	0.000000
1253.010601	-0.013756	0.562740	-0.014557	80.855331	67.226814	127.173203	4.356255	0.000000	-0.687233	0.000000	0.000000	0.000000	-0.129025	0.019476	-0.115508	0.000000	0.000000	3.000000	6.000000	0.000000
1253.013934	-0.013756	0.562740	-0.014557	80.858665	67.226868	127.100723	4.312217	0.000000	-0.727847	0.000000	0.000000	0.000000	-0.129025	0.019476	-0.115508	0.000000	0.000000	3.000000	6.000000	0.000000
1253.017267	-0.013756	0.562740	-0.014557	80.858665	67.226868	127.100723	4.312217	0.000000	-0.727847	0.000000	0.000000	0.000000	-0.129025	0.019476	-0.115508	0.000000	0.000000	3.000000	6.000000	0.000000
1253.020601	-0.014163	0.562787	-0.014960	80.858665	67.226868	127.100723	4.312217	0.000000	-0.727847	0.000000	0.000000	0.000000	-0.122325	0.014286	-0.120909	0.000000	0.000000	3.000000	6.000000	0.000000
1253.023934	-0.014163	0.562787	-0.014960	80.860924	67.211578	127.129601	4.312217	0.000000	-0.727847	0.000000	0.000000	0.000000	-0.122325	0.014286	-0.120909	0.000000	0.000000	3.000000	6.000000	0.000000
1253.027267	-0.014551	0.562845	-0.015321	80.860924	67.211578	127.129601	4.312217	0.000000	-0.727847	0.000000	0.000000	0.000000	-0.116223	0.017210	-0.108199	0.000000	0.000000	3.000000	6.000000	0.000000
1253.030601	-0.014551	0.562845	-0.015321	80.860924	67.211578	127.129601	4.312217	0.000000	-0.727847	0.000000	0.000000	0.000000	-0.116223	0.017210	-0.108199	0.000000	0.000000	3.000000	6.000000	0.000000
1253.033934	-0.014551	0.562845	-0.015321	80.863159	67.201729	127.166443	4.272459	0.000000	-0.766032	0.000000	0.000000	0.000000	-0.116223	0.017210	-0.108199	0.000000	0.000000	3.000000	6.000000	0.000000
1253.037267	-0.014551	0.562845	-0.015321	80.863159	67.201729	127.166443	4.272459	0.000000	-0.766032	0.000000	0.000000	0.000000	-0.116223	0.017210	-0.108199	0.000000	0.000000	3.000000	6.000000	0.000000
1253.040601	-0.014896	0.562895	-0.015656	80.863159	67.201729	127.166443	4.272459	0.000000	-0.766032	0.000000	0.000000	0.000000	-0.103698	0.015060	-0.100709	0.000000	0.000000	3.000000	6.000000	0.000000
1253.043934	-0.014896	0.562895	-0.015656	80.865372	67.191818	127.203247	4.272459	0.000000	-0.766032	0.000000	0.000000	0.000000	-0.103698	0.015060	-0.100709	0.000000	0.000000	3.000000	6.000000	0.000000
1253.047267	-0.014896	0.562895	-0.015656	80.865372	67.191818	127.203247	4.272459	0.000000	-0.766032	0.000000	0.000000	0.000000	-0.103698	0.015060	-0.100709	0.000000	0.000000	3.000000	6.000000	0.000000
1253.050601	-0.014896	0.562895	-0.015656	80.865372	67.191818	127.203247	4.272459	0.000000	-0.766032	0.000000	0.000000	0.000000	-0.103698	0.015060	-0.100709	0.000000	0.000000	3.000000	6.000000	0.000000
1253.053934	-0.015523	0.563001	-0.016350	80.867607	67.187462	127.240143	4.255176	0.000000	-0.782816	0.000000	0.000000	0.000000	-0.187826	0.032029	-0.208239	0.000000	0.000000	3.000000	6.000000	0.000000
1253.057267	-0.015523	0.563001	-0.016350	80.867607	67.187462	127.240143	4.255176	0.000000	-0.782816	0.000000	0.000000	0.000000	-0.000000	0.000003	-0.000000	0.000000	0.000000	3.000000	6.000000	0.000000
1253.060601	-0.015523	0.563001	-0.016350	80.867607	67.187462	127.240143	4.255176	0.000000	-0.782816	0.000000	0.000000	0.000000	-0.000000	0.000003	-0.000000	0.000000	0.000000	3.000000	6.000000	0.000000
1253.063934	-0.015523	0.563001	-0.016350	80.870926	67.203949	127.295410	4.223872	0.000000	-0.817523	0.000000	0.000000	0.000000	-0.000000	0.000003	-0.000000	0.000000	0.000000	3.000000	6.000000	0.000000
1253.067267	-0.015523	0.563001	-0.016350	80.870926	67.203949	127.295410	4.223872	0.000000	-0.817523	0.000000	0.000000	0.000000	-0.000000	0.000003	-0.000000	0.000000	0.000000	3.000000	6.000000	0.000000
1253.070601	-0.015823	0.563024	-0.016746	80.870926	67.203949	127.295410	4.223872	0.000000	-0.817523	0.000000	0.000000	0.000000	-0.090028	0.006723	-0.118645	0.000000	0.000000	3.000000	6.000000	0.000000
1253.073934	-0.015823	0.563024	-0.016746	80.875366	67.238823	127.361313	4.223872	0.000000	-0.817523	0.000000	0.000000	0.000000	-0.090028	0.006723	-0.118645	0.000000	0.000000	3.000000	6.000000	0.000000
1253.077267	-0.015823	0.563024	-0.016746	80.875366	67.238823	127.361313	4.223872	0.000000	-0.817523	0.000000	0.000000	0.000000	-0.090028	0.006723	-0.118645	0.000000	0.000000	3.000000	6.000000	0.000000
1253.080601	-0.015823	0.563024	-0.016746	80.875366	67.238823	127.361313	4.223872	0.000000	-0.817523	0.000000	0.000000	0.000000	-0.090028	0.006723	-0.118645	0.000000	0.000000	3.000000	6.000000	0.000000
1253.083934	-0.016361	0.563047	-0.017463	80.880875	67.291939	127.453697	4.208867	0.000000	-0.837297	0.000000	0.000000	0.000000	-0.161573	0.006976	-0.215264	0.000000	0.000000	3.000000	6.000000	0.000000
1253.087267	-0.016361	0.563047	-0.017463	80.880875	67.291939	127.453697	4.208867	0.000000	-0.837297	0.000000	0.000000	0.000000	0.000000	0.000002	0.000000	0.000000	0.000000	3.000000	6.000000	0.000000
1253.090601	-0.016361	0.563047	-0.017463	80.880875	67.291939	127.453697	4.208867	0.000000	-0.837297	0.000000	0.000000	0.000000	0.000000	0.000002	0.000000	0.000000	0.000000	3.000000	6.000000	0.000000
1253.093934	-0.016361	0.563047	-0.017463	80.887451	67.366211	127.564713	4.181938	0.000000	-0.873174	0.000000	0.000000	0.000000	0.000000	0.000002	0.000000	0.000000	0.000000	3.000000	6.000000	0.000000
1253.097267	-0.016361	0.563047	-0.017463	80.887451	67.366211	127.564713	4.181938	0.000000	-0.873174	0.000000	0.000000	0.000000	0.000000	0.000002	0.000000	0.000000	0.000000	3.000000	6.000000	0.000000
1253.100601	-0.016618	0.563021	-0.017847	80.887451	67.366211	127.564713	4.181938	0.000000	-0.873174	0.000000	0.000000	0.000000	-0.077176	-0.007871	-0.114940	0.000000	0.000000	3.000000	6.000000	0.000000
1253.103934	-0.016618	0.563021	-0.017847	80.894012	67.443352	127.667915	4.181938	0.000000	-0.873174	0.000000	0.000000	0.000000	-0.077176	-0.007871	-0.114940	0.000000	0.000000	3.000000	6.000000	0.000000
1253.107267	-0.016618	0.563021	-0.017847	80.894012	67.443352	127.667915	4.181938	0.000000	-0.873174	0.000000	0.000000	0.000000	-0.077176	-0.007871	-0.114940	0.000000	0.000000	3.000000	6.000000	0.000000
1253.110601	-0.016618	0.563021	-0.017847	80.894012	67.443352	127.667915	4.181938	0.000000	-0.873174	0.000000	0.000000	0.000000	-0.077176	-0.007871	-0.114940	0.000000	0.000000	3.000000	6.000000	0.000000
1253.113934	-0.017067	0.562917	-0.018666	80.902679	67.560013	127.816360	4.169075	0.000000	-0.892331	0.000000	0.000000	0.000000	-0.134553	-0.031241	-0.245751	0.000000	0.000000	3.000000	6.000000	0.000000
1253.117267	-0.017067	0.562917	-0.018666	80.902679	67.560013	127.816360	4.169075	0.000000	-0.892331	0.000000	0.000000	0.000000	0.000000	-0.000002	-0.000000	0.000000	0.000000	3.000000	6.000000	0.000000
1253.120601	-0.017067	0.562917	-0.018666	80.902679	67.560013	127.816360	4.169075	0.000000	-0.892331	0.000000	0.000000	0.000000	0.000000	-0.000002	-0.000000	0.000000	0.000000	3.000000	6.000000	0.000000
1253.123934	-0.017067	0.562917	-0.018666	80.910919	67.668053	127.942955	4.146650	0.000000	-0.933290	0.000000	0.000000	0.000000	0.000000	-0.000002	-0.000000	0.000000	0.000000	3.000000	6.000000	0.000000
1253.127267	-0.017067	0.562917	-0.018666	80.910919	67.668053	127.942955	4.146650	0.000000	-0.933290	0.000000	0.000000	0.000000	0.000000	-0.000002	-0.000000	0.000000	0.000000	3.000000	6.000000	0.000000
1253.130601	-0.017238	0.562856	-0.019083	80.910919	67.668053	127.942955	4.146650	0.000000	-0.933290	0.000000	0.000000	0.000000	-0.051370	-0.018221	-0.125089	0.000000	0.000000	3.000000	6.000000	0.000000
1253.133934	-0.017238	0.562856	-0.019083	80.918900	67.748596	128.053543	4.146650	0.000000	-0.933290	0.000000	0.000000	0.000000	-0.051370	-0.018221	-0.125089	0.000000	0.000000	3.000000	6.000000	0.000000
1253.137267	-0.017238	0.562856	-0.019083	80.918900	67.748596	128.053543	4.146650	0.000000	-0.933290	0.000000	0.000000	0.000000	-0.051370	-0.018221	-0.125089	0.000000	0.000000	3.000000	6.000000	0.000000
1253.140601	-0.017238	0.562856	-0.019083	80.918900	67.748596	128.053543	4.146650	0.000000	-0.933290	0.000000	0.000000	0.000000	-0.051370	-0.018221	-0.125089	0.000000	0.000000	3.000000	6.000000	0.000000
1253.143934	-0.017599	0.562700	-0.019955	80.926476	67.817635	128.150040	4.138088	0.000000	-0.954138	0.000000	0.000000	0.000000	-0.108206	-0.046747	-0.261526	0.000000	0.000000	3.000000	6.000000	0.000000
1253.147267	-0.017599	0.562700	-0.019955	80.926476	67.817635	128.150040	4.138088	0.000000	-0.954138	0.000000	0.000000	0.000000	0.000000	-0.000005	0.000000	0.000000	0.000000	3.000000	6.000000	0.000000
1253.150601	-0.017599	0.562700	-0.019955	80.926476	67.817635	128.150040	4.138088	0.000000	-0.954138	0.000000	0.000000	0.000000	0.000000	-0.000005	0.000000	0.000000	0.000000	3.000000	6.000000	0.000000
1253.153934	-0.017599	0.562700	-0.019955	80.933327	67.825134	128.184052	4.120054	0.000000	-0.997725	0.000000	0.000000	0.000000	0.000000	-0.000005	0.000000	0.000000	0.000000	3.000000	6.000000	0.000000
1253.157267	-0.017599	0.562700	-0.019955	80.933327	67.825134	128.184052	4.120054	0.000000	-0.997725	0.000000	0.000000	0.000000	0.000000	-0.000005	0.000000	0.000000	0.000000	3.000000	6.000000	0.000000
1253.160601	-0.017746	0.562588	-0.020426	80.933327	67.825134	128.184052	4.120054	0.000000	-0.997725	0.000000	0.000000	0.000000	-0.044149	-0.033641	-0.141420	0.000000	0.000000	3.000000	6.000000	0.000000
1253.163934	-0.017746	0.562588	-0.020426	80.935486	67.681183	128.062714	4.120054	0.000000	-0.997725	0.000000	0.000000	0.000000	-0.044149	-0.033641	-0.141420	0.000000	0.000000	3.000000	6.000000	0.000000
1253.167267	-0.017746	0.562588	-0.020426	80.935486	67.681183	128.062714	4.120054	0.000000	-0.997725	0.000000	0.000000	0.000000	-0.044149	-0.033641	-0.141420	0.000000	0.000000	3.000000	6.000000	0.000000
1253.170601	-0.017746	0.562588	-0.020426	80.935486	67.681183	128.062714	4.120054	0.000000	-0.997725	0.000000	0.000000	0.000000	-0.044149	-0.033641	-0.141420	0.000000	0.000000	3.000000	6.000000	0.000000
1253.173934	-0.018042	0.562391	-0.021309	80.935471	67.470238	127.877846	4.112696	0.000000	-1.021296	0.000000	0.000000	0.000000	-0.088725	-0.059150	-0.264862	0.000000	0.000000	3.000000	6.000000	0.000000
1253.177267	-0.018042	0.562391	-0.021309	80.935471	67.470238	127.877846	4.112696	0.000000	-1.021296	0.000000	0.000000	0.000000	0.000000	0.000002	0.000000	0.000000	0.000000	3.000000	6.000000	0.000000
1253.180601	-0.018042	0.562391	-0.021309	80.935471	67.470238	127.877846	4.112696	0.000000	-1.021296	0.000000	0.000000	0.000000	0.000000	0.000002	0.000000	0.000000	0.000000	3.000000	6.000000	0.000000
1253.183934	-0.018042	0.562391	-0.021309	80.935486	67.291206	127.729385	4.097908	0.000000	-1.065439	0.000000	0.000000	0.000000	0.000000	0.000002	0.000000	0.000000	0.000000	3.000000	6.000000	0.000000
1253.187267	-0.018042	0.562391	-0.021309	80.935486	67.291206	127.729385	4.097908	0.000000	-1.065439	0.000000	0.000000	0.000000	0.000000	0.000002	0.000000	0.000000	0.000000	3.000000	6.000000	0.000000
1253.190601	-0.018167	0.562279	-0.021780	80.935486	67.291206	127.729385	4.097908	0.000000	-1.065439	0.000000	0.000000	0.000000	-0.037630	-0.033671	-0.141339	0.000000	0.000000	3.000000	6.000000	0.000000
1253.193934	-0.018167	0.562279	-0.021780	80.936180	67.111885	127.573059	4.097908	0.000000	-1.065439	0.000000	0.000000	0.000000	-0.037630	-0.033671	-0.141339	0.000000	0.000000	3.000000	6.000000	0.000000
1253.197267	-0.018167	0.562279	-0.021780	80.936180	67.111885	127.573059	4.097908	0.000000	-1.065439	0.000000	0.000000	0.000000	-0.037630	-0.033671	-0.141339	0.000000	0.000000	3.000000	6.000000	0.000000
1253.200601	-0.018167	0.562279	-0.021780	80.936180	67.111885	127.573059	4.097908	0.000000	-1.065439	0.000000	0.000000	0.000000	-0.037630	-0.033671	-0.141339	0.000000	0.000000	3.000000	6.000000	0.000000
1253.203934	-0.018379	0.562057	-0.022655	80.938393	66.965378	127.449554	4.091637	0.000000	-1.088996	0.000000	0.000000	0.000000	-0.063442	-0.066358	-0.262427	0.000000	0.000000	3.000000	6.000000	0.000000
1253.207267	-0.018379	0.562057	-0.022655	80.938393	66.965378	127.449554	4.091637	0.000000	-1.088996	0.000000	0.000000	0.000000	-0.000000	0.000000	0.000000	0.000000	0.000000	3.000000	6.000000	0.000000
1253.210601	-0.018379	0.562057	-0.022655	80.938393	66.965378	127.449554	4.091637	0.000000	-1.088996	0.000000	0.000000	0.000000	-0.000000	0.000000	0.000000	0.000000	0.000000	3.000000	6.000000	0.000000
1253.213934	-0.018379	0.562057	-0.022655	80.941841	66.864792	127.368744	4.081063	0.000000	-1.132734	0.000000	0.000000	0.000000	-0.000000	0.000000	0.000000	0.000000	0.000000	3.000000	6.000000	0.000000
1253.217267	-0.018379	0.562057	-0.022655	80.941841	66.864792	127.368744	4.081063	0.000000	-1.132734	0.000000	0.000000	0.000000	-0.000000	0.000000	0.000000	0.000000	0.000000	3.000000	6.000000	0.000000
1253.220601	-0.018463	0.561938	-0.023101	80.941841	66.864792	127.368744	4.081063	0.000000	-1.132734	0.000000	0.000000	0.000000	-0.025307	-0.035724	-0.133770	0.000000	0.000000	3.000000	6.000000	0.000000
1253.223934	-0.018463	0.561938	-0.023101	80.944618	66.763039	127.283592	4.081063	0.000000	-1.132734	0.000000	0.000000	0.000000	-0.025307	-0.035724	-0.133770	0.000000	0.000000	3.000000	6.000000	0.000000
1253.227267	-0.018463	0.561938	-0.023101	80.944618	66.763039	127.283592	4.081063	0.000000	-1.132734	0.000000	0.000000	0.000000	-0.025307	-0.035724	-0.133770	0.000000	0.000000	3.000000	6.000000	0.000000
1253.230601	-0.018463	0.561938	-0.023101	80.944618	66.763039	127.283592	4.081063	0.000000	-1.132734	0.000000	0.000000	0.000000	-0.025307	-0.035724	-0.133770	0.000000	0.000000	3.000000	6.000000	0.000000
1253.233934	-0.018591	0.561717	-0.023973	80.949394	66.711159	127.245483	4.076845	0.000000	-1.155029	0.000000	0.000000	0.000000	-0.038317	-0.066391	-0.261661	0.000000	0.000000	3.000000	6.000000	0.000000
1253.237267	-0.018591	0.561717	-0.023973	80.949394	66.711159	127.245483	4.076845	0.000000	-1.155029	0.000000	0.000000	0.000000	0.000000	0.000003	-0.000000	0.000000	0.000000	3.000000	6.000000	0.000000
1253.240601	-0.018591	0.561717	-0.023973	80.949394	66.711159	127.245483	4.076845	0.000000	-1.155029	0.000000	0.000000	0.000000	0.000000	0.000003	-0.000000	0.000000	0.000000	3.000000	6.000000	0.000000
1253.243934	-0.018591	0.561717	-0.023973	80.957451	66.747276	127.297417	4.070459	0.000000	-1.198639	0.000000	0.000000	0.000000	0.000000	0.000003	-0.000000	0.000000	0.000000	3.000000	6.000000	0.000000
1253.247267	-0.018591	0.561717	-0.023973	80.957451	66.747276	127.297417	4.070459	0.000000	-1.198639	0.000000	0.000000	0.000000	0.000000	0.000003	-0.000000	0.000000	0.000000	3.000000	6.000000	0.000000
1253.250601	-0.018653	0.561581	-0.024437	80.957451	66.747276	127.297417	4.070459	0.000000	-1.198639	0.000000	0.000000	0.000000	-0.018726	-0.040811	-0.139148	0.000000	0.000000	3.000000	6.000000	0.000000
1253.253934	-0.018653	0.561581	-0.024437	80.961342	66.658211	127.230621	4.070459	0.000000	-1.198639	0.000000	0.000000	0.000000	-0.018726	-0.040811	-0.139148	0.000000	0.000000	3.000000	6.000000	0.000000
1253.257267	-0.018653	0.561581	-0.024437	80.961342	66.658211	127.230621	4.070459	0.000000	-1.198639	0.000000	0.000000	0.000000	-0.018726	-0.040811	-0.139148	0.000000	0.000000	3.000000	6.000000	0.000000
1253.260601	-0.018653	0.561581	-0.024437	80.961342	66.658211	127.230621	4.070459	0.000000	-1.198639	0.000000	0.000000	0.000000	-0.018726	-0.040811	-0.139148	0.000000	0.000000	3.000000	6.000000	0.000000
1253.263934	-0.018862	0.561336	-0.025308	80.961380	66.463921	127.059486	4.067338	0.000000	-1.221830	0.000000	0.000000	0.000000	-0.062682	-0.073505	-0.261301	0.000000	0.000000	3.000000	6.000000	0.000000
1253.267267	-0.018862	0.561336	-0.025308	80.961380	66.463921	127.059486	4.067338	0.000000	-1.221830	0.000000	0.000000	0.000000	-0.000000	0.000006	-0.000000	0.000000	0.000000	3.000000	6.000000	0.000000
1253.270601	-0.018862	0.561336	-0.025308	80.961380	66.463921	127.059486	4.067338	0.000000	-1.221830	0.000000	0.000000	0.000000	-0.000000	0.000006	-0.000000	0.000000	0.000000	3.000000	6.000000	0.000000
1253.273934	-0.018862	0.561336	-0.025308	80.959343	66.184082	126.806946	4.056891	0.000000	-1.265380	0.000000	0.000000	0.000000	-0.000000	0.000006	-0.000000	0.000000	0.000000	3.000000	6.000000	0.000000
1253.277267	-0.018862	0.561336	-0.025308	80.959343	66.184082	126.806946	4.056891	0.000000	-1.265380	0.000000	0.000000	0.000000	-0.000000	0.000006	-0.000000	0.000000	0.000000	3.000000	6.000000	0.000000
1253.280601	-0.018987	0.561234	-0.025738	80.959343	66.184082	126.806946	4.056891	0.000000	-1.265380	0.000000	0.000000	0.000000	-0.037455	-0.030664	-0.129094	0.000000	0.000000	3.000000	6.000000	0.000000
1253.283934	-0.018987	0.561234	-0.025738	80.951973	65.823692	126.478439	4.056891	0.000000	-1.265380	0.000000	0.000000	0.000000	-0.037455	-0.030664	-0.129094	0.000000	0.000000	3.000000	6.000000	0.000000
1253.287267	-0.018987	0.561234	-0.025738	80.951973	65.823692	126.478439	4.056891	0.000000	-1.265380	0.000000	0.000000	0.000000	-0.037455	-0.030664	-0.129094	0.000000	0.000000	3.000000	6.000000	0.000000
1253.290601	-0.018987	0.561234	-0.025738	80.951973	65.823692	126.478439	4.056891	0.000000	-1.265380	0.000000	0.000000	0.000000	-0.037455	-0.030664	-0.129094	0.000000	0.000000	3.000000	6.000000	0.000000
1253.293934	-0.019261	0.561043	-0.026491	80.944733	65.435760	126.118240	4.050648	0.000000	-1.286896	0.000000	0.000000	0.000000	-0.082244	-0.057237	-0.225936	0.000000	0.000000	3.000000	6.000000	0.000000
1253.297267	-0.019261	0.561043	-0.026491	80.944733	65.435760	126.118240	4.050648	0.000000	-1.286896	0.000000	0.000000	0.000000	0.000000	0.000002	-0.000000	0.000000	0.000000	3.000000	6.000000	0.000000
1253.300601	-0.019261	0.561043	-0.026491	80.944733	65.435760	126.118240	4.050648	0.000000	-1.286896	0.000000	0.000000	0.000000	0.000000	0.000002	-0.000000	0.000000	0.000000	3.000000	6.000000	0.000000
1253.303934	-0.019261	0.561043	-0.026491	80.935989	65.027603	125.740311	4.036941	0.000000	-1.324552	0.000000	0.000000	0.000000	0.000000	0.000002	-0.000000	0.000000	0.000000	3.000000	6.000000	0.000000
1253.307267	-0.019388	0.560968	-0.026861	80.935989	65.027603	125.740311	4.036941	0.000000	-1.324552	0.000000	0.000000	0.000000	-0.038022	-0.022557	-0.110986	0.000000	0.000000	3.000000	6.000000	0.000000
1253.310601	-0.019388	0.560968	-0.026861	80.935989	65.027603	125.740311	4.036941	0.000000	-1.324552	0.000000	0.000000	0.000000	-0.038022	-0.022557	-0.110986	0.000000	0.000000	3.000000	6.000000	0.000000
1253.313934	-0.019388	0.560968	-0.026861	80.930893	64.737534	125.476311	4.030604	0.000000	-1.343049	0.000000	0.000000	0.000000	-0.038022	-0.022557	-0.110986	0.000000	0.000000	3.000000	6.000000	0.000000
1253.317267	-0.019388	0.560968	-0.026861	80.930893	64.737534	125.476311	4.030604	0.000000	-1.343049	0.000000	0.000000	0.000000	-0.038022	-0.022557	-0.110986	0.000000	0.000000	3.000000	6.000000	0.000000
1253.320601	-0.019516	0.560886	-0.027207	80.930893	64.737534	125.476311	4.030604	0.000000	-1.343049	0.000000	0.000000	0.000000	-0.038275	-0.024581	-0.103807	0.000000	0.000000	3.000000	6.000000	0.000000
1253.323934	-0.019516	0.560886	-0.027207	80.930130	64.584473	125.349831	4.030604	0.000000	-1.343049	0.000000	0.000000	0.000000	-0.038275	-0.024581	-0.103807	0.000000	0.000000	3.000000	6.000000	0.000000
1253.327267	-0.019664	0.560821	-0.027536	80.930130	64.584473	125.349831	4.030604	0.000000	-1.343049	0.000000	0.000000	0.000000	-0.044577	-0.019495	-0.098602	0.000000	0.000000	3.000000	6.000000	0.000000
1253.330601	-0.019664	0.560821	-0.027536	80.930130	64.584473	125.349831	4.030604	0.000000	-1.343049	0.000000	0.000000	0.000000	-0.044577	-0.019495	-0.098602	0.000000	0.000000	3.000000	6.000000	0.000000
1253.333934	-0.019664	0.560821	-0.027536	80.934685	64.564095	125.354836	4.016796	0.000000	-1.376784	0.000000	0.000000	0.000000	-0.044577	-0.019495	-0.098602	0.000000	0.000000	3.000000	6.000000	0.000000
1253.337267	-0.019664	0.560821	-0.027536	80.934685	64.564095	125.354836	4.016796	0.000000	-1.376784	0.000000	0.000000	0.000000	-0.044577	-0.019495	-0.098602	0.000000	0.000000	3.000000	6.000000	0.000000
1253.340601	-0.019852	0.560739	-0.027885	80.934685	64.564095	125.354836	4.016796	0.000000	-1.376784	0.000000	0.000000	0.000000	-0.056475	-0.024577	-0.104725	0.000000	0.000000	3.000000	6.000000	0.000000
1253.343934	-0.019852	0.560739	-0.027885	80.942337	64.618874	125.444801	4.016796	0.000000	-1.376784	0.000000	0.000000	0.000000	-0.056475	-0.024577	-0.104725	0.000000	0.000000	3.000000	6.000000	0.000000
1253.347267	-0.019852	0.560739	-0.027885	80.942337	64.618874	125.444801	4.016796	0.000000	-1.376784	0.000000	0.000000	0.000000	-0.056475	-0.024577	-0.104725	0.000000	0.000000	3.000000	6.000000	0.000000
1253.350601	-0.019852	0.560739	-0.027885	80.942337	64.618874	125.444801	4.016796	0.000000	-1.376784	0.000000	0.000000	0.000000	-0.056475	-0.024577	-0.104725	0.000000	0.000000	3.000000	6.000000	0.000000
1253.353934	-0.020332	0.560585	-0.028546	80.948715	64.652908	125.516518	4.007383	0.000000	-1.394238	0.000000	0.000000	0.000000	-0.143775	-0.046114	-0.198295	0.000000	0.000000	3.000000	6.000000	0.000000
1253.357267	-0.020332	0.560585	-0.028546	80.948715	64.652908	125.516518	4.007383	0.000000	-1.394238	0.000000	0.000000	0.000000	0.000000	0.000002	0.000000	0.000000	0.000000	3.000000	6.000000	0.000000
1253.360601	-0.020332	0.560585	-0.028546	80.948715	64.652908	125.516518	4.007383	0.000000	-1.394238	0.000000	0.000000	0.000000	0.000000	0.000002	0.000000	0.000000	0.000000	3.000000	6.000000	0.000000
1253.363934	-0.020332	0.560585	-0.028546	80.954605	64.664627	125.574242	3.983420	0.000000	-1.427287	0.000000	0.000000	0.000000	0.000000	0.000002	0.000000	0.000000	0.000000	3.000000	6.000000	0.000000
1253.367267	-0.020332	0.560585	-0.028546	80.954605	64.664627	125.574242	3.983420	0.000000	-1.427287	0.000000	0.000000	0.000000	0.000000	0.000002	0.000000	0.000000	0.000000	3.000000	6.000000	0.000000
1253.370601	-0.020621	0.560520	-0.028882	80.954605	64.664627	125.574242	3.983420	0.000000	-1.427287	0.000000	0.000000	0.000000	-0.086921	-0.019535	-0.100819	0.000000	0.000000	3.000000	6.000000	0.000000
1253.373934	-0.020621	0.560520	-0.028882	80.957344	64.645813	125.603149	3.983420	0.000000	-1.427287	0.000000	0.000000	0.000000	-0.086921	-0.019535	-0.100819	0.000000	0.000000	3.000000	6.000000	0.000000
1253.377267	-0.020621	0.560520	-0.028882	80.957344	64.645813	125.603149	3.983420	0.000000	-1.427287	0.000000	0.000000	0.000000	-0.086921	-0.019535	-0.100819	0.000000	0.000000	3.000000	6.000000	0.000000
1253.380601	-0.020621	0.560520	-0.028882	80.957344	64.645813	125.603149	3.983420	0.000000	-1.427287	0.000000	0.000000	0.000000	-0.086921	-0.019535	-0.100819	0.000000	0.000000	3.000000	6.000000	0.000000
1253.383934	-0.021246	0.560421	-0.029429	80.959282	64.580765	125.581474	3.968934	0.000000	-1.444091	0.000000	0.000000	0.000000	-0.187498	-0.029910	-0.164223	0.000000	0.000000	3.000000	6.000000	0.000000
1253.387267	-0.021246	0.560421	-0.029429	80.959282	64.580765	125.581474	3.968934	0.000000	-1.444091	0.000000	0.000000	0.000000	0.000000	0.000006	-0.000000	0.000000	0.000000	3.000000	6.000000	0.000000
1253.390601	-0.021246	0.560421	-0.029429	80.959282	64.580765	125.581474	3.968934	0.000000	-1.444091	0.000000	0.000000	0.000000	0.000000	0.000006	-0.000000	0.000000	0.000000	3.000000	6.000000	0.000000
1253.393934	-0.021246	0.560421	-0.029429	80.958122	64.487991	125.531036	3.937684	0.000000	-1.471461	0.000000	0.000000	0.000000	0.000000	0.000006	-0.000000	0.000000	0.000000	3.000000	6.000000	0.000000
1253.397267	-0.021246	0.560421	-0.029429	80.958122	64.487991	125.531036	3.937684	0.000000	-1.471461	0.000000	0.000000	0.000000	0.000000	0.000006	-0.000000	0.000000	0.000000	3.000000	6.000000	0.000000
1253.400601	-0.021499	0.560393	-0.029661	80.958122	64.487991	125.531036	3.937684	0.000000	-1.471461	0.000000	0.000000	0.000000	-0.075901	-0.008362	-0.069406	0.000000	0.000000	3.000000	6.000000	0.000000
1253.403934	-0.021499	0.560393	-0.029661	80.957825	64.381409	125.462532	3.937684	0.000000	-1.471461	0.000000	0.000000	0.000000	-0.075901	-0.008362	-0.069406	0.000000	0.000000	3.000000	6.000000	0.000000
1253.407267	-0.021499	0.560393	-0.029661	80.957825	64.381409	125.462532	3.937684	0.000000	-1.471461	0.000000	0.000000	0.000000	-0.075901	-0.008362	-0.069406	0.000000	0.000000	3.000000	6.000000	0.000000
1253.410601	-0.021499	0.560393	-0.029661	80.957825	64.381409	125.462532	3.937684	0.000000	-1.471461	0.000000	0.000000	0.000000	-0.075901	-0.008362	-0.069406	0.000000	0.000000	3.000000	6.000000	0.000000
1253.413934	-0.022048	0.560341	-0.030059	80.957390	64.282791	125.404091	3.925034	0.000000	-1.483029	0.000000	0.000000	0.000000	-0.164746	-0.015631	-0.119621	0.000000	0.000000	3.000000	6.000000	0.000000
1253.417267	-0.022048	0.560341	-0.030059	80.957390	64.282791	125.404091	3.925034	0.000000	-1.483029	0.000000	0.000000	0.000000	-0.000000	-0.000003	0.000000	0.000000	0.000000	3.000000	6.000000	0.000000
1253.420601	-0.022048	0.560341	-0.030059	80.957390	64.282791	125.404091	3.925034	0.000000	-1.483029	0.000000	0.000000	0.000000	-0.000000	-0.000003	0.000000	0.000000	0.000000	3.000000	6.000000	0.000000
1253.423934	-0.022048	0.560341	-0.030059	80.960236	64.198517	125.364326	3.897576	0.000000	-1.502966	0.000000	0.000000	0.000000	-0.000000	-0.000003	0.000000	0.000000	0.000000	3.000000	6.000000	0.000000
1253.427267	-0.022048	0.560341	-0.030059	80.960236	64.198517	125.364326	3.897576	0.000000	-1.502966	0.000000	0.000000	0.000000	-0.000000	-0.000003	0.000000	0.000000	0.000000	3.000000	6.000000	0.000000
1253.430601	-0.022341	0.560313	-0.030293	80.960236	64.198517	125.364326	3.897576	0.000000	-1.502966	0.000000	0.000000	0.000000	-0.087815	-0.008407	-0.070205	0.000000	0.000000	3.000000	6.000000	0.000000
1253.433934	-0.022341	0.560313	-0.030293	80.960953	64.107109	125.324234	3.897576	0.000000	-1.502966	0.000000	0.000000	0.000000	-0.087815	-0.008407	-0.070205	0.000000	0.000000	3.000000	6.000000	0.000000
1253.437267	-0.022341	0.560313	-0.030293	80.960953	64.107109	125.324234	3.897576	0.000000	-1.502966	0.000000	0.000000	0.000000	-0.087815	-0.008407	-0.070205	0.000000	0.000000	3.000000	6.000000	0.000000
1253.440601	-0.022341	0.560313	-0.030293	80.960953	64.107109	125.324234	3.897576	0.000000	-1.502966	0.000000	0.000000	0.000000	-0.087815	-0.008407	-0.070205	0.000000	0.000000	3.000000	6.000000	0.000000
1253.443934	-0.023089	0.560227	-0.030741	80.963432	64.045494	125.316666	3.882940	0.000000	-1.514666	0.000000	0.000000	0.000000	-0.224404	-0.025766	-0.134329	0.000000	0.000000	3.000000	6.000000	0.000000
1253.447267	-0.023089	0.560227	-0.030741	80.963432	64.045494	125.316666	3.882940	0.000000	-1.514666	0.000000	0.000000	0.000000	-0.000000	0.000001	-0.000000	0.000000	0.000000	3.000000	6.000000	0.000000
1253.450601	-0.023089	0.560227	-0.030741	80.963432	64.045494	125.316666	3.882940	0.000000	-1.514666	0.000000	0.000000	0.000000	-0.000000	0.000001	-0.000000	0.000000	0.000000	3.000000	6.000000	0.000000
1253.453934	-0.023089	0.560227	-0.030741	80.965881	63.981171	125.301163	3.845540	0.000000	-1.537055	0.000000	0.000000	0.000000	-0.000000	0.000001	-0.000000	0.000000	0.000000	3.000000	6.000000	0.000000
1253.457267	-0.023089	0.560227	-0.030741	80.965881	63.981171	125.301163	3.845540	0.000000	-1.537055	0.000000	0.000000	0.000000	-0.000000	0.000001	-0.000000	0.000000	0.000000	3.000000	6.000000	0.000000
1253.460601	-0.023481	0.560158	-0.030994	80.965881	63.981171	125.301163	3.845540	0.000000	-1.537055	0.000000	0.000000	0.000000	-0.117640	-0.020452	-0.075964	0.000000	0.000000	3.000000	6.000000	0.000000
1253.463934	-0.023481	0.560158	-0.030994	80.967300	63.888012	125.265137	3.845540	0.000000	-1.537055	0.000000	0.000000	0.000000	-0.117640	-0.020452	-0.075964	0.000000	0.000000	3.000000	6.000000	0.000000
1253.467267	-0.023481	0.560158	-0.030994	80.967300	63.888012	125.265137	3.845540	0.000000	-1.537055	0.000000	0.000000	0.000000	-0.117640	-0.020452	-0.075964	0.000000	0.000000	3.000000	6.000000	0.000000
1253.470601	-0.023481	0.560158	-0.030994	80.967300	63.888012	125.265137	3.845540	0.000000	-1.537055	0.000000	0.000000	0.000000	-0.117640	-0.020452	-0.075964	0.000000	0.000000	3.000000	6.000000	0.000000
1253.473934	-0.024249	0.560066	-0.031421	80.966469	63.750759	125.182426	3.825933	0.000000	-1.549715	0.000000	0.000000	0.000000	-0.230159	-0.027754	-0.128102	0.000000	0.000000	3.000000	6.000000	0.000000
1253.477267	-0.024249	0.560066	-0.031421	80.966469	63.750759	125.182426	3.825933	0.000000	-1.549715	0.000000	0.000000	0.000000	-0.000000	-0.000002	0.000000	0.000000	0.000000	3.000000	6.000000	0.000000
1253.480601	-0.024249	0.560066	-0.031421	80.966469	63.750759	125.182426	3.825933	0.000000	-1.549715	0.000000	0.000000	0.000000	-0.000000	-0.000002	0.000000	0.000000	0.000000	3.000000	6.000000	0.000000
1253.483934	-0.024249	0.560066	-0.031421	80.965256	63.588474	125.075447	3.787573	0.000000	-1.571066	0.000000	0.000000	0.000000	-0.000000	-0.000002	0.000000	0.000000	0.000000	3.000000	6.000000	0.000000
1253.487267	-0.024249	0.560066	-0.031421	80.965256	63.588474	125.075447	3.787573	0.000000	-1.571066	0.000000	0.000000	0.000000	-0.000000	-0.000002	0.000000	0.000000	0.000000	3.000000	6.000000	0.000000
1253.490601	-0.024623	0.560025	-0.031614	80.965256	63.588474	125.075447	3.787573	0.000000	-1.571066	0.000000	0.000000	0.000000	-0.112249	-0.012325	-0.057660	0.000000	0.000000	3.000000	6.000000	0.000000
1253.493934	-0.024623	0.560025	-0.031614	80.959038	63.304966	124.850998	3.787573	0.000000	-1.571066	0.000000	0.000000	0.000000	-0.112249	-0.012325	-0.057660	0.000000	0.000000	3.000000	6.000000	0.000000
1253.497267	-0.024623	0.560025	-0.031614	80.959038	63.304966	124.850998	3.787573	0.000000	-1.571066	0.000000	0.000000	0.000000	-0.112249	-0.012325	-0.057660	0.000000	0.000000	3.000000	6.000000	0.000000
1253.500601	-0.024623	0.560025	-0.031614	80.959038	63.304966	124.850998	3.787573	0.000000	-1.571066	0.000000	0.000000	0.000000	-0.112249	-0.012325	-0.057660	0.000000	0.000000	3.000000	6.000000	0.000000
1253.503934	-0.025451	0.559919	-0.031998	80.955971	63.102345	124.703804	3.768865	0.000000	-1.580676	0.000000	0.000000	0.000000	-0.248524	-0.031664	-0.115402	0.000000	0.000000	3.000000	6.000000	0.000000
1253.507267	-0.025451	0.559919	-0.031998	80.955971	63.102345	124.703804	3.768865	0.000000	-1.580676	0.000000	0.000000	0.000000	-0.000000	0.000004	-0.000000	0.000000	0.000000	3.000000	6.000000	0.000000
1253.510601	-0.025451	0.559919	-0.031998	80.955971	63.102345	124.703804	3.768865	0.000000	-1.580676	0.000000	0.000000	0.000000	-0.000000	0.000004	-0.000000	0.000000	0.000000	3.000000	6.000000	0.000000
1253.513934	-0.025451	0.559919	-0.031998	80.958954	63.044041	124.686333	3.727444	0.000000	-1.599909	0.000000	0.000000	0.000000	-0.000000	0.000004	-0.000000	0.000000	0.000000	3.000000	6.000000	0.000000
1253.517267	-0.025451	0.559919	-0.031998	80.958954	63.044041	124.686333	3.727444	0.000000	-1.599909	0.000000	0.000000	0.000000	-0.000000	0.000004	-0.000000	0.000000	0.000000	3.000000	6.000000	0.000000
1253.520601	-0.025928	0.559865	-0.032150	80.958954	63.044041	124.686333	3.727444	0.000000	-1.599909	0.000000	0.000000	0.000000	-0.143087	-0.016219	-0.045394	0.000000	0.000000	3.000000	6.000000	0.000000
1253.523934	-0.025928	0.559865	-0.032150	80.963951	63.048199	124.655678	3.727444	0.000000	-1.599909	0.000000	0.000000	0.000000	-0.143087	-0.016219	-0.045394	0.000000	0.000000	3.000000	6.000000	0.000000
1253.527267	-0.026423	0.559818	-0.032327	80.963951	63.048199	124.655678	3.727444	0.000000	-1.599909	0.000000	0.000000	0.000000	-0.148595	-0.014283	-0.053158	0.000000	0.000000	3.000000	6.000000	0.000000
1253.530601	-0.026423	0.559818	-0.032327	80.963951	63.048199	124.655678	3.727444	0.000000	-1.599909	0.000000	0.000000	0.000000	-0.148595	-0.014283	-0.053158	0.000000	0.000000	3.000000	6.000000	0.000000
1253.533934	-0.026423	0.559818	-0.032327	80.968925	63.052544	124.449707	3.678831	0.000000	-1.616335	0.000000	0.000000	0.000000	-0.148595	-0.014283	-0.053158	0.000000	0.000000	3.000000	6.000000	0.000000
1253.537267	-0.026423	0.559818	-0.032327	80.968925	63.052544	124.449707	3.678831	0.000000	-1.616335	0.000000	0.000000	0.000000	-0.148595	-0.014283	-0.053158	0.000000	0.000000	3.000000	6.000000	0.000000
1253.540601	-0.026899	0.559747	-0.032498	80.968925	63.052544	124.449707	3.678831	0.000000	-1.616335	0.000000	0.000000	0.000000	-0.142538	-0.021254	-0.051275	0.000000	0.000000	3.000000	6.000000	0.000000
1253.543934	-0.026899	0.559747	-0.032498	80.973656	63.077145	124.218109	3.678831	0.000000	-1.616335	0.000000	0.000000	0.000000	-0.142538	-0.021254	-0.051275	0.000000	0.000000	3.000000	6.000000	0.000000
1253.547267	-0.027415	0.559693	-0.032653	80.973656	63.077145	124.218109	3.678831	0.000000	-1.616335	0.000000	0.000000	0.000000	-0.154880	-0.016216	-0.046677	0.000000	0.000000	3.000000	6.000000	0.000000
1253.550601	-0.027415	0.559693	-0.032653	80.973656	63.077145	124.218109	3.678831	0.000000	-1.616335	0.000000	0.000000	0.000000	-0.154880	-0.016216	-0.046677	0.000000	0.000000	3.000000	6.000000	0.000000
1253.553934	-0.027415	0.559693	-0.032653	80.979836	63.091606	124.198166	3.629261	0.000000	-1.632660	0.000000	0.000000	0.000000	-0.154880	-0.016216	-0.046677	0.000000	0.000000	3.000000	6.000000	0.000000
1253.557267	-0.027415	0.559693	-0.032653	80.979836	63.091606	124.198166	3.629261	0.000000	-1.632660	0.000000	0.000000	0.000000	-0.154880	-0.016216	-0.046677	0.000000	0.000000	3.000000	6.000000	0.000000
1253.560601	-0.027950	0.559622	-0.032829	80.979836	63.091606	124.198166	3.629261	0.000000	-1.632660	0.000000	0.000000	0.000000	-0.160455	-0.021238	-0.052814	0.000000	0.000000	3.000000	6.000000	0.000000
1253.563934	-0.027950	0.559622	-0.032829	80.983322	63.095566	124.267548	3.629261	0.000000	-1.632660	0.000000	0.000000	0.000000	-0.160455	-0.021238	-0.052814	0.000000	0.000000	3.000000	6.000000	0.000000
1253.567267	-0.028484	0.559551	-0.033006	80.983322	63.095566	124.267548	3.629261	0.000000	-1.632660	0.000000	0.000000	0.000000	-0.160333	-0.021235	-0.053022	0.000000	0.000000	3.000000	6.000000	0.000000
1253.570601	-0.028484	0.559551	-0.033006	80.983322	63.095566	124.267548	3.629261	0.000000	-1.632660	0.000000	0.000000	0.000000	-0.160333	-0.021235	-0.053022	0.000000	0.000000	3.000000	6.000000	0.000000
1253.573934	-0.028484	0.559551	-0.033006	80.986595	63.117146	124.351257	3.575796	0.000000	-1.650300	0.000000	0.000000	0.000000	-0.160333	-0.021235	-0.053022	0.000000	0.000000	3.000000	6.000000	0.000000
1253.577267	-0.028484	0.559551	-0.033006	80.986595	63.117146	124.351257	3.575796	0.000000	-1.650300	0.000000	0.000000	0.000000	-0.160333	-0.021235	-0.053022	0.000000	0.000000	3.000000	6.000000	0.000000
1253.580601	-0.029018	0.559504	-0.033189	80.986595	63.117146	124.351257	3.575796	0.000000	-1.650300	0.000000	0.000000	0.000000	-0.160095	-0.014256	-0.054904	0.000000	0.000000	3.000000	6.000000	0.000000
1253.583934	-0.029018	0.559504	-0.033189	80.990036	63.118496	124.388840	3.575796	0.000000	-1.650300	0.000000	0.000000	0.000000	-0.160095	-0.014256	-0.054904	0.000000	0.000000	3.000000	6.000000	0.000000
1253.587267	-0.029553	0.559450	-0.033349	80.990036	63.118496	124.388840	3.575796	0.000000	-1.650300	0.000000	0.000000	0.000000	-0.160472	-0.016209	-0.047891	0.000000	0.000000	3.000000	6.000000	0.000000
1253.590601	-0.029553	0.559450	-0.033349	80.990036	63.118496	124.388840	3.575796	0.000000	-1.650300	0.000000	0.000000	0.000000	-0.160472	-0.016209	-0.047891	0.000000	0.000000	3.000000	6.000000	0.000000
1253.593934	-0.029553	0.559450	-0.033349	80.992241	63.104431	124.296356	3.522368	0.000000	-1.667432	0.000000	0.000000	0.000000	-0.160472	-0.016209	-0.047891	0.000000	0.000000	3.000000	6.000000	0.000000
1253.597267	-0.029553	0.559450	-0.033349	80.992241	63.104431	124.296356	3.522368	0.000000	-1.667432	0.000000	0.000000	0.000000	-0.160472	-0.016209	-0.047891	0.000000	0.000000	3.000000	6.000000	0.000000
1253.600601	-0.030067	0.559419	-0.033513	80.992241	63.104431	124.296356	3.522368	0.000000	-1.667432	0.000000	0.000000	0.000000	-0.154211	-0.009237	-0.049341	0.000000	0.000000	3.000000	6.000000	0.000000
1253.603934	-0.030067	0.559419	-0.033513	80.993263	63.072227	124.073814	3.522368	0.000000	-1.667432	0.000000	0.000000	0.000000	-0.154211	-0.009237	-0.049341	0.000000	0.000000	3.000000	6.000000	0.000000
1253.607267	-0.030562	0.559405	-0.033658	80.993263	63.072227	124.073814	3.522368	0.000000	-1.667432	0.000000	0.000000	0.000000	-0.148472	-0.004222	-0.043547	0.000000	0.000000	3.000000	6.000000	0.000000
1253.610601	-0.030562	0.559405	-0.033658	80.993263	63.072227	124.073814	3.522368	0.000000	-1.667432	0.000000	0.000000	0.000000	-0.148472	-0.004222	-0.043547	0.000000	0.000000	3.000000	6.000000	0.000000
1253.613934	-0.030562	0.559405	-0.033658	80.989975	63.048939	123.838860	3.471921	0.000000	-1.682914	0.000000	0.000000	0.000000	-0.148472	-0.004222	-0.043547	0.000000	0.000000	3.000000	6.000000	0.000000
1253.617267	-0.030562	0.559405	-0.033658	80.989975	63.048939	123.838860	3.471921	0.000000	-1.682914	0.000000	0.000000	0.000000	-0.148472	-0.004222	-0.043547	0.000000	0.000000	3.000000	6.000000	0.000000
1253.620601	-0.031073	0.559380	-0.033848	80.989975	63.048939	123.838860	3.471921	0.000000	-1.682914	0.000000	0.000000	0.000000	-0.153473	-0.007308	-0.056933	0.000000	0.000000	3.000000	6.000000	0.000000
1253.623934	-0.031073	0.559380	-0.033848	80.986679	63.022865	123.707527	3.471921	0.000000	-1.682914	0.000000	0.000000	0.000000	-0.153473	-0.007308	-0.056933	0.000000	0.000000	3.000000	6.000000	0.000000
1253.627267	-0.031589	0.559383	-0.033977	80.986679	63.022865	123.707527	3.471921	0.000000	-1.682914	0.000000	0.000000	0.000000	-0.154714	0.000793	-0.038806	0.000000	0.000000	3.000000	6.000000	0.000000
1253.630601	-0.031589	0.559383	-0.033977	80.986679	63.022865	123.707527	3.471921	0.000000	-1.682914	0.000000	0.000000	0.000000	-0.154714	0.000793	-0.038806	0.000000	0.000000	3.000000	6.000000	0.000000
1253.633934	-0.031589	0.559383	-0.033977	80.986397	62.969639	123.729729	3.420557	0.000000	-1.698870	0.000000	0.000000	0.000000	-0.154714	0.000793	-0.038806	0.000000	0.000000	3.000000	6.000000	0.000000
1253.637267	-0.031589	0.559383	-0.033977	80.986397	62.969639	123.729729	3.420557	0.000000	-1.698870	0.000000	0.000000	0.000000	-0.154714	0.000793	-0.038806	0.000000	0.000000	3.000000	6.000000	0.000000
1253.640601	-0.032104	0.559386	-0.034107	80.986397	62.969639	123.729729	3.420557	0.000000	-1.698870	0.000000	0.000000	0.000000	-0.154633	0.000793	-0.038995	0.000000	0.000000	3.000000	6.000000	0.000000
1253.643934	-0.032104	0.559386	-0.034107	80.987640	62.917202	123.740242	3.420557	0.000000	-1.698870	0.000000	0.000000	0.000000	-0.154633	0.000793	-0.038995	0.000000	0.000000	3.000000	6.000000	0.000000
1253.647267	-0.032638	0.559395	-0.034264	80.987640	62.917202	123.740242	3.420557	0.000000	-1.698870	0.000000	0.000000	0.000000	-0.160016	0.002735	-0.046868	0.000000	0.000000	3.000000	6.000000	0.000000
1253.650601	-0.032638	0.559395	-0.034264	80.987640	62.917202	123.740242	3.420557	0.000000	-1.698870	0.000000	0.000000	0.000000	-0.160016	0.002735	-0.046868	0.000000	0.000000	3.000000	6.000000	0.000000
1253.653934	-0.032638	0.559395	-0.034264	80.987640	62.843739	123.732254	3.368115	0.000000	-1.713180	0.000000	0.000000	0.000000	-0.160016	0.002735	-0.046868	0.000000	0.000000	3.000000	6.000000	0.000000
1253.657267	-0.032638	0.559395	-0.034264	80.987640	62.843739	123.732254	3.368115	0.000000	-1.713180	0.000000	0.000000	0.000000	-0.160016	0.002735	-0.046868	0.000000	0.000000	3.000000	6.000000	0.000000
1253.660601	-0.033170	0.559427	-0.034426	80.987640	62.843739	123.732254	3.368115	0.000000	-1.713180	0.000000	0.000000	0.000000	-0.159780	0.009667	-0.048740	0.000000	0.000000	3.000000	6.000000	0.000000
1253.663934	-0.033170	0.559427	-0.034426	80.987640	62.770298	123.692352	3.368115	0.000000	-1.713180	0.000000	0.000000	0.000000	-0.159780	0.009667	-0.048740	0.000000	0.000000	3.000000	6.000000	0.000000
1253.667267	-0.033682	0.559459	-0.034588	80.987640	62.770298	123.692352	3.368115	0.000000	-1.713180	0.000000	0.000000	0.000000	-0.153655	0.009643	-0.048466	0.000000	0.000000	3.000000	6.000000	0.000000
1253.670601	-0.033682	0.559459	-0.034588	80.987640	62.770298	123.692352	3.368115	0.000000	-1.713180	0.000000	0.000000	0.000000	-0.153655	0.009643	-0.048466	0.000000	0.000000	3.000000	6.000000	0.000000
1253.673934	-0.033682	0.559459	-0.034588	80.988815	62.717754	123.591087	3.315876	0.000000	-1.729381	0.000000	0.000000	0.000000	-0.153655	0.009643	-0.048466	0.000000	0.000000	3.000000	6.000000	0.000000
1253.677267	-0.033682	0.559459	-0.034588	80.988815	62.717754	123.591087	3.315876	0.000000	-1.729381	0.000000	0.000000	0.000000	-0.153655	0.009643	-0.048466	0.000000	0.000000	3.000000	6.000000	0.000000
1253.680601	-0.034213	0.559474	-0.034770	80.988815	62.717754	123.591087	3.315876	0.000000	-1.729381	0.000000	0.000000	0.000000	-0.159115	0.004637	-0.054686	0.000000	0.000000	3.000000	6.000000	0.000000
1253.683934	-0.034213	0.559474	-0.034770	80.990059	62.665291	123.330338	3.315876	0.000000	-1.729381	0.000000	0.000000	0.000000	-0.159115	0.004637	-0.054686	0.000000	0.000000	3.000000	6.000000	0.000000
1253.687267	-0.034721	0.559496	-0.034975	80.990059	62.665291	123.330338	3.315876	0.000000	-1.729381	0.000000	0.000000	0.000000	-0.152385	0.006543	-0.061613	0.000000	0.000000	3.000000	6.000000	0.000000
1253.690601	-0.034721	0.559496	-0.034975	80.990059	62.665291	123.330338	3.315876	0.000000	-1.729381	0.000000	0.000000	0.000000	-0.152385	0.006543	-0.061613	0.000000	0.000000	3.000000	6.000000	0.000000
1253.693934	-0.034721	0.559496	-0.034975	80.988403	62.616909	123.085190	3.263960	0.000000	-1.748765	0.000000	0.000000	0.000000	-0.152385	0.006543	-0.061613	0.000000	0.000000	3.000000	6.000000	0.000000
1253.697267	-0.034721	0.559496	-0.034975	80.988403	62.616909	123.085190	3.263960	0.000000	-1.748765	0.000000	0.000000	0.000000	-0.152385	0.006543	-0.061613	0.000000	0.000000	3.000000	6.000000	0.000000
1253.700601	-0.035228	0.559518	-0.035181	80.988403	62.616909	123.085190	3.263960	0.000000	-1.748765	0.000000	0.000000	0.000000	-0.152248	0.006535	-0.061799	0.000000	0.000000	3.000000	6.000000	0.000000
1253.703934	-0.035228	0.559518	-0.035181	80.982430	62.569145	123.058823	3.263960	0.000000	-1.748765	0.000000	0.000000	0.000000	-0.152248	0.006535	-0.061799	0.000000	0.000000	3.000000	6.000000	0.000000
1253.707267	-0.035774	0.559523	-0.035410	80.982430	62.569145	123.058823	3.263960	0.000000	-1.748765	0.000000	0.000000	0.000000	-0.163655	0.001491	-0.068550	0.000000	0.000000	3.000000	6.000000	0.000000
1253.710601	-0.035774	0.559523	-0.035410	80.982430	62.569145	123.058823	3.263960	0.000000	-1.748765	0.000000	0.000000	0.000000	-0.163655	0.001491	-0.068550	0.000000	0.000000	3.000000	6.000000	0.000000
1253.713934	-0.035774	0.559523	-0.035410	80.976227	62.541550	123.110474	3.211309	0.000000	-1.770489	0.000000	0.000000	0.000000	-0.163655	0.001491	-0.068550	0.000000	0.000000	3.000000	6.000000	0.000000
1253.717267	-0.035774	0.559523	-0.035410	80.976227	62.541550	123.110474	3.211309	0.000000	-1.770489	0.000000	0.000000	0.000000	-0.163655	0.001491	-0.068550	0.000000	0.000000	3.000000	6.000000	0.000000
1253.720601	-0.036318	0.559551	-0.035645	80.976227	62.541550	123.110474	3.211309	0.000000	-1.770489	0.000000	0.000000	0.000000	-0.163348	0.008430	-0.070439	0.000000	0.000000	3.000000	6.000000	0.000000
1253.723934	-0.036318	0.559551	-0.035645	80.967430	62.497734	123.115517	3.211309	0.000000	-1.770489	0.000000	0.000000	0.000000	-0.163348	0.008430	-0.070439	0.000000	0.000000	3.000000	6.000000	0.000000
1253.727267	-0.036844	0.559573	-0.035854	80.967430	62.497734	123.115517	3.211309	0.000000	-1.770489	0.000000	0.000000	0.000000	-0.157808	0.006490	-0.062912	0.000000	0.000000	3.000000	6.000000	0.000000
1253.730601	-0.036844	0.559573	-0.035854	80.967430	62.497734	123.115517	3.211309	0.000000	-1.770489	0.000000	0.000000	0.000000	-0.157808	0.006490	-0.062912	0.000000	0.000000	3.000000	6.000000	0.000000
1253.733934	-0.036844	0.559573	-0.035854	80.962906	62.450558	123.005463	3.157783	0.000000	-1.792715	0.000000	0.000000	0.000000	-0.157808	0.006490	-0.062912	0.000000	0.000000	3.000000	6.000000	0.000000
1253.737267	-0.036844	0.559573	-0.035854	80.962906	62.450558	123.005463	3.157783	0.000000	-1.792715	0.000000	0.000000	0.000000	-0.157808	0.006490	-0.062912	0.000000	0.000000	3.000000	6.000000	0.000000
1253.740601	-0.037390	0.559594	-0.036066	80.962906	62.450558	123.005463	3.157783	0.000000	-1.792715	0.000000	0.000000	0.000000	-0.163663	0.006481	-0.063645	0.000000	0.000000	3.000000	6.000000	0.000000
1253.743934	-0.037390	0.559594	-0.036066	80.965256	62.410740	122.786980	3.157783	0.000000	-1.792715	0.000000	0.000000	0.000000	-0.163663	0.006481	-0.063645	0.000000	0.000000	3.000000	6.000000	0.000000
1253.747267	-0.037933	0.559599	-0.036298	80.965256	62.410740	122.786980	3.157783	0.000000	-1.792715	0.000000	0.000000	0.000000	-0.163013	0.001436	-0.069405	0.000000	0.000000	3.000000	6.000000	0.000000
1253.750601	-0.037933	0.559599	-0.036298	80.965256	62.410740	122.786980	3.157783	0.000000	-1.792715	0.000000	0.000000	0.000000	-0.163013	0.001436	-0.069405	0.000000	0.000000	3.000000	6.000000	0.000000
1253.753934	-0.037933	0.559599	-0.036298	80.967644	62.368267	122.640335	3.103337	0.000000	-1.814890	0.000000	0.000000	0.000000	-0.163013	0.001436	-0.069405	0.000000	0.000000	3.000000	6.000000	0.000000
1253.757267	-0.037933	0.559599	-0.036298	80.967644	62.368267	122.640335	3.103337	0.000000	-1.814890	0.000000	0.000000	0.000000	-0.163013	0.001436	-0.069405	0.000000	0.000000	3.000000	6.000000	0.000000
1253.760601	-0.038494	0.559587	-0.036550	80.967644	62.368267	122.640335	3.103337	0.000000	-1.814890	0.000000	0.000000	0.000000	-0.168332	-0.003583	-0.075714	0.000000	0.000000	3.000000	6.000000	0.000000
1253.763934	-0.038494	0.559587	-0.036550	80.971260	62.341309	122.631844	3.103337	0.000000	-1.814890	0.000000	0.000000	0.000000	-0.168332	-0.003583	-0.075714	0.000000	0.000000	3.000000	6.000000	0.000000
1253.767267	-0.039077	0.559569	-0.036781	80.971260	62.341309	122.631844	3.103337	0.000000	-1.814890	0.000000	0.000000	0.000000	-0.174800	-0.005500	-0.069283	0.000000	0.000000	3.000000	6.000000	0.000000
1253.770601	-0.039077	0.559569	-0.036781	80.971260	62.341309	122.631844	3.103337	0.000000	-1.814890	0.000000	0.000000	0.000000	-0.174800	-0.005500	-0.069283	0.000000	0.000000	3.000000	6.000000	0.000000
1253.773934	-0.039077	0.559569	-0.036781	80.974571	62.329178	122.669533	3.046149	0.000000	-1.839056	0.000000	0.000000	0.000000	-0.174800	-0.005500	-0.069283	0.000000	0.000000	3.000000	6.000000	0.000000
1253.777267	-0.039077	0.559569	-0.036781	80.974571	62.329178	122.669533	3.046149	0.000000	-1.839056	0.000000	0.000000	0.000000	-0.174800	-0.005500	-0.069283	0.000000	0.000000	3.000000	6.000000	0.000000
1253.780601	-0.039697	0.559557	-0.037041	80.974571	62.329178	122.669533	3.046149	0.000000	-1.839056	0.000000	0.000000	0.000000	-0.185913	-0.003600	-0.077876	0.000000	0.000000	3.000000	6.000000	0.000000
1253.783934	-0.039697	0.559557	-0.037041	80.973564	62.320278	122.630737	3.046149	0.000000	-1.839056	0.000000	0.000000	0.000000	-0.185913	-0.003600	-0.077876	0.000000	0.000000	3.000000	6.000000	0.000000
1253.787267	-0.040356	0.559522	-0.037299	80.973564	62.320278	122.630737	3.046149	0.000000	-1.839056	0.000000	0.000000	0.000000	-0.197823	-0.010553	-0.077636	0.000000	0.000000	3.000000	6.000000	0.000000
1253.790601	-0.040356	0.559522	-0.037299	80.973564	62.320278	122.630737	3.046149	0.000000	-1.839056	0.000000	0.000000	0.000000	-0.197823	-0.010553	-0.077636	0.000000	0.000000	3.000000	6.000000	0.000000
1253.793934	-0.040356	0.559522	-0.037299	80.957039	62.312553	122.522804	2.982193	0.000000	-1.864974	0.000000	0.000000	0.000000	-0.197823	-0.010553	-0.077636	0.000000	0.000000	3.000000	6.000000	0.000000
1253.797267	-0.040356	0.559522	-0.037299	80.957039	62.312553	122.522804	2.982193	0.000000	-1.864974	0.000000	0.000000	0.000000	-0.197823	-0.010553	-0.077636	0.000000	0.000000	3.000000	6.000000	0.000000
1253.800601	-0.040993	0.559493	-0.037581	80.957039	62.312553	122.522804	2.982193	0.000000	-1.864974	0.000000	0.000000	0.000000	-0.190922	-0.008627	-0.084583	0.000000	0.000000	3.000000	6.000000	0.000000
1253.803934	-0.040993	0.559493	-0.037581	80.912910	62.358063	122.586212	2.982193	0.000000	-1.864974	0.000000	0.000000	0.000000	-0.190922	-0.008627	-0.084583	0.000000	0.000000	3.000000	6.000000	0.000000
1253.807267	-0.041630	0.559481	-0.037846	80.912910	62.358063	122.586212	2.982193	0.000000	-1.864974	0.000000	0.000000	0.000000	-0.191235	-0.003652	-0.079334	0.000000	0.000000	3.000000	6.000000	0.000000
1253.810601	-0.041630	0.559481	-0.037846	80.912910	62.358063	122.586212	2.982193	0.000000	-1.864974	0.000000	0.000000	0.000000	-0.191235	-0.003652	-0.079334	0.000000	0.000000	3.000000	6.000000	0.000000
1253.813934	-0.041630	0.559481	-0.037846	80.842880	62.432671	122.673409	2.918500	0.000000	-1.892294	0.000000	0.000000	0.000000	-0.191235	-0.003652	-0.079334	0.000000	0.000000	3.000000	6.000000	0.000000
1253.817267	-0.041630	0.559481	-0.037846	80.842880	62.432671	122.673409	2.918500	0.000000	-1.892294	0.000000	0.000000	0.000000	-0.191235	-0.003652	-0.079334	0.000000	0.000000	3.000000	6.000000	0.000000
1253.820601	-0.042325	0.559452	-0.038136	80.842880	62.432671	122.673409	2.918500	0.000000	-1.892294	0.000000	0.000000	0.000000	-0.208362	-0.008665	-0.086982	0.000000	0.000000	3.000000	6.000000	0.000000
1253.823934	-0.042325	0.559452	-0.038136	80.767006	62.502892	122.707642	2.918500	0.000000	-1.892294	0.000000	0.000000	0.000000	-0.208362	-0.008665	-0.086982	0.000000	0.000000	3.000000	6.000000	0.000000
1253.827267	-0.043058	0.559423	-0.038431	80.767006	62.502892	122.707642	2.918500	0.000000	-1.892294	0.000000	0.000000	0.000000	-0.220026	-0.008653	-0.088561	0.000000	0.000000	3.000000	6.000000	0.000000
1253.830601	-0.043058	0.559423	-0.038431	80.767006	62.502892	122.707642	2.918500	0.000000	-1.892294	0.000000	0.000000	0.000000	-0.220026	-0.008653	-0.088561	0.000000	0.000000	3.000000	6.000000	0.000000
1253.833934	-0.043058	0.559423	-0.038431	80.692131	62.578995	122.796104	2.847102	0.000000	-1.921551	0.000000	0.000000	0.000000	-0.220026	-0.008653	-0.088561	0.000000	0.000000	3.000000	6.000000	0.000000
1253.837267	-0.043058	0.559423	-0.038431	80.692131	62.578995	122.796104	2.847102	0.000000	-1.921551	0.000000	0.000000	0.000000	-0.220026	-0.008653	-0.088561	0.000000	0.000000	3.000000	6.000000	0.000000
1253.840601	-0.043851	0.559371	-0.038728	80.692131	62.578995	122.796104	2.847102	0.000000	-1.921551	0.000000	0.000000	0.000000	-0.237801	-0.015581	-0.089160	0.000000	0.000000	3.000000	6.000000	0.000000
1253.843934	-0.043851	0.559371	-0.038728	80.601273	62.666855	122.918533	2.847102	0.000000	-1.921551	0.000000	0.000000	0.000000	-0.237801	-0.015581	-0.089160	0.000000	0.000000	3.000000	6.000000	0.000000
1253.847267	-0.044662	0.559319	-0.039029	80.601273	62.666855	122.918533	2.847102	0.000000	-1.921551	0.000000	0.000000	0.000000	-0.243456	-0.015570	-0.090255	0.000000	0.000000	3.000000	6.000000	0.000000
1253.850601	-0.044662	0.559319	-0.039029	80.601273	62.666855	122.918533	2.847102	0.000000	-1.921551	0.000000	0.000000	0.000000	-0.243456	-0.015570	-0.090255	0.000000	0.000000	3.000000	6.000000	0.000000
1253.853934	-0.044662	0.559319	-0.039029	80.477104	62.788879	123.041382	2.766892	0.000000	-1.951454	0.000000	0.000000	0.000000	-0.243456	-0.015570	-0.090255	0.000000	0.000000	3.000000	6.000000	0.000000
1253.857267	-0.044662	0.559319	-0.039029	80.477104	62.788879	123.041382	2.766892	0.000000	-1.951454	0.000000	0.000000	0.000000	-0.243456	-0.015570	-0.090255	0.000000	0.000000	3.000000	6.000000	0.000000
1253.860601	-0.045451	0.559251	-0.039348	80.477104	62.788879	123.041382	2.766892	0.000000	-1.951454	0.000000	0.000000	0.000000	-0.236594	-0.020577	-0.095634	0.000000	0.000000	3.000000	6.000000	0.000000
1253.863934	-0.045451	0.559251	-0.039348	80.332161	62.942345	123.206573	2.766892	0.000000	-1.951454	0.000000	0.000000	0.000000	-0.236594	-0.020577	-0.095634	0.000000	0.000000	3.000000	6.000000	0.000000
1253.867267	-0.046258	0.559182	-0.039670	80.332161	62.942345	123.206573	2.766892	0.000000	-1.951454	0.000000	0.000000	0.000000	-0.242216	-0.020576	-0.096751	0.000000	0.000000	3.000000	6.000000	0.000000
1253.870601	-0.046258	0.559182	-0.039670	80.332161	62.942345	123.206573	2.766892	0.000000	-1.951454	0.000000	0.000000	0.000000	-0.242216	-0.020576	-0.096751	0.000000	0.000000	3.000000	6.000000	0.000000
1253.873934	-0.046258	0.559182	-0.039670	80.166611	63.101818	123.572945	2.687091	0.000000	-1.983518	0.000000	0.000000	0.000000	-0.242216	-0.020576	-0.096751	0.000000	0.000000	3.000000	6.000000	0.000000
1253.877267	-0.046258	0.559182	-0.039670	80.166611	63.101818	123.572945	2.687091	0.000000	-1.983518	0.000000	0.000000	0.000000	-0.242216	-0.020576	-0.096751	0.000000	0.000000	3.000000	6.000000	0.000000
1253.880601	-0.047045	0.559113	-0.039992	80.166611	63.101818	123.572945	2.687091	0.000000	-1.983518	0.000000	0.000000	0.000000	-0.235943	-0.020576	-0.096561	0.000000	0.000000	3.000000	6.000000	0.000000
1253.883934	-0.047045	0.559113	-0.039992	79.998955	63.267830	124.013588	2.687091	0.000000	-1.983518	0.000000	0.000000	0.000000	-0.235943	-0.020576	-0.096561	0.000000	0.000000	3.000000	6.000000	0.000000
1253.887267	-0.047870	0.559045	-0.040320	79.998955	63.267830	124.013588	2.687091	0.000000	-1.983518	0.000000	0.000000	0.000000	-0.247492	-0.020557	-0.098381	0.000000	0.000000	3.000000	6.000000	0.000000
1253.890601	-0.047870	0.559045	-0.040320	79.998955	63.267830	124.013588	2.687091	0.000000	-1.983518	0.000000	0.000000	0.000000	-0.247492	-0.020557	-0.098381	0.000000	0.000000	3.000000	6.000000	0.000000
1253.893934	-0.047870	0.559045	-0.040320	79.859993	63.393795	124.285828	2.606518	0.000000	-2.016008	0.000000	0.000000	0.000000	-0.247492	-0.020557	-0.098381	0.000000	0.000000	3.000000	6.000000	0.000000
1253.897267	-0.047870	0.559045	-0.040320	79.859993	63.393795	124.285828	2.606518	0.000000	-2.016008	0.000000	0.000000	0.000000	-0.247492	-0.020557	-0.098381	0.000000	0.000000	3.000000	6.000000	0.000000
1253.900601	-0.048669	0.558943	-0.040684	79.859993	63.393795	124.285828	2.606518	0.000000	-2.016008	0.000000	0.000000	0.000000	-0.239918	-0.030572	-0.109283	0.000000	0.000000	3.000000	6.000000	0.000000
1253.903934	-0.048669	0.558943	-0.040684	79.763939	63.496204	124.345100	2.606518	0.000000	-2.016008	0.000000	0.000000	0.000000	-0.239918	-0.030572	-0.109283	0.000000	0.000000	3.000000	6.000000	0.000000
1253.907267	-0.049468	0.558841	-0.041050	79.763939	63.496204	124.345100	2.606518	0.000000	-2.016008	0.000000	0.000000	0.000000	-0.239538	-0.030537	-0.109764	0.000000	0.000000	3.000000	6.000000	0.000000
1253.910601	-0.049468	0.558841	-0.041050	79.763939	63.496204	124.345100	2.606518	0.000000	-2.016008	0.000000	0.000000	0.000000	-0.239538	-0.030537	-0.109764	0.000000	0.000000	3.000000	6.000000	0.000000
1253.913934	-0.049468	0.558841	-0.041050	79.698288	63.567303	124.282700	2.526609	0.000000	-2.052516	0.000000	0.000000	0.000000	-0.239538	-0.030537	-0.109764	0.000000	0.000000	3.000000	6.000000	0.000000
1253.917267	-0.049468	0.558841	-0.041050	79.698288	63.567303	124.282700	2.526609	0.000000	-2.052516	0.000000	0.000000	0.000000	-0.239538	-0.030537	-0.109764	0.000000	0.000000	3.000000	6.000000	0.000000
1253.920601	-0.050282	0.558746	-0.041444	79.698288	63.567303	124.282700	2.526609	0.000000	-2.052516	0.000000	0.000000	0.000000	-0.244205	-0.028670	-0.118159	0.000000	0.000000	3.000000	6.000000	0.000000
1253.923934	-0.050282	0.558746	-0.041444	79.650955	63.641396	124.215553	2.526609	0.000000	-2.052516	0.000000	0.000000	0.000000	-0.244205	-0.028670	-0.118159	0.000000	0.000000	3.000000	6.000000	0.000000
1253.927267	-0.051072	0.558633	-0.041856	79.650955	63.641396	124.215553	2.526609	0.000000	-2.052516	0.000000	0.000000	0.000000	-0.237184	-0.033661	-0.123481	0.000000	0.000000	3.000000	6.000000	0.000000
1253.930601	-0.051072	0.558633	-0.041856	79.650955	63.641396	124.215553	2.526609	0.000000	-2.052516	0.000000	0.000000	0.000000	-0.237184	-0.033661	-0.123481	0.000000	0.000000	3.000000	6.000000	0.000000
1253.933934	-0.051072	0.558633	-0.041856	79.603935	63.698891	124.182938	2.446377	0.000000	-2.092789	0.000000	0.000000	0.000000	-0.237184	-0.033661	-0.123481	0.000000	0.000000	3.000000	6.000000	0.000000
1253.937267	-0.051072	0.558633	-0.041856	79.603935	63.698891	124.182938	2.446377	0.000000	-2.092789	0.000000	0.000000	0.000000	-0.237184	-0.033661	-0.123481	0.000000	0.000000	3.000000	6.000000	0.000000
1253.940601	-0.051844	0.558538	-0.042248	79.603935	63.698891	124.182938	2.446377	0.000000	-2.092789	0.000000	0.000000	0.000000	-0.231534	-0.028664	-0.117665	0.000000	0.000000	3.000000	6.000000	0.000000
1253.943934	-0.051844	0.558538	-0.042248	79.542252	63.769852	124.231949	2.446377	0.000000	-2.092789	0.000000	0.000000	0.000000	-0.231534	-0.028664	-0.117665	0.000000	0.000000	3.000000	6.000000	0.000000
1253.947267	-0.052575	0.558442	-0.042637	79.542252	63.769852	124.231949	2.446377	0.000000	-2.092789	0.000000	0.000000	0.000000	-0.219323	-0.028656	-0.116618	0.000000	0.000000	3.000000	6.000000	0.000000
1253.950601	-0.052575	0.558442	-0.042637	79.542252	63.769852	124.231949	2.446377	0.000000	-2.092789	0.000000	0.000000	0.000000	-0.219323	-0.028656	-0.116618	0.000000	0.000000	3.000000	6.000000	0.000000
1253.953934	-0.052575	0.558442	-0.042637	79.470245	63.850185	124.353241	2.371235	0.000000	-2.131836	0.000000	0.000000	0.000000	-0.219323	-0.028656	-0.116618	0.000000	0.000000	3.000000	6.000000	0.000000
1253.957267	-0.052575	0.558442	-0.042637	79.470245	63.850185	124.353241	2.371235	0.000000	-2.131836	0.000000	0.000000	0.000000	-0.219323	-0.028656	-0.116618	0.000000	0.000000	3.000000	6.000000	0.000000
1253.960601	-0.053266	0.558347	-0.043022	79.470245	63.850185	124.353241	2.371235	0.000000	-2.131836	0.000000	0.000000	0.000000	-0.207147	-0.028630	-0.115505	0.000000	0.000000	3.000000	6.000000	0.000000
1253.963934	-0.053266	0.558347	-0.043022	79.407906	63.937744	124.511307	2.371235	0.000000	-2.131836	0.000000	0.000000	0.000000	-0.207147	-0.028630	-0.115505	0.000000	0.000000	3.000000	6.000000	0.000000
1253.967267	-0.053950	0.558241	-0.043450	79.407906	63.937744	124.511307	2.371235	0.000000	-2.131836	0.000000	0.000000	0.000000	-0.205123	-0.031752	-0.128623	0.000000	0.000000	3.000000	6.000000	0.000000
1253.970601	-0.053950	0.558241	-0.043450	79.407906	63.937744	124.511307	2.371235	0.000000	-2.131836	0.000000	0.000000	0.000000	-0.205123	-0.031752	-0.128623	0.000000	0.000000	3.000000	6.000000	0.000000
1253.973934	-0.053950	0.558241	-0.043450	79.374603	64.005234	124.669624	2.302523	0.000000	-2.172524	0.000000	0.000000	0.000000	-0.205123	-0.031752	-0.128623	0.000000	0.000000	3.000000	6.000000	0.000000
1253.977267	-0.053950	0.558241	-0.043450	79.374603	64.005234	124.669624	2.302523	0.000000	-2.172524	0.000000	0.000000	0.000000	-0.205123	-0.031752	-0.128623	0.000000	0.000000	3.000000	6.000000	0.000000
1253.980601	-0.054634	0.558152	-0.043862	79.374603	64.005234	124.669624	2.302523	0.000000	-2.172524	0.000000	0.000000	0.000000	-0.205453	-0.026783	-0.123429	0.000000	0.000000	3.000000	6.000000	0.000000
1253.983934	-0.054634	0.558152	-0.043862	79.367943	64.037064	124.760963	2.302523	0.000000	-2.172524	0.000000	0.000000	0.000000	-0.205453	-0.026783	-0.123429	0.000000	0.000000	3.000000	6.000000	0.000000
1253.987267	-0.055332	0.558052	-0.044320	79.367943	64.037064	124.760963	2.302523	0.000000	-2.172524	0.000000	0.000000	0.000000	-0.209237	-0.029880	-0.137331	0.000000	0.000000	3.000000	6.000000	0.000000
1253.990601	-0.055332	0.558052	-0.044320	79.367943	64.037064	124.760963	2.302523	0.000000	-2.172524	0.000000	0.000000	0.000000	-0.209237	-0.029880	-0.137331	0.000000	0.000000	3.000000	6.000000	0.000000
1253.993934	-0.055332	0.558052	-0.044320	79.375809	64.063141	124.849998	2.233408	0.000000	-2.215984	0.000000	0.000000	0.000000	-0.209237	-0.029880	-0.137331	0.000000	0.000000	3.000000	6.000000	0.000000
1253.997267	-0.055332	0.558052	-0.044320	79.375809	64.063141	124.849998	2.233408	0.000000	-2.215984	0.000000	0.000000	0.000000	-0.209237	-0.029880	-0.137331	0.000000	0.000000	3.000000	6.000000	0.000000
1254.000601	-0.056007	0.557975	-0.044782	79.375809	64.063141	124.849998	2.233408	0.000000	-2.215984	0.000000	0.000000	0.000000	-0.202695	-0.023071	-0.138549	0.000000	0.000000	3.000000	6.000000	0.000000
1254.003934	-0.056007	0.557975	-0.044782	79.379715	64.077896	124.904343	2.233408	0.000000	-2.215984	0.000000	0.000000	0.000000	-0.202695	-0.023071	-0.138549	0.000000	0.000000	3.000000	6.000000	0.000000
1254.007267	-0.056665	0.557915	-0.045223	79.379715	64.077896	124.904343	2.233408	0.000000	-2.215984	0.000000	0.000000	0.000000	-0.197154	-0.018113	-0.132537	0.000000	0.000000	3.000000	6.000000	0.000000
1254.010601	-0.056665	0.557915	-0.045223	79.379715	64.077896	124.904343	2.233408	0.000000	-2.215984	0.000000	0.000000	0.000000	-0.197154	-0.018113	-0.132537	0.000000	0.000000	3.000000	6.000000	0.000000
1254.013934	-0.056665	0.557915	-0.045223	79.381630	64.066376	124.878548	2.166766	0.000000	-2.261165	0.000000	0.000000	0.000000	-0.197154	-0.018113	-0.132537	0.000000	0.000000	3.000000	6.000000	0.000000
1254.017267	-0.056665	0.557915	-0.045223	79.381630	64.066376	124.878548	2.166766	0.000000	-2.261165	0.000000	0.000000	0.000000	-0.197154	-0.018113	-0.132537	0.000000	0.000000	3.000000	6.000000	0.000000
1254.020601	-0.057283	0.557894	-0.045648	79.381630	64.066376	124.878548	2.166766	0.000000	-2.261165	0.000000	0.000000	0.000000	-0.185573	-0.006372	-0.127315	0.000000	0.000000	3.000000	6.000000	0.000000
1254.023934	-0.057283	0.557894	-0.045648	79.385498	64.040131	124.815521	2.166766	0.000000	-2.261165	0.000000	0.000000	0.000000	-0.185573	-0.006372	-0.127315	0.000000	0.000000	3.000000	6.000000	0.000000
1254.027267	-0.057867	0.557905	-0.046030	79.385498	64.040131	124.815521	2.166766	0.000000	-2.261165	0.000000	0.000000	0.000000	-0.175059	0.003528	-0.114843	0.000000	0.000000	3.000000	6.000000	0.000000
1254.030601	-0.057867	0.557905	-0.046030	79.385498	64.040131	124.815521	2.166766	0.000000	-2.261165	0.000000	0.000000	0.000000	-0.175059	0.003528	-0.114843	0.000000	0.000000	3.000000	6.000000	0.000000
1254.033934	-0.057867	0.557905	-0.046030	79.387428	63.990364	124.744186	2.106661	0.000000	-2.301525	0.000000	0.000000	0.000000	-0.175059	0.003528	-0.114843	0.000000	0.000000	3.000000	6.000000	0.000000
1254.037267	-0.057867	0.557905	-0.046030	79.387428	63.990364	124.744186	2.106661	0.000000	-2.301525	0.000000	0.000000	0.000000	-0.175059	0.003528	-0.114843	0.000000	0.000000	3.000000	6.000000	0.000000
1254.040601	-0.058416	0.557927	-0.046366	79.387428	63.990364	124.744186	2.106661	0.000000	-2.301525	0.000000	0.000000	0.000000	-0.164860	0.006634	-0.100687	0.000000	0.000000	3.000000	6.000000	0.000000
1254.043934	-0.058416	0.557927	-0.046366	79.389336	63.943241	124.752563	2.106661	0.000000	-2.301525	0.000000	0.000000	0.000000	-0.164860	0.006634	-0.100687	0.000000	0.000000	3.000000	6.000000	0.000000
1254.047267	-0.058946	0.557949	-0.046700	79.389336	63.943241	124.752563	2.106661	0.000000	-2.301525	0.000000	0.000000	0.000000	-0.158762	0.006610	-0.100077	0.000000	0.000000	3.000000	6.000000	0.000000
1254.050601	-0.058946	0.557949	-0.046700	79.389336	63.943241	124.752563	2.106661	0.000000	-2.301525	0.000000	0.000000	0.000000	-0.158762	0.006610	-0.100077	0.000000	0.000000	3.000000	6.000000	0.000000
1254.053934	-0.058946	0.557949	-0.046700	79.390305	63.877548	124.768730	2.052724	0.000000	-2.334985	0.000000	0.000000	0.000000	-0.158762	0.006610	-0.100077	0.000000	0.000000	3.000000	6.000000	0.000000
1254.057267	-0.058946	0.557949	-0.046700	79.390305	63.877548	124.768730	2.052724	0.000000	-2.334985	0.000000	0.000000	0.000000	-0.158762	0.006610	-0.100077	0.000000	0.000000	3.000000	6.000000	0.000000
1254.060601	-0.059500	0.557982	-0.046994	79.390305	63.877548	124.768730	2.052724	0.000000	-2.334985	0.000000	0.000000	0.000000	-0.166208	0.009680	-0.088389	0.000000	0.000000	3.000000	6.000000	0.000000
1254.063934	-0.059500	0.557982	-0.046994	79.392250	63.827797	124.801132	2.052724	0.000000	-2.334985	0.000000	0.000000	0.000000	-0.166208	0.009680	-0.088389	0.000000	0.000000	3.000000	6.000000	0.000000
1254.067267	-0.060047	0.558004	-0.047332	79.392250	63.827797	124.801132	2.052724	0.000000	-2.334985	0.000000	0.000000	0.000000	-0.164124	0.006543	-0.101363	0.000000	0.000000	3.000000	6.000000	0.000000
1254.070601	-0.060047	0.558004	-0.047332	79.392250	63.827797	124.801132	2.052724	0.000000	-2.334985	0.000000	0.000000	0.000000	-0.164124	0.006543	-0.101363	0.000000	0.000000	3.000000	6.000000	0.000000
1254.073934	-0.060047	0.558004	-0.047332	79.394157	63.772583	124.833496	1.997668	0.000000	-2.366611	0.000000	0.000000	0.000000	-0.164124	0.006543	-0.101363	0.000000	0.000000	3.000000	6.000000	0.000000
1254.077267	-0.060047	0.558004	-0.047332	79.394157	63.772583	124.833496	1.997668	0.000000	-2.366611	0.000000	0.000000	0.000000	-0.164124	0.006543	-0.101363	0.000000	0.000000	3.000000	6.000000	0.000000
1254.080601	-0.060651	0.558025	-0.047679	79.394157	63.772583	124.833496	1.997668	0.000000	-2.366611	0.000000	0.000000	0.000000	-0.181366	0.006499	-0.104181	0.000000	0.000000	3.000000	6.000000	0.000000
1254.083934	-0.060651	0.558025	-0.047679	79.396049	63.711945	124.857925	1.997668	0.000000	-2.366611	0.000000	0.000000	0.000000	-0.181366	0.006499	-0.104181	0.000000	0.000000	3.000000	6.000000	0.000000
1254.087267	-0.061274	0.558047	-0.048031	79.396049	63.711945	124.857925	1.997668	0.000000	-2.366611	0.000000	0.000000	0.000000	-0.186910	0.006490	-0.105330	0.000000	0.000000	3.000000	6.000000	0.000000
1254.090601	-0.061274	0.558047	-0.048031	79.396049	63.711945	124.857925	1.997668	0.000000	-2.366611	0.000000	0.000000	0.000000	-0.186910	0.006490	-0.105330	0.000000	0.000000	3.000000	6.000000	0.000000
1254.093934	-0.061274	0.558047	-0.048031	79.396072	63.616737	124.857910	1.936289	0.000000	-2.401529	0.000000	0.000000	0.000000	-0.186910	0.006490	-0.105330	0.000000	0.000000	3.000000	6.000000	0.000000
1254.097267	-0.061274	0.558047	-0.048031	79.396072	63.616737	124.857910	1.936289	0.000000	-2.401529	0.000000	0.000000	0.000000	-0.186910	0.006490	-0.105330	0.000000	0.000000	3.000000	6.000000	0.000000
1254.100601	-0.061898	0.558107	-0.048370	79.396072	63.616737	124.857910	1.936289	0.000000	-2.401529	0.000000	0.000000	0.000000	-0.187209	0.018181	-0.101703	0.000000	0.000000	3.000000	6.000000	0.000000
1254.103934	-0.061898	0.558107	-0.048370	79.396072	63.527008	124.841965	1.936289	0.000000	-2.401529	0.000000	0.000000	0.000000	-0.187209	0.018181	-0.101703	0.000000	0.000000	3.000000	6.000000	0.000000
1254.107267	-0.062521	0.558168	-0.048710	79.396072	63.527008	124.841965	1.936289	0.000000	-2.401529	0.000000	0.000000	0.000000	-0.186928	0.018142	-0.101997	0.000000	0.000000	3.000000	6.000000	0.000000
1254.110601	-0.062521	0.558168	-0.048710	79.396072	63.527008	124.841965	1.936289	0.000000	-2.401529	0.000000	0.000000	0.000000	-0.186928	0.018142	-0.101997	0.000000	0.000000	3.000000	6.000000	0.000000
1254.113934	-0.062521	0.558168	-0.048710	79.395088	63.421318	124.785881	1.873933	0.000000	-2.435479	0.000000	0.000000	0.000000	-0.186928	0.018142	-0.101997	0.000000	0.000000	3.000000	6.000000	0.000000
1254.117267	-0.062521	0.558168	-0.048710	79.395088	63.421318	124.785881	1.873933	0.000000	-2.435479	0.000000	0.000000	0.000000	-0.186928	0.018142	-0.101997	0.000000	0.000000	3.000000	6.000000	0.000000
1254.120601	-0.063108	0.558245	-0.049026	79.395088	63.421318	124.785881	1.873933	0.000000	-2.435479	0.000000	0.000000	0.000000	-0.175878	0.023045	-0.094943	0.000000	0.000000	3.000000	6.000000	0.000000
1254.123934	-0.063108	0.558245	-0.049026	79.395630	63.320328	124.679367	1.873933	0.000000	-2.435479	0.000000	0.000000	0.000000	-0.175878	0.023045	-0.094943	0.000000	0.000000	3.000000	6.000000	0.000000
1254.127267	-0.063693	0.558322	-0.049343	79.395630	63.320328	124.679367	1.873933	0.000000	-2.435479	0.000000	0.000000	0.000000	-0.175632	0.023031	-0.095205	0.000000	0.000000	3.000000	6.000000	0.000000
1254.130601	-0.063693	0.558322	-0.049343	79.395630	63.320328	124.679367	1.873933	0.000000	-2.435479	0.000000	0.000000	0.000000	-0.175632	0.023031	-0.095205	0.000000	0.000000	3.000000	6.000000	0.000000
1254.133934	-0.063693	0.558322	-0.049343	79.393700	63.201462	124.543266	1.815348	0.000000	-2.467170	0.000000	0.000000	0.000000	-0.175632	0.023031	-0.095205	0.000000	0.000000	3.000000	6.000000	0.000000
1254.137267	-0.063693	0.558322	-0.049343	79.393700	63.201462	124.543266	1.815348	0.000000	-2.467170	0.000000	0.000000	0.000000	-0.175632	0.023031	-0.095205	0.000000	0.000000	3.000000	6.000000	0.000000
1254.140601	-0.064284	0.558409	-0.049619	79.393700	63.201462	124.543266	1.815348	0.000000	-2.467170	0.000000	0.000000	0.000000	-0.177392	0.026128	-0.082733	0.000000	0.000000	3.000000	6.000000	0.000000
1254.143934	-0.064284	0.558409	-0.049619	79.391785	63.077168	124.455063	1.815348	0.000000	-2.467170	0.000000	0.000000	0.000000	-0.177392	0.026128	-0.082733	0.000000	0.000000	3.000000	6.000000	0.000000
1254.147267	-0.064910	0.558502	-0.049926	79.391785	63.077168	124.455063	1.815348	0.000000	-2.467170	0.000000	0.000000	0.000000	-0.187640	0.027927	-0.092031	0.000000	0.000000	3.000000	6.000000	0.000000
1254.150601	-0.064910	0.558502	-0.049926	79.391785	63.077168	124.455063	1.815348	0.000000	-2.467170	0.000000	0.000000	0.000000	-0.187640	0.027927	-0.092031	0.000000	0.000000	3.000000	6.000000	0.000000
1254.153934	-0.064910	0.558502	-0.049926	79.390823	62.968773	124.406952	1.754510	0.000000	-2.496297	0.000000	0.000000	0.000000	-0.187640	0.027927	-0.092031	0.000000	0.000000	3.000000	6.000000	0.000000
1254.157267	-0.064910	0.558502	-0.049926	79.390823	62.968773	124.406952	1.754510	0.000000	-2.496297	0.000000	0.000000	0.000000	-0.187640	0.027927	-0.092031	0.000000	0.000000	3.000000	6.000000	0.000000
1254.160601	-0.065539	0.558566	-0.050204	79.390823	62.968773	124.406952	1.754510	0.000000	-2.496297	0.000000	0.000000	0.000000	-0.188811	0.019314	-0.083505	0.000000	0.000000	3.000000	6.000000	0.000000
1254.163934	-0.065539	0.558566	-0.050204	79.391319	62.854187	124.372269	1.754510	0.000000	-2.496297	0.000000	0.000000	0.000000	-0.188811	0.019314	-0.083505	0.000000	0.000000	3.000000	6.000000	0.000000
1254.167267	-0.066194	0.558641	-0.050444	79.391319	62.854187	124.372269	1.754510	0.000000	-2.496297	0.000000	0.000000	0.000000	-0.196455	0.022469	-0.072022	0.000000	0.000000	3.000000	6.000000	0.000000
1254.170601	-0.066194	0.558641	-0.050444	79.391319	62.854187	124.372269	1.754510	0.000000	-2.496297	0.000000	0.000000	0.000000	-0.196455	0.022469	-0.072022	0.000000	0.000000	3.000000	6.000000	0.000000
1254.173934	-0.066194	0.558641	-0.050444	79.390335	62.743095	124.316208	1.690299	0.000000	-2.522219	0.000000	0.000000	0.000000	-0.196455	0.022469	-0.072022	0.000000	0.000000	3.000000	6.000000	0.000000
1254.177267	-0.066194	0.558641	-0.050444	79.390335	62.743095	124.316208	1.690299	0.000000	-2.522219	0.000000	0.000000	0.000000	-0.196455	0.022469	-0.072022	0.000000	0.000000	3.000000	6.000000	0.000000
1254.180601	-0.066865	0.558677	-0.050702	79.390335	62.743095	124.316208	1.690299	0.000000	-2.522219	0.000000	0.000000	0.000000	-0.201419	0.010741	-0.077193	0.000000	0.000000	3.000000	6.000000	0.000000
1254.183934	-0.066865	0.558677	-0.050702	79.389374	62.629276	124.252151	1.690299	0.000000	-2.522219	0.000000	0.000000	0.000000	-0.201419	0.010741	-0.077193	0.000000	0.000000	3.000000	6.000000	0.000000
1254.187267	-0.067524	0.558723	-0.050915	79.389374	62.629276	124.252151	1.690299	0.000000	-2.522219	0.000000	0.000000	0.000000	-0.197537	0.013892	-0.063852	0.000000	0.000000	3.000000	6.000000	0.000000
1254.190601	-0.067524	0.558723	-0.050915	79.389374	62.629276	124.252151	1.690299	0.000000	-2.522219	0.000000	0.000000	0.000000	-0.197537	0.013892	-0.063852	0.000000	0.000000	3.000000	6.000000	0.000000
1254.193934	-0.067524	0.558723	-0.050915	79.389893	62.520145	124.105797	1.623806	0.000000	-2.545726	0.000000	0.000000	0.000000	-0.197537	0.013892	-0.063852	0.000000	0.000000	3.000000	6.000000	0.000000
1254.197267	-0.067524	0.558723	-0.050915	79.389893	62.520145	124.105797	1.623806	0.000000	-2.545726	0.000000	0.000000	0.000000	-0.197537	0.013892	-0.063852	0.000000	0.000000	3.000000	6.000000	0.000000
1254.200601	-0.068166	0.558786	-0.051107	79.389893	62.520145	124.105797	1.623806	0.000000	-2.545726	0.000000	0.000000	0.000000	-0.192528	0.018858	-0.057668	0.000000	0.000000	3.000000	6.000000	0.000000
1254.203934	-0.068166	0.558786	-0.051107	79.389427	62.397816	123.847504	1.623806	0.000000	-2.545726	0.000000	0.000000	0.000000	-0.192528	0.018858	-0.057668	0.000000	0.000000	3.000000	6.000000	0.000000
1254.207267	-0.068793	0.558820	-0.051267	79.389427	62.397816	123.847504	1.623806	0.000000	-2.545726	0.000000	0.000000	0.000000	-0.188106	0.010302	-0.048176	0.000000	0.000000	3.000000	6.000000	0.000000
1254.210601	-0.068793	0.558820	-0.051267	79.389427	62.397816	123.847504	1.623806	0.000000	-2.545726	0.000000	0.000000	0.000000	-0.188106	0.010302	-0.048176	0.000000	0.000000	3.000000	6.000000	0.000000
1254.213934	-0.068793	0.558820	-0.051267	79.399620	62.307888	123.542252	1.560367	0.000000	-2.563367	0.000000	0.000000	0.000000	-0.188106	0.010302	-0.048176	0.000000	0.000000	3.000000	6.000000	0.000000
1254.217267	-0.068793	0.558820	-0.051267	79.399620	62.307888	123.542252	1.560367	0.000000	-2.563367	0.000000	0.000000	0.000000	-0.188106	0.010302	-0.048176	0.000000	0.000000	3.000000	6.000000	0.000000
1254.220601	-0.069405	0.558826	-0.051396	79.399620	62.307888	123.542252	1.560367	0.000000	-2.563367	0.000000	0.000000	0.000000	-0.183735	0.001778	-0.038664	0.000000	0.000000	3.000000	6.000000	0.000000
1254.223934	-0.069405	0.558826	-0.051396	79.438057	62.229958	123.366539	1.560367	0.000000	-2.563367	0.000000	0.000000	0.000000	-0.183735	0.001778	-0.038664	0.000000	0.000000	3.000000	6.000000	0.000000
1254.227267	-0.070019	0.558787	-0.051515	79.438057	62.229958	123.366539	1.560367	0.000000	-2.563367	0.000000	0.000000	0.000000	-0.184231	-0.011693	-0.035659	0.000000	0.000000	3.000000	6.000000	0.000000
1254.230601	-0.070019	0.558787	-0.051515	79.438057	62.229958	123.366539	1.560367	0.000000	-2.563367	0.000000	0.000000	0.000000	-0.184231	-0.011693	-0.035659	0.000000	0.000000	3.000000	6.000000	0.000000
1254.233934	-0.070019	0.558787	-0.051515	79.525070	62.155151	123.283905	1.499040	0.000000	-2.575754	0.000000	0.000000	0.000000	-0.184231	-0.011693	-0.035659	0.000000	0.000000	3.000000	6.000000	0.000000
1254.237267	-0.070019	0.558787	-0.051515	79.525070	62.155151	123.283905	1.499040	0.000000	-2.575754	0.000000	0.000000	0.000000	-0.184231	-0.011693	-0.035659	0.000000	0.000000	3.000000	6.000000	0.000000
1254.240601	-0.070680	0.558721	-0.051706	79.525070	62.155151	123.283905	1.499040	0.000000	-2.575754	0.000000	0.000000	0.000000	-0.198322	-0.019865	-0.057188	0.000000	0.000000	3.000000	6.000000	0.000000
1254.243934	-0.070680	0.558721	-0.051706	79.646645	62.073936	123.140991	1.499040	0.000000	-2.575754	0.000000	0.000000	0.000000	-0.198322	-0.019865	-0.057188	0.000000	0.000000	3.000000	6.000000	0.000000
1254.247267	-0.071346	0.558627	-0.051868	79.646645	62.073936	123.140991	1.499040	0.000000	-2.575754	0.000000	0.000000	0.000000	-0.199736	-0.028362	-0.048711	0.000000	0.000000	3.000000	6.000000	0.000000
1254.250601	-0.071346	0.558627	-0.051868	79.646645	62.073936	123.140991	1.499040	0.000000	-2.575754	0.000000	0.000000	0.000000	-0.199736	-0.028362	-0.048711	0.000000	0.000000	3.000000	6.000000	0.000000
1254.253934	-0.071346	0.558627	-0.051868	79.756500	61.998497	123.010094	1.432697	0.000000	-2.593404	0.000000	0.000000	0.000000	-0.199736	-0.028362	-0.048711	0.000000	0.000000	3.000000	6.000000	0.000000
1254.257267	-0.071346	0.558627	-0.051868	79.756500	61.998497	123.010094	1.432697	0.000000	-2.593404	0.000000	0.000000	0.000000	-0.199736	-0.028362	-0.048711	0.000000	0.000000	3.000000	6.000000	0.000000
1254.260601	-0.071981	0.558527	-0.052094	79.756500	61.998497	123.010094	1.432697	0.000000	-2.593404	0.000000	0.000000	0.000000	-0.190337	-0.029775	-0.067881	0.000000	0.000000	3.000000	6.000000	0.000000
1254.263934	-0.071981	0.558527	-0.052094	79.823547	61.971016	122.911507	1.432697	0.000000	-2.593404	0.000000	0.000000	0.000000	-0.190337	-0.029775	-0.067881	0.000000	0.000000	3.000000	6.000000	0.000000
1254.267267	-0.072595	0.558428	-0.052318	79.823547	61.971016	122.911507	1.432697	0.000000	-2.593404	0.000000	0.000000	0.000000	-0.184401	-0.029757	-0.067155	0.000000	0.000000	3.000000	6.000000	0.000000
1254.270601	-0.072595	0.558428	-0.052318	79.823547	61.971016	122.911507	1.432697	0.000000	-2.593404	0.000000	0.000000	0.000000	-0.184401	-0.029757	-0.067155	0.000000	0.000000	3.000000	6.000000	0.000000
1254.273934	-0.072595	0.558428	-0.052318	79.844383	61.960110	122.751274	1.370240	0.000000	-2.615910	0.000000	0.000000	0.000000	-0.184401	-0.029757	-0.067155	0.000000	0.000000	3.000000	6.000000	0.000000
1254.277267	-0.072595	0.558428	-0.052318	79.844383	61.960110	122.751274	1.370240	0.000000	-2.615910	0.000000	0.000000	0.000000	-0.184401	-0.029757	-0.067155	0.000000	0.000000	3.000000	6.000000	0.000000
1254.280601	-0.073166	0.558357	-0.052565	79.844383	61.960110	122.751274	1.370240	0.000000	-2.615910	0.000000	0.000000	0.000000	-0.171130	-0.021224	-0.074152	0.000000	0.000000	3.000000	6.000000	0.000000
1254.283934	-0.073166	0.558357	-0.052565	79.849388	61.972103	122.545532	1.370240	0.000000	-2.615910	0.000000	0.000000	0.000000	-0.171130	-0.021224	-0.074152	0.000000	0.000000	3.000000	6.000000	0.000000
1254.287267	-0.073739	0.558303	-0.052795	79.849388	61.972103	122.545532	1.370240	0.000000	-2.615910	0.000000	0.000000	0.000000	-0.171964	-0.016241	-0.068869	0.000000	0.000000	3.000000	6.000000	0.000000
1254.290601	-0.073739	0.558303	-0.052795	79.849388	61.972103	122.545532	1.370240	0.000000	-2.615910	0.000000	0.000000	0.000000	-0.171964	-0.016241	-0.068869	0.000000	0.000000	3.000000	6.000000	0.000000
1254.293934	-0.073739	0.558303	-0.052795	79.853706	61.939613	122.402199	1.313058	0.000000	-2.639747	0.000000	0.000000	0.000000	-0.171964	-0.016241	-0.068869	0.000000	0.000000	3.000000	6.000000	0.000000
1254.297267	-0.073739	0.558303	-0.052795	79.853706	61.939613	122.402199	1.313058	0.000000	-2.639747	0.000000	0.000000	0.000000	-0.171964	-0.016241	-0.068869	0.000000	0.000000	3.000000	6.000000	0.000000
1254.300601	-0.074291	0.558271	-0.053027	79.853706	61.939613	122.402199	1.313058	0.000000	-2.639747	0.000000	0.000000	0.000000	-0.165755	-0.009526	-0.069689	0.000000	0.000000	3.000000	6.000000	0.000000
1254.303934	-0.074291	0.558271	-0.053027	79.860878	61.941135	122.471710	1.313058	0.000000	-2.639747	0.000000	0.000000	0.000000	-0.165755	-0.009526	-0.069689	0.000000	0.000000	3.000000	6.000000	0.000000
1254.307267	-0.074838	0.558268	-0.053290	79.860878	61.941135	122.471710	1.313058	0.000000	-2.639747	0.000000	0.000000	0.000000	-0.163972	-0.001002	-0.078704	0.000000	0.000000	3.000000	6.000000	0.000000
1254.310601	-0.074838	0.558268	-0.053290	79.860878	61.941135	122.471710	1.313058	0.000000	-2.639747	0.000000	0.000000	0.000000	-0.163972	-0.001002	-0.078704	0.000000	0.000000	3.000000	6.000000	0.000000
1254.313934	-0.074838	0.558268	-0.053290	79.873192	62.015358	122.614861	1.258104	0.000000	-2.664479	0.000000	0.000000	0.000000	-0.163972	-0.001002	-0.078704	0.000000	0.000000	3.000000	6.000000	0.000000
1254.317267	-0.074838	0.558268	-0.053290	79.873192	62.015358	122.614861	1.258104	0.000000	-2.664479	0.000000	0.000000	0.000000	-0.163972	-0.001002	-0.078704	0.000000	0.000000	3.000000	6.000000	0.000000
1254.320601	-0.075378	0.558293	-0.053582	79.873192	62.015358	122.614861	1.258104	0.000000	-2.664479	0.000000	0.000000	0.000000	-0.162151	0.007488	-0.087711	0.000000	0.000000	3.000000	6.000000	0.000000
1254.323934	-0.075378	0.558293	-0.053582	79.893997	62.304016	122.961617	1.258104	0.000000	-2.664479	0.000000	0.000000	0.000000	-0.162151	0.007488	-0.087711	0.000000	0.000000	3.000000	6.000000	0.000000
1254.327267	-0.075906	0.558313	-0.053941	79.893997	62.304016	122.961617	1.258104	0.000000	-2.664479	0.000000	0.000000	0.000000	-0.158212	0.006057	-0.107770	0.000000	0.000000	3.000000	6.000000	0.000000
1254.330601	-0.075906	0.558313	-0.053941	79.893997	62.304016	122.961617	1.258104	0.000000	-2.664479	0.000000	0.000000	0.000000	-0.158212	0.006057	-0.107770	0.000000	0.000000	3.000000	6.000000	0.000000
1254.333934	-0.075906	0.558313	-0.053941	79.929207	62.690365	123.391182	1.204710	0.000000	-2.697059	0.000000	0.000000	0.000000	-0.158212	0.006057	-0.107770	0.000000	0.000000	3.000000	6.000000	0.000000
1254.337267	-0.075906	0.558313	-0.053941	79.929207	62.690365	123.391182	1.204710	0.000000	-2.697059	0.000000	0.000000	0.000000	-0.158212	0.006057	-0.107770	0.000000	0.000000	3.000000	6.000000	0.000000
1254.340601	-0.076396	0.558335	-0.054387	79.929207	62.690365	123.391182	1.204710	0.000000	-2.697059	0.000000	0.000000	0.000000	-0.147093	0.006385	-0.133882	0.000000	0.000000	3.000000	6.000000	0.000000
1254.343934	-0.076396	0.558335	-0.054387	79.984955	63.063778	123.772919	1.204710	0.000000	-2.697059	0.000000	0.000000	0.000000	-0.147093	0.006385	-0.133882	0.000000	0.000000	3.000000	6.000000	0.000000
1254.347267	-0.076861	0.558384	-0.054860	79.984955	63.063778	123.772919	1.204710	0.000000	-2.697059	0.000000	0.000000	0.000000	-0.139358	0.014815	-0.141761	0.000000	0.000000	3.000000	6.000000	0.000000
1254.350601	-0.076861	0.558384	-0.054860	79.984955	63.063778	123.772919	1.204710	0.000000	-2.697059	0.000000	0.000000	0.000000	-0.139358	0.014815	-0.141761	0.000000	0.000000	3.000000	6.000000	0.000000
1254.353934	-0.076861	0.558384	-0.054860	80.069855	63.271759	123.952049	1.156968	0.000000	-2.742999	0.000000	0.000000	0.000000	-0.139358	0.014815	-0.141761	0.000000	0.000000	3.000000	6.000000	0.000000
1254.357267	-0.076861	0.558384	-0.054860	80.069855	63.271759	123.952049	1.156968	0.000000	-2.742999	0.000000	0.000000	0.000000	-0.139358	0.014815	-0.141761	0.000000	0.000000	3.000000	6.000000	0.000000
1254.360601	-0.077296	0.558445	-0.055377	80.069855	63.271759	123.952049	1.156968	0.000000	-2.742999	0.000000	0.000000	0.000000	-0.130542	0.018247	-0.155143	0.000000	0.000000	3.000000	6.000000	0.000000
1254.363934	-0.077296	0.558445	-0.055377	80.184502	63.269238	123.881958	1.156968	0.000000	-2.742999	0.000000	0.000000	0.000000	-0.130542	0.018247	-0.155143	0.000000	0.000000	3.000000	6.000000	0.000000
1254.367267	-0.077663	0.558517	-0.055931	80.184502	63.269238	123.881958	1.156968	0.000000	-2.742999	0.000000	0.000000	0.000000	-0.110265	0.021651	-0.166292	0.000000	0.000000	3.000000	6.000000	0.000000
1254.370601	-0.077663	0.558517	-0.055931	80.184502	63.269238	123.881958	1.156968	0.000000	-2.742999	0.000000	0.000000	0.000000	-0.110265	0.021651	-0.166292	0.000000	0.000000	3.000000	6.000000	0.000000
1254.373934	-0.077663	0.558517	-0.055931	80.326096	63.184769	123.683800	1.116834	0.000000	-2.796571	0.000000	0.000000	0.000000	-0.110265	0.021651	-0.166292	0.000000	0.000000	3.000000	6.000000	0.000000
1254.377267	-0.077663	0.558517	-0.055931	80.326096	63.184769	123.683800	1.116834	0.000000	-2.796571	0.000000	0.000000	0.000000	-0.110265	0.021651	-0.166292	0.000000	0.000000	3.000000	6.000000	0.000000
1254.380601	-0.077944	0.558600	-0.056519	80.326096	63.184769	123.683800	1.116834	0.000000	-2.796571	0.000000	0.000000	0.000000	-0.084296	0.024990	-0.176283	0.000000	0.000000	3.000000	6.000000	0.000000
1254.383934	-0.077944	0.558600	-0.056519	80.491135	63.090294	123.441849	1.116834	0.000000	-2.796571	0.000000	0.000000	0.000000	-0.084296	0.024990	-0.176283	0.000000	0.000000	3.000000	6.000000	0.000000
1254.387267	-0.078167	0.558683	-0.057096	80.491135	63.090294	123.441849	1.116834	0.000000	-2.796571	0.000000	0.000000	0.000000	-0.066883	0.024840	-0.173032	0.000000	0.000000	3.000000	6.000000	0.000000
1254.390601	-0.078167	0.558683	-0.057096	80.491135	63.090294	123.441849	1.116834	0.000000	-2.796571	0.000000	0.000000	0.000000	-0.066883	0.024840	-0.173032	0.000000	0.000000	3.000000	6.000000	0.000000
1254.393934	-0.078167	0.558683	-0.057096	80.675278	62.988441	123.161316	1.091637	0.000000	-2.854791	0.000000	0.000000	0.000000	-0.066883	0.024840	-0.173032	0.000000	0.000000	3.000000	6.000000	0.000000
1254.397267	-0.078167	0.558683	-0.057096	80.675278	62.988441	123.161316	1.091637	0.000000	-2.854791	0.000000	0.000000	0.000000	-0.066883	0.024840	-0.173032	0.000000	0.000000	3.000000	6.000000	0.000000
1254.400601	-0.078361	0.558777	-0.057717	80.675278	62.988441	123.161316	1.091637	0.000000	-2.854791	0.000000	0.000000	0.000000	-0.058118	0.028127	-0.186295	0.000000	0.000000	3.000000	6.000000	0.000000
1254.403934	-0.078361	0.558777	-0.057717	80.867310	62.855747	122.839096	1.091637	0.000000	-2.854791	0.000000	0.000000	0.000000	-0.058118	0.028127	-0.186295	0.000000	0.000000	3.000000	6.000000	0.000000
1254.407267	-0.078515	0.558892	-0.058336	80.867310	62.855747	122.839096	1.091637	0.000000	-2.854791	0.000000	0.000000	0.000000	-0.046155	0.034607	-0.185758	0.000000	0.000000	3.000000	6.000000	0.000000
1254.410601	-0.078515	0.558892	-0.058336	80.867310	62.855747	122.839096	1.091637	0.000000	-2.854791	0.000000	0.000000	0.000000	-0.046155	0.034607	-0.185758	0.000000	0.000000	3.000000	6.000000	0.000000
1254.413934	-0.078515	0.558892	-0.058336	81.053917	62.706074	122.496887	1.074259	0.000000	-2.916800	0.000000	0.000000	0.000000	-0.046155	0.034607	-0.185758	0.000000	0.000000	3.000000	6.000000	0.000000
1254.417267	-0.078515	0.558892	-0.058336	81.053917	62.706074	122.496887	1.074259	0.000000	-2.916800	0.000000	0.000000	0.000000	-0.046155	0.034607	-0.185758	0.000000	0.000000	3.000000	6.000000	0.000000
1254.420601	-0.078629	0.559029	-0.058953	81.053917	62.706074	122.496887	1.074259	0.000000	-2.916800	0.000000	0.000000	0.000000	-0.034244	0.041059	-0.185213	0.000000	0.000000	3.000000	6.000000	0.000000
1254.423934	-0.078629	0.559029	-0.058953	81.231056	62.576069	122.184326	1.074259	0.000000	-2.916800	0.000000	0.000000	0.000000	-0.034244	0.041059	-0.185213	0.000000	0.000000	3.000000	6.000000	0.000000
1254.427267	-0.078720	0.559149	-0.059586	81.231056	62.576069	122.184326	1.074259	0.000000	-2.916800	0.000000	0.000000	0.000000	-0.027274	0.035873	-0.189665	0.000000	0.000000	3.000000	6.000000	0.000000
1254.430601	-0.078720	0.559149	-0.059586	81.231056	62.576069	122.184326	1.074259	0.000000	-2.916800	0.000000	0.000000	0.000000	-0.027274	0.035873	-0.189665	0.000000	0.000000	3.000000	6.000000	0.000000
1254.433934	-0.078720	0.559149	-0.059586	81.392807	62.472298	121.915039	1.064006	0.000000	-2.979279	0.000000	0.000000	0.000000	-0.027274	0.035873	-0.189665	0.000000	0.000000	3.000000	6.000000	0.000000
1254.437267	-0.078720	0.559149	-0.059586	81.392807	62.472298	121.915039	1.064006	0.000000	-2.979279	0.000000	0.000000	0.000000	-0.027274	0.035873	-0.189665	0.000000	0.000000	3.000000	6.000000	0.000000
1254.440601	-0.078783	0.559257	-0.060256	81.392807	62.472298	121.915039	1.064006	0.000000	-2.979279	0.000000	0.000000	0.000000	-0.018902	0.032376	-0.201273	0.000000	0.000000	3.000000	6.000000	0.000000
1254.443934	-0.078783	0.559257	-0.060256	81.543350	62.349907	121.639320	1.064006	0.000000	-2.979279	0.000000	0.000000	0.000000	-0.018902	0.032376	-0.201273	0.000000	0.000000	3.000000	6.000000	0.000000
1254.447267	-0.078845	0.559364	-0.060928	81.543350	62.349907	121.639320	1.064006	0.000000	-2.979279	0.000000	0.000000	0.000000	-0.018703	0.032128	-0.201322	0.000000	0.000000	3.000000	6.000000	0.000000
1254.450601	-0.078845	0.559364	-0.060928	81.543350	62.349907	121.639320	1.064006	0.000000	-2.979279	0.000000	0.000000	0.000000	-0.018703	0.032128	-0.201322	0.000000	0.000000	3.000000	6.000000	0.000000
1254.453934	-0.078845	0.559364	-0.060928	81.682961	62.256657	121.401726	1.057738	0.000000	-3.046378	0.000000	0.000000	0.000000	-0.018703	0.032128	-0.201322	0.000000	0.000000	3.000000	6.000000	0.000000
1254.457267	-0.078873	0.559486	-0.061573	81.682961	62.256657	121.401726	1.057738	0.000000	-3.046378	0.000000	0.000000	0.000000	-0.008340	0.036818	-0.193602	0.000000	0.000000	3.000000	6.000000	0.000000
1254.460601	-0.078873	0.559486	-0.061573	81.682961	62.256657	121.401726	1.057738	0.000000	-3.046378	0.000000	0.000000	0.000000	-0.008340	0.036818	-0.193602	0.000000	0.000000	3.000000	6.000000	0.000000
1254.463934	-0.078873	0.559486	-0.061573	81.830429	62.129520	121.119415	1.056348	0.000000	-3.078645	0.000000	0.000000	0.000000	-0.008340	0.036818	-0.193602	0.000000	0.000000	3.000000	6.000000	0.000000
1254.467267	-0.078873	0.559597	-0.062257	81.830429	62.129520	121.119415	1.056348	0.000000	-3.078645	0.000000	0.000000	0.000000	-0.000028	0.033289	-0.205211	0.000000	0.000000	3.000000	6.000000	0.000000
1254.470601	-0.078873	0.559597	-0.062257	81.830429	62.129520	121.119415	1.056348	0.000000	-3.078645	0.000000	0.000000	0.000000	-0.000028	0.033289	-0.205211	0.000000	0.000000	3.000000	6.000000	0.000000
1254.473934	-0.078873	0.559597	-0.062257	82.001198	61.978573	120.779564	1.056344	0.000000	-3.112847	0.000000	0.000000	0.000000	-0.000028	0.033289	-0.205211	0.000000	0.000000	3.000000	6.000000	0.000000
1254.477267	-0.078873	0.559597	-0.062257	82.001198	61.978573	120.779564	1.056344	0.000000	-3.112847	0.000000	0.000000	0.000000	-0.000028	0.033289	-0.205211	0.000000	0.000000	3.000000	6.000000	0.000000
1254.480601	-0.078875	0.559746	-0.062928	82.001198	61.978573	120.779564	1.056344	0.000000	-3.112847	0.000000	0.000000	0.000000	-0.000656	0.044561	-0.201385	0.000000	0.000000	3.000000	6.000000	0.000000
1254.483934	-0.078875	0.559746	-0.062928	82.192894	61.775898	120.358505	1.056344	0.000000	-3.112847	0.000000	0.000000	0.000000	-0.000656	0.044561	-0.201385	0.000000	0.000000	3.000000	6.000000	0.000000
1254.487267	-0.078826	0.559888	-0.063565	82.192894	61.775898	120.358505	1.056344	0.000000	-3.112847	0.000000	0.000000	0.000000	0.014868	0.042628	-0.190898	0.000000	0.000000	3.000000	6.000000	0.000000
1254.490601	-0.078826	0.559888	-0.063565	82.192894	61.775898	120.358505	1.056344	0.000000	-3.112847	0.000000	0.000000	0.000000	0.014868	0.042628	-0.190898	0.000000	0.000000	3.000000	6.000000	0.000000
1254.493934	-0.078826	0.559888	-0.063565	82.400146	61.525307	119.867538	1.058712	0.000000	-3.178228	0.000000	0.000000	0.000000	0.014868	0.042628	-0.190898	0.000000	0.000000	3.000000	6.000000	0.000000
1254.497267	-0.078826	0.559888	-0.063565	82.400146	61.525307	119.867538	1.058712	0.000000	-3.178228	0.000000	0.000000	0.000000	0.014868	0.042628	-0.190898	0.000000	0.000000	3.000000	6.000000	0.000000
1254.500601	-0.078776	0.560029	-0.064201	82.400146	61.525307	119.867538	1.058712	0.000000	-3.178228	0.000000	0.000000	0.000000	0.014952	0.042351	-0.190949	0.000000	0.000000	3.000000	6.000000	0.000000
1254.503934	-0.078776	0.560029	-0.064201	82.625443	61.233917	119.304337	1.058712	0.000000	-3.178228	0.000000	0.000000	0.000000	0.014952	0.042351	-0.190949	0.000000	0.000000	3.000000	6.000000	0.000000
1254.507267	-0.078674	0.560186	-0.064808	82.625443	61.233917	119.304337	1.058712	0.000000	-3.178228	0.000000	0.000000	0.000000	0.030694	0.047048	-0.182114	0.000000	0.000000	3.000000	6.000000	0.000000
1254.510601	-0.078674	0.560186	-0.064808	82.625443	61.233917	119.304337	1.058712	0.000000	-3.178228	0.000000	0.000000	0.000000	0.030694	0.047048	-0.182114	0.000000	0.000000	3.000000	6.000000	0.000000
1254.513934	-0.078674	0.560186	-0.064808	82.868980	60.832726	118.601303	1.066320	0.000000	-3.240405	0.000000	0.000000	0.000000	0.030694	0.047048	-0.182114	0.000000	0.000000	3.000000	6.000000	0.000000
1254.517267	-0.078674	0.560186	-0.064808	82.868980	60.832726	118.601303	1.066320	0.000000	-3.240405	0.000000	0.000000	0.000000	0.030694	0.047048	-0.182114	0.000000	0.000000	3.000000	6.000000	0.000000
1254.520601	-0.078538	0.560358	-0.065389	82.868980	60.832726	118.601303	1.066320	0.000000	-3.240405	0.000000	0.000000	0.000000	0.040774	0.051711	-0.174412	0.000000	0.000000	3.000000	6.000000	0.000000
1254.523934	-0.078538	0.560358	-0.065389	83.124367	60.234409	117.676979	1.066320	0.000000	-3.240405	0.000000	0.000000	0.000000	0.040774	0.051711	-0.174412	0.000000	0.000000	3.000000	6.000000	0.000000
1254.527267	-0.078372	0.560563	-0.065927	83.124367	60.234409	117.676979	1.066320	0.000000	-3.240405	0.000000	0.000000	0.000000	0.049699	0.061338	-0.161207	0.000000	0.000000	3.000000	6.000000	0.000000
1254.530601	-0.078372	0.560563	-0.065927	83.124367	60.234409	117.676979	1.066320	0.000000	-3.240405	0.000000	0.000000	0.000000	0.049699	0.061338	-0.161207	0.000000	0.000000	3.000000	6.000000	0.000000
1254.533934	-0.078372	0.560563	-0.065927	83.388115	59.253094	116.341988	1.081399	0.000000	-3.296341	0.000000	0.000000	0.000000	0.049699	0.061338	-0.161207	0.000000	0.000000	3.000000	6.000000	0.000000
1254.537267	-0.078133	0.560745	-0.066444	83.388115	59.253094	116.341988	1.081399	0.000000	-3.296341	0.000000	0.000000	0.000000	0.071592	0.054552	-0.155163	0.000000	0.000000	3.000000	6.000000	0.000000
1254.540601	-0.078133	0.560745	-0.066444	83.388115	59.253094	116.341988	1.081399	0.000000	-3.296341	0.000000	0.000000	0.000000	0.071592	0.054552	-0.155163	0.000000	0.000000	3.000000	6.000000	0.000000
1254.543934	-0.078133	0.560745	-0.066444	83.658142	57.671707	114.377991	1.093331	0.000000	-3.322202	0.000000	0.000000	0.000000	0.071592	0.054552	-0.155163	0.000000	0.000000	3.000000	6.000000	0.000000
1254.547267	-0.077886	0.560915	-0.066910	83.658142	57.671707	114.377991	1.093331	0.000000	-3.322202	0.000000	0.000000	0.000000	0.074187	0.051137	-0.139773	0.000000	0.000000	3.000000	6.000000	0.000000
1254.550601	-0.077886	0.560915	-0.066910	83.658142	57.671707	114.377991	1.093331	0.000000	-3.322202	0.000000	0.000000	0.000000	0.074187	0.051137	-0.139773	0.000000	0.000000	3.000000	6.000000	0.000000
1254.553934	-0.077886	0.560915	-0.066910	83.933243	55.430092	111.724205	1.105695	0.000000	-3.345498	0.000000	0.000000	0.000000	0.074187	0.051137	-0.139773	0.000000	0.000000	3.000000	6.000000	0.000000
1254.557267	-0.077886	0.560915	-0.066910	83.933243	55.430092	111.724205	1.105695	0.000000	-3.345498	0.000000	0.000000	0.000000	0.074187	0.051137	-0.139773	0.000000	0.000000	3.000000	6.000000	0.000000
1254.560601	-0.077640	0.561063	-0.067371	83.933243	55.430092	111.724205	1.105695	0.000000	-3.345498	0.000000	0.000000	0.000000	0.073754	0.044418	-0.138191	0.000000	0.000000	3.000000	6.000000	0.000000
1254.563934	-0.077640	0.561063	-0.067371	84.205528	52.762985	108.628410	1.105695	0.000000	-3.345498	0.000000	0.000000	0.000000	0.073754	0.044418	-0.138191	0.000000	0.000000	3.000000	6.000000	0.000000
1254.567267	-0.077419	0.561184	-0.067806	84.205528	52.762985	108.628410	1.105695	0.000000	-3.345498	0.000000	0.000000	0.000000	0.066348	0.036164	-0.130512	0.000000	0.000000	3.000000	6.000000	0.000000
1254.570601	-0.077419	0.561184	-0.067806	84.205528	52.762985	108.628410	1.105695	0.000000	-3.345498	0.000000	0.000000	0.000000	0.066348	0.036164	-0.130512	0.000000	0.000000	3.000000	6.000000	0.000000
1254.573934	-0.077419	0.561184	-0.067806	84.445435	49.951534	105.410378	1.129046	0.000000	-3.390282	0.000000	0.000000	0.000000	0.066348	0.036164	-0.130512	0.000000	0.000000	3.000000	6.000000	0.000000
1254.577267	-0.077419	0.561184	-0.067806	84.445435	49.951534	105.410378	1.129046	0.000000	-3.390282	0.000000	0.000000	0.000000	0.066348	0.036164	-0.130512	0.000000	0.000000	3.000000	6.000000	0.000000
1254.580601	-0.077204	0.561277	-0.068211	84.445435	49.951534	105.410378	1.129046	0.000000	-3.390282	0.000000	0.000000	0.000000	0.064505	0.027968	-0.121715	0.000000	0.000000	3.000000	6.000000	0.000000
1254.583934	-0.077204	0.561277	-0.068211	84.632462	47.271313	102.380829	1.129046	0.000000	-3.390282	0.000000	0.000000	0.000000	0.064505	0.027968	-0.121715	0.000000	0.000000	3.000000	6.000000	0.000000
1254.587267	-0.077204	0.561277	-0.068211	84.632462	47.271313	102.380829	1.129046	0.000000	-3.390282	0.000000	0.000000	0.000000	0.064505	0.027968	-0.121715	0.000000	0.000000	3.000000	6.000000	0.000000
1254.590601	-0.077204	0.561277	-0.068211	84.632462	47.271313	102.380829	1.129046	0.000000	-3.390282	0.000000	0.000000	0.000000	0.064505	0.027968	-0.121715	0.000000	0.000000	3.000000	6.000000	0.000000
1254.593934	-0.076827	0.561425	-0.068953	84.756935	45.103405	99.955574	1.139797	0.000000	-3.410567	0.000000	0.000000	0.000000	0.113118	0.044441	-0.222524	0.000000	0.000000	3.000000	6.000000	0.000000
1254.597267	-0.076827	0.561425	-0.068953	84.756935	45.103405	99.955574	1.139797	0.000000	-3.410567	0.000000	0.000000	0.000000	0.000000	0.000006	0.000001	0.000000	0.000000	3.000000	6.000000	0.000000
1254.600601	-0.076827	0.561425	-0.068953	84.756935	45.103405	99.955574	1.139797	0.000000	-3.410567	0.000000	0.000000	0.000000	0.000000	0.000006	0.000001	0.000000	0.000000	3.000000	6.000000	0.000000
1254.603934	-0.076827	0.561425	-0.068953	84.809708	43.773899	98.485878	1.158650	0.000000	-3.447655	0.000000	0.000000	0.000000	0.000000	0.000006	0.000001	0.000000	0.000000	3.000000	6.000000	0.000000
1254.607267	-0.076827	0.561425	-0.068953	84.809708	43.773899	98.485878	1.158650	0.000000	-3.447655	0.000000	0.000000	0.000000	0.000000	0.000006	0.000001	0.000000	0.000000	3.000000	6.000000	0.000000
1254.610601	-0.076696	0.561486	-0.069226	84.809708	43.773899	98.485878	1.158650	0.000000	-3.447655	0.000000	0.000000	0.000000	0.039187	0.018426	-0.081969	0.000000	0.000000	3.000000	6.000000	0.000000
1254.613934	-0.076696	0.561486	-0.069226	84.807068	43.447037	98.141190	1.158650	0.000000	-3.447655	0.000000	0.000000	0.000000	0.039187	0.018426	-0.081969	0.000000	0.000000	3.000000	6.000000	0.000000
1254.617267	-0.076696	0.561486	-0.069226	84.807068	43.447037	98.141190	1.158650	0.000000	-3.447655	0.000000	0.000000	0.000000	0.039187	0.018426	-0.081969	0.000000	0.000000	3.000000	6.000000	0.000000
1254.620601	-0.076696	0.561486	-0.069226	84.807068	43.447037	98.141190	1.158650	0.000000	-3.447655	0.000000	0.000000	0.000000	0.039187	0.018426	-0.081969	0.000000	0.000000	3.000000	6.000000	0.000000
1254.623934	-0.076501	0.561578	-0.069636	84.807068	43.452499	98.149178	1.165181	0.000000	-3.461316	0.000000	0.000000	0.000000	0.058722	0.027511	-0.122997	0.000000	0.000000	3.000000	6.000000	0.000000
1254.627267	-0.076501	0.561578	-0.069636	84.807068	43.452499	98.149178	1.165181	0.000000	-3.461316	0.000000	0.000000	0.000000	0.058722	0.027511	-0.122997	0.000000	0.000000	3.000000	6.000000	0.000000
1254.630601	-0.076501	0.561578	-0.069636	84.807068	43.452499	98.149178	1.165181	0.000000	-3.461316	0.000000	0.000000	0.000000	0.058722	0.027511	-0.122997	0.000000	0.000000	3.000000	6.000000	0.000000
1254.633934	-0.076501	0.561578	-0.069636	84.805290	43.424461	98.129028	1.174968	0.000000	-3.481816	0.000000	0.000000	0.000000	0.058722	0.027511	-0.122997	0.000000	0.000000	3.000000	6.000000	0.000000
1254.637267	-0.076481	0.561620	-0.069738	84.805290	43.424461	98.129028	1.174968	0.000000	-3.481816	0.000000	0.000000	0.000000	0.006012	0.012552	-0.030469	0.000000	0.000000	3.000000	6.000000	0.000000
1254.640601	-0.076481	0.561620	-0.069738	84.805290	43.424461	98.129028	1.174968	0.000000	-3.481816	0.000000	0.000000	0.000000	0.006012	0.012552	-0.030469	0.000000	0.000000	3.000000	6.000000	0.000000
1254.643934	-0.076481	0.561620	-0.069738	84.805290	43.424461	98.129028	1.175970	0.000000	-3.486894	0.000000	0.000000	0.000000	0.006012	0.012552	-0.030469	0.000000	0.000000	3.000000	6.000000	0.000000
1254.647267	-0.076481	0.561620	-0.069738	84.805290	43.424461	98.129028	1.175970	0.000000	-3.486894	0.000000	0.000000	0.000000	0.006012	0.012552	-0.030469	0.000000	0.000000	3.000000	6.000000	0.000000
1254.650601	-0.076471	0.561630	-0.069786	84.805290	43.424461	98.129028	1.175970	0.000000	-3.486894	0.000000	0.000000	0.000000	0.002842	0.003057	-0.014398	0.000000	0.000000	3.000000	6.000000	0.000000
1254.653934	-0.076471	0.561630	-0.069786	84.803482	43.396416	98.100868	1.175970	0.000000	-3.486894	0.000000	0.000000	0.000000	0.002842	0.003057	-0.014398	0.000000	0.000000	3.000000	6.000000	0.000000
1254.657267	-0.076471	0.561630	-0.069786	84.803482	43.396416	98.100868	1.175970	0.000000	-3.486894	0.000000	0.000000	0.000000	0.002842	0.003057	-0.014398	0.000000	0.000000	3.000000	6.000000	0.000000
1254.660601	-0.076471	0.561630	-0.069786	84.803482	43.396416	98.100868	1.175970	0.000000	-3.486894	0.000000	0.000000	0.000000	0.002842	0.003057	-0.014398	0.000000	0.000000	3.000000	6.000000	0.000000
1254.663934	-0.076478	0.561663	-0.069749	84.801666	43.368362	98.072685	1.176444	0.000000	-3.489293	0.000000	0.000000	0.000000	-0.002180	0.009887	0.011036	0.000000	0.000000	3.000000	6.000000	0.000000
1254.667267	-0.076478	0.561663	-0.069749	84.801666	43.368362	98.072685	1.176444	0.000000	-3.489293	0.000000	0.000000	0.000000	-0.002180	0.009887	0.011036	0.000000	0.000000	3.000000	6.000000	0.000000
1254.670601	-0.076478	0.561663	-0.069749	84.801666	43.368362	98.072685	1.176444	0.000000	-3.489293	0.000000	0.000000	0.000000	-0.002180	0.009887	0.011036	0.000000	0.000000	3.000000	6.000000	0.000000
1254.673934	-0.076478	0.561663	-0.069749	84.801598	43.373768	98.072639	1.176081	0.000000	-3.487454	0.000000	0.000000	0.000000	-0.002180	0.009887	0.011036	0.000000	0.000000	3.000000	6.000000	0.000000
1254.677267	-0.076441	0.561664	-0.069648	84.801598	43.373768	98.072639	1.176081	0.000000	-3.487454	0.000000	0.000000	0.000000	0.011206	0.000383	0.030380	0.000000	0.000000	3.000000	6.000000	0.000000
1254.680601	-0.076441	0.561664	-0.069648	84.801598	43.373768	98.072639	1.176081	0.000000	-3.487454	0.000000	0.000000	0.000000	0.011206	0.000383	0.030380	0.000000	0.000000	3.000000	6.000000	0.000000
1254.683934	-0.076441	0.561664	-0.069648	84.799858	43.356705	98.044617	1.177948	0.000000	-3.482391	0.000000	0.000000	0.000000	0.011206	0.000383	0.030380	0.000000	0.000000	3.000000	6.000000	0.000000
1254.687267	-0.076441	0.561664	-0.069648	84.799858	43.356705	98.044617	1.177948	0.000000	-3.482391	0.000000	0.000000	0.000000	0.011206	0.000383	0.030380	0.000000	0.000000	3.000000	6.000000	0.000000
1254.690601	-0.076400	0.561649	-0.069565	84.799858	43.356705	98.044617	1.177948	0.000000	-3.482391	0.000000	0.000000	0.000000	0.012301	-0.004551	0.024861	0.000000	0.000000	3.000000	6.000000	0.000000
1254.693934	-0.076400	0.561649	-0.069565	84.798058	43.339600	98.016510	1.177948	0.000000	-3.482391	0.000000	0.000000	0.000000	0.012301	-0.004551	0.024861	0.000000	0.000000	3.000000	6.000000	0.000000
1254.697267	-0.076400	0.561649	-0.069565	84.798058	43.339600	98.016510	1.177948	0.000000	-3.482391	0.000000	0.000000	0.000000	0.012301	-0.004551	0.024861	0.000000	0.000000	3.000000	6.000000	0.000000
1254.700601	-0.076400	0.561649	-0.069565	84.798058	43.339600	98.016510	1.177948	0.000000	-3.482391	0.000000	0.000000	0.000000	0.012301	-0.004551	0.024861	0.000000	0.000000	3.000000	6.000000	0.000000
1254.703934	-0.076340	0.561616	-0.069191	84.796173	43.319736	97.988358	1.179998	0.000000	-3.478247	0.000000	0.000000	0.000000	0.018062	-0.009953	0.112220	0.000000	0.000000	3.000000	6.000000	0.000000
1254.707267	-0.076340	0.561616	-0.069191	84.796173	43.319736	97.988358	1.179998	0.000000	-3.478247	0.000000	0.000000	0.000000	0.018062	-0.009953	0.112220	0.000000	0.000000	3.000000	6.000000	0.000000
1254.710601	-0.076340	0.561616	-0.069191	84.796173	43.319736	97.988358	1.179998	0.000000	-3.478247	0.000000	0.000000	0.000000	0.018062	-0.009953	0.112220	0.000000	0.000000	3.000000	6.000000	0.000000
1254.713934	-0.076340	0.561616	-0.069191	84.789513	43.249443	97.914070	1.183009	0.000000	-3.459544	0.000000	0.000000	0.000000	0.018062	-0.009953	0.112220	0.000000	0.000000	3.000000	6.000000	0.000000
1254.717267	-0.076356	0.561620	-0.068913	84.789513	43.249443	97.914070	1.183009	0.000000	-3.459544	0.000000	0.000000	0.000000	-0.004942	0.001088	0.083504	0.000000	0.000000	3.000000	6.000000	0.000000
1254.720601	-0.076356	0.561620	-0.068913	84.789513	43.249443	97.914070	1.183009	0.000000	-3.459544	0.000000	0.000000	0.000000	-0.004942	0.001088	0.083504	0.000000	0.000000	3.000000	6.000000	0.000000
1254.723934	-0.076356	0.561620	-0.068913	84.784554	43.204365	97.867798	1.182185	0.000000	-3.445626	0.000000	0.000000	0.000000	-0.004942	0.001088	0.083504	0.000000	0.000000	3.000000	6.000000	0.000000
1254.727267	-0.076356	0.561620	-0.068913	84.784554	43.204365	97.867798	1.182185	0.000000	-3.445626	0.000000	0.000000	0.000000	-0.004942	0.001088	0.083504	0.000000	0.000000	3.000000	6.000000	0.000000
1254.730601	-0.076402	0.561591	-0.068584	84.784554	43.204365	97.867798	1.182185	0.000000	-3.445626	0.000000	0.000000	0.000000	-0.013619	-0.008518	0.098481	0.000000	0.000000	3.000000	6.000000	0.000000
1254.733934	-0.076402	0.561591	-0.068584	84.770370	43.177197	97.852730	1.182185	0.000000	-3.445626	0.000000	0.000000	0.000000	-0.013619	-0.008518	0.098481	0.000000	0.000000	3.000000	6.000000	0.000000
1254.737267	-0.076402	0.561591	-0.068584	84.770370	43.177197	97.852730	1.182185	0.000000	-3.445626	0.000000	0.000000	0.000000	-0.013619	-0.008518	0.098481	0.000000	0.000000	3.000000	6.000000	0.000000
1254.740601	-0.076402	0.561591	-0.068584	84.770370	43.177197	97.852730	1.182185	0.000000	-3.445626	0.000000	0.000000	0.000000	-0.013619	-0.008518	0.098481	0.000000	0.000000	3.000000	6.000000	0.000000
1254.743934	-0.076584	0.561515	-0.067659	84.726341	43.341103	98.071426	1.179915	0.000000	-3.429213	0.000000	0.000000	0.000000	-0.054597	-0.022821	0.277713	0.000000	0.000000	3.000000	6.000000	0.000000
1254.747267	-0.076584	0.561515	-0.067659	84.726341	43.341103	98.071426	1.179915	0.000000	-3.429213	0.000000	0.000000	0.000000	-0.000001	-0.000004	-0.000001	0.000000	0.000000	3.000000	6.000000	0.000000
1254.750601	-0.076584	0.561515	-0.067659	84.726341	43.341103	98.071426	1.179915	0.000000	-3.429213	0.000000	0.000000	0.000000	-0.000001	-0.000004	-0.000001	0.000000	0.000000	3.000000	6.000000	0.000000
1254.753934	-0.076584	0.561515	-0.067659	84.656464	43.705074	98.523994	1.170816	0.000000	-3.382927	0.000000	0.000000	0.000000	-0.000001	-0.000004	-0.000001	0.000000	0.000000	3.000000	6.000000	0.000000
1254.757267	-0.076584	0.561515	-0.067659	84.656464	43.705074	98.523994	1.170816	0.000000	-3.382927	0.000000	0.000000	0.000000	-0.000001	-0.000004	-0.000001	0.000000	0.000000	3.000000	6.000000	0.000000
1254.760601	-0.076630	0.561445	-0.067131	84.656464	43.705074	98.523994	1.170816	0.000000	-3.382927	0.000000	0.000000	0.000000	-0.013787	-0.021208	0.158152	0.000000	0.000000	3.000000	6.000000	0.000000
1254.763934	-0.076630	0.561445	-0.067131	84.578735	44.140564	99.052284	1.170816	0.000000	-3.382927	0.000000	0.000000	0.000000	-0.013787	-0.021208	0.158152	0.000000	0.000000	3.000000	6.000000	0.000000
1254.767267	-0.076676	0.561352	-0.066505	84.578735	44.140564	99.052284	1.170816	0.000000	-3.382927	0.000000	0.000000	0.000000	-0.013815	-0.027631	0.187976	0.000000	0.000000	3.000000	6.000000	0.000000
1254.770601	-0.076676	0.561352	-0.066505	84.578735	44.140564	99.052284	1.170816	0.000000	-3.382927	0.000000	0.000000	0.000000	-0.013815	-0.027631	0.187976	0.000000	0.000000	3.000000	6.000000	0.000000
1254.773934	-0.076676	0.561352	-0.066505	84.492416	44.624432	99.636139	1.166215	0.000000	-3.325239	0.000000	0.000000	0.000000	-0.013815	-0.027631	0.187976	0.000000	0.000000	3.000000	6.000000	0.000000
1254.777267	-0.076676	0.561352	-0.066505	84.492416	44.624432	99.636139	1.166215	0.000000	-3.325239	0.000000	0.000000	0.000000	-0.013815	-0.027631	0.187976	0.000000	0.000000	3.000000	6.000000	0.000000
1254.780601	-0.076672	0.561233	-0.065838	84.492416	44.624432	99.636139	1.166215	0.000000	-3.325239	0.000000	0.000000	0.000000	0.001248	-0.035985	0.200075	0.000000	0.000000	3.000000	6.000000	0.000000
1254.783934	-0.076672	0.561233	-0.065838	84.418968	45.219376	100.320778	1.166215	0.000000	-3.325239	0.000000	0.000000	0.000000	0.001248	-0.035985	0.200075	0.000000	0.000000	3.000000	6.000000	0.000000
1254.787267	-0.076617	0.561085	-0.065131	84.418968	45.219376	100.320778	1.166215	0.000000	-3.325239	0.000000	0.000000	0.000000	0.016409	-0.044392	0.212162	0.000000	0.000000	3.000000	6.000000	0.000000
1254.790601	-0.076617	0.561085	-0.065131	84.418968	45.219376	100.320778	1.166215	0.000000	-3.325239	0.000000	0.000000	0.000000	0.016409	-0.044392	0.212162	0.000000	0.000000	3.000000	6.000000	0.000000
1254.793934	-0.076617	0.561085	-0.065131	84.377716	45.931919	101.088257	1.169158	0.000000	-3.256533	0.000000	0.000000	0.000000	0.016409	-0.044392	0.212162	0.000000	0.000000	3.000000	6.000000	0.000000
1254.797267	-0.076617	0.561085	-0.065131	84.377716	45.931919	101.088257	1.169158	0.000000	-3.256533	0.000000	0.000000	0.000000	0.016409	-0.044392	0.212162	0.000000	0.000000	3.000000	6.000000	0.000000
1254.800601	-0.076591	0.560903	-0.064374	84.377716	45.931919	101.088257	1.169158	0.000000	-3.256533	0.000000	0.000000	0.000000	0.007897	-0.054466	0.227050	0.000000	0.000000	3.000000	6.000000	0.000000
1254.803934	-0.076591	0.560903	-0.064374	84.380363	46.911346	102.092484	1.169158	0.000000	-3.256533	0.000000	0.000000	0.000000	0.007897	-0.054466	0.227050	0.000000	0.000000	3.000000	6.000000	0.000000
1254.807267	-0.076588	0.560693	-0.063591	84.380363	46.911346	102.092484	1.169158	0.000000	-3.256533	0.000000	0.000000	0.000000	0.000774	-0.063025	0.234743	0.000000	0.000000	3.000000	6.000000	0.000000
1254.810601	-0.076588	0.560693	-0.063591	84.380363	46.911346	102.092484	1.169158	0.000000	-3.256533	0.000000	0.000000	0.000000	0.000774	-0.063025	0.234743	0.000000	0.000000	3.000000	6.000000	0.000000
1254.813934	-0.076588	0.560693	-0.063591	84.425781	48.345631	103.527451	1.170603	0.000000	-3.179568	0.000000	0.000000	0.000000	0.000774	-0.063025	0.234743	0.000000	0.000000	3.000000	6.000000	0.000000
1254.817267	-0.076588	0.560693	-0.063591	84.425781	48.345631	103.527451	1.170603	0.000000	-3.179568	0.000000	0.000000	0.000000	0.000774	-0.063025	0.234743	0.000000	0.000000	3.000000	6.000000	0.000000
1254.820601	-0.076630	0.560492	-0.062774	84.425781	48.345631	103.527451	1.170603	0.000000	-3.179568	0.000000	0.000000	0.000000	-0.012730	-0.060143	0.245179	0.000000	0.000000	3.000000	6.000000	0.000000
1254.823934	-0.076630	0.560492	-0.062774	84.492203	50.319874	105.499039	1.170603	0.000000	-3.179568	0.000000	0.000000	0.000000	-0.012730	-0.060143	0.245179	0.000000	0.000000	3.000000	6.000000	0.000000
1254.827267	-0.076696	0.560285	-0.061937	84.492203	50.319874	105.499039	1.170603	0.000000	-3.179568	0.000000	0.000000	0.000000	-0.019595	-0.062264	0.251179	0.000000	0.000000	3.000000	6.000000	0.000000
1254.830601	-0.076696	0.560285	-0.061937	84.492203	50.319874	105.499039	1.170603	0.000000	-3.179568	0.000000	0.000000	0.000000	-0.019595	-0.062264	0.251179	0.000000	0.000000	3.000000	6.000000	0.000000
1254.833934	-0.076696	0.560285	-0.061937	84.540016	52.713795	107.919693	1.165216	0.000000	-3.096842	0.000000	0.000000	0.000000	-0.019595	-0.062264	0.251179	0.000000	0.000000	3.000000	6.000000	0.000000
1254.837267	-0.076696	0.560285	-0.061937	84.540016	52.713795	107.919693	1.165216	0.000000	-3.096842	0.000000	0.000000	0.000000	-0.019595	-0.062264	0.251179	0.000000	0.000000	3.000000	6.000000	0.000000
1254.840601	-0.076811	0.560081	-0.061041	84.540016	52.713795	107.919693	1.165216	0.000000	-3.096842	0.000000	0.000000	0.000000	-0.034588	-0.061103	0.268765	0.000000	0.000000	3.000000	6.000000	0.000000
1254.843934	-0.076811	0.560081	-0.061041	84.545258	55.470100	110.748863	1.165216	0.000000	-3.096842	0.000000	0.000000	0.000000	-0.034588	-0.061103	0.268765	0.000000	0.000000	3.000000	6.000000	0.000000
1254.847267	-0.076914	0.559909	-0.060105	84.545258	55.470100	110.748863	1.165216	0.000000	-3.096842	0.000000	0.000000	0.000000	-0.030973	-0.051748	0.280788	0.000000	0.000000	3.000000	6.000000	0.000000
1254.850601	-0.076914	0.559909	-0.060105	84.545258	55.470100	110.748863	1.165216	0.000000	-3.096842	0.000000	0.000000	0.000000	-0.030973	-0.051748	0.280788	0.000000	0.000000	3.000000	6.000000	0.000000
1254.853934	-0.076914	0.559909	-0.060105	84.503456	58.249226	113.641701	1.154289	0.000000	-3.005249	0.000000	0.000000	0.000000	-0.030973	-0.051748	0.280788	0.000000	0.000000	3.000000	6.000000	0.000000
1254.857267	-0.077052	0.559756	-0.059088	84.503456	58.249226	113.641701	1.154289	0.000000	-3.005249	0.000000	0.000000	0.000000	-0.041421	-0.045739	0.304953	0.000000	0.000000	3.000000	6.000000	0.000000
1254.860601	-0.077052	0.559756	-0.059088	84.503456	58.249226	113.641701	1.154289	0.000000	-3.005249	0.000000	0.000000	0.000000	-0.041421	-0.045739	0.304953	0.000000	0.000000	3.000000	6.000000	0.000000
1254.863934	-0.077052	0.559756	-0.059088	84.415176	61.185532	116.735229	1.147385	0.000000	-2.954424	0.000000	0.000000	0.000000	-0.041421	-0.045739	0.304953	0.000000	0.000000	3.000000	6.000000	0.000000
1254.867267	-0.077217	0.559613	-0.058034	84.415176	61.185532	116.735229	1.147385	0.000000	-2.954424	0.000000	0.000000	0.000000	-0.049442	-0.043101	0.316406	0.000000	0.000000	3.000000	6.000000	0.000000
1254.870601	-0.077217	0.559613	-0.058034	84.415176	61.185532	116.735229	1.147385	0.000000	-2.954424	0.000000	0.000000	0.000000	-0.049442	-0.043101	0.316406	0.000000	0.000000	3.000000	6.000000	0.000000
1254.873934	-0.077217	0.559613	-0.058034	84.291298	64.051468	119.787979	1.139145	0.000000	-2.901690	0.000000	0.000000	0.000000	-0.049442	-0.043101	0.316406	0.000000	0.000000	3.000000	6.000000	0.000000
1254.877267	-0.077478	0.559505	-0.056891	84.291298	64.051468	119.787979	1.139145	0.000000	-2.901690	0.000000	0.000000	0.000000	-0.078127	-0.032289	0.342716	0.000000	0.000000	3.000000	6.000000	0.000000
1254.880601	-0.077478	0.559505	-0.056891	84.291298	64.051468	119.787979	1.139145	0.000000	-2.901690	0.000000	0.000000	0.000000	-0.078127	-0.032289	0.342716	0.000000	0.000000	3.000000	6.000000	0.000000
1254.883934	-0.077478	0.559505	-0.056891	84.143913	66.815536	122.754112	1.126124	0.000000	-2.844570	0.000000	0.000000	0.000000	-0.078127	-0.032289	0.342716	0.000000	0.000000	3.000000	6.000000	0.000000
1254.887267	-0.077765	0.559406	-0.055711	84.143913	66.815536	122.754112	1.126124	0.000000	-2.844570	0.000000	0.000000	0.000000	-0.086326	-0.029749	0.354082	0.000000	0.000000	3.000000	6.000000	0.000000
1254.890601	-0.077765	0.559406	-0.055711	84.143913	66.815536	122.754112	1.126124	0.000000	-2.844570	0.000000	0.000000	0.000000	-0.086326	-0.029749	0.354082	0.000000	0.000000	3.000000	6.000000	0.000000
1254.893934	-0.077765	0.559406	-0.055711	83.986862	69.580254	125.719261	1.111736	0.000000	-2.785557	0.000000	0.000000	0.000000	-0.086326	-0.029749	0.354082	0.000000	0.000000	3.000000	6.000000	0.000000
1254.897267	-0.078119	0.559315	-0.054500	83.986862	69.580254	125.719261	1.111736	0.000000	-2.785557	0.000000	0.000000	0.000000	-0.106049	-0.027241	0.363190	0.000000	0.000000	3.000000	6.000000	0.000000
1254.900601	-0.078119	0.559315	-0.054500	83.986862	69.580254	125.719261	1.111736	0.000000	-2.785557	0.000000	0.000000	0.000000	-0.106049	-0.027241	0.363190	0.000000	0.000000	3.000000	6.000000	0.000000
1254.903934	-0.078119	0.559315	-0.054500	83.827278	72.283585	128.607849	1.094062	0.000000	-2.725025	0.000000	0.000000	0.000000	-0.106049	-0.027241	0.363190	0.000000	0.000000	3.000000	6.000000	0.000000
1254.907267	-0.078516	0.559216	-0.053274	83.827278	72.283585	128.607849	1.094062	0.000000	-2.725025	0.000000	0.000000	0.000000	-0.119111	-0.029780	0.367839	0.000000	0.000000	3.000000	6.000000	0.000000
1254.910601	-0.078516	0.559216	-0.053274	83.827278	72.283585	128.607849	1.094062	0.000000	-2.725025	0.000000	0.000000	0.000000	-0.119111	-0.029780	0.367839	0.000000	0.000000	3.000000	6.000000	0.000000
1254.913934	-0.078516	0.559216	-0.053274	83.680748	75.065125	131.545044	1.074210	0.000000	-2.663718	0.000000	0.000000	0.000000	-0.119111	-0.029780	0.367839	0.000000	0.000000	3.000000	6.000000	0.000000
1254.917267	-0.078938	0.559108	-0.052029	83.680748	75.065125	131.545044	1.074210	0.000000	-2.663718	0.000000	0.000000	0.000000	-0.126513	-0.032326	0.373566	0.000000	0.000000	3.000000	6.000000	0.000000
1254.920601	-0.078938	0.559108	-0.052029	83.680748	75.065125	131.545044	1.074210	0.000000	-2.663718	0.000000	0.000000	0.000000	-0.126513	-0.032326	0.373566	0.000000	0.000000	3.000000	6.000000	0.000000
1254.923934	-0.078938	0.559108	-0.052029	83.559532	77.890862	134.478882	1.053125	0.000000	-2.601457	0.000000	0.000000	0.000000	-0.126513	-0.032326	0.373566	0.000000	0.000000	3.000000	6.000000	0.000000
1254.927267	-0.079370	0.559010	-0.050836	83.559532	77.890862	134.478882	1.053125	0.000000	-2.601457	0.000000	0.000000	0.000000	-0.129787	-0.029513	0.357846	0.000000	0.000000	3.000000	6.000000	0.000000
1254.930601	-0.079370	0.559010	-0.050836	83.559532	77.890862	134.478882	1.053125	0.000000	-2.601457	0.000000	0.000000	0.000000	-0.129787	-0.029513	0.357846	0.000000	0.000000	3.000000	6.000000	0.000000
1254.933934	-0.079370	0.559010	-0.050836	83.457253	80.651268	137.299011	1.031493	0.000000	-2.541816	0.000000	0.000000	0.000000	-0.129787	-0.029513	0.357846	0.000000	0.000000	3.000000	6.000000	0.000000
1254.937267	-0.079804	0.558909	-0.049645	83.457253	80.651268	137.299011	1.031493	0.000000	-2.541816	0.000000	0.000000	0.000000	-0.130094	-0.030276	0.357537	0.000000	0.000000	3.000000	6.000000	0.000000
1254.940601	-0.079804	0.558909	-0.049645	83.457253	80.651268	137.299011	1.031493	0.000000	-2.541816	0.000000	0.000000	0.000000	-0.130094	-0.030276	0.357537	0.000000	0.000000	3.000000	6.000000	0.000000
1254.943934	-0.079804	0.558909	-0.049645	83.379013	83.323868	139.993195	1.009811	0.000000	-2.482227	0.000000	0.000000	0.000000	-0.130094	-0.030276	0.357537	0.000000	0.000000	3.000000	6.000000	0.000000
1254.947267	-0.080246	0.558839	-0.048417	83.379013	83.323868	139.993195	1.009811	0.000000	-2.482227	0.000000	0.000000	0.000000	-0.132550	-0.021023	0.368207	0.000000	0.000000	3.000000	6.000000	0.000000
1254.950601	-0.080246	0.558839	-0.048417	83.379013	83.323868	139.993195	1.009811	0.000000	-2.482227	0.000000	0.000000	0.000000	-0.132550	-0.021023	0.368207	0.000000	0.000000	3.000000	6.000000	0.000000
1254.953934	-0.080246	0.558839	-0.048417	83.305138	85.802086	142.470383	0.987719	0.000000	-2.420859	0.000000	0.000000	0.000000	-0.132550	-0.021023	0.368207	0.000000	0.000000	3.000000	6.000000	0.000000
1254.957267	-0.080663	0.558795	-0.047216	83.305138	85.802086	142.470383	0.987719	0.000000	-2.420859	0.000000	0.000000	0.000000	-0.125299	-0.013050	0.360273	0.000000	0.000000	3.000000	6.000000	0.000000
1254.960601	-0.080663	0.558795	-0.047216	83.305138	85.802086	142.470383	0.987719	0.000000	-2.420859	0.000000	0.000000	0.000000	-0.125299	-0.013050	0.360273	0.000000	0.000000	3.000000	6.000000	0.000000
1254.963934	-0.080663	0.558795	-0.047216	83.219185	88.162178	144.823013	0.966836	0.000000	-2.360814	0.000000	0.000000	0.000000	-0.125299	-0.013050	0.360273	0.000000	0.000000	3.000000	6.000000	0.000000
1254.967267	-0.081054	0.558799	-0.045954	83.219185	88.162178	144.823013	0.966836	0.000000	-2.360814	0.000000	0.000000	0.000000	-0.117098	0.001285	0.378727	0.000000	0.000000	3.000000	6.000000	0.000000
1254.970601	-0.081054	0.558799	-0.045954	83.219185	88.162178	144.823013	0.966836	0.000000	-2.360814	0.000000	0.000000	0.000000	-0.117098	0.001285	0.378727	0.000000	0.000000	3.000000	6.000000	0.000000
1254.973934	-0.081054	0.558799	-0.045954	83.131332	90.284195	146.939636	0.947320	0.000000	-2.297692	0.000000	0.000000	0.000000	-0.117098	0.001285	0.378727	0.000000	0.000000	3.000000	6.000000	0.000000
1254.977267	-0.081403	0.558848	-0.044696	83.131332	90.284195	146.939636	0.947320	0.000000	-2.297692	0.000000	0.000000	0.000000	-0.104909	0.014444	0.377469	0.000000	0.000000	3.000000	6.000000	0.000000
1254.980601	-0.081403	0.558848	-0.044696	83.131332	90.284195	146.939636	0.947320	0.000000	-2.297692	0.000000	0.000000	0.000000	-0.104909	0.014444	0.377469	0.000000	0.000000	3.000000	6.000000	0.000000
1254.983934	-0.081403	0.558848	-0.044696	83.041481	92.183014	148.817413	0.929835	0.000000	-2.234781	0.000000	0.000000	0.000000	-0.104909	0.014444	0.377469	0.000000	0.000000	3.000000	6.000000	0.000000
1254.987267	-0.081717	0.558934	-0.043418	83.041481	92.183014	148.817413	0.929835	0.000000	-2.234781	0.000000	0.000000	0.000000	-0.094015	0.025814	0.383342	0.000000	0.000000	3.000000	6.000000	0.000000
1254.990601	-0.081717	0.558934	-0.043418	83.041481	92.183014	148.817413	0.929835	0.000000	-2.234781	0.000000	0.000000	0.000000	-0.094015	0.025814	0.383342	0.000000	0.000000	3.000000	6.000000	0.000000
1254.993934	-0.081717	0.558934	-0.043418	82.956444	93.782822	150.402939	0.914166	0.000000	-2.170891	0.000000	0.000000	0.000000	-0.094015	0.025814	0.383342	0.000000	0.000000	3.000000	6.000000	0.000000
1254.997267	-0.081999	0.559077	-0.042195	82.956444	93.782822	150.402939	0.914166	0.000000	-2.170891	0.000000	0.000000	0.000000	-0.084708	0.043042	0.366737	0.000000	0.000000	3.000000	6.000000	0.000000
1255.000601	-0.081999	0.559077	-0.042195	82.956444	93.782822	150.402939	0.914166	0.000000	-2.170891	0.000000	0.000000	0.000000	-0.084708	0.043042	0.366737	0.000000	0.000000	3.000000	6.000000	0.000000
1255.003934	-0.081999	0.559077	-0.042195	82.881477	95.086517	151.683762	0.900048	0.000000	-2.109768	0.000000	0.000000	0.000000	-0.084708	0.043042	0.366737	0.000000	0.000000	3.000000	6.000000	0.000000
1255.007267	-0.082208	0.559239	-0.041033	82.881477	95.086517	151.683762	0.900048	0.000000	-2.109768	0.000000	0.000000	0.000000	-0.062736	0.048542	0.348676	0.000000	0.000000	3.000000	6.000000	0.000000
1255.010601	-0.082208	0.559239	-0.041033	82.881477	95.086517	151.683762	0.900048	0.000000	-2.109768	0.000000	0.000000	0.000000	-0.062736	0.048542	0.348676	0.000000	0.000000	3.000000	6.000000	0.000000
1255.013934	-0.082208	0.559239	-0.041033	82.812637	96.201355	152.777359	0.889591	0.000000	-2.051655	0.000000	0.000000	0.000000	-0.062736	0.048542	0.348676	0.000000	0.000000	3.000000	6.000000	0.000000
1255.017267	-0.082402	0.559443	-0.039948	82.812637	96.201355	152.777359	0.889591	0.000000	-2.051655	0.000000	0.000000	0.000000	-0.058126	0.061078	0.325508	0.000000	0.000000	3.000000	6.000000	0.000000
1255.020601	-0.082402	0.559443	-0.039948	82.812637	96.201355	152.777359	0.889591	0.000000	-2.051655	0.000000	0.000000	0.000000	-0.058126	0.061078	0.325508	0.000000	0.000000	3.000000	6.000000	0.000000
1255.023934	-0.082402	0.559443	-0.039948	82.758118	97.013252	153.570282	0.879904	0.000000	-1.997404	0.000000	0.000000	0.000000	-0.058126	0.061078	0.325508	0.000000	0.000000	3.000000	6.000000	0.000000
1255.027267	-0.082563	0.559642	-0.038925	82.758118	97.013252	153.570282	0.879904	0.000000	-1.997404	0.000000	0.000000	0.000000	-0.048216	0.059816	0.306823	0.000000	0.000000	3.000000	6.000000	0.000000
1255.030601	-0.082563	0.559642	-0.038925	82.758118	97.013252	153.570282	0.879904	0.000000	-1.997404	0.000000	0.000000	0.000000	-0.048216	0.059816	0.306823	0.000000	0.000000	3.000000	6.000000	0.000000
1255.033934	-0.082563	0.559642	-0.038925	82.724274	97.636391	154.163269	0.871868	0.000000	-1.946267	0.000000	0.000000	0.000000	-0.048216	0.059816	0.306823	0.000000	0.000000	3.000000	6.000000	0.000000
1255.037267	-0.082563	0.559642	-0.038925	82.724274	97.636391	154.163269	0.871868	0.000000	-1.946267	0.000000	0.000000	0.000000	-0.048216	0.059816	0.306823	0.000000	0.000000	3.000000	6.000000	0.000000
1255.040601	-0.082721	0.559850	-0.038020	82.724274	97.636391	154.163269	0.871868	0.000000	-1.946267	0.000000	0.000000	0.000000	-0.047414	0.062552	0.271637	0.000000	0.000000	3.000000	6.000000	0.000000
1255.043934	-0.082721	0.559850	-0.038020	82.720985	98.204079	154.680237	0.871868	0.000000	-1.946267	0.000000	0.000000	0.000000	-0.047414	0.062552	0.271637	0.000000	0.000000	3.000000	6.000000	0.000000
1255.047267	-0.082867	0.560032	-0.037175	82.720985	98.204079	154.680237	0.871868	0.000000	-1.946267	0.000000	0.000000	0.000000	-0.043812	0.054366	0.253503	0.000000	0.000000	3.000000	6.000000	0.000000
1255.050601	-0.082867	0.560032	-0.037175	82.720985	98.204079	154.680237	0.871868	0.000000	-1.946267	0.000000	0.000000	0.000000	-0.043812	0.054366	0.253503	0.000000	0.000000	3.000000	6.000000	0.000000
1255.053934	-0.082867	0.560032	-0.037175	82.760956	98.587883	154.990524	0.856663	0.000000	-1.858743	0.000000	0.000000	0.000000	-0.043812	0.054366	0.253503	0.000000	0.000000	3.000000	6.000000	0.000000
1255.057267	-0.082867	0.560032	-0.037175	82.760956	98.587883	154.990524	0.856663	0.000000	-1.858743	0.000000	0.000000	0.000000	-0.043812	0.054366	0.253503	0.000000	0.000000	3.000000	6.000000	0.000000
1255.060601	-0.083028	0.560219	-0.036358	82.760956	98.587883	154.990524	0.856663	0.000000	-1.858743	0.000000	0.000000	0.000000	-0.048354	0.056294	0.245091	0.000000	0.000000	3.000000	6.000000	0.000000
1255.063934	-0.083028	0.560219	-0.036358	82.813896	98.752579	155.086029	0.856663	0.000000	-1.858743	0.000000	0.000000	0.000000	-0.048354	0.056294	0.245091	0.000000	0.000000	3.000000	6.000000	0.000000
1255.067267	-0.083178	0.560356	-0.035596	82.813896	98.752579	155.086029	0.856663	0.000000	-1.858743	0.000000	0.000000	0.000000	-0.045113	0.041074	0.228667	0.000000	0.000000	3.000000	6.000000	0.000000
1255.070601	-0.083178	0.560356	-0.035596	82.813896	98.752579	155.086029	0.856663	0.000000	-1.858743	0.000000	0.000000	0.000000	-0.045113	0.041074	0.228667	0.000000	0.000000	3.000000	6.000000	0.000000
1255.073934	-0.083178	0.560356	-0.035596	82.866386	98.610992	154.896011	0.841086	0.000000	-1.779783	0.000000	0.000000	0.000000	-0.045113	0.041074	0.228667	0.000000	0.000000	3.000000	6.000000	0.000000
1255.077267	-0.083178	0.560356	-0.035596	82.866386	98.610992	154.896011	0.841086	0.000000	-1.779783	0.000000	0.000000	0.000000	-0.045113	0.041074	0.228667	0.000000	0.000000	3.000000	6.000000	0.000000
1255.080601	-0.083321	0.560459	-0.034870	82.866386	98.610992	154.896011	0.841086	0.000000	-1.779783	0.000000	0.000000	0.000000	-0.042953	0.030890	0.217706	0.000000	0.000000	3.000000	6.000000	0.000000
1255.083934	-0.083321	0.560459	-0.034870	82.885948	98.330658	154.603882	0.841086	0.000000	-1.779783	0.000000	0.000000	0.000000	-0.042953	0.030890	0.217706	0.000000	0.000000	3.000000	6.000000	0.000000
1255.087267	-0.083446	0.560538	-0.034135	82.885948	98.330658	154.603882	0.841086	0.000000	-1.779783	0.000000	0.000000	0.000000	-0.037234	0.023721	0.220459	0.000000	0.000000	3.000000	6.000000	0.000000
1255.090601	-0.083446	0.560538	-0.034135	82.885948	98.330658	154.603882	0.841086	0.000000	-1.779783	0.000000	0.000000	0.000000	-0.037234	0.023721	0.220459	0.000000	0.000000	3.000000	6.000000	0.000000
1255.093934	-0.083446	0.560538	-0.034135	82.897369	98.070152	154.341354	0.827721	0.000000	-1.706756	0.000000	0.000000	0.000000	-0.037234	0.023721	0.220459	0.000000	0.000000	3.000000	6.000000	0.000000
1255.097267	-0.083446	0.560538	-0.034135	82.897369	98.070152	154.341354	0.827721	0.000000	-1.706756	0.000000	0.000000	0.000000	-0.037234	0.023721	0.220459	0.000000	0.000000	3.000000	6.000000	0.000000
1255.100601	-0.083583	0.560583	-0.033441	82.897369	98.070152	154.341354	0.827721	0.000000	-1.706756	0.000000	0.000000	0.000000	-0.041094	0.013451	0.208345	0.000000	0.000000	3.000000	6.000000	0.000000
1255.103934	-0.083583	0.560583	-0.033441	82.906624	97.853752	154.126007	0.827721	0.000000	-1.706756	0.000000	0.000000	0.000000	-0.041094	0.013451	0.208345	0.000000	0.000000	3.000000	6.000000	0.000000
1255.107267	-0.083728	0.560600	-0.032810	82.906624	97.853752	154.126007	0.827721	0.000000	-1.706756	0.000000	0.000000	0.000000	-0.043591	0.005222	0.189159	0.000000	0.000000	3.000000	6.000000	0.000000
1255.110601	-0.083728	0.560600	-0.032810	82.906624	97.853752	154.126007	0.827721	0.000000	-1.706756	0.000000	0.000000	0.000000	-0.043591	0.005222	0.189159	0.000000	0.000000	3.000000	6.000000	0.000000
1255.113934	-0.083728	0.560600	-0.032810	82.912239	97.678604	153.953979	0.813607	0.000000	-1.640505	0.000000	0.000000	0.000000	-0.043591	0.005222	0.189159	0.000000	0.000000	3.000000	6.000000	0.000000
1255.117267	-0.083728	0.560600	-0.032810	82.912239	97.678604	153.953979	0.813607	0.000000	-1.640505	0.000000	0.000000	0.000000	-0.043591	0.005222	0.189159	0.000000	0.000000	3.000000	6.000000	0.000000
1255.120601	-0.083866	0.560584	-0.032216	82.912239	97.678604	153.953979	0.813607	0.000000	-1.640505	0.000000	0.000000	0.000000	-0.041458	-0.005053	0.178263	0.000000	0.000000	3.000000	6.000000	0.000000
1255.123934	-0.083866	0.560584	-0.032216	82.915733	97.550827	153.829712	0.813607	0.000000	-1.640505	0.000000	0.000000	0.000000	-0.041458	-0.005053	0.178263	0.000000	0.000000	3.000000	6.000000	0.000000
1255.127267	-0.083989	0.560522	-0.031700	82.915733	97.550827	153.829712	0.813607	0.000000	-1.640505	0.000000	0.000000	0.000000	-0.036861	-0.018358	0.154891	0.000000	0.000000	3.000000	6.000000	0.000000
1255.130601	-0.083989	0.560522	-0.031700	82.915733	97.550827	153.829712	0.813607	0.000000	-1.640505	0.000000	0.000000	0.000000	-0.036861	-0.018358	0.154891	0.000000	0.000000	3.000000	6.000000	0.000000
1255.133934	-0.083989	0.560522	-0.031700	82.918304	97.447014	153.729507	0.800554	0.000000	-1.584980	0.000000	0.000000	0.000000	-0.036861	-0.018358	0.154891	0.000000	0.000000	3.000000	6.000000	0.000000
1255.137267	-0.083989	0.560522	-0.031700	82.918304	97.447014	153.729507	0.800554	0.000000	-1.584980	0.000000	0.000000	0.000000	-0.036861	-0.018358	0.154891	0.000000	0.000000	3.000000	6.000000	0.000000
1255.140601	-0.084111	0.560484	-0.031189	82.918304	97.447014	153.729507	0.800554	0.000000	-1.584980	0.000000	0.000000	0.000000	-0.036539	-0.011401	0.153184	0.000000	0.000000	3.000000	6.000000	0.000000
1255.143934	-0.084111	0.560484	-0.031189	82.919273	97.339951	153.625076	0.800554	0.000000	-1.584980	0.000000	0.000000	0.000000	-0.036539	-0.011401	0.153184	0.000000	0.000000	3.000000	6.000000	0.000000
1255.147267	-0.084111	0.560484	-0.031189	82.919273	97.339951	153.625076	0.800554	0.000000	-1.584980	0.000000	0.000000	0.000000	-0.036539	-0.011401	0.153184	0.000000	0.000000	3.000000	6.000000	0.000000
1255.150601	-0.084111	0.560484	-0.031189	82.919273	97.339951	153.625076	0.800554	0.000000	-1.584980	0.000000	0.000000	0.000000	-0.036539	-0.011401	0.153184	0.000000	0.000000	3.000000	6.000000	0.000000
1255.153934	-0.084257	0.560387	-0.030235	82.914345	97.215622	153.504623	0.794464	0.000000	-1.559449	0.000000	0.000000	0.000000	-0.043850	-0.029162	0.286078	0.000000	0.000000	3.000000	6.000000	0.000000
[truncated: 8,583 more rows]
